# Supplementary material for: CaV1 and CaV2 calcium channels mediate the release of distinct pools of synaptic vesicles
Source: eLife. 2023 Feb 23;12:e81407. doi: 10.7554/eLife.81407 (PMC10023163; doi:10.7554/eLife.81407)
Supplement: Figure 6—source data 1. [file elife-81407-fig6-data1.zip › Figure 6 - Source Data 1/ryr/3/1/1/particles.csv]

image-ID	cycle-notused	z-step-notused	frame-notused	accum-notused	photon-count-notused	photon-count11-notused	photon-count12-notused	photon-count21-notused	photon-count22-notused	psfx-notused	psfy-notused	psfz-notused	psf-photon-count-notused	x	y	z-notused	stdev-notused	amp-notused	background11-notused	background12-notused	background21-notused	background22-notused	maxResidualSlope-notused	chisq-notused	log-likelihood-notused	accuracy-notused	llr-notused	time-point-notused	precisionx-notused	precisiony-notused	precisionz-notused	vis-probe
5	0	0	5	1	260.288	144.519	115.769	0	0	24.3912	44.2166	164.08	157.873	7848.75	15801.7	-164.08	0	5.19491	3.45229	4.26468	0	0	0.0299688	233.541	-442.089	46.1869	181.292	0	46.2466	46.6274	146.837	0
13	0	0	13	1	310.239	163.848	146.392	0	0	41.0731	43.2381	137.192	283.734	6935.13	16400.7	-137.192	0	9.21138	2.74827	4.17503	0	0	0.159306	249.372	-439.885	36.4978	260.781	0	26.6973	27.8452	87.7494	0
17	0	0	17	1	230.276	142.761	87.5151	0	0	-1.80249	-1.09129	256.657	207.245	7675.62	15747.4	-256.657	0	7.24632	3.06964	4.00221	0	0	0.106837	205.144	-436.054	52.5871	208.739	0	36.0335	35.9853	126.845	0
18	0	0	18	1	237.963	145.704	92.2588	0	0	-23.733	8.08009	-42.4774	197.035	7697.55	15837.9	42.4775	0	6.15223	3.22747	3.32608	0	0	0.0686687	222.097	-429.22	49.7727	188.47	0	36.4658	36.4438	108.394	0
20	0	0	20	1	207.252	119.933	87.3194	0	0	77.6363	41.7256	76.3896	132.138	7695.84	15604.9	-76.3895	0	4.1848	2.79405	4.60824	0	0	0.0806995	245.277	-430.445	60.2748	1	0	54.1011	53.7778	160.133	0
24	0	0	24	1	212.547	133.38	79.1671	0	0	-58.2258	-34.3901	320.236	168.842	7732.05	15880.3	-320.236	0	6.28611	2.55861	4.10759	0	0	0.0880084	302.501	-434.976	57.0007	1	0	40.8249	41.365	166.513	0
35	0	0	35	1	199.613	116.239	83.3732	0	0	56.2536	46.4314	36.7779	157.037	7717.23	15799.5	-36.7779	0	4.90878	3.04344	3.75346	0	0	0.126041	230.509	-422.864	62.2324	182.13	0	45.9947	45.505	131.759	0
36	0	0	36	1	195.064	124.906	70.1588	0	0	18.8509	64.3974	268.729	171.078	7654.97	15781.5	-268.729	0	5.95078	2.84994	4.05062	0	0	0.119061	196.171	-426.831	64.1388	1	0	42.3086	42.022	154.45	0
39	0	0	39	1	184.182	111.372	72.81	0	0	24.0963	69.9784	-23.4567	135.381	7649.72	15776	23.4567	0	4.17597	2.99295	4.61822	0	0	0.0866055	232.699	-437.48	70.6753	1	0	54.621	53.8954	153.739	0
59	0	0	59	1	205.586	117.778	87.808	0	0	51.0819	55.1396	169.835	148.937	7523.08	15790.8	-169.835	0	4.90196	3.38154	3.69976	0	0	0.0761978	214.009	-428.302	60.6667	164.126	0	47.8336	49.4455	158.888	0
62	0	0	62	1	259.373	119.599	139.774	0	0	4.09338	37.3345	-84.4735	153.325	7669.73	15808.6	84.4735	0	4.72084	2.7786	3.65544	0	0	0.109999	281.873	-443.586	44.6203	1	0	45.9579	45.4521	134.571	0
69	0	0	69	1	265.851	135.6	130.251	0	0	-3.05095	46.8975	60.5583	312.074	7577.21	15799	-60.5583	0	9.88205	2.88184	3.68523	0	0	0.192117	229.8	-437.89	43.5129	293.76	0	25.285	25.3702	77.5861	0
75	0	0	75	1	222.901	127.234	95.6663	0	0	25.0303	105.047	210.69	131.866	7549.13	15740.9	-210.69	0	4.42931	3.34681	3.91411	0	0	0.0693771	208.275	-428.677	55.1609	132.527	0	53.7518	55.3074	184.251	0
76	0	0	76	1	195.376	107.115	88.261	0	0	94.1767	33.6122	85.8969	125.37	7679.3	15513.3	-85.8969	0	3.99071	2.93011	4.17213	0	0	0.104781	266.436	-429.992	64.4836	160.703	0	56.2261	56.1735	167.097	0
86	0	0	86	1	197.896	130.831	67.0656	0	0	29.2275	67.1484	440.353	187.927	7843.91	15778.8	-440.353	0	7.43782	2.95217	4.13942	0	0	0.0899864	198.131	-426.454	63.4486	191.629	0	38.5433	40.882	203.416	0
91	0	0	91	1	175.72	110.399	65.3213	0	0	-54.5447	56.4447	150.34	139.402	7828.03	15789.5	-150.34	0	4.61929	2.95325	3.80933	0	0	0.135643	262.38	-422.669	72.9366	180.157	0	49.7702	49.4147	155.937	0
104	0	0	104	1	207.349	114.019	93.3297	0	0	100.887	53.0081	270.186	144.808	7871.91	15792.9	-270.186	0	5.04804	3.04057	3.43393	0	0	0.0938212	227.707	-419.337	58.7218	1	0	47.3672	48.4314	167.831	0
113	0	0	113	1	268.019	155.587	112.432	0	0	79.1973	66.3788	196.464	244.426	7793.94	15779.6	-196.464	0	8.14842	2.45155	3.55738	0	0	0.048703	192.789	-422.539	42.3153	1	0	29.7834	29.8306	98.406	0
143	0	0	143	1	212.18	89.4247	122.755	0	0	117.8	47.3881	-178.38	160.574	6758.74	16197.2	178.38	0	4.93181	3.20409	3.84821	0	0	0.028021	152.133	-415.312	58.2164	1	0	43.2411	43.8825	142.05	0
144	0	0	144	1	230.282	115.423	114.858	0	0	32.0026	63.211	60.3071	181.027	7641.82	15782.7	-60.3071	0	5.69965	3.34312	4.06319	0	0	0.138964	232.357	-435.763	53.2081	1	0	41.855	41.4513	121.81	0
145	0	0	145	1	232.608	108.109	124.5	0	0	80.0641	23.0274	-149.04	161.934	7693.42	15822.9	149.04	0	4.96587	2.90278	3.1409	0	0	0.108539	227.766	-414.825	50.2996	1	0	42.2594	41.9034	133.335	0
160	0	0	160	1	182.454	134.336	48.1177	0	0	33.1636	78.0206	460.697	205.883	7541	15767.9	-460.697	0	8.29175	2.21559	3.38892	0	0	0.135901	179.354	-407.107	66.1676	211.5	0	33.616	36.7108	196.476	0
193	0	0	193	1	208.929	132.537	76.3914	0	0	50.9601	61.9619	347.494	185.561	7423.54	15784	-347.494	0	6.80084	3.03964	3.6299	0	0	0.042574	230.323	-428.801	58.5532	181.204	0	38.5838	40.4903	170.034	0
248	0	0	248	1	169.368	98.3516	71.0168	0	0	-32.2252	-24.826	107.924	131.316	7805.71	15870.8	-107.924	0	4.31037	3.05312	3.46642	0	0	0.0948738	243.696	-417.339	75.8015	1	0	51.8078	52.3807	156.266	0
326	0	0	326	1	178.751	88.4709	90.2804	0	0	15.5039	9.70642	95.2802	142.477	7658.32	15836.2	-95.2802	0	4.57877	2.65287	3.42877	0	0	0.118457	234.214	-420.343	69.4342	1	0	48.7873	48.2144	144.094	0
336	0	0	336	1	213.877	118.634	95.2433	0	0	34.0795	17.9577	-10.3838	176.731	7739.4	15828	10.3838	0	5.48745	2.49483	3.42457	0	0	0.0894033	227.58	-414.789	55.2907	1	0	39.6496	39.3893	114.347	0
339	0	0	339	1	208.172	125.492	82.6801	0	0	34.425	-13.2317	224.567	175.887	7639.4	15859.2	-224.567	0	6.03427	2.35049	3.27572	0	0	0.0394642	241.703	-416.955	56.5098	1	0	38.9466	39.3095	133.553	0
440	0	0	440	1	214.239	112.095	102.144	0	0	-44.7314	40.9848	326.885	121.064	7618.89	15705.3	-326.885	0	4.43438	2.68126	3.27102	0	0	0.052124	214.002	-420.064	55.3311	182.868	0	55.2404	55.7906	222.561	0
465	0	0	465	1	209.049	101.639	107.409	0	0	-23.3175	54.3677	168.825	123.697	7697.14	15791.6	-168.825	0	4.103	2.54926	3.68297	0	0	0.13592	223.749	-418.881	57.4343	165.147	0	55.0545	53.8252	173.745	0
468	0	0	468	1	203.737	131.097	72.6399	0	0	-15.8766	85.1601	275.573	156.254	7689.7	15760.8	-275.573	0	5.47678	2.5808	3.30235	0	0	0.188989	201.452	-415.236	58.6371	1	0	44.314	43.9233	159.097	0
471	0	0	471	1	248.272	130.547	117.725	0	0	57.2058	-1.93125	165.83	196.383	6620.01	16246.5	-165.83	0	6.50892	2.38893	3.28368	0	0	0.0630826	159.618	-405.408	45.8745	174.28	0	34.253	36.0418	118.956	0
486	0	0	486	1	179.223	101.826	77.3963	0	0	-66.653	50.6901	214.909	120.019	7640.81	15795.3	-214.909	0	4.12399	2.47648	3.74198	0	0	0.105691	225.641	-419.561	69.3667	1	0	56.0874	54.657	190.404	0
488	0	0	488	1	197.271	125.067	72.2038	0	0	40.9304	82.5291	158.435	150.729	7533.23	15663.8	-158.435	0	4.92749	2.36605	2.96981	0	0	0.143288	224.692	-408.64	59.7327	1	0	43.6435	45.8372	142.741	0
493	0	0	493	1	186.453	96.0007	90.4527	0	0	-11.6989	55.6615	-74.5488	141.857	7685.52	15690.6	74.5488	0	4.37684	2.59786	3.13239	0	0	0.0769761	250.078	-417.261	65.0238	182.77	0	47.1101	46.9902	139.54	0
499	0	0	499	1	213.963	125.103	88.8608	0	0	65.9518	170.459	368.673	192.54	7807.19	15775.1	-368.673	0	7.19165	1.87849	2.57945	0	0	0.0774237	197.821	-402.893	52.3818	184.908	0	34.0156	35.2771	144.838	0
501	0	0	501	1	202.598	85.6291	116.969	0	0	52.2785	63.0662	-220.231	137.491	7721.2	15782.9	220.231	0	4.25029	2.34778	3.14051	0	0	0.0122705	209.616	-404.279	58.1307	166.986	0	47.9782	47.5082	158.135	0
507	0	0	507	1	182.41	98.7931	83.6164	0	0	51.8377	14.3037	59.0902	116.549	6824.7	16429.6	-59.0902	0	3.68477	2.39763	3.25688	0	0	0.0526976	257.04	-421.28	66.4854	205.356	0	55.7045	56.2342	164.888	0
528	0	0	528	1	202.652	119.038	83.614	0	0	-28.5211	34.2708	144.905	238.083	7702.34	15811.7	-144.905	0	7.83592	2.04922	3.10417	0	0	0.162157	230.684	-413.356	57.2519	211.353	0	29.936	29.4038	93.9819	0
542	0	0	542	1	160.895	83.5442	77.3507	0	0	28.4779	53.6815	118.588	127.701	7545.68	15792.3	-118.588	0	4.11174	2.92247	3.36715	0	0	0.080382	244.232	-418.6	80.1219	1	0	53.5424	54.6077	168.474	0
544	0	0	544	1	202.541	129.797	72.7437	0	0	47.9733	23.5742	191.569	194.223	7625.85	15822.4	-191.569	0	6.49012	2.3828	2.4356	0	0	0.0431059	243.295	-412.272	56.7855	1	0	35.2693	35.5248	113.645	0
569	0	0	569	1	240.56	110.242	130.318	0	0	19.3847	50.6408	199.441	134.07	7455.12	15795.3	-199.441	0	4.48965	2.53055	3.38816	0	0	0.061393	297.028	-429.465	48.0222	1	0	49.1015	50.8497	175.176	0
575	0	0	575	1	232.839	139.943	92.8961	0	0	54.7244	62.9359	280.635	165.339	7419.78	15783	-280.635	0	5.78493	2.96003	3.69472	0	0	0.113476	182.623	-412.64	51.2092	1	0	42.4129	43.9871	166.525	0
584	0	0	584	1	188.189	107.072	81.1168	0	0	31.2637	56.3745	47.1318	150.263	7542.9	15789.6	-47.1318	0	4.71434	2.72715	3.28597	0	0	0.0697663	224.139	-419.006	65.0143	1	0	45.8312	46.6767	138.978	0
603	0	0	603	1	185.925	105.499	80.4266	0	0	9.24613	43.4222	231.157	135.472	7564.91	15802.5	-231.157	0	4.62384	2.67462	3.73023	0	0	0.00564345	211.82	-420.633	66.8693	170.906	0	50.1164	50.8998	180.428	0
638	0	0	638	1	185.831	111.794	74.0368	0	0	15.6	57.6135	210.363	169.046	7757.88	15788.3	-210.363	0	5.69195	2.3653	3.05958	0	0	0.128908	248.736	-419.014	64.4318	216.212	0	40.2411	39.9795	131.989	0
677	0	0	677	1	195.356	131.798	63.5581	0	0	94.8156	28.3784	338.55	161.159	7379.69	15717.9	-338.55	0	5.90408	2.32589	2.70729	0	0	0.0818387	290.259	-418.535	59.7638	1	0	41.0549	42.8193	170.365	0
686	0	0	686	1	209.966	107.463	102.502	0	0	-4.47932	63.938	-200.664	124.318	7578.64	15881.7	200.664	0	3.86354	2.61872	2.99365	0	0	0.0625674	286.208	-419.916	56.032	1	0	52.3518	51.8285	175.778	0
703	0	0	703	1	247.659	122.374	125.285	0	0	17.8365	57.2908	116.218	243.816	7655.98	15788.6	-116.218	0	7.84823	2.36228	3.15616	0	0	0.149959	301.198	-433.498	45.7993	1	0	30.1134	29.6809	92.0382	0
749	0	0	749	1	189.919	95.9946	93.9239	0	0	5.48449	32.5926	103.93	134.508	7568.68	15713.7	-103.93	0	4.32642	2.45904	2.91083	0	0	0.0488607	220.251	-412.931	62.6706	186.907	0	49.0387	49.8885	150.661	0
754	0	0	754	1	204.636	136.779	67.8569	0	0	33.9588	62.1335	220.609	170.229	7639.86	15883.5	-220.609	0	5.75312	2.36891	3.26355	0	0	0.0851691	250.481	-422.363	57.7168	1	0	40.4372	40.6179	137.791	0
755	0	0	755	1	218.495	137.113	81.3827	0	0	-8.05856	72.613	72.9033	208.44	7582.22	15873	-72.9033	0	6.62073	1.92963	2.68371	0	0	0.176926	262.379	-413.552	51.4018	1	0	32.7201	32.7916	100.377	0
777	0	0	777	1	202.953	121.207	81.7465	0	0	5.90211	63.2418	324.384	187.261	7568.26	15782.7	-324.384	0	6.76681	2.55561	2.66286	0	0	0.111384	242.028	-415.113	57.5345	225.051	0	36.8494	38.0338	147.291	0
807	0	0	807	1	215.002	100.234	114.768	0	0	16.6851	58.8716	269.446	194.128	7457.82	15787.1	-269.446	0	6.76007	2.40054	3.01013	0	0	0.164483	225.551	-410.753	54.0118	1	0	34.8966	36.4285	135.32	0
835	0	0	835	1	249.511	147.378	102.133	0	0	-14.552	53.4069	206.232	270.267	7688.37	15792.5	-206.232	0	9.12142	2.17656	2.85088	0	0	0.139033	200.491	-412.588	44.6961	1	0	27.007	26.695	88.9248	0
876	0	0	876	1	156.932	101.556	55.3765	0	0	-21.5823	34.1899	374.679	136.218	7695.4	15811.8	-374.679	0	5.1515	1.94859	2.97776	0	0	0.0724533	172.118	-389.063	77.314	1	0	47.1945	47.5759	236.322	0
900	0	0	900	1	158.698	100.585	58.1132	0	0	-4.10027	108.4	252.927	126.838	7478.6	15837.2	-252.927	0	4.37654	2.0633	3.08611	0	0	0.06246	218.451	-409.797	77.0888	1	0	49.0171	51.299	192.533	0
912	0	0	912	1	212.391	122.338	90.0524	0	0	15.6834	44.7713	257.27	151.499	7658.14	15801.2	-257.27	0	5.24529	2.00067	2.19194	0	0	0.11384	261.776	-403.088	52.4011	213.99	0	42.5953	42.3289	145.347	0
926	0	0	926	1	188.205	103.471	84.7345	0	0	117.668	90.0378	84.0615	115.714	7655.81	15955.2	-84.0615	0	3.67329	2.42105	2.89229	0	0	0.0748141	289.594	-412.369	63.215	1	0	56.5541	56.3023	165.332	0
970	0	0	970	1	199.823	82.9562	116.866	0	0	-7.80205	-28.8184	-508.077	164.295	7581.96	15874.8	508.077	0	5.90835	2.0583	2.47484	0	0	0.0415867	186.348	-397.408	57.0099	209.578	0	43.5404	41.0525	219.704	0
977	0	0	977	1	183.825	124.509	59.3153	0	0	22.1357	56.1351	256.262	123.365	7552.02	15690.1	-256.262	0	4.26085	2.60824	2.84895	0	0	0.0149641	225.618	-403.596	65.4858	1	0	52.7103	54.9413	189.74	0
983	0	0	983	1	165.416	86.0445	79.3712	0	0	25.0949	91.0425	107.811	127.634	7549.07	15754.9	-107.811	0	4.08582	2.32069	3.09917	0	0	0.0790204	223.344	-408.354	74.3028	1	0	51.3367	52.3305	160.642	0
988	0	0	988	1	256.607	128.317	128.291	0	0	8.93157	75.5747	112.735	211.656	7465.57	15770.4	-112.735	0	6.80319	2.1213	2.63183	0	0	0.0825045	257.654	-418.434	42.9074	1	0	31.9079	32.9673	104.417	0
1007	0	0	1007	1	196.205	128.268	67.9371	0	0	7.14097	43.7513	288.573	173.445	7567.02	15802.2	-288.573	0	6.12945	2.53414	2.87455	0	0	0.109787	215.177	-419.251	60.3538	187.157	0	39.2737	40.335	149.886	0
1029	0	0	1029	1	177.985	119.731	58.2537	0	0	-22.1059	55.1191	303.929	142.383	7596.27	15790.8	-303.929	0	5.09875	2.20376	2.49029	0	0	0.114308	209.327	-398.879	65.9224	194.203	0	45.5302	46.0624	174.798	0
1030	0	0	1030	1	201.141	129.312	71.8292	0	0	113.956	25.8237	350.078	179.029	7559.86	15720.5	-350.078	0	6.6321	1.9147	2.8855	0	0	0.03678	206.591	-404.295	56.9914	1	0	35.9964	37.9031	159.173	0
1049	0	0	1049	1	199.138	109.866	89.2713	0	0	45.8613	59.9145	84.517	151.805	7528.3	15786	-84.517	0	4.81579	2.17509	2.67304	0	0	0.115069	256.747	-409.813	57.9528	1	0	42.7622	43.8766	134.038	0
1050	0	0	1050	1	189.808	112.021	77.7868	0	0	51.2542	62.5912	106.448	124.507	7522.91	15783.3	-106.448	0	3.98123	2.35005	2.69841	0	0	0.076038	192.066	-403.637	61.9173	196.039	0	51.3293	52.9192	162.644	0
1071	0	0	1071	1	212.141	134.349	77.7922	0	0	90.6447	142.528	400.96	189.616	7782.5	15803.1	-400.96	0	7.2527	2.07532	2.78134	0	0	0.0610213	254.042	-417.379	53.7255	217.013	0	35.5497	36.9172	162.129	0
1084	0	0	1084	1	196.414	135.941	60.4733	0	0	78.3456	131.942	382.756	176.108	7396.15	15714	-382.756	0	6.62718	2.36837	2.37485	0	0	0.118893	244.2	-409.731	58.7247	1	0	38.0278	40.5645	169.582	0
1097	0	0	1097	1	192.174	73.4457	118.728	0	0	34.0539	105.292	39.4396	123.871	7540.11	15740.6	-39.4396	0	3.87274	2.27337	3.21744	0	0	0.147459	276.7	-417.626	61.9219	1	0	52.9605	54.2167	159.009	0
1102	0	0	1102	1	249.977	143.985	105.992	0	0	58.8684	93.0671	54.5255	230.076	7614.95	15752.9	-54.5255	0	7.21417	2.21647	2.16991	0	0	0.0945045	281.933	-413.872	43.7274	1	0	29.8664	30.053	89.5725	0
1148	0	0	1148	1	190.273	101.893	88.3795	0	0	72.6565	32.7406	373.84	132.337	7501.5	15813.2	-373.84	0	4.97112	2.3833	2.54687	0	0	0.0624756	216.138	-405.03	61.4598	1	0	47.8456	51.4125	222.967	0
1180	0	0	1180	1	202.446	133.007	69.4385	0	0	5.5841	25.8295	349.172	203.999	7269.6	15820.1	-349.172	0	7.54408	1.92231	3.18323	0	0	0.109574	193.187	-400.923	57.1056	1	0	34.2587	33.693	146.219	0
1202	0	0	1202	1	173.939	115.976	57.9624	0	0	21.1927	94.3646	310.862	151.745	7652.63	15751.6	-310.862	0	5.41507	2.20908	2.59478	0	0	0.13415	187.741	-393.855	68.089	180.956	0	43.7338	43.8363	165.258	0
1210	0	0	1210	1	225.597	145.967	79.63	0	0	59.3756	12.5136	310.919	242.303	7514.78	15833.4	-310.919	0	8.7149	2.2386	2.57108	0	0	0.115369	216.142	-413.302	49.9614	1	0	28.3554	30.1409	115.511	0
1211	0	0	1211	1	243.182	143.762	99.4201	0	0	16.4322	18.4794	42.5067	181.286	7657.39	15927.1	-42.5067	0	5.71432	2.10618	2.31596	0	0	0.121275	306.551	-413.064	45.1816	1	0	36.4149	36.2509	107.457	0
1214	0	0	1214	1	230.079	130.82	99.2586	0	0	10.2092	41.8297	231.762	199.376	7364.63	15804.1	-231.762	0	6.8079	2.19722	2.95136	0	0	0.0854154	238.25	-424.14	49.3327	238.258	0	34.7408	34.7111	123.794	0
1218	0	0	1218	1	194.664	87.6748	106.989	0	0	100.748	17.8044	58.487	159.304	7274.09	15828.1	-58.487	0	5.03581	2.5196	2.91168	0	0	0.0761422	217.894	-414.143	60.9801	1	0	44.232	42.8471	129.171	0
1234	0	0	1234	1	185.015	101.16	83.8551	0	0	91.9095	31.0981	232.866	131.57	7282.93	15814.8	-232.866	0	4.49549	2.14295	2.78176	0	0	0.0350925	230.422	-401.736	63.4515	1	0	50.4189	48.765	171.98	0
1253	0	0	1253	1	209.247	121.104	88.1422	0	0	60.4586	24.4489	146.33	156.06	6915.74	16319.8	-146.329	0	5.098	2.47464	3.03703	0	0	0.0370594	236.013	-415.352	56.0206	212.593	0	42.0417	44.4194	134.191	0
1262	0	0	1262	1	165.472	99.9608	65.5117	0	0	16.3071	55.7172	108.031	125.481	7258.87	15889.9	-108.031	0	4.02701	1.88927	2.58556	0	0	0.0500786	202.111	-391.791	71.1222	1	0	51.9903	50.26	156.135	0
1270	0	0	1270	1	179.26	91.6352	87.625	0	0	63.5057	14.4607	206.688	123.978	7211.67	15831.5	-206.688	0	4.18247	2.42962	2.91154	0	0	0.121525	228.238	-407.304	67.1614	1	0	53.8734	52.8544	178.063	0
1272	0	0	1272	1	201.722	107.746	93.9758	0	0	49.814	-2.0823	245.886	158.551	7225.37	15848	-245.886	0	5.48841	2.17653	2.51194	0	0	0.0895066	218.913	-407.284	56.7417	194.297	0	42.2408	41.6661	145.345	0
1278	0	0	1278	1	236.214	122.842	113.372	0	0	-1.36022	19.7747	-4.16528	152.963	6977.56	16324.5	4.16528	0	4.77678	2.45915	2.68546	0	0	0.203812	306.565	-422.577	47.9052	1	0	41.3835	44.1112	127.893	0
1283	0	0	1283	1	207.867	97.7233	110.144	0	0	-30.9535	30.229	-156.869	136.627	7007.15	16214.4	156.869	0	4.25843	2.22003	2.8276	0	0	0.15411	236.95	-395.052	55.4704	1	0	44.6162	46.4153	152.079	0
1290	0	0	1290	1	204.652	110.181	94.4708	0	0	56.5702	20.4792	-37.6115	169.931	7218.61	15825.5	37.6115	0	5.23929	2.49397	2.78765	0	0	0.0836511	227.852	-411.639	57.0841	1	0	40.704	40.0248	121.108	0
1291	0	0	1291	1	174.019	83.584	90.4354	0	0	140.294	-13.1787	-109.175	124.864	7433.87	15859.1	109.175	0	3.86113	2.44619	2.9367	0	0	0.079679	244.823	-412.071	69.7776	169.896	0	51.1789	52.7641	165.114	0
1297	0	0	1297	1	222.114	144.313	77.8018	0	0	88.0953	110.623	530.924	211.475	7286.75	15835	-530.924	0	9.10613	2.03075	2.90358	0	0	0.159863	303.745	-427.301	50.99	1	0	34.919	36.7833	226.683	0
1330	0	0	1330	1	215.023	99.3188	115.704	0	0	31.8401	30.2443	308.118	149.043	6844.7	16513.3	-308.118	0	5.33566	1.96845	3.00806	0	0	0.078625	226.858	-412.141	52.9985	1	0	42.2222	42.8104	172.52	0
1348	0	0	1348	1	174.709	113.175	61.5341	0	0	12.413	101.493	373.594	120.908	7163.11	15844.1	-373.594	0	4.5216	2.01025	2.93042	0	0	0.166843	244.164	-404.462	67.9227	1	0	53.0783	53.6502	243.736	0
1396	0	0	1396	1	186.681	98.0016	88.679	0	0	1.071	65.0603	168.11	128.031	6775.81	16478.5	-168.11	0	4.22415	2.03401	3.19837	0	0	0.135826	206.609	-398.584	63.3421	152.742	0	50.2956	48.9581	162.404	0
1497	0	0	1497	1	190.377	98.4744	91.9029	0	0	4.64746	-7.09978	396.807	171.285	7370.19	15853	-396.807	0	6.62846	2.35444	2.9172	0	0	0.108941	180.293	-406.981	62.2112	188.01	0	39.8167	41.514	189.235	0
1503	0	0	1503	1	173.76	96.7522	77.0074	0	0	88.6615	45.8939	240.378	154.951	7286.18	15899.7	-240.378	0	5.3052	1.73504	2.36946	0	0	0.018912	188.003	-383.017	65.9546	1	0	41.8879	41.3796	144.514	0
1509	0	0	1509	1	171.657	105.35	66.3077	0	0	54.3003	42.7069	335.534	171.753	7320.54	15803.2	-335.534	0	6.25335	1.89399	2.37384	0	0	0.0914889	201.164	-395.824	67.4902	1	0	38.5617	38.3887	157.007	0
1524	0	0	1524	1	221.892	131.952	89.9403	0	0	13.363	-13.5524	104.699	154.934	7162.16	15959.2	-104.699	0	5.02421	2.10868	2.3245	0	0	0.102395	246.329	-407.844	50.2544	1	0	41.7192	42.9528	127.836	0
1527	0	0	1527	1	150.991	92.3377	58.6531	0	0	44.2213	21.8951	274.682	125.999	7330.62	15724.4	-274.682	0	4.41699	1.74425	2.47559	0	0	0.0952922	191.205	-392.309	78.4347	1	0	48.9928	49.2381	182.453	0
1553	0	0	1553	1	215.329	101.559	113.769	0	0	11.8027	32.6318	130.79	187.717	7263.38	15813.3	-130.79	0	6.10015	2.07247	3.15276	0	0	0.062761	223.509	-414.219	53.3936	225.172	0	37.7265	36.2178	117.545	0
1590	0	0	1590	1	218.697	119.213	99.4837	0	0	20.0911	30.4415	134.567	201.481	7454.41	15815.5	-134.567	0	6.55443	2.05685	2.44052	0	0	0.181455	257.685	-409.461	51.2119	1	0	32.7725	33.9216	109.608	0
1700	0	0	1700	1	204.833	105.818	99.0147	0	0	-30.21	36.3725	209.304	141.166	7205.73	15909.2	-209.304	0	4.79618	2.28316	2.79226	0	0	0.118587	220.496	-403.095	56.5363	1	0	47.6852	47.0091	156.901	0
1753	0	0	1753	1	216.139	117.929	98.21	0	0	30.2073	18.039	270.329	202.735	7543.95	15827.9	-270.329	0	7.09708	2.27327	2.3603	0	0	0.0714554	203.632	-402.007	52.2175	178.943	0	32.9985	34.5159	123.114	0
1853	0	0	1853	1	168.156	88.0795	80.0769	0	0	-43.6325	46.1214	-15.9001	133.978	7717.45	15799.8	15.9001	0	4.20181	1.85995	2.58196	0	0	0.110025	245.48	-392.431	69.6341	1	0	46.9526	46.0627	134.393	0
1897	0	0	1897	1	204.021	119.651	84.3693	0	0	-12.5518	104.814	59.4806	146.288	7686.37	15840.8	-59.4806	0	4.62977	1.99503	2.48467	0	0	0.0684059	189.292	-385.451	55.4945	1	0	44.2708	43.4986	127.977	0
1915	0	0	1915	1	203.059	121.29	81.7698	0	0	20.2091	-13.3487	205.371	194.342	7653.61	15759.6	-205.371	0	6.60411	1.8745	2.17991	0	0	0.100156	227.215	-389.617	54.8949	1	0	33.8167	33.8227	109.924	0
1935	0	0	1935	1	237.216	119.671	117.545	0	0	-30.3727	26.365	103.498	177.95	7704.19	15819.6	-103.498	0	5.76531	1.71951	2.20961	0	0	0.134926	259.746	-394.021	45.6513	1	0	36.2179	35.5696	108.501	0
2000	0	0	0	1	358.102	0	0	243.201	114.901	-4.35975	59.2216	25.2015	269.622	7179.88	16285	-25.2015	0	11.2941	0	0	9.22187	7.84189	0.259997	122.01	-480.414	20.4055	152.39	0	38.2711	39.4337	77.6636	1
2001	0	0	1	1	285.846	0	0	136.888	148.958	-16.0304	45.8913	25.2527	282.887	7191.55	16298.3	-25.2527	0	11.8869	0	0	8.9908	7.67325	0.226582	117.254	-477.554	26.7322	165.532	0	36.2907	37.2851	73.536	1
2004	0	0	4	1	286.738	0	0	193.901	92.8368	-16.8754	45.4307	37.9222	235.912	7292.06	16199.2	-37.9222	0	9.97984	0	0	10.8071	8.14069	0.117475	159.272	-490.178	27.4507	134.217	0	44.9051	45.7131	90.4869	1
2007	0	0	7	1	377.867	0	0	192.352	185.515	-28.0692	113.657	-50.9307	350.261	7203.59	16230.6	50.9307	0	14.2623	0	0	8.89185	7.73115	0.385533	139.683	-485.11	19.0377	185.868	0	31.3102	31.6523	56.49	1
2008	0	0	8	1	333.932	0	0	164.929	169.003	30.6341	11.9752	5.657	314.355	7244.55	16332.3	-5.657	0	13.095	0	0	10.1467	8.3804	0.319134	122.023	-484.783	22.6109	147.272	0	34.5443	35.5232	66.1342	1
2011	0	0	11	1	295.12	0	0	192.298	102.823	-118.029	143.462	30.9027	378.554	7393.21	16200.8	-30.9027	0	16.4847	0	0	9.07147	7.16219	0.591128	153.842	-490.719	25.5202	193.677	0	28.0802	27.7532	55.431	1
2012	0	0	12	1	388.098	0	0	193.162	194.936	66.2393	59.8508	-101.661	403.888	7208.94	16284.4	101.661	0	16.1017	0	0	9.27506	7.28202	0.358479	133.032	-488.205	18.4116	195.759	0	26.7381	27.296	50.1328	1
2013	0	0	13	1	373.617	0	0	187.545	186.072	-8.90863	112.556	11.6271	417.293	7184.43	16331.3	-11.6271	0	17.3501	0	0	8.80551	7.69793	0.25015	162.907	-492.796	19.2701	216.394	0	26.0707	26.7163	51.5596	1
2015	0	0	15	1	261.032	0	0	148.181	112.851	-14.2814	82.8846	-158.683	189.205	7289.46	16161.7	158.683	0	7.51705	0	0	9.07124	7.8873	0.299834	134.433	-477.943	30.0798	138.427	0	51.8663	52.407	103.432	1
2016	0	0	16	1	279.085	0	0	134.672	144.413	-21.7564	63.1561	-95.5503	192.787	7296.94	16380.7	95.5503	0	7.74836	0	0	8.8955	7.60968	0.0402641	145.28	-479.046	27.4751	164.3	0	51.8555	52.2181	92.5483	1
2018	0	0	18	1	347.077	0	0	218.215	128.862	-17.2771	12.6422	-10.0973	390.531	7292.46	16231.9	10.0973	0	16.2328	0	0	9.46418	7.74763	0.254207	132.422	-485.323	21.2212	191.248	0	28.4401	28.8327	52.7357	1
2021	0	0	21	1	369.659	0	0	213.002	156.657	12.6666	45.3263	-16.9029	345.756	7262.51	16298.9	16.9029	0	14.2004	0	0	10.1905	7.91038	0.490408	166.749	-502.766	19.8596	187.165	0	32.1804	32.5552	58.9661	1
2023	0	0	23	1	401.362	0	0	235.334	166.028	30.6099	41.5712	-43.9707	433.841	7144.91	16302.7	43.9707	0	17.6205	0	0	9.81359	7.6868	0.113384	167.412	-502.672	17.8759	219.62	0	25.9255	26.7688	48.1082	1
2024	0	0	24	1	244.911	0	0	138.406	106.505	-92.2922	261.293	39.2716	207.109	7168.15	16282.3	-39.2716	0	9.22608	0	0	9.5652	7.71051	0.426694	104.447	-469.982	32.7434	135.657	0	47.072	49.2047	97.8238	1
2025	0	0	25	1	357.691	0	0	197.123	160.568	58.2931	66.8581	26.8022	328.26	7416.21	16177.7	-26.8022	0	13.7134	0	0	9.46493	7.57332	0.35437	130.97	-484.39	20.4153	174.081	0	32.024	32.7447	64.1143	1
2026	0	0	26	1	380.446	0	0	222.895	157.551	66.7244	38.0602	-38.3531	401.438	7208.46	16306.2	38.3531	0	16.3473	0	0	9.25062	7.5568	0.0408026	118.609	-482.474	18.9143	211.63	0	27.4253	28.1141	50.4428	1
2027	0	0	27	1	374	0	0	220.278	153.721	-60.1196	132.233	83.9643	277.438	7335.3	16212	-83.9643	0	12.1405	0	0	9.56708	7.94338	0.358262	188.398	-501.095	19.4644	224.401	0	35.4151	36.3951	85.3408	1
2028	0	0	28	1	361.08	0	0	201.885	159.195	35.1627	104.061	-37.996	397.968	7240.02	16240.2	37.996	0	16.144	0	0	9.57326	8.19559	0.482688	114.982	-482.496	20.3738	184.676	0	28.4867	29.0272	51.8732	1
2029	0	0	29	1	297.386	0	0	190.887	106.5	-103.149	36.182	39.8732	261.069	7477.99	16208.4	-39.8732	0	11.3599	0	0	8.90123	7.84778	0.279729	128.486	-476.978	25.4933	128.94	0	38.3239	38.2184	78.3222	1
2032	0	0	32	1	266.085	0	0	155.071	111.014	-30.1436	160.806	64.5511	222.799	7106	16382.8	-64.5511	0	9.59505	0	0	9.49813	8.33448	0.46831	150.272	-490.038	29.753	159.833	0	43.819	45.264	100.09	1
2034	0	0	34	1	316.46	0	0	162.265	154.195	0.0236549	56.4002	-146.372	286.694	7175.5	16287.8	146.372	0	11.3869	0	0	10.0797	7.48859	0.454119	169.84	-500.072	23.8274	202.939	0	35.4735	36.1189	71.9419	1
2035	0	0	35	1	308.729	0	0	160.484	148.246	-47.6303	122.955	-22.7039	295.897	7223.15	16320.9	22.7039	0	12.2319	0	0	9.22579	7.79451	0.371123	114.997	-473.401	24.4268	121.78	0	36.1238	36.5553	65.8625	1
2036	0	0	36	1	314.692	0	0	159.891	154.801	27.1722	87.4601	-94.3476	259.857	7248.01	16356.4	94.3476	0	10.3701	0	0	10.0741	7.44926	0.309864	178.684	-496.097	23.9761	193.475	0	40.0113	40.9152	73.5667	1
2037	0	0	37	1	318.465	0	0	151.763	166.702	-18.7262	100.01	-99.33	261.157	7194.25	16244.2	99.33	0	10.4735	0	0	8.78948	7.25709	0.199572	169.65	-489.796	23.2082	214.774	0	39.3537	39.7656	71.9557	1
2038	0	0	38	1	330.257	0	0	207.158	123.099	-23.5138	82.9265	50.5847	269.134	7199.03	16261.3	-50.5847	0	11.443	0	0	9.0386	7.38689	0.325321	150.928	-480.254	22.3154	179.115	0	37.0691	38.5032	80.9121	1
2040	0	0	40	1	263.743	0	0	144.025	119.717	23.5544	65.7855	-25.2098	263.485	7151.97	16378.1	25.2098	0	10.7558	0	0	8.7829	7.40318	0.185235	107.249	-466.352	29.3341	162.477	0	39.0753	40.1678	71.7293	1
2041	0	0	41	1	327.715	0	0	174.482	153.233	20.52	92.3019	-40.4184	265.819	7254.66	16152.3	40.4184	0	10.7814	0	0	9.22275	7.27281	0.298344	150.954	-479.855	22.5363	139.586	0	40.2168	40.7284	71.6496	1
2042	0	0	42	1	300.984	0	0	109.244	191.74	-29.9611	38.9752	-197.838	281.506	7205.48	16205.6	197.838	0	11.2474	0	0	8.04242	6.90373	0.192713	141.573	-472.364	24.4888	136.849	0	33.1196	33.507	74.662	1
2043	0	0	43	1	358.375	0	0	212.541	145.834	-28.3962	102.732	6.24012	359.144	7303.58	16241.5	-6.24012	0	14.9442	0	0	9.07089	7.52423	0.447978	199.426	-499.12	20.268	176.05	0	30.041	30.4493	57.2848	1
2044	0	0	44	1	316.078	0	0	150.711	165.367	117.503	60.026	270.266	215.154	7257.34	16184.6	-270.266	0	10.8697	0	0	9.2601	8.30568	0.165031	227.174	-506.795	23.9143	206.728	0	36.3081	39.699	245.137	1
2045	0	0	45	1	336.26	0	0	188.255	148.005	-18.0028	91.9676	22.9326	375.874	7193.52	16252.3	-22.9326	0	15.733	0	0	8.12974	7.12624	0.312256	128.921	-477.257	21.523	172.249	0	27.6966	28.5832	56.7394	1
2046	0	0	46	1	265.935	0	0	134.259	131.676	-22.9762	54.1964	-51.0923	258.113	7198.5	16290	51.0923	0	10.5121	0	0	8.47903	7.31515	0.0931911	145.989	-481.572	28.8655	157.493	0	39.9842	40.532	71.5282	1
2048	0	0	48	1	307.705	0	0	138.737	168.968	55.4073	-10.677	-172.802	211.807	7219.77	16255.3	172.802	0	8.44991	0	0	9.83695	8.32323	0.113331	137.149	-487.113	24.9045	175.278	0	46.0006	47.3776	97.3354	1
2049	0	0	49	1	389.862	0	0	163.771	226.091	-38.6566	84.0297	-60.1656	390.005	7214.18	16260.2	60.1656	0	15.8688	0	0	8.51571	7.67571	0.34889	145.071	-487.407	18.2576	190.916	0	28.2286	28.4347	50.7992	1
2050	0	0	50	1	351.642	0	0	164.724	186.918	3.50087	12.884	-36.3628	361.141	7271.68	16231.7	36.3628	0	14.8092	0	0	8.88393	7.59254	0.061619	141.908	-491.564	20.7104	185.299	0	30.2991	30.6568	54.4478	1
2051	0	0	51	1	256.78	0	0	151.771	105.01	-20.1392	49.5893	55.7757	236.145	7394.98	16294.7	-55.7757	0	10.0886	0	0	9.70354	8.20232	0.310225	111.952	-475.801	31.1509	139.018	0	42.2778	43.2246	91.5471	1
2052	0	0	52	1	356.974	0	0	180.713	176.261	4.69909	74.6146	-58.7007	342.637	7270.48	16269.6	58.7007	0	13.8398	0	0	8.58306	7.4413	0.428801	132.49	-478.914	20.2304	166.992	0	31.5173	31.6415	55.9247	1
2053	0	0	53	1	451.194	0	0	249.107	202.087	-12.022	36.8822	-44.5368	495.842	7187.54	16307.4	44.5368	0	20.2375	0	0	8.33904	6.93469	0.411385	147.807	-488.146	15.2344	218.086	0	22.4287	22.8117	41.4436	1
2055	0	0	55	1	339.2	0	0	194.057	145.143	-41.9966	87.7381	45.2026	382.204	7217.52	16256.5	-45.2026	0	16.2634	0	0	8.41222	7.77264	0.273034	135.587	-481.365	21.5596	196.796	0	27.1504	28.0285	59.2156	1
2056	0	0	56	1	423.22	0	0	243.993	179.227	42.0564	26.9269	-38.0523	489.562	7233.12	16317.3	38.0523	0	19.9617	0	0	9.258	7.84024	0.144364	157.125	-501.675	16.7283	273.101	0	23.2793	23.8366	42.9926	1
2057	0	0	57	1	469.519	0	0	297.849	171.67	44.982	63.3788	87.486	488.501	7230.2	16280.9	-87.486	0	21.1405	0	0	8.68046	7.45351	0.476046	160.285	-498.196	14.677	259.983	0	21.094	22.0399	53.2233	1
2058	0	0	58	1	460.475	0	0	239.471	221.005	16.0677	22.5299	-8.70389	557.466	7159.45	16321.7	8.70389	0	23.0453	0	0	7.87719	6.57516	0.214876	163.046	-491.92	14.76	298.672	0	19.7429	20.3928	38.5294	1
2059	0	0	59	1	384.18	0	0	241.207	142.973	47.9045	49.1117	33.1867	355.201	7227.28	16295.1	-33.1867	0	14.91	0	0	8.96841	7.20878	0.32724	162.603	-491.67	18.559	210.137	0	29.2028	30.1558	60.5498	1
2060	0	0	60	1	331.247	0	0	187.345	143.902	-2.60889	31.626	39.6956	216.704	7477.11	16213	-39.6956	0	9.17477	0	0	9.83507	7.99553	0.328848	122.743	-481.953	22.634	125.454	0	46.6098	47.406	95.1248	1
2061	0	0	61	1	287.166	0	0	164.505	122.661	-26.45	57.8055	-15.1465	291.717	7301.63	16186.8	15.1465	0	12.0432	0	0	8.04448	6.99234	0.262337	147.706	-477.028	25.9653	168.759	0	35.4262	35.615	64.768	1
2062	0	0	62	1	284.944	0	0	148.591	136.353	38.2998	49.4172	-33.6718	198.32	7236.88	16195.2	33.6718	0	8.07586	0	0	9.21157	7.87112	0.143009	117.302	-473.06	26.999	144.872	0	52.6107	53.4485	94.0562	1
2063	0	0	63	1	239.843	0	0	116.722	123.121	4.26262	34.078	-80.1863	198.362	7171.26	16409.8	80.1863	0	7.99165	0	0	8.14101	6.67453	0.156048	163.596	-465.399	32.2993	166.278	0	48.6123	49.7979	87.4055	1
2065	0	0	65	1	325.687	0	0	178.521	147.166	-27.1205	71.3947	-5.08632	309.376	7302.3	16272.8	5.08632	0	12.8152	0	0	9.39002	6.40285	0.231272	180.684	-488.621	22.4481	182.996	0	33.841	34.0971	62.3957	1
2067	0	0	67	1	294.154	0	0	149.491	144.663	-43.3075	67.7229	-7.77036	273.257	7418.15	16176.9	7.77036	0	11.3511	0	0	8.82064	7.22399	0.270709	156.563	-483.741	25.5665	163.376	0	37.7023	38.0369	69.5412	1
2070	0	0	70	1	312.913	0	0	163.509	149.404	-10.0614	20.8403	144.413	321.024	7285.24	16223.7	-144.413	0	14.5864	0	0	8.49074	7.38746	0.215846	145.583	-485.645	23.6666	196.252	0	27.9606	29.44	90.0403	1
2071	0	0	71	1	409.598	0	0	198.738	210.86	30.8932	35.7222	-58.5261	377.646	7343.95	16208.9	58.5261	0	15.2742	0	0	9.55991	7.64961	0.362926	131.673	-485.558	17.3994	174.678	0	29.3406	29.7293	52.4559	1
2074	0	0	74	1	337.657	0	0	194.705	142.952	10.5212	37.4777	7.91322	218.387	7463.98	16207.1	-7.91322	0	9.07888	0	0	9.32717	7.64453	0.32158	150.833	-486.329	21.8759	122.782	0	46.6113	47.2316	87.9228	1
2075	0	0	75	1	327.97	0	0	165.556	162.414	-239.998	-157.037	84.6843	212.777	7216.2	16302	-84.6843	0	11.4502	0	0	8.3093	7.72917	0.257057	203.551	-489.963	22.4122	159.016	0	41.6704	40.5659	92.3241	1
2077	0	0	77	1	362.591	0	0	228.494	134.097	-20.9471	12.694	110.222	314.551	7395.79	16132.2	-110.222	0	13.9857	0	0	8.77725	7.90099	0.137258	158.984	-489.347	20.0175	187.746	0	29.9279	31.058	82.0981	1
2078	0	0	78	1	459.165	0	0	292.246	166.919	7.34583	78.1683	3.56475	615.763	7267.83	16266.1	-3.56475	0	25.4609	0	0	7.25663	5.77934	0.405662	146.842	-480.296	14.5931	318.203	0	17.9009	18.1627	35.2509	1
2079	0	0	79	1	268.86	0	0	142.481	126.379	-3.73336	13.3298	127.02	163.726	7179.25	16131.6	-127.02	0	7.34885	0	0	8.73275	7.8272	0.208978	163.094	-482.672	28.8171	136.06	0	52.8347	56.153	162.876	1
2080	0	0	80	1	298.555	0	0	156.185	142.37	-8.29181	25.172	-93.7512	306.898	7183.81	16319.1	93.7512	0	12.361	0	0	8.48013	6.27913	0.13604	205.691	-475.14	24.6217	1	0	32.653	33.4834	60.5862	1
2081	0	0	81	1	366.136	0	0	184.183	181.953	68.2952	57.6028	143.287	362.689	7206.88	16187	-143.287	0	16.3476	0	0	8.09851	6.73678	0.278278	153.965	-480.485	19.3439	230.445	0	24.9352	26.6493	80.877	1
2082	0	0	82	1	311.463	0	0	197.942	113.521	-38.5257	96.0405	22.2865	277.093	7313.71	16148.5	-22.2865	0	11.6425	0	0	8.76183	6.98272	0.3466	141.945	-479.623	23.737	190.822	0	36.9413	37.5113	72.2899	1
2083	0	0	83	1	306.557	0	0	162.83	143.727	31.606	30.3175	-42.4193	282.294	7343.23	16214.3	42.4193	0	11.4892	0	0	9.80049	7.86263	0.377664	145.716	-489.233	24.8395	162.615	0	38.2535	38.8416	67.8452	1
2087	0	0	87	1	391.186	0	0	227.104	164.081	-15.3464	119.545	54.933	382.343	7290.53	16224.7	-54.933	0	16.2743	0	0	8.79398	6.58145	0.394023	116.672	-472.163	17.9884	194.28	0	26.8951	27.5702	58.0679	1
2088	0	0	88	1	512.69	0	0	275.567	237.123	47.9847	92.6721	-13.0032	681.012	7227.2	16251.6	13.0032	0	27.889	0	0	8.85528	6.67211	0.44677	152.391	-493.415	13.1787	324.672	0	17.2879	17.7285	33.5152	1
2089	0	0	89	1	368.955	0	0	190.295	178.66	-30.0987	99.2949	-38.4855	290.101	7305.28	16244.9	38.4855	0	11.862	0	0	9.16709	7.96973	0.371478	149.259	-485.508	19.7063	159.365	0	37.272	37.4823	65.9524	1
2091	0	0	91	1	296.411	0	0	138.279	158.131	10.1394	52.7606	-151.204	331.785	7165.38	16291.5	151.204	0	13.1573	0	0	7.99128	6.44391	0.246626	118.821	-464.626	24.7506	170.042	0	29.2205	30.0615	59.6475	1
2093	0	0	93	1	278.418	0	0	149.92	128.498	7.67442	99.7409	-16.1533	242.723	7167.85	16344.2	16.1533	0	9.94721	0	0	8.58064	6.92985	0.371474	165.406	-487.701	27.1379	185.893	0	41.5406	42.7618	76.7354	1
2094	0	0	94	1	398.948	0	0	220.405	178.543	15.3059	-16.3666	-77.566	357.363	7160.21	16260.9	77.566	0	14.5398	0	0	7.92111	7.17605	0.0814479	163.475	-486.824	17.5517	179.572	0	29.1526	30.1386	53.4185	1
2095	0	0	95	1	231.789	0	0	106.647	125.142	51.5697	81.54	-55.9543	183.044	7223.61	16262.7	55.9543	0	7.37909	0	0	8.32629	7.34356	0.0612504	167.985	-483.005	34.236	150.993	0	54.4309	55.5659	96.3755	1
2096	0	0	96	1	281.641	0	0	139.33	142.311	-49.4394	73.6137	35.5688	270.806	7324.62	16270.6	-35.5688	0	11.4931	0	0	8.50849	6.83724	0.205591	125.071	-467.534	26.69	150.047	0	36.4635	37.0492	73.9616	1
2097	0	0	97	1	284.651	0	0	157.159	127.492	-49.293	96.6045	-124.136	220.264	7324.47	16247.6	124.136	0	8.86002	0	0	8.95722	6.94047	0.228602	160.224	-482.073	26.5443	176.534	0	44.4561	44.6723	83.4183	1
2099	0	0	99	1	321.508	0	0	179.217	142.291	13.8609	29.3159	43.7928	258.077	7261.32	16215.3	-43.7928	0	10.937	0	0	7.85416	7.11396	0.201201	170.064	-479.868	22.6307	166.638	0	37.3992	38.5599	79.7945	1
2100	0	0	100	1	350.16	0	0	161.975	188.184	17.0489	79.756	-85.4392	251.293	7258.13	16264.5	85.4392	0	10.059	0	0	9.0764	7.77867	0.367381	163.269	-493.303	20.9131	176.676	0	41.8693	42.143	74.233	1
2101	0	0	101	1	429.32	0	0	215.16	214.159	21.6975	35.3746	16.499	481.378	7353.14	16209.2	-16.499	0	20.0837	0	0	8.39818	7.81216	0.340289	163.313	-500.984	16.3055	250.696	0	22.8312	23.2866	45.5632	1
2102	0	0	102	1	345.255	0	0	181.995	163.26	-23.7944	54.2533	-88.6682	296.506	7199.31	16389.6	88.6682	0	11.9492	0	0	8.87093	7.58632	0.346686	184.677	-500.237	21.1673	189.588	0	35.2674	35.8544	63.8711	1
2103	0	0	103	1	397.501	0	0	226.532	170.968	-27.6235	84.9647	-81.1678	480.578	7302.8	16259.3	81.1678	0	19.3896	0	0	9.07069	7.4074	0.615288	156.633	-497.363	17.8883	209.283	0	23.6162	23.6338	42.6192	1
2104	0	0	104	1	302.045	0	0	165.975	136.071	17.6011	52.802	48.1746	228.634	7357.24	16191.8	-48.1746	0	9.67993	0	0	8.72469	7.12984	0.162426	175.712	-483.96	24.6851	177.774	0	42.4299	43.4204	89.3103	1
2108	0	0	108	1	316.323	0	0	174.841	141.483	-25.1927	-0.927203	-33.8187	312.337	7300.37	16245.5	33.8187	0	12.918	0	0	8.31177	6.89494	0.207438	103.319	-465.967	23.1374	146.304	0	33.2648	33.6694	59.5592	1
2109	0	0	109	1	316.623	0	0	142.374	174.249	-59.6231	101.502	4.97147	244.035	7334.8	16242.7	-4.97147	0	10.2303	0	0	9.29611	7.09729	0.326386	169.116	-484.477	23.4575	164.631	0	42.0511	42.4329	78.1636	1
2110	0	0	110	1	340.625	0	0	181.825	158.799	-24.9458	52.929	24.2164	280.449	7300.13	16191.7	-24.2164	0	11.7878	0	0	8.69582	7.55632	0.293239	162.41	-487.143	21.4618	185.056	0	36.6145	37.1468	72.6769	1
2112	0	0	112	1	355.03	0	0	165.318	189.712	25.1148	62.4768	-58.4115	344.113	7250.07	16281.8	58.4115	0	13.8842	0	0	8.3723	6.98721	0.177524	120.747	-471.565	20.1916	191.078	0	30.7402	31.0901	55.2231	1
2113	0	0	113	1	351.4	0	0	160.079	191.322	-13.7378	129.031	-75.7219	260.777	7189.26	16215.2	75.7219	0	10.5238	0	0	8.3653	7.13737	0.399602	163.379	-485.474	20.48	149.511	0	39.5343	39.8937	71.066	1
2114	0	0	114	1	306.019	0	0	158.946	147.073	-60.5273	21.528	-60.1089	248.289	7435.37	16223.1	60.1089	0	10.2275	0	0	9.19551	7.33877	0.262291	138.13	-477.57	24.515	130.335	0	41.4081	41.7594	72.8994	1
2115	0	0	115	1	259.725	0	0	130.325	129.4	-4.08734	29.4223	39.8024	199.62	7079.95	16314.8	-39.8023	0	8.45642	0	0	7.95179	6.79227	0.185309	166.457	-478.478	29.2363	165.201	0	46.7905	48.6327	98.6058	1
2117	0	0	117	1	246.33	0	0	140.457	105.873	8.7301	60.342	-12.7799	247.231	7166.79	16283.9	12.7799	0	10.1599	0	0	8.32346	6.34116	0.332427	166.24	-474.887	31.1317	171.243	0	40.1128	41.2688	75.2163	1
2119	0	0	119	1	328.913	0	0	189.932	138.981	-32.6303	120.945	-36.3168	322.617	7208.15	16223.3	36.3168	0	13.2192	0	0	8.17325	6.73188	0.399299	107.359	-467.181	21.9878	171.172	0	32.4267	32.8161	59.1317	1
2120	0	0	120	1	286.627	0	0	148.765	137.863	-26.4117	111.492	-83.0478	332.942	7301.59	16232.7	83.0478	0	13.429	0	0	7.49196	6.69574	0.358269	122.962	-465.674	25.7053	161.295	0	31.0088	31.038	55.0273	1
2122	0	0	122	1	321.38	0	0	181.052	140.327	17.7662	77.9263	54.3427	204.298	7257.41	16166.7	-54.3427	0	8.66277	0	0	9.01559	7.11087	0.28406	204.171	-482.846	22.9655	162.784	0	47.7154	49.1471	102.8	1
2123	0	0	123	1	267.316	0	0	135.062	132.254	-32.7716	81.5467	83.6686	246.15	7307.95	16262.7	-83.6686	0	10.6915	0	0	8.34153	7.5086	0.327363	153.469	-482.104	28.7142	176.793	0	37.7544	39.0681	92.6687	1
2124	0	0	124	1	338.713	0	0	176.658	162.055	17.9385	86.1105	-15.4156	456.804	7257.24	16258.1	15.4156	0	18.7108	0	0	7.61657	6.35564	0.333176	124.674	-468.187	20.9782	200.044	0	23.4229	23.8017	44.1574	1
2125	0	0	125	1	382.076	0	0	216.387	165.689	52.532	62.0361	22.5276	408.034	7222.65	16282.2	-22.5276	0	17.0127	0	0	7.88997	6.75384	0.301202	192.461	-481.036	18.361	260.476	0	25.3197	26.1371	51.8698	1
2126	0	0	126	1	369.784	0	0	217.815	151.969	-33.7724	81.1241	-41.5444	381.268	7209.29	16263.1	41.5444	0	15.5889	0	0	7.78333	6.46608	0.370119	182.878	-495.022	18.9847	218.407	0	27.5886	27.8988	50.4663	1
2128	0	0	128	1	272.533	0	0	164.863	107.67	-51.7928	58.2173	34.7083	214.012	7326.97	16186.4	-34.7083	0	9.09463	0	0	9.00496	7.50473	0.186578	103.571	-467.301	28.2934	152.611	0	46.3395	47.0124	93.4769	1
2130	0	0	130	1	247.931	0	0	112.437	135.494	73.6043	89.1018	-56.9836	224.202	7201.58	16354.8	56.9836	0	9.0414	0	0	8.18541	6.77289	0.128841	130.353	-466.086	31.0673	137.673	0	43.9955	45.277	78.8024	1
2131	0	0	131	1	313.08	0	0	118.19	194.89	-0.815483	74.7936	-179.571	236.064	7176.34	16369.1	179.571	0	9.35045	0	0	7.48355	6.83002	0.0971456	146.179	-467.518	23.1567	159.429	0	38.4294	40.1093	82.543	1
2132	0	0	132	1	333.441	0	0	179.857	153.585	-0.191869	34.0322	-40.3362	418.291	7175.71	16310.2	40.3362	0	17.0743	0	0	8.06427	6.94573	0.179345	118.212	-474.686	21.669	207.014	0	25.7138	26.2707	47.4043	1
2133	0	0	133	1	352.937	0	0	224.195	128.741	75.7017	59.1258	-39.5533	380.519	7199.48	16285.1	39.5533	0	15.4616	0	0	8.65998	7.18295	0.414856	146.233	-478.051	20.4545	203.022	0	28.2846	28.9372	52.0441	1
2134	0	0	134	1	277.518	0	0	157.546	119.972	-48.9391	2.5756	46.4225	224.523	7224.46	16341.7	-46.4225	0	9.67664	0	0	9.05769	6.83702	0.167981	125.78	-471.648	27.3755	138.51	0	42.9047	44.1285	89.7308	1
2135	0	0	135	1	313.386	0	0	112.531	200.855	36.2773	-58.2497	-225.915	304.115	7238.9	16302.8	225.915	0	12.3356	0	0	8.33085	7.42285	0.0441527	147.324	-482.957	23.5872	175.514	0	29.9008	31.2371	72.734	1
2136	0	0	136	1	270.836	0	0	115.478	155.357	41.547	161.175	-82.7686	267.692	7133.97	16282.7	82.7686	0	10.7687	0	0	7.71009	6.69281	0.356478	132.918	-468.505	27.6252	154.191	0	36.6898	38.1601	67.7519	1
2138	0	0	138	1	270.615	0	0	172.606	98.0093	27.2213	112.798	229.39	241.225	7247.96	16131.8	-229.39	0	11.6577	0	0	8.68067	7.27388	0.276614	134.55	-474.934	28.3078	148.612	0	33.4581	36.0348	174.999	1
2139	0	0	139	1	301.253	0	0	172.88	128.373	-9.21063	52.854	-123.929	255.053	7184.73	16291.4	123.929	0	10.1785	0	0	8.26269	7.15827	0.293562	172.807	-481.676	24.6283	175.492	0	38.866	39.5629	73.3855	1
2140	0	0	140	1	313.161	0	0	156.759	156.402	-4.34547	33.6683	-52.306	341.428	7279.53	16210.9	52.306	0	13.8881	0	0	8.17151	7.36806	0.240874	145.168	-484.871	23.5408	187.027	0	31.4678	31.5606	55.7554	1
2141	0	0	141	1	288.761	0	0	155.554	133.208	-236.636	181.966	-2.70057	221.595	7412.16	16261.9	2.70057	0	10.5714	0	0	8.60029	7.27581	0.503339	136.347	-473.071	26.1	133.824	0	46.5226	42.3292	75.9329	1
2143	0	0	143	1	358.577	0	0	206.118	152.459	-4.48849	75.4326	59.6679	349.046	7180.01	16268.8	-59.6679	0	14.8792	0	0	8.63923	6.33936	0.440673	139.708	-479.172	19.8331	191.273	0	28.5849	29.7534	64.0622	1
2144	0	0	144	1	276.198	0	0	166.824	109.374	84.234	117.485	145.004	242.785	7190.95	16127.1	-145.004	0	10.944	0	0	8.08084	7.31949	0.223312	131.449	-466.184	27.3899	129.41	0	35.5625	37.7873	118.87	1
2145	0	0	145	1	335.472	0	0	193.281	142.191	46.1592	-22.5404	160.807	254.916	7229.02	16167.5	-160.807	0	11.8119	0	0	7.25546	7.26406	0.140224	148.038	-474.168	21.387	156.868	0	31.7913	34.2551	116.741	1
2147	0	0	147	1	244.984	0	0	101.697	143.287	-22.4197	75.4005	-54.6661	253.162	7197.94	16169.2	54.6661	0	10.283	0	0	7.67336	6.37332	0.189194	152.95	-468.715	31.0594	145.331	0	39.6999	40.1152	71.4353	1
2148	0	0	148	1	272.549	0	0	126.221	146.328	81.9165	14.7918	-88.0558	282.883	7292.92	16229.8	88.0558	0	11.3921	0	0	8.33825	6.50226	0.0379712	171.747	-468.189	27.5653	160.373	0	35.6368	36.1219	64.0836	1
2149	0	0	149	1	331.46	0	0	177.563	153.897	-5.97796	69.0478	12.3928	310.087	7181.5	16275.2	-12.3928	0	12.9013	0	0	6.93608	5.8228	0.187679	133.302	-462.68	21.1776	195.209	0	31.0833	32.0187	61.989	1
2150	0	0	150	1	288.03	0	0	139.908	148.122	-58.8508	83.5144	-37.5366	264.097	7334.03	16260.7	37.5366	0	10.887	0	0	8.52169	6.70373	0.339912	146.863	-479.168	25.9144	183.742	0	38.6963	38.6954	68.3298	1
2151	0	0	151	1	273.957	0	0	143.808	130.148	-25.6975	82.4749	-33.1623	261.338	7300.88	16261.8	33.1623	0	10.6975	0	0	8.21563	7.15526	0.237836	144.309	-477.626	27.6464	156.359	0	39.3153	39.5187	69.9113	1
2152	0	0	152	1	294.457	0	0	151.99	142.468	-5.11318	156.067	-69.186	289.088	7280.29	16287.8	69.186	0	11.708	0	0	8.45726	6.43904	0.270881	147.058	-475.94	25.0967	173.933	0	35.2732	35.4034	62.786	1
2153	0	0	153	1	368.368	0	0	204.883	163.485	22.5016	87.9451	47.7217	414.754	7252.68	16256.3	-47.7217	0	17.5093	0	0	7.50874	6.74819	0.327833	146.54	-481.566	19.0815	231.941	0	24.3633	25.1924	53.3432	1
2154	0	0	154	1	322.309	0	0	175.797	146.512	-31.166	32.9667	-19.5755	347.065	7206.69	16311.3	19.5755	0	14.3588	0	0	7.92196	6.97233	0.350366	141.461	-479.522	22.5372	190.887	0	29.951	30.4732	55.7808	1
2155	0	0	155	1	302.258	0	0	144.011	158.247	-6.6233	112.179	62.2855	296.401	7182.14	16331.7	-62.2855	0	12.6504	0	0	8.49878	7.12265	0.254231	139.368	-475.627	24.5904	170.863	0	32.9672	34.139	74.5656	1
2156	0	0	156	1	369.675	0	0	182.81	186.865	-17.171	90.3873	10.4499	440.749	7192.69	16253.9	-10.4499	0	18.3367	0	0	7.5821	6.31812	0.311035	131.441	-472.709	18.9118	230.063	0	23.7913	24.4425	47.5519	1
2158	0	0	158	1	358.753	0	0	216.963	141.79	-22.7371	93.1935	-12.3714	388.845	7198.26	16350.7	12.3714	0	16.0327	0	0	7.58772	7.16296	0.352609	114.31	-468.004	19.8079	181.867	0	27.0219	27.5231	51.1228	1
2159	0	0	159	1	242.791	0	0	179.006	63.7854	25.5427	-0.222684	108.344	192.63	7249.64	16145.1	-108.344	0	8.54001	0	0	8.16827	6.85129	0.10894	157.582	-477.127	31.9272	177.103	0	45.3976	47.8689	123.565	1
2160	0	0	160	1	336.806	0	0	169.477	167.329	34.0122	30.2245	7.43827	237.611	7141.51	16314	-7.43827	0	9.87274	0	0	8.21043	7.3847	0.38574	164.412	-478.533	21.5784	194.615	0	41.4518	43.2787	81.6436	1
2161	0	0	161	1	314.099	0	0	164.393	149.705	22.3971	94.1623	44.4653	279.999	7153.12	16349.7	-44.4653	0	11.7977	0	0	7.9449	6.33666	0.315624	115.195	-456.198	23.0324	182.08	0	34.1328	35.4855	72.8758	1
2162	0	0	162	1	255.502	0	0	132.827	122.675	-31.264	94.4208	20.2753	230.759	7107.12	16349.5	-20.2752	0	9.67075	0	0	7.51872	6.68283	0.33046	138.097	-467.454	29.5834	168.185	0	41.0765	42.4712	82.4175	1
2163	0	0	163	1	457.991	0	0	283.374	174.616	-27.4768	15.2915	-9.89125	533.113	7203	16328.9	9.89125	0	22.1929	0	0	7.42538	6.50007	0.301179	135.142	-479.157	14.7769	238.52	0	20.3527	20.7866	39.2476	1
2164	0	0	164	1	342.433	0	0	218.749	123.684	39.0038	2.99764	52.7314	342.055	7136.52	16341.2	-52.7314	0	14.6281	0	0	7.89562	6.88552	0.105739	160.317	-483.973	20.9323	199.418	0	28.3554	29.8117	63.3908	1
2165	0	0	165	1	296.992	0	0	127.805	169.187	5.01942	104.865	-158.906	267.524	7270.16	16339	158.906	0	10.5989	0	0	8.0119	7.05744	0.236108	152.985	-473.76	24.9371	171.942	0	35.8775	36.6109	72.1408	1
2166	0	0	166	1	249.53	0	0	133.542	115.988	47.1893	89.4772	28.267	199.359	7128.33	16354.4	-28.267	0	8.32361	0	0	7.60805	6.57674	0.203488	166.504	-465.446	30.4439	141.713	0	46.3017	48.3386	95.0334	1
2167	0	0	167	1	263.714	0	0	130.6	133.114	-13.6472	45.9163	-51.8316	178.508	7388.49	16198.7	51.8316	0	7.26169	0	0	8.13529	6.97899	0.188671	93.0491	-450.548	28.86	131.27	0	54.9122	55.2942	95.4275	1
2168	0	0	168	1	232.283	0	0	128.692	103.591	44.6048	76.1491	92.8361	197.039	7629.22	16168.4	-92.8361	0	8.54909	0	0	8.75607	6.96657	0.0599748	116.578	-468.736	34.1331	126.094	0	47.026	47.124	114.943	1
2169	0	0	169	1	293.16	0	0	112.182	180.978	-32.7155	72.7135	-147.486	223.893	7307.9	16271.5	147.486	0	8.94148	0	0	8.24315	7.37617	0.258051	125.092	-469.13	25.5376	124.947	0	43.2734	43.4864	83.4611	1
2170	0	0	170	1	350.917	0	0	218.279	132.638	24.6234	71.1595	105.194	291.768	7150.9	16273.1	-105.194	0	12.7733	0	0	7.29276	6.50267	0.110772	144.043	-475.295	20.0843	160.632	0	30.2744	32.2919	84.4405	1
2171	0	0	171	1	281.061	0	0	133.722	147.338	58.3424	19.308	-43.6715	276.866	7216.84	16225.3	43.6715	0	11.282	0	0	8.09954	6.14078	0.134844	145.481	-467.52	26.2999	168.82	0	36.1118	37.0291	65.7508	1
2173	0	0	173	1	274.822	0	0	167.051	107.771	32.3132	28.8034	239.593	227.342	7242.87	16116.1	-239.593	0	11.1479	0	0	7.79881	6.81489	0.0388052	128.19	-464.818	27.2253	177.772	0	33.7317	36.1783	187.061	1
2174	0	0	174	1	340.496	0	0	184.98	155.516	85.2398	37.9084	-57.3019	342.135	7289.6	16306.3	57.3019	0	13.8585	0	0	7.76973	6.548	0.0239555	177.936	-483.419	20.9435	202.361	0	30.0405	30.3751	53.8204	1
2175	0	0	175	1	281.143	0	0	136.022	145.121	75.5521	-7.21552	116.605	245.966	7199.63	16251.8	-116.605	0	10.9996	0	0	8.24671	7.25141	0.0797533	150.797	-477.635	26.8321	166.102	0	35.6967	38.2748	103.647	1
2176	0	0	176	1	318.056	0	0	172.23	145.825	16.3753	31.2789	61.0694	304.865	7258.8	16213.3	-61.0694	0	13.0408	0	0	8.60663	6.6379	0.244592	123.086	-471.005	22.9782	174.822	0	32.2537	33.3754	71.6622	1
2177	0	0	177	1	263.032	0	0	129.829	133.203	12.834	162.453	-149.308	231.107	7362.01	16181.8	149.308	0	9.21397	0	0	8.2246	6.93339	0.232871	147.54	-475.448	28.9675	171.778	0	41.1346	41.8695	81.064	1
2178	0	0	178	1	362.569	0	0	198.863	163.707	-9.74751	26.2152	-28.543	380.699	7185.27	16318	28.543	0	15.6483	0	0	7.30502	6.18451	0.124721	165.007	-477.242	19.2504	232.174	0	26.8676	27.4881	50.0009	1
2179	0	0	179	1	261.049	0	0	146.116	114.933	-1.39298	5.27391	-65.6454	269.132	7276.57	16239.3	65.6454	0	10.9517	0	0	7.94176	6.68793	0.0782926	112.334	-462.265	28.9969	130.758	0	37.6601	37.9928	66.2497	1
2180	0	0	180	1	289.063	0	0	140.888	148.175	52.9825	26.1597	-222.293	250.938	7222.2	16218.4	222.293	0	9.95238	0	0	7.36225	5.65765	0.0330415	167.465	-473.021	24.9701	200.381	0	33.5961	34.4286	84.1171	1
2182	0	0	182	1	345.035	0	0	151.639	193.396	23.5078	90.4155	-80.8645	330.046	7251.67	16253.8	80.8645	0	13.2182	0	0	8.11128	7.03196	0.430452	134.828	-477.049	20.8395	191.764	0	31.7695	32.0973	56.969	1
2183	0	0	183	1	442.641	0	0	243.534	199.107	35.8258	117.184	25.4297	483.905	7239.35	16227.1	-25.4297	0	20.1803	0	0	8.63769	6.49507	0.469814	118.866	-474.192	15.5383	198.473	0	22.3723	23.0812	45.7576	1
2184	0	0	184	1	401.246	0	0	226.287	174.96	-37.9167	131.252	-37.2215	465.748	7213.44	16312.6	37.2215	0	19.1165	0	0	7.50393	6.4871	0.373781	108.009	-467.889	17.2145	188.172	0	23.0719	23.3301	42.6674	1
2185	0	0	185	1	393.111	0	0	213.446	179.665	14.1126	101.167	2.11806	404.157	7261.07	16243.1	-2.11806	0	16.6827	0	0	7.55484	6.58355	0.38293	109.405	-463.181	17.6591	200.731	0	25.8766	26.3922	50.0001	1
2186	0	0	186	1	304.512	0	0	171.283	133.229	36.4589	59.2694	-102.796	291.92	7338.38	16185.3	102.796	0	11.6348	0	0	8.22486	6.55415	0.204927	167.976	-482.787	24.0718	186.051	0	34.4521	34.9219	63.1631	1
2187	0	0	187	1	227.967	0	0	116.341	111.625	-24.5624	73.4417	-70.8322	221.823	7299.74	16270.8	70.8322	0	8.97149	0	0	7.07159	6.23562	0.102925	115.429	-454.087	33.5391	135.529	0	43.3109	43.3272	75.7149	1
2188	0	0	188	1	301.993	0	0	181.711	120.282	10.079	74.7698	57.5689	318.751	7165.44	16269.5	-57.5689	0	13.5511	0	0	7.02644	5.84438	0.126813	132.608	-461.098	23.6704	192.038	0	29.2513	30.6748	66.6722	1
2190	0	0	190	1	269.94	0	0	140.803	129.138	-46.6407	9.21343	-132.346	275.915	7222.16	16235.4	132.346	0	11.1618	0	0	7.5955	6.29875	0.244675	139.414	-469.866	27.5071	141.696	0	34.8444	35.1318	66.555	1
2191	0	0	191	1	261.4	0	0	146.382	115.018	15.0934	80.6256	123.717	228.318	7359.75	16164	-123.717	0	10.1262	0	0	7.95236	6.43409	0.175927	110.682	-459.001	28.8247	146.809	0	37.7615	39.2855	108.158	1
2194	0	0	194	1	307.822	0	0	166.506	141.317	23.1729	105.553	94.7706	284.274	7152.35	16238.7	-94.7706	0	12.3457	0	0	7.28919	6.49401	0.235005	120.743	-462.708	23.4532	144.478	0	31.4291	33.7698	84.3458	1
2195	0	0	195	1	362.72	0	0	204.035	158.686	-1.25692	60.3859	-64.7183	351.812	7276.44	16283.9	64.7183	0	14.207	0	0	7.53669	6.27227	0.215007	157.148	-475.087	19.3147	162.025	0	29.2748	29.3297	52.2895	1
2196	0	0	196	1	267.125	0	0	148.79	118.335	-17.9738	55.9852	-56.8767	224.133	7293.15	16288.3	56.8767	0	9.10092	0	0	8.58178	6.45452	0.356682	129.974	-469.303	28.324	145.991	0	44.5385	44.5834	78.2602	1
2199	0	0	199	1	250.268	0	0	125.607	124.662	0.146119	63.762	32.6659	191.544	7175.37	16380.1	-32.6659	0	8.04669	0	0	7.24684	6.19264	0.207212	129.466	-454.712	29.9568	156.53	0	47.4387	48.3453	96.6172	1
2200	0	0	200	1	234.073	0	0	139.986	94.0867	-15.4952	-44.3504	50.3838	197.186	7191.02	16189.3	-50.3838	0	8.57407	0	0	7.46314	5.6662	0.209824	214.322	-476.032	32.302	172.39	0	45.0218	47.4425	98.0446	1
2203	0	0	203	1	331.061	0	0	202.908	128.152	56.069	53.205	11.4261	304.221	7318.77	16191.4	-11.4261	0	12.6266	0	0	7.75722	6.95703	0.193672	123.184	-467.805	21.7764	177.93	0	33.0334	33.7512	64.4018	1
2205	0	0	205	1	255.888	0	0	134.919	120.969	-30.2542	81.0485	59.5128	204.014	7405.09	16063.9	-59.5128	0	8.72978	0	0	7.8603	6.50322	0.132802	128.347	-462.364	29.5873	162.763	0	45.0337	45.9334	99.6757	1
2206	0	0	206	1	312.79	0	0	155.617	157.173	-10.7654	79.7775	-44.8092	367.801	7285.95	16164.8	44.8092	0	14.9536	0	0	7.4844	6.70061	0.285823	154.34	-473.512	23.1389	181.036	0	28.8449	28.9287	51.6592	1
2208	0	0	208	1	235.016	0	0	140.719	94.2977	-14.4547	103.18	175.909	180.079	7189.98	16241.1	-175.909	0	8.33575	0	0	6.72203	6.39461	0.199551	116.794	-451.018	32.2033	155.969	0	41.3458	45.2753	168.537	1
2209	0	0	209	1	301.623	0	0	166.019	135.604	-22.9739	77.0387	-49.9957	276.983	7298.15	16167.5	49.9957	0	11.268	0	0	8.06741	6.13752	0.20948	160.121	-475.97	24.1393	167.02	0	36.7174	36.8094	64.9826	1
2210	0	0	210	1	327.5	0	0	162.98	164.52	-20.3933	81.9632	36.2094	308.867	7295.57	16262.3	-36.2094	0	13.0245	0	0	7.90638	7.05264	0.358413	165.186	-485.447	22.1305	163.231	0	32.185	32.8504	66.6094	1
2211	0	0	211	1	319.568	0	0	155.337	164.231	-8.23009	71.203	-115.445	307.998	7183.75	16372.7	115.445	0	12.2927	0	0	7.09176	5.87856	0.215761	128.977	-461.089	22.1687	169.237	0	31.0503	31.8925	58.8219	1
2213	0	0	213	1	310.149	0	0	161.142	149.007	25.5893	189.733	7.65881	189.571	7249.59	16254.2	-7.65881	0	7.91495	0	0	8.23326	6.99978	0.207001	154.857	-472.621	23.7084	152.821	0	50.9125	52.6706	97.3297	1
2214	0	0	214	1	315.359	0	0	177.011	138.348	-67.3385	99.5905	127.621	229.547	7342.52	16244.6	-127.621	0	10.3526	0	0	7.61318	7.25162	0.217342	151.229	-475.721	23.1341	155.134	0	36.7527	38.3677	111.148	1
2216	0	0	216	1	285.935	0	0	145.847	140.089	34.6268	90.8792	-29.091	233.874	7140.89	16353	29.091	0	9.51826	0	0	7.30415	6.34291	0.248861	189.603	-477.59	25.5683	181.503	0	40.911	42.5284	75.4388	1
2217	0	0	217	1	359.116	0	0	200.951	158.165	7.14456	73.7801	127.479	303.962	7268.04	16270.5	-127.479	0	13.531	0	0	7.65864	6.58235	0.171749	175.021	-484.425	19.6514	204.211	0	29.0367	30.3972	86.2177	1
2218	0	0	218	1	332.912	0	0	178.607	154.305	73.0928	23.7766	14.1568	339.546	7301.75	16220.8	-14.1568	0	14.1817	0	0	7.81173	6.5319	0.108367	126.428	-466.812	21.5168	198.233	0	29.7107	30.4559	58.1954	1
2227	0	0	227	1	255.354	0	0	120.958	134.396	44.5112	22.824	-66.8857	222.364	7230.67	16321.4	66.8857	0	8.98421	0	0	7.20094	6.49596	0.130119	128.325	-458.799	29.3642	156.49	0	42.9906	44.1382	76.6752	1
2228	0	0	228	1	291.277	0	0	174.78	116.497	1.28292	22.3908	5.62793	254.556	7273.9	16321.8	-5.62793	0	10.6067	0	0	7.71756	7.03625	0.289495	138.358	-470.062	25.4221	141.573	0	38.6785	39.2991	73.7748	1
2229	0	0	229	1	282.251	0	0	164.615	117.636	-20.6595	43.5819	-30.306	331.124	7295.84	16201	30.306	0	13.5937	0	0	7.72802	6.54241	0.265902	131.885	-472.222	26.2113	187.585	0	31.3192	31.4305	56.4723	1
2230	0	0	230	1	302.274	0	0	197.251	105.023	-10.0179	53.9173	151.917	230.314	7384.86	16091	-151.917	0	10.4781	0	0	7.74513	6.64881	0.193497	94.7572	-450.599	24.1728	158.048	0	36.1172	37.4504	120.683	1
2231	0	0	231	1	354.494	0	0	175.103	179.391	4.43626	31.6089	-45.3173	306.607	7370.4	16213	45.3173	0	12.4906	0	0	7.51677	6.47433	0.200959	158.336	-472.509	19.8913	186.389	0	32.9836	33.2984	58.6485	1
2234	0	0	234	1	245.452	0	0	148.113	97.3389	51.9845	30.9449	15.1842	244.602	7322.86	16213.6	-15.1842	0	10.1993	0	0	6.94209	6.33378	0.191961	125.558	-458.847	30.6082	169.505	0	38.3238	39.3454	75.2159	1
2235	0	0	235	1	302.815	0	0	185.284	117.532	55.4078	62.5435	-13.42	285.978	7219.77	16281.7	13.42	0	11.7263	0	0	7.72382	6.27284	0.205895	111.207	-456.016	23.973	166.077	0	34.6361	35.5557	65.0681	1
2237	0	0	237	1	258.45	0	0	125.882	132.569	-36.8836	47.8955	-92.274	222.995	7312.06	16196.7	92.274	0	9.01188	0	0	7.20984	5.92394	0.181762	126.398	-457.255	28.648	141.657	0	42.6576	42.6383	75.8354	1
2242	0	0	242	1	255.073	0	0	132.743	122.33	-61.94	81.0888	92.0083	253.067	7436.78	16163.5	-92.0083	0	11.1289	0	0	8.2504	6.38292	0.322522	141.813	-470.759	29.8075	162.941	0	35.8285	36.7555	88.2177	1
2245	0	0	245	1	270.633	0	0	157.978	112.655	14.464	58.4854	-24.4864	288.533	7260.72	16285.8	24.4864	0	11.7963	0	0	7.69813	5.40471	0.234124	107.84	-448.14	27.0208	166.471	0	33.9596	34.3289	61.893	1
2246	0	0	246	1	261.348	0	0	155.185	106.163	4.04606	88.9041	-31.6991	218.676	7271.13	16255.3	31.6991	0	8.91174	0	0	7.75634	6.37037	0.183515	134.61	-462.048	28.7178	146.528	0	44.9345	45.3218	79.8583	1
2251	0	0	251	1	319.824	0	0	152.388	167.437	53.5705	-4.15563	51.8341	301.78	7221.61	16348.4	-51.8341	0	12.923	0	0	7.2065	5.77789	0.0081885	180.6	-473.145	22.1453	234.668	0	30.5249	31.79	66.5972	1
2252	0	0	252	1	224.559	0	0	97.3047	127.255	58.9529	28.1194	-255.073	164.24	7216.23	16316.1	255.073	0	6.54147	0	0	7.50147	6.00955	0.040526	133.608	-456.262	34.2637	149.464	0	47.099	49.5217	135.293	1
2253	0	0	253	1	340.112	0	0	154.629	185.483	-4.36918	83.2647	-159.007	346.596	7279.55	16261	159.007	0	13.7455	0	0	7.12007	5.57871	0.213868	149.97	-465.348	20.52	210.508	0	27.3056	27.4914	55.4312	1
2254	0	0	254	1	218.699	0	0	106.644	112.055	-66.8195	68.479	157.199	182.171	7242.34	16176.1	-157.199	0	8.40695	0	0	6.38753	6.16935	0.150732	133.018	-454.341	34.8381	164.023	0	41.4157	43.964	149.456	1
2255	0	0	255	1	373.374	0	0	223.628	149.747	61.5314	109.361	11.7733	336.561	7313.31	16234.9	-11.7733	0	13.9418	0	0	7.33947	5.67253	0.455568	201.755	-470.869	18.4815	238.164	0	29.1827	29.9085	56.7314	1
2256	0	0	256	1	275.245	0	0	150.567	124.678	-67.8058	62.922	-70.5677	239.72	7342.99	16281.3	70.5677	0	9.82021	0	0	7.3463	5.96333	0.291198	139.579	-462.727	26.6166	121.528	0	40.0957	39.8221	70.2826	1
2257	0	0	257	1	243.665	0	0	109.692	133.974	36.2053	114.592	-163.693	225.185	7338.64	16329.3	163.693	0	8.89828	0	0	7.33715	5.73271	0.242081	131.083	-454.485	30.7296	149.357	0	38.7231	39.7584	81.0917	1
2258	0	0	258	1	250.629	0	0	147.461	103.167	20.3966	80.3971	-26.6935	188.603	7254.78	16164.2	26.6935	0	7.69044	0	0	7.9477	6.56774	0.130454	138.599	-466.904	30.4306	158.256	0	52.347	53.0208	93.5839	1
2260	0	0	260	1	304.374	0	0	158.701	145.673	62.1043	-0.863433	-74.019	314.214	7312.74	16245.4	74.019	0	12.7307	0	0	6.53972	6.44536	0.0526349	162.386	-466.339	23.508	185.024	0	31.3203	31.9938	55.7399	1
2261	0	0	261	1	304.299	0	0	157.381	146.918	26.0303	102.761	10.3729	304.102	7348.81	16241.5	-10.3729	0	12.5902	0	0	7.44319	5.69091	0.258086	116.159	-456.986	23.5257	154.501	0	31.9461	32.659	61.3377	1
2262	0	0	262	1	340.825	0	0	183.589	157.236	54.6694	21.4488	24.1814	299.504	7320.17	16223.1	-24.1814	0	12.5661	0	0	7.39721	6.55665	0.129274	159.588	-473.818	20.8283	177.678	0	32.3743	33.3553	65.1649	1
2263	0	0	263	1	317.797	0	0	172.098	145.699	-37.0648	105.333	-67.194	334.019	7312.25	16238.9	67.194	0	13.5592	0	0	7.43632	6.28133	0.312894	166.318	-477.33	22.5498	208.178	0	30.5888	30.6399	54.2534	1
2265	0	0	265	1	274.851	0	0	137.175	137.676	21.2398	68.8917	36.3253	308.21	7353.6	16175.7	-36.3253	0	12.9439	0	0	7.07583	6.45934	0.351478	120.393	-459.68	26.7808	169.655	0	31.1835	31.8732	64.8478	1
2266	0	0	266	1	351.699	0	0	196.916	154.783	92.2178	26.2109	-20.7229	398.759	7282.62	16218.4	20.7229	0	16.4154	0	0	6.80901	5.89612	0.078765	121.685	-460.903	19.7519	216.765	0	25.5247	25.9178	47.45	1
2267	0	0	267	1	258.186	0	0	141.391	116.794	16.1146	67.9199	14.6905	224.549	7259.07	16276.3	-14.6905	0	9.33133	0	0	7.19531	6.03218	0.0943762	118.84	-455.341	28.7335	133.793	0	41.7082	42.5745	81.1808	1
2268	0	0	268	1	297.434	0	0	166.373	131.061	-91.1982	121.576	37.3084	204.195	7366.38	16222.7	-37.3084	0	8.79511	0	0	7.24694	6.45468	0.173521	131.178	-459.089	24.4085	138.781	0	44.9307	45.0936	91.0168	1
2269	0	0	269	1	326.183	0	0	192.604	133.579	12.2126	61.2292	48.2961	362.485	7262.97	16283	-48.2961	0	15.3417	0	0	6.85201	6.11219	0.184403	144.057	-467.122	21.6489	189.847	0	26.5032	27.1977	57.7	1
2270	0	0	270	1	230.443	0	0	122.182	108.261	9.60021	32.9737	-61.8621	173.564	7165.92	16311.3	61.862	0	7.02665	0	0	7.25956	7.0257	0.19291	113.45	-458.684	33.6869	118.462	0	54.9497	56.6179	97.5848	1
2271	0	0	271	1	297.129	0	0	149.781	147.348	44.2644	67.8027	-88.9174	210.636	7131.26	16376.1	88.9174	0	8.41626	0	0	7.13262	6.54149	0.151507	103.421	-450.642	24.4323	141.716	0	44.589	46.5061	81.3603	1
2273	0	0	273	1	319.62	0	0	207.025	112.596	-19.2596	94.1598	-19.5534	283.676	7095.12	16349.7	19.5534	0	11.655	0	0	6.61434	5.7218	0.194756	121.066	-453.221	21.9768	165.741	0	33.5642	34.5884	62.7228	1
2278	0	0	278	1	224.432	0	0	111.019	113.412	66.4244	21.7383	-24.2316	179.761	7308.42	16123.2	24.2316	0	7.37925	0	0	7.48069	6.29697	0.0675823	107.691	-449.524	34.4743	106.618	0	53.0525	54.1535	95.2441	1
2279	0	0	279	1	271.173	0	0	136.521	134.652	23.5945	19.627	-113.58	261.459	7151.93	16225	113.58	0	10.4552	0	0	6.78234	5.88248	0.200341	200.573	-472.097	26.8415	152.517	0	35.6836	36.6808	67.7576	1
2280	0	0	280	1	249.025	0	0	151.969	97.0553	3.44135	72.0267	-10.364	217.311	7172.08	16272.2	10.364	0	8.93733	0	0	7.12941	5.90362	0.166629	120.463	-452.976	29.9257	155.124	0	43.2614	44.5666	81.6647	1
2281	0	0	281	1	236.525	0	0	103.667	132.858	41.8152	7.18036	-24.2156	243.311	7233.36	16237.4	24.2156	0	10.0115	0	0	7.02952	5.77007	0.0522171	145.194	-459.316	31.7397	189.358	0	38.9392	40.1083	71.6536	1
2283	0	0	283	1	292.783	0	0	154.25	138.533	0.630239	92.4425	12.1499	240.293	7274.55	16251.8	-12.1499	0	9.9787	0	0	7.14107	6.02932	0.189998	143.459	-461.359	24.6709	152.097	0	39.4673	40.2099	76.0989	1
2284	0	0	284	1	295.488	0	0	143.845	151.643	-22.4119	86.7533	-24.8766	222.754	7297.59	16357.1	24.8766	0	9.13938	0	0	7.24262	6.07296	0.223151	180.542	-470.631	24.4521	195.992	0	42.7722	43.0799	76.7822	1
2289	0	0	289	1	291.301	0	0	197.876	93.4252	-178.014	156.788	67.4159	242.15	7453.19	16187.5	-67.4159	0	11.1861	0	0	7.91471	6.54966	0.451451	144.914	-470.401	25.2942	165.201	0	38.2891	37.1188	82.3166	1
2290	0	0	290	1	317.74	0	0	132.622	185.118	-15.8079	81.3961	-110.554	355.685	7191.33	16262.8	110.554	0	14.2237	0	0	7.05776	6.32254	0.368796	142.712	-471.728	22.4584	165.058	0	28.2536	28.5867	52.6001	1
2292	0	0	292	1	214.542	0	0	123.915	90.627	-6.42511	153.133	-61.1296	175.283	7181.95	16290.8	61.1296	0	7.11322	0	0	7.25752	5.32902	0.273546	190.936	-459.938	35.5961	158.043	0	51.7523	52.9081	93.1977	1
2296	0	0	296	1	395.411	0	0	199.01	196.4	11.8207	93.6823	-61.1772	434.058	7163.7	16350.2	61.1772	0	17.4986	0	0	6.79275	5.86791	0.30182	117.686	-458.598	17.2424	196.868	0	23.6088	24.2904	43.6646	1
2298	0	0	298	1	231.946	0	0	133.593	98.3524	47.9235	59.5383	5.80103	182.216	7227.26	16284.7	-5.80103	0	7.53698	0	0	6.58668	5.77451	0.0465717	131.208	-451.53	32.2749	139.28	0	48.9852	50.5025	94.7088	1
2302	0	0	302	1	340.357	0	0	161.112	179.245	45.6214	57.7189	34.3755	335.253	7229.56	16286.5	-34.3755	0	14.0686	0	0	7.15766	6.02502	0.22287	158.441	-471.511	20.6464	201.177	0	28.7096	29.6929	60.3053	1
2303	0	0	303	1	212.758	0	0	112.513	100.245	-5.07764	-5.47131	-121.892	232.512	7379.92	16250.1	121.892	0	9.36293	0	0	7.0214	5.40095	0.162283	137.069	-451.934	35.8819	159.112	0	38.6077	39.38	72.6437	1
2304	0	0	304	1	203.621	0	0	95.9552	107.666	44.9739	64.8888	-92.1632	178.979	7230.21	16179.7	92.1632	0	7.14675	0	0	6.38784	5.42492	0.0438992	124.415	-443.46	37.4815	142.833	0	50.4009	51.0139	90.8786	1
2307	0	0	307	1	283.893	0	0	129.174	154.719	36.0137	87.708	-86.3013	194.932	7338.83	16256.5	86.3013	0	7.79086	0	0	7.16452	6.09887	0.216205	176.064	-464.376	25.6369	154.316	0	47.8965	48.5861	84.8501	1
2312	0	0	312	1	284.079	0	0	147.521	136.558	33.1001	81.6859	46.2062	228.604	7242.08	16262.6	-46.2062	0	9.64055	0	0	6.71313	6.17793	0.272721	98.2734	-444.732	25.484	123.721	0	39.2439	40.8143	85.4239	1
2313	0	0	313	1	239.78	0	0	134.077	105.703	-23.4788	82.2528	-36.1684	223.646	7199	16262	36.1684	0	9.14067	0	0	6.20686	6.65331	0.0978646	144.166	-463.255	31.2758	159.502	0	42.4127	43.2099	77.1277	1
2315	0	0	315	1	248.424	0	0	130.943	117.482	-2.73484	99.0191	2.07518	187.353	7277.92	16245.2	-2.07518	0	7.74745	0	0	6.78666	5.69827	0.211467	123.641	-450.173	29.7399	122.155	0	48.7849	49.5889	91.2336	1
2317	0	0	317	1	299.752	0	0	140.942	158.809	-14.4931	50.9944	-111.121	349.262	7190.01	16193.6	111.121	0	13.9851	0	0	6.1733	5.44469	0.142379	132.211	-455.901	23.4531	207.022	0	27.6921	27.8956	51.9868	1
2318	0	0	318	1	251.019	0	0	116.97	134.05	-14.9938	20.0872	50.324	260.057	7290.17	16124.8	-50.324	0	11.1148	0	0	6.86966	6.44591	0.117775	126.678	-456.818	29.8025	157.986	0	35.8153	36.6166	77.6822	1
2319	0	0	319	1	217.109	0	0	121.53	95.579	-18.4817	61.8871	94.9962	191.833	7293.66	16282.4	-94.9962	0	8.38202	0	0	6.43396	6.03239	0.19168	117.674	-446.544	35.0906	141.194	0	42.6386	44.1548	110.885	1
2320	0	0	320	1	329.833	0	0	159.384	170.449	2.97823	104	-24.757	296.624	7172.54	16339.9	24.757	0	12.122	0	0	5.79492	5.57299	0.168648	160.68	-461.557	20.9114	194.354	0	31.5083	32.3915	58.8994	1
2321	0	0	321	1	257.465	0	0	161.355	96.1093	72.2428	13.0125	93.323	187.434	7302.6	16231.6	-93.323	0	8.21028	0	0	7.46824	6.30114	0.103034	135.906	-461.24	29.0893	135.941	0	45.2805	47.4737	114.793	1
2322	0	0	322	1	351.515	0	0	181.019	170.496	45.7151	32.0512	84.4785	346.052	7329.13	16212.5	-84.4785	0	15.0033	0	0	7.12506	5.98173	0.152334	201.003	-480.076	19.8618	209.227	0	26.532	27.5959	64.8933	1
2323	0	0	323	1	257.182	0	0	163.359	93.8231	35.6996	50.978	54.6152	244.367	7239.48	16193.6	-54.6152	0	10.3781	0	0	7.38969	6.08925	0.0653623	120.654	-454.864	28.9841	178.446	0	37.7351	39.2319	83.4755	1
2325	0	0	325	1	256.771	0	0	142.032	114.739	43.7132	61.1372	136.779	246.267	7231.47	16183.4	-136.779	0	11.0332	0	0	6.2586	5.45776	0.0796785	147.178	-454.417	28.2168	182.75	0	32.37	34.5495	102.962	1
2326	0	0	326	1	297.349	0	0	194.325	103.025	111.179	30.2837	133.492	259.536	7263.66	16214.3	-133.492	0	11.707	0	0	6.5518	5.53701	0.0762641	141.779	-454.398	23.8361	153.396	0	31.3059	33.0136	95.1737	1
2331	0	0	331	1	278.152	0	0	120.67	157.482	26.3672	49.2375	6.25373	241.189	7248.81	16195.3	-6.25373	0	9.99315	0	0	6.58042	5.88909	0.0497161	119.78	-451.253	25.9617	149.486	0	38.8055	39.6951	75.153	1
2335	0	0	335	1	307.592	0	0	177.604	129.988	59.7437	56.8418	34.0062	257.139	7315.1	16187.7	-34.0062	0	10.7927	0	0	6.68828	6.1651	0.122095	134.051	-459.779	23.1692	151.127	0	35.8969	36.8565	74.3722	1
2336	0	0	336	1	278.624	0	0	136.638	141.986	-31.3697	127.627	-55.7251	191.88	7306.55	16216.6	55.7251	0	7.81425	0	0	6.45123	5.89119	0.121653	177.207	-459.8	25.8602	152.087	0	48.3858	48.4765	84.1477	1
2337	0	0	337	1	266.207	0	0	134.056	132.151	46.5226	52.641	-87.6916	307.936	7228.66	16291.6	87.6916	0	12.321	0	0	5.81957	5.40701	0.239975	141.444	-450.138	26.8174	186.714	0	30.3919	30.9753	55.4447	1
2342	0	0	342	1	250.619	0	0	143.774	106.845	61.473	97.0548	-104.136	237.01	7213.71	16247.2	104.136	0	9.4329	0	0	5.42259	4.72962	0.120312	139.004	-438.565	28.2683	160.462	0	36.7713	37.5204	68.0188	1
2343	0	0	343	1	323.674	0	0	200.393	123.281	71.2693	69.7391	-101.029	235.036	7203.91	16274.5	101.029	0	9.36826	0	0	7.13605	5.90246	0.141758	165.645	-470.376	21.8577	190.495	0	39.8669	40.7141	73.5911	1
2344	0	0	344	1	288.352	0	0	177.663	110.689	40.8622	101.921	177.194	240.315	7134.66	16242.3	-177.194	0	11.0933	0	0	6.6741	5.28566	0.213438	137.647	-449.966	24.6544	160.403	0	31.765	35.1277	124.811	1
2345	0	0	345	1	315.663	0	0	155.436	160.228	46.3394	112.057	-62.4431	264.812	7328.5	16232.2	62.4431	0	10.6563	0	0	7.56547	5.66499	0.331769	163.748	-466.686	22.5495	185.254	0	36.6019	37.1728	65.306	1
2346	0	0	346	1	255.174	0	0	150.456	104.718	-50.9271	144.881	216.665	201.553	7226.45	16299	-216.665	0	9.74064	0	0	7.16725	5.62571	0.368568	137.931	-459.025	28.9167	181.678	0	36.1506	38.9759	174.537	1
2347	0	0	347	1	249.811	0	0	126.503	123.307	-5.69277	43.2605	-159.99	249.893	7280.87	16201.3	159.99	0	9.93427	0	0	6.48176	5.72479	0.190234	137.56	-454.052	29.4117	165.554	0	36.2821	36.3856	71.9953	1
2348	0	0	348	1	302.34	0	0	161.754	140.585	-19.3453	60.7557	28.516	191.782	7294.53	16183.8	-28.516	0	8.06419	0	0	7.32321	5.9719	0.101043	152.671	-466.65	23.7791	151.968	0	48.0751	48.8555	95.4034	1
2349	0	0	349	1	240.754	0	0	108.681	132.074	33.3161	93.9656	70.8204	210.27	7142.2	16349.9	-70.8204	0	8.99172	0	0	6.5857	5.98165	0.239129	128.843	-449.294	30.9584	148.474	0	40.4371	42.4331	96.5166	1
2350	0	0	350	1	322.188	0	0	175.891	146.297	-12.7467	62.7583	26.2684	315.357	7287.93	16181.8	-26.2684	0	13.2288	0	0	5.82699	5.27958	0.141984	135.712	-451.303	21.4048	192.237	0	29.3737	29.8399	59.6635	1
2356	0	0	356	1	253.151	0	0	125.87	127.282	-10.5248	114.456	-44.5992	259.558	7285.71	16329.4	44.5992	0	10.5558	0	0	5.64047	5.82441	0.224701	124.097	-445.808	28.5904	164.507	0	35.8274	36.0548	63.8506	1
2364	0	0	364	1	227.712	0	0	136.337	91.3756	32.3006	129.583	106.619	190.467	7242.88	16214.7	-106.619	0	8.34036	0	0	6.87169	5.30542	0.203992	127.835	-448.115	32.8547	138.171	0	42.9193	45.4546	115.815	1
2366	0	0	366	1	279.845	0	0	154.161	125.683	20.4525	49.2058	-36.4565	253.192	7254.73	16195.4	36.4565	0	10.3085	0	0	6.98051	5.28594	0.181422	128.375	-453.312	25.6531	159.335	0	37.7667	38.1395	68.0074	1
2367	0	0	367	1	274.57	0	0	113.858	160.711	12.9681	36.2677	49.0486	204.454	7162.55	16208.3	-49.0486	0	8.68121	0	0	6.43034	5.80284	0.223772	157.203	-458.375	26.27	155.4	0	42.5501	45.0334	95.8516	1
2368	0	0	368	1	304.567	0	0	166.765	137.802	-25.1421	101.848	13.5492	243.8	7300.32	16242.4	-13.5492	0	10.1719	0	0	6.92361	5.23406	0.315557	187.03	-468.653	23.1699	184.374	0	37.9628	38.5992	72.7744	1
2371	0	0	371	1	223.328	0	0	122.133	101.195	-59.3297	147.932	-60.8847	194.661	7334.51	16096.6	60.8847	0	7.99383	0	0	6.95003	5.62103	0.090167	124.787	-449.482	33.9141	126.216	0	47.9919	48.0328	84.5651	1
2372	0	0	372	1	243.333	0	0	129.807	113.525	30.2097	73.8101	-36.5555	235.677	7244.97	16270.4	36.5555	0	9.57136	0	0	5.93185	5.02122	0.109621	142.388	-450.86	29.689	172.083	0	38.3608	39.0267	69.551	1
2373	0	0	373	1	290.263	0	0	190.705	99.5583	-4.33665	16.3825	2.77854	227.25	7279.52	16128.5	-2.77854	0	9.47364	0	0	6.46722	5.39093	0.195116	162.776	-459.708	24.4367	171.496	0	40.7994	41.4234	76.8955	1
2375	0	0	375	1	303.285	0	0	165.892	137.392	-4.74781	103.096	-77.6492	263.686	7180.27	16241.1	77.6492	0	10.6043	0	0	6.94743	5.71977	0.244405	152.149	-464.147	23.4794	144.544	0	36.3856	36.9783	66.2129	1
2376	0	0	376	1	233.753	0	0	148.022	85.731	-22.399	99.951	221.499	167.017	7297.58	16244.3	-221.499	0	8.05041	0	0	7.47377	5.93486	0.22453	129.43	-452.056	32.5373	132.942	0	43.2779	46.7749	216.107	1
2382	0	0	382	1	240.59	0	0	121.475	119.115	88.2657	26.4132	-42.3992	194.494	7386.23	16218.2	42.3992	0	7.93521	0	0	7.56897	6.34816	0.0989201	98.6592	-451.029	31.6963	144.735	0	49.0404	49.7368	86.1593	1
2385	0	0	385	1	270.285	0	0	157.654	112.631	5.39657	32.7857	-13.5317	255.116	7269.78	16311.5	13.5317	0	10.5177	0	0	6.1606	5.41905	0.0556753	158.222	-457.464	26.4838	197.213	0	36.1064	36.566	66.8274	1
2389	0	0	389	1	247.055	0	0	153.512	93.5434	13.9585	55.1219	38.7558	213.145	7261.22	16189.5	-38.7558	0	8.97791	0	0	6.64132	5.98043	0.176395	158.515	-453.506	30.0261	163.041	0	42.3659	43.4773	88.7635	1
2390	0	0	390	1	216.938	0	0	109.091	107.847	54.963	91.053	-0.999695	161.023	7419.54	16153.5	0.999695	0	6.62947	0	0	6.95218	5.46396	0.210342	148.738	-448.466	35.0357	115.887	0	55.2931	56.5148	102.777	1
2391	0	0	391	1	233.352	0	0	114.621	118.732	12.1485	69.0517	20.4797	227.148	7362.69	16175.5	-20.4797	0	9.4684	0	0	6.6607	6.14219	0.213585	133.138	-457.089	32.3016	162.46	0	40.5499	41.2497	80.039	1
2396	0	0	396	1	217.427	0	0	102.303	115.124	20.877	100.719	-109.682	209.139	7254.3	16343.2	109.682	0	8.32392	0	0	6.13467	4.77494	0.144757	125.875	-437.667	33.9392	160.937	0	41.2012	42.0975	76.7961	1
2398	0	0	398	1	276.704	0	0	122.143	154.561	58.3906	75.5759	21.7561	261.953	7216.79	16169	-21.7561	0	10.9092	0	0	5.91898	5.11512	0.0887712	169.936	-454.889	25.5303	173.226	0	34.4002	35.6892	70.3827	1
2400	0	0	400	1	260.702	0	0	129.818	130.885	-33.6808	107.459	-69.8574	240.614	7308.86	16137.1	69.8574	0	9.75292	0	0	6.25184	5.08703	0.122279	166.539	-444.35	27.5187	167.532	0	38.5949	38.8089	68.4404	1
2404	0	0	404	1	273.994	0	0	128.118	145.876	-30.2258	23.3669	-124.743	209.448	7305.41	16121.6	124.743	0	8.42412	0	0	6.61448	5.65593	0.0984056	194.221	-470.958	26.3425	175.65	0	43.3484	43.9547	81.0562	1
2406	0	0	406	1	290.252	0	0	122.813	167.439	-27.6682	135.256	-70.0484	242.555	7302.85	16109.3	70.0484	0	9.83621	0	0	6.5449	5.86641	0.313671	175.736	-464.566	24.6557	179.962	0	39.6195	39.7931	70.0825	1
2407	0	0	407	1	316.576	0	0	171.797	144.779	-40.2174	23.6434	-26.2851	316.587	7315.4	16220.9	26.2851	0	13.1109	0	0	6.44772	5.66358	0.156629	210.258	-467.958	22.1565	1	0	30.6731	30.8922	55.7637	1
2409	0	0	409	1	255.112	0	0	120.279	134.833	6.44641	117.263	-122.941	195.573	7268.73	16326.6	122.941	0	7.78367	0	0	6.75776	5.86834	0.131054	167.829	-457.689	28.8745	142.057	0	46.048	46.6487	85.5394	1
2410	0	0	410	1	255.625	0	0	139.992	115.634	-29.6347	27.2982	125.618	205.986	7304.81	16217.3	-125.618	0	9.24758	0	0	6.69744	5.73179	0.182454	164.878	-458.774	28.7066	173.276	0	38.7089	40.6073	114.058	1
2411	0	0	411	1	300.47	0	0	175.249	125.221	35.2294	76.2382	72.9208	254.484	7339.61	16168.3	-72.9208	0	10.9031	0	0	6.34196	5.12601	0.13621	140.153	-449.08	23.3205	145.261	0	33.8807	35.0237	78.5179	1
2413	0	0	413	1	312.329	0	0	135.499	176.83	67.443	-3.16905	46.5334	193.071	7207.74	16247.8	-46.5334	0	8.24627	0	0	6.49846	5.00274	0.172549	150.096	-449.89	22.29	148.565	0	43.8626	46.3552	94.6985	1
2414	0	0	414	1	246.082	0	0	120.066	126.015	-23.2467	28.9126	-134.287	155.55	7298.43	16315.3	134.287	0	6.23231	0	0	6.80658	5.27004	0.0816062	158.835	-451.969	29.8455	152.906	0	54.3628	54.9633	104.5	1
2415	0	0	415	1	264.919	0	0	146.237	118.682	54.4875	22.999	165.874	257.984	7220.69	16221.6	-165.874	0	11.8831	0	0	6.51849	5.36483	0.0388543	173.757	-457.244	27.2446	193.251	0	30.0746	32.6016	109.597	1
2416	0	0	416	1	280.293	0	0	180.362	99.9308	13.6395	23.7957	69.2692	314.107	7261.54	16220.8	-69.2692	0	13.5212	0	0	6.46116	5.42261	0.0334908	124.968	-449.546	25.48	187.028	0	28.6441	29.7854	66.5851	1
2422	0	0	422	1	296.832	0	0	144.884	151.948	32.9194	76.7897	9.13389	263.853	7341.92	16167.8	-9.13389	0	10.92	0	0	6.70541	5.69272	0.129365	139.32	-457.16	23.9959	186.019	0	35.6077	36.3407	68.5991	1
2426	0	0	426	1	276.249	0	0	111.145	165.104	31.5841	99.0572	41.3938	222.781	7343.26	16145.5	-41.3938	0	9.36689	0	0	6.38266	5.61725	0.180668	120.246	-445.619	25.9799	154.619	0	39.816	40.9495	83.5145	1
2427	0	0	427	1	239.915	0	0	126.657	113.258	29.5858	67.9282	55.8582	188.169	7345.25	16077	-55.8582	0	7.98598	0	0	6.7209	4.80219	0.0291671	132.096	-444.989	30.4399	134.196	0	45.888	46.8378	98.5153	1
2429	0	0	429	1	306.65	0	0	188.334	118.316	26.8404	16.1025	50.8865	277.96	7248.34	16228.5	-50.8865	0	11.8452	0	0	6.02848	4.76802	0.0671668	140.79	-450.823	22.5444	188.919	0	31.4357	32.7868	68.6404	1
2430	0	0	430	1	291.149	0	0	152.507	138.643	34.6619	16.4348	-38.4366	217.74	7240.52	16228.1	38.4366	0	8.89483	0	0	6.55722	5.81681	0.119658	133.213	-454.393	24.5503	143.035	0	42.8473	43.8154	77.1735	1
2432	0	0	432	1	252.158	0	0	134.652	117.506	46.1977	22.5371	-153.049	204.861	7328.64	16222	153.049	0	8.13134	0	0	6.71421	5.71452	0.177249	122.722	-444.774	29.1829	135.353	0	42.7397	43.7114	84.7548	1
2435	0	0	435	1	269.601	0	0	116.254	153.347	-7.59503	125.595	-126.784	202.352	7382.44	16119	126.784	0	8.07067	0	0	6.70912	6.12395	0.238467	141.525	-453.951	27.1106	145.485	0	45.1814	45.7375	84.0785	1
2439	0	0	439	1	282.751	0	0	160.929	121.823	53.5202	112.751	41.0341	235.322	7321.32	16131.8	-41.0341	0	9.89225	0	0	6.74592	5.45957	0.188317	188.77	-455.549	25.3353	137.356	0	38.4666	39.5726	80.1031	1
2442	0	0	442	1	327.043	0	0	168.315	158.728	12.9865	16.6406	-3.69466	302.575	7162.53	16327.6	3.69466	0	12.5526	0	0	6.79896	5.73943	0.0465642	233.923	-473.923	21.4497	208.007	0	31.4914	32.6633	60.7705	1
2443	0	0	443	1	248.909	0	0	128.451	120.458	-6.38174	93.1676	0.209635	228.757	7381.22	16251.1	-0.209635	0	9.45666	0	0	6.18033	5.62479	0.11904	167.611	-452.615	29.342	172.109	0	39.6266	40.2445	74.4356	1
2444	0	0	444	1	230.558	0	0	105.444	125.114	-5.67488	42.3445	-37.3155	166.837	7280.85	16301.9	37.3155	0	6.81522	0	0	7.03638	5.67944	0.0907787	135.112	-450.962	32.6954	126.209	0	54.9301	55.2117	96.5536	1
2445	0	0	445	1	256.437	0	0	146.65	109.787	1.34551	-11.4397	62.5981	244.365	7174.17	16156.4	-62.5981	0	10.5691	0	0	5.67735	4.57444	0.174248	166.309	-454.607	27.545	159.275	0	34.2789	36.2964	79.4297	1
2448	0	0	448	1	194.985	0	0	107.355	87.6299	78.4825	76.9858	-35.3063	170.227	7296.36	16267.3	35.3063	0	6.92142	0	0	6.85316	5.02568	0.191516	107.611	-434.813	39.5249	151.132	0	52.5073	53.1596	92.9244	1
2449	0	0	449	1	253.435	0	0	165.254	88.1812	65.5341	24.5253	-105.956	163.803	7309.31	16319.7	105.956	0	6.55029	0	0	6.7786	5.47847	0.0315092	182.169	-453.947	28.9069	144.129	0	53.2019	54.2581	97.1574	1
2451	0	0	451	1	260.831	0	0	144.185	116.646	9.39045	75.2962	82.7021	187.035	7166.13	16368.6	-82.7021	0	8.07346	0	0	6.50836	5.21373	0.131921	189.107	-454.686	27.6743	155.176	0	43.8716	45.4261	106.299	1
2452	0	0	452	1	267.079	0	0	108.854	158.226	87.329	15.7443	-257.13	220.812	7187.85	16328.5	257.13	0	8.82005	0	0	6.20207	5.87977	0.11375	127.958	-446.992	27.0921	148.167	0	35.7486	37.8531	96.8195	1
2453	0	0	453	1	240.33	0	0	113.917	126.414	31.2247	55.2947	74.9962	158.616	7443.28	16089.6	-74.9962	0	6.81635	0	0	6.76834	5.43806	0.0378276	157.201	-451.131	30.7967	139.789	0	52.188	53.4651	122.055	1
2455	0	0	455	1	265.77	0	0	131.57	134.2	-3.80145	109.347	-88.8635	164.452	7278.98	16234.9	88.8635	0	6.59561	0	0	6.97485	5.12747	0.0361181	122.218	-441.197	27.1998	124.769	0	54.4526	54.4889	96.7814	1
2456	0	0	456	1	234.778	0	0	106.89	127.887	7.96426	10.2403	-73.8957	225.204	7167.56	16134.7	73.8957	0	9.12165	0	0	6.87171	5.09529	0.173907	187.72	-462.287	31.5143	153.273	0	41.0835	42.3443	75.8959	1
2457	0	0	457	1	243.225	0	0	122.727	120.498	56.6285	74.0854	-3.96013	287.796	7318.21	16170.5	3.96013	0	11.8407	0	0	6.07451	5.2285	0.103675	101.663	-439.392	29.8941	143.797	0	32.3708	33.0124	61.3043	1
2458	0	0	458	1	256.917	0	0	119.417	137.5	-57.0145	75.1936	-97.1199	197.529	7232.54	16169.4	97.1199	0	8.00531	0	0	6.56395	4.85564	0.116207	191.824	-464.672	28.008	147.321	0	45.4142	45.2891	82.7368	1
2460	0	0	460	1	294.379	0	0	133.218	161.161	7.18726	118.37	-60.5195	252.543	7168.33	16225.9	60.5195	0	10.1957	0	0	6.11513	4.83677	0.212409	141.058	-446.372	23.696	144.735	0	36.1192	36.9389	66.3996	1
2462	0	0	462	1	207.841	0	0	99.2372	108.603	-49.9166	127.432	-92.5914	194.919	7225.44	16316.5	92.5914	0	7.90052	0	0	6.06741	5.03815	0.158152	133.597	-444.142	36.0218	156.482	0	44.8454	45.3372	80.9852	1
2465	0	0	465	1	222.662	0	0	79.2535	143.408	28.8907	59.6632	-176.083	159.605	7146.63	16284.6	176.083	0	6.30513	0	0	6.53507	5.53541	0.0758986	118.177	-443.48	33.74	110.658	0	51.0391	53.2452	111.109	1
2468	0	0	468	1	350.782	0	0	177.855	172.927	34.3568	79.4517	-86.5569	340.435	7240.82	16264.8	86.5569	0	13.6081	0	0	5.56312	4.95688	0.268958	146.368	-453.23	19.2574	208.757	0	27.5577	27.9521	50.4077	1
2469	0	0	469	1	257.167	0	0	125.564	131.604	61.9476	86.5299	-5.06592	184.218	7213.23	16158.1	5.06592	0	7.57312	0	0	6.76477	5.40037	0.109437	146.572	-453.137	28.3546	116.134	0	49.5931	51.1569	93.7563	1
2471	0	0	471	1	252.798	0	0	172.412	80.3859	39.863	51.1343	146.466	174.801	7135.66	16293.1	-146.466	0	7.89704	0	0	6.58763	5.61196	0.104508	117.529	-446.006	28.9813	140.303	0	43.1141	46.5333	146.143	1
2473	0	0	473	1	239.741	0	0	101.144	138.597	-6.31991	52.0025	27.8487	200.552	7281.5	16192.6	-27.8487	0	8.42022	0	0	7.16251	5.1185	0.103038	176.596	-466.04	30.8757	167.954	0	45.2569	45.9977	88.877	1
2475	0	0	475	1	260.749	0	0	146.113	114.636	39.7492	34.6644	20.8245	226.8	7235.43	16309.6	-20.8245	0	9.4777	0	0	5.93504	5.15278	0.0507773	129.775	-441.158	27.4117	154.418	0	38.3647	39.5908	77.191	1
2476	0	0	476	1	257.465	0	0	146.551	110.915	-13.7293	99.8664	-15.1912	191.124	7189.25	16344	15.1912	0	7.85855	0	0	6.6416	5.60141	0.322568	123.93	-446.378	28.3675	137.742	0	47.4334	48.6106	87.505	1
2477	0	0	477	1	260.734	0	0	121.831	138.903	93.8595	64.7657	-23.6762	221.183	7280.98	16179.8	23.6762	0	9.05419	0	0	6.68884	5.67265	0.107991	190.382	-458.864	27.9962	181.171	0	42.5992	43.0187	76.8108	1
2481	0	0	481	1	245.3	0	0	133.669	111.631	9.65021	45.009	-80.2681	226.037	7265.53	16199.6	80.2681	0	9.08834	0	0	5.76213	4.99321	0.174837	110.842	-435.51	29.3069	147.387	0	40.0723	40.1286	70.9609	1
2482	0	0	482	1	262.821	0	0	119.992	142.829	-15.249	89.1679	-114.29	223.107	7290.43	16255.1	114.29	0	8.91428	0	0	6.45281	5.2777	0.200378	139.177	-448.5	27.4339	151.968	0	40.5214	40.5891	74.2032	1
2483	0	0	483	1	267.048	0	0	144.752	122.296	16.097	43.198	99.9264	196.261	7259.08	16101.7	-99.9264	0	8.58859	0	0	6.73941	5.43007	0.092841	172.603	-453.039	27.1053	137.833	0	42.9703	44.1107	110.749	1
2484	0	0	484	1	232.22	0	0	119.239	112.981	33.1984	25.1344	-32.0307	178.476	7241.98	16219.4	32.0308	0	7.29761	0	0	6.40432	5.62376	0.0693798	153.969	-452.757	32.0348	162.869	0	50.8124	51.8708	91.4722	1
2493	0	0	493	1	202.411	0	0	103.041	99.3698	-8.41884	122.999	35.7576	184.511	7383.26	16221.2	-35.7576	0	7.76584	0	0	5.76338	5.40919	0.214387	185.662	-443.415	37.2938	156.442	0	45.6076	46.6148	93.8378	1
2494	0	0	494	1	273.812	0	0	158.017	115.795	-12.7795	170.503	-22.3906	216.241	7188.3	16373.1	22.3906	0	8.92255	0	0	5.76954	5.77962	0.174552	144.884	-451.818	26.0766	145.662	0	41.4357	42.3927	76.5027	1
2495	0	0	495	1	232.375	0	0	125.327	107.048	35.5886	33.8654	-43.5247	205.64	7339.25	16210.7	43.5247	0	8.36048	0	0	6.44472	5.21257	0.134127	160.199	-451.67	31.7695	160.419	0	44.054	44.7583	78.0715	1
2496	0	0	496	1	235.894	0	0	113.5	122.394	-48.8547	158.776	-124.096	170.684	7224.38	16285.1	124.096	0	6.90477	0	0	6.41646	5.3578	0.179111	173.097	-453.281	31.2724	138.998	0	50.4717	50.9346	94.6517	1
2498	0	0	498	1	252.632	0	0	117.428	135.204	81.8108	2.77085	24.2088	216.038	7193.37	16241.8	-24.2088	0	9.11425	0	0	6.15736	4.77458	0.0404636	155.894	-449.909	28.3556	180.697	0	39.9015	41.9416	81.4766	1
2502	0	0	502	1	323.415	0	0	158.297	165.119	40.8775	86.5276	69.0085	326.29	7333.96	16257.7	-69.0085	0	13.9388	0	0	6.32683	5.21567	0.274069	141.698	-453.41	21.4299	185.246	0	27.3551	28.3644	62.9863	1
2503	0	0	503	1	270.73	0	0	146.411	124.319	1.66795	75.3492	-96.5845	235.443	7273.51	16268.9	96.5845	0	9.41714	0	0	6.92142	5.84109	0.301012	144.356	-457.208	26.9302	139.884	0	40.2123	40.2512	71.9362	1
2504	0	0	504	1	279.304	0	0	161.955	117.349	76.3124	18.595	211.289	239.618	7298.53	16226	-211.289	0	11.4872	0	0	6.6534	5.49164	0.0264279	154.857	-459.919	25.6882	159.698	0	30.7316	33.0152	140.78	1
2505	0	0	505	1	285.89	0	0	152.693	133.197	-168.042	187.016	29.1094	235.771	7443.22	16157.2	-29.1094	0	10.6616	0	0	6.32601	5.4853	0.29615	168.928	-458.22	24.8682	178.62	0	37.9046	36.8846	73.4252	1
2514	0	0	514	1	276.553	0	0	138.639	137.914	-45.8035	139.881	-65.7979	279.206	7221.32	16204.4	65.7979	0	11.3925	0	0	5.85971	4.95405	0.315601	146.743	-449.079	25.4526	168.271	0	33.3713	33.4493	60.1185	1
2515	0	0	515	1	203.608	0	0	95.764	107.844	-19.8186	50.3408	-143.311	204.457	7295	16293.9	143.311	0	8.15618	0	0	6.08629	4.91376	0.135493	128.754	-439.514	36.8503	129.309	0	41.4716	41.6837	80.6415	1
2517	0	0	517	1	256.584	0	0	104.729	151.855	-24.5636	95.1046	45.9355	195.087	7299.74	16249.1	-45.9355	0	8.2728	0	0	6.44686	5.23412	0.238135	204.142	-459.706	28.2074	156.842	0	44.1772	45.3812	92.6953	1
2520	0	0	520	1	271.675	0	0	135.337	136.338	39.3073	49.4328	-5.0698	240.135	7235.87	16294.8	5.0698	0	9.89395	0	0	6.02254	5.22021	0.154791	188.744	-454.368	26.1774	166.319	0	37.3932	38.3573	71.1964	1
2524	0	0	524	1	292.488	0	0	177.193	115.295	-23.7741	100.401	93.782	214.216	7199.29	16243.8	-93.782	0	9.34512	0	0	6.1354	4.87736	0.335006	164.153	-449.883	23.8982	155.989	0	37.8805	40.265	98.2737	1
2527	0	0	527	1	205.239	0	0	82.3995	122.839	25.4966	51.9711	-41.3102	165.095	7150.02	16192.6	41.3102	0	6.70573	0	0	5.63185	5.20338	0.0831567	191.272	-449.719	36.4094	145.742	0	52.5464	54.3649	97.2261	1
2528	0	0	528	1	249.767	0	0	115.258	134.509	-31.6278	52.8943	-104.223	248.722	7306.81	16191.7	104.223	0	10.0077	0	0	5.66463	4.53539	0.210981	130.905	-437.588	28.3865	142.829	0	35.617	35.6079	64.8032	1
2530	0	0	530	1	257.919	0	0	133.316	124.604	6.17641	69.1335	-72.7648	214.657	7269	16175.4	72.7648	0	8.63502	0	0	6.80115	5.0046	0.166188	145.209	-448.138	28.0566	148.84	0	43.1844	43.2588	76.6756	1
2532	0	0	532	1	220.097	0	0	119.459	100.637	34.8406	64.7468	133.718	190.185	7340	16179.8	-133.718	0	8.49896	0	0	6.38896	5.68442	0.019549	115.868	-443.34	34.2387	157.804	0	40.7172	42.6876	125.696	1
2538	0	0	538	1	195.496	0	0	92.4548	103.041	-153.242	306.51	-157.018	157.748	7328.76	16137.4	157.018	0	7.08382	0	0	6.89244	5.11615	0.298652	141.156	-448.098	39.5107	133.103	0	49.5299	50.9095	98.5202	1
2547	0	0	547	1	240.577	0	0	127.093	113.484	105.158	-5.77056	-80.822	203.881	7269.68	16250.4	80.822	0	8.28515	0	0	5.83208	4.93216	0.180573	176.083	-449.105	29.9938	171.025	0	42.9787	43.6012	76.1217	1
2551	0	0	551	1	235.514	0	0	125.686	109.828	-14.3814	115.657	125.945	156.919	7189.9	16228.6	-125.945	0	6.98915	0	0	5.32536	5.0928	0.092572	139.297	-436.724	30.5902	151.802	0	46.1466	50.0595	145.269	1
2552	0	0	552	1	200.479	0	0	92.2169	108.262	16.0622	-1.05148	-63.9169	183.474	7259.12	16245.6	63.9169	0	7.46581	0	0	6.04019	5.63871	0.0365305	168.198	-450.3	38.1317	153.077	0	49.0897	49.8182	85.9038	1
2553	0	0	553	1	279.353	0	0	153.855	125.497	67.3323	146.997	183.387	158.393	7307.51	16197.2	-183.387	0	7.36374	0	0	6.54436	5.50613	0.0666789	187.669	-451.814	25.6492	172.219	0	45.3234	48.385	181.76	1
2555	0	0	555	1	322.621	0	0	152.228	170.393	64.5062	123.181	-45.8511	296.88	7310.33	16221.1	45.8511	0	12.0216	0	0	5.80156	4.20496	0.0875941	156.688	-446.115	21.0045	184.858	0	30.5743	31.024	55.3977	1
2556	0	0	556	1	184.481	0	0	86.3691	98.1119	-17.2387	54.0013	166.078	162.869	7392.08	16190.6	-166.078	0	7.49997	0	0	5.86364	5.45518	0.0886196	150.233	-447.427	41.966	162.116	0	43.3756	45.54	159.801	1
2558	0	0	558	1	250.04	0	0	143.717	106.323	30.301	-5.26823	37.0707	315.366	7244.88	16249.8	-37.0707	0	13.3987	0	0	5.47846	5.00262	0.108467	139.804	-446.715	28.5174	207.429	0	27.9989	29.2399	59.8253	1
2559	0	0	559	1	294.9	0	0	173.31	121.59	46.9937	26.224	-18.6181	257.198	7128.53	16218.4	18.6181	0	10.5687	0	0	5.71536	5.19915	0.135849	157.08	-455.379	23.6563	176.913	0	34.9434	36.6955	67.7334	1
2560	0	0	560	1	281.081	0	0	119.865	161.215	50.7286	64.5474	-102.281	249.793	7224.45	16279.7	102.281	0	9.95079	0	0	5.74789	5.14684	0.135651	110.423	-437.035	25.0131	151.491	0	35.8517	36.5327	65.8973	1
2562	0	0	562	1	223.534	0	0	113.308	110.226	46.9907	72.5597	-54.1159	261.581	7128.53	16271.7	54.1159	0	10.555	0	0	5.85998	4.75254	0.130956	171.012	-450.494	32.6506	174.241	0	34.235	35.6337	63.8821	1
2563	0	0	563	1	282.227	0	0	151.768	130.459	83.0798	42.4187	-0.708916	235.071	7291.76	16202.2	0.708916	0	9.72934	0	0	6.49346	5.68943	0.166122	182.836	-468.061	25.3987	184.525	0	39.4304	40.1067	74.3019	1
2567	0	0	567	1	180.137	0	0	97.0908	83.0465	12.4313	38.4117	166.858	147.324	7262.75	16206.2	-166.858	0	6.78015	0	0	6.24154	5.5788	0.0400093	135.212	-443.614	43.7113	138.544	0	48.7833	52.0311	182.463	1
2569	0	0	569	1	243.552	0	0	137.538	106.014	26.7046	39.61	22.4886	208.636	7248.48	16205	-22.4886	0	8.72302	0	0	6.46648	4.72992	0.217491	128.627	-442.067	29.7343	148.977	0	42.2482	43.4519	83.6584	1
2572	0	0	572	1	313.825	0	0	198.898	114.926	-18.4975	39.099	36.7685	274.228	7393.34	16205.5	-36.7685	0	11.6062	0	0	6.15347	4.89586	0.159414	160.362	-456.5	22.0303	161.662	0	32.3416	32.9635	66.2737	1
2574	0	0	574	1	250.364	0	0	119.609	130.755	34.1207	90.9696	-66.0112	279.727	7241.06	16253.3	66.0112	0	11.2429	0	0	5.63065	5.13716	0.272038	118.036	-439.527	28.6174	157.932	0	33.0111	33.546	59.4644	1
2594	0	0	594	1	227.04	0	0	127.032	100.008	-1.90525	106.309	139.465	182.595	7277.09	16138.3	-139.465	0	8.20041	0	0	5.7947	4.84028	0.232827	141.669	-444.106	32.0684	141.462	0	41.3967	43.3144	129.43	1
2607	0	0	607	1	235.256	0	0	119.552	115.704	-22.564	130.048	31.0787	181.119	7198.08	16114.5	-31.0787	0	7.62569	0	0	5.98557	5.62885	0.191759	157.888	-452.661	31.3085	138.687	0	48.4631	49.7431	100.937	1
2608	0	0	608	1	221.421	0	0	149.246	72.1757	-7.30108	88.6613	117.48	148.12	7182.82	16255.6	-117.48	0	6.55182	0	0	6.04068	4.74354	0.0579195	165.245	-442.741	33.1232	144.833	0	50.6419	54.415	146.573	1
2611	0	0	611	1	238.693	0	0	116.906	121.787	63.6784	93.2641	50.7241	211.186	7311.16	16251	-50.7241	0	8.92822	0	0	5.25258	5.01366	0.179852	114.874	-431.075	30.0212	152.507	0	38.6961	40.1392	84.9607	1
2612	0	0	612	1	216.506	0	0	114.327	102.18	-25.6703	106.156	157.126	186.023	7300.85	16138.4	-157.126	0	8.49614	0	0	6.17608	5.31607	0.178204	113.926	-438.216	34.5406	126.067	0	40.4005	42.4856	139.293	1
2617	0	0	617	1	242.968	0	0	125.475	117.493	-16.8987	82.2493	-97.0058	192.637	7292.08	16162.3	97.0058	0	7.7263	0	0	5.76639	4.98955	0.128419	135.146	-439.995	29.6425	139.037	0	45.9819	46.1121	81.8105	1
2619	0	0	619	1	199.126	0	0	101.737	97.3892	-12.595	1.67547	183	167.641	7287.77	16242.9	-183	0	7.8848	0	0	6.37628	5.38575	0.105703	211.963	-459.085	38.4915	173.873	0	42.4212	45.4009	169.097	1
2625	0	0	625	1	201.304	0	0	111.472	89.8321	78.3633	86.365	219.137	147.815	7196.82	16257.9	-219.137	0	7.0856	0	0	6.07508	4.78692	0.0657459	141.298	-439.667	37.2499	174.058	0	45.1283	49.8393	224.819	1
2626	0	0	626	1	236.417	0	0	147.708	88.7091	47.5887	91.3952	128.641	222.883	7227.59	16153.2	-128.641	0	9.90809	0	0	5.3045	5.16762	0.199786	130.225	-439.114	30.4822	153.634	0	34.2843	36.5683	106.973	1
2627	0	0	627	1	219.147	0	0	107.926	111.221	69.4635	83.3873	129.171	147.187	7205.72	16360.5	-129.171	0	6.55274	0	0	5.86082	5.33114	0.154892	149.403	-438.57	33.8492	132.878	0	49.735	52.1062	152.381	1
2628	0	0	628	1	250.639	0	0	120.065	130.574	25.2046	15.3934	-28.9079	244.656	7150.32	16229.2	28.9079	0	10.037	0	0	5.86124	4.67481	0.094416	154.482	-444.551	28.4361	145.552	0	36.2774	37.8572	68.6468	1
2629	0	0	629	1	223.108	0	0	118.345	104.763	-68.5475	120.993	-112.305	151.616	7244.07	16322.9	112.305	0	6.15605	0	0	5.96731	5.25582	0.185882	165.531	-452.141	33.1338	146.065	0	55.9961	56.275	101.42	1
2630	0	0	630	1	225.962	0	0	110.584	115.379	16.0749	102.653	22.3346	167.208	7259.11	16241.6	-22.3346	0	6.9671	0	0	5.89066	5.47787	0.237924	149.276	-446.39	32.7259	153.196	0	51.1867	52.7311	102.367	1
2632	0	0	632	1	197.288	0	0	98.3489	98.9392	49.9032	-10.4726	201.512	122.631	7324.94	16155.4	-201.512	0	5.85722	0	0	6.03501	5.62942	0.166765	161.458	-442.546	38.8867	148.427	0	54.1611	58.0521	246.987	1
2634	0	0	634	1	243.437	0	0	137.189	106.248	113.502	82.8052	-133.291	169.991	7161.68	16261.4	133.291	0	6.76188	0	0	5.77477	5.12363	0.137277	161.652	-449.854	29.6546	168.775	0	48.9601	50.3853	94.6181	1
2644	0	0	644	1	238.999	0	0	139.584	99.4148	22.3787	62.2976	117.42	146.031	7252.8	16182.3	-117.42	0	6.45281	0	0	6.23356	4.96524	0.0576158	144.442	-445.708	30.4509	156.008	0	52.3721	55.1539	148.594	1
2646	0	0	646	1	208.759	0	0	109.339	99.4201	47.1427	107.205	-36.4362	186.398	7327.7	16237	36.4362	0	7.56464	0	0	5.88828	4.40357	0.219767	130.181	-430.964	35.1977	158.963	0	46.0729	46.9433	82.0784	1
2647	0	0	647	1	199.67	0	0	124.76	74.9103	71.3731	53.5625	161.634	166.106	7203.81	16191	-161.634	0	7.59916	0	0	5.54972	5.25524	0.123175	154.013	-442.546	37.6362	133.367	0	42.5294	46.28	159.27	1
2648	0	0	648	1	269.295	0	0	131.497	137.798	55.8004	26.6123	-49.5905	248.668	7319.04	16218	49.5905	0	10.0984	0	0	5.90991	4.94056	0.00839788	153.361	-448.659	26.2747	182.194	0	36.4304	37.0737	65.0773	1
2650	0	0	650	1	258.573	0	0	143.09	115.483	-6.19912	26.4093	189.127	173.23	7281.38	16118.5	-189.127	0	8.14691	0	0	6.19737	5.30559	0.122244	153.269	-449.795	27.8778	152.194	0	41.7704	43.8511	170.368	1
2655	0	0	655	1	224.624	0	0	99.5342	125.089	5.98162	60.5804	-195.135	162.507	7269.2	16283.7	195.135	0	6.43532	0	0	5.8818	5.12352	0.178534	133.177	-437.987	32.7248	142.875	0	48.8773	49.3935	107.712	1
2658	0	0	658	1	248.783	0	0	119.134	129.649	-44.3663	55.818	-168.515	203.538	7319.55	16288.4	168.515	0	8.15015	0	0	5.51217	4.38431	0.0480685	145.367	-434.751	28.3639	180.01	0	39.0779	39.4137	80.9831	1
2664	0	0	664	1	308.734	0	0	151.667	157.067	71.0491	81.099	-25.1959	280.911	7204.13	16163.5	25.1959	0	11.4586	0	0	5.4044	4.62005	0.103437	190.79	-451.074	22.1277	157.924	0	32.3266	33.238	60.9271	1
2665	0	0	665	1	271.804	0	0	170.749	101.055	21.5254	83.5421	59.9742	205.884	7253.65	16260.7	-59.9742	0	8.75426	0	0	6.03138	5.01722	0.226521	139.676	-443.013	26.0723	140.72	0	40.6837	42.3035	91.1804	1
2666	0	0	666	1	219.443	0	0	129.591	89.8516	59.9289	28.647	-89.5214	227.764	7215.25	16215.9	89.5214	0	9.13635	0	0	5.77224	4.74273	0.139826	149.163	-440.452	33.3266	1	0	38.7155	39.4413	70.892	1
2667	0	0	667	1	192.47	0	0	84.3577	108.113	-4.24538	17.3644	-105.333	195.051	7179.77	16227.2	105.333	0	7.84107	0	0	5.57356	5.09072	0.0862757	154.301	-449.06	39.2494	141.639	0	44.5015	45.23	81.6812	1
2668	0	0	668	1	229.088	0	0	134.102	94.9861	30.8772	-44.8001	209.301	176.108	7343.96	16189.7	-209.301	0	8.549	0	0	5.2907	5.36798	0.141971	154.129	-445.415	31.7641	158.485	0	37.0541	39.7417	176.036	1
2670	0	0	670	1	222.034	0	0	126.831	95.203	-23.9941	95.0977	-76.6587	214.634	7199.51	16249.1	76.6587	0	8.66277	0	0	5.572	5.13689	0.246401	117.017	-436.935	33.0092	146.949	0	41.5593	42.0833	74.4733	1
2672	0	0	672	1	238.029	0	0	129.119	108.911	74.099	94.2083	-49.6108	158.495	7300.74	16250	49.6108	0	6.40724	0	0	5.56701	4.84981	0.126383	173.317	-447.368	30.1922	138.54	0	53.8069	54.5874	94.3316	1
2673	0	0	673	1	239.373	0	0	156.476	82.8972	43.8306	22.6749	66.8115	150.312	7131.69	16221.9	-66.8115	0	6.4557	0	0	5.8215	5.01658	0.143863	139.565	-444.376	30.2188	174.378	0	52.2968	56.6913	126.564	1
2676	0	0	676	1	294.589	0	0	107.309	187.279	17.6391	24.439	-148.402	236.34	7257.54	16319.8	148.402	0	9.39858	0	0	5.33001	4.63921	0.0912087	164.788	-445.983	23.3386	170.663	0	35.3294	36.0924	69.4327	1
2677	0	0	677	1	332.843	0	0	203.649	129.194	22.9932	41.9707	82.7575	316.175	7252.19	16202.6	-82.7575	0	13.6789	0	0	5.26419	5.28781	0.11784	171.465	-454.648	20.4618	186.245	0	26.8444	28.0837	67.8184	1
2678	0	0	678	1	231.376	0	0	96.2133	135.163	63.5419	-12.8541	-102.033	255.908	7410.96	16257.4	102.033	0	10.3224	0	0	5.75015	5.03214	0.0611226	128.086	-440.363	31.4461	162.363	0	34.4021	35.3679	62.8645	1
2681	0	0	681	1	196.922	0	0	103.591	93.3308	-14.4186	72.8728	227.711	140.58	7189.94	16271.4	-227.711	0	6.81242	0	0	5.97336	4.44189	0.0792615	112.809	-426.896	37.8773	128.237	0	46.4426	51.0703	241.885	1
2682	0	0	682	1	288.734	0	0	163.835	124.899	-12.5593	108.713	2.99115	211.215	7287.74	16235.5	-2.99115	0	8.75147	0	0	5.47822	5.01387	0.186777	169.814	-448.231	24.0888	156.043	0	41.2477	41.9147	78.3156	1
2686	0	0	686	1	232.033	0	0	126.358	105.676	74.8734	52.578	44.7985	188.322	7299.97	16192	-44.7985	0	7.96138	0	0	5.87224	4.90984	0.0215588	144.488	-441.601	31.328	143.09	0	44.4658	45.726	93.6904	1
2688	0	0	688	1	211.082	0	0	79.3073	131.775	-15.4625	56.6959	-167.514	168.587	7290.64	16187.9	167.514	0	6.70323	0	0	5.41666	4.51006	0.113428	175.701	-436.983	34.5192	155.559	0	47.3994	47.6506	96.7446	1
2689	0	0	689	1	174.235	0	0	98.2366	75.9981	11.3272	86.8707	201.114	158.831	7363.51	16157.7	-201.114	0	7.49328	0	0	5.54057	5.14194	0.134599	137.755	-436.172	44.4255	155.678	0	42.331	44.9438	190.412	1
2692	0	0	692	1	227.528	0	0	118.368	109.16	49.7455	94.866	84.4111	158.685	7225.43	16249.4	-84.4111	0	6.84288	0	0	6.13616	5.08804	0.0921523	127.382	-437.152	32.3399	142.168	0	49.88	53.0202	124.608	1
2703	0	0	703	1	237.272	0	0	138.976	98.2956	-17.3411	-3.86462	107.046	198.213	7292.52	16248.4	-107.046	0	8.82063	0	0	5.85333	4.87456	0.0971385	131.269	-437.872	30.4697	148.187	0	39.0332	40.9755	104.803	1
2705	0	0	705	1	254.607	0	0	139.238	115.369	12.0676	35.9689	-41.4868	165.066	7263.11	16109	41.4868	0	6.72385	0	0	5.77587	4.81298	0.102628	181.236	-446.078	27.9493	141.628	0	53.4454	53.9679	94.7108	1
2706	0	0	706	1	246.746	0	0	137.972	108.774	40.3483	199.65	160.593	144.82	7234.83	16144.6	-160.593	0	6.6553	0	0	5.87281	5.36414	0.201246	176.773	-444.864	29.3595	139.86	0	49.1695	53.0936	179.408	1
2711	0	0	711	1	263.219	0	0	117.746	145.473	-19.9273	98.5424	-95.0605	221.297	7195.45	16345.4	95.0605	0	8.88501	0	0	5.57177	5.1059	0.191682	188.068	-444.146	26.9286	142.269	0	39.6689	40.6607	72.0843	1
2713	0	0	713	1	207.677	0	0	107.497	100.18	34.0126	40.3957	87.8295	196.293	7141.51	16204.2	-87.8295	0	8.5188	0	0	5.45793	4.60266	0.0691243	136.978	-435.201	35.3029	145.083	0	39.612	42.9034	104.027	1
2716	0	0	716	1	247.533	0	0	153.063	94.4691	62.8805	45.3668	-31.6513	149.638	7311.96	16298.9	31.6513	0	6.10235	0	0	5.67912	4.80234	0.107752	137.781	-435.564	28.8471	124.925	0	56.0983	56.9761	99.8819	1
2719	0	0	719	1	226.833	0	0	132.346	94.4866	-136.48	287.942	168.446	148.448	7312	16156	-168.446	0	7.39261	0	0	5.82014	5.19924	0.236439	159.613	-442.998	32.354	147.36	0	45.5189	48.4804	165.85	1
2722	0	0	722	1	269.326	0	0	143.379	125.946	21.8834	83.0157	-64.3064	294.49	7153.64	16360.9	64.3064	0	11.8516	0	0	4.8871	4.18724	0.205788	129.607	-433.826	25.5082	178.871	0	29.5419	30.614	54.7263	1
2725	0	0	725	1	199.038	0	0	102.118	96.9198	2.87864	36.453	12.7286	198.257	7272.3	16208.1	-12.7286	0	8.26845	0	0	5.72527	4.47879	0.112737	165.176	-438.255	37.2484	156.456	0	43.2499	44.0204	83.1785	1
2726	0	0	726	1	266.684	0	0	169.192	97.4912	49.9042	19.2619	-60.383	213.868	7225.28	16225.3	60.383	0	8.66392	0	0	5.44427	4.31443	0.0722628	187.638	-448.769	26.0858	179.962	0	40.1978	41.1264	72.7827	1
2727	0	0	727	1	335.464	0	0	188.52	146.944	39.1638	46.0274	138.187	250.617	7236.02	16298.2	-138.187	0	11.2579	0	0	6.2572	4.62135	0.27652	148.979	-445	20.3354	161.01	0	31.293	33.0528	95.9962	1
2728	0	0	728	1	224.502	0	0	126.368	98.1344	20.8916	52.1931	156.867	202.404	7254.29	16192.4	-156.867	0	9.22168	0	0	5.47211	4.79673	0.113308	136.593	-439.823	32.2891	156.705	0	35.9456	38.2977	125.69	1
2730	0	0	730	1	299.534	0	0	159.369	140.165	51.5614	112.187	84.6953	325.339	7123.96	16331.7	-84.6953	0	14.032	0	0	5.28714	3.90771	0.186343	199.925	-450.191	22.5952	281.793	0	25.3492	26.7675	62.8396	1
2731	0	0	731	1	244.793	0	0	159.444	85.3492	54.9792	-4.13929	26.2868	157.015	7220.2	16348.4	-26.2868	0	6.6312	0	0	5.87162	4.55711	0.128576	162.291	-440.863	29.1785	176.893	0	51.6282	53.6515	103.363	1
2738	0	0	738	1	296.847	0	0	146.707	150.141	-10.434	74.1564	-80.7202	364.788	7285.61	16270.1	80.7202	0	14.6745	0	0	4.98968	4.41181	0.326047	218.199	-450.265	22.9333	227.869	0	25.4502	25.4574	46.0319	1
2740	0	0	740	1	261.482	0	0	164.847	96.6349	-40.2559	25.8382	48.7436	184.559	7415.1	16119.1	-48.7436	0	7.91139	0	0	5.88987	4.56529	0.0656416	114.403	-429.339	27.0034	124.549	0	44.3848	45.2977	93.8721	1
2741	0	0	741	1	229.151	0	0	108	121.151	-0.209817	108.4	-88.5607	160.356	7275.39	16335.5	88.5607	0	6.42817	0	0	5.88884	4.79671	0.0476626	118.517	-430.091	31.7363	135.095	0	52.8775	53.4495	94.1293	1
2744	0	0	744	1	222.566	0	0	102.81	119.756	-33.5839	79.1812	-135.436	194.785	7308.76	16165.4	135.436	0	7.7896	0	0	6.05368	4.58403	0.139694	141.212	-443.069	32.8096	134.372	0	43.4031	43.7658	83.7527	1
2765	0	0	765	1	243.308	0	0	123.375	119.933	83.8846	143.43	2.96577	170.277	7191.3	16200.8	-2.96577	0	7.04947	0	0	5.84129	5.04561	0.136322	110.572	-431.653	29.6621	115.144	0	50.459	52.4011	98.3575	1
2766	0	0	766	1	253.129	0	0	136.813	116.316	56.3938	14.6749	98.4573	230.474	7119.13	16329.6	-98.4573	0	10.1178	0	0	4.94823	4.77633	0.0314288	100.276	-426.1	27.7391	156.81	0	32.9462	35.0708	89.6829	1
2770	0	0	770	1	235.738	0	0	94.6472	141.091	-29.3334	37.0656	-169.206	176.386	7304.51	16207.5	169.206	0	7.04761	0	0	5.56258	4.51367	0.120529	128.643	-434.092	30.3325	126.853	0	45.208	45.581	93.1228	1
2786	0	0	786	1	228.36	0	0	125.173	103.187	13.3205	69.5147	27.5412	164.496	7162.2	16274.7	-27.5412	0	6.88031	0	0	5.72095	4.26411	0.0575028	128.614	-432.407	31.4152	153.979	0	49.504	51.867	101.586	1
2791	0	0	791	1	214.211	0	0	100.11	114.1	32.9992	97.0035	-141.039	202.536	7242.18	16346.9	141.039	0	8.01418	0	0	5.57424	3.95881	0.0524061	129.819	-421.495	33.5787	152.196	0	39.1183	40.4218	78.9671	1
2793	0	0	793	1	215.853	0	0	93.0956	122.758	45.8224	46.5629	-135.965	168.311	7129.7	16297.7	135.965	0	6.67372	0	0	5.10016	5.19938	0.179012	159.673	-439.885	33.8848	152.991	0	48.5187	50.8949	93.449	1
2794	0	0	794	1	205.723	0	0	94.8735	110.85	-36.1623	13.9525	54.4888	148.37	7311.34	16230.6	-54.4888	0	6.38828	0	0	4.86793	4.6637	0.140491	227.023	-437.754	35.3405	139.573	0	51.1551	52.9457	113.025	1
2795	0	0	795	1	226.544	0	0	81.9776	144.566	1.67238	100.423	-117.15	237.554	7173.85	16343.5	117.15	0	9.46196	0	0	5.11511	4.42066	0.124362	142.986	-430.921	31.4899	140.495	0	35.3837	36.6652	67.11	1
2797	0	0	797	1	178.221	0	0	92.0195	86.2013	6.61307	109.573	-58.6688	172.002	7268.57	16334.3	58.6688	0	6.94552	0	0	5.70135	4.75837	0.311079	146.925	-431.858	42.9346	158.086	0	49.8491	50.4	87.7224	1
2801	0	0	801	1	196.841	0	0	83.1557	113.685	-3.38114	64.749	-114.985	203.25	7178.9	16179.8	114.985	0	8.10894	0	0	5.62311	5.15563	0.0631004	101.857	-434.438	38.2751	134.732	0	43.2867	43.7426	80.7389	1
2803	0	0	803	1	199.453	0	0	97.6591	101.794	79.0401	90.7168	48.7738	191.185	7196.14	16153.9	-48.7738	0	8.08245	0	0	5.25687	4.82942	0.0196987	114.744	-428.377	37.1143	119.308	0	42.8917	45.0619	95.7233	1
2805	0	0	805	1	237.155	0	0	147.878	89.277	-20.4286	108.665	34.8874	183.364	7494.93	16135.9	-34.8874	0	7.72503	0	0	5.10197	4.6604	0.0958259	142.684	-435.733	29.9671	165.434	0	44.0412	44.5106	90.8395	1
2808	0	0	808	1	279.277	0	0	145.852	133.425	-17.6445	-1.81362	38.5985	201.257	7193.17	16146.7	-38.5985	0	8.58989	0	0	4.84848	4.6865	0.0801432	182.824	-444.876	24.6606	169.982	0	40.4936	42.3793	87.7041	1
2811	0	0	811	1	221.582	0	0	116.089	105.493	16.3672	-4.08669	162.3	147.797	7159.15	16248.7	-162.3	0	6.82782	0	0	5.3761	4.73847	0.0943953	162.624	-439.537	32.7026	156.565	0	45.8309	50.6596	171.188	1
2833	0	0	833	1	243.392	0	0	134.71	108.682	33.5552	96.1798	103.195	180.165	7241.63	16148.4	-103.195	0	7.86615	0	0	4.83555	4.48287	0.0615777	143.753	-435.366	28.8291	137.072	0	41.4495	43.7023	113.287	1
2838	0	0	838	1	267.932	0	0	165.305	102.627	22.1642	76.5375	73.0282	212.835	7253.02	16267.7	-73.0282	0	9.12342	0	0	5.20218	4.0653	0.166083	213.298	-446.046	25.7272	189.818	0	36.9952	38.5679	86.5615	1
2839	0	0	839	1	209.809	0	0	114.375	95.4345	-1.67973	60.0027	-43.1335	178.92	7276.86	16184.6	43.1335	0	7.2766	0	0	5.63525	4.86045	0.0646092	111.368	-430.901	35.187	118.825	0	49.2556	49.3676	86.5831	1
2840	0	0	840	1	225.898	0	0	109.401	116.496	7.07525	88.2295	-40.4359	213.093	7168.45	16355.7	40.4359	0	8.65389	0	0	5.72545	4.29456	0.16346	129.484	-434.338	31.8474	151.543	0	40.3082	41.537	73.6422	1
2848	0	0	848	1	214.712	0	0	94.797	119.915	27.9442	140.169	-147.397	162.976	7346.9	16303.7	147.397	0	6.46731	0	0	5.10432	3.93674	0.160874	183.754	-429.231	33.1922	160.147	0	46.5614	47.4158	92.7793	1
2855	0	0	855	1	237.011	0	0	140.437	96.5745	-3.5963	116.279	-14.5667	180.094	7179.12	16327.6	14.5667	0	7.39863	0	0	5.0776	4.50754	0.139098	229.3	-447.137	29.8854	158.516	0	46.019	47.4211	86.123	1
2856	0	0	856	1	225.91	0	0	134.585	91.3249	-18.5041	34.1992	-29.8171	213.316	7094.36	16310	29.8171	0	8.76622	0	0	4.8986	4.53977	0.187368	100.309	-421.472	31.546	135.657	0	39.5635	41.0168	73.671	1
2857	0	0	857	1	221.268	0	0	108.167	113.101	-8.19017	98.2767	-32.283	153.476	7183.71	16345.6	32.283	0	6.26351	0	0	5.57897	4.13161	0.161678	148.402	-430.351	32.4419	145.501	0	53.5094	54.9995	96.87	1
2858	0	0	858	1	183.022	0	0	71.0316	111.99	68.825	-75.8185	-263.607	136.67	7206.35	16320.4	263.607	0	5.60617	0	0	5.90133	4.66474	0.0956856	130.476	-433.474	41.6166	131.847	0	49.4564	52.9733	145.235	1
2860	0	0	860	1	193.537	0	0	94.1342	99.4027	103.021	89.0435	207.36	131.008	7172.16	16155.5	-207.36	0	6.22844	0	0	6.21908	4.81712	0.11563	117.358	-433.634	39.2299	150.017	0	51.8323	57.0313	241.558	1
2861	0	0	861	1	247.868	0	0	128.024	119.844	-13.3134	56.411	-88.6454	200.137	7188.83	16188.2	88.6454	0	8.04762	0	0	5.60425	4.42294	0.197472	159.731	-434.907	28.5513	139.681	0	43.1318	43.5004	79.1355	1
2862	0	0	862	1	239.686	0	0	126.465	113.222	-33.2967	33.0034	42.8859	169.002	7308.48	16111.9	-42.8859	0	7.20232	0	0	5.70732	5.11055	0.141673	172.504	-441.099	30.1679	121.798	0	49.509	50.3434	103.845	1
2867	0	0	867	1	178.459	0	0	95.9318	82.5275	-161.078	152.945	-134.522	161.337	7436.26	16191.3	134.522	0	6.88786	0	0	5.35186	4.45707	0.277901	168.16	-434.438	42.2225	1	0	48.688	47.8475	90.1472	1
2869	0	0	869	1	183.16	0	0	84.3798	98.7807	56.6683	35.4466	55.3131	158.281	7318.17	16209.1	-55.3131	0	6.73951	0	0	5.42536	4.1405	0.0515455	179.075	-433.426	40.6267	140.819	0	49.2106	50.9842	106.078	1
2870	0	0	870	1	213.3	0	0	119.851	93.4489	-19.984	-0.0392201	-34.59	169.083	7295.16	16145	34.59	0	6.98249	0	0	5.68014	4.29991	0.0931353	193.447	-439.719	34.0878	145.012	0	50.478	51.1975	89.5876	1
2871	0	0	871	1	233.196	0	0	129.652	103.544	25.5631	11.7893	61.9545	142.382	7249.62	16232.8	-61.9545	0	6.11208	0	0	5.42837	5.2353	0.0443344	177.27	-443.066	31.0961	154.533	0	54.7586	57.5823	126.592	1
2872	0	0	872	1	215.724	0	0	104.37	111.354	-14.4118	34.1808	-20.2591	194.084	7189.93	16210.4	20.2591	0	7.99988	0	0	5.4711	4.57368	0.070629	133.139	-436.498	33.7103	136.739	0	44.375	45.4811	82.9029	1
2873	0	0	873	1	259.003	0	0	121.12	137.884	5.80537	3.49521	-80.4779	309.182	7269.38	16141.4	80.4779	0	12.5209	0	0	5.06446	4.14965	0.194097	154.901	-437.538	26.7442	184.181	0	29.2166	29.6221	53.0583	1
2875	0	0	875	1	223.835	0	0	108.416	115.42	25.3596	248.318	86.27	153.016	7249.82	16195.6	-86.27	0	6.77461	0	0	5.18447	4.97438	0.161809	113.802	-423.835	32.348	125.771	0	48.6455	52.0728	124.177	1
2877	0	0	877	1	212.316	0	0	105.007	107.309	-1.24123	40.9255	101.034	154.292	7475.74	16104	-101.034	0	6.76881	0	0	5.41746	4.15955	0.112467	155.688	-427.525	34.0054	1	0	47.9759	48.9515	123.403	1
2879	0	0	879	1	196.021	0	0	103.343	92.6781	25.747	50.0992	-30.3126	218.692	7349.09	16194.5	30.3126	0	8.92063	0	0	4.84245	4.18892	0.0977948	109.781	-420.36	37.0305	158.571	0	38.5511	39.0805	69.6458	1
2887	0	0	887	1	262.928	0	0	151.924	111.004	38.1399	4.23376	100.623	160.53	7237.04	16140.7	-100.623	0	7.07078	0	0	5.37631	4.43767	0.155406	169.393	-432.877	26.555	164.199	0	46.9144	49.5442	123.931	1
2893	0	0	893	1	282.126	0	0	138.928	143.198	36.2687	87.1311	-156.462	253.748	7238.91	16257.1	156.462	0	10.0223	0	0	5.0801	4.48641	0.180498	141.338	-439.752	24.3788	172.825	0	32.9841	33.5262	65.9677	1
2898	0	0	898	1	200.535	0	0	90.1527	110.382	31.2492	2.8763	-189.215	161.169	7243.93	16241.7	189.215	0	6.41308	0	0	5.12382	4.14912	0.110017	196.567	-430.425	36.2021	155.319	0	46.4342	47.391	102.119	1
2905	0	0	905	1	219.066	0	0	103.626	115.44	14.1592	23.0924	7.98567	154.523	7261.02	16121.8	-7.98567	0	6.43665	0	0	5.47981	4.26129	0.0123451	178.184	-439.6	32.8716	166.875	0	54.1014	55.1074	102.431	1
2913	0	0	913	1	226.183	0	0	86.5675	139.616	30.4947	85.3724	-107.508	188.386	7344.35	16258.9	107.508	0	7.49513	0	0	5.13646	4.43985	0.103655	148.576	-428.433	31.5743	146.159	0	43.8854	44.5126	79.6286	1
2931	0	0	931	1	175.268	0	0	101.397	73.8708	48.6261	-11.8874	-65.3777	151.073	7226.55	16256.5	65.3777	0	6.15237	0	0	5.39173	4.48109	0.0134792	120.812	-425.908	43.2343	115.014	0	54.4537	56.0197	97.1777	1
2941	0	0	941	1	218.202	0	0	126.19	92.0116	90.8651	22.9938	37.7091	152.578	7383.64	16121.9	-37.7091	0	6.46244	0	0	5.63044	4.19629	0.119976	156.718	-432.487	33.0645	142.939	0	52.4958	53.6381	106.264	1
2955	0	0	955	1	209.521	0	0	111.796	97.7249	50.5295	112.217	-34.4948	219.049	7224.65	16132.4	34.4948	0	8.89752	0	0	4.88678	3.89115	0.150031	131.907	-427.494	33.9949	176.246	0	38.8785	39.8675	71.6786	1
2957	0	0	957	1	212.652	0	0	88.4184	124.234	38.8307	69.4265	-164.65	164.955	7236.35	16274.8	164.65	0	6.51284	0	0	4.9978	4.58806	0.0630014	128.887	-426.62	33.999	140.687	0	47.6293	48.4731	96.2379	1
2965	0	0	965	1	253.018	0	0	153.044	99.9741	76.7283	81.9862	48.9643	192.079	7198.45	16262.3	-48.9643	0	8.12205	0	0	4.72255	3.76546	0.0675927	177.131	-427.812	27.12	147.709	0	40.1438	42.2946	88.4696	1
2967	0	0	967	1	251.675	0	0	144.886	106.789	47.3663	76.6607	-12.0879	147.171	7227.81	16267.6	12.0879	0	6.03204	0	0	5.10445	4.09017	0.0625855	203.453	-431.785	27.6369	141.111	0	54.4877	56.1449	101.487	1
2973	0	0	973	1	211.233	0	0	114.73	96.503	50.7222	35.2122	82.3633	159.542	7423.78	16109.7	-82.3633	0	6.90495	0	0	5.59719	4.5984	0.0197668	190.98	-444.002	34.6739	162.158	0	48.0952	49.6348	116.564	1
2989	0	0	989	1	218.753	0	0	108.022	110.731	-25.693	-0.23701	-12.3618	199.226	7201.21	16244.8	12.3618	0	8.30933	0	0	4.47238	4.48544	0.087275	117.16	-423.881	32.4631	141.545	0	41.1253	42.5682	78.4581	1
3001	0	0	1001	1	228.26	0	0	125.264	102.996	-58.1154	135.045	95.5979	138.782	7333.3	16109.5	-95.5979	0	6.11531	0	0	5.28374	4.74432	0.0607363	147.313	-431.152	31.5133	153.553	0	53.8801	55.2346	138.881	1
3017	0	0	1017	1	237.598	0	0	134.973	102.625	-11.5604	51.0144	246.659	201.21	7286.74	16193.6	-246.659	0	9.93428	0	0	5.06031	4.55051	0.142279	170.336	-440.092	29.8146	181.578	0	32.2841	34.9826	187.713	1
3018	0	0	1018	1	220.62	0	0	101.862	118.759	14.0653	90.0835	60.281	240.852	7360.77	16154.5	-60.281	0	10.2458	0	0	4.3777	3.96251	0.1831	151.858	-429.281	31.7332	174.336	0	32.645	33.5494	73.35	1
3021	0	0	1021	1	212.77	0	0	93.1687	119.602	77.317	80.1109	-185.711	140.875	7197.86	16264.1	185.711	0	5.55824	0	0	5.4658	3.84703	0.120457	173.739	-433.023	33.6943	136.486	0	51.2795	52.6918	117.227	1
3022	0	0	1022	1	196.328	0	0	87.5934	108.734	52.932	10.0326	-139.933	140.252	7321.91	16334.2	139.933	0	5.58732	0	0	5.22366	4.36239	0.0173589	161.579	-431.388	37.4015	145.375	0	54.5772	56.2385	105.855	1
3023	0	0	1023	1	241.368	0	0	112.963	128.405	-11.8741	1.62466	19.5755	232.259	7287.05	16243	-19.5755	0	9.80055	0	0	4.87009	4.19958	0.17396	186.085	-437.463	28.9686	166.949	0	35.6338	36.5719	70.6627	1
3033	0	0	1033	1	215.532	0	0	88.0892	127.443	4.28062	21.1668	21.8947	165.033	7270.9	16323.1	-21.8947	0	6.92971	0	0	4.64318	3.94211	0.0638426	120.07	-415.359	32.7659	136.781	0	46.9732	47.9548	92.7984	1
3049	0	0	1049	1	223.837	0	0	97.1288	126.708	21.1325	42.1284	-166.914	156.976	7254.05	16401.8	166.914	0	6.21678	0	0	5.29266	3.67322	0.0959426	187.362	-430.383	31.5076	172.524	0	46.2141	47.7608	100.523	1
3051	0	0	1051	1	213.537	0	0	109.737	103.799	65.9263	38.1548	121.812	178.991	7209.25	16206.4	-121.812	0	7.95807	0	0	5.0935	4.26064	0.0285759	100.82	-417.735	33.6513	127.514	0	40.406	43.5522	120.498	1
3052	0	0	1052	1	216.711	0	0	121.332	95.3788	8.71536	-23.9492	-48.589	210.08	7166.81	16268.5	48.589	0	8.65016	0	0	5.23911	3.91981	0.0362294	107.253	-422.411	32.8958	126.56	0	39.4129	40.9793	72.7981	1
3061	0	0	1061	1	190.884	0	0	96.9511	93.9331	19.8672	17.6625	87.5787	130.007	7255.31	16326.6	-87.5787	0	5.66477	0	0	4.56681	4.39961	0.136548	160.128	-426.727	38.1938	152.37	0	54.1298	56.3132	137.395	1
3064	0	0	1064	1	204.058	0	0	98.4342	105.624	-150.887	273.603	136.979	151.68	7326.41	16070.6	-136.979	0	7.40109	0	0	4.8373	3.98728	0.212758	211.489	-442.107	35.1237	167.159	0	44.9149	45.8958	134.79	1
3065	0	0	1065	1	189.578	0	0	101.353	88.2245	55.6513	-0.0147904	-67.9096	159.287	7119.87	16144.9	67.9096	0	6.4633	0	0	4.69903	4.36375	0.0699923	132.306	-427.052	38.591	146.408	0	50.7849	52.1548	94.2927	1
3068	0	0	1068	1	218.118	0	0	93.8038	124.314	6.6257	-35.0546	-220.675	191.08	7168.9	16279.6	220.675	0	7.71003	0	0	4.96221	3.73123	0.0356998	186.263	-434.336	32.3421	159.773	0	36.7873	38.4867	92.0408	1
3084	0	0	1084	1	249.656	0	0	121.476	128.18	1.09549	92.5899	40.6255	156.417	7473.4	16152	-40.6255	0	6.58897	0	0	5.25315	4.23984	0.0905534	180.627	-438.291	28.0489	1	0	50.3471	51.0848	103.679	1
3087	0	0	1087	1	207.099	0	0	100.085	107.014	35.6078	29.193	217.397	166.065	7339.23	16115.7	-217.397	0	7.98072	0	0	4.75341	4.20407	0.0779409	166.698	-432.651	34.6272	177.313	0	38.4372	40.8006	185.315	1
3088	0	0	1088	1	186.476	0	0	87.1193	99.3569	82.7478	104.094	-135.998	151.53	7292.09	16140.5	135.998	0	6.00514	0	0	4.92097	3.72015	0.113136	117.502	-415.483	38.9153	136.967	0	50.8111	51.9332	98.8039	1
3100	0	0	1100	1	215.914	0	0	108.657	107.257	-50.9696	86.688	-182.325	177.342	7226.49	16257.6	182.325	0	7.10536	0	0	4.52658	3.72201	0.155317	240.142	-436.473	32.4634	180.91	0	41.6756	42.0373	89.2372	1
3111	0	0	1111	1	204.29	0	0	99.8709	104.419	81.6163	29.0444	78.8179	166.44	7193.56	16215.5	-78.8179	0	7.20723	0	0	4.56454	4.1601	0.131746	175.619	-427.997	35.0249	160.816	0	44.0498	47.1936	110.725	1
3126	0	0	1126	1	205.119	0	0	116.01	89.1095	-13.6966	34.1104	-22.6844	158.895	7288.88	16210.5	22.6844	0	6.54241	0	0	4.49364	4.06845	0.0650314	154.316	-425.935	34.7345	139.604	0	50.5351	50.9842	90.9612	1
3127	0	0	1127	1	194.164	0	0	98.2485	95.9158	78.051	53.6624	57.7555	165.856	7296.79	16290.6	-57.7555	0	7.0646	0	0	4.70963	3.67202	0.0822396	156.515	-418.663	36.8798	1	0	45.0356	46.3986	98.3256	1
3151	0	0	1151	1	198.587	0	0	88.7844	109.803	63.6734	40.7615	-103.555	197.097	7311.17	16303.5	103.555	0	7.86764	0	0	5.2498	4.10663	0.120715	128.247	-424.716	36.6802	154.771	0	41.4475	42.0693	76.1325	1
3157	0	0	1157	1	241.798	0	0	137.066	104.733	-36.8451	-1.49917	125.617	166.504	7212.37	16246.1	-125.617	0	7.52665	0	0	4.84942	3.82643	0.0338481	170.602	-430.87	28.6772	137.823	0	41.6436	44.9021	124.546	1
3161	0	0	1161	1	237.124	0	0	142.603	94.5209	-5.26619	143	19.3558	179.481	7180.79	16300.9	-19.3558	0	7.50062	0	0	4.42566	4.43176	0.267473	174.078	-428.856	29.4711	136.796	0	43.8387	45.5615	89.7641	1
3164	0	0	1164	1	214.443	0	0	117.102	97.3402	7.1586	19.8525	113.576	166.272	7268.02	16224.7	-113.576	0	7.37567	0	0	4.36576	4.30946	0.0494345	148.049	-428.536	33.043	160.429	0	41.9092	44.3156	120.675	1
3183	0	0	1183	1	201.306	0	0	97.547	103.759	-19.8817	48.1833	-93.8768	143.71	7394.72	16196.4	93.8768	0	5.78305	0	0	4.80936	3.69553	0.196852	181.728	-428.572	35.4227	137.24	0	53.6785	54.2937	96.408	1
3184	0	0	1184	1	183.999	0	0	94.8095	89.1896	85.6965	91.1771	-219.196	136.383	7189.48	16253.1	219.196	0	5.39185	0	0	4.98549	4.07991	0.0651131	123.153	-415.506	39.9747	138.871	0	51.5092	52.9268	126.752	1
3185	0	0	1185	1	210.359	0	0	116.683	93.6754	97.2392	44.4618	205.442	122.605	7177.94	16200.1	-205.441	0	5.83635	0	0	4.47023	4.52765	0.0463217	213.531	-438.765	34.0312	198.442	0	49.3322	55.0892	242.567	1
3204	0	0	1204	1	210.704	0	0	110.592	100.112	-15.122	88.6316	16.8785	185.059	7290.3	16155.9	-16.8785	0	7.72007	0	0	5.10459	3.96941	0.168643	149.733	-428.551	33.9685	158.905	0	44.5824	45.2947	86.1915	1
3213	0	0	1213	1	185.007	0	0	89.3169	95.69	101.21	18.1319	22.4171	139.313	7373.29	16126.8	-22.4171	0	5.86609	0	0	4.71203	4.21727	0.138144	116.628	-416.757	39.6156	142.752	0	55.5036	56.6187	109.481	1
3221	0	0	1221	1	209.362	0	0	107.379	101.983	-58.3216	63.0233	3.58108	164.214	7233.84	16081.9	-3.58108	0	6.88596	0	0	4.52435	3.74823	0.146886	207.092	-433.692	33.6774	164.232	0	49.3263	49.3086	93.687	1
3223	0	0	1223	1	214.14	0	0	101.163	112.977	89.6193	121.719	16.9947	172.118	7085.9	16322.2	-16.9947	0	7.16535	0	0	5.23269	3.9131	0.132374	154.925	-426.238	33.3553	158.039	0	46.446	48.5186	92.1231	1
3226	0	0	1226	1	220.3	0	0	110.921	109.379	-5.34769	93.4002	-63.0807	212.629	7081.21	16350.5	63.0807	0	8.58552	0	0	4.05241	3.76453	0.0731764	143.775	-418.506	31.4513	150.258	0	37.6885	39.0747	68.656	1
3227	0	0	1227	1	219.577	0	0	102.663	116.914	13.4829	64.6478	-60.8377	167.547	7361.36	16179.9	60.8377	0	6.76024	0	0	4.49047	4.05936	0.0227333	137.835	-419.953	32.046	141.768	0	48.1825	48.6419	84.4435	1
3232	0	0	1232	1	210.136	0	0	102.594	107.542	-57.5555	14.0571	150.166	138.217	7332.74	16130.9	-150.166	0	6.37105	0	0	5.04406	4.27627	0.149842	146.256	-427.034	34.2813	142.902	0	48.9442	51.1988	161.62	1
3245	0	0	1245	1	192.683	0	0	92.609	100.074	10.5413	126.795	-192.296	145.474	7164.98	16317.1	192.296	0	5.76488	0	0	4.80018	3.60343	0.20278	175.586	-425.911	37.2178	134.578	0	47.7344	50.2611	111.207	1
3248	0	0	1248	1	181.394	0	0	91.6411	89.7528	69.7263	80.6587	-240.099	129.597	7205.45	16263.6	240.099	0	5.13197	0	0	4.99237	4.12878	0.158218	146.577	-421.729	40.7284	155.835	0	52.9245	54.5034	140.011	1
3250	0	0	1250	1	243.457	0	0	121.234	122.222	43.3908	67.7669	24.922	242.162	7132.13	16276.5	-24.922	0	10.1038	0	0	4.73237	3.28853	0.120348	181.745	-435.436	28.0656	207.133	0	32.9413	34.8015	68.8395	1
3275	0	0	1275	1	268.028	0	0	172.346	95.6828	27.641	30.3302	-12.6495	232.547	7247.54	16114.6	12.6495	0	9.57765	0	0	4.48639	3.78345	0.0997796	123.746	-422.578	25.2973	1	0	36.1915	36.8991	68.1857	1
3280	0	0	1280	1	236.906	0	0	132.47	104.436	5.09273	36.6651	-85.2886	176	7170.43	16307.6	85.2886	0	7.07805	0	0	4.25819	3.25002	0.0667857	188.191	-425.466	28.7086	1	0	43.1647	44.5995	79.883	1
3303	0	0	1303	1	217.302	0	0	131.523	85.7793	4.86544	78.3775	12.294	209.15	7369.98	16166.2	-12.294	0	8.68533	0	0	3.93098	3.72703	0.202916	115.215	-409.277	31.8518	144.15	0	37.4175	38.0112	73.1824	1
3306	0	0	1306	1	247.736	0	0	108.844	138.892	7.87269	58.4722	-94.3059	212.507	7267.31	16186.1	94.3059	0	8.50537	0	0	5.02461	4.34355	0.117277	155.912	-433.267	28.2546	1	0	40.4542	40.4663	72.3691	1
3307	0	0	1307	1	229.338	0	0	106.961	122.377	58.1434	19.1694	23.3695	152.112	7316.7	16325.1	-23.3695	0	6.3828	0	0	4.44029	4.20766	0.0562333	185.361	-428.269	30.5184	148.812	0	49.7705	51.1997	99.8497	1
3326	0	0	1326	1	218.396	0	0	123.879	94.5177	55.1232	126.119	26.2252	174.472	7220.06	16218.1	-26.2252	0	7.28181	0	0	3.86458	3.60785	0.055571	146.451	-410.01	31.5434	139.237	0	42.8357	44.9348	89.5564	1
3334	0	0	1334	1	189.184	0	0	97.2494	91.9348	39.9746	98.5761	38.0928	170.478	7434.53	16146	-38.0928	0	7.15373	0	0	4.57124	3.87109	0.057392	123.281	-416.479	38.1225	144.946	0	44.7345	45.8987	93.0937	1
3377	0	0	1377	1	179.542	0	0	102.62	76.9227	-65.069	17.6489	107.981	152.641	7340.25	16226.9	-107.981	0	6.83659	0	0	4.82938	3.61591	0.189619	145.58	-418.966	40.5339	142.357	0	45.7225	47.563	120.197	1
3382	0	0	1382	1	244.748	0	0	137.695	107.053	95.9895	-23.143	123.317	238.6	7179.19	16168.1	-123.317	0	10.7903	0	0	3.91366	3.35087	0.157246	177.66	-422.6	27.5557	221.891	0	29.3318	31.7913	87.6613	1
3425	0	0	1425	1	211.18	0	0	129.297	81.8834	33.9262	16.8012	115.677	151.663	7141.59	16227.8	-115.677	0	6.73272	0	0	4.29606	3.63117	0.0600765	136.93	-418.292	33.0995	141.576	0	44.2515	48.9231	131.906	1
3427	0	0	1427	1	206.349	0	0	102.989	103.359	60.7981	96.128	-131.631	159.375	7214.38	16248.1	131.631	0	6.31144	0	0	4.26639	3.83521	0.110569	166.174	-421.022	34.1488	145.613	0	47.8456	48.8049	91.0635	1
3451	0	0	1451	1	167.877	0	0	87.9695	79.908	8.44734	-16.4911	-53.1655	144.246	7266.73	16261.1	53.1655	0	5.91762	0	0	4.39801	3.62293	0.0471419	137.993	-409.819	43.5386	132.807	0	53.479	54.332	94.1195	1
3459	0	0	1459	1	235.275	0	0	116.36	118.915	15.4384	77.5526	22.0318	157.19	7359.4	16067.4	-22.0318	0	6.55239	0	0	4.18195	4.3286	0.0624923	153.595	-423.428	29.5442	152.639	0	49.5298	50.1947	100.382	1
3489	0	0	1489	1	199.669	0	0	102.706	96.9633	30.7525	91.7363	-33.6045	168.95	7144.77	16252.5	33.6045	0	6.86528	0	0	4.04724	3.28236	0.024464	152.664	-416.498	34.8664	140.01	0	44.9053	47.075	84.7896	1
3538	0	0	1538	1	211.534	0	0	110.631	100.903	19.1188	52.5101	99.1207	143.524	7256.06	16291.7	-99.1207	0	6.26942	0	0	4.39645	4.50425	0.0198375	145.777	-423.517	33.7381	140.37	0	48.6301	50.8841	132.309	1
3547	0	0	1547	1	245.851	0	0	126.478	119.373	-11.8446	54.1898	-90.4792	161.017	7287.02	16090.7	90.4792	0	6.47124	0	0	4.09318	4.03975	0.232411	175.89	-423.397	27.8783	1	0	50.0518	50.3617	88.959	1
3571	0	0	1571	1	198.446	0	0	107.029	91.4168	15.6489	73.7902	-15.0563	229.262	7159.87	16270.5	15.0563	0	9.39809	0	0	3.8673	2.82141	0.120016	111.803	-399.681	34.5713	178.485	0	33.6035	34.9958	65.1851	1
3579	0	0	1579	1	192.609	0	0	118.872	73.7373	41.7241	128.21	182.652	128.796	7233.46	16216	-182.652	0	5.9748	0	0	4.576	3.71024	0.103803	149.44	-419.456	37.1693	166.51	0	48.4594	53.1206	197.071	1
3585	0	0	1585	1	199.169	0	0	116.138	83.0308	-2.8791	14.2419	33.1017	148.507	7377.72	16230.3	-33.1017	0	6.2849	0	0	4.44116	3.80703	0.150677	177.981	-421.345	35.709	132.006	0	50.155	51.5407	101.337	1
3595	0	0	1595	1	200.514	0	0	79.9925	120.521	72.1097	63.671	75.4269	136.976	7103.41	16280.6	-75.4269	0	5.88861	0	0	4.14558	3.72957	0.0261685	230.648	-431.774	35.1448	150.404	0	50.611	54.3844	125.953	1
3597	0	0	1597	1	185.878	0	0	80.2433	105.635	77.1643	130.702	84.4799	137.364	7297.68	16113.9	-84.4799	0	5.93477	0	0	4.11719	4.05576	0.177013	149.215	-415.559	38.7154	134.996	0	51.7149	53.3053	129.081	1
3631	0	0	1631	1	190.967	0	0	121.063	69.904	38.7369	82.9611	-97.2512	176.1	7136.78	16261.3	97.2512	0	7.01947	0	0	3.62104	2.97647	0.0555627	131.096	-404.121	36.105	158.616	0	41.3452	43.0718	78.5334	1
3685	0	0	1685	1	197.493	0	0	78.4015	119.091	-4.20325	95.9308	-103.135	180.753	7379.04	16248.3	103.135	0	7.2242	0	0	4.09976	3.39634	0.106895	135.388	-406.507	35.4545	143.356	0	42.2742	42.7718	76.4372	1
3689	0	0	1689	1	234.19	0	0	133.231	100.959	-32.8364	77.9535	108.822	151.042	7208.36	16067	-108.822	0	6.67059	0	0	4.12961	3.37665	0.0786762	191.025	-423.395	29.1066	163.795	0	46.3066	47.2489	125.685	1
3706	0	0	1706	1	170.049	0	0	97.0313	73.0179	-17.5859	90.797	72.3305	127.975	7292.77	16153.8	-72.3305	0	5.50333	0	0	4.17032	3.71407	0.125961	175.052	-415.526	42.7482	132.411	0	55.4583	57.2447	129.44	1
3712	0	0	1712	1	205.823	0	0	100.496	105.327	96.6796	48.0776	-29.2501	180.204	7178.5	16296.2	29.2501	0	7.3742	0	0	3.47794	2.97742	0.031185	143.569	-396.332	33.0232	159.432	0	40.7845	42.2762	76.5594	1
3715	0	0	1715	1	183.597	0	0	91.3653	92.2312	18.6897	17.1956	42.7924	168.333	7356.15	16227.4	-42.7924	0	7.14267	0	0	3.70791	3.43784	0.176353	136.682	-402.332	38.3272	163.605	0	42.4584	43.8837	89.9337	1
3735	0	0	1735	1	216.982	0	0	128.009	88.9731	14.2852	94.9618	105.697	148.41	7260.9	16249.3	-105.697	0	6.49664	0	0	4.28747	3.65353	0.0590178	156.173	-414.425	32.0804	156.966	0	46.2265	48.8864	125.551	1
3764	0	0	1764	1	227.908	0	0	122.556	105.352	19.3283	86.752	-2.64231	154.737	7355.51	16157.8	2.64231	0	6.37191	0	0	3.96877	3.34435	0.0145425	169.608	-414.802	29.9201	162.424	0	48.6586	49.5672	90.8737	1
3772	0	0	1772	1	192.981	0	0	92.6267	100.355	30.6339	32.0177	116.48	140.213	7244.55	16112.9	-116.48	0	6.21218	0	0	3.76547	3.97159	0.0387568	148.903	-411.842	36.6564	135.239	0	47.7241	49.738	140.48	1
3785	0	0	1785	1	174.862	0	0	98.3671	76.4952	12.0598	4.55446	63.8344	172.275	7163.46	16240	-63.8344	0	7.42071	0	0	3.77981	3.0592	0.130408	161.027	-409.927	40.2416	146.16	0	40.5467	43.7489	96.0121	1
3797	0	0	1797	1	172.267	0	0	93.9251	78.3416	42.3658	108.939	66.8853	132.378	7232.81	16235.3	-66.8853	0	5.64637	0	0	4.5718	3.95571	0.173001	164.468	-427.253	42.7611	157.756	0	54.6371	57.9479	128.143	1
3818	0	0	1818	1	217.699	0	0	121.631	96.0683	54.405	72.9039	146.838	157.487	7320.44	16171.7	-146.838	0	7.10448	0	0	3.92241	3.86141	0.0723454	272.854	-430.72	31.8697	156.226	0	40.9098	43.2447	137.341	1
3849	0	0	1849	1	183.663	0	0	97.6088	86.0538	-28.2841	22.5298	143.031	156.175	7203.8	16222.1	-143.031	0	7.10549	0	0	3.61705	3.46919	0.166947	152.46	-413.758	38.2588	165.815	0	40.1205	43.845	136.438	1
3851	0	0	1851	1	214.492	0	0	127.765	86.7269	82.383	38.2868	132.242	172.799	7192.8	16106.6	-132.242	0	7.75066	0	0	3.65721	3.28813	0.0668314	158.033	-411.124	31.8448	171.044	0	38.2973	40.2767	119.114	1
3856	0	0	1856	1	189.289	0	0	77.5777	111.712	52.9836	40.2754	-101.772	157.848	7122.54	16304	101.772	0	6.30246	0	0	3.64864	3.30126	0.0723152	192.681	-412.159	36.8051	150.768	0	45.9296	48.4057	86.4079	1
3865	0	0	1865	1	183.537	0	0	90.6802	92.8571	17.0983	65.878	12.725	159.47	7457.4	16178.7	-12.725	0	6.62115	0	0	3.74006	3.46464	0.163139	155.112	-415.117	38.3966	147.741	0	45.9875	46.584	89.7958	1
3927	0	0	1927	1	219.515	0	0	124.879	94.6363	47.406	77.6237	-9.97132	170.736	7227.77	16266.6	9.97132	0	7.00395	0	0	3.83071	3.20483	0.0969058	142.376	-402.124	31.0572	129.652	0	43.8591	45.3054	83.3386	1
3936	0	0	1936	1	210.878	0	0	128.399	82.4798	-89.9825	107.573	208.551	145.731	7265.5	16137	-208.551	0	7.05907	0	0	4.24266	3.62413	0.192033	169.531	-419.55	33.1146	1	0	42.3042	44.7868	193.568	1
3939	0	0	1939	1	203.07	0	0	122.487	80.5832	106.361	80.3283	112.409	169.736	7168.82	16263.9	-112.409	0	7.49578	0	0	3.91673	3.07861	0.197873	170.323	-408.081	33.9249	147.664	0	39.3124	42.4627	111.39	1
3943	0	0	1943	1	210.258	0	0	111.942	98.3159	62.6647	80.3345	-191.918	167.592	7212.52	16363.6	191.918	0	6.60899	0	0	3.67576	3.27268	0.0788812	173.705	-415.101	32.5844	197.876	0	40.604	42.7215	90.5713	1
3948	0	0	1948	1	233	0	0	146.568	86.4317	-14.3779	15.6608	156.472	153.49	7189.9	16228.9	-156.472	0	7.0494	0	0	4.44144	3.46047	0.0535547	197.523	-423.718	29.493	164.232	0	42.1872	46.2823	148.145	1
3952	0	0	1952	1	196.933	0	0	124.266	72.6673	-30.3777	62.0249	103.89	173.884	7305.56	16182.6	-103.89	0	7.65822	0	0	3.67876	3.15004	0.0646888	193.73	-411.807	35.0414	161.641	0	38.8137	40.3745	103.282	1
3988	0	0	1988	1	177.728	0	0	106.646	71.0826	-20.3886	78.7558	2.42053	151.33	7195.91	16265.5	-2.42053	0	6.27861	0	0	3.96351	2.80657	0.0405824	225.319	-411.497	39.3517	1	0	48.183	49.8224	93.1757	1
4021	0	0	21	1	218.353	0	0	104.65	113.703	78.0947	28.4793	70.3872	190.894	7097.43	16415.4	-70.3872	0	6.43925	0	0	4.86909	4.72801	0.0344617	323.1	-466.159	44.9649	236.956	0	42.9095	47.5992	94.4208	2
4036	0	0	36	1	265.166	0	0	113.091	152.076	-18.255	59.3508	-7.49995	185.994	7791.74	15587.3	7.49995	0	6.34713	0	0	5.21796	4.88137	0.100264	181.223	-464.924	35.8109	195.037	0	44.706	48.3488	101.549	2
4049	0	0	49	1	235.844	0	0	112.382	123.462	13.0685	88.0359	-170.157	167.339	7461.43	15957.2	170.157	0	5.90634	0	0	4.84982	4.70187	0.139704	200.001	-457.295	40.8278	196.706	0	43.9836	46.5402	149.064	2
4107	0	0	107	1	281.204	0	0	130.297	150.907	75.8514	91.0341	8.32728	232.374	6701.03	16253.2	-8.32728	0	7.82565	0	0	5.03804	5.61292	0.0905124	231.729	-463.369	33.7208	181.207	0	38.283	40.7539	85.47	2
4154	0	0	154	1	303.785	0	0	136.893	166.892	25.1675	68.1584	8.07246	176.268	7250.01	15877.4	-8.07246	0	5.95285	0	0	5.32742	4.9128	0.0628169	175.311	-454.148	30.4674	149.78	0	46.6573	51.6696	110.624	2
4250	0	0	250	1	207.382	0	0	105.861	101.521	45.3534	74.9889	7.22441	176.326	6930.85	16468.6	-7.22441	0	5.94316	0	0	5.29351	5.00971	0.114528	176.144	-449.313	48.8544	173.653	0	46.6064	50.8716	105.512	2
4252	0	0	252	1	236.239	0	0	103.991	132.248	6.46002	-88.1457	9.9444	161.537	6969.74	16532	-9.9444	0	5.70886	0	0	4.99354	4.8149	0.13365	205.953	-447.384	40.9956	136.54	0	47.8636	53.7101	108.228	2
4598	0	0	598	1	242.313	0	0	102.553	139.76	73.4898	82.914	164.367	164.271	7401.01	15563.7	-164.367	0	5.57996	0	0	5.05787	4.39708	0.138906	189.579	-450.288	39.3825	161.646	0	49.9018	54.8165	111.307	2
4729	0	0	729	1	246.142	0	0	110.09	136.052	-30.969	28.36	192.945	172.276	7206.49	15817.6	-192.945	0	5.99621	0	0	4.94892	4.95693	0.143483	206.014	-463.292	39.0639	164.379	0	46.8015	52.4962	118.914	2
4915	0	0	915	1	238.979	0	0	107.279	131.7	33.4513	-2.34045	126.932	164.583	7441.05	15449.6	-126.932	0	5.6202	0	0	4.6465	4.82944	0.0800608	237.027	-458.058	40.0971	181.384	0	49.7238	54.5691	108.734	2
4991	0	0	991	1	224.53	0	0	111.053	113.477	1.10171	12.818	83.8705	174.158	6775.78	16032.4	-83.8705	0	5.92509	0	0	4.66659	4.61565	0.157369	158.255	-441.141	43.0915	193.731	0	48.1043	51.525	101.138	2
5005	0	0	1005	1	238.369	0	0	99.1978	139.171	15.4753	45.4393	6.00135	163	7359.37	15401.9	-6.00135	0	5.52278	0	0	4.40222	4.6961	0.086635	198.347	-440.656	39.856	154.336	0	49.5246	52.9728	107.033	2
5021	0	0	1021	1	208.967	0	0	97.4269	111.54	115.331	8.03052	335.559	141.611	7458.83	16037.2	-335.559	0	5.27608	0	0	4.82339	4.74816	0.0739205	168.73	-444.616	47.4711	173.471	0	50.2432	56.267	179.338	2
5087	0	0	1087	1	247.233	0	0	114.894	132.339	82.6885	78.6102	17.5646	199.031	7092.83	15966.7	-17.5646	0	6.69787	0	0	4.61157	5.33447	0.0331622	178.534	-457.941	38.8645	193.756	0	43.808	47.2375	94.329	2
5119	0	0	1119	1	306.293	0	0	118.664	187.629	18.2509	62.993	168.536	172.182	7356.59	15583.6	-168.536	0	5.87324	0	0	4.82771	4.90922	0.180516	211.273	-462.802	29.8792	154.372	0	47.87	52.7489	109.518	2
5139	0	0	1139	1	237.615	0	0	93.1544	144.461	39.9231	29.3705	-44.7103	157.165	7035.94	16115.6	44.7103	0	5.36283	0	0	5.23617	4.87821	0.0232321	172.134	-454.095	40.9951	161.859	0	49.7845	55.4006	128.659	2
5470	0	0	1470	1	289.084	0	0	149.232	139.852	-35.0257	58.304	90.6838	189.105	7210.55	15787.6	-90.6838	0	6.44521	0	0	4.91919	4.74812	0.0376873	220.243	-460.886	31.9702	199.015	0	44.0685	48.3609	100.527	2
5497	0	0	1497	1	222.43	0	0	103.753	118.677	59.7448	-2.66067	90.8823	163.085	7215.44	16047.9	-90.8823	0	5.54092	0	0	4.70665	4.96211	0.0958718	154.655	-443.681	44.0191	163.539	0	51.253	56.4364	112.516	2
5596	0	0	1596	1	246.029	0	0	109.362	136.667	88.6714	6.1144	293.859	152.381	7585.15	15640.5	-293.859	0	5.52867	0	0	4.40438	4.84432	0.0397651	202.194	-456.187	38.4814	171.4	0	46.4744	53.6572	148.726	2
5616	0	0	1616	1	284.054	0	0	158.124	125.93	70.5248	18.1016	226.576	188.545	7702.96	15528.9	-226.576	0	6.59084	0	0	6.21014	7.0721	0.0546288	152.647	-469.959	35.0882	177.053	0	45.9229	51.8905	125.064	2
5636	0	0	1636	1	305.361	0	0	136.994	168.367	45.649	22.147	163.937	172.873	7229.53	15624.5	-163.937	0	5.91099	0	0	6.63207	6.25621	0.10152	201.759	-478.274	31.8371	163.871	0	51.6565	58.4075	121.298	2
5653	0	0	1653	1	237.733	0	0	89.1154	148.617	66.6012	-24.3866	254.635	192.341	7507.56	15671	-254.635	0	6.88853	0	0	5.99805	6.59169	0.160671	200.24	-483.343	43.3631	198.261	0	43.4198	48.9059	120.256	2
5759	0	0	1759	1	278.323	0	0	150.419	127.904	32.609	42.9335	255.554	207.999	7342.23	16201.6	-255.554	0	7.33903	0	0	6.21283	6.45704	0.123011	171.285	-472.969	35.5848	184.482	0	41.07	46.0163	113.031	2
5771	0	0	1771	1	282.659	0	0	150.013	132.646	55.1785	42.1674	268.267	216.326	7120.34	15504.8	-268.267	0	7.67731	0	0	5.70492	6.39699	0.0462975	175.482	-476.689	34.5019	173.392	0	38.3256	44.4036	112.446	2
5801	0	0	1801	1	241.549	0	0	104.744	136.805	-0.307041	-16.5804	-48.7867	166.793	6976.51	16161.5	48.7867	0	5.78357	0	0	5.91649	6.1333	0.108434	232.622	-473.852	41.9924	181.099	0	50.3156	54.8503	124.845	2
5810	0	0	1810	1	292.944	0	0	113.837	179.107	47.0495	34.2033	-232.971	193.927	7327.79	16011.1	232.971	0	7.01175	0	0	6.12627	6.756	0.241057	194.794	-479.09	33.511	189.577	0	41.3585	45.5985	174.748	2
5880	0	0	1880	1	287.151	0	0	123.709	163.442	7.43346	34.3338	205.663	214.142	7168.09	16309.9	-205.663	0	7.42392	0	0	6.13179	5.91045	0.141712	181.074	-471.868	33.8067	197.775	0	41.0603	46.0632	101.269	2
5947	0	0	1947	1	232.413	0	0	85.1915	147.222	-28.6713	33.9521	-80.9107	185.451	7004.87	15911.6	80.9107	0	6.45537	0	0	6.17892	6.0431	0.0741789	193.308	-471.293	44.2814	162.681	0	45.4773	48.9524	118.436	2
6113	0	0	2113	1	278.602	0	0	123.869	154.733	89.5654	56.6147	-42.5028	179.811	7384.94	15689.7	42.5028	0	6.10979	0	0	6.35906	6.21248	0.145646	193.199	-478.655	35.4718	196.027	0	49.0684	52.2568	116.984	2
6247	0	0	2247	1	295.7	0	0	173.136	122.564	-23.898	84.4991	59.1249	223.121	7099.76	16160.1	-59.1249	0	7.5708	0	0	5.82026	6.29629	0.131804	168.505	-465.892	32.6467	175.343	0	41.2104	44.7596	91.6195	2
6282	0	0	2282	1	263.588	0	0	132.533	131.055	20.9621	61.4728	-118.734	153.977	7054.9	16282.8	118.734	0	5.34211	0	0	6.42952	7.05599	0.0521942	180.195	-475.231	38.7369	164.923	0	53.3214	59.0015	157.684	2
6292	0	0	2292	1	241.283	0	0	129.83	111.453	15.3285	9.93943	183.169	174.803	7758.15	15636.7	-183.169	0	6.03786	0	0	6.57608	6.57201	0.0841025	191.242	-479.773	43.0871	218.63	0	51.5071	56.9229	122.474	2
6420	0	0	2420	1	259.252	0	0	97.0448	162.207	86.7804	79.3276	-190.438	159.467	7288.06	16464.2	190.438	0	5.6393	0	0	6.52445	6.18294	0.0820872	244.971	-479.516	38.939	176.062	0	48.1464	52.4729	181.045	2
6576	0	0	2576	1	232.319	0	0	117.59	114.729	23.6633	81.7468	147.063	176.808	7351.18	15564.9	-147.063	0	5.9923	0	0	6.65454	6.35107	0.0179766	182.809	-468.873	45.0973	164.14	0	51.8864	57.2275	114.77	2
6593	0	0	2593	1	281.699	0	0	140.779	140.92	13.4448	-62.261	299.86	153.973	7461.06	16107.5	-299.86	0	5.74212	0	0	6.85908	6.59183	0.0865127	206.76	-490.881	35.5915	178.317	0	52.5027	59.324	162.911	2
6631	0	0	2631	1	289.378	0	0	123.291	166.088	26.9154	56.4342	132.063	186.939	7248.26	16487.1	-132.063	0	6.32673	0	0	6.12718	6.18449	0.0533206	195.845	-469.326	33.663	186.152	0	47.8745	51.8504	105.935	2
6652	0	0	2652	1	270.732	0	0	132.38	138.352	54.4998	67.5446	-106.192	175.309	7021.36	16276.7	106.192	0	6.04008	0	0	6.51874	6.89438	0.234212	203.778	-488.984	37.3945	196.868	0	47.6181	52.6081	136.763	2
6653	0	0	2653	1	295.944	0	0	138.502	157.442	67.0725	14.2657	165.875	230.791	7606.75	15732	-165.875	0	7.90649	0	0	5.89352	6.32942	0.0928736	184.006	-478.024	32.6811	161.801	0	38.8971	43.005	91.9713	2
6748	0	0	2748	1	281.987	0	0	119.572	162.415	62.6948	66.0023	-47.7121	169.25	7411.81	15580.6	47.7121	0	5.75185	0	0	6.65598	6.40238	0.0545588	198.312	-478.806	35.2751	186.181	0	51.3879	55.9862	124.784	2
6766	0	0	2766	1	267.536	0	0	106.63	160.906	35.7692	2.41224	-160.189	151.592	7040.09	16042.8	160.189	0	5.35353	0	0	6.95396	6.58129	0.0261042	192.241	-479.708	38.056	153.808	0	53.0241	59.7387	185.454	2
6799	0	0	2799	1	278.916	0	0	112.663	166.253	81.2502	94.1515	-11.2133	171.61	7492.91	15652.1	11.2133	0	5.79501	0	0	6.70779	6.0977	0.149885	148.823	-469.482	35.5771	146.873	0	51.5012	55.6907	118.644	2
6807	0	0	2807	1	260.252	0	0	112.237	148.015	93.0616	15.8857	-197.607	187.343	6982.8	16228.7	197.607	0	6.67413	0	0	6.81929	5.78248	0.0693933	177.037	-473.364	38.6334	179.043	0	41.1718	44.8883	165.324	2
6837	0	0	2837	1	272.554	0	0	132.343	140.211	50.8452	38.2879	25.7655	193.747	7622.98	16206.3	-25.7655	0	6.53545	0	0	6.20749	5.86389	0.105586	261.702	-480.206	36.0883	201.45	0	45.5194	49.034	100.014	2
6858	0	0	2858	1	276.661	0	0	107.341	169.32	17.9359	135.085	161.176	181.845	7057.92	16308.8	-161.176	0	6.19797	0	0	6.38906	6.4857	0.125055	164.333	-471.42	36.0009	169.147	0	49.202	55.8114	115.896	2
6863	0	0	2863	1	273.127	0	0	123.769	149.357	-24.6536	7.68103	57.1244	172.485	7499.15	15539.3	-57.1244	0	5.90589	0	0	6.5636	6.53386	0.110684	183.678	-475.925	36.7514	156.348	0	53.0962	58.0812	112.034	2
6879	0	0	2879	1	239.56	0	0	144.777	94.7839	-32.6967	-4.25786	338.927	150.208	7307.88	16248.8	-338.927	0	5.6502	0	0	6.60888	6.81201	0.0309849	171.69	-470.317	43.7456	164.347	0	51.7513	59.3178	190.047	2
6898	0	0	2898	1	229.223	0	0	81.2617	147.961	78.7327	17.7703	-141.842	190.046	7196.45	15728.5	141.842	0	6.639	0	0	6.53409	6.3663	0.0839318	184.5	-468.516	45.78	179.014	0	42.7867	47.605	138.721	2
6901	0	0	2901	1	237.987	0	0	134.001	103.986	56.8508	-16.7837	33.484	168.809	6919.35	15862.7	-33.484	0	5.75531	0	0	6.86386	6.60577	0.0624589	202.189	-484.433	44.1664	160.726	0	53.5515	59.0487	117.374	2
6954	0	0	2954	1	265.13	0	0	125.566	139.564	79.8064	25.4498	-26.9775	163.913	7295.03	15820.5	26.9775	0	5.57209	0	0	6.92619	6.40843	0.183822	165.338	-472	38.3359	147.96	0	53.4335	58.7551	131.319	2
6995	0	0	2995	1	295.876	0	0	130.808	165.068	-23.9993	142.352	-127.511	199.302	7299.18	15803.2	127.511	0	7.02973	0	0	6.93242	6.65259	0.243892	261.966	-499.164	33.5462	211.08	0	42.0303	45.9617	129.998	2
