# Supplementary material for: CaV1 and CaV2 calcium channels mediate the release of distinct pools of synaptic vesicles
Source: eLife. 2023 Feb 23;12:e81407. doi: 10.7554/eLife.81407 (PMC10023163; doi:10.7554/eLife.81407)
Supplement: Figure 6—source data 1. [file elife-81407-fig6-data1.zip › Figure 6 - Source Data 1/ryr/3/1/cav1_to_cav1(ryr).csv]

-327.176579418349
620.412617809764
178.343044443363
-637.637398878043
10.3227473469346
-501.704808743849
-488.487136050066
264.913550543539
-8.51603268993176
343.64746765286
-487.822567190249
284.859504572383
146.874955818704
-168.55370100923
216.299598477539
-275.622608595119
6.15898730480467
-83.7915120120238
408.604578018399
558.893978756113
83.0603627187734
325.23554013947
-21.4570468598445
24.7805741166599
-347.662102742036
34.2529177911251
-223.03449199639
-230.506422106439
204.193457164932
-232.31410030529
-318.661503760563
571.179121125892
-167.272487173308
218.048151485956
123.429046878821
-212.670903813101
-347.698092131649
395.50984599125
268.840720343941
-245.324383965896
318.447223067709
-366.199543278034
238.428801267368
-325.287371192655
365.215584242902
-70.5999314765045
14.478506571048
-292.436669900962
72.9293036033955
83.0772080358843
