# Supplementary material for: CaV1 and CaV2 calcium channels mediate the release of distinct pools of synaptic vesicles
Source: eLife. 2023 Feb 23;12:e81407. doi: 10.7554/eLife.81407 (PMC10023163; doi:10.7554/eLife.81407)
Supplement: Figure 6—source data 1. [file elife-81407-fig6-data1.zip › Figure 6 - Source Data 1/ryr/3/1/cav1_to_nrx.csv]

-181.150758115513
657.947451794944
282.812102803224
-25.3111403391467
359.220650090912
-237.008073069675
-299.777995454308
675.295476537405
418.316985171377
790.021244474807
196.65609911743
836.408833052779
202.780752658909
267.418286696246
654.687611256782
117.627486996085
448.378079975284
188.189577405161
601.450255681431
714.920121360126
611.760767747561
569.713257276593
36.5369914928724
729.699179488243
70.7828916383296
226.781687808854
-74.5341836657062
321.104492605715
549.054583517169
74.1538536199278
-49.2479008139999
608.016563989575
-226.895765309528
673.298697292366
132.525408255065
-250.429359098109
-43.6850872343857
510.307407692673
658.570362723385
190.484547194226
588.376542128928
3.69208245947812
36.3276359836436
-75.1962765471453
701.261911893498
-11.2063323885723
507.245019547394
368.630514469663
416.833379012267
434.197537476959
