# Supplementary material for: CaV1 and CaV2 calcium channels mediate the release of distinct pools of synaptic vesicles
Source: eLife. 2023 Feb 23;12:e81407. doi: 10.7554/eLife.81407 (PMC10023163; doi:10.7554/eLife.81407)
Supplement: Figure 6—source data 1. [file elife-81407-fig6-data1.zip › Figure 6 - Source Data 1/ryr/3/1/cav1_to_ryr.csv]

579.026577165614
-368.5626200625
73.5069533039018
889.487396625308
241.52725040033
753.554806491114
740.337133797331
-13.0635527962745
260.366030437197
-91.7974699055953
739.672564937513
-33.009506825118
104.975041928561
420.403698756495
35.5503992697254
527.472606342384
245.69101044246
335.641509759289
-156.754580271134
-307.043981008849
168.789635028491
-73.3855423922055
273.307044607109
227.069423630605
599.512100489301
217.59707995614
474.884489743655
482.356419853704
47.6565405823326
484.164098052555
570.511501507828
-319.329123378627
419.122484920572
33.8018462613086
128.420950868444
464.520901560365
599.548089878913
-143.659848243985
-16.9907225966767
497.174381713161
-66.5972253204441
618.049541025298
13.4211964798965
577.13736893992
-113.365586495638
322.449929223769
237.371491176217
544.286667648227
178.920694143869
168.77278971138
