# Supplementary material for: CaV1 and CaV2 calcium channels mediate the release of distinct pools of synaptic vesicles
Source: eLife. 2023 Feb 23;12:e81407. doi: 10.7554/eLife.81407 (PMC10023163; doi:10.7554/eLife.81407)
Supplement: Figure 6—source data 1. [file elife-81407-fig6-data1.zip › Figure 6 - Source Data 1/ryr/3/1/nrx_to_nrx(cav1).csv]

-49.4488104611446
-62.5604707665334
38.1343141892867
5.32342671717561
-95.7084916504391
38.1522138819255
-48.3841297262643
-95.6701205543777
75.5879361833468
-143.264426570688
5.44489362349304
-62.0255285682051
-67.7058229741342
-46.9367540326348
61.617099174975
-70.1890182330717
26.0274899155684
-3.69271936521
31.909075041749
-148.417867274437
-52.3185018249787
-84.6522005302941
-119.750073453786
-8.42420879475685
-25.4455750744055
-142.983268766431
84.4301764851552
30.3504561278805
-3.97603606656594
52.1771688707395
-16.5348477439584
-54.1503807455538
-19.1146469973173
-24.1034213452749
5.31253286566789
-55.7074689540605
-32.6018114864728
-71.7234389598216
-20.3504778404204
-80.8932104420583
-44.5445655314634
-86.470854270181
-58.7894490481194
27.2955894995066
50.6857815743188
41.251307167051
-174.370708878505
-35.2925039793499
62.4480233372287
13.5283751887546
29.2654331515932
32.9848464155748
-65.8657693413697
106.784702187942
-29.1446406563282
103.921494576534
-83.4815965731032
48.9704674923778
89.1740789420819
23.8546088116218
12.6131062179884
-15.2962919967977
-7.34841306557064
-56.1798780781555
-108.833635136454
-25.6664756858645
-26.4522873237911
-32.7358209062786
-9.74116148486428
21.5447475615565
-27.6999776890825
29.1124474729731
-153.724687879876
-21.7862340693646
46.5757934964622
-8.02686210841784
-4.67658017126996
45.7624187220335
-45.126668903913
20.492276977775
16.529332153621
-80.8431827000841
-48.5582999197104
12.6954212914152
4.79101231137429
70.0759990320548
-25.1034351123672
-21.3150300252746
-45.9651466477426
-27.0812563651089
51.4909938142373
-118.892834505103
-133.594669677892
-74.7122784025669
-49.2353342692477
-105.428589408795
-66.3026252265336
-47.8833446641711
104.820401297053
-55.7704257232781
26.2354179056183
-22.636903697774
-33.2488032936035
108.608037500901
68.8220592071029
66.6252132365207
7.55198183456923
-39.6241551389776
-22.6865926644241
-24.3166209466235
-50.6425921352075
-19.5881884594346
-75.3166736243129
-96.1066934360624
-18.1479173247499
-114.846455743562
91.5489706147109
-79.0587540459528
-114.568509047225
-115.104214039957
-92.973436925864
-106.335080479181
-101.998053225696
-119.664375164455
40.1764581938387
74.3225852106443
-33.9031092729892
-38.0138104622492
10.8346565218126
120.43698879255
-68.9913309302992
-15.9371942745693
23.5041893307389
56.6508012860777
-82.3583874346077
-2.20828919920132
17.8194966793108
-17.1046611622041
9.39488985750359
-76.5085544012109
-6.25569516801261
52.7733336084548
-33.3337019313985
-34.1817322235947
0.821031201890946
74.4123804754727
-3.59502021399385
-46.8046641006131
-50.9368578117264
-144.608776054056
46.4171121874624
46.360490445757
175.224702029449
72.4321971252539
-5.39289551570982
69.9276574211854
-24.9014799914312
-137.075700892114
-17.537875507438
-6.45287097034452
-118.063681753911
-33.5407193744195
16.6920492256268
-85.0318689908891
-84.740439113928
36.3949980594807
147.804629018288
25.5889731907428
24.2287412480473
-45.5112705245792
40.9538550620673
76.1442596839424
-48.9558315399045
-18.2932449392338
-112.17331263851
-79.9634862070525
-23.8578546093631
60.4361862879468
2.77873200421345
-43.1406604372078
-91.2040910795204
72.5336176195087
-7.72904110800664
-3.25267128683299
14.686935013995
-1.23770902157958
62.6155197278349
18.7857955957716
-39.4834350592009
15.8259218051608
-46.1202053315155
-75.9687094870078
-141.314740226155
-115.49610482933
114.386240023165
10.0965105283849
-36.7751931784987
-0.9995910605885
-14.7389964125832
-119.65704946271
52.4097748388267
-27.0685295659532
-55.2149630867116
-114.899238833797
-48.3910990343593
-50.1540848496388
-11.3540281893747
56.6426512533399
-18.4103632830574
-26.0569088359534
-26.1459653376423
-8.08594401722257
42.1015091822137
112.494571847132
-45.0294559565536
-104.459177778133
5.90702458604574
25.4288768643346
42.8926844122252
52.9632756898263
22.5820433567606
41.3421168132809
50.001322805223
20.9682786069916
-55.2678263041507
-11.1126007267449
-38.5658408480958
-7.47747649943449
5.72132081986456
-62.7022244665131
35.8556207585225
53.5718473660818
-114.943127363411
55.4660375699023
-92.1505894061756
21.849759336952
41.3368083448477
26.964220639893
-4.92805823970593
141.400096142726
-33.8096913829359
108.624719287669
-5.5481878440587
-6.87163614017663
20.6428079299458
-74.5076477364746
47.3398485237594
85.8672608672805
62.960870797795
-106.451165526891
67.1266562863657
100.495054720743
115.937896365969
128.195381077969
16.8103668847052
-89.6225091786473
20.2405402612148
69.790830792439
-11.8080023821603
-77.8489613987367
14.5957564723376
16.0489694601365
70.3277107450685
92.6462893099488
161.169354517508
8.13884625910214
8.41372960014633
15.922255297879
119.769506991383
105.993650031107
-92.3208411450451
-12.3331093527377
-64.7318326946061
79.0434218184728
-29.8882060136839
-82.0743944789829
-133.258022469952
-92.8157825000399
150.138762817924
2.22969125939198
100.6349325271
67.2488613076312
66.978597678979
9.45891133931582
-80.2161392353901
-49.5806298914595
-28.2767786819386
77.9683270230089
-58.2549863166187
44.5645836666354
-73.1572513456304
-108.291409858257
57.3546302129671
37.3100702428037
-17.7846050255648
135.094394108213
17.1359667237648
17.5956923187732
-137.402881443631
27.390496121232
-48.837107804171
-6.0385896138614
-19.6880958666588
-31.8534421310596
11.4412167294995
82.546449052641
31.8036322585467
-56.5065544833924
-11.6364772896741
-58.3521072831918
-7.94365507857401
42.4618199867909
45.8692521672838
61.562470959414
58.2985388864108
100.513354401197
-13.4170615275925
7.10422633314738
-8.78656183619387
40.3811507206119
16.5293077982624
48.332837210919
-13.2137654276103
16.3214294912123
-43.436678934173
-36.9717536149619
35.1298999701521
30.6664537355718
31.6380797110796
33.4548940903842
-16.7744111665525
98.7871096106137
121.320456311623
-20.0055511136343
-13.3535938750647
99.0671168103308
75.0299146618672
-5.6287068269703
-22.0813545210713
83.0973602504309
-124.525894346738
5.87129891503355
-86.3173705341178
-4.78723335327959
82.4545631643286
-26.1429019823499
54.4042663488472
0.909140299418141
44.921880474827
19.7682106161319
118.653187357872
-46.7204792224074
-50.6146290108918
72.423481085556
-23.9721124741736
20.2080253740278
8.34203787652223
48.4631374653618
-13.2394587593335
-12.5203691519218
12.8724151067381
-83.0023408899942
34.0971069030056
-18.1566708697701
-35.6896599670908
1.76986694656625
45.459898206127
49.4101588530066
80.7717085218228
-13.1248810339093
-11.0520364992026
127.85977966791
91.8120498813114
-109.592074012382
30.727202896971
-61.2346731988073
81.647690084752
-125.758760228266
28.9194301827247
10.9696377011405
-61.7492734798216
44.3293877212454
-97.0371679636974
-112.195862811832
-32.8597729832418
120.19185216456
-98.4148573134298
72.1970748941294
34.9230610480536
-95.0146828851612
30.0344889643893
-39.4328845803357
-110.344527841518
-62.9497164549502
7.04667577789405
-108.037766479783
-97.3240832590127
55.7220616364648
81.8944689617874
104.670724471882
89.0460488043282
-13.4849886381107
88.1212884976885
-30.9812928066694
52.4893528305092
-120.32256850603
-65.4752628011101
-92.0555167653019
-75.813337031459
-109.979806613768
-84.4209473948376
79.9111607196901
47.4819467638063
125.685754372362
48.3394988360778
28.6531583988162
92.376960583686
3.85986729421893
25.3023784042271
95.5641998234696
41.0583081433215
136.259738307692
43.745795617122
95.7468956821049
-20.6083101751756
-5.12999477002813
115.027991311385
-20.7217748013827
-20.2060607729654
116.889069528668
103.847680488847
-38.3469885623363
-26.4547231355336
-31.2844899009378
129.729469442331
-8.91282056288583
128.48239444291
43.6485150443332
83.9274783482124
-28.2639288096107
-96.3710277897644
-5.74020901942458
-86.088251940404
-165.047669038264
29.6108521710739
-33.1599496681956
-89.8371356509888
167.267227279786
89.6735294380669
-44.2251045806661
88.2284536571369
122.378026074621
96.8272864442297
-21.3068796684438
20.2610853789065
26.7849015842276
-53.1783490174857
-65.8467193682864
-10.0341720742836
-65.3322232457376
12.2531030963473
42.5758006128654
-17.3993572707368
35.4093046298676
81.4006285283303
111.82416835446
154.488197658136
-88.1470777317245
-116.518465569372
58.5401628123855
107.076175334971
-81.7830011350616
-27.6426056547498
-41.7135648002131
122.011484400999
-72.1970541362061
72.376270552526
50.8368112321186
-87.3555153397665
18.0852332245486
93.6060371726526
11.2085610784125
67.4252032240456
7.13150070142365
-12.0017702891346
-24.162872473602
170.994428094013
-17.5144824125091
-54.9296044725888
146.539832523053
-35.2706855080432
20.3992712532181
8.40825478847546
-46.2723602662136
123.51328543391
-26.4411412370955
-9.56833227046263
168.978789574488
83.5398627311642
-60.6694484005675
10.9629142153008
-12.4576210237283
80.5437770656881
123.663447814746
-4.71717137692576
1.09134418945359
66.0846792421835
13.8256981317245
129.135002725503
-69.3634208057701
61.275980007269
-30.2852575188626
99.9015841187975
-28.5283920012316
-127.516745258048
6.80426470215752
54.9480970189543
-29.6949361641546
