# Supplementary material for: CaV1 and CaV2 calcium channels mediate the release of distinct pools of synaptic vesicles
Source: eLife. 2023 Feb 23;12:e81407. doi: 10.7554/eLife.81407 (PMC10023163; doi:10.7554/eLife.81407)
Supplement: Figure 6—source data 1. [file elife-81407-fig6-data1.zip › Figure 6 - Source Data 1/ryr/3/1/nrx_to_nrx(ryr).csv]

679.893207063966
-308.311238998602
635.690653600017
570.000388507338
767.743549832234
551.886584249238
613.023781222299
595.826078356373
597.770780296991
518.959284333165
580.437800150792
540.262157394209
575.116220779872
837.188917070256
696.886048246326
679.4636816198
699.501013563035
670.084917520071
-227.021917974644
587.929603913726
580.62944219253
547.848684769297
472.727262449798
598.487298395787
550.944309991883
600.315152954701
521.446961711677
641.9291716875
609.257721692304
631.626455073512
-341.56471973997
576.659939230756
632.534585149517
689.288433270991
680.846974883447
629.250702604862
-390.670354601871
594.840104776002
529.493433453377
545.737138133161
479.60053291117
471.614444962041
530.342140595785
530.849180349986
643.819585507104
506.158564620649
470.506275523232
590.301114989014
608.523448092408
500.971185511151
479.794443891094
549.480091668218
488.002469269813
603.906411158421
591.127343137226
456.152879154377
580.688396388399
448.182559565765
478.124008407915
619.934786874122
563.149590359159
506.290433168042
532.20782450892
557.215399086412
598.116139539077
525.779849175628
525.264319953698
644.071075163936
518.08696438916
570.657259293173
599.28983628115
488.58307640659
361.487508977612
620.093293683918
478.303590645528
472.964208376776
424.799609779559
357.014260158039
372.97339736729
-249.477510483908
296.373142214023
321.489015270143
314.583382801971
-221.171288593046
-111.842353311318
330.231640132113
414.102520158454
357.749208155403
-451.572292335335
285.365159351797
-457.913146785986
386.01761071355
302.293279861056
402.521213716138
186.743639411185
474.968500841807
364.033470818431
462.008531158879
252.143460383528
498.23948632582
612.883018568695
561.684342413379
613.785382167476
589.072190633373
