# Supplementary material for: CaV1 and CaV2 calcium channels mediate the release of distinct pools of synaptic vesicles
Source: eLife. 2023 Feb 23;12:e81407. doi: 10.7554/eLife.81407 (PMC10023163; doi:10.7554/eLife.81407)
Supplement: Figure 6—source data 1. [file elife-81407-fig6-data1.zip › Figure 6 - Source Data 1/ryr/3/1/ryr_to_nrx.csv]

-81.7449410204463
-86.9835848072453
50.037234383808
-22.9747766816436
-88.2663532530914
101.543896496416
-66.0438859247315
-118.83831307577
80.6476946176736
-102.144242554563
22.3689352286547
-50.4045934810474
-115.113207188477
-85.574362407091
133.259096069794
-84.8796983188604
61.7263605455209
-12.1171483602247
139.378911173979
-203.738092780359
-86.4214029051382
-89.7333272785781
-107.003537840441
-39.4510176105232
-51.5306092442224
-175.702920911792
70.4715568159845
-0.673901624026257
19.997129687461
44.3360120460566
-46.7379910778127
-76.2749388481716
-35.5747806167819
-42.673994870549
11.6778177445194
22.4175163077816
-21.2598946806247
-96.8375200990213
-37.7738694765558
-81.4529798206477
-51.9475533922032
-123.711073055551
-65.5795979965878
134.997350484236
65.6106723470002
24.6049500019144
-192.644974852679
-7.35577175522849
134.955141516659
25.5857280109576
68.8904897872198
133.164216211735
-77.2534512595339
161.375268442529
-19.6612217156635
48.7022043498655
-108.76165042675
15.9147296119427
104.576324112664
63.9105450931856
27.4982702640173
-28.5368288894042
17.9871475127529
-94.8654066708586
-138.502109068637
-71.4806573778988
-39.8762702734057
6.18634351034962
25.7158805001545
20.2440026832683
-23.3673414838977
73.43830958117
-160.762466509956
4.41458527731265
90.4151967862872
14.9091990066136
35.2926734385801
60.6492844266231
-42.3288526331107
-17.3362137556524
104.569578750554
-159.383016682194
-87.6492595697327
-14.3678931737722
26.4591336719186
59.63269426847
4.20790404397121
-18.3764180387971
-57.0021825736949
-47.7022835960433
79.196794763513
-129.908278935178
-155.292148505363
-105.408066625216
-71.5853528088155
-106.780994776525
-66.0702691135557
-103.781116800908
84.4461375208866
-84.6659886024117
33.5133799157775
59.3600617440752
-67.8661796661618
58.6540830294398
44.1113416044554
26.4166696307602
24.399665653953
-72.5434855562435
19.5448521496055
1.27971112531668
-31.6480969208114
-19.2253769142808
-90.1527179770674
-120.376294420246
-48.5358594001864
-128.148300725768
73.985761442993
-126.523840184796
-150.890275591435
-174.763784304929
-107.085803690992
-152.320614828839
-80.5919891884605
-167.854747767778
100.867062030035
252.526983531774
-3.32039962755516
-86.7476905625062
-11.5307039659692
95.1701665513028
-42.5534028806287
-43.1180593806675
20.6318473329284
101.433648252421
-107.060743266791
7.75465497110781
-2.84667139421799
-17.6220018226359
-1.29935323612335
-87.7327954305711
-3.5867047903339
86.0985263775619
-6.98883494257279
-76.0786227271692
-17.360405467547
115.427197050467
-56.6631213224064
-30.3356513897434
-25.352486920061
-165.176874646737
5.66397810304625
70.6480922263727
224.463401247764
76.1702224306518
-39.0401197202664
80.2453109020626
-1.92206383180019
-154.488040786198
-19.0502170228574
37.7080995181368
-160.09616008283
-23.3025400090428
36.6877433853515
-86.228913517507
-63.9737763544308
50.4784904377684
190.785992625237
79.2204683238469
53.859992533502
-58.0812872426068
62.6224508604209
156.116723751031
-40.1722177929842
-8.72911790702892
-113.982556738363
-89.2582909660287
-9.18737760336444
43.7419862887091
30.7095876945004
6.66631231624706
-36.5283360955127
60.3893019615607
21.460199518322
43.6386663767535
44.3550081866233
26.7454532524735
102.238142584154
28.734616396343
-32.9357337607562
68.8497945585987
-36.6090982286169
-111.463030840709
-184.822915138506
-181.206639243414
123.379998185646
-45.2031407028226
-74.9097235989502
-13.2112494879075
-3.95768067711106
-81.6850373105099
144.233703311909
-56.8341466525435
-85.6075717597832
-145.78641229976
-56.7238523352189
-57.0561862503091
52.5680715673661
34.3326156327039
25.6343731893339
-30.1368246189886
-52.1430535552336
3.43043124670839
1.47022270016168
112.47676684918
-20.0560487750972
-132.384832661626
27.9248276656126
58.0750670928755
27.3279901115984
31.836891493871
22.319630338221
30.7554604685338
71.8841191858737
42.7772644250781
-61.8744604537387
-31.8369124804758
-60.2331064429691
-68.9786813215997
40.9511406097718
-69.338260456816
42.3979766828943
64.4570888503731
-156.768618930882
62.7123341258939
-64.2798833266061
11.1170013398623
33.7645684256986
-25.4150394997469
17.5258737005151
159.694145333686
-35.2758830805415
103.755734243188
-44.1154971523465
14.4739004042167
83.0616450272009
-57.34633590474
42.186728202365
155.630637907163
107.159952380787
-92.4625271590648
36.4399916557286
111.759967646491
123.170714155889
132.318598629381
43.7372908430298
-70.7682064006458
41.2710100822605
101.23426860168
-35.4689186671512
-45.6106705759248
-6.36400365021291
15.6701402397302
102.867955783695
122.57954626854
182.017275699847
2.2061562634135
-1.54031819420379
49.7200137810723
165.650531156236
122.791110581389
-127.13103282964
52.3950570795387
-43.37590778704
24.9044331294645
-5.77173000288531
-43.6748233491944
-160.202614304773
-114.663639279112
222.515415432252
12.765436588079
39.949079496062
88.1730335871307
44.3314447988687
-37.3981948035962
-84.785269172613
-98.783572851682
-32.6709637033509
43.8716533376628
-111.763960267468
50.1441920719044
-73.6811544679549
-127.145912434831
60.7846358276493
35.8291038165044
1.52941728420228
115.919343837466
6.63973481258472
78.9516805587318
-152.450782003441
64.8992843968881
-58.5702242754651
-37.8649439676592
22.0658210059682
-19.0793625945098
30.5715627168083
164.853756407594
8.62862485696132
-29.159606924828
11.5108314885019
-60.8338842434332
-36.4756224722023
-18.5798681515807
64.140893205853
58.2738230833802
91.6341493231648
121.905860797558
-5.309682965506
-28.4254455146165
-6.73725982008182
59.8179248063298
40.916718665032
109.648945842921
-17.7610303921283
-51.8075986921649
-53.9300319327031
-97.2468715390005
47.3228680351804
28.7493824884532
22.3135346666641
97.6050067719207
-22.7415459920612
94.130895079712
73.1226467736215
-55.1441508039061
15.8602324906842
106.464898339485
81.5056464270419
10.5397802461521
-49.7872019912847
55.5549108539763
-132.603677190658
-49.6252617416922
-80.5035669076078
-3.33241001784336
104.563816937231
-71.1385539632847
43.92376668426
36.4408917559595
10.8999763605989
48.112209662233
113.253140567474
-33.9494660489163
-11.6385664181962
34.5115167918448
-22.469446304638
-4.34811009727673
-32.5268283686928
85.2640852016139
-40.878981077667
11.2662601422016
-53.1396967353594
-70.820043307247
26.2987826054323
62.5691629907069
-64.8923590255417
16.8327413771531
60.3098973215074
58.9284730214658
122.76340462794
-27.586458457894
8.33373034301803
111.802418325635
66.6708943884241
-125.09872456614
-32.9172330819383
-24.557279988112
97.2886201530655
-160.166688642583
32.1213421108223
-7.11915035867969
-63.6540451019428
36.0921397898001
-150.786743338731
-114.719557992661
-13.777764930046
182.636528148812
-74.8744723342297
87.5814049664568
-3.99363772722245
-151.521074356866
49.4688893703951
-82.2052573142155
-101.951922774855
-118.800816256384
33.3457092407825
-134.76917008517
-77.4162355145145
7.4278358001684
38.5193605783934
210.041021446035
43.1050918517194
-61.633980935896
66.9856537552423
-28.7663790700135
54.5390365027215
-147.992462202894
-10.3863764812068
-118.459507433325
-147.758876288666
-131.405678564117
-98.0883592239661
24.6210815914801
5.45704513662895
133.044826792355
132.144888377668
55.2448850017645
97.8641318695845
-0.790625471143358
-12.893915372093
87.4581000075432
31.0276275957058
227.205848817501
83.8534231832546
71.1508772252
-27.1049151542993
-11.3521860788987
99.7977382055524
26.4736086386274
-33.053925273498
163.805460614198
71.7505839941168
-43.5326063919729
-52.6862920711137
-41.8582914210856
195.187209167605
-36.3245654865095
148.064185708594
52.0305995287108
124.059279202536
-54.529217209556
-49.4503829541591
10.0781872610896
-66.650139077019
-142.550825696128
0.614646661055303
-74.5100101195003
-77.7827857146021
177.625807290586
6.32601508939115
-82.8805386493113
185.061819215058
145.878153563737
100.095791736403
-34.0230581384112
-15.3443770351168
38.7415944909953
-25.410667890792
-28.8917980446004
-31.5995539106134
-94.8243428555816
15.7323849914992
106.084251780854
-49.531697967248
-10.3800918524194
86.0313704988621
154.218213757273
119.606378658973
-162.581617936996
-189.159354912937
102.713682362855
129.527565316612
-116.8989763144
-50.1356955433621
-99.4572583226636
98.8899353067718
-105.951351214429
118.898834144746
48.2685116330886
-44.4157040911996
-3.70948491668059
169.859743751214
51.6111694378942
17.553892145781
-52.9948703007176
-32.2539734820384
-15.9735912813394
197.597607266651
-72.3899212613014
-47.63784402684
139.901179077011
-79.8425582199834
5.08493077855746
68.2980205016593
-117.964413970169
125.694672421243
-84.0684305775958
53.6426336960067
118.990622425647
89.1127197334772
-92.0144763291628
59.495775050751
-8.96118207789732
118.496585308629
98.7763571145533
-51.9642445427617
-11.7084419468956
88.3156224715094
-15.6185974192249
77.0977138933795
-127.914189978972
153.936422031577
-41.0266800677146
89.1811242560489
-69.5378030344727
-131.692154390581
-28.6812012717292
71.2454479319476
-56.7420011298927
