# Supplementary material for: CaV1 and CaV2 calcium channels mediate the release of distinct pools of synaptic vesicles
Source: eLife. 2023 Feb 23;12:e81407. doi: 10.7554/eLife.81407 (PMC10023163; doi:10.7554/eLife.81407)
Supplement: Figure 6—source data 1. [file elife-81407-fig6-data1.zip › Figure 6 - Source Data 1/ryr/3/1/ryr_to_ryr(cav1).csv]

343.840432325595
-724.914490038785
202.239059277269
189.814877648445
272.816602022465
206.566559232594
222.093803290174
170.617520163311
167.722646555767
44.3508474968007
174.531166664925
91.8099775106562
86.7403906960194
290.662358277448
347.644978952989
328.963756788058
368.615053406379
300.794360703405
-815.38353846365
157.92916304244
191.412731748045
69.3623045516638
-45.9279058820007
278.649325709887
153.879058808048
232.403512225568
127.899532548881
164.665380646106
206.242942035704
210.493150404077
-962.546218701197
152.413415810257
99.917976767068
232.085815934645
314.774021203216
231.81984232221
-838.301692409734
203.79042257454
64.8640727043389
128.635086129781
-20.6055295885476
-49.068263376837
63.2540592991822
79.0785600482336
264.036312564106
-62.7868338408657
63.116605192487
168.980811397735
114.831816313428
119.505570589894
69.6110131435548
89.3887267048017
-15.1126068962053
197.744624530816
197.287685183103
-13.940334366363
166.418750723331
108.335144329717
68.7152310418046
107.877080488478
81.6015213035257
-1.82819940730269
81.1534991953954
112.546531775645
104.144804581482
50.9573772081599
46.9154641450209
281.602882189628
-46.0340575898567
78.4448152097125
143.712160680121
16.1106747630206
-202.470182435636
179.292954419986
21.150487972835
120.009562986698
-108.115707746726
-201.191120273036
-188.125525884241
-713.609092905238
-237.810196640352
-260.586158384066
-253.811650319621
-657.713969729075
-590.169244204391
-251.941314881624
-63.5692704166418
-191.900184231714
-850.055307258076
-310.407203982954
-901.609618189733
-120.689175144665
-215.921842209292
-148.870346533404
-353.081600794165
-110.868358346017
-205.796876012527
-28.6010712504517
-294.331274846627
50.3268734563949
222.189870351097
178.34487528504
177.301530835642
202.645939092761
