# Supplementary material for: CaV1 and CaV2 calcium channels mediate the release of distinct pools of synaptic vesicles
Source: eLife. 2023 Feb 23;12:e81407. doi: 10.7554/eLife.81407 (PMC10023163; doi:10.7554/eLife.81407)
Supplement: Figure 6—source data 1. [file elife-81407-fig6-data1.zip › Figure 6 - Source Data 1/ryr/3/1/ryr1_to_cav1.csv]

595.69043007286
-473.06449229152
454.089057024534
441.66487539571
524.66659976973
458.416556979858
473.943801037439
422.467517910576
419.572644303032
296.200845244065
426.381164412189
343.659975257921
338.590388443284
542.512356024713
599.494976700254
580.813754535322
620.465051153643
552.64435845067
-563.533540716385
409.779160789705
443.262729495309
321.212302298929
205.922091865264
530.499323457152
405.729056555313
484.253509972832
379.749530296146
416.515378393371
458.092939782969
462.343148151342
-710.696220953932
404.263413557521
351.767974514333
483.93581368191
566.624018950481
483.669840069475
-586.451694662469
455.640420321805
316.714070451604
380.485083877046
231.244468158717
202.781734370428
315.104057046447
330.928557795498
515.88631031137
189.063163906399
314.966602939752
420.830809144999
366.681814060692
371.355568337158
321.46101089082
341.238724452066
236.737390851059
449.594622278081
449.137682930368
237.909663380902
418.268748470596
360.185142076981
320.565228789069
359.727078235743
333.45151905079
250.021798339962
333.00349694266
364.39652952291
355.994802328747
302.807374955425
298.765461892286
533.452879936893
205.815940157408
330.294812956977
395.562158427385
267.960672510285
49.379815311629
431.14295216725
273.0004857201
371.859560733963
143.734290000538
50.658877474229
63.7244718630241
-461.759095157974
14.0398011069124
-8.73616063680083
-1.96165257235634
-405.86397198181
-338.319246457126
-0.0913171343595423
188.280727330623
59.9498135155504
-598.205309510812
-58.5572062356891
-649.759620442469
131.1608226026
35.9281555379725
102.979651213861
-101.231603046901
140.981639401248
46.0531217347375
223.248926496813
-42.4812770993626
302.17687120366
474.039868098362
430.194873032304
429.151528582907
454.495936840025
