# Supplementary material for: CaV1 and CaV2 calcium channels mediate the release of distinct pools of synaptic vesicles
Source: eLife. 2023 Feb 23;12:e81407. doi: 10.7554/eLife.81407 (PMC10023163; doi:10.7554/eLife.81407)
Supplement: Figure 6—source data 1. [file elife-81407-fig6-data1.zip › Figure 6 - Source Data 1/ryr/3/2.csv]

image-ID	cycle	z-step	frame	accum	photon-count	photon-count11	photon-count12	photon-count21	photon-count22	psfx	psfy	psfz	psf-photon-count	x	y	z	stdev	amp	background11	background12	background21	background22	maxResidualSlope	chisq	log-likelihood	accuracy	llr	time-point	precisionx	precisiony	precisionz	vis-probe
30	0	0	30	1	221.589	118.707	102.882	0	0	-5.62053	67.0962	-22.8932	156.34	2198.14	16476.5	22.8932	0	4.84553	2.65712	4.22046	0	0	0.0625001	306.669	-441.135	54.5592	227.61	0	45.853	47.2075	134.656	0
32	0	0	32	1	206.444	97.603	108.841	0	0	41.9277	96.2134	-82.5155	132.495	2250.25	16547	82.5155	0	4.04964	2.98883	3.3175	0	0	0.0738748	277.122	-432.629	58.6863	1	0	50.2374	53.6564	156.613	0
34	0	0	34	1	232.555	112.864	119.691	0	0	-16.3565	-29.1517	-200.688	157.266	1909.9	16772	200.688	0	4.9744	2.95029	3.86998	0	0	0.0826551	238.304	-439.482	51.5285	1	0	44.7511	45.0562	151.854	0
35	0	0	35	1	175.095	100.37	74.725	0	0	105.582	40.416	212.129	128.801	2086.94	16702.5	-212.129	0	4.34898	3.27795	4.50362	0	0	0.123109	256.367	-446.421	76.1784	1	0	56.715	56.3821	188.948	0
55	0	0	55	1	211.873	95.5725	116.3	0	0	-11.5241	60.5604	-266.667	125.836	2004.72	16682.3	266.667	0	3.97658	2.7524	3.55839	0	0	0.11429	305.061	-441.313	56.7667	1	0	53.4853	52.9715	198.682	0
61	0	0	61	1	263.176	127.073	136.103	0	0	-15.3106	58.3056	176.769	178.053	2008.51	16584.9	-176.769	0	5.91778	2.94382	3.99042	0	0	0.104063	290.948	-453.48	44.4867	1	0	41.133	40.7969	133.677	0
73	0	0	73	1	232.829	131.163	101.666	0	0	39.6218	106.979	301.353	171.852	1754.26	16635.9	-301.353	0	6.08611	3.44731	3.70684	0	0	0.22698	267.591	-450.775	52.1145	213.912	0	43.6867	44.7148	168.697	0
75	0	0	75	1	338.84	180.909	157.931	0	0	56.1175	79.3839	207.717	240.927	1837.42	16663.5	-207.717	0	8.07122	2.9569	4.15291	0	0	0.133937	315.987	-471.202	33.106	1	0	31.6652	32.121	109.743	0
79	0	0	79	1	271.026	128.242	142.784	0	0	-50.9616	24.7746	-152.424	179.322	1944.5	16618.4	152.424	0	5.62625	3.33283	3.90646	0	0	0.149494	270.332	-459.319	43.3937	229.889	0	40.5246	39.9485	132.344	0
89	0	0	89	1	218.055	96.3453	121.71	0	0	-8.0917	103.347	-326.194	179.985	2001.29	16539.9	326.194	0	5.79196	3.39391	4.18122	0	0	0.174797	265.377	-449.125	57.2569	1	0	42.2592	41.6069	165.563	0
106	0	0	106	1	203.471	92.6893	110.782	0	0	90.2869	3.08997	-166.573	126.286	2301.55	16440.8	166.573	0	3.89182	2.9989	3.90104	0	0	0.104343	315.528	-454.393	60.9424	1	0	54.8709	57.8576	176.591	0
114	0	0	114	1	247.047	104.971	142.076	0	0	58.8657	4.73498	-254.144	139.724	2532.29	16439.2	254.144	0	4.37701	2.77983	3.24336	0	0	0.106683	285.601	-433.658	46.7479	1	0	48.439	48.8566	175.861	0
136	0	0	136	1	234.668	139.835	94.8326	0	0	67.137	76.5459	336.046	179.415	2324.7	16467	-336.046	0	6.51322	2.78494	3.97939	0	0	0.0875601	236.148	-430.667	50.7968	1	0	39.4763	41.3116	170.757	0
144	0	0	144	1	204.352	109.186	95.1658	0	0	-8.82068	68.8312	303.854	132.843	2301	16474.7	-303.854	0	4.74033	3.00681	3.64256	0	0	0.0667153	251.105	-426.656	60.1297	1	0	52.0234	53.8605	205.958	0
155	0	0	155	1	234.659	121.342	113.317	0	0	60.2871	65.2389	286.696	164.866	2431.21	16478.3	-286.696	0	5.78963	2.82471	3.91678	0	0	0.0961947	252.406	-436.812	50.7899	1	0	42.4571	44.3127	163.53	0
161	0	0	161	1	213.118	78.1848	134.933	0	0	-46.1657	-48.0077	-44.8048	142.998	2338.35	16491.9	44.8048	0	4.55633	2.94824	3.6449	0	0	0.150064	261.807	-445.702	56.9588	213.924	0	47.603	50.2926	144.132	0
213	0	0	213	1	242.416	106.625	135.791	0	0	142.369	27.367	-322.588	132.504	2249.47	16316.9	322.588	0	4.2228	3.08263	3.76016	0	0	0.0274877	249.363	-437.729	49.0664	1	0	53.8616	54.032	209.231	0
226	0	0	226	1	198.209	102.465	95.7436	0	0	75.7391	-82.1369	-194.118	132.389	2116.78	16426.4	194.118	0	4.20658	2.60918	3.59307	0	0	0.0733713	213.331	-421.701	61.3041	191.765	0	51.1116	53.0273	161.041	0
351	0	0	351	1	206.553	82.2767	124.277	0	0	31.2163	70.238	-69.8574	149.542	1862.32	16672.6	69.8574	0	4.5802	1.8694	2.98445	0	0	0.106171	214.932	-409.965	55.2765	1	0	44.5493	43.8378	134.25	0
446	0	0	446	1	182.61	114.194	68.4155	0	0	-37.2305	36.7689	136.189	186.697	2229.75	16506.8	-136.189	0	6.13146	2.11892	3.05109	0	0	0.21558	241.371	-423.792	65.0155	235.957	0	36.1604	36.901	116.585	0
456	0	0	456	1	258.102	107.813	150.289	0	0	19.6116	3.0401	199.426	216.188	2073.25	16640.2	-199.426	0	7.29482	2.65961	3.4694	0	0	0.103686	191.41	-422.759	44.4729	1	0	33.7556	33.6392	111.305	0
466	0	0	466	1	200.107	90.4477	109.659	0	0	8.5197	-22.6563	-183.603	128.005	2383.32	16366.9	183.603	0	4.00703	2.0685	3.11475	0	0	0.115651	251.888	-413.614	58.1985	1	0	52.0143	52.272	164.754	0
508	0	0	508	1	196.979	110.514	86.4657	0	0	-5.12672	-37.0859	22.5963	120.471	2396.97	16580.6	-22.5963	0	3.83826	2.6563	3.59363	0	0	0.0803648	243.535	-423.726	61.9069	1	0	55.3838	57.4613	163.349	0
734	0	0	734	1	206.451	99.0459	107.405	0	0	60.7782	-2.63201	215.632	139.186	2231.4	16546.2	-215.632	0	4.73581	2.22767	2.9421	0	0	0.0993204	266.832	-420.204	56.1586	1	0	46.2004	47.6463	157.431	0
1778	0	0	1778	1	201.248	107.195	94.0537	0	0	56.7409	96.9888	380.581	137.202	2434.76	16645.9	-380.581	0	5.14853	2.35722	2.55847	0	0	0.0526024	255.028	-414.238	57.4307	1	0	47.1294	50.7142	206.872	0
2002	0	0	2	1	472.666	0	0	230.766	241.9	-35.4811	72.1906	-129.644	479.054	1929.02	16969.7	129.644	0	19.1857	0	0	9.00149	7.63026	0.293111	218.263	-509.823	14.6327	274.21	0	23.3419	23.3928	45.1181	1
2006	0	0	6	1	383.067	0	0	153.936	229.131	-5.12306	135.251	-140.445	346.023	1799	17105.9	140.445	0	13.7849	0	0	10.1532	8.30431	0.497849	237.401	-526.188	19.1123	241.541	0	31.2319	31.8688	61.134	1
2007	0	0	7	1	448.456	0	0	242.727	205.73	27.0174	50.2731	-98.1442	335.286	1866.52	16991.6	98.1442	0	13.3937	0	0	10.1779	7.88902	0.524907	285.759	-534.187	15.766	275.654	0	32.8074	33.3786	60.8852	1
2010	0	0	10	1	395.555	0	0	189.197	206.358	20.3623	42.5314	-57.9555	338.975	1873.18	16899.7	57.9555	0	13.7095	0	0	9.22153	7.4787	0.310243	219.425	-516.764	18.0357	229.676	0	32.497	32.6006	58.742	1
2011	0	0	11	1	414.809	0	0	213.426	201.382	37.9123	17.9703	-120.975	354.916	1755.97	16924.2	120.975	0	14.1651	0	0	9.37307	7.74443	0.252007	219.618	-510.777	17.1295	202.009	0	30.1463	30.9737	57.5762	1
2014	0	0	14	1	489.831	0	0	253.59	236.241	31.1578	77.193	18.0379	387.231	1862.38	16964.7	-18.0379	0	16.0957	0	0	9.83476	8.059	0.417348	198.883	-520.621	14.2024	272.338	0	28.89	29.4654	57.4016	1
2015	0	0	15	1	507.572	0	0	220.834	286.738	44.9978	8.17471	-82.0013	619.082	1948.2	16934	82.0013	0	24.9712	0	0	9.94312	8.18201	0.225004	220.213	-523.945	13.6558	329.903	0	19.5917	19.9116	36.5074	1
2016	0	0	16	1	624.587	0	0	339.954	284.633	65.592	45.21	58.7679	785.558	1927.61	16897	-58.7679	0	33.4846	0	0	8.94737	7.05652	0.392074	233.809	-540.435	10.589	454.538	0	15.0544	15.3582	34.311	1
2020	0	0	20	1	467.104	0	0	203.156	263.948	49.6496	58.7953	-61.4761	399.683	1843.89	17082.7	61.4761	0	16.1035	0	0	8.45044	7.50899	0.310734	216.788	-515.07	14.7423	212.163	0	27.4532	28.1742	49.738	1
2021	0	0	21	1	343.162	0	0	168.678	174.484	81.0763	-6.97882	-15.8781	338.897	2111.44	16849.5	15.8781	0	14.0617	0	0	8.60113	8.41218	0.105671	188.257	-509.538	21.4846	267.708	0	32.2885	32.9747	59.8063	1
2022	0	0	22	1	463.229	0	0	268.497	194.731	14.1156	103.73	28.1093	470.596	1979.08	16938.1	-28.1093	0	19.6686	0	0	8.46397	7.20362	0.429444	217.965	-520.695	14.8389	296.091	0	23.304	23.6243	48.3654	1
2024	0	0	24	1	429.014	0	0	215.92	213.094	9.48456	22.5067	-128.869	464.552	1884.06	17019.4	128.869	0	18.5433	0	0	9.09842	6.95808	0.29928	335.461	-519.396	16.2701	306.156	0	23.35	23.8967	45.7473	1
2026	0	0	26	1	588.443	0	0	331.709	256.734	102.955	7.53939	-10.2099	651.785	1790.59	16934.7	10.2099	0	27.0865	0	0	9.35168	7.96111	0.22535	245.931	-549.096	11.4469	314.14	0	18.5515	18.9385	35.5144	1
2028	0	0	28	1	621.238	0	0	325.074	296.164	50.288	77.8594	-71.6999	628.005	1942.91	16964	71.6999	0	25.1977	0	0	9.75949	8.05901	0.523967	253.483	-540.362	10.8034	362.959	0	19.415	19.6378	36.0941	1
2029	0	0	29	1	475.456	0	0	265.817	209.639	54.8392	98.2858	50.7941	424.585	1938.36	16943.6	-50.7941	0	17.9436	0	0	9.53855	7.84361	0.398721	224.637	-523.614	14.634	230.168	0	25.6144	26.2985	56.4825	1
2031	0	0	31	1	504.177	0	0	250.878	253.299	29.4035	31.6875	-38.3906	529.176	1864.14	17010.2	38.3906	0	21.5664	0	0	9.32623	7.19834	0.364867	296.159	-530.709	13.5582	302.693	0	21.8998	22.3523	40.556	1
2034	0	0	34	1	316.904	0	0	139.347	177.558	-3.95846	97.4623	-205.076	232.811	1698.18	17143.7	205.076	0	9.23355	0	0	9.63115	7.98387	0.130757	161.069	-501.534	23.837	196.347	0	41.1005	41.9063	96.1053	1
2035	0	0	35	1	359.556	0	0	196.787	162.769	90.9841	30.0984	-15.1824	239.882	2001.88	16912.1	15.1824	0	9.89053	0	0	9.13034	7.93172	0.123447	218.871	-513.799	20.3091	183.533	0	44.2041	44.3844	81.8319	1
2037	0	0	37	1	361.251	0	0	172.507	188.744	-32.1395	285.66	-72.1497	251.615	1726.36	16955.5	72.1497	0	10.7091	0	0	9.25928	7.5976	0.48065	228.935	-522.116	20.1354	215.34	0	40.551	42.5487	72.0646	1
2038	0	0	38	1	466.477	0	0	253.887	212.59	41.1017	18.5338	-106.781	393.804	1952.1	16923.7	106.781	0	15.7583	0	0	8.40464	7.7218	0.0826249	230.138	-518.601	14.7913	235.983	0	27.6607	27.9829	51.4902	1
2040	0	0	40	1	509.875	0	0	250.225	259.65	71.4301	103.249	6.78867	510.6	1822.11	16938.6	-6.78867	0	21.1106	0	0	8.09946	7.48087	0.385915	184.32	-510.163	13.2852	1	0	21.9695	22.3857	43.4672	1
2041	0	0	41	1	404.253	0	0	226.194	178.059	3.94202	-0.995426	28.4912	419.896	1789.94	16943.2	-28.4912	0	17.7726	0	0	8.24722	6.31354	0.305253	171.142	-495.247	17.1583	269.75	0	25.0748	25.7171	50.7111	1
2042	0	0	42	1	354.587	0	0	186.789	167.797	15.1796	44.6326	34.6096	276.113	1878.36	16997.2	-34.6096	0	11.6171	0	0	8.80942	6.86522	0.253894	276.931	-509.841	20.2858	251.152	0	36.7845	37.5954	75.2185	1
2043	0	0	43	1	423.774	0	0	194.379	229.396	30.8749	27.4104	-69.8938	442.877	1763.01	17014.5	69.8938	0	17.8712	0	0	8.49931	7.79479	0.216108	232.467	-530.047	16.5693	308.009	0	25.3686	25.9526	45.6969	1
2044	0	0	44	1	521.996	0	0	297.299	224.697	72.9789	-1.37773	44.9267	565.922	1920.22	16943.6	-44.9267	0	24.1479	0	0	7.46671	7.08944	0.0981103	223.973	-511.535	12.8166	360.764	0	19.0232	19.5722	42.0801	1
2047	0	0	47	1	492.027	0	0	255.911	236.116	0.216343	-2.76086	4.82272	496.863	1793.66	17044.6	-4.82272	0	20.8065	0	0	9.24858	8.36628	0.288356	224.057	-528.073	14.101	256.649	0	23.2726	23.8263	44.825	1
2049	0	0	49	1	612.026	0	0	335.452	276.574	55.1082	22.5536	-57.177	643.379	1838.43	17019.3	57.177	0	26.0776	0	0	8.1716	6.9327	0.130511	203.638	-515.778	10.7627	316.573	0	18.1437	18.6089	33.7352	1
2051	0	0	51	1	490.285	0	0	248.321	241.964	-147.075	281.526	-0.38837	384.914	1940.95	16959.7	0.38837	0	17.536	0	0	8.69264	8.00096	0.682192	270.773	-535.103	14.0397	281.714	0	27.9128	28.0892	52.8309	1
2052	0	0	52	1	482.656	0	0	216.382	266.274	67.8948	-13.2809	-113.167	439.689	1925.31	16955.5	113.167	0	17.6966	0	0	9.83859	7.52597	0.16788	216.746	-527.674	14.3683	317.67	0	25.158	25.7274	48.2295	1
2057	0	0	57	1	607.138	0	0	340.917	266.221	29.3269	21.1757	38.8242	679.452	1864.21	16921	-38.8242	0	28.732	0	0	8.78941	7.54452	0.211024	163.567	-512.648	10.9648	363.439	0	17.1986	17.579	36.9909	1
2060	0	0	60	1	339.492	0	0	164.098	175.394	90.7562	21.5915	-3.92521	311.921	1802.78	16920.6	3.92521	0	12.943	0	0	8.33733	7.88798	0.20347	220.828	-513.426	21.55	282.09	0	34.0411	34.6091	64.57	1
2061	0	0	61	1	547.742	0	0	251.806	295.936	86.9497	54.0377	-89.7455	564.406	1806.59	16987.8	89.7455	0	22.6082	0	0	8.7361	6.3883	0.304602	232.692	-510.544	12.1798	296.062	0	20.0177	20.3349	37.4873	1
2063	0	0	63	1	371.663	0	0	153.167	218.496	28.9963	128.051	79.729	296.821	1964.2	16814.2	-79.729	0	12.7716	0	0	8.24803	8.03654	0.415325	231.616	-514.18	19.3493	206.008	0	32.9481	33.9288	81.6128	1
2065	0	0	65	1	427.843	0	0	202.594	225.248	-47.0291	195.874	-155.072	430.167	1741.25	17145	155.072	0	17.482	0	0	7.71792	6.55028	0.501525	235.702	-512.499	16.0312	283.067	0	23.6202	24.0963	47.279	1
2066	0	0	66	1	446.53	0	0	220.148	226.382	64.2075	51.4829	-111.534	368.745	1829.33	17090	111.534	0	14.6783	0	0	8.86909	6.54274	0.234291	202.081	-507.972	15.4225	219.058	0	28.1586	29.0439	53.7013	1
2067	0	0	67	1	427.575	0	0	241.11	186.464	30.1626	2.62333	-18.9032	417.378	1763.72	16939.6	18.9032	0	17.2339	0	0	9.37627	7.16809	0.215972	205.747	-516.226	16.4172	259.106	0	26.629	27.378	49.4765	1
2070	0	0	70	1	427.309	0	0	206.821	220.488	15.2361	-2.99471	-123.84	377.705	1977.96	16945.2	123.84	0	15.1551	0	0	8.58084	6.56484	0.0975442	196.812	-504.428	16.1905	222.149	0	27.5884	27.8634	53.3076	1
2071	0	0	71	1	326.992	0	0	184.568	142.424	27.3914	70.3184	-2.55612	234.77	2065.47	16871.9	2.55612	0	9.67009	0	0	9.14584	6.88689	0.190518	254.317	-509.221	22.4476	191.678	0	44.3108	44.6466	82.5807	1
2072	0	0	72	1	459.786	0	0	217.325	242.461	12.0698	5.49968	-24.8544	530.768	1981.13	16936.7	24.8544	0	21.8752	0	0	8.27284	6.61475	0.206762	199.541	-508.987	14.845	306.228	0	21.2633	21.4683	40.0779	1
2074	0	0	74	1	530.429	0	0	204.047	326.382	-8.44328	195.533	-173.989	522.673	1802.32	17145.3	173.989	0	21.037	0	0	8.86752	7.21069	0.478453	266.047	-542.677	12.7477	316.539	0	20.2895	20.9909	43.0453	1
2081	0	0	81	1	362.008	0	0	164.98	197.028	6.35046	149.953	-40.2839	275.251	1986.85	16891.9	40.2839	0	11.219	0	0	7.778	6.71052	0.306592	271.83	-497.628	19.5267	226.035	0	37.4582	37.3425	67.6975	1
2085	0	0	85	1	364.413	0	0	195.914	168.5	9.05823	-11.007	-224.202	284.943	1884.48	17052.9	224.202	0	11.4221	0	0	8.86269	7.20534	0.185921	200.788	-500.553	19.7382	216.431	0	32.1163	33.7537	80.9766	1
2086	0	0	86	1	310.318	0	0	161.484	148.835	5.33487	70.3338	-28.4065	262.101	1788.55	16971.5	28.4065	0	10.7002	0	0	8.65641	7.06593	0.150464	209.261	-502.567	23.8426	215.516	0	40.0513	40.5418	71.8547	1
2090	0	0	90	1	575.443	0	0	268.382	307.06	1.38635	64.2204	-57.3371	558.815	1991.81	16878	57.3371	0	22.6035	0	0	7.94239	7.15147	0.274979	207.981	-508.053	11.5343	288.638	0	20.7494	20.66	37.9748	1
2093	0	0	93	1	357.188	0	0	187.978	169.21	14.2237	115.026	-20.0936	277.677	1978.98	16926.8	20.0936	0	11.3588	0	0	8.34821	7.51868	0.380426	220.007	-503.512	20.1818	205.87	0	38.03	38.1569	70.4911	1
2094	0	0	94	1	354.834	0	0	137.611	217.223	20.6839	75.8631	-92.7869	270.946	1972.52	16966	92.7869	0	10.8242	0	0	7.84431	6.93794	0.30755	269.197	-513.936	20.0693	236.899	0	37.8471	37.9312	68.8124	1
2095	0	0	95	1	377.562	0	0	171.607	205.956	36.4581	48.7658	-113.205	348.949	1956.74	16893.4	113.205	0	13.8902	0	0	8.30115	7.16558	0.223716	266.979	-513.681	18.8006	232.271	0	30.2478	30.3942	56.8548	1
2104	0	0	104	1	354.927	0	0	213.682	141.245	43.4951	-20.2992	-56.8892	382.586	1750.39	16962.5	56.8892	0	15.6603	0	0	9.00808	6.47383	0.0977093	292.485	-505.6	20.1926	225.896	0	27.9079	28.8088	50.7895	1
2105	0	0	105	1	397.135	0	0	161.625	235.51	-18.1602	69.0797	-137.905	440.96	1812.04	16972.8	137.905	0	17.5736	0	0	8.16209	6.51296	0.318082	232.8	-509.545	17.5465	240.076	0	23.825	24.1271	46.9258	1
2106	0	0	106	1	517.15	0	0	260.214	256.935	11.9118	158.783	-27.0936	402.581	1781.97	17082.4	27.0936	0	16.4962	0	0	9.38565	8.0697	0.492679	220.121	-540.635	13.2883	274.432	0	28.2291	28.7028	51.3885	1
2107	0	0	107	1	487.029	0	0	277.458	209.571	-53.1908	209.065	-49.145	336.946	1847.07	17032.1	49.145	0	14.0379	0	0	8.88903	7.4152	0.392997	200.007	-515.625	14.0896	216.349	0	31.907	32.6487	57.2748	1
2108	0	0	108	1	463.384	0	0	180.531	282.853	27.1819	29.0927	-56.6827	449.102	1866.36	17012.8	56.6827	0	18.1961	0	0	9.24937	7.28931	0.151175	220.552	-524.094	14.9511	257.61	0	25.1355	25.6669	45.9168	1
2111	0	0	111	1	418.579	0	0	228.801	189.778	0.565845	51.2392	-75.1862	397.767	1892.97	16891	75.1862	0	16.0229	0	0	8.01774	6.87247	0.258286	237.588	-514.939	16.5536	249.945	0	27.3876	27.2581	49.7302	1
2112	0	0	112	1	376.423	0	0	169.777	206.647	88.6688	-23.1974	-160.392	411.12	1904.53	16965.4	160.392	0	16.4943	0	0	7.92347	7.44009	0.172624	239.922	-510.665	18.8525	264.846	0	25.1173	25.7978	50.926	1
2113	0	0	113	1	565.587	0	0	330.391	235.196	65.4044	58.8377	23.6802	528.49	1828.14	16983	-23.6802	0	22.0645	0	0	8.62924	7.10189	0.318009	275.432	-521.654	11.8181	314.688	0	21.1959	21.683	43.155	1
2114	0	0	114	1	506.213	0	0	267.358	238.855	58.4868	1.46123	-122.566	500.443	1934.71	16940.7	122.566	0	20.0282	0	0	7.99916	6.61924	0.101664	223.771	-514.113	13.2705	306.061	0	21.5319	21.9757	41.7702	1
2118	0	0	118	1	426.777	0	0	241.777	185	62.0773	-1.68535	45.937	437.386	1831.46	16943.9	-45.937	0	18.6627	0	0	8.19358	6.69535	0.111059	242.44	-502.53	16.1798	271.731	0	23.8757	24.6576	51.4137	1
2121	0	0	121	1	523.19	0	0	258.575	264.614	20.4335	-17.0522	-139.631	560.707	1873.11	16959.3	139.631	0	22.5111	0	0	8.61812	6.59255	0.0371205	182.91	-508.009	12.8438	313.531	0	19.4268	19.9478	39.0724	1
2122	0	0	122	1	533.94	0	0	281.925	252.015	60.7045	28.0742	-53.1078	561.642	1832.84	17013.8	53.1078	0	22.7785	0	0	8.14006	7.00829	0.287174	211.396	-518.388	12.5544	291.044	0	20.3271	20.8109	37.5271	1
2123	0	0	123	1	445.746	0	0	261.993	183.753	31.7536	-13.03	21.1881	393.535	1861.79	16955.2	-21.1881	0	16.615	0	0	8.73902	7.67978	0.154943	362.794	-527.851	15.6357	1	0	27.3167	28.1015	55.2393	1
2124	0	0	124	1	575.68	0	0	254.179	321.501	-26.4638	55.7814	-142.173	502.682	1820.34	17085.7	142.173	0	20.0754	0	0	8.46636	7.1303	0.468518	295.885	-545.286	11.5732	323.358	0	21.6356	22.0723	42.6012	1
2125	0	0	125	1	475.552	0	0	248.8	226.752	63.1477	21.0641	-30.419	526.81	1830.39	17020.8	30.419	0	21.5715	0	0	7.89747	7.35706	0.119441	203.881	-513.567	14.3449	320.179	0	21.4289	21.9961	39.9803	1
2126	0	0	126	1	349.313	0	0	161.068	188.245	-16.8711	35.4738	-170.8	374.551	1810.75	17006.4	170.8	0	14.9259	0	0	9.28574	7.18982	0.35146	133.85	-490.154	20.8548	205.273	0	27.1795	27.8362	58.0233	1
2127	0	0	127	1	426.856	0	0	260.1	166.756	1.40942	92.1786	5.16561	355.988	1792.47	16949.7	-5.16561	0	14.7342	0	0	8.22261	7.8486	0.333466	198.928	-513.597	16.3927	238.201	0	30.2902	30.7636	58.4592	1
2129	0	0	129	1	308.395	0	0	147.811	160.584	107.338	69.8556	60.7451	245.577	1985.52	16972	-60.7451	0	10.4992	0	0	7.45975	7.61809	0.0684128	236.567	-504.127	23.8367	222.249	0	38.3366	39.2013	89.5654	1
2131	0	0	131	1	381.366	0	0	182.791	198.575	-12.3193	107.623	58.4122	306.167	1905.86	16934.2	-58.4122	0	13.0474	0	0	7.53493	6.34188	0.197178	234.178	-495.778	18.2336	238.99	0	31.6659	32.1874	71.1231	1
2132	0	0	132	1	406.417	0	0	207.639	198.778	-2.31537	5.58757	-34.3184	373.871	1895.86	16837	34.3184	0	15.3775	0	0	7.6417	6.30352	0.0605527	195.547	-496.387	16.9473	252.159	0	28.2835	28.4471	51.7879	1
2135	0	0	135	1	326.399	0	0	178.647	147.752	18.827	15.3591	-95.9083	255.351	1974.37	16926.8	95.9083	0	10.2619	0	0	8.11102	6.56351	0.0643613	217.385	-493.166	22.119	226.596	0	39.4129	39.5276	72.2741	1
2136	0	0	136	1	384.452	0	0	160.059	224.392	1.43335	47.126	-75.4961	328.88	1991.77	16895.1	75.4961	0	13.2508	0	0	7.68201	6.63364	0.104862	287.962	-504.6	18.1596	208.081	0	31.9077	31.6633	57.4219	1
2137	0	0	137	1	349.055	0	0	152.369	196.686	2.56073	79.9885	11.6339	274.485	2090.3	16862.2	-11.6339	0	11.3971	0	0	9.11102	7.34695	0.240054	233.041	-517.311	20.8789	241.479	0	38.7123	38.9471	74.0988	1
2139	0	0	139	1	367.111	0	0	170.464	196.647	-11.0206	44.873	-188.935	332.453	1904.56	16997	188.935	0	13.2164	0	0	8.44998	6.97808	0.123261	238.609	-511.461	19.4198	264.52	0	29.306	29.874	65.4306	1
2142	0	0	142	1	351.458	0	0	175.165	176.293	-24.8452	-4.5713	-43.0852	230.185	1719.07	16946.8	43.0852	0	9.49605	0	0	8.15647	7.65273	0.275306	266.365	-521.253	20.5643	224.067	0	44.6759	45.5792	78.7561	1
2144	0	0	144	1	441.567	0	0	256.237	185.33	73.484	20.7007	54.576	423.421	2019.38	16921.5	-54.576	0	18.0824	0	0	8.88624	7.20358	0.132612	198.032	-516.347	15.7467	289.063	0	24.9667	25.516	55.6154	1
2152	0	0	152	1	441.247	0	0	223.261	217.985	32.9734	38.5573	81.5536	406.421	1960.23	16903.6	-81.5536	0	17.5721	0	0	8.45732	7.25293	0.161773	225.529	-517.046	15.7055	269.245	0	24.9038	25.5404	61.647	1
2153	0	0	153	1	412.248	0	0	189.158	223.091	97.4636	-6.58458	-101.669	416.109	1895.74	16948.8	101.669	0	16.8032	0	0	8.15805	6.8078	0.172882	188.877	-502.451	16.8603	219.89	0	25.6332	26.0873	47.8197	1
2156	0	0	156	1	384.5	0	0	198.18	186.319	49.3079	100.153	-35.2774	372.808	1744.57	16941.7	35.2774	0	15.1343	0	0	7.37193	6.23777	0.461996	209.148	-497.902	18.0049	222.967	0	27.8764	28.5171	51.1512	1
2157	0	0	157	1	362.198	0	0	206.172	156.026	96.0352	57.3468	161.118	276.165	1897.16	16884.9	-161.118	0	12.652	0	0	7.745	6.4297	0.155161	277.192	-506.427	19.4342	244.529	0	30.9333	31.8885	108.459	1
2158	0	0	158	1	349.498	0	0	161.541	187.957	-26.083	150.595	-63.9848	207.169	1919.62	16990.9	63.9848	0	8.42789	0	0	7.46399	6.43824	0.265439	215.979	-490.116	20.2037	193.836	0	47.3087	47.5289	84.3439	1
2160	0	0	160	1	360.885	0	0	196.363	164.522	20.4119	58.1981	-24.3596	262.529	1873.13	16983.7	24.3596	0	10.729	0	0	7.6475	5.82247	0.166743	210.409	-491.017	19.3319	198.026	0	37.8275	38.3198	69.3388	1
2161	0	0	161	1	337.856	0	0	153.301	184.555	90.3913	59.7402	-59.2068	269.819	1902.81	16882.5	59.2068	0	10.903	0	0	7.40042	6.31487	0.111979	213.406	-481.086	20.9742	182.919	0	37.3902	37.3511	67.293	1
2162	0	0	162	1	449.735	0	0	206.254	243.48	46.663	24.1028	-207.276	394.05	2046.2	16918.1	207.276	0	15.6172	0	0	8.2336	6.01189	0.152207	278.483	-515.834	15.1145	280.815	0	24.1457	24.6036	57.5695	1
2163	0	0	163	1	368.373	0	0	158.36	210.013	29.5516	21.1145	-144.015	290.558	1863.99	16921.1	144.015	0	11.5552	0	0	7.61602	6.96809	0.090956	209.89	-496.392	19.1584	239.057	0	33.9874	34.6399	66.8623	1
2167	0	0	167	1	464.617	0	0	231.536	233.081	1.12827	-18.7312	-50.6743	477.857	1792.75	16960.9	50.6743	0	19.6497	0	0	7.23937	5.83258	0.0746447	218.907	-503.315	14.4059	289.393	0	22.3387	22.8004	40.9204	1
2168	0	0	168	1	403.633	0	0	211.241	192.392	18.2796	39.72	-14.9194	300.041	1875.26	17002.1	14.9194	0	12.336	0	0	8.65932	7.24566	0.43279	254.751	-513.372	17.4612	229.262	0	35.2813	35.8974	65.4237	1
2169	0	0	169	1	377.747	0	0	220.775	156.972	-11.4909	43.1558	-28.5173	351.316	1905.03	16998.7	28.5173	0	14.4098	0	0	8.24747	6.13338	0.292387	250.779	-506.285	18.5252	196.626	0	29.9621	30.203	55.0351	1
2171	0	0	171	1	346.886	0	0	177.752	169.134	3.84208	26.9753	-16.2361	325.124	1989.36	16915.2	16.2361	0	13.4033	0	0	8.04067	6.49979	0.237457	250.672	-507.804	20.5382	263.676	0	32.1341	32.1659	59.9901	1
2172	0	0	172	1	365.595	0	0	159.83	205.765	41.0057	28.7975	-58.8847	316.21	1952.19	16913.4	58.8847	0	12.7965	0	0	7.79882	6.27937	0.12413	180.417	-490.363	19.1948	203.429	0	32.517	32.7234	59.3436	1
2173	0	0	173	1	441.807	0	0	226.936	214.871	74.4924	60.8935	-62.3096	455.891	1918.71	16981	62.3096	0	18.3765	0	0	7.37157	5.76104	0.164832	235.189	-505.866	15.2585	279.628	0	23.2802	23.5316	43.1331	1
2174	0	0	174	1	411.096	0	0	237.778	173.318	28.9291	62.1352	5.41775	450.533	1864.61	16979.7	-5.41775	0	18.6343	0	0	7.89279	6.55336	0.219567	245.689	-508.312	16.8183	261.171	0	23.9232	24.3516	46.9138	1
2178	0	0	178	1	393.41	0	0	173.906	219.504	63.9919	67.7354	-104.265	469.054	1929.21	16974.1	104.265	0	18.6783	0	0	7.6959	6.3324	0.105826	199.744	-499.62	17.6144	297.001	0	22.8319	23.1118	43.2618	1
2180	0	0	180	1	442.191	0	0	243.805	198.386	75.7063	18.3539	-106.176	477.413	1817.83	16923.8	106.176	0	19.1201	0	0	6.92268	6.19475	0.171713	310.675	-509.387	15.2537	307.334	0	22.083	22.5199	41.5511	1
2183	0	0	183	1	388.101	0	0	209.124	178.977	-67.4371	182.439	22.0847	345.358	1861.32	17058.7	-22.0847	0	14.7482	0	0	7.35463	6.41621	0.381236	236.636	-516.417	17.8481	274.634	0	29.0342	29.6789	58.1208	1
2186	0	0	186	1	411.091	0	0	205.451	205.639	6.98752	12.4828	-16.62	378.128	1786.89	17029.4	16.62	0	15.6216	0	0	8.03332	6.37482	0.328227	267.291	-509.646	16.8053	231.916	0	27.9677	28.6121	51.5739	1
2189	0	0	189	1	364.986	0	0	169.014	195.973	40.7743	-11.9211	-133.832	322.224	1952.43	16954.1	133.832	0	12.9138	0	0	8.71444	6.56028	0.257255	384.834	-519.5	19.4982	311.928	0	31.1322	31.7763	61.8355	1
2192	0	0	192	1	293.255	0	0	171.893	121.361	91.2291	-5.83735	-125.393	203.009	1901.97	16948	125.393	0	8.14977	0	0	7.66433	6.33087	0.115703	184.955	-483.215	24.9191	182.879	0	46.3065	47.1357	88.4348	1
2193	0	0	193	1	316.408	0	0	157.653	158.755	39.1172	22.2845	-23.0383	280.339	1854.42	17019.6	23.0383	0	11.5072	0	0	8.23318	6.42994	0.234059	214.206	-498.457	22.945	238.474	0	36.3321	37.3663	66.6639	1
2194	0	0	194	1	396.561	0	0	214.571	181.989	47.8772	74.5747	13.3739	487.695	1845.66	16967.3	-13.3739	0	20.2234	0	0	7.69072	6.10524	0.441595	267.618	-507.149	17.4006	314.502	0	22.0173	22.4833	44.0019	1
2197	0	0	197	1	375.682	0	0	174.469	201.213	20.5282	88.9202	40.892	306.775	1972.67	16853.3	-40.892	0	12.9036	0	0	8.83788	6.84024	0.342491	226.301	-518.704	18.9398	276.547	0	33.536	34.1148	70.3319	1
2198	0	0	198	1	368.828	0	0	200.038	168.79	50.1674	21.4848	-133.37	269.084	1943.03	16920.7	133.37	0	10.7081	0	0	7.9264	7.2033	0.151904	211.144	-500.933	19.2561	206.171	0	37.1276	37.6035	71.5748	1
2199	0	0	199	1	317.704	0	0	189.393	128.311	-2.03523	40.8117	50.9755	279.566	1895.58	16901.4	-50.9755	0	11.8932	0	0	8.30515	6.66115	0.298244	245.529	-508.313	22.9337	222.128	0	35.5314	35.8193	76.9733	1
2205	0	0	205	1	430.447	0	0	256.279	174.168	-6.9731	43.5697	12.8906	422.369	1800.85	16998.3	-12.8906	0	17.6217	0	0	8.0581	6.4263	0.356003	276.316	-522.136	15.9487	303.937	0	25.3101	25.7076	49.3437	1
2209	0	0	209	1	387.877	0	0	225.211	162.666	2.49689	47.6501	3.30325	346.319	1990.7	16894.6	-3.30325	0	14.36	0	0	7.56487	6.25838	0.147151	218.317	-501.43	17.8648	235.282	0	29.7542	29.7799	57.6669	1
2213	0	0	213	1	366.184	0	0	184.792	181.392	72.6601	76.2647	46.571	343.107	1820.88	16865.9	-46.571	0	14.4886	0	0	7.59541	6.59168	0.127467	222.819	-503.546	19.1952	238.166	0	29.0724	29.5865	63.2145	1
2214	0	0	214	1	477.563	0	0	256.023	221.54	19.7279	1.28873	-30.2093	507.482	1774.15	16940.9	30.2093	0	20.878	0	0	7.55379	5.86728	0.189477	259.189	-518.954	14.0094	284.146	0	21.3602	21.8734	39.8634	1
2216	0	0	216	1	372.524	0	0	162.978	209.547	57.0538	40.8849	-98.5843	289.809	1736.83	17100.6	98.5843	0	11.5795	0	0	7.54402	6.69774	0.114934	199.807	-497.827	18.8277	219.058	0	34.7695	35.4466	62.9355	1
2219	0	0	219	1	468.852	0	0	270.665	198.187	45.2433	131.019	10.7115	379.032	1848.3	17110.2	-10.7115	0	15.704	0	0	8.54238	7.97285	0.263734	225.169	-521.78	14.761	248.335	0	28.4627	29.3496	56.2037	1
2220	0	0	220	1	452.722	0	0	244.385	208.337	45.8694	62.269	-122.166	383.897	1748.01	17178.9	122.166	0	15.2357	0	0	8.21419	6.93373	0.312893	274.689	-526.459	15.1574	323.602	0	27.363	27.7934	51.8193	1
2229	0	0	229	1	394.088	0	0	207.33	186.758	107.36	1.91019	25.5377	391.991	1885.84	16940.3	-25.5377	0	16.6041	0	0	7.03101	5.59083	0.161203	194.988	-489.129	17.2911	264.894	0	25.4521	25.9576	52.0043	1
2231	0	0	231	1	398.65	0	0	186.564	212.086	74.5578	40.0779	-46.4996	314.093	1918.64	16902.1	46.4996	0	12.7552	0	0	8.41525	6.92696	0.219937	227.972	-499.057	17.6049	200.644	0	33.746	33.8804	61.3737	1
2232	0	0	232	1	366.96	0	0	196.583	170.377	-15.6646	16.4693	63.0174	354.414	1909.2	16925.7	-63.0174	0	15.2695	0	0	7.36257	6.21038	0.219886	294.434	-495.235	19.001	232.722	0	27.453	27.9618	62.8218	1
2234	0	0	234	1	266.431	0	0	154.203	112.228	72.8181	-2.20437	150.028	180.328	1820.72	16944.4	-150.028	0	8.25318	0	0	8.4365	6.70879	0.127944	182.047	-490.362	28.4864	192.959	0	46.3671	48.7237	151.693	1
2236	0	0	236	1	381.444	0	0	174.293	207.151	90.4229	37.8272	-97.6188	280.85	2002.44	16904.4	97.6188	0	11.2511	0	0	7.60329	6.27948	0.0304711	248.786	-506.103	18.228	225.689	0	35.7169	35.6163	65.3949	1
2239	0	0	239	1	314.007	0	0	159.163	154.844	5.42474	57.7326	42.116	250.366	1987.78	16884.5	-42.116	0	10.5702	0	0	7.22929	5.76457	0.129951	281.91	-496.677	22.6322	242.916	0	37.6321	37.9602	79.7849	1
2241	0	0	241	1	275.038	0	0	143.175	131.863	24.8006	95.5594	-134.691	252.319	1769.08	16946.3	134.691	0	9.99708	0	0	7.5722	5.96678	0.28051	179.953	-478.108	26.7265	214	0	37.4213	38.3219	73.376	1
2245	0	0	245	1	350.162	0	0	149.24	200.922	82.1932	61.3309	-1.53922	259.501	1811.35	16880.9	1.53922	0	10.7139	0	0	7.48819	6.05015	0.106451	398.401	-504.458	20.0554	250.815	0	37.993	38.354	72.2711	1
2247	0	0	247	1	467.133	0	0	194.31	272.823	34.8022	42.8184	-109.544	468.547	1858.74	16999	109.544	0	18.6774	0	0	7.3935	6.5031	0.242984	241.842	-513.567	14.4439	292.923	0	22.7245	23.2021	42.9197	1
2249	0	0	249	1	367.96	0	0	180.613	187.347	-12.2814	37.5024	-140.029	253.47	1806.16	17004.4	140.029	0	10.114	0	0	8.1423	6.57549	0.120503	191.065	-494.16	19.1987	168.538	0	38.2031	38.9403	74.7534	1
2251	0	0	251	1	398.164	0	0	190.433	207.731	-11.0822	60.0543	-112.734	426.224	1904.62	16981.8	112.734	0	17.0386	0	0	7.77607	6.42119	0.360317	247.016	-513.4	17.4045	250.263	0	24.8724	24.9744	46.9894	1
2252	0	0	252	1	515.772	0	0	265.545	250.227	60.6549	64.4528	21.1355	472.516	1932.55	16877.7	-21.1355	0	19.6884	0	0	7.19396	5.85362	0.242281	297.672	-512.771	12.8059	286.303	0	22.1771	22.4481	45.5269	1
2254	0	0	254	1	302.948	0	0	155.305	147.643	77.7267	27.6774	67.2042	231.285	1915.47	16914.5	-67.2042	0	9.94237	0	0	8.29916	6.44801	0.150488	187.376	-488.201	24.2035	205.696	0	40.8097	41.6805	93.6335	1
2255	0	0	255	1	333.273	0	0	166.071	167.202	2.67753	47.263	-18.4185	349.097	1990.52	16894.9	18.4185	0	14.3405	0	0	7.06704	5.71616	0.212469	191.37	-483.9	21.0431	224.788	0	29.1803	29.0909	54.6039	1
2256	0	0	256	1	317.9	0	0	117.163	200.737	-24.9175	53.2681	-237.678	232.808	1918.46	16888.9	237.678	0	9.31566	0	0	7.5818	5.27391	0.108077	165.656	-471.576	22.2231	188.741	0	35.0755	35.6255	95.9284	1
2258	0	0	258	1	335.762	0	0	156.937	178.824	108.754	99.7367	81.2988	314.655	1884.45	16942.1	-81.2988	0	13.6076	0	0	7.46256	6.04805	0.117014	274.109	-510.299	21.0628	232.246	0	29.9179	30.6582	72.3721	1
2259	0	0	259	1	284.712	0	0	137.219	147.493	10.9985	58.5786	-55.3253	265.85	1982.2	16883.6	55.3253	0	10.7528	0	0	6.7997	6.59457	0.257525	184.474	-479.657	25.6152	192.413	0	37.7979	37.622	67.6515	1
2260	0	0	260	1	368.637	0	0	180.097	188.54	68.8876	92.1087	-75.0519	335.847	2023.97	16850.1	75.0519	0	13.4662	0	0	6.52541	5.23606	0.239188	245.31	-493.788	18.4759	277.795	0	29.3565	29.6288	53.4072	1
2261	0	0	261	1	316.263	0	0	159.559	156.704	67.9314	18.9292	59.6683	237.754	1725.95	16923.3	-59.6683	0	10.1831	0	0	6.93143	6.14182	0.164129	233.265	-491.212	22.4852	1	0	37.9954	39.4381	84.9799	1
2262	0	0	262	1	306.486	0	0	160.925	145.561	201.054	6.82528	-202.001	155.238	1792.15	17035	202.001	0	6.33174	0	0	7.91807	6.26825	0.249926	235.678	-480.518	23.6859	199.079	0	53.2994	55.2899	123.663	1
2267	0	0	267	1	494.774	0	0	244.614	250.16	82.5597	19.9047	-114.747	561.892	1910.64	16922.3	114.747	0	22.4675	0	0	6.56713	5.86156	0.0960488	230.497	-506.763	13.344	318.911	0	19.0354	19.2672	36.4408	1
2270	0	0	270	1	397.749	0	0	218.797	178.952	113.51	49.0584	-17.7893	421.362	1879.69	16992.8	17.7893	0	17.3635	0	0	7.18829	5.41145	0.299878	271.021	-514.107	17.0958	276.836	0	24.5073	24.8418	46.1882	1
2271	0	0	271	1	243.952	0	0	138.338	105.614	25.3995	-27.4015	79.2457	194.152	1967.8	16869.9	-79.2457	0	8.50659	0	0	7.32443	5.86144	0.0868301	202.91	-485.032	30.7559	199.816	0	44.7738	46.133	108.487	1
2273	0	0	273	1	302.587	0	0	165.617	136.971	23.2516	76.9971	76.778	205.746	1870.29	16964.9	-76.778	0	8.83927	0	0	7.00062	5.42227	0.180982	230.305	-484.189	23.4454	204.237	0	42.6079	43.822	100.58	1
2274	0	0	274	1	368.411	0	0	179.381	189.03	26.4165	5.28868	-21.1277	297.383	1966.78	16936.9	21.1277	0	12.2628	0	0	7.27933	5.37396	0.0670083	285.675	-495.456	18.6786	228.634	0	33.0264	33.4341	61.7636	1
2276	0	0	276	1	334.544	0	0	182.18	152.364	-36.1741	43.6333	1.19881	301.807	2029.37	16898.6	-1.19881	0	12.592	0	0	7.47938	5.86838	0.166051	249.12	-494.31	21.1009	215.637	0	33.222	33.1294	63.5445	1
2277	0	0	277	1	276.049	0	0	147.466	128.583	65.6824	-2.44078	-7.9209	234.659	1827.86	16944.6	7.9209	0	9.74883	0	0	7.50372	6.21231	0.181139	300.307	-505.736	26.6955	211.987	0	41.4867	42.5474	77.59	1
2279	0	0	279	1	343.518	0	0	188.52	154.999	-17.1187	36.257	33.3414	306.942	1811	16905.9	-33.3414	0	12.9696	0	0	6.24563	5.86466	0.273339	260.958	-506.864	20.1495	244.011	0	30.8404	31.1823	64.4212	1
2280	0	0	280	1	289.788	0	0	151.107	138.682	58.1598	-16.5934	132.732	201.267	1935.04	16859.1	-132.732	0	9.11788	0	0	6.65879	6.27454	0.141406	193.951	-477.806	24.9029	202.028	0	39.7353	41.382	126.342	1
2281	0	0	281	1	335.948	0	0	189.473	146.475	23.7828	57.3134	-1.23468	307.243	1770.1	16984.5	1.23468	0	12.6777	0	0	7.9707	5.5108	0.278986	241.144	-503.478	20.9986	228.223	0	32.708	33.3995	61.3406	1
2282	0	0	282	1	331.964	0	0	161.001	170.963	21.4611	83.8712	-137.028	260.282	1772.42	16958	137.028	0	10.3116	0	0	7.93454	6.19524	0.138272	198.912	-494.258	21.5144	211.197	0	36.8196	37.6627	72.5372	1
2283	0	0	283	1	319.527	0	0	175.724	143.803	69.8156	63.8859	-12.9241	334.046	1823.72	16978	12.9241	0	13.707	0	0	8.0141	5.99832	0.217178	147.803	-483.585	22.4657	217.455	0	30.8822	31.4414	57.5859	1
2285	0	0	285	1	428.2	0	0	200.392	227.808	37.7908	46.9909	-81.7345	314.57	1855.75	16895.2	81.7345	0	12.6153	0	0	7.74656	6.005	0.128934	275.02	-491.324	15.9164	180.48	0	32.2142	32.4983	59.3359	1
2286	0	0	286	1	307.199	0	0	145.702	161.497	77.0712	26.1359	-114.59	208.704	2015.79	16916.1	114.59	0	8.33359	0	0	8.26735	6.42239	0.267018	213.578	-498.266	23.7811	216.448	0	46.6532	46.6851	87.4575	1
2287	0	0	287	1	300.482	0	0	147.879	152.603	32.7507	107.832	52.289	195.916	1860.79	16834.4	-52.289	0	8.28708	0	0	7.07502	6.36218	0.161515	166.413	-476.565	24.0213	175.74	0	46.6127	47.4132	103.231	1
2288	0	0	288	1	429.353	0	0	206.956	222.397	70.6489	45.7308	-33.8479	415.246	2022.21	16896.5	33.8479	0	16.9257	0	0	7.46827	6.22158	0.284364	205.653	-498.283	15.8661	276.445	0	25.6275	25.724	47.5499	1
2289	0	0	289	1	355.115	0	0	166.014	189.101	37.3097	13.0341	-50.6134	373.824	1955.89	16929.2	50.6134	0	15.2133	0	0	7.26317	6.17027	0.205212	249.234	-508.042	19.71	258.675	0	27.724	28.0368	51.0349	1
2290	0	0	290	1	346.241	0	0	166.942	179.298	39.2156	70.8298	-107.06	232.7	1854.32	16971	107.06	0	9.25906	0	0	6.6793	5.42101	0.130029	252.576	-486.579	19.9476	218.964	0	39.7647	40.5005	74.3713	1
2292	0	0	292	1	385.202	0	0	155.513	229.689	34.7341	59.5764	-95.5657	403.458	1858.81	16982.3	95.5657	0	16.1075	0	0	6.96143	5.91046	0.245766	235.442	-503.858	17.8113	246.74	0	25.4116	25.8346	47.3298	1
2293	0	0	293	1	358.276	0	0	169.697	188.578	53.358	14.5458	40.9938	296.109	1939.84	16927.7	-40.9938	0	12.551	0	0	7.26851	6.3919	0.147474	288.89	-506.512	19.5665	256.999	0	32.4317	33.2566	70.0918	1
2294	0	0	294	1	317.19	0	0	129.967	187.223	21.0436	6.00759	-124.306	289.351	1972.16	16936.2	124.306	0	11.5799	0	0	7.78769	5.52214	0.178575	234.622	-495.194	22.4281	249.983	0	33.202	33.4537	64.8035	1
2295	0	0	295	1	316.78	0	0	144.473	172.306	40.9462	10.6296	-131.438	261.13	1852.59	16931.6	131.438	0	10.4166	0	0	6.62107	6.10206	0.147844	195.954	-486.373	22.3362	198.672	0	36.0378	36.8911	69.1885	1
2297	0	0	297	1	319.304	0	0	139.901	179.404	112.648	30.8253	-165.582	170.333	1880.55	17011	165.582	0	6.77416	0	0	7.3521	5.74331	0.128948	220.908	-497.216	22.2158	217.519	0	50.5467	52.2202	107.41	1
2300	0	0	300	1	281.012	0	0	188.846	92.1659	67.1496	19.3636	93.8744	222.64	2025.71	16823.2	-93.8744	0	9.74058	0	0	6.12563	5.72387	0.117001	191.143	-475.195	25.4044	216.821	0	37.4571	38.8891	98.1509	1
2301	0	0	301	1	282.22	0	0	143.003	139.217	-43.1242	16.8564	-56.6591	258.396	1837	16925.3	56.6591	0	10.6091	0	0	6.45225	5.43515	0.137436	261.539	-480.508	25.2761	181.354	0	36.9892	37.1387	66.3937	1
2302	0	0	302	1	327.111	0	0	189.694	137.418	2.93828	37.1276	-130.42	212.014	1890.6	16905.1	130.42	0	8.45036	0	0	6.949	5.61706	0.101745	282.794	-495.624	21.445	216.312	0	43.3242	43.3741	83.6383	1
2303	0	0	303	1	274.205	0	0	117.463	156.743	-13.4379	280.788	81.9058	164.031	1807.32	16960.4	-81.9058	0	7.3785	0	0	6.76886	6.51123	0.279599	182.35	-479.512	26.7553	170.011	0	50.6326	53.7644	125.018	1
2305	0	0	305	1	446.425	0	0	178.746	267.679	31.7889	46.1361	-92.3925	399.116	1861.75	16896.1	92.3925	0	15.9675	0	0	7.05581	5.83344	0.24831	282.056	-491.522	15.0473	217.746	0	25.7542	25.9673	48.0172	1
2307	0	0	307	1	377.921	0	0	206.561	171.36	16.7763	-5.14603	38.5374	375.966	1777.1	16947.3	-38.5374	0	15.9961	0	0	6.62918	5.13282	0.107246	221.067	-488.364	17.9519	266.258	0	25.6019	26.4338	53.3991	1
2308	0	0	308	1	363.585	0	0	206.717	156.868	62.5324	19.9956	24.0588	332.955	1731.35	16922.2	-24.0588	0	13.9766	0	0	7.58735	5.23374	0.169861	239.763	-494.874	18.9879	244.529	0	29.4183	30.2987	58.5121	1
2309	0	0	309	1	331.341	0	0	131.282	200.059	-93.9631	11.5119	-190.029	234.58	1887.84	17030.3	190.029	0	9.623	0	0	6.91209	6.32415	0.220515	226.638	-496.362	21.3335	225.516	0	37.7618	38.6132	81.5529	1
2310	0	0	310	1	353.584	0	0	189.624	163.96	47.9441	91.1847	-23.0624	322.815	1745.94	17150	23.0624	0	13.1661	0	0	6.56459	5.95882	0.251563	223.417	-496.733	19.5884	235.989	0	30.8479	31.3201	56.855	1
2313	0	0	313	1	424.8	0	0	187.446	237.355	2.63344	48.3468	-111.765	490.601	1890.91	16893.9	111.765	0	19.5929	0	0	5.78552	4.85177	0.171071	209.185	-481.733	15.532	280.498	0	20.6337	20.619	39.3443	1
2314	0	0	314	1	376.996	0	0	191.809	185.188	65.8577	49.6603	-74.9609	378.263	1827.68	16992.2	74.9609	0	15.1969	0	0	6.43991	6.12358	0.128564	222.959	-494.604	18.1999	255.66	0	26.9155	27.4126	48.9231	1
2315	0	0	315	1	404.094	0	0	194.882	209.212	86.4791	35.3071	0.199612	424.839	1906.72	17006.6	-0.199612	0	17.6141	0	0	7.71189	6.38674	0.162926	203.008	-497.436	17.09	269.155	0	24.9109	25.4068	48.3087	1
2316	0	0	316	1	386.188	0	0	164.002	222.186	-40.2254	76.8838	-127.711	292.64	1734.45	17064.6	127.711	0	11.736	0	0	7.30762	5.92072	0.251532	242.329	-496.126	17.8278	197.856	0	33.0055	33.4756	62.5619	1
2317	0	0	317	1	429.325	0	0	254.814	174.511	66.479	-6.12315	2.77	413.084	1827.06	17048	-2.77	0	17.2618	0	0	7.29117	5.83811	0.0134363	222.701	-501.186	15.7675	261.873	0	24.7985	25.6941	47.9826	1
2318	0	0	318	1	312.126	0	0	132.774	179.351	-227.681	361.87	38.7361	251.209	2021.56	16879.3	-38.7361	0	13.2038	0	0	7.09921	6.13914	0.539472	215.847	-483.639	22.888	227.769	0	36.2702	36.2243	68.3956	1
2319	0	0	319	1	290.698	0	0	116.75	173.947	54.8776	52.4212	-78.1811	223.296	1938.32	16889.8	78.1811	0	8.95753	0	0	7.07252	6.7095	0.203487	221.424	-486.962	25.1261	208.641	0	44.131	44.2584	79.2304	1
2330	0	0	330	1	315.651	0	0	131.408	184.243	20.2082	46.7216	-227.203	246.199	1972.99	16895.5	227.203	0	9.76676	0	0	6.71643	5.66098	0.213132	313.575	-494.013	22.3103	263.613	0	34.5379	34.8846	86.263	1
2331	0	0	331	1	253.835	0	0	122.442	131.394	1.73386	-17.6798	-67.8609	197.168	1891.81	16860.2	67.8609	0	8.05997	0	0	6.85894	5.74644	0.0534904	211.077	-483.112	29.0317	192.405	0	47.8824	48.1187	85.1963	1
2335	0	0	335	1	357.889	0	0	145.413	212.476	-29.5691	92.0134	-115.328	398.783	1923.11	16949.8	115.328	0	15.9789	0	0	5.91765	5.36646	0.377517	202.775	-477.426	19.0114	253.271	0	24.849	24.7974	46.8461	1
2337	0	0	337	1	277.61	0	0	101.535	176.075	120.414	117.911	36.4389	151.239	1773.13	16824.3	-36.4389	0	6.38556	0	0	6.72833	5.82398	0.185754	226.456	-476.264	26.0505	189.365	0	57.7537	59.0043	121.046	1
2339	0	0	339	1	274.812	0	0	120.626	154.185	-49.4864	37.2755	-123.904	262.443	1843.37	17004.6	123.904	0	10.5908	0	0	6.45026	5.08103	0.174824	300.388	-504.23	25.9228	236.243	0	34.6951	35.2295	66.3059	1
2340	0	0	340	1	360.208	0	0	186.825	173.384	58.8835	57.4294	25.5546	307.422	1834.66	16984.4	-25.5546	0	12.8452	0	0	6.27021	5.89046	0.210056	176.467	-482.839	19.0856	233.965	0	30.8823	31.6496	63.3291	1
2341	0	0	341	1	251.46	0	0	102.045	149.415	-1.70913	58.8784	50.7912	236.914	1994.91	16883.3	-50.7912	0	10.057	0	0	7.15495	6.37262	0.175417	254.817	-494.096	29.8362	210.425	0	39.4134	39.8272	86.8603	1
2342	0	0	342	1	257.048	0	0	116.749	140.299	-39.0746	215.471	-49.8977	217.975	1832.95	17025.7	49.8977	0	9.06175	0	0	7.24486	5.93087	0.272769	214.37	-488.73	28.8568	173.673	0	43.7095	44.9178	77.7921	1
2347	0	0	347	1	372.527	0	0	171.824	200.703	35.6546	99.1015	83.691	301.524	1857.89	16843.1	-83.691	0	12.996	0	0	6.77481	6.26956	0.32869	226.977	-487.85	18.5596	234.803	0	30.3859	31.1293	76.4274	1
2348	0	0	348	1	412.632	0	0	205.312	207.319	-22.5801	51.3703	-48.9842	287.723	1916.12	16890.8	48.9842	0	11.7284	0	0	7.52177	6.42394	0.277277	240.731	-507.018	16.6569	226.229	0	35.6894	35.3873	64.2963	1
2350	0	0	350	1	396.873	0	0	183.901	212.972	16.1738	8.25688	-224.646	358.127	1777.71	17033.6	224.646	0	14.2845	0	0	6.8406	5.60443	0.20163	185.622	-484.788	17.121	257.767	0	24.7465	25.828	60.7312	1
2355	0	0	355	1	389.415	0	0	237.358	152.057	6.31096	23.5853	-66.9818	370.264	1887.23	17018.3	66.9818	0	14.9937	0	0	7.561	6.0514	0.395455	266.082	-495.487	17.7346	239.062	0	28.0217	28.5082	50.962	1
2356	0	0	356	1	378.172	0	0	230.72	147.452	23.5693	28.5248	95.0333	315.488	1969.63	16913.7	-95.0333	0	13.785	0	0	7.43516	5.74474	0.0188261	322.92	-504.767	18.2472	1	0	29.053	29.8585	74.9731	1
2357	0	0	357	1	329.149	0	0	196.247	132.902	65.5414	60.168	46.5333	303.914	1828	16981.7	-46.5333	0	12.8429	0	0	7.0552	4.76356	0.302222	245.731	-484.246	21.0281	225.516	0	30.8548	31.6691	64.8395	1
2358	0	0	358	1	305.281	0	0	128.966	176.315	73.663	13.1316	-2.61922	293.498	1819.88	16929.1	2.61922	0	12.1863	0	0	6.29751	4.78485	0.130192	203.267	-474.792	22.7481	224.95	0	31.9814	32.6292	61.0448	1
2359	0	0	359	1	301.523	0	0	154.918	146.605	87.5072	73.0679	121.621	238.083	1806.03	16869.1	-121.621	0	10.5633	0	0	6.91443	5.57352	0.2344	226.917	-473.272	23.5755	218.718	0	35.4898	36.46	101.919	1
2361	0	0	361	1	344.579	0	0	238.461	106.118	-15.5301	110.938	-47.36	267.378	1809.41	16930.9	47.36	0	10.8716	0	0	7.49404	6.08435	0.303424	219.415	-492.109	20.4486	194.729	0	37.6181	37.8238	67.3323	1
2363	0	0	363	1	463.92	0	0	278.966	184.954	99.8533	1.94167	91.7624	501.061	1893.35	16940.3	-91.7624	0	22.0419	0	0	6.70462	5.2638	0.208609	224.71	-497.419	14.2675	372.373	0	19.3353	19.9358	48.7452	1
2364	0	0	364	1	427.131	0	0	236.355	190.776	38.8887	85.0154	-2.905	447.788	1954.31	16956.8	2.905	0	18.4221	0	0	6.04316	5.50303	0.335321	212.945	-482.001	15.5988	267.029	0	22.6181	22.9403	44.698	1
2366	0	0	366	1	257.579	0	0	112.859	144.72	2.72352	70.292	-96.5323	174.604	1791.16	16871.9	96.5322	0	6.98423	0	0	6.21076	5.44552	0.135287	265.367	-487.81	28.0834	197.85	0	51.6251	52.0624	93.7738	1
2367	0	0	367	1	272.35	0	0	146.843	125.507	122.408	-1.50821	0.632362	140.949	2169.77	16744.4	-0.632362	0	5.91736	0	0	6.27112	5.71969	0.0774178	200.842	-477.816	26.4246	194.189	0	62.1484	63.9236	117.336	1
2368	0	0	368	1	341.135	0	0	159.909	181.225	60.7106	-19.7676	-38.8413	258.171	1832.83	16862.3	38.8413	0	10.6366	0	0	6.75969	5.12534	0.0437687	259.712	-491.323	20.2232	241.646	0	36.5157	37.2886	67.1051	1
2369	0	0	369	1	352.832	0	0	212.052	140.78	26.2493	-17.1289	-18.8904	224.177	1767.63	16959.3	18.8904	0	9.3046	0	0	7.01402	5.56394	0.0983785	289.671	-495.698	19.6332	203.946	0	41.9905	43.3068	76.6826	1
2371	0	0	371	1	325.721	0	0	172.676	153.045	37.2433	81.0353	22.9295	240.849	1756.64	16960.8	-22.9295	0	10.0321	0	0	6.48549	5.59233	0.192825	195.148	-480.657	21.4187	197.235	0	38.2991	39.4654	76.4847	1
2372	0	0	372	1	415.984	0	0	227.002	188.982	0.851017	33.6283	-23.0449	463.366	1793.03	16908.6	23.0449	0	19.0369	0	0	6.46908	5.06725	0.108787	254.422	-493.612	16.0565	246.901	0	22.2868	22.4717	41.9569	1
2373	0	0	373	1	410.342	0	0	217.888	192.455	68.3222	34.4634	1.89302	316.417	1725.56	17007.4	-1.89302	0	13.1116	0	0	7.73737	6.52345	0.273228	256.567	-506.288	16.8215	271.23	0	32.1395	33.0416	61.0465	1
2375	0	0	375	1	291.989	0	0	154.675	137.314	36.7279	85.1885	115.627	153.051	1856.81	16956.7	-115.627	0	6.74185	0	0	7.02669	5.77228	0.148584	312.482	-483.114	24.6088	1	0	53.2368	55.4019	150.499	1
2377	0	0	377	1	356.211	0	0	193.36	162.851	25.7696	109.516	-26.7765	259.95	1768.11	17032	26.7765	0	10.595	0	0	7.30146	5.87375	0.342198	185.152	-486.512	19.5669	204.81	0	37.8664	38.7743	68.3434	1
2379	0	0	379	1	399.414	0	0	264.278	135.136	44.7004	64.4451	102.193	284.839	1848.84	16977.4	-102.193	0	12.4463	0	0	7.42453	6.15677	0.188043	237.334	-495.831	17.2209	250.564	0	31.7102	32.9317	83.853	1
2380	0	0	380	1	485.544	0	0	223.465	262.079	-9.13772	45.4877	-49.8176	577.975	1803.02	16996.4	49.8176	0	23.5111	0	0	6.79484	6.53021	0.367984	299.88	-519.523	13.7505	379.234	0	19.4414	19.594	35.6919	1
2381	0	0	381	1	372.827	0	0	204.954	167.873	-32.6445	88.8427	11.9753	358.955	1826.52	16953	-11.9753	0	14.9899	0	0	7.32965	6.24718	0.445596	245.821	-502.46	18.6553	230.464	0	28.5353	28.8561	55.9218	1
2382	0	0	382	1	336.524	0	0	180.816	155.708	43.5369	-12.0384	-158.285	268.038	1750.34	17053.9	158.285	0	10.7098	0	0	7.38522	6.32956	0.156432	195.469	-489.937	21.0727	1	0	34.691	36.1551	70.2489	1
2383	0	0	383	1	343.654	0	0	177.497	166.156	-4.84955	-13.2097	-139.886	334.731	1798.73	17055.1	139.886	0	13.4679	0	0	7.46193	5.96503	0.163483	281.181	-520.87	20.4702	289.977	0	28.9348	29.8712	56.671	1
2384	0	0	384	1	310.995	0	0	171.489	139.507	17.3777	100.136	35.8467	247.802	1876.16	16941.7	-35.8467	0	10.3957	0	0	6.88035	5.89089	0.268166	175.274	-475.405	22.8337	173.883	0	37.9134	38.5624	79.1654	1
2386	0	0	386	1	311.514	0	0	152.721	158.793	90.7592	36.6608	28.6788	239.919	1802.78	16905.5	-28.6788	0	10.0903	0	0	7.02176	5.68291	0.068491	275.553	-500.547	22.7568	245.239	0	39.0858	39.6743	79.0472	1
2387	0	0	387	1	270.897	0	0	150.589	120.308	70.8032	44.0398	102.343	157.301	1922.4	16898.2	-102.343	0	6.89581	0	0	6.37139	4.86791	0.0960281	232.662	-468.747	26.2338	194.887	0	50.6738	51.9238	135.23	1
2389	0	0	389	1	267.313	0	0	124.199	143.113	66.0694	46.0371	154.051	170.496	1927.13	16896.2	-154.051	0	7.7578	0	0	6.25192	5.62037	0.104596	216.994	-474.805	26.9661	190.541	0	44.1526	45.8562	156.36	1
2390	0	0	390	1	257.226	0	0	155.098	102.127	-65.6575	31.1192	188.436	219.071	2058.86	16911.1	-188.436	0	10.403	0	0	6.18028	5.487	0.271436	184.926	-475.75	28.1369	232.748	0	33.8289	35.148	141.823	1
2391	0	0	391	1	321.033	0	0	158.196	162.837	83.2057	93.4676	60.801	202.196	1710.67	16948.4	-60.801	0	8.60983	0	0	6.63534	5.53562	0.324198	256.491	-483.445	21.8077	235.602	0	43.3335	44.8879	95.7124	1
2392	0	0	392	1	384.77	0	0	196.727	188.043	-9.36502	82.0867	87.4568	291.384	1902.91	16860.1	-87.4568	0	12.6372	0	0	6.18966	5.37106	0.15451	235.054	-480.103	17.5588	219.39	0	30.3943	30.8442	76.5963	1
2393	0	0	393	1	347.494	0	0	160.859	186.635	64.1639	54.4698	-7.12027	313.813	1729.72	16987.4	7.12027	0	12.916	0	0	6.58288	5.06611	0.171556	223.338	-486.008	19.738	205.009	0	30.6597	31.4207	57.5353	1
2394	0	0	394	1	377.574	0	0	198.635	178.938	79.8398	-27.5617	-5.70583	412.217	1913.36	16969.8	5.70583	0	17.2794	0	0	6.4791	5.71138	0.138554	232.575	-492.112	18.081	1	0	24.351	24.9652	47.3341	1
2395	0	0	395	1	296.054	0	0	133.127	162.926	114.384	-34.4161	-218.44	145.646	1779.16	17076.3	218.44	0	5.87359	0	0	7.58854	5.81474	0.0889892	226.241	-483.737	24.4039	187.387	0	54.2558	56.9371	135.887	1
2398	0	0	398	1	332.569	0	0	147.187	185.382	66.9635	23.0384	-57.4096	188.667	1826.58	17018.8	57.4096	0	7.64898	0	0	6.30354	5.84281	0.109828	270.78	-498.39	20.9321	171.576	0	48.9195	50.2755	86.5633	1
2399	0	0	399	1	345.993	0	0	158.957	187.035	20.499	35.6913	-50.212	364.102	1972.7	16906.5	50.212	0	14.7763	0	0	5.60363	4.96859	0.0828861	294.343	-494.171	19.575	271.52	0	26.725	26.7093	49.3003	1
2400	0	0	400	1	400.533	0	0	211.174	189.359	44.5348	99.6083	49.2262	282.993	1849.01	16842.6	-49.2262	0	11.9474	0	0	6.27936	6.10408	0.183834	229.3	-492.096	16.9419	186.213	0	32.6729	33.3182	72.9263	1
2401	0	0	401	1	408.78	0	0	159.066	249.715	42.1567	41.6195	-47.8534	342.184	1951.04	16900.6	47.8534	0	13.8741	0	0	7.06173	5.32258	0.25096	252.708	-501.366	16.5294	286.308	0	29.2739	29.3889	54.0032	1
2403	0	0	403	1	297.036	0	0	143.91	153.126	86.8028	81.9171	-44.5959	280.599	1906.4	16860.3	44.5959	0	11.3771	0	0	6.15811	4.93726	0.0958154	210.748	-476.911	23.5028	222.302	0	33.8962	33.9631	61.8454	1
2406	0	0	406	1	295.734	0	0	153.501	142.234	33.2576	186.966	-67.367	156.151	1959.94	16854.9	67.367	0	6.34146	0	0	6.96356	5.52496	0.155236	241.268	-485.118	24.119	200.486	0	58.6493	59.4499	104.669	1
2409	0	0	409	1	266.378	0	0	157.207	109.171	-4.37245	54.8524	115.652	175.316	1997.57	16987	-115.652	0	7.75895	0	0	6.76346	5.92907	0.0244649	205.978	-476.218	27.438	194.642	0	46.3137	47.8488	133.771	1
2412	0	0	412	1	293.474	0	0	160.376	133.098	66.5819	80.3328	51.9679	237.318	1826.96	16861.9	-51.9679	0	10.046	0	0	6.70476	5.38652	0.209375	227.409	-481.28	24.1983	206.192	0	38.1148	38.8014	83.513	1
2413	0	0	413	1	258.49	0	0	90.7753	167.714	58.6086	4.11054	-160.479	197.372	1934.59	16938.1	160.479	0	7.8545	0	0	6.61133	5.36935	0.0576429	245.298	-479.886	28.0993	224.457	0	43.7334	44.5858	91.1782	1
2416	0	0	416	1	458.326	0	0	233.328	224.999	49.388	7.91219	-58.2748	375.795	1844.15	17033.9	58.2748	0	15.2678	0	0	6.23702	6.01705	0.0535988	308.207	-512.074	14.5186	236.088	0	26.7172	27.5951	48.6894	1
2417	0	0	417	1	323.405	0	0	134.681	188.723	65.7279	113.503	135.481	202.908	1927.47	16928.4	-135.481	0	9.06912	0	0	6.46292	5.86246	0.0900179	271.31	-499.314	21.6779	250.424	0	39.1729	40.8726	125.978	1
2418	0	0	418	1	311.07	0	0	150.713	160.357	-95.7487	261.739	-44.4122	192.676	1789.97	16979.4	44.4122	0	8.3318	0	0	6.51961	6.31732	0.273146	237.516	-493.332	22.8605	189.936	0	48.2737	49.037	84.2351	1
2420	0	0	420	1	353.605	0	0	133.284	220.322	58.0685	93.9902	-46.8094	215.488	2034.79	16848.2	46.8094	0	8.71299	0	0	6.60571	6.07694	0.10599	212.236	-485.831	19.628	196.707	0	44.5611	45.1221	79.5513	1
2421	0	0	421	1	306.173	0	0	166.992	139.182	75.927	81.1861	170.359	255.4	1917.27	16960.7	-170.359	0	11.7444	0	0	6.84774	6.23395	0.115232	191.589	-485.155	23.3718	199.627	0	31.3113	32.9788	118.591	1
2422	0	0	422	1	303.608	0	0	129.753	173.855	71.9943	40.9482	-134.449	157.273	1821.55	16901.3	134.449	0	6.24383	0	0	7.11294	5.40668	0.183843	291.921	-489.745	23.3799	184.224	0	55.5069	56.5299	109.833	1
2429	0	0	429	1	280.731	0	0	143.263	137.467	1.83662	76.9367	-53.2435	241.187	1991.36	16964.9	53.2435	0	9.76149	0	0	6.68432	5.84457	0.372336	292.17	-491.591	25.6972	1	0	40.3557	40.1479	72.3361	1
2433	0	0	433	1	254.72	0	0	124.845	129.875	41.5394	27.2253	134.259	152.838	1951.66	16915	-134.259	0	6.86381	0	0	6.63044	5.94417	0.119205	234.256	-472.011	28.9095	174.119	0	50.4792	52.6193	163.005	1
2434	0	0	434	1	300.085	0	0	140.57	159.516	41.8466	85.2708	-14.436	205.275	1951.35	16856.9	14.436	0	8.40283	0	0	6.10884	5.61319	0.116251	216.124	-475.269	23.4632	185.356	0	44.9353	45.3937	84.2134	1
2435	0	0	435	1	320.767	0	0	140.077	180.69	18.8963	115.528	-141.061	228.051	1774.98	16926.3	141.061	0	9.04063	0	0	5.7113	5.48824	0.113394	200.424	-465.851	21.5465	219.278	0	39.0466	39.8217	75.3996	1
2436	0	0	436	1	380.263	0	0	203.515	176.748	81.8045	69.4016	70.617	298.124	1911.4	16872.8	-70.617	0	12.7826	0	0	6.25555	5.34436	0.247132	320.128	-508.643	17.8033	296.51	0	30.2648	30.7387	71.6104	1
2437	0	0	437	1	373.754	0	0	208.039	165.715	69.1785	64.3922	25.5704	360.535	2023.68	16877.8	-25.5704	0	15.0629	0	0	6.75446	5.70361	0.225045	314.167	-504.361	18.3492	308.28	0	27.3306	27.6904	56.2975	1
2438	0	0	438	1	324.124	0	0	192.73	131.394	38.2944	88.2839	-0.43632	265.199	1954.91	16853.9	0.43632	0	10.9216	0	0	6.34203	5.18693	0.214244	337.612	-502.087	21.3701	246.06	0	35.5066	35.9295	68.3731	1
2439	0	0	439	1	303.682	0	0	149.539	154.143	-15.124	73.0851	-31.3178	217.867	1908.66	16968.8	31.3178	0	8.90941	0	0	6.32581	5.55702	0.179273	228.821	-480.091	23.1874	188.056	0	43.1464	43.2538	78.5499	1
2440	0	0	440	1	296.438	0	0	155.224	141.213	43.3551	43.0129	-126.441	260.001	1949.84	16998.8	126.441	0	10.3287	0	0	6.54734	5.90107	0.127459	259.379	-492.089	24.0606	215.274	0	36.2037	36.805	69.1502	1
2442	0	0	442	1	350.82	0	0	179.514	171.305	45.0564	52.6268	68.9667	267.278	1948.14	16889.6	-68.9667	0	11.4451	0	0	6.39524	5.34691	0.088342	250.147	-483.274	19.5599	227.671	0	33.2196	33.9236	78.5655	1
2444	0	0	444	1	247.155	0	0	113.584	133.571	6.51616	80.7916	37.3492	153.195	2086.34	16961.1	-37.3492	0	6.44047	0	0	7.09648	5.34726	0.216995	209.459	-465.151	29.865	188.469	0	58.7454	58.8078	119.839	1
2446	0	0	446	1	351.359	0	0	196.115	155.244	55.4676	117.805	-101.375	342.239	1838.07	17023.7	101.375	0	13.6389	0	0	6.01853	5.09829	0.232463	248.145	-489.207	19.3682	247.248	0	27.8157	28.5963	51.9441	1
2447	0	0	447	1	313.519	0	0	121.489	192.031	17.8874	118.474	86.6285	199.335	2074.97	16923.4	-86.6285	0	8.61582	0	0	7.28265	5.87552	0.154339	227.695	-486.306	22.7288	217.349	0	44.2591	45.0557	110.026	1
2448	0	0	448	1	307.439	0	0	156.039	151.4	-37.7447	127.174	-134.737	196.8	1831.62	17114	134.737	0	7.89273	0	0	6.8213	6.04696	0.213236	190.316	-479.851	23.1836	150.902	0	45.9857	47.2876	87.8791	1
2449	0	0	449	1	271.193	0	0	157.249	113.944	83.5172	5.02707	48.1954	266.944	1810.02	16937.2	-48.1954	0	11.4049	0	0	6.19632	5.0845	0.0881368	257.762	-484.716	26.2374	240.97	0	33.5847	34.5384	72.058	1
2452	0	0	452	1	339.166	0	0	186.829	152.338	111.605	101.706	139.633	282.369	1881.6	16840.5	-139.633	0	12.7174	0	0	5.9846	5.54211	0.277981	227.87	-480.604	20.2897	229.618	0	29.0273	29.8754	93.039	1
2453	0	0	453	1	264.811	0	0	126.241	138.569	-28.6836	94.9697	72.4611	187.65	1822.56	16946.9	-72.4611	0	8.0853	0	0	6.07449	5.4525	0.25448	214.422	-470.476	27.1158	196.216	0	45	46.1489	105.833	1
2455	0	0	455	1	371.565	0	0	190.591	180.974	47.1524	77.1875	-1.2157	245.272	1846.39	16964.7	1.2157	0	10.1005	0	0	6.20784	5.26906	0.233745	228.413	-478.433	18.2518	194.322	0	37.8255	38.5596	72.3314	1
2456	0	0	456	1	260.064	0	0	113.575	146.488	-49.7222	96.6897	-140.717	183.82	1943.26	16945.2	140.717	0	7.37922	0	0	6.87766	5.32855	0.243905	207.897	-477.594	27.9845	190.383	0	48.0382	47.9261	95.3701	1
2464	0	0	464	1	385.285	0	0	214.546	170.739	8.68135	24.3611	22.7694	255.663	1984.52	16917.8	-22.7694	0	10.7292	0	0	7.17853	5.08641	0.143144	251.214	-495.619	17.6493	247.559	0	36.8436	37.1447	73.7831	1
2465	0	0	465	1	304.221	0	0	150.237	153.984	-40.4129	9.37083	28.9492	277.066	1933.95	16833.2	-28.9492	0	11.7908	0	0	6.20871	5.40799	0.0900881	197.764	-478.587	23.0478	186.007	0	33.4838	33.8152	68.7457	1
2466	0	0	466	1	316.308	0	0	160.306	156.002	-13.321	146.305	81.6009	213.383	1906.86	16995.2	-81.6009	0	9.24069	0	0	6.35013	5.68933	0.226788	196.101	-483.093	22.1582	201.816	0	39.9052	41.16	98.7108	1
2467	0	0	467	1	254.317	0	0	106.963	147.354	-10.7208	28.7791	-285.474	239.84	1804.6	17013.1	285.474	0	9.68724	0	0	7.11053	5.31786	0.142065	224.406	-488.242	28.8397	224.916	0	32.344	33.8408	104.502	1
2468	0	0	468	1	278.38	0	0	125.836	152.544	41.8934	48.4309	-76.1495	248.481	1751.99	16993.4	76.1495	0	9.97773	0	0	6.96373	5.63917	0.140919	215.119	-483.777	25.9698	211.251	0	38.4946	39.3571	69.0478	1
2473	0	0	473	1	240.914	0	0	139.842	101.072	50.6938	137.713	73.4633	183.112	1942.51	16904.1	-73.4633	0	7.85127	0	0	6.06564	4.92504	0.0922776	225.361	-465.113	30.0545	197.799	0	45.1564	46.2513	108.516	1
2481	0	0	481	1	275.891	0	0	137.84	138.05	43.4965	92.6362	-60.1943	189.443	1750.38	17048.9	60.1943	0	7.62574	0	0	6.23064	5.45343	0.16383	181.874	-465.279	25.889	202.107	0	48.276	49.5413	84.8896	1
2486	0	0	486	1	309.284	0	0	147.885	161.399	37.7132	74.5939	-50.4609	236.193	1756.17	16967.3	50.4609	0	9.54258	0	0	6.27991	5.3233	0.166848	235.927	-486.363	22.5987	229.684	0	39.5825	40.4371	70.8078	1
2487	0	0	487	1	283.478	0	0	142.898	140.58	104.342	91.5845	-113.764	178.677	1789.2	16950.3	113.764	0	7.12204	0	0	6.43317	5.03614	0.108597	218.634	-469.796	24.9632	205.155	0	49.1478	50.0569	91.8961	1
2488	0	0	488	1	233.736	0	0	100.17	133.567	14.2327	4.79226	-198.082	156.752	1879.31	16937.4	198.082	0	6.24598	0	0	6.34152	5.20827	0.151815	273.281	-494.972	31.489	198.591	0	51.0596	52.3608	118.408	1
2490	0	0	490	1	380.398	0	0	177.818	202.58	95.388	49.7467	91.9906	320.447	1798.15	16892.5	-91.9906	0	13.9739	0	0	6.81114	5.73058	0.151664	332.221	-502.99	17.9985	254.661	0	28.3753	29.0101	71.703	1
2491	0	0	491	1	313.725	0	0	150.661	163.064	19.079	74.7229	-188.189	261.78	1974.12	16967.1	188.189	0	10.3426	0	0	6.34987	4.8878	0.36607	195.029	-469.729	22.091	203.629	0	32.9054	33.1602	74.0413	1
2492	0	0	492	1	255.342	0	0	136.75	118.592	106.701	123.083	94.7457	169.88	1786.84	16918.8	-94.7457	0	7.40981	0	0	6.724	4.96398	0.187205	200.305	-468.581	28.3413	207.618	0	48.7162	50.145	121.39	1
2494	0	0	494	1	313.177	0	0	162.811	150.366	86.3348	136.735	80.0034	236.596	1807.21	16805.5	-80.0034	0	10.2051	0	0	6.29839	4.83889	0.18189	316.885	-493.424	22.1035	210.132	0	36.1448	36.9821	87.3528	1
2495	0	0	495	1	241.139	0	0	107.734	133.406	35.4622	107.155	-90.7912	150.291	1957.74	16835	90.7912	0	6.00204	0	0	6.35622	5.54764	0.263692	232.581	-475.639	30.5322	172.536	0	60.0295	60.6868	107.161	1
2496	0	0	496	1	334.337	0	0	154.66	179.677	60.9737	26.1286	-102.088	270.499	1832.57	17015.7	102.088	0	10.822	0	0	6.73682	4.84897	0.0896117	236.88	-476.894	20.6044	241.144	0	33.9921	35.044	63.9304	1
2497	0	0	497	1	355.017	0	0	193.994	161.022	43.1469	50.1224	-29.7747	342.396	1850.39	16892.1	29.7747	0	13.9615	0	0	5.7915	5.17911	0.335969	215.019	-477.459	19.1086	1	0	28.2993	28.5185	53.0135	1
2498	0	0	498	1	313.696	0	0	153.91	159.787	-11.0425	73.7706	-87.0157	318.866	1804.92	16968.1	87.0157	0	12.8083	0	0	5.85387	5.19004	0.267645	224.019	-489.617	22.0556	247.98	0	30.128	30.3462	54.5409	1
2499	0	0	499	1	281.188	0	0	129.716	151.472	46.2068	8.404	129.91	182.011	1847.33	16933.8	-129.91	0	8.17663	0	0	6.85234	5.39303	0.168053	274.041	-487.708	25.511	207.83	0	43.9974	45.9279	131.402	1
2500	0	0	500	1	310.637	0	0	159.044	151.593	22.2132	18.2877	17.8451	246.121	1970.99	16923.9	-17.8451	0	10.3043	0	0	6.85903	5.14835	0.19965	225.361	-482.567	22.5885	214.362	0	37.7504	38.2541	75.3662	1
2502	0	0	502	1	355.808	0	0	153.653	202.155	18.2817	29.046	-141.804	235.503	1875.26	16913.2	141.804	0	9.36533	0	0	6.82352	5.65962	0.214989	232.184	-488.673	19.4265	1	0	38.8711	39.3161	76.9943	1
2503	0	0	503	1	266.789	0	0	115.465	151.324	67.3684	27.9382	-61.7789	164.391	1826.17	16914.3	61.7789	0	6.65008	0	0	6.48074	4.94631	0.0684815	207.682	-473.327	26.7943	180.597	0	54.3555	55.0728	97.4857	1
2505	0	0	505	1	306.975	0	0	171.356	135.619	12.8128	76.764	-36.4493	228.085	1980.39	16865.4	36.4493	0	9.27342	0	0	6.08035	5.28496	0.11892	280.876	-489.407	22.7219	226.561	0	41.0389	41.0189	74.3512	1
2506	0	0	506	1	288.526	0	0	147.167	141.358	27.0397	89.1372	-87.5134	269.489	1766.84	16952.7	87.5134	0	10.7722	0	0	6.34046	4.94028	0.312058	193.366	-472.778	24.3779	229.613	0	34.5669	35.2516	63.228	1
2508	0	0	508	1	295.976	0	0	145.012	150.964	22.9532	56.7999	44.9125	222.619	1970.25	16885.4	-44.9125	0	9.40144	0	0	6.92391	5.8258	0.161325	216.033	-487.368	24.2022	1	0	41.1189	41.6768	88.8804	1
2509	0	0	509	1	296.15	0	0	141.68	154.47	63.6089	61.8252	-30.7474	200.515	2029.25	16880.4	30.7474	0	8.16712	0	0	6.72079	5.93462	0.124384	212.545	-482.522	24.1598	224.963	0	47.3533	47.5533	86.0399	1
2510	0	0	510	1	310.215	0	0	133.509	176.706	83.0231	87.8778	2.46969	217.499	1810.52	16954	-2.46969	0	8.98387	0	0	6.2284	6.43333	0.239438	221.997	-487.619	22.8778	172.998	0	43.1442	43.9355	82.9272	1
2516	0	0	516	1	284.61	0	0	142.675	141.935	20.7803	21.0593	-109.393	243.744	1972.42	16921.1	109.393	0	9.75482	0	0	6.71799	4.77503	0.276326	285.473	-482.304	24.8244	1	0	37.4753	37.4744	71.1136	1
2520	0	0	520	1	302.043	0	0	155.378	146.665	36.9105	86.5136	-38.8295	244.044	1956.29	16955.3	38.8295	0	9.89631	0	0	5.43443	4.83413	0.152431	185.947	-460.666	22.7813	194.052	0	37.1577	37.4662	68.575	1
2523	0	0	523	1	322.557	0	0	145.437	177.12	22.0227	64.5916	-34.827	309.547	1871.52	16877.6	34.827	0	12.5921	0	0	5.51565	4.49348	0.205345	421.376	-492.744	21.033	1	0	30.2549	30.2803	56.1437	1
2524	0	0	524	1	339.928	0	0	179.392	160.536	88.0535	6.78006	80.5891	244.557	1905.15	16935.4	-80.5891	0	10.6541	0	0	6.78894	5.59802	0.0841402	219.786	-480.755	20.4581	222.416	0	35.9144	36.9488	87.4083	1
2525	0	0	525	1	290.403	0	0	127.188	163.215	50.4237	74.4726	10.8612	225.82	1942.78	16867.7	-10.8612	0	9.35317	0	0	6.68433	5.37818	0.187224	208.589	-483.693	24.4908	221.811	0	41.155	41.6221	80.8796	1
2526	0	0	526	1	281.267	0	0	154.925	126.342	5.3938	106.257	115.95	158.338	1888.15	16935.6	-115.95	0	6.98518	0	0	6.811	5.24042	0.203311	203.457	-476.753	25.4192	198.327	0	51.1231	52.6611	143.369	1
2527	0	0	527	1	266.697	0	0	106.948	159.748	24.2003	-37.2187	-123.801	280.463	1769.68	16979.4	123.801	0	11.3525	0	0	5.80793	4.83306	0.147234	213.39	-475.546	26.4836	195.707	0	31.7835	32.8779	60.4321	1
2530	0	0	530	1	335.797	0	0	179.393	156.404	111.124	31.0895	152.881	244.146	1882.08	16911.1	-152.881	0	11.1733	0	0	6.10015	4.86818	0.102849	268.479	-481.834	20.3525	229.332	0	32.1291	33.1671	106.861	1
2532	0	0	532	1	341.798	0	0	178.842	162.956	2.9147	55.463	-89.2193	260.431	1790.97	16986.4	89.2193	0	10.4451	0	0	6.64131	5.67839	0.25717	259.869	-481.213	20.3151	211.891	0	36.8855	37.3062	66.2772	1
2533	0	0	533	1	279.743	0	0	113.353	166.39	38.3372	-10.9615	-58.6486	203.389	1755.54	16853.5	58.6486	0	8.29992	0	0	5.89901	5.30033	0.161081	276.989	-479.174	25.2761	221.752	0	44.1048	45.3713	79.8275	1
2534	0	0	534	1	284.529	0	0	125.17	159.359	-20.1015	22.4971	74.6362	205.462	1913.64	16919.7	-74.6362	0	8.91005	0	0	6.42941	5.66282	0.118228	234.371	-475.226	25.1203	1	0	41.8015	42.6014	100.713	1
2536	0	0	536	1	376.831	0	0	163.101	213.73	34.0662	69.9608	-11.7852	260.35	1959.13	16971.9	11.7852	0	10.6782	0	0	5.32997	4.90516	0.121596	339.797	-493.632	17.6923	243.385	0	34.7005	35.1381	66.5456	1
2537	0	0	537	1	333.052	0	0	136.759	196.293	33.2566	51.9791	-169.68	198.617	1760.62	17189.2	169.68	0	7.85028	0	0	6.78599	6.16155	0.155018	208.072	-492.329	21.1221	212.062	0	44.7491	45.6767	91.8943	1
2538	0	0	538	1	281.002	0	0	139.563	141.44	51.0635	89.4355	-107.923	175.539	1842.48	17052.1	107.923	0	6.97931	0	0	6.94775	5.53795	0.183302	196.658	-463.383	25.6298	165.103	0	51.1597	53.1052	95.2584	1
2539	0	0	539	1	349.698	0	0	158.493	191.206	42.6033	87.6276	27.8126	312.224	1950.6	16854.6	-27.8126	0	13.0335	0	0	6.48245	5.4504	0.222044	249.613	-483.709	19.6818	250.812	0	30.5187	31.0278	63.1061	1
2540	0	0	540	1	272.129	0	0	143.656	128.473	129.89	40.8185	149.089	203.343	1863.31	16901.4	-149.089	0	9.29463	0	0	6.6128	5.19794	0.0733919	305.535	-481.926	26.343	216.128	0	38.6368	39.8338	126.193	1
2541	0	0	541	1	343.537	0	0	181.707	161.83	33.3931	29.1058	61.3482	259.138	1959.81	16813.4	-61.3482	0	11.0822	0	0	5.76671	5.26835	0.135101	310.116	-490.826	19.8602	1	0	33.6768	34.5647	77.2389	1
2542	0	0	542	1	345.89	0	0	167.557	178.333	99.9353	45.9222	-0.211933	281.656	1793.6	16896.3	0.211933	0	11.6773	0	0	5.90375	5.01049	0.136757	215.804	-477.033	19.6669	213.285	0	32.9844	33.3232	63.4164	1
2544	0	0	544	1	335.722	0	0	165.816	169.907	39.93	49.5913	2.48066	290.983	1753.95	16992.3	-2.48066	0	12.0296	0	0	6.50732	5.5164	0.243089	250.68	-493.363	20.6602	241.911	0	32.8451	33.7287	62.7896	1
2545	0	0	545	1	327.828	0	0	175.525	152.303	7.5358	40.8016	-265.315	213.306	1886	17001.1	265.315	0	8.53538	0	0	6.78853	5.36108	0.251725	264.183	-493.834	21.2643	232.463	0	36.6639	38.0315	109.022	1
2546	0	0	546	1	262.58	0	0	132.259	130.321	74.6	0.148375	-157.88	230.577	1818.94	16942.1	157.88	0	9.19033	0	0	6.62504	5.01932	0.114591	257.194	-478.928	27.4008	1	0	37.4335	38.649	78.1421	1
2547	0	0	547	1	339.214	0	0	158.91	180.304	63.4776	31.6502	-83.4962	303.619	1830.06	17010.2	83.4962	0	12.1945	0	0	6.14032	4.79286	0.197523	218.714	-479.168	20.1037	225.569	0	30.7927	31.5905	56.5835	1
2550	0	0	550	1	252.454	0	0	144.67	107.784	12.2541	47.0244	118.493	178.106	1881.29	16895.2	-118.493	0	7.89302	0	0	6.61525	5.32599	0.190705	238.707	-479.451	28.8863	244.368	0	45.5614	46.495	130.36	1
2551	0	0	551	1	298.804	0	0	134.081	164.722	72.2404	89.3045	-197.469	225.704	1920.96	16952.6	197.469	0	8.90436	0	0	5.73586	4.70676	0.116169	201.389	-465.386	23.1165	190.29	0	36.193	36.8957	83.4938	1
2552	0	0	552	1	261.543	0	0	114.858	146.685	89.8439	20.3719	17.4185	161.688	2003.02	16822.2	-17.4185	0	6.77862	0	0	6.98812	5.23371	0.181353	205.331	-477.773	27.7889	182.266	0	55.589	56.667	107.451	1
2554	0	0	554	1	378.873	0	0	203.713	175.16	14.0969	48.9587	-21.4052	390.877	1979.1	16893.2	21.4052	0	16.0155	0	0	6.09064	4.89729	0.181318	215.619	-489.609	17.7374	282.436	0	25.3939	25.3731	47.9797	1
2555	0	0	555	1	301.277	0	0	112.61	188.667	74.7397	19.5734	-134.575	214.714	1918.46	16922.6	134.575	0	8.55096	0	0	6.53444	5.2305	0.162345	190.513	-473.686	23.3476	190.572	0	41.4467	41.9044	81.3802	1
2556	0	0	556	1	249.534	0	0	111.041	138.492	30.3864	56.9439	-98.8545	255.438	1962.81	16885.3	98.8545	0	10.1944	0	0	5.77348	4.59553	0.139588	172.179	-455.181	28.5009	225.104	0	35.4648	35.4172	65.8227	1
2558	0	0	558	1	314.477	0	0	165.166	149.311	44.561	93.2923	-38.0805	330.233	1948.64	16848.9	38.0805	0	13.3921	0	0	5.23918	4.09508	0.168762	174.275	-453.501	21.4323	236.433	0	28.0492	28.2875	52.1363	1
2559	0	0	559	1	291.882	0	0	130.305	161.577	91.1655	-25.5779	18.4685	188.949	1902.03	16868.1	-18.4685	0	8.01682	0	0	5.96274	5.04494	0.122	310.564	-494.447	23.9668	228.424	0	46.1694	46.7477	91.998	1
2560	0	0	560	1	283.2	0	0	157.428	125.771	32.5568	76.8743	14.6839	201.023	1960.64	16865.3	-14.6839	0	8.34181	0	0	5.71547	5.0642	0.223519	208.524	-466.347	24.7474	181.549	0	43.81	44.3116	87.4356	1
2564	0	0	564	1	350.589	0	0	166.856	183.733	122.763	14.4253	46.7806	291.297	1870.44	16927.8	-46.7806	0	12.48	0	0	6.53745	5.37111	0.293404	314.438	-507.964	19.6147	249.009	0	31.6379	32.2632	68.2323	1
2566	0	0	566	1	284.211	0	0	146.65	137.561	3.61135	81.4845	-78.0249	264.598	1989.59	16860.7	78.0249	0	10.6271	0	0	5.88207	5.07969	0.236369	259.044	-481.89	24.7116	223.448	0	35.6475	35.5024	63.951	1
2568	0	0	568	1	253.921	0	0	129.856	124.065	20.6448	56.3648	-40.5194	156.572	1773.24	16985.5	40.5194	0	6.36074	0	0	6.53534	5.23584	0.103996	214.237	-469.876	28.6017	1	0	57.7053	58.7489	101.751	1
2570	0	0	570	1	369.958	0	0	199.565	170.393	4.2874	28.234	79.8002	281.448	1988.91	16914	-79.8002	0	12.1943	0	0	6.73375	5.39631	0.231798	221.487	-485.472	18.4843	234.787	0	31.8115	32.4413	77.456	1
2571	0	0	571	1	260.91	0	0	116.874	144.035	26.06	82.7502	111.753	147.819	1967.14	16959.1	-111.753	0	6.49617	0	0	6.4256	5.82853	0.186853	208.793	-470.947	27.9365	172.728	0	53.2101	55.4371	154.139	1
2572	0	0	572	1	350.112	0	0	212.554	137.558	-17.1064	109.132	146.851	215.109	1910.65	16932.7	-146.851	0	9.73384	0	0	5.77657	5.44618	0.245843	253.669	-485.103	19.483	237.787	0	35.6981	37.1401	121.46	1
2573	0	0	573	1	245.092	0	0	97.0957	147.996	86.2728	13.8513	-121.3	169.637	1906.93	16928.3	121.3	0	6.78374	0	0	5.86249	4.5796	0.0390609	246.502	-462.432	29.1455	1	0	49.7496	50.2017	95.1067	1
2574	0	0	574	1	270.426	0	0	140.511	129.915	26.0887	108.081	48.6496	144.746	1967.11	16933.8	-48.6496	0	6.11174	0	0	6.96081	5.07102	0.244285	189.967	-466.43	26.6079	176.187	0	59.5619	60.7949	128.225	1
2575	0	0	575	1	285.327	0	0	157.221	128.106	-7.59254	102.419	-72.7359	168.781	1801.47	17039.1	72.7359	0	6.79948	0	0	6.91689	6.09794	0.269586	196.524	-476.723	25.3929	194.905	0	55.7585	56.7565	97.2251	1
2576	0	0	576	1	280.56	0	0	106.85	173.709	-35.941	70.6073	-234.079	232.372	1829.82	16971.3	234.079	0	9.31033	0	0	7.20185	5.51828	0.234165	202.802	-478.272	25.7589	187.459	0	35.2353	36.3727	93.2909	1
2578	0	0	578	1	341.931	0	0	162.561	179.37	20.4779	76.3748	-8.75679	280.182	1873.06	16865.8	8.75679	0	11.5103	0	0	5.57816	5.08136	0.204292	158.967	-465.145	19.8663	186.972	0	33.3029	33.3883	63.6432	1
2579	0	0	579	1	352.249	0	0	180.863	171.386	92.8145	88.905	31.0926	245.183	1800.73	16853.3	-31.0926	0	10.2809	0	0	5.6174	4.74209	0.0907114	326.188	-488.488	19.1205	213.496	0	35.8883	36.4056	74.3989	1
2580	0	0	580	1	328.942	0	0	151.009	177.933	20.6321	-0.0751883	-152.359	258.458	1872.91	16942.3	152.359	0	10.3182	0	0	6.29605	5.07316	0.026089	220.811	-475.835	20.9588	226.801	0	34.2112	34.994	69.8082	1
2581	0	0	581	1	387.167	0	0	196.854	190.313	22.6286	69.0642	-66.754	340.916	1870.91	16873.1	66.754	0	13.7165	0	0	5.9892	5.36845	0.265434	198.682	-478.556	17.3949	244.894	0	28.8657	28.9277	52.7458	1
2582	0	0	582	1	262.8	0	0	136.971	125.828	-62.1321	57.4532	-99.3354	268.959	1856.01	16884.7	99.3354	0	10.9244	0	0	6.89631	5.23197	0.272123	311.058	-492.568	27.5923	254.962	0	35.337	35.1106	65.4805	1
2583	0	0	583	1	378.706	0	0	184.372	194.333	1.46336	35.9055	-13.6662	358.139	1792.42	16906.3	13.6662	0	14.7643	0	0	6.56011	5.30716	0.245436	232.494	-484.317	17.9389	1	0	27.7821	28.0207	52.2813	1
2584	0	0	584	1	298.585	0	0	148.429	150.155	86.3678	38.1011	17.2321	268.8	1807.17	16904.1	-17.2321	0	11.2314	0	0	6.08637	5.27478	0.157346	204.893	-478.178	23.4679	235.781	0	34.3914	34.8496	68.5432	1
2586	0	0	586	1	239.772	0	0	120.473	119.298	46.8002	17.0834	-156.326	166.555	1946.4	16825.5	156.326	0	6.61472	0	0	6.04924	5.35196	0.089031	190.439	-468.675	30.4716	162.577	0	51.0325	52.2819	101.933	1
2587	0	0	587	1	271.164	0	0	124.07	147.095	69.9392	22.1575	-154.539	226.019	1923.26	16920	154.539	0	8.9725	0	0	5.80997	5.08359	0.109381	253.865	-481.564	26.0882	209.276	0	38.3324	38.8126	77.6272	1
2589	0	0	589	1	288.945	0	0	152.036	136.909	26.5298	62.098	130.937	211.247	1966.67	16880.1	-130.937	0	9.42488	0	0	6.07294	4.61127	0.054713	248.515	-474.003	24.1067	230.143	0	37.1424	38.3371	112.953	1
2590	0	0	590	1	279.801	0	0	104.014	175.787	57.4221	87.503	-6.93556	173.754	2035.44	16854.7	6.93556	0	7.13583	0	0	6.78172	5.22569	0.201419	208.829	-478.482	25.5604	216.122	0	52.628	53.376	97.9185	1
2592	0	0	592	1	281.205	0	0	167.042	114.164	62.3288	52.0573	-71.206	213.559	1831.21	16989.8	71.206	0	8.58604	0	0	5.58625	4.88856	0.190416	320.171	-468.982	24.8304	1	0	41.8196	42.6364	75.0451	1
2593	0	0	593	1	246.049	0	0	119.501	126.548	77.3478	64.3105	194.693	165.814	1716.53	16877.9	-194.693	0	7.79053	0	0	6.16609	4.81912	0.175496	160.853	-451.015	29.2912	137.497	0	42.7786	45.0558	177.975	1
2596	0	0	596	1	361.379	0	0	187.308	174.071	55.373	34.6052	25.2827	301.734	1838.17	16907.6	-25.2827	0	12.6396	0	0	5.83354	4.84292	0.0212142	254.96	-481.772	18.6471	234.461	0	30.4074	30.9166	62.3871	1
2598	0	0	598	1	355.865	0	0	189.301	166.565	45.3061	74.007	85.2796	294.693	1947.89	16967.9	-85.2796	0	12.7252	0	0	6.10012	5.14308	0.232522	213.053	-482.4	19.1183	231.385	0	29.4529	30.4761	74.3204	1
2599	0	0	599	1	301.585	0	0	142.021	159.564	20.8203	47.0619	78.534	203.312	1872.72	16994.8	-78.534	0	8.76799	0	0	6.40137	5.0754	0.116333	209.884	-473.261	23.2185	194.371	0	41.6353	42.9729	99.214	1
2600	0	0	600	1	298.61	0	0	153.993	144.617	50.1061	67.0116	35.3382	212.049	1843.43	16875.2	-35.3382	0	8.89637	0	0	5.26318	4.83509	0.130365	260.146	-477.495	23.0271	206.218	0	40.2069	40.7197	85.2821	1
2605	0	0	605	1	300.1	0	0	160.574	139.527	41.4568	65.6966	-113.361	231.094	1852.08	16876.5	113.361	0	9.18527	0	0	6.00474	4.87354	0.102184	187.518	-464.17	23.1502	192.506	0	38.6914	39.1687	73.4194	1
2607	0	0	607	1	272.255	0	0	140.202	132.053	-18.9318	-1.82832	-12.8041	248.296	1812.81	16844.4	12.8041	0	10.3446	0	0	5.66283	4.5537	0.185973	221.193	-463.395	25.6625	183.34	0	36.1905	36.6493	68.1786	1
2609	0	0	609	1	321.323	0	0	151.879	169.444	38.0586	129.928	-43.9915	226.782	1755.82	17011.6	43.9915	0	9.19159	0	0	5.81053	5.30507	0.219334	232.577	-485.53	21.4748	222.413	0	40.4873	41.4671	72.2879	1
2612	0	0	612	1	268.572	0	0	145.801	122.772	50.9804	42.7173	-27.9426	145.682	1742.9	16999.1	27.9426	0	5.94967	0	0	6.32782	5.43713	0.162099	276.361	-480.337	26.7611	187.199	0	61.1735	62.8035	108.944	1
2613	0	0	613	1	248.577	0	0	142.175	106.402	-51.3501	-29.6063	139.066	152.969	1944.89	16971.8	-139.066	0	7.05523	0	0	6.00667	5.13306	0.0773426	188.916	-461.823	29.0398	165.771	0	47.6173	50.0211	154.22	1
2618	0	0	618	1	342.287	0	0	181.122	161.165	76.2969	45.3123	-23.9922	255.063	1717.58	16996.5	23.9922	0	10.4415	0	0	6.82608	4.87437	0.237043	257.316	-479.14	20.0812	194.199	0	36.9202	37.7342	66.8936	1
2620	0	0	620	1	301.815	0	0	142.302	159.513	57.7821	77.0604	-0.167964	310.124	2035.08	16865.1	0.167964	0	12.7795	0	0	5.90111	4.91609	0.268475	199.104	-465.637	22.9811	217.372	0	30.3963	30.7641	58.9096	1
2621	0	0	621	1	291.111	0	0	173.192	117.92	84.6073	77.6819	-14.616	212.431	1908.59	16964.2	14.616	0	8.71323	0	0	5.91978	5.08584	0.0862141	252.639	-475.203	24.0427	230.879	0	42.6395	43.1025	79.8537	1
2622	0	0	622	1	251.086	0	0	114.619	136.466	-8.19581	83.6764	-181.249	173.932	2001.4	16958.2	181.249	0	6.89691	0	0	5.38267	4.68098	0.0770914	207.18	-455.35	28.1617	178.752	0	46.8695	46.5579	99.8414	1
2623	0	0	623	1	295.329	0	0	134.96	160.369	-15.8313	38.4314	26.7022	223.101	1809.71	16903.8	-26.7022	0	9.39018	0	0	5.83646	5.02058	0.186759	212.296	-465.174	23.5888	1	0	39.7901	40.1508	80.5822	1
2629	0	0	629	1	338.959	0	0	199.709	139.25	-9.83407	78.567	213.845	316.505	1903.37	16863.6	-213.845	0	15.135	0	0	5.6473	5.13238	0.155713	254.646	-481.177	20.0986	265.535	0	23.9971	25.1128	114.232	1
2630	0	0	630	1	317.039	0	0	162.065	154.975	15.3236	-4.79983	-76.7018	274.232	1977.88	16947	76.7018	0	11.127	0	0	5.93947	4.88287	0.10862	227.348	-478.274	21.707	263.199	0	33.932	34.1165	61.8651	1
2632	0	0	632	1	264.645	0	0	142.84	121.805	98.4708	-15.7617	-152.875	146.116	1994.39	16858.3	152.875	0	5.86078	0	0	6.28412	5.53966	0.0309931	203.323	-477.337	27.2663	195.02	0	58.332	59.1033	114.579	1
2633	0	0	633	1	268.775	0	0	133.282	135.493	59.8214	39.7023	10.6982	191.872	1933.38	16802.8	-10.6982	0	7.97471	0	0	5.92986	5.02643	0.110421	219.657	-475.828	26.3834	195.48	0	46.1028	46.8959	89.6508	1
2634	0	0	634	1	293.126	0	0	156.64	136.486	16.4554	35.6259	45.8757	268.736	1976.74	16906.6	-45.8757	0	11.3887	0	0	5.17291	4.68685	0.16665	215.803	-466.391	23.4374	221.081	0	32.0761	32.5032	70.8529	1
2635	0	0	635	1	265.643	0	0	174.03	91.6132	7.08684	23.4044	191.629	191.448	1886.45	16918.8	-191.629	0	9.01614	0	0	5.73734	4.87298	0.0825915	194.84	-465.279	26.5979	179.641	0	37.3658	39.0262	157.281	1
2636	0	0	636	1	317.069	0	0	179.21	137.859	64.6715	31.8097	126.921	252.63	1828.87	16910.4	-126.921	0	11.2835	0	0	5.9475	4.99586	0.120127	212.951	-474.802	21.7457	196.513	0	31.9969	33.104	94.8532	1
2639	0	0	639	1	306.941	0	0	165.659	141.282	51.0823	64.9807	-5.504	281.569	1842.46	16877.2	5.504	0	11.5821	0	0	5.52383	4.9831	0.252106	235.109	-465.855	22.4431	196.338	0	32.7571	33.0596	63.2859	1
2640	0	0	640	1	230.287	0	0	108.726	121.561	-3.66023	51.2988	109.362	185.316	1897.2	16890.9	-109.362	0	8.16804	0	0	5.25314	4.50013	0.0779584	234.34	-456.428	31.0116	189.419	0	41.5448	42.2201	115.695	1
2641	0	0	641	1	296.746	0	0	125.911	170.835	-8.54466	9.20897	-320.801	188.507	1902.08	17032.7	320.801	0	7.71046	0	0	6.62418	5.14505	0.24131	342.612	-492.786	23.761	246.679	0	38.4278	40.6822	146.699	1
2642	0	0	642	1	291.384	0	0	145.61	145.774	103.411	97.7438	27.0279	234.968	1889.79	16944.1	-27.0279	0	9.84354	0	0	5.96192	5.19802	0.192412	178.769	-461.375	24.0756	173.241	0	38.2523	38.7735	78.2647	1
2643	0	0	643	1	324.054	0	0	154.089	169.966	6.34399	20.8539	-132.671	304.155	1887.2	16921.3	132.671	0	12.142	0	0	5.17778	4.40276	0.0880378	178.573	-461.389	20.7999	215.555	0	29.2815	29.4826	56.9048	1
2644	0	0	644	1	230.209	0	0	93.7771	136.432	41.0893	63.8142	-58.8604	198.913	1952.11	16878.4	58.8604	0	8.01857	0	0	5.68947	4.33467	0.0430233	191.411	-459.705	31.1475	191.724	0	44.2498	44.2683	80.258	1
2645	0	0	645	1	283.301	0	0	137.005	146.296	12.0865	34.8352	-138.849	173.094	1781.79	16907.4	138.849	0	6.88511	0	0	6.03426	4.82397	0.122479	200.914	-465.708	24.7491	180.28	0	48.7277	49.6249	96.0961	1
2646	0	0	646	1	293.411	0	0	115.038	178.373	12.2414	62.6487	-108.111	252.222	1781.64	16879.6	108.111	0	10.0568	0	0	5.46248	4.13618	0.0763629	269.2	-479.735	23.2865	213.851	0	34.5251	34.9656	65.4903	1
2647	0	0	647	1	238.277	0	0	130.725	107.553	136.387	172.551	189.331	129.726	1757.15	16769.7	-189.331	0	6.12264	0	0	5.78494	5.10089	0.089651	176.53	-452.456	30.4163	180.404	0	51.7153	55.1263	222.296	1
2651	0	0	651	1	281.034	0	0	133.833	147.201	-7.59776	99.2819	-72.8252	258.914	1901.14	16842.9	72.8251	0	10.4297	0	0	5.47137	4.83958	0.287714	181.708	-464.786	24.7843	222.398	0	35.7984	35.6916	64.2926	1
2652	0	0	652	1	286	0	0	166.002	119.999	-15.2326	86.6293	2.79852	192.727	1709.45	17054.9	-2.79852	0	7.98824	0	0	5.45915	4.9432	0.131034	221.016	-475.583	24.3217	198.631	0	45.429	46.2895	85.1869	1
2653	0	0	653	1	274.011	0	0	110.083	163.927	96.9296	-30.862	-257.869	229.268	1796.61	16973.1	257.869	0	9.26005	0	0	5.93173	5.21093	0.0677013	239.399	-471.268	25.8741	234.337	0	33.948	35.4223	92.9066	1
2654	0	0	654	1	287.389	0	0	167.229	120.16	133.787	71.8699	39.7605	229.586	1859.41	16970	-39.7605	0	9.74423	0	0	5.72493	4.93167	0.12869	184.102	-463.857	24.2754	184.37	0	37.8372	38.6024	79.7687	1
2655	0	0	655	1	278	0	0	143.432	134.568	-25.7941	134.242	-101.359	194.624	1720.01	17106.9	101.359	0	7.83064	0	0	5.78322	4.64355	0.160737	215.167	-465.507	25.1297	170.11	0	44.8644	45.1372	80.9839	1
2656	0	0	656	1	281.322	0	0	138.997	142.325	-45.8572	260.975	46.9098	147.002	1939.4	16880.5	-46.9098	0	6.47115	0	0	6.66228	4.85652	0.112038	154.903	-463.646	25.186	169.553	0	56.8053	58.4335	121.233	1
2657	0	0	657	1	307.152	0	0	174.923	132.229	85.0982	4.46559	80.2973	220.739	1908.1	16937.7	-80.2973	0	9.61664	0	0	5.54669	5.09583	0.0530672	225.21	-476.866	22.4718	194.179	0	37.1315	38.2603	92.1517	1
2659	0	0	659	1	268.281	0	0	124.852	143.429	91.7473	55.2433	60.9196	171.276	1702.13	16887	-60.9196	0	7.31781	0	0	5.6427	4.70217	0.243127	307.431	-479.885	26.1711	244.764	0	47.6008	48.6839	105.496	1
2660	0	0	660	1	308.701	0	0	162.854	145.846	-18.5163	51.7808	71.3542	205.556	2011.72	16790.8	-71.3542	0	8.85767	0	0	5.67025	4.41844	0.083606	228.076	-475.998	22.1361	219.184	0	40.2269	41.2833	92.2821	1
2661	0	0	661	1	257.136	0	0	115.373	141.763	90.4324	2.21854	-62.7231	213.57	1803.11	16840.3	62.7231	0	8.69498	0	0	5.32558	4.81575	0.0619427	303.892	-482.976	27.4265	240.568	0	41.2664	42.1049	74.7315	1
2665	0	0	665	1	276.976	0	0	95.0316	181.945	-19.2937	120.62	-241.23	201.349	1813.17	17020.9	241.23	0	8.05549	0	0	5.21713	4.13968	0.18119	240.25	-463.352	24.7997	209.149	0	36.4638	37.9684	96.9391	1
2668	0	0	668	1	380.626	0	0	227.944	152.682	28.3684	19.7548	141.743	372.538	1865.17	16922.4	-141.743	0	16.8486	0	0	5.21089	4.66503	0.174872	272.371	-483.842	17.4142	279.811	0	22.034	22.906	70.302	1
2669	0	0	669	1	284.729	0	0	118.219	166.51	52.8431	55.6076	-54.9323	243.445	1840.7	16886.6	54.9323	0	9.83221	0	0	5.64968	4.28591	0.07228	252.347	-464.513	24.2356	237.664	0	36.8353	37.1259	67.4691	1
2670	0	0	670	1	278.504	0	0	113.315	165.189	60.7764	41.9316	-119.239	211.665	1932.42	16900.3	119.239	0	8.42022	0	0	5.4127	4.71531	0.0992161	256.291	-474.239	24.9711	244.146	0	41.0065	41.1497	77.5803	1
2671	0	0	671	1	212.181	0	0	98.1017	114.079	45.8382	82.6176	-98.146	156.246	1947.36	16959.2	98.146	0	6.2259	0	0	5.68597	5.06183	0.0897686	160.604	-452.889	34.8945	163.571	0	55.5686	55.9795	101.671	1
2673	0	0	673	1	245.292	0	0	134.959	110.333	45.1927	64.3725	37.782	168.234	1649.03	16877.8	-37.782	0	7.06851	0	0	6.21047	4.90974	0.0922424	231.633	-469.546	29.4732	1	0	50.917	51.8789	103.422	1
2674	0	0	674	1	283.859	0	0	129.163	154.696	84.4136	83.6589	-81.5419	212.866	1908.79	16858.5	81.5419	0	8.52992	0	0	5.09179	3.9254	0.0995793	291.999	-470.528	23.9703	221.219	0	40.2458	40.3439	73.4788	1
2677	0	0	677	1	321.082	0	0	160.882	160.201	142.053	48.4848	645.839	221.625	1851.15	16893.7	-645.839	0	16.5054	0	0	5.27105	5.15015	0.148047	335.611	-482.438	21.285	252.511	0	47.5906	42.6191	189.797	1
2678	0	0	678	1	272.693	0	0	133.835	138.858	3.17844	52.9909	-102.279	213.66	1890.36	16889.2	102.279	0	8.54505	0	0	6.29085	4.53635	0.17796	220.823	-473.344	25.8377	222.73	0	41.7774	41.5998	78.0531	1
2680	0	0	680	1	277.353	0	0	128.95	148.403	7.42766	339.669	-21.5654	150.983	1786.45	17001.2	21.5654	0	6.72603	0	0	5.26242	4.63665	0.160447	265.975	-468.711	24.9998	181.89	0	52.8396	58.2947	95.2774	1
2681	0	0	681	1	256.195	0	0	129.173	127.022	45.2965	68.6288	104.106	188.975	1848.24	17072.9	-104.106	0	8.26556	0	0	5.52104	5.00978	0.195272	201.648	-454.68	27.7318	1	0	41.2319	43.1975	111.802	1
2684	0	0	684	1	316.643	0	0	142.865	173.777	86.1014	-9.37945	-100.693	238.553	1807.44	16951.6	100.693	0	9.63054	0	0	6.62453	5.0315	0.132692	214.769	-477.719	21.9818	190.254	0	38.1998	39.1824	70.7965	1
2685	0	0	685	1	389.095	0	0	191.278	197.817	99.5075	10.868	-120.46	376.307	1893.69	16931.3	120.46	0	15.0804	0	0	6.33768	4.63543	0.115713	225.463	-488.133	17.1931	280.554	0	25.1808	25.5366	49.0126	1
2686	0	0	686	1	289.172	0	0	126.353	162.819	81.8096	38.8866	-124.871	222.64	1911.39	16903.3	124.871	0	8.86045	0	0	6.02232	4.76283	0.070691	231.934	-474.252	24.1327	187.155	0	39.5404	39.7023	76.2317	1
2687	0	0	687	1	229.597	0	0	103.228	126.368	5.04658	7.13067	-140.668	147.302	1988.15	16935.1	140.668	0	5.88982	0	0	5.85478	4.25806	0.0956762	205.444	-455.753	31.2785	167.768	0	55.281	55.0301	109.744	1
2690	0	0	690	1	278.351	0	0	150.846	127.505	45.4966	81.8531	7.66672	265.398	1947.7	16860.3	-7.66672	0	10.9717	0	0	5.13432	4.32497	0.0719981	202.481	-460.554	24.7112	211.94	0	33.2957	33.6737	65.927	1
2692	0	0	692	1	270.093	0	0	124.216	145.877	39.4227	56.6707	104.354	186.08	1953.78	16985.2	-104.354	0	8.1487	0	0	5.34565	4.74664	0.184431	318.823	-473.505	25.8675	1	0	41.0722	42.8318	113.88	1
2693	0	0	693	1	306.502	0	0	174.129	132.373	38.772	36.3774	-129.976	218.618	1954.43	16905.8	129.976	0	8.6878	0	0	5.90608	4.39833	0.189357	270.178	-469.117	22.3799	175.35	0	39.3419	39.4498	77.2438	1
2694	0	0	694	1	347.557	0	0	197.838	149.719	64.2283	103.653	-23.9322	289.555	1829.31	16838.5	23.9322	0	11.8102	0	0	5.53876	4.60638	0.216059	251.48	-475.001	19.357	201.008	0	31.8422	32.2834	59.9122	1
2695	0	0	695	1	292.298	0	0	135.308	156.99	43.8831	36.1663	38.5781	177.807	1949.32	16906	-38.5781	0	7.49773	0	0	5.46757	5.4053	0.0683542	231.869	-472.167	23.8914	212.019	0	47.2273	48.0642	102.903	1
2698	0	0	698	1	244.673	0	0	122.862	121.811	151.414	70.731	-19.4349	195.215	1941.45	16871.5	19.4349	0	8.08791	0	0	6.30516	5.00061	0.133444	242.251	-472.525	29.6604	182.2	0	46.3697	46.3423	85.6396	1
2699	0	0	699	1	347.087	0	0	163.593	183.495	12.5396	75.9052	-77.7971	313.192	1781.34	17165.3	77.7971	0	12.5687	0	0	4.93015	4.26907	0.0531733	200.515	-463.379	19.1448	233.164	0	29.0647	29.3896	52.5015	1
2700	0	0	700	1	311.314	0	0	128.817	182.498	30.4668	114.813	-301.133	202.567	1763.41	17026.7	301.133	0	8.15286	0	0	5.45245	4.49745	0.212929	268.72	-473.644	21.888	231.053	0	35.2245	37.0278	118.83	1
2701	0	0	701	1	229.362	0	0	99.8504	129.512	94.773	-11.8471	-144.59	188.935	1898.43	16954	144.59	0	7.57547	0	0	6.13494	4.6822	0.0359552	254.482	-475.78	31.7548	207.71	0	44.3513	45.2647	89.3087	1
2702	0	0	702	1	322.672	0	0	139.191	183.481	63.1084	49.6842	-172.038	296.782	1930.09	16992.2	172.038	0	11.7245	0	0	4.83129	4.1927	0.110938	244.422	-472.792	20.7358	229.047	0	28.3764	28.9655	60.2036	1
2704	0	0	704	1	361.723	0	0	205.549	156.174	89.7416	60.3571	697.285	393.33	1803.8	16881.8	-697.285	0	31.2218	0	0	4.9599	4.75805	0.227178	469.142	-513.249	18.4071	1	0	33.2798	28.5076	117.975	1
2707	0	0	707	1	248.105	0	0	124.108	123.997	-37.9469	107.158	23.8823	136.896	2031.15	16835	-23.8823	0	5.75603	0	0	5.78335	4.33884	0.0446696	303.858	-468.892	28.5504	1	0	60.7962	61.6428	119.335	1
2708	0	0	708	1	267.81	0	0	123.136	144.674	64.063	28.9151	-109.977	205.984	2128.46	16813.6	109.977	0	8.22397	0	0	5.65262	4.14025	0.0895582	216.042	-462.287	25.9503	217.894	0	41.2994	42.5549	77.0486	1
2710	0	0	710	1	265.591	0	0	141.646	123.945	22.1157	91.8957	-64.7555	155.324	1871.42	16850.3	64.7555	0	6.24938	0	0	5.81575	4.6231	0.118068	264.537	-464.499	26.5128	176.527	0	56.2151	56.46	100.564	1
2711	0	0	711	1	354.518	0	0	212.704	141.814	41.2258	40.1268	103.828	179.563	1852.31	16902.1	-103.828	0	7.87579	0	0	6.13608	5.27831	0.145067	254.308	-485.301	19.2466	201.406	0	44.8862	46.0609	121.682	1
2712	0	0	712	1	287.069	0	0	127.629	159.44	22.7295	55.5524	-50.491	228.769	1970.47	16886.6	50.491	0	9.2609	0	0	5.67679	4.82658	0.213671	238.488	-474.551	24.2467	239.808	0	39.8605	39.7394	72.2081	1
2713	0	0	713	1	303.051	0	0	136.656	166.394	50.8755	57.3705	-28.5935	161.084	1942.32	16984.5	28.5935	0	6.56677	0	0	5.76636	4.6521	0.14495	272.84	-472.196	22.7306	1	0	53.6811	54.498	98.6333	1
2715	0	0	715	1	261.543	0	0	108.252	153.291	49.1492	85.1377	46.7486	148.151	1944.05	16956.7	-46.7486	0	6.24806	0	0	5.44379	4.89111	0.140527	207.398	-462.251	26.9727	195.866	0	54.516	56.0656	120.58	1
2716	0	0	716	1	228.509	0	0	109.696	118.813	89.7996	22.6753	-42.9549	182.594	1803.74	16919.5	42.9549	0	7.45406	0	0	5.46981	4.50688	0.182684	267.212	-471.288	31.4222	181.691	0	47.5535	48.1813	85.3629	1
2722	0	0	722	1	299.719	0	0	121.424	178.295	40.0151	122.38	-233.001	239.504	1853.52	16919.5	233.001	0	9.49657	0	0	5.46704	4.02884	0.187318	266.228	-465.057	22.6828	215.995	0	31.6982	32.7117	83.9748	1
2724	0	0	724	1	297.479	0	0	149.27	148.209	5.4804	97.3296	-158.589	257.708	1888.06	16944.5	158.589	0	10.207	0	0	5.68722	4.41282	0.246347	240.702	-464.789	23.1035	230.262	0	33.2212	33.5895	69.0532	1
2726	0	0	726	1	312.172	0	0	157.724	154.449	10.2442	44.8855	82.7252	266.784	1883.3	16897.3	-82.7253	0	11.5468	0	0	5.81247	4.67271	0.218417	263.942	-477.383	21.9866	1	0	32.0965	32.5551	78.6882	1
2727	0	0	727	1	355.637	0	0	202.362	153.275	42.8739	8.34341	76.1715	249.617	1850.67	16933.9	-76.1715	0	10.8125	0	0	5.57773	4.43244	0.0535992	257.516	-479.793	18.8196	225.945	0	33.4284	34.5128	79.6175	1
2728	0	0	728	1	261.349	0	0	127.672	133.677	88.3384	-5.807	-104.648	202.908	1904.86	17047.7	104.648	0	8.1784	0	0	5.85525	4.53698	0.0570613	248.405	-466.861	26.9908	197.662	0	42.3364	43.9701	78.9107	1
2729	0	0	729	1	273.335	0	0	136.77	136.565	30.3595	42.517	44.9543	158.557	1763.52	16899.7	-44.9543	0	6.70491	0	0	5.87587	4.94353	0.0336042	242.511	-469.883	25.8064	170.864	0	52.5008	53.9003	111.769	1
2732	0	0	732	1	308.849	0	0	147.195	161.654	-14.9643	34.8223	33.4884	299.273	1908.5	16907.4	-33.4884	0	12.6448	0	0	5.38308	4.03495	0.294435	215.705	-463.683	21.8964	231.72	0	29.6826	29.7983	61.9078	1
2734	0	0	734	1	240.551	0	0	76.8618	163.689	-17.851	91.2855	-217.531	189.9	1811.73	17050.2	217.531	0	7.55856	0	0	5.68016	4.43279	0.14891	229.721	-466.726	29.6222	200.665	0	40.0804	41.8558	98.8613	1
2735	0	0	735	1	255.153	0	0	115.889	139.263	60.6661	25.3574	112.506	188.585	1733.21	16916.8	-112.506	0	8.34391	0	0	5.79675	4.9393	0.229708	226.722	-470.932	27.9544	1	0	41.2436	43.1864	114.113	1
2736	0	0	736	1	273.211	0	0	125.777	147.434	82.8525	69.9969	-33.4003	203.597	1810.69	16872.2	33.4003	0	8.2902	0	0	4.59117	4.34288	0.0730826	273.235	-458.309	25.0413	177.832	0	41.8228	42.1115	76.9231	1
2737	0	0	737	1	265.376	0	0	128.439	136.938	-24.5027	28.9183	-2.65292	171.123	2017.7	16913.3	2.65292	0	7.12452	0	0	5.34228	4.862	0.103467	245.092	-466.846	26.4588	182.834	0	50.2797	50.143	95.9488	1
2738	0	0	738	1	277.186	0	0	160.864	116.322	66.4912	89.1465	69.284	204.246	1727.39	16853.1	-69.284	0	8.73145	0	0	5.27816	4.57403	0.269579	300.672	-480.45	24.996	245.293	0	39.4983	40.7545	92.4785	1
2740	0	0	740	1	280.652	0	0	132.626	148.027	-25.2433	250.595	-21.2442	194.801	1819.12	16990.6	21.2442	0	8.25419	0	0	5.39667	3.98465	0.218674	339.423	-476.799	24.4175	195.708	0	43.1296	44.585	78.8433	1
2741	0	0	741	1	239.227	0	0	108.974	130.253	25.1259	14.3675	35.1868	179.813	1768.75	16828.2	-35.1868	0	7.60005	0	0	6.1603	4.91757	0.202459	196.419	-467.308	30.3507	211.164	0	47.4796	48.7972	98.9412	1
2744	0	0	744	1	269.836	0	0	109.196	160.64	-14.9109	39.5644	-171.435	180.814	1709.13	17102	171.435	0	7.19892	0	0	5.82946	4.2952	0.246988	216.235	-461.32	25.8674	208.256	0	44.1093	44.8664	93.7833	1
2750	0	0	750	1	270.865	0	0	111.967	158.898	21.4918	47.1397	-53.7852	178.445	1872.05	16895.1	53.7852	0	7.22242	0	0	5.42626	4.52483	0.0511485	235.933	-474.844	25.7109	215.491	0	48.926	48.8487	87.9906	1
2751	0	0	751	1	244.981	0	0	124.599	120.382	-1.61955	31.96	-48.857	205.582	1795.5	16910.2	48.857	0	8.37087	0	0	4.86308	4.76115	0.231809	209.763	-459.249	28.7738	193.866	0	42.606	42.8662	76.3068	1
2752	0	0	752	1	282.608	0	0	141.973	140.635	65.7704	-47.005	17.2375	160.182	1827.77	16989.2	-17.2375	0	6.82654	0	0	6.47414	4.2657	0.0565877	250.526	-478.779	24.7098	196.612	0	52.8764	54.8198	101.519	1
2754	0	0	754	1	285.824	0	0	137.276	148.548	49.1773	13.7218	-30.7378	222.107	1844.36	16828.8	30.7378	0	9.10297	0	0	5.56588	4.81003	0.0704434	214.99	-468.44	24.3234	176.454	0	40.2487	40.9583	74.4098	1
2756	0	0	756	1	309.751	0	0	165.679	144.072	72.7562	66.0765	124.781	273.05	1920.44	16876.1	-124.781	0	12.1334	0	0	5.88705	4.80873	0.225355	267.397	-481.622	22.2565	237.482	0	29.9628	30.8105	88.7192	1
2758	0	0	758	1	214.855	0	0	94.2906	120.564	-18.338	63.3373	123.901	118.412	2011.54	16878.9	-123.901	0	5.27696	0	0	6.02937	5.0287	0.0851195	221.695	-456.45	34.5609	160.948	0	62.77	64.6062	189.32	1
2759	0	0	759	1	266.818	0	0	151.292	115.526	77.5087	-36.9253	-47.6267	209.282	1915.69	16879.5	47.6267	0	8.64898	0	0	5.92945	4.45404	0.107256	322.604	-475.511	26.3289	208.2	0	42.2083	42.6977	76.7694	1
2761	0	0	761	1	262.303	0	0	127.675	134.629	42.523	64.6991	-24.6538	168.98	1950.68	16977.2	24.6538	0	6.8953	0	0	5.83797	5.44921	0.15684	197.468	-464.397	27.3198	174.802	0	52.68	53.4286	97.5545	1
2762	0	0	762	1	264.563	0	0	152.486	112.077	-117.439	446.216	-151.153	135.291	1811.66	16994.3	151.153	0	6.94093	0	0	6.27006	4.94394	0.308384	217.216	-474.382	26.9775	208.926	0	51.8529	66.2296	100.205	1
2764	0	0	764	1	253.406	0	0	136.817	116.589	-187.401	241.287	-179.486	141.745	1881.62	16900.2	179.486	0	6.31024	0	0	5.58522	5.04364	0.223244	277.78	-470.197	28.1405	168.701	0	54.5835	53.0444	110.095	1
2765	0	0	765	1	305.923	0	0	117.172	188.752	12.628	34.9292	-150.42	187.585	1880.91	16907.3	150.42	0	7.45118	0	0	6.17119	4.41149	0.0896657	311.739	-480.281	22.51	222.483	0	44.2866	44.6566	91.5037	1
2766	0	0	766	1	271.176	0	0	132.856	138.32	21.7114	85.8916	164.498	179.693	1871.83	16956	-164.498	0	8.21682	0	0	5.05513	5.10515	0.158651	252.413	-463.266	25.7835	1	0	39.4308	41.423	148.464	1
2767	0	0	767	1	282.842	0	0	96.7589	186.083	45.5401	37.3747	-135.413	209.964	1947.66	16904.8	135.413	0	8.33446	0	0	5.26373	4.81239	0.17973	271.18	-480.653	24.5113	206.338	0	40.9005	41.0743	78.9968	1
2768	0	0	768	1	262.508	0	0	141.24	121.268	73.4763	124.663	601.719	206.001	1919.72	16817.5	-601.719	0	14.4535	0	0	4.94362	4.63318	0.123215	275.318	-465.713	26.5146	223.699	0	45.5635	41.6698	213.976	1
2769	0	0	769	1	254.987	0	0	124.463	130.524	38.1106	113.637	-125.476	184.624	2054.75	16828.6	125.476	0	7.32445	0	0	5.57413	3.94849	0.184137	226.822	-453.167	27.3379	199.647	0	44.8227	45.6442	85.8464	1
2771	0	0	771	1	295.27	0	0	148.081	147.189	89.172	74.906	71.0471	212.632	1904.03	16867.3	-71.0471	0	9.12267	0	0	5.70627	4.76971	0.111082	265.598	-485.089	23.4528	256.786	0	39.4567	39.9608	92.9963	1
2775	0	0	775	1	285.761	0	0	147.795	137.966	7.99451	67.7676	51.2105	198.136	1785.89	16974.1	-51.2105	0	8.39824	0	0	5.94031	4.13882	0.14166	281.789	-466.296	24.1634	1	0	42.7054	43.7699	89.6513	1
2777	0	0	777	1	267.202	0	0	171.991	95.2112	18.1189	4.24389	50.1748	155.967	1775.76	16838.3	-50.1748	0	6.66321	0	0	4.99501	4.91293	0.0552481	248.289	-455.079	26.1213	193.627	0	50.5976	52.0585	113.205	1
2778	0	0	778	1	276.901	0	0	110.165	166.736	89.1148	-39.4678	-161.059	215.714	1904.09	16981.7	161.059	0	8.69746	0	0	5.7351	4.47785	0.0811408	274.463	-467.382	25.1523	204.51	0	38.0118	39.136	79.3433	1
2779	0	0	779	1	308.022	0	0	129.661	178.361	20.9923	104.637	-133.905	218.709	2071.87	16837.6	133.905	0	8.6713	0	0	5.08723	4.61629	0.169693	177.135	-455.371	22.0865	185.527	0	39.4239	40.0214	74.1933	1
2781	0	0	781	1	258.053	0	0	119.08	138.973	-23.7583	-12.9556	-175.654	194.241	1817.64	16955.2	175.654	0	7.82175	0	0	5.86515	4.5594	0.0630849	245.043	-466.991	27.4131	1	0	41.4188	42.6348	89.536	1
2783	0	0	783	1	300.743	0	0	148.162	152.582	-22.0135	74.9695	-19.9324	251.63	1815.89	16867.2	19.9324	0	10.3472	0	0	5.82828	4.53287	0.248137	234.571	-466.368	22.9051	1	0	36.3629	36.4107	67.5548	1
2786	0	0	786	1	297.339	0	0	151.75	145.589	49.1155	145.13	20.4953	213.864	1645.1	16996.4	-20.4953	0	8.91305	0	0	5.20439	4.51015	0.235894	256.398	-469.166	22.9988	192.831	0	39.5301	40.9836	78.5961	1
2787	0	0	787	1	269.75	0	0	144.553	125.197	47.4797	99.9879	124.951	182.556	1945.72	16842.2	-124.951	0	8.09216	0	0	5.09683	4.86169	0.0790148	254.059	-462.995	25.8546	200.139	0	40.8123	42.4069	125.83	1
2788	0	0	788	1	270.644	0	0	138.758	131.885	-17.8124	92.525	109.925	210.773	1911.35	16849.7	-109.925	0	9.28665	0	0	5.35878	4.64254	0.202116	205.437	-460.774	25.7636	198.324	0	37.4105	38.2076	104.459	1
2790	0	0	790	1	283.331	0	0	157.699	125.632	102.788	33.9041	155.814	188.885	1990.07	16808.6	-155.814	0	8.65012	0	0	6.17225	4.2143	0.0957517	225.502	-471.06	24.5148	186.371	0	39.867	41.4663	131.477	1
2791	0	0	791	1	232	0	0	112.034	119.966	17.281	-1.63973	-160.471	177.15	1876.26	16943.8	160.471	0	7.07191	0	0	5.27267	4.38957	0.0381459	268.189	-471.326	30.6805	222.136	0	45.2034	46.2129	93.3165	1
2792	0	0	792	1	237.937	0	0	127.231	110.706	66.9198	101.801	66.1352	138.628	2025.94	16840.4	-66.1352	0	5.91391	0	0	5.80101	4.81455	0.0842561	165.624	-448.452	30.3047	134.334	0	57.9236	59.7416	133.555	1
2796	0	0	796	1	238.168	0	0	109.678	128.49	22.7162	120.005	-161.095	131.646	1771.16	16921.9	161.095	0	5.20961	0	0	5.59401	4.75749	0.0955698	212.798	-453.09	30.13	163.556	0	60.3536	61.8301	124.539	1
2797	0	0	797	1	288.049	0	0	143.66	144.389	71.9332	102.146	-161.553	152.05	1721.95	16939.7	161.553	0	6.00507	0	0	5.47267	4.51106	0.079734	268.35	-464.622	23.9491	193.802	0	52.1161	53.5644	107.626	1
2798	0	0	798	1	244.994	0	0	110.425	134.568	20.2987	-5.36116	-197.109	164.237	1873.24	16947.6	197.109	0	6.55382	0	0	5.08124	4.43154	0.107346	236.21	-460.762	28.7022	1	0	46.4068	47.7868	105.465	1
2799	0	0	799	1	276.32	0	0	150.144	126.176	-4.49055	-11.9188	174.391	181.344	1898.03	16854.5	-174.391	0	8.48808	0	0	5.19117	4.38137	0.117509	341.182	-465.728	24.9679	225.564	0	38.6576	40.0335	147.621	1
2803	0	0	803	1	316.531	0	0	139.648	176.883	20.8179	113.446	-132.033	237.671	1872.72	17028.1	132.033	0	9.4298	0	0	5.56116	4.2024	0.196411	219.383	-465.824	21.4013	197.591	0	35.6775	36.7774	70.3223	1
2806	0	0	806	1	235.341	0	0	113.381	121.96	-2.06532	40.2858	-151.027	199.381	1995.27	16901.9	151.027	0	7.92987	0	0	5.52898	3.79828	0.0457039	215.548	-448.257	29.9071	1	0	40.8781	40.4527	83.5772	1
2807	0	0	807	1	232.67	0	0	108.533	124.137	-18.0754	92.892	-35.684	141.061	1811.96	17048.6	35.684	0	5.75937	0	0	5.55764	4.49794	0.218084	254.267	-463.568	30.7956	185.339	0	60.2803	61.4747	106.232	1
2814	0	0	814	1	249.665	0	0	149.236	100.43	124.515	103.688	98.5771	145.295	1769.02	16938.2	-98.5771	0	6.37033	0	0	5.55232	4.7054	0.124868	271.958	-467.452	28.4432	198.227	0	52.5281	54.6954	136.18	1
2817	0	0	817	1	258.003	0	0	128.871	129.132	65.848	48.6984	28.2588	204.265	1827.69	16893.5	-28.2588	0	8.55747	0	0	4.86404	4.64638	0.0731148	312.078	-463.805	27.025	207.409	0	40.9327	41.456	85.1115	1
2824	0	0	824	1	219.279	0	0	119.218	100.061	23.4387	40.9787	139.511	142.838	1969.76	16901.2	-139.511	0	6.42914	0	0	5.30367	4.45253	0.0994807	262.009	-470.407	32.869	214.358	0	49.6464	51.421	162.721	1
2826	0	0	826	1	258.559	0	0	144.229	114.33	9.33957	38.3062	-20.3597	166.818	1884.2	16804.2	20.3597	0	6.84989	0	0	5.6991	4.6248	0.107016	241.825	-458.239	27.3148	165.498	0	52.5443	52.7128	95.6792	1
2830	0	0	830	1	242.414	0	0	141.186	101.228	92.5872	56.4231	125.531	204.466	1701.29	16885.8	-125.531	0	9.11536	0	0	5.33832	4.11568	0.125934	185.768	-453.959	28.999	213.415	0	36.9838	38.2492	105.573	1
2831	0	0	831	1	244.288	0	0	131.876	112.412	-4.56127	-12.0496	-58.1912	192.647	1997.76	16954.3	58.1912	0	7.89384	0	0	5.04908	3.91535	0.122126	196.697	-449.708	28.4843	165.998	0	44.0097	43.9063	79.266	1
2832	0	0	832	1	265.525	0	0	140.245	125.281	34.635	46.0363	-118.062	230.298	1759.25	16995.8	118.062	0	9.16194	0	0	5.02018	3.886	0.0997462	283.542	-463.183	25.835	231.259	0	36.1894	37.1	68.5264	1
2833	0	0	833	1	275.013	0	0	164.496	110.517	1.81611	126.76	45.2234	167.319	1891.72	17014.8	-45.2234	0	7.06987	0	0	6.00606	4.30018	0.114727	229.978	-462.639	25.3656	202.037	0	49.9178	51.2386	104.406	1
2834	0	0	834	1	328.799	0	0	138.669	190.129	21.9367	27.1235	-91.7222	275.005	1971.26	16915.1	91.7222	0	11.0381	0	0	5.55325	4.10251	0.0600843	210.07	-459.973	20.4582	220.342	0	32.5849	32.5148	60.6354	1
2835	0	0	835	1	299.26	0	0	179.876	119.385	23.5887	104.012	85.4423	160.572	1869.95	16937.8	-85.4423	0	6.93124	0	0	5.29201	5.17371	0.310544	247.836	-476.143	23.1014	192.648	0	48.9442	50.3296	125.102	1
2836	0	0	836	1	242.787	0	0	129.123	113.664	-17.1604	-3.15627	48.0339	129.335	1910.7	16945.4	-48.0339	0	5.54972	0	0	5.85133	4.08008	0.0775463	245.609	-456.816	29.159	196.416	0	61.8187	63.0789	131.122	1
2837	0	0	837	1	255.693	0	0	115.053	140.64	6.50773	84.5114	82.0596	159.217	1887.03	16957.3	-82.0596	0	6.86867	0	0	5.20534	4.66462	0.13222	245.361	-462.68	27.4772	207.675	0	48.9564	50.2247	121.462	1
2842	0	0	842	1	209.092	0	0	123.962	85.1302	137.436	41.9997	292.166	190.19	1855.76	16800.5	-292.166	0	9.85427	0	0	5.44349	4.24112	0.0865647	177.211	-451.016	34.7165	1	0	34.0949	36.5036	249.671	1
2843	0	0	843	1	229.495	0	0	121.707	107.787	1.52295	-29.7608	81.4239	151.896	1892.02	16872.3	-81.4239	0	6.67962	0	0	5.31442	4.68791	0.0433408	187.781	-452.302	31.293	181.905	0	51.0432	51.863	125.944	1
2844	0	0	844	1	212.092	0	0	100.73	111.362	21.9112	72.4632	-158.848	135.109	1971.29	16969.4	158.848	0	5.34183	0	0	5.64076	3.91716	0.0817603	227.004	-459.33	33.9835	176.334	0	57.3515	57.4439	121.487	1
2845	0	0	845	1	391.065	0	0	175.32	215.744	32.9415	23.6833	-34.3412	331.141	1860.6	16818.9	34.3412	0	13.5313	0	0	4.8358	4.97669	0.103794	365.315	-479.344	16.8836	1	0	28.1946	28.5544	52.739	1
2846	0	0	846	1	221.061	0	0	117.146	103.914	-2.49971	50.8326	145.848	177.284	1796.38	16891.4	-145.848	0	8.02365	0	0	5.70384	4.64528	0.134674	261.281	-464.103	32.924	206.681	0	42.0949	43.396	135.991	1
2849	0	0	849	1	248.634	0	0	114.603	134.031	54.8107	92.2048	204.046	146.878	1838.73	16850	-204.046	0	6.93874	0	0	5.96318	4.90112	0.163843	193.866	-460.696	28.8827	163.194	0	47.1677	49.4928	216.249	1
2850	0	0	850	1	346.296	0	0	181.377	164.919	-19.5058	1.82607	-112.825	263.179	1813.39	16940.4	112.825	0	10.6256	0	0	4.99854	4.91595	0.137872	223.74	-473.104	19.3878	203.471	0	33.9721	34.4819	62.4227	1
2851	0	0	851	1	285.769	0	0	170.047	115.722	13.7537	18.1865	-19.7387	258.273	1979.45	16824.4	19.7387	0	10.6377	0	0	5.15344	4.86967	0.128052	242.998	-473.514	24.202	200.351	0	35.0987	35.4985	65.1553	1
2852	0	0	852	1	304.238	0	0	182.747	121.492	13.5233	62.7205	164.454	261.712	1880.02	16879.5	-164.454	0	11.989	0	0	4.70079	4.90628	0.10196	178.147	-457.185	22.372	238.397	0	28.2763	29.2008	105.54	1
2853	0	0	853	1	284.829	0	0	136.796	148.033	60.1372	10.4629	-60.9549	234.983	1933.06	16832.1	60.9549	0	9.53528	0	0	4.86691	4.60797	0.071282	232.174	-447.953	24.0823	206.681	0	37.5683	38.1184	67.7296	1
2855	0	0	855	1	358.248	0	0	198.186	160.062	43.5966	76.7171	70.7825	333.452	1949.6	16865.5	-70.7825	0	14.2663	0	0	5.439	4.58438	0.107001	194.944	-471.608	18.6749	246.556	0	26.389	26.9729	62.956	1
2856	0	0	856	1	261.729	0	0	118.942	142.787	55.3017	38.5645	80.1709	202.969	1937.9	16903.6	-80.1709	0	8.76904	0	0	5.55879	4.44898	0.0269876	284.109	-465.724	26.7784	227.679	0	39.7236	40.6879	97.8998	1
2857	0	0	857	1	267.6	0	0	136.923	130.677	29.0638	-18.8664	-131.229	207.774	1964.14	16961.1	131.229	0	8.35043	0	0	5.50105	3.73633	0.0109216	251.303	-465.534	25.707	1	0	39.266	39.7415	78.103	1
2862	0	0	862	1	264.247	0	0	142.485	121.762	73.0546	63.1908	10.8953	150.402	1820.49	16978.7	-10.8953	0	6.24021	0	0	5.60584	4.27748	0.0709782	212.875	-461.744	26.4114	181.798	0	55.6657	56.8177	106.262	1
2869	0	0	869	1	306.161	0	0	162.189	143.972	19.5429	52.8162	-126.557	212.083	1874	16989	126.557	0	8.4283	0	0	5.27648	4.64277	0.0987349	264.637	-468.991	22.3098	182.371	0	40.369	41.0612	77.0037	1
2870	0	0	870	1	305.034	0	0	146.836	158.198	57.8349	50.7191	169.878	156.422	1835.71	16991.1	-169.878	0	7.20105	0	0	5.04148	4.92785	0.141097	312.597	-476.735	22.4281	212.796	0	43.978	46.4694	168.18	1
2871	0	0	871	1	256.261	0	0	109.189	147.072	42.885	73.0633	-116.335	161.166	1850.66	16869.1	116.335	0	6.39986	0	0	5.12122	3.77179	0.066325	259.103	-457.014	26.8957	1	0	49.6747	50.3782	95.4649	1
2872	0	0	872	1	311.325	0	0	137.158	174.167	31.9619	-9.15616	-90.1918	277.681	1961.24	16951.4	90.1918	0	11.2249	0	0	5.15264	4.00787	0.141179	262.866	-466.416	21.6226	250.634	0	31.6599	32.0256	59.0035	1
2873	0	0	873	1	246.469	0	0	119.017	127.452	23.4012	61.2087	129.63	186.774	1571.16	16881	-129.63	0	8.32668	0	0	5.26267	4.5219	0.164602	155.827	-445.21	28.6384	174.51	0	39.964	41.2112	118.28	1
2874	0	0	874	1	273.017	0	0	123.35	149.666	99.7603	63.4366	34.5033	155.974	1893.44	16878.8	-34.5033	0	6.56711	0	0	5.73728	4.06322	0.135034	228.943	-460.127	25.3681	190.478	0	53.3001	53.3802	108.79	1
2876	0	0	876	1	257.85	0	0	128.769	129.081	91.0569	44.748	173.181	140.025	1802.48	16897.5	-173.181	0	6.48303	0	0	5.6764	4.5405	0.0452751	264.888	-459.845	27.3491	207.534	0	50.0685	51.9535	186.67	1
2877	0	0	877	1	321.422	0	0	136.572	184.85	51.5397	59.4222	-15.4347	253.35	1742.34	16882.8	15.4347	0	10.3815	0	0	5.21359	4.16058	0.0473879	245.522	-468.14	20.9225	1	0	34.6098	35.2484	65.2014	1
2878	0	0	878	1	289.355	0	0	142.742	146.613	25.74	57.1259	54.5372	189.795	1768.14	16885.1	-54.5372	0	8.05744	0	0	5.43074	4.58454	0.103626	324.395	-477.748	23.84	238.805	0	43.2767	44.3108	95.6944	1
2882	0	0	882	1	181.906	0	0	78.7396	103.167	55.3928	50.5738	-166.244	147.188	1937.81	16991.3	166.244	0	5.8156	0	0	5.70886	3.69374	0.0298532	275.324	-456.359	40.6881	1	0	51.4062	52.455	113.716	1
2885	0	0	885	1	256.857	0	0	144.052	112.805	123.264	43.8905	-74.6452	138.101	1869.94	16798.7	74.6452	0	5.58916	0	0	5.62318	4.32118	0.107114	281.434	-470.606	27.333	191.791	0	60.5866	61.4331	108.46	1
2886	0	0	886	1	231.776	0	0	115.859	115.917	57.4942	-15.4041	60.0093	151.228	2035.37	16857.9	-60.0093	0	6.52682	0	0	5.46705	4.56633	0.139627	216.66	-463.01	30.9329	205.418	0	52.2828	53.9441	118.46	1
2888	0	0	888	1	266.178	0	0	131.118	135.059	-2.96826	67.8372	95.8806	162.318	1796.85	16874.4	-95.8806	0	7.07848	0	0	5.02679	4.62457	0.118062	330.264	-462.348	26.1213	212.762	0	46.8628	47.8073	123.232	1
2893	0	0	893	1	231.197	0	0	139.359	91.8385	39.4777	32.1146	141.362	162.005	1953.72	16910.1	-141.362	0	7.3087	0	0	5.72351	4.57603	0.0708117	233.992	-460.385	31.1677	1	0	45.1562	46.9837	147.466	1
2894	0	0	894	1	251.049	0	0	113.357	137.691	61.193	25.7948	-41.0548	163.771	1732.69	16916.4	41.0548	0	6.673	0	0	5.22476	4.57988	0.0406321	383.685	-478.792	28.039	1	0	51.7384	52.9562	92.7336	1
2903	0	0	903	1	253.03	0	0	127.956	125.074	-35.078	87.4479	112.765	174.649	1928.62	16954.4	-112.765	0	7.73456	0	0	5.18627	4.50591	0.323257	285.487	-470.106	27.7249	192.539	0	42.7744	44.3313	122.649	1
2905	0	0	905	1	221.953	0	0	112.139	109.814	11.1786	41.6007	33.2417	128.365	1882.36	17000.3	-33.2417	0	5.40073	0	0	5.49855	3.79845	0.0444423	202.792	-446.294	32.0278	170.215	0	62.0218	63.4488	124.693	1
2906	0	0	906	1	264.009	0	0	119.285	144.724	-9.56422	59.6672	-55.2264	250.734	1803.44	17081.9	55.2264	0	10.1683	0	0	5.10099	4.09143	0.178831	218.327	-458.861	26.1429	225.667	0	35.1679	35.6725	62.8413	1
2907	0	0	907	1	266.861	0	0	129.143	137.717	78.6625	90.8994	-30.7565	185.656	1715.22	16951	30.7565	0	7.55902	0	0	4.81111	3.85534	0.209852	197.42	-445.156	25.5889	163.724	0	44.7524	45.7194	80.569	1
2911	0	0	911	1	266.159	0	0	150.187	115.972	40.8953	38.132	-3.14462	159.688	1852.64	17003.7	3.14462	0	6.59414	0	0	5.31009	4.8403	0.0703158	214.888	-464.38	26.3439	174.799	0	52.9991	54.3661	100.261	1
2917	0	0	917	1	279.731	0	0	157.297	122.434	86.6803	10.447	27.6847	185.345	1806.86	16931.8	-27.6847	0	7.82401	0	0	5.91488	4.41507	0.0414634	295.779	-468.743	24.8905	204.606	0	46.0975	47.1655	91.9241	1
2918	0	0	918	1	339.675	0	0	198.245	141.43	32.6954	61.0417	58.0259	290.318	1860.84	16980.8	-58.0259	0	12.3424	0	0	5.35843	4.96007	0.189541	239.669	-478.889	19.9255	271.02	0	30.036	30.8875	68.2826	1
2921	0	0	921	1	256.137	0	0	108.714	147.423	-27.5026	26.2141	-35.3233	182.572	1721.72	16916	35.3233	0	7.50999	0	0	5.17933	4.95441	0.126714	289.432	-480.509	27.5537	212.215	0	47.6541	48.2138	85.2491	1
2922	0	0	922	1	202.686	0	0	108.555	94.1305	36.8679	17.3995	140.965	151.22	1757.01	16825.1	-140.965	0	6.83707	0	0	4.93331	4.41682	0.0524871	232.086	-457.313	35.8297	205.367	0	45.7894	47.9676	150.134	1
2924	0	0	924	1	246.423	0	0	114.025	132.398	23.895	181.251	111.618	143.236	1969.31	16860.6	-111.618	0	6.33173	0	0	4.95923	4.59698	0.183391	249.937	-464.672	28.5375	188.549	0	50.6001	52.5597	146.595	1
2926	0	0	926	1	250.933	0	0	97.7707	153.163	119.294	4.08969	-189.746	207.729	1873.91	16938.1	189.746	0	8.29734	0	0	5.9051	4.26212	0.144394	233.489	-464.441	28.1791	206.357	0	37.8824	38.9912	87.0956	1
2927	0	0	927	1	268.131	0	0	127.123	141.008	-23.5111	83.2368	-12.0666	216.15	2016.71	16958.6	12.0666	0	8.91631	0	0	4.77775	3.99672	0.250733	229.01	-440.939	25.5049	1	0	39.5646	39.327	74.5672	1
2928	0	0	928	1	240.405	0	0	117.402	123.003	-7.59146	25.0191	-47.8629	189.861	1901.13	16817.5	47.8629	0	7.7485	0	0	5.50214	4.2383	0.149534	205.45	-467.049	29.4379	206.406	0	46.118	46.1383	82.2836	1
2929	0	0	929	1	278.161	0	0	138.055	140.106	39.4072	-45.7579	-247.071	198.052	1953.79	16988	247.071	0	8.0174	0	0	5.63884	4.80744	0.0260878	293.299	-479.602	25.1325	206.7	0	38.1967	39.5177	102.285	1
2930	0	0	930	1	284.061	0	0	177.529	106.532	12.3657	7.10842	-121.122	192.112	1980.83	16935.1	121.122	0	7.69743	0	0	5.84393	4.54191	0.0617318	204.987	-464.426	24.4819	212.659	0	44.8085	44.7729	85.1845	1
2931	0	0	931	1	289.736	0	0	133.239	156.496	107.354	52.0969	41.2878	196.701	1985.51	16890.1	-41.2878	0	8.33054	0	0	5.91797	4.82023	0.177831	253.322	-466.979	24.0669	191.698	0	43.6116	43.9963	92.9852	1
2932	0	0	932	1	314.25	0	0	139.406	174.844	64.3589	85.8748	-101.721	279.111	1928.84	16956	101.721	0	11.1148	0	0	5.05131	4.3959	0.210222	232.537	-474.259	21.5011	274.989	0	31.9215	32.2003	59.749	1
2933	0	0	933	1	231.004	0	0	137.181	93.8226	31.9765	40.7092	66.9219	205.203	1861.56	16901.5	-66.9219	0	8.78999	0	0	5.07978	4.52656	0.100842	212.749	-453.671	30.8186	177.935	0	39.5298	40.1906	92.7133	1
2934	0	0	934	1	250.291	0	0	120.185	130.105	41.0482	77.7634	229.658	201.348	1952.15	16864.4	-229.658	0	9.73664	0	0	4.52269	5.27821	0.0728869	294.094	-462.851	28.1329	235.637	0	32.3574	34.409	184.339	1
2935	0	0	935	1	224.291	0	0	85.0582	139.233	30.6914	79.9669	-72.6516	149.659	2161.83	16862.2	72.6516	0	6.00551	0	0	4.98114	4.12834	0.042149	297.826	-462.987	31.5895	1	0	55.553	56.9705	98.0459	1
2936	0	0	936	1	241.829	0	0	139.921	101.909	-28.2856	18.9868	95.5877	159.373	1822.17	16923.2	-95.5877	0	7.01747	0	0	4.69028	4.53391	0.0843603	239.255	-452.364	28.9997	160.756	0	46.6087	47.8798	122.734	1
2937	0	0	937	1	279.35	0	0	127.749	151.601	64.3753	90.1798	-64.7218	182.281	1729.5	16852	64.7218	0	7.32942	0	0	4.79949	4.14229	0.0817739	285.774	-461.01	24.4048	182.68	0	45.747	46.5982	82.783	1
2941	0	0	941	1	306.893	0	0	162.413	144.48	79.9502	29.7724	14.8593	193.327	1813.59	16912.4	-14.8593	0	8.07363	0	0	5.29211	4.41294	0.0678275	219.553	-467.445	22.1706	228.808	0	43.9047	44.5603	86.3973	1
2942	0	0	942	1	252.228	0	0	134.552	117.676	4.65139	64.1988	-138.88	166.594	1888.89	16878	138.88	0	6.61474	0	0	4.93273	4.42446	0.108761	266.349	-464.062	27.6677	1	0	49.2957	49.2705	95.0445	1
2944	0	0	944	1	247.271	0	0	141.869	105.402	63.2938	9.06269	17.911	181.833	1830.25	16833.5	-17.911	0	7.626	0	0	4.9051	4.19178	0.0729703	198.31	-454.195	28.1755	194.549	0	45.0043	45.9022	90.69	1
2954	0	0	954	1	233.326	0	0	125.529	107.797	22.6985	114.69	102.015	144.912	1870.84	16927.2	-102.015	0	6.32471	0	0	5.23928	4.12754	0.185567	264.35	-455.293	30.2889	187.487	0	51.8107	53.2025	137.635	1
2955	0	0	955	1	234.328	0	0	126.971	107.357	51.1357	59.7606	101.127	129.109	1842.4	16882.4	-101.127	0	5.64032	0	0	4.74156	4.37142	0.139619	317.933	-462.611	30.0247	1	0	56.0729	57.2894	153.061	1
2956	0	0	956	1	254.329	0	0	121.169	133.16	24.1663	89.2764	158.308	179.996	1869.37	16852.9	-158.308	0	8.18827	0	0	4.92342	4.31825	0.162957	247.457	-458.77	27.3421	205.306	0	39.4461	40.7347	140.339	1
2957	0	0	957	1	330.791	0	0	161.073	169.718	30.6191	79.0604	22.1263	206.131	1862.92	16863.1	-22.1263	0	8.58484	0	0	5.13229	4.42752	0.295276	286.245	-472.505	20.3148	230.047	0	41.3122	41.636	83.9238	1
2960	0	0	960	1	293.664	0	0	165.055	128.609	-16.6143	241.021	-76.4677	170.788	1910.15	16800.8	76.4677	0	7.08091	0	0	5.41895	4.08702	0.286811	238.88	-465.658	23.2291	223.438	0	48.958	49.9933	87.5308	1
2963	0	0	963	1	221.279	0	0	95.1852	126.093	74.5322	89.4881	45.2623	132.503	2018.33	16852.7	-45.2623	0	5.58885	0	0	5.17364	4.61204	0.0408501	188.383	-455.829	32.5476	201.474	0	59.8873	61.2645	129.746	1
2965	0	0	965	1	232.937	0	0	112.29	120.648	-1.10281	10.8023	232.805	133.863	1794.98	16931.4	-232.805	0	6.55434	0	0	5.20553	4.17362	0.113041	233.145	-451.892	30.3609	201.929	0	47.6384	50.7158	249.622	1
2966	0	0	966	1	184.496	0	0	79.2117	105.285	44.1647	29.8605	-28.5676	146.381	1749.72	17012	28.5676	0	5.98739	0	0	4.98989	3.90357	0.0678693	263.802	-446.361	39.6659	185.769	0	55.542	57.1744	99.1836	1
2970	0	0	970	1	362.816	0	0	195.161	167.655	26.3779	74.0268	70.2335	226.139	1867.16	16868.2	-70.2335	0	9.6767	0	0	4.9231	4.41737	0.0578262	225.352	-464.079	18.2517	215.03	0	36.0434	36.5533	85.8508	1
2972	0	0	972	1	227.822	0	0	114.454	113.368	15.2881	25.7979	66.9566	187.585	1878.25	16916.4	-66.9566	0	8.05992	0	0	5.38193	3.7985	0.0829491	217.125	-454.49	30.9973	1	0	42.8228	43.4899	97.2592	1
2974	0	0	974	1	284.285	0	0	120.225	164.061	45.1636	60.1295	11.2101	173.263	1748.72	16882.1	-11.2101	0	7.18457	0	0	5.13382	3.80631	0.0173522	312.036	-477.634	23.8901	224.701	0	47.0791	48.0919	91.6224	1
2977	0	0	977	1	239.249	0	0	127.516	111.733	65.665	14.6115	171.466	147.131	1927.54	16927.6	-171.466	0	6.8212	0	0	5.73666	4.48807	0.0295391	296.04	-468.744	29.8751	1	0	47.3451	49.7927	178.986	1
2983	0	0	983	1	273.525	0	0	150.072	123.453	29.206	18.8804	122.458	178.587	1764.67	16923.3	-122.458	0	7.96398	0	0	5.38322	4.30762	0.0695303	351.177	-474.166	25.3027	1	0	41.8028	43.7614	119.785	1
2986	0	0	986	1	238.985	0	0	122.22	116.765	28.0583	45.4522	66.5848	132.999	1765.82	16896.7	-66.5848	0	5.69312	0	0	5.40405	4.18776	0.0470733	268.371	-458.228	29.5651	193.856	0	58.1812	59.8512	132.013	1
2988	0	0	988	1	288.499	0	0	119.423	169.076	14.1108	72.4571	55.3769	187.083	1680.11	16869.7	-55.3769	0	7.942	0	0	4.70764	4.71794	0.0670653	233.812	-466.293	23.7126	215.068	0	42.6131	43.5042	95.0425	1
2989	0	0	989	1	323.344	0	0	141.723	181.621	50.0093	90.1262	15.701	182.322	1843.53	16852.1	-15.701	0	7.56464	0	0	5.04477	4.57297	0.0805711	301.83	-473.502	20.869	199.178	0	46.085	46.6674	92.4659	1
2991	0	0	991	1	282.873	0	0	113.976	168.896	9.82271	46.0819	-150.883	203.127	1883.72	16796.5	150.883	0	8.06065	0	0	5.09258	4.1482	0.0537025	196.535	-455.025	24.1648	189.276	0	40.3102	41.1294	80.5062	1
2992	0	0	992	1	294.463	0	0	177.076	117.386	32.8453	115.779	616.093	180.914	1860.69	16826.4	-616.093	0	12.9369	0	0	5.04829	4.08401	0.0855541	243.651	-460.631	23.0367	239.302	0	52.2108	47.6816	231.973	1
2994	0	0	994	1	279.988	0	0	122.671	157.318	73.231	73.741	59.9279	153.506	1820.31	16968.1	-59.9279	0	6.53328	0	0	5.26213	4.56143	0.114077	275.46	-474.149	24.6945	227.101	0	51.9629	53.4383	116.014	1
2995	0	0	995	1	309.712	0	0	155.933	153.779	7.22329	116.86	-119.171	203.584	1687	17124.3	119.171	0	8.10646	0	0	4.79063	4.07923	0.176192	301.444	-457.37	21.6695	199.248	0	40.8223	41.1838	75.742	1
2996	0	0	996	1	277.727	0	0	173.16	104.567	31.4299	80.4284	90.0402	162.287	1862.11	17061.1	-90.0402	0	7.02782	0	0	5.12515	4.68918	0.0884292	229.387	-459.919	24.9304	190.89	0	46.9547	49.181	120.089	1
2997	0	0	997	1	247.445	0	0	102.232	145.213	104.088	62.0707	131.55	180.799	1988.77	16880.1	-131.55	0	8.10276	0	0	4.71782	4.3926	0.0456859	210.089	-450.148	28.1708	208.93	0	39.7129	40.8688	125.723	1
2998	0	0	998	1	240.24	0	0	106.41	133.829	-7.81036	41.1484	-151.602	126.623	1901.35	16901.1	151.602	0	5.04015	0	0	5.20087	4.21162	0.0388696	203.813	-450.127	29.2996	181.904	0	61.8255	61.6335	124.491	1
2999	0	0	999	1	251.225	0	0	115.185	136.04	92.0085	51.735	2.55426	174.698	1701.87	16890.5	-2.55426	0	7.24018	0	0	5.92185	4.26037	0.120486	287.034	-470.26	28.1466	1	0	49.1339	49.7589	91.8906	1
3000	0	0	1000	1	222.405	0	0	95.5605	126.845	-62.7095	179.982	-187.127	124.565	1756.93	17160.9	187.127	0	5.06382	0	0	5.86751	4.25644	0.13936	280.429	-459.794	32.4944	1	0	59.3123	60.6205	133.276	1
3003	0	0	1003	1	272.486	0	0	131.196	141.29	51.8819	-1.01257	-92.0782	247.03	1742	16943.2	92.0782	0	9.95729	0	0	5.28175	3.91817	0.0807582	200.264	-455.06	25.189	206.274	0	34.6225	35.7247	64.0555	1
3007	0	0	1007	1	216.295	0	0	92.7624	123.532	17.4159	72.7746	-46.3649	132.869	1876.12	16869.4	46.3649	0	5.38204	0	0	5.65712	4.1831	0.135016	266.494	-463.921	33.4184	202.331	0	63.8165	63.6201	114.162	1
3008	0	0	1008	1	253.685	0	0	108.335	145.351	32.5987	107.643	170.642	165.874	1960.6	16934.2	-170.642	0	7.61676	0	0	4.94809	4.64766	0.176959	266.428	-475.017	27.6033	246.699	0	41.1053	43.3556	161.955	1
3011	0	0	1011	1	308.379	0	0	166.399	141.98	19.861	92.9678	-29.9304	206.04	2073	16849.2	29.9304	0	8.38929	0	0	5.28538	4.25747	0.192081	203.055	-465.106	21.9895	198.812	0	42.6408	42.9601	76.9547	1
3017	0	0	1017	1	222.982	0	0	96.3172	126.665	-25.0913	-3.69737	-178.458	156.865	1818.97	16945.9	178.458	0	6.30419	0	0	5.38894	4.50585	0.102863	210.546	-462.024	32.3056	216.339	0	49.5823	50.9782	106.718	1
3020	0	0	1020	1	221.002	0	0	107.362	113.64	-68.9924	126.791	-126.512	164.606	1862.87	16915.1	126.512	0	6.673	0	0	5.69779	4.54189	0.190745	218.994	-450.902	32.8568	184.512	0	50.8116	50.5572	96.9788	1
3033	0	0	1033	1	255.779	0	0	137.026	118.753	4.07135	45.9813	-74.2544	238.545	1889.47	16896.2	74.2544	0	9.61234	0	0	4.58135	3.89924	0.166383	261.143	-454.11	26.7923	204.452	0	36.1803	35.9215	65.7667	1
3035	0	0	1035	1	206.264	0	0	132.649	73.6144	42.2567	54.1354	46.4156	151.906	1651.96	16788.4	-46.4156	0	6.41882	0	0	4.94635	3.72701	0.031006	235.479	-446.821	34.5329	155.638	0	51.3549	52.1521	107.136	1
3036	0	0	1036	1	225.113	0	0	124.08	101.033	18.8838	-8.35918	102.79	162.562	1775	16850.9	-102.79	0	7.19587	0	0	4.94651	4.10347	0.0441002	223.39	-452.712	31.4171	179.269	0	45.0999	46.7449	120.843	1
3037	0	0	1037	1	218.397	0	0	109.087	109.311	-134.789	25.9694	-226.545	125.691	1928.67	16916.2	226.545	0	5.2715	0	0	5.37348	4.35873	0.239271	239.236	-453.012	33.0013	189.616	0	56.4568	56.0866	140.225	1
3038	0	0	1038	1	250.454	0	0	124.505	125.949	63.148	33.0676	172.932	158.794	1930.05	16809.5	-172.932	0	7.34681	0	0	4.72965	4.02548	0.12086	201.05	-448.73	27.5874	189.268	0	42.2999	44.1924	162.413	1
3039	0	0	1039	1	288.137	0	0	162.576	125.561	-7.93897	128.629	160.972	230.465	1801.82	16913.2	-160.972	0	10.5372	0	0	5.42317	4.67626	0.413496	202.181	-462.729	23.9916	239.113	0	32.6298	33.9009	114.321	1
3044	0	0	1044	1	235.898	0	0	94.0368	141.861	41.848	77.8074	-34.4598	138.588	1851.69	16864.4	34.4598	0	5.62976	0	0	4.78039	4.39509	0.0617221	268.968	-448.656	29.8254	1	0	59.7667	60.073	108.651	1
3052	0	0	1052	1	224.012	0	0	112.194	111.818	83.8532	55.8972	136.099	120.837	1710.03	16986	-136.099	0	5.42448	0	0	4.59228	4.88781	0.0512737	208.103	-447.818	31.8906	176.137	0	56.1158	59.2051	181.488	1
3054	0	0	1054	1	220.549	0	0	88.8672	131.682	32.6305	31.911	-271.508	140.085	1860.91	16910.3	271.508	0	5.60215	0	0	5.05581	3.87976	0.0441623	238.029	-459.746	32.0866	167.656	0	47.8853	49.5355	148.151	1
3058	0	0	1058	1	241.038	0	0	85.5094	155.529	80.9975	65.9624	-68.7732	143.641	1912.2	16876.2	68.7732	0	5.77929	0	0	4.38852	4.35017	0.098777	245.986	-455.907	28.8491	1	0	57.2368	57.0291	101.865	1
3061	0	0	1061	1	278.575	0	0	138.181	140.394	23.6019	12.4998	-88.4706	313.027	1770.28	16929.7	88.4706	0	12.6049	0	0	4.94081	3.56663	0.116578	289.72	-461.457	24.2713	250.352	0	27.9557	28.6007	52.189	1
3063	0	0	1063	1	310.833	0	0	155.665	155.168	57.5151	77.0207	-71.7173	235.357	1836.03	16865.2	71.7173	0	9.44441	0	0	4.96485	3.71885	0.129054	290.477	-464.69	21.5005	235.716	0	36.3285	36.7337	67.07	1
3064	0	0	1064	1	288.704	0	0	152.815	135.889	85.3176	94.0152	-31.7664	200.495	1808.22	16947.8	31.7664	0	8.1646	0	0	4.90655	4.33176	0.201206	302.108	-477.884	23.6157	233.323	0	42.9025	43.5106	77.8484	1
3067	0	0	1067	1	354.445	0	0	225.522	128.923	64.2777	96.0843	244.588	188.008	1829.26	16846.1	-244.588	0	9.21424	0	0	4.96775	4.1244	0.154806	280.32	-459.466	18.6681	217.681	0	34.7505	36.8549	198.95	1
3069	0	0	1069	1	288.038	0	0	179.419	108.619	53.1786	20.9687	566.125	241.705	1940.02	16821.6	-566.125	0	16.3894	0	0	5.09705	4.11585	0.063211	280.606	-472.304	23.6557	220.885	0	36.3914	34.858	191.532	1
3070	0	0	1070	1	261.237	0	0	123.229	138.008	119.38	113.056	-219.544	182.349	1774.16	16829.1	219.544	0	7.24478	0	0	5.07363	4.28048	0.0952896	318.305	-468.21	26.5492	210.096	0	40.74	42.5108	101.286	1
3071	0	0	1071	1	280.915	0	0	165.165	115.751	43.1455	47.1817	149.197	199.726	1850.39	16795.4	-149.197	0	9.04619	0	0	4.63656	4.30298	0.103616	208.572	-449.282	24.2552	190.515	0	35.6213	36.9044	122.168	1
3072	0	0	1072	1	228.354	0	0	102.997	125.356	95.7466	62.8536	-143.347	148.35	1797.79	16879.3	143.347	0	5.88265	0	0	5.14273	4.27886	0.0223144	222.404	-451.038	31.117	207.469	0	53.5243	54.4718	106.362	1
3073	0	0	1073	1	284.904	0	0	139.325	145.578	44.4803	77.8766	-68.9908	297.501	1948.72	16864.3	68.9908	0	11.9465	0	0	4.69888	3.31118	0.133166	335.061	-462.833	23.4619	1	0	29.2776	29.3737	54.3277	1
3076	0	0	1076	1	275.874	0	0	131.806	144.068	103.712	9.11208	239.604	155.756	1690.17	16933.1	-239.604	0	7.69066	0	0	5.25632	4.39165	0.1153	203.669	-450.977	25.044	208.324	0	41.1755	44.2462	221.989	1
3077	0	0	1077	1	245.395	0	0	115.966	129.429	-7.55493	103.284	-97.2338	169.856	2000.76	16838.9	97.2338	0	6.80191	0	0	4.49148	4.09566	0.161616	247.842	-452.109	28.1705	206.237	0	48.8763	48.8302	86.9179	1
3080	0	0	1080	1	235.106	0	0	107.919	127.186	22.6339	-125.668	-254.534	142.706	1771.25	17067.9	254.534	0	6.01007	0	0	5.17066	3.91374	0.0894739	171.122	-441.25	29.8465	166.087	0	45.7663	49.2927	127.674	1
3084	0	0	1084	1	252.117	0	0	123.479	128.637	23.7148	45.1995	-122.229	202.558	1770.17	16897	122.229	0	8.05854	0	0	4.6397	3.56038	0.0591934	278.258	-455.053	27.0809	214.075	0	39.4431	40.1764	76.2134	1
3088	0	0	1088	1	230.596	0	0	103.886	126.71	20.5741	111.291	128.888	128.156	1872.97	16830.9	-128.888	0	5.70042	0	0	5.0364	3.85252	0.0883657	187.474	-440.666	30.4214	165.614	0	55.4249	56.7243	166.677	1
3092	0	0	1092	1	318.986	0	0	173.43	145.557	60.2883	66.6101	79.6133	166.255	1833.25	16975.3	-79.6133	0	7.1596	0	0	5.44072	4.36621	0.100147	239.795	-469.643	21.238	243.588	0	47.4327	49.0236	113.403	1
3095	0	0	1095	1	211.169	0	0	110.015	101.154	24.1169	26.2368	109.427	139.106	1670.1	16816.3	-109.427	0	6.13978	0	0	4.51784	4.08504	0.0725721	223.716	-445.674	33.5901	179.733	0	50.4822	52.1353	138.954	1
3098	0	0	1098	1	263.239	0	0	136.079	127.16	75.0873	32.6463	54.4867	180.818	1818.45	16909.6	-54.4867	0	7.70676	0	0	4.2593	4.03834	0.0464285	266.833	-452.921	25.8492	197.458	0	42.6142	43.4313	95.6726	1
3099	0	0	1099	1	262.152	0	0	153.22	108.932	95.0788	125.906	85.1769	195.118	1798.46	16916	-85.1769	0	8.44641	0	0	4.24508	3.75261	0.076512	302.18	-460.926	25.8292	1	0	38.4581	39.375	95.4221	1
3101	0	0	1101	1	228.826	0	0	107.18	121.647	6.81914	18.7175	45.8532	153.428	1787.06	16923.5	-45.8531	0	6.52535	0	0	5.46845	4.23543	0.0302529	253.066	-456.825	31.1872	183.458	0	52.7161	53.9949	110.544	1
3106	0	0	1106	1	289.618	0	0	164.829	124.789	25.5661	66.2941	-5.73005	240.89	1867.97	16875.9	5.73005	0	9.91184	0	0	4.26595	3.38534	0.115726	244.374	-445.206	22.9229	1	0	34.5796	34.6443	66.6811	1
3107	0	0	1107	1	252.073	0	0	129.098	122.974	-21.6698	137.936	-50.6368	134.086	1715.89	17003.6	50.6368	0	5.46301	0	0	5.0836	4.33774	0.143687	173.996	-446.685	27.7115	196.143	0	61.8536	62.6742	107.388	1
3111	0	0	1111	1	287.124	0	0	101.818	185.306	29.8034	15.5407	-139.7	165.456	1963.4	16926.7	139.7	0	6.58978	0	0	5.36511	3.6478	0.0842314	277.53	-454.51	23.6228	202.968	0	47.582	47.7034	96.2278	1
3113	0	0	1113	1	288.552	0	0	127.91	160.642	90.4905	17.1641	-111.554	180.754	1803.05	16925	111.554	0	7.24099	0	0	4.53557	3.50354	0.0293331	278.128	-456.705	23.1586	231.817	0	43.6973	44.5331	82.1514	1
3115	0	0	1115	1	268.921	0	0	110.047	158.874	53.3452	61.3079	-35.1621	193.196	1939.85	16880.9	35.1621	0	7.85372	0	0	5.18247	4.59211	0.155717	267.374	-481.542	25.861	269.778	0	45.085	45.1975	82.7578	1
3116	0	0	1116	1	216.735	0	0	111.755	104.98	0.776907	38.6001	160.085	121.86	1892.76	16903.6	-160.085	0	5.58301	0	0	5.43128	4.56754	0.0659562	185.543	-446.441	33.4927	160.612	0	57.0115	58.665	204.765	1
3117	0	0	1117	1	248.209	0	0	120.177	128.031	88.0978	44.9375	-153.656	139	1805.44	16897.3	153.656	0	5.50884	0	0	5.13973	4.15099	0.0293044	246.885	-459.297	28.1379	1	0	55.7884	56.8472	113.977	1
3118	0	0	1118	1	273.061	0	0	148.162	124.898	27.1606	65.7074	19.3085	195.735	1866.38	16976.2	-19.3085	0	8.14812	0	0	4.616	3.75278	0.212883	231.997	-454.983	24.8014	232.156	0	41.4899	42.282	83.0054	1
3120	0	0	1120	1	290.535	0	0	123.273	167.262	34.3774	54.0692	-71.2748	253.955	1958.82	16888.1	71.2748	0	10.2085	0	0	5.44278	4.12762	0.122977	164.411	-456.63	23.5417	216.287	0	35.1384	35.0849	64.4313	1
3121	0	0	1121	1	268.571	0	0	140.884	127.687	97.8674	76.7289	70.4762	175.826	1795.67	16865.5	-70.4762	0	7.54782	0	0	5.12605	4.18147	0.121247	204.602	-444.877	25.6835	1	0	44.8196	45.6191	104.517	1
3131	0	0	1131	1	222.227	0	0	110.46	111.767	-41.8797	44.0457	-131.958	174.295	1736.1	16997.8	131.958	0	7.00436	0	0	5.24178	4.27848	0.223444	242.496	-464.174	32.1921	1	0	46.809	47.5054	89.0033	1
3137	0	0	1137	1	214.435	0	0	104.277	110.159	32.5088	27.9357	-125.159	131.337	1861.03	17013.9	125.159	0	5.23088	0	0	5.5298	4.11207	0.11359	216.841	-450.495	33.6339	175.929	0	60.0971	62.1994	116.49	1
3140	0	0	1140	1	273.661	0	0	127.352	146.309	39.6368	99.4946	151.326	160.998	1853.9	16942.4	-151.326	0	7.27944	0	0	4.58991	4.10662	0.179932	256.53	-457.245	24.89	1	0	42.7471	44.7756	146.617	1
3142	0	0	1142	1	258.935	0	0	107.896	151.039	75.0951	89.546	21.8936	191.526	2017.77	16852.7	-21.8936	0	7.97961	0	0	4.91254	4.49537	0.220706	262.442	-471.352	26.8604	1	0	43.5217	44.2721	88.4106	1
3143	0	0	1143	1	232.173	0	0	141.416	90.7568	73.9302	81.7257	0.214717	170.678	1719.95	16960.1	-0.214717	0	7.03883	0	0	4.29918	4.3354	0.187359	171.878	-437.538	30.0775	187.472	0	47.2826	48.5972	89.9811	1
3155	0	0	1155	1	267.236	0	0	137.359	129.877	27.799	-37.3093	-213.699	163.125	1766.08	17079.2	213.699	0	6.56668	0	0	5.39477	4.16417	0.0992906	244.224	-467.905	25.9289	202.194	0	44.5991	46.8337	108.058	1
3157	0	0	1157	1	240.663	0	0	120.265	120.397	95.6688	44.5119	159.517	134.358	1797.87	16997.3	-159.517	0	6.15635	0	0	4.94579	3.66481	0.107379	285.378	-462.061	28.78	218.606	0	50.481	52.8281	169.373	1
3162	0	0	1162	1	223.953	0	0	106.301	117.652	51.0793	44.3909	25.6903	139.04	1842.46	16798.2	-25.6903	0	5.81716	0	0	4.56604	3.7273	0.116167	282.246	-456.578	31.1325	1	0	55.6088	56.5612	113.583	1
3163	0	0	1163	1	269.632	0	0	112.069	157.563	44.2445	27.3213	-79.6567	174.63	1649.98	16914.9	79.6567	0	7.0242	0	0	5.00044	3.83449	0.0879241	249.161	-459.617	25.3494	199.656	0	46.909	47.7011	84.1551	1
3175	0	0	1175	1	305.065	0	0	150.17	154.896	37.5926	78.1609	55.0187	210.295	1855.95	16864	-55.0187	0	8.91327	0	0	5.07982	3.92488	0.147635	244.153	-459.196	22.0746	231.722	0	38.8753	39.4171	86.319	1
3176	0	0	1176	1	335.991	0	0	187.713	148.277	13.6183	46.7698	16.4378	312.874	1879.92	16995.1	-16.4378	0	13.041	0	0	4.40779	3.49989	0.0773778	224.748	-465.07	19.4911	225.88	0	27.4423	27.946	55.328	1
3178	0	0	1178	1	263.811	0	0	119.095	144.716	80.3752	59.6118	-155.283	267.27	1813.16	16982.3	155.283	0	10.5716	0	0	5.75005	4.17316	0.182719	224.779	-459.254	26.464	218.872	0	31.6578	32.4798	65.7956	1
3179	0	0	1179	1	208.929	0	0	99.4263	109.502	2.21572	260.481	-145.283	135.81	1692	17080.4	145.283	0	5.60105	0	0	4.95474	3.84181	0.218317	197.647	-447.761	34.1124	170.103	0	54.7097	56.7988	107.287	1
3181	0	0	1181	1	244.828	0	0	135.064	109.764	29.2655	116.803	-5.05464	177.137	1764.61	16925.1	5.05464	0	7.28433	0	0	4.6564	3.69976	0.118663	245.135	-444.466	28.1009	199.839	0	45.8371	46.8257	86.2842	1
3186	0	0	1186	1	251.273	0	0	95.8987	155.374	5.66017	99.9553	67.7895	177.916	1987.54	16842.2	-67.7895	0	7.60657	0	0	4.30846	4.31014	0.0465423	322.632	-465.964	27.4294	210.89	0	43.0269	44.0207	102.674	1
3189	0	0	1189	1	273.978	0	0	123.807	150.171	22.7076	31.893	-170.696	223.748	1970.49	16910.3	170.696	0	8.86908	0	0	4.79814	3.67027	0.0703354	309.288	-460.94	24.7354	205.707	0	35.4587	35.4936	75.5219	1
3190	0	0	1190	1	193.326	0	0	123.155	70.1708	-16.5885	-24.72	130.322	111.359	1611.15	16867.3	-130.322	0	5.06381	0	0	4.8041	4.22288	0.182786	191.403	-436.262	37.6515	153.981	0	60.8767	62.7587	180.914	1
3196	0	0	1196	1	260.473	0	0	155.393	105.08	38.3216	8.9051	127.632	171.827	1954.88	16833.6	-127.632	0	7.70517	0	0	4.36364	3.78795	0.0394814	262.493	-445.668	26.0883	191.613	0	40.5647	42.2254	124.141	1
3197	0	0	1197	1	252.219	0	0	137.058	115.161	157.719	125.106	209.882	143.501	1735.82	16817.1	-209.882	0	6.89752	0	0	4.90478	4.31776	0.187526	228.174	-454.72	27.5998	203.1	0	44.1046	46.7863	208.502	1
3198	0	0	1198	1	193.691	0	0	86.7901	106.901	11.472	64.8035	-167.419	115.269	1682.75	16877.4	167.419	0	4.56143	0	0	5.39093	4.48799	0.144508	219.109	-456.422	38.2616	181.027	0	66.8058	67.6734	140.126	1
3201	0	0	1201	1	254.659	0	0	124.31	130.35	-3.5215	-0.224048	-19.0285	189.292	1897.06	16842.8	19.0285	0	7.84395	0	0	4.50809	3.59265	0.0683078	277.764	-449.901	26.732	212.795	0	43.486	43.5336	80.4689	1
3202	0	0	1202	1	193.315	0	0	73.4141	119.901	-23.28	-24.5472	-326.664	143.828	1817.16	17066.4	326.664	0	5.95646	0	0	4.57437	3.58077	0.0716977	240.603	-436.478	36.885	1	0	42.9728	46.1695	165.067	1
3208	0	0	1208	1	199.206	0	0	90.923	108.283	16.5974	1.40513	-121.689	155.059	1876.94	17040.5	121.689	0	6.21694	0	0	4.63853	3.86748	0.0424516	235.945	-451.307	35.8971	207.316	0	50.3254	52.411	95.3138	1
3209	0	0	1209	1	258.086	0	0	155.278	102.808	-15.2203	122.037	180.444	177.467	2008.42	16820.2	-180.444	0	8.24899	0	0	4.81168	4.01613	0.115983	294.809	-458.958	26.6768	229.066	0	38.2977	40.2563	151.841	1
3211	0	0	1211	1	277.337	0	0	143.847	133.49	-1.02349	88.3749	25.1624	206.429	1894.56	16953.5	-25.1624	0	8.62915	0	0	4.20371	3.53943	0.0731815	210.296	-441.296	24.1164	214.954	0	38.7479	39.1462	79.3592	1
3212	0	0	1212	1	244.729	0	0	102.1	142.63	106.369	103.939	-15.8549	157.019	1787.17	16838.3	15.8549	0	6.45133	0	0	4.39195	3.66064	0.141271	230.469	-444.741	27.966	176.476	0	50.5017	51.2034	94.7042	1
3216	0	0	1216	1	282.441	0	0	137.523	144.919	41.3755	22.4528	-128.942	200.331	1752.5	16919.7	128.942	0	7.97762	0	0	4.24953	3.86052	0.109705	246.464	-457.573	23.7768	1	0	39.7451	40.8353	75.9524	1
3217	0	0	1217	1	212.66	0	0	97.5788	115.081	-57.5771	77.3829	-159.497	120.848	1851.46	16765.2	159.497	0	4.85577	0	0	4.85836	3.8257	0.10389	216.711	-439.741	33.3336	1	0	61.2086	63.3223	125.797	1
3220	0	0	1220	1	239.046	0	0	108.087	130.959	10.0493	31.7215	66.4469	159.753	1783.83	16810.8	-66.4469	0	6.85808	0	0	4.45118	3.59899	0.0352062	306.216	-450.649	28.7255	1	0	46.5317	47.6231	108.292	1
3221	0	0	1221	1	213.976	0	0	119.708	94.268	-5.82991	-25.9288	-132.142	160.358	1700.05	16968.1	132.142	0	6.48273	0	0	4.98639	3.69303	0.10383	171.761	-442.796	33.0644	166.241	0	48.32	49.4915	93.0613	1
3222	0	0	1222	1	259.464	0	0	124.065	135.399	28.4903	92.3982	173.419	149.592	1765.39	16949.5	-173.419	0	6.8868	0	0	4.33857	4.09744	0.15832	247.523	-445.475	26.3453	203.955	0	43.6322	46.3739	167.891	1
3227	0	0	1227	1	300.158	0	0	132.344	167.813	80.211	41.7441	10.1718	232.944	1813.33	16900.5	-10.1718	0	9.68905	0	0	4.75961	3.51661	0.0806824	194.227	-449.574	22.2245	1	0	35.8734	36.2677	70.3133	1
3228	0	0	1228	1	252.303	0	0	131.799	120.504	37.6532	33.0339	-12.5008	182.236	1656.57	16909.2	12.5008	0	7.50035	0	0	4.80482	4.01886	0.0745236	241.296	-454.335	27.3839	1	0	45.3137	46.1486	83.4063	1
3229	0	0	1229	1	282.156	0	0	157.043	125.113	13.9755	75.1654	-41.8575	228.257	1879.56	16867	41.8575	0	9.26211	0	0	4.73751	3.41257	0.276342	266.951	-455.999	23.7808	1	0	37.2253	37.1214	68.3086	1
3230	0	0	1230	1	286.694	0	0	123.71	162.985	45.1088	56.7657	-76.0729	200.482	1948.09	16985.1	76.0729	0	8.04389	0	0	4.73449	3.76393	0.0797391	277.048	-455.012	23.5083	227.885	0	41.4946	41.8969	76.1312	1
3231	0	0	1231	1	291.808	0	0	138.971	152.838	70.9525	79.6646	0.52316	258.868	1922.25	16862.5	-0.52316	0	10.6761	0	0	4.1582	4.11856	0.174754	182.948	-443.708	22.9793	199.615	0	32.8428	33.0665	64.8296	1
3234	0	0	1234	1	228.252	0	0	107.21	121.042	-79.4963	126.664	-152.762	144.346	1873.38	16915.2	152.762	0	5.85883	0	0	4.44252	3.93713	0.180985	244.351	-446.5	30.5191	184.341	0	53.0504	52.6476	104.906	1
3237	0	0	1237	1	268.174	0	0	127.255	140.919	34.4128	105.639	-59.8844	212.805	1859.13	16836.6	59.8844	0	8.5705	0	0	4.20222	3.20227	0.153575	257.792	-449.762	24.8865	203.199	0	38.2452	38.6368	70.2224	1
3240	0	0	1240	1	196.056	0	0	103.896	92.1599	9.56852	41.8584	28.6466	136.935	1584.99	16800.7	-28.6466	0	5.74815	0	0	4.99501	3.79739	0.234686	295.64	-461.68	36.7794	1	0	58.3887	57.9606	112.571	1
3241	0	0	1241	1	211.408	0	0	92.9949	118.413	113.797	75.2334	102.841	135.258	1879.4	16867	-102.841	0	5.9426	0	0	5.5628	3.95984	0.0259967	202.983	-451.2	34.1046	1	0	55.8804	56.6399	146.015	1
3244	0	0	1244	1	210.424	0	0	96.4215	114.003	14.8204	-3.09237	-55.7736	155.86	1978.38	16845.6	55.7736	0	6.36253	0	0	4.27993	4.19356	0.0404884	184.133	-442.48	33.646	1	0	52.4284	52.8951	92.9487	1
3246	0	0	1246	1	232.489	0	0	99.0689	133.42	6.71919	36.7142	-117.515	131.899	1986.48	17005.1	117.515	0	5.266	0	0	5.10942	4.09794	0.102286	262.525	-459.804	30.3307	182.289	0	61.1897	61.2068	114.044	1
3257	0	0	1257	1	237.584	0	0	106.032	131.553	-5.59887	45.53	-223.35	168.284	1899.14	16996.3	223.35	0	6.69812	0	0	4.62724	3.86597	0.186175	175.33	-444.255	29.1824	180.832	0	42.9484	44.0308	106.802	1
3259	0	0	1259	1	238.875	0	0	141.849	97.0254	63.9313	86.7209	123.414	163.625	1829.61	16855.5	-123.414	0	7.25092	0	0	4.98436	4.0106	0.0982693	224.543	-457.559	29.2658	195.436	0	44.5085	45.7928	131.14	1
3267	0	0	1267	1	310.388	0	0	150.586	159.801	55.4528	47.7038	-75.4144	271.27	1937.75	16894.5	75.4144	0	10.8957	0	0	4.44973	3.52459	0.187678	208.285	-446.52	21.3155	182.915	0	31.5587	31.575	58.4593	1
3268	0	0	1268	1	244.833	0	0	126.596	118.237	56.6175	52.773	-49.4551	247.305	1936.58	16889.4	49.4551	0	10.0099	0	0	4.74438	3.75538	0.144166	241.494	-459.859	28.1741	225.723	0	34.8873	34.9166	64.321	1
3271	0	0	1271	1	264.781	0	0	163.075	101.706	7.2417	69.1399	0.28851	200.987	1786.64	16773.4	-0.28851	0	8.30234	0	0	4.74467	3.63638	0.11253	270.465	-453.732	25.6826	211.2	0	40.8017	41.6042	79.2545	1
3273	0	0	1273	1	229.033	0	0	117.199	111.834	69.3629	12.2658	-168.724	152.89	1824.18	16830.3	168.724	0	6.07254	0	0	3.89361	3.88907	0.133693	266.557	-439.442	30.049	206.144	0	48.4503	50.3553	99.7155	1
3276	0	0	1276	1	260.52	0	0	134.388	126.133	67.4335	81.0559	690.038	281.14	1726.45	16861.1	-690.038	0	22.0841	0	0	4.06648	3.81578	0.111155	236.987	-443.1	25.9657	1	0	41.133	35.2729	148.054	1
3284	0	0	1284	1	269.406	0	0	121.99	147.416	40.5932	16.1889	-135.509	188.515	1852.95	16926	135.509	0	7.5077	0	0	4.77886	3.54589	0.0774042	319.838	-462.796	25.1466	1	0	41.5609	42.4581	82.7944	1
3301	0	0	1301	1	243.938	0	0	107.926	136.012	-19.3381	61.7223	154.161	158.453	1912.88	16880.5	-154.161	0	7.22529	0	0	4.30386	4.12357	0.0699051	219.705	-449.009	28.285	219.246	0	42.4732	43.7138	151.794	1
3307	0	0	1307	1	280.676	0	0	142.239	138.437	81.12	-5.9579	68.1948	181.764	2011.74	16848.5	-68.1948	0	7.87608	0	0	4.80339	4.04036	0.0432348	206.342	-455.597	24.23	168.801	0	42.4669	43.7699	99.3379	1
3308	0	0	1308	1	260.915	0	0	147.656	113.26	-20.916	41.8266	210.539	161.932	1914.46	16900.4	-210.539	0	7.75502	0	0	4.36759	3.88661	0.036549	250.293	-461.389	26.0881	244.883	0	39.0214	40.858	188.15	1
3311	0	0	1311	1	313.593	0	0	197.477	116.116	34.5472	114.87	149.206	233.682	1858.99	16927	-149.206	0	10.5495	0	0	4.46863	3.70143	0.225577	189.479	-447.536	21.1398	235.755	0	30.8942	32.1634	102.469	1
3313	0	0	1313	1	233.028	0	0	126.009	107.019	7.10436	39.5164	88.9213	209.958	2085.76	16902.7	-88.9213	0	9.13212	0	0	4.16993	3.69426	0.111675	201.801	-445.267	29.4942	223.13	0	35.9313	36.3999	91.6577	1
3315	0	0	1315	1	231.576	0	0	111.043	120.533	39.8214	18.4023	24.8337	153.202	1754.06	16923.8	-24.8337	0	6.43274	0	0	4.66998	4.2742	0.0933364	237.107	-450.052	30.3445	159.928	0	51.4992	53.2432	104.155	1
3316	0	0	1316	1	215.794	0	0	101.505	114.289	75.1097	46.2591	-285.384	160.399	1718.77	17095.3	285.384	0	6.41831	0	0	4.7608	3.86258	0.0895181	203.6	-449.273	32.7325	219.695	0	42.0381	43.6705	131.378	1
3317	0	0	1317	1	233.206	0	0	97.2818	135.925	61.8198	23.5367	-93.6773	165.414	1931.38	16918.7	93.6773	0	6.63401	0	0	4.99049	3.88006	0.0395847	252.312	-451.979	30.0181	1	0	49.3902	49.5727	91.3231	1
3318	0	0	1318	1	214.57	0	0	92.5165	122.053	73.3853	5.91978	-315.811	167.838	1919.81	16936.3	315.811	0	6.80509	0	0	4.56012	3.72456	0.0915531	221.255	-438.038	32.7244	1	0	39.3803	40.6667	141.339	1
3319	0	0	1319	1	221.351	0	0	117.354	103.996	-19.6601	136.409	-44.7469	173.039	1913.2	17005.1	44.7469	0	7.05952	0	0	4.47504	3.22641	0.14065	232.239	-452.816	31.142	235.881	0	46.1822	46.5819	83.9039	1
3320	0	0	1320	1	249.525	0	0	116.438	133.087	19.6999	96.5705	55.8091	189.369	1873.84	16845.6	-55.8091	0	8.03095	0	0	5.03367	4.09517	0.108167	226.76	-462.543	27.8851	195.707	0	42.8352	43.3219	95.3403	1
3323	0	0	1323	1	249.66	0	0	122.807	126.853	-12.0663	35.2975	-168.75	157.196	1905.61	17006.6	168.75	0	6.25902	0	0	5.12003	3.58122	0.177554	269.895	-454.101	27.6071	198.161	0	47.704	48.7574	103.61	1
3325	0	0	1325	1	231.904	0	0	133.507	98.3965	-13.4276	13.0558	-17.6947	193.836	1807.31	16829.5	17.6947	0	8.02559	0	0	4.18754	3.72712	0.133539	236.788	-443.859	29.6894	176.365	0	41.7881	42.2565	78.6049	1
3328	0	0	1328	1	246.972	0	0	110.908	136.065	49.4497	16.5848	-11.3618	174.364	1943.75	16826	11.3618	0	7.19955	0	0	4.6201	3.43775	0.0770287	199.816	-440.241	27.649	237.093	0	46.2561	47.0078	86.5427	1
3341	0	0	1341	1	247.111	0	0	117.904	129.207	-31.7103	-15.4758	-96.7837	174.772	1925.25	16957.7	96.7837	0	7.12933	0	0	4.31847	3.62598	0.0831587	234.061	-452.686	27.6021	210.506	0	45.5557	45.737	83.5945	1
3348	0	0	1348	1	250.669	0	0	147.877	102.793	48.5031	18.6911	245.851	162.455	1645.72	16923.5	-245.851	0	8.02411	0	0	4.80908	3.68396	0.021825	253.359	-444.987	27.4055	207.052	0	38.3306	41.3243	212.139	1
3350	0	0	1350	1	212.741	0	0	109.829	102.912	-26.0248	53.0588	-1.26049	139.772	1720.24	16789.5	1.26049	0	5.80644	0	0	4.48662	3.77777	0.0969387	222.84	-450.465	33.0486	191.079	0	55.9592	56.6592	106.736	1
3351	0	0	1351	1	241.703	0	0	144.269	97.4345	23.3528	-14.1742	-7.47071	214.399	1969.85	16956.4	7.47071	0	8.93643	0	0	4.38908	3.41453	0.0718333	208.984	-446.029	28.2205	227.982	0	37.783	38.3884	72.8114	1
3352	0	0	1352	1	278.686	0	0	155.477	123.209	18.5048	41.3032	-231.507	152.576	1675.72	16900.9	231.507	0	6.06029	0	0	4.30503	4.00609	0.0584011	247.102	-453.714	24.2238	1	0	46.4551	47.5588	116.126	1
3359	0	0	1359	1	285.487	0	0	141.691	143.796	-18.1557	55.3591	-103.573	210.21	1812.04	17086.2	103.573	0	8.43264	0	0	4.72509	3.58527	0.172953	189.545	-448.014	23.54	218.515	0	38.8128	39.6637	71.6179	1
3361	0	0	1361	1	232.834	0	0	108.219	124.616	14.8234	57.7453	23.6281	174.878	1978.38	16784.8	-23.6281	0	7.30603	0	0	4.95158	3.77643	0.175151	268.75	-463.303	29.9859	220.424	0	46.659	47.5714	91.9103	1
3363	0	0	1363	1	325.4	0	0	144.952	180.448	54.3178	72.3013	-88.5799	283.638	1839.22	16869.9	88.5799	0	11.3314	0	0	4.2722	3.6312	0.131147	268.862	-459.75	20.2055	232.048	0	30.1803	30.5161	56.3364	1
3364	0	0	1364	1	293.297	0	0	147.462	145.835	-16.1329	22.3456	35.3122	243.106	1810.01	16820.2	-35.3122	0	10.304	0	0	4.24774	3.85051	0.0713654	317.754	-465.666	22.7785	1	0	33.4156	33.8752	71.1633	1
3366	0	0	1366	1	207.596	0	0	94.0611	113.535	-34.9468	63.8522	120.615	146.106	1828.83	16878.3	-120.615	0	6.51428	0	0	4.41468	3.59944	0.193551	259.341	-456.313	33.8223	209.85	0	47.6615	48.6084	138.177	1
3369	0	0	1369	1	252.683	0	0	149.488	103.195	68.1441	74.8851	179.504	149.869	1825.4	16967	-179.504	0	6.94265	0	0	5.12779	4.09863	0.142988	330.515	-474.518	27.5236	236.97	0	45.3764	47.8581	174.963	1
3378	0	0	1378	1	199.727	0	0	95.1116	104.615	67.2749	62.9027	-119.335	170.806	1826.27	16879.3	119.335	0	6.78383	0	0	4.94128	3.42764	0.191191	221.536	-440.794	35.5968	164.565	0	45.9283	46.6551	89.5421	1
3383	0	0	1383	1	286.461	0	0	146.027	140.433	65.4488	41.8095	189.876	194.092	1728.43	16900.4	-189.876	0	9.097	0	0	4.62945	3.78171	0.0816519	258.913	-445.134	23.5016	229.007	0	34.4664	36.3982	139.082	1
3386	0	0	1386	1	233.392	0	0	92.024	141.368	-29.756	7.77758	-137.438	163.476	1923.3	16834.8	137.438	0	6.58099	0	0	4.10027	4.48956	0.0285955	223.95	-447.667	29.8633	185.874	0	49.4584	49.7634	91.2858	1
3387	0	0	1387	1	239.212	0	0	127.178	112.033	17.7424	35.8805	10.9306	201.575	1676.48	16806.7	-10.9306	0	8.38889	0	0	4.45554	3.54271	0.125282	258.006	-444.132	28.6701	181.616	0	40.0479	40.4924	77.7106	1
3389	0	0	1389	1	267.874	0	0	136.758	131.116	52.9197	95.3691	-13.2449	240.324	1840.62	16846.8	13.2449	0	9.84111	0	0	4.18497	2.78167	0.196776	197.831	-431.179	24.6932	189.637	0	33.7344	34.1344	64.5792	1
3391	0	0	1391	1	207.746	0	0	91.314	116.432	13.6531	74.2513	159.074	147.199	1780.23	16867.9	-159.074	0	6.70875	0	0	5.05731	3.7565	0.129059	250.452	-450.992	34.3364	1	0	46.7046	48.4789	160.203	1
3393	0	0	1393	1	245.602	0	0	116.839	128.763	68.5581	62.404	0.148448	153.92	1924.64	16979.5	-0.148448	0	6.35268	0	0	4.00835	3.77703	0.106258	245.272	-448.209	27.7279	1	0	50.2611	51.1829	98.1744	1
3394	0	0	1394	1	270.856	0	0	116.432	154.424	80.7746	18.7766	-123.092	163.818	1812.77	16923.4	123.092	0	6.54015	0	0	4.50255	3.98337	0.0502848	256.086	-452.677	25.0945	179.42	0	48.4335	49.3996	91.3187	1
3396	0	0	1396	1	232.67	0	0	116.473	116.197	69.6532	29.633	-65.8442	147.999	1923.55	17012.2	65.8442	0	5.9784	0	0	4.46972	3.94322	0.111211	251.381	-450.673	29.8641	181.147	0	54.1489	55.4103	97.4215	1
3401	0	0	1401	1	216.128	0	0	94.1886	121.939	38.1035	62.7862	-70.3857	188.389	1855.44	16879.4	70.3857	0	7.56864	0	0	4.61713	3.33588	0.111934	264.387	-452.265	32.1833	197.675	0	43.1407	43.3492	79.1722	1
3404	0	0	1404	1	229.682	0	0	89.5234	140.158	53.203	105.421	-78.6615	139.836	1840.34	16836.8	78.6615	0	5.59985	0	0	4.19375	3.45337	0.0784326	258.6	-441.726	29.8488	1	0	55.4716	56.3807	100.962	1
3405	0	0	1405	1	229.202	0	0	96.0452	133.156	39.3046	71.3062	-118.243	188.51	1953.9	16970.6	118.243	0	7.48432	0	0	4.33605	3.20276	0.0940731	263.936	-444.432	29.8262	184.859	0	41.4357	41.642	79.9662	1
3406	0	0	1406	1	242.501	0	0	109.846	132.655	23.9186	103.739	-18.5171	187.653	1769.96	17037.8	18.5171	0	7.67298	0	0	4.53369	3.6627	0.173094	205.354	-448.294	28.3319	1	0	43.6369	44.7768	79.4804	1
3415	0	0	1415	1	224.43	0	0	124.16	100.269	47.3736	18.0939	106.097	131.157	1846.17	16824.4	-106.097	0	5.78246	0	0	4.30319	3.73268	0.0653784	244.39	-442.184	30.9085	194.333	0	52.815	54.217	146.726	1
3420	0	0	1420	1	229.317	0	0	115.875	113.443	33.5582	10.8549	71.3048	128.091	1859.98	16931.3	-71.3048	0	5.5293	0	0	4.56265	3.75223	0.0523101	182.105	-439.194	30.3007	179.619	0	57.2083	58.7442	134.412	1
3423	0	0	1423	1	273.888	0	0	149.525	124.363	56.1116	85.3208	165.943	200.979	1837.43	16856.9	-165.943	0	9.19815	0	0	4.53963	3.99616	0.187091	236.491	-454.545	24.7973	225.484	0	34.6008	35.9345	127.429	1
3428	0	0	1428	1	253.586	0	0	126.934	126.651	-159.501	-7.67176	-190.595	162.798	1853.72	17049.5	190.595	0	6.9713	0	0	5.11415	3.77377	0.0924044	245.813	-454.865	27.2225	1	0	44.0651	45.1655	97.7333	1
3430	0	0	1430	1	278.439	0	0	128.915	149.524	67.005	94.8159	-218.283	155.514	1826.54	16847.4	218.283	0	6.14287	0	0	4.54949	3.85007	0.184507	272.64	-451.824	24.2745	190.412	0	45.8212	47.7716	113.239	1
3432	0	0	1432	1	235.832	0	0	97.0956	138.737	112.318	-19.288	-152.844	153.698	1781.22	16961.5	152.844	0	6.18187	0	0	4.33606	4.0081	0.0332578	302.451	-459.292	29.3659	181.039	0	49.3599	51.0063	97.1822	1
3433	0	0	1433	1	265.182	0	0	124.044	141.139	40.056	0.675908	-33.0593	186.472	1953.14	16841.9	33.0593	0	7.65729	0	0	4.48025	3.63495	0.109282	232.059	-454.045	25.5324	178.852	0	43.8231	44.4934	80.2465	1
3471	0	0	1471	1	235.887	0	0	109.896	125.991	-4.21401	12.2274	-3.13201	128.911	1798.09	16930	3.13201	0	5.36411	0	0	4.22063	3.57552	0.0657798	273.297	-444.121	29.0368	180.879	0	59.7481	60.6716	111.608	1
3478	0	0	1478	1	224.099	0	0	93.4671	130.632	29.7944	9.47313	-125.241	154.148	1863.75	16833.1	125.241	0	6.15983	0	0	4.01202	3.58245	0.135505	254.87	-446.624	30.6902	186.268	0	49.5811	50.7212	93.8146	1
3483	0	0	1483	1	220.681	0	0	94.7426	125.938	133.537	7.18077	-110.723	150.938	1760	16935	110.723	0	6.09959	0	0	3.80692	3.83874	0.0642459	294.246	-444.024	31.2811	1	0	50.7372	52.074	92.1646	1
3498	0	0	1498	1	192.355	0	0	111.634	80.7201	17.9477	-1.27927	-42.545	157.075	1676.27	16843.8	42.545	0	6.43706	0	0	4.7984	3.45443	0.126548	263.034	-449.228	37.1443	213.517	0	50.9939	51.6388	90.9839	1
3502	0	0	1502	1	288.992	0	0	152.106	136.886	40.4611	64.2098	-20.7664	188.125	1853.08	17077.3	20.7664	0	7.68899	0	0	4.04085	3.3842	0.150849	206.62	-441.841	22.9017	1	0	41.9268	43.3111	77.7751	1
3506	0	0	1506	1	243.53	0	0	138.2	105.33	19.2692	50.1587	129.88	155.233	1874.27	16892	-129.88	0	6.93077	0	0	4.56774	3.59107	0.104881	249.176	-444.605	28.1674	187.738	0	45.2129	46.1972	136.862	1
3509	0	0	1509	1	241.572	0	0	125.503	116.07	136.715	154.268	-116.045	129.554	1956.14	16987.3	116.045	0	5.21766	0	0	4.52579	3.45555	0.128742	259.465	-449.134	28.3279	194.419	0	58.325	58.6733	110.854	1
3513	0	0	1513	1	233.853	0	0	131.709	102.144	37.4187	33.7052	147.068	130.86	1856.12	16908.5	-147.068	0	5.92798	0	0	4.08095	3.73827	0.079331	201.026	-438.935	29.3523	187.483	0	49.7961	51.4883	168.998	1
3526	0	0	1526	1	248.045	0	0	125.317	122.728	5.47916	40.9297	-112.267	187.361	1888.06	17000.9	112.267	0	7.48499	0	0	4.43617	3.31022	0.222707	247.271	-444.618	27.3551	181.128	0	42.0038	42.6474	79.5773	1
3531	0	0	1531	1	226.6	0	0	123.333	103.267	-4.17438	2.56765	76.0773	194.188	1897.71	16840	-76.0773	0	8.44341	0	0	4.01164	3.54734	0.13786	224.009	-441.02	30.2766	1	0	38.4385	39.0195	93.1517	1
3532	0	0	1532	1	181.757	0	0	104.204	77.5537	25.0576	19.7428	159.391	117.355	1669.16	17022.1	-159.391	0	5.38099	0	0	4.22571	4.15678	0.124086	245.311	-449.322	39.9651	200.934	0	53.8608	57.6843	194.471	1
3534	0	0	1534	1	188.235	0	0	107.323	80.9123	20.359	53.8835	196.062	167.249	1873.18	16888.3	-196.062	0	7.86887	0	0	4.11963	3.73652	0.137545	253.137	-442.602	37.8493	218.494	0	38.2739	39.7574	168.411	1
3541	0	0	1541	1	181.256	0	0	92.3941	88.8624	33.5316	38.5447	-189.725	126.084	1959.67	16903.7	189.725	0	4.98787	0	0	4.58444	3.44223	0.103873	204.839	-439.203	39.6791	190.232	0	56.3552	56.4499	128.266	1
3547	0	0	1547	1	270.2	0	0	140.214	129.986	37.5341	57.7005	239.579	189.11	1856.01	16884.5	-239.579	0	9.24153	0	0	4.32655	3.78666	0.167321	270.831	-456.79	25.0029	1	0	33.4918	35.3271	187.082	1
3549	0	0	1549	1	220.535	0	0	133.658	86.8768	15.3396	6.03067	622.416	204.014	1977.86	16836.5	-622.416	0	14.824	0	0	3.85587	3.37381	0.131764	270.083	-439.743	31.0257	212.698	0	44.7199	40.457	193.168	1
3556	0	0	1556	1	239.144	0	0	128.226	110.919	19.9373	94.001	89.1557	167.882	1873.6	16848.2	-89.1557	0	7.26618	0	0	4.23383	3.23756	0.167736	279.538	-443.666	28.3817	1	0	43.4836	44.1558	109.478	1
3560	0	0	1560	1	243.933	0	0	139.768	104.165	-33.8115	59.6836	244.768	147.237	1728.03	16882.5	-244.768	0	7.27455	0	0	4.05159	3.79768	0.0903526	223.236	-441.104	27.979	189.502	0	39.9885	42.7972	233.591	1
3564	0	0	1564	1	196.565	0	0	100.74	95.8248	-22.551	-9.30754	-29.0836	187.915	1816.43	16851.8	29.0836	0	7.79776	0	0	4.32425	3.47473	0.087111	242.024	-437.659	35.8861	204.242	0	42.877	43.345	79.1192	1
3585	0	0	1585	1	184.645	0	0	88.2863	96.3584	7.19797	35.3065	-80.4995	149.976	1986	16906.9	80.4995	0	6.03861	0	0	4.72833	3.95161	0.1371	231.921	-446.435	39.4598	192.905	0	54.7169	54.0302	98.0759	1
3595	0	0	1595	1	218.995	0	0	127.188	91.8071	6.4827	21.0485	145.822	142.623	1687.74	16921.2	-145.822	0	6.47641	0	0	3.90511	3.75108	0.0676083	210.616	-434.936	31.5661	204.856	0	45.2976	47.611	148.857	1
3601	0	0	1601	1	246.295	0	0	128.727	117.568	108.288	61.5451	-3.44327	150.85	1785.25	16880.7	3.44327	0	6.24238	0	0	4.59594	3.27962	0.070266	209.776	-437.178	27.6296	168.401	0	51.9598	52.4669	97.9927	1
3603	0	0	1603	1	237.027	0	0	112.519	124.507	30.5073	42.5833	14.5858	150.227	1763.37	16899.6	-14.5858	0	6.25301	0	0	4.62071	3.58107	0.126932	268.438	-444.615	29.0812	1	0	52.0237	53.1403	101.788	1
3608	0	0	1608	1	250.699	0	0	99.9648	150.734	-10.7495	59.6325	-55.1563	183.693	1804.63	16882.6	55.1563	0	7.45118	0	0	4.01155	3.88822	0.182817	187.219	-440.531	27.1418	1	0	44.5291	44.5191	80.05	1
3609	0	0	1609	1	281.243	0	0	136.899	144.344	27.0051	34.6282	-110.578	206.009	1766.88	16907.6	110.578	0	8.22205	0	0	4.14452	3.81052	0.175951	314.961	-471.366	23.8311	1	0	39.227	39.9808	72.982	1
3615	0	0	1615	1	264.82	0	0	143.105	121.716	25.8499	50.5909	26.7824	241.398	1967.35	16891.6	-26.7824	0	10.1016	0	0	4.26238	2.62791	0.0633082	183.92	-430.629	24.9545	173.265	0	32.9599	33.1698	67.7202	1
3616	0	0	1616	1	217.149	0	0	103.356	113.793	-16.9364	97.7385	-38.2403	118.924	2010.14	16744.8	38.2403	0	4.85018	0	0	4.72704	3.8472	0.0567877	203.818	-442.93	32.4607	177.92	0	67.6125	68.8898	116.851	1
3620	0	0	1620	1	255.736	0	0	116.26	139.475	18.1562	24.4224	61.3628	213.167	1875.38	16917.8	-61.3628	0	9.12921	0	0	4.3708	3.64279	0.178318	228.819	-447.391	26.5702	210.565	0	36.6859	37.2917	83.8658	1
3623	0	0	1623	1	232.731	0	0	96.3996	136.331	85.324	25.8576	-58.0958	149.831	1608.9	16816.7	58.0958	0	6.07829	0	0	4.11118	3.36487	0.0625733	273.055	-447.783	29.299	1	0	52.5892	52.0604	90.9986	1
3624	0	0	1624	1	238.944	0	0	118.051	120.892	6.04337	74.4761	-41.635	179.669	1787.84	16967.4	41.635	0	7.29727	0	0	4.00624	3.08985	0.272881	253.931	-445.51	28.2063	179.658	0	43.9012	44.4553	78.7657	1
3625	0	0	1625	1	256.671	0	0	113.743	142.928	45.2302	75.2608	-156.417	183.549	1848.31	16966.6	156.417	0	7.24838	0	0	4.19378	3.08642	0.0659667	172.838	-429.36	26.0848	186.203	0	40.2456	41.3085	84.1823	1
3630	0	0	1630	1	211.326	0	0	126.895	84.4312	-63.6733	134.254	-16.0698	140.667	1658.23	17007.3	16.0698	0	5.86284	0	0	3.94094	3.31887	0.158915	270.388	-437.818	32.6035	179.075	0	54.1284	54.8618	97.6553	1
3657	0	0	1657	1	269.383	0	0	152.156	117.226	108.734	60.778	-18.1165	184.004	1784.81	16881.4	18.1165	0	7.56703	0	0	3.44697	3.51036	0.070195	225.349	-437.855	24.5961	220.645	0	42.1166	42.4669	79.3877	1
3659	0	0	1659	1	283.835	0	0	156.934	126.902	46.9065	80.4048	-18.1965	253.496	1846.63	16861.8	18.1965	0	10.3619	0	0	4.20051	2.85551	0.211457	222.609	-443.18	23.186	1	0	32.4268	32.7033	61.7674	1
3666	0	0	1666	1	195.929	0	0	95.6574	100.272	55.8475	29.0885	42.3041	169.124	1837.69	16913.1	-42.3041	0	7.15538	0	0	4.24117	4.02532	0.117984	249.795	-448.002	36.4417	174.544	0	45.6885	46.5375	98.9621	1
3668	0	0	1668	1	265.762	0	0	129.968	135.794	23.5452	91.0649	26.6957	140.557	1770.33	17050.5	-26.6957	0	5.86702	0	0	4.37912	3.59194	0.0826695	239.893	-439.907	25.4069	166.507	0	54.565	56.213	107.873	1
3674	0	0	1674	1	206.656	0	0	96.1906	110.465	-12.9772	71.73	-154.4	186.744	1806.86	16770.8	154.4	0	7.4216	0	0	4.08041	3.48566	0.219813	250.931	-437.688	33.6861	178.901	0	40.4889	41.8754	82.455	1
3679	0	0	1679	1	213.961	0	0	125.565	88.3963	40.1134	52.119	53.2128	150.417	1853.43	16890.1	-53.2128	0	6.38182	0	0	4.44057	3.42201	0.115634	165.966	-421.648	32.527	141.427	0	50.2242	50.7978	110.533	1
3696	0	0	1696	1	240.224	0	0	122.111	118.113	36.6216	18.2353	672.38	186.691	1956.58	16924	-672.38	0	14.418	0	0	3.82331	3.92297	0.0268787	272.346	-449.203	28.4218	228.47	0	55.7329	47.3079	209.258	1
3703	0	0	1703	1	233.412	0	0	113.787	119.624	66.5657	-47.5502	-156.999	169.961	1727.31	16989.8	156.999	0	6.86533	0	0	4.56659	3.73627	0.0499644	242.839	-443.407	29.6757	1	0	44.1154	45.9613	89.1368	1
3707	0	0	1707	1	224.626	0	0	111.423	113.203	15.9346	10.7312	-68.9081	170.257	1777.95	16931.5	68.9081	0	6.89989	0	0	4.52689	3.5175	0.0858943	258.837	-448.307	30.8555	183.673	0	47.0735	48.0477	84.5242	1
3717	0	0	1717	1	219.635	0	0	120.864	98.7713	71.9976	80.6073	143.441	182.199	1721.88	16861.6	-143.441	0	8.20086	0	0	4.17391	2.52291	0.071344	253.194	-436.037	30.7003	1	0	36.8864	38.4154	111.684	1
3720	0	0	1720	1	202.99	0	0	128.868	74.1219	-42.1995	45.5539	47.6003	146.656	2135.06	16697.3	-47.6003	0	6.26786	0	0	4.16982	3.70428	0.168878	205.063	-438.594	34.6391	203.241	0	51.0171	52.0781	109.337	1
3721	0	0	1721	1	251.172	0	0	124.76	126.412	75.249	95.901	634.359	214.768	1917.95	16846.3	-634.359	0	15.6818	0	0	3.62648	3.698	0.187453	254.278	-441.682	26.7968	1	0	44.0882	39.0509	184.661	1
3722	0	0	1722	1	264.684	0	0	137.153	127.531	90.8746	70.5338	681.037	208.728	1902.33	16871.7	-681.037	0	16.2082	0	0	3.38528	3.75168	0.0407248	274.494	-449.467	25.1637	171.419	0	50.3355	42.4757	184.261	1
3727	0	0	1727	1	238.124	0	0	137.384	100.74	37.8424	45.805	-250.069	131.755	1855.7	17095.7	250.069	0	5.23708	0	0	4.35044	3.74463	0.0715321	248.442	-443.742	28.8912	1	0	50.2079	53.5819	139.26	1
3729	0	0	1729	1	196.058	0	0	99.7465	96.3117	78.7058	18.1024	124.234	118.458	1814.83	16924.1	-124.234	0	5.29823	0	0	4.54437	4.21349	0.0583759	205.892	-436.141	36.8126	182.473	0	57.7843	59.9178	173.03	1
3734	0	0	1734	1	268.085	0	0	163.714	104.372	24.83	79.4477	117.515	167.171	1868.71	16862.8	-117.515	0	7.37803	0	0	3.81555	3.38705	0.10032	215.285	-429.422	24.8316	169.862	0	41.1881	42.0521	120.397	1
3738	0	0	1738	1	224.438	0	0	114.305	110.133	9.81552	52.0173	-6.69744	218.698	1684.4	16989.8	6.69744	0	9.01671	0	0	3.98077	2.71204	0.0939614	229.244	-431.604	30.0055	201.916	0	36.0116	36.7583	66.972	1
3745	0	0	1745	1	237.267	0	0	146.892	90.3751	92.6979	3.98356	130.416	209.669	1701.18	16938.2	-130.416	0	9.46068	0	0	4.01488	3.33049	0.0558037	272.826	-448.447	28.5878	1	0	33.2113	34.9083	97.2696	1
3762	0	0	1762	1	244.666	0	0	94.7041	149.962	85.2824	15.2358	-116.784	161.461	1907.92	16927	116.784	0	6.46026	0	0	3.30946	3.19781	0.0429935	199.319	-427.479	27.1794	185.989	0	46.1758	46.4031	86.0846	1
3764	0	0	1764	1	205.776	0	0	98.1939	107.582	-9.38998	-3.14793	163.582	126.572	2002.59	16845.7	-163.582	0	5.86446	0	0	4.31402	3.30664	0.0181846	185.694	-429.762	33.8622	180.363	0	50.1203	52.4619	180.719	1
3774	0	0	1774	1	213.624	0	0	103.193	110.431	55.7486	75.3596	105.581	150.804	1937.45	16866.8	-105.581	0	6.60101	0	0	4.77666	3.08156	0.0442446	222.444	-436.691	32.5019	175.423	0	47.5812	48.8589	126.703	1
3794	0	0	1794	1	216.487	0	0	131.337	85.1502	-7.78366	48.9161	565.768	209.056	1801.66	16793.6	-565.768	0	14.2016	0	0	3.21655	3.32431	0.106587	292.524	-433.471	31.2426	1	0	36.8599	34.9581	199.198	1
3801	0	0	1801	1	230.815	0	0	129.59	101.226	88.1629	39.4857	153.926	181.934	1905.04	16803.1	-153.926	0	8.29877	0	0	3.71782	3.07351	0.0357615	249.508	-432.499	29.1779	183.563	0	36.2264	37.3675	123.456	1
3806	0	0	1806	1	239.321	0	0	118.933	120.388	21.4105	119.909	46.5543	182.259	1872.13	16922	-46.5543	0	7.69118	0	0	2.90571	3.31633	0.0606982	288.289	-437.725	27.7009	211.15	0	39.2833	39.7864	88.8452	1
3817	0	0	1817	1	257.014	0	0	157.193	99.8207	-18.4109	64.1279	1.41182	200.099	1712.63	16878.1	-1.41182	0	8.30239	0	0	3.53638	3.13656	0.0978658	220.722	-433.129	25.7908	1	0	38.5508	38.8682	74.1474	1
3822	0	0	1822	1	223.536	0	0	138.556	84.9801	20.3603	71.8875	188.31	148.791	1673.86	16870.3	-188.31	0	6.94418	0	0	4.12389	3.46809	0.175758	216.324	-432.991	30.7677	194.321	0	42.1647	44.2998	170.411	1
3826	0	0	1826	1	250.811	0	0	113.275	137.537	-60.1655	-25.7229	-119.778	180.404	1854.05	16967.9	119.778	0	7.40715	0	0	4.58539	3.41788	0.12062	245.391	-453.044	27.1373	196.439	0	43.0241	43.6818	81.9038	1
3833	0	0	1833	1	209.896	0	0	97.4314	112.465	11.1673	58.9403	101.951	146.639	1882.37	16783.6	-101.951	0	6.4169	0	0	3.99069	3.44879	0.18426	251.538	-426.305	32.9938	174.894	0	47.6687	48.6469	128.239	1
3838	0	0	1838	1	228.376	0	0	118.523	109.853	84.4933	6.38458	54.5235	138.48	1809.05	16836.2	-54.5235	0	5.93666	0	0	3.9926	3.18288	0.0857965	189.178	-434.154	29.7552	181.224	0	51.7714	52.8854	115.209	1
3847	0	0	1847	1	224.658	0	0	133.352	91.3058	12.0979	137.455	661.554	185.308	1981.1	16804.7	-661.554	0	14.0816	0	0	3.51035	3.39303	0.0352251	297.378	-453.193	30.1783	224.44	0	53.3785	45.8308	205.224	1
3849	0	0	1849	1	209.17	0	0	91.2392	117.931	85.392	30.8043	16.9135	142.968	1708.49	16911.4	-16.9135	0	5.97873	0	0	4.13026	3.41782	0.0723379	245.094	-440.408	33.1949	210.927	0	52.7669	53.9874	102.849	1
3860	0	0	1860	1	217.888	0	0	82.6983	135.19	71.824	-61.4324	-233.362	133.523	1821.72	17003.6	233.362	0	5.42268	0	0	4.04492	3.2509	0.0376641	263.704	-442.766	31.4857	1	0	48.2022	51.0096	124.27	1
3881	0	0	1881	1	202.247	0	0	109.82	92.4269	-17.5733	44.9487	80.8266	162.943	1911.11	16897.3	-80.8266	0	7.06681	0	0	3.69044	3.46789	0.109582	257.841	-437.473	34.2459	196.094	0	43.5581	44.0457	109.756	1
3887	0	0	1887	1	247.302	0	0	152.706	94.5965	31.8972	21.1953	-29.4904	192.99	1662.32	16721.7	29.4904	0	7.90457	0	0	3.81115	2.88393	0.143814	211.915	-425.534	26.9175	1	0	40.2309	40.6129	73.5923	1
3888	0	0	1888	1	227.62	0	0	120.141	107.479	113.149	81.5849	67.1026	131.27	1680.73	16960.3	-67.1026	0	5.63454	0	0	4.0586	3.11138	0.0993942	254.048	-439.517	29.8547	1	0	53.7621	55.7861	119.769	1
3890	0	0	1890	1	215.509	0	0	112.908	102.6	72.9096	54.5763	105.933	125.677	1820.63	16887.6	-105.933	0	5.51693	0	0	4.08773	3.51993	0.0720021	257.058	-443.496	32.1131	1	0	54.3554	55.5406	149.037	1
3891	0	0	1891	1	249.869	0	0	135.006	114.863	62.2182	16.8623	67.9617	174.849	1930.98	16925.3	-67.9617	0	7.52667	0	0	3.77992	2.94816	0.0613015	238.935	-432.214	26.6294	174.443	0	40.8296	41.8976	96.6938	1
3897	0	0	1897	1	299.02	0	0	136.345	162.675	22.7021	47.1128	-89.7688	228.627	1870.84	16994.7	89.7688	0	9.15682	0	0	3.5763	3.05269	0.0888074	210.009	-433.017	21.7663	172.753	0	34.5708	35.1345	63.8709	1
3901	0	0	1901	1	219.293	0	0	116.631	102.663	47.3117	61.1265	213.637	129.137	1945.89	16881.1	-213.637	0	6.16243	0	0	3.98331	3.37825	0.0340824	231.66	-433.083	31.3084	174.787	0	45.9046	48.3895	228.148	1
3908	0	0	1908	1	236.195	0	0	92.9484	143.247	15.9713	44.4045	-137.409	190.162	1777.91	16997.5	137.409	0	7.55381	0	0	3.90932	3.59751	0.113135	216.894	-433.617	28.8415	162.906	0	40.7645	41.6933	77.7767	1
3913	0	0	1913	1	191.783	0	0	117.923	73.8604	-108.521	-99.9316	58.3858	117.698	1703.08	16942.5	-58.3858	0	5.41744	0	0	3.69456	3.90387	0.0638392	258.481	-448.332	36.8078	179.488	0	57.6083	59.858	127.762	1
3914	0	0	1914	1	233.261	0	0	107.065	126.196	92.8616	1.33577	-23.3538	176.616	1800.68	16940.9	23.3538	0	7.29931	0	0	3.63884	3.00531	0.0642454	230.234	-433.514	28.7458	199.606	0	43.2796	44.1836	79.609	1
3915	0	0	1915	1	225.489	0	0	83.4846	142.004	-10.3747	61.0635	-160.287	137.674	1704.59	16881.1	160.287	0	5.46934	0	0	3.68381	3.58452	0.125479	210.38	-433.812	30.2772	1	0	53.106	53.5761	106.003	1
3925	0	0	1925	1	205.423	0	0	101.356	104.066	52.4155	11.6526	-221.257	116.624	1741.46	16830.9	221.257	0	4.63561	0	0	4.4346	3.01637	0.0288805	217.199	-434.725	33.752	233.348	0	54.7932	57.7392	145.146	1
3928	0	0	1928	1	218.256	0	0	113.832	104.425	51.2986	6.30112	-196.048	168.79	1842.24	17035.6	196.048	0	6.70636	0	0	3.68011	2.98564	0.097404	292.77	-436.878	31.0132	1	0	40.4333	42.817	92.4724	1
3933	0	0	1933	1	284.444	0	0	160.758	123.686	23.4023	94.767	78.5843	219.247	1870.14	16847.4	-78.5843	0	9.42389	0	0	3.73776	2.61944	0.099729	209.385	-431.326	22.8708	214.618	0	33.6534	34.1633	81.0321	1
3935	0	0	1935	1	217.408	0	0	117.256	100.153	77.1406	23.6976	81.6605	139.159	1916.06	16918.5	-81.6605	0	6.03987	0	0	3.79957	3.21642	0.0650154	231.879	-435.891	31.3923	198.348	0	49.5776	50.7326	124.247	1
3938	0	0	1938	1	224.648	0	0	101.502	123.146	46.7343	29.9365	-115.72	172.2	1747.15	16912.3	115.72	0	6.86484	0	0	3.923	3.22431	0.0566599	225.362	-435.247	30.3112	171.699	0	43.9657	45.0435	83.0886	1
3944	0	0	1944	1	253.667	0	0	132.539	121.128	75.2787	53.8952	-66.282	201.908	1718.6	16988	66.282	0	8.13379	0	0	4.29867	2.98771	0.0659148	239.95	-444.795	26.4211	225.227	0	39.3342	40.1276	70.7436	1
3971	0	0	1971	1	270.533	0	0	154.264	116.27	85.9451	157.977	204.302	160.163	1807.59	16883.9	-204.302	0	7.59504	0	0	3.86111	3.12202	0.197915	289.88	-452.995	24.473	226.467	0	38.5624	40.295	171.759	1
3972	0	0	1972	1	193.441	0	0	93.4454	99.9959	43.0542	7.29027	64.8865	133.79	1651.17	16835.3	-64.8865	0	5.75687	0	0	3.71883	3.34723	0.0617403	263.67	-432.946	35.9839	207.206	0	52.0477	53.5052	118.052	1
3977	0	0	1977	1	207.58	0	0	107.698	99.8822	149.565	75.8424	234.342	158.515	1843.64	16866.4	-234.342	0	7.7802	0	0	3.84831	2.92439	0.101266	251.825	-436.164	32.9032	1	0	37.5734	39.3905	195.901	1
3989	0	0	1989	1	245.97	0	0	139.436	106.534	51.5484	170.314	589.03	175.377	1941.65	16771.9	-589.03	0	12.163	0	0	3.49028	3.16	0.22017	261.321	-436.839	27.0878	217.769	0	45.7518	42.9603	224.346	1
4002	0	0	2	1	201.603	0	0	111.327	90.2759	7.24033	31.364	-60.1032	124.286	1487.66	16811.2	60.1032	0	4.27142	0	0	4.88641	5.37496	0.0680737	112.963	-422.186	50.5751	1	0	63.7621	64.7908	150.56	2
4035	0	0	35	1	200.395	0	0	92.9518	107.443	47.515	26.747	3.70728	142.088	2344.32	16317.5	-3.70728	0	4.81175	0	0	4.68526	5.22458	0.189849	171.739	-437.581	50.4797	148.102	0	55.4279	61.3327	124.715	2
4041	0	0	41	1	230.664	0	0	145.698	84.9651	42.9831	91.708	170.849	191.915	1551.58	16850.5	-170.849	0	6.52966	0	0	4.62537	4.45913	0.0481124	103.155	-413.901	41.4792	123.694	0	41.7696	44.7867	95.7177	2
4068	0	0	68	1	121.667	0	0	59.3854	62.2818	-2.87935	-3.80399	47.2457	138.528	2195.4	16447.7	-47.2457	0	4.73442	0	0	4.92378	4.93999	0.0407621	102.352	-417.927	97.4213	115.046	0	56.3293	62.1063	125.149	2
4069	0	0	69	1	170.211	0	0	80.8861	89.3247	10.4207	54.3501	297.187	112.588	2381.42	16489.2	-297.187	0	4.06109	0	0	5.2572	5.75788	0.178661	92.0655	-422.917	64.3483	111.023	0	65.1115	72.7826	207.626	2
4078	0	0	78	1	184.898	0	0	118.299	66.5992	51.9953	24.7172	296.291	147.794	1442.9	16917.5	-296.291	0	5.34005	0	0	4.8975	5.23242	0.193297	148.65	-425.734	56.3047	131.305	0	49.0623	54.871	154.625	2
4081	0	0	81	1	202.956	0	0	94.8468	108.109	20.5445	-8.49673	194.134	142.817	2072.32	16751.4	-194.134	0	4.9707	0	0	4.44417	5.59952	0.0799136	167.039	-431.814	49.7834	133.527	0	53.4058	59.5934	131.213	2
4086	0	0	86	1	174.074	0	0	82.6426	91.4312	38.2331	-1.91073	106.903	146.703	1357.01	16944.1	-106.903	0	4.99443	0	0	5.08664	5.29277	0.0379306	111.98	-423.672	61.3357	107.362	0	55.1596	61.3123	121.203	2
4102	0	0	102	1	226.916	0	0	125.735	101.181	53.0526	94.9988	8.83612	200.305	2139.47	16647.9	-8.83612	0	6.74735	0	0	4.61967	4.43072	0.199644	133.847	-424.683	42.2844	162.21	0	38.6916	42.7718	89.8346	2
4104	0	0	104	1	145.303	0	0	66.201	79.1021	24.4905	96.931	67.5348	122.46	1769.39	16745.6	-67.5348	0	4.11909	0	0	4.6731	5.23755	0.109637	103.941	-412.844	76.6797	109.875	0	63.8782	69.7561	137.253	2
4105	0	0	105	1	191.296	0	0	84.9405	106.355	46.1321	108.743	172.247	161.971	1847.41	17132.4	-172.247	0	5.51354	0	0	4.38142	4.65794	0.0984864	122.611	-418.959	52.2656	122.433	0	47.0972	52.4366	111.216	2
4106	0	0	106	1	241.303	0	0	126.093	115.21	21.3068	14.2568	107.676	169.056	2071.55	16927.9	-107.676	0	5.74297	0	0	4.90756	5.06736	0.0852511	128.844	-426.093	40.0944	125.862	0	48.0342	52.3496	104.844	2
4121	0	0	121	1	166.21	0	0	90.6371	75.5734	-15.5296	106.305	193.856	118.787	1410.77	16935.6	-193.856	0	4.09826	0	0	4.9707	5.28505	0.190013	110.908	-418.69	64.9166	104.696	0	65.3793	71.5081	157.463	2
4122	0	0	122	1	167.916	0	0	106.389	61.5269	4.52671	34.4754	199.629	130.467	1889.01	16808.1	-199.629	0	4.51517	0	0	4.99118	4.90339	0.0830766	158.463	-425.202	63.3595	139.977	0	59.2715	65.3143	141.174	2
4125	0	0	125	1	160.395	0	0	67.9262	92.4692	106.452	-22.6917	303.758	110.542	1687.43	16964.9	-303.758	0	4.07374	0	0	5.11119	5.33082	0.0769055	157.42	-429.936	68.4364	128.306	0	63.4993	71.6387	200.761	2
4131	0	0	131	1	177.716	0	0	86.0633	91.6522	-0.778392	36.4023	63.5337	146.634	1396.02	16905.8	-63.5337	0	4.96824	0	0	4.57134	4.64314	0.112639	125.194	-418.089	57.6834	139.619	0	54.0276	57.9154	115.338	2
4134	0	0	134	1	172.116	0	0	98.1119	74.0045	-3.09954	65.0569	203.601	127.633	1597.66	16976.8	-203.601	0	4.41226	0	0	4.69341	4.91437	0.11374	167.071	-422.113	60.8205	125.781	0	59.3556	64.9767	143.005	2
4156	0	0	156	1	186.128	0	0	96.7454	89.3831	43.451	33.1635	145.643	121.692	1850.09	16610.1	-145.643	0	4.13618	0	0	4.86064	4.85934	0.0753103	133.517	-426.145	55.1863	141.622	0	63.4732	69.2598	142.828	2
4170	0	0	170	1	258.235	0	0	150.312	107.923	32.9495	82.926	266.258	180.072	2159.57	16560.3	-266.258	0	6.36433	0	0	5.39813	5.081	0.111934	148.239	-434.991	37.3017	114.909	0	43.3182	49.2141	121.141	2
4181	0	0	181	1	166.667	0	0	69.3532	97.3141	7.83188	-17.7367	-38.8558	148.592	1985.37	16661	38.8558	0	5.13667	0	0	4.64895	4.72199	0.0973735	106.385	-413.384	62.9462	125.499	0	49.7821	54.0405	120.718	2
4182	0	0	182	1	185.903	0	0	105.409	80.494	-27.8144	5.20027	288.858	126.894	1722.03	16737.7	-288.858	0	4.62451	0	0	4.94377	4.42553	0.00982917	204.436	-432.296	54.6928	148.481	0	55.686	62.8334	163.629	2
4190	0	0	190	1	186.136	0	0	81.8576	104.278	60.3921	82.8866	119.255	117.315	1833.15	16959	-119.255	0	3.95056	0	0	5.23364	4.70005	0.0726895	176.106	-426.851	55.4988	134.813	0	66.7908	72.3931	147.761	2
4191	0	0	191	1	222.977	0	0	121.713	101.265	-27.325	8.23201	207.647	153.177	1522.22	16635	-207.647	0	5.37542	0	0	4.54089	5.07477	0.0884866	148.616	-433.395	43.8136	156.674	0	49.6814	54.7334	122.916	2
4193	0	0	193	1	210.671	0	0	123.192	87.4789	15.3584	34.1194	86.7943	122.296	1678.86	16708.8	-86.7943	0	4.13633	0	0	5.13203	5.35674	0.0942924	128.882	-426.744	48.121	129.473	0	65.3657	70.9179	140.712	2
4209	0	0	209	1	197.102	0	0	106.514	90.5873	10.4039	68.0356	126.182	181.503	1584.16	16774.5	-126.182	0	6.14337	0	0	4.20231	4.22321	0.144671	121.211	-407.286	49.4791	122.365	0	43.4556	45.9253	95.1888	2
4210	0	0	210	1	199.86	0	0	98.8285	101.032	54.2382	42.5976	-3.8761	155.713	1440.66	16700.3	3.8761	0	5.265	0	0	4.68174	4.52603	0.117973	107.422	-413.92	49.706	129.677	0	50.361	53.0192	113.36	2
4219	0	0	219	1	208.179	0	0	88.6565	119.523	57.0098	122.249	-72.6365	140.533	2035.85	17019.3	72.6365	0	4.81168	0	0	4.95808	5.32568	0.0720878	152.983	-429.546	48.5891	134.503	0	53.4523	57.6685	138.003	2
4224	0	0	224	1	213.689	0	0	106.83	106.859	49.4176	63.463	46.9807	146.768	1744.46	17177.7	-46.9807	0	4.93302	0	0	5.0023	5.56577	0.0110203	140.571	-432.399	47.3409	110.986	0	55.1256	60.1709	118.719	2
4240	0	0	240	1	194.277	0	0	104.929	89.3485	-39.7147	56.3708	63.6773	139.467	2331.89	16786.2	-63.6773	0	4.75909	0	0	5.00172	4.88689	0.104254	187.58	-430.05	52.4974	1	0	56.51	61.1335	122.499	2
4250	0	0	250	1	182.503	0	0	80.7213	101.781	92.4613	-6.95585	-32.0692	116.635	1502.1	16849.5	32.0692	0	3.99556	0	0	4.83231	5.19309	0.112516	143.434	-423.585	57.0861	130.137	0	67.1353	69.5576	151.31	2
4260	0	0	260	1	189.452	0	0	93.883	95.5685	82.0832	71.2114	3.07065	122.157	2110.44	16970.7	-3.07065	0	4.11786	0	0	5.31298	5.3423	0.199213	131.837	-429.853	55.3815	125.851	0	64.5416	69.8063	144.715	2
4264	0	0	264	1	207.141	0	0	98.9981	108.143	-42.2982	77.4524	-180.243	125.093	1836.18	16864.7	180.243	0	4.4931	0	0	4.94923	5.16016	0.130155	136.94	-426.818	48.681	145.598	0	53.9022	59.1639	195.387	2
4281	0	0	281	1	179.974	0	0	65.1807	114.793	23.1999	-99.7743	-284.667	165.742	2268.98	16444	284.667	0	6.42336	0	0	4.90056	4.5367	0.135609	127.394	-426.17	57.127	157.536	0	38.9965	44.4932	196.364	2
4296	0	0	296	1	176.746	0	0	97.2349	79.5109	-41.721	129.069	63.7766	140.163	1735.94	17012.5	-63.7766	0	4.7889	0	0	5.50594	4.72382	0.133124	122.658	-421.849	59.8175	135.605	0	56.1812	60.5901	124.21	2
4312	0	0	312	1	182.791	0	0	95.2461	87.5453	19.6422	74.5013	213.501	131.714	1774.24	16867.7	-213.501	0	4.55342	0	0	5.09517	4.96671	0.0956638	107.805	-420.336	57.0391	109.399	0	58.5531	64.2666	144.947	2
4317	0	0	317	1	191.142	0	0	122.379	68.763	73.2465	111.2	393.439	135.686	1521.31	16930.7	-393.439	0	5.16587	0	0	5.15096	5.0001	0.0689221	115.255	-423.004	53.991	135.367	0	50.2565	56.8318	227.67	2
4326	0	0	326	1	226.403	0	0	108.99	117.413	15.2976	17.5544	308.198	160.69	1479.6	17024.3	-308.198	0	5.86359	0	0	4.60791	5.02102	0.0983184	151.942	-426.518	43.0134	138.575	0	43.9668	49.9432	142.454	2
4329	0	0	329	1	206.038	0	0	107.509	98.5285	-0.619635	-4.49876	74.7627	141.091	2193.14	16747.4	-74.7627	0	4.81967	0	0	4.91235	5.25921	0.107941	130.736	-425.511	49.0866	122.393	0	56.1976	62.056	122.517	2
4334	0	0	334	1	184.924	0	0	70.4942	114.43	11.809	-51.3773	-51.3787	135.201	2280.37	16495.3	51.3787	0	4.73368	0	0	5.06497	5.07712	0.0230262	132.078	-430.663	56.323	127.426	0	54.2177	60.193	137.192	2
4335	0	0	335	1	179.953	0	0	91.0829	88.8701	59.4207	52.9786	202.802	118.169	1535.14	16889.2	-202.802	0	4.06865	0	0	4.91167	5.17296	0.120413	124.246	-418.826	58.2373	111.127	0	65.1999	70.7449	156.566	2
4342	0	0	342	1	207.604	0	0	92.7401	114.864	25.7735	-26.8649	30.6411	166.446	2166.75	16670.1	-30.6411	0	5.70571	0	0	4.99446	5.17361	0.0265107	123.992	-428.781	48.6193	137.646	0	47.4238	52.9666	106.057	2
4343	0	0	343	1	210.37	0	0	98.5605	111.81	-4.74286	67.8941	6.21699	143.853	1898.28	16874.3	-6.21699	0	4.88258	0	0	4.75029	4.6285	0.0412047	159.797	-425.753	46.8355	113.236	0	52.8564	56.7977	119.747	2
4345	0	0	345	1	224.271	0	0	108.607	115.665	26.9617	97.0682	109.901	134.334	1766.92	16944.8	-109.901	0	4.52612	0	0	4.91105	5.00661	0.116666	143.963	-423.746	43.8448	108.198	0	59.0374	63.9687	130.202	2
4354	0	0	354	1	231.59	0	0	97.1009	134.489	161.757	90.8937	-32.8171	147.725	1731.78	16851.3	32.8171	0	5.05886	0	0	5.03927	5.07787	0.0479802	120.18	-424.771	42.3327	121.984	0	51.0343	55.5066	124.762	2
4355	0	0	355	1	205.97	0	0	98.8769	107.093	62.9146	-18.371	125.666	141.518	1431.99	16860.9	-125.666	0	4.84845	0	0	5.33995	4.92354	0.0689437	105.756	-420.96	49.2226	117.606	0	57.5456	61.8746	126.238	2
4356	0	0	356	1	153.231	0	0	95.7282	57.5031	41.3284	-23.5869	105.303	147.273	1652.89	16766.5	-105.303	0	5.0433	0	0	4.9215	4.87477	0.0823099	124.738	-413.084	71.2222	114.417	0	53.3794	58.4407	116.967	2
4366	0	0	366	1	200.199	0	0	101.211	98.988	-17.0345	75.6811	296.694	113.587	1711.25	16866.5	-296.694	0	4.10515	0	0	5.3442	5.42738	0.1458	149.159	-429.609	51.7403	125.385	0	64.0534	71.2584	198.666	2
4386	0	0	386	1	190.877	0	0	80.4568	110.421	-26.9717	-10.3154	37.5541	144.865	2219.49	16454.2	-37.5541	0	4.98926	0	0	4.49063	5.20031	0.0452101	143.205	-424.707	53.3574	125.387	0	53.6765	59.2024	118.628	2
4391	0	0	391	1	180.316	0	0	82.993	97.3232	18.1224	69.6229	-99.5948	127.705	2274.06	16673.3	99.5948	0	4.40851	0	0	5.02113	5.2258	0.0492752	106.564	-416.906	58.3616	106.827	0	56.3382	62.8381	160.249	2
4399	0	0	399	1	241.638	0	0	86.3561	155.282	96.7876	15.5168	-51.4617	136.79	2494.37	16627.7	51.4617	0	4.68076	0	0	4.60004	5.15105	0.075909	188.013	-438.793	39.8022	131.497	0	54.8306	59.1917	133.528	2
4402	0	0	402	1	205.897	0	0	100.037	105.86	-2.69988	82.3804	-30.0501	145.395	2294.88	16261.9	30.0501	0	4.95871	0	0	4.37804	5.13682	0.120757	200.292	-427.958	48.2486	134.037	0	53.0918	59.9803	124.926	2
4416	0	0	416	1	202.629	0	0	84.829	117.8	3.3397	56.4385	-107.57	157.087	1989.86	16885.8	107.57	0	5.45136	0	0	4.79672	5.13332	0.0304141	110.923	-417.445	49.815	134.38	0	46.6515	50.5099	131.386	2
4432	0	0	432	1	200.593	0	0	100.172	100.421	45.2878	48.4859	84.5407	143.127	2346.55	16794.1	-84.5407	0	4.81827	0	0	5.13573	5.15561	0.0656846	163.747	-430.845	50.9561	111.283	0	56.3831	61.4913	121.933	2
4433	0	0	433	1	216.508	0	0	86.293	130.215	37.4697	54.1618	153.253	169.712	1656.75	16888	-153.253	0	5.76338	0	0	4.45939	4.41267	0.113494	181.127	-423.527	44.5961	1	0	45.6363	49.5727	104.504	2
4440	0	0	440	1	178.5	0	0	75.7998	102.7	88.524	44.8542	163.796	128.168	1605.7	16897.3	-163.796	0	4.36966	0	0	4.87096	4.9209	0.144389	149.084	-430.151	58.3534	129.086	0	60.9376	65.8663	138.011	2
4458	0	0	458	1	188.112	0	0	116.888	71.224	62.6549	151.02	202.934	156.411	2329.19	16691.5	-202.934	0	5.39354	0	0	4.58687	4.86465	0.0979603	136.618	-424.43	54.0217	149.024	0	49.238	54.2986	119.761	2
4459	0	0	459	1	222.216	0	0	116.028	106.188	-3.82213	31.851	238.64	133.537	2196.34	16611.4	-238.64	0	4.70113	0	0	5.54571	5.72186	0.0929132	118.22	-431.12	45.8487	101.983	0	58.5894	66.0489	154.871	2
4463	0	0	463	1	162.798	0	0	72.6016	90.1965	-5.10074	40.0814	-146.287	107.595	2396.94	16702.8	146.287	0	3.78765	0	0	5.1217	5.36981	0.0479271	131.538	-421.532	67.204	119.064	0	64.4307	70.9538	209.625	2
4464	0	0	464	1	192.601	0	0	83.7399	108.861	40.1137	-9.47929	-72.2143	129.732	2152.41	16652.7	72.2143	0	4.48514	0	0	5.35111	5.29011	0.00204863	109.748	-423.573	54.1931	120.641	0	56.4613	63.3921	152.467	2
4465	0	0	465	1	235.095	0	0	152.141	82.9538	9.06997	76.4282	124.041	193.065	2283.11	16566.8	-124.041	0	6.53119	0	0	5.10242	5.18937	0.148969	201.684	-443.089	41.7228	178.632	0	43.1261	47.4306	96.7433	2
4472	0	0	472	1	161.055	0	0	96.9937	64.0614	28.292	110.006	203.15	131.595	2263.89	16732.5	-203.15	0	4.52702	0	0	4.56952	5.07951	0.103705	108.137	-415.813	66.3661	117.97	0	57.5003	63.7244	141.883	2
4473	0	0	473	1	221.612	0	0	107.908	113.704	237.552	61.3137	363.42	120.094	2253.95	16581.9	-363.42	0	4.65765	0	0	5.07843	5.26614	0.111229	155.732	-433.676	44.9772	127.684	0	55.6394	63.5326	224.599	2
4481	0	0	481	1	186.724	0	0	71.574	115.15	-1.41538	96.6756	-7.0891	115.714	2293.6	16446.9	7.0891	0	3.93109	0	0	5.0051	5.44274	0.0621356	173.097	-423.67	56.0912	113.597	0	67.2299	73.0318	154.064	2
4483	0	0	483	1	189.997	0	0	72.7637	117.233	13.0085	0.778186	-245.18	159.044	1581.55	16841.8	245.18	0	5.84203	0	0	5.12655	4.93921	0.119402	115.217	-422.491	54.2782	126.503	0	43.905	46.5965	195.556	2
4487	0	0	487	1	249.828	0	0	145.82	104.008	43.224	103.534	256.47	197.846	1750.66	16838.7	-256.47	0	6.95365	0	0	4.74244	5.09163	0.16182	130.21	-425.939	38.2888	137.131	0	38.8002	43.272	107.864	2
4490	0	0	490	1	177.577	0	0	83.3332	94.2437	-26.4625	166.368	-167.559	117.8	1621.02	16875.5	167.559	0	4.23287	0	0	4.73538	4.89687	0.126019	129.303	-420.974	58.4652	122.985	0	56.8069	61.0726	197.445	2
4495	0	0	495	1	250.853	0	0	106.374	144.48	17.9855	107.426	-73.2793	151.177	1775.89	16834.8	73.2793	0	5.18873	0	0	4.4634	5.2199	0.222085	168.524	-430.121	37.9454	132.714	0	48.9596	53.5519	126.1	2
4502	0	0	502	1	202.939	0	0	93.8911	109.048	88.0144	108.7	131.758	121.586	2004.85	16634.2	-131.758	0	4.10629	0	0	5.03888	5.83273	0.0801614	100.852	-422.317	50.9406	141.361	0	66.8515	72.7741	147.004	2
4514	0	0	514	1	161.002	0	0	77.4554	83.5461	43.5525	68.1705	-178.971	116.93	1551.01	16973.7	178.971	0	4.12363	0	0	5.93073	4.73232	0.0354326	164.102	-433.89	68.4247	131.501	0	57.2853	62.5161	226.641	2
4518	0	0	518	1	239.369	0	0	119.686	119.684	156.963	99.9869	214.124	138.42	1636.92	16742.6	-214.124	0	4.83017	0	0	4.8012	5.13081	0.205913	172.12	-440.602	40.4496	149.518	0	54.7006	60.4005	136.475	2
4519	0	0	519	1	170.465	0	0	92.1946	78.2703	-58.841	48.8478	114.238	131.686	1553.74	16893.4	-114.238	0	4.53425	0	0	5.17685	4.72116	0.174335	114.945	-418.643	62.1161	118.813	0	60.7957	63.9343	130.218	2
4522	0	0	522	1	204.678	0	0	82.1563	122.522	75.7309	43.0357	169.818	125.246	1817.81	16699.8	-169.818	0	4.27471	0	0	4.89192	5.15701	0.0721222	131.534	-426.323	49.3431	131.423	0	62.0834	68.294	143.685	2
4525	0	0	525	1	204.867	0	0	104.5	100.367	62.0545	67.6177	13.1981	183.631	1432.85	16774.9	-13.1981	0	6.18302	0	0	4.58473	4.41103	0.10468	112.471	-416.117	47.9128	126.36	0	43.8878	45.2964	96.6581	2
4550	0	0	550	1	202.201	0	0	91.2878	110.913	-18.1897	67.2854	-185.088	175.139	2011.39	16775.3	185.088	0	6.25855	0	0	4.66517	4.62192	0.213372	139.476	-419.087	49.094	145.437	0	39.1293	42.871	142.593	2
4551	0	0	551	1	199.007	0	0	101.535	97.472	82.4066	63.6296	33.0924	125.594	1512.15	16978.2	-33.0924	0	4.22394	0	0	5.22352	4.70551	0.155247	116.038	-419.588	50.9549	116.983	0	62.0491	66.8869	135.267	2
4560	0	0	560	1	187.678	0	0	92.0166	95.661	-42.4282	13.0585	251.365	147.783	1836.31	16929.1	-251.365	0	5.2952	0	0	4.59125	4.76049	0.0818046	131.925	-419.355	54.0295	138.548	0	49.5196	54.5291	134.672	2
4573	0	0	573	1	214.019	0	0	90.0447	123.974	40.3404	55.1002	118.352	139.378	1354.9	16986.8	-118.352	0	4.70368	0	0	4.9221	5.13562	0.150919	149.226	-429.404	46.6531	120.91	0	57.2403	63.4696	126.061	2
4590	0	0	590	1	198.467	0	0	108.267	90.1995	81.855	60.1944	144.954	128.064	1512.71	16782.3	-144.954	0	4.33844	0	0	5.20571	5.39382	0.0444782	152.846	-433.746	52.0804	133.115	0	64.472	67.9715	141.21	2
4594	0	0	594	1	211.235	0	0	103.68	107.556	72.5977	-22.1752	-58.7406	143.5	2119.92	16565.7	58.7406	0	4.95642	0	0	4.6531	5.32351	0.0639602	113.451	-425.59	47.304	132.305	0	52.2331	57.6582	130.214	2
4597	0	0	597	1	225.418	0	0	122.17	103.248	79.056	58.1886	61.9453	147.423	1415.84	16784.4	-61.9453	0	4.95477	0	0	5.06084	4.94758	0.0244145	123.629	-425.71	43.6649	123.559	0	56.0755	58.3445	120.021	2
4598	0	0	598	1	192.512	0	0	94.3035	98.2083	27.5371	91.2842	-45.7681	129.547	1766.34	16850.9	45.7681	0	4.41068	0	0	5.06477	5.2414	0.133343	140.081	-429.02	53.7281	126.58	0	57.7888	63.186	144.783	2
4611	0	0	611	1	179.118	0	0	94.3919	84.7261	-11.0439	36.2508	86.6536	123.312	1705.26	16607	-86.6536	0	4.1881	0	0	4.85334	5.08283	0.133925	110.928	-416.422	58.3364	98.0616	0	63.3502	68.7484	136.54	2
4615	0	0	615	1	200.286	0	0	98.5538	101.732	-35.164	162.793	34.0715	183.188	1928.7	16480.4	-34.0715	0	6.29053	0	0	5.18829	5.16088	0.179772	105.063	-426.406	51.1348	143.58	0	44.3876	47.7275	97.406	2
4633	0	0	633	1	226.631	0	0	121.39	105.241	22.8697	26.9063	37.692	180.662	1472.03	16915.3	-37.692	0	6.11342	0	0	5.21102	4.63253	0.0633731	181.066	-436.969	43.1803	180.281	0	45.3162	48.1159	97.9935	2
4664	0	0	664	1	164.802	0	0	110.501	54.301	-10.0239	87.18	315.457	122.945	1604.58	16855	-315.457	0	4.48209	0	0	4.94321	5.0123	0.135973	118.997	-418.442	65.0503	139.526	0	57.3105	63.761	187.478	2
4668	0	0	668	1	208.248	0	0	131.987	76.2608	71.5753	67.8937	189.68	161.432	1622.64	16575.3	-189.68	0	5.52704	0	0	5.04029	5.14902	0.0930273	104.09	-420.133	48.457	109.054	0	48.9855	54.1912	116.958	2
4669	0	0	669	1	200.414	0	0	90.4612	109.953	5.7466	0.281088	132.1	152.825	2286.43	16543.3	-132.1	0	5.23573	0	0	5.10712	4.94307	0.0393646	130.049	-431.164	50.6833	126.152	0	52.3167	58.0553	117.873	2
4670	0	0	670	1	177.25	0	0	94.0076	83.242	9.54924	2.74431	-134.211	144.47	1385.69	16839.8	134.211	0	5.08086	0	0	5.46633	4.54444	0.0563818	121.659	-419.984	59.1927	126.601	0	49.2933	52.4495	155.74	2
4686	0	0	686	1	175.767	0	0	72.1776	103.589	-20.1236	69.0446	2.7621	119.472	1814	16873.2	-2.7621	0	4.07079	0	0	5.18694	4.87807	0.169647	169.534	-429.057	60.0032	133.818	0	63.2817	68.3007	146.405	2
4700	0	0	700	1	250.929	0	0	117.259	133.671	28.876	50.2569	-0.822536	163.368	2163.64	16692.6	0.822536	0	5.5278	0	0	4.9951	5.07546	0.185533	118.612	-423.693	38.294	119.449	0	47.7877	52.8246	111.215	2
4713	0	0	713	1	195.175	0	0	81.7201	113.455	91.7045	58.4846	-24.8798	135.029	1702.18	16883.7	24.8798	0	4.57428	0	0	5.60957	4.76193	0.0448085	123.103	-418.739	52.836	131.347	0	55.5977	60.1899	139.003	2
4721	0	0	721	1	210.366	0	0	129.971	80.3949	86.7228	74.2029	304.548	140.509	2305.12	16369.7	-304.548	0	5.07404	0	0	5.02912	4.66035	0.214386	156.001	-426.485	47.2139	125.44	0	51.7229	58.7447	164.911	2
4723	0	0	723	1	218.842	0	0	119.132	99.7102	8.53402	104.939	81.5245	199.701	1586.03	16837.3	-81.5245	0	6.73371	0	0	5.04138	4.41571	0.17288	133.92	-425.399	44.657	150.925	0	41.3709	43.4814	89.2678	2
4740	0	0	740	1	175.113	0	0	82.175	92.9379	-13.4597	40.4063	88.619	142.533	1608.02	16802.1	-88.619	0	4.84099	0	0	4.96764	4.88325	0.0454588	172.777	-429.876	59.9193	150.78	0	56.4697	59.6515	120.731	2
4742	0	0	742	1	199.901	0	0	121.1	78.8005	10.267	64.0599	112.812	137.993	1584.29	16778.5	-112.812	0	4.66431	0	0	4.95065	5.05715	0.1617	125.793	-423.414	50.7917	92.4759	0	58.9562	62.2411	126.285	2
4743	0	0	743	1	210.924	0	0	113.719	97.2054	-17.5053	87.2923	265.774	145.488	1711.73	16755.2	-265.774	0	5.17228	0	0	5.09307	5.20115	0.20572	142.209	-428.599	47.8102	158.774	0	51.5492	57.547	145.003	2
4743	0	0	743	1	220.211	0	0	139.706	80.5049	128.338	11.4409	192.842	137.976	2363.16	16731.4	-192.842	0	4.7958	0	0	5.08059	5.448	0.0938038	148.965	-433.912	45.5401	132.265	0	57.2359	62.5194	135.746	2
4769	0	0	769	1	183.868	0	0	89.791	94.0774	76.9636	-65.8118	302.089	117.364	1816.58	17008	-302.089	0	4.38526	0	0	4.9214	4.85169	0.0855964	131.507	-420.704	56.1417	110.703	0	58.4304	66.7893	182.633	2
4779	0	0	779	1	182.064	0	0	74.8154	107.249	46.093	101.08	-17.0765	119.643	1747.79	16741.5	17.0765	0	4.04696	0	0	5.20909	4.77631	0.0853713	174.639	-420.529	57.1926	112.448	0	61.5925	67.6821	148.991	2
4822	0	0	822	1	228.465	0	0	88.6899	139.775	103.995	123.152	52.7495	130.432	1689.88	16918.7	-52.7495	0	4.39369	0	0	4.79598	4.87077	0.142824	156.525	-434.464	42.582	132.063	0	59.4922	64.1654	129.899	2
4848	0	0	848	1	200.712	0	0	81.5971	119.115	36.7558	43.1421	17.7534	120.066	1557.8	16899.1	-17.7534	0	4.05409	0	0	4.70154	5.27342	0.104419	122.724	-423.512	50.4648	136.377	0	65.8128	69.6306	141.331	2
4864	0	0	864	1	194.84	0	0	124.974	69.8666	66.2298	-8.06815	319.932	145.252	1827.31	16950.3	-319.932	0	5.36221	0	0	5.16762	5.3472	0.0339733	122.097	-424.484	53.2072	117.147	0	49.3531	55.6613	167.172	2
4871	0	0	871	1	213.335	0	0	102.484	110.852	-7.95283	242.105	-106.551	117.186	1801.83	16700.1	106.551	0	4.2219	0	0	5.65817	5.32468	0.216711	106.946	-424.483	47.952	113.098	0	59.0915	65.6756	173.228	2
4872	0	0	872	1	192.48	0	0	98.702	93.7777	43.8689	85.0624	173.102	148.487	1750.01	16857.1	-173.102	0	5.05544	0	0	4.54025	4.81266	0.105042	112.962	-411.77	52.3257	123.287	0	51.8103	56.8534	122.389	2
4873	0	0	873	1	259.682	0	0	129.788	129.894	33.6441	39.3802	252.192	224.604	1361.6	17002.5	-252.192	0	7.91573	0	0	4.14106	4.83393	0.201347	125.732	-426.67	35.8057	162.716	0	33.5084	37.5923	93.744	2
4877	0	0	877	1	167.538	0	0	77.699	89.8392	80.9504	83.2126	-95.867	104.85	1613.27	16859	95.867	0	3.60083	0	0	5.45908	4.93569	0.119396	160.935	-431.702	64.4974	123.673	0	68.1237	72.6405	196.964	2
4888	0	0	888	1	207.868	0	0	111.005	96.8623	36.7413	103.83	258.606	150.883	1458.16	16838.4	-258.606	0	5.30999	0	0	4.60565	4.73742	0.0728007	121.006	-417.693	47.4954	126.202	0	49.2816	53.7891	137.311	2
4889	0	0	889	1	170.607	0	0	79.796	90.8106	67.6655	93.3179	163.262	119.973	1526.89	16749.2	-163.262	0	4.07285	0	0	5.1511	5.19828	0.148222	127.147	-421.745	62.9185	144.055	0	67.1681	71.6914	150.555	2
4910	0	0	910	1	200.284	0	0	99.3965	100.888	-30.7443	42.0115	184.272	135.364	1924.28	16800.5	-184.272	0	4.68874	0	0	5.02896	5.56085	0.101482	131.313	-422.634	51.4459	115.868	0	58.5921	64.316	137.952	2
4927	0	0	927	1	203.64	0	0	92.7872	110.853	90.1889	4.07543	192.286	151.998	2201.99	16838.5	-192.286	0	5.26662	0	0	4.69209	5.18418	0.071952	102.174	-415.169	49.4223	127.705	0	50.5522	56.4712	122.968	2
4936	0	0	936	1	161.438	0	0	77.0897	84.3484	69.2046	31.6869	205.647	132.585	1724.68	16810.9	-205.647	0	4.58415	0	0	4.5891	4.69406	0.017595	104.925	-409.324	65.4181	123.685	0	56.1342	62.2072	138.605	2
4945	0	0	945	1	236.574	0	0	116.039	120.535	47.3588	56.0764	-10.5546	200.693	2244.82	16686.8	10.5546	0	6.78578	0	0	4.41219	4.55462	0.0434593	171.332	-431.008	40.1001	160.194	0	38.1593	42.4173	90.1859	2
4947	0	0	947	1	196.402	0	0	87.5095	108.893	34.7592	53.0765	-81.5984	144.693	1559.8	16689.8	81.5984	0	4.96622	0	0	4.83956	4.66668	0.0925418	136.356	-420.935	51.2311	116.738	0	51.2425	53.6063	135.118	2
4976	0	0	976	1	176.574	0	0	86.512	90.0615	53.713	18.1523	348.374	113.645	1740.17	17023.7	-348.374	0	4.23918	0	0	5.34916	5.01979	0.053276	108.343	-419.599	60.1814	99.7943	0	60.998	69.484	224.621	2
4984	0	0	984	1	221.467	0	0	83.4976	137.969	-20.6538	61.0976	72.7752	152.746	1415.89	16980.8	-72.7752	0	5.18312	0	0	4.4837	4.42059	0.113866	209.505	-434.015	43.4064	144.655	0	50.8814	55.2924	108.712	2
4998	0	0	998	1	204.8	0	0	71.2307	133.569	26.3963	142.853	-171.305	149.401	2365.44	16400.7	171.305	0	5.29344	0	0	4.67837	4.54517	0.0986705	180.525	-427.476	48.2308	139.828	0	45.5867	49.447	160.157	2
5057	0	0	1057	1	139.896	0	0	68.4725	71.4231	59.4534	37.21	183.845	138.991	1634.77	16905	-183.845	0	4.76538	0	0	4.35917	5.06932	0.153488	97.3035	-409.78	79.2946	118.036	0	54.4658	59.6548	130.391	2
5069	0	0	1069	1	165.485	0	0	88.5007	76.9844	74.0659	125.383	127.975	133.059	2118.45	16617.5	-127.975	0	4.49295	0	0	5.12685	4.81805	0.0786696	107.393	-418.533	64.6686	124.167	0	59.5855	65.7974	132.067	2
5073	0	0	1073	1	177.524	0	0	104.679	72.8453	35.7734	102.265	341.103	116.377	2455.73	16441.3	-341.103	0	4.2858	0	0	4.75403	4.76037	0.0979537	211.505	-434.507	58.2849	130.093	0	58.8828	66.382	214.5	2
5107	0	0	1107	1	233.258	0	0	100.798	132.461	102.562	1.80468	-135.556	143.459	1492	16840.7	135.556	0	5.02047	0	0	5.21464	5.1921	0.0651061	180.653	-435.327	42.2483	149.376	0	52.6541	54.3394	155.559	2
5124	0	0	1124	1	163.852	0	0	107.111	56.7413	21.073	23.073	89.7537	123.207	2370.77	16321.2	-89.7537	0	4.17248	0	0	5.02463	4.7985	0.0959123	122.497	-424.544	65.2693	110.202	0	64.6117	70.6173	139.506	2
5125	0	0	1125	1	193.775	0	0	98.6129	95.1622	-8.57684	60.3746	83.2217	158.424	1603.14	16881.8	-83.2217	0	5.36283	0	0	5.00315	4.61602	0.135365	149.215	-423.508	52.2671	115.784	0	50.7439	53.7069	109.377	2
5134	0	0	1134	1	198.878	0	0	116.622	82.2568	-12.753	111.112	-2.27243	171.096	2105.61	16631.8	2.27243	0	5.82631	0	0	4.47164	4.4764	0.159811	210.339	-434.05	49.6559	163.946	0	44.3808	48.3415	102.639	2
5135	0	0	1135	1	164.199	0	0	86.7966	77.4025	142.286	55.3293	254.281	148.003	1452.27	16787.2	-254.281	0	5.25249	0	0	4.22329	4.51104	0.07331	178.792	-424.26	62.8713	141.861	0	48.8117	52.8574	135.897	2
5149	0	0	1149	1	199.604	0	0	113.246	86.3575	6.49967	71.3969	134.487	163.705	1887.04	16870.8	-134.487	0	5.54994	0	0	4.73187	4.2773	0.0767245	149.392	-417.67	49.499	114.702	0	47.978	51.8653	106.636	2
5156	0	0	1156	1	167.192	0	0	92.9638	74.2278	21.4465	40.464	140.905	132.936	1672.77	16901.7	-140.905	0	4.51673	0	0	4.91741	4.31531	0.1247	88.7857	-405.219	62.382	100.749	0	57.8447	62.6812	129.502	2
5161	0	0	1161	1	173.068	0	0	94.0518	79.0161	-42.3042	121.772	225.982	116.295	1636.86	16621.1	-225.982	0	4.08796	0	0	5.28733	4.83998	0.0921951	134.664	-428.684	61.3262	111.084	0	64.848	71.6386	161.624	2
5175	0	0	1175	1	276.681	0	0	136.488	140.192	41.7297	48.9335	144.594	208.597	1951.47	16793.6	-144.594	0	7.07366	0	0	5.15806	4.43396	0.0476871	161.329	-437.71	33.6279	169.359	0	39.3037	43.0742	88.216	2
5192	0	0	1192	1	188.686	0	0	95.4323	93.2532	82.7768	13.9263	61.3612	131.715	2408.72	16729	-61.3612	0	4.45511	0	0	4.95586	5.04538	0.0737815	134.177	-426.051	54.6652	129.579	0	59.8675	65.1376	128.45	2
5246	0	0	1246	1	224.262	0	0	129.775	94.4866	126.779	78.1337	173.575	146.839	1966.08	16764.4	-173.575	0	5.02724	0	0	5.40622	5.26633	0.139775	134.729	-435.963	44.6693	140.928	0	55.1813	60.711	126.255	2
5249	0	0	1249	1	208.941	0	0	74.6419	134.299	13.7027	80.7236	-103.77	116.151	2079.16	17060.8	103.77	0	4.01624	0	0	5.09163	5.39711	0.149982	146.963	-432.772	48.6248	133.493	0	62.8904	67.5392	175.405	2
5251	0	0	1251	1	217.762	0	0	113.567	104.195	-14.7269	31.2859	118.351	168.05	1808.61	16910.9	-118.351	0	5.73088	0	0	4.64003	4.38862	0.0350782	125.778	-415.729	44.457	125.37	0	46.611	50.2215	103.894	2
5269	0	0	1269	1	181.123	0	0	92.2105	88.9129	23.8753	8.08285	86.2982	136.66	1570.68	16734.8	-86.2982	0	4.63976	0	0	5.13603	4.70692	0.0644116	163.759	-430.382	57.3377	141.985	0	58.8498	62.2133	124.664	2
5281	0	0	1281	1	179.537	0	0	100.988	78.5483	71.3044	74.9631	-27.3047	185.048	1622.92	16767.6	27.3047	0	6.26308	0	0	4.49806	4.44134	0.040543	93.6598	-406.347	56.4702	130.956	0	41.3559	43.8212	98.1876	2
5316	0	0	1316	1	198.076	0	0	96.6077	101.469	9.1252	73.08	233.927	130.325	1784.75	16669.8	-233.927	0	4.54879	0	0	4.83326	5.09601	0.0533684	150.342	-424.018	51.2733	126.246	0	57.7114	63.6826	150.04	2
5342	0	0	1342	1	190.409	0	0	108.667	81.7419	21.1891	6.03809	76.6199	149.494	2270.99	16338.2	-76.6199	0	5.07744	0	0	4.55554	4.52318	0.0852176	112.739	-419.523	52.6383	128.427	0	51.8625	58.0848	115.106	2
5347	0	0	1347	1	172.147	0	0	77.0979	95.0488	14.3931	0.433647	-203.69	112.874	2477.11	16642.8	203.69	0	4.0657	0	0	5.01358	5.33001	0.128808	107.22	-421.632	62.1634	106.02	0	59.9112	65.6788	234.784	2
5349	0	0	1349	1	193.135	0	0	114.69	78.4446	38.4824	-27.0839	138.007	165.798	1755.4	16770	-138.007	0	5.71217	0	0	4.97631	4.91228	0.0416051	122.16	-421.01	52.8941	148.246	0	47.6464	52.9913	107.912	2
5358	0	0	1358	1	179.238	0	0	83.3505	95.8878	16.695	93.0818	67.2003	115.751	1876.84	16749.5	-67.2003	0	3.89684	0	0	5.32244	4.76222	0.08792	140.95	-418.431	58.5172	101.534	0	67.5172	73.4529	145.587	2
5371	0	0	1371	1	181.765	0	0	104.394	77.3703	96.0601	53.6053	123.428	134.086	1897.14	16589.6	-123.428	0	4.5328	0	0	4.6179	5.20995	0.0759226	151.411	-430.72	57.0386	141.887	0	58.827	63.569	129.313	2
5372	0	0	1372	1	219.481	0	0	104.776	114.705	-3.26456	4.07677	-24.3802	155.569	2096.12	16439.8	24.3802	0	5.347	0	0	4.67479	5.11564	0.0551446	146.928	-427.315	44.8872	133.868	0	49.7977	53.9394	116.381	2
5392	0	0	1392	1	164.874	0	0	92.2842	72.5901	37.7462	46.4861	153.435	148.172	2354.09	16696.4	-153.435	0	5.03641	0	0	4.50959	5.03346	0.0602919	104.703	-414.816	64.1526	121.841	0	53.0343	57.7822	120.099	2
5393	0	0	1393	1	172.007	0	0	95.7189	76.2878	-14.8492	122.043	260.939	129.471	1908.39	16820.2	-260.939	0	4.59235	0	0	5.18164	4.34779	0.071479	108.998	-410.936	60.6625	128.866	0	57.6481	63.985	151.68	2
5403	0	0	1403	1	207.511	0	0	91.4584	116.053	88.208	22.1347	-3.04862	174.547	1506.35	16920.1	3.04862	0	5.91887	0	0	4.40349	5.21458	0.0250482	84.5971	-409.705	47.905	107.682	0	46.3022	49.1484	100.317	2
5410	0	0	1410	1	174.88	0	0	91.3963	83.4835	-10.1342	39.9623	241.503	139.038	1505.03	17001.9	-241.503	0	4.89992	0	0	4.29644	5.07584	0.0775402	107.161	-409.491	59.1074	108.55	0	52.2083	57.9698	139.426	2
5431	0	0	1431	1	190.148	0	0	88.4224	101.726	74.8319	42.5934	48.217	151.187	1719.05	16899.6	-48.217	0	5.08968	0	0	4.69492	4.65862	0.0848998	111.728	-413.88	53.1457	133.531	0	51.1599	55.3831	113.283	2
5436	0	0	1436	1	179.233	0	0	101.848	77.3855	77.7597	-20.1394	249.289	148.165	1716.12	16862.7	-249.289	0	5.28778	0	0	4.70959	4.82504	0.0552371	90.3411	-410.683	57.6063	127.115	0	49.3683	55.2631	133.306	2
5439	0	0	1439	1	174.366	0	0	100.638	73.7283	-11.3341	90.9482	231.476	146.679	1705.55	16751.6	-231.476	0	5.12689	0	0	4.64097	4.89461	0.186499	135.013	-424.455	59.6777	125.163	0	51.019	56.5559	132.414	2
5454	0	0	1454	1	226.638	0	0	144.905	81.7329	28.0254	95.9417	210.714	184.32	1466.87	16746.6	-210.714	0	6.35678	0	0	4.23707	4.33796	0.032364	129.662	-416.157	41.8426	143.197	0	41.8197	44.9032	104.198	2
5469	0	0	1469	1	222.558	0	0	115.882	106.676	77.529	73.5669	325.535	141.644	1517.03	17167.6	-325.535	0	5.17448	0	0	4.53382	5.13375	0.127538	151.192	-428.158	43.9692	135.585	0	48.273	55.3052	171.853	2
5479	0	0	1479	1	218.734	0	0	93.1415	125.592	94.5471	11.6532	76.0905	152.681	1798.99	16731.2	-76.0905	0	5.17199	0	0	4.79957	5.01318	0.0710366	120.539	-417.974	45.1131	113.929	0	51.7984	56.8019	111.981	2
5486	0	0	1486	1	195.242	0	0	94.4303	100.812	64.4134	70.0726	388.07	130.187	1530.15	16971.8	-388.07	0	4.94477	0	0	4.8537	5.19187	0.133576	129.264	-426.648	52.3859	133.653	0	51.1772	58.221	232.47	2
5498	0	0	1498	1	182.215	0	0	99.4906	82.7244	10.2172	18.1165	194.589	119.584	1385.02	16924.1	-194.589	0	4.14067	0	0	4.68652	5.16002	0.0916729	111.821	-419.487	56.899	115.44	0	63.5376	69.9603	155.873	2
5511	0	0	1511	1	187.382	0	0	106.597	80.7844	61.2448	124.804	23.7475	146.161	2330.6	16418.8	-23.7475	0	4.92409	0	0	5.30535	4.60883	0.194781	130.992	-426.86	54.9799	116.149	0	53.3252	58.0364	121.824	2
5526	0	0	1526	1	168.682	0	0	73.7988	94.8837	-66.3524	-42.5595	271.369	113.157	2258.87	16586.1	-271.369	0	4.19328	0	0	4.36457	5.48974	0.0454132	116.514	-421.044	62.7835	126.641	0	60.5762	69.1713	183.043	2
5556	0	0	1556	1	177.58	0	0	103.127	74.4523	-23.64	44.8043	87.4728	132.4	2315.82	16498.8	-87.4728	0	4.50467	0	0	4.50655	5.35005	0.0611211	136.55	-418.383	58.7935	123.48	0	59.9603	65.0504	130.013	2
5563	0	0	1563	1	164.475	0	0	88.6146	75.8599	-82.9779	-26.1488	124.301	137.096	1478.22	16968.3	-124.301	0	4.85044	0	0	4.54249	4.75488	0.0232646	130.172	-418.133	63.8818	111.173	0	56.1172	60.4447	121.32	2
5565	0	0	1565	1	225.654	0	0	85.5247	140.129	13.3076	33.3502	-108.427	187.98	1979.89	17008.5	108.427	0	6.52714	0	0	4.96537	4.49972	0.0646655	200.14	-427.943	43.0114	155.618	0	38.3807	41.3698	113.146	2
5568	0	0	1568	1	212.487	0	0	83.9387	128.548	71.3802	37.6282	-182.054	129.525	1722.5	17004.2	182.054	0	4.57407	0	0	4.86844	4.62387	0.104472	123.51	-417.706	46.3893	122.256	0	50.945	55.9592	193.953	2
5576	0	0	1576	1	167.611	0	0	86.0448	81.5658	109.254	77.0568	-29.4353	149.784	1684.63	16865.1	29.4353	0	5.08113	0	0	4.90188	4.52839	0.194471	156.134	-421.842	62.5903	141.613	0	49.4411	53.3858	122.115	2
5600	0	0	1600	1	175.456	0	0	113.621	61.8353	5.29348	0.568359	361.857	117.703	2286.89	16543	-361.857	0	4.4569	0	0	4.94219	5.20066	0.0615617	144.034	-426.793	60.2822	113.925	0	57.1889	65.8882	236.097	2
5605	0	0	1605	1	183.768	0	0	93.5929	90.1752	31.7486	-42.6983	334.487	106.533	1662.47	16885.2	-334.487	0	4.01413	0	0	5.19079	5.09652	0.0404833	127.908	-421.502	57.0152	134.933	0	63.6235	72.3612	224.192	2
5623	0	0	1623	1	176.588	0	0	104.857	71.7305	28.943	46.898	240.35	136.642	1764.94	16895.3	-240.35	0	4.78556	0	0	6.10248	6.75834	0.0531209	116.91	-442.768	64.5348	137.007	0	59.7858	66.0449	160.469	2
5624	0	0	1624	1	193.269	0	0	95.8006	97.468	46.4297	72.0403	345.157	129.346	1348.81	16969.8	-345.157	0	4.779	0	0	6.35303	5.84606	0.109268	103.95	-434.302	56.2226	96.9639	0	57.7642	65.5564	215.708	2
5657	0	0	1657	1	212.914	0	0	100.789	112.124	40.5376	36.5744	33.5969	162.314	1952.66	17005.3	-33.5969	0	5.47669	0	0	6.71481	5.5593	0.0438642	99.5957	-434.195	49.5747	117.056	0	51.8974	55.8737	117.582	2
5693	0	0	1693	1	224.457	0	0	106.364	118.093	35.5893	56.686	49.6785	220.272	1658.63	16885.5	-49.6785	0	7.41299	0	0	5.9563	5.35845	0.187372	134.308	-442.006	45.3028	163.366	0	38.9917	41.9814	86.947	2
5697	0	0	1697	1	217.68	0	0	97.2422	120.438	53.2859	145.246	-138.909	152.177	2238.89	16697.3	138.909	0	5.3228	0	0	6.22668	6.23185	0.155138	122.274	-443.552	48.4491	126.009	0	49.5584	55.5252	161.428	2
5699	0	0	1699	1	216.152	0	0	106.765	109.388	33.0596	43.6989	115.931	161.607	1661.16	16798.8	-115.931	0	5.46188	0	0	6.72146	5.93089	0.0371923	117.173	-440.754	49.0924	125.787	0	54.272	58.7821	119.223	2
5700	0	0	1700	1	232.478	0	0	121.372	111.106	81.0505	10.2241	254.407	135.275	2111.47	16832.3	-254.407	0	4.80025	0	0	6.3015	6.46149	0.0485973	169.183	-446.982	44.8141	119.73	0	59.6108	66.9793	162.213	2
5705	0	0	1705	1	208.461	0	0	84.822	123.639	-10.8769	-21.4827	-139.537	152.006	2303.06	16565	139.537	0	5.4087	0	0	6.64665	6.315	0.0577029	127.9	-446.289	51.8865	136.836	0	49.8421	55.4549	161.168	2
5707	0	0	1707	1	203.529	0	0	90.6401	112.889	19.0399	71.9279	131.433	149.728	1874.5	16770.6	-131.433	0	5.06514	0	0	6.17982	6.54026	0.0909657	88.1445	-431.116	53.2285	96.4787	0	58.448	63.8896	128.504	2
5710	0	0	1710	1	215.679	0	0	100.015	115.665	45.875	42.5646	-165.234	167.424	1548.69	16700.3	165.234	0	5.88264	0	0	6.67648	6.10683	0.160869	115.272	-441.794	49.4012	118.497	0	46.7896	49.2553	161.853	2
5731	0	0	1731	1	209.025	0	0	114.086	94.9395	42.8526	118.344	141.787	129.628	1751.03	16624.5	-141.787	0	4.3857	0	0	6.42894	6.34031	0.0533275	103.578	-439.322	51.466	121.667	0	66.239	72.6408	147.916	2
5732	0	0	1732	1	196.665	0	0	112.013	84.6522	53.4255	107.133	258.897	131.512	1541.13	16835.1	-258.897	0	4.62698	0	0	6.4225	6.59738	0.187294	124.585	-444.982	56.1246	125.624	0	62.3212	68.648	170.692	2
5739	0	0	1739	1	219.379	0	0	115.495	103.884	41.9203	46.5108	172.446	153.202	1552.64	16995.3	-172.446	0	5.23056	0	0	6.09068	6.03352	0.0513665	108.049	-433.831	47.5823	120.366	0	55.3304	60.8794	126.997	2
5741	0	0	1741	1	234.588	0	0	138.695	95.8924	21.4286	45.4046	410.183	155.066	1672.79	16697.5	-410.183	0	6.00062	0	0	6.0173	6.30875	0.21058	114.843	-440.439	43.858	124.889	0	46.1492	53.0075	236.357	2
5742	0	0	1742	1	229.943	0	0	119.16	110.783	55.3913	58.095	-2.87542	144.885	1838.15	16684.8	2.87542	0	4.89111	0	0	6.53421	6.44109	0.0889012	100.123	-437.25	45.6732	109.285	0	58.1531	63.4105	133.99	2
5772	0	0	1772	1	196.901	0	0	66.8104	130.091	-0.594342	29.7976	-223.674	138.086	1993.79	16713.1	223.674	0	5.00992	0	0	6.39287	6.17096	0.136094	105.088	-434.619	55.3892	97.877	0	52.5838	57.4497	227.616	2
5776	0	0	1776	1	193.615	0	0	112.973	80.6415	53.8115	81.5205	352.235	133.661	1441.09	16960.3	-352.235	0	4.95674	0	0	6.47651	6.57648	0.0869665	103.985	-438.103	57.3536	96.4538	0	56.4533	64.0431	219.935	2
5778	0	0	1778	1	176.938	0	0	69.4402	107.497	4.35707	11.1212	-55.5123	150.315	2287.82	16333.1	55.5123	0	5.18093	0	0	6.16483	6.44818	0.0313359	136.204	-449.328	63.9525	148.401	0	54.4425	60.9047	138.303	2
5788	0	0	1788	1	191.067	0	0	88.4738	102.594	15.7696	54.9709	-170.637	138.429	1977.43	16787.6	170.637	0	4.88714	0	0	6.36541	6.41648	0.0916541	99.9114	-436.068	57.9693	122.678	0	54.3239	59.4206	192.303	2
5791	0	0	1791	1	249.518	0	0	136.901	112.617	64.2376	79.6317	236.945	167.513	2327.6	16663.3	-236.945	0	5.83573	0	0	5.85309	6.34631	0.078231	126.634	-442.053	40.426	127.139	0	49.3841	54.7795	129.318	2
5797	0	0	1797	1	243.263	0	0	117.237	126.027	17.8354	38.9214	115.631	161.847	1377.4	17002.9	-115.631	0	5.48151	0	0	6.56781	5.58719	0.0318938	101.176	-432.388	41.6799	110.236	0	53.4151	58.9764	116.588	2
5813	0	0	1813	1	235.832	0	0	141.107	94.7248	0.672152	20.1339	144.57	200.219	1593.89	16822.4	-144.57	0	6.84968	0	0	6.0807	5.81828	0.0407481	129.302	-440.694	43.142	135.06	0	44.0627	47.1887	97.8889	2
5815	0	0	1815	1	205.474	0	0	121.548	83.9264	34.7157	67.7407	151.254	170.912	1559.84	16774.8	-151.254	0	5.79598	0	0	5.94956	5.95251	0.111236	94.4256	-431.833	51.5117	104.722	0	51.0622	54.5474	113.696	2
5830	0	0	1830	1	176.417	0	0	95.6032	80.8139	69.9018	80.3588	221.46	128.175	1723.98	16762.2	-221.46	0	4.43631	0	0	6.45608	6.05145	0.0163932	110.392	-435.177	64.0148	120.762	0	64.4781	71.7273	160.917	2
5836	0	0	1836	1	194.68	0	0	117.175	77.5056	80.985	-16.9456	-52.4344	120.831	2310.85	16859.5	52.4344	0	4.1627	0	0	6.30726	6.61619	0.0992668	130.448	-444.978	56.7435	133.33	0	66.6007	74.2018	165.992	2
5837	0	0	1837	1	233.041	0	0	135.542	97.4987	82.5265	32.9078	101.521	204.739	1512.03	16809.6	-101.521	0	6.91493	0	0	5.75369	6.11222	0.0233272	90.3686	-430.117	43.7647	117.035	0	44.1216	46.3257	93.9429	2
5842	0	0	1842	1	208.423	0	0	108.679	99.7444	64.6766	87.759	143.826	137.272	1729.2	16655.1	-143.826	0	4.64042	0	0	6.20347	6.0709	0.048278	140.585	-443.501	51.0362	116.723	0	61.9303	68.0262	138.717	2
5851	0	0	1851	1	199.578	0	0	113.729	85.8486	38.3874	-24.7396	217.116	126.28	2353.45	16369	-217.116	0	4.44888	0	0	6.37884	6.80192	0.0243606	187.788	-460.253	55.2536	129.665	0	65.9498	74.0708	167.883	2
5856	0	0	1856	1	220.31	0	0	131.782	88.5284	86.7421	58.866	300.629	136.27	1507.82	16783.7	-300.629	0	4.91665	0	0	7.036	6.73392	0.0623139	115.37	-447.781	49.1779	108.386	0	60.082	66.3138	186.208	2
5859	0	0	1859	1	211.891	0	0	115.849	96.0421	-9.71371	32.8815	178.364	180.368	1803.59	16809.7	-178.364	0	6.21702	0	0	6.08685	6.07809	0.169932	102.208	-435.183	49.8189	114.359	0	47.7104	52.244	111.693	2
5860	0	0	1860	1	221.412	0	0	91.0973	130.315	24.6334	121.074	36.5674	133.147	1470.27	16920.8	-36.5674	0	4.48982	0	0	6.28864	6.69661	0.0832307	130.154	-448.122	47.9754	142.748	0	66.5028	70.85	139.98	2
5882	0	0	1882	1	166.235	0	0	78.5606	87.6742	21.9292	5.47687	-116.992	145.911	2170.59	16438.4	116.992	0	5.09374	0	0	6.45897	6.52147	0.041169	118.488	-446.327	70.3176	128.985	0	53.5435	59.2127	161.69	2
5890	0	0	1890	1	184.051	0	0	85.8062	98.245	51.9703	66.6467	-105.397	130.789	1642.25	16775.9	105.397	0	4.50605	0	0	7.11353	6.58557	0.0462303	144.834	-454.883	62.4064	149.305	0	60.6388	65.3817	180.276	2
5891	0	0	1891	1	215.543	0	0	100.949	114.594	73.6639	-27.9903	-115.754	188.502	2318.18	16471.9	115.754	0	6.60518	0	0	6.61872	5.97404	0.0879868	96.092	-440.258	49.2126	118.362	0	41.3575	45.5927	125.758	2
5892	0	0	1892	1	210.804	0	0	114.877	95.9269	-16.7599	99.5303	68.7857	130.418	1710.98	16842.7	-68.7857	0	4.41743	0	0	6.13811	5.8803	0.111513	101.526	-429.51	49.9685	112.871	0	64.4169	69.523	140.168	2
5895	0	0	1895	1	249.241	0	0	111.151	138.09	74.8426	72.1568	272.975	164.171	2416.66	16670.7	-272.975	0	5.82446	0	0	6.34641	6.09665	0.0865675	153.215	-448.697	40.7045	136.681	0	50.1573	55.2061	139.641	2
5899	0	0	1899	1	171.218	0	0	102.029	69.1896	40.9335	82.0082	167.682	133.611	1653.29	16660.9	-167.682	0	4.5435	0	0	6.06502	5.84964	0.130277	162.724	-450.559	65.5474	160.292	0	62.4499	68.7187	143.048	2
5924	0	0	1924	1	221.53	0	0	89.9233	131.606	65.8042	142.347	-44.3264	191.351	1429.1	16799.9	44.3264	0	6.52749	0	0	5.64427	6.50283	0.0802085	154.012	-450.341	46.9793	150.174	0	45.6392	47.4994	105.989	2
5951	0	0	1951	1	195.565	0	0	82.6634	112.902	-7.81795	-7.76575	213.067	172.214	2300	16551.3	-213.067	0	6.05643	0	0	5.99334	6.1248	0.0801645	116.208	-440.97	55.2529	133.596	0	48.3898	54.1529	121.504	2
5972	0	0	1972	1	184.348	0	0	104.779	79.5694	43.1344	42.586	289.78	136.902	2448.37	16600.6	-289.78	0	4.91468	0	0	6.21265	6.40199	0.174202	90.6102	-432.621	60.5353	101.025	0	57.7582	64.387	173.872	2
5979	0	0	1979	1	203.619	0	0	87.8488	115.77	26.4339	-24.3869	-145.406	138.437	2265.75	16866.9	145.406	0	4.90317	0	0	7.09441	6.21814	0.0967135	135.314	-451.099	53.9496	146.181	0	54.0208	60.5692	184.739	2
5985	0	0	1985	1	248.17	0	0	136.691	111.479	55.7008	94.1421	155.577	162.472	2037.16	16648.7	-155.577	0	5.50552	0	0	6.41307	6.28056	0.033895	139.511	-446.515	41.1523	129.747	0	53.9332	59.2547	121.761	2
5991	0	0	1991	1	236.151	0	0	149.607	86.5439	69.4423	23.2613	206.186	173.095	2422.06	16719.6	-206.186	0	5.99519	0	0	5.52756	6.11778	0.139314	100.948	-429.338	42.8067	130.677	0	47.9993	52.4238	117.522	2
5994	0	0	1994	1	221.483	0	0	110.579	110.903	13.6931	57.5457	164.431	180.991	1879.85	16884.7	-164.431	0	6.17364	0	0	5.79005	6.1985	0.152334	96.2391	-432.711	46.8413	110.536	0	47.6871	51.8584	110.044	2
5996	0	0	1996	1	193.672	0	0	102.455	91.2177	14.317	63.6052	17.9784	140.838	2178.2	16878.6	-17.9784	0	4.75917	0	0	6.33364	6.262	0.0945871	138.965	-446.933	56.6628	135.797	0	60.2449	65.7294	134.503	2
6004	0	0	2004	1	259.816	0	0	125.979	133.838	23.2578	83.3081	-54.3755	149.202	2069.6	16759.2	54.3755	0	5.09113	0	0	6.59441	6.80437	0.166733	154.102	-459.687	39.3958	144.442	0	55.8409	61.1332	141.146	2
6009	0	0	2009	1	229.197	0	0	105.553	123.643	-176.594	193.013	130.99	124.484	2070.13	16749.2	-130.99	0	4.6554	0	0	6.8218	6.13458	0.30398	131.794	-445.69	45.8273	137.768	0	69.2054	71.663	143.391	2
6011	0	0	2011	1	244.995	0	0	129.316	115.679	159.103	-9.34376	28.4935	152.575	1933.76	16652.6	-28.4935	0	5.24663	0	0	6.81549	6.43694	0.208513	117.521	-447.945	42.34	121.636	0	56.1897	61.1385	123.991	2
6013	0	0	2013	1	230.712	0	0	130.156	100.556	-18.2508	59.9292	379.888	181.999	2310.43	16683	-379.888	0	6.92181	0	0	6.14222	6.4181	0.155626	103.833	-438.358	45.0461	132.529	0	41.7087	46.8739	179.922	2
6029	0	0	2029	1	235.226	0	0	92.2866	142.939	-15.7296	18.3417	-124.915	199.587	2108.59	16724.5	124.915	0	7.01929	0	0	6.1928	6.10623	0.101295	124.078	-443.105	43.6822	140.228	0	39.1229	43.2768	120.045	2
6034	0	0	2034	1	220.484	0	0	141.394	79.0902	-11.5944	27.5758	294.386	198.58	1506.49	17014.3	-294.386	0	7.20193	0	0	6.44492	6.67659	0.0708496	112.423	-449.075	48.3973	142.958	0	41.2642	46.3691	125.796	2
6047	0	0	2047	1	213.8	0	0	97.6285	116.171	62.4357	-0.401205	-69.3071	144.548	1831.1	16842.9	69.3071	0	4.97687	0	0	6.38578	6.72754	0.113653	123.306	-442.897	50.3745	132.669	0	56.0043	61.7406	145.806	2
6048	0	0	2048	1	188.631	0	0	98.3226	90.3088	-16.004	111.759	141.454	175.821	1411.24	16930.1	-141.454	0	5.99121	0	0	6.33214	6.7371	0.234115	95.764	-437.877	59.4022	120.052	0	51.1479	55.4514	114.347	2
6049	0	0	2049	1	199.815	0	0	114.707	85.1082	22.0577	-7.37476	312.354	134.51	1672.16	16849.9	-312.354	0	4.94718	0	0	6.37203	6.14242	0.264611	125.02	-442.479	54.2583	125.768	0	56.8472	64.2348	183.921	2
6085	0	0	2085	1	180.273	0	0	84.4732	95.7995	23.0434	51.1022	-196.822	134.156	1870.5	16691.8	196.822	0	4.77956	0	0	6.58871	6.52947	0.0923796	107.612	-440.804	63.2256	132.799	0	55.3565	60.6711	218.067	2
6088	0	0	2088	1	215.075	0	0	131.138	83.937	151.897	90.7527	164.96	159.781	1940.96	16751.8	-164.96	0	5.48253	0	0	6.59516	6.31227	0.149795	129.455	-448.847	49.7407	134.472	0	54.6219	60.0415	123.605	2
6091	0	0	2091	1	200.593	0	0	85.3676	115.226	28.989	27.2948	-53.8101	135.498	1764.89	16715.6	53.8101	0	4.63831	0	0	6.60071	6.56643	0.107278	131.021	-447.512	54.8733	142.267	0	59.6739	65.6112	152.289	2
6110	0	0	2110	1	229.956	0	0	115.543	114.413	2.26951	7.08851	-10.5186	148.181	2190.25	16536.5	10.5186	0	5.07348	0	0	6.15142	6.55813	0.0636764	108.359	-440.889	45.3879	117.846	0	56.6159	62.3766	131.121	2
6117	0	0	2117	1	201.397	0	0	82.5568	118.84	-23.5397	86.7661	-40.6569	136.513	2315.72	16656.1	40.6569	0	4.68799	0	0	7.40712	6.32288	0.164547	106.186	-444.275	55.2859	117.518	0	59.9322	66.0532	153.321	2
6120	0	0	2120	1	196.439	0	0	83.2562	113.182	7.84527	84.5025	210.756	171.056	1985.35	16857.7	-210.756	0	5.91296	0	0	6.33178	5.86231	0.118007	155.173	-445.1	55.0264	144.439	0	50.0431	54.8488	120.391	2
6121	0	0	2121	1	220.13	0	0	85.4787	134.652	17.7213	125.598	-127.161	172.472	1776.16	16916.3	127.161	0	6.01553	0	0	6.2378	5.82442	0.18902	113.347	-440.111	47.2949	119.548	0	43.8963	47.9993	139.587	2
6131	0	0	2131	1	193.527	0	0	94.2762	99.2504	54.122	4.53932	-124.25	123.575	2337.72	16638.7	124.25	0	4.30872	0	0	6.53943	6.50356	0.0944375	103.562	-437.646	57.3742	94.6206	0	61.7403	68.9848	190.107	2
6132	0	0	2132	1	188.715	0	0	72.3058	116.409	-4.52296	42.1514	-106.577	138.61	2496.02	16501.4	106.577	0	4.82233	0	0	7.04532	6.71803	0.137266	118.101	-454.074	60.4388	125.537	0	58.1096	62.2251	168.093	2
6153	0	0	2153	1	211.657	0	0	121.545	90.1122	-23.5765	72.635	5.42577	136.086	1717.8	16769.9	-5.42577	0	4.63864	0	0	7.13848	6.71921	0.177722	139.142	-451.012	51.9535	102.029	0	63.0209	68.2283	144.877	2
6157	0	0	2157	1	215.291	0	0	106.213	109.078	57.5533	65.1717	232.233	125.248	1935.65	16578	-232.233	0	4.35805	0	0	6.11078	6.84802	0.0403791	122.66	-445.791	49.7151	108.01	0	65.2327	72.1443	170.925	2
6161	0	0	2161	1	258.906	0	0	152.458	106.448	45.5226	100.815	201.304	183.016	1549.04	16841.4	-201.304	0	6.28445	0	0	5.76998	6.20137	0.154565	145.451	-449.353	38.4005	141.934	0	46.5856	50.579	112.795	2
6168	0	0	2168	1	233.554	0	0	104.764	128.79	58.731	85.4372	-29.5944	154.007	1735.15	16657.4	29.5944	0	5.21505	0	0	5.98471	6.4999	0.0550233	120.787	-438.963	44.2588	113.344	0	53.6436	58.7427	127.439	2
6176	0	0	2176	1	223.417	0	0	79.1637	144.254	-40.8329	44.4531	5.92527	139.796	1834.71	17196.7	-5.92527	0	4.79847	0	0	6.59606	6.87519	0.0913538	104.562	-441.868	47.9533	118.542	0	61.0977	66.5365	137.637	2
6179	0	0	2179	1	220.15	0	0	80.1888	139.961	78.8894	47.1295	14.4649	158.162	1914.31	16994.7	-14.4649	0	5.33348	0	0	6.41118	7.22387	0.102942	112.288	-446.742	49.0488	124.091	0	56.1323	60.3913	123.72	2
6185	0	0	2185	1	248.629	0	0	93.1732	155.456	33.5253	53.0122	-126.709	176.362	1461.37	16789.5	126.709	0	6.12543	0	0	6.20123	6.16873	0.0429685	110.014	-437.758	40.7692	128.465	0	46.6523	48.025	135.842	2
6191	0	0	2191	1	249.924	0	0	114.517	135.407	-0.133066	53.4235	28.8084	137.31	2192.65	16789.1	-28.8084	0	4.65011	0	0	6.70044	7.13309	0.183306	137.192	-452.083	41.7798	99.2296	0	64.2464	70.0177	141.246	2
6192	0	0	2192	1	216.203	0	0	119.808	96.3953	-0.12978	65.6049	37.9669	160.909	1495.03	16776.9	-37.9669	0	5.44072	0	0	6.53678	6.44958	0.083296	134.759	-449.225	49.4977	130.858	0	56.7157	58.2363	119.287	2
6198	0	0	2198	1	264.34	0	0	144.231	120.109	2.32722	75.0492	-2.29035	146.121	1691.89	16767.5	2.29035	0	4.957	0	0	7.14832	6.56218	0.0400279	166.037	-460.82	38.7746	140.908	0	58.7135	63.3606	136.895	2
6206	0	0	2206	1	202.936	0	0	68.2458	134.69	-21.2673	107.923	-169.374	134.183	2313.45	16834.3	169.374	0	4.77516	0	0	6.68361	6.21203	0.0919409	107.022	-437.871	53.6625	132.059	0	54.7534	60.953	200.037	2
6213	0	0	2213	1	209.858	0	0	108.736	101.122	62.1831	-0.642967	175.836	149.061	1432.72	16843.2	-175.836	0	5.13825	0	0	6.87008	6.13663	0.120266	129.36	-450.519	51.4687	146.591	0	58.9829	63.917	136.626	2
6215	0	0	2215	1	215.134	0	0	86.6737	128.461	30.0308	53.4517	-197.392	183.623	2361.81	16689.4	197.392	0	6.53603	0	0	6.49672	5.94075	0.10269	133.465	-445.095	49.1553	141.933	0	40.5176	44.9969	161.791	2
6217	0	0	2217	1	205.205	0	0	92.6421	112.562	58.9788	24.3226	-45.2023	153.55	1535.58	17017.5	45.2023	0	5.23782	0	0	6.85409	6.34823	0.0170215	110.058	-441.714	53.2795	101.361	0	53.6793	58.9107	135.154	2
6219	0	0	2219	1	179.175	0	0	107.97	71.2049	-27.3785	96.6554	79.2542	136.197	1721.6	16646.2	-79.2542	0	4.62491	0	0	6.37237	6.39659	0.14401	120.336	-438.993	63.1532	127.198	0	63.3048	68.6316	136.251	2
6235	0	0	2235	1	208.672	0	0	106.371	102.302	-6.96673	317.862	248.682	135.892	1800.85	17023	-248.682	0	5.14599	0	0	7.08212	6.20762	0.0779675	142.091	-456.26	52.1994	140.536	0	58.5918	69.8522	151.948	2
6246	0	0	2246	1	235.248	0	0	148.154	87.0933	125.19	-42.9153	325.224	176.149	1668.69	16985.1	-325.224	0	6.63837	0	0	6.72676	6.62431	0.0473266	141.292	-449.73	44.7188	137.745	0	44.5114	50.8041	149.321	2
6248	0	0	2248	1	220.658	0	0	100.011	120.647	-81.87	131.516	-110.622	119.776	1975.41	16611.4	110.622	0	4.28538	0	0	6.67457	6.68127	0.110104	122.981	-449.704	48.6135	127.882	0	64.5967	69.0002	187.292	2
6252	0	0	2252	1	241.045	0	0	101.067	139.978	28.5928	37.3541	14.5951	142.176	1665.63	16904.8	-14.5951	0	4.80931	0	0	6.35887	6.28279	0.102714	154.703	-446.722	42.6638	117.209	0	59.3883	64.1667	134.222	2
6261	0	0	2261	1	235.639	0	0	127.949	107.69	-14.6126	31.903	234.366	163.999	1708.83	16711	-234.366	0	5.77351	0	0	6.09728	6.15812	0.0158828	98.412	-433.92	43.5414	111.764	0	50.1748	55.7094	130.133	2
6265	0	0	2265	1	232.791	0	0	97.9583	134.833	30.406	0.387446	188.614	181.53	2261.77	16443.5	-188.614	0	6.28643	0	0	5.95993	6.23454	0.0466829	148.594	-452.786	44.1592	139.408	0	46.8169	52.6196	115.037	2
6267	0	0	2267	1	221.625	0	0	115.657	105.968	122.443	-29.1791	31.2421	150.741	1472.12	16871.7	-31.2421	0	5.17794	0	0	6.61787	6.18915	0.0683635	102.184	-436.884	47.7156	118.546	0	58.1295	61.4729	124.007	2
6268	0	0	2268	1	233.55	0	0	90.5977	142.953	44.6292	100.756	-55.5049	165.882	2446.87	16343.1	55.5049	0	5.65202	0	0	6.0804	6.49495	0.138472	110.986	-442.991	44.3547	119.457	0	50.621	54.8702	124.904	2
6273	0	0	2273	1	197.701	0	0	97.7367	99.9646	-62.7937	85.8757	122.806	141.516	2354.97	16657	-122.806	0	4.87262	0	0	5.79788	6.50141	0.0942025	135.664	-442.135	54.6971	131.254	0	60.8835	65.5799	132.278	2
6281	0	0	2281	1	205.209	0	0	99.6876	105.522	27.7964	92.983	-97.8947	151.426	2065.06	16849.2	97.8947	0	5.21848	0	0	6.07125	6.4082	0.0878424	96.1695	-430.51	52.3437	116.294	0	52.2091	57.3085	145.85	2
6283	0	0	2283	1	218.448	0	0	103.195	115.253	38.477	48.4037	-118.497	161.341	1456.42	16993.5	118.497	0	5.58984	0	0	6.34206	6.18869	0.0654894	123.474	-443.464	48.3101	111.177	0	48.8551	53.7027	144.639	2
6293	0	0	2293	1	270.894	0	0	140.048	130.846	64.5562	35.6593	-35.3351	170.723	2426.94	16408.2	35.3351	0	5.80315	0	0	6.02624	6.18652	0.101276	150.354	-451.51	36.4727	145.619	0	49.206	52.8364	117.25	2
6300	0	0	2300	1	203.186	0	0	95.2231	107.963	-1.3305	-7.49409	194.626	143.805	1396.57	16750.4	-194.626	0	5.01852	0	0	6.23309	6.5399	0.128424	107.135	-438.985	53.4191	108.136	0	59.6249	64.4114	147.258	2
6307	0	0	2307	1	218.823	0	0	139.296	79.5271	-43.2293	101.492	316.466	131.599	1936.77	16940.4	-316.466	0	4.83322	0	0	6.81183	6.57452	0.190344	121.55	-446.144	49.1809	118.418	0	60.1098	66.971	197.766	2
6310	0	0	2310	1	189.037	0	0	99.7906	89.2463	55.5323	75.6241	35.543	141.509	1638.69	16866.6	-35.543	0	4.7552	0	0	6.88073	5.9373	0.0704758	108.717	-438.7	58.8026	124.401	0	60.3775	64.8569	135.051	2
6321	0	0	2321	1	189.017	0	0	99.3202	89.6965	39.0277	58.5595	-79.2675	123.162	1455.87	16784	79.2675	0	4.22158	0	0	6.94584	6.26863	0.0497852	113.748	-438.279	59.4459	106.99	0	67.448	69.2934	178.275	2
6326	0	0	2326	1	193.577	0	0	80.0898	113.487	-31.6439	-1.18247	-75.3974	121.434	2124.5	16644.4	75.3974	0	4.25148	0	0	6.44555	6.85441	0.0446607	142.741	-449.304	57.7209	113.659	0	65.5336	72.5505	173.56	2
6328	0	0	2328	1	263.804	0	0	125.766	138.038	178.644	115.144	267.781	166.285	2213.2	16627.7	-267.781	0	5.97825	0	0	6.27371	6.73462	0.184484	93.1798	-437.953	38.3257	102.948	0	48.8511	55.141	139.742	2
6331	0	0	2331	1	222.355	0	0	126.397	95.9572	-25.5883	88.3251	-96.4466	121.393	2118.45	16953.5	96.4466	0	4.22586	0	0	7.15278	6.18092	0.0369796	126.137	-447.569	48.0649	129.811	0	63.6207	69.3862	186.435	2
6332	0	0	2332	1	218.828	0	0	115.734	103.094	75.9819	51.6314	207.847	149.676	1717.9	16591.6	-207.847	0	5.16585	0	0	5.8718	6.64605	0.107562	171.675	-447.894	48.1601	126.965	0	55.4093	61.2792	138.679	2
6338	0	0	2338	1	179.264	0	0	103.098	76.1659	35.1685	10.4479	277.433	129.183	2257.01	16433.5	-277.433	0	4.63613	0	0	6.40371	6.85909	0.0518328	96.7459	-440.194	63.9401	100.816	0	61.7081	70.6386	187.798	2
6344	0	0	2344	1	202.363	0	0	81.778	120.585	-16.3589	127.681	-115.422	122.554	2109.22	16814.5	115.422	0	4.28999	0	0	7.34499	5.99601	0.17527	107.966	-439.424	54.3792	103.54	0	60.9471	67.1289	195.997	2
6347	0	0	2347	1	233.139	0	0	106.668	126.471	108.871	71.1658	-14.723	221.418	1685.01	16871	14.723	0	7.49482	0	0	6.55072	5.32224	0.125014	132.116	-445.504	43.6896	159.126	0	37.6456	40.6299	92.3957	2
6351	0	0	2351	1	215.584	0	0	119.247	96.3371	12.3665	45.4459	199.472	128.969	1482.53	16896.8	-199.472	0	4.45139	0	0	6.585	6.24109	0.104337	130.497	-444.113	49.4896	97.0317	0	66.4919	71.8812	156.787	2
6355	0	0	2355	1	226.83	0	0	144.685	82.1441	14.8425	86.3828	299.707	149.169	1579.72	17055.1	-299.707	0	5.3731	0	0	5.95183	6.19899	0.101787	121.153	-441.421	45.6065	110.136	0	51.9015	58.7953	161.874	2
6361	0	0	2361	1	194.987	0	0	113.377	81.61	53.4704	-12.6675	-34.5957	163.527	2338.37	16356.9	34.5957	0	5.61202	0	0	6.08937	6.09782	0.0369545	130.184	-444.716	55.5689	125.697	0	50.2117	55.5959	122.609	2
6378	0	0	2378	1	206.641	0	0	106.707	99.9335	60.4006	142.644	94.3865	150.724	1932.8	16699.9	-94.3866	0	5.08138	0	0	6.19484	6.28374	0.0368126	84.441	-428.943	51.8737	85.432	0	57.5783	62.7813	123.937	2
6402	0	0	2402	1	222.875	0	0	129.582	93.2932	69.9984	53.0172	410.168	174.198	1524.56	16789.5	-410.168	0	6.72938	0	0	6.47275	6.30583	0.0282762	142.675	-453.891	47.3438	137.312	0	42.9566	48.4739	214.566	2
6416	0	0	2416	1	202.604	0	0	102.912	99.6925	19.1748	101.507	-43.671	134.583	1575.39	16940.4	43.671	0	4.58682	0	0	6.1731	6.90432	0.122357	109.511	-440.934	54.0053	143.458	0	62.6189	67.2393	149.726	2
6459	0	0	2459	1	183.285	0	0	91.9883	91.2967	13.0875	-22.6967	183.567	156.195	1681.13	16665.9	-183.567	0	5.44588	0	0	6.35513	6.30643	0.148856	113.577	-438.209	61.0839	134.946	0	54.1866	60.2924	127.77	2
6460	0	0	2460	1	203.689	0	0	105.457	98.2324	10.1877	56.214	240.025	133.627	1584.37	16587	-240.025	0	4.68247	0	0	6.12993	6.61395	0.164176	138.892	-446.659	53.1996	131.746	0	60.7813	67.6475	160.795	2
6471	0	0	2471	1	188.074	0	0	94.6425	93.4319	-22.0805	82.3485	32.8768	140.81	1516.98	17059.2	-32.8768	0	4.78277	0	0	6.68425	6.72009	0.117024	127.867	-450.689	60.1667	116.953	0	61.8065	67.2649	134.471	2
6483	0	0	2483	1	215.219	0	0	98.5895	116.63	66.0144	2.73332	-160.417	135.458	2126.51	16640.5	160.417	0	4.77286	0	0	6.66469	6.40946	0.152161	120.768	-448.072	49.8953	131.334	0	55.2527	61.7587	195.195	2
6493	0	0	2493	1	199.115	0	0	104.733	94.3819	22.9369	71.507	188.94	127.233	1770.94	16970.4	-188.94	0	4.36048	0	0	6.5896	6.30937	0.106574	126.217	-442.632	55.04	125.835	0	67.1211	73.3246	158.342	2
6500	0	0	2500	1	196.479	0	0	93.4975	102.981	-74.6533	13.8333	-225.695	165.823	1868.53	16629.4	225.695	0	6.18416	0	0	6.64758	6.9346	0.209912	138.73	-454.491	56.991	137.914	0	45.2362	49.5687	187.002	2
6508	0	0	2508	1	218.703	0	0	113.206	105.497	-51.2071	165.276	-235.764	150.838	2243.73	16577.6	235.764	0	5.62364	0	0	7.00909	6.75875	0.247979	129.459	-452.999	49.653	161.069	0	48.5539	54.2799	218.763	2
6521	0	0	2521	1	223.56	0	0	113.054	110.506	35.9171	-13.2753	-119.804	120.608	1857.62	16855.8	119.804	0	4.22354	0	0	7.05499	7.09974	0.122711	123.812	-450.657	48.6657	138.135	0	65.0801	71.924	197.71	2
6524	0	0	2524	1	250.664	0	0	132.221	118.443	3.01091	-18.8607	-3.80161	150.179	1890.53	16761.7	3.80161	0	5.16988	0	0	7.19112	6.33711	0.0922265	123.771	-451.207	41.3366	128.05	0	56.1766	61.4819	130.956	2
6532	0	0	2532	1	193.68	0	0	97.7598	95.9201	8.30809	57.9923	33.7324	126.142	1785.57	16485.6	-33.7324	0	4.26237	0	0	6.69564	6.34865	0.057087	83.824	-434.956	57.3089	114.025	0	67.3591	73.21	147.822	2
6546	0	0	2546	1	184.171	0	0	90.146	94.0248	29.7328	116.997	-14.4701	129.935	1664.49	16725.5	14.4701	0	4.40388	0	0	7.0797	6.17967	0.116643	87.9168	-433.999	61.6079	106.086	0	63.708	68.8339	153.157	2
6547	0	0	2547	1	256.543	0	0	159.617	96.9266	26.0705	46.4964	275.182	217.519	1668.15	16995.4	-275.182	0	7.7506	0	0	6.66531	6.56056	0.0505361	129.777	-451.321	39.896	124.23	0	39.0944	43.6778	111.193	2
6555	0	0	2555	1	204.191	0	0	111.174	93.0171	43.335	29.5055	216.127	195.224	1650.89	16912.7	-216.127	0	6.78017	0	0	6.55154	6.37185	0.0262169	121.893	-449.371	53.2741	141.293	0	44.3475	48.9568	110.074	2
6559	0	0	2559	1	188.882	0	0	102.242	86.6405	-17.5303	67.1159	-46.7352	142.975	1612.09	16875.1	46.7352	0	4.91013	0	0	7.0647	6.55493	0.169027	104.489	-444.605	60.1371	138.432	0	58.5566	62.3024	147.791	2
6572	0	0	2572	1	230.636	0	0	133.957	96.679	27.5749	11.5323	282.873	139.984	1666.65	16930.7	-282.873	0	5.03912	0	0	6.48091	6.47213	0.0877267	88.6686	-431.985	45.4729	95.7662	0	56.8974	63.7686	167.103	2
6584	0	0	2584	1	232.205	0	0	80.8563	151.348	12.6098	43.8915	-68.3048	167.206	1681.61	16998	68.3048	0	5.74293	0	0	6.33773	6.46697	0.0953557	111.142	-441.432	44.9248	113.78	0	48.8049	53.1091	128.118	2
6593	0	0	2593	1	200.904	0	0	82.3078	118.596	82.728	64.5076	-60.4401	186.806	1711.15	16977.4	60.4401	0	6.36547	0	0	6.30629	6.15695	0.060631	127.082	-442.917	53.8038	117.262	0	43.8776	47.7278	114.552	2
6597	0	0	2597	1	226.045	0	0	85.6138	140.431	-48.3432	128.952	-167.014	119.836	2240.86	16414.6	167.014	0	4.30544	0	0	6.22878	6.62408	0.111915	178.231	-450.824	46.5592	137.686	0	61.5497	68.1469	215.961	2
6601	0	0	2601	1	209.892	0	0	113.951	95.941	-64.2967	142.118	13.4649	138.079	2256.82	16700.4	-13.4649	0	4.78177	0	0	6.63789	6.31923	0.196501	101.25	-438.313	51.4167	102.574	0	60.5743	66.2174	137.603	2
6608	0	0	2608	1	215.952	0	0	127.443	88.5088	49.6855	65.9727	213.779	162.717	1644.53	16876.2	-213.779	0	5.619	0	0	6.58129	6.27889	0.0306053	122.263	-445.622	49.4209	130.636	0	52.5551	57.7791	129.196	2
6610	0	0	2610	1	239.538	0	0	126.098	113.44	-17.0992	49.6406	13.6952	134.509	2408.94	16792.9	-13.6952	0	4.58001	0	0	6.68222	6.84583	0.0900517	124.473	-448.211	43.8538	113.802	0	64.2304	69.7259	142.996	2
6614	0	0	2614	1	193.134	0	0	99.7691	93.3651	45.7819	36.3217	-2.97354	142.6	1748.1	16905.9	2.97354	0	4.82687	0	0	6.65804	6.44447	0.0813547	97.2589	-436.077	57.6146	98.634	0	58.9834	64.2218	138.181	2
6619	0	0	2619	1	235.332	0	0	97.5227	137.81	47.4195	64.497	59.0245	150.738	2444.08	16379.4	-59.0245	0	5.065	0	0	6.29286	6.21075	0.109981	144.632	-453.663	43.8594	130.851	0	58.3487	62.6039	124.55	2
6624	0	0	2624	1	239.965	0	0	137.18	102.784	-31.1308	93.6068	93.4857	145.23	2323.31	16450	-93.4857	0	4.93851	0	0	6.47958	6.76398	0.215637	149.731	-458.024	43.4801	145.039	0	61.3798	66.5174	133.311	2
6627	0	0	2627	1	225.745	0	0	119.232	106.514	25.2364	19.3998	243.447	127.606	1768.64	16823.1	-243.447	0	4.49722	0	0	6.9343	6.74108	0.11611	109.937	-444.474	47.5289	112.945	0	65.6085	73.1793	172.786	2
6630	0	0	2630	1	209.98	0	0	100.497	109.483	34.0521	43.0688	4.11366	158.344	2258.13	16400.8	-4.11366	0	5.35566	0	0	6.38705	6.46042	0.15943	156.735	-446.306	51.2569	118.257	0	54.0302	59.5398	124.881	2
6630	0	0	2630	1	229.176	0	0	100.419	128.757	20.7578	70.3915	-35.1649	196.562	1673.46	16871.8	35.1649	0	6.6852	0	0	6.20211	6.54713	0.0330658	119.186	-445.53	45.6307	132.122	0	43.4743	46.9238	105.44	2
6638	0	0	2638	1	193.683	0	0	96.0525	97.6309	9.79409	33.8641	-233.834	133.78	1584.77	16709	233.834	0	4.86483	0	0	6.76566	6.09648	0.211582	124.152	-447.979	57.0227	142.299	0	55.2008	58.419	248.723	2
6643	0	0	2643	1	226.014	0	0	139.462	86.5525	58.668	71.787	159.468	178.159	1436.23	16870.4	-159.468	0	6.04613	0	0	5.76979	6.18467	0.194081	194.076	-454.644	45.6021	141.756	0	48.9163	52.6715	112.56	2
6666	0	0	2666	1	231.666	0	0	131.007	100.659	61.0466	118.681	147.888	175.815	1732.83	16923.2	-147.888	0	5.95272	0	0	6.00392	5.72978	0.037926	109.368	-434.78	43.9632	123.674	0	48.7069	53.1204	110.65	2
6671	0	0	2671	1	216.587	0	0	119.805	96.7821	-24.1332	38.9621	262.591	172.492	1618.69	16604.3	-262.591	0	6.15685	0	0	5.88246	5.99041	0.140747	108.399	-435.027	48.0819	105.512	0	46.2567	51.6572	128.649	2
6688	0	0	2688	1	197.088	0	0	114.447	82.6407	107.988	84.3654	360.079	181.078	1386.91	16857.8	-360.079	0	6.76837	0	0	6.22609	5.91704	0.112477	113.606	-434.326	54.7235	128.692	0	42.4478	47.381	171.374	2
6691	0	0	2691	1	223.361	0	0	131.678	91.6829	28.403	37.0407	145.067	140.062	1566.16	16905.2	-145.067	0	4.7618	0	0	6.3472	6.45651	0.0689836	119.262	-442.665	47.2384	121.78	0	62.4098	67.3186	137.803	2
6702	0	0	2702	1	225.239	0	0	87.8136	137.425	-53.6229	-0.187885	271.691	121.483	1548.52	16942.4	-271.691	0	4.42362	0	0	6.44188	6.37626	0.145925	116.915	-440.018	46.7441	132.489	0	65.0064	72.2907	182.266	2
6703	0	0	2703	1	189.542	0	0	95.1	94.4423	3.72369	-40.5338	213.157	150.412	2188.8	16484.4	-213.157	0	5.33793	0	0	6.14399	6.52537	0.0983784	128.886	-447.93	58.4112	133.455	0	54.9098	62.3692	139.696	2
6709	0	0	2709	1	191.015	0	0	122.332	68.683	35.2134	60.4708	125.328	145.606	1559.35	16881.7	-125.328	0	4.91773	0	0	6.54141	5.71514	0.0621319	128.959	-439.58	57.1595	118.238	0	59.9824	63.9849	129.508	2
6711	0	0	2711	1	178.208	0	0	113.585	64.6232	17.5279	79.4062	184.304	145.914	1577.03	16862.8	-184.304	0	4.99442	0	0	6.42475	6.09716	0.0393483	110.465	-435.563	63.1811	132.86	0	59.1738	63.8436	136.345	2
6714	0	0	2714	1	205.356	0	0	109.552	95.8035	67.0883	67.1407	209.797	140.114	1627.13	16875.1	-209.797	0	4.83073	0	0	6.40547	6.17349	0.129338	108.409	-435.977	52.4273	123.736	0	60.0269	65.784	145.841	2
6716	0	0	2716	1	221.76	0	0	114.564	107.196	50.4503	107.671	-47.1591	149.598	1643.77	16635.2	47.1591	0	5.08853	0	0	6.49629	6.36517	0.0087641	151.977	-448.562	47.7458	120.744	0	54.7845	59.5311	136.878	2
6723	0	0	2723	1	199.285	0	0	93.0693	106.216	-44.6518	72.0762	125.913	157.077	1738.87	16969.8	-125.913	0	5.38007	0	0	6.43287	6.14853	0.109509	96.7662	-433.72	54.5393	128.339	0	55.4732	59.7867	122.885	2
6738	0	0	2738	1	198.553	0	0	103.596	94.9569	22.2126	48.9128	190.391	145.216	1572.35	16694	-190.391	0	4.98963	0	0	6.69852	6.52604	0.0311483	95.7293	-438.457	55.7019	114.086	0	60.0588	65.4293	140.558	2
6750	0	0	2750	1	183.057	0	0	94.2962	88.761	-35.1959	76.0381	-74.5809	158.274	2227.72	16567.2	74.5809	0	5.49474	0	0	6.65332	5.84799	0.165707	116.904	-441.892	60.8812	116.256	0	49.1432	54.4966	136.959	2
6754	0	0	2754	1	209.167	0	0	127.376	81.7905	31.358	7.79985	79.9941	213.461	1463.54	16834.7	-79.9941	0	7.24035	0	0	6.14995	5.5515	0.017424	129.266	-443.981	50.0638	146.653	0	42.0831	44.2634	90.0245	2
6757	0	0	2757	1	196.929	0	0	137.971	58.958	-18.1445	26.1791	149.734	147.2	2409.98	16318.1	-149.734	0	5.05331	0	0	6.22617	6.14686	0.108531	92.157	-432.017	55.1115	101.35	0	59.3667	64.3421	132.062	2
6760	0	0	2760	1	233.259	0	0	135.077	98.1822	19.1316	91.8136	389.212	169.805	1874.41	16950	-389.212	0	6.45434	0	0	6.53004	6.27459	0.0146251	131.666	-444.632	44.6611	120.961	0	44.7361	50.4919	200.61	2
6772	0	0	2772	1	220.934	0	0	99.7672	121.167	57.3565	94.0162	143.728	137.854	1437.54	16848.2	-143.728	0	4.65984	0	0	6.75639	6.60165	0.0919664	107.211	-442.183	48.5355	137.45	0	65.2731	69.8561	145.127	2
6777	0	0	2777	1	194.798	0	0	92.4217	102.376	5.94672	64.899	-231.089	158.189	2385.89	16379	231.089	0	5.73677	0	0	6.48596	6.15666	0.212961	101.178	-441.8	56.2917	114.283	0	47.1741	51.1888	207.896	2
6791	0	0	2791	1	184.17	0	0	78.9297	105.24	-57.0831	-67.1282	103.266	174.023	2050.28	16511	-103.266	0	6.18142	0	0	5.88572	6.48512	0.123239	137.837	-446.06	60.1984	120.417	0	49.3447	54.3593	107.195	2
6796	0	0	2796	1	232.942	0	0	98.3161	134.626	-28.9854	112.714	80.1065	167.448	1523.89	16729.8	-80.1065	0	5.6921	0	0	5.97677	6.18064	0.0871501	150.696	-443.128	44.0867	145.264	0	53.3837	55.6049	111.833	2
6805	0	0	2805	1	243.579	0	0	136.732	106.847	28.0972	-9.35467	336.914	125.156	1466.8	16851.9	-336.914	0	4.67072	0	0	6.48888	6.7593	0.104301	124.185	-444.224	42.6553	103.831	0	60.602	68.0073	223.882	2
6817	0	0	2817	1	201.519	0	0	109.197	92.322	6.14209	74.1818	63.8695	134.196	1887.4	16768.4	-63.8695	0	4.52609	0	0	6.63117	6.44641	0.0735952	121.367	-441.461	54.4166	142.537	0	65.1476	70.5852	139.081	2
6830	0	0	2830	1	217.622	0	0	95.3074	122.315	83.4223	78.6272	46.7899	134.046	1610.8	16963.2	-46.7899	0	4.50254	0	0	6.69433	6.68727	0.167268	106.914	-441.12	49.5341	102.863	0	65.5246	70.7364	141.206	2
6835	0	0	2835	1	240.804	0	0	94.4985	146.305	162.7	26.5127	-151.599	136.183	2029.82	16816	151.599	0	4.80867	0	0	6.47969	6.88641	0.127635	138.045	-458.139	43.3977	157.358	0	56.7276	62.1687	183.8	2
6838	0	0	2838	1	222.916	0	0	122.29	100.625	53.0907	146.161	-133.242	156.434	2239.09	16895.7	133.242	0	5.46323	0	0	6.70286	6.46072	0.0878993	150.202	-442.076	47.7558	124.908	0	49.7822	55.115	158.495	2
6853	0	0	2853	1	202.988	0	0	95.8881	107.1	38.5805	51.5096	229.296	130.464	1456.32	16990.4	-229.296	0	4.54193	0	0	6.3549	6.47842	0.0562249	122.254	-445.931	53.5722	120.019	0	63.1982	70.3237	161.288	2
6855	0	0	2855	1	195.993	0	0	86.8416	109.152	-12.8607	76.445	-8.63921	170.545	2105.72	16766.1	8.6392	0	5.80886	0	0	6.2926	6.28433	0.195834	92.1679	-434.175	55.75	117.901	0	49.6028	54.0283	115.572	2
6861	0	0	2861	1	218.48	0	0	107.703	110.777	56.2747	107.554	253.425	175.166	1936.93	17034	-253.425	0	6.14654	0	0	6.91269	6.21928	0.0671552	115.753	-445.434	48.9714	118.172	0	48.5366	53.8866	129.33	2
6865	0	0	2865	1	223.949	0	0	70.4397	153.51	45.9754	18.5928	-261.889	182.489	2246.2	16425.3	261.889	0	6.71043	0	0	5.76595	6.43191	0.106982	166.049	-453.178	46.396	180.297	0	41.1601	45.8523	194.282	2
6870	0	0	2870	1	226.852	0	0	157.258	69.5941	1.71886	57.5056	334.306	173.968	1692.5	16785	-334.306	0	6.41413	0	0	6.71342	6.12919	0.0601889	112.817	-443.968	46.3261	114.801	0	45.5362	51.2827	157.409	2
6872	0	0	2872	1	205.825	0	0	118.587	87.2389	25.7772	9.60958	196.187	162.345	1768.1	16832.9	-196.187	0	5.62553	0	0	6.56655	5.99485	0.0728948	91.7393	-431.699	52.2336	109.293	0	52.5577	58.1703	125.562	2
6883	0	0	2883	1	206.784	0	0	91.3777	115.406	62.7174	216.56	-59.689	127.05	1631.5	16825.3	59.689	0	4.43733	0	0	7.13045	6.70174	0.269062	99.8512	-437.439	53.5536	102.3	0	63.6977	69.1506	165.769	2
6893	0	0	2893	1	265.284	0	0	149.953	115.331	16.8762	14.9214	205.519	195.469	1478.02	16827.6	-205.519	0	6.79327	0	0	6.58772	6.33482	0.1184	162.451	-461.877	37.9927	160.373	0	45.382	49.0132	109.91	2
6901	0	0	2901	1	151.78	0	0	56.8015	94.9786	-12.1582	50.0064	-132.962	131.505	1806.04	16892.2	132.962	0	4.61396	0	0	6.62683	6.44107	0.0643591	102.752	-439.334	79.9049	117.751	0	57.7624	63.0377	185.333	2
6914	0	0	2914	1	179.143	0	0	81.8777	97.2651	5.44839	62.6719	182.155	149.733	1688.77	16879.5	-182.155	0	5.13498	0	0	6.4155	6.67513	0.102833	83.7365	-431.665	63.7135	96.8886	0	57.8622	63.0092	136.415	2
6915	0	0	2915	1	174.144	0	0	88.6277	85.5167	135.347	-50.2834	56.4568	138.644	1459.21	16992.5	-56.4568	0	4.80676	0	0	6.38564	5.97609	0.0885822	113.345	-436.268	64.8773	111.01	0	60.3617	66.7947	128.814	2
6925	0	0	2925	1	216.068	0	0	109.333	106.735	55.3901	28.8591	121.364	148.19	1638.83	16813.7	-121.364	0	5.01771	0	0	6.61793	6.2518	0.0568444	111.951	-442.404	49.3955	108.862	0	59.1888	64.171	129.66	2
6932	0	0	2932	1	239.088	0	0	120.854	118.234	60.2677	73.9597	43.53	185.581	1534.29	16967.9	-43.53	0	6.23318	0	0	6.55866	6.36182	0.0921079	89.2722	-435.981	43.3778	124.645	0	48.0857	51.8947	104.056	2
6949	0	0	2949	1	235.515	0	0	152.759	82.7559	42.157	46.3194	248.564	198.633	1552.4	16995.5	-248.564	0	6.97886	0	0	5.89365	6.02505	0.0936387	127.76	-442.692	43.2375	137.128	0	41.4928	46.2939	110.421	2
6968	0	0	2968	1	227.352	0	0	107.847	119.506	39.639	39.8505	119.585	172.194	2053.22	16902.4	-119.585	0	5.82273	0	0	5.8602	5.92908	0.138307	176.079	-444.802	45.0911	159.536	0	50.0762	54.5563	109.934	2
6968	0	0	2968	1	215.791	0	0	105.31	110.481	17.6127	7.79627	346.623	121.621	1377.63	16934.4	-346.623	0	4.54849	0	0	5.55479	6.9227	0.0537546	111.56	-437.186	48.9344	103.599	0	58.5532	66.4311	240.259	2
6973	0	0	2973	1	249.957	0	0	107.43	142.527	49.9834	128.696	24.0125	182.236	1544.58	17012.8	-24.0125	0	6.14398	0	0	6.28035	5.80404	0.185784	94.8844	-432.526	40.2358	108.756	0	46.6798	50.8805	104.33	2
6976	0	0	2976	1	216.659	0	0	122.944	93.7153	25.3006	134.15	206.935	148.902	1469.6	17107	-206.935	0	5.13881	0	0	6.23243	6.40067	0.0756043	108.084	-443.048	48.9481	114.854	0	56.0943	62.8368	138.037	2
6996	0	0	2996	1	195.603	0	0	81.8524	113.75	-32.9828	66.8774	-259.177	146.734	1627.54	16775.7	259.177	0	5.45249	0	0	6.73987	6.24847	0.115175	105.441	-438.105	56.4732	120.644	0	49.8143	53.5672	244.456	2
