# Supplementary material for: CaV1 and CaV2 calcium channels mediate the release of distinct pools of synaptic vesicles
Source: eLife. 2023 Feb 23;12:e81407. doi: 10.7554/eLife.81407 (PMC10023163; doi:10.7554/eLife.81407)
Supplement: Figure 6—source data 1. [file elife-81407-fig6-data1.zip › Figure 6 - Source Data 1/ryr/3/2/cav1_to_cav1(ryr).csv]

-313.963377894192
671.572588835078
-283.627337049972
475.070221604986
604.700732324812
-411.134887967709
201.402686817585
-496.95335552684
315.422443914056
-44.7528750357224
-199.975961867261
100.623440546748
-447.862050187047
18.2855390084706
-236.672190107752
-443.099509651481
-317.344923117394
98.581208911497
381.677495368565
181.096565390685
-79.2688512003706
-113.332030826042
-185.53011473134
-98.4192971629791
-213.677461745826
-289.741242870144
19.3665333240979
-310.452699567674
395.399185545086
-323.804042962388
108.362749693629
-57.3316545022217
537.758728405261
-223.734827194178
-110.038075178656
-354.058110851382
-441.512196340726
303.160994140339
518.030420294594
-319.122967982586
325.289880851732
-11.6426577378743
-159.811842599974
-135.69631034847
-388.004133084684
-152.54286942711
-161.226055583885
491.218965591243
411.838191710352
619.124753098789
662.408580166749
57.2434725173507
402.988482338466
-218.302844047262
-265.616527016023
446.908175079437
382.961721962293
496.285069645782
323.354337910491
479.717929369279
369.87397162159
447.138585914333
556.386520192813
-254.012329564967
-113.000477407975
-240.632128588734
-90.0120985957719
212.343472868622
-353.999748059635
-152.132562511223
-306.189933545359
21.1050577675023
-338.500011606632
137.669393857341
-388.55213075572
-93.7648355891033
-522.918586839488
-276.938347810687
345.963935074246
-357.897076734201
-107.011063747469
-18.9195298127343
236.903400833605
-385.899641595091
-242.537983750805
-68.9662090390857
495.785548832261
-414.157644480806
-80.4185398253594
309.962579878727
-178.453901073549
609.675499680027
-247.770015272067
-209.690141872469
-215.839993228979
-97.6797535467003
452.24157572971
-154.778876787647
-60.2129865160468
-208.44110519185
-306.080894092524
-113.20461931306
7.77617458893565
-123.975782654185
-526.309598946388
-237.651818737994
-353.688170756896
-246.481115725882
51.6406751637487
258.758818097391
-118.620023516079
380.100804364804
-185.67825798288
-226.606473681889
-469.292255139803
641.756512802059
-246.047896518338
315.362415872092
693.069207453001
-327.127771294242
691.253370643609
-258.929928052667
296.675624616004
-329.487649944501
-18.9123071046297
-212.884551088445
-83.2434936522113
77.945192429489
491.119516428348
106.54366627294
31.4830864575733
-106.247699228713
-202.251935854006
-177.8456759686
10.9037837190626
599.444230861073
596.3444152866
-70.1173171179807
41.5135418395348
148.955930914009
397.800936787241
464.631741983668
27.3784418087034
-360.362475275791
-407.862323429764
-173.583947834425
-155.059773811269
-100.726027414552
-294.429109144296
-491.998301667635
-12.2083918084436
-370.098778303408
-462.540739983234
602.797812322901
448.806881091657
545.235693746316
-410.874439401566
-20.5856320737421
-230.092562103318
-182.351831367587
496.334552382631
-212.00402816115
-133.35621976864
-518.287659443381
-41.1923990775858
-215.336278692404
369.260124420089
-164.059826238263
187.738347682396
497.16698487309
27.6146469782116
-200.784387442677
8.8401767812129
-283.494465347613
-364.913260317692
-97.0060515574633
46.3648693187779
158.468707209801
-436.909825010755
616.196538346871
102.726215921971
461.599431254118
-513.526112423932
-232.843547444
-233.873883332845
-91.5643058825517
336.483841501526
-292.988170695268
-26.4979289214634
649.869814125942
-281.759350833977
-52.9610374753447
-390.469578030637
459.917302215815
-166.637844989225
562.441947718421
-147.944388272478
530.736796891519
-92.2965937657509
-355.772805077603
502.420550160501
596.622644624301
295.147711590017
230.721782873141
507.437795791758
-32.7196713506464
216.41650734475
194.737234183529
200.847609095154
143.364641784118
436.283187208087
246.531989642283
-413.69578876162
-49.1455514625131
-444.354358901012
-183.995799259142
69.0315786148076
93.0078817108124
-31.4365355415493
420.444811809658
455.902137527528
69.47352731712
-136.032449386237
483.890616860046
692.145409698037
-101.02214167958
187.248611074799
-280.555596279898
-22.9034342803616
-246.917213753467
-66.7571619880518
-323.299300868551
279.09713996946
-288.432938230585
-120.995876047137
352.923151214512
-377.360128572977
474.960507990596
-391.557412472436
-27.7063031363887
-176.242602959668
-263.564941572434
201.037829806503
-220.522878543162
-74.9888936627549
532.105381240438
-361.087115529267
741.491652550446
487.711731856683
139.933252524939
-443.123909479334
688.142971263082
-354.473453035024
-17.4530271929689
-221.032026115218
-324.70758132094
305.081341518103
387.596482798497
124.71774257982
0.22670661997563
533.859727593225
195.985223040251
-185.386551623536
-366.756655217308
-376.544559323668
644.317728490736
115.736356841103
-271.265757459668
-315.029889308839
-72.2088355417609
-107.118001681415
-430.533871029057
308.949307639146
-171.026898714913
102.814829611419
441.16276720575
-34.6271611654138
45.8642982538995
116.093142712132
-119.727708239511
-269.85376940088
-237.142889808355
-247.758542105666
-234.378490673397
-260.245414867056
-224.232490252788
531.284839950747
382.265584483342
-221.670093003094
455.044142898668
-153.2374334484
718.597805168542
579.092172396545
-89.3435611516097
553.335798902175
-195.351267106765
-176.01079638113
-389.902973850191
-175.627382708622
-88.6732711244777
-423.366148038761
-302.657995419059
-338.290669082989
448.812087581299
-294.931882440203
-269.649596898275
-235.373916486586
-85.5537503525393
-197.094370282618
-177.727070952265
433.880305664193
-347.158671085687
725.299606582626
-74.2501012099092
-376.228093869681
670.908448965715
319.655664813914
-237.943992979693
-354.233429216093
39.4853671674728
-298.808274508298
129.752530073578
256.853673170356
-441.447329995502
220.565073828952
-70.4294348451576
529.610915789622
-130.422984144521
-95.3486915495632
-203.519194034648
-331.206671630894
-97.7536711687144
-187.113251537173
-440.259100690338
-190.901555549581
-364.476872516897
-365.22436629445
99.9982470287132
-474.470171900158
-381.479643954798
-496.670209867833
-178.637254504835
