# Supplementary material for: CaV1 and CaV2 calcium channels mediate the release of distinct pools of synaptic vesicles
Source: eLife. 2023 Feb 23;12:e81407. doi: 10.7554/eLife.81407 (PMC10023163; doi:10.7554/eLife.81407)
Supplement: Figure 6—source data 1. [file elife-81407-fig6-data1.zip › Figure 6 - Source Data 1/ryr/3/2/cav1_to_nrx.csv]

163.914695663272
532.831392068543
116.05365337259
424.760425573626
357.628535308297
64.9272616463641
141.280589181726
50.6127382732193
234.361267228065
189.429983381342
-204.483133641435
-33.3736649334496
51.5032963651829
110.800065518368
-16.2372190779497
83.074682666178
-15.4533373212944
312.298729975726
318.284935130872
242.962380545123
203.882016281073
-30.794337838026
333.541715911571
238.540718067779
186.744496037343
280.302115427217
-118.876105359253
-234.925330439386
70.4866225561927
123.97040314438
-81.1963487866633
62.1529485066676
418.123689895601
-70.1593210999417
67.8533334052008
40.8807953233227
-45.9586555015812
128.32787560923
365.734368216337
80.0361229512855
208.560998274486
43.9542348879586
-7.46276974029024
90.0357285022874
122.497201287559
185.044360088883
77.8593490551502
414.952123392959
190.370416693691
204.680690777892
594.804908571496
19.7473896731426
60.612190848562
64.2003899754782
62.1383423522493
164.632100309198
262.540753630656
143.959195110234
227.797089549869
294.554845838444
133.177021569114
283.685576462958
411.805745799229
120.472551968243
99.8686894335478
81.5790695625692
100.198394726434
266.771524630134
-5.85343125634608
210.9446274662
73.2737062389679
228.000791747538
207.529989375456
126.145383935076
-4.86919471690635
-1.63111778458915
8.62856970842768
189.023429458375
318.488624130394
200.504726257124
85.5938112858275
335.642638641308
429.717162358735
63.0277540160605
104.178610232928
378.596288335502
317.358687184671
149.870869723287
56.8415755631286
186.717912717308
62.0984029179162
486.632915490543
124.301096131694
156.076157942924
182.765684711219
187.996209174442
120.369600812766
-76.9922480921705
196.513348182991
29.1648899311222
67.0614823555406
-21.3624759797058
229.940750887723
81.7408621128234
-7.85475425666664
99.0015033042218
141.112168083575
219.812474240563
113.387860201914
36.8860244818206
131.031832318113
181.096591507168
274.020577346859
-81.8411856635103
6.03163290743396
447.494101085969
50.4447170339809
267.404468997134
394.654381206488
134.097628370699
525.465147708463
77.844086163037
255.04272124204
192.632541517833
48.9932341030144
48.3926861325344
331.256643924251
116.41364908258
116.368124207671
143.280901520226
-166.030336110056
20.2673331350852
227.940614783416
188.150626025268
262.333385386082
522.600525921265
192.145566534335
167.228673999107
170.526696248449
326.010444967596
446.480625259112
156.294653171895
96.1062478184831
53.4706370874992
-27.3391130533637
43.9933723401628
80.9401907154934
192.425885423851
230.788940631581
-193.087356564811
199.544550863517
-1.05199453106616
66.4947444400532
434.449502753738
278.838192909905
357.306264265477
9.68310843037762
-100.348732983868
-60.059613222078
82.9720389177492
317.591338763181
66.1720887744923
41.8269908927396
26.3137003093216
-93.3683747505856
66.4125959736339
171.53011029218
151.904711688312
55.696670516485
293.544364958063
149.962034601223
265.179232956791
311.907715362162
132.76488563446
-27.4689210995639
250.579175513565
240.005738231859
190.196700061533
22.8020814175725
525.294312641563
118.720485057103
192.777001944396
-10.4626228516572
137.954075087644
189.851953463225
179.350285979657
0.853734348147555
162.087438043462
284.664960350623
480.560412180828
188.321755301069
121.17357857481
57.8282897977224
437.441948011321
177.22638998161
383.611014878439
101.462792586251
172.982554230144
289.548545833466
183.301112943111
307.537826860651
237.953282239807
-0.159949576111103
247.891296877064
123.808127244039
36.2366165462554
0.511189901153557
133.938160831098
143.76549957395
258.504438225977
175.674573950135
162.838353359704
-39.8213952732149
84.4494269194038
56.8833448507321
99.7680158982002
228.546060175871
159.273325829246
219.764525336512
337.555756126942
201.569160297266
48.2020403733404
19.4631099455182
215.718094773838
329.506063584951
172.591230753795
332.105292077656
125.419616768737
281.554680492412
-266.372141084077
-77.5042182499201
189.081300076905
87.1070800297966
196.845241264458
178.594682503426
25.4416274007162
139.920722324434
162.145019920008
-47.0621308220179
294.54123138963
-89.6425383531168
-33.6149428338103
293.468259177182
46.322724046895
232.166946479323
419.628078576679
106.185835850123
493.127720130025
195.183501083586
45.4599149504684
-12.2170187846277
431.458701928274
236.867500989563
-26.8830240537063
87.9178487934951
195.297075752573
239.922420952189
244.041061639778
-65.2870155771525
349.121552507902
430.195952802907
73.6363705321892
77.0769395076059
79.8757167897893
-90.4709538613606
494.652282323335
211.804578838201
180.235470739626
23.7057685702202
280.7005192295
372.368828829683
-85.7477472702885
243.502643054879
-33.3734433467653
290.60739757077
289.373910700218
67.9639737163634
156.530393830766
444.604819965887
224.016783905907
-43.7379276669963
40.5639337780303
83.2252219438051
20.5349678841703
-48.1965619019138
-31.9346451385172
451.170651845452
165.950653959255
77.5948490300616
53.0665356279933
33.6887612970313
457.575723930539
404.577233134718
112.798099072148
462.4171770147
77.9016760619488
251.51413990431
112.497197333381
18.6967242220599
350.43479655237
131.877326500166
59.851249623578
25.4869344089748
389.34572161637
84.073167424729
100.31207905661
81.1198053710468
316.328167684947
-28.2899425344658
268.105086848976
301.91270901305
144.02260064107
523.045700918548
-27.6588555816161
134.295214969461
466.117675538779
382.398756369843
239.441410273943
126.535604880028
150.334529030482
-3.82669316694228
83.266172331103
-24.9442876839203
-9.13354499773777
122.049744076674
-119.583764233754
439.828477433355
161.181608454717
103.17019085291
129.817689416792
149.025665156663
39.1429671531914
68.1342829272726
-11.6174315300013
140.277356256818
2.23005354901761
-27.6333546721726
-5.55878117395696
57.3306760645428
-43.668300887246
-126.444449408482
179.483641224615
