# Supplementary material for: CaV1 and CaV2 calcium channels mediate the release of distinct pools of synaptic vesicles
Source: eLife. 2023 Feb 23;12:e81407. doi: 10.7554/eLife.81407 (PMC10023163; doi:10.7554/eLife.81407)
Supplement: Figure 6—source data 1. [file elife-81407-fig6-data1.zip › Figure 6 - Source Data 1/ryr/3/2/cav1_to_ryr.csv]

709.269301738263
-276.266664991007
678.933260894043
-79.7642977609148
-209.394808480741
806.44081181178
193.903237026486
892.259279370911
79.8834799300148
440.058798879793
595.281885711332
294.682483297323
843.167974031118
377.0203848356
631.978113951823
838.405433495552
712.650846961465
296.724714932574
13.6284284755056
214.209358453386
474.574775044442
508.637954670113
580.836038575411
493.72522100705
608.983385589897
685.047166714215
375.939390519973
705.758623411745
-0.0932617010148533
719.109966806459
286.943174150442
452.637578346293
-142.45280456119
619.040751038249
505.343999022727
749.364034695453
836.818120184797
92.1449297037325
-122.724496450523
714.428891826657
70.016042992339
406.948581581945
555.117766444045
531.002234192541
783.310056928755
547.848793271181
556.531979427956
-95.9130417471724
-16.5322678662806
-223.818829254718
-267.102656322678
338.06245132672
-7.68255849439538
613.608767891333
660.922450860094
-51.6022512353657
12.3442018817777
-100.979145801711
71.9515859335797
-84.4120055252079
25.4319522224814
-51.8326620702619
-161.080596348742
649.318253409038
508.306401252046
635.938052432805
485.318022439843
182.962450975449
749.305671903706
547.438486355294
701.49585738943
374.200866076569
733.805935450703
257.63652998673
783.858054599791
489.070759433174
918.224510683559
672.244271654758
49.3419887698246
753.203000578272
502.31698759154
414.225453656805
158.402523010466
781.205565439162
637.843907594876
464.272132883157
-100.47962498819
809.463568324877
475.72446366943
85.3433439653445
573.75982491762
-214.369575835956
643.075939116138
604.99606571654
611.14591707305
492.985677390771
-56.9356518856393
550.084800631718
455.518910360118
603.747029035921
701.386817936595
508.510543157131
387.529749255135
519.281706498256
921.615522790459
632.957742582065
748.994094600967
641.787039569953
343.665248680322
136.54710574668
513.92594736015
15.2051194792666
580.984181826951
621.91239752596
864.598178983874
-246.450588957988
641.353820362409
79.9435079719788
-297.76328360893
722.433695138313
-295.947446799538
654.235851896738
98.6302992280671
724.793573788572
414.218230948701
608.190474932516
478.549417496282
317.360731414582
-95.8135925842771
288.762257571131
363.822837386498
501.553623072784
597.557859698077
573.151599812671
384.402140125008
-204.138307017002
-201.038491442529
465.423240962052
353.792382004536
246.349992930062
-2.49501294316997
-69.3258181395968
367.927482035368
755.668399119862
803.168247273835
568.889871678496
550.36569765534
496.031951258623
689.735032988367
887.304225511706
407.514315652515
765.404702147479
857.846663827305
-207.49188847883
-53.5009572475856
-149.929769902245
806.180363245637
415.891555917813
625.398485947389
577.657755211658
-101.02862853856
607.309952005221
528.662143612711
913.593583287452
436.498322921657
610.642202536475
26.0457994239823
559.365750082334
207.567576161675
-101.861061029019
367.691276865859
596.090311286748
386.465747062858
678.800389191684
760.219184161763
492.311975401534
348.941054525293
236.83721663427
832.215748854826
-220.8906145028
292.5797079221
-66.2935074100469
908.832036268003
628.149471288071
629.179807176916
486.870229726623
58.8220823425454
688.294094539339
421.803852765534
-254.563890281871
677.065274678048
448.266961319416
785.775501874708
-64.6113783717437
561.943768833296
-167.13602387435
543.250312116549
-135.430873047448
487.602517609822
751.078728921674
-107.11462631643
-201.31672078023
100.158212254054
164.58414097093
-112.131871947687
428.025595194717
178.889416499321
200.568689660542
194.458314748917
251.941282059953
-40.9772633640159
148.773934201788
809.001712605691
444.451475306584
839.660282745083
579.301723103213
326.274345229263
302.298042133259
426.74245938562
-25.1388879655869
-60.5962136834569
325.832396526951
531.338373230308
-88.5846930159751
-296.839485853966
496.328065523651
208.057312769272
675.861520123969
418.209358124433
642.223137597538
462.063085832123
718.605224712622
116.208783874611
683.738862074656
516.301799891208
42.3827726295594
772.666052417048
-79.6545841465249
786.863336316507
423.01222698046
571.548526803739
658.870865416505
194.268094037568
615.828802387233
470.294817506826
-136.799457396367
756.393039373338
-346.185728706375
-92.4058080126124
255.372671319132
838.429833323405
-292.837047419011
749.779376879095
412.75895103704
616.337949959289
720.013505165011
90.2245823259682
7.70944104557384
270.588181264251
395.079217224095
-138.553803749154
199.32070080382
580.692475467607
762.062579061379
771.850483167739
-249.011804646665
279.569567002968
666.571681303739
710.33581315291
467.514759385832
502.423925525486
825.839794873128
86.3566162049246
566.332822558984
292.491094232652
-45.8568433616792
429.933085009485
349.441625590171
279.212781131939
515.033632083582
665.159693244951
632.448813652426
643.064465949737
629.684414517468
655.551338711127
619.538414096859
-135.978916106676
13.0403393607294
616.976016847165
-59.7382190545968
548.543357292471
-323.291881324471
-183.786248552474
484.649484995681
-158.029875058104
590.657190950836
571.316720225201
785.208897694262
570.933306552693
483.979194968549
818.672071882832
697.96391926313
733.59659292706
-53.5061637372282
690.237806284274
664.955520742346
630.679840330657
480.85967419661
592.400294126689
573.032994796336
-38.5743818201217
742.464594929758
-329.993682738555
469.55602505398
771.534017713752
-275.602525121644
75.650259030157
633.249916823764
749.539353060164
355.820556676598
694.114198352369
265.553393770493
138.452250673715
836.753253839573
174.740850015119
465.735358689229
-134.304991945551
525.728907988592
490.654615393634
598.825117878719
726.512595474965
493.059595012785
582.419175381244
835.565024534409
586.207479393652
759.782796360968
760.530290138521
295.307676815358
869.776095744229
776.785567798869
891.976133711904
573.943178348906
