# Supplementary material for: CaV1 and CaV2 calcium channels mediate the release of distinct pools of synaptic vesicles
Source: eLife. 2023 Feb 23;12:e81407. doi: 10.7554/eLife.81407 (PMC10023163; doi:10.7554/eLife.81407)
Supplement: Figure 6—source data 1. [file elife-81407-fig6-data1.zip › Figure 6 - Source Data 1/ryr/3/2/nrx_to_nrx(cav1).csv]

54.8096081498552
171.467263508526
67.7447260883637
-22.3180367807072
-14.467253208677
40.5300547491424
22.146103995321
-17.371914322146
154.7797611446
-38.670234630732
30.5285556184572
97.726371906836
0.775733460130141
51.1101653489386
30.2740949914041
85.8284051536866
194.781485119831
7.97629362517546
12.3795039469624
12.493478183711
9.04974663227404
9.10104382464851
74.9470397644363
75.9290974111027
27.7347162261212
110.023335764701
91.2397130857025
46.5781303730546
40.2300775606927
-2.4834636286796
-11.4789757220096
55.5926747262383
-94.2344478424202
202.097959036098
159.96965728145
1.86601198228527
37.4018571960223
-22.9260416774923
29.4293160976849
210.94406019718
-14.1288182731114
130.955299919169
36.9277971265947
-27.1976086328796
19.3258253627901
57.2355106823597
-16.8586212109039
22.6744834733363
41.503309839758
145.814670350086
105.123169029725
88.7135764711929
-28.1620112214841
47.1236479489489
53.8566764093775
26.8916951457504
15.6064447079152
36.6852964558275
85.0113385076729
31.0410062797091
154.453508043163
91.5994409830746
74.5918740299785
15.8912089502192
64.9962715022775
16.4170510178519
-81.2257207743896
18.6804815861651
-10.2715879479583
-29.0546308138109
78.4166895846975
2.74465977278305
19.7335205381314
-6.27050085023075
29.4566115683047
1.26456731351209
-33.6153970127452
74.4849712233517
60.8478349726611
-35.2008336668805
20.1214724676211
-2.41524562278209
27.0201216878268
79.3648283886178
80.1657443400254
9.29312132508858
2.30749883870885
64.5550653654718
55.6945259706445
59.192880035378
-6.20366894193285
133.456071099426
94.0252892672797
42.640332287192
29.5366130051552
93.7751640406714
40.763857058133
-54.3337599313236
8.25332911737132
-17.4990494827834
65.1857536239913
-10.916451512232
-63.1065780349963
4.61328397469333
157.516409623498
182.62632112766
236.610471017208
19.6544298711633
-13.5778234620957
8.46830784620033
14.5980523064754
0.430506940614578
-21.3257635018126
9.25037323886863
-49.5883633890044
73.982754859393
71.9690235536364
63.3747597888687
-35.7903318686549
-1.743684774945
-10.6446033485845
-26.6730438750965
21.2421226337647
-22.9980333534695
-50.3208759133595
-19.5608249910656
100.306483192766
5.30336930915655
70.7765493410516
-38.5789569538647
41.8353889246755
27.618521755292
-1.54251021841264
15.7955958728999
-24.8835284229244
-53.8586122755296
47.2170141047536
21.3027252707871
48.2871641760248
-29.2137137306709
13.8841368909707
-88.7094914546069
-4.62414467392955
18.4698747144721
45.6397183843474
57.4569950997502
14.7378406177777
27.6785488814967
6.38550230411056
88.9177276002993
-76.7124189648312
-2.03487289663826
-14.5326218036753
28.5646673787378
-27.482649001322
11.3632286551656
-19.8940593999396
109.04819599021
207.705267976544
-25.5789417368978
62.9016917162007
88.224534229259
121.537722445493
118.065449394493
-21.7457722664258
-23.0017481817558
-12.5044976166646
-58.8211164934801
34.2782309927752
-110.981369958528
77.3760003875359
56.1556114107771
-21.5158343324911
96.8095605781273
-80.5011230035961
-25.1193242035406
96.898844783369
97.0809646949492
5.04593210953317
52.5498789205449
-0.668881835783395
-62.0169065957161
-0.352278333859431
20.7057382795028
45.5769230741171
-61.3260962036657
-134.569850273339
-64.9982753971635
21.9193828857024
21.8661467611564
-24.7256955461962
63.6564662317214
31.8290968574438
93.9707166999506
51.2095658767685
63.6082360257533
23.9252993298433
113.167489113162
121.129682824128
19.6855624471173
-26.4302894632929
-16.9130669077131
-18.2312310504058
14.9626454714671
3.15300738349106
-57.3662671914317
44.4357509385336
52.7164144613816
139.381369930543
89.0857809938825
-1.65340857293995
-82.2392913174226
-10.5274484530528
-56.6796791097513
-54.5315595121101
81.5354229594486
-66.2160650980331
24.3004982167258
106.49668045215
13.6992987413396
44.9487903087393
-50.6874990066572
44.2533724012901
-27.9613619386473
58.7837123597819
3.81755046720355
-53.7537482930165
-9.72676327528825
-43.6028247408067
-22.9342279637094
-56.2258513943307
51.0683185544913
86.5376131618432
-21.8250985916675
68.3171717214645
95.5459916790096
29.3967336977184
184.053906822293
5.97107956237232
-79.7564105623496
17.3310129356614
38.2916497625447
32.5442803958395
11.1899787460752
-79.6561675845333
76.9563857237699
80.364975662058
53.494198701901
-8.2560081238662
108.222322485824
28.2363484746056
16.0275407677473
15.8688651498742
-39.9504249586935
58.5486597195122
-15.4926571286269
-124.825466281367
-74.5435819162049
86.8548329335936
-33.0335233668156
35.8528765038645
7.82750355624012
15.335878447604
-8.65979357165997
-14.4426263212845
-41.2722000265494
15.2737812163759
-22.8886118015216
-19.580097502665
22.6756476931041
12.7636319692574
44.3688690842646
-44.4328028719974
17.5058435504652
-44.2597889123208
15.3240815273639
42.1084377647712
-9.78439852669908
52.019850708075
-84.5312811769181
3.14893432873941
61.2029780308731
248.574295473514
124.283689567175
-56.1360915702171
-22.0164559191471
-95.6411168844716
-36.8247872010579
52.6794062471272
79.8781441761057
12.071521591115
81.0576207920058
-25.638425215493
36.7496862522057
-80.8788954663942
-13.9265245581519
6.69511990511819
-24.0291363863689
-62.0543410651626
-49.5682306357885
-44.1359744791298
5.12170234020232
-44.6380324005113
48.6467290373403
8.04194293978799
49.6503190241128
15.6023627573559
10.7249339235677
24.5952427241318
105.670797760802
42.5070631537383
-55.9010297429923
-78.4032629579378
19.8246940207282
-48.9738849580099
-39.5739257945643
-27.0884405308279
-27.2019575226223
-85.5374992790639
4.79266297197319
-28.6375802478542
-44.1605109526827
61.0194809174973
-65.8324666517619
-19.396799299735
55.6689022018654
71.7811408026901
-50.7414280344346
-48.2433343332232
-85.5245740134451
72.0511407391459
57.8655829622039
59.1105363785573
51.7466933713768
-33.9133129919828
46.5038145598701
53.5551632854149
-27.1434344687295
-53.8363365039222
39.1729339819212
-46.3424586880828
-109.836618760986
-0.988842521834158
-1.54847196821356
-17.926256839186
-48.8969097485533
-27.6688781331868
113.4179900667
23.9699639631399
1.03190195456409
-32.3590631621009
-27.4873423370809
-55.0346002432998
-167.280741310406
-74.6446811244496
108.433541033875
39.6403439917922
45.3621030790091
161.399780095318
-32.0589863728601
20.1961599965507
-58.8378966560522
-110.751812927301
-90.9420839470185
89.2878663202973
-0.962860817744513
-39.8358479414092
-13.4310673326472
46.9803755829998
-75.3806587472427
-58.1273840683134
-31.3428874711026
-30.3096552002462
66.0413736067312
145.685206458758
19.8681175097045
11.841955081778
-13.4045511679069
28.8277853174041
-50.8981828029027
73.623081210324
-4.90409301228283
-89.056679291396
-5.42140004534303
-40.6833904256746
227.81018062642
88.0649619130963
34.9819755462486
77.2378427279218
-49.7541334043999
-64.267077221637
-71.8341430875735
-71.477984774061
-22.863214504061
-21.6696306111553
71.3257137164983
44.0416328818792
-12.4337559808228
-5.46516309571962
24.1238463533118
-23.2777279507864
8.39407814452716
128.659454580426
-37.6690993717166
-9.74948768718968
118.097773459944
-24.9805095150841
-58.2950884223974
11.3790845585681
-88.8679991518038
60.1191509489763
-107.732918951413
155.024961970656
-27.0309278476125
-22.7956805055765
59.9438309348625
-96.5543491512217
-39.0698293402165
-23.5445113540627
-36.3682504345452
65.2678931946066
62.7384088740691
-20.6414631006592
-13.7107665234435
33.2386064145903
-6.8419636735307
-97.1935997140463
-67.3003457048544
-50.0803776100292
39.129827960387
-96.7510568433099
63.2015509299381
-55.9923754485972
24.8605447313494
-62.5179179808874
41.5013620117788
-69.0971320798853
-66.4823636954898
-96.1578214281471
21.7788830061072
-59.6495862500233
-14.6181908894796
-3.88226326966833
25.1187021039259
-63.5942657513806
104.753243291751
-3.04858868410156
116.545725490229
1.221732824637
-34.8250319994586
-7.31278482468406
-115.335004444605
-60.1436702849242
49.1840100898989
56.886877906185
94.2439736374399
6.66032674917733
14.9546405952206
28.1843081418847
36.6536202322641
-122.979824534727
-46.8108649970454
60.4298466582513
-104.08346416982
-41.2873719225354
-76.3512320564914
9.61132879126671
-82.0000709062333
-41.3616154046467
-80.8699252808183
-45.4834091901466
-9.39642851444296
51.2106620677951
48.5281108285053
66.217436470044
62.9366252319451
-55.7692509014159
41.2002111254587
-83.1130187185481
-40.1760863339623
-34.3935116277062
-57.3676306127891
-51.4785928443889
77.4274106699959
-122.777073283662
-41.0018197696882
-58.0541825289292
-0.745825473182776
-25.4493644643408
39.6042686413748
78.5764659870802
148.325131888869
6.36435028440974
77.7825494258796
0.181890670948633
56.2559405001011
-27.3810919658208
-112.445850777331
-47.5760003892319
15.8060382675867
56.0944378564236
-99.7959729911454
76.3969101264847
27.8030745918295
-16.0986777407488
41.2193111229026
-22.1624192534327
-46.2156088405354
-19.0413031908392
-6.1902138091391
-89.6617934359674
-18.0849640291162
-41.6051534246617
-93.8758568950943
4.5836055250802
-43.7565122317174
-69.1905613798008
-59.9939197912827
-115.068841904631
-48.5360087356021
-1.87722573220162
71.593276425665
-54.3505900398632
-5.0727397082992
-57.1676156825415
12.9169753052993
-14.1404972186392
-40.3175871061248
-79.0500789436737
-73.5999688185148
-123.026378445371
-96.6447160582065
38.0072888080394
174.007448849414
135.943029211572
-25.5438497785763
-16.9883658218459
-55.4087571874516
220.036404127048
2.39002849897952
-51.9081154421874
24.0799834109966
-44.3484117863918
15.8383034912586
-8.5129513307038
-23.5031717505444
-163.490193055633
-84.3815169028421
1.78741472580805
-103.668751521509
-18.9404979003484
-60.2787836343814
40.2931765579306
-13.5400629205396
-40.1243135227123
-7.01818497942077
-61.678870063326
16.2147257308352
-81.5385141495608
-90.2922190576501
-106.084447026453
-128.781340504709
-53.0708431764251
-46.7947823311843
-14.866086986196
-64.6597089975985
129.956779286233
-39.4115941901837
-90.4699762990494
46.9478342331968
-133.325539231955
-20.1770523396044
-16.6384278838013
-10.8081396406087
-46.6130200637635
58.5402019006324
17.0458000530634
-7.08450481216278
-31.5999305698824
-15.7154779888006
-34.1771783733275
52.4767680861441
-21.8152586863725
-67.0317318660018
55.6264666984644
89.0566100263495
17.2625411887202
-48.6144019058665
16.0368869714002
140.421773814611
63.7784367400563
-127.119014752625
-38.5129855783271
-60.0784968803309
73.086098960146
51.0665518453316
131.239661164818
-12.3666206766648
-63.242842114938
1.79980064614574
-91.0800056572225
-76.3301615548189
-123.333418168135
-71.0563312861777
-75.3148466877283
134.898389527851
117.621891850751
-82.1032677803778
33.9451461306671
-95.1537959992165
-19.4087004142457
-158.534181036954
-122.850569031951
21.1723554942037
11.9023085712397
-29.9041842701736
-43.2343393487317
-53.8029251432527
72.7275352825491
-52.282535314338
-6.9426641874561
-86.7635341079367
-160.68629158902
-53.825323191897
-61.1586094250852
97.9047316376309
76.964848427273
-72.1820780758862
-18.4278210589291
-23.6413882519446
-159.488934026042
-97.8940731948969
-81.0783618644055
0.891039837326389
-35.771462935998
-53.6171719214071
-15.8462329704089
2.72671940162763
10.4110302857844
-15.1306912055552
149.740417774668
4.64216474450586
20.4492026627995
87.6464253575905
-75.7929344594122
88.0691477667751
-101.047790031367
-85.4133903458169
42.4000153938287
-30.5940158636004
-152.842657245106
47.3562722577371
-48.7718446929357
153.786685883581
-121.359925681383
-56.5785887973107
-109.878247979927
-49.7157749669277
37.6306581799145
-49.0839905173707
-41.8881641559456
-79.5627925329172
-141.937888030017
-79.2551454361383
-66.8167758134223
63.8999632015766
-7.30806852153182
96.1253870474939
-44.901530950734
-89.1958743002651
59.183642619475
99.9725828592382
-100.657645428666
7.12296620759298
-69.7011589292379
123.282754092044
-80.6320817802771
26.0001542439859
-68.3554685422787
-2.82807818070069
-89.5823267509222
-3.20944749707996
-105.232600713789
150.719421633068
-29.7896299291315
76.032774206451
-15.9928803121111
79.968488406852
-77.9962836532177
70.3164065339952
-33.6057835787651
-6.24987869770121
-39.771956440145
-70.2417974570744
-73.252133139842
-59.6679020569682
-77.6906842763638
0.604490511945187
-26.9890807620141
-53.4400757200237
-37.7891128651136
-48.8458209447272
-29.3765298497383
-17.1556264202627
-156.520042141063
-4.08829018683537
-141.496731548032
32.7687775513405
40.4417174793052
54.1320720629265
-52.8085630942733
-63.5615203153648
-14.0181506922272
112.599324341059
-159.232779020898
-34.5882668983322
13.4176695141759
46.4747480777587
-4.16220271221391
-81.2230295149166
-186.06504398564
-68.9249651636856
-45.961682674133
169.30500907301
-6.32658638568319
-59.480436374266
40.4678714064066
-8.27503980142501
9.57632265329812
-57.6704893664864
-45.8970618129642
-137.385222005792
-113.506827159104
-0.384606992789486
-66.1803884419423
-79.3309107821842
42.532446670768
-135.988338620733
-94.1701846254109
-101.27510961919
-33.7878354616041
73.3551112021705
-19.3846671204374
-228.083139706687
10.7445959425386
-41.655249940588
11.121180927028
71.4189484083072
-30.5563735879041
61.1823108170029
-3.75140409378218
8.327160415869
-64.3354307027221
-108.879772408331
107.912564233859
-74.5286135241367
2.29952094103282
-27.4847690523166
43.4731784943506
-47.144257848493
-117.162597032333
-59.4253790011026
-139.274654363671
