# Supplementary material for: CaV1 and CaV2 calcium channels mediate the release of distinct pools of synaptic vesicles
Source: eLife. 2023 Feb 23;12:e81407. doi: 10.7554/eLife.81407 (PMC10023163; doi:10.7554/eLife.81407)
Supplement: Figure 6—source data 1. [file elife-81407-fig6-data1.zip › Figure 6 - Source Data 1/ryr/3/2/nrx_to_nrx(ryr).csv]

557.748060413664
535.844685466483
146.66533579665
312.192971205328
276.066003150465
354.082173957013
154.264668893409
185.23813083359
287.734114712868
384.473440968779
650.632575654377
797.277601307578
644.877303950047
623.963762334688
703.221367121332
634.144937260429
714.018185375087
545.379387269699
193.86321900642
554.140412083896
351.939991929752
759.541503575949
602.212194755311
524.587378871945
575.322583540747
