# Supplementary material for: CaV1 and CaV2 calcium channels mediate the release of distinct pools of synaptic vesicles
Source: eLife. 2023 Feb 23;12:e81407. doi: 10.7554/eLife.81407 (PMC10023163; doi:10.7554/eLife.81407)
Supplement: Figure 6—source data 1. [file elife-81407-fig6-data1.zip › Figure 6 - Source Data 1/ryr/3/2/ryr_to_nrx.csv]

5.20646142412443
-182.481479584751
-51.1830435852899
24.3711132521948
-68.5131549198031
-32.9049397095714
45.0127603793171
60.7670788338164
-136.179651705645
213.491216903836
61.288528228788
-61.7158491660321
-54.849983666385
18.3852184250809
31.3579229278275
-67.125103343642
-275.364465755609
95.8442709967348
-111.475548639037
55.4679855486356
-38.015621265642
-61.8595546910146
-48.0701861336529
-134.191798897742
19.926855096659
-138.249105627165
-90.3923163249146
20.488916034572
13.8944042281637
2.17985114503426
-36.2201738479307
-85.9978441314342
148.116019058618
-249.232963543622
-151.022961597011
-75.5870192481507
55.0698364961299
167.129991766458
63.6674059184752
-210.982148779163
102.057625299985
-87.4628223924155
-84.7094864246992
115.976098725525
69.9995878752889
35.4912658892117
81.9188647979117
-101.76811761381
-70.9164796997156
-174.966100850283
-94.8865261275896
-67.7449661959436
43.5972035732266
-6.88730283166478
-68.6908962969592
31.3095997615892
-36.2389174125365
-21.9504223430558
-89.6443323724361
-25.9002978674052
-153.349275390667
-96.6234876850995
-97.8186699528578
-65.3122892666561
39.0245199884739
18.1765732944295
87.3475706092522
67.0945590604224
102.673309189675
190.308545737427
-31.4047506912721
-109.314139512495
99.5732492151601
76.1981546311526
0.462957303989242
-89.2851271490617
50.9740138009693
-17.1781219781496
-40.8836104311522
56.3979274847588
119.114076610449
1.96356967883185
-73.8322737707276
-53.8283638131634
-32.4285700395994
85.5476444067317
63.5223083785531
-10.0645439843647
-43.1466899768257
1.90973730221594
-29.22098846267
-106.560791613269
-130.712979737275
32.0713453427379
5.01001571527922
-80.5490284529096
-45.4599968685088
123.09360410636
52.0818521965757
37.1666609125514
-97.7678535652249
102.387273455994
17.6584246010243
-70.0238772351386
-217.543133980429
-154.7534930086
-271.295321193749
0.824360433423863
51.1545797696781
26.88126959281
-43.3950487729089
102.175954309267
108.389527051071
-77.4116997877372
0.00601514443587803
-61.8315282825442
-99.158161896823
-19.5646450170971
78.8658701118075
39.5287896147529
102.04090494266
61.2905137921953
-1.44919965580993
105.572065053761
157.905408279979
-86.7316807425686
-131.746562546334
30.4286845539737
-43.8156217083579
107.135384402141
-28.075682554314
54.4693438939194
123.649619545753
-39.051013350283
-19.6262115512673
94.8772472605342
-106.429972373706
-84.3916339504085
-67.5938608013657
16.8815585132852
101.503902670853
67.2667400627724
120.768267984806
53.5857170263607
-42.8757551332783
-48.8204207456656
44.6363798941056
58.4031212395785
-13.3731345688739
-57.4053824992716
179.888841750366
-18.3055580761011
31.155546241107
-64.2626369090667
19.9636869102178
-73.1342987257085
-82.474713493224
-67.7973402835905
-250.159856353746
40.0473240208321
-76.1242640818218
-37.4976910107871
-191.090103482667
-119.841812581828
133.71389512102
73.1066333765593
90.528353436328
66.7813993026339
16.9339174913275
19.8693967442232
-75.8652725776556
-65.6693191182312
113.814314489062
-98.8149705507003
58.6840199549988
58.340656827897
-139.758991832165
-58.8641344670414
74.2793254873395
-67.7697115193077
-32.0444386981799
5.81588296578593
-40.0398342839417
5.55684772185123
31.1595820529092
-5.7286750895455
331.855004954918
27.9840945045125
-88.4194981331148
-96.5096358715764
-33.0466130135701
-152.278304863445
-30.2031854589368
-144.566162570532
-51.298409359064
-94.9251234769636
-46.4177467745503
-172.768696020516
-143.207106061234
-6.36262351601363
-24.4955243448676
56.5521949369413
61.0857764321427
132.527146066235
-115.849814472092
73.8538008351625
-134.127510100876
-4.7394610185529
-172.000397282856
-97.4714563154866
81.8044721893893
53.4764495045911
72.7364023077698
75.8977592134779
113.829344598313
34.9709222075508
24.5956532325908
33.2527946119899
-98.1242281011509
36.297797469073
-89.9487500813575
166.199005884206
4.79030550630159
-9.40629612533849
48.2175579263694
61.9459776213462
106.863352858991
-58.1644299410309
69.3427140037893
136.214530562764
111.436116238332
-6.92473720740054
-4.26883251806612
79.4500792337931
111.020547773083
-94.0356273987072
133.128450655468
-168.215104069175
-44.5471790297979
75.6438821933116
-44.1767250156081
-42.9811676379268
33.2033506228363
80.4788654084514
114.300866469455
-28.5577467361963
-106.896470158194
-124.752690467163
64.6435197723495
-168.861155424205
-101.852844730212
-67.838786347822
-1.03881804448793
-17.3190872130235
35.6454053001853
-44.8672535334572
55.9427614637734
127.894687195483
-91.2897620814692
15.9109583766458
-71.753811115168
-18.3959932249727
67.2163785796511
15.1995395525537
-16.5890348381254
118.563175655056
-83.792641787888
96.6440354883871
137.705697326468
-57.2767431383581
70.2916118471694
33.571995361448
40.4849683002249
16.7974008220463
93.0770559618904
5.92941984751633
-102.734657815339
21.127798150359
-94.7538599685795
-13.8879162866833
34.3379726586882
22.4722945645208
-271.346636225659
-113.308288870719
108.176608053613
16.8314592084826
145.970798508111
-23.136880589358
-122.663467062315
-46.2839990255397
-42.7308564154482
-88.60089119845
32.9757962425047
13.4049703958954
166.367021444499
96.1644931580595
35.1235807952944
92.0333059520144
111.367359259413
67.0875268760919
106.195199977466
0.82576146206884
128.010024339088
-105.227742812014
86.1958334896935
37.4586366378135
22.3597308480403
23.4319968969594
57.0843433140235
-129.057003210644
-58.5475685007459
50.6177206486827
14.7442213670456
-8.87651743529204
43.5946727079645
25.1983015901405
-31.6451356857433
-20.6420767144409
128.125129523587
40.1671534698016
98.5033438395712
161.561574091222
-72.0362855580133
-57.41617479653
-3.82480978095009
18.495185002268
-49.7607573348632
24.647347881275
29.08880848638
29.2670861516835
-136.470881717909
-134.906688615325
13.5764899866972
-148.843477742075
153.259461890386
-3.39710074327195
59.746673118656
-18.8085350984875
71.4260395677793
53.6217835104708
132.898303642698
137.546268732718
84.2726642050384
17.9027942428784
-11.8593872508518
22.4831608207587
46.3404189976973
-60.6874094711329
0.362910858906616
16.4342456773575
90.6482356387714
-39.1978297684454
-17.7065749272824
52.1945606529207
86.0936509057246
-199.312327352229
-80.8727591515981
-38.8917835786233
-233.034134310483
81.0083458653553
16.8704934349553
-73.5562997309171
196.230456096717
26.3380667401525
-107.552456754935
1.69774931928077
14.0752941423671
61.2357986476745
24.9164628464878
-99.8741994784359
78.8014773970426
15.1475315611224
43.3501312851349
-109.093884001668
-125.82908882113
-57.3541096180797
12.7593031644919
45.6541733603663
69.333462707893
101.923288509359
8.77393959489928
70.8350106041144
44.2458491497437
67.4596093711807
89.2883716493034
-239.732202688385
-143.412631285002
-1.87954506569986
-11.589773641359
-5.45049863682107
174.154592900339
252.091667746174
61.6194976188453
9.3561933726869
95.8509100437332
2.09585463201984
24.77180669052
-34.7611085374156
-3.39183860160665
-1.03784938609351
32.611833617646
-16.3689118753591
-70.5825727865049
-44.7320233721694
40.6495023642656
-131.210363247841
-77.1096984234264
6.34537243639352
104.881611823646
-31.3162799003039
-80.2760704020857
14.0810835584725
-236.085566789718
27.2307821363374
-32.7324694877843
-73.7381492898094
61.2614569581547
72.4770025566704
127.710297757621
66.8437643032703
13.0321843385336
-87.8499771474726
29.3014141410968
23.3410872271197
-20.1946840839264
67.3453071599997
117.524246402891
193.995711795407
68.9690165483607
-88.4045207773379
10.6561765692095
-19.8209821216442
197.795816679789
-53.7217777321293
13.5045287994544
-194.439689733754
114.729625549167
87.2475904381954
168.766423344214
-7.93018810104513
166.678548214533
-57.1551797015454
-101.986369533819
-12.7838395930521
75.1268437200688
-75.6171035899624
99.5988879091801
-129.823079918931
-71.1601277518876
0.519316039013574
84.0670817209448
105.468040057196
-73.153872304747
60.4811183878719
-122.041263153136
-53.3170906327177
74.2194295847894
-7.24768454923105
12.5301097005085
-11.6256879609482
90.419271216093
57.5184835629025
32.0761841278581
79.1822462697164
-17.5803535000323
41.2525695715103
-44.9082401863252
149.805968081193
44.3660250784742
114.594139305462
99.0829612451471
62.126724384736
34.0152286458051
-70.1727982442117
-44.4506472179746
-70.2099810443833
33.9398387157889
39.7194986609647
-151.429304218434
53.3662735025555
-18.472836937106
-44.9564819689258
-30.4842769005463
-6.02613298406504
100.752553331822
159.032769090194
-4.08424266906877
67.0487908827563
-77.1267938906767
16.8343410603575
-47.9566010053004
-161.048373137739
-115.001408964603
-69.3248868741503
-42.3455575935441
-46.3764995324109
-83.7290414436866
9.09007477999876
115.308064871504
-4.98519855202903
69.0838068010671
105.809607429273
6.60613398322312
64.7207054573882
102.610853791697
15.7306288738982
15.6510358579526
101.54397792565
235.38375422494
-26.020222220568
-29.1325327813083
-23.04113664125
51.1202276569529
48.7205320309549
1.54370481250226
18.4077236916582
58.308859703744
46.3243780793346
124.460629910418
152.33250280623
-49.5212490123977
-140.625432835135
45.0362674413082
14.5990183201793
-40.3925465289358
36.9630820192833
-62.3319593300639
-40.953259191685
-73.9995043851104
42.6467480298343
111.144358951626
73.4154590894013
-62.0556780434108
-267.346176272786
-107.926487169565
112.429837724292
41.0356131731987
-76.4377748262195
-251.697907611178
-92.0693337332541
49.7507237411064
52.6714273781217
189.500879814095
-45.6625257197502
5.91659374022674
37.3540225996276
-28.6116994690747
0.393774050720822
46.5268828072603
130.245514353393
-31.079270895134
38.2382957691334
-145.448269381946
8.40852477697081
67.2068531739278
-63.7661602897151
27.7488465282986
-53.9120122573731
38.3131931507723
127.132941614336
16.7914186797479
90.9953032075227
-7.29658164748071
99.4601823475441
-116.888112531915
151.975867681032
-170.462626231156
-38.4450115376949
77.6596996425033
-59.4919936552196
-38.8440568786627
-17.8044611101759
-35.3707092847071
-48.3780129688894
39.5679007180079
-155.421359588498
60.2593714510567
-39.466485322293
80.9813302660004
33.6813880066238
-16.4522756069837
-39.3136761590831
87.3448679630128
2.08272578473952
-138.182356745918
-71.9578223786884
-20.9334694939826
151.979614273403
-119.086609554433
-182.494619034782
-98.8692578318241
83.8240423268544
-128.082469591052
41.2333559927883
-45.4565591120281
-77.587137751887
-230.108490888249
-63.7674091538356
141.0828370541
77.4612487537888
-115.591686119375
127.179488642008
1.94875959717865
-78.3146817957859
83.6002525663043
-140.367367838646
-82.5860254277795
171.3228088629
-3.93002346350659
17.8462804255287
-67.2057026618477
115.118871374585
37.0943908894187
-137.838490467686
-82.2216770902432
-13.9650221771353
-119.503866678717
53.7819880364241
5.26598672360706
84.1775379287101
12.4619086261937
64.5124505462682
-80.3639293568795
53.6811627413317
132.670601604701
13.9284188748334
-34.2766807643911
31.2349600514171
69.0980490466027
72.3207450342234
67.9049954930688
47.3801663327886
-38.1203633450368
-8.79806326967264
64.2965532036906
151.440921753519
49.8405125880327
-5.76837523442009
156.000720381609
-69.4061701381725
-224.808514835162
46.29344410663
25.3366983158867
-32.2495662777601
66.7938744233124
-38.1971664954963
37.3705727650249
126.066977146356
12.1483676625885
-137.444558021667
13.5613816719069
41.2628255806194
-100.991664279862
-158.967821000871
179.879786358759
26.1096566330307
46.2931413666392
13.0399924550657
-57.9940598033081
10.6503208790728
-67.3877977004086
106.347335797616
-27.3695664335592
44.92826230422
-9.51043564255451
-5.16300620321817
-32.0990016781834
-31.2403446684366
28.9543858052621
52.516486582881
20.1859746420305
-147.903877852164
65.818497268725
-8.48332619541361
35.0757427527751
-104.206498068717
35.5897562233295
-81.5638767110704
119.638338665458
-46.4744037427154
70.1414149328557
-74.3594598283307
-56.3088199355989
-126.195577804398
31.0367803547251
8.63053230305741
6.78770784323751
-44.8305799803184
86.183962520241
-199.233284144984
33.2228353935825
75.7676194128744
25.3535949610432
139.408767771665
64.6238226589521
-53.7411042424555
25.8024037298092
89.8749881021922
-109.179441132503
-16.2858177467078
-44.7489004008658
-5.5486409021305
-48.7487803258246
90.0024825168821
230.95228161502
11.7034109931392
-77.7203189935408
-81.9733845681931
-43.2465511203736
-194.629202669314
-17.1066141063693
37.0685096335365
-8.39785336601926
-157.531848409508
82.6656059821689
19.3795726924272
58.0581537548878
-137.509711559029
-60.3304880443084
-41.3884192633832
346.553806347987
94.0466211661078
64.4812936281614
-138.831553720191
-31.3444028020149
50.2059335018621
-164.549795386783
-113.910052871319
25.0652603212075
147.849082383009
90.417133488163
61.6853396088754
119.454648283017
6.39423639762936
-60.0290847353208
-78.4038725873852
-40.638850569776
120.310067947426
33.2647199239618
166.142125970639
-88.4942855009558
-88.7317284654218
50.1365302209979
29.7070775838492
-143.956703385009
0.651554334630418
40.9166996291497
-50.8678078667563
84.6321917848636
-111.602506765577
-116.05155996647
-53.305782992531
-67.4249563772664
-5.21239134299867
-100.647823713984
63.0646491361713
36.7947154723788
-64.8311937431645
-141.600748222541
-4.69277985377266
-65.525819839997
31.6125894007509
166.750501977116
