# Supplementary material for: CaV1 and CaV2 calcium channels mediate the release of distinct pools of synaptic vesicles
Source: eLife. 2023 Feb 23;12:e81407. doi: 10.7554/eLife.81407 (PMC10023163; doi:10.7554/eLife.81407)
Supplement: Figure 6—source data 1. [file elife-81407-fig6-data1.zip › Figure 6 - Source Data 1/ryr/3/2/ryr_to_ryr(cav1).csv]

65.6795673998249
68.5879930651472
-339.335646498679
-154.118849963028
-210.361191749818
-151.97607250916
-390.274318375099
-337.456659458432
-223.692569360084
-132.388582818499
171.088099526819
361.997827271572
175.285125650405
151.400518520511
256.57878145315
172.397029496115
198.503262813874
27.1104953896056
-322.116150970354
74.516626504088
-130.043123841849
280.351747099116
170.339501190126
53.5199546374715
164.406635527187
