# Supplementary material for: CaV1 and CaV2 calcium channels mediate the release of distinct pools of synaptic vesicles
Source: eLife. 2023 Feb 23;12:e81407. doi: 10.7554/eLife.81407 (PMC10023163; doi:10.7554/eLife.81407)
Supplement: Figure 6—source data 1. [file elife-81407-fig6-data1.zip › Figure 6 - Source Data 1/ryr/3/2/ryr1_to_cav1.csv]

460.985491243896
463.893916909218
55.9702773453919
241.187073881043
184.944732094253
243.329851334911
5.03160546897197
57.8492643856389
171.613354483987
262.917341025572
566.39402337089
757.303751115643
570.591049494476
546.706442364582
651.884705297221
567.702953340186
593.809186657945
422.416419233677
73.1897728737167
469.822550348159
265.262800002222
675.657670943187
565.645425034197
448.825878481543
559.712559371258
