# Supplementary material for: CaV1 and CaV2 calcium channels mediate the release of distinct pools of synaptic vesicles
Source: eLife. 2023 Feb 23;12:e81407. doi: 10.7554/eLife.81407 (PMC10023163; doi:10.7554/eLife.81407)
Supplement: Figure 6—source data 1. [file elife-81407-fig6-data1.zip › Figure 6 - Source Data 1/ryr/3/3.csv]

image-ID	cycle	z-step	frame	accum	photon-count	photon-count11	photon-count12	photon-count21	photon-count22	psfx	psfy	psfz	psf-photon-count	x	y	z	stdev	amp	background11	background12	background21	background22	maxResidualSlope	chisq	log-likelihood	accuracy	llr	time-point	precisionx	precisiony	precisionz	vis-probe
0	0	0	0	1	184.106	109.829	74.2773	0	0	95.7811	67.9745	55.9567	115.658	4289.26	16076.9	-55.9567	0	3.63226	3.23127	4.01587	0	0	0.149278	200.018	-425.103	70.0894	1	0	61.559	62.0235	182.774	0
5	0	0	5	1	172.659	105.002	67.6576	0	0	-17.6898	-19.3642	155.625	162.62	4901.03	15965	-155.625	0	5.42508	2.85715	3.35825	0	0	0.130634	247.707	-426.373	73.0147	1	0	41.79	42.861	132.701	0
6	0	0	6	1	227.386	132.231	95.1554	0	0	55.2928	44.5922	-60.8911	139.625	4927.71	16000.7	60.8911	0	4.27879	3.21333	3.47777	0	0	0.0263361	256.718	-443.145	52.8379	251.036	0	48.3982	49.8143	147.309	0
7	0	0	7	1	213.838	99.1861	114.652	0	0	12.349	31.6135	-64.5928	146.092	4771.33	16013.6	64.5928	0	4.50142	3.31704	3.44884	0	0	0.152246	202.265	-430.029	57.1392	177.013	0	46.1331	47.4433	141.615	0
14	0	0	14	1	201.354	129.191	72.1626	0	0	42.5985	76.4423	228.333	148.21	4840.74	16068.5	-228.333	0	5.02356	3.41415	3.57088	0	0	0.1627	241.698	-433.788	62.0652	1	0	48.223	49.4015	157.764	0
44	0	0	44	1	299.563	164.01	135.553	0	0	-11.1657	65.1082	97.2263	318.622	4794.85	16079.8	-97.2263	0	10.2169	2.53712	2.98325	0	0	0.147079	211.468	-430.54	36.7401	1	0	23.6334	23.9401	72.8631	0
45	0	0	45	1	186.361	112.097	74.2642	0	0	27.3063	87.2896	93.4376	121.311	4756.37	16057.6	-93.4376	0	3.8615	3.2364	4.01324	0	0	0.103581	159.778	-414.657	69.0178	1	0	57.3848	59.0116	171.272	0
95	0	0	95	1	178.208	105.385	72.8237	0	0	-38.6618	-35.4334	139.23	119.827	4922	15981	-139.23	0	4.00437	3.06312	3.96059	0	0	0.0516068	329.54	-435.632	72.3871	1	0	56.3566	57.5722	176.813	0
110	0	0	110	1	203.461	106.544	96.917	0	0	96.4146	32.4625	81.3996	137.769	4687.27	16012.8	-81.3996	0	4.37929	3.14075	3.60239	0	0	0.0208489	266.733	-430.289	60.6959	1	0	49.8378	51.6729	148.413	0
195	0	0	195	1	250.235	152.997	97.2381	0	0	-40.6363	-28.9294	210.279	185.36	4625	15974.5	-210.279	0	6.40617	2.76927	3.38829	0	0	0.0917622	298.685	-441.283	46.216	205.329	0	36.8266	38.6715	124.299	0
251	0	0	251	1	223.183	134.687	88.4964	0	0	9.61652	63.9383	263.725	184.965	4774.06	15981.3	-263.725	0	6.42037	2.66339	2.76275	0	0	0.0481475	321.036	-436.368	51.7465	221.542	0	36.7544	38.3192	127.757	0
263	0	0	263	1	160.635	83.44	77.1955	0	0	-4.20333	-27.5101	-113.832	127.028	4787.88	16072.8	113.832	0	3.9642	2.28301	2.82783	0	0	0.135055	231.499	-406.718	76.0643	1	0	48.2322	49.1789	150.573	0
267	0	0	267	1	249.708	120.161	129.546	0	0	-7.2278	92.1515	92.6127	178.34	4691.25	16052.8	-92.6127	0	5.70041	2.77937	3.12102	0	0	0.134201	252.674	-429.018	45.9868	1	0	38.4406	39.8346	117.02	0
280	0	0	280	1	235.223	149.086	86.1373	0	0	19.8704	56.3872	136.28	184.67	4863.47	15988.9	-136.28	0	5.99448	2.86745	2.64826	0	0	0.13731	211.039	-419.79	48.7567	209.202	0	36.831	37.8255	113.574	0
298	0	0	298	1	213.805	113.647	100.158	0	0	-9.10299	19.1342	11.0965	157.207	4792.78	15926.5	-11.0965	0	4.9336	2.39886	2.65573	0	0	0.0762248	226.282	-419.972	53.7181	1	0	40.5106	41.4911	121.452	0
311	0	0	311	1	217.456	127.693	89.7634	0	0	22.6554	-25.6053	73.8962	138.079	4561.71	16170.5	-73.8962	0	4.43621	2.35134	3.21573	0	0	0.061861	217.874	-410.405	53.5221	1	0	48.3989	48.747	146.489	0
335	0	0	335	1	204.958	106.613	98.3453	0	0	61.8406	74.0245	-14.6013	137.053	4721.84	16070.9	14.6013	0	4.22241	2.13498	2.99152	0	0	0.0441127	242.967	-413.729	56.5049	1	0	46.4038	47.6139	136.855	0
342	0	0	342	1	188.639	91.0531	97.5859	0	0	27.6572	37.8373	38.6774	155.234	4656.36	16007.4	-38.6774	0	4.86855	2.11588	2.78649	0	0	0.0523148	255.922	-415.116	61.918	1	0	41.1388	42.5451	122.456	0
358	0	0	358	1	188.364	109.266	79.0982	0	0	49.4015	27.9054	218.507	133.814	4734.28	16017.4	-218.507	0	4.53311	2.57817	2.80706	0	0	0.106435	335.542	-419.574	63.3767	1	0	47.9699	50.4533	158.928	0
370	0	0	370	1	219.18	110.365	108.815	0	0	-32.4828	50.2201	-0.990668	177.947	4716.5	16094.7	0.990668	0	5.57778	2.15669	2.88625	0	0	0.0882344	273.534	-415.74	52.0485	1	0	36.8227	37.4707	110.527	0
414	0	0	414	1	194.199	108.693	85.5056	0	0	43.3448	57.693	257.423	142.33	4640.68	15987.6	-257.423	0	4.91258	2.31915	2.77026	0	0	0.0360259	225.852	-406.62	60.3149	1	0	44.6605	47.1653	157.468	0
417	0	0	417	1	234.002	95.7105	138.292	0	0	-14.4112	103.061	-12.4656	162.105	4798.09	15942.2	12.4656	0	5.04154	2.85314	2.7153	0	0	0.145357	183.201	-416.655	49.1512	204.036	0	40.1312	41.1988	121.648	0
478	0	0	478	1	206.247	103.571	102.676	0	0	19.1556	5.10715	1.13683	162.448	4764.52	16040.2	-1.13683	0	5.07627	2.40123	2.97125	0	0	0.0178406	240.435	-418.014	56.7019	1	0	40.2059	41.3941	119.505	0
486	0	0	486	1	207.444	120.417	87.0267	0	0	39.3033	12.667	283.153	164.874	4744.38	16032.6	-283.153	0	5.82241	2.32541	2.72835	0	0	0.0691568	236.932	-416.15	55.6622	1	0	39.3489	41.7255	143.373	0
569	0	0	569	1	231.873	105.822	126.051	0	0	49.4337	-16.0171	-128.426	179.127	4634.59	16061.3	128.426	0	5.53379	2.1253	2.46795	0	0	0.113654	224.203	-411.746	48.0119	206.981	0	35.2207	36.3562	113.66	0
644	0	0	644	1	199.848	106.751	93.0967	0	0	-14.8885	56.4089	85.8706	183.896	4698.91	15988.9	-85.8706	0	5.88014	2.4612	2.9461	0	0	0.0923653	193.683	-406.639	58.996	1	0	36.4431	37.5883	110.721	0
657	0	0	657	1	266.724	138.583	128.141	0	0	68.2443	70.807	-83.1315	201.707	4715.44	16074.1	83.1315	0	6.15614	2.82509	2.50396	0	0	0.195675	265.465	-418.174	41.8034	175.565	0	32.7096	33.6201	104.829	0
669	0	0	669	1	205.546	129.06	76.4861	0	0	73.5588	9.46109	215.667	160.361	4710.12	16035.8	-215.667	0	5.44296	2.31304	3.03485	0	0	0.0548144	193.644	-401.718	56.841	164.306	0	40.4204	42.6941	136.927	0
689	0	0	689	1	250.629	156.055	94.5742	0	0	12.5388	45.3674	43.0557	233.402	4771.14	15900.2	-43.0557	0	7.33601	2.68951	2.54007	0	0	0.219377	185.541	-412.758	44.8213	1	0	29.4451	30.2838	89.6361	0
778	0	0	778	1	201.65	109.354	92.2961	0	0	2.54122	30.4315	55.5779	128.681	4880.8	16014.8	-55.5779	0	4.07263	2.51301	3.12247	0	0	0.0499277	238.678	-412.687	58.847	171.961	0	50.6304	51.3741	148.828	0
806	0	0	806	1	202.14	107.287	94.8538	0	0	109.894	13.545	145.436	149.725	4673.79	15932.1	-145.436	0	4.9093	2.58927	2.81312	0	0	0.129478	239.636	-417.782	58.216	192.375	0	43.3801	45.3429	134.57	0
819	0	0	819	1	196.547	95.9566	100.591	0	0	-26.8603	11.8838	-11.7291	122.766	4611.22	16033.4	11.7291	0	3.85329	2.50291	2.91815	0	0	0.0138342	226.766	-411.23	60.2436	1	0	51.4023	53.3718	153.519	0
872	0	0	872	1	175.374	112.685	62.6894	0	0	20.7278	102.808	204.404	145.302	4762.95	16042.1	-204.404	0	4.86612	1.6865	2.76346	0	0	0.1028	208.089	-389.068	66.0155	1	0	42.2122	43.6794	141.84	0
1040	0	0	1040	1	163.993	91.6013	72.3914	0	0	60.1815	55.6941	222.923	132.023	4623.84	15989.6	-222.923	0	4.46683	1.61036	2.84566	0	0	0.0498472	215.388	-396.688	71.426	203.965	0	45.1381	47.1427	158.431	0
1057	0	0	1057	1	255.732	145.464	110.268	0	0	36.6444	-2.4653	28.1698	196.651	4747.04	16047.7	-28.1698	0	6.18533	2.35991	2.67865	0	0	0.14128	259.924	-420.398	43.5001	220.21	0	33.6381	34.8729	101.321	0
1297	0	0	1297	1	221.901	102.213	119.688	0	0	42.6991	44.8895	133.557	149.539	4740.98	15900.7	-133.557	0	4.84566	2.00401	2.73511	0	0	0.146362	182.725	-397.137	50.7245	1	0	41.9351	43.305	131.496	0
1391	0	0	1391	1	173.877	101.196	72.6814	0	0	58.5367	28.1407	189.991	132.904	4725.14	16017.1	-189.991	0	4.4334	2.32695	2.56566	0	0	0.0425828	164.903	-394.948	68.4159	1	0	47.0259	49.3843	151.516	0
1398	0	0	1398	1	190.337	107.337	83.0005	0	0	57.1559	-37.2359	217.174	148.507	4925.84	16082.5	-217.174	0	5.10747	2.28899	2.31472	0	0	0.0693326	185.698	-390.562	60.6178	142.824	0	42.8142	44.1717	137.41	0
1429	0	0	1429	1	184.8	104.576	80.2238	0	0	125.223	-14.0607	309.254	135.988	4857.78	15959.7	-309.254	0	4.9429	2.27457	2.97301	0	0	0.0065493	190.824	-396.8	64.391	1	0	45.8901	48.096	177.729	0
1694	0	0	1694	1	268.901	139.039	129.862	0	0	39.2621	-12.9268	43.0737	280.784	4844.08	16058.2	-43.0737	0	8.88898	1.89376	2.71391	0	0	0.111672	253.232	-409.555	40.4175	249.794	0	24.9509	25.4615	75.3796	0
1964	0	0	1964	1	167.394	88.9813	78.4129	0	0	79.133	89.4213	192.715	140.464	4704.55	16055.5	-192.715	0	4.66858	1.78843	2.06489	0	0	0.129133	228.939	-396.787	68.2563	1	0	42.5351	44.7527	137.734	0
2002	0	0	2	1	344.944	0	0	147.119	197.825	75.2777	109.397	-2.71322	214.182	4509.08	16633.5	2.71322	0	8.82035	0	0	8.71681	8.18387	0.400959	168.148	-501.433	21.3185	150.577	0	49.3729	49.6153	93.8766	1
2007	0	0	7	1	327.787	0	0	188.03	139.757	-1.764	98.9652	44.9676	336.753	4586.12	16444.6	-44.9676	0	14.2227	0	0	7.58839	6.53569	0.340048	143.454	-482.135	21.8585	161.504	0	30.3924	30.5997	66.8061	1
2010	0	0	10	1	335.848	0	0	171.394	164.454	88.1569	39.7798	-0.62732	204.89	4496.2	16404.1	0.62732	0	8.48774	0	0	6.84533	6.42238	0.0987154	173.382	-485.002	21.0076	184.056	0	46.7149	47.695	90.2756	1
2020	0	0	20	1	256.726	0	0	132.666	124.059	45.6168	55.064	58.2142	158.634	4439.08	16488.5	-58.2142	0	6.74779	0	0	7.20047	7.06502	0.173354	172.516	-481.903	29.452	165.456	0	56.0237	57.7055	134.757	1
2029	0	0	29	1	236.987	0	0	117.982	119.005	85.7695	39.3892	-194.233	167.935	4598.25	16603.8	194.233	0	6.64545	0	0	8.20615	6.70206	0.171022	148.092	-478.471	32.8369	153.105	0	56.429	58.3154	120.821	1
2032	0	0	32	1	281.265	0	0	131.783	149.482	30.5837	53.2816	-24.4483	190.113	4454.12	16589.9	24.4483	0	7.76827	0	0	9.01853	7.65214	0.142744	140.035	-487.759	27.2745	162.295	0	55.3756	55.2542	102.001	1
2043	0	0	43	1	345.273	0	0	172.818	172.455	29.9885	44.4037	-219.875	275.674	4554.37	16499.2	219.875	0	10.9197	0	0	7.23579	6.31879	0.26403	196.589	-489.539	20.4052	183.396	0	34.4918	34.2505	78.7318	1
2057	0	0	57	1	331.79	0	0	186.296	145.494	6.17408	-23.5519	-121.258	320.197	4578.19	16467.5	121.258	0	12.9358	0	0	7.64475	7.20161	0.127231	164.984	-495.346	21.7613	164.47	0	33.8334	33.546	60.6466	1
2066	0	0	66	1	312.547	0	0	151.204	161.343	53.795	96.678	-13.7928	200.635	4430.91	16646.2	13.7928	0	8.2141	0	0	7.16806	7.11415	0.107127	199.553	-490.635	23.1987	179.504	0	49.0449	49.5935	92.6083	1
2069	0	0	69	1	314.128	0	0	139.397	174.731	3.92195	87.7344	84.1863	229.611	4480.78	16455.8	-84.1863	0	9.92013	0	0	8.30936	7.38607	0.324146	182.602	-495.036	23.5007	207.225	0	40.9245	42.2826	106.351	1
2070	0	0	70	1	334.831	0	0	131.782	203.049	98.3433	18.7666	-146.748	260.513	4585.68	16624.5	146.748	0	10.3799	0	0	7.81057	6.19236	0.0207396	191.883	-489.797	21.2645	185.859	0	38.6703	39.5631	73.3592	1
2082	0	0	82	1	367.308	0	0	144.383	222.926	40.9681	64.0895	-268.357	296.507	4643.05	16579.1	268.357	0	11.8124	0	0	7.84016	5.64717	0.38405	309.889	-501.733	18.9296	221.749	0	30.5641	32.3201	85.8905	1
2086	0	0	86	1	354.82	0	0	180.308	174.513	19.9484	36.5689	-108.496	332.815	4464.75	16606.7	108.496	0	13.2924	0	0	7.92196	6.6716	0.203372	166.113	-488.399	20.0166	185.932	0	31.9321	31.9311	58.8274	1
2098	0	0	98	1	342.172	0	0	171.474	170.698	-27.0989	212.41	-49.1757	218.165	4412.14	16630.1	49.1757	0	9.03753	0	0	7.74752	6.70651	0.23542	187.64	-488.093	20.8626	175.483	0	45.9845	46.3829	82.3849	1
2115	0	0	115	1	300.795	0	0	153.022	147.772	-43.7837	19.5454	110.378	207.854	4428.82	16524	-110.378	0	9.27078	0	0	7.31621	7.26913	0.203944	156.649	-480.854	24.3972	150.897	0	40.9171	42.2595	123.009	1
2119	0	0	119	1	292.358	0	0	148.229	144.129	-49.0773	46.0178	-287.044	266.881	4533.78	16597.2	287.044	0	10.8705	0	0	7.70342	6.27939	0.216559	152.597	-481.422	25.0033	183.438	0	32.8822	33.7995	98.3025	1
2122	0	0	122	1	318.695	0	0	178.174	140.521	30.9783	108.272	-29.4656	293.64	4653.04	16534.9	29.4656	0	11.9524	0	0	7.85569	6.41156	0.227877	228.854	-506.559	22.6369	221.334	0	37.0086	36.7428	66.1532	1
2123	0	0	123	1	326.009	0	0	165.117	160.891	19.6808	70.2794	-139.913	244.459	4564.68	16672.6	139.913	0	9.6859	0	0	8.05329	6.15018	0.303405	216.989	-499.883	21.9976	209.626	0	41.2186	41.7109	77.651	1
2132	0	0	132	1	303.838	0	0	147.383	156.454	15.3297	58.1454	-33.6662	228.362	4469.37	16485.4	33.6662	0	9.30304	0	0	6.9639	5.55183	0.0907243	149.456	-473.972	23.3703	162.077	0	42.8362	42.7244	78.9569	1
2143	0	0	143	1	225.43	0	0	116.523	108.907	16.7092	-11.7763	-68.8575	154.114	4567.65	16655	68.8575	0	6.27781	0	0	7.05069	6.59083	0.0544139	197.759	-482.515	34.2263	178.426	0	64.0127	64.5952	109.159	1
2146	0	0	146	1	229.116	0	0	113.803	115.313	34.3714	50.5722	-115.945	211.404	4649.65	16493	115.945	0	8.40998	0	0	7.02157	5.97225	0.289839	147.246	-471.958	33.1333	176.192	0	47.8253	47.5705	84.951	1
2156	0	0	156	1	332.666	0	0	216.93	115.736	6.35756	16.1369	-72.6922	308.885	4677.66	16527.4	72.6922	0	12.5035	0	0	6.80205	6.08692	0.242819	164.659	-482.089	21.1328	184.62	0	34.6911	34.5565	59.9973	1
2158	0	0	158	1	306.227	0	0	153.421	152.806	18.205	12.6148	-88.7366	294.567	4566.16	16431.3	88.7366	0	11.8656	0	0	6.31779	5.60371	0.12885	203.322	-473.323	22.9754	164.321	0	34.3734	34.2251	60.8911	1
2166	0	0	166	1	328.404	0	0	158.807	169.597	25.9492	53.1053	-44.9941	181.983	4458.75	16490.5	44.9941	0	7.381	0	0	6.73509	7.23623	0.0934483	258.481	-511.102	21.774	238.134	0	54.3013	54.3158	98.6493	1
2169	0	0	169	1	344.003	0	0	118.805	225.199	35.9647	139.476	-173.128	246.548	4648.06	16603.4	173.128	0	9.76266	0	0	7.05845	6.97515	0.24093	238.72	-507.25	20.6292	173.587	0	40.7875	42.4	79.2557	1
2175	0	0	175	1	308.383	0	0	158.189	150.194	-102.768	330.12	103.353	235.216	4487.81	16612.1	-103.353	0	11.3292	0	0	7.33221	6.33438	0.369873	163.866	-483.005	23.3592	191.604	0	35.5702	37.6988	97.2526	1
2176	0	0	176	1	378.281	0	0	168.971	209.311	46.2951	34.4339	-221.341	278.676	4538.07	16608.8	221.341	0	11.0417	0	0	7.56496	6.3487	0.212522	171.127	-487.726	18.4146	187.936	0	33.8624	34.8741	79.2267	1
2177	0	0	177	1	260.104	0	0	123.958	136.146	-30.9364	131.584	-210.491	174.907	4615.3	16511.6	210.491	0	6.99575	0	0	6.96932	5.97198	0.159069	189.343	-476.936	28.349	166.303	0	51.9825	51.9592	114.022	1
2186	0	0	186	1	317.531	0	0	133.533	183.998	62.0225	71.4263	-243.487	254.632	4622	16571.8	243.487	0	10.0886	0	0	6.7226	5.86627	0.220239	241.492	-483.578	22.2262	210.391	0	35.7569	37.27	87.5083	1
2198	0	0	198	1	278.802	0	0	150.649	128.153	101.476	129.809	69.2687	200.757	4582.54	16513.4	-69.2687	0	8.61395	0	0	6.59523	5.73829	0.275442	141.247	-466.688	25.83	169.446	0	44.5902	44.3896	107.447	1
2203	0	0	203	1	284.623	0	0	131.936	152.686	162.692	4.63889	-235.209	167.437	4521.33	16638.6	235.209	0	6.76209	0	0	6.80563	6.37079	0.120198	200.161	-476.274	25.5381	141.994	0	51.6199	53.5608	122.557	1
2216	0	0	216	1	281.718	0	0	144.864	136.854	61.789	115.186	-6.6943	179.958	4422.91	16528	6.6943	0	7.39383	0	0	6.50807	5.95758	0.184406	158.539	-473.925	25.571	137.168	0	51.6605	51.9919	100.434	1
2243	0	0	243	1	295.632	0	0	167.259	128.373	54.5497	111.978	11.1109	218.923	4529.81	16630.9	-11.1109	0	9.06451	0	0	7.53655	6.0319	0.320063	193.29	-490.367	24.5173	207.787	0	44.8597	45.0964	87.7723	1
2245	0	0	245	1	278.909	0	0	163.177	115.733	51.6368	73.9118	21.0481	208.09	4632.38	16469.6	-21.0481	0	8.66231	0	0	6.93592	5.85979	0.257882	268.484	-493.643	25.9987	196.698	0	46.5149	46.3109	94.2724	1
2247	0	0	247	1	268.646	0	0	128.827	139.819	82.6717	73.0571	59.8107	185.632	4501.69	16470.5	-59.8107	0	7.90653	0	0	6.60346	5.98017	0.189038	173.984	-478.879	27.1171	201.958	0	47.359	48.4923	112.971	1
2248	0	0	248	1	198.992	0	0	106.397	92.5955	53.7322	22.623	-32.1734	146.017	4430.97	16620.6	32.1734	0	5.9716	0	0	5.82792	5.5975	0.0782899	154.533	-457.143	38.2876	165.961	0	61.408	61.6126	112.746	1
2257	0	0	257	1	293.707	0	0	144.513	149.194	16.714	19.3519	-70.5119	280.722	4467.99	16524.2	70.5119	0	11.3519	0	0	6.31495	6.04385	0.245557	163.368	-478.467	24.2984	201.882	0	35.7052	35.4506	64.5706	1
2262	0	0	262	1	328.922	0	0	143.365	185.556	2.08014	14.1051	-110.144	306.841	4482.62	16629.1	110.144	0	12.3187	0	0	6.82215	5.77353	0.173044	212.141	-492.617	21.3233	234.707	0	33.0164	33.0751	60.0515	1
2268	0	0	268	1	294.692	0	0	152.291	142.401	51.0001	43.6335	7.40972	209.738	4633.02	16599.6	-7.40972	0	8.69703	0	0	6.7368	5.71766	0.108017	188.393	-479.255	24.2228	203.753	0	46.1489	46.0378	88.727	1
2272	0	0	272	1	316.923	0	0	99.9702	216.953	-101.574	356.01	-223.533	159.024	4486.61	16586.2	223.533	0	7.22387	0	0	6.97623	6.41945	0.40431	204.528	-485.974	22.5346	217.684	0	50.3205	53.9784	113.794	1
2273	0	0	273	1	243.166	0	0	107.069	136.096	15.9782	45.9503	76.304	156.606	4468.72	16597.3	-76.304	0	6.74723	0	0	6.91717	5.9049	0.16192	162.628	-467.995	30.7064	165.543	0	54.6887	55.09	136.746	1
2286	0	0	286	1	367.951	0	0	174.632	193.319	-22.6786	34.6906	-202.097	351.417	4507.38	16608.5	202.097	0	14.0266	0	0	6.27345	5.44878	0.141102	208.302	-480.835	18.516	213.047	0	27.0985	27.3319	58.7849	1
2292	0	0	292	1	328.45	0	0	164.52	163.93	46.5345	92.0103	-109.23	288.314	4537.83	16650.9	109.23	0	11.4606	0	0	5.9296	5.84778	0.149644	204.09	-485.746	21.1333	205.849	0	34.6242	34.9344	61.6526	1
2294	0	0	294	1	288.955	0	0	109.73	179.225	7.61544	44.2495	-57.2897	220.315	4576.75	16399.7	57.2897	0	8.92114	0	0	7.16408	5.85049	0.242945	199.001	-482.785	24.9964	159.878	0	45.8034	45.6044	80.1924	1
2303	0	0	303	1	266.571	0	0	118.014	148.557	-80.6387	175.157	-233.078	194.586	4565.34	16468.1	233.078	0	7.98767	0	0	5.71656	5.21174	0.0974755	181.575	-467.443	26.6402	153.401	0	43.4919	42.508	99.2888	1
2306	0	0	306	1	280.691	0	0	146.984	133.707	48.5608	65.14	-56.4809	202.701	4635.46	16578.1	56.4809	0	8.17622	0	0	6.00687	5.34921	0.151861	198.093	-471.497	25.237	178.411	0	47.9767	47.8735	83.2142	1
2309	0	0	309	1	309.893	0	0	145.871	164.023	42.3252	12.8679	45.9018	261.985	4442.38	16530.7	-45.9018	0	11.1369	0	0	6.1289	5.02429	0.121062	170.043	-464.381	22.3944	199.312	0	34.0854	34.7606	77.0941	1
2318	0	0	318	1	253.402	0	0	104.457	148.945	12.7166	271.705	60.9768	150.239	4471.98	16570.8	-60.9768	0	6.62858	0	0	6.214	5.755	0.0599118	231.114	-469.834	28.7999	147.18	0	54.8282	56.648	131.464	1
2320	0	0	320	1	303.942	0	0	152.231	151.711	36.8877	25.2366	-131.121	253.537	4647.13	16518.3	131.121	0	10.0901	0	0	6.65046	5.53916	0.299178	201.477	-486.316	23.2597	214.566	0	39.3476	39.6439	71.774	1
2326	0	0	326	1	300.155	0	0	135.661	164.495	-19.2835	54.0514	-254.582	239.968	4603.64	16589.2	254.582	0	9.61795	0	0	6.37129	4.98611	0.0517964	198.644	-483.121	23.3035	227.439	0	35.7795	37.0522	92.1558	1
2331	0	0	331	1	307.024	0	0	154.039	152.985	87.1905	67.2834	49.0129	249.689	4596.83	16476.3	-49.0129	0	10.578	0	0	6.32062	5.8216	0.180124	171.984	-479.084	22.9828	186.914	0	37.3741	37.2718	84.2219	1
2364	0	0	364	1	249.824	0	0	117.239	132.585	72.9408	-16.819	-207.885	168.743	4611.08	16460.7	207.885	0	6.74349	0	0	5.75392	5.47128	0.0310488	166.261	-465.047	28.9252	171.302	0	51.8267	51.7269	109.09	1
2367	0	0	367	1	234.107	0	0	124.928	109.179	43.0799	81.6934	86.8011	162.809	4541.28	16561.5	-86.8011	0	7.03416	0	0	5.54121	5.49608	0.0867422	145.599	-457.576	31.1665	168.509	0	49.413	49.7436	133.931	1
2368	0	0	368	1	251.43	0	0	125.983	125.448	140.629	96.6879	45.4832	165.042	4643.05	16446.9	-45.4832	0	7.03	0	0	5.76988	4.94591	0.0891686	184.211	-468.116	28.4372	144.693	0	52.208	52.3092	115.126	1
2379	0	0	379	1	242.314	0	0	114.363	127.951	43.8293	105.362	-63.7124	206.666	4640.19	16438.2	63.7124	0	8.31148	0	0	6.715	5.20875	0.205038	137.259	-464.461	30.3274	158.71	0	47.776	47.4537	84.0213	1
2382	0	0	382	1	268.158	0	0	105.869	162.289	-6.56009	39.6358	-236.094	207.409	4590.92	16503.9	236.094	0	8.27561	0	0	6.30121	4.97628	0.247811	158.195	-462.868	26.5777	171.362	0	41.5073	41.14	99.9168	1
2385	0	0	385	1	278.657	0	0	166.034	112.623	39.0728	81.6961	-92.4187	253.677	4644.95	16561.5	92.4187	0	10.1233	0	0	6.91516	5.33377	0.198195	193.094	-479.943	25.7824	185.041	0	40.0027	40.3447	70.243	1
2386	0	0	386	1	225.383	0	0	87.106	138.277	58.3352	-14.6016	-261.529	161.843	4526.02	16558.2	261.529	0	6.50456	0	0	6.6466	5.73198	0.0810496	176.414	-479.042	33.437	204.722	0	50.771	51.8075	136.844	1
2393	0	0	393	1	293.571	0	0	177.3	116.271	29.3789	85.2083	-52.028	167.32	4554.98	16657.7	52.028	0	6.75642	0	0	6.58419	5.31826	0.216966	235.93	-479.326	24.1216	174.002	0	56.9139	57.0124	98.9339	1
2395	0	0	395	1	290.693	0	0	105.937	184.756	12.0802	20.1943	-175.802	189.235	4572.28	16623	175.802	0	7.52097	0	0	6.13155	4.93636	0.116829	205.065	-472.089	24.0941	167.291	0	47.0695	48.1946	94.4664	1
2410	0	0	410	1	234.406	0	0	131.6	102.806	-47.9545	47.2765	135.864	186.094	4432.99	16595.9	-135.864	0	8.42562	0	0	6.20982	5.31803	0.0385442	174.407	-463.043	31.3798	184.608	0	41.2027	42.1662	135.713	1
2415	0	0	415	1	319.911	0	0	194.47	125.441	37.5304	73.0921	55.2707	218.768	4546.83	16570.1	-55.2707	0	9.27641	0	0	6.18634	5.43324	0.213785	223.475	-484.741	21.7356	203.89	0	40.8522	40.8262	94.3339	1
2416	0	0	416	1	228.649	0	0	139.861	88.7881	42.825	47.0218	148.605	160.994	4541.54	16396.9	-148.605	0	7.28872	0	0	6.05604	4.94716	0.073313	190.025	-468.363	32.0111	163.303	0	45.6847	48.3525	161.178	1
2417	0	0	417	1	253.113	0	0	103.908	149.205	-50.4681	99.8338	-64.4006	143.576	4435.51	16643	64.4006	0	5.85344	0	0	6.30062	5.6092	0.265991	198.592	-468.973	28.8049	185.186	0	64.2209	63.9275	112.507	1
2421	0	0	421	1	300.719	0	0	155.383	145.336	-14.8372	28.6444	-39.7232	252.897	4599.2	16614.6	39.7232	0	10.3568	0	0	5.83814	5.6784	0.190929	203.827	-472.235	23.3369	157.291	0	39.1866	38.6992	69.2268	1
2422	0	0	422	1	280.378	0	0	141.764	138.615	43.9984	38.3577	-35.2821	212.299	4640.02	16505.2	35.2821	0	8.65056	0	0	6.4992	4.68852	0.0994193	161.546	-459.45	25.1515	146.74	0	45.7931	45.2836	81.6015	1
2423	0	0	423	1	296.286	0	0	152.904	143.382	-27.4875	72.8959	-52.1822	208.699	4412.53	16670	52.1822	0	8.49361	0	0	5.99061	5.42597	0.236894	208.048	-466.268	23.7065	185.644	0	44.8278	44.8345	79.6994	1
2433	0	0	433	1	271.489	0	0	132.946	138.543	-16.6094	-2.56553	-118.064	137.881	4600.97	16645.8	118.064	0	5.56367	0	0	5.79774	5.86524	0.0785359	186.064	-465.728	26.39	149.801	0	67.427	68.4063	115.658	1
2439	0	0	439	1	275.411	0	0	134.433	140.978	86.0141	-8.22629	22.7627	216.937	4598.01	16452.1	-22.7627	0	9.17388	0	0	5.72933	4.79243	0.124077	234.843	-472.061	25.4539	179.77	0	41.4349	41.7662	85.303	1
2442	0	0	442	1	305.007	0	0	136.886	168.121	3.75824	84.9685	156.836	214.787	4580.6	16458.6	-156.836	0	9.77427	0	0	5.89557	5.81007	0.274135	165.332	-467.833	23.0175	204.836	0	36.0881	37.1155	135.651	1
2444	0	0	444	1	214.089	0	0	113.659	100.43	66.955	105.635	126.087	158.774	4517.41	16437.9	-126.087	0	7.04785	0	0	5.18764	5.66783	0.151865	157.915	-454.259	34.5963	169.405	0	46.0607	48.6069	155.133	1
2448	0	0	448	1	256.329	0	0	116.421	139.908	-12.5742	54.3634	-139.579	220.221	4596.93	16489.2	139.579	0	8.77327	0	0	5.6318	4.77935	0.0905551	278.588	-478.9	27.6466	208.726	0	42.5417	41.4904	77.9608	1
2452	0	0	452	1	265.506	0	0	129.099	136.408	43.3809	41.5027	160.833	181.958	4540.98	16502.1	-160.833	0	8.32283	0	0	6.24123	5.57546	0.21724	209.104	-474.986	27.1596	208.558	0	41.5078	42.9111	159.505	1
2457	0	0	457	1	249.956	0	0	106.946	143.01	11.9087	53.3406	-144.62	190.76	4472.79	16490.2	144.62	0	7.56795	0	0	5.68783	5.16688	0.0532511	208.103	-474.056	28.716	185.338	0	47.168	46.5181	89.5328	1
2482	0	0	482	1	260.476	0	0	130.193	130.283	49.0234	68.4393	94.6291	169.072	4635	16475.1	-94.6291	0	7.34844	0	0	5.83122	5.00308	0.1253	199.512	-471.212	27.3263	189.171	0	48.4891	48.5277	130.861	1
2487	0	0	487	1	258.619	0	0	96.8331	161.786	-49.9704	6.59319	-158.705	243.759	4534.67	16437.3	158.705	0	9.84905	0	0	5.74325	5.23219	0.232842	157.395	-459.545	27.6344	179.903	0	38.0032	37.6617	72.3251	1
2501	0	0	501	1	256.266	0	0	97.3808	158.885	-163.656	224.094	-215.808	149.514	4648.36	16518.8	215.808	0	6.49921	0	0	5.86489	5.18079	0.301148	145.077	-452.499	27.9652	161.137	0	55.5867	55.2729	116.728	1
2502	0	0	502	1	249.784	0	0	96.7782	153.006	64.8135	34.8735	122.406	156.802	4419.89	16608.3	-122.406	0	6.97741	0	0	5.74615	5.08372	0.0505495	230.861	-467.501	28.723	175.376	0	47.6611	48.8643	148.954	1
2503	0	0	503	1	245.873	0	0	114.944	130.929	-80.6079	-69.0631	144.625	135.053	4565.31	16513	-144.625	0	6.39277	0	0	6.23596	5.5448	0.0512234	143.45	-460.657	29.7628	139.35	0	54.4176	55.303	189.016	1
2506	0	0	506	1	242.591	0	0	120.943	121.648	82.8276	124.198	-117.376	174.4	4601.19	16618.7	117.376	0	6.94057	0	0	6.11138	4.36441	0.0623337	200.842	-459.086	29.4843	143.806	0	51.8387	52.6801	93.7892	1
2520	0	0	520	1	245.385	0	0	164.71	80.6748	5.58275	56.4766	88.0682	168.546	4578.78	16387.4	-88.0682	0	7.31338	0	0	5.76157	4.77024	0.172585	182.603	-460.66	29.168	165.783	0	47.5502	49.0956	124.058	1
2522	0	0	522	1	236.368	0	0	121.927	114.441	66.233	89.3828	4.16339	149.629	4617.79	16553.8	-4.16339	0	6.17763	0	0	5.98382	5.17379	0.0724547	145.466	-455.268	30.8596	157.733	0	61.1403	60.2757	116.518	1
2535	0	0	535	1	278.744	0	0	133.489	145.254	35.216	65.3945	82.1816	175.576	4549.14	16478.2	-82.1815	0	7.57164	0	0	5.0322	5.0025	0.127799	169.196	-461.098	24.918	179.196	0	44.935	45.791	120.299	1
2537	0	0	537	1	267.555	0	0	128.752	138.803	53.659	-10.4779	-29.9791	181.342	4530.7	16653.7	29.9791	0	7.47622	0	0	5.84724	4.78985	0.00346873	186.687	-457.782	26.3785	174.128	0	49.9064	50.457	89.9529	1
2557	0	0	557	1	223.408	0	0	125.507	97.9011	-12.2848	17.6466	104.569	135.124	4496.98	16525.9	-104.569	0	5.9718	0	0	5.4639	5.12412	0.0740674	136.15	-447.714	32.6905	143.259	0	55.7798	56.8553	164.681	1
2559	0	0	559	1	298.272	0	0	146.428	151.844	16.7971	15.2629	-117.435	260.022	4467.9	16528.3	117.435	0	10.4042	0	0	5.61256	4.50284	0.17911	137.518	-455.59	23.045	184.489	0	35.3557	35.0091	66.2794	1
2575	0	0	575	1	194.176	0	0	125.996	68.1798	-25.2392	0.202459	98.1931	135.678	4509.94	16443.7	-98.1931	0	6.00406	0	0	5.4783	4.98458	0.0890354	167.397	-456.505	38.6573	157.998	0	55.3063	57.7034	156.868	1
2604	0	0	604	1	233.357	0	0	114.966	118.391	18.8836	71.7283	-28.152	146.099	4465.82	16471.8	28.152	0	5.95689	0	0	5.14927	4.99973	0.077158	159.558	-445.887	30.7735	143.812	0	59.4186	59.7607	110.504	1
2610	0	0	610	1	193.509	0	0	79.8392	113.67	8.80821	111.707	-92.0511	144.604	4475.89	16631.2	92.0511	0	5.78621	0	0	5.35775	4.54663	0.0711125	209.971	-454.241	38.3335	172.146	0	60.8957	60.3856	107.22	1
2615	0	0	615	1	239.954	0	0	141.423	98.5303	-21.552	85.0435	125.884	142.202	4605.91	16458.5	-125.884	0	6.34134	0	0	5.44003	5.18911	0.0910048	179.377	-458.101	30.032	178.519	0	52.8366	53.5683	170.406	1
2634	0	0	634	1	244.097	0	0	129.256	114.841	9.53602	102.607	118.831	151.344	4574.82	16540.6	-118.831	0	6.68786	0	0	5.49503	4.36985	0.101589	189.85	-453.806	28.9895	146.144	0	50.6344	50.6346	151.872	1
2671	0	0	671	1	243.572	0	0	108.217	135.355	-29.8354	146.442	-243.936	209.949	4614.2	16596.4	243.936	0	8.44993	0	0	4.63082	4.62107	0.18046	242.776	-446.488	28.7723	178.533	0	39.3521	40.8281	91.3994	1
2696	0	0	696	1	258.915	0	0	127.403	131.512	-9.74089	-29.0519	40.7014	168.275	4594.1	16373.3	-40.7014	0	7.23545	0	0	4.49577	4.80654	0.0769527	187.589	-455.204	26.8151	184.227	0	47.1977	48.8301	105.279	1
2715	0	0	715	1	279.536	0	0	131.623	147.913	11.7924	77.5423	-219.838	240.808	4572.57	16466	219.838	0	9.53928	0	0	4.71422	3.98244	0.0659743	190.917	-452.905	24.2849	1	0	34.811	34.1981	77.3504	1
2729	0	0	729	1	290.886	0	0	172.095	118.791	-4.78264	116.595	49.1576	166.468	4589.14	16526.6	-49.1576	0	7.05146	0	0	5.52344	4.86783	0.224218	178.056	-461.514	23.8402	142.112	0	51.6677	50.7662	114.998	1
2740	0	0	740	1	238.371	0	0	102.304	136.067	17.8792	92.5715	-48.4781	175.033	4466.82	16650.3	48.4781	0	7.08099	0	0	4.56641	4.22077	0.167259	245.188	-464.046	29.2485	194.961	0	49.1242	48.9018	87.6564	1
2742	0	0	742	1	213.038	0	0	111.777	101.261	-19.4189	85.747	91.6832	117.376	4504.12	16557.5	-91.6832	0	5.11122	0	0	5.2174	4.84037	0.0742393	199.945	-450.122	34.2535	167.385	0	64.0978	64.4795	177.441	1
2783	0	0	783	1	211.691	0	0	110.477	101.214	75.5835	73.3459	5.02037	134.461	4508.78	16669.5	-5.02037	0	5.56039	0	0	5.374	4.63226	0.0753756	206.334	-457.022	34.4656	165.63	0	62.9592	63.2159	120.868	1
2805	0	0	805	1	229.947	0	0	115.306	114.641	44.7223	67.2209	-100.19	154.261	4439.98	16675.7	100.19	0	6.14736	0	0	4.59027	4.37773	0.0674572	185.119	-445.071	30.6147	1	0	54.6107	55.1797	97.0577	1
2821	0	0	821	1	264.421	0	0	120.168	144.252	26.6081	122.268	-142.53	196.929	4657.41	16521	142.53	0	7.80457	0	0	4.53851	3.67418	0.152846	243.456	-460.697	25.6596	192.361	0	44.0616	44.3572	81.3437	1
2849	0	0	849	1	281.522	0	0	130.17	151.352	-28.7479	57.9643	95.9814	154.413	4513.45	16485.6	-95.9814	0	6.76542	0	0	5.13724	4.87607	0.157904	189.114	-457.485	24.6225	144.536	0	49.2419	50.3269	139.957	1
2867	0	0	867	1	185.081	0	0	82.6853	102.396	13.7216	67.5476	-120.001	133.91	4670.3	16575.7	120.001	0	5.32517	0	0	5.20951	4.17454	0.106338	152.063	-441.485	39.9739	168.762	0	65.5707	66.63	115.224	1
2872	0	0	872	1	259.953	0	0	113.501	146.451	24.2014	63.2752	20.8328	199.649	4560.16	16380.6	-20.8328	0	8.32014	0	0	4.59498	4.32126	0.1167	270.345	-454.61	26.5115	1	0	41.7386	42.8682	86.4037	1
2894	0	0	894	1	220.427	0	0	104.132	116.295	74.9875	1.48216	-45.432	150.796	4509.37	16641.7	45.432	0	6.16848	0	0	4.48133	4.25911	0.0168825	178.901	-441.346	32.0298	144.569	0	55.8605	55.9873	99.323	1
2920	0	0	920	1	229.628	0	0	137.808	91.8205	58.4656	96.5068	-104.26	169.531	4625.55	16447.1	104.26	0	6.7465	0	0	4.69017	4.35081	0.153745	193.8	-453.792	30.7058	185.39	0	52.5599	51.9162	91.8243	1
2942	0	0	942	1	278.583	0	0	169.331	109.251	28.217	123.915	20.3152	204.077	4556.14	16619	-20.3152	0	8.49395	0	0	5.01327	4.19271	0.183349	231.254	-455.256	24.584	201.91	0	42.3295	42.0227	85.8397	1
2943	0	0	943	1	271.914	0	0	128.524	143.39	-57.8645	175.013	-4.18645	172.36	4442.9	16667.5	4.18645	0	7.24479	0	0	4.2778	4.03818	0.258786	210.675	-445.48	24.9159	171.513	0	46.9571	47.0183	90.1106	1
2957	0	0	957	1	255.22	0	0	108.773	146.447	35.6465	68.8679	-111.062	245.874	4648.37	16574.4	111.062	0	9.77746	0	0	4.27141	3.87031	0.0957132	223.481	-453.933	26.7048	210.662	0	36.7744	37.1617	64.9228	1
2960	0	0	960	1	246.878	0	0	101.602	145.276	30.2804	81.0754	-50.7755	211.767	4454.42	16562.1	50.7755	0	8.5552	0	0	4.26951	4.04246	0.0843296	210.231	-452.609	27.8356	190.649	0	40.7046	40.1872	75.096	1
2988	0	0	988	1	182.916	0	0	89.9407	92.9752	23.1644	89.3927	-219.054	114.072	4561.2	16653.5	219.054	0	4.51273	0	0	4.63628	3.88383	0.112487	167.594	-433.346	39.7601	158.344	0	66.3316	68.5108	149.797	1
2989	0	0	989	1	244.093	0	0	133.015	111.077	7.03466	17.9279	-40.0102	147.916	4577.33	16426	40.0102	0	6.04916	0	0	4.50038	3.9735	0.0968243	179.934	-442.092	28.2812	186.806	0	57.1887	57.0485	102.269	1
3030	0	0	1030	1	258.275	0	0	150.478	107.797	40.0569	142.877	45.6578	156.196	4444.64	16500.3	-45.6578	0	6.59344	0	0	4.58837	4.02588	0.138154	159.874	-436.06	26.5618	157.303	0	49.5439	50.6624	113.692	1
3040	0	0	1040	1	222.655	0	0	115.561	107.094	-51.3801	48.8902	70.2776	148.748	4436.42	16594.3	-70.2776	0	6.45181	0	0	3.98689	3.91961	0.0860574	202.963	-435.935	31.1257	172.259	0	48.3528	48.3813	122.049	1
3043	0	0	1043	1	306.34	0	0	127.068	179.271	47.356	68.6494	-117.308	175.707	4437.34	16674.2	117.308	0	6.9768	0	0	4.37709	4.18321	0.0866186	258.277	-460.72	21.8455	206.326	0	47.6038	48.1865	86.4606	1
3060	0	0	1060	1	256.422	0	0	112.743	143.679	11.4666	112.731	-294.31	196.151	4572.89	16630.2	294.31	0	7.89513	0	0	5.0959	3.79997	0.138758	249.694	-459.667	26.8814	1	0	38.3624	40.0866	117.149	1
3111	0	0	1111	1	197.075	0	0	91.1465	105.928	49.9006	101.478	-152.499	125.207	4634.12	16442.1	152.499	0	4.94638	0	0	4.87	3.71915	0.125997	150.143	-436.069	36.3917	149.877	0	65.4532	64.8774	124.255	1
3155	0	0	1155	1	222.303	0	0	98.7425	123.56	-56.0888	21.076	-273.326	132.212	4540.79	16522.5	273.326	0	5.39504	0	0	4.7272	4.03717	0.10666	178.709	-447.914	31.7118	182.921	0	54.9943	54.5208	150.672	1
3169	0	0	1169	1	223.094	0	0	117.687	105.406	-49.7359	109.525	26.5117	129.045	4534.44	16434	-26.5117	0	5.44923	0	0	4.52033	4.16985	0.134388	170.063	-440.064	31.5456	155.478	0	60.7966	61.8139	128.655	1
3210	0	0	1210	1	195.494	0	0	92.3745	103.119	6.2995	91.6429	-187.278	125.788	4578.06	16451.9	187.278	0	4.97686	0	0	4.38459	4.2363	0.06763	178.356	-439.668	36.831	131.925	0	64.4891	63.1236	126.977	1
3234	0	0	1234	1	287.189	0	0	162.241	124.948	45.5862	20.4274	43.0667	214.254	4638.43	16423.5	-43.0667	0	9.08039	0	0	4.29198	3.67735	0.148291	129.418	-431.014	23.2726	139.285	0	38.0123	38.5217	84.7724	1
3285	0	0	1285	1	210.264	0	0	97.897	112.367	152.604	-105.46	-92.8784	134.349	4531.42	16449.7	92.8784	0	5.71299	0	0	4.47161	4.22673	0.0292876	174.472	-442.428	33.834	160.96	0	59.9927	61.5296	105.232	1
3376	0	0	1376	1	203.107	0	0	86.7136	116.393	65.8355	8.23606	-32.49	150.74	4618.18	16435.7	32.49	0	6.18363	0	0	4.42914	3.863	0.121134	164.549	-429.455	34.9301	133.425	0	55.9014	55.9129	101.526	1
3392	0	0	1392	1	238.977	0	0	144.956	94.0207	55.6493	97.8261	-13.5873	166.215	4528.71	16445.7	13.5873	0	6.80577	0	0	4.30713	3.59118	0.154269	180.135	-439.509	28.6584	158.727	0	49.1388	49.8071	94.0886	1
3405	0	0	1405	1	265.62	0	0	137.371	128.249	51.2791	31.8783	-240.348	185.28	4632.74	16611.3	240.348	0	7.35937	0	0	4.47461	3.47509	0.061439	246.991	-457.93	25.4022	201.953	0	41.3385	43.9149	100.279	1
3439	0	0	1439	1	220.802	0	0	118.459	102.343	72.6767	-3.459	42.8326	177.112	4611.34	16347.7	-42.8326	0	7.55225	0	0	4.1208	3.53891	0.099431	167.754	-435.266	31.256	166.542	0	43.2453	45.3654	95.0482	1
3447	0	0	1447	1	216.266	0	0	109.282	106.984	63.8979	166.868	22.1124	126.781	4620.12	16376.7	-22.1124	0	5.30452	0	0	4.46091	4.02552	0.170572	196.583	-446.418	32.5804	183.295	0	61.9301	63.828	128.216	1
3470	0	0	1470	1	213.515	0	0	135.583	77.932	-28.9822	65.9775	61.4075	144.08	4613.34	16577.2	-61.4075	0	6.17575	0	0	4.16617	3.79267	0.13971	212.469	-443.488	32.7122	160.464	0	53.4694	51.9502	124.217	1
3471	0	0	1471	1	261.44	0	0	141.149	120.291	3.61366	62.3625	-10.6273	195.728	4381.43	16680.5	10.6273	0	8.05384	0	0	4.23114	3.82741	0.187477	213.4	-446.768	25.9399	177.184	0	41.8105	41.9645	79.3029	1
3525	0	0	1525	1	233.351	0	0	102.446	130.906	14.816	54.2706	-84.8766	167.637	4469.88	16489.3	84.8766	0	6.72231	0	0	3.87831	3.91654	0.131325	215.414	-440.002	29.4152	195.168	0	49.42	48.7632	88.2751	1
3544	0	0	1544	1	215.586	0	0	109.511	106.076	105.312	42.9423	0.610665	126.303	4479.05	16600.3	-0.610665	0	5.24431	0	0	4.05377	3.63554	0.104563	220.488	-434.284	32.1616	172.332	0	61.3915	60.4693	120.761	1
3548	0	0	1548	1	199.14	0	0	92.7868	106.353	-50.3362	149.27	110.181	143.273	4435.38	16494	-110.181	0	6.36891	0	0	3.76461	3.40455	0.120504	163.265	-422.727	34.8716	183.035	0	46.1541	47.8141	139.006	1
3976	0	0	1976	1	156.572	0	0	76.9656	79.6064	-65.4049	-70.0903	-283.784	135.34	4550.1	16613.7	283.784	0	5.69526	0	0	3.86484	3.12176	0.21831	206.499	-439.835	46.0425	197.912	0	49.3408	51.4437	137.074	1
4000	0	0	0	1	216.996	0	0	97.01	119.986	25.4018	-96.1155	-5.34853	169.409	4857.94	15842.4	5.34853	0	6.00574	0	0	5.60543	5.21448	0.0160644	174.004	-458.438	46.7318	174.281	0	48.8915	52.5064	107.966	2
4008	0	0	8	1	296.617	0	0	155.171	141.447	-13.6497	0.76718	98.4335	256.688	4797.33	16044.5	-98.4335	0	8.78916	0	0	5.31484	5.88117	0.199137	143.825	-454.955	31.9457	162.579	0	35.5776	39.7255	78.4014	2
4010	0	0	10	1	197.966	0	0	112.153	85.8123	46.925	-44.8795	401.359	147.449	4836.42	16189.8	-401.359	0	5.80094	0	0	5.48816	5.74807	0.146726	132.164	-443.211	53.1383	133.782	0	49.8639	56.7074	241.149	2
4016	0	0	16	1	248.075	0	0	118.227	129.848	-45.4374	-5.35481	194.832	210.02	4829.12	16249.9	-194.832	0	7.39839	0	0	4.57018	5.53633	0.127687	132.269	-445.325	38.8277	168.497	0	41.0458	45.0305	101.27	2
4019	0	0	19	1	206.551	0	0	109.341	97.2093	38.2772	-31.5186	86.1517	163.558	4745.4	16176.4	-86.1517	0	5.60809	0	0	4.65249	5.57434	0.20927	135.999	-442.557	48.9574	132.48	0	51.1587	59.0713	113.812	2
4038	0	0	38	1	227.571	0	0	140.376	87.1947	22.0742	75.7529	121.86	145.715	4462.63	16168.8	-121.86	0	4.92013	0	0	4.87672	4.87989	0.175896	174.687	-443.463	42.8847	142.731	0	56.3972	60.7308	122.072	2
4065	0	0	65	1	208.713	0	0	96.8203	111.893	23.7252	63.5613	70.7248	146.057	4361.31	16181	-70.7248	0	4.91705	0	0	4.48379	5.22126	0.0839687	126.331	-432.717	47.6766	129.081	0	55.8367	59.6522	117.683	2
4073	0	0	73	1	180.789	0	0	86.6099	94.1788	2.20347	88.4299	178.836	124.932	4382.84	16554.8	-178.836	0	4.27704	0	0	5.2316	5.15035	0.0716158	142.661	-438.531	58.3934	114.807	0	64.7768	70.2759	157.302	2
4074	0	0	74	1	231.67	0	0	109.506	122.164	85.7118	32.053	40.7022	174.272	4199.67	16312.2	-40.7022	0	5.87892	0	0	4.43603	4.59263	0.0749817	159.369	-437.1	41.2017	150.24	0	45.454	48.9868	98.8233	2
4091	0	0	91	1	180.79	0	0	78.4636	102.326	5.0405	-5.81324	137.893	136.708	4977.96	16250.4	-137.893	0	4.69611	0	0	4.96322	5.69919	0.0610819	111.131	-437.401	58.8212	121.919	0	61.1775	68.4316	140.808	2
4109	0	0	109	1	180.215	0	0	96.5462	83.6692	7.02479	70.3334	213.504	152.678	4776.66	16273.9	-213.504	0	5.28725	0	0	4.96401	5.01414	0.0569935	116.349	-432.082	57.9536	106.834	0	54.6408	60.6281	139.062	2
4146	0	0	146	1	209.689	0	0	118.098	91.5905	28.6788	91.228	259.693	174.782	4256.7	16352.7	-259.693	0	6.15748	0	0	4.49053	4.7911	0.121845	161.999	-436.047	46.8994	168.628	0	43.4494	47.6348	120.034	2
4150	0	0	150	1	233.255	0	0	105.085	128.17	79.7069	29.7831	-10.4935	166.386	4504.65	16115.1	10.4935	0	5.63892	0	0	4.65636	4.92271	0.0331362	218.709	-444.394	41.4116	145.248	0	48.1906	52.6084	109.506	2
4152	0	0	152	1	213.492	0	0	108.661	104.831	18.6572	-18.44	338.725	165.234	4466.04	16163.4	-338.725	0	6.1938	0	0	4.60853	5.08591	0.00691944	147.28	-435.047	46.3498	144.176	0	43.2651	47.6627	155.263	2
4163	0	0	163	1	252.93	0	0	113.864	139.066	9.73779	-13.3251	116.399	189.625	4873.6	15958.9	-116.399	0	6.50194	0	0	4.96432	5.45804	0.0633444	177.544	-452.681	38.2139	147.936	0	45.539	49.0749	98.7505	2
4164	0	0	164	1	319.157	0	0	124.277	194.88	25.7678	29.4144	31.4879	221.447	4757.91	16115.5	-31.4879	0	7.49094	0	0	4.96631	5.41029	0.0818995	141.151	-441.163	28.7941	130.883	0	39.0503	45.038	87.74	2
4181	0	0	181	1	227.91	0	0	92.6501	135.26	25.4526	39.9776	31.3565	137.647	4658.57	16104.9	-31.3565	0	4.64953	0	0	5.21379	5.65608	0.102174	132.012	-436.751	43.9707	116.799	0	60.6819	69.2469	137.361	2
4187	0	0	187	1	193.579	0	0	93.3629	100.217	-4.2753	39.4473	262.721	124.245	4389.32	16105.5	-262.721	0	4.41862	0	0	5.29309	5.30414	0.0402044	153.147	-441.591	53.7761	140.982	0	61.8632	67.2746	168.967	2
4200	0	0	200	1	194.698	0	0	106.541	88.1565	-12.3337	53.202	40.1377	170.405	4796.01	16191.4	-40.1377	0	5.78065	0	0	5.01995	5.40774	0.119988	117.814	-440.393	53.1231	110.989	0	50.796	56.6037	109.885	2
4209	0	0	209	1	231.771	0	0	104.613	127.159	10.734	44.3126	-22.0428	187.775	4972.27	16200.3	22.0428	0	6.393	0	0	5.56357	5.42015	0.0675717	148.126	-454.744	43.1748	153.075	0	45.1725	48.7839	107.147	2
4222	0	0	222	1	229.393	0	0	115.283	114.11	57.6644	-41.5002	266.582	143.701	4526.7	16186.4	-266.582	0	5.20871	0	0	4.62159	5.36871	0.137989	127.824	-435.485	42.677	134.068	0	51.86	57.6962	147.809	2
4233	0	0	233	1	186.639	0	0	76.5316	110.107	101.975	-15.2693	-192.571	121.579	4582.04	16459.2	192.571	0	4.35035	0	0	4.83893	5.6766	0.165304	138.551	-442.998	56.1925	140.148	0	64.1337	68.2929	208.115	2
4253	0	0	253	1	249.761	0	0	148.618	101.143	-28.8811	54.1673	319.775	152.761	4712.9	15991.1	-319.775	0	5.61579	0	0	4.80186	4.93481	0.127585	178.121	-446.256	38.2204	127.832	0	46.583	53.7692	167.302	2
4275	0	0	275	1	210.522	0	0	107.496	103.025	69.8522	-28.7605	112.535	182.009	4614.17	16074	-112.535	0	6.24532	0	0	3.91637	5.22207	0.0416168	154.725	-435.383	46.3813	123.821	0	44.1154	49.6747	100.339	2
4282	0	0	282	1	230.186	0	0	113.769	116.417	-66.0584	33.5781	275.211	158.798	4550.76	16211	-275.211	0	5.7751	0	0	4.54836	5.61236	0.12317	152.085	-445.341	42.6418	155.784	0	47.501	52.3772	141.513	2
4286	0	0	286	1	224.69	0	0	100.652	124.038	55.8042	7.54786	55.2854	206.205	4727.88	16336.7	-55.2854	0	6.98256	0	0	4.69467	5.06396	0.0644689	175.572	-446.399	43.5633	159.617	0	42.1709	47.0781	91.7032	2
4302	0	0	302	1	204.735	0	0	118.926	85.8089	-59.7218	30.6512	185.744	152.849	4245.44	16313.6	-185.744	0	5.35166	0	0	4.74992	5.33287	0.129288	119.317	-429.183	49.3526	138.665	0	52.1417	55.9339	123.109	2
4309	0	0	309	1	206.124	0	0	121.759	84.3648	-106.295	-51.3947	327.937	143.614	4491.33	16395.6	-327.937	0	5.59374	0	0	4.69826	5.79769	0.112472	164.438	-452.453	49.4123	155.958	0	48.058	54.7393	181.405	2
4311	0	0	311	1	227.375	0	0	125.845	101.53	-79.2893	108.481	152.422	150.091	4265.01	16435.1	-152.422	0	5.22662	0	0	4.6365	5.10314	0.0870956	113.656	-422.909	42.9008	128.319	0	53.5368	57.2786	120.344	2
4323	0	0	323	1	243.151	0	0	122.575	120.575	-4.18685	106.335	-0.540473	165.901	4189.91	16437.2	0.540473	0	5.63608	0	0	5.05548	5.37508	0.0943631	122.693	-430.368	40.1379	142.055	0	49.6857	52.8981	109.341	2
4336	0	0	336	1	270.296	0	0	148.274	122.021	104.448	100.643	306.788	193.288	4579.57	16243.6	-306.788	0	6.99335	0	0	4.86082	5.46289	0.154525	181.17	-450.832	35.1441	148.445	0	39.6489	45.2142	131.442	2
4351	0	0	351	1	219.543	0	0	88.5375	131.006	52.7914	-28.488	123.299	157.809	4332.25	16073.7	-123.299	0	5.42282	0	0	4.7936	5.29151	0.089085	157.989	-441.068	45.2037	1	0	51.371	56.2141	112.742	2
4368	0	0	368	1	190.251	0	0	69.0306	121.22	9.91457	15.363	8.74646	171.817	4474.79	16229.2	-8.74646	0	5.85086	0	0	4.30934	4.68551	0.0442337	130.201	-431.778	52.5545	145.97	0	46.58	51.149	101.575	2
4394	0	0	394	1	209.741	0	0	95.4862	114.255	64.2023	-23.3781	162.425	158.905	4619.82	16068.6	-162.425	0	5.49414	0	0	4.60065	5.22634	0.0679154	196.552	-445.278	47.5455	131.496	0	50.1635	56.6749	119.908	2
4397	0	0	397	1	234.912	0	0	101.205	133.707	77.0399	-10.1216	33.2031	162.893	4507.32	16254.7	-33.2031	0	5.54317	0	0	4.40644	5.55472	0.113916	159.332	-442.981	41.3692	146.199	0	51.2268	57.0309	107.633	2
4433	0	0	433	1	219.506	0	0	136.399	83.1068	-50.3194	52.351	110.886	172.685	4734.34	16391.5	-110.886	0	5.92447	0	0	4.30556	4.6695	0.0925861	163.067	-439.55	43.9563	133.592	0	49.0327	53.388	108.638	2
4442	0	0	442	1	196.276	0	0	112.534	83.7415	30.168	-3.0217	-100.884	149.407	4354.87	16247.6	100.884	0	5.19765	0	0	4.90415	5.01229	0.0898939	109.082	-431.61	51.858	137.425	0	49.7131	55.0085	137.531	2
4479	0	0	479	1	242.909	0	0	123.701	119.208	29.0754	47.4441	247.496	176.186	4654.94	16197.1	-247.496	0	6.19034	0	0	4.44298	5.30037	0.121762	134.469	-436.746	39.5186	134.045	0	43.6329	50.0059	125.325	2
4484	0	0	484	1	195.145	0	0	92.0097	103.135	-39.7175	88.5449	-8.88776	134.98	4923.06	16355.4	8.88776	0	4.63061	0	0	5.46356	5.12088	0.119698	147.431	-446.607	53.1949	143.653	0	62.0794	64.733	150.122	2
4534	0	0	534	1	255.869	0	0	140.928	114.941	12.2793	36.608	220.081	179.216	4771.4	16208	-220.081	0	6.24134	0	0	4.16316	5.23319	0.0764933	199.138	-449.904	36.7733	134.864	0	44.7189	50.0498	118.99	2
4546	0	0	546	1	180.349	0	0	100.918	79.4309	-21.7294	79.2485	136.595	141.627	4506.43	16165.3	-136.595	0	4.82713	0	0	5.00695	4.97185	0.13644	151.081	-444.501	57.8992	143.285	0	58.5759	62.8459	127.978	2
4558	0	0	558	1	207.223	0	0	106.798	100.426	-94.615	101.689	280.046	148.146	4878.3	16242.6	-280.046	0	5.43502	0	0	5.40841	4.91039	0.221774	130.063	-441.379	48.9113	127.139	0	54.6791	59.9123	155.794	2
4560	0	0	560	1	279.305	0	0	144.909	134.396	33.3297	103.78	178.759	199.099	4850.01	16340.1	-178.759	0	6.79296	0	0	5.17761	4.96799	0.122237	183.07	-455.797	33.6548	156.812	0	44.87	48.1043	106.032	2
4574	0	0	574	1	235.289	0	0	109.182	126.106	-13.5876	10.4088	150.522	167.297	4498.29	16134.5	-150.522	0	5.75686	0	0	4.68625	5.38586	0.0886123	140.69	-440.145	41.4387	135.049	0	49.7596	53.4485	111.531	2
4597	0	0	597	1	168.319	0	0	77.9542	90.3652	59.929	-6.75592	191.872	117.092	4424.77	16151.7	-191.872	0	4.06297	0	0	5.13256	5.16984	0.0666629	150.455	-438.887	63.9511	136.856	0	67.3527	73.5091	158.059	2
4604	0	0	604	1	191.463	0	0	65.2832	126.18	-25.0263	-30.0553	28.8984	155.014	4808.71	16175	-28.8984	0	5.37089	0	0	4.95524	4.85291	0.115614	113.745	-430.257	53.3631	123.509	0	52.9078	59.9052	115.898	2
4623	0	0	623	1	229.846	0	0	74.2808	155.566	8.89783	38.5279	-125.592	140.001	4376.14	16106.4	125.592	0	4.88491	0	0	4.9129	5.23797	0.0802285	118.495	-432.405	42.7626	140.487	0	52.6787	56.9438	153.884	2
4624	0	0	624	1	255.841	0	0	87.314	168.527	-38.9234	-41.5527	-194.021	196.667	4324.3	16186.5	194.021	0	7.23121	0	0	4.61432	4.77651	0.116689	168.665	-437.68	36.8236	157.788	0	35.6274	39.3358	126.713	2
4630	0	0	630	1	222.498	0	0	121.948	100.551	-27.5994	83.0193	11.1554	167.399	4213.32	16360.9	-11.1554	0	5.70664	0	0	4.49875	4.54384	0.112786	125.283	-421.876	43.3126	1	0	46.6269	50.0618	103.323	2
4692	0	0	692	1	189.431	0	0	86.1074	103.324	13.682	25.0736	100.159	164.515	4371.36	16119.8	-100.159	0	5.57848	0	0	4.55177	5.11465	0.00211999	113.441	-428.758	53.8537	136.661	0	49.8965	53.4471	106.801	2
4698	0	0	698	1	230.48	0	0	121.985	108.495	66.7343	-16.9313	57.1718	184.387	4916.27	16062.2	-57.1718	0	6.28186	0	0	5.04875	4.88394	0.0232498	169.486	-443.002	42.3949	140.005	0	45.7438	50.6494	96.432	2
4744	0	0	744	1	167.717	0	0	72.8558	94.8611	-15.0761	-6.65114	145.73	148.35	4499.78	16151.6	-145.73	0	5.12311	0	0	4.74951	4.85328	0.15463	133.91	-435.342	62.8885	145.808	0	54.721	59.0723	120.979	2
4747	0	0	747	1	190.72	0	0	107.671	83.0491	-54.7329	-45.6539	343.898	160.886	4838.41	16190.6	-343.898	0	6.1871	0	0	4.49608	5.28559	0.182873	113.659	-429.439	53.5411	120.913	0	45.2189	50.8	169.967	2
4755	0	0	755	1	161.698	0	0	82.3507	79.3474	38.0438	55.8954	185.304	124.683	4247.34	16487.7	-185.304	0	4.26894	0	0	4.86193	5.28632	0.12041	115.932	-426.887	67.0778	129.281	0	63.2436	69.1748	150.907	2
4816	0	0	816	1	214.045	0	0	122.552	91.4927	49.0952	44.9188	123.334	136.421	4734.58	16199.7	-123.334	0	4.61036	0	0	4.85922	5.27483	0.114451	137.791	-435.01	46.7298	1	0	60.8308	69.5028	139.26	2
4842	0	0	842	1	271.446	0	0	140.804	130.642	-34.4967	31.4275	195.384	180.242	4319.88	16412.5	-195.384	0	6.28072	0	0	5.18315	5.06454	0.165177	131.921	-440.448	34.9187	127.702	0	45.1709	49.7083	109.805	2
4849	0	0	849	1	224.043	0	0	86.0301	138.012	54.7906	33.3537	85.2592	212.266	4728.89	16510.2	-85.2592	0	7.15769	0	0	4.69307	4.6562	0.104329	154.976	-448.256	43.2804	155.357	0	41.0969	45.666	91.2246	2
4875	0	0	875	1	165.146	0	0	77.8791	87.2668	-38.5769	118.518	98.8942	118.084	4224.3	16524.7	-98.8942	0	4.02891	0	0	4.68829	5.26404	0.0773226	156.949	-428.343	64.8335	133.888	0	68.2368	72.5227	144.717	2
4880	0	0	880	1	242.648	0	0	119.886	122.762	29.7706	-3.51524	-104.085	144.042	4454.93	16248.1	104.085	0	5.01581	0	0	4.80325	4.69038	0.0522188	147.929	-434.476	39.3729	129.819	0	51.017	57.3156	142.714	2
4882	0	0	882	1	199.739	0	0	94.1639	105.575	43.9306	46.7404	21.9406	151.492	4640.09	16297.5	-21.9406	0	5.10855	0	0	5.01122	4.64575	0.035375	131.211	-438.287	50.3534	140.888	0	54.256	61.0573	120.721	2
4898	0	0	898	1	212.744	0	0	116.468	96.2755	-43.8577	35.3195	212.092	155.081	4428.9	16508.2	-212.092	0	5.44572	0	0	4.84951	5.13657	0.137467	107.309	-431.437	46.9162	135.568	0	50.8499	55.7902	133.731	2
4952	0	0	952	1	209.403	0	0	125.934	83.4693	35.6145	0.934729	426.358	150.066	4050.45	16443	-426.358	0	5.92042	0	0	4.08642	5.16208	0.0450248	144.885	-429.73	46.8653	142.117	0	42.053	48.9947	240.682	2
4960	0	0	960	1	229.948	0	0	98.0616	131.886	67.5214	-2.55291	9.53903	176.177	4815.82	16147.5	-9.53903	0	5.99349	0	0	4.19614	4.7855	0.0148603	132.036	-425.749	41.5125	118.812	0	46.0021	52.6643	101.083	2
5038	0	0	1038	1	195.943	0	0	77.7499	118.193	-18.0914	40.4696	-82.0759	142.071	4502.79	16104.5	82.0759	0	4.92876	0	0	4.5325	5.00751	0.154676	164.845	-431.226	51.4165	168.151	0	53.0743	57.9308	137.681	2
5051	0	0	1051	1	208.205	0	0	88.083	120.122	28.2535	35.5968	31.6572	151.309	4456.45	16209	-31.6572	0	5.11226	0	0	4.83068	4.9253	0.0463511	169.201	-442.771	47.922	147.497	0	53.6496	58.4903	115.709	2
5137	0	0	1137	1	212.369	0	0	89.4687	122.9	27.8998	68.5248	162.463	134.788	4058.16	16475	-162.463	0	4.58463	0	0	4.6423	4.89711	0.133667	139.421	-426.437	46.4785	124.675	0	58.3699	63.8519	133.517	2
5180	0	0	1180	1	204.495	0	0	112.626	91.8691	107.372	88.8409	281.893	123.435	4576.65	16355.1	-281.893	0	4.40784	0	0	4.61146	5.23872	0.0789013	143.063	-433.958	49.1171	125.86	0	59.2591	67.9169	188.331	2
5182	0	0	1182	1	201.847	0	0	82.2031	119.643	55.1625	20.9521	222.923	139.884	4529.2	16024.3	-222.923	0	4.87834	0	0	4.11181	5.03964	0.0163785	162.26	-432.82	48.9563	142.672	0	53.6931	59.4984	139.278	2
5195	0	0	1195	1	237.851	0	0	126.888	110.963	16.2042	10.1011	-29.0898	172.56	4269.18	16732.8	29.0898	0	5.90764	0	0	4.56654	4.37451	0.0965339	156.345	-426.862	39.8121	138.076	0	43.9401	47.5777	105.49	2
5200	0	0	1200	1	204.559	0	0	113.899	90.6595	0.485863	19.8045	331.418	126.035	4982.51	16125.1	-331.418	0	4.66661	0	0	5.4558	5.1409	0.139402	133.167	-439.984	50.0957	137.864	0	57.9163	68.1224	201.428	2
5208	0	0	1208	1	206.301	0	0	97.0807	109.221	-19.5223	50.5134	180.728	121.865	4504.22	16094.4	-180.728	0	4.20133	0	0	4.79295	4.9415	0.0691419	175.293	-441.543	48.4505	147.112	0	65.524	70.007	150.721	2
5238	0	0	1238	1	213.894	0	0	120.277	93.6168	-34.073	-3.24615	25.755	160.464	4817.75	15849.2	-25.755	0	5.53212	0	0	4.60312	4.60986	0.106051	172.3	-439.264	45.6781	168.66	0	50.0618	53.1487	109.342	2
5276	0	0	1276	1	265.842	0	0	123.117	142.724	75.085	30.0875	74.7936	178.587	4608.94	16314.2	-74.7936	0	6.0227	0	0	4.71364	4.58414	0.029211	146.497	-438.949	35.082	131.505	0	47.0518	52.6845	102.026	2
5287	0	0	1287	1	202.313	0	0	70.8158	131.498	-15.7387	1.34294	3.59384	126.403	4400.78	16143.6	-3.59384	0	4.34192	0	0	4.9452	4.81807	0.127645	193.154	-439.61	49.6964	1	0	61.3495	66.0645	136.671	2
5290	0	0	1290	1	247.786	0	0	117.768	130.018	21.3568	36.3686	38.0853	209.355	4861.98	16208.2	-38.0853	0	7.07547	0	0	4.35095	4.30989	0.0478973	191.367	-435.692	37.6341	155.164	0	40.2141	43.8305	87.1983	2
5299	0	0	1299	1	225.384	0	0	118.682	106.702	-5.91837	110.946	178.631	189.931	4689.94	16333	-178.631	0	6.5126	0	0	4.47307	4.371	0.0316981	172.524	-437.33	42.4167	164.077	0	43.4564	48.9596	105.982	2
5322	0	0	1322	1	207.342	0	0	100.891	106.45	-16.785	86.9892	234.181	136.037	4601.15	16257.3	-234.181	0	4.76567	0	0	4.64378	4.90923	0.0994785	158.404	-442.234	47.9101	127.752	0	56.5742	64.2354	151.03	2
5324	0	0	1324	1	246.329	0	0	101.782	144.547	47.0965	136.853	-56.9338	169.855	4935.9	16207.4	56.9338	0	5.80872	0	0	4.70815	4.37763	0.143475	184.335	-446.552	38.2813	145.885	0	45.6852	49.375	116.148	2
5356	0	0	1356	1	202.131	0	0	85.5648	116.566	41.594	87.6268	-125.085	129.264	4941.41	16057.3	125.085	0	4.4805	0	0	5.05584	5.31152	0.128568	186.296	-445.781	50.5604	140.091	0	58.2541	64.3332	168.601	2
5420	0	0	1420	1	217.136	0	0	93.6549	123.481	-5.87647	39.0977	104.086	144.234	4689.9	16105.8	-104.086	0	4.89703	0	0	4.73966	5.25138	0.11928	145.168	-439.369	45.723	123.059	0	56.8819	64.3394	129.233	2
5422	0	0	1422	1	185.311	0	0	69.8503	115.461	23.5216	39.7951	-76.4143	123.107	4859.82	16204.8	76.4143	0	4.23102	0	0	4.8088	4.83318	0.0364302	121.572	-432.766	55.3731	126.479	0	62.4451	68.6138	160.717	2
5440	0	0	1440	1	175.341	0	0	80.9471	94.394	50.6669	50.4452	256.726	126.125	4832.67	16493.1	-256.726	0	4.44551	0	0	5.11833	4.96977	0.0155166	122.855	-431.093	60.2401	121.862	0	64.0432	70.81	176.16	2
5460	0	0	1460	1	248.829	0	0	118.426	130.402	97.5349	95.4896	275.778	146.143	4187.85	16647.4	-275.778	0	5.19581	0	0	4.47163	4.73956	0.0762501	169.641	-431.063	37.928	125.67	0	49.7823	54.5031	144.24	2
5468	0	0	1468	1	149.786	0	0	64.97	84.8165	-33.5538	-17.8693	80.053	151.727	4518.25	16162.8	-80.053	0	5.24245	0	0	4.62807	4.44621	0.0731618	116.902	-421.416	71.6303	124.254	0	52.605	57.3108	112.744	2
5486	0	0	1486	1	236.19	0	0	109.514	126.676	66.5799	8.26711	-73.2682	138.004	4717.1	16236.3	73.2682	0	4.74655	0	0	4.84896	5.23839	0.00711286	231.402	-457.2	41.2743	144.21	0	56.1258	65.3633	146.404	2
5532	0	0	1532	1	235.061	0	0	114.981	120.08	-60.3883	-77.1825	-297.783	134.902	4644.75	16521.1	297.783	0	5.33948	0	0	4.70071	4.97068	0.101631	154.973	-437.494	41.1113	127.391	0	53.3689	60.7596	241.647	2
5552	0	0	1552	1	179.168	0	0	104.43	74.7382	-37.6715	48.2257	112.662	148.466	4422.71	16196.4	-112.662	0	5.07701	0	0	4.54686	4.83708	0.0953155	134.688	-431.022	57.3694	143.889	0	54.436	58.1136	117.203	2
5553	0	0	1553	1	177.171	0	0	73.5971	103.574	58.4724	82.509	13.8258	148.873	4127.25	16461.1	-13.8258	0	5.01067	0	0	5.04803	4.42399	0.025448	124.523	-422.465	58.3243	120.998	0	52.3517	56.0589	118.191	2
5582	0	0	1582	1	211.029	0	0	105.261	105.769	-24.6724	81.9455	-164.35	143.098	4409.71	16162.6	164.35	0	5.08267	0	0	4.78349	5.15379	0.083299	127.057	-435.314	47.333	149.177	0	50.0826	54.6961	166.289	2
5615	0	0	1615	1	184.791	0	0	99.2508	85.5401	11.5488	14.6105	258.167	110.416	4273.83	16728.3	-258.167	0	3.92765	0	0	4.60328	4.59582	0.133292	158.066	-421.695	54.8618	115.141	0	64.2867	70.9727	178.685	2
5701	0	0	1701	1	223.88	0	0	122.933	100.947	29.0075	103.92	189.41	180.337	4256.37	16639	-189.41	0	6.17427	0	0	5.74112	5.63132	0.0497462	134.233	-445.541	45.5311	135.872	0	47.0506	51.0792	113.267	2
5716	0	0	1716	1	279.803	0	0	121.186	158.617	42.5437	75.8646	268.871	151.259	4541.82	16069.1	-268.871	0	5.35259	0	0	6.02865	6.37669	0.0808012	141.335	-458.256	35.1624	136.108	0	54.7151	60.0439	155.208	2
5717	0	0	1717	1	205.208	0	0	102.669	102.539	-14.7476	57.7378	-51.5211	139.952	4399.79	16286.5	51.5211	0	4.81033	0	0	6.22125	5.99414	0.0539746	160.927	-457.836	52.0035	144.028	0	59.2047	64.8177	145.499	2
5722	0	0	1722	1	273.451	0	0	142.867	130.585	-8.17614	-55.4668	58.6668	170.298	4492.88	16300	-58.6668	0	5.92645	0	0	5.58945	6.26485	0.0366819	211.235	-468.482	35.7711	154.698	0	51.6749	57.6163	108.412	2
5752	0	0	1752	1	217.018	0	0	97.191	119.827	27.1851	32.2696	12.3669	193.824	4656.83	16411.6	-12.3669	0	6.56347	0	0	5.95245	5.92084	0.0473131	119.641	-448.393	47.9599	137.999	0	47.3011	51.4656	103.018	2
5786	0	0	1786	1	217.224	0	0	115.974	101.249	-18.582	-62.8215	325.326	164.452	4403.62	16307.4	-325.326	0	6.25015	0	0	5.67822	5.58348	0.208679	125.318	-442.511	47.1906	118.188	0	44.9843	51.2989	154.118	2
5788	0	0	1788	1	188.308	0	0	91.9302	96.3774	63.2889	55.2704	-47.2649	147.035	4321.75	16289	47.2649	0	4.99942	0	0	5.28236	6.15469	0.0660557	102.04	-438.925	56.9743	108.653	0	55.9245	61.1767	132.39	2
5802	0	0	1802	1	210.13	0	0	102.177	107.953	-8.57163	21.0295	244.33	125.954	4493.27	16024.2	-244.33	0	4.45781	0	0	5.9121	6.58905	0.0349874	136.258	-456.344	50.7564	127.141	0	65.4345	71.7418	174.107	2
5804	0	0	1804	1	231.737	0	0	102.861	128.877	-10.5094	57.5594	-48.8552	169.715	4794.19	16187	48.8552	0	5.82439	0	0	5.70111	5.95701	0.0544389	133.493	-450.923	43.8692	136.453	0	49.9052	56.6183	122.362	2
5820	0	0	1820	1	222.088	0	0	137.03	85.0588	65.9836	25.3575	297.378	169.11	4418.72	16119.6	-297.378	0	6.11426	0	0	5.80387	6.41011	0.0438762	143.49	-455.778	46.9186	122.457	0	47.1391	51.8732	147.081	2
5822	0	0	1822	1	201.672	0	0	98.7343	102.938	-15.0464	96.5948	195.566	169.415	4798.73	16247.6	-195.566	0	5.8467	0	0	5.81187	6.01858	0.0604882	134.419	-453.282	52.6806	157.16	0	53.1678	58.3133	129.27	2
5830	0	0	1830	1	238.751	0	0	124.281	114.47	36.7204	79.3185	188.466	134.344	4348.32	16065.6	-188.466	0	4.59687	0	0	6.05683	5.99775	0.163974	142.187	-457.62	42.6251	149.433	0	62.9813	68.7606	147.682	2
5854	0	0	1854	1	215.919	0	0	100.973	114.946	38.0287	49.7002	127.401	142.078	4645.99	16294.5	-127.401	0	4.80422	0	0	5.96309	6.39976	0.0368439	142.123	-455.38	48.8412	129.259	0	63.0644	71.4868	142.462	2
5856	0	0	1856	1	205.088	0	0	79.7276	125.361	-32.5548	-2.32113	-8.00706	132.253	4915.9	16147.2	8.00706	0	4.57408	0	0	6.37483	6.4608	0.0404469	145.212	-460.953	52.8538	116.994	0	65.8568	72.7142	146.767	2
5877	0	0	1877	1	229.166	0	0	124.631	104.535	67.5067	16.3599	390.78	157.993	4716.17	16228.2	-390.78	0	6.06043	0	0	6.07541	6.02835	0.06135	242.975	-460.943	44.9644	156.817	0	47.5951	55.8545	226.872	2
5885	0	0	1885	1	208.192	0	0	98.3532	109.839	73.7495	35.2945	-82.3996	174.972	4410.95	16109.6	82.3996	0	6.00448	0	0	5.77848	5.95014	0.0394019	114.434	-444.002	50.4191	123.361	0	46.3395	50.4445	121.896	2
5891	0	0	1891	1	209.136	0	0	96.6304	112.506	26.997	15.4972	241.169	133.018	4856.34	16229.1	-241.169	0	4.68628	0	0	6.52579	7.07058	0.0706508	131.246	-464.195	52.4533	134.384	0	66.7762	74.388	178.039	2
5893	0	0	1893	1	210.393	0	0	117.579	92.8137	63.8318	10.3532	169.026	182.643	4420.87	16732.5	-169.026	0	6.26732	0	0	5.04352	6.1986	0.068186	155.036	-444.466	49.0638	153.461	0	46.2978	50.5844	110.411	2
5927	0	0	1927	1	219.58	0	0	98.111	121.469	-9.53777	22.1352	113.104	145.511	4892.88	15923.5	-113.104	0	4.96187	0	0	6.03231	6.31655	0.120279	165.377	-462.959	47.7779	140.766	0	61.8344	65.4314	131.687	2
5933	0	0	1933	1	241.731	0	0	111.711	130.021	-39.3615	18.8069	309.562	165.953	4823.04	16325.4	-309.562	0	6.1143	0	0	6.24126	6.74289	0.163999	141.384	-465.354	42.8214	135.741	0	51.5722	56.5705	170.736	2
5935	0	0	1935	1	182.556	0	0	100.372	82.184	-17.3062	21.9499	248.036	125.723	4302.69	16222.6	-248.036	0	4.46348	0	0	6.07206	6.54262	0.115919	112.791	-442.618	61.3193	101.25	0	64.6845	70.4026	173.113	2
5938	0	0	1938	1	209.485	0	0	114.545	94.94	40.0933	86.3454	38.8217	145.367	4344.95	16457.2	-38.8217	0	4.88682	0	0	6.13999	5.85685	0.16399	140.69	-454.855	50.3493	139.27	0	59.838	64.6896	129.93	2
5948	0	0	1948	1	272.655	0	0	143.286	129.369	-43.8228	5.79422	354.287	148.914	4428.86	16139.1	-354.287	0	5.65396	0	0	6.16649	6.45546	0.0162136	134.963	-454.302	36.4787	126.166	0	51.1762	56.3957	196.323	2
5951	0	0	1951	1	244.7	0	0	132.94	111.76	99.8495	40.7086	327.771	172.097	4584.17	16203.9	-327.771	0	6.32941	0	0	5.25556	6.53332	0.106153	131.275	-448.868	41.0073	134.142	0	44.2964	50.082	162.321	2
5954	0	0	1954	1	257.121	0	0	123.225	133.895	36.8167	50.7868	22.6945	192.383	4647.2	15994.5	-22.6945	0	6.48782	0	0	6.15626	6.13459	0.106391	130.903	-453.378	39.0069	141.284	0	46.5787	52.3713	105.6	2
5960	0	0	1960	1	242.505	0	0	130.36	112.145	32.6525	17.4317	378.737	139.474	4551.71	16227.1	-378.737	0	5.30692	0	0	5.53436	6.35134	0.14705	169.568	-454.233	41.6051	131.726	0	51.9318	59.1235	234.634	2
5976	0	0	1976	1	266.546	0	0	169.836	96.7099	-14.9261	90.3758	155.652	155.144	4499.63	16453.2	-155.652	0	5.29749	0	0	6.13243	6.09838	0.102553	152.857	-456.29	37.2337	146.071	0	57.8182	62.6091	132.868	2
5992	0	0	1992	1	270.411	0	0	153.948	116.463	25.3669	85.6343	338.451	178.081	4359.67	16856.6	-338.451	0	6.5537	0	0	5.43661	6.11172	0.0125244	184.253	-462.32	36.0422	162.478	0	41.628	47.9273	156.52	2
5998	0	0	1998	1	202.429	0	0	93.7763	108.653	1.01652	49.2594	86.8932	131.772	4583.34	16095.7	-86.8932	0	4.45784	0	0	6.13121	6.14009	0.182668	148.109	-455.614	53.0163	136.433	0	67.3243	73.4657	145.529	2
6017	0	0	2017	1	186.504	0	0	86.2088	100.295	-27.5173	-17.7447	-85.2178	155.813	4113.58	16561.3	85.2178	0	5.48364	0	0	6.28234	6.09361	0.10285	105.587	-443.124	59.227	106.548	0	51.2353	54.9748	136.747	2
6020	0	0	2020	1	202.449	0	0	111.23	91.2184	63.3706	83.0565	-52.548	149.49	4321.67	16460.5	52.548	0	5.0835	0	0	6.19104	6.91376	0.0846567	175.692	-472.633	54.0976	146.722	0	58.1253	62.7025	138.964	2
6031	0	0	2031	1	232.419	0	0	102.869	129.55	10.1283	-67.7654	155.962	220.298	4773.55	16212.7	-155.962	0	7.76668	0	0	5.44551	5.75944	0.038507	114.621	-444.064	43.2444	133.666	0	40.1947	45.8063	93.7635	2
6038	0	0	2038	1	263.172	0	0	111.993	151.179	85.0484	3.6872	-126.689	163.394	4299.99	16141.2	126.689	0	5.69808	0	0	6.4731	6.04977	0.155134	116.182	-448.297	38.0589	120.788	0	47.8169	52.3637	146.615	2
6040	0	0	2040	1	264.463	0	0	104.415	160.048	42.242	95.1727	-214.909	181.416	4342.8	16149.4	214.909	0	6.49642	0	0	6.17046	6.11983	0.149329	118.293	-450.837	37.6484	131.989	0	42.0656	46.081	171.784	2
6043	0	0	2043	1	200.098	0	0	84.9145	115.183	54.6413	31.7792	190.524	195.373	4529.72	16013.5	-190.524	0	6.71859	0	0	6.38654	6.4946	0.0541777	111.209	-453.004	54.6616	128.403	0	46.1502	51.0546	109.885	2
6045	0	0	2045	1	201.733	0	0	98.703	103.03	31.6566	24.7335	-39.2301	148.759	4552.7	16219.8	39.2301	0	5.07842	0	0	6.17199	6.62961	0.0900935	177.976	-461.175	53.9591	1	0	58.4331	65.386	139.058	2
6052	0	0	2052	1	222.415	0	0	106.471	115.944	32.1462	77.0628	-30.8917	196.328	4552.21	15968.2	30.8917	0	6.66181	0	0	6.4624	5.73091	0.0988325	151.009	-455.483	46.7991	160.618	0	44.5041	48.2293	106.888	2
6053	0	0	2053	1	250.483	0	0	121.591	128.891	74.1253	21.6443	-68.7886	153.978	4609.89	16123.3	68.7886	0	5.27807	0	0	6.13915	6.40168	0.03916	124.643	-454.048	40.5338	113.97	0	54.5664	62.0854	144.439	2
6055	0	0	2055	1	221.357	0	0	103.815	117.542	60.727	49.3456	186.819	153.72	4822.61	16294.9	-186.819	0	5.26652	0	0	6.4103	6.30535	0.0951201	152.076	-465.001	47.6961	139.002	0	60.4154	65.6144	143.344	2
6063	0	0	2063	1	251.404	0	0	157.833	93.5708	68.4068	247.913	150.537	159.39	4914.59	16096.3	-150.537	0	5.57967	0	0	6.87312	6.22417	0.324951	132.23	-457.316	40.8163	142.915	0	56.4468	64.1173	123.995	2
6066	0	0	2066	1	225.288	0	0	99.8918	125.396	9.2973	71.3392	-133.258	146.559	4674.72	16073.6	133.258	0	5.11405	0	0	6.0042	6.70389	0.111193	115.498	-450.567	46.5915	118.749	0	55.0811	64.7125	174.339	2
6154	0	0	2154	1	212.261	0	0	90.1352	122.126	38.4823	9.40196	100.782	140.303	4147.24	16633.8	-100.782	0	4.76081	0	0	5.97308	6.41453	0.0434973	135.573	-450.236	49.9673	134.495	0	62.3798	67.0143	132.503	2
6157	0	0	2157	1	255.786	0	0	154.74	101.046	-24.5641	93.1123	88.1902	161.648	4509.26	16450.4	-88.1902	0	5.48623	0	0	5.98837	6.08436	0.193203	125.453	-452.823	39.0808	143.997	0	56.685	60.4148	120.648	2
6191	0	0	2191	1	221.842	0	0	129.846	91.9959	-11.9086	121.751	383.972	158.341	4396.95	16122.8	-383.972	0	6.02108	0	0	5.70015	6.45995	0.145063	102.465	-446.036	46.916	147.954	0	46.6968	51.621	210.953	2
6200	0	0	2200	1	175.24	0	0	87.2951	87.9444	-8.91162	-12.1361	134.886	133.031	4194.63	16655.4	-134.886	0	4.58646	0	0	6.17439	5.8037	0.106458	144.954	-438.374	63.6504	108.481	0	64.2649	68.8753	140.423	2
6204	0	0	2204	1	300.942	0	0	130.875	170.068	52.3861	73.3343	102.821	258.36	4631.63	16270.9	-102.821	0	8.68882	0	0	5.54173	5.62207	0.138171	195.676	-459.357	31.3769	151.026	0	35.6484	40.2334	80.0701	2
6280	0	0	2280	1	268.142	0	0	150.857	117.285	6.85088	85.1867	384.421	190.158	4677.17	16259.1	-384.421	0	7.21514	0	0	6.17588	6.13943	0.246179	163.791	-462.315	37.0207	141.392	0	40.913	48.0537	188.99	2
6303	0	0	2303	1	221.333	0	0	111.833	109.5	-13.8113	36.8303	211.052	131.522	4797.49	16108.1	-211.052	0	4.58263	0	0	6.64945	6.28479	0.136794	133.025	-454.635	47.942	142.058	0	67.4704	73.7361	163.574	2
6312	0	0	2312	1	210.806	0	0	104.111	106.695	-76.0125	-37.09	300.413	134.794	4560.71	16082.4	-300.413	0	5.07722	0	0	5.81819	6.70065	0.0510115	108.312	-446.304	50.5501	109.338	0	57.291	62.8568	183.372	2
6314	0	0	2314	1	232.46	0	0	107.069	125.392	29.2626	35.8306	176.035	138.407	4754.42	16408.1	-176.035	0	4.7409	0	0	5.5906	6.46658	0.0914226	137.657	-455.316	44.0712	128.782	0	64.3327	71.0947	154.667	2
6316	0	0	2316	1	180.969	0	0	111.181	69.7879	-18.8978	56.0966	287.818	143.512	4702.92	16188.5	-287.818	0	5.17204	0	0	5.697	5.95076	0.0293572	118.121	-445.616	60.4323	129.588	0	54.8569	62.6292	173.739	2
6321	0	0	2321	1	187.855	0	0	70.443	117.411	22.431	108.107	-120.795	127.465	4462.27	16136.5	120.795	0	4.42689	0	0	6.04058	6.89482	0.160344	115.567	-449.699	59.4894	122.53	0	63.2616	69.4493	183.371	2
6326	0	0	2326	1	261.764	0	0	131.659	130.105	53.2431	63.0009	331.081	188.777	4830.1	16281.2	-331.081	0	6.92068	0	0	5.82053	6.06989	0.211649	146.733	-453.865	37.815	153.905	0	44.1088	49.1628	157.993	2
6329	0	0	2329	1	274.127	0	0	110.574	163.554	-10.8257	7.28824	8.18742	188.021	4495.53	16137.6	-8.18742	0	6.43917	0	0	5.73912	6.32147	0.0266447	136.541	-454.473	35.8158	144.159	0	46.9782	51.0075	102.872	2
6337	0	0	2337	1	200.691	0	0	107.27	93.4204	-84.4547	53.3622	221.003	145.403	4868.13	16091.6	-221.003	0	5.18487	0	0	6.11237	6.31404	0.125122	132.246	-451.718	53.8279	133.778	0	60.0973	64.3562	146.132	2
6343	0	0	2343	1	224.089	0	0	91.5756	132.514	77.4862	3.55944	275.195	139.694	4606.53	16141.4	-275.195	0	5.01681	0	0	6.08921	6.6316	0.0640261	120.958	-452.254	46.9366	128.492	0	57.7434	64.8437	171.785	2
6364	0	0	2364	1	224.469	0	0	103.634	120.835	-19.6925	103.158	239.182	153.384	4404.73	16639.7	-239.182	0	5.38779	0	0	6.19175	6.45161	0.187502	148.322	-457.79	46.7592	123.371	0	54.9024	59.7436	149.489	2
6374	0	0	2374	1	215.277	0	0	89.1597	126.118	10.908	48.93	-16.3427	132.813	4872.43	15996.3	16.3427	0	4.51542	0	0	6.26111	6.78028	0.157883	112.814	-451.632	49.8295	115.129	0	67.2059	72.4584	147.743	2
6378	0	0	2378	1	202.957	0	0	97.5088	105.448	47.9451	-69.8722	319.611	144.382	4735.73	16214.8	-319.611	0	5.45569	0	0	5.63336	6.48034	0.150283	136.273	-451.799	52.5867	127.599	0	52.2559	61.4797	188.411	2
6382	0	0	2382	1	189.477	0	0	82.1804	107.296	5.71019	-0.665008	-2.40067	152.998	4578.65	16245.2	2.40067	0	5.23844	0	0	5.93988	6.12303	0.0116297	140.359	-449.222	57.519	129.391	0	56.973	63.9405	127.452	2
6393	0	0	2393	1	251.623	0	0	128.286	123.337	-3.00071	56.7643	154.729	181.232	4687.02	16187.8	-154.729	0	6.18376	0	0	5.8337	5.79151	0.0724011	138.853	-452.955	39.5103	135.544	0	48.6799	55.0513	114.959	2
6397	0	0	2397	1	226.278	0	0	127.957	98.3208	78.5763	56.1101	220.182	126.219	4406.12	16088.8	-220.182	0	4.37575	0	0	6.07113	6.62132	0.0867084	141.056	-456.297	46.319	131.84	0	66.5347	72.4799	166.774	2
6405	0	0	2405	1	241.014	0	0	124.568	116.446	4.27825	32.6247	140.794	139.732	4679.74	16112.3	-140.794	0	4.76368	0	0	6.48238	5.85954	0.113111	143.33	-454.701	42.3735	139.67	0	62.7566	70.7951	144.779	2
6412	0	0	2412	1	287.513	0	0	139.459	148.054	62.418	27.6123	34.2795	158.548	4721.26	16316.6	-34.2795	0	5.35154	0	0	6.34074	6.22225	0.118085	162.738	-468.7	34.1004	139.482	0	57.3488	63.9065	125.428	2
6431	0	0	2431	1	196.75	0	0	91.8675	104.883	-28.6173	46.7095	-10.2739	135.736	4214.34	16496.9	10.2739	0	4.65165	0	0	6.37938	6.74093	0.180133	135.181	-453.37	56.229	124.593	0	64.2646	67.9818	142.461	2
6456	0	0	2456	1	176.861	0	0	83.6611	93.1999	-33.6775	-3.33144	231.017	150.538	4418.72	16247.9	-231.017	0	5.35485	0	0	5.9531	6.2423	0.145864	137.241	-449.376	63.2575	140.186	0	54.8683	60.3327	140.797	2
6494	0	0	2494	1	226.008	0	0	113.386	112.622	14.5499	80.4356	-75.9138	147.384	4370.49	16562.8	75.9138	0	5.0599	0	0	6.41003	6.25345	0.279338	84.8453	-439.906	46.3712	100.239	0	56.941	60.231	148.995	2
6502	0	0	2502	1	202.661	0	0	101.771	100.889	-44.8062	86.212	-29.0879	165.799	4629.17	16656.7	29.0879	0	5.71691	0	0	5.92114	5.97654	0.146405	137.051	-453.126	52.4382	145.679	0	53.8577	59.3904	122.307	2
6511	0	0	2511	1	194.431	0	0	112.247	82.1842	15.5327	89.7724	306.616	136.195	4170.19	16453.8	-306.616	0	4.92381	0	0	5.99398	6.47584	0.0180403	107.331	-437.623	56.1744	120.113	0	57.8983	64.0176	185.256	2
6514	0	0	2514	1	257.291	0	0	115.467	141.823	7.45729	149.042	91.1636	176.752	4377.58	16394.5	-91.1636	0	5.98862	0	0	5.91724	6.17756	0.103917	129.453	-457.76	38.8097	144.372	0	50.7619	55.3396	109.082	2
6518	0	0	2518	1	248.228	0	0	113.389	134.839	48.8909	29.6081	-25.2015	179.712	4635.13	16414.3	25.2015	0	6.10705	0	0	6.12333	6.04572	0.131029	153.689	-462.047	40.6738	129.092	0	50.0766	54.324	113.961	2
6546	0	0	2546	1	232.995	0	0	121.685	111.31	-4.38458	65.6507	85.7824	153.974	4489.08	16577.6	-85.7824	0	5.20642	0	0	5.6599	6.17047	0.0621829	133.772	-448.296	43.7342	112.907	0	59.2768	62.2414	124.991	2
6588	0	0	2588	1	201.049	0	0	83.2178	117.831	29.103	-13.8263	-48.171	159.713	4455.6	16158.7	48.171	0	5.50733	0	0	6.35515	5.89164	0.0926384	135.641	-457.31	53.4487	140.389	0	51.4033	56.7029	128.585	2
6594	0	0	2594	1	223.345	0	0	106.82	116.525	-31.6014	37.2425	31.6943	153.735	4516.3	16207.3	-31.6943	0	5.25301	0	0	5.86733	6.7918	0.129331	123.723	-453.148	47.0472	120.318	0	58.4782	63.6142	123.903	2
6599	0	0	2599	1	243.267	0	0	130.962	112.305	5.82819	50.1398	403.378	156.672	4977.17	16294.1	-403.378	0	6.03889	0	0	6.18221	6.84643	0.156002	118.588	-458.456	42.5092	144.868	0	48.0018	56.0205	249.125	2
6607	0	0	2607	1	202.729	0	0	113.547	89.1815	32.3663	27.4378	257.134	153.288	4651.65	16217.1	-257.134	0	5.42646	0	0	5.58328	6.60154	0.129181	115.241	-446.521	52.7415	127.72	0	52.6571	60.9202	155.249	2
6620	0	0	2620	1	226.731	0	0	112.568	114.163	44.4633	214.154	204.499	133.829	4639.56	16229.7	-204.499	0	4.68798	0	0	5.80983	6.858	0.169361	155.554	-462.203	46.1397	166.188	0	62.5268	72.6003	161.654	2
6638	0	0	2638	1	216.422	0	0	96.5815	119.84	96.5157	-5.48809	115.565	141.373	4786.82	16150.4	-115.565	0	4.82576	0	0	6.07231	6.61351	0.115597	161.769	-460.976	49.0675	145.539	0	63.9007	71.913	139.856	2
6648	0	0	2648	1	249.079	0	0	129.463	119.616	68.3689	84.4429	204.752	152.077	4217.01	16459.1	-204.752	0	5.22874	0	0	6.23005	6.52793	0.0336114	161.229	-455.082	41.0155	125.151	0	56.9093	62.2478	138.227	2
6654	0	0	2654	1	266.659	0	0	113.306	153.353	-0.702823	40.001	335.464	151.915	4684.72	16104.9	-335.464	0	5.6192	0	0	6.1829	7.13798	0.160411	183.986	-474.241	38.0278	156.089	0	50.8974	57.5851	195.985	2
6656	0	0	2656	1	201.366	0	0	88.8842	112.482	16.7197	135.94	-200.76	143.177	4467.98	16009	200.76	0	5.13332	0	0	6.90921	6.31119	0.192251	145.233	-458.888	54.648	159.743	0	53.3818	58.3984	211.239	2
6667	0	0	2667	1	216.144	0	0	113.493	102.651	-13.9752	66.3297	260.939	145.207	4299.36	16576.9	-260.939	0	5.1523	0	0	6.14914	6.66525	0.044273	134.313	-448.373	49.3018	124.665	0	56.0878	62.0084	162.858	2
6669	0	0	2669	1	210.158	0	0	138.479	71.679	15.6518	77.574	271.548	140.892	4269.73	16565.6	-271.548	0	5.00098	0	0	6.20652	6.1392	0.107364	121.27	-443.228	50.5773	127.196	0	57.1903	63.4423	166.498	2
6696	0	0	2696	1	231.165	0	0	103.485	127.68	-5.37377	94.2649	-63.3171	166.573	4390.41	16250	63.3171	0	5.7241	0	0	6.27077	5.77236	0.169436	180.331	-459.714	44.3945	135.118	0	49.3865	53.9914	126.754	2
6705	0	0	2705	1	256.744	0	0	142.802	113.941	-15.5741	16.0248	137.23	188.796	4400.61	16328.2	-137.23	0	6.47533	0	0	5.70185	6.24722	0.113004	131.527	-454.475	38.7846	136.203	0	46.9494	51.4684	104.832	2
6776	0	0	2776	1	199.969	0	0	102.974	96.9953	20.1573	139.227	58.1126	171.034	4364.88	16803	-58.1126	0	5.77574	0	0	5.603	5.95401	0.105312	110.448	-439.384	52.8866	136.055	0	50.8271	55.2615	108.824	2
6779	0	0	2779	1	199.62	0	0	99.738	99.8822	-39.9429	16.1632	375.741	187.455	4524.64	16029.1	-375.741	0	7.18985	0	0	5.41426	5.74034	0.151833	131.394	-442.985	52.454	153.365	0	39.6937	44.3282	167.723	2
6807	0	0	2807	1	206.883	0	0	108.085	98.7979	11.2818	33.7045	52.0303	140.168	4174.44	16509.9	-52.0303	0	4.74258	0	0	6.3352	6.49817	0.0418394	98.9994	-439.646	52.2476	124.371	0	63.5708	67.5323	133.228	2
6820	0	0	2820	1	234.395	0	0	108.648	125.747	-14.1197	35.374	-30.8243	172.543	4797.8	16009.9	30.8243	0	5.91891	0	0	5.95775	6.04092	0.128789	146.525	-458.254	43.5806	156.988	0	49.495	56.1659	117.955	2
6821	0	0	2821	1	232.324	0	0	128.483	103.84	-59.9494	127.008	-83.5869	120.409	4444.99	16217.2	83.5869	0	4.23561	0	0	6.68626	6.47338	0.0785204	137.311	-456.777	45.2544	116.586	0	66.9839	73.2763	180.204	2
6869	0	0	2869	1	235.73	0	0	116.823	118.907	12.155	37.9279	144.323	157.664	4671.87	16206.7	-144.323	0	5.36817	0	0	6.21656	5.63613	0.0850993	160.672	-461.605	43.1087	149.506	0	55.8878	63.6351	129.387	2
6884	0	0	2884	1	220.044	0	0	127.179	92.8649	-6.19928	-5.71384	234.063	140.264	4789.88	15951.3	-234.063	0	4.97097	0	0	6.273	6.31933	0.0885556	138.607	-456.641	47.9269	160.603	0	59.5495	66.9347	160.93	2
6901	0	0	2901	1	213.498	0	0	102.81	110.688	-6.17884	19.668	23.0947	159.15	4092.24	16424.2	-23.0947	0	5.42345	0	0	5.63434	5.92555	0.0441338	150.067	-443.095	48.6009	156.026	0	53.2764	57.0759	117.308	2
6902	0	0	2902	1	211.953	0	0	100.442	111.511	-77.8245	25.5258	338.633	143.268	4861.5	16219.1	-338.633	0	5.42349	0	0	6.01712	6.48872	0.0882926	137.825	-459.068	50.205	130.148	0	55.8333	62.3028	204.445	2
6943	0	0	2943	1	205.335	0	0	100.074	105.261	-25.6096	66.5907	-129.667	116.564	4211.33	16576.6	129.667	0	4.09626	0	0	6.79407	6.24072	0.203532	147.573	-452.251	53.0142	139.224	0	66.8413	70.3621	206.008	2
6969	0	0	2969	1	238.556	0	0	114.616	123.94	44.4232	-26.9819	181.058	130.684	4539.94	16171.9	-181.058	0	4.5484	0	0	6.25284	7.02983	0.0389544	127.849	-457.711	43.8304	130.807	0	66.8855	73.8813	157.182	2
6971	0	0	2971	1	183.783	0	0	113.71	70.0728	3.87057	-27.0187	287.908	125.869	4381.17	16072.3	-287.908	0	4.60315	0	0	5.88446	6.42133	0.0999159	142.881	-455.359	60.2666	138.359	0	61.3144	68.1383	186.134	2
