# Supplementary material for: CaV1 and CaV2 calcium channels mediate the release of distinct pools of synaptic vesicles
Source: eLife. 2023 Feb 23;12:e81407. doi: 10.7554/eLife.81407 (PMC10023163; doi:10.7554/eLife.81407)
Supplement: Figure 6—source data 1. [file elife-81407-fig6-data1.zip › Figure 6 - Source Data 1/ryr/3/3/cav1_to_cav1(ryr).csv]

516.129843457729
319.830007773475
229.824158333424
178.081230483411
184.0634195771
15.1581022103728
-57.0898218579568
-337.517329309951
-260.155900098835
269.737627951561
126.777741213999
-256.712044456146
83.3441294390614
21.5104715669659
434.265689629134
239.657107048584
186.550588982484
19.5628520442697
203.575482038779
305.588675834626
40.9512769524135
-139.197955341158
309.577952091495
183.373738336795
36.4996804135717
47.259990081775
-232.949845052441
-145.318395083665
-316.325021587989
-364.42045925739
28.6990698003647
9.25755231770745
-24.785639946982
191.111423858636
-24.7062552147909
8.19175157448262
-113.408771265331
111.852264498109
153.273040480259
175.310807619957
44.9963798829995
214.232888308718
120.118827070364
64.1657518312968
5.18144933627991
224.317314220587
10.7045052002868
-84.3005165242612
-289.98396840382
-2.78175989643933
379.478661285963
51.6495703615947
230.426200671678
-368.587508825989
159.062048124972
-264.631240185216
-88.4565925036986
-411.912122559501
-51.9201070743384
23.7711981528482
-272.412166425622
-455.226563635264
250.324734675154
90.5236023499492
-20.2541841921156
-475.604860783464
-60.7266453142292
169.8801577616
-547.687194945334
371.015838629417
99.3448442236477
485.930917789814
-8.61668754370476
-3.289830106316
231.172364390248
26.7037622791104
31.2792589410383
277.516460491293
398.876920180004
205.219216475654
232.508340055629
-10.8367357144707
-530.875566092354
54.2709672080382
119.490318339838
-149.058059537609
-31.2190722277701
-421.953501805434
-12.6978566729049
-541.275199618936
-481.898776306671
142.479821806684
-116.196955845349
-69.2346193565809
-55.5390474382839
-130.252124255354
-166.424952305553
147.738021924102
205.907557217608
26.6649475450649
161.094100657583
25.5611682232666
29.7775069103409
312.454430408316
125.280374062702
29.7179151947985
211.260524513764
-453.639567386956
474.007625932449
114.991049216856
-126.033508834178
-284.253356587124
17.6123249306984
62.7412993956805
266.274317955675
24.4353671066838
-185.449014579784
-589.009677290085
147.254613400595
-509.147637723116
-301.243983012564
172.947070704678
-63.7368851518386
-43.7050589732662
178.688694760023
30.7841740376425
228.195538870677
141.985459276779
138.692881437422
351.64292879805
221.134897252596
-545.303341021456
-177.293072691224
10.6867554727123
-532.969137391963
39.4421888906909
76.8789353415414
269.950278425233
143.710725983543
7.56537154181206
148.283365466195
40.3177165187353
154.090880209151
60.0227766530388
326.603380319502
125.683992621633
-390.696397964459
404.15213052438
147.907252071207
26.8727753653948
139.000174288651
43.076056057198
193.827934141042
58.9610350845505
-396.225804924852
-74.1568246015122
-351.441748038671
-265.251747030763
-389.660939011892
-214.802070459433
-71.0810342255772
-289.730648078597
18.7473017813918
18.0956402247775
234.908359487425
94.1010151845185
76.7225818570714
230.110935794513
-364.870247421233
202.72291832233
144.042145349427
-406.511899900583
-415.956556953623
-93.3152339798435
-148.458871696124
-543.667182911489
163.288073966762
-431.117517145667
347.310336309165
-33.7853527849948
114.778581776613
388.461793107395
-414.608186703214
222.30998234951
-460.717839812487
60.533995492593
40.612027488909
