# Supplementary material for: CaV1 and CaV2 calcium channels mediate the release of distinct pools of synaptic vesicles
Source: eLife. 2023 Feb 23;12:e81407. doi: 10.7554/eLife.81407 (PMC10023163; doi:10.7554/eLife.81407)
Supplement: Figure 6—source data 1. [file elife-81407-fig6-data1.zip › Figure 6 - Source Data 1/ryr/3/3/cav1_to_nrx.csv]

705.444100270224
501.70957025198
357.574181352273
297.291641175507
368.392593354689
367.986059358545
352.923197620063
-20.1176623399733
217.200721207118
301.004591529847
271.81643468527
178.331117413796
422.853874439385
373.480412171755
589.434013084658
429.622276256938
437.406321726176
429.18574144484
354.831062431795
350.92347061018
352.206540360503
81.0821705534036
552.698479440676
467.037249667126
328.297387425331
207.660931131244
217.096750849259
142.089244874307
96.1993350244556
91.9745546990725
296.525883018658
459.357698608779
307.95443294741
472.595003179626
283.385374478081
153.065729026586
286.167602911793
345.140517191156
194.49277501221
337.5411543999
372.724367237648
305.9807015348
207.719046596307
403.281634061874
384.007623463634
371.583951336906
427.91305683049
346.37787438102
168.906580151102
414.383132778079
487.383125411221
386.230657709828
356.830826588795
43.1202788108749
344.795680133426
120.34331476343
34.2590282553429
5.4829808336799
288.499889823559
244.360428290393
27.7673449403519
82.2296187745669
399.274174482265
433.396982483086
327.627246891579
50.4606620425893
184.987906499748
514.312357108794
-201.263368691365
426.383174613728
443.533410621454
697.509291507014
226.785452923195
391.425368150931
339.905000304478
210.285599436898
283.442169528802
342.796902872917
492.992721932897
437.393442971379
343.242501756306
54.2895544351886
-118.199537788852
375.557917554019
307.715591495045
20.9819064115964
339.267225855407
66.3106085324853
372.685733899774
-196.633558490823
-107.86352101919
469.8875005755
248.554598071665
237.694815171842
130.779947774725
227.771375220909
243.846764582533
513.395358507109
359.177786568882
415.923524578891
298.730564691661
467.909296873557
247.526219298197
402.406706963568
315.786023738423
425.699597051547
318.85373967592
-196.670072776862
625.365529475743
221.649801518333
309.680690385736
76.3708015175816
396.71833834449
336.340175667105
547.440276446961
312.230726340966
84.7472436939624
-322.452551629543
444.473334718525
-34.2361619126532
72.4132092031596
332.903890734955
390.971658197308
383.986632663102
525.122748268457
319.555822549017
571.041153837772
417.635860359054
252.125411475756
453.249236545986
469.150889565744
-105.754407140601
87.81868831467
412.108631065204
-126.00443237662
270.710320539571
283.794551904261
438.139579270044
457.127489384658
137.0407215533
355.095092064399
400.262929444518
266.031918862203
400.104757312127
456.632355128098
399.448010806658
-104.364076401947
552.015881296118
329.734279190618
294.900484462005
355.344779870358
446.354556082211
430.608479642478
227.565506654861
32.9899364952362
287.674926070949
-28.4640102212325
-115.004741966295
74.8230526580428
139.969237414796
127.466835215304
-39.9015232632373
377.883036641557
331.020553245951
257.299739218635
325.055410117435
312.118264167688
395.554523699515
70.8503638551301
438.146468282621
527.873463636019
-44.5716165066588
-34.1147877554686
284.774484459756
206.894513742733
-268.726562440934
509.385214448332
18.8658197963123
536.309011100464
319.106169593768
336.023548038314
594.661367121413
102.204906129538
328.995781363676
-46.7633275715416
367.075474569583
462.141763705826
