# Supplementary material for: CaV1 and CaV2 calcium channels mediate the release of distinct pools of synaptic vesicles
Source: eLife. 2023 Feb 23;12:e81407. doi: 10.7554/eLife.81407 (PMC10023163; doi:10.7554/eLife.81407)
Supplement: Figure 6—source data 1. [file elife-81407-fig6-data1.zip › Figure 6 - Source Data 1/ryr/3/3/cav1_to_ryr.csv]

-211.53101282143
-15.2311771371751
74.7746723028758
126.517600152889
120.5354110592
289.440728425927
361.688652494257
642.11615994625
564.754730735134
34.8612026847386
177.821089422301
561.310875092446
221.254701197238
283.088359069334
-129.666858992834
64.9417235877154
118.048241653816
285.03597859203
101.02334859752
-0.989845198326293
263.647553683886
443.796785977458
-4.97912145519513
121.225092299504
268.099150222728
257.338840554525
537.54867568874
449.917225719964
620.923852224289
669.019289893689
275.899760835935
295.341278318592
329.384470583282
113.487406777664
329.305085851091
296.407079061817
418.007601901631
192.74656613819
151.325790156041
129.288023016343
259.6024507533
90.3659423275822
184.480003565935
240.433078805003
299.41738130002
80.2815164157128
293.894325436013
388.899347160561
594.582799040119
307.380590532739
-74.8798306496628
252.949260274705
74.1726299646216
673.186339462289
145.536782511328
569.230070821515
393.055423139998
716.510953195801
356.518937710638
280.827632483451
577.010997061921
759.825394271564
54.2740959611456
214.07522828635
324.853014828415
780.203691419763
365.325475950529
134.7186728747
852.286025581634
-66.4170079931173
205.253986412652
-181.332087153514
313.215518180004
307.888660742616
73.4264662460519
277.895068357189
273.319571695261
27.0823701450063
-94.2780895437045
99.3796141606454
72.090490580671
315.43556635077
835.474396728654
250.327863428261
185.108512296461
453.656890173908
335.81790286407
726.552332441734
317.296687309205
845.874030255236
786.49760694297
162.119008829615
420.795786481649
373.833449992881
360.137878074584
434.850954891654
471.023782941853
156.860808712197
98.6912734186917
277.933883091235
143.504729978717
279.037662413033
274.821323725959
-7.85559977201592
179.318456573597
274.880915441501
93.3383061225359
758.238398023255
-169.408795296149
189.607781419443
430.632339470478
588.852187223423
286.986505705601
241.857531240619
38.324512680625
280.163463529616
490.047845216084
893.608507926385
157.344217235704
813.746468359415
605.842813648864
131.651759931621
368.335715788138
348.303889609566
125.910135876276
273.814656598657
76.4032917656223
162.613371359521
165.905949198877
-47.0440981617503
83.463933383704
849.902171657755
481.891903327523
293.912075163587
837.567968028263
265.156641745609
227.719895294758
34.648552211067
160.888104652757
297.033459094488
156.315465170104
264.281114117564
150.507950427149
244.576053983261
-22.0045496832026
178.914838014667
695.295228600758
-99.5532998880808
156.691578565093
277.726055270905
165.598656347649
261.522774579102
110.770896495258
245.637795551749
700.824635561152
378.755655237812
656.040578674971
569.850577667063
694.259769648192
519.400901095732
375.679864861877
594.329478714897
285.851528854908
286.503190411522
69.6904711488751
210.497815451781
227.876248779228
74.4878948417863
669.469078057533
101.87591231397
160.556685286872
711.110730536882
720.555387589922
397.914064616143
453.057702332424
848.266013547789
141.310756669538
735.716347781967
-42.7115056728653
338.384183421294
189.820248859687
-83.8629624710957
719.207017339513
82.2888482867893
765.316670448787
244.064835143707
263.986803147391
