# Supplementary material for: CaV1 and CaV2 calcium channels mediate the release of distinct pools of synaptic vesicles
Source: eLife. 2023 Feb 23;12:e81407. doi: 10.7554/eLife.81407 (PMC10023163; doi:10.7554/eLife.81407)
Supplement: Figure 6—source data 1. [file elife-81407-fig6-data1.zip › Figure 6 - Source Data 1/ryr/3/3/nrx_to_nrx(cav1).csv]

-95.2130500851126
95.7918011250877
133.730490186426
47.7475859627084
-63.0010916479514
-53.1860992217371
40.3150275005919
72.6765258733958
-110.120476600405
81.6147571393176
-84.0485783169752
-37.042973350799
-69.6784982681238
-94.5581907219967
11.9714106653155
-58.2284872165073
7.4220743720507
-132.723689321236
51.7036686282827
-115.046677965867
49.209337593069
15.6159112228088
108.521527160467
46.3051246236846
-61.1914354593246
-74.4236472821285
-69.7024161878617
29.6445510051326
-30.3416947375517
26.9180369213173
-99.9642842715148
7.80573725384238
-92.0273522292846
72.1111546601642
67.5124806826079
-84.5290346276852
12.8801539134147
-91.5637336402178
-57.8186482824785
-48.567988393319
-60.1698978207605
-70.2711825664555
-111.792342379355
140.408605216604
71.7130613500885
-36.2582004625838
5.65789558271354
-33.5882439921406
23.8481478761205
-48.25438298874
64.4076358533948
80.4047162862389
-22.3305107649176
95.1040626799841
103.719628046892
36.6514174318872
-19.3962471509003
-19.4637501248872
-118.104206456275
-82.9284513101229
-59.7817564714423
-30.7699787484235
142.210903696163
-106.791560768328
-73.7698760987078
36.7416589429358
-134.431166864189
-104.907278407471
88.6313390649939
81.6411725799044
100.544357026503
51.5156344354218
37.0372003410193
47.0023909590418
66.6875143286525
101.632641676541
23.3831619705452
-72.5475694706693
26.8302007526199
-77.8119087661362
152.761134287766
-12.4680655205811
61.1585848507748
-114.793027291034
12.0013645791041
8.77924916808479
94.5352506999025
65.1977412031756
-93.8533774430725
82.4575038105995
-0.489571783593419
-55.1526094045912
167.28910082883
74.0168570947462
13.9101309373764
-113.202441535719
-19.3838856205984
-131.207118384151
-139.35194163859
21.4401935145997
52.7513839449184
-32.873054681957
159.031391655775
-103.40155675049
94.4088248438147
-79.3868785322884
-131.072579506821
-32.194279675281
-25.3887457143246
-113.729838967916
114.135558174017
36.1096830505721
-58.0853151669253
-137.927264844078
-90.1083013679126
99.6493859505281
16.639995560563
104.924809687256
88.2665964599018
118.363923874769
89.1456219308857
105.595657980681
93.0673158656264
-69.5218859384258
193.366803521993
164.626930039974
-35.9846429397257
-145.807210975247
47.8196660860813
-62.8763167975485
42.1450650867682
-74.2599573556945
