# Supplementary material for: CaV1 and CaV2 calcium channels mediate the release of distinct pools of synaptic vesicles
Source: eLife. 2023 Feb 23;12:e81407. doi: 10.7554/eLife.81407 (PMC10023163; doi:10.7554/eLife.81407)
Supplement: Figure 6—source data 1. [file elife-81407-fig6-data1.zip › Figure 6 - Source Data 1/ryr/3/3/nrx_to_nrx(ryr).csv]

342.134599814999
663.059011348614
639.094574199913
571.750173483422
544.929447251712
518.137755769241
525.302661006041
655.504412818766
542.785000881262
556.601235341923
602.929953430616
522.222095034891
506.774167410575
627.425237634503
660.809325207987
350.882837660318
500.65561779507
536.910322315352
555.099060639002
476.504512923348
549.889509842804
647.999862976261
544.46021519323
544.450488510409
478.79473451392
569.256573773288
495.399931287047
529.346850038524
677.762145723886
609.323095285468
613.510267853948
496.63274203179
542.127911662166
542.066022960644
531.265569614485
666.63346878216
552.148886341447
561.914403384751
652.728845743673
555.745123917415
508.949757358205
