# Supplementary material for: CaV1 and CaV2 calcium channels mediate the release of distinct pools of synaptic vesicles
Source: eLife. 2023 Feb 23;12:e81407. doi: 10.7554/eLife.81407 (PMC10023163; doi:10.7554/eLife.81407)
Supplement: Figure 6—source data 1. [file elife-81407-fig6-data1.zip › Figure 6 - Source Data 1/ryr/3/3/ryr_to_nrx.csv]

-100.830502580737
103.106605822361
109.207091719174
10.0650031183468
-41.5280634716182
-79.4724864424261
40.8084784547991
78.8818857127699
-140.342146425714
55.3940743334824
-65.3349580356316
-2.58674109976528
-91.4304215369739
-131.916347752513
-26.7698957029534
-58.1429993177862
42.2910643455289
-117.752802116242
23.6717819000023
-100.239185754834
80.2877909766939
58.0095569099885
108.492525468686
15.1470699404472
-23.5470493290068
-88.3305607354669
-67.477698534396
50.7465310632833
-3.1987671834122
37.4827314776703
-101.271127626667
-32.6007307007058
-91.0707133590568
96.0725368894782
49.0343417273489
-116.373620026719
-13.1111736972834
-106.067637373981
-25.3087081212543
-64.5267864705274
-81.2339503745789
-78.0453661851934
-106.944645875374
141.795848514337
73.7784028421593
-4.33421197819371
-28.2441693382516
-55.2923901872218
55.730336479668
-25.9653518641808
77.2388619280737
96.8688481633835
-22.0966167948955
121.078703698075
128.206097199803
49.3315935170885
14.5486516937544
-24.4037622274354
-107.243470627791
-68.668426492799
-92.5541707709581
-28.1796049679779
131.969056633647
-135.72272386367
-51.2950321129629
65.4713853215835
-169.102630106077
-79.8551658920496
100.293666962159
88.0592070750936
85.0864591128175
65.2070069152978
33.3625995846996
20.3905613472125
91.8537228950518
91.7487886510808
55.6973957958617
-108.784240340681
31.7664484322922
-54.4269195571906
154.019350606919
12.1510398309965
58.6040621811626
-112.084195923975
-4.45404092676108
-16.9782994790821
77.0203995930788
35.1389404819674
-110.410985968942
97.0993293248648
9.30984115852334
-28.9677864563309
172.624397269446
78.2984914221106
27.4678636416847
-131.483993287948
-31.4901641045235
-134.612461947847
-164.731624864462
56.8384169179335
39.0660905583172
10.2260912012589
153.798559803452
-108.398618558445
114.705715804534
-70.6318248332809
-156.028838183092
3.69035018133764
-53.3611522443152
-101.115968420585
117.398739830493
0.992135044863971
-89.8450271238471
-164.26164884456
-75.1879867863299
122.412249616234
14.2124196772675
94.7544471674591
93.4288299796535
141.334971231207
79.0004967857349
122.764608294821
81.7843344421926
-36.3523550100908
202.665709552832
178.641442969676
-11.311291029926
-189.917999157404
20.2038325189533
-80.3888285659468
3.61219571359652
-67.809000754969
