# Supplementary material for: CaV1 and CaV2 calcium channels mediate the release of distinct pools of synaptic vesicles
Source: eLife. 2023 Feb 23;12:e81407. doi: 10.7554/eLife.81407 (PMC10023163; doi:10.7554/eLife.81407)
Supplement: Figure 6—source data 1. [file elife-81407-fig6-data1.zip › Figure 6 - Source Data 1/ryr/3/3/ryr_to_ryr(cav1).csv]

-324.442867277809
141.83724488022
130.283279260231
23.4337092774567
23.2179828509779
-14.0423050957943
-20.3946693142479
142.232777631225
-27.9240909545315
-36.3374191939038
50.5043177602038
-12.8520666021395
-56.8958133741125
99.8271647195616
105.144994232209
-229.501134028982
-52.201081899706
-42.796744272644
-2.46581505086033
-74.2062904596023
-36.934556895465
96.0914312137429
-1.6809322833069
-8.16411372177936
-98.6164316515569
-1.94409784889467
-58.6737786774738
-31.8666803048254
112.429135111945
90.1918584350733
27.1556188656887
-91.1448748359198
-4.14496427702397
-48.9208225430848
-18.385058253436
93.3839283035177
-7.88265126790975
64.8460318989819
119.254400927928
33.3776197953957
-50.7922350793924
