# Supplementary material for: CaV1 and CaV2 calcium channels mediate the release of distinct pools of synaptic vesicles
Source: eLife. 2023 Feb 23;12:e81407. doi: 10.7554/eLife.81407 (PMC10023163; doi:10.7554/eLife.81407)
Supplement: Figure 6—source data 1. [file elife-81407-fig6-data1.zip › Figure 6 - Source Data 1/ryr/3/3/ryr1_to_cav1.csv]

-19.8440366415089
446.43607551652
434.882109896531
328.032539913756
327.816813487278
290.556525540505
284.204161322052
446.831608267525
276.674739681768
268.261411442396
355.103148396503
291.74676403416
247.703017262187
404.425995355861
409.743824868508
75.0976966073176
252.397748736594
261.802086363656
302.133015585439
230.392540176697
267.664273740835
400.690261850043
302.917898352993
296.43471691452
205.982398984743
302.654732787405
245.925051958826
272.732150331474
417.027965748244
394.790689071373
331.754449501988
213.45395580038
300.453866359276
255.678008093215
286.213772382864
397.982758939817
296.71617936839
369.444862535282
423.853231564228
337.976450431695
253.806595556907
