# Supplementary material for: CaV1 and CaV2 calcium channels mediate the release of distinct pools of synaptic vesicles
Source: eLife. 2023 Feb 23;12:e81407. doi: 10.7554/eLife.81407 (PMC10023163; doi:10.7554/eLife.81407)
Supplement: Figure 6—source data 1. [file elife-81407-fig6-data1.zip › Figure 6 - Source Data 1/ryr/3/4.csv]

image-ID	cycle	z-step	frame	accum	photon-count	photon-count11	photon-count12	photon-count21	photon-count22	psfx	psfy	psfz	psf-photon-count	x	y	z	stdev	amp	background11	background12	background21	background22	maxResidualSlope	chisq	log-likelihood	accuracy	llr	time-point	precisionx	precisiony	precisionz	vis-probe
13	0	0	13	1	211.829	109.66	102.169	0	0	24.1328	70.182	-66.9667	143.246	8247.65	15476.8	66.9667	0	4.39218	3.98252	4.30265	0	0	0.133996	148.137	-424.027	60.8954	155.765	0	53.6088	52.5949	156.948	0
16	0	0	16	1	230.786	129.348	101.438	0	0	38.3778	63.6538	109.878	179.966	8233.4	15583	-109.878	0	5.76552	3.73225	4.78846	0	0	0.0842455	214.461	-440.406	54.9239	1	0	43.8145	43.6006	136.035	0
24	0	0	24	1	214.002	126.615	87.3869	0	0	-18.0117	72.5571	264.759	122.627	8190.13	15873	-264.759	0	4.27386	4.10519	4.96196	0	0	0.117221	238.395	-450.425	61.5996	165.647	0	62.5164	63.9489	222.291	0
31	0	0	31	1	236.838	141.95	94.8877	0	0	1.4429	-32.8845	-287.959	144.94	8967.96	15679.5	287.959	0	4.66666	4.62955	4.20648	0	0	0.131838	211.754	-451.812	53.7635	199.275	0	49.6921	50.5583	205.73	0
39	0	0	39	1	247.14	144.382	102.758	0	0	17.2198	-17.2672	150.883	160.716	9151.5	15464.6	-150.883	0	5.32022	3.53897	4.33292	0	0	0.10796	195.602	-439.531	49.4601	181.329	0	45.7974	46.6005	148.118	0
42	0	0	42	1	164.786	92.6844	72.1011	0	0	-32.3258	35.9055	-83.0286	121.626	8204.45	15610.7	83.0286	0	3.77664	3.61174	4.41574	0	0	0.148564	261.669	-439.247	83.4862	173.883	0	59.9721	59.8755	179.879	0
54	0	0	54	1	260.287	166.59	93.6971	0	0	75.5021	29.9255	-64.2212	181.874	8196.28	15816	64.2212	0	5.57684	4.1043	5.31232	0	0	0.121488	172.995	-445.082	48.4331	167.473	0	43.5642	44.9867	130.776	0
88	0	0	88	1	270.292	176.37	93.922	0	0	7.30251	118.377	354.911	204.41	8563.46	16425.2	-354.911	0	7.54082	3.79902	4.83731	0	0	0.107456	179.349	-440.543	45.234	160.281	0	40.2544	41.3875	163.23	0
90	0	0	90	1	197.28	119.081	78.1984	0	0	20.2689	13.6164	107.478	134.557	8251.51	15732.7	-107.478	0	4.33949	3.71508	4.11471	0	0	0.0887421	255.654	-440.654	65.6429	174.898	0	55.7642	55.9309	165.868	0
95	0	0	95	1	214.255	104.772	109.484	0	0	25.6134	-14.1162	-101.561	119.185	8943.79	15660.7	101.561	0	3.68773	3.67009	4.43668	0	0	0.0978273	226.558	-437.549	59.6017	1	0	60.3137	61.4836	188.758	0
103	0	0	103	1	213.342	112.488	100.854	0	0	-4.17231	55.4916	75.3028	150.229	8176.29	15591.1	-75.3027	0	4.77731	3.51631	3.86671	0	0	0.136655	216.926	-436.328	58.5287	180.659	0	48.8032	49.0851	149.456	0
106	0	0	106	1	297.217	168.033	129.184	0	0	18.9353	36.8081	72.4951	213.862	8452.17	15809.1	-72.4951	0	6.78549	4.11829	4.3939	0	0	0.209528	289.192	-463.459	40.1843	1	0	37.1833	38.6988	115.026	0
107	0	0	107	1	223.57	130.496	93.074	0	0	109.9	-23.6101	9.34439	164.078	8660.18	15769.9	-9.34439	0	5.16078	3.89935	4.29225	0	0	0.0913337	199.143	-443.575	56.6814	186.117	0	46.682	47.4785	137.617	0
109	0	0	109	1	243.162	145.521	97.6404	0	0	66.6465	-9.98227	10.428	158.18	8603.77	15656.6	-10.428	0	4.95337	4.07505	5.05735	0	0	0.103066	214.52	-459.594	52.393	183.668	0	50.2409	51.8879	147.912	0
111	0	0	111	1	170.104	98.1041	71.9994	0	0	23.7127	50.5689	319.799	130.444	9045.35	15297.1	-319.799	0	4.69666	2.84815	4.31293	0	0	0.0558585	187.684	-419.857	76.9744	166.006	0	52.4961	53.5107	223.246	0
112	0	0	112	1	253.845	155.351	98.4944	0	0	-9.15231	13.0582	74.0622	200.616	8779.23	15533.9	-74.0622	0	6.41723	3.93328	4.31413	0	0	0.0903072	213.997	-457.551	48.4295	1	0	39.7081	40.486	117.515	0
132	0	0	132	1	195.076	141.688	53.388	0	0	54.3606	72.2754	250.56	164.497	8915.04	16272	-250.56	0	5.64672	3.55871	4.1848	0	0	0.0452109	175.12	-447.71	66.3508	196.686	0	46.7766	47.7252	164.509	0
136	0	0	136	1	270.485	181.629	88.8557	0	0	-9.04721	66.1381	198.304	193.295	8878.79	16178.4	-198.304	0	6.48386	3.49346	4.36148	0	0	0.0959188	213.113	-445.554	44.236	1	0	40.0839	41.4412	136.921	0
139	0	0	139	1	234.364	154.121	80.2431	0	0	58.872	30.6379	303.965	140.392	8910.53	15516.3	-303.965	0	5.00824	3.03902	4.37862	0	0	0.0791079	292.477	-442.187	51.9381	1	0	50.1715	53.7145	201.402	0
142	0	0	142	1	254.537	122.19	132.347	0	0	32.3167	-26.4804	-455.727	164.266	8937.08	15673.1	455.727	0	5.64988	3.21899	4.18182	0	0	0.0577074	315.806	-447.338	46.9955	1	0	47.4949	46.7404	237.203	0
145	0	0	145	1	298.465	202.772	95.6936	0	0	32.3372	109.146	248.534	225.198	8737.74	16334.8	-248.534	0	7.72127	4.06221	4.31934	0	0	0.0752173	227.06	-451.8	39.8461	198.724	0	36.9775	37.5641	122.956	0
146	0	0	146	1	187.239	118.095	69.1439	0	0	61.4483	-6.1897	397.555	140.005	8608.97	16350.4	-397.555	0	5.40671	3.65699	4.03457	0	0	0.222868	180.308	-437.348	69.8424	174.825	0	55.5347	57.6857	239.743	0
146	0	0	146	1	233.697	132.814	100.883	0	0	44.0568	123.331	131.836	149.635	9224.32	15722.6	-131.836	0	4.83564	3.60129	4.24115	0	0	0.0800852	185.105	-441.549	52.9925	179.679	0	49.1101	50.192	154.746	0
156	0	0	156	1	175.119	85.7024	89.4165	0	0	36.0331	-7.78075	-109.141	159.385	8136.09	15554.7	109.141	0	4.91827	3.29891	4.1685	0	0	0.0377812	123.861	-418.179	75.3667	1	0	45.6289	45.9543	141.366	0
195	0	0	195	1	251.705	132.844	118.862	0	0	108.808	-87.2746	-272.11	161.708	9159.57	15534.6	272.11	0	5.23113	3.25533	4.28842	0	0	0.0748894	271.013	-455.707	47.8364	210.316	0	45.3045	45.8024	155.875	0
213	0	0	213	1	236.129	109.433	126.696	0	0	6.34816	31.6618	-76.3667	150.978	8863.39	15615	76.3667	0	4.65197	3.17799	3.90868	0	0	0.0411335	221.083	-426.52	51.0553	1	0	47.397	48.1061	146.687	0
236	0	0	236	1	209.178	128.267	80.9117	0	0	56.5132	46.8925	249.17	153.69	8414.59	15500.1	-249.17	0	5.28357	3.13258	3.75664	0	0	0.132755	178.001	-425.212	58.9212	176.872	0	47.3069	48.4697	170.057	0
239	0	0	239	1	231.275	142.536	88.7386	0	0	34.7959	1.35402	225.207	190.937	8436.3	15545.6	-225.207	0	6.52935	2.74681	3.84706	0	0	0.0908404	246.967	-427.889	51.4389	1	0	38.0543	39.7099	136.022	0
246	0	0	246	1	206.006	99.4289	106.578	0	0	92.9386	91.3921	56.3176	162.157	8577.48	15654.9	-56.3176	0	5.08937	3.22634	4.37997	0	0	0.217327	230.959	-441.898	61.4683	184.327	0	46.9351	48.5226	139.552	0
247	0	0	247	1	183.13	95.5195	87.611	0	0	3.55249	53.5113	146.975	133.157	9264.83	15393.8	-146.975	0	4.3525	2.86392	3.85905	0	0	0.141139	175.691	-418.893	69.0526	175.685	0	52.9007	53.4316	166.763	0
247	0	0	247	1	208.764	118.128	90.6358	0	0	-41.8884	41.737	289.508	120.195	8512.99	15704.5	-289.508	0	4.28867	3.16637	3.69861	0	0	0.175742	223.311	-423.55	59.0318	1	0	58.4746	62.0535	217.857	0
285	0	0	285	1	209.325	115.393	93.9324	0	0	42.098	-48.3543	427.407	149.953	8727.98	15396	-427.407	0	6.02663	2.29641	3.52872	0	0	0.019585	272.246	-426.74	56.4342	188.923	0	44.4161	48.3159	230.853	0
298	0	0	298	1	231.093	136.126	94.9664	0	0	33.2246	40.3884	100.898	178.517	8537.54	15506.6	-100.898	0	5.71292	2.6205	3.39271	0	0	0.13102	233.945	-417.123	50.5675	181.391	0	39.6649	41.0339	127.693	0
324	0	0	324	1	228.866	128.38	100.485	0	0	-93.0899	152.13	-209.129	145.706	8265.21	15693.8	209.129	0	4.70546	3.48731	3.31807	0	0	0.158723	257.772	-428.401	52.6253	1	0	46.9074	46.5707	161.283	0
326	0	0	326	1	193.153	123.049	70.1035	0	0	7.1895	80.2103	313.663	132.056	8563.57	16164.4	-313.663	0	4.73025	3.08057	3.78106	0	0	0.0989805	158.223	-421.581	65.0114	159.62	0	55.8623	56.6383	206.781	0
331	0	0	331	1	203.454	112.573	90.8806	0	0	96.3266	-54.8778	28.3697	126.008	8075.79	15801.2	-28.3697	0	4.02083	2.90274	3.58074	0	0	0.0942582	266.516	-427.807	60.0816	1	0	52.9133	55.2294	158.716	0
343	0	0	343	1	193.029	108.703	84.3259	0	0	6.80514	-9.39039	148.238	170.143	8165.31	15556.4	-148.238	0	5.62061	3.18036	3.80815	0	0	0.0674899	192.958	-428.075	65.3938	176.634	0	42.2969	43.0687	140.304	0
364	0	0	364	1	194.572	103.546	91.026	0	0	11.9571	81.0359	52.901	120.407	8259.82	15465.9	-52.901	0	3.78774	2.95902	3.33115	0	0	0.162734	212.636	-417.817	63.0963	170.405	0	58.7264	57.3776	169.244	0
367	0	0	367	1	220.935	109.861	111.074	0	0	17.5989	51.4178	-49.2143	131.212	8951.8	15296.2	49.2143	0	4.03886	2.78497	3.48886	0	0	0.0443305	167.613	-416.985	53.8901	153.558	0	51.9197	52.3549	156.029	0
405	0	0	405	1	212.885	125.654	87.2317	0	0	12.3624	106.045	169.687	159.246	8857.38	15540.6	-169.687	0	5.24558	2.56044	2.87767	0	0	0.12484	181.322	-418.244	54.7618	161.623	0	43.0238	44.9097	144.11	0
694	0	0	694	1	216.971	105.903	111.068	0	0	-9.3565	129.069	53.9154	145.924	8181.48	15617.2	-53.9154	0	4.61402	2.21821	3.24869	0	0	0.166628	269.547	-418.896	53.412	218.787	0	46.1173	46.1636	139.671	0
716	0	0	716	1	201.381	85.5491	115.832	0	0	9.96043	64.6113	-32.5844	136.574	8959.44	15681.7	32.5844	0	4.21526	2.02485	3.08906	0	0	0.182898	234.841	-418.863	57.5893	1	0	48.1832	48.2251	143.35	0
734	0	0	734	1	195.934	88.4218	107.512	0	0	130.885	-76.709	-451.696	147.945	8738.85	15623.7	451.696	0	5.1313	2.66888	3.2843	0	0	0.0725508	226.991	-427.1	61.7012	1	0	49.2348	47.8205	242.923	0
742	0	0	742	1	180.858	76.9402	103.918	0	0	-10.8824	107.076	-234.101	131.822	8681.3	15539.5	234.101	0	4.13159	2.6724	3.54632	0	0	0.14666	236.368	-419.343	68.7763	1	0	53.1297	51.9462	182.544	0
750	0	0	750	1	211.614	117.403	94.2104	0	0	-44.9371	32.7145	-22.0345	120.196	8316.72	15713.6	22.0345	0	3.77242	2.72586	3.24175	0	0	0.0981597	202.859	-411.386	56.2112	1	0	56.7288	56.6452	165.569	0
754	0	0	754	1	201.297	125.359	75.938	0	0	-17.1474	125.684	319.757	189.605	8089.61	15720.3	-319.757	0	6.8458	2.24118	2.98576	0	0	0.183691	243.57	-414.706	58.0051	185.906	0	35.7308	36.6853	142.479	0
760	0	0	760	1	212.689	97.2705	115.418	0	0	44.5371	-46.5405	-211.419	135.885	9024.52	15493.8	211.419	0	4.28033	2.5146	3.38272	0	0	0.107513	223.528	-419.245	55.6393	1	0	48.5413	49.1228	159.783	0
794	0	0	794	1	193.704	115.944	77.7596	0	0	-33.9137	132.098	116.726	152.383	8305.69	15614.2	-116.726	0	4.95073	2.53867	2.92118	0	0	0.166886	237.014	-420.806	61.4189	1	0	46.0645	45.0649	139.194	0
816	0	0	816	1	205.261	105.963	99.2981	0	0	20.1921	0.504365	21.5449	161.063	8351.25	15646.1	-21.5449	0	5.06204	2.46341	3.18227	0	0	0.0417498	214.946	-409.741	57.5882	1	0	44.0487	43.6781	128.223	0
826	0	0	826	1	214.063	102.912	111.152	0	0	155.084	46.5696	364.121	137.918	8714.66	15699.7	-364.121	0	5.183	2.63754	3.71681	0	0	0.114554	220.301	-425.996	56.0624	1	0	52.2024	52.0115	217.607	0
838	0	0	838	1	160.881	89.0056	71.8755	0	0	96.7378	-41.3681	238.211	134.349	8573.68	15488.7	-238.211	0	4.69092	2.17087	3.09751	0	0	0.0763638	200.978	-404.376	76.2898	171.514	0	47.5269	50.4942	177.993	0
862	0	0	862	1	273.627	129.668	143.959	0	0	68.059	21.8903	64.4033	232.147	8502.7	15724.4	-64.4033	0	7.34069	2.40775	3.22422	0	0	0.0194982	160.669	-419.188	40.8898	201.48	0	31.1215	32.6346	96.9061	0
864	0	0	864	1	169.953	118.96	50.9936	0	0	-4.21543	137.932	440.432	140.562	8674.64	15608.3	-440.432	0	5.57881	2.6322	2.74699	0	0	0.0773814	152.973	-407.199	71.8986	159.793	0	51.2568	54.1773	246.35	0
870	0	0	870	1	242.896	137.329	105.567	0	0	13.3269	53.9424	245.55	224.426	8457.77	15592.7	-245.55	0	7.71063	2.16937	3.15576	0	0	0.114294	181.619	-413.245	46.5067	1	0	31.668	33.3927	115.863	0
874	0	0	874	1	254.602	136.698	117.903	0	0	16.2778	34.5347	183.481	183.324	8355.16	15711.7	-183.481	0	6.10256	2.3037	3.08829	0	0	0.178635	267.091	-419.762	44.1562	1	0	38.6727	38.5734	123.785	0
885	0	0	885	1	241.414	131.418	109.996	0	0	13.613	12.8212	4.57927	227.588	8357.83	15633.8	-4.57927	0	7.11252	2.71583	2.68353	0	0	0.10874	253.367	-426.495	47.1032	1	0	32.1735	31.9582	96.2004	0
888	0	0	888	1	202.922	105.388	97.5333	0	0	67.1683	21.4374	20.5512	126.861	8304.27	15625.2	-20.5512	0	3.95912	2.67939	3.51288	0	0	0.0371321	231.286	-422.238	59.5841	185.64	0	56.062	54.8645	159.809	0
905	0	0	905	1	234.525	133.151	101.373	0	0	65.3789	61.4899	130.885	217.666	8306.06	15684.8	-130.885	0	7.03056	2.04914	2.86868	0	0	0.148869	215.387	-416.414	47.8285	207.885	0	32.904	32.5675	101.69	0
923	0	0	923	1	223.249	118.479	104.771	0	0	46.6506	57.929	-67.1415	162.636	8324.79	15688.4	67.1415	0	4.97836	2.45913	2.97441	0	0	0.143377	192.353	-411.028	51.6985	203.654	0	42.6119	42.5811	127.597	0
931	0	0	931	1	181.138	95.4108	85.727	0	0	57.5569	-39.0544	-4.28516	126.757	8712.52	15885	4.28516	0	3.9877	2.3841	3.03705	0	0	0.0696052	172.943	-402.522	66.4837	152.77	0	51.6328	53.3405	151.344	0
932	0	0	932	1	186.727	108.315	78.4122	0	0	56.391	120.549	251.993	115.139	8913.01	15725.4	-251.993	0	3.95369	2.72752	3.26599	0	0	0.0664343	203.381	-410.771	65.5986	1	0	58.5813	58.9157	205.059	0
936	0	0	936	1	190.033	89.6529	100.38	0	0	17.4978	52.9931	-17.6619	164.984	8852.24	15792.9	17.6619	0	5.10374	2.45002	2.72809	0	0	0.112207	204.969	-412.526	62.1685	178.76	0	40.251	41.8105	124.935	0
950	0	0	950	1	196.782	104.124	92.6573	0	0	36.1012	26.8812	26.6204	179.772	8235.68	15619.7	-26.6204	0	5.62305	2.40136	2.95278	0	0	0.0900057	237.471	-413.498	59.969	1	0	38.8299	38.6429	115.191	0
974	0	0	974	1	228.513	139.751	88.7626	0	0	50.3193	89.0909	103.353	167.62	8321.12	15657.2	-103.353	0	5.34796	2.24901	2.74455	0	0	0.159049	240.289	-408.921	49.514	195.732	0	41.5187	41.1661	124.416	0
978	0	0	978	1	218.575	132.054	86.5211	0	0	17.5848	83.2189	254.659	184.005	8353.86	15663.1	-254.659	0	6.34026	2.24762	2.92797	0	0	0.0434189	239.038	-421.859	52.4883	1	0	38.2396	38.651	133.288	0
982	0	0	982	1	194.33	115.077	79.2532	0	0	-18.3968	69.6943	183.924	134.884	8290.18	15576.9	-183.924	0	4.49793	2.43251	2.98904	0	0	0.0821309	221.707	-410.55	61.0488	1	0	50.7718	49.9268	165.231	0
986	0	0	986	1	241.116	112.672	128.444	0	0	40.5664	119.341	69.4676	139.039	8330.87	15527.3	-69.4676	0	4.38766	2.51509	3.13875	0	0	0.15483	251.466	-422.887	47.5177	1	0	50.9225	49.1351	147.831	0
1022	0	0	1022	1	224.379	150.741	73.6377	0	0	2.89751	38.0798	274.385	150.916	8069.56	15807.9	-274.385	0	5.29215	2.08697	2.82008	0	0	0.065742	210.304	-393.203	50.3772	1	0	42.6546	43.6717	156.595	0
1054	0	0	1054	1	265.722	143.89	121.833	0	0	-13.6524	67.7352	57.0415	168.009	8484.75	15578.9	-57.0415	0	5.31632	2.52421	3.34307	0	0	0.164236	236.495	-427.316	42.6218	1	0	41.9841	43.0916	129.479	0
1059	0	0	1059	1	183.654	107.188	76.4657	0	0	21.8936	27.515	129.622	122.029	8449.21	15718.8	-129.622	0	3.9622	2.76265	3.10198	0	0	0.0550544	160.329	-408.928	66.6523	143.568	0	55.3486	57.8028	173.068	0
1066	0	0	1066	1	223.89	119.999	103.891	0	0	90.0485	57.3033	-349.516	137.556	8680.03	15689	349.516	0	4.4054	2.47891	2.52967	0	0	0.0263488	212.081	-414.11	50.7917	196.94	0	47.1247	46.3661	214.438	0
1074	0	0	1074	1	193.812	110.836	82.976	0	0	13.9867	112.304	353.729	129.377	8457.11	15534.3	-353.729	0	4.76435	2.13024	3.17194	0	0	0.0596495	196.694	-403.964	60.7747	1	0	50.2995	53.6067	229.757	0
1084	0	0	1084	1	227.143	124.66	102.482	0	0	94.3557	18.0001	60.6635	138.033	8476.41	15628.6	-60.6635	0	4.36481	2.19916	2.66339	0	0	0.0147816	194.381	-405.07	49.6378	153.453	0	47.3157	49.556	145.043	0
1086	0	0	1086	1	210.605	104.616	105.989	0	0	-9.79257	36.481	-52.6849	140.108	8480.89	15610.1	52.6849	0	4.33734	2.77772	3.57908	0	0	0.101445	210.891	-420.097	57.2823	1	0	49.6008	50.9943	152.671	0
1092	0	0	1092	1	242.448	132.411	110.038	0	0	18.7906	112.13	130.55	197.674	8452.31	15534.5	-130.55	0	6.3933	1.9352	2.18506	0	0	0.185296	265.058	-411.903	44.8656	214.888	0	33.9974	34.7336	109.522	0
1094	0	0	1094	1	257.792	142.137	115.655	0	0	9.08155	56.6517	-28.7924	143.614	8561.68	15689.6	28.7924	0	4.43798	2.42432	2.76593	0	0	0.0951749	222.841	-414.886	43.3039	1	0	45.7247	47.8962	141.667	0
1154	0	0	1154	1	230.7	122.068	108.632	0	0	20.8768	36.4173	91.627	179.265	8350.56	15610.2	-91.627	0	5.72567	2.11308	3.33428	0	0	0.210968	213.904	-414.775	49.5467	1	0	39.9158	39.2091	120.6	0
1155	0	0	1155	1	156.249	84.6579	71.5909	0	0	77.4381	29.0089	43.0209	140.15	8194.34	15617.6	-43.0209	0	4.39707	2.20902	2.80483	0	0	0.0648123	191.326	-400.034	78.3322	1	0	46.8051	47.1815	140.652	0
1162	0	0	1162	1	169.347	76.5632	92.7837	0	0	-45.7629	34.831	-192.604	139.7	8217.88	15611.8	192.604	0	4.39693	2.11111	3.1025	0	0	0.102137	198.231	-403.127	71.3903	1	0	47.4242	46.2587	148.565	0
1200	0	0	1200	1	196.723	106.099	90.6238	0	0	110.921	87.9727	348.651	163.948	9157.46	15459	-348.651	0	6.02184	2.04984	2.81908	0	0	0.141763	236.479	-405.686	58.7675	1	0	39.2167	41.1154	174.835	0
1210	0	0	1210	1	258.818	117.61	141.207	0	0	54.6161	95.432	108.722	203.787	9114.1	15451.5	-108.722	0	6.51462	2.32099	3.19257	0	0	0.206609	214.268	-423.293	43.466	1	0	34.3431	34.7792	108.042	0
1213	0	0	1213	1	204.113	120.874	83.2394	0	0	-1.35223	9.45013	188.66	165.508	9170.07	15637.2	-188.66	0	5.55943	2.77972	2.85572	0	0	0.0894719	275.07	-422.348	58.0582	1	0	41.0543	42.1167	136.038	0
1284	0	0	1284	1	184.124	86.9308	97.1933	0	0	-54.8327	71.2906	8.08738	126.332	8426.27	15675	-8.08738	0	3.98836	1.93466	2.79953	0	0	0.202646	203.497	-405.415	63.2057	1	0	50.977	51.8276	152.286	0
1351	0	0	1351	1	209.589	131.088	78.5014	0	0	-144.141	300.699	417.014	144.688	9013.88	15445.6	-417.014	0	6.25649	2.54212	3.33965	0	0	0.297857	213.252	-413.789	56.6273	144.172	0	44.8916	49.4358	216.722	0
1403	0	0	1403	1	193.397	118.709	74.6881	0	0	7.6522	47.4329	-34.8377	166.121	8164.47	15499.5	34.8377	0	5.13325	2.32455	2.88451	0	0	0.0513497	224.555	-409.847	60.8838	1	0	40.6669	40.2463	127.284	0
1405	0	0	1405	1	173.811	92.8171	80.994	0	0	111.675	53.6698	-6.5296	109.423	8459.09	15692.6	6.5296	0	3.3847	2.54767	2.99531	0	0	0.11254	169.749	-403.827	70.378	1	0	59.6316	62.2975	181.084	0
1417	0	0	1417	1	222.237	131.675	90.5619	0	0	-0.326183	15.4233	143.396	146.976	9268.71	15431.9	-143.396	0	4.82379	2.46249	3.24855	0	0	0.0740289	227.468	-420.179	52.4378	174.98	0	45.8983	46.9049	146.388	0
1445	0	0	1445	1	213.223	119.562	93.6611	0	0	-108.236	23.6545	272.195	134.691	8380.02	15523.3	-272.195	0	4.88275	2.08831	2.78018	0	0	0.0714567	310.877	-411.319	53.4319	1	0	48.8361	48.1276	178.361	0
1457	0	0	1457	1	186.998	104.068	82.9302	0	0	95.5532	-83.1718	40.0774	123.632	8774.19	15530.5	-40.0774	0	4.00703	2.58967	3.16504	0	0	0.0343116	173.41	-406.6	64.8448	1	0	54.2978	56.4101	156.359	0
1464	0	0	1464	1	194.227	122.485	71.7416	0	0	42.152	-43.4156	155.371	170.588	8428.95	15391.1	-155.371	0	5.69458	2.00868	2.2872	0	0	0.0939208	221.444	-403.929	58.4085	184.605	0	37.9143	39.7257	122.106	0
1519	0	0	1519	1	208.68	118.317	90.3628	0	0	27.9606	-0.961353	210.092	197.862	8941.44	15248.9	-210.092	0	6.71629	1.95584	2.39223	0	0	0.0164043	255.869	-407.211	53.7759	1	0	32.7869	33.9743	112.797	0
1534	0	0	1534	1	236.668	148.568	88.0997	0	0	10.3885	112.325	91.4662	189.718	8859.35	15335	-91.4662	0	6.04805	2.11314	2.93887	0	0	0.154202	242.922	-409.595	47.5434	1	0	36.1176	36.0568	111.014	0
1560	0	0	1560	1	218.818	107.835	110.984	0	0	84.0908	-20.7527	-265.739	148.093	9084.63	15268.7	265.739	0	4.6713	2.43633	2.59513	0	0	0.0239542	208.164	-403.27	52.2248	1	0	43.3062	43.8527	160.092	0
1581	0	0	1581	1	216.378	104.317	112.062	0	0	-5.74393	9.48845	45.2504	140.701	8377.18	15437.8	-45.2504	0	4.46016	2.10278	3.14503	0	0	0.11994	238.801	-417.125	53.1463	182.131	0	48.6824	48.0286	140.848	0
1585	0	0	1585	1	251.618	139.999	111.619	0	0	80.6901	34.93	-5.48608	182.362	8988.37	15412.4	5.48608	0	5.64462	3.13808	3.71572	0	0	0.177681	237.25	-441.957	46.9281	208.351	0	39.796	40.5181	118.743	0
1590	0	0	1590	1	193.545	92.9098	100.635	0	0	-14.1273	-5.77684	-285.317	138.171	9083.19	15453.1	285.317	0	4.43251	2.01672	2.57804	0	0	0.167768	249.192	-407.015	59.3182	1	0	45.6562	45.0784	163.602	0
1610	0	0	1610	1	176.644	94.3015	82.3425	0	0	36.6395	37.4004	-80.9037	137.507	8932.76	15310.2	80.9037	0	4.21548	2.75727	2.79944	0	0	0.0274003	201.859	-415.102	69.0784	1	0	47.4172	48.0171	149.015	0
1626	0	0	1626	1	196.985	104.769	92.2168	0	0	-36.8737	-32.6404	-126.882	132.357	9205.59	15479.9	126.882	0	4.17353	2.64981	2.97657	0	0	0.075744	216.065	-423.362	60.58	189.89	0	49.3269	49.6395	152.587	0
1669	0	0	1669	1	243.532	115.434	128.099	0	0	39.95	14.2601	-86.3783	168.9	9128.77	15433	86.3783	0	5.19079	2.4858	2.97712	0	0	0.0776251	254.021	-409.02	46.6843	1	0	40.1912	40.4687	121.22	0
1693	0	0	1693	1	171.828	99.2715	72.5566	0	0	54.1251	-24.4316	30.0761	131.013	8416.98	15471.7	-30.0761	0	4.14081	2.38125	3.08344	0	0	0.0504087	187.544	-409.579	71.0587	1	0	51.868	51.8294	152.48	0
1699	0	0	1699	1	217.656	118.107	99.5491	0	0	121.537	121.011	144.645	129.602	8648.54	15525.6	-144.645	0	4.223	2.48488	2.88464	0	0	0.141667	255.968	-417.94	53.1835	1	0	52.0332	53.2567	163.586	0
1704	0	0	1704	1	210.488	120.062	90.4258	0	0	-131.676	18.0821	203.798	127.331	8503.12	15528.9	-203.798	0	4.50213	2.41811	2.98553	0	0	0.15617	247.838	-409.192	55.3979	1	0	51.953	52.4233	177.846	0
1720	0	0	1720	1	183.572	100.99	82.5819	0	0	56.4658	46.6219	162.681	150.843	8912.93	15500.3	-162.681	0	4.95118	1.88142	2.30632	0	0	0.115088	260.449	-401.993	62.109	1	0	41.8319	44.0093	134.065	0
2000	0	0	0	1	351.204	0	0	101.004	250.2	46.4821	75.1212	-193.408	280.203	8524.28	15770.8	193.408	0	11.0519	0	0	7.81649	7.57763	0.194657	161.239	-490.565	20.4779	192.222	0	33.7423	34.5217	73.3205	1
2001	0	0	1	1	278.848	0	0	128.688	150.16	31.1811	47.6305	-59.0178	197.364	8639.24	15798.3	59.0178	0	7.96956	0	0	9.04011	7.14028	0.211173	153.635	-480.362	27.3477	138.027	0	51.1402	51.5054	90.6673	1
2003	0	0	3	1	348.921	0	0	132.177	216.744	-57.4736	41.9416	-140.433	338.375	8628.23	15804	140.433	0	13.6513	0	0	7.47164	6.47648	0.268741	161.622	-481.825	20.2555	181.787	0	29.1085	28.9984	56.1411	1
2004	0	0	4	1	286.836	0	0	92.6283	194.208	-17.1437	15.6103	-396.315	335.375	8886.88	15830.3	396.315	0	14.1234	0	0	7.93264	7.31443	0.284377	124.323	-471.896	26.0914	210.079	0	25.3234	27.0797	116.524	1
2008	0	0	8	1	306.011	0	0	160.878	145.133	119.154	-71.7842	-207.41	233.137	8850.25	15718.4	207.41	0	9.53166	0	0	8.65993	8.19111	0.10929	148.623	-484.617	24.6552	176.211	0	39.8286	42.451	88.506	1
2010	0	0	10	1	267.144	0	0	114.416	152.728	154.611	80.3626	-255.826	179.701	8715.13	15865.2	255.826	0	7.21397	0	0	8.57153	6.80722	0.100464	149.412	-475.088	28.4944	165.589	0	46.0987	47.0116	129.238	1
2013	0	0	13	1	244.928	0	0	107.479	137.449	25.0274	46.0815	76.9565	166.429	8645.39	15799.9	-76.9565	0	7.16974	0	0	9.0035	8.03641	0.223919	156.107	-486.447	32.6548	169.822	0	55.4315	57.1119	134.263	1
2016	0	0	16	1	278.791	0	0	91.9023	186.888	78.7031	47.858	-385.916	247.691	8890.7	15798.1	385.916	0	10.2419	0	0	9.1648	7.74127	0.210376	142.226	-482.32	27.6694	148.094	0	33.756	35.807	160.501	1
2020	0	0	20	1	253.696	0	0	110.301	143.395	19.6445	123.787	-138.982	210.602	8551.12	15821.8	138.982	0	8.3556	0	0	7.62171	7.23844	0.232824	130.589	-467.327	30.1744	138.002	0	45.4809	45.6607	85.9293	1
2023	0	0	23	1	248.028	0	0	123.701	124.326	56.5437	57.4838	-144.327	236.674	9012.52	15788.5	144.327	0	9.36499	0	0	7.9281	6.69548	0.0876398	119.03	-460.011	30.8887	141.619	0	39.9704	40.7026	79.4493	1
2024	0	0	24	1	296.127	0	0	150.101	146.026	10.5656	40.5833	63.9295	229.957	8859.17	15805.4	-63.9295	0	9.84414	0	0	7.58874	7.21514	0.14186	145.011	-472.546	24.9397	145.686	0	40.0311	41.0922	93.8252	1
2029	0	0	29	1	329.498	0	0	164.521	164.977	-10.4078	8.11103	19.6913	273.611	8481.51	15837.8	-19.6913	0	11.5271	0	0	7.65028	7.87536	0.1985	123.051	-472.248	22.1406	149.437	0	36.1893	36.7064	72.6765	1
2032	0	0	32	1	292.927	0	0	105.383	187.544	-9.56382	24.4738	-364.192	250.164	8978.96	15821.5	364.193	0	10.3677	0	0	8.1315	6.90519	0.151676	138.842	-468.044	25.3393	177.593	0	31.8765	33.7289	139.863	1
2033	0	0	33	1	270.774	0	0	121.432	149.341	-21.439	103.886	-124.523	214.743	8492.54	15742.1	124.523	0	8.57849	0	0	8.4029	6.62471	0.162207	146.316	-475.428	27.871	148.893	0	44.4444	44.8231	83.8814	1
2035	0	0	35	1	326.609	0	0	150.098	176.511	-44.6565	76.8252	-57.3346	275.942	8914.4	15669.5	57.3346	0	11.2574	0	0	8.86342	7.38004	0.255091	139.897	-479.273	22.5687	159.079	0	38.0223	39.1066	68.1056	1
2036	0	0	36	1	231.679	0	0	102.297	129.382	12.6029	11.8533	-288.937	190.18	8558.16	15834.1	288.937	0	7.67663	0	0	8.36346	7.53245	0.146367	114.933	-466.58	34.3944	134.925	0	43.5152	44.6771	137.126	1
2037	0	0	37	1	288.195	0	0	159.92	128.275	112.142	73.2239	-289.213	215.27	8956.92	15872.4	289.213	0	8.63501	0	0	9.04438	7.25233	0.102086	134.753	-478.091	26.3058	155.698	0	38.6168	40.8965	126.233	1
2042	0	0	42	1	235.145	0	0	86.6771	148.468	26.3238	-43.9094	-302.267	184.258	8843.42	15790.2	302.267	0	7.55116	0	0	8.74294	6.8484	0.0342745	118.708	-464.677	33.5258	148.196	0	43.4093	45.6127	147.252	1
2045	0	0	45	1	312.691	0	0	144.637	168.055	73.1811	-54.6304	-192.193	234.218	8796.56	15701.3	192.193	0	9.46863	0	0	8.14924	7.27018	0.034664	134.244	-473.991	23.5437	144.594	0	39.183	41.7017	84.6945	1
2046	0	0	46	1	277.184	0	0	119.13	158.054	53.188	41.266	-236.812	245.461	8716.89	15705	236.812	0	9.73431	0	0	7.88804	6.81202	0.0918499	129.689	-467.233	26.9749	176.328	0	35.4627	37.4817	91.0535	1
2047	0	0	47	1	327.375	0	0	137.194	190.18	-1.35358	72.2312	-66.7889	282.542	8771.43	15773.7	66.7889	0	11.3947	0	0	7.65831	7.04367	0.375836	130.749	-470.331	22.0686	146.277	0	36.5245	36.8589	64.0562	1
2048	0	0	48	1	267.957	0	0	137.818	130.14	-80.4549	443.906	145.637	140.662	9149.52	15501.7	-145.637	0	7.83449	0	0	8.63011	7.5357	0.216989	136.7	-475.647	28.7605	131.894	0	51.3554	66.5788	161.065	1
2049	0	0	49	1	336.316	0	0	98.8839	237.432	-42.7141	72.7055	-310.222	287.727	8912.45	15773.2	310.222	0	11.7578	0	0	8.37707	7.13628	0.327729	176.69	-483.155	21.5857	172.492	0	29.0992	30.9206	100.417	1
2051	0	0	51	1	238.702	0	0	112.094	126.608	0.915583	23.1533	-71.322	206.428	8968.48	15723.1	71.322	0	8.35479	0	0	7.93375	7.13583	0.118829	133.256	-465.75	32.6612	128.409	0	47.9283	49.1302	85.6261	1
2052	0	0	52	1	296.23	0	0	127.462	168.768	76.7328	10.5063	-164.845	242.244	8593.69	15735.8	164.845	0	9.63056	0	0	8.12319	7.51773	0.182289	164.327	-488.596	25.2266	196.844	0	39.3319	40.4212	79.5614	1
2053	0	0	53	1	322.52	0	0	143.531	178.99	65.2447	78.4278	-117.355	260.79	9003.82	15867.2	117.355	0	10.3539	0	0	7.75545	6.86543	0.201339	183.073	-481.789	22.4378	149.598	0	37.7318	38.5742	70.7481	1
2054	0	0	54	1	283.731	0	0	129.464	154.268	-8.89022	70.0378	-129.11	170.362	8479.99	15775.9	129.11	0	6.78539	0	0	7.55115	6.67627	0.14127	147.042	-466.527	26.0373	140.75	0	54.2618	54.5857	101.013	1
2055	0	0	55	1	289.415	0	0	149.343	140.071	-48.7729	45.2511	6.968	154.404	8818.85	15601.4	-6.968	0	6.47791	0	0	8.23836	7.21238	0.208005	161.836	-475.154	25.8758	154.744	0	61.701	64.0601	119.785	1
2056	0	0	56	1	299.106	0	0	110.797	188.309	0.387215	17.3715	-187.132	254.39	8769.69	15728.9	187.132	0	10.1302	0	0	7.62894	6.90434	0.190812	177.47	-482.256	24.5391	172.242	0	36.7983	38.1534	77.6365	1
2058	0	0	58	1	201.244	0	0	89.7791	111.465	-10.209	85.4549	-247.244	166.719	8580.97	15860.1	247.244	0	6.65375	0	0	8.22211	6.64491	0.167001	109.128	-458.785	40.3683	151.195	0	49.2594	49.9014	135.446	1
2060	0	0	60	1	261.772	0	0	112.858	148.913	45.8485	-180.989	-212.959	143.838	8823.89	15827.6	212.959	0	6.27777	0	0	8.17139	7.6002	0.0565354	155.082	-476.053	29.4424	129.165	0	57.4936	63.3535	128.402	1
2062	0	0	62	1	281.919	0	0	145.433	136.486	24.4276	61.7894	-242.721	225.802	8745.65	15784.2	242.721	0	8.96421	0	0	7.03019	6.67672	0.0789075	121.268	-460.197	26.0435	146.629	0	38.2215	39.1219	95.8025	1
2066	0	0	66	1	288.381	0	0	116.455	171.926	75.4278	26.4953	7.39441	200.089	8794.31	15719.8	-7.39441	0	8.3272	0	0	8.09993	7.08785	0.159224	130.45	-468.882	25.8901	145.738	0	48.3442	50.2698	92.9113	1
2067	0	0	67	1	279.047	0	0	132.47	146.577	40.9431	92.3954	11.5939	243.846	8828.8	15653.9	-11.5939	0	10.0969	0	0	7.90318	6.90011	0.323067	128.657	-468.419	26.7988	167.456	0	39.9659	42.0937	79.0768	1
2068	0	0	68	1	264.769	0	0	100.6	164.169	23.1062	45.8764	-227.572	224.843	8746.97	15800.1	227.572	0	8.91798	0	0	8.3203	7.22935	0.220283	113.464	-467.6	28.9159	134.047	0	40.0759	40.8479	97.9208	1
2070	0	0	70	1	269.074	0	0	121.704	147.369	17.9884	6.82144	-261.179	281.828	8752.09	15739.5	261.179	0	11.3059	0	0	7.93613	6.6412	0.25573	120.317	-462.322	27.913	196.093	0	30.8644	32.4148	85.2604	1
2074	0	0	74	1	206.508	0	0	92.4906	114.018	-125.085	101.314	-247.73	138.886	8795.5	15744.6	247.73	0	5.78485	0	0	7.82661	6.76902	0.165928	115.698	-454.418	38.8874	122.39	0	58.5295	59.8688	150.472	1
2077	0	0	77	1	267.817	0	0	121.01	146.807	96.4014	126.3	-305.646	237.804	8873	15719.6	305.646	0	9.59153	0	0	7.78058	6.38919	0.18607	118.696	-459.198	27.8902	142.002	0	33.9707	36.0933	114.943	1
2078	0	0	78	1	253.116	0	0	110.012	143.104	50.7602	-47.1335	-204.457	168.806	8918.64	15693.8	204.457	0	6.80569	0	0	8.36504	7.51131	0.164402	151.148	-472.296	30.7502	197.093	0	51.6192	55.6503	118.91	1
2081	0	0	81	1	378.357	0	0	142.371	235.986	94.2639	-1.85268	-252.243	380.604	8576.16	15748.1	252.243	0	15.2466	0	0	8.38115	7.14994	0.1021	144.972	-482.856	18.7666	195.959	0	24.1883	25.0352	64.3226	1
2082	0	0	82	1	349.076	0	0	121.257	227.819	88.6736	69.1498	-232.975	301.936	8781.07	15776.8	232.975	0	11.9582	0	0	8.16608	6.52924	0.0935735	135.277	-475.076	20.4233	173.076	0	30.207	30.967	75.1671	1
2085	0	0	85	1	277.573	0	0	112.554	165.019	46.9803	-50.4865	-246.518	245.351	8822.76	15697.1	246.518	0	9.94324	0	0	7.83986	6.58342	0.0678389	123.268	-461.971	26.8094	149.194	0	34.5626	37.1562	90.6809	1
2086	0	0	86	1	339.613	0	0	107.721	231.893	28.5498	38.0936	-416.71	305.086	8841.19	15807.8	416.71	0	12.8284	0	0	8.12107	5.99887	0.225234	157.74	-472.807	20.9246	175.144	0	26.7452	28.1257	138.326	1
2088	0	0	88	1	232.194	0	0	114.445	117.748	-10.1779	33.8781	-37.0627	247.122	8680.6	15712.4	37.0627	0	10.1141	0	0	7.4452	6.68609	0.193065	131.729	-464.761	33.269	173.777	0	40.0974	40.7612	71.5093	1
2090	0	0	90	1	276.688	0	0	153.272	123.416	17.9739	7.05786	-85.1411	167.631	8453.13	15739.2	85.1411	0	6.76634	0	0	7.6355	7.16719	0.050134	157.19	-471.14	27.0893	120.081	0	56.9243	58.0262	99.7239	1
2094	0	0	94	1	279.801	0	0	156.879	122.921	-20.2003	62.7124	-20.7932	208.107	8590.96	15683.6	20.7932	0	8.55811	0	0	7.81615	6.98843	0.194667	146.502	-472.632	26.7155	162.467	0	47.3294	47.6461	85.0907	1
2096	0	0	96	1	268.16	0	0	147.434	120.726	5.54318	84.6767	-259.72	247.993	8565.22	15761.3	259.72	0	9.89467	0	0	7.40719	6.35703	0.178557	149.235	-465.637	27.6817	166.82	0	33.5579	34.3392	93.4452	1
2098	0	0	98	1	265.663	0	0	138.831	126.831	-26.9814	40.1651	6.73658	252.227	8697.4	15805.8	-6.73658	0	10.5334	0	0	7.55708	6.81621	0.189007	139.053	-472.015	28.2797	184.569	0	38.6849	39.1331	74.8147	1
2099	0	0	99	1	319.589	0	0	155.283	164.306	7.23139	-18.5947	-157.239	282.755	8663.19	15764.9	157.239	0	11.3514	0	0	7.39663	6.95164	0.0944751	199.78	-474.611	22.6067	178.75	0	33.8088	34.6218	66.6688	1
2103	0	0	103	1	335.735	0	0	145.161	190.574	-9.60346	25.7137	-149.389	298.173	8979	15720.6	149.389	0	11.899	0	0	8.12327	6.94587	0.329487	158.039	-477.139	21.5075	167.235	0	32.8269	33.8479	65.346	1
2104	0	0	104	1	261.855	0	0	145.411	116.444	56.0543	85.255	-41.2859	173.175	9013.01	15760.7	41.2859	0	7.01603	0	0	8.56381	6.54499	0.220271	135.514	-469.358	29.0693	140.073	0	56.2783	57.3308	102.089	1
2106	0	0	106	1	241.359	0	0	126.546	114.813	79.5739	72.2362	-254.819	195.619	8690.51	15773.7	254.819	0	7.76847	0	0	8.09564	6.40625	0.094593	156.031	-469.997	31.8627	153.441	0	41.9433	43.229	118.459	1
2109	0	0	109	1	272.73	0	0	120.714	152.016	4.78137	83.308	-75.8925	227.611	8864.96	15862.3	75.8925	0	9.1451	0	0	6.7786	6.09146	0.0323772	140.34	-456.309	26.7501	150.742	0	42.0684	42.7331	74.8343	1
2113	0	0	113	1	223.952	0	0	97.4751	126.476	80.9376	45.0345	-266.117	179.165	8689.14	15701.2	266.117	0	7.14079	0	0	6.68372	6.68442	0.114494	156.245	-462.186	34.3418	147.242	0	45.0276	47.4447	124.345	1
2116	0	0	116	1	321.079	0	0	121.328	199.752	-16.6674	-1.29124	-256.155	255.565	8587.43	15747.6	256.155	0	10.3192	0	0	7.26451	5.80289	0.135877	139.435	-464.086	22.0677	171.687	0	31.7048	32.724	88.044	1
2118	0	0	118	1	255.323	0	0	111.68	143.643	-79.1719	46.9748	-297.759	188.617	8550.27	15799	297.759	0	7.78803	0	0	7.28022	6.90305	0.305595	130.322	-465.897	29.6095	152.15	0	41.6727	42.4414	132.791	1
2120	0	0	120	1	267.104	0	0	110.984	156.119	53.8704	25.9001	-237.149	269.915	8616.55	15820	237.149	0	10.7239	0	0	7.72688	6.52218	0.241908	128.177	-463.961	28.024	148.254	0	32.0177	32.8251	82.7243	1
2123	0	0	123	1	286.067	0	0	124.973	161.094	40.6822	49.2833	29.5941	217.958	8729.4	15697	-29.5941	0	9.13158	0	0	6.90675	5.75712	0.0278971	165.384	-463.538	25.1692	163.808	0	41.3512	43.0385	84.4734	1
2127	0	0	127	1	227.747	0	0	103.957	123.79	14.9657	109.62	-122.351	161.003	8655.45	15836	122.351	0	6.39936	0	0	6.69862	6.45697	0.0389233	133.717	-457.006	33.5019	131.172	0	56.519	56.716	103.261	1
2128	0	0	128	1	254.058	0	0	140.728	113.33	93.1612	71.8582	-85.5926	194.2	8975.9	15873.7	85.5926	0	7.7833	0	0	7.6875	6.31049	0.164359	105.522	-452.85	29.6703	122.921	0	49.0723	50.1116	88.8563	1
2133	0	0	133	1	269.742	0	0	137.625	132.117	-8.20339	84.6278	-93.7014	247.547	8778.28	15661.7	93.7014	0	9.92026	0	0	7.46919	6.38876	0.31647	146.974	-457.14	27.5241	144.514	0	39.5481	40.9887	71.0348	1
2134	0	0	134	1	244.139	0	0	86.042	158.097	123.838	66.7667	-348.774	173.512	8646.24	15779.2	348.774	0	7.09381	0	0	8.09189	6.60245	0.151464	113.323	-457.958	31.5262	139.289	0	43.6337	45.2367	185.286	1
2135	0	0	135	1	252.496	0	0	117.801	134.694	34.4183	104.351	4.80735	186.748	8835.32	15841.2	-4.80735	0	7.70918	0	0	7.23654	6.81396	0.106974	134.113	-458.362	29.9525	152.102	0	50.3473	51.6193	97.6592	1
2136	0	0	136	1	291.426	0	0	130.625	160.801	39.361	81.5727	-244.165	238.975	8930.04	15864	244.165	0	9.47388	0	0	7.84876	5.22599	0.137321	185.839	-473.098	24.6919	194.265	0	33.2445	35.4319	94.5882	1
2140	0	0	140	1	247.387	0	0	102.674	144.713	50.7863	63.7791	-413.409	163.908	8918.61	15782.2	413.409	0	6.85835	0	0	7.11532	6.43888	0.127009	148.698	-461.504	30.4565	170.672	0	45.3543	48.5486	237.851	1
2141	0	0	141	1	276.509	0	0	131.146	145.363	3.77175	34.0392	-13.1881	189.82	8766.31	15712.2	13.1881	0	7.82685	0	0	7.48039	6.88028	0.143609	109.945	-455.13	26.9269	134.08	0	50.6376	52.1364	92.8181	1
2143	0	0	143	1	310.413	0	0	181.859	128.555	48.1613	79.7004	-191.07	217.823	9020.9	15865.9	191.07	0	8.59014	0	0	8.20763	6.70665	0.195283	152.595	-476.116	23.5716	170.491	0	41.4279	42.6101	93.2963	1
2147	0	0	147	1	290.434	0	0	127.904	162.53	22.5191	60.2394	36.8789	180.461	8946.88	15686	-36.8789	0	7.58566	0	0	6.74082	6.39956	0.150032	164.092	-461.65	24.9144	148.244	0	49.0036	51.0049	105.352	1
2151	0	0	151	1	294.812	0	0	166.943	127.87	16.8271	73.3783	-38.6887	225.462	8753.25	15772.6	38.6887	0	9.15748	0	0	7.80376	6.49617	0.202257	142.773	-467.714	24.8723	157.985	0	43.8672	44.6038	78.0296	1
2152	0	0	152	1	261.73	0	0	110.174	151.556	70.2929	63.6466	-223.804	207.232	8799.45	15682.6	223.804	0	8.19279	0	0	7.72825	6.41298	0.0215498	145.809	-467.809	28.6762	170.932	0	41.3309	43.911	102.01	1
2154	0	0	154	1	238.271	0	0	89.5378	148.733	-23.717	14.5657	-284.635	142.473	8893.46	15831.4	284.635	0	5.78194	0	0	8.04783	6.40059	0.0899251	145.637	-466.596	32.3506	146.292	0	53.545	56.8584	172.328	1
2155	0	0	155	1	236.934	0	0	111.519	125.415	64.2416	18.1937	130.7	173.291	9204.14	15429.1	-130.7	0	7.77924	0	0	7.01298	6.37702	0.132782	176.734	-472.682	32.0296	155.162	0	45.5007	47.0169	139.952	1
2164	0	0	164	1	232.126	0	0	111.44	120.686	-22.1978	70.5938	-170.374	180.382	8592.96	15775.3	170.374	0	7.17601	0	0	7.1353	5.81591	0.174963	163.079	-460.761	32.5649	149.514	0	47.5288	47.7608	99.5853	1
2170	0	0	170	1	274.925	0	0	155.656	119.269	69.3845	-12.9498	-368.099	208.291	8999.68	15858.9	368.099	0	8.6244	0	0	8.14614	5.80351	0.118938	128.864	-456.798	26.8679	152.32	0	35.6589	37.993	166.971	1
2171	0	0	171	1	293.647	0	0	136.309	157.338	-1.2293	25.4717	0.756505	209.697	8870.97	15720.8	-0.756505	0	8.71613	0	0	6.69887	7.54265	0.137988	202.808	-473.251	24.983	190.497	0	45.1547	46.6386	88.0577	1
2173	0	0	173	1	243.136	0	0	90.6525	152.484	52.8959	87.9348	-264.743	253.899	9016.17	15758	264.743	0	10.0995	0	0	7.24906	6.16248	0.202334	147.107	-462.543	31.0223	150.286	0	32.4709	33.7074	93.0333	1
2175	0	0	175	1	294.044	0	0	134.481	159.562	28.8482	-9.61896	81.1576	222.95	8840.89	15656.2	-81.1576	0	9.73021	0	0	7.00363	6.52458	0.0551877	129.216	-459.093	24.6888	163.078	0	38.4866	41.1819	96.896	1
2177	0	0	177	1	282.436	0	0	121.135	161.301	63.5209	24.6781	-227.825	210.508	8606.9	15721.6	227.825	0	8.35501	0	0	7.50193	6.28405	0.143274	179.617	-461.514	25.9976	157.04	0	39.5218	41.0419	99.5498	1
2178	0	0	178	1	270.085	0	0	106.702	163.383	62.3753	54.7262	-327.982	189.945	8707.71	15791.2	327.982	0	7.68771	0	0	7.127	6.10082	0.217794	142.884	-459.891	27.2108	143.212	0	40.1509	41.5183	151.672	1
2179	0	0	179	1	198.675	0	0	100.399	98.276	10.8232	122.182	-225.015	163.768	8559.94	15723.8	225.015	0	6.50348	0	0	6.87896	5.83502	0.0613447	143.77	-456.114	39.3578	149.476	0	48.5657	49.6118	120.348	1
2180	0	0	180	1	220.517	0	0	113.549	106.968	10.0252	37.5432	-213.625	141.041	8560.74	15808.4	213.625	0	5.59932	0	0	7.51323	6.48894	0.0450408	120.755	-454.916	35.395	117.354	0	58.6046	59.1031	139.575	1
2183	0	0	183	1	279.873	0	0	128.336	151.537	53.7169	115.945	-241.781	202.898	8816.02	15829.7	241.781	0	8.04749	0	0	6.93959	5.74748	0.103259	170.911	-467.633	25.8436	182.182	0	40.4269	41.6634	104.281	1
2185	0	0	185	1	231.377	0	0	112.237	119.14	-14.1574	10.5524	-203.689	182.458	8584.92	15735.7	203.689	0	7.29722	0	0	7.3896	6.43825	0.0292706	143.696	-461.661	33.23	137.361	0	46.4597	47.5261	106.094	1
2187	0	0	187	1	303.855	0	0	176.487	127.367	-11.4783	49.9012	1.06654	230.938	8881.22	15696.4	-1.06654	0	9.58189	0	0	6.97101	6.66848	0.176938	129.489	-456.901	23.7776	146.504	0	41.214	42.5434	79.7252	1
2188	0	0	188	1	297.098	0	0	108.604	188.493	50.3422	58.9023	-126.941	318.396	8520.42	15787	126.941	0	12.6283	0	0	6.72936	6.04076	0.178477	110.814	-453.673	24.1113	163.651	0	30.0342	30.3854	56.8254	1
2189	0	0	189	1	237.973	0	0	104.422	133.551	-47.2573	84.5283	-232.765	130.192	8618.02	15761.4	232.765	0	5.23088	0	0	7.56466	6.37796	0.0714284	117.56	-453.658	32.1445	113.343	0	60.5672	62.0693	157.047	1
2191	0	0	191	1	247.44	0	0	112.348	135.091	57.9754	-37.5469	-315.932	181.618	8911.42	15783.8	315.932	0	7.43997	0	0	8.07353	6.13215	0.0906789	138.109	-457.909	30.7234	137.897	0	41.0529	44.2048	152.834	1
2193	0	0	193	1	185.076	0	0	115.91	69.1653	100.726	-73.8316	71.5423	145.798	9068	15421.5	-71.5423	0	6.49745	0	0	7.01536	6.39868	0.141185	152.464	-460.807	43.7152	161.772	0	57.3978	58.2827	131.326	1
2196	0	0	196	1	229.054	0	0	96.8569	132.198	81.8329	77.7758	-110.663	155.283	8987.23	15668.5	110.663	0	6.17917	0	0	7.27684	6.2048	0.05731	171.282	-467.477	33.4365	155.726	0	58.583	60.7782	107.528	1
2198	0	0	198	1	230.561	0	0	105.016	125.545	26.9146	99.6809	-248.772	173.378	8643.5	15746.3	248.772	0	6.88772	0	0	7.54286	6.13468	0.245581	125.648	-451.645	33.2639	141.456	0	45.7657	47.5962	126.84	1
2200	0	0	200	1	242.574	0	0	120.337	122.237	4.55741	78.2171	-78.777	205.845	8765.52	15767.7	78.777	0	8.26543	0	0	6.55776	5.82316	0.162676	142.063	-451.705	30.5719	148.298	0	45.5729	46.1288	79.6584	1
2202	0	0	202	1	255.464	0	0	129.24	126.224	25.5735	68.4464	-72.8376	216.2	8545.19	15777.5	72.8376	0	8.68187	0	0	8.08358	6.96253	0.341063	136.725	-472.943	29.9875	191.516	0	45.9265	46.1083	81.0387	1
2203	0	0	203	1	254.066	0	0	116.499	137.566	-187.106	-300.007	-2.95105	161.527	8658.21	15747.3	2.95105	0	9.54604	0	0	7.10392	6.60689	0.156847	172.246	-470.181	29.558	144.177	0	49.5078	62.1898	85.8909	1
2208	0	0	208	1	272.815	0	0	124.166	148.649	40.6659	54.5385	11.6473	169.764	8829.07	15691.7	-11.6473	0	7.04484	0	0	7.59137	6.24027	0.18251	141.782	-461.097	27.1262	135.933	0	54.2413	56.7447	105.593	1
2210	0	0	210	1	222.572	0	0	85.4627	137.11	62.7517	108.742	-153.372	179.929	8707.33	15836.9	153.372	0	7.11058	0	0	6.5284	6.57898	0.091323	136.879	-455.003	34.4412	146.282	0	49.9872	50.7387	96.4135	1
2211	0	0	211	1	203.857	0	0	96.8669	106.99	-96.439	39.4095	-239.181	179.06	8667.2	15806.5	239.181	0	7.35667	0	0	7.42387	6.12336	0.311165	131.75	-461.393	38.7228	165.374	0	44.777	44.9646	115.595	1
2219	0	0	219	1	291.297	0	0	132.737	158.56	14.5017	34.9696	-115.103	305.584	8556.26	15711.3	115.103	0	12.1977	0	0	6.8089	6.28276	0.250145	137.178	-464.2	24.8058	176.102	0	31.7619	32.0712	58.3293	1
2226	0	0	226	1	288.118	0	0	156.851	131.267	41.8835	48.2246	20.8339	161.75	8927.52	15698.1	-20.8339	0	6.74716	0	0	6.94001	6.04363	0.145961	157.466	-453.607	25.0849	125.075	0	54.7587	57.1343	111.484	1
2227	0	0	227	1	240.552	0	0	90.1072	150.445	91.6532	64.1766	-343.619	160.311	8678.43	15781.8	343.619	0	6.52304	0	0	7.16568	5.4561	0.054129	152.67	-456.62	30.9644	158.715	0	44.6228	46.0846	188.469	1
2231	0	0	231	1	259.568	0	0	111.624	147.943	146.048	7.66464	201.607	177.01	8823.35	15539.3	-201.607	0	8.51466	0	0	7.28491	6.60171	0.215898	156.072	-468.131	28.8714	197.896	0	41.2291	44.7001	190.312	1
2233	0	0	233	1	224.735	0	0	106.177	118.558	127.906	132.503	93.4529	121.105	8941.15	15613.8	-93.4529	0	5.29844	0	0	7.01016	6.42463	0.152761	152.106	-454.062	34.2264	136.117	0	66.3021	70.4362	174.968	1
2235	0	0	235	1	310.835	0	0	123.355	187.48	104.183	86.4058	-252.907	323.654	8665.9	15759.5	252.907	0	12.8731	0	0	6.50352	5.65002	0.281605	142.76	-462.178	22.6493	195.628	0	26.1899	27.0161	69.0679	1
2236	0	0	236	1	253.152	0	0	118.007	135.145	-21.9515	40.9622	-218.606	210.319	8493.05	15805	218.606	0	8.3984	0	0	6.55385	5.56701	0.119375	142.652	-458.038	28.8933	170.292	0	38.6308	39.3266	92.7796	1
2241	0	0	241	1	235.884	0	0	88.5977	147.287	63.9764	121.736	-64.5154	164.018	8706.1	15823.9	64.5154	0	6.60152	0	0	7.10093	5.64209	0.123091	137.099	-452.927	31.8012	132.344	0	55.6633	56.3308	98.733	1
2242	0	0	242	1	208.147	0	0	67.404	140.743	-43.1047	52.1468	-246.607	159.192	9012.5	15793.8	246.607	0	6.41076	0	0	6.74965	5.65406	0.0342383	132.933	-438.538	36.8989	142.387	0	48.2332	49.2857	130.01	1
2244	0	0	244	1	226.859	0	0	92.2868	134.572	38.287	83.5823	-114.62	202.852	8931.11	15862	114.62	0	8.05679	0	0	5.91165	5.23097	0.151844	124.496	-440.427	32.4228	133.039	0	43.0457	44.6355	80.7043	1
2247	0	0	247	1	226.519	0	0	91.7759	134.743	22.8037	116.907	-136.21	168.894	8846.94	15828.7	136.21	0	6.69769	0	0	6.69455	6.22404	0.109997	127.981	-453.281	33.5778	137.888	0	53.6561	54.7991	100.029	1
2251	0	0	251	1	246.43	0	0	127.807	118.623	-46.1315	91.8538	-103.287	199.643	8517.23	15754.1	103.287	0	8.05201	0	0	6.53957	5.22854	0.215943	142.153	-450.835	29.6477	133.963	0	44.4611	44.4853	80.7361	1
2255	0	0	255	1	263.613	0	0	105.518	158.095	-78.7292	63.9573	-272.563	163.325	8549.83	15682.3	272.563	0	6.69033	0	0	6.51132	5.45605	0.0696652	150.019	-453.588	27.4483	142.569	0	44.8589	46.0328	132.596	1
2256	0	0	256	1	204.522	0	0	109.043	95.4787	75.3351	29.2607	-67.7057	133.217	9193.04	15318.4	67.7057	0	5.38037	0	0	7.20618	5.59452	0.123854	198.29	-449.914	37.9731	119.595	0	67.0006	67.3824	117.223	1
2257	0	0	257	1	213.634	0	0	96.6887	116.945	66.2225	35.8162	-267.013	164.832	8903.18	15710.5	267.013	0	6.57407	0	0	6.78171	5.85938	0.0627389	203.201	-450.759	35.9005	159.597	0	46.3582	49.824	134.5	1
2258	0	0	258	1	222.748	0	0	102.229	120.519	-3.3172	63.8863	-173.343	144.136	8574.08	15782.1	173.343	0	5.71465	0	0	6.92587	6.17122	0.0502445	158.892	-458	34.3872	142.003	0	59.0734	59.1357	122.128	1
2261	0	0	261	1	237.506	0	0	111.716	125.79	-23.8723	10.7788	-271.463	149.708	8694.29	15735.5	271.463	0	6.06036	0	0	6.76286	6.26205	0.095268	134.776	-455.775	31.734	144.353	0	51.2578	53.8029	148.053	1
2263	0	0	263	1	289.838	0	0	135.046	154.792	-89.6541	42.81	-210.243	163.585	9059.05	15803.1	210.243	0	6.67377	0	0	7.26617	6.07389	0.176413	166.745	-462.128	25.0322	149.071	0	50.9103	50.0488	117.247	1
2272	0	0	272	1	245.909	0	0	131.889	114.02	92.2912	-4.17271	-229.153	156.453	8578.13	15850.1	229.153	0	6.25059	0	0	6.97341	5.52695	0.0563811	166.877	-457.598	30.0986	150.488	0	49.6949	50.5788	126.493	1
2282	0	0	282	1	260.298	0	0	135.076	125.222	41.5186	113.569	-19.8153	162.548	8728.56	15732.4	19.8153	0	6.64026	0	0	6.29677	6.18435	0.111002	178.335	-468.287	28.1274	146.637	0	55.2637	57.2394	101.412	1
2283	0	0	283	1	253.382	0	0	136.183	117.198	-54.5477	18.4407	144.265	161.992	8724.97	15628.2	-144.265	0	7.42246	0	0	6.90564	7.00902	0.197031	156.63	-467.394	29.7599	156.965	0	47.2209	49.8037	161.715	1
2286	0	0	286	1	255.383	0	0	113.776	141.607	69.6647	31.6035	-157.55	189.633	8800.08	15814.3	157.55	0	7.51541	0	0	6.85374	5.59201	0.124396	194.296	-463.749	28.7347	177.943	0	46.4067	47.2053	91.961	1
2290	0	0	290	1	225.893	0	0	104.959	120.934	108.045	23.1657	-280.001	178.093	8961.02	15723.1	280.001	0	7.15084	0	0	7.38624	6.22207	0.240682	147.409	-462.128	34.0924	152.25	0	43.3883	46.1799	133.562	1
2292	0	0	292	1	236.277	0	0	126.104	110.173	-12.6493	1.05829	-183.414	185.674	8782.73	15645.6	183.414	0	7.43392	0	0	6.76348	5.72906	0.167014	117.261	-448.746	31.6184	152.207	0	45.3354	48.3348	97.7714	1
2295	0	0	295	1	278.782	0	0	110.738	168.044	33.9728	39.4631	-175.285	200.975	8736.11	15706.8	175.285	0	7.95095	0	0	6.48089	6.32833	0.0729577	152.288	-459.824	26.0364	145.454	0	43.8369	45.9176	89.5852	1
2296	0	0	296	1	269.373	0	0	99.5187	169.855	8.04512	78.9819	-195.942	285.756	8662.38	15767	195.942	0	11.3057	0	0	6.52811	5.94835	0.189792	116.113	-452.952	26.9835	155.318	0	31.1428	31.752	68.2547	1
2297	0	0	297	1	205.648	0	0	92.3854	113.263	-195.056	198.018	-231.584	133.487	8566.5	15747.6	231.584	0	5.91508	0	0	6.72378	6.23718	0.196661	166.531	-458.003	37.9012	156.851	0	57.2715	55.8234	132.831	1
2308	0	0	308	1	283.4	0	0	146.419	136.981	-36.3265	117.639	-128.88	206.454	8806.41	15828	128.88	0	8.27674	0	0	7.19308	6.32568	0.216907	134.723	-463.926	25.7964	134.209	0	45.7231	45.9613	84.1336	1
2318	0	0	318	1	238.417	0	0	118.918	119.498	41.4472	32.8935	54.2182	195.928	8529.31	15813	-54.2182	0	8.33844	0	0	6.52198	5.79866	0.148293	190.704	-466.734	31.1891	169.726	0	43.7016	44.6944	96.7224	1
2322	0	0	322	1	203.472	0	0	92.6496	110.822	14.3669	130.021	-340.804	150.944	8855.37	15815.6	340.804	0	6.17374	0	0	7.05723	5.57416	0.178579	177.302	-461.277	38.101	128.49	0	47.9246	50.1519	196.117	1
2330	0	0	330	1	225.47	0	0	103.742	121.729	29.3555	-74.59	-176.339	192.79	8541.41	15721.2	176.339	0	7.8664	0	0	6.47174	5.95478	0.0482581	131.73	-450.707	33.4652	116.82	0	43.1916	44.8442	89.4632	1
2337	0	0	337	1	231.699	0	0	101.376	130.323	14.5295	58.3751	-173.745	225.351	8954.87	15887.2	173.745	0	8.91555	0	0	6.11871	5.122	0.0650146	116.971	-438.108	31.6502	149.898	0	37.3612	38.9435	79.2359	1
2342	0	0	342	1	181.616	0	0	76.2055	105.41	21.3621	78.1992	-263.653	117.498	8948.04	15767.7	263.653	0	4.68234	0	0	6.89093	5.81884	0.146433	183.892	-461.415	44.0858	134.755	0	62.6005	66.3205	184.974	1
2343	0	0	343	1	265.702	0	0	105.311	160.391	9.08963	43.8651	-211.303	169.527	8661.33	15702.4	211.303	0	6.72529	0	0	7.15136	6.46114	0.172353	142.001	-458.1	27.9363	139.331	0	49.539	51.4584	115.367	1
2349	0	0	349	1	213.822	0	0	67.5277	146.294	6.26781	59.3073	-237.608	186.967	8863.47	15886.3	237.608	0	7.43395	0	0	6.93034	5.67056	0.0890043	103.826	-439.197	35.8134	103.193	0	42.798	44.8006	111.078	1
2350	0	0	350	1	264.144	0	0	106.503	157.641	3.30742	-28.704	11.6683	149.411	8866.43	15775	-11.6683	0	6.31978	0	0	6.68045	6.11474	0.0353601	156.286	-460.364	27.7709	159.847	0	58.8162	60.6151	115.207	1
2355	0	0	355	1	234.038	0	0	100.36	133.678	75.449	14.6198	-258.571	135.858	8694.63	15831.3	258.571	0	5.42605	0	0	6.9079	6.00166	0.0605853	157.481	-456.237	32.2343	120.541	0	56.4432	57.8229	157.746	1
2357	0	0	357	1	232.701	0	0	114.941	117.759	2.06056	42.2204	142.065	170.308	8768.02	15604.4	-142.065	0	7.69004	0	0	6.92728	6.04437	0.260453	119.662	-453.935	32.4995	192.262	0	45.6688	48.1517	150.171	1
2358	0	0	358	1	214.466	0	0	82.992	131.474	-47.3028	45.6003	-251.341	140.783	8518.4	15700.7	251.341	0	5.68465	0	0	6.69145	5.86935	0.0842471	136.303	-452.17	35.6773	116.332	0	53.4323	54.8759	145.9	1
2362	0	0	362	1	278.586	0	0	122.532	156.054	-9.84134	128.526	-273.385	262.069	8580.6	15817.1	273.385	0	10.5431	0	0	5.61881	5.27947	0.23568	238.377	-460.103	25.2822	218.337	0	29.945	30.3646	84.3294	1
2372	0	0	372	1	221.732	0	0	93.5221	128.21	38.9621	30.994	-52.0304	173.639	8731.12	15814.9	52.0304	0	7.04086	0	0	6.79257	5.8137	0.0844797	129.565	-451.219	34.2585	139.816	0	52.7696	53.6172	93.4595	1
2373	0	0	373	1	238.593	0	0	106.843	131.749	5.48785	133.628	-5.47496	189.831	8764.59	15812	5.47496	0	7.82772	0	0	6.07075	6.14485	0.103276	129.891	-451.375	31.1147	144.29	0	47.5899	48.3282	89.9128	1
2375	0	0	375	1	210.989	0	0	84.4561	126.533	7.68904	74.5205	-296.095	114.158	8961.71	15871.1	296.095	0	4.59425	0	0	6.45614	5.95709	0.0838743	143.544	-448.741	36.3165	141.702	0	63.3929	67.2911	208.372	1
2381	0	0	381	1	241.035	0	0	120.061	120.974	-12.8285	110.446	-88.7993	180.622	8583.59	15835.2	88.7993	0	7.25534	0	0	5.58658	5.33034	0.0866115	140.077	-446.163	30.0272	116.884	0	48.7817	48.328	85.666	1
2394	0	0	394	1	251.963	0	0	101.307	150.655	-13.9326	35.1972	67.7217	184.037	8883.67	15810.7	-67.7217	0	7.92411	0	0	5.62963	5.4347	0.0644967	155.219	-443.009	28.5534	140.162	0	43.9851	45.019	105.661	1
2396	0	0	396	1	211.099	0	0	95.8522	115.246	-54.6757	139.533	-271.738	190.579	8725.1	15706.4	271.738	0	7.76215	0	0	5.97923	5.2509	0.207486	128.199	-441.874	35.4485	133.03	0	39.2176	41.4048	112.402	1
2401	0	0	401	1	299.865	0	0	146.719	153.146	-30.5884	11.2643	-50.9767	238.61	8601.35	15834.7	50.9767	0	9.79493	0	0	6.04465	5.85283	0.200103	134.643	-450.443	23.5479	1	0	39.0458	38.9519	69.2514	1
2408	0	0	408	1	282.293	0	0	137.218	145.076	-10.0573	5.11701	-43.4535	258.7	8580.82	15741.2	43.4535	0	10.6185	0	0	6.40517	5.35966	0.0378415	121.966	-445.642	25.2187	155.08	0	36.0942	36.4037	64.4902	1
2411	0	0	411	1	267.244	0	0	118.186	149.058	-39.0078	49.3426	-308.422	204.614	9008.41	15896.3	308.422	0	8.35762	0	0	7.3799	4.69164	0.0763251	150.745	-450.815	26.936	163.039	0	35.0422	36.8306	130.363	1
2415	0	0	415	1	249.944	0	0	81.2283	168.716	-9.24182	45.8932	-239.79	239.938	8878.98	15700.4	239.79	0	9.57788	0	0	6.06959	5.21806	0.114666	106.565	-435.912	28.9257	140.642	0	33.4642	35.4487	85.0674	1
2417	0	0	417	1	224.886	0	0	106.903	117.983	71.8965	-1.8722	-147.085	181.736	8698.18	15648.5	147.085	0	7.25445	0	0	6.22428	5.21369	0.115934	167.4	-451.657	32.9362	167.075	0	46.1961	48.8953	90.7204	1
2419	0	0	419	1	225.131	0	0	82.9834	142.147	64.5104	30.5546	63.9293	133.389	8805.23	15715.7	-63.9293	0	5.71484	0	0	6.38508	5.98172	0.133107	231.128	-460.44	33.4927	135.65	0	60.6874	63.9999	141.86	1
2421	0	0	421	1	285.27	0	0	135.161	150.108	93.3834	89.3986	-8.58994	204.674	8676.7	15656.9	8.58994	0	8.42131	0	0	6.39722	5.8881	0.155233	125.248	-446.465	25.1229	138.305	0	44.6713	45.8443	82.8572	1
2423	0	0	423	1	265.021	0	0	156.048	108.973	-7.31479	36.4071	-14.175	208.485	8777.39	15709.9	14.175	0	8.60247	0	0	6.05614	6.09837	0.0666607	155.923	-453.916	27.3787	168.323	0	43.8487	45.1554	81.2458	1
2426	0	0	426	1	265.97	0	0	130.139	135.831	152.014	-93.6065	-250.1	177.008	8717.73	15740.2	250.1	0	7.3745	0	0	6.7583	5.52802	0.144211	179.267	-460.971	27.2928	184.773	0	42.3116	45.1957	112.042	1
2431	0	0	431	1	208.787	0	0	117.711	91.0753	33.6559	65.0222	-76.6965	176.391	8636.76	15780.9	76.6965	0	7.07397	0	0	5.85955	5.37519	0.160363	130.528	-442.985	35.9424	135.246	0	49.8624	50.276	88.4887	1
2432	0	0	432	1	210.937	0	0	114.049	96.8877	-28.0008	16.3752	-209.84	124.55	8997.4	15929.2	209.84	0	4.99355	0	0	6.64045	5.57515	0.0373061	140.863	-447.755	36.1622	132.204	0	62.8281	65.9442	147.401	1
2433	0	0	433	1	200.257	0	0	86.3926	113.864	81.8288	58.799	-95.3122	144.418	8987.23	15886.8	95.3122	0	5.77201	0	0	6.45068	5.6683	0.0870412	136.804	-447.097	38.5148	163.214	0	61.1104	62.4921	110.158	1
2439	0	0	439	1	243.91	0	0	123.018	120.892	42.9595	20.7347	28.9917	144.248	8926.44	15625.9	-28.9917	0	6.06704	0	0	6.08012	5.4587	0.106023	187.46	-450.433	29.9259	140.997	0	57.729	61.1877	119.88	1
2441	0	0	441	1	256.752	0	0	124.661	132.091	44.7019	76.1931	-132.563	135.583	9024.36	15769.7	132.563	0	5.36879	0	0	6.74614	5.77696	0.241471	164.555	-458.814	28.5993	143.412	0	63.7087	64.5988	122.191	1
2442	0	0	442	1	273.561	0	0	131.121	142.44	37.1508	-55.5394	-278.721	194.837	9031.91	15801.8	278.721	0	7.96187	0	0	6.17088	5.67199	0.128921	179.79	-455.607	26.224	161.699	0	38.8858	40.1042	113.147	1
2445	0	0	445	1	300.641	0	0	174.02	126.621	-35.959	126.18	-25.0929	197.258	8905.7	15719.8	25.0929	0	8.12445	0	0	6.13117	5.66272	0.216069	165.766	-453.158	23.4377	139.951	0	45.7902	47.0708	84.6252	1
2451	0	0	451	1	256.277	0	0	133.526	122.751	-3.31299	58.3273	97.0749	202.618	9271.69	15488.6	-97.0749	0	8.85018	0	0	6.03088	5.48372	0.115618	210.829	-459.141	28.1922	150.212	0	39.7508	40.4679	103.594	1
2458	0	0	458	1	240.632	0	0	109.663	130.969	51.3955	84.7236	89.8405	158.381	8818.34	15661.6	-89.8405	0	6.85605	0	0	6.64331	5.62993	0.0373809	205.161	-452.935	30.8029	160.581	0	50.7564	54.2044	130.934	1
2467	0	0	467	1	299.58	0	0	172.403	127.178	57.756	-13.787	-54.6157	229.822	8911.64	15660.4	54.6157	0	9.39848	0	0	5.99094	5.02916	0.0460244	119.668	-438.909	23.2526	143.151	0	38.7097	40.9834	70.5877	1
2475	0	0	475	1	219.783	0	0	87.7461	132.037	-22.7312	63.4822	-246.576	171.405	8792.81	15682.8	246.576	0	6.86117	0	0	5.94243	5.3638	0.108041	204.401	-448.139	33.803	151.672	0	45.0412	47.7557	116.912	1
2478	0	0	478	1	225.744	0	0	82.3202	143.424	55.4575	80.2057	-361.247	169.64	8913.94	15865.4	361.247	0	6.94353	0	0	6.20443	5.45509	0.038303	116.611	-441.005	32.9337	139.041	0	41.6827	45.0988	182.201	1
2481	0	0	481	1	176.49	0	0	69.763	106.727	-23.4727	35.5687	-49.124	139.721	8594.23	15810.4	49.124	0	5.70684	0	0	5.22475	5.51969	0.104918	96.5415	-426.281	43.7841	126.624	0	61.0723	60.6505	106.907	1
2482	0	0	482	1	247.623	0	0	108.265	139.358	25.5486	56.8123	-234.474	245.77	8744.53	15789.1	234.474	0	9.74644	0	0	6.34108	5.58556	0.143399	151.229	-453.815	29.5824	159.068	0	33.9897	34.7457	83.6405	1
2483	0	0	483	1	290.133	0	0	138.493	151.64	11.0141	90.4766	-64.5281	205.186	8759.07	15655.8	64.5282	0	8.26421	0	0	6.25883	5.43864	0.176385	153.484	-452.596	24.3972	153.578	0	44.441	46.2329	78.8685	1
2484	0	0	484	1	230.92	0	0	121.843	109.077	64.2055	49.9021	-143.657	192.243	8705.88	15796	143.657	0	7.61326	0	0	6.25721	5.76612	0.104813	174.482	-464.69	32.261	176.289	0	45.6925	46.3718	87.6719	1
2496	0	0	496	1	230.044	0	0	87.0468	142.998	133.903	20.7969	-287.529	150.365	8636.18	15825.1	287.529	0	6.07176	0	0	5.15586	5.40735	0.0334186	131.128	-435.337	31.5473	149.489	0	47.7282	48.8351	140.244	1
2498	0	0	498	1	225.418	0	0	81.144	144.274	-1.98044	63.5667	-321.44	158.904	8871.72	15682.7	321.44	0	6.4561	0	0	5.85329	5.14834	0.122957	153.582	-440.061	32.5854	123.389	0	44.5814	48.0303	162.233	1
2500	0	0	500	1	234.344	0	0	121.823	112.521	61.4147	77.7549	-76.3894	148.142	8808.33	15668.5	76.3895	0	5.93725	0	0	5.76597	4.84078	0.126018	189.803	-448.294	30.859	132.07	0	57.1846	60.2051	101.816	1
2503	0	0	503	1	237.111	0	0	110.891	126.219	71.3164	60.8948	-197.937	155.091	8997.74	15785	197.937	0	6.12198	0	0	6.29988	5.23743	0.0199064	165.306	-447.559	30.9448	148.119	0	50.7695	52.297	116.953	1
2510	0	0	510	1	222.183	0	0	125.834	96.3485	135.769	-8.95225	-33.8384	154.311	8833.63	15655.6	33.8384	0	6.41221	0	0	6.04432	5.41989	0.149708	154.531	-447.61	33.4585	180.209	0	55.6866	59.0294	100.882	1
2513	0	0	513	1	262.955	0	0	116.702	146.253	-3.66888	38.7351	-107.894	218.499	8574.43	15807.2	107.894	0	8.75007	0	0	5.36749	4.44582	0.0693773	130.042	-434.496	26.5523	146.235	0	39.0867	38.7443	71.3732	1
2514	0	0	514	1	202.567	0	0	110.252	92.3155	22.1391	-9.29467	-72.7975	127.196	8947.26	15755.6	72.7975	0	5.16968	0	0	6.01766	5.35852	0.019085	126.302	-437.579	37.404	132.068	0	66.7592	69.2974	119.911	1
2520	0	0	520	1	216.005	0	0	115.818	100.188	156.85	-56.9645	-248.171	160.33	8613.23	15803.2	248.171	0	6.58399	0	0	5.82377	5.12252	0.0546677	160.066	-436.753	34.2771	150.397	0	45.0911	46.3023	118.212	1
2522	0	0	522	1	231.994	0	0	111.768	120.226	12.3122	88.4739	19.5009	129.118	8857.43	15757.5	-19.5009	0	5.37479	0	0	5.91367	5.56109	0.104416	146.866	-444.457	31.7611	139.432	0	64.9036	66.974	130.255	1
2523	0	0	523	1	256.399	0	0	111.469	144.931	50.3114	87.6525	-115.805	174.679	9018.75	15857.9	115.805	0	6.93451	0	0	6.23241	5.25431	0.0504929	161.844	-450.216	28.1491	140.725	0	49.7703	50.6692	93.1144	1
2524	0	0	524	1	249.971	0	0	129.061	120.91	80.6238	157.697	106.65	153.76	8988.44	15588.6	-106.65	0	6.75709	0	0	5.73913	5.64887	0.169415	158.678	-449.726	28.9885	139.696	0	49.5072	52.2936	138.688	1
2526	0	0	526	1	169.026	0	0	59.059	109.967	-16.4121	33.8727	-312.919	139.382	8786.49	15812.1	312.919	0	5.67684	0	0	6.26495	5.41626	0.215548	135.818	-443.79	47.2196	139.967	0	52.3859	53.4111	178.942	1
2535	0	0	535	1	209.377	0	0	95.7438	113.633	74.6191	83.9484	-158.712	124.333	8994.44	15762	158.712	0	4.91061	0	0	5.87254	5.11423	0.0448114	165.607	-447.45	35.6292	152.621	0	63.9428	65.9364	130.368	1
2536	0	0	536	1	196.357	0	0	92.4104	103.947	35.7872	56.6277	-107.915	138.009	8634.63	15789.3	107.915	0	5.49576	0	0	5.89119	5.31786	0.0122351	144.542	-440.041	38.7383	117.437	0	61.3233	61.7471	111.185	1
2542	0	0	542	1	256.73	0	0	102.26	154.47	-10.0683	-2.07387	-233.829	199.161	8580.83	15748.4	233.829	0	8.00241	0	0	5.83724	5.10812	0.0655484	176.027	-446.974	27.8557	137.36	0	38.6365	39.5992	96.4873	1
2555	0	0	555	1	201.44	0	0	96.8935	104.546	45.216	99.9786	-55.6687	168.677	9023.84	15746	55.6687	0	6.79974	0	0	5.80081	5.03338	0.12659	173.925	-449.064	37.2361	143.823	0	51.4828	52.4207	92.9299	1
2559	0	0	559	1	199.103	0	0	83.2517	115.852	-19.0245	49.2261	-208.503	150.172	8689.44	15697.1	208.503	0	5.98257	0	0	6.02002	4.75747	0.110921	154.7	-440.942	37.6902	139.249	0	50.4718	52.7252	119.447	1
2564	0	0	564	1	203.498	0	0	106.77	96.7278	38.878	50.0421	-280.739	126.135	9030.18	15795.9	280.739	0	5.04395	0	0	5.71281	5.3737	0.043084	191.855	-437.747	36.984	140.127	0	57.0748	58.1789	171.793	1
2571	0	0	571	1	249.157	0	0	143.854	105.302	57.5462	59.888	-43.535	163.029	9011.51	15786.1	43.535	0	6.60847	0	0	5.46001	5.21461	0.154676	122.315	-433.072	28.7394	132.955	0	52.6684	53.359	96.3984	1
2572	0	0	572	1	166.2	0	0	79.2415	86.9588	-8.80276	95.7509	-55.2668	156.198	8479.9	15750.2	55.2668	0	6.32552	0	0	5.85311	5.13291	0.131664	149.725	-445.007	47.4607	138.54	0	55.4532	55.6871	96.7318	1
2573	0	0	573	1	217.671	0	0	91.1143	126.557	-117.281	123.886	-197.502	143.846	8987.02	15921.4	197.502	0	5.93813	0	0	6.17317	5.21702	0.150588	124.541	-439.985	34.2419	131.506	0	54.2816	55.6632	119.477	1
2583	0	0	583	1	228.831	0	0	82.8126	146.018	19.7986	43.871	-220.34	161.122	8550.96	15802.1	220.34	0	6.3888	0	0	6.19103	5.44244	0.152248	129.039	-442.645	32.3782	132.584	0	48.512	49.048	116.912	1
2588	0	0	588	1	215.032	0	0	109.942	105.09	56.9188	-19.2592	194.512	150.38	9111.8	15466.6	-194.512	0	7.15741	0	0	5.50835	4.69307	0.0438396	126.818	-430.186	33.9521	152.933	0	44.2172	46.0019	184.717	1
2592	0	0	592	1	204.105	0	0	103.395	100.71	46.4794	3.30501	-65.9976	155.587	8723.6	15643.3	65.9976	0	6.31177	0	0	6.44647	4.91735	0.0942859	197.672	-449.685	36.9842	177.593	0	55.446	58.4087	98.7667	1
2593	0	0	593	1	211.225	0	0	107.716	103.509	29.666	63.8211	-1.46985	184.907	8541.09	15782.1	1.46985	0	7.62257	0	0	5.15319	4.89129	0.17577	150.095	-432.232	34.601	141.224	0	45.2936	45.727	86.2177	1
2598	0	0	598	1	222.077	0	0	105.597	116.48	-17.1514	-1.51372	-37.8559	132.935	8587.91	15747.8	37.8559	0	5.48216	0	0	6.08499	5.47006	0.116939	131.619	-442.165	33.5363	137.525	0	64.9807	65.6233	114.269	1
2603	0	0	603	1	209.725	0	0	95.8045	113.921	28.9038	22.0707	-307.845	138.218	8840.84	15724.2	307.845	0	5.5883	0	0	6.32339	5.00689	0.056934	133.941	-441.306	35.7665	137.981	0	50.9432	54.4617	178.467	1
2604	0	0	604	1	214.362	0	0	95.5073	118.855	-0.276504	80.7067	-154.45	138.607	8870.02	15665.6	154.45	0	5.49541	0	0	5.68483	5.22269	0.01219	143.385	-439.919	34.5789	125.918	0	59.1777	62.3327	115.765	1
2612	0	0	612	1	184.407	0	0	64.6338	119.773	33.5202	58.6775	-362.183	143.575	8836.22	15787.3	362.183	0	5.88963	0	0	5.80668	5.48855	0.130553	153.042	-444.726	41.968	142.979	0	49.8478	52.0653	208.152	1
2613	0	0	613	1	213.624	0	0	97.914	115.71	36.6008	99.5175	-210.901	143.766	8633.82	15746.4	210.901	0	5.67896	0	0	6.02763	5.14275	0.190334	187.547	-455.543	34.888	141.132	0	53.008	54.8233	125.919	1
2623	0	0	623	1	202.279	0	0	90.3839	111.895	-5.42949	46.1904	-74.4101	127.575	8675.85	15700.1	74.4101	0	5.14719	0	0	5.97888	4.72817	0.0902365	154.164	-438.259	36.9138	144.136	0	65.96	67.2315	115.452	1
2628	0	0	628	1	223.483	0	0	109.018	114.465	23.5153	-32.1867	-74.743	146.929	8846.22	15678.8	74.743	0	6.007	0	0	5.69784	4.73771	0.100734	190.309	-442.641	32.5567	138.081	0	56.6798	60.0946	100.857	1
2630	0	0	630	1	214.638	0	0	105.947	108.691	0.942287	234.848	-215.716	130.936	8868.8	15710.8	215.716	0	5.34308	0	0	6.01352	5.12031	0.0806897	155.891	-437.839	34.6617	131.379	0	57.1049	60.9109	134.431	1
2635	0	0	635	1	209.16	0	0	86.6257	122.535	13.0326	83.6875	-81.606	141.82	8557.73	15662.6	81.606	0	5.68419	0	0	5.73306	5.24429	0.126244	172.597	-449.112	35.6784	130.746	0	60.4687	61.0081	104.95	1
2637	0	0	637	1	219.714	0	0	117.74	101.973	43.1359	28.0795	-178.306	165.039	9025.92	15817.9	178.306	0	6.53529	0	0	5.64952	4.68339	0.145137	118.112	-428.611	33.162	159.604	0	47.655	48.4804	102.445	1
2638	0	0	638	1	188.24	0	0	78.1666	110.073	-17.523	-4.62011	-115.445	164.217	8488.62	15750.9	115.445	0	6.63393	0	0	5.25831	5.21353	0.097436	132.888	-440.448	40.1781	146.957	0	50.9444	51.5453	91.3204	1
2644	0	0	644	1	238.935	0	0	115.85	123.085	47.7015	34.1917	-43.4834	147.103	8722.38	15612.4	43.4834	0	5.97933	0	0	5.71431	5.1586	0.114267	185.839	-454.61	30.3129	157.887	0	58.0784	60.2895	103.779	1
2650	0	0	650	1	179.193	0	0	80.732	98.4613	-19.9546	-36.4648	-198.184	134.02	8889.7	15683.1	198.184	0	5.42873	0	0	5.7403	5.11076	0.0432793	153.928	-434.652	43.0531	143.763	0	56.9412	61.0068	126.244	1
2662	0	0	662	1	203.933	0	0	88.742	115.191	134.369	36.5484	-283.822	160.25	9034.35	15809.4	283.822	0	6.45408	0	0	5.97675	4.7644	0.0658048	158.297	-441.091	36.5779	141.874	0	44.3859	45.1626	138.297	1
2666	0	0	666	1	248.07	0	0	120.56	127.509	28.3558	41.7604	-257.82	161.712	8642.06	15804.2	257.82	0	6.44417	0	0	6.22532	5.34317	0.20507	160.585	-442.188	29.3302	144.235	0	46.1573	47.154	129.509	1
2668	0	0	668	1	179.082	0	0	83.6298	95.4525	48.2971	32.2789	-126.619	132.04	8522.46	15813.7	126.619	0	5.25171	0	0	6.06902	5.66352	0.0502316	142.582	-445.148	43.9619	110.345	0	64.103	64.6829	118.176	1
2682	0	0	682	1	255.765	0	0	133.582	122.183	23.7682	3.73472	-109.205	253.313	8546.99	15742.5	109.205	0	10.1693	0	0	4.94048	4.77234	0.123526	150.294	-440.836	27.399	173.417	0	34.0756	34.5965	62.0611	1
2686	0	0	686	1	251.363	0	0	114.668	136.694	41.8425	59.999	-181.689	211.572	8728.24	15785.9	181.689	0	8.35099	0	0	5.06497	4.20944	0.128064	131.632	-430.133	27.7248	152.091	0	37.3553	38.1378	79.3718	1
2695	0	0	695	1	155.373	0	0	83.4469	71.9263	45.9722	51.6662	-156.133	122.818	8524.79	15694.6	156.133	0	4.8564	0	0	5.91943	4.66168	0.101213	129.617	-433.313	51.104	124.876	0	62.9112	64.1822	128.044	1
2697	0	0	697	1	193.313	0	0	102.749	90.5637	61.8927	23.9982	-1.47421	156.645	8608.53	15821.9	1.47421	0	6.48982	0	0	5.55985	4.59857	0.0899255	125.126	-434.198	38.5842	129.9	0	52.7623	53.3994	99.5738	1
2706	0	0	706	1	215.157	0	0	115.341	99.8159	39.6744	76.5605	-96.0533	162.901	8630.75	15869	96.0533	0	6.49596	0	0	5.1539	4.26272	0.0554219	192.056	-436.7	33.3887	122.288	0	50.208	50.1815	90.7183	1
2709	0	0	709	1	180.967	0	0	81.5157	99.4516	43.9717	37.3242	-61.318	170.068	8626.45	15709	61.318	0	6.8683	0	0	5.49491	4.98413	0.0413855	127.495	-425.722	42.1763	133.644	0	50.2446	51.32	88.7956	1
2722	0	0	722	1	191.091	0	0	93.178	97.9128	62.4412	91.4401	-107.864	147.801	8707.64	15854.2	107.864	0	5.87763	0	0	5.39624	4.96972	0.0998488	163.805	-438.242	39.3434	129.832	0	56.5733	57.1484	102.103	1
2729	0	0	729	1	243.77	0	0	110.217	133.553	8.82544	64.1492	8.1214	159.185	8561.94	15781.8	-8.1214	0	6.60047	0	0	4.84045	4.37304	0.0762745	207.961	-447.589	28.7184	148.708	0	50.3187	50.5511	96.8955	1
2732	0	0	732	1	222.787	0	0	130.007	92.7801	90.4587	70.3844	-56.1217	145.965	8978.6	15875.2	56.1217	0	5.90008	0	0	5.78869	4.52798	0.1231	146.075	-435.348	32.5826	134.072	0	57.6711	58.7334	103.82	1
2741	0	0	741	1	215.947	0	0	79.0613	136.885	-13.7614	21.1137	-182.985	156.536	8584.52	15824.8	182.985	0	6.24528	0	0	4.9652	4.93677	0.145062	114.758	-429.009	33.5992	148.113	0	49.9981	50.0025	103.173	1
2745	0	0	745	1	219.35	0	0	107.462	111.888	50.6742	76.2266	-256.64	167.959	8918.73	15869.4	256.64	0	6.67031	0	0	5.41599	4.75916	0.0930972	120.261	-432.515	33.1406	135.86	0	43.0263	46.0324	118.894	1
2753	0	0	753	1	259.437	0	0	90.6413	168.796	36.8086	16.4416	-188.701	166.63	8932.59	15729.8	188.701	0	6.6112	0	0	5.47392	4.85995	0.0330705	165.491	-436.283	27.2284	136.286	0	46.4445	49.4237	101.833	1
2762	0	0	762	1	195.917	0	0	77.6842	118.233	-8.71949	55.9057	-21.3903	163.456	8579.48	15690.4	21.3903	0	6.71101	0	0	5.08764	5.10888	0.144374	150.668	-441.081	38.0282	147.74	0	51.6155	51.8716	93.2881	1
2769	0	0	769	1	239.593	0	0	137.251	102.342	121.792	-8.60603	-198.565	132.295	8648.29	15754.9	198.565	0	5.30074	0	0	5.84503	4.79555	0.0538355	156.678	-438.425	30.0655	159.016	0	56.1767	58.1372	128.217	1
2777	0	0	777	1	203.301	0	0	97.0526	106.249	-3.13301	92.9559	39.3946	143.236	8872.87	15653.3	-39.3946	0	6.03276	0	0	5.48767	5.05285	0.103154	132.57	-431.043	36.6095	125.694	0	56.067	59.1638	120.36	1
2780	0	0	780	1	200.276	0	0	104.588	95.6885	-52.0474	-79.1335	-144.23	152.227	8622.81	15725.8	144.23	0	6.33867	0	0	5.04928	4.56241	0.21138	148.668	-432.76	36.5544	126.417	0	50.5212	52.1661	96.3632	1
2797	0	0	797	1	175.182	0	0	71.146	104.036	60.5832	88.2158	-79.3519	135.847	8908.82	15658.1	79.3519	0	5.43878	0	0	5.50547	4.62554	0.0916449	113.847	-424.19	43.529	127.93	0	60.6596	64.0146	109.052	1
2802	0	0	802	1	202.965	0	0	88.7621	114.203	7.95301	113.854	43.6479	115.643	8562.81	15732.1	-43.6479	0	4.87639	0	0	5.36213	4.59334	0.0611156	106.302	-421.205	36.2209	121.833	0	66.8051	68.1717	140.395	1
2808	0	0	808	1	252.222	0	0	116.925	135.297	19.1786	92.2274	25.7987	139.847	8750.9	15654.1	-25.7987	0	5.83615	0	0	5.25207	4.96394	0.124029	178.778	-445.488	28.0979	179.468	0	57.3025	60.0179	116.95	1
2823	0	0	823	1	217.577	0	0	130.02	87.5576	-24.6152	45.5556	-24.9196	146.171	8695.04	15700.7	24.9196	0	6.01637	0	0	5.05921	5.07423	0.209682	133.446	-434.036	33.4516	136.043	0	56.9714	58.189	102.872	1
2825	0	0	825	1	221.168	0	0	86.0693	135.098	-30.1602	158.718	-218.123	174.283	8501.26	15786.9	218.123	0	7.00262	0	0	4.87215	4.21623	0.10925	143.29	-431.805	32.1138	148.917	0	41.5725	42.2076	98.6397	1
2835	0	0	835	1	227.359	0	0	101.98	125.379	86.5219	43.3953	-33.7039	133.053	9281.52	15304.2	33.7039	0	5.43207	0	0	4.85191	4.82512	0.107579	134.843	-426.686	31.4575	129.585	0	61.1133	61.0311	108.148	1
2838	0	0	838	1	275.01	0	0	124.154	150.856	23.0603	114.475	-195.852	179.326	8547.7	15731.5	195.852	0	7.09021	0	0	4.85839	4.44601	0.1385	156.724	-432.358	25.0047	175.499	0	42.258	43.0415	92.4748	1
2839	0	0	839	1	183.166	0	0	85.1395	98.0266	-7.51095	50.7142	136.556	114.925	8677.93	15795.2	-136.556	0	5.16793	0	0	5.00804	4.58711	0.0547044	266.141	-433.895	40.7253	1	0	58.0461	60.6183	189.523	1
2845	0	0	845	1	227.731	0	0	111.335	116.396	21.3773	82.3534	-113.678	159.902	8748.7	15863.2	113.678	0	6.35843	0	0	5.79889	4.67071	0.113609	122.163	-432.968	31.8402	145.267	0	52.6887	53.0598	96.5574	1
2846	0	0	846	1	235.217	0	0	102.77	132.447	-64.1558	6.28166	-51.7339	179.275	8933.9	15839.7	51.7339	0	7.43483	0	0	5.25842	4.04791	0.0989669	216.771	-438.424	29.9607	136.484	0	46.1661	46.8439	83.8144	1
2847	0	0	847	1	223.249	0	0	137.936	85.3134	68.9793	14.7651	102.338	144.238	8900.42	15631.9	-102.338	0	6.35265	0	0	5.67868	5.19941	0.088004	173.929	-443.446	32.8982	145.936	0	51.5387	55.6255	143.552	1
2858	0	0	858	1	232.575	0	0	142.134	90.4407	39.1376	71.7465	108.069	130.619	8830.6	15574.9	-108.069	0	5.7274	0	0	5.35729	4.71976	0.0801846	193.4	-446.265	30.8438	181.494	0	55.0935	59.2098	159.095	1
2862	0	0	862	1	231.258	0	0	111.506	119.752	47.2075	110.188	20.7555	141.739	8822.53	15636.1	-20.7555	0	5.89529	0	0	4.98457	4.69945	0.0923688	157.893	-434.313	30.8313	153.962	0	55.4666	59.0955	114.02	1
2865	0	0	865	1	254.31	0	0	139.523	114.787	10.2509	34.0718	-68.0125	205.134	8759.83	15712.2	68.0125	0	8.28732	0	0	5.17139	4.4343	0.223417	180.987	-435.087	27.5174	183.759	0	41.7835	43.1245	73.9753	1
2872	0	0	872	1	209.566	0	0	95.9222	113.643	26.7551	26.1811	48.7912	124.174	9241.63	15321.5	-48.7912	0	5.27579	0	0	5.12233	4.41402	0.0756243	182.55	-446.436	34.5512	149.194	0	61.1349	61.8867	130.298	1
2882	0	0	882	1	230.04	0	0	101.117	128.923	30.9089	-2.33769	-119.686	205.23	8639.51	15649	119.686	0	8.22929	0	0	4.8027	4.34645	0.0570642	157.968	-433.636	30.7025	143.732	0	39.8887	41.3814	73.2958	1
2886	0	0	886	1	221.638	0	0	117.298	104.34	-19.0363	109.323	-2.22921	182.434	8888.78	15836.3	2.22921	0	7.55017	0	0	5.34269	4.4512	0.147666	138.511	-434.26	32.4743	157.235	0	46.1513	46.8405	88.4666	1
2888	0	0	888	1	193.006	0	0	106.651	86.3555	20.4698	77.8173	14.9589	181.279	8849.27	15768.1	-14.9589	0	7.52759	0	0	4.91224	4.21792	0.0806285	140.544	-422.068	37.807	134.666	0	44.6149	45.9741	88.8944	1
2892	0	0	892	1	165.283	0	0	86.1619	79.1216	-3.87917	-40.1466	-23.9183	132.631	8773.96	15587.1	23.9183	0	5.54901	0	0	5.17035	4.29533	0.14476	189.545	-433.106	46.0238	1	0	59.9639	62.7297	110.754	1
2914	0	0	914	1	172.004	0	0	107.867	64.1367	-13.4195	40.0186	124.347	137.452	8683.84	15805.9	-124.347	0	6.13829	0	0	5.20572	4.28377	0.149612	149.179	-428.152	43.8389	133.913	0	50.6503	52.6902	151.401	1
2932	0	0	932	1	203.261	0	0	101.081	102.18	-48.7442	81.7368	-138.171	122.431	9018.14	15764.2	138.171	0	4.91463	0	0	5.49108	4.41473	0.100226	164.323	-436.486	36.0974	141.915	0	63.8452	64.2151	123.927	1
2936	0	0	936	1	152.916	0	0	82.9021	70.014	90.052	52.8235	-59.0871	126.899	8979.01	15793.1	59.0871	0	5.13093	0	0	4.91679	4.75399	0.0862842	127.249	-421.452	51.0232	151.836	0	64.055	64.941	115.463	1
2938	0	0	938	1	242.019	0	0	151.733	90.2865	43.4947	52.1757	140.278	140.7	9025.57	15594.4	-140.278	0	6.32583	0	0	5.32339	4.51653	0.0840025	133.385	-430.133	29.2866	128.824	0	49.4892	52.4387	158.247	1
2940	0	0	940	1	179.11	0	0	94.8155	84.2942	57.5256	30.2631	113.394	110.534	9210.85	15516.7	-113.394	0	4.889	0	0	4.81643	4.6265	0.00495667	132.812	-426.705	41.7136	154.563	0	61.1664	63.3648	177.037	1
2942	0	0	942	1	221.548	0	0	84.5082	137.04	9.32588	-4.66561	-35.3192	143.735	8661.09	15850.6	35.3192	0	5.91546	0	0	4.98035	4.47439	0.129041	178.329	-432.719	32.2899	153.553	0	56.4911	56.9235	101.094	1
2946	0	0	946	1	240.587	0	0	116.243	124.344	-45.1066	33.6493	19.719	184.348	8615.87	15613	-19.719	0	7.78487	0	0	4.74842	4.08429	0.145733	146.756	-428.279	28.9497	152.024	0	43.3158	43.6784	84.7507	1
2951	0	0	951	1	184.839	0	0	110.542	74.2972	53.0296	110.557	36.469	136.998	8916.37	15835	-36.469	0	5.74462	0	0	4.94776	5.02774	0.121406	123.95	-421.936	40.6345	129.997	0	56.9886	58.5861	124.989	1
2952	0	0	952	1	215.021	0	0	75.6312	139.39	11.5766	68.8811	-66.4127	119.707	8559.18	15677.4	66.4127	0	4.82151	0	0	5.46839	5.19528	0.10383	149.814	-439.935	34.2885	113.404	0	70.2016	70.6246	120.752	1
2963	0	0	963	1	214.872	0	0	96.1762	118.696	-17.913	84.1284	17.6482	143.155	8887.65	15761.8	-17.6482	0	5.97769	0	0	5.54881	4.61507	0.0997369	179.766	-441.581	33.95	1	0	57.0768	58.5636	113.805	1
2965	0	0	965	1	238.427	0	0	119.12	119.307	38.9739	-17.8731	-105.788	208.157	8531.79	15764.2	105.788	0	8.40012	0	0	4.49434	4.48886	0.0700294	210.295	-444.294	29.3528	172.448	0	39.3194	40.0281	71.0236	1
2970	0	0	970	1	186.079	0	0	100.166	85.9133	38.2344	20.9093	-5.28422	140.08	9130.49	15326.7	5.28422	0	5.79502	0	0	5.16832	4.10428	0.133845	220.439	-433.467	39.6089	150.042	0	56.8302	57.5421	105.839	1
2974	0	0	974	1	219.149	0	0	72.956	146.193	96.0673	-62.7918	-437.562	134.793	8873.33	15809.1	437.562	0	5.82244	0	0	5.23423	5.06343	0.05253	188.224	-439.543	33.2704	1	0	50.8348	53.8614	248.293	1
2976	0	0	976	1	170.436	0	0	72.3259	98.1099	106.016	40.854	147.258	107.317	8863.38	15605.8	-147.258	0	4.87959	0	0	5.56589	4.44495	0.101221	140.817	-427.647	44.8804	131.678	0	62.9319	68.1318	213.074	1
2977	0	0	977	1	246.691	0	0	128.061	118.629	-0.328322	244.963	174.375	138.124	8969.73	15601	-174.375	0	6.51188	0	0	4.96545	4.39319	0.264776	185.332	-431.589	28.3935	170.838	0	46.6912	50.9592	182.81	1
2997	0	0	997	1	221.245	0	0	115.434	105.811	68.0989	162.061	-89.2612	146.221	9000.96	15783.5	89.2612	0	5.87577	0	0	5.35264	4.47099	0.139854	115.818	-423.634	32.5628	123.212	0	55.6957	56.7526	102.212	1
3005	0	0	1005	1	211.901	0	0	112.965	98.9353	47.5187	120.498	-81.5016	155.033	9021.54	15725.4	81.5016	0	6.20833	0	0	5.12736	4.41888	0.104744	142.73	-429.206	34.1032	143.867	0	52.9579	54.0442	95.6112	1
3042	0	0	1042	1	210.236	0	0	94.5535	115.683	-72.6917	55.2024	-260.115	174.385	8942.43	15890.4	260.115	0	7.11024	0	0	4.48503	4.00757	0.102743	168.352	-420.702	33.6857	1	0	39.2415	41.5077	106.325	1
3045	0	0	1045	1	254.024	0	0	122.156	131.868	77.6852	49.661	-32.4373	181.87	8792.05	15696.6	32.4373	0	7.41754	0	0	4.50354	4.52497	0.116435	144.601	-422.114	27.2861	119.937	0	45.11	47.0097	82.1788	1
3062	0	0	1062	1	225.45	0	0	99.6623	125.788	59.2935	78.4161	-141.991	183.243	8910.11	15867.2	141.991	0	7.24626	0	0	4.98497	4.2026	0.0860653	195.551	-432.946	31.4506	160.206	0	43.2604	45.2362	85.2304	1
3063	0	0	1063	1	247.844	0	0	113.361	134.484	158.835	-1.26948	-316.844	161.066	8910.23	15747.5	316.844	0	6.60771	0	0	5.03044	4.21403	0.0751106	181.698	-436.109	28.171	162.649	0	40.785	43.998	141.109	1
3067	0	0	1067	1	187.85	0	0	91.9586	95.8917	-7.69481	-17.6445	19.7081	122.885	8777.77	15763.9	-19.7081	0	5.20799	0	0	5.04042	4.38919	0.0917438	166.726	-430.715	39.3319	157.434	0	62.8815	65.1776	124.283	1
3074	0	0	1074	1	172.788	0	0	86.0391	86.7491	30.885	35.7201	9.68338	122.382	8639.54	15810.2	-9.68338	0	5.08665	0	0	5.11957	4.76431	0.0746707	117.136	-423.402	44.0506	132.862	0	64.6034	65.6233	126.174	1
3088	0	0	1088	1	186.866	0	0	79.3572	107.509	13.5282	6.49519	-25.3088	159.148	8756.55	15640.1	25.3088	0	6.55573	0	0	4.28051	4.02962	0.0289833	157.08	-419.984	38.592	152.809	0	49.1682	51.6836	90.4447	1
3095	0	0	1095	1	241.339	0	0	122.98	118.359	30.5505	33.7791	-132.54	186.706	8938.85	15712.5	132.54	0	7.42216	0	0	4.88718	4.31709	0.175357	203.304	-439.538	29.0492	153.491	0	42.85	44.9787	82.437	1
3097	0	0	1097	1	226.798	0	0	103.199	123.599	8.87595	77.643	127.787	153.315	8761.2	15569	-127.787	0	6.82393	0	0	5.36952	4.66043	0.162169	145.465	-432.052	31.7504	160.944	0	47.2372	49.4624	145.436	1
3114	0	0	1114	1	211.132	0	0	87.6353	123.497	136.174	73.7443	-161.838	174.627	8534.25	15772.2	161.838	0	6.95271	0	0	3.89574	4.48439	0.25144	182.942	-426.724	33.4328	164.098	0	43.8873	44.2494	84.1704	1
3116	0	0	1116	1	192.057	0	0	89.3565	102.701	40.254	108.097	22.7304	111.352	8829.49	15638.2	-22.7304	0	4.63594	0	0	4.75327	3.95639	0.139057	212.96	-430.814	37.6648	162.922	0	66.9557	71.534	136.507	1
3118	0	0	1118	1	192.494	0	0	99.4485	93.0455	33.7767	75.2261	-62.5044	162.721	8736.3	15870.4	62.5044	0	6.54947	0	0	4.24705	4.01822	0.057613	180.597	-426.284	37.2137	138.282	0	48.8871	49.3408	86.9551	1
3127	0	0	1127	1	251.694	0	0	135.063	116.631	12.3714	73.1534	-50.4271	217.473	8957.03	15772.8	50.4271	0	8.8008	0	0	4.02867	3.59251	0.0843504	148.803	-418.671	26.875	163.368	0	36.9108	37.6289	68.5095	1
3129	0	0	1129	1	221.02	0	0	99.2031	121.817	112.856	43.5522	-231.014	120.849	8657.22	15802.4	231.014	0	4.80465	0	0	4.94158	4.50012	0.0105714	180.517	-439.339	32.3752	141.88	0	58.2024	58.9786	143.947	1
3132	0	0	1132	1	227.385	0	0	94.1445	133.24	80.6645	-10.5633	-140.689	217.995	8888.74	15657.2	140.689	0	8.73168	0	0	4.60853	4.21392	0.084109	212.498	-443.94	30.9281	162.573	0	36.8104	39.3444	71.1578	1
3142	0	0	1142	1	198.302	0	0	91.0222	107.28	3.80608	53.9949	-51.3417	125.392	8965.59	15692.3	51.3417	0	5.08444	0	0	5.16029	4.1306	0.0662212	191.331	-433.016	36.7015	119.853	0	63.9661	65.8619	114.628	1
3145	0	0	1145	1	200.054	0	0	84.3169	115.737	71.82	33.6241	-375.51	125.895	8797.92	15812.3	375.51	0	5.18991	0	0	4.91884	4.36502	0.105704	125.566	-422.793	36.3424	146.832	0	52.7669	54.2214	229.776	1
3169	0	0	1169	1	168.688	0	0	94.5803	74.1081	51.7793	74.242	-45.2648	133.452	9116.94	15273.4	45.2648	0	5.40074	0	0	4.78395	3.9633	0.13602	177.078	-430.369	44.0883	150.174	0	58.8922	59.764	105.334	1
3172	0	0	1172	1	205.517	0	0	59.362	146.155	31.7051	22.8791	-250.643	175.629	8937.7	15723.4	250.643	0	7.00338	0	0	4.69242	3.92133	0.0228863	152.015	-417.741	34.6755	125.9	0	39.1966	42.047	105.793	1
3175	0	0	1175	1	190.494	0	0	104.711	85.7825	-32.4665	59.5612	0.118206	153.041	9001.87	15786.4	-0.118206	0	6.36629	0	0	4.32801	3.98485	0.0768901	121.142	-409.365	37.7168	115.341	0	50.5847	50.9986	99.6088	1
3180	0	0	1180	1	194.022	0	0	72.2656	121.756	32.7305	30.2482	-61.1607	120.469	8837.01	15616.4	61.1607	0	4.87177	0	0	4.64117	4.36448	0.147698	152.212	-424.718	37.4837	121.341	0	65.1834	68.9985	117.326	1
3201	0	0	1201	1	203.925	0	0	95.966	107.959	-59.4919	7.78683	-43.3272	155.731	8630.25	15838.2	43.3272	0	6.46443	0	0	4.37625	4.02874	0.15057	139.407	-423.346	34.8594	138.954	0	50.8151	50.44	90.2556	1
3213	0	0	1213	1	222.287	0	0	81.1284	141.158	76.7416	102.027	-278.024	159.213	8693.34	15743.9	278.024	0	6.35578	0	0	4.81352	4.16096	0.171492	168.921	-434.202	31.8505	153.588	0	42.9688	44.9461	127.355	1
3224	0	0	1224	1	173.306	0	0	100.59	72.7164	-11.7041	78.2461	166.217	117.326	8881.44	15568.4	-166.217	0	5.38979	0	0	4.94419	3.98435	0.107073	131.875	-415.738	42.8401	145.043	0	54.8723	59.7444	207.802	1
3241	0	0	1241	1	213.26	0	0	120.729	92.5308	50.019	71.7674	-14.9179	143.312	9019.04	15774.2	14.9179	0	5.86845	0	0	4.58003	4.37818	0.139164	129.473	-419.189	33.4535	127.208	0	55.2021	56.1524	105.478	1
3256	0	0	1256	1	176.346	0	0	102.577	73.7683	-19.3554	24.7074	37.8953	107.742	8988.76	15621.9	-37.8953	0	4.57341	0	0	4.5656	4.48067	0.0841036	172.057	-424.09	42.1152	144.343	0	68.7919	71.7044	145.762	1
3261	0	0	1261	1	178.708	0	0	98.489	80.2189	-0.0196801	59.3608	-1.59495	137.471	8670.44	15786.6	1.59495	0	5.68272	0	0	4.44529	3.95653	0.0546428	111.649	-411.276	40.7909	131.494	0	55.982	56.6542	106.369	1
3264	0	0	1264	1	219.059	0	0	125.318	93.741	86.1183	-40.5188	-17.4674	155.839	8982.94	15687.1	17.4674	0	6.53072	0	0	4.81519	4.29464	0.048048	174.393	-428.716	32.4994	143.603	0	50.8733	53.1238	95.4286	1
3282	0	0	1282	1	219.695	0	0	80.1907	139.504	40.8334	39.3228	-270.026	164.737	8928.57	15707	270.026	0	6.57663	0	0	4.82094	3.96432	0.0527657	203.664	-430.199	32.1592	1	0	40.9223	44.1475	120.093	1
3284	0	0	1284	1	153.905	0	0	71.998	81.9067	19.9772	33.2769	-159.974	124.326	8750.1	15713	159.974	0	4.93162	0	0	4.61348	3.77678	0.0401044	211.877	-430.43	48.8585	154.243	0	58.9697	61.723	118.172	1
3311	0	0	1311	1	202.065	0	0	113.132	88.9332	12.9279	20.7354	-231.222	152.838	8757.15	15725.5	231.222	0	6.09051	0	0	4.78181	3.57178	0.0161227	170.03	-423.977	35.1373	206.098	0	45.2771	47.6218	114.344	1
3328	0	0	1328	1	192.575	0	0	84.708	107.867	-54.3308	40.4565	-194.486	133.859	8824.41	15805.5	194.486	0	5.38397	0	0	4.90014	3.82449	0.114423	179.348	-418.283	37.5309	148.031	0	54.4163	55.146	118.389	1
3343	0	0	1343	1	190.128	0	0	107.808	82.3196	-17.2616	43.1529	-33.7465	161.704	8588.02	15802.8	33.7465	0	6.62611	0	0	3.93211	3.66264	0.102001	147.536	-419.302	37.1804	145.953	0	47.7929	47.376	85.9388	1
3380	0	0	1380	1	242.564	0	0	102.203	140.361	17.0639	72.4261	-253.906	135.948	8852.68	15773.5	253.906	0	5.41002	0	0	5.19524	4.12777	0.0819989	146.086	-427.269	28.9177	131.674	0	51.4403	53.57	139.588	1
3381	0	0	1381	1	206.684	0	0	101.494	105.19	40.7346	64.4981	-97.4784	182.132	8530.03	15781.4	97.4784	0	7.26426	0	0	4.29931	3.90016	0.0912181	160.937	-422.061	34.1572	166.797	0	43.4436	43.6009	78.2161	1
3385	0	0	1385	1	207.959	0	0	111.895	96.0636	121.093	45.4161	-193.881	136.503	8748.65	15700.9	193.881	0	5.42122	0	0	4.54864	4.23965	0.0633851	153.646	-429.5	34.3423	130.541	0	53.6045	56.5055	115.08	1
3397	0	0	1397	1	168.334	0	0	72.2895	96.0445	9.57763	-8.0837	-388.179	127.586	8860.16	15754.4	388.179	0	5.3478	0	0	4.5379	3.83681	0.0359844	149.273	-421.451	43.7982	160.515	0	48.8856	52.4844	226.864	1
3410	0	0	1410	1	214.029	0	0	91.9791	122.049	17.364	41.2798	-22.6882	160.439	8653.06	15804.7	22.6882	0	6.5745	0	0	4.09607	3.78497	0.097315	181.348	-415.554	32.569	149.935	0	48.215	48.5279	88.9462	1
3414	0	0	1414	1	241.392	0	0	137.892	103.5	26.8601	100.79	-113.672	159.641	8743.22	15645.5	113.672	0	6.34623	0	0	4.52721	3.47636	0.068527	169.346	-424.082	28.3658	143.09	0	47.6844	50.3977	89.4157	1
3441	0	0	1441	1	152.727	0	0	61.7238	91.0029	-10.0423	61.7081	-282.11	118.326	8780.12	15684.6	282.11	0	4.76079	0	0	4.73356	4.48984	0.177115	168.968	-428.268	50.4969	147.882	0	57.3787	61.2186	170.115	1
3447	0	0	1447	1	196.286	0	0	99.9423	96.3435	37.7414	113.944	-173.484	127.816	8533.02	15732	173.484	0	5.04796	0	0	4.53486	4.14084	0.0879374	143.845	-428.249	36.6923	123.897	0	56.8962	57.9113	117.105	1
3450	0	0	1450	1	198.132	0	0	106.388	91.744	31.8637	21.4012	137.845	142.341	8738.22	15625.2	-137.845	0	6.41635	0	0	4.62168	4.16005	0.216472	162.221	-427.093	36.3676	158.541	0	46.7479	49.6467	151.277	1
3462	0	0	1462	1	194.537	0	0	96.015	98.5224	-33.0534	47.6494	44.5838	154.689	9102.11	15499.3	-44.5838	0	6.58528	0	0	4.3118	4.00915	0.261911	147.338	-420.569	36.7943	158.07	0	48.5617	48.7473	102.212	1
3474	0	0	1474	1	218.731	0	0	112.572	106.159	54.7746	37.4804	-222.584	145.851	8814.97	15808.5	222.584	0	5.7764	0	0	4.56458	4.0381	0.0891257	205.204	-429.614	32.2229	1	0	49.5953	50.8278	115.4	1
3483	0	0	1483	1	188.972	0	0	93.0474	95.9242	-27.1507	60.6867	-271.628	139.927	8498.25	15785.3	271.628	0	5.63707	0	0	4.40895	3.75595	0.147554	127.007	-415.825	37.9319	129.481	0	46.3107	47.3269	134.891	1
3487	0	0	1487	1	199.632	0	0	83.9895	115.643	-27.4107	128.258	83.9906	148.243	8897.15	15817.3	-83.9906	0	6.43567	0	0	4.84091	3.50466	0.180962	163.409	-423.201	35.6223	1	0	48.8441	50.087	121.159	1
3505	0	0	1505	1	157.88	0	0	71.7904	86.0899	45.4274	204.453	-321.914	124.744	8923.97	15741.1	321.914	0	5.13569	0	0	4.62948	3.68592	0.122648	136.722	-411.26	47.2466	126.938	0	48.3721	52.5946	180.555	1
3515	0	0	1515	1	216.878	0	0	123.22	93.6583	12.846	126.182	-63.9299	171.459	8458.25	15719.8	63.9299	0	6.91469	0	0	4.04295	4.06538	0.175182	170.445	-420.826	32.227	1	0	46.0383	46.3716	81.0517	1
3520	0	0	1520	1	190.38	0	0	79.7163	110.664	-4.38707	67.1922	-313.424	131.059	8973.79	15778.7	313.424	0	5.31305	0	0	4.70316	3.65317	0.0306356	156.648	-418.848	37.7299	156.37	0	47.2299	49.7389	171.69	1
3528	0	0	1528	1	201.107	0	0	98.6242	102.482	42.0496	31.2797	97.8965	138.982	9027.01	15515.7	-97.8965	0	6.07938	0	0	4.56348	3.72789	0.151982	169.898	-421.481	35.3225	162.588	0	50.9168	52.296	129.281	1
3534	0	0	1534	1	186.918	0	0	74.6411	112.277	37.7924	35.5076	-181.765	143.375	8532.97	15810.4	181.765	0	5.67273	0	0	4.15311	3.71119	0.0323778	156.852	-419.531	38.1701	144.682	0	49.5922	50.0185	104.56	1
3574	0	0	1574	1	195.06	0	0	106.486	88.5738	63.451	68.5166	-143.029	115.28	8806.29	15877.1	143.029	0	4.55996	0	0	4.45327	3.59829	0.032847	157.365	-413.591	36.4215	130.174	0	63.6029	64.8516	122.475	1
3592	0	0	1592	1	157.57	0	0	63.241	94.3292	217.835	-11.534	-55.0753	112.221	8651.91	15857.5	55.0753	0	4.75265	0	0	4.40647	4.1521	0.0976562	187.808	-421.941	47.7314	136.939	0	67.3686	66.8925	116.872	1
3595	0	0	1595	1	189.283	0	0	81.1036	108.179	2.68665	69.7166	-246.533	165.108	8568.07	15776.2	246.533	0	6.57505	0	0	4.63372	3.62275	0.0704654	145.175	-420.207	37.9066	1	0	41.1084	41.5401	109.954	1
3597	0	0	1597	1	197.765	0	0	97.343	100.422	25.8545	31.4122	-104.208	152.353	9142.87	15316.2	104.208	0	6.09183	0	0	4.35489	3.72962	0.161184	140.674	-421.275	35.8778	1	0	50.2048	50.7651	91.2744	1
3600	0	0	1600	1	190.945	0	0	96.2247	94.7204	20.5699	116.269	-63.5709	166.175	8849.17	15829.3	63.5709	0	6.69334	0	0	3.95249	3.55488	0.0861456	164.279	-417.66	36.9128	139.237	0	46.9714	47.7931	83.7072	1
3601	0	0	1601	1	168.748	0	0	69.1441	99.604	-36.5705	61.7809	-246.251	145.427	8806.65	15784.2	246.251	0	5.84163	0	0	4.03326	3.65494	0.0811066	122.762	-413.994	42.9319	155.801	0	47.3122	48.2347	117.04	1
3608	0	0	1608	1	239.043	0	0	103.324	135.719	72.1184	111.364	-103.991	163.069	8897.28	15834.2	103.991	0	6.49631	0	0	4.30525	3.77125	0.137837	142.207	-417.006	28.7555	134.689	0	47.7216	49.2415	87.63	1
3611	0	0	1611	1	209.653	0	0	104.183	105.47	45.0748	-24.0687	-53.6332	149.373	8625.34	15770.3	53.6332	0	6.12767	0	0	4.14254	3.75442	0.0145621	158.196	-418.204	33.3729	139.603	0	50.986	52.0643	91.2099	1
3614	0	0	1614	1	200.317	0	0	89.8966	110.42	-28.9319	44.198	-261.881	143.423	8699.35	15801.7	261.881	0	5.77482	0	0	3.90267	3.86472	0.120197	146.417	-415.071	35.1095	143.217	0	46.6651	47.2909	123.479	1
3620	0	0	1620	1	221.321	0	0	129.108	92.2128	44.1069	47.0824	-12.3806	164.365	8825.63	15798.9	12.3806	0	6.75204	0	0	4.08976	3.0931	0.146133	209.376	-418.726	30.8346	1	0	45.9853	47.135	86.2413	1
3622	0	0	1622	1	177.297	0	0	92.2291	85.0684	78.9791	108.009	-28.5069	124.487	8890.42	15837.6	28.5069	0	5.07358	0	0	4.20734	3.89549	0.124901	109.818	-409.97	40.8907	138.06	0	61.5487	62.8696	113.078	1
3642	0	0	1642	1	158.025	0	0	63.8622	94.1628	130.987	-14.2678	-30.7476	130.195	8838.41	15660.9	30.7476	0	5.41897	0	0	4.24749	4.02912	0.040946	105.682	-405.536	47.2089	121.705	0	58.0653	61.8668	106.336	1
3660	0	0	1660	1	191.142	0	0	86.879	104.263	-10.4809	-1.07394	-112.065	204.456	8780.56	15647.7	112.065	0	8.24716	0	0	3.49816	3.38964	0.139943	206.928	-426.044	36.3431	203.796	0	37.3642	39.4812	68.5391	1
3661	0	0	1661	1	203.952	0	0	95.1946	108.758	71.8999	126.101	-231.347	158.736	8797.84	15719.8	231.347	0	6.29332	0	0	4.60065	3.28383	0.116557	145.179	-410.126	34.3819	149.109	0	43.0873	45.4822	109.112	1
3668	0	0	1668	1	196.351	0	0	86.5378	109.813	15.8174	47.57	39.2293	168.6	9053.24	15499.4	-39.2293	0	7.1083	0	0	3.80273	3.51697	0.0728952	130.013	-404.539	35.5744	146.238	0	44.1787	44.2336	91.192	1
3669	0	0	1669	1	187.992	0	0	84.3889	103.603	30.3045	66.326	-43.5445	133.357	8939.1	15779.6	43.5445	0	5.40459	0	0	4.24786	3.86186	0.0241494	134.731	-413.413	38.1331	114.06	0	57.6303	59.0696	105.885	1
3696	0	0	1696	1	178.835	0	0	90.9752	87.8594	99.375	37.8786	-105.348	144.015	9069.35	15409.4	105.348	0	5.76484	0	0	4.25335	3.56199	0.0722808	171.413	-413.386	40.1632	148.117	0	52.3358	52.897	95.9288	1
3712	0	0	1712	1	214.506	0	0	74.7787	139.727	56.3425	41.8495	-176.807	153.485	8614.08	15704.4	176.807	0	6.06644	0	0	3.89918	3.59543	0.110757	352.062	-414.872	32.2204	1	0	46.2427	47.6324	95.7915	1
3717	0	0	1717	1	164.837	0	0	62.3583	102.478	-38.9697	102.928	-49.6571	140.145	8908.71	15842.7	49.6571	0	5.72145	0	0	3.79347	3.51699	0.110619	111.353	-400.149	43.7242	113.962	0	53.9448	54.6992	97.4337	1
3738	0	0	1738	1	173.497	0	0	76.9096	96.5876	12.5835	100.282	-282.659	113.812	8657.84	15845.3	282.659	0	4.56255	0	0	4.4051	3.90608	0.109847	129.976	-416.45	42.176	133.456	0	56.3827	57.2476	172.312	1
3777	0	0	1777	1	193.718	0	0	98.1255	95.5927	6.48919	137.824	-239.716	132.743	8863.25	15807.8	239.716	0	5.29511	0	0	4.25774	3.47993	0.0552366	231.352	-428.781	36.4622	160.503	0	50.3934	52.2255	127.695	1
3800	0	0	1800	1	176.409	0	0	84.945	91.4638	-29.2854	83.223	-115.093	151.345	8899.03	15862.4	115.093	0	6.06428	0	0	3.83117	3.6393	0.0929843	161.244	-412.378	40.5021	149.358	0	49.9544	51.1845	91.4276	1
3848	0	0	1848	1	196.89	0	0	93.5965	103.294	31.2963	-10.7592	-66.4327	154.761	8539.46	15657.4	66.4327	0	6.30105	0	0	3.73873	3.62867	0.107498	212.322	-422.697	35.5032	158.582	0	48.5935	49.6008	85.2934	1
3888	0	0	1888	1	223.269	0	0	85.1961	138.073	9.31443	21.3266	-215.203	181.041	8960.09	15725	215.203	0	7.20465	0	0	3.93978	3.33275	0.0533781	149.586	-412.803	30.6105	157.842	0	37.95	40.0806	89.56	1
3918	0	0	1918	1	187.68	0	0	102.579	85.1019	39.4891	193.486	54.1776	133.446	9029.57	15552.8	-54.1776	0	5.70358	0	0	3.47332	3.97097	0.174833	143.178	-407.18	37.6076	141.396	0	51.8729	54.0052	117.085	1
3924	0	0	1924	1	178.907	0	0	98.639	80.2682	55.8827	69.598	-94.9806	128.335	8514.88	15676.7	94.9806	0	5.11975	0	0	4.19098	3.54513	0.15211	168.19	-415.018	40.0695	151.103	0	57.7998	58.5758	103.268	1
3937	0	0	1937	1	195.082	0	0	72.5904	122.491	24.2855	43.7514	-160.19	133.126	8945.12	15901.8	160.19	0	5.27214	0	0	3.91668	3.48313	0.106355	149.147	-407.435	35.9052	131.995	0	53.1603	55.8601	107.27	1
3948	0	0	1948	1	164.821	0	0	66.8685	97.9524	6.29193	2.1038	-154.027	141.454	9062.77	15843.8	154.027	0	5.65272	0	0	3.81289	3.42195	0.0488591	151.452	-407.792	43.6355	136.726	0	51.2492	51.1094	99.6492	1
3950	0	0	1950	1	210.583	0	0	115.016	95.5671	55.6371	87.1162	42.4455	118.636	8913.76	15758.8	-42.4455	0	4.99173	0	0	3.73489	3.42067	0.108392	165.976	-404.269	32.6767	152.28	0	58.062	60.4642	129.211	1
3977	0	0	1977	1	201.582	0	0	129.954	71.6283	112.405	145.948	34.8297	140.813	8956.66	15700	-34.8297	0	5.94282	0	0	4.44718	3.44976	0.127388	195.026	-423.001	34.9026	149.301	0	52.1966	54.3005	110.273	1
4010	0	0	10	1	261.48	0	0	108.843	152.638	-11.6061	-78.7415	91.8972	162.05	9180.33	15526	-91.8972	0	5.71145	0	0	5.31869	5.93185	0.115798	264.058	-481.476	37.3421	196.513	0	51.9564	57.5113	111.253	2
4015	0	0	15	1	279.892	0	0	123.602	156.29	-44.8294	260.576	140.379	168.944	8814.91	16183.3	-140.379	0	6.03365	0	0	5.93343	5.63187	0.342867	201.015	-473.996	34.5614	202.827	0	49.9327	56.4575	112.779	2
4018	0	0	18	1	216.579	0	0	86.6524	129.926	16.2302	18.5938	-83.8218	144.591	8056.23	15628	83.8218	0	4.99803	0	0	5.20371	5.75483	0.0826372	168.747	-455.388	47.0002	166.593	0	54.7918	61.0409	143.271	2
4027	0	0	27	1	277.266	0	0	105.914	171.352	-24.5373	52.0492	130.453	151.889	8894.28	15694.2	-130.453	0	5.18529	0	0	6.03182	6.43916	0.134977	198.519	-475.895	35.6099	195.24	0	58.7149	65.2015	131.962	2
4028	0	0	28	1	229.178	0	0	99.6323	129.546	-2.37176	6.87297	96.9382	146.65	8274.15	15839.1	-96.9382	0	5.00246	0	0	5.53065	5.85519	0.133477	169.04	-462.296	44.2075	178.615	0	59.0911	64.2736	125.143	2
4029	0	0	29	1	263.712	0	0	77.0704	186.641	33.4832	-3.61211	28.762	156.52	8437.62	15650.2	-28.762	0	5.32664	0	0	5.67671	6.35125	0.14476	193.757	-469.62	37.5615	177.648	0	55.5961	60.7432	118.951	2
4030	0	0	30	1	293.539	0	0	136.29	157.249	4.24672	67.4662	30.3989	169.064	9164.47	15579.2	-30.3989	0	5.71453	0	0	5.00697	5.35433	0.238752	249.113	-472.551	31.829	180.3	0	49.7774	53.4396	106.778	2
4035	0	0	35	1	244.538	0	0	96.287	148.251	-63.2445	53.5213	87.8209	172.239	8634	15692.8	-87.8209	0	5.92689	0	0	5.0846	6.28269	0.270877	195.081	-465.441	40.6607	192.919	0	51.0213	54.8059	108.565	2
4037	0	0	37	1	287.801	0	0	141.39	146.412	-8.98498	21.5517	85.726	155.359	8579.75	15824.4	-85.726	0	5.28683	0	0	5.49182	5.95302	0.180186	225.106	-475.574	33.3122	190.305	0	56.3532	60.2153	119.953	2
4043	0	0	43	1	209.98	0	0	102.234	107.746	109.9	-20.185	25.2606	152.192	8560.52	15567.1	-25.2606	0	5.20688	0	0	5.2071	6.29006	0.0996127	160.749	-459.111	49.515	159.003	0	56.9708	61.5845	118.074	2
4063	0	0	63	1	218.757	0	0	102.525	116.232	22.7264	-46.0622	130.918	173.506	9145.99	15393.7	-130.918	0	6.0197	0	0	5.08476	5.82887	0.13977	175.486	-459.133	46.3415	181.882	0	48.5355	53.3701	108.066	2
4068	0	0	68	1	272.375	0	0	161.161	111.214	51.9812	1.0578	262.604	214.829	8618.44	16143.9	-262.604	0	7.66533	0	0	5.27262	6.03601	0.0858922	231.331	-475.446	35.5388	192.434	0	37.2861	42.3888	107.761	2
4073	0	0	73	1	230.939	0	0	78.6156	152.324	0.698776	-35.2046	140.984	138.193	9168.02	15681.8	-140.984	0	4.79725	0	0	5.69249	5.95345	0.102927	261.779	-476.621	44.0494	179.691	0	61.5183	67.6651	136.442	2
4074	0	0	74	1	228.517	0	0	81.7191	146.798	-58.4789	18.3103	207.551	151.635	8529.58	15827.6	-207.551	0	5.35656	0	0	5.42097	5.82485	0.153008	240.867	-477.5	44.2201	198.58	0	53.8804	58.8711	135.042	2
4081	0	0	81	1	275.306	0	0	146.057	129.249	65.0875	2.93248	141.965	168.032	8704.99	15444.4	-141.965	0	5.73986	0	0	5.56489	5.41442	0.0442712	181.227	-465.639	34.8525	182.199	0	51.1475	56.0554	116.843	2
4082	0	0	82	1	257.691	0	0	104.262	153.43	29.9485	-2.17384	64.0829	170.425	8341.49	15848.1	-64.0829	0	5.7931	0	0	5.08094	5.82871	0.125507	208.969	-472.527	37.7368	220.484	0	49.9862	55.4027	107.134	2
4090	0	0	90	1	240.569	0	0	92.3078	148.261	-59.4791	19.0815	-140.335	159.788	8430.92	16026.2	140.335	0	5.72432	0	0	5.19379	5.30982	0.158976	278.065	-480.451	40.7467	212.038	0	47.2517	50.9951	142.798	2
4095	0	0	95	1	249.405	0	0	92.7219	156.683	112.235	84.3713	-138.061	132.652	8458.53	15562.2	138.061	0	4.6158	0	0	5.53748	6.01679	0.207999	230.875	-468.116	39.8808	172.69	0	58.9264	63.4387	175.866	2
4104	0	0	104	1	267.49	0	0	135.258	132.232	-0.00964337	23.9572	173.552	158.467	9268.39	15622.7	-173.552	0	5.45422	0	0	5.85146	5.96846	0.243621	270.705	-488.206	36.7538	222.533	0	53.9518	59.2823	126.595	2
4131	0	0	131	1	246.046	0	0	110.283	135.762	-212.525	-6.28461	22.0427	137.206	8783.29	15553.2	-22.0427	0	5.31977	0	0	5.5869	5.88364	0.157426	203.613	-467.534	40.4958	162.046	0	61.7085	62.3144	126.1	2
4132	0	0	132	1	257.55	0	0	100.375	157.175	50.1963	13.1438	63.7116	186.029	8420.9	16131.8	-63.7116	0	6.29286	0	0	5.38761	5.3623	0.0525534	288.116	-471.775	37.6515	1	0	46.8426	50.7552	99.6127	2
4137	0	0	137	1	244.503	0	0	110.822	133.681	-81.0926	35.7785	-7.80093	154.223	8452.53	16009.5	7.80093	0	5.39201	0	0	5.72994	5.78685	0.193	252.033	-491.655	40.863	201.596	0	54.9771	57.8395	122.589	2
4138	0	0	138	1	232.449	0	0	103.794	128.654	-10.0754	1.23207	67.2927	138.331	8481.18	15844.7	-67.2927	0	4.72696	0	0	5.37418	6.23863	0.113887	183.048	-466.802	43.6229	181.214	0	62.6647	67.5634	131.709	2
4149	0	0	149	1	273.797	0	0	143.694	130.103	38.4733	43.3133	92.9078	195.826	9229.91	15304.3	-92.9078	0	6.60205	0	0	4.72164	5.57308	0.176059	242.846	-466.136	34.563	173.848	0	43.9752	47.2179	94.5711	2
4156	0	0	156	1	248.855	0	0	100.091	148.764	19.1445	13.0624	-194.158	157.527	9149.58	15434.2	194.158	0	5.63432	0	0	5.80233	5.5833	0.184726	251.58	-481.628	39.8492	211.308	0	47.0312	52.1148	177.345	2
4157	0	0	157	1	240.192	0	0	122.179	118.013	3.31117	-2.01162	103.472	159.208	8866.43	15848	-103.472	0	5.44001	0	0	5.87717	5.67335	0.0192157	280.482	-485.891	41.8199	205.055	0	55.1436	60.5988	120.167	2
4159	0	0	159	1	263.363	0	0	121.815	141.549	37.2557	26.829	180.426	144.556	8832.48	15719.5	-180.426	0	4.96262	0	0	5.89144	5.71413	0.0595009	316.156	-482.537	37.3039	223.016	0	58.5786	66.4253	140.223	2
4164	0	0	164	1	265.83	0	0	107.157	158.673	-7.39729	71.0054	27.7725	136.15	8079.86	15675.3	-27.7725	0	4.61244	0	0	5.49363	5.98339	0.240118	218.682	-472.161	36.7667	186.12	0	63.0073	68.7851	137.564	2
4185	0	0	185	1	271.655	0	0	131.878	139.777	76.8663	48.8896	184.977	201.186	8693.21	15398.4	-184.977	0	6.89191	0	0	5.17114	5.39402	0.137433	223.106	-471.365	35.1205	210.017	0	42.4598	46.2952	102.817	2
4197	0	0	197	1	252.129	0	0	121.406	130.723	-61.6364	3.19961	58.843	184.702	8632.4	16042.1	-58.843	0	6.40456	0	0	5.95367	5.57257	0.114719	221.107	-477.765	39.3202	183.258	0	47.5794	51.0776	101.497	2
4214	0	0	214	1	247.887	0	0	96.4594	151.428	6.24627	71.0634	-83.4396	170.983	8763.83	15874.5	83.4396	0	5.88993	0	0	5.86287	5.46672	0.126868	233.814	-477.247	39.9899	194.238	0	47.888	51.7659	125.631	2
4225	0	0	225	1	197.809	0	0	107.79	90.0194	-27.6078	8.54779	133.877	125.845	8100.07	15737.7	-133.877	0	4.33286	0	0	5.10896	5.42065	0.0741045	191.14	-454.687	52.2007	155.408	0	65.6271	72.0129	148.619	2
4230	0	0	230	1	236.404	0	0	99.8891	136.515	-20.7066	28.7612	48.8714	166.038	8591.47	15617.9	-48.8714	0	5.65834	0	0	5.39118	5.73525	0.0913719	162.77	-459.057	42.2492	166.783	0	52.5036	56.4061	109.92	2
4232	0	0	232	1	257.986	0	0	126.582	131.404	-7.67818	69.0597	339.767	133.244	8877.42	15776.9	-339.767	0	4.92989	0	0	5.93893	6.5007	0.0209043	237.855	-479.782	38.9541	182.529	0	56.8066	64.7256	222.134	2
4248	0	0	248	1	263.928	0	0	128.226	135.703	-55.7548	-16.5371	122.885	167.144	8626.52	15563.5	-122.885	0	5.83214	0	0	5.84535	5.76809	0.122929	294.717	-474.312	37.2115	213.158	0	52.484	56.644	113.575	2
4249	0	0	249	1	214.353	0	0	108.978	105.375	27.4604	50.3133	314.367	117.755	8642.96	15397	-314.367	0	4.28443	0	0	5.78811	6.40738	0.134645	182.563	-466.961	49.0957	194.547	0	65.2492	71.8877	224.689	2
4250	0	0	250	1	281.707	0	0	165.999	115.708	12.6275	108.252	385.925	163.587	8757.45	16136.3	-385.925	0	6.20699	0	0	5.55691	6.35609	0.0950671	221.776	-473.088	34.5112	174.402	0	44.074	50.3125	210.736	2
4305	0	0	305	1	240.571	0	0	102.193	138.379	3.49787	46.394	124.619	147.523	8866.24	15899.2	-124.619	0	5.00723	0	0	5.81249	6.50922	0.236989	229.528	-472.513	42.45	1	0	60.4813	65.785	134.473	2
4311	0	0	311	1	256.797	0	0	127.033	129.764	44.8173	38.5617	174.988	145.424	8725.26	16006.7	-174.988	0	4.97328	0	0	5.58985	5.91878	0.0411355	187.153	-460.845	38.4149	164.986	0	57.7266	63.7533	137.407	2
4328	0	0	328	1	262.471	0	0	110.976	151.495	140.869	-56.3937	-141.991	149.043	9227.17	15304.4	141.991	0	5.33316	0	0	5.42919	5.11174	0.00970129	227.995	-473.158	36.6123	220.717	0	49.1414	53.6788	152.564	2
4332	0	0	332	1	234.121	0	0	113.484	120.637	66.755	65.6642	-107.044	135.009	8603.67	15879.9	107.044	0	4.65078	0	0	6.01342	5.5559	0.0729441	190.913	-468.173	43.2077	189.134	0	58.4675	62.1841	166.835	2
4337	0	0	337	1	297.185	0	0	150.016	147.168	5.8924	46.9849	260.979	212.593	8963.51	15400.3	-260.979	0	7.53541	0	0	4.48231	5.32345	0.0836336	207.932	-462.812	30.9951	199.309	0	37.3103	40.9847	105.898	2
4376	0	0	376	1	283.077	0	0	152.457	130.62	105.872	-13.8262	316.041	171.882	8863.53	15859.8	-316.041	0	6.36067	0	0	4.73275	5.05236	0.0246195	363.256	-473.587	32.864	219.475	0	42.4529	47.9184	147.016	2
4410	0	0	410	1	208.671	0	0	110.016	98.6549	25.7866	-22.433	222.356	129.771	9142.93	15669.1	-222.356	0	4.5817	0	0	5.8955	5.91496	0.10763	180.077	-461.744	50.374	146.095	0	62.685	70.3765	158.936	2
4414	0	0	414	1	238.758	0	0	101.786	136.972	-2.32251	103.967	-82.1484	141.192	9171.04	15243.7	82.1484	0	4.87278	0	0	4.95018	5.81629	0.240687	179.35	-458.602	41.3516	184.57	0	56.9122	60.9171	141.68	2
4417	0	0	417	1	253.473	0	0	95.8222	157.651	18.9853	99.7239	152.426	153.845	8252.79	16144.9	-152.426	0	5.22162	0	0	4.86383	5.53332	0.104881	214.127	-459.436	38.083	174.875	0	54.0314	58.9259	128.409	2
4418	0	0	418	1	290.404	0	0	156.379	134.025	17.1707	62.039	237.384	215.702	8952.23	16082.9	-237.384	0	7.53951	0	0	4.78907	4.75612	0.134331	209.421	-462.84	31.7178	231.264	0	37.2123	41.2558	100.048	2
4437	0	0	437	1	269.376	0	0	115.768	153.608	-78.671	154.807	-97.5229	154.904	9048.07	15790.8	97.5229	0	5.53477	0	0	5.60412	5.32328	0.141044	237.238	-469.942	35.7572	217.327	0	50.3278	52.9961	136.004	2
4461	0	0	461	1	259.056	0	0	121.446	137.61	24.8403	-17.0253	-59.4072	181.916	8844.9	15165.3	59.4072	0	6.29548	0	0	5.01235	4.95794	0.109072	217.269	-463.538	36.7446	180.506	0	43.8875	47.6272	107.763	2
4475	0	0	475	1	227.025	0	0	105.618	121.406	-84.7435	-47.7551	-49.4355	136.391	9153.8	15295.7	49.4355	0	4.91433	0	0	5.10343	6.06062	0.167504	216.179	-471.331	44.4658	1	0	58.6714	63.1276	135.287	2
4488	0	0	488	1	217.64	0	0	116.552	101.088	-9.24589	66.4503	232.853	140.512	8580.01	15679.8	-232.853	0	4.91785	0	0	5.14938	5.52115	0.166738	270.868	-459.027	46.3844	184.629	0	56.4348	61.9892	147.735	2
4495	0	0	495	1	273.164	0	0	133.417	139.747	40.112	16.3625	30.3571	170.564	8430.99	15430.9	-30.3571	0	5.77545	0	0	4.86901	5.41974	0.105771	198.898	-457.437	34.6712	176.543	0	49.6876	53.2017	106.127	2
4517	0	0	517	1	321.725	0	0	122.314	199.411	-79.3449	106.518	-83.4714	165.372	9048.75	15540.1	83.4714	0	5.85339	0	0	5.087	5.36855	0.2239	281.72	-474.584	28.5649	201.091	0	47.7428	51.3818	121.995	2
4523	0	0	523	1	219.749	0	0	87.9092	131.84	-13.7394	95.0763	-198.364	145.985	9182.46	15352.2	198.364	0	5.24001	0	0	5.50919	5.43809	0.198355	238.473	-468.642	46.1429	185.443	0	50.1839	54.7006	188.967	2
4524	0	0	524	1	207.164	0	0	85.4831	121.681	19.478	37.7833	-41.9143	134.068	8750.6	15509.2	41.9143	0	4.57787	0	0	5.1554	6.04512	0.0280729	243.069	-463.75	50.0254	170.918	0	60.8364	66.9063	147.781	2
4546	0	0	546	1	242.579	0	0	117.364	125.215	34.3597	-8.09137	361.53	134.821	8337.08	15754.4	-361.53	0	5.10508	0	0	5.14096	5.5678	0.10048	201.282	-465.932	40.5112	190.026	0	51.3012	58.8418	214.405	2
4573	0	0	573	1	314.714	0	0	126.94	187.774	28.5089	80.1294	131.941	193.647	9040.55	15566.5	-131.941	0	6.54288	0	0	5.38026	4.98741	0.242018	244.687	-465.113	29.2767	193.372	0	45.0162	48.6603	98.5898	2
4589	0	0	589	1	252.988	0	0	129.673	123.315	32.3019	41.4781	115.801	149.18	8538.46	16203.1	-115.801	0	5.04357	0	0	4.75053	5.21344	0.124963	167.341	-449.348	37.8113	170.278	0	55.2157	60.0126	120.046	2
4592	0	0	592	1	283.246	0	0	141.137	142.108	-6.83037	42.2637	111.927	187.065	8079.29	15704	-111.927	0	6.35438	0	0	4.88102	5.55777	0.127785	197.551	-467.096	33.2756	162.698	0	45.9106	50.3198	103.376	2
4598	0	0	598	1	207.989	0	0	112.589	95.3995	-7.5915	26.1246	226.246	134.098	9176.31	15720.2	-226.246	0	4.70354	0	0	5.24269	5.7469	0.08243	239.836	-473.541	49.5336	244.172	0	59.3936	65.7518	153.665	2
4599	0	0	599	1	226.142	0	0	97.8582	128.284	98.2103	-11.9906	125.57	127.869	8572.21	15758.3	-125.57	0	4.3798	0	0	5.81408	5.50478	0.134047	243.712	-465.291	44.8911	165.238	0	66.1944	72.1616	144.235	2
4610	0	0	610	1	265.624	0	0	104.262	161.361	-8.4632	3.05506	53.4186	180.485	8280.24	15842.9	-53.4186	0	6.16375	0	0	5.00901	5.15391	0.105673	247.444	-468.766	35.7886	196.233	0	46.9086	51.0786	99.301	2
4612	0	0	612	1	259.546	0	0	129.627	129.919	71.5466	59.9925	238.356	134.551	8997.51	15487	-238.356	0	4.69792	0	0	5.78154	5.69909	0.17399	257.312	-476.073	37.8886	191.445	0	61.6374	66.9039	158.34	2
4621	0	0	621	1	230.909	0	0	90.1718	140.738	-30.7628	24.7508	-71.7862	145.635	9199.48	15522.2	71.7862	0	5.06816	0	0	5.08836	5.45909	0.0425979	286.263	-465.57	42.9238	212.11	0	53.2368	58.0407	134.349	2
4622	0	0	622	1	292.583	0	0	130.785	161.797	65.795	31.8733	-128.157	155.282	9202.58	15315.8	128.157	0	5.39379	0	0	5.12408	5.43995	0.0933385	234.723	-471.001	32.0851	179.269	0	49.5079	53.6088	145.622	2
4623	0	0	623	1	273.991	0	0	151.677	122.315	118.716	85.3828	278.078	154.464	8950.34	15461.6	-278.078	0	5.51353	0	0	5.58244	5.62883	0.137371	153.462	-448.633	35.228	138.633	0	51.7879	57.0308	150.561	2
4624	0	0	624	1	243.46	0	0	131.871	111.589	-18.4674	50.5749	154.927	153.854	8987.87	15297.1	-154.927	0	5.26906	0	0	4.78831	5.76399	0.152588	300.877	-470.934	40.15	1	0	53.928	59.0411	125.1	2
4632	0	0	632	1	226.386	0	0	96.1411	130.245	3.2254	31.4789	-134.273	135.335	9165.5	15316.2	134.273	0	4.74302	0	0	5.51228	5.39192	0.141787	228.223	-452.686	44.39	159.315	0	55.6487	60.3017	169.948	2
4639	0	0	639	1	208.513	0	0	106.967	101.546	59.8297	-87.1259	344.257	134.691	9108.89	15634.1	-344.257	0	5.21245	0	0	5.53367	5.93634	0.103057	179.726	-454.026	49.9855	172.16	0	52.3346	61.5303	199.179	2
4649	0	0	649	1	253.495	0	0	94.1829	159.312	85.6539	73.4431	-287.637	162.734	8684.43	15672.8	287.637	0	6.03653	0	0	5.61277	5.55103	0.107715	199.991	-462.575	38.7512	163.234	0	46.2868	51.5308	235.559	2
4663	0	0	663	1	213.62	0	0	90.9958	122.624	7.88761	59.8926	-39.6019	120.909	9260.49	15487.1	39.6019	0	4.12593	0	0	5.14637	5.69532	0.203791	249.546	-463.36	47.6905	172.766	0	65.9072	71.4688	154.68	2
4669	0	0	669	1	268.775	0	0	119.344	149.432	36.5542	25.3418	-76.3071	166.943	8932.85	15322.3	76.3071	0	5.73937	0	0	5.39352	5.33246	0.121737	169.909	-458.114	35.7054	154.853	0	47.9324	52.7615	126.124	2
4672	0	0	672	1	239.29	0	0	135.606	103.684	70.3857	2.12773	260.591	161.994	9098.33	15345.5	-260.591	0	5.77434	0	0	5.04854	5.84413	0.142219	185.558	-459.974	41.3631	188.331	0	48.0796	53.3847	138.26	2
4696	0	0	696	1	272.504	0	0	122.476	150.028	90.923	124.515	204.053	142.87	8878.48	15422.4	-204.053	0	4.92057	0	0	5.05223	5.61254	0.128386	182.62	-461.747	35.0511	163.736	0	56.7513	63.047	143.364	2
4703	0	0	703	1	265.437	0	0	101.673	163.764	-31.9813	18.1388	-11.6665	173.039	8901.72	15329.5	11.6665	0	5.96115	0	0	5.11903	5.08985	0.140056	176.675	-452.068	35.8559	174.243	0	47.7108	51.9674	109.578	2
4704	0	0	704	1	232.308	0	0	91.3361	140.972	42.6726	114.744	-113.578	151.576	8627.75	15830.9	113.578	0	5.24482	0	0	5.75554	5.32403	0.17749	216.625	-458.251	43.1391	181.15	0	51.2342	55.0254	149.09	2
4708	0	0	708	1	278.726	0	0	114.53	164.196	12.3285	24.103	14.863	142.596	8458.77	15821.8	-14.863	0	4.84321	0	0	5.62112	5.31172	0.0726711	200.678	-468.827	34.2934	185.132	0	58.2842	63.142	128.567	2
4711	0	0	711	1	255.664	0	0	129.676	125.988	70.1992	28.6302	-19.1356	194.861	8998.86	15518.3	19.1356	0	6.61236	0	0	5.46796	5.07436	0.0976941	189.2	-456.815	37.8151	173.069	0	43.3116	46.8245	100.883	2
4712	0	0	712	1	231.997	0	0	104.658	127.339	8.21528	57.0426	20.1962	137.806	9060.85	15489.9	-20.1962	0	4.66222	0	0	5.69576	6.01684	0.168905	226.346	-483.298	43.8607	211.649	0	62.7699	67.4156	134.885	2
4745	0	0	745	1	255.765	0	0	103.535	152.23	76.1266	111.517	-12.0735	140.333	8793.61	15734.4	12.0735	0	4.74295	0	0	5.51249	6.09949	0.106686	206.201	-470.271	38.6867	189.064	0	61.1781	67.8104	135.684	2
4747	0	0	747	1	292.242	0	0	151.961	140.281	64.6675	-6.28874	288.651	168.644	9104.05	15453.6	-288.651	0	6.11317	0	0	5.00015	5.51626	0.0211983	255.716	-475.002	32.0947	177.728	0	45.1083	50.1049	138.532	2
4749	0	0	749	1	277.77	0	0	96.8603	180.91	16.9894	38.373	69.399	168.498	8753.09	15408.9	-69.399	0	5.69163	0	0	5.43458	5.52835	0.226079	216.507	-470.775	34.4623	196.712	0	51.1891	56.2184	113.198	2
4755	0	0	755	1	185.68	0	0	86.0988	99.581	63.0135	56.5835	189.634	120.37	8906.39	15490.4	-189.634	0	4.12439	0	0	4.89723	5.63922	0.0264109	238.765	-462.297	56.6132	186.975	0	66.8394	73.4635	164.904	2
4782	0	0	782	1	222.236	0	0	98.1436	124.092	-28.1153	23.8595	16.156	129.126	9196.84	15323.8	-16.156	0	4.42321	0	0	5.26444	5.55313	0.113917	186.13	-464.563	45.3412	178.933	0	64.0058	68.4553	137.683	2
4805	0	0	805	1	279.319	0	0	87.0679	192.251	25.4123	-32.0867	114.708	171.82	8645.01	15678.7	-114.708	0	5.9144	0	0	5.20088	5.32531	0.101613	268.578	-477.485	33.9213	219.456	0	49.1276	54.4869	107.618	2
4819	0	0	819	1	244.293	0	0	97.2216	147.071	9.604	4.68766	148.053	130.278	8660.82	15841.3	-148.053	0	4.46902	0	0	5.81675	5.84097	0.0490094	186.536	-461.361	41.0368	161.123	0	65.1219	71.6015	148.109	2
4829	0	0	829	1	222.018	0	0	88.1332	133.885	34.5058	23.1196	-44.2795	147.613	8237.27	15723.2	44.2795	0	5.04381	0	0	4.92978	5.42919	0.126978	237.095	-470.994	44.8784	181.637	0	55.2398	59.5762	127.314	2
4839	0	0	839	1	294.34	0	0	146.977	147.362	13.7865	84.8845	118.539	158.863	8756.29	16159.7	-118.539	0	5.36566	0	0	5.69323	5.85357	0.132902	216.212	-465.612	32.4775	1	0	55.0404	60.2847	120.194	2
4847	0	0	847	1	226.356	0	0	106.214	120.141	5.93614	-6.2744	93.6736	147.928	9262.44	15453.6	-93.6736	0	5.05417	0	0	5.55031	5.72248	0.0583195	199.654	-468.731	44.7912	180.742	0	57.8426	62.7768	123.729	2
4850	0	0	850	1	277.216	0	0	123.384	153.832	88.548	-50.3389	-33.1943	167.326	8880.85	15497.6	33.1943	0	5.80986	0	0	4.75035	5.80831	0.0638248	193.317	-463.799	34.2209	185.736	0	49.443	54.1839	115.805	2
4851	0	0	851	1	228.216	0	0	102.361	125.855	55.8643	61.0936	284.225	125.735	8714.22	16283.1	-284.225	0	4.48951	0	0	5.23786	5.46061	0.0931687	198.028	-465.621	43.7231	184.121	0	58.8482	66.3926	183.828	2
4857	0	0	857	1	260.198	0	0	127.49	132.707	91.5229	-39.8577	211.615	142.777	9176.86	15586.8	-211.615	0	5.05186	0	0	5.62413	5.21363	0.0399825	238.249	-475.14	37.2439	207.826	0	56.2734	62.6272	137.823	2
4865	0	0	865	1	273.864	0	0	116.738	157.125	7.6999	23.3601	103.24	147.971	8961.7	15623.3	-103.24	0	5.02463	0	0	5.22014	6.37934	0.120304	265.332	-479.904	35.4896	237.515	0	59.4033	65.1948	128.125	2
4869	0	0	869	1	298.996	0	0	129.855	169.141	27.4769	-18.9283	95.0018	164.031	9041.58	15266.9	-95.0018	0	5.60978	0	0	4.95908	5.44471	0.0494344	229.097	-468.507	31.1527	188.878	0	50.7473	56.2208	111.344	2
4877	0	0	877	1	316.336	0	0	137.93	178.406	-14.7171	110.04	442.066	189.306	8884.46	16234.2	-442.066	0	7.4926	0	0	4.91918	5.59159	0.0787551	224.496	-471.563	29.168	251.376	0	36.2947	41.4057	233.233	2
4878	0	0	878	1	224.719	0	0	103.429	121.29	56.7813	-20.1033	-72.5169	138.862	9111.94	15567.1	72.5169	0	4.80881	0	0	5.5494	5.79498	0.0730806	197.352	-465.961	45.2822	191.683	0	57.209	62.925	145.282	2
4886	0	0	886	1	239.684	0	0	129.833	109.851	72.5836	60.0083	316.708	138.702	8498.18	16184.6	-316.708	0	5.0457	0	0	5.47278	5.70368	0.0955156	162.931	-455.606	41.5742	169.773	0	53.666	60.9665	184.693	2
4896	0	0	896	1	209.155	0	0	96.8878	112.267	5.22687	-63.5392	6.64863	152.931	9063.83	15311.5	-6.64863	0	5.34239	0	0	5.38496	5.88462	0.0445042	216.38	-470.275	49.5316	178.479	0	53.9993	60.0426	119.285	2
4924	0	0	924	1	263.119	0	0	144.358	118.761	59.4659	142.296	378.088	143.335	8511.29	16301.6	-378.088	0	5.40876	0	0	5.53085	6.04762	0.109283	182.183	-460.253	37.3175	179.15	0	50.0919	56.5586	227.359	2
4926	0	0	926	1	250.503	0	0	126.773	123.73	41.3208	-13.5512	133.956	143.211	8928.08	15859.5	-133.956	0	4.9087	0	0	5.32874	5.69854	0.0338316	239.318	-475.018	39.2047	192.326	0	58.686	65.215	133.768	2
4946	0	0	946	1	251.155	0	0	112.362	138.794	3.06178	-23.9019	88.7677	148.643	9165.66	15271.9	-88.7677	0	5.10566	0	0	4.88787	5.46322	0.130974	234.624	-465.57	38.4817	207.797	0	56.0191	60.5522	118.998	2
4952	0	0	952	1	262.744	0	0	101.07	161.675	92.5115	114.431	-232.692	149.159	8677.57	15930.8	232.692	0	5.38557	0	0	6.17936	5.14074	0.114817	189.981	-464.156	37.1499	210.386	0	49.6024	52.9884	219.607	2
4962	0	0	962	1	227.762	0	0	97.3487	130.413	52.618	58.1223	134.506	131.624	9116.1	15289.5	-134.506	0	4.44922	0	0	5.2919	5.70311	0.164306	260.508	-465.149	44.1404	192.704	0	63.6831	69.3043	142.182	2
4980	0	0	980	1	349.48	0	0	125.397	224.083	66.9148	7.34415	-40.4843	218.372	8503.85	15639.3	40.4843	0	7.46378	0	0	5.17999	5.1779	0.0461174	266.8	-473.41	25.8496	205.283	0	38.0857	41.412	90.1698	2
4981	0	0	981	1	249.035	0	0	126.762	122.273	61.5508	78.9906	95.4267	149.607	8708.53	15468	-95.4267	0	5.02665	0	0	5.35524	5.49638	0.157132	197.732	-468.958	39.3422	183.557	0	57.3386	62.2642	126.041	2
4983	0	0	983	1	230.534	0	0	126.64	103.894	44.5696	-36.1196	205.166	139.635	8924.83	15682.7	-205.166	0	4.91531	0	0	5.12212	6.30602	0.0160853	217.771	-469.963	43.8631	157.809	0	57.3841	65.9164	148.931	2
4985	0	0	985	1	187.663	0	0	64.7989	122.864	20.8892	28.7897	-134.887	152.163	8749.19	15418.5	134.887	0	5.31912	0	0	4.81602	5.46201	0.098724	167.068	-445.276	55.4471	143.453	0	49.5256	55.416	151.795	2
5003	0	0	1003	1	256.388	0	0	104.604	151.784	91.4337	-7.70058	140.037	151.029	9077.29	15455	-140.037	0	5.17734	0	0	5.09581	5.15839	0.138801	225.306	-462.553	37.4492	196.647	0	55.018	59.8383	121.564	2
5014	0	0	1014	1	239.625	0	0	118.58	121.045	75.5933	-20.303	125.385	157.558	9093.13	15268.3	-125.385	0	5.40227	0	0	5.43122	5.47055	0.0598017	244.196	-482.435	41.3272	224.997	0	53.3786	58.8779	118.73	2
5025	0	0	1025	1	229.205	0	0	127.31	101.895	51.9147	93.4101	272.76	153.846	8319.53	15752.5	-272.76	0	5.45045	0	0	4.6999	6.02234	0.0517472	196.208	-464.84	43.4279	195.34	0	48.783	54.896	149.524	2
5026	0	0	1026	1	204.777	0	0	80.6968	124.08	-37.7679	37.4655	-11.2738	149.72	8508.87	15509.5	11.2738	0	5.15096	0	0	5.45004	5.37965	0.152727	146.395	-452.34	50.3378	117.368	0	55.3755	58.6784	123.641	2
5029	0	0	1029	1	255.524	0	0	117.487	138.037	100.371	129.424	317.928	130.548	8769.37	16015.5	-317.928	0	4.75524	0	0	5.44583	6.12384	0.0555332	193.764	-456.357	38.6926	170.366	0	56.8729	63.6858	202.002	2
5031	0	0	1031	1	225.211	0	0	122.908	102.303	-33.7802	13.7227	95.7297	152.978	8405.22	15533.2	-95.7297	0	5.24758	0	0	5.38016	5.38935	0.133027	158.785	-452.939	44.538	161.036	0	55.3459	59.6801	118.928	2
5034	0	0	1034	1	229.904	0	0	101.871	128.032	51.4064	63.0078	-70.7936	129.555	8320.03	15882.6	70.7936	0	4.42692	0	0	5.11992	5.71811	0.135753	230.143	-466.924	43.4501	191.318	0	60.8268	67.6956	152.586	2
5039	0	0	1039	1	273.908	0	0	146.487	127.42	35.3244	27.7757	195.93	160.569	8236.46	15718.5	-195.93	0	5.53913	0	0	4.84547	5.25671	0.14229	206.798	-461.553	34.425	195.689	0	50.3751	55.283	121.961	2
5040	0	0	1040	1	247.657	0	0	116.875	130.782	1.67946	21.4536	42.2698	151.195	9266.7	15326.2	-42.2698	0	5.13606	0	0	5.30413	5.20639	0.13655	201.74	-469.587	39.3103	182.547	0	55.3302	59.2548	118.579	2
5065	0	0	1065	1	242.904	0	0	90.7171	152.187	9.36737	82.1957	88.6879	156.403	8960.03	15564.4	-88.6879	0	5.27324	0	0	5.04916	5.31342	0.146011	198.203	-457.18	40.1268	169.048	0	55.2228	59.4491	117.611	2
5066	0	0	1066	1	260.195	0	0	112.151	148.044	2.7579	-48.9087	-25.4359	210.325	9265.62	15296.9	25.4359	0	7.33636	0	0	4.6519	4.89376	0.0531171	244.667	-462.286	36.2021	1	0	38.3867	41.5986	88.53	2
5070	0	0	1070	1	235.527	0	0	105.066	130.461	115.38	-68.3826	157.658	163.464	8754.36	15416	-157.658	0	5.77035	0	0	5.2347	5.21459	0.107091	309.654	-470.235	41.7835	183.27	0	49.8995	56.3252	117.671	2
5145	0	0	1145	1	263.108	0	0	135.408	127.7	26.3702	21.3717	181.351	151.859	8644.05	15924.2	-181.351	0	5.2241	0	0	5.28388	5.40398	0.113435	260.998	-465.288	36.623	181.361	0	54.0757	59.4881	129.281	2
5160	0	0	1160	1	227.002	0	0	105.534	121.467	25.1545	-22.5507	70.961	127.6	9243.23	15469.9	-70.961	0	4.36471	0	0	4.99118	4.98422	0.0433555	247.569	-456.335	43.2509	1	0	62.9642	68.743	134.243	2
5164	0	0	1164	1	239.696	0	0	110.824	128.873	-12.6387	60.1748	235.784	129.893	8882.38	15885.4	-235.784	0	4.55712	0	0	5.89434	5.33332	0.242103	152.278	-450.291	41.6094	194.406	0	62.8521	69.0258	165.509	2
5167	0	0	1167	1	233.666	0	0	102.408	131.258	-26.906	63.3211	-73.9405	176.517	9095.97	15483.6	73.9405	0	6.11497	0	0	5.00272	4.97431	0.17229	185.832	-449.696	41.725	171.782	0	44.116	48.051	113.694	2
5184	0	0	1184	1	220.662	0	0	114.925	105.737	30.3109	72.5324	194.587	158.134	9038.75	15275.1	-194.587	0	5.42568	0	0	5.00178	5.11626	0.172575	195.823	-453.099	44.9669	155.271	0	51.1022	56.4343	125.639	2
5203	0	0	1203	1	240.752	0	0	129.842	110.91	8.83356	37.8315	113.036	160.467	9060.23	15509.1	-113.036	0	5.44051	0	0	5.44608	5.54239	0.076839	161.306	-455.272	41.1669	150.503	0	54.2777	58.2139	116.407	2
5209	0	0	1209	1	252.847	0	0	109.679	143.168	-31.7658	54.7664	69.2192	145.123	9100.83	15492.2	-69.2192	0	4.94116	0	0	5.48994	5.58498	0.127688	317.986	-486.145	38.7985	249.402	0	58.8307	63.1725	124.797	2
5228	0	0	1228	1	227.352	0	0	125.781	101.57	42.7738	73.5682	190.371	163.311	9026.29	15772.4	-190.371	0	5.5913	0	0	5.36557	5.98038	0.0880883	262.389	-471.227	44.6037	188.78	0	51.2957	57.0115	127.617	2
5229	0	0	1229	1	263	0	0	120.429	142.571	20.5997	127.144	102.321	149.163	8948.8	15918.1	-102.321	0	5.03421	0	0	5.52004	5.3307	0.16109	207.769	-470.611	36.7697	178.479	0	57.4014	62.8048	126.015	2
5231	0	0	1231	1	262.015	0	0	128.541	133.474	9.35372	-0.962452	233.488	159.18	9059.71	15547.9	-233.488	0	5.62036	0	0	5.36608	6.13887	0.148094	227.946	-474.148	37.4433	229.868	0	51.4477	56.6441	134.45	2
5291	0	0	1291	1	210.133	0	0	90.7788	119.355	53.5079	92.1928	256.115	132.702	8915.89	15654.1	-256.115	0	4.66239	0	0	5.59458	5.55087	0.0871727	236.411	-469.25	49.0952	201.887	0	59.6309	68.1729	168.629	2
5306	0	0	1306	1	246.532	0	0	106.398	140.134	24.6265	61.3075	-38.8137	166.784	8047.83	15685	38.8137	0	5.67578	0	0	4.88276	4.98778	0.137569	180.267	-453.831	38.9555	172.547	0	47.7613	52.9959	116.419	2
5312	0	0	1312	1	243.551	0	0	109.953	133.598	89.1799	17.2783	19.4047	145.282	9278.86	15330.4	-19.4047	0	4.92008	0	0	5.31252	5.65321	0.0588633	218.667	-470.489	40.5502	187.586	0	57.7864	62.3073	124.801	2
5317	0	0	1317	1	246.387	0	0	144.529	101.857	6.42612	3.08725	248.462	136.382	8863.31	15444.2	-248.462	0	4.84479	0	0	5.53173	5.27601	0.0861574	225.085	-467.876	39.8277	172.984	0	57.6976	64.9378	158.875	2
5318	0	0	1318	1	230.633	0	0	101.097	129.535	128.922	87.635	350.814	143.771	9039.8	15459.3	-350.814	0	5.35739	0	0	5.34607	5.4478	0.122767	153.952	-447.768	43.2484	141.676	0	51.4234	56.6666	194.153	2
5343	0	0	1343	1	218.581	0	0	95.346	123.235	32.5217	-1.30379	144.722	131.279	8837.22	15946.9	-144.722	0	4.49618	0	0	5.43493	5.64716	0.0700589	204.421	-471.988	46.6088	205.168	0	63.7893	70.2733	145.602	2
5347	0	0	1347	1	279.651	0	0	94.1881	185.463	-5.76586	80.474	29.7425	172.775	8277.55	15865.1	-29.7425	0	5.8486	0	0	4.71314	5.5583	0.0924624	187.99	-453.214	33.6698	154.807	0	49.3713	53.2694	103.764	2
5367	0	0	1367	1	241.498	0	0	112.009	129.489	26.346	66.7975	114.227	138.315	8444.75	15779.1	-114.227	0	4.66611	0	0	5.50544	5.77648	0.0605492	235.51	-478.018	41.2808	189.731	0	61.6211	67.358	134.552	2
5375	0	0	1375	1	250.023	0	0	117.914	132.109	-27.3269	31.4291	352.704	142.984	8797.41	15515.5	-352.704	0	5.37525	0	0	5.0373	5.73193	0.0740238	189.458	-452.219	39.0579	177.404	0	49.5517	56.6085	208.852	2
5378	0	0	1378	1	239.573	0	0	131.899	107.674	-22.3436	-17.5167	31.8851	131.769	8593.1	15664.1	-31.8851	0	4.54362	0	0	5.30099	5.58004	0.145308	247.636	-465.715	41.3152	177.695	0	63.3115	68.6534	133.774	2
5398	0	0	1398	1	288.03	0	0	154.039	133.991	-18.7472	16.7292	122.248	151.949	8988.15	15231.3	-122.248	0	5.20268	0	0	4.96864	5.42871	0.0669115	263.115	-466.544	32.5871	189.37	0	54.514	60.2979	122.212	2
5399	0	0	1399	1	273.908	0	0	85.9688	187.939	-3.31038	58.468	-70.9529	162.908	8673.73	15388.8	70.9529	0	5.60871	0	0	5.11471	4.83583	0.15086	241.121	-469.222	34.3175	183.894	0	47.4344	51.9501	124.002	2
5400	0	0	1400	1	292.919	0	0	143.884	149.035	82.9832	36.1695	-27.5678	187.355	9185.4	15311.5	27.5678	0	6.36059	0	0	4.64676	4.84122	0.0270571	239.982	-469.246	31.3549	204.507	0	43.1033	46.3183	99.5071	2
5413	0	0	1413	1	209.957	0	0	97.5489	112.408	12.3947	43.7309	-24.6596	156.302	9156.33	15403.6	24.6596	0	5.32268	0	0	5.20395	4.95679	0.0535062	214.719	-455.638	47.9202	194.133	0	51.0238	55.3499	119.507	2
5421	0	0	1421	1	232.768	0	0	97.5719	135.196	92.5328	-24.2336	250.891	131.46	8876.87	15571.2	-250.891	0	4.70649	0	0	5.62749	5.05019	0.0808403	175.566	-453.263	42.6177	134.833	0	59.1056	67.542	162.92	2
5445	0	0	1445	1	237.789	0	0	123.935	113.853	18.305	56.3928	213.31	189.605	9050.76	15390.9	-213.31	0	6.56452	0	0	4.37525	5.35863	0.0124063	163.368	-441.252	40.547	165.979	0	42.4561	46.0457	108.183	2
5456	0	0	1456	1	245.603	0	0	98.7588	146.844	57.4932	51.7185	-83.5997	153.743	8413.61	15495.2	83.5997	0	5.27102	0	0	5.0617	5.19058	0.0518869	225.375	-466.004	39.4833	183.063	0	50.8435	54.5173	133.209	2
5466	0	0	1466	1	248.882	0	0	70.7762	178.106	44.9277	99.4383	-225.152	165.764	8426.17	15746.5	225.152	0	5.96413	0	0	5.40096	5.07745	0.117693	299.125	-471.203	39.0384	181.008	0	43.5537	48.2431	183.995	2
5467	0	0	1467	1	220.69	0	0	92.5414	128.149	38.0057	-23.0946	109.743	168.666	8532.75	15669.7	-109.743	0	5.77899	0	0	5.02217	5.31502	0.0570681	182.659	-460.095	45.2025	163.997	0	49.6176	54.4345	107.691	2
5482	0	0	1482	1	199.674	0	0	101.816	97.8586	-31.1602	82.1098	116.578	127.812	8701.58	15863.5	-116.578	0	4.35441	0	0	5.92516	5.56285	0.0833526	357.156	-466.297	52.8927	1	0	67.0371	72.7283	147.082	2
5485	0	0	1485	1	278.946	0	0	113.093	165.853	-20.031	-21.549	-206.245	157.954	9188.75	15369.2	206.245	0	5.76951	0	0	5.38137	5.78132	0.0605523	191.606	-462.635	34.4203	188.145	0	46.8583	51.528	175.541	2
5504	0	0	1504	1	270.311	0	0	122.258	148.053	1.67831	-115.555	273.387	164.341	8569.08	15662.5	-273.387	0	6.23839	0	0	4.88297	5.56149	0.117526	235.852	-474.575	35.229	196.028	0	44.5424	51.6832	130.214	2
5554	0	0	1554	1	300.722	0	0	108.246	192.477	58.0093	34.8381	201.96	171.747	9210.37	15412.5	-201.96	0	5.92619	0	0	5.01605	5.22694	0.0404997	208.618	-464.155	30.8456	211.196	0	47.4167	51.761	116.131	2
5555	0	0	1555	1	259.883	0	0	117.112	142.771	51.3151	38.5832	114.592	197.88	8120.81	15707.7	-114.592	0	6.68483	0	0	4.8897	5.02039	0.0797945	177.28	-452.462	36.5524	171.254	0	43.0981	47.1434	96.2916	2
5563	0	0	1563	1	230.129	0	0	108.872	121.258	-10.5691	38.9779	413.778	168.578	8680.99	16404.9	-413.778	0	6.56806	0	0	5.63173	5.87695	0.077404	228.702	-476.963	44.105	199.635	0	42.0221	47.8331	226.027	2
5586	0	0	1586	1	260.776	0	0	111.425	149.351	50.5861	154.474	336.561	145.177	8619.83	16289.4	-336.561	0	5.34697	0	0	5.62996	5.88023	0.116685	237.242	-485.076	37.6879	192.111	0	50.7309	57.7144	191.295	2
5595	0	0	1595	1	265.235	0	0	124.746	140.489	35.7426	81.0491	344.058	170.581	8535.02	16362.9	-344.058	0	6.29671	0	0	5.24324	5.08499	0.0969464	273.716	-472.946	35.9813	217.844	0	43.2638	48.1468	161.403	2
5596	0	0	1596	1	239.46	0	0	103.671	135.789	19.8454	-3.90926	-210.098	136.715	8750.23	15949.5	210.098	0	4.93771	0	0	6.0146	5.24642	0.0962311	175.411	-455.211	41.6812	148.224	0	53.197	58.2896	214.63	2
5597	0	0	1597	1	284.436	0	0	153.351	131.084	49.1816	54.5087	166.28	155.109	8621.24	16190.1	-166.28	0	5.28081	0	0	5.45902	5.65897	0.0870414	158.448	-456.31	33.5806	186.621	0	54.0101	59.6895	125.539	2
5605	0	0	1605	1	267.454	0	0	139.178	128.276	104.502	110.706	368.488	140.107	8665.58	16333.2	-368.488	0	5.26	0	0	5.84483	6.16768	0.0638893	242.544	-478.164	36.9048	1	0	51.8596	58.9711	225.56	2
5609	0	0	1609	1	214.829	0	0	113.433	101.396	28.8743	89.9213	284.623	131.573	8741.21	16254.3	-284.623	0	4.69479	0	0	5.5708	5.57481	0.0990405	169.297	-457.428	47.7266	169.031	0	57.7437	65.1247	178.406	2
5615	0	0	1615	1	205.006	0	0	94.4742	110.532	72.795	-7.97576	3.63424	124.529	9095.93	15654.6	-3.63424	0	4.24464	0	0	5.93611	5.7767	0.172712	204.139	-475.031	51.4163	191.411	0	67.5741	73.4327	148.801	2
5634	0	0	1634	1	231.096	0	0	108.714	122.382	95.5149	77.0431	397.687	150.68	8973.55	15968.2	-397.687	0	5.76703	0	0	5.33549	5.3972	0.073901	252.125	-467.031	43.0769	171.958	0	46.8139	52.9192	231.027	2
5643	0	0	1643	1	253.787	0	0	122.338	131.448	89.6655	67.48	245.308	149.912	8780.08	15878.1	-245.308	0	5.25299	0	0	5.30405	5.40887	0.0223577	210.628	-466.677	38.3117	183.239	0	52.8458	58.9065	145.263	2
5659	0	0	1659	1	226.251	0	0	115.839	110.412	-26.7388	-44.5221	127.112	166.375	9195.46	15292.5	-127.112	0	5.81512	0	0	4.4388	6.09729	0.141122	205.436	-465.505	43.8894	185.454	0	49.613	53.9798	110.39	2
5680	0	0	1680	1	300.466	0	0	148.17	152.296	-5.71141	-27.738	185.304	177.253	9074.77	15375.4	-185.304	0	6.21071	0	0	6.16918	6.11499	0.0761079	275.09	-487.882	32.1177	186.194	0	49.2245	53.9628	116.27	2
5686	0	0	1686	1	257.832	0	0	91.708	166.124	16.5371	-4.44206	-92.8938	209.06	9251.84	15352.1	92.8938	0	7.275	0	0	5.9546	6.69869	0.10828	215.374	-485.025	39.1521	212.103	0	40.8988	44.5692	107.58	2
5688	0	0	1688	1	306.889	0	0	150.083	156.806	76.5855	71.622	231.111	188.818	9092.13	15276	-231.111	0	6.56667	0	0	6.46232	6.82906	0.0827319	159.079	-474.102	31.8759	180.675	0	46.4766	51.2785	122.69	2
5694	0	0	1694	1	235.055	0	0	110.012	125.043	-26.1991	8.87263	169.141	169.989	8596.96	15538.1	-169.141	0	5.89293	0	0	6.46209	6.77988	0.118089	149.668	-466.846	44.6547	162.137	0	53.4354	57.7935	121.715	2
5704	0	0	1704	1	298.898	0	0	108.118	190.78	20.3241	66.9139	51.4989	148.87	8650.1	15579.7	-51.4989	0	5.01404	0	0	6.31741	6.71731	0.0927951	273.326	-496.105	32.7822	224.876	0	61.5602	66.5628	129.503	2
5705	0	0	1705	1	265.637	0	0	121.431	144.206	79.0661	70.3711	395.701	153.949	8591.35	16373.5	-395.701	0	5.88048	0	0	6.62261	6.68694	0.116076	221.371	-481.094	38.2312	193.887	0	49.1012	55.3916	237.848	2
5712	0	0	1712	1	241.553	0	0	100.18	141.373	59.7065	122.715	298.467	136.013	8810.03	16321.2	-298.467	0	4.88783	0	0	6.74401	7.02842	0.0970172	183.692	-479.276	43.6089	1	0	59.2283	67.0205	196.408	2
5713	0	0	1713	1	262.043	0	0	111.929	150.114	35.1711	89.7379	-135.904	165.935	8934.23	15158.2	135.904	0	5.77381	0	0	6.50661	6.82302	0.121223	219.645	-485.583	38.9125	186.323	0	49.7365	54.6287	151.701	2
5714	0	0	1714	1	260.881	0	0	97.4033	163.478	59.0283	65.0553	109.726	148.06	9309.01	15481.9	-109.726	0	4.98444	0	0	6.81042	6.82483	0.0547859	190.1	-485.457	39.3825	191.215	0	62.0829	67.4874	134.496	2
5718	0	0	1718	1	275.786	0	0	98.6906	177.096	-11.3385	54.28	104.047	164.614	8582.1	15692	-104.047	0	5.58502	0	0	6.88549	6.96227	0.332564	224.33	-487.725	36.8456	219.212	0	57.138	61.4374	122.056	2
5726	0	0	1726	1	269.137	0	0	91.2322	177.905	35.9584	-6.77214	-139.207	247.993	8235.82	15553.7	139.207	0	8.718	0	0	6.2064	5.89778	0.105593	186.575	-475.807	36.6864	185.677	0	33.0058	36.3252	102.674	2
5727	0	0	1727	1	287.65	0	0	146.547	141.103	-48.5455	34.1855	-129.899	150.836	9117.61	15313.5	129.899	0	5.35331	0	0	6.35541	6.62618	0.151789	217.215	-485.857	34.3559	209.584	0	53.0298	58.0821	158.564	2
5757	0	0	1757	1	247.229	0	0	120.829	126.401	-24.4971	120.342	279.971	150.232	8794.58	15426.6	-279.971	0	5.38929	0	0	6.21942	6.84239	0.108797	178.955	-473.869	41.6695	151.506	0	54.3919	61.1595	170.325	2
5760	0	0	1760	1	266.251	0	0	115.996	150.255	108.604	105.308	-223.624	161.699	8163.18	15641	223.624	0	5.81317	0	0	6.45954	6.41546	0.113374	147.7	-465.456	37.7834	147.115	0	48.9445	53.1496	200.293	2
5764	0	0	1764	1	307.935	0	0	132.891	175.044	8.11292	-14.0342	167.004	171.779	9060.95	15660.7	-167.004	0	5.94934	0	0	7.06972	7.39461	0.22225	272.295	-501.952	32.4202	200.755	0	54.141	59.993	124.623	2
5768	0	0	1768	1	271.817	0	0	121.339	150.477	6.62674	34.8832	86.9116	160.85	8763.45	15910.7	-86.9116	0	5.44657	0	0	7.08613	7.61974	0.0831412	178.57	-487.849	38.1612	192.284	0	59.6423	64.6119	127.372	2
5770	0	0	1770	1	329.042	0	0	120.09	208.952	23.0051	-7.51705	-7.64775	197.531	9145.72	15454.8	7.64775	0	6.76124	0	0	6.14357	6.79351	0.0633656	214.461	-486.294	29.0593	206.382	0	45.3022	49.5781	101.18	2
5772	0	0	1772	1	288.7	0	0	178.692	110.008	77.3788	94.5012	168.061	169.718	8991.68	15552.1	-168.061	0	5.77025	0	0	6.47083	6.51329	0.178639	178.186	-473.029	34.2033	174.266	0	54.1441	58.791	123.144	2
5773	0	0	1773	1	220.287	0	0	100.545	119.742	19.4185	55.2756	-52.5506	135.752	8551.34	15990	52.5506	0	4.63735	0	0	7.1239	6.38083	0.135321	152.775	-471.703	48.8656	186.672	0	63.9132	67.4141	158.396	2
5778	0	0	1778	1	301.391	0	0	109.824	191.567	8.6537	69.1653	136.139	186.703	8562.11	16275.1	-136.139	0	6.33016	0	0	6.63441	6.44213	0.042003	192.416	-481.194	32.4736	191.524	0	49.4147	53.1756	109.531	2
5783	0	0	1783	1	221.493	0	0	118.752	102.742	15.613	110.352	-99.6795	134.746	9153.11	15735.6	99.6795	0	4.65825	0	0	7.01249	6.76496	0.132105	188.987	-475.556	48.8422	149.899	0	62.3993	66.8108	173.193	2
5793	0	0	1793	1	234.464	0	0	86.0206	148.443	70.1373	-6.22568	-191.97	139.831	8998.92	15154.5	191.97	0	4.99068	0	0	6.63028	6.83403	0.128119	206.163	-488.084	45.0244	189.774	0	55.671	62.586	207.981	2
5802	0	0	1802	1	277.117	0	0	127.825	149.291	-13.4699	49.4449	-33.809	146.871	9082.53	15497.5	33.809	0	5.03233	0	0	6.90425	7.07381	0.0799343	166.02	-476.128	36.7135	154.407	0	60.378	65.347	142.059	2
5802	0	0	1802	1	255.079	0	0	113.598	141.481	49.7186	12.9971	45.6612	178.958	8421.38	16032.3	-45.6612	0	6.0556	0	0	5.92254	7.21061	0.0735958	315.573	-481.85	40.0576	188.561	0	51.5619	55.946	109.555	2
5803	0	0	1803	1	287.232	0	0	114.235	172.997	-16.2662	35.9243	41.7551	185.775	8188.39	15710.4	-41.7551	0	6.31966	0	0	6.4801	7.14958	0.168696	239.458	-486.682	34.8399	182.058	0	51.1965	54.4814	107.13	2
5810	0	0	1810	1	274.496	0	0	146.297	128.199	15.5723	58.9713	22.5045	209.667	8555.19	15488	-22.5045	0	7.08286	0	0	6.24683	6.45792	0.104271	169.896	-468.074	36.2334	160.34	0	44.2897	46.9543	94.4999	2
5812	0	0	1812	1	328.9	0	0	135.612	193.288	-20.18	-4.58155	88.3213	165.562	8790.26	15551.5	-88.3213	0	5.68145	0	0	6.80093	6.91958	0.232885	290.353	-501.553	29.4796	211.642	0	55.5241	61.5412	124.309	2
5816	0	0	1816	1	305.256	0	0	141.839	163.417	167.286	98.6848	281.89	185.488	9001.44	15348.6	-281.89	0	6.6956	0	0	6.21607	7.46355	0.0638665	206.224	-489.93	32.2858	177.127	0	45.2204	50.1641	138.362	2
5826	0	0	1826	1	287.99	0	0	149.793	138.197	6.85204	20.3587	127.68	165.316	8763.23	15526.6	-127.68	0	5.63368	0	0	6.59567	7.17436	0.156657	212.647	-479.474	34.8201	168.106	0	55.9411	61.5526	128.208	2
5837	0	0	1837	1	243.927	0	0	111.776	132.151	97.0972	-24.82	141.697	166.144	9171.28	15472.1	-141.697	0	5.72959	0	0	5.81078	6.90006	0.158445	171.024	-472.706	42.0414	176.154	0	53.181	58.1757	119.329	2
5843	0	0	1843	1	281.664	0	0	138.137	143.527	-100.314	-134.594	-54.2824	155.416	8172.77	15681.6	54.2824	0	5.92569	0	0	6.33416	6.82902	0.135332	308.177	-498.185	35.3936	171.451	0	53.065	59.0357	123.303	2
5854	0	0	1854	1	262.667	0	0	120.459	142.208	-25.1568	188.325	-58.683	160.821	8396.6	15657.6	58.683	0	5.62948	0	0	6.60439	7.24858	0.220155	215.981	-483.214	39.2017	179.1	0	53.7816	58.8507	131.285	2
5856	0	0	1856	1	306.222	0	0	114.717	191.505	20.881	20.6502	421.482	171.019	8848.86	15426.7	-421.482	0	6.69864	0	0	6.82889	6.81969	0.118162	229.973	-479.717	32.1739	177.353	0	44.4214	51.3328	246.93	2
5866	0	0	1866	1	216.732	0	0	83.6937	133.038	-23.9627	-12.2938	-20.667	135.376	8495.06	15758.6	20.667	0	4.69156	0	0	6.52752	7.28095	0.211615	225.425	-483.491	50.2755	176.174	0	65.4273	70.6361	146.646	2
5868	0	0	1868	1	324.566	0	0	144.223	180.344	22.8567	82.8417	110.314	164.604	9245.52	15464.1	-110.314	0	5.5488	0	0	6.36175	6.911	0.186293	224.31	-483.105	29.7287	185.319	0	55.8763	60.3955	120.804	2
5871	0	0	1871	1	258.515	0	0	102.113	156.403	54.4425	-43.3701	-205.58	134.181	8615.98	15789.7	205.58	0	4.86727	0	0	7.50914	7.5567	0.107647	199.909	-495.301	41.0176	179.79	0	60.1079	65.7357	233.747	2
5873	0	0	1873	1	325.706	0	0	146.102	179.604	-19.1685	27.5976	163.659	199.228	8589.93	15718.7	-163.659	0	6.86017	0	0	6.01885	7.26391	0.119793	205.434	-487.34	29.5814	204.737	0	45.7518	49.8795	107.011	2
5878	0	0	1878	1	256.644	0	0	115.992	140.653	7.51162	91.5064	-100.464	146.329	9161.21	15355.8	100.464	0	5.06148	0	0	7.00911	6.47531	0.19554	200.6	-483.793	40.0827	181.711	0	56.3234	61.259	159.452	2
5888	0	0	1888	1	264.302	0	0	112.045	152.257	-28.7113	8.7834	40.1453	140.969	8998.11	15338.9	-40.1453	0	4.83417	0	0	6.36976	6.55688	0.129695	319.738	-496.647	38.1755	207.161	0	62.9697	68.6951	135.987	2
5900	0	0	1900	1	290.464	0	0	129.631	160.833	53.0436	-20.781	139.179	212.188	9215.34	15468.1	-139.179	0	7.29284	0	0	6.22709	6.61867	0.0212348	269.336	-492.823	33.8503	206.593	0	42.9062	47.1275	96.5122	2
5907	0	0	1907	1	293.171	0	0	116.133	177.038	-17.7089	89.0161	47.9407	165.703	9086.77	15358.3	-47.9407	0	5.6165	0	0	6.40761	6.74574	0.14627	234.412	-482.85	33.6586	191.848	0	54.9833	59.4231	117.664	2
5910	0	0	1910	1	202.219	0	0	85.9465	116.273	17.5577	40.8345	-82.2856	133.091	8154.56	15605.8	82.2856	0	4.58391	0	0	6.48759	6.10371	0.14807	168.461	-461.227	53.5094	167.213	0	61.2431	66.9202	164.338	2
5917	0	0	1917	1	283.837	0	0	124.864	158.973	16.032	47.2152	79.0786	182.359	9252.35	15300.4	-79.0786	0	6.15489	0	0	6.37763	5.91837	0.189311	191.942	-474.814	34.4642	162.668	0	49.6669	53.108	106.247	2
5919	0	0	1919	1	252.261	0	0	135.664	116.597	23.4838	94.7779	258.023	141.209	8945.92	16050.1	-258.023	0	4.97241	0	0	7.25498	6.30539	0.00752541	359.856	-501.79	41.0233	228.117	0	61.0103	67.9941	167.711	2
5929	0	0	1929	1	276.16	0	0	136.193	139.967	52.3458	84.808	44.64	207.757	8717.73	15761.1	-44.64	0	6.9775	0	0	5.93981	6.42416	0.139813	185.865	-472.599	35.7092	171.567	0	44.1788	48.5782	94.977	2
5949	0	0	1949	1	243.261	0	0	109.172	134.09	-38.3616	18.1612	148.196	161.17	8110.82	15728.1	-148.196	0	5.56759	0	0	6.35132	6.62523	0.0528078	259.259	-487.402	42.4753	187.478	0	55.9583	61.1656	128.546	2
5950	0	0	1950	1	248.939	0	0	100.839	148.1	32.6624	-7.11051	-69.7855	131.452	8338.78	15952.7	69.7855	0	4.54308	0	0	6.77599	6.88832	0.0440779	199.118	-481.079	41.8491	186.806	0	63.7259	71.3482	164.592	2
5954	0	0	1954	1	274.838	0	0	150.136	124.702	-7.50255	-13.4971	158.571	186.323	9176.22	15361.1	-158.571	0	6.45493	0	0	6.42776	6.33832	0.186488	265.963	-505.12	36.2224	199.954	0	48.2416	52.5475	109.423	2
5956	0	0	1956	1	253.05	0	0	115.909	137.14	-15.8794	29.6399	-86.4187	169.406	9084.94	15318	86.4187	0	5.88792	0	0	6.75274	6.26798	0.162131	251.007	-483.035	40.418	189.051	0	48.6547	53.5288	133.441	2
5963	0	0	1963	1	279.594	0	0	120.759	158.835	60.3769	-69.706	-25.5656	168.043	8709.7	15317.7	25.5656	0	5.8754	0	0	6.34964	6.38735	0.123214	202.806	-483.098	35.4312	191.857	0	50.4262	57.2191	119.366	2
5973	0	0	1973	1	286.431	0	0	128.239	158.192	20.9223	-15.523	145.471	177.973	9147.8	15263.5	-145.471	0	6.12683	0	0	6.8444	6.62453	0.0361286	188.702	-480.741	34.8652	176.521	0	51.3901	56.2473	115.237	2
5984	0	0	1984	1	228.486	0	0	95.5828	132.903	27.6697	36.0891	90.4098	153.701	8642.75	15610.5	-90.4098	0	5.19069	0	0	5.9315	6.69448	0.190405	227.381	-484.105	45.66	203.69	0	59.0608	64.3021	125.075	2
5994	0	0	1994	1	241.935	0	0	109.739	132.197	43.5628	-14.0531	204.442	149.031	8925.84	15561	-204.442	0	5.20623	0	0	6.88661	6.72464	0.0821747	169.8	-472.106	43.3704	178.984	0	59.5694	66.6041	146.874	2
5996	0	0	1996	1	267.039	0	0	118.068	148.971	4.42766	6.39344	-28.7545	145.171	9064.63	15241.6	28.7545	0	4.98328	0	0	7.00675	6.9598	0.202519	176.076	-477.276	38.4815	162.126	0	60.3137	66.5262	142.877	2
6010	0	0	2010	1	265.259	0	0	149.205	116.055	-30.7066	33.0602	298.788	141.702	9000.11	15912.5	-298.788	0	5.16579	0	0	6.84234	6.97941	0.183771	261.937	-492.527	38.699	221.161	0	57.5467	64.4709	187.667	2
6010	0	0	2010	1	284.253	0	0	140.788	143.465	42.8246	109.327	35.3376	184.589	8228.96	15637	-35.3376	0	6.20963	0	0	6.36929	6.96602	0.248101	192.186	-479.802	35.1033	157.579	0	50.5585	54.6329	107.41	2
6014	0	0	2014	1	251.759	0	0	117.145	134.614	44.7994	32.6161	-28.2954	139.326	8525.96	15514.3	28.2954	0	4.73628	0	0	6.96863	7.18511	0.122242	192.098	-477.251	41.6688	162.747	0	64.6148	69.2441	147.994	2
6019	0	0	2019	1	232.905	0	0	121.695	111.21	32.4022	-8.21843	-109.984	149.723	9136.32	15355.9	109.984	0	5.22541	0	0	6.77249	7.07347	0.021609	263.201	-486.931	45.8001	177.48	0	55.5718	61.3127	157.397	2
6023	0	0	2023	1	308.007	0	0	131.503	176.504	17.1845	39.8095	-41.0662	174.989	8952.22	15307.8	41.0662	0	5.97475	0	0	6.94997	6.70222	0.215074	266.027	-503.547	31.9423	221.059	0	50.6316	55.3756	123.929	2
6024	0	0	2024	1	282.986	0	0	100.441	182.544	-26.5043	-14.8428	-255.511	171.068	9195.22	15362.5	255.511	0	6.39981	0	0	7.1819	6.93259	0.183385	136.9	-471.308	35.8421	164.81	0	45.8043	50.426	212.304	2
6031	0	0	2031	1	249.008	0	0	115.654	133.354	27.0915	70.0971	46.0332	161.223	8344.35	15676.2	-46.0332	0	5.42617	0	0	6.94004	6.46665	0.0909997	194.71	-485.541	41.5994	189.627	0	56.3713	61.4157	121.702	2
6035	0	0	2035	1	252.692	0	0	124.804	127.888	59.7439	-55.4891	155.703	142.51	8710.34	15602.5	-155.703	0	4.97947	0	0	6.69864	7.10102	0.0863676	280.618	-498.669	41.1623	183.103	0	62.7013	70.7092	144.313	2
6058	0	0	2058	1	307.144	0	0	148.913	158.231	51.2722	47.7583	158.401	220.043	8619.15	15499.2	-158.401	0	7.48242	0	0	6.50634	6.54704	0.2102	183.335	-476.974	31.7077	165.015	0	42.626	46.0344	96.7066	2
6079	0	0	2079	1	325.243	0	0	144.346	180.897	76.3574	88.43	104.836	171.212	8893.04	16056.5	-104.836	0	5.75725	0	0	6.78963	6.58353	0.0561252	300.331	-505.027	29.7096	216.353	0	54.0245	59.787	118.274	2
6094	0	0	2094	1	301.175	0	0	132.927	168.248	10.2307	65.1752	42.5992	191.303	8560.53	15980.1	-42.5992	0	6.45545	0	0	6.1186	6.82777	0.204719	181.803	-474.963	32.413	171.574	0	49.0957	51.7762	102.955	2
6099	0	0	2099	1	238.8	0	0	95.1362	143.664	6.97338	9.8838	210.251	148.596	8464.13	15537.1	-210.251	0	5.18521	0	0	6.38186	7.27092	0.0966527	216.074	-485.544	44.1223	199.184	0	58.6636	64.4574	146.521	2
6106	0	0	2106	1	287.854	0	0	88.2487	199.606	73.7518	97.1269	-108.542	148.771	8198.03	15848.5	108.542	0	5.12765	0	0	6.22642	7.59277	0.065319	298.759	-505.03	34.8366	186.48	0	60.1292	64.2343	155.136	2
6111	0	0	2111	1	314.224	0	0	166.46	147.764	34.9007	6.04551	276.895	197.129	8735.18	15740.2	-276.895	0	7.08002	0	0	6.56031	7.3402	0.158185	333.386	-503.108	31.2843	213.337	0	42.8272	49.2895	131.18	2
6119	0	0	2119	1	315.139	0	0	156.253	158.886	-27.531	-43.2934	375.123	169.104	8996.93	15789.6	-375.123	0	6.58029	0	0	7.47699	7.78839	0.131477	226.304	-501.071	31.9349	196.178	0	46.6856	53.9707	210.576	2
6120	0	0	2120	1	282.326	0	0	134.67	147.656	98.3016	-14.3982	221.069	154.536	8871.1	15860.3	-221.069	0	5.44449	0	0	7.70458	7.71096	0.0620434	250.869	-508.143	36.8446	219.556	0	59.2335	66.0879	152.521	2
6121	0	0	2121	1	311.633	0	0	147.039	164.594	80.4914	-70.4292	126.336	165.393	8888.91	15816.7	-126.336	0	5.78739	0	0	6.86751	7.40542	0.0737287	253.468	-496.598	31.8259	199.719	0	55.6339	62.8372	124.277	2
6123	0	0	2123	1	260.439	0	0	123.22	137.219	39.0137	49.8876	39.154	163.47	8531.75	15995.4	-39.154	0	5.50591	0	0	7.62139	7.21091	0.0128593	254.194	-489.335	40.4307	165.567	0	58.7098	62.2794	125.342	2
6135	0	0	2135	1	300.346	0	0	126.333	174.013	-9.13556	128.346	119.434	168.268	8380.58	15916.9	-119.434	0	5.7149	0	0	7.3183	6.85586	0.0158271	160.635	-480.819	33.2773	157.747	0	55.7469	60.7124	123.654	2
6137	0	0	2137	1	245.645	0	0	106.578	139.066	-12.0307	47.7401	47.784	139.706	9081.09	15499.2	-47.784	0	4.73957	0	0	6.86418	7.44973	0.180034	197.36	-481.448	43.1541	156.917	0	66.9461	71.8678	140.614	2
6148	0	0	2148	1	262.699	0	0	128.306	134.393	2.25595	9.35147	51.668	220.7	8568.5	15736.9	-51.668	0	7.51143	0	0	6.16498	6.61371	0.09562	204.45	-478.58	38.3479	195.367	0	42.262	45.4468	89.8218	2
6152	0	0	2152	1	283.627	0	0	157.963	125.664	92.9997	6.36554	320.959	164.646	9075.72	15341.3	-320.959	0	6.06857	0	0	6.70949	6.57827	0.16912	248.517	-485.666	35.177	189.887	0	49.2947	55.0515	167.133	2
6164	0	0	2164	1	268.23	0	0	97.7885	170.442	61.3613	0.4427	-226.55	141.817	8110.76	15745.8	226.55	0	5.13196	0	0	7.15616	6.8481	0.120551	273.049	-498.257	38.2894	191.001	0	56.2727	62.0248	239.041	2
6169	0	0	2169	1	273.164	0	0	124.231	148.933	11.8962	89.4716	-116.358	142.045	9156.82	15357.8	116.358	0	4.93049	0	0	6.85621	7.2366	0.157558	205.365	-487.66	37.4724	194.487	0	59.1912	64.4395	169.486	2
6178	0	0	2178	1	312.924	0	0	126.966	185.959	36.5103	-9.33079	92.4349	168.098	9231.87	15257.3	-92.4349	0	5.72746	0	0	6.50827	6.62905	0.103846	201.181	-488.044	31.0312	173.077	0	54.3508	58.8661	116.187	2
6186	0	0	2186	1	328.934	0	0	167.192	161.743	45.1018	23.1747	154.416	180.983	9023.96	15424.1	-154.416	0	6.17318	0	0	6.36526	6.50794	0.136933	183	-476.556	29.0465	180.787	0	50.6101	54.9195	114.026	2
6195	0	0	2195	1	277.192	0	0	126.109	151.082	-66.4291	186.079	194.081	169.736	8736.85	15659.9	-194.081	0	6.00619	0	0	6.35627	6.90027	0.135465	246.862	-488.095	36.179	176.422	0	51.8521	58.1066	127.6	2
6197	0	0	2197	1	237.606	0	0	87.5929	150.014	56.4608	-6.66187	-27.1537	145.259	9112.26	15254.6	27.1537	0	4.97086	0	0	6.65372	6.89315	0.0567458	176.072	-475.968	44.3334	178.529	0	60.0734	66.0603	139.924	2
6201	0	0	2201	1	241.488	0	0	88.0756	153.412	12.9693	-9.61605	199.438	131.043	8458.13	15556.6	-199.438	0	4.57433	0	0	6.69631	6.8487	0.145222	148.29	-468.299	43.4122	139.141	0	66.4598	73.2515	159.988	2
6207	0	0	2207	1	255.528	0	0	124.21	131.318	37.1459	53.8963	159.229	147.564	9131.58	15393.4	-159.229	0	5.01826	0	0	6.66349	7.2111	0.061703	226.646	-487.981	40.6343	173.043	0	61.6991	67.1507	141.086	2
6210	0	0	2210	1	278.18	0	0	138.001	140.179	-23.9303	31.2531	121.08	188.633	8295.71	15615.4	-121.08	0	6.44848	0	0	6.19866	6.41512	0.096508	207.034	-476.165	35.5683	177.932	0	48.0735	52.4534	105.968	2
6213	0	0	2213	1	272.567	0	0	112.053	160.514	3.73975	91.4569	60.6013	156.365	8567.02	15953.8	-60.6013	0	5.27472	0	0	7.23803	6.56822	0.0807448	309.608	-484.479	37.3577	155.582	0	60.1927	63.5509	127.131	2
6217	0	0	2217	1	281.932	0	0	103.113	178.819	-42.6602	-46.884	-55.2482	180.899	9111.72	15195.2	55.2482	0	6.41417	0	0	6.20295	6.38963	0.179755	236.355	-487.811	34.9633	220.807	0	46.4784	51.0558	113.555	2
6217	0	0	2217	1	276.273	0	0	140.394	135.878	21.0929	4.32264	185.824	140.567	8350.35	16240.3	-185.824	0	4.86271	0	0	7.44979	7.46215	0.0596959	164.46	-482.665	37.5276	147.762	0	64.881	72.302	157.52	2
6218	0	0	2218	1	276.167	0	0	156.637	119.53	23.5144	155.683	190.07	141.461	8447.59	16288.2	-190.07	0	4.86918	0	0	7.08808	6.72756	0.176731	193.002	-487.248	36.7548	190.651	0	63.5651	69.5366	150.523	2
6219	0	0	2219	1	300.583	0	0	113.945	186.638	20.3952	24.4401	92.0541	169.168	8450.71	15821.5	-92.0541	0	5.72879	0	0	7.10644	6.94935	0.130297	205.025	-492.022	33.1766	174.151	0	55.3985	60.4376	119.303	2
6221	0	0	2221	1	243.57	0	0	124.961	118.609	-1.31002	85.1194	358.698	140.157	8472.41	16358.8	-358.698	0	5.23636	0	0	6.62721	6.84871	0.0230008	198.923	-485.658	42.8687	178.553	0	55.3297	61.6234	226.17	2
6229	0	0	2229	1	319.371	0	0	182.402	136.969	-27.5442	16.4221	176.796	170.762	8398.98	16128.5	-176.796	0	5.92381	0	0	6.61606	6.62407	0.189072	244.29	-499.71	30.3149	181.184	0	52.5377	57.8402	124.605	2
6252	0	0	2252	1	266.629	0	0	115.064	151.565	29.7534	68.7841	129.41	175.572	9138.97	15577.8	-129.41	0	5.93233	0	0	7.16955	7.16413	0.0786879	223.896	-492.548	38.8404	197.36	0	54.0395	58.6936	118.567	2
6253	0	0	2253	1	276.064	0	0	138.793	137.271	45.3835	24.128	118.384	157.469	8824.36	15722.2	-118.384	0	5.33578	0	0	7.05564	7.49488	0.270757	246.619	-492.339	37.2993	207.604	0	59.9689	67.3724	132.37	2
6275	0	0	2275	1	312.797	0	0	98.2285	214.568	17.7886	61.9699	82.8234	157.123	8951.61	15584.7	-82.8234	0	5.29526	0	0	6.94913	6.95093	0.246141	216.638	-486.625	31.4745	179.545	0	60.4817	65.5884	128.67	2
6280	0	0	2280	1	292.098	0	0	152.832	139.266	-13.2689	31.4792	15.198	174.649	8982.67	15714.8	-15.198	0	5.95376	0	0	6.98523	7.18361	0.0732683	209.671	-489.134	34.4674	210.511	0	53.4272	58.2014	117.187	2
6283	0	0	2283	1	272.783	0	0	111.645	161.138	-23.5297	46.2952	161.576	147.644	8195.65	15600.3	-161.576	0	5.07222	0	0	6.57727	7.01884	0.177447	163.573	-476.126	37.1719	180.69	0	61.4626	67.2609	141.529	2
6296	0	0	2296	1	239.036	0	0	113.063	125.973	-31.938	79.3143	206.838	181.044	8403.38	16264.9	-206.838	0	6.29781	0	0	6.17334	6.38673	0.118331	174.073	-470.778	43.0437	176.129	0	47.9781	52.7895	120.249	2
6307	0	0	2307	1	266.529	0	0	112.42	154.109	-19.5736	117.424	-72.1676	177.58	9188.29	15329.9	72.1676	0	6.14401	0	0	6.54372	6.37971	0.0891298	182.379	-480.803	37.7703	186.356	0	47.8146	51.5114	122.664	2
6309	0	0	2309	1	224.369	0	0	90.9356	133.433	132.99	-98.0174	-161.254	141.545	8637.09	15445.7	161.254	0	5.18211	0	0	7.88437	7.08301	0.119767	156.725	-477.922	49.2962	169.218	0	56.0833	62.652	190.906	2
6311	0	0	2311	1	287.605	0	0	124.666	162.939	67.7555	126.007	-57.8107	214.156	9200.62	15221.6	57.8107	0	7.30922	0	0	6.44943	6.63962	0.145107	262.062	-493.911	34.4348	181.451	0	41.6817	44.6959	102.441	2
6316	0	0	2316	1	377.813	0	0	149.42	228.392	38.1696	39.6557	-157.353	224.03	9230.21	15407.6	157.353	0	7.85882	0	0	6.42662	6.43858	0.106417	202.017	-487.965	24.5514	204.636	0	36.7193	40.3111	120.574	2
6325	0	0	2325	1	275.377	0	0	142.614	132.763	66.4416	31.9084	226.889	167.426	9002.62	15515.1	-226.889	0	5.83738	0	0	6.86637	6.28756	0.0617463	191.164	-478.21	36.4047	187.696	0	53.3986	58.205	132.355	2
6332	0	0	2332	1	256.612	0	0	99.5946	157.017	35.0073	18.5129	103.792	150.957	8834.73	15827.4	-103.792	0	5.11526	0	0	6.8193	7.09568	0.00851801	206.075	-487.451	40.4541	219.381	0	61.9156	68.278	133.958	2
6335	0	0	2335	1	286.233	0	0	116.544	169.689	-13.2765	104.635	25.7409	147.779	8883.02	15641.6	-25.7409	0	5.01397	0	0	6.94222	7.32384	0.129901	203.303	-482.799	35.4266	171.962	0	63.1585	69.797	137.513	2
6366	0	0	2366	1	292.49	0	0	118.28	174.211	51.2049	62.5454	-66.047	207.189	9017.86	15584.1	66.047	0	7.07247	0	0	6.63677	7.14932	0.13159	212.034	-477.86	34.1586	164.014	0	43.8399	47.8637	108.829	2
6367	0	0	2367	1	256.766	0	0	113.081	143.685	45.9404	51.3	-57.1535	139.725	9023.12	15396	57.1535	0	4.76558	0	0	6.96438	7.29899	0.163103	210.499	-486.379	40.7114	194.741	0	62.7428	68.8244	156.991	2
6368	0	0	2368	1	263.823	0	0	131.72	132.102	44.2981	35.0142	91.4095	144.475	9024.76	15412.3	-91.4095	0	4.87419	0	0	7.66652	6.83169	0.0468339	192.823	-486.484	39.483	189.017	0	65.4089	70.9078	140.082	2
6369	0	0	2369	1	285.48	0	0	141.84	143.64	120.577	52.9312	73.6378	204.452	9048.14	15494	-73.6378	0	6.90121	0	0	6.35639	7.45182	0.205426	225.45	-481.533	35.2115	170.705	0	47.102	50.4833	98.8427	2
6371	0	0	2371	1	309.534	0	0	146.438	163.096	35.6717	6.92924	163.583	151.235	9133.05	15440.4	-163.583	0	5.19003	0	0	6.88217	7.55492	0.0682912	189.169	-491.638	32.1873	152.171	0	60.6305	66.4724	139.534	2
6378	0	0	2378	1	250.63	0	0	89.6265	161.003	35.707	65.1939	-170.354	140.317	9133.01	15382.1	170.354	0	4.93729	0	0	7.56159	7.51831	0.22812	280.436	-500.839	42.7214	189.392	0	58.5265	64.4378	206.301	2
6379	0	0	2379	1	219.324	0	0	118.373	100.951	80.9133	14.2174	-37.0649	162.727	9087.81	15333.4	37.0649	0	5.55156	0	0	6.82828	6.44006	0.0470896	270.603	-489.483	48.895	215.417	0	52.8803	58.2204	128.782	2
6384	0	0	2384	1	280.248	0	0	160.423	119.825	-1.23236	41.1424	236.669	173.015	9269.61	15505.8	-236.669	0	6.07437	0	0	7.13785	6.65901	0.122862	183.674	-480.673	36.0616	181.327	0	51.5953	56.3192	132.678	2
6386	0	0	2386	1	277.237	0	0	128.601	148.636	70.2334	66.6541	200.413	189.119	9098.49	15380.6	-200.413	0	6.49873	0	0	6.73899	6.62198	0.171227	234.331	-496.877	36.2536	222.557	0	47.923	52.3524	116.212	2
6392	0	0	2392	1	322.01	0	0	197.365	124.646	7.92743	107.559	324.194	159.962	8562.83	15738.4	-324.194	0	5.84537	0	0	7.02392	7.51279	0.195384	175.535	-484.994	30.6896	170.072	0	51.438	57.9628	183.439	2
6412	0	0	2412	1	288.509	0	0	129.902	158.607	-22.6365	-0.336648	61.3549	148.275	8294.42	15647	-61.3549	0	5.08345	0	0	6.69551	6.52334	0.122089	253.95	-498.934	34.3854	206.815	0	60.7049	66.1536	128.929	2
6413	0	0	2413	1	232.144	0	0	100.084	132.06	24.996	43.4147	-102.371	137.599	8346.44	15802.5	102.371	0	4.75656	0	0	7.13892	6.32697	0.0741599	250.362	-494.721	45.5881	184.993	0	58.5913	65.6051	170.888	2
6422	0	0	2422	1	274.852	0	0	108.176	166.676	9.31596	-32.691	65.772	198.962	8262.46	15380.3	-65.772	0	6.84212	0	0	5.61142	6.7639	0.0519254	198.051	-473.516	35.8977	175.131	0	45.0225	49.9582	99.2541	2
6434	0	0	2434	1	269.126	0	0	123.119	146.006	26.8842	-35.5412	-103.316	158.942	9042.18	15682.2	103.316	0	5.58396	0	0	7.38881	6.68468	0.125192	238.068	-484.968	38.1683	207.092	0	52.7306	57.8782	149.5	2
6438	0	0	2438	1	245.121	0	0	135.19	109.931	40.4725	-38.2912	213.492	160.983	8330.97	15585.3	-213.492	0	5.69025	0	0	6.98375	7.0377	0.0974588	181.65	-479.633	43.0183	144.963	0	54.181	61.4267	136.793	2
6440	0	0	2440	1	244.81	0	0	135.006	109.805	41.2808	80.3432	143.134	176.904	8330.16	15765.6	-143.134	0	5.98337	0	0	6.23465	7.20457	0.124318	237.224	-477.701	42.5247	191.504	0	51.5936	56.9073	116.651	2
6442	0	0	2442	1	297.946	0	0	146.749	151.197	80.4335	16.4227	150.847	186.545	8390.67	15430.9	-150.847	0	6.36772	0	0	6.44194	6.63052	0.0739801	261.198	-500.873	32.9389	208.452	0	49.2664	53.6932	111.297	2
6447	0	0	2447	1	271.32	0	0	97.6988	173.621	4.69165	13.1842	47.2626	139.365	8366.75	16032.1	-47.2626	0	4.73813	0	0	6.75495	6.7456	0.102216	193.264	-483.03	37.3608	151.799	0	65.119	70.9432	140.478	2
6447	0	0	2447	1	250.746	0	0	142.018	108.727	47.9287	40.9571	85.8231	166.784	9021.13	15306.7	-85.8231	0	5.61943	0	0	6.44151	6.44353	0.08579	233.973	-491.493	40.7823	231.272	0	54.3938	59.6156	118.017	2
6449	0	0	2449	1	251.56	0	0	131.832	119.729	2.12389	70.7415	133.189	168.28	8170	15874.9	-133.189	0	5.70794	0	0	6.44015	6.86447	0.28683	175.612	-475.266	40.9714	162.041	0	56.0555	59.8707	120.743	2
6451	0	0	2451	1	314.013	0	0	130.728	183.285	95.4289	73.6526	47.3102	205.483	8973.63	15174.3	-47.3102	0	6.90796	0	0	6.0455	6.53668	0.00620287	222.364	-488.7	30.5846	214.189	0	44.5213	48.9277	96.3468	2
6455	0	0	2455	1	273.526	0	0	130.837	142.689	-15.9981	-40.3704	154.271	150.993	8387.44	15687	-154.271	0	5.28228	0	0	7.10965	7.33247	0.146574	180.876	-489.283	37.6676	176.282	0	60.0043	66.7532	136.342	2
6461	0	0	2461	1	244.905	0	0	116.551	128.354	-34.9425	15.4975	99.7097	190.062	8306.72	15531.5	-99.7097	0	6.52111	0	0	6.5648	6.41629	0.0824694	201.124	-476.661	42.1162	220.196	0	48.0426	52.5281	105.341	2
6463	0	0	2463	1	274.462	0	0	132.783	141.679	97.1841	91.9427	135.978	192.399	8473.58	15654.3	-135.978	0	6.50494	0	0	6.62496	7.35588	0.185487	170.943	-480.006	37.1549	159.69	0	48.914	53.2748	108.573	2
6474	0	0	2474	1	265.934	0	0	121.876	144.058	9.59916	-47.451	186.67	159.307	8660.82	16192.4	-186.67	0	5.61272	0	0	6.30833	6.79623	0.0357839	210.756	-483.285	38.0112	159.973	0	54.0534	60.6138	129.891	2
6479	0	0	2479	1	253.524	0	0	112.609	140.915	-2.34139	52.2873	-98.0907	136.496	8672.76	15594.3	98.0907	0	4.73184	0	0	6.65367	7.2146	0.227082	218.337	-483.58	41.0424	168.492	0	62.5203	68.6821	168.561	2
6485	0	0	2485	1	287.644	0	0	164.47	123.174	68.7776	61.114	149.657	186.011	8601.64	16283.1	-149.657	0	6.3041	0	0	6.84487	6.86556	0.0549675	208.893	-488.966	34.8416	180.756	0	49.8023	54.2197	113.083	2
6489	0	0	2489	1	240.701	0	0	135.444	105.257	-1.70923	11.0535	80.712	170.075	8373.15	16034.2	-80.712	0	5.79056	0	0	6.57945	6.78582	0.0825374	281.178	-496.518	43.4252	221.694	0	54.3265	59.1248	117.525	2
6505	0	0	2505	1	243.42	0	0	130.387	113.033	26.4176	65.1042	377.742	143.71	8444.68	15681.2	-377.742	0	5.42731	0	0	6.62364	6.86244	0.106197	163.472	-472.676	42.9119	161.673	0	52.6663	60.1583	237.122	2
6511	0	0	2511	1	267.294	0	0	139.539	127.755	23.8783	135.515	319.035	159.397	8746.2	16208.7	-319.035	0	5.80661	0	0	6.37199	6.29149	0.0399469	269.111	-481.151	37.4349	201.534	0	49.3241	55.9741	170.687	2
6511	0	0	2511	1	213.742	0	0	68.5734	145.169	24.9928	10.0283	-178.651	133.681	8446.11	15636.6	178.651	0	4.75127	0	0	6.49771	6.80518	0.0725832	156.416	-470.973	50.6208	180.092	0	58.8381	64.5746	206.326	2
6520	0	0	2520	1	286.118	0	0	131.086	155.032	6.42061	-14.7205	-14.4896	160.301	8962.98	15262.7	14.4896	0	5.51647	0	0	6.58764	6.48479	0.0918925	221.116	-487.554	34.6486	190.194	0	54.349	59.9261	125.798	2
6528	0	0	2528	1	248.588	0	0	120.204	128.384	62.9211	22.2085	232.15	150.249	8308.52	15823.7	-232.15	0	5.25945	0	0	6.5748	6.33475	0.135545	190.489	-473.628	41.2544	170.473	0	56.5974	63.0223	146.375	2
6537	0	0	2537	1	253.138	0	0	128.895	124.244	47.8104	42.9076	182.84	151.188	8522.95	15404.4	-182.84	0	5.1785	0	0	6.11736	6.76131	0.167177	166.603	-471.55	40.2724	1	0	58.3851	63.1967	137.5	2
6541	0	0	2541	1	233.316	0	0	107.871	125.445	83.8893	57.3963	223.449	134.271	9084.83	15389.9	-223.449	0	4.66197	0	0	6.62868	6.59661	0.118792	189.977	-470.669	45.0731	152.734	0	64.5415	70.4793	162.812	2
6558	0	0	2558	1	287.54	0	0	122.594	164.946	-13.6593	121.615	-48.5297	166.773	8385.1	15824	48.5297	0	5.73314	0	0	6.32167	6.67493	0.167426	211.674	-488.326	34.381	188.615	0	51.5587	56.9013	124.808	2
6566	0	0	2566	1	244.004	0	0	101.235	142.769	27.2505	41.2376	-195.223	160.511	9241.13	15406.1	195.223	0	5.71572	0	0	7.22614	6.34029	0.13264	182.44	-478.795	42.8285	160.032	0	48.3366	53.1446	191.894	2
6569	0	0	2569	1	276.156	0	0	134.535	141.621	30.783	56.8285	120.848	200.724	9038.28	15589.8	-120.848	0	6.77961	0	0	5.55123	6.81808	0.120439	258.655	-479.117	35.6739	177.613	0	45.8234	49.7455	100.228	2
6572	0	0	2572	1	241.1	0	0	128.718	112.382	39.7575	-0.490467	125.55	142.708	8929.64	15647.1	-125.55	0	4.86784	0	0	6.36415	6.96374	0.0892669	210.858	-485	43.2859	181.094	0	63.4318	71.1555	141.26	2
6583	0	0	2583	1	272.63	0	0	118.974	153.656	64.417	24.355	-153.109	138.859	8107.7	15522.6	153.109	0	4.86409	0	0	6.18422	7.46281	0.0305189	167.262	-472.598	37.197	158.155	0	59.3116	66.2192	184.167	2
6584	0	0	2584	1	316.098	0	0	120.979	195.119	16.2774	70.2668	40.9607	164.012	8355.16	15676	-40.9607	0	5.52867	0	0	6.74242	7.0879	0.155227	181.894	-480.498	31.0246	176.975	0	56.3978	61.2869	120.393	2
6585	0	0	2585	1	275.114	0	0	120.487	154.628	-19.9052	-58.7313	82.4677	167.905	8192.03	15506	-82.4677	0	5.86905	0	0	6.69034	6.70191	0.143873	264.537	-485.186	36.6304	199.214	0	53.6096	59.8602	116.318	2
6587	0	0	2587	1	259.778	0	0	104.756	155.022	39.7102	76.2124	29.7059	141.872	8630.71	15371.1	-29.7059	0	4.77316	0	0	6.18158	6.69466	0.128669	188.07	-482.436	38.9719	195.032	0	63.1557	68.3555	135.449	2
6592	0	0	2592	1	277.683	0	0	135.773	141.91	70.2086	123.784	210.742	177.015	8699.87	16021.1	-210.742	0	6.10442	0	0	6.86753	6.27501	0.0471338	198.832	-481.978	36.0156	179.661	0	50.0747	55.5	123.417	2
6596	0	0	2596	1	281.012	0	0	107.723	173.289	61.153	97.5384	-220.8	155.525	9207.23	15449.4	220.8	0	5.57737	0	0	6.60251	6.88772	0.142318	189.229	-479.777	35.7282	158.599	0	50.5976	55.8484	208.42	2
6608	0	0	2608	1	322.614	0	0	150.92	171.695	91.5078	76.1111	148.125	165.056	9077.21	15371.2	-148.125	0	5.5929	0	0	6.33172	6.15067	0.204023	268.654	-488.142	29.5396	213.449	0	54.4187	59.0142	121.854	2
6615	0	0	2615	1	256.213	0	0	121.173	135.04	-42.5863	122.989	-103.443	133.831	8214.71	15922.3	103.443	0	4.70165	0	0	6.70362	6.48049	0.111419	186.986	-478.5	39.9256	154.118	0	62.5441	67.3213	169.508	2
6637	0	0	2637	1	236.009	0	0	119.398	116.611	83.3753	-1.59534	246.941	138.805	8188.4	15847.5	-246.941	0	4.92301	0	0	6.27032	7.11481	0.0295665	313.718	-485.963	44.5398	175.442	0	60.5427	67.1732	164.762	2
6658	0	0	2658	1	266.139	0	0	153.225	112.915	-18.5082	8.45942	222.751	172.118	8190.63	15538.5	-222.751	0	6.06307	0	0	6.16857	7.1602	0.109705	199.204	-479.013	38.126	165.657	0	50.1998	56.5802	132.005	2
6663	0	0	2663	1	276.454	0	0	121.907	154.547	21.1804	61.4651	272.089	153.861	8250.6	15884.1	-272.089	0	5.46643	0	0	6.10979	6.66208	0.0747567	220.01	-484.656	35.9525	207.549	0	53.426	58.9657	156.443	2
6670	0	0	2670	1	239.932	0	0	123.925	116.008	72.6177	15.4097	40.6884	183.101	9096.1	15332.2	-40.6884	0	6.19178	0	0	6.43711	6.40102	0.140681	222.562	-486.165	43.1045	184.224	0	49.246	53.8468	106.879	2
6670	0	0	2670	1	220.124	0	0	102.68	117.443	-56.4218	33.9205	197.439	140.701	8726.84	16111	-197.439	0	4.93592	0	0	6.74265	6.84294	0.188351	183.368	-475.829	49.0275	148.428	0	62.1271	68.4129	150.638	2
6674	0	0	2674	1	271.474	0	0	98.6991	172.775	-38.457	-31.2745	49.4832	156.556	8409.9	15378.9	-49.4832	0	5.44097	0	0	6.28368	6.53397	0.16434	210.552	-483.933	36.8242	183.011	0	57.197	61.3379	121.841	2
6702	0	0	2702	1	312.211	0	0	198.085	114.126	-34.7865	19.4637	84.4135	191.519	9203.51	15328.2	-84.4135	0	6.56041	0	0	6.81707	6.79425	0.165656	208.024	-484.603	31.3857	189.64	0	48.8539	52.4303	104.242	2
6760	0	0	2760	1	243.825	0	0	92.8791	150.946	18.5627	28.6448	121.542	136.396	9150.16	15219.3	-121.542	0	4.62996	0	0	6.59695	6.97649	0.206001	198.431	-482.611	42.8975	189.345	0	66.8365	72.3116	145.408	2
6761	0	0	2761	1	273.135	0	0	118.819	154.316	-11.1215	17.561	-4.23016	145.455	8382.56	15828.4	4.23016	0	4.97924	0	0	6.24922	7.16565	0.114789	163.254	-470.736	36.9601	153.686	0	61.0098	67.2903	134.703	2
6781	0	0	2781	1	244.816	0	0	87.7754	157.04	-70.7671	35.0249	148.54	141.895	8541.87	16309.2	-148.54	0	4.94083	0	0	6.65413	6.57398	0.278187	216.835	-474.511	42.3622	160.508	0	63.1893	67.2196	141.036	2
6787	0	0	2787	1	278.207	0	0	125.34	152.867	86.6325	90.087	288.676	162.504	8783.11	15456.9	-288.676	0	5.81261	0	0	6.65641	6.84639	0.123618	238.365	-486.859	36.1938	188.502	0	51.4906	57.9256	163.677	2
6788	0	0	2788	1	236.944	0	0	120.697	116.247	-10.16	7.09793	255.293	146.041	8780.24	15539.9	-255.293	0	5.21245	0	0	7.05997	7.04768	0.126809	198.529	-484.781	45.0436	155.756	0	58.891	66.2917	168.218	2
6804	0	0	2804	1	340.165	0	0	139.278	200.888	-21.1499	15.533	28.5073	227.164	8292.93	16129.4	-28.5073	0	7.77021	0	0	6.58639	6.60592	0.0272473	280.718	-504.368	28.0308	200.06	0	41.3461	44.7048	90.6331	2
6813	0	0	2813	1	240.731	0	0	122.966	117.764	32.0287	73.2033	-42.7662	177.901	9136.69	15374.1	42.7662	0	6.05051	0	0	6.38733	6.49564	0.176442	232.864	-474.351	42.9632	164.437	0	48.7609	53.1377	117.605	2
6816	0	0	2816	1	239.79	0	0	121.013	118.776	-68.4396	-12.6314	146.76	138.252	8140.9	15758.9	-146.76	0	4.8589	0	0	6.18175	6.59533	0.0603312	222.37	-486.516	43.0729	180.712	0	64.1237	69.2834	143.874	2
6818	0	0	2818	1	239.887	0	0	103.169	136.717	-2.21608	26.3525	150.151	176.584	8971.62	15620.3	-150.151	0	6.0437	0	0	6.21993	7.21255	0.122266	204.704	-479.099	43.6463	210.413	0	52.342	57.5224	119.051	2
6842	0	0	2842	1	266.509	0	0	128.097	138.412	6.49041	-77.5788	24.5863	192.486	9162.23	15425.2	-24.5863	0	6.75743	0	0	6.76473	7.25593	0.0751517	233.034	-499.536	38.6146	199.203	0	47.3825	52.5424	102.073	2
6852	0	0	2852	1	305.13	0	0	166.656	138.475	90.2044	-63.9738	299.386	183.283	9277.84	15411.6	-299.386	0	6.83852	0	0	6.91694	6.94473	0.0922296	173.165	-481.17	32.4432	174.408	0	45.1959	50.9635	140.677	2
6859	0	0	2859	1	269.09	0	0	170.709	98.3814	23.4542	48.9433	250.931	194.358	9045.61	15398.4	-250.931	0	6.84145	0	0	6.61541	7.21625	0.25252	205.474	-475.143	37.9951	178.8	0	45.6493	49.9072	124.503	2
6872	0	0	2872	1	267.88	0	0	150.421	117.459	-65.6605	108.63	410.506	176.027	8835.74	16136	-410.506	0	6.8966	0	0	6.79878	6.8622	0.100264	263.24	-493.595	38.0937	211.274	0	43.3342	48.8807	226.837	2
6872	0	0	2872	1	277.842	0	0	142.462	135.38	-22.3065	-16.5675	308.889	183.812	9191.03	15463.9	-308.889	0	6.80508	0	0	6.66144	6.45656	0.125383	194.38	-481.657	35.9806	160.686	0	44.539	49.5466	142.953	2
6896	0	0	2896	1	282.211	0	0	123.076	159.134	42.1319	31.2472	58.7844	168.656	8827.61	15615.4	-58.7844	0	5.68918	0	0	6.71964	7.25519	0.157572	176.497	-481.375	35.8654	189.096	0	55.3417	62.0141	121.365	2
6897	0	0	2897	1	242.1	0	0	117.406	124.694	29.1725	91.6812	19.8173	152.932	8740.91	15953.6	-19.8173	0	5.154	0	0	7.05725	7.34195	0.150322	194.524	-481.413	44.0673	195.721	0	61.2281	66.1848	132.743	2
6914	0	0	2914	1	321.197	0	0	109.86	211.336	-9.6264	98.9352	-155.119	155.109	9078.69	15348.4	155.119	0	5.47356	0	0	7.02524	7.28079	0.159517	220.079	-481.205	30.6675	170.467	0	52.8833	58.4129	173.637	2
6927	0	0	2927	1	280.427	0	0	147.15	133.277	39.4781	46.0197	198.702	186.392	9129.24	15500.9	-198.702	0	6.41655	0	0	7.13309	7.3571	0.25	193.79	-486.753	36.5203	219.505	0	49.6496	54.3259	120.335	2
6933	0	0	2933	1	240.371	0	0	129.579	110.792	32.82	-61.2164	173.431	132.775	9135.9	15508.5	-173.431	0	4.67694	0	0	6.79124	6.53466	0.0528665	224.437	-487.638	43.4641	181.155	0	65.42	72.8023	150.61	2
6934	0	0	2934	1	256.595	0	0	107.874	148.722	72.1021	-17.54	111.014	144.165	9096.62	15464.8	-111.014	0	4.92834	0	0	6.7847	6.52933	0.0136768	224.198	-487.038	39.9574	148.051	0	62.6747	68.5948	135.03	2
6940	0	0	2940	1	294.438	0	0	146.421	148.017	62.3367	36.7829	97.6939	200.165	9206.04	15310.9	-97.6939	0	6.75105	0	0	6.36992	6.9326	0.116826	278.55	-487.159	33.5674	170.451	0	46.814	50.4885	100.65	2
6944	0	0	2944	1	266.219	0	0	107.301	158.918	49.918	35.458	135.693	149.739	9118.8	15611.2	-135.693	0	5.07691	0	0	7.02197	7.2433	0.205541	211.176	-481.823	38.8631	144.201	0	62.2175	68.0536	137.095	2
6948	0	0	2948	1	254.948	0	0	106.327	148.621	75.5304	6.18503	280.48	138.29	9093.19	15540.8	-280.48	0	4.97658	0	0	7.13153	7.64021	0.0562525	259.28	-512.52	41.5114	205.281	0	61.2966	68.3953	182.737	2
6949	0	0	2949	1	311.409	0	0	167.371	144.038	54.8672	-19.378	183.253	197.143	9313.17	15466.7	-183.253	0	6.84738	0	0	6.63649	7.06359	0.0449474	221.479	-490.568	31.5328	185.221	0	46.0509	50.9722	109.906	2
6963	0	0	2963	1	232.096	0	0	100.756	131.34	10.0701	32.7144	282.207	150.274	8760.01	16112.2	-282.207	0	5.39334	0	0	6.76317	6.97365	0.0635214	174.869	-474.863	45.8995	178.526	0	55.0663	61.7125	166.993	2
6964	0	0	2964	1	326.549	0	0	166.592	159.956	23.4519	26.6285	83.5083	239.323	8646.97	15420.7	-83.5083	0	8.09507	0	0	6.16009	6.70443	0.244428	194.408	-488.74	29.2967	205.88	0	39.6523	42.7739	85.6458	2
6969	0	0	2969	1	284.73	0	0	160.276	124.454	29.3313	77.5719	-49.3078	186.528	8940.07	15868	49.3078	0	6.35354	0	0	6.93073	6.52366	0.157806	223.257	-489.941	35.1147	179.922	0	47.2332	52	117.747	2
