# Supplementary material for: CaV1 and CaV2 calcium channels mediate the release of distinct pools of synaptic vesicles
Source: eLife. 2023 Feb 23;12:e81407. doi: 10.7554/eLife.81407 (PMC10023163; doi:10.7554/eLife.81407)
Supplement: Figure 6—source data 1. [file elife-81407-fig6-data1.zip › Figure 6 - Source Data 1/ryr/3/4/cav1_to_cav1(ryr).csv]

383.467693854309
83.9334913538878
-725.313801071872
115.196496681328
-487.83394428342
-343.577694763482
372.874841321202
-143.97788776689
-185.126955173841
-229.373462325448
336.381264250196
-115.443618264797
386.419985832035
-234.745242062343
-97.5664910412688
-419.937083154809
-313.55424698804
-331.354856982003
480.543755490511
-9.02308530591108
-313.221586134454
-293.677032341549
-281.245563175258
411.176758387925
343.906270144964
102.487788683147
56.1603157907266
-697.180870498656
-113.779119044644
-111.484265414965
2.96343350952884
-670.978103510208
-193.613924811463
106.487135947598
-164.03976041541
-163.925909134352
22.1612956001882
107.29498088169
-22.5219192751101
408.459593896607
-155.90522234542
155.416235015653
100.753117098864
360.210419355239
346.674153804126
-479.250904713803
210.8007037766
277.679091797294
14.4401531301519
334.590787128369
-198.978798948025
-371.576157100128
253.891613032521
368.627481160254
-45.8507492061926
-433.469628240984
248.306958649327
-189.264944465671
-694.947497910198
398.417634370451
-199.081251683809
-481.40219183853
197.714470655257
402.155479006946
385.099408226917
148.290971939721
169.589334831646
348.23541262109
322.917451861927
-95.7402479182474
459.449110063109
117.291036811683
284.24519580949
72.9486556071115
87.0122129227675
-136.721749692779
-305.783274160101
202.112397318657
261.035161933414
18.9298269149531
300.486693952816
-53.1602781867441
107.361141686479
380.167472992987
-134.396365112059
-102.794711697243
-535.847878620558
23.2902904641051
458.1207494232
82.6456385253878
-6.53709449752932
385.947343948521
175.376038444239
220.09596656521
158.118561852061
319.414787358737
-231.157999412075
246.592007447254
-206.693276440774
164.965765599316
344.071691126112
-77.3909129982276
296.465698169633
-278.727451572293
-91.7404110259649
144.478478817933
-56.1048612304767
273.991028005061
271.536552173015
-451.121276763433
-286.397774550151
22.2362944326142
-387.240352768709
-437.928023860562
-537.112656136444
449.928254558557
167.966328945067
445.994206670026
-51.2034952252761
-111.394985232224
440.593046868973
122.011294806105
295.372768164676
218.079659576981
262.291728015131
301.048792759262
254.207500670644
191.305280465525
265.560457329737
132.79025277083
-728.111439729479
462.440070325247
59.9783817767966
237.099565623535
83.0682264515563
-481.912995215502
-323.903185157134
1.3506190223452
-187.483337382664
163.446991086401
-134.102950780236
367.581792935824
347.637993375947
85.8667940329906
241.332532055685
-382.598576103001
-345.575737380657
-246.998837527555
-60.0628879501019
376.546383896488
-211.544831566251
402.288572757196
-653.264599830438
-27.7228038545236
-99.8618240808337
-177.094651349164
-3.25288063817061
-108.148614869709
-50.0560081000822
17.5136803811438
312.019771603658
220.826099996195
19.4871788022101
375.739689509939
263.715392712871
437.666594363907
271.292719333829
-195.937305997331
-138.991444247689
-119.999109113091
92.5335741188082
102.650965506878
507.230104472917
-195.70825271785
-553.831395220217
300.310500201669
-10.1410651404021
-617.605650938078
277.801980457616
6.11777703171902
342.074916883277
198.264994176232
-197.24150282373
-158.701791980309
376.831149473872
166.671161255703
283.353326378523
-322.453455072233
-585.743661448445
-242.396894541866
-2.25224316259482
188.120130085299
-31.5830717713252
369.20112521671
-604.099522743729
-383.679800123349
43.8896322466899
-275.833764436593
442.306131981171
-152.456023667657
-185.31013802587
347.830201892424
183.859461223863
412.660506210939
273.98943931905
-629.619456655773
433.129083058771
201.320074049474
-53.9825374853444
-661.216213313421
-412.426894279242
363.285757594635
268.235550250127
-105.242825021876
325.477228090353
-143.30078713184
133.607722242439
240.567088743283
241.823925623028
-552.529932518402
-268.920937868495
323.068752227366
135.153626395595
382.331693883916
-433.865370875952
-76.8140420561085
-177.649217622471
149.316988956254
-189.061442358365
-328.230934826286
-562.673361233892
-38.6553200326343
226.666066131154
108.335779772986
121.8061290938
-216.211054079451
-374.31988866059
282.086091323727
-204.86183620595
261.333254531935
-659.548695480122
343.656321348575
408.540970084508
217.900218643792
-44.8292614365746
289.238354158955
-332.299416625145
322.010763436041
-488.206316699452
-185.168868325231
282.904459683696
-372.84704233099
-271.396878394384
-313.834081482011
-239.805927121361
-335.358995230979
347.35992744143
48.3425459265709
161.567463987118
205.1748638385
-589.262276355261
-317.669578470011
372.253539957192
-165.015567370112
373.956378229188
421.555722692827
205.542184211072
68.9288583882517
98.8573344716842
227.44272382461
214.322125751271
217.544912852687
248.78591584167
328.060181452593
322.33124270706
272.594641628013
470.35039840784
287.829620016431
-210.358399570974
-486.406515055407
-419.460524587979
-544.239552781914
261.219613159785
-456.051870679756
-439.263663877564
-411.703722707589
-376.842240391788
203.627399059073
-587.993373404684
143.434019532624
-389.927121638242
-485.436136235981
-307.389227112288
-68.5330749725053
-115.014871134283
-118.579786364791
-370.267859765529
-333.526295203374
18.0300480408387
-336.455353109608
141.461247550507
-455.130770204416
-282.641020628476
275.142343204045
-378.886986805539
432.277229496322
248.321492816354
145.791542549903
-684.374772704772
-423.126480269113
-602.06714207677
-178.644861628649
-46.3855357050397
402.764397461042
265.733895841737
-538.871292521952
-572.35498404005
-600.288990108989
-506.880281251671
280.727975685371
-10.771480299527
-397.639853661824
387.235007503825
323.512765072826
-380.985495926765
-175.517588833301
-18.5995364391038
-13.3563918337568
-440.815027358989
325.213009658464
-628.27419754957
184.955942377597
355.617642472225
469.348734817351
236.938989091999
100.048367499612
388.056678486642
41.155095666838
-12.1283061096401
264.981923940148
330.172179147752
337.542029222224
294.185092382215
388.064734634519
330.545487911639
298.187823794344
509.886977905779
22.3573103972176
-157.622313907987
177.728002627106
