# Supplementary material for: CaV1 and CaV2 calcium channels mediate the release of distinct pools of synaptic vesicles
Source: eLife. 2023 Feb 23;12:e81407. doi: 10.7554/eLife.81407 (PMC10023163; doi:10.7554/eLife.81407)
Supplement: Figure 6—source data 1. [file elife-81407-fig6-data1.zip › Figure 6 - Source Data 1/ryr/3/4/cav1_to_nrx.csv]

190.05348819141
-444.443071810107
154.828746951955
39.0956510442538
-68.8109002619149
110.072698768512
137.886540778147
55.9132015649429
-72.2416646696602
185.745657856443
324.155544479461
-393.472621967954
35.2564380488275
-72.4637761186514
299.671169440498
-81.7845781942433
-264.869936418803
196.679339395458
88.3063179717792
186.423473173201
-369.690829653402
-249.47953065229
-86.6663344693825
408.426766155697
283.513995573447
-112.784261385939
17.5013643337224
106.211893685313
346.288265564079
-292.678475246012
-133.159288078652
42.7241772599646
133.201286661399
-42.460236750585
185.429235340138
350.66281389454
-394.121469521226
-163.88307407856
-262.842045225276
408.489270164724
-129.061295669928
328.377969117235
-124.391727718661
49.4205611075795
472.40801447147
-372.808323243928
-352.354796992055
-66.4457982068379
569.992122353437
421.520715921897
72.0889472026229
329.380293437438
183.773570376454
363.422025167165
232.282872758671
12.012106843471
157.905741237559
-447.830309935682
77.5960732434451
-3.56724589319492
-5.81106772871863
-72.9650212196957
239.815961002492
192.712292407388
398.566102043902
267.965882896826
429.953519938641
400.363569478432
86.3757481725479
72.8904009960643
224.136168472995
408.057383750105
375.094448517399
311.354298168235
402.714293769017
-81.573956195376
-62.4789010712211
208.49095902555
233.168544351111
4.93034712851477
266.845447016853
332.259182030484
241.820239696433
390.920213903082
69.3361597744861
-93.9148856666725
49.0704416141307
-417.411645305241
257.461801266674
236.145976158026
-538.102505587925
129.565857637712
105.876892117432
456.918483352392
-499.374082978145
153.077371098676
-426.976459102843
411.078644253314
-544.547640700701
-127.916450207946
444.576279091067
-184.250017924605
429.943321928817
117.029827960965
275.902898487873
48.765549708005
322.907095404742
267.033273578878
452.466917915577
14.9485004974758
246.304434404572
-274.239838003821
228.786695736788
-114.952605489267
53.8101738145906
384.385648609334
164.772373742624
413.698167653893
325.096413136962
-175.675754122214
242.328507487417
-151.063510280244
237.376831877298
448.900546674011
214.038999696848
228.504011978512
-46.7877843949227
-187.641055600074
175.337957345822
77.8449555512161
98.4265143995999
379.472619594444
290.491319472461
264.961881233798
-209.780031952276
-94.9666615508249
-19.0233022175289
223.220730214412
86.9858676994663
495.621356302128
357.025475225613
403.87635993076
313.660351258741
162.911042747855
332.592425640018
266.222893546006
14.6201892349218
84.9710749509468
-118.490674667824
346.07924074969
90.0060965066223
301.574441921923
71.4427642714963
-657.719892536341
-538.799405503698
-607.145827862973
-207.221835852095
-439.757356325605
-585.232882081193
-510.952085369263
66.6795569926653
-239.119343966602
-137.715678637363
422.246993197863
346.642753736314
359.411505798633
444.839686616982
212.535871663029
167.8607182369
-621.064419805887
-581.811745044553
571.787391373442
226.452519474962
59.7865562549923
218.358624647553
405.89601873559
312.132240873543
135.515442889317
62.6626240237456
-169.273191386208
263.178860295504
175.175698914345
-235.86767422401
-521.104963418024
-17.5657372175519
571.648402756358
224.297485119891
-270.394034915116
64.7438020727313
265.0224916835
187.707557006353
377.740037736463
214.165184423538
244.394972325392
94.4186060619268
105.115882527802
308.816656110079
-1.53987174709255
247.982651400695
-39.7490214834779
32.6695738900617
361.087281907096
387.620282314974
245.777659002975
363.001791064926
171.164298012631
410.990482202264
-319.238579828536
-17.227326026572
51.6704429791534
-186.040301006346
354.907339808002
403.339421950541
425.869586540432
454.019621346199
137.5502602012
170.191951661822
480.808472271519
-185.090697742758
135.611351451527
240.500386703272
362.462038920521
421.384360136241
352.384164226407
89.6440479958583
141.531911397466
250.052922448671
-322.494519547683
-226.529514916423
221.40348615037
-73.6847417029312
2.60215733111909
-62.2181714876733
-125.339326021305
-82.8710422123731
-240.09760076915
-152.779578609414
222.685782365099
15.7711389126416
380.626576579509
34.005087029107
359.350875679023
455.228094244971
301.038477517011
82.6621759055306
465.009518015688
202.293200767777
325.308722542195
153.21887963575
-200.660203014297
524.337175770239
-473.820594182522
-527.397339108124
-61.7019219510585
-599.343767035902
-365.097999083915
140.794801891509
15.2871674818125
145.00686383697
13.2952634116573
174.220304460143
-501.519090665988
385.337463918078
302.396115552543
492.716761226062
305.290435717114
211.462581171339
-90.342412029604
92.2703476623428
141.680899730922
329.138885775759
312.770356098457
229.828736178271
278.304187780004
336.504155681065
387.796441424169
204.928709728325
340.046621378247
14.6096866803218
121.750808567855
-36.5579303998638
389.875795534554
42.3123965294162
181.177069166839
1.24174722271164
331.769008612937
-266.957890423277
418.399928949766
-98.3777637503063
553.381459683413
76.3101969519994
236.319236652276
103.849488621678
-444.398191127017
151.94389520486
-531.432824177766
-269.433362987667
78.7088870236712
-465.727807332005
123.145829908568
465.767678941189
-55.4741636129129
350.385675523685
331.572228550209
-60.3105366771488
306.140857327624
134.781150567176
84.0180562931309
256.994330665277
89.2032698417515
268.569132916313
377.243059592336
-275.712548811473
264.925281380405
350.690821402932
-148.343303372016
-72.1159791407226
236.20915949817
-112.336664874618
388.503201504447
-367.052451427564
382.538411745862
386.132785345528
498.002169963722
-64.5523286581556
-553.9459708908
282.564989589011
199.880806181183
-359.713599705683
344.272086313491
19.1424847197741
108.283922959781
291.748751707955
298.475673284534
325.410705349654
-398.460203580733
251.410501742625
121.707034351833
-210.762480940732
373.363093008449
218.136173222589
210.154957789382
256.105301799358
403.25251137914
108.64841781892
180.441999742605
241.379366480565
-370.215464761222
326.766873942179
-137.111854959523
