# Supplementary material for: CaV1 and CaV2 calcium channels mediate the release of distinct pools of synaptic vesicles
Source: eLife. 2023 Feb 23;12:e81407. doi: 10.7554/eLife.81407 (PMC10023163; doi:10.7554/eLife.81407)
Supplement: Figure 6—source data 1. [file elife-81407-fig6-data1.zip › Figure 6 - Source Data 1/ryr/3/4/cav1_to_ryr.csv]

564.182234502861
264.64803200244
-544.59926042332
295.911037329881
-307.119403634868
-162.86315411493
553.589381969754
36.7366528816619
-4.41241452528811
-48.6589216768953
517.095804898749
65.2709223837555
567.134526480588
-54.0307014137907
83.1480496072836
-239.222542506257
-132.839706339488
-150.640316333451
661.258296139064
171.691455342641
-132.507045485901
-112.962491692997
-100.531022526706
591.891299036477
524.620810793516
283.2023293317
236.874856439279
-516.466329850104
66.9354216039083
69.2302752335872
183.677974158081
-490.263562861655
-12.8993841629108
287.201676596151
16.6747802331429
16.7886315142005
202.875836248741
288.009521530243
158.192621373442
589.174134545159
24.8093183031324
336.130775664205
281.467657747417
540.924960003791
527.388694452678
-298.53636406525
391.515244425153
458.393632445846
195.154693778704
515.305327776921
-18.2642582994722
-190.861616451575
434.606153681074
549.342021808807
134.86379144236
-252.755087592432
429.02149929788
-8.55040381711842
-514.232957261645
579.132175019004
-18.3667110352562
-300.687651189977
378.42901130381
582.870019655498
565.81394887547
329.005512588274
350.303875480198
528.949953269643
503.63199251048
84.974292730305
640.163650711662
298.005577460235
464.959736458042
253.663196255664
267.72675357132
43.9927909557737
-125.068733511549
382.826937967209
441.749702581967
199.644367563506
481.201234601369
127.554262461808
288.075682335031
560.88201364154
46.3181755364931
77.9198289513097
-355.133337972005
204.004831112657
638.835290071753
263.36017917394
174.177446151023
566.661884597073
356.090579092792
400.810507213762
338.833102500614
500.12932800729
-50.4434587635224
427.306548095807
-25.9787357922214
345.680306247868
524.786231774664
103.323627650325
477.180238818186
-98.0129109237405
88.9741296225875
325.193019466486
124.609679418076
454.705568653613
452.251092821567
-270.406736114881
-105.683233901598
202.950835081167
-206.525812120157
-257.21348321201
-356.398115487891
630.64279520711
348.68086959362
626.708747318578
129.511045423276
69.3195554163285
621.307587517525
302.725835454657
476.087308813228
398.794200225533
443.006268663683
481.763333407815
434.922041319196
372.019821114078
446.274997978289
313.504793419383
-547.396899080926
643.154610973799
240.692922425349
417.814106272088
263.782767100109
-301.198454566949
-143.188644508582
182.065159670898
-6.76879673411167
344.161531734953
46.6115898683165
548.296333584376
528.3525340245
266.581334681543
422.047072704238
-201.884035454448
-164.861196732105
-66.2842968790028
120.651652698451
557.26092454504
-30.8302909176982
583.003113405748
-472.550059181885
152.991736794029
80.8527165677187
3.61988929938889
177.461660010382
72.5659257788429
130.65853254847
198.228221029696
492.734312252211
401.540640644747
200.201719450763
556.454230158492
444.429933361424
618.38113501246
452.007259982382
-15.2227653487789
41.7230964008631
60.7154315354619
273.248114767361
283.365506155431
687.94464512147
-14.9937120692975
-373.116854571665
481.025040850222
170.57347550815
-436.891110289525
458.516521106169
186.832317680271
522.78945753183
378.979534824784
-16.5269621751777
22.0127486682431
557.545690122424
347.385701904255
464.067867027075
-141.73891442368
-405.029120799893
-61.6823538933131
178.462297485958
368.834670733851
149.131468877227
549.915665865263
-423.384982095176
-202.965259474797
224.604172895242
-95.1192237880405
623.020672629724
28.2585169808954
-4.59559737731797
528.544742540977
364.574001872415
593.375046859492
454.703979967602
-448.904916007221
613.843623707324
382.034614698026
126.732003163208
-480.501672664868
-231.71235363069
544.000298243187
448.950090898679
75.4717156266761
506.191768738905
37.4137535167119
314.322262890992
421.281629391835
422.538466271581
-371.81539186985
-88.206397219943
503.783292875918
315.868167044147
563.046234532469
-253.1508302274
103.900498592444
3.06532302608139
330.031529604807
-8.3469017098123
-147.516394177734
-381.95882058534
142.059220615918
407.380606779707
289.050320421538
302.520669742353
-35.4965134308986
-193.605348012037
462.800631972279
-24.1472955573972
442.047795180488
-478.834154831569
524.370861997128
589.255510733061
398.614759292344
135.885279211978
469.952894807508
-151.584875976592
502.725304084594
-307.4917760509
-4.45432767667808
463.619000332248
-192.132501682438
-90.6823377458313
-133.119540833459
-59.0913864728082
-154.644454582427
528.074468089982
229.057086575123
342.28200463567
385.889404487052
-408.547735706708
-136.955037821459
552.968080605744
15.6989732784405
554.67091887774
602.270263341379
386.256724859624
249.643399036804
279.571875120237
408.157264473162
395.036666399823
398.259453501239
429.500456490223
508.774722101145
503.045783355612
453.309182276565
651.064939056392
468.544160664984
-29.6438589224217
-305.691974406855
-238.745983939427
-363.525012133361
441.934153808337
-275.337330031203
-258.549123229011
-230.989182059036
-196.127699743236
384.341939707625
-407.278832756132
324.148560181176
-209.21258098969
-304.721595587429
-126.674686463735
112.181465676047
65.6996695142698
62.1347542837611
-189.553319116976
-152.811754554821
198.744588689391
-155.740812461056
322.17578819906
-274.416229555864
-101.926479979924
455.856883852597
-198.172446156987
612.991770144874
429.036033464907
326.506083198456
-503.66023205622
-242.411939620561
-421.352601428218
2.06967901990356
134.329004943513
583.478938109594
446.448436490289
-358.156751873399
-391.640443391498
-419.574449460437
-326.165740603119
461.442516333924
169.943060349025
-216.925313013271
567.949548152377
504.227305721379
-200.270955278213
5.19695181525094
162.115004209449
167.358148814796
-260.100486710437
505.927550307017
-447.559656901018
365.67048302615
536.332183120778
650.063275465904
417.653529740552
280.762908148165
568.771219135195
221.86963631539
168.586234538912
445.6964645887
510.886719796305
518.256569870777
474.899633030767
568.779275283072
511.260028560191
478.902364442896
690.601518554331
203.07185104577
23.0922267405658
358.442543275658
