# Supplementary material for: CaV1 and CaV2 calcium channels mediate the release of distinct pools of synaptic vesicles
Source: eLife. 2023 Feb 23;12:e81407. doi: 10.7554/eLife.81407 (PMC10023163; doi:10.7554/eLife.81407)
Supplement: Figure 6—source data 1. [file elife-81407-fig6-data1.zip › Figure 6 - Source Data 1/ryr/3/4/nrx_to_nrx(cav1).csv]

15.4495504603765
49.711929656798
54.749642164641
96.3268891270727
-17.5466676233154
120.990443902792
51.6734694712413
64.4097590753772
67.9500778186739
62.0437164351206
69.8289758388728
79.798004567785
92.9975268979069
-15.0804412939997
-62.5602785507654
80.6455505633148
142.502386703745
53.7225822275104
-37.7974385798643
-38.8239012378435
32.9865935107755
-216.136111534748
40.8420504642636
-5.85051340135215
-15.3768522567425
140.09006053848
17.9166789240371
-136.201420663629
-11.8378013329493
107.951236494
89.8998565576621
41.9408421749959
-19.4632320033234
-83.2041579447632
57.8911163809826
-2.29911298439401
5.3637079616874
-15.0009760190387
-38.0517663734245
-4.13700282217178
36.6522599376858
-40.4378705180643
71.1595545002838
-33.5868612178656
-20.3101507492102
-67.6469007549349
8.39168328000233
60.6443830265434
17.7894876319115
-7.72287611896718
34.321575661339
28.1925748599479
126.97205537544
-44.2612456753195
-3.96844552197763
45.1397678610065
70.0295696606918
-46.068707986351
88.3060550331484
144.92455305319
-78.41086160534
31.0601856165358
104.153126742754
132.524664218379
50.1911848837717
-28.7087128592757
139.804230231406
-44.1650174278784
30.8114710108857
-56.2933777496892
97.8147820625836
-285.372688896919
24.0105193445524
131.559369328599
-13.9233489497074
31.8135289267302
-80.1919387230737
-28.7692981783584
46.6808322994675
-29.3552572565204
55.143541024403
91.5299182700128
-15.996245858576
-37.6732409644464
31.3924141802872
11.6195870300799
51.3624106991774
-301.024808122871
-59.2437868130837
-1.94435507774506
26.6470006810105
23.3765726847414
-0.0746333614824835
-45.4545564265627
92.2780491982321
59.5539868771812
-42.0513191103855
-33.2332330886657
35.5626808510715
-197.925746568217
-116.577668428296
12.5595235827423
47.7392915184191
79.2280131999196
67.3332222969184
130.591568149468
92.3634969867344
-1.63878628157545
-71.381320108776
-396.535855923294
-22.2970104499364
29.68005002883
-9.71638616436576
79.374692027659
97.8005483794168
-10.7806517143908
-115.010313858296
75.2126196051522
-6.29247310396204
-94.2189470541616
-35.8883945777307
19.837811475687
-5.20842093425927
89.2635701112213
57.873424633719
79.785932978959
-33.0484804350708
157.154940982986
37.4602024129526
-44.7109270688925
150.841626784775
39.9124832640227
85.9354875119589
-136.218058914275
-54.8756757038082
65.0048441962372
71.7261044543229
70.8140924691106
141.488448521999
83.2501915409412
76.5711428143441
-36.9399676389785
83.8032419336196
-10.7488065156867
169.410877063008
-33.8129732194175
-96.3331149093374
-22.9090868072162
-89.2204287802997
-30.3482502700463
-3.63596387408688
32.1955671904961
201.600813747784
158.672777077525
-105.370399824049
43.9781860669791
76.4690952260298
-12.8640508674416
-221.975271175927
-76.1373742047053
-71.8078079687893
-56.4871087241881
132.968377928446
59.1241072437406
46.7658823016664
-85.4385743234343
51.3639848836938
76.2835699997959
-51.9119947221589
-69.8425255257989
57.6742388041075
-81.2209957616396
54.7566981551263
25.3352453645493
53.0623884164524
21.9100260338073
131.690907498953
-138.931760179988
72.2113588451084
34.5191325157448
40.4546233256333
-3.56086061780843
20.2890074232109
-48.3362709941903
70.4769663687439
59.5880955816774
-7.74351190253765
193.199562195372
48.2752011326411
-253.409140608217
-100.018000647267
27.7255928453051
-3.74035972937418
-12.3143404771363
-69.0826738638734
50.401119692011
-2.41801194684194
-46.146665367467
-57.3158646753109
-24.0343436325547
-90.5786907354213
92.1859450257853
-6.52813437555233
-130.936003499208
-50.4474914830025
84.2003012832283
55.7686343955647
58.1663742023102
-11.4553120020082
42.6064194002047
-60.5863925732119
71.4510960766638
119.784766697694
-40.1889479392175
109.566027987261
28.6613556825741
146.581876962566
72.923555620413
137.245130487059
-1.28854628533009
-61.5389650037268
6.92431774608485
-81.1922241609518
-23.6341044336077
-74.2708359782537
-20.8998058351553
-87.6196112259549
-44.4108282682919
30.157476166909
-405.469011387078
-22.3939277082372
48.9095222683736
120.982775492703
108.496027857545
-100.922465614167
-161.958758211846
-101.344352312413
-29.092613512481
-390.562638502193
-99.3098343950132
102.428913805703
32.0079770623397
-153.135763153528
59.9408597169477
38.1193493875016
64.6503726742721
-130.942220626379
-197.529028393983
103.214546411247
-136.647128145076
102.765737181533
-75.7187827083071
27.9928247413118
9.30606502233422
-391.956142269317
74.3613709417295
-129.171016993369
-127.661994226824
56.3676389482771
-0.411070450989428
159.612325834052
-42.7563733137886
134.538312048997
15.0556700711259
23.5794133620802
61.6088009125961
-101.260292535793
-18.1872924676354
-171.959923674438
17.4377533724601
-98.8357031483592
127.435504244551
43.0838473585209
54.8699339788436
-76.3588732340904
-36.7676292594024
73.0881656489164
-445.965277957586
-7.37456844330154
59.3164571768812
-120.151897893056
89.0092438274787
-1.38742219423148
-165.435379897628
48.1551042818355
-105.671292377017
39.880890839042
-40.930613495997
-24.2866594946445
-28.8704621028337
-15.9747482117309
67.8694812564445
51.1695515781194
37.6005139506469
26.3715845268835
-41.0351125829729
18.9772069958053
56.9194393711241
-96.6594990016019
-55.4420758053966
-22.7645068027869
-117.220062420527
-221.34065064571
70.3049491842157
28.381962286272
83.9581583003437
9.48092301148245
-39.3727464348194
49.9664124531027
-209.418675646753
55.4948242166811
138.270218453375
109.558567550364
23.4343571598602
-401.704259568251
93.0945570676413
45.5547217807834
100.836175767972
20.937620052433
56.6671101888151
61.3533515115105
103.823790444256
-75.6471190456159
-92.251194952416
-19.2541009376109
-224.136077051706
48.8096597743643
-313.023575604711
-45.5137155933462
109.99840391989
97.7313129050053
72.466475551164
129.090320354757
-96.8519436860861
-4.45090723872636
-172.23217600866
-79.0420591922393
171.151668309722
120.223591351491
26.5449530926962
-29.6102023095609
