# Supplementary material for: CaV1 and CaV2 calcium channels mediate the release of distinct pools of synaptic vesicles
Source: eLife. 2023 Feb 23;12:e81407. doi: 10.7554/eLife.81407 (PMC10023163; doi:10.7554/eLife.81407)
Supplement: Figure 6—source data 1. [file elife-81407-fig6-data1.zip › Figure 6 - Source Data 1/ryr/3/4/nrx_to_nrx(ryr).csv]

598.883683525803
554.887018192232
438.445523294289
-119.808270489582
-162.14046817931
564.837192778456
463.331779050839
-170.233447333891
460.435767352155
-89.3548218870892
599.101164050251
249.697621150652
93.780227470048
201.525359597639
16.4686931767319
117.352502983798
-387.841043859014
-307.61982183313
15.1609083780459
-90.207163889012
-270.465714877266
-169.36593840243
-360.252285994189
652.462444468172
-205.967874667034
3.05309849522382
444.825781836418
402.35779042323
224.746436816726
-220.97248457955
253.306073117439
233.710327422283
336.994264662444
469.350539220704
-32.5682431878631
573.458673561518
626.753473952311
594.307559797915
96.3783594655324
47.4554859476611
580.907856445985
-113.735924523869
104.205825283769
197.547871715873
415.154198402339
604.456603814644
-69.7443302159372
477.024507634826
421.488965610459
84.6014252814475
315.762474684278
251.531929771743
166.861719157114
359.248440667861
383.51800640347
422.398870405119
472.419873654111
439.418321457684
421.612908932191
-11.4598134997468
-97.3947494292515
-81.4488613106096
533.5655372201
441.2094679453
410.293123869405
509.896647716694
501.545837512662
575.209587031177
343.628817794845
299.908848752249
119.658022371787
390.656639561999
324.458086942026
330.426059643418
394.626726091965
219.833301825132
441.037788729765
569.777011265101
552.852603843237
-164.243158923495
-123.464118210888
-269.078445066867
342.523279508567
-35.2498083785213
657.522189435347
305.358885081238
-244.392043816842
461.924926351558
123.427951849017
490.20804847426
130.159736444293
154.383848438965
-1.88304036330192
509.498826240855
3.94775149426096
-98.0632624192331
105.150403134412
-216.150543858374
-126.148579876099
457.797728746238
232.706922117693
354.441436589957
21.5744917998218
