# Supplementary material for: CaV1 and CaV2 calcium channels mediate the release of distinct pools of synaptic vesicles
Source: eLife. 2023 Feb 23;12:e81407. doi: 10.7554/eLife.81407 (PMC10023163; doi:10.7554/eLife.81407)
Supplement: Figure 6—source data 1. [file elife-81407-fig6-data1.zip › Figure 6 - Source Data 1/ryr/3/4/ryr_to_nrx.csv]

-208.698928739377
-96.5592773708777
-102.897153781565
130.617303751927
40.4070758742746
3.21732429282565
-90.4921039548426
116.852365672006
-158.969815949082
215.220118371815
93.9358899043036
-209.624938491925
204.1550873462
-250.809476214577
69.0477655197428
-146.495028320942
212.326865156196
72.5335262198696
-14.2141435955145
-79.9083669938918
2.69051683341604
180.05602530816
122.16794925051
143.280004315715
-168.249723047495
249.403419433991
-243.612126580749
-48.0562040500954
-22.4509902256214
-113.393218073903
75.7056615327347
-13.6532848305033
-6.35265483548392
-11.8762416333848
-4.13383249468461
-31.7962477552428
7.75753123863615
60.3581947316161
85.4836303740176
-176.637576477988
12.5134086090729
5.81404215509974
79.9366032233047
-106.813786429439
-285.804739714913
-198.140644153515
-178.954398803186
-43.2134036233583
-93.8654829205097
150.892106307356
200.951791124557
-66.0194918952984
128.907701571312
-105.478397890933
-167.332210701416
-171.734873477752
-104.363314316815
-73.5117207571529
-62.8814738449146
229.129659582486
-50.6532150039748
-100.70442132391
92.5947237236942
185.065768886629
132.152408580136
-34.1421822741577
263.219543875191
105.342425365026
-13.3273462177385
-21.6378448407977
136.785486856801
188.085985708649
-148.005060757663
241.503913851984
59.2683593588845
202.208797909374
-0.395601936157618
-164.533635764941
-42.1710225333336
-203.245783207818
-157.879462375922
70.132415736658
-175.749242282505
55.0832817825722
-203.419403311309
-134.068551289311
126.892450057945
68.4736660811031
130.360256081378
-120.409274095946
-5.49701836648819
-187.404987576097
-107.390645476764
8.31956462133166
-18.3542354321107
-68.4867850368737
-212.973203195874
95.2950569089953
-71.9981991342611
-77.0373909939117
62.3398629406038
-94.4167576789841
-217.151674054465
-26.2654428441274
218.002678393932
184.917885920859
95.858691940648
-223.506355736436
-233.751232615165
120.187403434085
81.1775836132474
-160.44439847932
-82.987687478173
262.44116901857
-121.086846588967
-55.5261442157935
-113.614506988692
48.4630779846084
136.945641177848
-55.3789437798368
-62.637678328505
-93.4440097147999
-185.104090121733
61.0744989920531
-182.137208999808
96.0970688634407
-220.353158150378
218.403778579173
149.482600926212
-128.458297833935
140.319699521791
84.042679321461
-32.0959436359954
-89.6318360976202
-250.71960513356
-136.420656040067
-9.77464176642025
17.1132563267784
215.707423516378
-124.321115303363
117.538635468043
-72.1976693800279
-109.505023418913
-176.325409345416
268.671907378804
55.2941366800933
-125.639398050283
0.753946468415961
-139.44127783263
-25.9489353890276
-60.6019281839763
-107.856020973659
276.701492973139
245.669702981981
56.2408575664867
215.343133119804
238.709634216273
88.2297459590263
276.872212324923
-16.6906763271836
61.8974597952965
-27.1702943967284
172.134594130308
-128.386326052954
-12.0160323885575
-70.0810961770076
-41.1894599844181
-85.001379212812
39.7801809967041
-21.545583779809
200.821513241592
-6.87707231492095
-146.889000436497
142.428887130682
-116.056381296428
67.1569147491064
257.168232524644
89.1832599532645
35.7615943285746
185.870492276461
-105.227615673199
-172.513766534803
202.382888039996
-107.389348399924
234.124201789878
213.094799692481
-257.263685244052
263.767646625753
-169.511519246855
129.487218703282
-106.801733879915
-188.456548602408
-166.818994635145
35.4805975593881
29.3042081137428
64.8881067772709
-128.575840637561
-117.344111378523
16.0678268136144
52.1436347717536
-237.449106570954
242.127733068235
-249.489692217114
-124.159507905075
55.2584711193977
244.795901359523
-91.0483146736678
-187.583863969732
-204.364131984912
-27.5383294780149
-248.515904700533
-110.1695697669
-66.4233872563855
-154.589044101715
-8.95288281904141
-170.911062663774
232.214580773354
-129.024884041839
178.314694719411
116.344478155821
-204.296565357719
-111.799382138346
25.2271217501511
-148.805785089871
58.2880729516946
-196.424647757862
-77.9162940317274
-100.732754641216
-219.741178980967
187.816026023243
-209.571634307169
-65.3446664048261
30.6655273834494
175.507697787947
37.31629960391
-52.0768686973825
-26.6023996314689
-39.6444172786323
163.083142960402
-175.192593952179
135.399906487646
65.827258830941
-93.7262490844587
-54.6745182849354
207.156481471882
189.196222240322
123.774376871132
240.055195195779
-50.3805450088039
-214.281320930486
158.140180604314
-228.40030695729
95.0883559438789
-205.808332482775
71.4597404283741
107.913689726585
-7.92117233561657
79.8462778728262
202.763325264688
189.548694650799
209.531135594776
-20.5262441497871
169.83328945416
106.707785562585
2.89736434433507
-90.0187796416176
-80.5138378180854
112.521780477846
-114.121597844885
-199.493796926768
-19.58333908243
23.9397108722187
159.810002010521
-79.1265898430902
40.7625433571448
124.557037573915
45.5725686200021
31.8004083750438
117.302852698926
205.067840667452
-24.7131275487645
-83.1169802851109
-79.35733197628
-12.3414998485714
213.202835926964
107.04455190798
-76.2471562809587
136.542381298899
100.887740848726
-47.4836884768338
-34.8947666423155
64.473636030556
-137.673739178743
71.575088871421
-198.217459825406
-55.1063062002941
67.8375178816823
-81.4439931740581
-88.9801148724982
-36.9947166870188
-221.772466343809
-103.948441525758
138.531986843696
58.042680963772
-223.142145928785
132.470865252169
114.993982341588
-291.704675761983
177.157562850072
83.4265347391301
-180.402825493402
86.907987532355
-54.5306908790662
-168.664023161755
76.4254635336583
98.0691373082191
38.1424459214941
141.508091798047
-123.151945516547
-43.7233220710259
62.0233282473164
137.479127614926
-0.0187826598612446
-56.1122606367935
-3.35529533458975
97.0887860697731
148.17731911205
63.2285573101944
-167.522330378446
155.703254863063
-55.9396958433626
98.6679773280448
157.889712413304
-255.709073163778
137.159578039757
105.197052812471
-266.385645888426
217.836899279657
287.098230940144
115.673980381744
121.041741700617
