# Supplementary material for: CaV1 and CaV2 calcium channels mediate the release of distinct pools of synaptic vesicles
Source: eLife. 2023 Feb 23;12:e81407. doi: 10.7554/eLife.81407 (PMC10023163; doi:10.7554/eLife.81407)
Supplement: Figure 6—source data 1. [file elife-81407-fig6-data1.zip › Figure 6 - Source Data 1/ryr/3/4/ryr_to_ryr(cav1).csv]

-368.847501811353
-372.666102308784
-387.430315800182
367.804906010826
529.498191701119
-398.774864806735
-386.871938616205
38.0036187748155
-340.03425577157
341.915688105915
-428.713106684101
-132.876546811709
70.3154073556889
3.11840104488147
407.509541926549
165.767467025868
372.955817818389
327.744993181937
294.723341251045
336.447750645693
202.630269994535
75.9971534950073
627.147239607315
-472.273291657175
544.360535117705
257.439836403119
-200.430552554088
-174.3841090966
-23.2120175286709
635.378378169215
-82.5540760283075
101.305274698776
-77.4330593180821
-330.195647357212
12.6632650766569
-508.231117342877
-443.026857031295
-357.799247626597
314.318200660477
244.198292993384
-421.000942340594
359.540253368517
134.343203950804
68.8513241347373
-276.999330780363
-502.371597008623
405.973670413907
-297.676507820013
-249.221031048668
117.685016166231
-43.2122921273658
-90.8530495572795
68.9368686651342
-148.42038627787
-238.928201565666
-243.872714770354
-298.016309927521
-290.418864560444
-271.426955510158
133.63748912576
317.596256473023
263.703191822184
-366.815662261592
-278.1240511898
-244.964564855973
-316.752355551562
-281.096707306328
-513.777572773119
-122.915808187165
-144.634227704888
82.1761484392755
-154.776124332708
-126.366094208297
-123.712774239277
-159.53369873665
-35.5504548542867
-253.410992695277
-408.163285505036
-385.301619808548
534.883277823443
490.998343415651
564.822509513755
-171.73890847963
390.680917419335
-449.415360455498
-137.358074681581
642.957799109608
-232.571619245085
160.419736748278
-196.775711408527
299.391936645074
226.095682299143
443.830694067457
-243.741471104389
362.052889637622
460.392000823002
296.735244243187
584.823068122156
503.793029791917
-200.823336307503
34.8912636623445
-109.512667239953
295.55054763865
