# Supplementary material for: CaV1 and CaV2 calcium channels mediate the release of distinct pools of synaptic vesicles
Source: eLife. 2023 Feb 23;12:e81407. doi: 10.7554/eLife.81407 (PMC10023163; doi:10.7554/eLife.81407)
Supplement: Figure 6—source data 1. [file elife-81407-fig6-data1.zip › Figure 6 - Source Data 1/ryr/3/4/ryr1_to_cav1.csv]

549.562042459906
553.380642957336
568.144856448735
-187.090365362274
-348.783651052567
579.489405455288
567.586479264757
142.710921873737
520.748796420123
-161.201147457363
609.427647332654
313.591087460261
110.399133292864
177.596139603671
-226.795001277997
14.9470736226849
-192.241277169836
-147.030452533385
-114.008800602493
-155.733209997141
-21.915729345983
104.717387153545
-446.432698958763
652.987832305727
-363.645994469152
-76.7252957545661
381.14509320264
355.098649745152
203.926558177223
-454.663837520662
263.26861667686
79.4092659497765
258.147599966635
510.910188005764
168.051275571896
688.945657991429
623.741397679847
538.51378827515
-133.603660011924
-63.4837523448314
601.715482989146
-178.825712719965
46.3713366977481
111.863216513815
457.713871428916
683.086137657176
-225.259129765354
478.391048468566
429.93557169722
63.029524482321
223.926832775918
271.567590205832
111.777671983418
329.134926926423
419.642742214219
424.587255418906
478.730850576074
471.133405208997
452.141496158711
47.0770515227923
-136.881715824471
-82.9886511736313
547.530202910144
458.838591838352
425.679105504525
497.466896200114
461.81124795488
694.492113421671
303.630348835717
325.34876835344
98.5383922092769
335.49066498126
307.080634856849
304.427314887829
340.248239385202
216.264995502839
434.125533343829
588.877826153588
566.0161604571
-354.16873717489
-310.283802767099
-384.107968865203
352.453449128183
-209.966376770783
630.12990110405
318.072615330133
-462.243258461056
413.286159893638
20.2948039002749
377.490252057079
-118.677395996521
-45.3811416505905
-263.116153418905
424.456011752942
-181.338348989069
-279.677460174449
-116.020703594635
-404.108527473603
-323.078489143365
381.537876956056
145.823276986208
290.227207888505
-114.836006990097
