# Supplementary material for: CaV1 and CaV2 calcium channels mediate the release of distinct pools of synaptic vesicles
Source: eLife. 2023 Feb 23;12:e81407. doi: 10.7554/eLife.81407 (PMC10023163; doi:10.7554/eLife.81407)
Supplement: Figure 6—source data 1. [file elife-81407-fig6-data1.zip › Figure 6 - Source Data 1/ryr/3/5.csv]

image-ID	cycle	z-step	frame	accum	photon-count	photon-count11	photon-count12	photon-count21	photon-count22	psfx	psfy	psfz	psf-photon-count	x	y	z	stdev	amp	background11	background12	background21	background22	maxResidualSlope	chisq	log-likelihood	accuracy	llr	time-point	precisionx	precisiony	precisionz	vis-probe
0	0	0	0	1	183.439	104.571	78.8675	0	0	-50.3767	17.2545	133.927	112.865	8820.46	13935.1	-133.927	0	3.72689	3.45995	4.45309	0	0	0.169215	135.093	-420.248	72.1697	165.37	0	62.4186	63.2733	195.929	0
8	0	0	8	1	203.743	123.495	80.2477	0	0	36.866	-10.8859	-233.378	135.659	8832.87	14062.9	233.378	0	4.25376	3.0946	3.60928	0	0	0.0432104	173.932	-418.934	60.4962	159.126	0	49.0126	49.9993	176.135	0
63	0	0	63	1	170.82	91.8079	79.0117	0	0	72.1097	40.1291	168.207	107.226	8598.31	14310.9	-168.207	0	3.53195	2.88306	3.84573	0	0	0.0338799	237.987	-428.679	75.4626	1	0	65.7816	65.587	206.225	0
66	0	0	66	1	190.64	106.341	84.2988	0	0	91.4276	22.0611	63.5778	130.483	8479.33	13731	-63.5778	0	4.12683	3.31673	4.17053	0	0	0.0304	251.307	-432.911	67.6326	197.989	0	54.1492	56.322	162.679	0
125	0	0	125	1	191.327	96.1237	95.2035	0	0	32.3055	-50.0203	-291.273	112.584	8737.77	14002.4	291.273	0	3.62583	2.86736	3.6332	0	0	0.0328178	210.608	-422.556	64.8678	177.643	0	57.6979	58.0155	220.032	0
145	0	0	145	1	220.141	114.227	105.914	0	0	3.69915	36.3565	245.119	145.265	8666.72	13716.7	-245.119	0	5.00578	2.80612	3.32199	0	0	0.0967952	270.337	-422.146	53.8857	1	0	47.4032	47.906	160.065	0
172	0	0	172	1	199.266	107.923	91.3425	0	0	-112.655	115.5	-243.949	120.661	8185.12	13836.9	243.949	0	3.95711	3.00245	3.87632	0	0	0.186537	211.018	-430.43	62.5134	169.011	0	59.8259	55.4032	194.229	0
194	0	0	194	1	174.342	120.59	53.7519	0	0	-27.338	114.574	304.47	113.732	8598.1	14535.4	-304.47	0	4.07006	2.90825	3.32787	0	0	0.187438	204.347	-415.424	72.2091	170.19	0	62.3758	63.8486	230.196	0
222	0	0	222	1	219.559	120.285	99.2739	0	0	45.3853	6.92518	-121.635	156.352	8625.03	13845.8	121.635	0	4.80747	3.39813	3.6177	0	0	0.146606	266.728	-437.273	55.7772	191.939	0	43.6442	44.3542	139.969	0
224	0	0	224	1	213.413	125.485	87.9288	0	0	135.99	3.20921	511.985	211.363	8534.43	13749.9	-511.985	0	9.11654	2.82263	3.15642	0	0	0.140573	201.271	-425.579	55.6847	219.699	0	35.0587	39.4829	207.089	0
231	0	0	231	1	207.791	123.569	84.2221	0	0	94.0744	29.9316	138.431	185.355	8377.03	13922.5	-138.431	0	6.03366	2.47588	3.21559	0	0	0.0285606	202.822	-420.281	56.833	216.519	0	37.4122	38.4263	117.601	0
245	0	0	245	1	242.639	127.556	115.082	0	0	-113.83	126.008	-368.835	152.076	8584.93	14125.4	368.835	0	5.2311	3.10239	3.42266	0	0	0.189214	198.376	-425.362	48.5584	175.379	0	44.4455	43.2746	189.604	0
269	0	0	269	1	211.58	118.606	92.9744	0	0	27.1267	28.6994	-6.37747	138.573	8144.99	14023.4	6.37747	0	4.30251	2.96997	3.98396	0	0	0.0357906	269.541	-432.909	58.1297	199.392	0	51.1473	53.2008	152.158	0
273	0	0	273	1	240.492	107.74	132.752	0	0	77.4355	-8.91793	-202.611	175.185	8891.96	13861.7	202.611	0	5.44049	2.43118	3.69879	0	0	0.116263	266.934	-425.846	48.2616	1	0	39.052	39.9526	129.023	0
284	0	0	284	1	228.502	110.505	117.997	0	0	79.7778	35.5856	-274.341	170.145	8889.62	13617.8	274.341	0	5.32636	2.44349	3.33473	0	0	0.0636752	238.779	-414.458	50.8125	188.479	0	39.9962	40.4612	145.587	0
289	0	0	289	1	195.966	115.97	79.996	0	0	55.5781	126.282	52.9204	164.829	8714.5	13826.1	-52.9204	0	5.17296	2.65994	3.36475	0	0	0.119698	173.508	-417.875	61.8363	1	0	41.687	41.7495	122.852	0
301	0	0	301	1	204.076	101.863	102.213	0	0	-5.97942	16.3182	-75.1697	130.943	8178.1	13736.8	75.1697	0	4.05299	2.68549	3.71367	0	0	0.105888	206.604	-430.238	59.5659	1	0	54.49	54.4489	156.298	0
308	0	0	308	1	241.672	133.361	108.31	0	0	59.0726	143.423	-99.3967	146.934	8810.67	13609.7	99.3967	0	4.49936	2.48584	3.0119	0	0	0.118191	242.199	-412.4	47.1584	195.512	0	43.6519	45.3726	136.798	0
313	0	0	313	1	221.41	110.012	111.398	0	0	62.4764	-0.253834	44.9835	177.686	8707.6	13753.3	-44.9835	0	5.60664	2.59191	3.03445	0	0	0.00891931	287.477	-433.157	52.5838	1	0	38.1566	38.6879	112.616	0
319	0	0	319	1	163.037	100.297	62.7399	0	0	80.7996	62.4845	166.693	120.632	8689.28	13790.3	-166.693	0	3.96259	2.46924	3.30966	0	0	0.0362282	225.781	-412.258	76.8687	174.022	0	54.329	54.1836	170.313	0
322	0	0	322	1	178.003	90.9358	87.067	0	0	33.8821	-18.5012	-423.871	144.163	8138.24	13970.9	423.871	0	4.86101	2.66428	3.77027	0	0	0.0349979	251.721	-418.782	70.6842	1	0	51.8682	50.2108	228.555	0
332	0	0	332	1	258.821	137.397	121.424	0	0	40.3388	50.5302	91.3999	227.285	8530.42	13901.9	-91.3999	0	7.23624	2.39284	3.38235	0	0	0.12618	239.902	-421.752	43.8003	1	0	31.3625	31.6707	96.1304	0
351	0	0	351	1	166.614	102.541	64.0729	0	0	-16.8771	8.97626	24.0738	107.502	8089.34	13943.4	-24.0738	0	3.39562	2.62337	3.8504	0	0	0.043866	221.075	-422.18	76.9093	156.489	0	64.3602	63.597	193.084	0
352	0	0	352	1	235.54	119.264	116.277	0	0	27.5318	75.3359	174.988	165.28	8543.23	13777.4	-174.988	0	5.45256	3.02023	3.27364	0	0	0.0857015	201.114	-420.247	49.9595	174.499	0	42.4424	43.4348	134.645	0
361	0	0	361	1	236.257	173.986	62.2712	0	0	45.6173	62.0552	704.81	270.293	8624.8	13790.7	-704.81	0	14.1096	2.44233	3.12376	0	0	0.191171	151.996	-413.312	48.5247	178.01	0	33.8186	39.3249	214.862	0
378	0	0	378	1	221.982	114.734	107.247	0	0	78.4372	-3.59101	-213.529	127.45	8193.34	13956	213.529	0	3.96093	2.70723	3.7622	0	0	0.0558689	238.129	-426.62	53.8571	1	0	55.0792	53.9632	179.025	0
379	0	0	379	1	198.73	123.484	75.2451	0	0	64.816	81.8577	276.162	126.853	8206.96	13770.9	-276.162	0	4.4205	3.31428	3.78684	0	0	0.0800548	215.858	-425.861	63.3318	1	0	57.5625	56.8767	209.135	0
394	0	0	394	1	266.021	126.284	139.737	0	0	134.881	68.3159	331.492	174.274	8535.54	13884.1	-331.492	0	6.3492	3.516	3.73551	0	0	0.145159	248.323	-438.873	44.4232	180.847	0	42.145	43.736	164.21	0
396	0	0	396	1	244.486	128.538	115.948	0	0	103.349	122.314	-133.367	139.915	8268.09	13929.7	133.367	0	4.27733	3.45762	3.84796	0	0	0.13017	223.477	-435.307	49.3052	172.535	0	52.6661	50.5574	163.495	0
399	0	0	399	1	184.83	108.261	76.5694	0	0	107.738	108.118	-168.003	116.53	8662.34	13844.3	168.003	0	3.57043	2.7438	3.58663	0	0	0.135736	254.186	-421.338	67.2496	1	0	56.9701	56.2839	180.164	0
400	0	0	400	1	200.499	110.622	89.8764	0	0	111.937	246.338	-685.139	166.122	8259.5	14403.7	685.139	0	7.00799	2.60217	2.91001	0	0	0.112709	159.516	-405.102	59.033	146.117	0	54.2501	50.0269	228.648	0
419	0	0	419	1	182.41	95.566	86.8444	0	0	50.0314	29.7916	-347.658	129.449	8321.41	14321.2	347.658	0	4.16509	2.91781	3.67774	0	0	0.0763147	259.217	-428.712	69.1297	1	0	53.7124	52.6002	244.809	0
420	0	0	420	1	196.987	118.738	78.2492	0	0	42.586	10.2282	186.761	128.821	8328.85	13942.2	-186.761	0	4.3053	2.99016	3.66959	0	0	0.183611	226.719	-421.682	62.9539	1	0	53.3418	55.7947	176.137	0
461	0	0	461	1	173.583	78.3217	95.2615	0	0	5.15411	58.5671	-110.944	113.51	8266.63	13993.5	110.944	0	3.48682	2.63536	3.48755	0	0	0.120417	169.518	-407.867	72.1257	1	0	59.7517	59.6052	180.251	0
472	0	0	472	1	180.178	95.9239	84.2536	0	0	99.9741	-14.6209	241.974	120.549	8570.45	13767.7	-241.974	0	4.18433	2.47137	3.5298	0	0	0.0858005	228.094	-415.911	68.3976	170.533	0	54.0428	55.337	188.041	0
486	0	0	486	1	211.445	121.961	89.484	0	0	171.267	55.484	-111.246	118.965	8798.13	13597.9	111.246	0	3.66201	2.63138	3.04146	0	0	0.113076	201.696	-406.236	55.6784	169.326	0	52.7772	54.4328	167.383	0
489	0	0	489	1	201.168	106.612	94.5564	0	0	116.12	122.679	203.64	127.444	8853.28	13829.7	-203.64	0	4.27335	2.87844	3.05314	0	0	0.238807	239.239	-424.158	59.7558	1	0	51.6715	53.2181	170.074	0
490	0	0	490	1	202.559	105.168	97.3912	0	0	83.6648	2.65835	-233.965	133.782	8786.08	13850.1	233.965	0	4.1683	3.08377	3.12906	0	0	0.0358953	258.111	-430.11	59.8862	1	0	48.2891	48.7182	177.365	0
550	0	0	550	1	183.743	113.094	70.6496	0	0	-11.2572	17.0373	28.5145	135.416	8183.38	14035	-28.5145	0	4.27141	2.37774	3.26806	0	0	0.110187	263.998	-429.557	65.8551	1	0	49.1893	51.3228	147.549	0
668	0	0	668	1	203.695	122.93	80.7645	0	0	-3.07359	36.4714	339.201	134.413	8773.15	13716.6	-339.201	0	4.93062	2.28087	3.17994	0	0	0.0816972	191.88	-407.077	57.6552	174.697	0	48.0255	49.6682	197.49	0
732	0	0	732	1	187.184	116.439	70.7453	0	0	72.8322	151.004	359.55	139.64	8796.91	13801.4	-359.55	0	5.16702	3.00605	3.41634	0	0	0.168092	250.88	-434.26	66.5483	192.977	0	48.9031	50.9256	206.556	0
734	0	0	734	1	206.337	120.836	85.5011	0	0	83.0997	24.8751	230.693	188.254	8686.98	13728.2	-230.693	0	6.4275	2.9173	3.11457	0	0	0.0811064	223.254	-418.489	58.1458	1	0	37.6176	38.3596	123.891	0
740	0	0	740	1	173.931	79.2234	94.7076	0	0	85.5879	75.5694	12.9177	151.063	8684.49	13577.9	-12.9177	0	4.68276	2.0356	2.85364	0	0	0.0171995	237.496	-401.67	68.1892	216.263	0	42.7999	43.5709	126.003	0
773	0	0	773	1	197.516	121.035	76.4812	0	0	40.4033	11.4738	130.236	125.654	8729.68	13741.6	-130.236	0	4.08663	2.28258	3.61159	0	0	0.0847438	300.311	-417.723	60.6758	1	0	52.1115	52.4142	161.137	0
776	0	0	776	1	219.248	99.3381	119.91	0	0	-41.6163	19.9913	-47.2406	127.711	9011.02	13633.4	47.2406	0	3.99647	2.48022	2.6884	0	0	0.0949635	218.783	-403.261	52.3612	1	0	49.6329	50.9393	150.234	0
777	0	0	777	1	249.046	129.065	119.981	0	0	-14.9251	145.434	306.698	179.303	8486.03	13906.6	-306.698	0	6.42388	3.03172	3.72858	0	0	0.211138	175.224	-417.241	47.3606	162.001	0	39.8247	41.5417	152.509	0
788	0	0	788	1	190.932	108.657	82.2751	0	0	-36.4226	52.8476	-14.5978	118.265	8706.84	13700.2	14.5978	0	3.70021	2.5771	3.16157	0	0	0.145428	268.999	-416.561	63.1639	1	0	54.3062	55.0106	158.791	0
853	0	0	853	1	209.403	110.208	99.1949	0	0	26.2776	78.9432	65.3929	122.179	8743.8	13773.8	-65.3929	0	3.85243	3.02725	3.17416	0	0	0.0795704	263.214	-429.643	57.4643	1	0	54.7379	55.2654	160.57	0
859	0	0	859	1	195.567	128.221	67.3462	0	0	85.078	99.864	210.312	149.878	8685	13752.9	-210.312	0	5.02859	2.67795	3.06996	0	0	0.0987607	214.094	-412.058	61.3971	161.073	0	45.2285	45.7031	145.97	0
979	0	0	979	1	200.538	110.4	90.1386	0	0	2.94763	81.6809	83.1716	128.52	8268.83	13870.7	-83.1716	0	4.08805	1.9981	2.67193	0	0	0.142177	230.141	-404.139	57.0134	1	0	51.0583	49.1998	153.333	0
995	0	0	995	1	215.627	104.654	110.973	0	0	31.995	26.987	40.6921	124.155	8140.13	13925.4	-40.6921	0	3.9	2.31134	2.92359	0	0	0.0787464	227.87	-400.421	53.4763	1	0	53.6849	52.5554	162.704	0
1014	0	0	1014	1	176.449	101.28	75.1688	0	0	46.1329	9.54099	-15.2981	131.361	8424.97	14042.5	15.2981	0	4.07651	2.35518	2.81734	0	0	0.052366	198.843	-411.856	67.9844	1	0	48.6746	50.8706	143.908	0
1062	0	0	1062	1	230.605	155.691	74.9139	0	0	89.5799	99.1191	232.702	126.961	8780.16	13853.3	-232.702	0	4.31354	2.50462	3.20198	0	0	0.0346115	194.831	-421.191	50.1812	170.352	0	51.0315	51.9126	175.294	0
1140	0	0	1140	1	198.116	101.245	96.8711	0	0	-23.6477	66.2703	-65.6219	120.472	8295.43	14185.1	65.6219	0	3.72765	2.24209	2.75054	0	0	0.0985165	217.519	-409.978	58.645	1	0	51.5441	54.9518	162.175	0
1178	0	0	1178	1	211.793	122.674	89.1198	0	0	37.3332	-15.3818	339.534	132.411	8334.11	13668.8	-339.534	0	4.89665	2.71447	2.93238	0	0	0.0581971	259.229	-413.656	55.5365	179.683	0	49.9155	55.0208	197.73	0
1191	0	0	1191	1	178.436	92.5629	85.873	0	0	-12.2894	44.7782	-300.424	122.988	8583.05	13708.3	300.424	0	3.93162	2.51877	2.74345	0	0	0.0505171	273.986	-408.407	67.3641	211.177	0	49.0366	49.0751	199.336	0
1226	0	0	1226	1	145.675	72.3714	73.3033	0	0	45.7968	-20.4787	70.9337	109.172	8724.28	13673.9	-70.9337	0	3.49286	2.16626	2.83155	0	0	0.0951545	193.202	-400.173	85.3616	1	0	56.5895	58.0917	166.801	0
1235	0	0	1235	1	176.439	95.7056	80.7337	0	0	7.93103	6.4247	224.703	115.931	8263.85	13846.3	-224.703	0	3.96772	2.33711	2.29022	0	0	0.0288619	157.434	-387.44	66.4484	1	0	55.0265	54.5931	184.432	0
1361	0	0	1361	1	201.603	121.451	80.1518	0	0	43.1204	111.006	-46.3953	134.228	8726.96	13841.4	46.3953	0	4.11899	2.51681	2.47317	0	0	0.130448	263.019	-411.175	57.4861	1	0	46.225	46.8205	141.2	0
1399	0	0	1399	1	183.687	94.8271	88.8598	0	0	-1.7632	76.0183	-298.048	139.251	8173.88	14374.7	298.048	0	4.42829	2.00983	2.4042	0	0	0.155619	201.166	-398.641	62.6868	202.294	0	44.2866	43.0752	173.312	0
1412	0	0	1412	1	155.233	101.354	53.8786	0	0	43.6205	60.3476	39.2989	105.233	8527.14	13792.4	-39.2989	0	3.29008	2.32356	2.7981	0	0	0.132318	185.932	-393.087	79.4278	175.057	0	58.9352	59.9808	180.596	0
1539	0	0	1539	1	198.464	118.491	79.9737	0	0	-24.9816	72.8858	130.414	152.336	8894.72	13779.9	-130.414	0	4.96126	2.37128	2.58525	0	0	0.0990845	181.104	-400.81	58.4876	202.824	0	42.3728	43.1702	132.497	0
1603	0	0	1603	1	165.228	91.3734	73.855	0	0	59.5437	35.1572	102.967	106.97	8511.22	13618.3	-102.967	0	3.42435	2.40071	2.58938	0	0	0.042124	236.146	-405.408	73.1447	1	0	57.3772	59.8579	177.572	0
1653	0	0	1653	1	161.59	81.4763	80.1135	0	0	-52.176	80.8921	56.6687	126.942	8124.64	13871.5	-56.6687	0	4.05318	2.40776	2.78865	0	0	0.181093	162.356	-402.514	75.8619	1	0	53.4798	50.7822	162.559	0
1675	0	0	1675	1	125.718	77.2398	48.4783	0	0	22.7527	18.6636	237.039	106.234	8647.67	13734.4	-237.039	0	3.64718	2.11659	2.58514	0	0	0.113327	206.787	-389.822	101.246	1	0	58.1084	58.7047	193.366	0
1693	0	0	1693	1	221.427	134.307	87.1208	0	0	54.0025	83.563	122.455	158.912	8217.78	13868.8	-122.455	0	5.10946	2.14822	3.10898	0	0	0.202705	249.415	-417.536	51.7581	1	0	43.466	41.9725	137.251	0
1882	0	0	1882	1	165.303	98.3376	66.9655	0	0	71.1977	90.4189	-39.0385	110.573	8599.22	13762.3	39.0385	0	3.39035	2.4021	2.64416	0	0	0.218303	212.247	-401.35	73.2845	1	0	55.0962	56.2503	165.623	0
2000	0	0	0	1	328.676	0	0	192.387	136.288	-9.46541	42.8583	65.0704	290.322	8679.89	14308.2	-65.0704	0	12.4599	0	0	7.60474	6.57545	0.245074	179.052	-488.304	21.8052	213.98	0	33.9699	34.0499	77.5471	1
2001	0	0	1	1	261.294	0	0	147.087	114.207	35.2639	119.977	204.602	239.554	8734.82	14231.1	-204.602	0	11.3216	0	0	7.28167	6.39402	0.138623	164.426	-475.481	28.5355	197.618	0	33.8433	34.2724	152.942	1
2002	0	0	2	1	318.799	0	0	170.123	148.676	40.2991	103.756	85.0943	250.509	8729.78	14247.3	-85.0943	0	10.8059	0	0	7.8556	7.1002	0.21279	163.914	-484.289	22.8579	195.032	0	38.4116	38.1719	95.4452	1
2003	0	0	3	1	255.199	0	0	154.893	100.306	26.1565	78.0432	231.091	203.983	8743.92	14273	-231.091	0	9.8801	0	0	8.41213	7.04176	0.318945	115.833	-466.916	30.2139	164.349	0	39.7627	40.577	208.232	1
2005	0	0	5	1	213.734	0	0	118.637	95.0968	35.164	175.882	98.4459	156.623	8635.26	14175.2	-98.4459	0	6.85349	0	0	7.86794	7.06742	0.0613791	160.929	-475.85	37.4677	163.926	0	55.9364	58.4747	153.145	1
2006	0	0	6	1	303.131	0	0	140.933	162.198	-0.115158	294.342	200.943	224.602	8770.2	14156.4	-200.943	0	11.0447	0	0	7.98831	7.01688	0.293614	259.14	-486.42	24.3033	175.589	0	35.1531	37.1946	157.883	1
2007	0	0	7	1	280.318	0	0	138.716	141.602	111.345	104.659	56.2958	247.457	8658.73	14246.4	-56.2958	0	10.5453	0	0	7.93274	6.74314	0.198333	174.824	-484.836	26.5937	188.732	0	39.8032	39.727	88.9371	1
2008	0	0	8	1	276.017	0	0	144.926	131.09	53.7991	85.647	116.418	283.506	8716.28	14265.4	-116.418	0	12.4964	0	0	8.00906	6.97359	0.1394	149.07	-477.483	27.2326	178.009	0	33.2275	33.3117	94.0964	1
2009	0	0	9	1	352.519	0	0	227.299	125.22	70.3572	69.4818	42.7968	300.221	8699.72	14281.6	-42.7968	0	12.6546	0	0	7.51213	6.13005	0.0145029	212.185	-480.315	19.9262	193.46	0	33.4266	33.3038	70.8285	1
2010	0	0	10	1	376.825	0	0	223.939	152.885	77.5711	81.0137	-49.1895	314.728	8592.85	14369.7	49.1895	0	12.7306	0	0	7.41582	5.80711	0.279337	221.841	-491.803	18.3346	198.39	0	32.4588	33.9059	60.3206	1
2011	0	0	11	1	350.135	0	0	175.477	174.659	33.8503	112.532	83.6844	367.641	8636.57	14238.5	-83.6844	0	15.8472	0	0	7.71042	6.99391	0.317226	178.3	-495.007	20.3714	237.016	0	27.0134	27.4396	68.5309	1
2012	0	0	12	1	344.845	0	0	172.506	172.338	46.6115	39.2825	-33.3484	306.155	8623.81	14311.8	33.3484	0	12.4824	0	0	8.36287	6.96366	0.164285	216.969	-495.679	20.8949	206.697	0	34.9956	35.7717	65.3835	1
2013	0	0	13	1	451.205	0	0	250.28	200.925	35.8547	53.563	-4.06833	527.792	8534.91	14297.5	4.06833	0	21.7476	0	0	7.52566	6.74262	0.375168	159.731	-492.841	15.0853	248.325	0	21.1894	21.486	42.2654	1
2014	0	0	14	1	356.229	0	0	153.233	202.996	12.0568	12.9423	-82.7761	379.19	8558.7	14338.1	82.7761	0	15.306	0	0	7.35797	5.7984	0.0691511	240.365	-500.107	19.5573	236.054	0	27.4511	28.3405	51.923	1
2015	0	0	15	1	320.287	0	0	134.686	185.601	-29.8777	35.2263	97.9835	230.83	8600.64	14216.2	-97.9835	0	10.156	0	0	7.21973	7.2367	0.175123	131.724	-471.331	22.5831	159.928	0	38.7413	39.6843	107.435	1
2018	0	0	18	1	428.633	0	0	215.78	212.853	67.8191	32.1833	-95.2179	389.176	8602.6	14318.9	95.2179	0	15.5853	0	0	8.15219	5.68301	0.195247	195.9	-493.149	15.8932	234.029	0	26.8605	27.737	52.1697	1
2019	0	0	19	1	390.608	0	0	175.748	214.86	10.304	71.7927	-9.22017	443.033	8660.12	14279.2	9.22017	0	18.2164	0	0	7.78085	7.14674	0.437026	168.931	-493.669	17.9575	238.793	0	25.343	25.2529	48.8015	1
2021	0	0	21	1	343.995	0	0	161.895	182.099	92.4833	179.494	42.2825	269.858	8777.26	14271.2	-42.2825	0	11.4558	0	0	7.33903	5.93813	0.199699	263.826	-494.088	20.4092	234.436	0	36.2015	35.8838	75.3272	1
2024	0	0	24	1	271.656	0	0	114.616	157.04	72.128	-4.64673	-39.7485	226.255	8598.29	14256	39.7485	0	9.2863	0	0	7.68141	7.28965	0.0706549	117.122	-466.643	27.7784	147.038	0	45.3355	45.8698	84.5126	1
2025	0	0	25	1	324.073	0	0	149.708	174.365	75.2223	49.4466	-0.12764	265.918	8595.2	14301.6	0.12764	0	10.9924	0	0	7.35556	6.70343	0.258706	179.455	-485.087	22.1446	177.163	0	38.0247	38.6795	74.9127	1
2026	0	0	26	1	404.331	0	0	197.756	206.575	55.4683	33.7773	56.3125	401.266	8614.95	14317.3	-56.3125	0	17.0992	0	0	8.08042	6.7858	0.127579	270.54	-499.202	17.2272	269.882	0	25.8465	26.6531	58.6123	1
2027	0	0	27	1	320.362	0	0	143.212	177.15	9.23232	31.8888	-5.12023	220.128	8760.85	14219.5	5.12023	0	9.10576	0	0	7.63666	6.15388	0.0750426	152.544	-473.87	22.3482	170.997	0	45.802	44.6721	84.7856	1
2028	0	0	28	1	247.62	0	0	114.545	133.075	45.2273	79.0353	135.813	163.034	8824.51	14172.3	-135.813	0	7.28968	0	0	7.40537	6.55453	0.11604	163.162	-471.207	30.6247	158.103	0	50.2034	51.1557	162.741	1
2029	0	0	29	1	307.321	0	0	160.752	146.57	67.7057	125.029	96.4788	255.269	8602.71	14226	-96.4788	0	11.105	0	0	7.0567	6.31196	0.200149	201.666	-476.226	23.3616	164.912	0	35.1598	36.1087	95.0185	1
2030	0	0	30	1	372.489	0	0	199.363	173.126	-0.159733	97.4653	2.71988	330.732	8670.58	14253.6	-2.71988	0	13.6759	0	0	6.9815	6.52957	0.268036	177.5	-487.812	18.6681	209.371	0	31.5754	31.172	61.6502	1
2031	0	0	31	1	322.345	0	0	196.442	125.904	12.2693	61.9999	91.1114	298.03	8658.15	14289	-91.1114	0	12.9436	0	0	8.05274	6.13837	0.133348	169.14	-479.929	22.2912	183.043	0	32.5223	32.7389	81.3176	1
2032	0	0	32	1	334.792	0	0	188.443	146.348	19.7844	60.1477	-0.832998	232.918	8650.64	14290.9	0.832998	0	9.61261	0	0	8.60381	7.33977	0.142843	140.369	-482.492	21.8242	183.011	0	45.3487	45.4537	86.7712	1
2033	0	0	33	1	410.348	0	0	225.826	184.521	52.3953	76.4039	2.41735	388.456	8717.68	14274.6	-2.41735	0	16.0248	0	0	7.91333	6.3947	0.272416	214.938	-504.187	16.8246	235.254	0	27.8867	27.7645	53.8509	1
2034	0	0	34	1	424.307	0	0	275.205	149.103	-7.92569	96.8087	75.2732	354.518	8678.35	14254.2	-75.2732	0	15.2497	0	0	8.12692	7.33172	0.434772	213.997	-508.02	16.3981	241.563	0	28.9852	28.8879	69.558	1
2035	0	0	35	1	440.415	0	0	269.739	170.676	62.0425	70.4764	109.877	427.35	8608.38	14280.6	-109.877	0	18.7722	0	0	7.88769	6.97422	0.392321	165.525	-496.512	15.6053	245.325	0	23.0657	23.7283	64.7974	1
2036	0	0	36	1	478.394	0	0	262.612	215.782	26.0831	76.3331	-43.1127	477.075	8744	14274.7	43.1127	0	19.3315	0	0	7.03068	6.18979	0.300314	367.679	-497.011	13.9652	271.241	0	23.236	23.0483	42.582	1
2037	0	0	37	1	442.645	0	0	274.772	167.873	11.7346	74.6197	29.6813	474.142	8658.69	14276.4	-29.6813	0	19.85	0	0	7.89671	6.59163	0.380534	177.634	-502.263	15.4497	278.879	0	23.2032	23.2034	48.4161	1
2038	0	0	38	1	519.728	0	0	315.239	204.489	51.1143	32.5487	46.6226	483.981	8619.31	14218.8	-46.6226	0	20.5118	0	0	8.55497	6.2683	0.395579	194.465	-501.832	12.891	259.339	0	22.3368	22.7353	49.2586	1
2039	0	0	39	1	353.699	0	0	212.716	140.983	88.5665	68.6507	197.025	304.237	8681.51	14182.7	-197.025	0	14.3309	0	0	7.5574	6.22275	0.171517	241.344	-492.088	19.8844	255.465	0	27.6188	28.5052	117.802	1
2041	0	0	41	1	391.938	0	0	210.322	181.616	15.003	92.3422	93.344	312.573	8755.08	14258.7	-93.344	0	13.5703	0	0	6.57239	6.41886	0.249982	178.147	-486.126	17.4923	193.835	0	29.9409	29.5993	77.304	1
2042	0	0	42	1	461.171	0	0	241.541	219.63	93.0333	28.4317	141.919	413.301	8776.71	14222.9	-141.919	0	18.7209	0	0	7.9555	6.74764	0.0811859	232.641	-514.316	14.7729	252.53	0	23.125	23.1648	72.4566	1
2043	0	0	43	1	295.026	0	0	170.819	124.206	89.6564	38.8749	113.725	237.681	8680.42	14212.5	-113.725	0	10.5266	0	0	7.91848	6.63524	0.175971	123.483	-466.021	24.9435	142.798	0	38.4083	38.5352	107.982	1
2044	0	0	44	1	318.246	0	0	203.838	114.409	-3.05866	146.744	16.1087	329.76	8673.48	14304	-16.1087	0	13.761	0	0	8.00635	6.57439	0.247564	150.798	-484.848	22.7732	193.227	0	32.1361	32.1112	63.5493	1
2045	0	0	45	1	423.543	0	0	261.48	162.063	58.7863	92.6895	242.051	379.783	8611.63	14258.4	-242.051	0	18.5678	0	0	8.11971	6.88492	0.429678	229.897	-502.456	16.3476	256.513	0	22.3462	23.6841	123.951	1
2046	0	0	46	1	314.41	0	0	150.529	163.882	23.7371	55.8706	-103.239	403.151	8646.68	14295.2	103.239	0	16.0822	0	0	7.65958	6.50802	0.436782	301.333	-495.146	22.9828	260.762	0	26.7029	27.1137	50.7931	1
2047	0	0	47	1	314.112	0	0	149.445	164.667	70.8983	113.918	32.0471	287.833	8599.52	14237.1	-32.0471	0	12.0512	0	0	7.33239	6.03977	0.284124	250.52	-493.857	22.7503	285.935	0	34.2266	34.6506	72.8621	1
2049	0	0	49	1	370.06	0	0	246.611	123.45	11.5723	127.745	172.686	297.223	8758.51	14223.3	-172.686	0	13.6915	0	0	7.06733	6.49599	0.362465	162.307	-480.594	18.8218	214.626	0	28.8806	28.9361	108.754	1
2052	0	0	52	1	234.025	0	0	117.724	116.301	48.9122	22.3632	159.524	168.785	8621.51	14328.7	-159.524	0	7.73509	0	0	6.9558	6.06986	0.116749	156.484	-467.224	32.3042	185.688	0	46.7532	49.3613	166.947	1
2053	0	0	53	1	249.402	0	0	134.376	115.027	32.4621	116.898	101.915	187.161	8637.96	14333.8	-101.915	0	8.16544	0	0	7.24529	6.72288	0.231694	153.804	-473.493	30.3676	159.598	0	47.0715	48.8798	128.223	1
2055	0	0	55	1	244.01	0	0	120.804	123.206	80.7074	28.7848	-0.546061	154.781	8589.71	14322.3	0.546061	0	6.41806	0	0	7.49267	6.81492	0.034915	171.53	-481.88	31.3741	147.034	0	62.4256	64.2761	120.822	1
2056	0	0	56	1	420.031	0	0	191.556	228.476	56.701	20.4019	69.7588	355.635	8713.38	14231	-69.7588	0	15.3117	0	0	7.20721	6.20186	0.0777537	189.659	-492.248	16.2243	233.102	0	27.7282	27.6619	65.1431	1
2057	0	0	57	1	321.102	0	0	168.914	152.188	50.5789	-2.43552	109.607	257.109	8619.84	14253.8	-109.607	0	11.4132	0	0	7.44096	6.04799	0.0174692	232.207	-486.331	22.1974	187.491	0	34.6358	35.6446	96.6566	1
2058	0	0	58	1	268.388	0	0	123.44	144.948	75.1408	38.0902	-54.3138	213.651	8694.94	14313	54.3138	0	8.65538	0	0	7.70266	7.00914	0.040177	205.73	-486.077	28.0772	162.246	0	48.099	48.7393	85.6013	1
2060	0	0	60	1	374.565	0	0	191.696	182.868	81.0261	-5.28756	67.532	352.186	8689.05	14256.7	-67.532	0	15.2518	0	0	7.52188	6.5815	0.0638706	254.537	-495.445	18.6752	200.455	0	28.3131	28.4087	65.8865	1
2061	0	0	61	1	341.198	0	0	235.444	105.753	36.3994	125.955	165.332	301.715	8733.68	14225.1	-165.332	0	13.7989	0	0	7.50149	6.04794	0.251996	186.578	-484.176	20.6779	239.244	0	29.0637	29.2338	103.023	1
2062	0	0	62	1	265.177	0	0	144.116	121.062	109.604	81.1914	6.17816	228.688	8560.82	14269.8	-6.17816	0	9.49556	0	0	7.37333	6.89384	0.187532	147.381	-476.492	28.3007	170.543	0	43.5436	43.7913	86.8566	1
2063	0	0	63	1	347.1	0	0	197.297	149.803	22.94	92.8466	150.405	276.635	8547.82	14258.2	-150.405	0	12.5062	0	0	7.85138	6.74448	0.302392	197.259	-491.443	20.5481	189.851	0	31.7795	32.9474	108.223	1
2064	0	0	64	1	356.425	0	0	202.233	154.192	73.8743	55.2598	-44.7747	335.844	8696.21	14295.8	44.7747	0	13.6234	0	0	6.62191	6.00939	0.120561	155.963	-473.912	19.4341	196.863	0	30.7837	30.8718	56.2775	1
2065	0	0	65	1	329.399	0	0	153.155	176.244	104.337	34.9226	11.4532	301.885	8765.4	14216.5	-11.4532	0	12.6116	0	0	7.27427	6.50668	0.124111	175.392	-476.376	21.6372	169.108	0	33.9749	33.2466	66.2437	1
2066	0	0	66	1	359.254	0	0	182.71	176.544	51.8018	84.4626	29.0695	291.932	8718.28	14266.6	-29.0695	0	12.1962	0	0	7.33472	6.0552	0.169451	203.492	-483.442	19.4301	204.208	0	34.4965	34.2194	70.2841	1
2067	0	0	67	1	310.196	0	0	151.386	158.809	61.974	66.3224	177.254	219.385	8708.11	14185.1	-177.254	0	10.1473	0	0	6.79853	6.09209	0.128767	207.55	-475.381	22.9485	162.64	0	36.3979	37.1441	143.685	1
2068	0	0	68	1	381.595	0	0	259.39	122.204	24.1001	100.289	254.8	345.936	8745.98	14250.8	-254.8	0	17.119	0	0	7.79334	6.7241	0.31356	180.631	-492.403	18.3618	282.843	0	24.2283	24.9583	142.594	1
2069	0	0	69	1	378.202	0	0	187.482	190.72	57.8531	26.213	217.115	270.505	8712.23	14225.2	-217.115	0	13.0056	0	0	7.89919	6.95628	0.156285	164.301	-482.15	18.6313	193.765	0	30.575	31.2409	147.925	1
2070	0	0	70	1	330.591	0	0	186.34	144.252	55.9112	93.1265	41.5812	355.499	8714.17	14257.9	-41.5812	0	14.9489	0	0	6.91246	5.93835	0.207513	112.338	-460.817	21.2727	192.47	0	28.3648	28.1827	60.5848	1
2071	0	0	71	1	290.741	0	0	153.055	137.686	38.3921	21.6247	186.51	223.695	8632.03	14229.8	-186.51	0	10.4796	0	0	7.28609	5.00861	0.158358	114.469	-450.793	24.4908	145.442	0	35.5011	36.7856	140.44	1
2073	0	0	73	1	293.039	0	0	136.534	156.506	3.801	70.4717	-119.357	207.025	8666.62	14280.6	119.357	0	8.24228	0	0	7.3851	6.74842	0.235546	186.462	-481.234	25.0099	144.083	0	48.0664	48.3809	90.5647	1
2074	0	0	74	1	338.044	0	0	183.767	154.277	38.7125	31.8615	154.062	271.97	8631.71	14219.5	-154.062	0	12.3906	0	0	7.59431	5.86326	0.0335048	180.594	-482.126	20.8706	173.548	0	31.5372	32.558	107.477	1
2078	0	0	78	1	374.899	0	0	194.394	180.505	40.1682	23.4533	-14.433	316.942	8630.25	14327.6	14.433	0	13.0533	0	0	7.79579	5.81213	0.0477299	207.837	-491.947	18.5194	202.046	0	32.5076	33.5229	61.9889	1
2079	0	0	79	1	351.679	0	0	219.935	131.744	35.0482	39.2958	49.8865	297.362	8535.71	14311.7	-49.8865	0	12.6132	0	0	8.24549	6.2694	0.100536	163.005	-486.156	20.1875	193.015	0	33.6336	34.5237	73.4619	1
2081	0	0	81	1	278.09	0	0	150.213	127.877	8.1779	123.658	15.1506	259.262	8662.24	14227.4	-15.1506	0	10.7796	0	0	7.26922	6.67618	0.393976	153.712	-475.715	26.5714	185.36	0	39.005	38.5959	78.244	1
2084	0	0	84	1	318.281	0	0	156.651	161.63	85.0528	26.5358	7.15597	263.795	8685.03	14324.5	-7.15597	0	10.9865	0	0	7.8982	6.18869	0.0365851	166.9	-478.694	22.6065	180.092	0	38.5722	39.1533	74.2043	1
2085	0	0	85	1	315.851	0	0	149.786	166.065	33.5899	61.2989	-106.22	298.378	8736.49	14289.7	106.22	0	11.8833	0	0	6.95466	5.81469	0.171744	187.023	-481.743	22.4155	181.688	0	33.5943	33.8551	61.8097	1
2087	0	0	87	1	325.388	0	0	166.452	158.937	61.5702	57.3353	-47.8568	288.351	8708.51	14293.7	47.8568	0	11.6746	0	0	7.67083	6.29387	0.0978196	132.474	-471.161	21.9944	172.264	0	36.223	36.3508	65.3782	1
2088	0	0	88	1	355.946	0	0	204.268	151.679	24.2615	75.6953	-15.0236	378.242	8646.16	14275.3	15.0236	0	15.4945	0	0	7.48286	5.67941	0.204102	134.129	-467.218	19.5691	194.066	0	27.9811	28.0297	53.5597	1
2089	0	0	89	1	305.975	0	0	162.923	143.052	47.7768	33.3599	-42.0423	313.654	8622.64	14317.7	42.0423	0	12.7573	0	0	7.48665	6.69026	0.225149	141.793	-477.291	23.755	206.277	0	33.425	34.2917	62.3339	1
2090	0	0	90	1	325.993	0	0	160.267	165.726	38.5737	40.0046	43.8533	259.694	8532.19	14311	-43.8533	0	10.9767	0	0	8.59695	6.88074	0.338552	150.013	-486.667	22.3856	147.321	0	38.8399	39.821	83.4224	1
2091	0	0	91	1	308.43	0	0	150.646	157.784	67.2865	47.3555	-140.453	251.232	8603.13	14204	140.453	0	9.95679	0	0	7.53573	5.87261	0.115885	144.766	-467.447	23.2474	191.436	0	38.3336	38.3679	78.3849	1
2092	0	0	92	1	274.348	0	0	155.721	118.627	79.6696	86.7361	230.524	218.788	8690.41	14264.3	-230.524	0	10.5966	0	0	6.80298	6.16179	0.151186	169.526	-469.716	26.6011	178.726	0	35.0662	35.9284	184.516	1
2093	0	0	93	1	271.835	0	0	140.807	131.028	43.3846	59.3378	-150.907	162.201	8726.7	14291.7	150.907	0	6.41354	0	0	7.74106	6.51231	0.0147943	188.952	-481.54	27.4302	153.973	0	57.7121	59.0811	114.685	1
2094	0	0	94	1	294.966	0	0	145.041	149.925	29.0145	44.2807	-34.8574	198.295	8741.07	14306.8	34.8574	0	8.07855	0	0	7.30004	6.96521	0.15682	291.666	-491.514	24.8644	167.733	0	51.1787	50.9635	90.4989	1
2095	0	0	95	1	382.831	0	0	193.786	189.045	-7.94826	-10.6561	-103.734	342.591	8678.37	14361.7	103.734	0	13.8688	0	0	7.51414	6.41064	0.203923	178.122	-490.412	18.1643	201.396	0	30.1167	31.5148	56.055	1
2096	0	0	96	1	338.69	0	0	162.122	176.568	-8.04752	57.8572	-221.208	332.567	8678.47	14392.8	221.208	0	13.2269	0	0	6.7526	6.314	0.274549	164.555	-477.103	20.7452	220.018	0	27.4424	29.3475	66.0951	1
2098	0	0	98	1	303.632	0	0	168.617	135.015	84.3836	76.2459	51.092	229.155	8586.04	14274.8	-51.092	0	9.71088	0	0	7.31262	6.32435	0.114813	197.067	-479.684	23.7865	190.365	0	41.3379	41.9745	92.6203	1
2099	0	0	99	1	417.158	0	0	206.635	210.524	92.5691	71.7658	-81.3355	400.006	8677.51	14279.3	81.3355	0	16.049	0	0	6.39193	6.16361	0.414781	153.308	-478.457	16.2048	204.913	0	26.4158	26.4736	48.5919	1
2100	0	0	100	1	371.801	0	0	211.298	160.503	109.106	124.867	-16.068	409.709	8660.97	14325.8	16.068	0	16.8513	0	0	6.57436	5.4331	0.22228	181.091	-479.506	18.3556	253.559	0	25.3507	25.7242	48.4214	1
2101	0	0	101	1	282.761	0	0	162.475	120.286	30.8654	60.0455	-123.395	303.632	8739.21	14291	123.395	0	12.0561	0	0	6.57459	5.68304	0.0379312	214.403	-481.752	25.3688	214.468	0	32.3769	32.7407	60.8056	1
2102	0	0	102	1	427.997	0	0	204.128	223.869	59.4574	64.6663	-71.4295	415.965	8710.62	14286.4	71.4295	0	16.7043	0	0	7.06265	5.95801	0.253264	233.915	-494.864	15.8106	245.75	0	25.7425	25.8816	47.208	1
2103	0	0	103	1	328.496	0	0	185.445	143.051	12.7273	68.6772	-80.8613	299.137	8657.69	14282.4	80.8613	0	11.9985	0	0	8.18852	6.29833	0.288366	199.297	-491.37	21.8835	219.373	0	35.2346	35.3852	65.1611	1
2104	0	0	104	1	421.926	0	0	236.465	185.461	46.1007	69.0593	-2.91837	419.799	8723.98	14282	2.91837	0	17.2823	0	0	7.58021	6.15041	0.348956	186.727	-490.065	16.1911	275.205	0	25.8392	25.7354	49.5731	1
2105	0	0	105	1	312.848	0	0	176.426	136.422	68.7534	56.6145	-13.1735	232.445	8800.99	14294.4	13.1735	0	9.54226	0	0	7.45726	5.46438	0.155419	191.388	-469.218	22.6851	157.944	0	42.3054	42.028	77.0743	1
2106	0	0	106	1	260.122	0	0	117.76	142.362	54.8309	-12.3877	-141.63	200.79	8715.25	14363.4	141.63	0	8.03736	0	0	7.89719	6.12667	0.0830481	226.536	-492.861	28.8155	198.057	0	46.0558	49.3009	91.6196	1
2107	0	0	107	1	282.688	0	0	141.696	140.992	102.716	71.1746	37.698	253.942	8767.02	14279.9	-37.698	0	10.7083	0	0	6.68541	6.13955	0.200047	145.329	-463.139	25.6081	166.145	0	37.9669	37.2716	78.5915	1
2108	0	0	108	1	382.907	0	0	197.936	184.972	41.274	100.879	-77.1736	355.313	8629.15	14250.2	77.1736	0	14.2338	0	0	7.39666	6.0257	0.356393	158.664	-481.444	18.0467	189.659	0	29.5749	29.7009	55.6567	1
2109	0	0	109	1	404.592	0	0	180.146	224.446	32.0753	129.732	-79.3196	385.958	8638.34	14321	79.3196	0	15.4821	0	0	7.97828	6.1582	0.290696	246.321	-498.493	17.0623	1	0	27.7263	28.4452	52.1783	1
2110	0	0	110	1	330.9	0	0	175.243	155.657	79.7384	34.7515	28.4358	350.159	8590.68	14316.3	-28.4358	0	14.7127	0	0	7.40773	6.65083	0.137557	197.587	-500.566	21.6011	246.336	0	29.1912	29.9804	61.4722	1
2111	0	0	111	1	390.775	0	0	204.562	186.213	25.7466	49.4079	19.0234	385.204	8644.67	14301.6	-19.0234	0	16.0586	0	0	7.16509	6.24223	0.121601	329.452	-491.819	17.6317	1	0	27.062	27.3408	55.3425	1
2112	0	0	112	1	364.287	0	0	201.049	163.238	105.796	24.259	84.9999	273.448	8664.28	14227.1	-84.9999	0	11.9319	0	0	7.56508	6.54434	0.195387	213.243	-484.624	19.2937	186.284	0	34.6027	34.6758	86.4536	1
2113	0	0	113	1	305.657	0	0	128.849	176.809	4.20039	43.1077	-152.879	258.747	8666.22	14307.9	152.879	0	10.2766	0	0	7.77909	6.14348	0.10395	200.265	-477.893	23.6741	169.898	0	37.2656	38.4713	77.2084	1
2115	0	0	115	1	321.054	0	0	145.067	175.987	81.4201	100.641	64.7737	268.666	8589	14250.4	-64.7737	0	11.4641	0	0	6.72914	6.27556	0.224568	193.056	-479.508	22.0732	211.915	0	34.6141	35.2419	82.653	1
2116	0	0	116	1	264.636	0	0	147.244	117.391	101.413	17.1695	33.8193	250.278	8569.01	14333.9	-33.8193	0	10.604	0	0	6.16995	5.93682	0.116855	150.601	-462.485	27.404	170.319	0	36.9446	38.335	78.7991	1
2117	0	0	117	1	285.938	0	0	134.028	151.91	21.4792	-40.5729	-153.034	157.281	8549.28	14292	153.034	0	6.34875	0	0	7.7682	6.5191	0.0168697	205.207	-489.313	25.8062	165.663	0	58.2881	59.7857	123.421	1
2119	0	0	119	1	288.077	0	0	128.678	159.399	106.695	109.011	2.04668	216.939	8763.05	14341.7	-2.04668	0	8.98382	0	0	6.73269	6.02006	0.140931	151.456	-468.087	25.0059	152.803	0	44.5001	44.6031	83.202	1
2120	0	0	120	1	388.042	0	0	217.844	170.198	63.0148	151.778	12.963	345.411	8707.07	14199.3	-12.963	0	14.3589	0	0	8.34339	6.24001	0.315199	172.023	-489.065	17.9958	202.16	0	30.7154	30.6111	60.7157	1
2121	0	0	121	1	280.671	0	0	177.906	102.765	46.8321	117.17	180.536	181.904	8623.59	14233.9	-180.536	0	8.42077	0	0	7.53534	6.23066	0.178859	208.358	-484.158	26.1842	173.197	0	43.7524	45.5012	176.532	1
2122	0	0	122	1	289.48	0	0	129.524	159.956	96.087	92.4682	-35.9575	277.652	8673.99	14258.6	35.9575	0	11.3022	0	0	6.35311	6.07307	0.222121	190.572	-481.146	24.7451	192.803	0	36.2732	35.9423	66.7692	1
2123	0	0	123	1	311.621	0	0	154.373	157.248	-2.66415	90.8503	24.1561	282.433	8673.08	14260.2	-24.1561	0	11.8022	0	0	7.16431	5.98849	0.219201	153.124	-475.589	22.8986	174.387	0	35.5803	35.1726	72.044	1
2125	0	0	125	1	256.322	0	0	140.263	116.059	16.1912	103.445	17.5584	159.664	8753.89	14247.6	-17.5584	0	6.6372	0	0	6.63643	5.92343	0.109502	167.335	-463.427	28.6832	145.92	0	58.8502	57.3446	114.137	1
2128	0	0	128	1	348.594	0	0	161.28	187.315	58.3849	10.5936	-63.7568	310.75	8711.7	14340.4	63.7568	0	12.5975	0	0	6.83116	5.41423	0.159479	208.498	-481.911	19.825	252.647	0	32.0497	33.1472	58.2138	1
2130	0	0	130	1	248.024	0	0	110.047	137.977	70.5283	15.3008	-96.9126	134.306	8599.89	14236.1	96.9126	0	5.39183	0	0	7.82194	6.02271	0.03559	162.838	-470.08	30.4576	144.75	0	70.4312	70.6057	133.835	1
2132	0	0	132	1	277.292	0	0	160.995	116.297	11.7553	84.7452	58.8246	278.849	8559.01	14266.3	-58.8246	0	11.8562	0	0	6.52362	5.87296	0.312629	183.81	-474.007	26.029	209.708	0	33.4512	33.9244	77.6696	1
2133	0	0	133	1	401.865	0	0	197.461	204.404	26.5263	157.37	139.914	308.594	8743.55	14193.7	-139.914	0	13.873	0	0	6.87613	6.332	0.369355	302.921	-513.428	17.0364	258.584	0	28.6248	28.7605	91.935	1
2134	0	0	134	1	315.537	0	0	173.802	141.735	77.0005	7.56258	49.9874	306.476	8593.42	14243.8	-49.9874	0	13.092	0	0	7.61228	5.88985	0.109583	170.598	-478.142	22.6545	201.093	0	31.838	32.4901	70.8428	1
2135	0	0	135	1	309.607	0	0	169.046	140.561	237.107	-26.2396	-122.233	221.417	8532.97	14277.6	122.233	0	9.32205	0	0	7.14501	5.69187	0.117373	148.994	-471.556	22.9618	176.605	0	41.4241	41.4368	81.0434	1
2136	0	0	136	1	324.818	0	0	158.822	165.995	92.5704	-4.95546	27.0173	262.569	8777.17	14256.3	-27.0173	0	11.1269	0	0	7.11241	5.45453	0.0786673	178.707	-472.499	21.6112	172.019	0	36.8933	36.4624	73.3612	1
2137	0	0	137	1	309.1	0	0	148.716	160.384	33.5657	41.3754	44.1805	214.131	8836.17	14210	-44.1805	0	9.05163	0	0	6.80298	5.81138	0.177256	258.193	-485.23	22.9474	171.869	0	42.7931	42.5821	92.1544	1
2140	0	0	140	1	240.162	0	0	106.46	133.702	67.0165	40.1964	34.9552	191.415	8603.4	14310.8	-34.9552	0	8.05677	0	0	6.91469	5.92421	0.0360277	150.524	-463.728	31.1867	152.114	0	48.3535	49.6236	102.513	1
2141	0	0	141	1	343.218	0	0	167.565	175.653	-16.1168	13.6231	-11.6927	343.603	8686.54	14337.4	11.6927	0	14.2669	0	0	7.40119	6.33331	0.246948	303.257	-501.206	20.5941	233.94	0	30.5976	31.0904	57.4958	1
2142	0	0	142	1	292.049	0	0	157.913	134.136	52.3397	108.861	107.69	308.422	8618.08	14242.2	-107.69	0	13.5063	0	0	7.13244	6.08291	0.312564	205.004	-487.494	24.7636	222.978	0	29.5749	30.3343	82.7323	1
2143	0	0	143	1	392.963	0	0	215.275	177.688	95.0866	100.995	75.9773	393.15	8674.99	14250	-75.9773	0	16.9145	0	0	5.77888	5.98317	0.259749	183.131	-468.202	17.1892	252.592	0	24.2364	24.1836	59.7607	1
2144	0	0	144	1	458.066	0	0	253.323	204.743	48.3117	5.94681	-35.3582	487.116	8622.11	14345.1	35.3582	0	19.9607	0	0	6.819	5.73383	0.140013	184.054	-490.878	14.5659	258.356	0	21.9843	22.9212	42.0143	1
2145	0	0	145	1	226.348	0	0	129.383	96.9655	135.942	69.9498	75.6964	150.365	8534.48	14281.1	-75.6964	0	6.52045	0	0	7.67829	6.26778	0.147925	159.556	-471.031	34.2012	132.89	0	59.4328	60.3488	142.205	1
2146	0	0	146	1	263.266	0	0	117.914	145.352	34.2813	95.4802	-59.6372	199.541	8735.8	14255.6	59.6372	0	8.03556	0	0	6.62311	5.7484	0.124753	130.936	-457.871	27.6822	178.33	0	48.8757	48.2402	86.1557	1
2147	0	0	147	1	235.475	0	0	103.274	132.201	39.8482	93.2185	60.2119	149.123	8530.91	14257.8	-60.2119	0	6.33604	0	0	7.25429	6.36625	0.200543	130.188	-463.311	32.3978	151.9	0	60.4692	61.4048	139.781	1
2149	0	0	149	1	288.85	0	0	144.292	144.558	30.3957	70.6595	83.353	251.106	8640.02	14180.7	-83.353	0	10.8339	0	0	6.6979	5.62092	0.115155	154.338	-468.551	24.7523	183.453	0	35.5339	36.5463	89.9367	1
2151	0	0	151	1	336.217	0	0	162.787	173.43	30.9348	19.0144	-134.46	284.14	8539.83	14332	134.46	0	11.3172	0	0	7.47801	6.29176	0.351439	195.207	-494.862	21.1077	207.644	0	34.6436	35.9414	70.1104	1
2152	0	0	152	1	470.522	0	0	251.285	219.237	38.1483	16.723	89.0051	424.642	8632.27	14234.7	-89.0051	0	18.5133	0	0	8.15272	6.60188	0.243384	190.112	-496.975	14.4399	239.888	0	23.7911	24.3175	60.7438	1
2153	0	0	153	1	332.996	0	0	154.226	178.769	-0.900761	104.106	97.7768	262.761	8671.32	14246.9	-97.7767	0	11.456	0	0	7.58235	6.46822	0.161505	189.384	-490.431	21.4309	204.981	0	35.7264	35.6957	93.6041	1
2154	0	0	154	1	279.801	0	0	152.05	127.752	29.0844	83.4208	69.8033	228.749	8541.68	14267.6	-69.8033	0	9.78018	0	0	7.16745	5.8706	0.161285	147.065	-472.466	25.9891	181.132	0	40.1639	40.8991	95.4368	1
2156	0	0	156	1	350.415	0	0	184.381	166.034	57.7349	83.42	65.5811	327.59	8612.68	14267.6	-65.5811	0	13.9706	0	0	6.67045	4.87974	0.0737343	156.708	-462.91	19.5129	181.974	0	28.6334	29.1426	66.7385	1
2157	0	0	157	1	317.838	0	0	154.917	162.921	140.362	34.3244	103.753	222.187	8530.06	14217.1	-103.753	0	9.86115	0	0	7.14976	6.23058	0.0424252	149.536	-468.542	22.4467	151.489	0	39.2098	40.2255	107.618	1
2158	0	0	158	1	365.161	0	0	236.813	128.348	40.8409	107.989	225.239	364.689	8729.24	14243.1	-225.239	0	17.5515	0	0	6.60133	6.14631	0.280404	156.461	-472.835	18.9252	249.613	0	22.6859	23.1906	113.508	1
2159	0	0	159	1	369.092	0	0	226.941	142.151	21.5558	149.567	248.418	381.087	8748.52	14201.5	-248.418	0	18.7801	0	0	7.00036	5.49797	0.344643	192.38	-482.48	18.6154	284.584	0	21.6631	22.2803	120.189	1
2160	0	0	160	1	246.537	0	0	113.443	133.094	16.7651	58.9615	174.31	183.748	8653.66	14292.1	-174.31	0	8.48621	0	0	6.59467	6.02854	0.132678	166.339	-471.588	30.1061	172.674	0	42.6969	43.5918	165.526	1
2161	0	0	161	1	305.018	0	0	162.326	142.692	105.697	75.159	182.82	336.818	8564.72	14275.9	-182.82	0	15.6993	0	0	6.80906	5.19121	0.259575	191.478	-481.539	23.0792	243.178	0	24.7596	25.7207	95.1397	1
2162	0	0	162	1	314.095	0	0	200.709	113.386	98.8799	101.429	42.9546	249.483	8571.54	14249.6	-42.9546	0	10.5336	0	0	7.17391	5.7562	0.254996	176.403	-479.714	22.606	147.462	0	38.1347	38.5723	82.9745	1
2163	0	0	163	1	234.325	0	0	161.897	72.4282	7.27164	49.9216	160.414	137.054	8663.15	14301.1	-160.414	0	6.26869	0	0	7.12442	5.79037	0.103222	171.48	-466.922	32.1675	179.87	0	57.9398	58.8011	203.401	1
2164	0	0	164	1	316.048	0	0	154.126	161.922	71.7394	50.0553	56.3682	208.111	8598.68	14201.3	-56.3682	0	8.85658	0	0	7.2376	6.2323	0.217625	180.317	-477.013	22.6238	150.892	0	44.257	45.3279	101.869	1
2167	0	0	167	1	246.941	0	0	119.255	127.686	158.771	257.079	0.173927	168.191	8511.65	14293.3	-0.173927	0	7.25427	0	0	5.97217	5.51669	0.089057	221.058	-479.276	29.463	179.555	0	52.4102	53.5161	102.253	1
2168	0	0	168	1	208.435	0	0	94.696	113.739	133.274	43.4045	64.4667	168.843	8736.47	14208	-64.4667	0	7.28798	0	0	6.98542	5.72628	0.0216475	200.051	-466.575	37.0484	147.613	0	53.1408	52.0864	119.932	1
2169	0	0	169	1	295.624	0	0	188.831	106.793	65.5172	62.7389	-24.4101	200.735	8505.24	14288.3	24.4101	0	8.19662	0	0	7.56253	6.15368	0.153383	187.313	-480.043	24.5752	171.271	0	49.3578	49.4778	92.1182	1
2170	0	0	170	1	334.648	0	0	155.945	178.703	100.041	51.7761	-85.7486	249.04	8570.38	14299.3	85.7486	0	10.0029	0	0	7.14146	6.209	0.1498	195.591	-478.375	21.1122	161.223	0	40.0589	40.5296	75.2018	1
2171	0	0	171	1	248.305	0	0	107.579	140.726	54.4909	130.283	94.9477	212.259	8615.93	14320.4	-94.9477	0	9.22207	0	0	6.1945	5.25507	0.152389	287.544	-476.762	29.2337	186.115	0	39.9683	41.426	104.826	1
2172	0	0	172	1	257.156	0	0	130.237	126.919	50.0819	22.9013	-68.4275	187.278	8720	14328.1	68.4275	0	7.56281	0	0	6.36913	5.91612	0.231172	227.508	-465.825	28.4459	159.086	0	50.7831	51.9628	89.5415	1
2173	0	0	173	1	314.129	0	0	122.937	191.192	69.1537	101.983	-224.378	272.037	8601.27	14348.7	224.378	0	10.7557	0	0	6.22126	5.55697	0.237392	201.365	-472.409	22.2548	187.342	0	31.5487	33.8189	81.1895	1
2174	0	0	174	1	356.437	0	0	195.02	161.417	24.7099	88.6119	35.3755	390.795	8645.71	14262.4	-35.3755	0	16.3856	0	0	6.77617	6.30654	0.311389	234.647	-500.409	19.5466	226.852	0	26.1872	26.2761	56.3888	1
2175	0	0	175	1	385.772	0	0	216.113	169.659	16.4668	85.9284	70.3121	349.46	8554.29	14265.1	-70.3121	0	14.9541	0	0	7.38096	5.55218	0.293744	247.156	-496.26	17.7755	230.917	0	27.826	28.3283	65.7882	1
2176	0	0	176	1	283.9	0	0	156.466	127.434	153.511	98.3059	192.823	154.501	8516.91	14252.7	-192.823	0	7.31389	0	0	6.73936	5.60465	0.0806743	153.25	-452.022	25.2737	143.33	0	48.213	49.8329	202.544	1
2178	0	0	178	1	292.763	0	0	151.085	141.678	15.3703	98.6503	-83.497	301.132	8754.71	14252.4	83.497	0	12.0609	0	0	7.23598	5.55181	0.118333	164.741	-472.251	24.5089	182.175	0	33.8444	33.4537	60.9144	1
2179	0	0	179	1	326.484	0	0	191.325	135.159	37.3733	51.8706	2.87286	234.973	8633.05	14299.2	-2.87286	0	9.71387	0	0	7.13419	5.44538	0.0348281	161.615	-469.017	21.4846	161.687	0	41.3561	41.8884	80.707	1
2183	0	0	183	1	252.775	0	0	101.661	151.114	54.3212	57.5509	-33.617	170.932	8516.44	14293.5	33.617	0	6.95502	0	0	7.18949	5.73619	0.140615	337.947	-503.759	29.3208	202.891	0	56.0185	56.3808	104.013	1
2184	0	0	184	1	309.488	0	0	164.217	145.27	5.79646	64.3179	91.5314	240.466	8465.3	14286.7	-91.5314	0	10.45	0	0	7.08605	5.55584	0.213902	200.654	-478.001	22.9048	191.299	0	37.9953	37.7842	94.0532	1
2185	0	0	185	1	279.934	0	0	104.551	175.383	83.9857	64.5983	-25.8544	250.913	8686.09	14186.8	25.8544	0	10.2516	0	0	6.5371	5.95976	0.152655	132.414	-457	25.7777	145.135	0	39.3509	39.0894	73.2201	1
2186	0	0	186	1	255.232	0	0	123.745	131.487	-42.6971	45.4124	137.307	154.222	8713.12	14206	-137.307	0	6.98338	0	0	6.79058	5.72858	0.0930623	197.425	-473.194	28.7998	191.815	0	52.371	52.0639	165.812	1
2187	0	0	187	1	261.43	0	0	100.529	160.901	104.438	83.6516	51.8767	133.581	8565.98	14267.4	-51.8767	0	5.67479	0	0	7.35501	6.38175	0.222703	163.936	-474.626	28.5428	184.524	0	67.7767	68.5994	151.348	1
2188	0	0	188	1	300.121	0	0	161.06	139.061	109.861	28.4575	202.081	234.427	8560.56	14222.9	-202.081	0	11.1695	0	0	6.60962	5.30832	0.157883	149.942	-458.571	23.5071	143.06	0	32.5029	34.0529	143.352	1
2189	0	0	189	1	289.155	0	0	130.7	158.455	6.55321	137.026	129.825	203.327	8763.53	14214	-129.825	0	9.06858	0	0	7.398	5.87936	0.13073	199.226	-479.5	25.0668	194.712	0	42.595	42.16	126.771	1
2190	0	0	190	1	326.779	0	0	172.268	154.51	-20.5429	145.996	244.332	202.587	8790.62	14304.7	-244.332	0	9.98462	0	0	7.47927	5.96167	0.179217	199.315	-482.799	21.7238	159.91	0	37.3098	38.6897	210.802	1
2191	0	0	191	1	336.984	0	0	196.699	140.284	64.9939	106.294	23.9368	278.856	8705.09	14244.7	-23.9368	0	11.6215	0	0	6.68584	4.82122	0.0496084	268.729	-486.905	20.3964	259.647	0	34.5863	34.2367	69.5441	1
2192	0	0	192	1	325.458	0	0	210.019	115.439	9.83788	0.0484222	30.6112	320.403	8660.58	14151.7	-30.6112	0	13.5653	0	0	6.96702	5.59466	0.116174	200.784	-479.645	21.5701	184.86	0	30.4405	31.2146	63.82	1
2193	0	0	193	1	333.136	0	0	158.635	174.501	56.3236	59.3146	26.4691	280.864	8713.76	14291.7	-26.4691	0	11.738	0	0	6.84165	5.96423	0.0810432	189.957	-472.395	21.0714	187.248	0	35.1056	34.9484	71.3172	1
2194	0	0	194	1	305.493	0	0	162.617	142.876	46.3592	115.616	40.7794	161.7	8624.06	14135.8	-40.7794	0	6.79636	0	0	8.26539	5.9808	0.0826088	208.71	-478.172	23.7688	142.053	0	57.8193	60.7179	122.606	1
2195	0	0	195	1	293.294	0	0	160.789	132.504	-45.9016	73.8215	-55.6092	237.746	8616.66	14277.2	55.6092	0	9.70882	0	0	6.95309	5.9841	0.313695	180.758	-476.261	24.5382	160.473	0	42.133	41.7705	77.5148	1
2196	0	0	196	1	226.141	0	0	110.993	115.148	94.178	84.5451	-187.102	214.992	8576.24	14266.5	187.102	0	8.49342	0	0	7.14887	5.45899	0.0684207	189.571	-473.397	33.3913	189.497	0	41.0881	41.6286	97.5249	1
2199	0	0	199	1	319.337	0	0	153.721	165.616	67.9132	32.0019	67.9534	219.025	8801.83	14219.4	-67.9534	0	9.4062	0	0	6.47444	5.51574	0.0616122	178.469	-466.4	21.8911	167.768	0	40.5766	40.251	94.3476	1
2201	0	0	201	1	378.95	0	0	197.528	181.423	78.3769	31.6716	59.9279	309.668	8592.04	14219.7	-59.9279	0	13.2462	0	0	6.71924	5.65568	0.0487244	199.709	-480.64	18.0413	213.95	0	30.3263	30.9459	70.6994	1
2202	0	0	202	1	228.741	0	0	98.6544	130.086	-46.016	152.753	-129.628	128.261	8716.44	14397.6	129.628	0	5.17536	0	0	7.41023	5.72286	0.118161	141.866	-460.7	33.2442	156.994	0	68.7523	72.2682	132.329	1
2203	0	0	203	1	313.641	0	0	170.188	143.454	77.6833	77.6336	93.3726	301.6	8493.08	14273.4	-93.3726	0	13.1082	0	0	7.10135	5.53536	0.10279	134.823	-462.834	22.5446	173.398	0	30.8126	31.0693	78.0555	1
2204	0	0	204	1	282.256	0	0	165.432	116.824	2.33828	134.66	104.795	178.961	8767.74	14216.4	-104.795	0	7.84449	0	0	7.19559	6.14784	0.191178	206.474	-472.857	25.8479	157.291	0	49.0092	48.2278	131.546	1
2208	0	0	208	1	369.13	0	0	182.466	186.664	2.35749	41.3964	-8.42215	334.143	8668.06	14309.6	8.42215	0	13.794	0	0	6.62656	5.64292	0.263215	172.752	-483.775	18.5722	206.749	0	30.4971	30.5834	58.1829	1
2209	0	0	209	1	284.515	0	0	136.55	147.965	95.1168	37.2159	53.1469	210.098	8575.3	14313.8	-53.1469	0	8.95969	0	0	7.58297	6.29843	0.132097	264.043	-473.389	25.8033	1	0	44.8416	46.0715	99.4131	1
2210	0	0	210	1	325.883	0	0	192.57	133.313	63.247	67.084	89.8108	269.055	8507.51	14284	-89.8108	0	11.6638	0	0	7.00694	6.49477	0.20109	139.505	-470.201	21.8349	162.764	0	34.1916	34.71	88.2427	1
2213	0	0	213	1	237.975	0	0	96.5118	141.463	68.5419	61.993	166.905	166.195	8701.54	14289	-166.905	0	7.62776	0	0	7.08136	5.85609	0.119835	232.516	-471.768	31.5817	198.014	0	48.1723	48.5841	174.319	1
2216	0	0	216	1	304.907	0	0	140.408	164.499	79.704	98.7439	17.5071	227.167	8690.38	14152.6	-17.5071	0	9.44614	0	0	6.29273	5.76213	0.114935	216.203	-467.601	23.1406	152.454	0	41.1166	41.6877	83.5104	1
2217	0	0	217	1	285.762	0	0	120.526	165.237	85.8642	43.0137	56.1375	215.804	8684.22	14208.4	-56.1375	0	9.2019	0	0	6.58334	5.64879	0.159147	176.435	-472.685	25.0412	159.568	0	42.3286	42.0321	95.0725	1
2219	0	0	219	1	312.045	0	0	155.906	156.14	17.3722	83.4813	-10.0091	229.258	8653.05	14267.6	10.0091	0	9.4128	0	0	6.80118	5.35278	0.150105	192.051	-470.247	22.528	172.708	0	42.4686	42.2433	80.6263	1
2220	0	0	220	1	326.473	0	0	206.572	119.901	74.5574	89.6518	170.884	294.818	8595.86	14261.4	-170.884	0	13.5565	0	0	6.91829	5.9336	0.131795	171.739	-481.142	21.5882	198.025	0	28.2531	29.3971	106.233	1
2222	0	0	222	1	365.436	0	0	194.393	171.043	35.926	38.579	-70.6606	360.33	8634.49	14312.5	70.6606	0	14.5108	0	0	6.61553	4.85025	0.235023	260.359	-476.595	18.5765	240.906	0	27.7437	28.4241	52.4755	1
2223	0	0	223	1	379.047	0	0	190.374	188.673	25.3398	62.0974	-51.4768	371.52	8645.08	14288.9	51.4768	0	15.0241	0	0	7.00021	5.43459	0.351257	163.709	-483.329	18.0375	217.937	0	28.0159	28.2037	52.3485	1
2224	0	0	224	1	270.198	0	0	156.043	114.155	29.8409	96.281	183.307	213.299	8740.24	14254.8	-183.307	0	9.89931	0	0	7.64317	5.83961	0.299448	212.489	-483.594	27.2718	194.427	0	38.8138	39.0578	150.317	1
2225	0	0	225	1	277.808	0	0	150.716	127.092	84.9247	50.3786	29.0137	196.699	8585.5	14300.7	-29.0137	0	8.25422	0	0	6.56046	5.76103	0.165757	193.874	-471.452	25.937	190.396	0	46.7943	47.6459	98.0711	1
2226	0	0	226	1	386.072	0	0	195.417	190.654	33.7468	10.8925	-79.9374	333.566	8636.67	14340.1	79.9374	0	13.4591	0	0	7.02097	5.41318	0.232824	179.809	-479.766	17.6598	198.448	0	30.0316	31.3991	56.488	1
2227	0	0	227	1	307.55	0	0	159.073	148.477	38.4444	65.2572	14.9726	268.378	8631.98	14385.4	-14.9726	0	11.1448	0	0	6.23814	5.30432	0.0917893	192.522	-474.083	22.7281	171.824	0	35.0812	36.8473	70.6798	1
2228	0	0	228	1	263.048	0	0	127.572	135.476	-28.1032	169.295	-33.2071	135.12	8598.86	14281.4	33.2071	0	5.56894	0	0	6.98256	6.13562	0.138056	178.403	-471.625	28.0508	145.424	0	70.3487	70.2838	130.198	1
2229	0	0	229	1	287.623	0	0	99.6982	187.925	27.3368	24.3131	68.2161	175.49	8742.74	14227.1	-68.2161	0	7.54317	0	0	6.43073	5.66392	0.0971907	173.762	-464.825	24.8011	157.821	0	50.3141	49.3643	116.327	1
2230	0	0	230	1	283.871	0	0	105.955	177.917	45.9337	-0.153554	-132.731	194.021	8724.15	14351.2	132.731	0	7.75438	0	0	6.13382	5.54147	0.0705999	239.565	-469.544	25.0303	171.159	0	46.1511	48.6838	87.4458	1
2237	0	0	237	1	304.758	0	0	175.268	129.49	58.1845	41.511	94.2915	235.115	8612.24	14309.5	-94.2915	0	10.248	0	0	7.20622	6.2655	0.162738	157.436	-479.928	23.6266	193.241	0	38.2159	39.477	100.257	1
2238	0	0	238	1	367.717	0	0	170.593	197.123	88.6237	53.4773	19.4798	347.346	8581.8	14297.6	-19.4798	0	14.5055	0	0	6.6964	5.50892	0.214833	254.196	-494.712	18.6352	237.416	0	28.5743	29.0217	58.9412	1
2240	0	0	240	1	216.439	0	0	109.007	107.433	77.5674	18.1177	-32.1939	137.359	8592.85	14332.9	32.1939	0	5.62853	0	0	6.5382	5.39331	0.0500394	182.819	-452.629	34.8333	168.627	0	66.2789	68.8709	122.635	1
2241	0	0	241	1	234.555	0	0	108.909	125.646	15.5555	45.8113	-12.5401	154.079	8654.86	14404.9	12.5401	0	6.33775	0	0	6.24867	4.89501	0.160681	168.94	-455.968	31.1086	157.96	0	57.8596	60.714	107.936	1
2244	0	0	244	1	282.65	0	0	153.232	129.418	80.8546	106.481	7.79546	216.261	8489.91	14244.6	-7.79546	0	8.9521	0	0	6.30182	5.47594	0.0945695	252.728	-473.188	25.193	160.126	0	43.4895	43.2132	85.8814	1
2247	0	0	247	1	233.55	0	0	120.433	113.117	-57.0068	194.372	166.279	176.637	8727.43	14256.3	-166.279	0	8.25033	0	0	6.14103	5.38824	0.154221	174.066	-467.872	31.5254	189.772	0	43.5009	43.4773	158.265	1
2248	0	0	248	1	321.397	0	0	140.131	181.266	97.5486	-22.7045	-58.2254	253.864	8672.53	14274.1	58.2254	0	10.4267	0	0	6.36745	5.08445	0.178137	264.887	-479.857	21.5531	164.14	0	37.737	38.0359	68.9348	1
2249	0	0	249	1	397.92	0	0	244.669	153.251	32.6051	93.3419	81.6811	384.91	8737.47	14257.7	-81.6811	0	16.5715	0	0	7.57187	5.55322	0.301136	189.147	-487.579	17.1857	248.334	0	25.9324	25.7953	61.8465	1
2250	0	0	250	1	477.958	0	0	278.114	199.845	41.868	68.2476	16.966	516.657	8728.21	14282.8	-16.966	0	21.4704	0	0	6.00794	4.46828	0.21502	200.972	-474.898	13.5898	281.981	0	20.112	20.0171	40.7172	1
2252	0	0	252	1	249.562	0	0	112.339	137.223	46.6732	68.1193	-103.692	201.07	8623.75	14382.6	103.692	0	8.00597	0	0	6.74993	5.93327	0.127691	151.371	-465.643	29.6863	178.137	0	46.7034	49.5914	88.0669	1
2254	0	0	254	1	190.758	0	0	91.8532	98.9051	10.9622	108.435	121.907	129.917	8659.46	14242.6	-121.907	0	5.75304	0	0	6.44216	5.34614	0.124204	191.837	-460.899	40.6204	134.651	0	61.7899	61.8732	182.03	1
2255	0	0	255	1	297.703	0	0	193.507	104.196	26.6655	56.6275	108.489	232.215	8643.75	14194.8	-108.489	0	10.2007	0	0	7.04396	5.92726	0.134158	194.834	-467.575	24.1138	166.466	0	37.6337	38.5327	105.653	1
2259	0	0	259	1	307.174	0	0	183.191	123.983	24.5324	29.2901	35.294	322.897	8546.23	14321.8	-35.294	0	13.6123	0	0	6.72438	5.38497	0.0633393	166.483	-473.429	22.9373	183.813	0	29.9276	30.8027	63.5564	1
2260	0	0	260	1	268.994	0	0	123.295	145.7	77.8216	50.4928	-106.391	212.909	8692.26	14300.5	106.391	0	8.49108	0	0	6.9259	5.17531	0.102571	160.354	-461.528	26.8166	200.017	0	43.9569	44.9157	82.7831	1
2261	0	0	261	1	289.165	0	0	142.983	146.182	96.6838	147.206	236.68	186.477	8773.06	14203.8	-236.68	0	9.10175	0	0	6.50922	5.72899	0.201763	176.318	-466.774	24.6983	196.238	0	39.2729	39.9148	214.86	1
2263	0	0	263	1	378.664	0	0	191.646	187.018	77.5277	37.142	66.5339	276.8	8592.89	14214.2	-66.534	0	11.8763	0	0	6.08832	5.67648	0.2229	198.022	-476.602	17.9316	201.318	0	32.4338	33.1733	78.5171	1
2264	0	0	264	1	269.599	0	0	161.611	107.988	36.0596	80.5042	96.4888	241.351	8534.7	14270.5	-96.4888	0	10.4951	0	0	6.78029	5.28725	0.237434	129.448	-456.676	26.7451	140.538	0	36.397	37.2216	95.2559	1
2267	0	0	267	1	313.849	0	0	151.029	162.82	60.8899	132.817	-14.5697	250.055	8709.19	14218.2	14.5697	0	10.2502	0	0	6.01611	5.55969	0.0282119	235.257	-483.812	22.2165	199.452	0	38.5945	38.0225	72.786	1
2268	0	0	268	1	245.63	0	0	84.0557	161.575	32.745	40.1184	197.875	142.866	8737.33	14211.3	-197.875	0	6.73983	0	0	6.1619	5.81766	0.0427375	188.753	-459.929	29.9098	178.856	0	50.9911	51.1263	229.442	1
2270	0	0	270	1	275.379	0	0	141.412	133.967	30.3412	101.967	161.891	202.247	8540.42	14249.1	-161.891	0	9.22236	0	0	7.00728	6.34852	0.164678	177.204	-477.841	26.6434	161.864	0	39.8914	41.4534	147.181	1
2272	0	0	272	1	324.841	0	0	193.086	131.755	73.8067	126.981	221.651	248.881	8696.27	14224.1	-221.651	0	11.9516	0	0	7.15256	5.81107	0.333549	240.639	-486.58	21.7396	196.834	0	31.8565	32.5917	156.127	1
2273	0	0	273	1	256.352	0	0	149.733	106.619	72.5761	79.382	13.1181	241.964	8697.5	14271.7	-13.1181	0	10.0393	0	0	6.5934	5.15652	0.0637427	140.063	-462.219	28.259	171.192	0	39.636	39.2913	77.6091	1
2274	0	0	274	1	250.741	0	0	135.38	115.36	-11.0122	37.6194	69.2208	202.402	8681.43	14313.4	-69.2208	0	8.71602	0	0	5.94519	4.99763	0.148507	161.556	-457.229	28.6389	149.284	0	43.0375	43.1012	99.361	1
2276	0	0	276	1	196.906	0	0	102.71	94.1958	13.7302	-7.00552	199.794	159.089	8656.69	14158.7	-199.794	0	7.58572	0	0	6.17624	5.54551	0.0569821	150.884	-453.769	39.019	169.708	0	44.6696	47.5109	205.286	1
2277	0	0	277	1	247.657	0	0	130.682	116.975	52.9817	-74.3477	-223.901	163.264	8617.44	14325.7	223.901	0	6.65921	0	0	7.03692	5.24664	0.0500986	216.547	-474.605	29.7056	194.48	0	47.5791	51.8149	127.704	1
2281	0	0	281	1	299.214	0	0	171.461	127.753	10.5673	38.9512	32.3448	295.029	8659.85	14312.1	-32.3448	0	12.412	0	0	6.84667	5.61334	0.130989	154.349	-465.884	23.7849	182.658	0	33.2271	33.4954	68.8853	1
2282	0	0	282	1	304.306	0	0	184.277	120.03	61.7849	70.6341	41.233	280.486	8708.29	14280.4	-41.233	0	11.8062	0	0	5.83964	5.34315	0.103669	226.561	-468.702	22.8985	206.142	0	33.3312	33.0581	71.3059	1
2283	0	0	283	1	329.965	0	0	182.463	147.502	84.7024	108.637	-109.304	259.669	8585.72	14242.4	109.304	0	10.3413	0	0	6.20078	5.13749	0.109188	171.58	-467.614	20.8794	180.061	0	36.415	36.3724	71.0366	1
2284	0	0	284	1	248.745	0	0	126.967	121.778	119.134	85.882	1.11719	186.648	8551.29	14265.2	-1.11719	0	7.74277	0	0	5.91084	5.99589	0.0822518	184.491	-473.167	29.4234	171.82	0	49.2593	49.3738	98.1787	1
2285	0	0	285	1	288.553	0	0	149.466	139.087	22.3251	82.7203	-38.0785	340.05	8648.09	14268.3	38.0785	0	13.8041	0	0	5.90209	5.55234	0.347884	175.209	-470.259	24.4718	227.106	0	29.6544	29.5716	55.6747	1
2286	0	0	286	1	318.964	0	0	161.869	157.095	33.7711	110.981	28.686	251.633	8636.65	14339.7	-28.686	0	10.5099	0	0	6.49028	4.88293	0.204975	179.883	-470.5	21.7068	201.429	0	37.1048	38.3097	76.2965	1
2288	0	0	288	1	319.006	0	0	137.681	181.325	52.7525	18.4993	5.57713	264.459	8617.67	14232.9	-5.57713	0	11.0002	0	0	6.58793	5.32128	0.140809	198.07	-471.018	21.8836	197.065	0	36.1807	36.5325	72.5256	1
2291	0	0	291	1	298.037	0	0	173.915	124.122	-15.4393	195.26	105.212	173.3	8785.52	14155.8	-105.212	0	7.67911	0	0	6.41275	6.14298	0.281479	212.986	-474.028	23.9506	142.682	0	47.6016	48.0688	133.194	1
2297	0	0	297	1	347.799	0	0	205.356	142.443	100.348	106.753	88.4075	323.678	8669.73	14244.3	-88.4075	0	14.0442	0	0	5.67506	5.17075	0.0902325	195.654	-463.9	19.532	214.758	0	27.7605	27.7016	70.8168	1
2298	0	0	298	1	324.772	0	0	176.596	148.176	10.9691	76.3417	97.4345	317.353	8659.45	14274.7	-97.4345	0	13.8277	0	0	6.41885	5.59765	0.12191	204.185	-477.164	21.475	200.632	0	28.8713	28.975	75.9212	1
2299	0	0	299	1	351.916	0	0	178.818	173.098	17.8532	-19.0353	-189.168	243.961	8652.57	14370.1	189.168	0	9.76946	0	0	7.2087	5.71258	0.188319	162.952	-473.189	19.7789	162.274	0	35.8777	39.01	82.5822	1
2300	0	0	300	1	316.06	0	0	185.239	130.821	43.8591	96.908	37.1841	290.515	8626.56	14254.1	-37.1841	0	12.1847	0	0	6.7844	5.11547	0.237927	169.942	-461.838	22.1032	173.937	0	32.9276	33.2465	70.4257	1
2301	0	0	301	1	287.725	0	0	138.92	148.805	14.9159	0.598682	-154.864	209.594	8655.5	14350.4	154.864	0	8.369	0	0	6.83547	5.87717	0.0424381	220.194	-484.045	25.021	179.368	0	43.1231	46.179	89.0327	1
2302	0	0	302	1	319.123	0	0	199.761	119.362	-32.6711	130.874	86.203	299.452	8603.43	14220.2	-86.203	0	13.0334	0	0	6.90589	5.7167	0.517845	164.932	-472.713	22.098	213.583	0	30.7402	31.2788	78.3951	1
2303	0	0	303	1	313.699	0	0	183.904	129.795	117.895	58.0546	46.2471	328.136	8552.53	14293	-46.2471	0	13.9504	0	0	6.42791	5.46843	0.263724	141.236	-467.539	22.3218	187.684	0	29.0204	29.467	64.125	1
2304	0	0	304	1	294.813	0	0	136.077	158.736	82.6646	25.057	106.068	184.442	8687.42	14226.3	-106.068	0	8.13745	0	0	6.72633	5.98813	0.130441	168.895	-471.818	24.3124	158.592	0	46.3864	46.2321	127.397	1
2305	0	0	305	1	294.143	0	0	175.058	119.085	27.4466	73.7707	130.753	291.303	8642.97	14277.3	-130.753	0	12.9832	0	0	6.64765	5.92185	0.219679	159.203	-473.019	24.3258	208.185	0	29.9756	30.5221	92.3286	1
2306	0	0	306	1	330.359	0	0	168.459	161.9	28.1802	64.0573	28.3108	294.377	8741.9	14287	-28.3108	0	12.3113	0	0	6.79886	5.60837	0.150787	133.11	-463.518	21.1565	175.613	0	33.5205	33.1235	67.6433	1
2307	0	0	307	1	398.979	0	0	214.665	184.314	22.5902	37.2129	71.155	379.9	8747.49	14214.2	-71.155	0	16.3286	0	0	6.33219	5.37046	0.294901	142.614	-462.955	16.8753	226.804	0	25.3707	25.0569	59.6867	1
2310	0	0	310	1	300.976	0	0	159.033	141.943	-16.9332	77.03	47.187	223.951	8687.35	14274	-47.187	0	9.49584	0	0	6.80931	5.34079	0.241131	199.236	-473.706	23.503	165.68	0	41.9727	41.4012	89.2875	1
2311	0	0	311	1	259.862	0	0	114.157	145.705	2.60992	1.90196	-90.0317	227.17	8667.81	14349.1	90.0317	0	9.18375	0	0	5.76582	5.40562	0.0820276	222.875	-467.617	27.5719	171.426	0	41.0385	42.8252	74.7701	1
2312	0	0	312	1	252.982	0	0	95.1045	157.878	42.641	30.2426	-188.279	164.453	8627.78	14420.5	188.279	0	6.5094	0	0	6.96534	5.72681	0.035252	185.479	-470.9	29.1874	157.352	0	50.6513	55.0949	116.94	1
2313	0	0	313	1	208.542	0	0	116.478	92.0633	155.753	105.756	80.7085	161.851	8614.33	14245.3	-80.7085	0	7.06298	0	0	6.02412	5.38346	0.196556	149.361	-454.039	36.1137	172.344	0	51.08	51.7153	128.294	1
2316	0	0	316	1	277.805	0	0	107.375	170.43	53.4598	5.32704	5.19454	171.999	8517.3	14246.1	-5.19454	0	7.17247	0	0	6.48036	4.86829	0.0981855	192.578	-462.729	25.5045	183.059	0	52.3993	52.8172	103.154	1
2319	0	0	319	1	326.826	0	0	139.38	187.446	71.4113	47.2904	-12.7162	187.807	8798.33	14204.1	12.7162	0	7.72009	0	0	5.73267	5.16082	0.0572921	243.649	-467.547	20.9909	188.837	0	48.4147	47.4112	89.8256	1
2320	0	0	320	1	250.242	0	0	115.731	134.511	14.4974	39.1916	223.675	208.406	8755.58	14311.8	-223.675	0	10.0658	0	0	5.90128	5.04351	0.0768286	210.066	-460.804	28.7116	1	0	35.0651	35.6923	172.966	1
2321	0	0	321	1	258.112	0	0	138.115	119.998	-1.85662	98.7597	80.4252	203.739	8771.94	14252.3	-80.4252	0	8.78512	0	0	6.05528	5.10778	0.118491	268.174	-459.671	27.774	1	0	42.6352	41.8201	102.025	1
2322	0	0	322	1	284.333	0	0	165.542	118.791	-56.8382	9.33044	162.952	241.818	8627.6	14242.1	-162.952	0	11.2647	0	0	6.29122	4.94525	0.177189	165.712	-465.351	24.7859	177.233	0	32.6588	33.4786	116.228	1
2324	0	0	324	1	288.364	0	0	131.345	157.019	89.2926	41.3296	21.2942	183.411	8680.79	14309.7	-21.2942	0	7.67817	0	0	5.98789	5.93474	0.0996525	193.412	-472.014	24.6698	148.533	0	50.0029	50.0396	100.911	1
2325	0	0	325	1	225.233	0	0	130.471	94.762	55.8518	166.677	-20.6699	158.969	8813.89	14184.4	20.6699	0	6.5268	0	0	6.1674	5.65603	0.130997	218.838	-466.63	33.1345	137.017	0	57.4389	56.9508	105.175	1
2332	0	0	332	1	309.401	0	0	161.666	147.735	46.2032	26.8056	104.595	264.034	8524.56	14224.6	-104.595	0	11.6106	0	0	5.82235	5.04528	0.0487604	163.072	-460.264	22.3509	177.76	0	31.8528	32.7294	88.3376	1
2333	0	0	333	1	258.289	0	0	104.498	153.791	63.7821	19.4	28.3085	138.476	8805.96	14232	-28.3085	0	5.82662	0	0	6.0804	5.79525	0.0382121	163.376	-453.802	28.1047	132.264	0	63.1629	62.4114	129.154	1
2340	0	0	340	1	330.935	0	0	149.799	181.135	61.0718	34.3831	-55.7133	191.597	8709.01	14217	55.7133	0	7.75654	0	0	5.83073	4.86949	0.064414	199.039	-459.741	20.6273	159.949	0	48.0342	47.4099	86.5286	1
2343	0	0	343	1	211.375	0	0	103.443	107.932	53.9026	40.615	-106.081	192.038	8616.52	14310.4	106.081	0	7.66	0	0	6.51381	5.30063	0.138856	146.28	-452.559	35.7758	155.787	0	47.7854	49.372	92.3841	1
2344	0	0	344	1	260.63	0	0	136.073	124.557	142.101	107.144	49.8819	207.058	8528.32	14243.9	-49.8819	0	8.8436	0	0	6.35365	5.14784	0.196909	154.481	-458.332	27.6015	144.774	0	42.9239	43.2463	95.063	1
2349	0	0	349	1	287.625	0	0	154.361	133.265	4.61115	73.9994	10.5092	194.689	8665.81	14277	-10.5092	0	8.07995	0	0	6.47269	5.4311	0.105388	194.446	-463.395	24.7202	154.244	0	48.5008	47.9686	94.733	1
2351	0	0	351	1	276.186	0	0	156.392	119.794	26.514	118.338	63.7625	264.272	8843.23	14232.7	-63.7625	0	11.258	0	0	5.23042	4.30197	0.140546	245.302	-460.008	24.9609	205.375	0	32.2959	32.198	74.4402	1
2352	0	0	352	1	287.772	0	0	134.607	153.166	121.204	109.629	-110.786	211.716	8648.88	14341.1	110.786	0	8.4706	0	0	5.54714	4.8884	0.0700703	240.564	-460.772	24.1571	186.53	0	42.0014	44.014	79.9414	1
2353	0	0	353	1	197.087	0	0	109.192	87.8952	-21.6233	94.2316	-192.539	158.896	8592.38	14456.1	192.539	0	6.31901	0	0	6.10708	5.25447	0.1312	161.421	-455.729	38.6705	140.609	0	51.1876	54.058	116.05	1
2354	0	0	354	1	242.539	0	0	136.567	105.971	88.3923	65.9489	44.1262	227.088	8582.03	14285.1	-44.1262	0	9.5964	0	0	5.64352	4.9279	0.0700109	187.333	-456.555	29.6085	160.74	0	38.7425	39.2856	85.5648	1
2355	0	0	355	1	267.42	0	0	112.27	155.15	27.0387	50.1434	-57.9218	276.015	8643.38	14300.9	57.9218	0	11.1489	0	0	5.69186	4.99069	0.149603	178.413	-460.52	26.4271	195.379	0	34.6598	35.0688	64.3418	1
2357	0	0	357	1	265.934	0	0	131.177	134.757	53.589	66.0985	-17.5999	250.841	8716.49	14284.9	17.5999	0	10.2644	0	0	5.7887	5.14248	0.0247478	124.936	-449.974	26.7136	170.469	0	37.9938	37.695	70.6095	1
2358	0	0	358	1	244.188	0	0	131.145	113.043	81.5835	65.9395	60.6709	142.246	8588.84	14285.1	-60.6709	0	6.06423	0	0	6.63797	5.00894	0.118238	164.892	-460.141	29.8904	164.156	0	60.438	61.4905	137.067	1
2366	0	0	366	1	325.263	0	0	155.048	170.215	-10.3256	83.3223	-153.008	264.1	8581.09	14267.7	153.008	0	10.4892	0	0	6.52335	5.50371	0.267363	259.435	-487.047	21.4358	199.245	0	35.5746	35.6324	75.0664	1
2367	0	0	367	1	295.517	0	0	153.709	141.809	29.1779	115.903	-14.4712	258.656	8541.58	14334.8	14.4712	0	10.5943	0	0	6.82023	5.50082	0.16764	157.132	-468.59	24.0841	186.733	0	37.7284	38.7711	71.9671	1
2369	0	0	369	1	286.426	0	0	113.934	172.492	83.3182	79.5463	-41.324	197.378	8686.76	14271.5	41.324	0	8.01014	0	0	6.11509	5.62161	0.0486465	154.601	-462.907	24.7921	185.424	0	48.4195	48.0299	87.5445	1
2371	0	0	371	1	319.642	0	0	125.571	194.071	97.1195	20.3054	-40.3962	234.512	8573.3	14231.1	40.3962	0	9.59477	0	0	6.90706	6.77382	0.0848336	224.105	-483.99	22.3987	183.297	0	42.7838	42.7935	79.861	1
2375	0	0	375	1	263.098	0	0	106.435	156.663	-3.47477	74.647	-8.67438	171.003	8773.55	14176.7	8.67439	0	7.04298	0	0	6.09094	5.67626	0.112472	167.151	-456.165	27.4395	146.44	0	54.347	53.0347	100.868	1
2376	0	0	376	1	263.004	0	0	137.591	125.412	63.087	107.728	44.4442	175.474	8507.67	14243.3	-44.4442	0	7.39183	0	0	6.53222	5.37942	0.207548	168.419	-465.312	27.4949	154.183	0	51.074	51.3578	110.86	1
2377	0	0	377	1	278.905	0	0	148.828	130.076	6.92777	80.563	61.8155	195.391	8563.83	14270.5	-61.8155	0	8.32711	0	0	6.99904	5.37523	0.0847248	178.502	-468.746	25.8039	154.09	0	46.2086	46.8197	105.614	1
2378	0	0	378	1	325.964	0	0	158.46	167.505	33.323	20.5052	-4.46724	338.145	8637.1	14330.5	4.46724	0	13.9966	0	0	5.89789	4.796	0.137629	165.512	-467.609	20.9834	229.541	0	28.5933	29.4506	56.0319	1
2379	0	0	379	1	290.409	0	0	146.512	143.897	0.463876	74.1263	-154.941	302.51	8669.96	14376.6	154.941	0	11.9937	0	0	6.0386	5.07985	0.238636	203.07	-470.925	24.1492	189.34	0	30.2415	32.0153	62.253	1
2381	0	0	381	1	286.503	0	0	130.039	156.464	79.5856	56.5975	-22.3836	191.514	8690.49	14194.8	22.3836	0	7.83784	0	0	5.69809	4.98676	0.0876724	315.983	-464.682	24.3762	1	0	47.7569	47.2103	88.9328	1
2383	0	0	383	1	258.374	0	0	126.173	132.201	50.8108	94.8477	-32.1784	192.955	8719.27	14355.9	32.1784	0	7.84199	0	0	5.80594	4.90175	0.275767	132.949	-448.602	27.527	175.457	0	47.2406	48.5051	85.2882	1
2386	0	0	386	1	267.55	0	0	155.336	112.213	29.0077	55.5013	-35.9131	167.889	8741.07	14295.5	35.9131	0	6.82906	0	0	5.91768	5.58694	0.095412	186.693	-466.638	26.7813	161.01	0	55.7259	55.0548	98.3694	1
2387	0	0	387	1	187.29	0	0	82.768	104.522	-14.3554	105.434	64.816	127.823	8684.78	14245.6	-64.816	0	5.46896	0	0	6.33027	5.55105	0.0480159	166.629	-457.783	41.6702	147.649	0	67.6275	66.4331	154.971	1
2391	0	0	391	1	292.437	0	0	168.186	124.25	105.24	55.3765	236.328	239.175	8565.18	14295.7	-236.328	0	11.6981	0	0	5.94484	4.76605	0.150245	318.821	-484.403	23.7947	249.189	0	30.3457	31.9744	159.623	1
2394	0	0	394	1	247.082	0	0	136.547	110.535	148.914	53.5598	-147.625	148.097	8720.83	14397.1	147.625	0	5.92857	0	0	6.41562	4.93387	0.0891479	216.184	-462.011	29.3255	157.945	0	55.9565	59.5569	112.438	1
2395	0	0	395	1	252.555	0	0	106.852	145.704	57.3084	86.9395	-45.4984	192.088	8712.77	14264.1	45.4984	0	7.7707	0	0	5.66654	5.18047	0.18206	183.127	-462.483	28.3619	160.606	0	48.4702	47.9571	86.9013	1
2396	0	0	396	1	274.008	0	0	151.649	122.359	50.5081	115.42	71.977	260.347	8719.57	14235.6	-71.977	0	11.1407	0	0	4.77836	5.42235	0.121828	174.914	-458.011	25.4811	174.444	0	33.0649	32.5922	81.0665	1
2399	0	0	399	1	360.722	0	0	172.844	187.877	12.6276	72.6987	-17.6856	370.431	8657.79	14278.3	17.6856	0	15.1735	0	0	5.48724	4.65932	0.171105	190.33	-470.909	18.5606	264.117	0	26.6411	26.505	51.1711	1
2400	0	0	400	1	248.658	0	0	147.382	101.276	67.4453	-21.353	-64.185	173.532	8602.97	14372.4	64.185	0	7.09166	0	0	6.17366	5.36659	0.144149	205.199	-464.936	29.2352	162.332	0	52.1646	55.6244	95.6883	1
2401	0	0	401	1	286.249	0	0	153.506	132.743	111.913	14.197	51.414	235.618	8558.51	14237.2	-51.414	0	10.1025	0	0	5.63345	5.35096	0.078096	170.668	-455.956	24.5241	185.728	0	37.0993	37.683	85.0014	1
2402	0	0	402	1	296.614	0	0	167.342	129.272	81.9647	43.4882	-31.6264	220.634	8688.12	14307.6	31.6264	0	9.01093	0	0	6.84152	5.07036	0.0265161	315.757	-481.207	23.8105	168.937	0	43.6061	43.9644	79.4773	1
2403	0	0	403	1	278.528	0	0	104.758	173.77	88.9189	106.898	-32.0052	229.387	8681.16	14244.1	32.0052	0	9.34474	0	0	5.69392	4.46794	0.11962	215.265	-457.174	24.9619	191.57	0	40.4316	39.9246	74.7152	1
2406	0	0	406	1	292.844	0	0	115.73	177.113	64.385	40.8088	-22.583	165.795	8705.7	14210.6	22.583	0	6.78991	0	0	5.75502	5.15547	0.111715	224.193	-453.911	23.8472	153.85	0	54.9007	53.9899	101.265	1
2414	0	0	414	1	202.615	0	0	94.7445	107.871	36.7632	147.796	122.932	119.869	8534	14302.9	-122.932	0	5.3154	0	0	6.21934	5.22587	0.0925859	131.316	-444.071	37.4276	131.349	0	64.6432	66.7628	191.96	1
2422	0	0	422	1	315.302	0	0	159.247	156.055	100.488	134.294	-36.0966	278.933	8669.59	14316.4	36.0966	0	11.3785	0	0	5.29512	4.55719	0.130858	182.095	-453.267	21.546	201.654	0	33.5591	33.9064	62.2623	1
2423	0	0	423	1	276.428	0	0	153.942	122.486	107.019	61.5994	-17.1166	198.405	8663.06	14289.4	17.1166	0	8.16002	0	0	5.18362	4.48936	0.0835893	165.132	-442.299	25.0019	151.479	0	44.9741	44.7804	84.5896	1
2424	0	0	424	1	231.228	0	0	107.17	124.058	45.6488	135.897	-8.46333	153.904	8525.11	14314.8	8.46333	0	6.32492	0	0	6.67166	4.71517	0.0315102	175.366	-457.636	31.7405	141.055	0	58.7193	59.7175	111.523	1
2425	0	0	425	1	261.658	0	0	130.839	130.819	12.4091	67.3884	175.055	179.252	8757.67	14283.7	-175.055	0	8.28019	0	0	6.14907	5.33626	0.157351	149.883	-453.848	27.4809	168.404	0	42.8167	42.6982	161.815	1
2432	0	0	432	1	236.231	0	0	120.812	115.419	66.0792	-9.65122	-33.6216	186.35	8704	14261	33.6216	0	7.67344	0	0	5.41324	4.34376	0.0511021	251.686	-455.989	30.0752	185.819	0	47.6519	47.4699	86.8158	1
2441	0	0	441	1	251.846	0	0	129.146	122.699	66.4806	39.915	-62.3074	217.65	8603.94	14311.1	62.3074	0	8.78776	0	0	5.90494	5.29629	0.131304	198.993	-458.844	28.6297	178.035	0	42.9518	43.9828	80.0586	1
2447	0	0	447	1	211.357	0	0	121.131	90.2262	35.3445	67.2696	-0.823005	191.674	8635.08	14383.4	0.823005	0	7.90031	0	0	5.15859	4.78389	0.0124648	141.908	-443.729	34.5007	154.62	0	45.5259	47.8444	88.7929	1
2449	0	0	449	1	238.219	0	0	111.996	126.223	73.22	73.034	84.8515	141.919	8696.86	14278	-84.8515	0	6.13368	0	0	6.73379	5.03053	0.056876	224.312	-473.818	30.8554	148.522	0	60.3217	59.847	145.371	1
2451	0	0	451	1	220.596	0	0	122.855	97.741	84.8676	126.145	-65.4396	184.898	8585.55	14324.6	65.4396	0	7.45235	0	0	5.70253	5.19519	0.0879982	120.957	-444.889	33.3892	129.164	0	49.3458	50.6206	91.5063	1
2452	0	0	452	1	251.222	0	0	109.374	141.848	81.5155	161.063	-94.5964	180.105	8688.56	14289.6	94.5964	0	7.23348	0	0	5.49902	4.89406	0.112113	254.673	-469.397	28.3114	182.361	0	49.6211	50.1946	90.8524	1
2453	0	0	453	1	223.357	0	0	103.688	119.669	82.9388	23.708	-163.951	156.338	8587.48	14327.3	163.951	0	6.20426	0	0	5.95956	4.64754	0.0901921	214.106	-458.335	32.6635	179.343	0	52.4488	55.1958	116.242	1
2456	0	0	456	1	217.739	0	0	82.7013	135.038	58.3527	48.9668	-172.873	163.228	8612.07	14401.7	172.873	0	6.44812	0	0	5.8465	4.49966	0.155132	134.011	-445.658	33.5045	141.922	0	48.6963	52.7795	109.276	1
2461	0	0	461	1	225.952	0	0	91.9291	134.023	26.6037	-0.168595	58.064	155.486	8544.16	14251.5	-58.064	0	6.67661	0	0	5.92388	5.34122	0.152548	176.907	-457.195	32.6593	173.846	0	54.0934	55.0034	125.559	1
2462	0	0	462	1	216.186	0	0	110.119	106.067	80.7061	80.9175	107.801	170.209	8789.03	14270.1	-107.801	0	7.47049	0	0	5.68852	5.43475	0.0871279	145.638	-445.544	34.3746	158.359	0	47.1534	46.8154	130.585	1
2463	0	0	463	1	259.179	0	0	147.963	111.216	68.6781	74.4374	174.223	212.312	8601.74	14276.6	-174.223	0	9.79319	0	0	5.95583	4.77411	0.0464315	172.471	-453.486	27.4237	173.899	0	35.7196	37.0999	135.796	1
2464	0	0	464	1	271.125	0	0	131.255	139.87	-15.3733	77.8714	21.0803	212.411	8685.79	14273.2	-21.0803	0	8.88273	0	0	5.93883	5.52866	0.261216	155.719	-459.651	26.3455	169.043	0	43.9018	43.1107	88.2574	1
2471	0	0	471	1	262.33	0	0	116.779	145.551	70.4375	42.8674	-121.572	190.923	8599.98	14308.2	121.572	0	7.59373	0	0	5.84098	4.94091	0.151358	236.818	-472.07	27.0715	172.391	0	46.3528	47.7838	92.0781	1
2472	0	0	472	1	240.162	0	0	109.614	130.548	91.6755	35.8207	-195.255	132.872	8578.74	14414.9	195.255	0	5.26267	0	0	5.84629	5.57634	0.0923088	183.002	-455.621	30.4335	139.091	0	61.0538	65.0704	138.449	1
2473	0	0	473	1	271.727	0	0	117.13	154.597	86.458	53.8992	-83.9112	253.336	8683.62	14297.1	83.9112	0	10.163	0	0	5.27564	4.03129	0.109398	205.114	-452.788	25.3234	1	0	35.572	36.0037	65.9824	1
2476	0	0	476	1	236.869	0	0	123.486	113.384	110.019	38.5964	19.9668	213.29	8560.4	14312.4	-19.9668	0	8.95104	0	0	5.70241	4.88021	0.105099	204.32	-457.974	30.4573	174.292	0	41.7197	42.5765	85.4391	1
2478	0	0	478	1	273.521	0	0	127.108	146.413	19.7821	69.8814	232.672	199.864	8550.98	14181.5	-232.672	0	9.70179	0	0	5.61544	5.12422	0.117815	195.478	-463.744	25.7645	1	0	34.5908	37.4417	192.741	1
2485	0	0	485	1	222.697	0	0	129.278	93.4188	-18.7389	-5.09077	157.195	148.03	8589.5	14156.8	-157.195	0	6.83559	0	0	6.14266	5.12641	0.123644	234.138	-462.457	33.2225	160.679	0	49.1484	53.2546	178.068	1
2496	0	0	496	1	218.237	0	0	109.56	108.677	-30.8707	100.685	-30.7128	139.774	8601.63	14250.4	30.7128	0	5.73218	0	0	6.00714	5.49156	0.190598	166.12	-458.631	34.2241	137.594	0	65.4433	64.7419	122.29	1
2501	0	0	501	1	247.792	0	0	146.693	101.1	146.541	63.6841	-8.77567	175.21	8623.54	14287.4	8.77567	0	7.28676	0	0	5.9626	5.34648	0.00771032	192.019	-464.709	29.2454	127.236	0	51.8751	52.0482	99.8355	1
2502	0	0	502	1	262.667	0	0	143.562	119.105	-12.8359	103.431	65.4536	165.876	8683.26	14247.6	-65.4536	0	7.09802	0	0	6.37583	5.03708	0.204163	189.942	-464.062	27.2992	159.468	0	52.9108	52.0966	120.081	1
2503	0	0	503	1	286.513	0	0	130.161	156.352	70.7396	36.9655	-35.8178	185.833	8699.34	14413.7	35.8178	0	7.5775	0	0	6.06191	4.85967	0.152935	245.223	-467.972	24.4495	175.669	0	48.3058	50.5893	88.0256	1
2508	0	0	508	1	354.857	0	0	183.736	171.121	-8.08551	93.1439	113.149	232.074	8778.17	14158.2	-113.149	0	10.2341	0	0	5.78693	4.78393	0.155735	204.114	-470.356	19.011	193.244	0	35.4704	35.5349	99.8889	1
2510	0	0	510	1	301.943	0	0	139.081	162.862	97.3799	127.153	12.3683	210.58	8772.36	14223.9	-12.3683	0	8.75737	0	0	5.78967	4.60206	0.193582	312.398	-480.655	22.8151	215.291	0	43.1566	41.9782	83.2861	1
2511	0	0	511	1	292.171	0	0	136.527	155.645	55.2627	126.245	79.4272	175.694	8515.5	14224.8	-79.4272	0	7.55648	0	0	6.09197	5.34546	0.0930236	196.508	-466.854	24.1025	138.714	0	48.022	48.8688	119.959	1
2512	0	0	512	1	260.765	0	0	100.78	159.985	40.5298	94.5616	-118.463	201.579	8629.89	14256.5	118.463	0	8.00012	0	0	6.59893	4.77349	0.0374748	220.058	-473.812	27.4859	190.167	0	44.9044	45.3689	89.6872	1
2514	0	0	514	1	214.622	0	0	116.671	97.9509	46.5535	70.2253	82.1752	182.632	8723.53	14280.8	-82.1752	0	7.87267	0	0	5.57161	5.04055	0.114232	173.518	-447.006	34.324	132.125	0	45.9073	45.3441	112.472	1
2515	0	0	515	1	206.561	0	0	119.684	86.877	29.6709	138.82	198.387	139.846	8640.75	14212.2	-198.387	0	6.58003	0	0	5.89313	4.68385	0.103166	183.084	-450.608	35.8896	137.553	0	50.2426	52.1253	223.995	1
2517	0	0	517	1	265.893	0	0	131.679	134.214	29.3881	23.4759	-25.6047	165.243	8641.03	14327.6	25.6047	0	6.77647	0	0	6.21432	4.99377	0.0674011	240.136	-465.391	26.8204	168.412	0	55.0985	56.731	102.221	1
2518	0	0	518	1	198.158	0	0	67.4281	130.73	2.72805	59.7029	-176.501	177.188	8667.69	14391	176.501	0	7.01967	0	0	5.49923	4.82048	0.108903	167.97	-448.05	37.5855	142.644	0	45.9114	49.4363	99.4739	1
2521	0	0	521	1	211.312	0	0	100.9	110.412	-23.2055	46.1084	41.9249	175.684	8693.63	14304.9	-41.9249	0	7.45536	0	0	5.68469	4.6642	0.157665	166.767	-449.026	34.7651	169.978	0	49.5686	49.1137	103.717	1
2523	0	0	523	1	301.583	0	0	194.074	107.509	-38.3731	101.004	104.215	250.153	8708.79	14250	-104.215	0	11.0192	0	0	6.51282	5.03665	0.265901	216.244	-471.21	23.2376	189.172	0	35.2348	34.8373	92.8218	1
2524	0	0	524	1	327.653	0	0	157.491	170.162	42.6994	19.9455	-74.9243	238.309	8627.72	14430.8	74.9243	0	9.61039	0	0	5.77224	4.87412	0.163006	166.865	-454.361	20.8507	164.202	0	38.0635	40.6222	70.336	1
2526	0	0	526	1	295.697	0	0	152.951	142.746	36.3753	47.803	-238.798	239.731	8634.04	14402.9	238.798	0	9.51095	0	0	6.13861	4.62961	0.0422838	243.128	-481.221	23.4955	205.369	0	32.5781	35.6611	89.9145	1
2527	0	0	527	1	212.549	0	0	105.131	107.418	41.4397	40.1129	26.0978	130.251	8529.32	14310.9	-26.0978	0	5.45336	0	0	6.00434	5.82411	0.110066	160.968	-460.077	35.5851	146.304	0	67.0342	68.366	139.496	1
2529	0	0	529	1	259.756	0	0	125.799	133.957	30.0416	10.9424	40.4909	210.311	8839.7	14240.4	-40.4909	0	8.91895	0	0	5.63964	5.15341	0.0724506	187.682	-456.278	27.4064	151.155	0	41.2464	41.1436	88.3074	1
2530	0	0	530	1	251.275	0	0	139.07	112.205	50.9562	42.248	-51.1128	205.923	8719.12	14308.8	51.1128	0	8.33902	0	0	4.87691	4.44727	0.113923	226.803	-452.34	27.7757	206.304	0	43.2074	43.4327	77.3942	1
2534	0	0	534	1	228.698	0	0	76.7509	151.947	0.462306	135.961	-36.9859	129.815	8669.96	14215.1	36.9859	0	5.29262	0	0	5.78699	5.69632	0.0965811	150.677	-456.636	32.325	150.262	0	70.6512	69.1338	128.001	1
2537	0	0	537	1	298.887	0	0	130.13	168.757	70.94	17.2887	-118.957	201.198	8699.14	14234.1	118.957	0	8.03582	0	0	5.86455	4.9936	0.183365	191.707	-463.659	23.2609	167.259	0	44.8704	44.9979	84.6952	1
2538	0	0	538	1	312.855	0	0	180.955	131.901	63.3146	29.4964	30.3815	231.803	8607.11	14221.9	-30.3815	0	9.74673	0	0	6.35426	5.04838	0.132837	135.109	-452.923	22.2219	165.792	0	39.3552	39.8912	83.5221	1
2541	0	0	541	1	268.691	0	0	132.444	136.247	44.2515	57.7401	220.234	234.306	8626.17	14193.6	-220.234	0	11.2502	0	0	5.29109	4.62838	0.145721	162.612	-448.26	25.948	176.625	0	30.0783	31.8829	152.013	1
2542	0	0	542	1	258.38	0	0	138.246	120.134	54.3591	67.7887	2.04262	174.465	8516.4	14283.3	-2.04262	0	7.19984	0	0	5.92854	5.27864	0.247132	208.659	-462.486	27.7707	1	0	51.7833	51.9592	101.935	1
2543	0	0	543	1	202.205	0	0	96.9786	105.227	186.065	31.3304	-16.9412	138.952	8584.01	14319.7	16.9412	0	5.84733	0	0	5.79446	6.0685	0.0905295	197.994	-459.555	37.8733	146.261	0	64.547	65.4075	121.626	1
2544	0	0	544	1	262.23	0	0	143.226	119.005	48.4529	14.0721	-72.7952	175.434	8621.97	14337	72.7952	0	7.08648	0	0	5.58626	4.71858	0.0273284	219.942	-454.53	26.8658	141.843	0	50.2735	52.7424	93.4027	1
2545	0	0	545	1	221.628	0	0	114.916	106.712	18.9482	6.82774	4.67898	147.876	8651.47	14244.6	-4.67898	0	6.16764	0	0	5.69751	4.7155	0.115124	143.508	-440.599	32.8687	166.133	0	59.1239	58.8239	115.608	1
2548	0	0	548	1	223.598	0	0	140.588	83.0097	-18.3634	89.0493	-2.21973	170.14	8688.78	14262	2.21973	0	7.03992	0	0	5.89715	4.65988	0.275783	176.94	-452.65	32.5951	145.047	0	53.4091	52.2797	100.577	1
2549	0	0	549	1	250.562	0	0	121.656	128.906	65.4777	-25.1138	-147.219	179.86	8604.94	14376.2	147.219	0	7.22059	0	0	5.41761	4.71118	0.0955412	205.249	-455.923	28.2636	166.945	0	45.9391	49.7752	94.5235	1
2555	0	0	555	1	266.584	0	0	132.892	133.692	248.914	57.8869	84.2286	158.799	8620.83	14193.5	-84.2286	0	7.20647	0	0	5.95384	5.0242	0.0484183	225.776	-458.946	26.6483	175.451	0	50.1473	50.6698	125.071	1
2560	0	0	560	1	251.716	0	0	100.66	151.056	-21.3236	119.626	107.074	139.102	8691.74	14131.8	-107.074	0	6.12143	0	0	5.86	4.39473	0.144116	165.518	-446.416	28.1335	136.638	0	55.4553	57.3627	152.664	1
2562	0	0	562	1	274.209	0	0	137.092	137.117	20.9494	117.94	-10.7246	230.932	8649.47	14233.1	10.7246	0	9.47875	0	0	5.25826	4.44576	0.210255	298.799	-452.658	25.2458	167.52	0	39.2662	38.8991	75.8607	1
2564	0	0	564	1	280.682	0	0	134.14	146.542	69.1949	41.0305	-46.0283	246.283	8700.88	14310	46.0283	0	9.99853	0	0	5.45472	4.99766	0.152017	165.982	-454.782	24.8808	181.484	0	38.0875	38.416	69.094	1
2575	0	0	575	1	262.636	0	0	139.963	122.672	7.26618	64.9397	-31.0441	225.78	8663.15	14286.1	31.0441	0	9.20929	0	0	5.59657	4.78527	0.133751	152.757	-450.365	26.8545	162.807	0	41.355	41.0814	76.4844	1
2576	0	0	576	1	197.487	0	0	106.544	90.9427	22.2886	140.937	64.2954	181.415	8648.13	14309.8	-64.2954	0	7.74269	0	0	5.18259	4.42625	0.13703	226.737	-455.806	37.1621	214.482	0	45.674	46.1545	105.531	1
2577	0	0	577	1	273.538	0	0	143.753	129.784	40.3865	61.9049	68.7778	194.359	8729.69	14289.1	-68.7778	0	8.31413	0	0	5.94943	4.52883	0.147479	206.059	-461.965	25.6168	189.047	0	44.422	43.9182	100.607	1
2578	0	0	578	1	185.227	0	0	81.3344	103.892	76.9059	60.7294	29.4806	144.671	8792.83	14290.3	-29.4806	0	6.06168	0	0	5.14266	4.8894	0.136556	198.824	-458.516	40.5794	164.268	0	57.8605	56.9574	117.214	1
2584	0	0	584	1	219.513	0	0	103.824	115.689	105.376	69.7944	-208.926	200.358	8565.04	14281.2	208.926	0	7.93102	0	0	6.20172	4.33868	0.097003	157.632	-451.635	33.255	195.838	0	40.0157	40.801	103.958	1
2585	0	0	585	1	208.066	0	0	104.237	103.83	57.5395	32.3558	5.31908	149.397	8513.22	14318.7	-5.31908	0	6.19952	0	0	5.24216	4.40675	0.0530912	198.436	-451.141	34.9242	157.903	0	56.6283	57.6071	110.894	1
2587	0	0	587	1	253.498	0	0	141.09	112.408	13.1681	42.8093	-47.6142	157.339	8557.59	14208.6	47.6142	0	6.38899	0	0	5.69207	4.80994	0.090234	175.687	-454.705	28.0549	143.428	0	56.7564	56.3577	105.162	1
2588	0	0	588	1	342.406	0	0	187.489	154.917	86.0729	45.6692	-32.5938	347.682	8484.69	14305.4	32.5938	0	14.1962	0	0	6.23155	5.61155	0.166416	221.577	-478.859	20.1511	206.854	0	29.0954	29.0827	54.531	1
2591	0	0	591	1	224.975	0	0	106.41	118.566	68.0226	25.8971	-129.156	192.859	8702.06	14325.1	129.156	0	7.6769	0	0	6.43292	4.95353	0.133206	191.828	-462.213	32.8561	169.056	0	45.9318	48.0909	89.364	1
2592	0	0	592	1	212.742	0	0	101.557	111.185	104.468	162.401	25.8416	135.907	8565.95	14188.6	-25.8416	0	5.71399	0	0	5.96438	4.88578	0.165933	221.742	-453.574	34.8291	165.862	0	62.6736	64.1574	130.023	1
2600	0	0	600	1	209.572	0	0	122.842	86.7298	-13.3544	83.8045	160.545	179.794	8584.12	14267.2	-160.545	0	8.22187	0	0	5.65045	4.60899	0.14948	158.335	-446.444	35.0487	154.819	0	41.3765	42.7259	148.15	1
2601	0	0	601	1	258.044	0	0	141.024	117.02	41.9936	23.0988	-0.0958473	251.638	8528.77	14327.9	0.0958473	0	10.4299	0	0	6.07336	4.64354	0.182507	164.58	-460.996	27.5458	194.283	0	36.6852	37.7563	71.7771	1
2604	0	0	604	1	235.498	0	0	107.575	127.923	-22.2022	55.641	-93.0219	210.791	8592.96	14295.4	93.0219	0	8.48234	0	0	5.88635	4.74244	0.300753	145.277	-454.609	30.6786	151.823	0	43.4132	43.5979	82.6732	1
2605	0	0	605	1	342.488	0	0	142.334	200.154	109.866	80.9929	66.1598	235.212	8660.21	14270	-66.1598	0	10.0854	0	0	6.06329	4.61746	0.142147	175.689	-460.004	19.8118	171.31	0	37.6925	37.5452	86.2794	1
2606	0	0	606	1	281.462	0	0	171.139	110.324	71.8639	98.9928	50.3679	225.426	8598.56	14252	-50.3679	0	9.53199	0	0	5.4208	4.35579	0.116919	192.037	-456.129	24.5129	178.159	0	38.0225	38.5466	85.714	1
2608	0	0	608	1	202.72	0	0	88.528	114.192	44.0602	60.9755	-4.54627	142.446	8726.02	14290.1	4.54627	0	5.86353	0	0	5.37364	4.72776	0.0384597	246.097	-454.813	36.3924	173.242	0	61.4468	60.5789	114.153	1
2613	0	0	613	1	249.813	0	0	107.908	141.905	42.2861	91.6535	24.7489	194.419	8827.45	14159.7	-24.7489	0	8.10243	0	0	5.47	3.74792	0.054082	191.088	-443.465	27.8351	182.24	0	43.4033	43.353	87.3613	1
2618	0	0	618	1	256.114	0	0	143.236	112.878	40.9	81.8342	50.6421	159.861	8529.86	14269.2	-50.6421	0	6.75738	0	0	5.52785	5.40496	0.122654	101.268	-434.041	27.9407	115.815	0	52.908	53.4712	120.528	1
2619	0	0	619	1	192.319	0	0	78.0349	114.284	-46.4175	104.624	-99.0403	148.339	8517.52	14246.4	99.0403	0	5.98996	0	0	5.80495	4.79701	0.118828	134.449	-445.921	39.2028	134.3	0	59.2958	58.1336	112.321	1
2620	0	0	620	1	279.162	0	0	148.224	130.938	108.835	26.9688	-15.9803	168.614	8661.25	14224.4	15.9803	0	6.96975	0	0	5.87172	4.87643	0.0719417	185.732	-450.009	25.1438	149.439	0	53.5193	52.9039	100.638	1
2624	0	0	624	1	224.06	0	0	118.792	105.267	19.933	49.3671	16.7944	180.5	8650.49	14301.7	-16.7944	0	7.51906	0	0	5.64145	4.01956	0.0362887	196.739	-444.785	31.9128	192.564	0	48.2913	48.5284	95.8107	1
2625	0	0	625	1	231.251	0	0	144.828	86.4227	12.0673	73.5535	136.804	244.987	8558.69	14277.5	-136.804	0	10.9771	0	0	5.18236	4.1213	0.218501	170.034	-449.549	30.5754	190.769	0	31.7493	32.6463	99.5731	1
2635	0	0	635	1	214.471	0	0	82.5738	131.897	-13.4662	45.0624	-203.297	127.241	8584.23	14306	203.297	0	5.06335	0	0	5.77764	5.34753	0.164455	148.277	-449.149	34.7075	151.487	0	63.4081	65.3287	154.15	1
2637	0	0	637	1	204.751	0	0	88.3289	116.422	35.5833	105.519	-232.648	163.716	8634.84	14345.2	232.648	0	6.48464	0	0	5.3496	4.12	0.131322	241.779	-457.991	35.4372	181.57	0	44.5925	48.7629	123.362	1
2639	0	0	639	1	224.488	0	0	103.958	120.53	-3.76207	30.9264	-90.9299	128.943	8574.52	14220.5	90.9299	0	5.18869	0	0	5.66707	4.58323	0.163329	126.807	-434.547	32.258	157.94	0	67.2096	66.0646	126.049	1
2642	0	0	642	1	255.113	0	0	130.486	124.627	106.7	99.5231	-49.218	214.813	8663.38	14251.5	49.218	0	8.71566	0	0	5.44818	4.39188	0.104956	141.182	-441.543	27.5157	168.751	0	42.3699	41.9921	77.9421	1
2643	0	0	643	1	214.96	0	0	74.9168	140.043	90.3048	149.286	-5.40388	135.766	8580.12	14301.4	5.40388	0	5.60725	0	0	5.39981	4.69983	0.127998	171.57	-445.862	33.9023	157.267	0	63.1247	63.9416	122.617	1
2649	0	0	649	1	295.124	0	0	119.023	176.101	-22.1329	20.5668	191.003	192.839	8592.89	14230.8	-191.003	0	9.11005	0	0	6.22935	4.71184	0.0386915	198.041	-460.476	23.6112	174.778	0	38.198	39.8704	159.665	1
2653	0	0	653	1	211.07	0	0	97.0328	114.037	36.9225	111.976	103.946	154.992	8633.5	14239.1	-103.946	0	6.76999	0	0	5.57068	4.71353	0.100109	155.156	-441.284	34.7781	148.002	0	50.7637	51.4781	140.411	1
2662	0	0	662	1	213.551	0	0	114.027	99.5233	41.1754	105.796	94.4509	147.977	8629.24	14344.9	-94.4509	0	6.42198	0	0	5.32754	4.52919	0.0310694	155.565	-439.09	33.9985	162.397	0	52.8158	55.3462	137.78	1
2666	0	0	666	1	254.923	0	0	92.2406	162.682	23.5035	33.1639	-224.746	198.19	8646.92	14317.9	224.746	0	7.86856	0	0	5.57436	4.31201	0.0851035	150.569	-440.766	27.5505	153.09	0	38.9216	41.5879	102.236	1
2669	0	0	669	1	215.992	0	0	81.667	134.325	41.1181	103.603	39.2038	162.584	8828.62	14247.4	-39.2038	0	6.82645	0	0	5.34656	4.71501	0.029236	190.41	-445.354	33.6851	148.031	0	51.3406	51.0174	108.611	1
2671	0	0	671	1	228.636	0	0	118.042	110.594	69.7231	19.4992	209.328	163.128	8800.02	14231.9	-209.328	0	7.80234	0	0	5.86425	5.23994	0.0390508	127.925	-442.19	32.0973	150.011	0	43.1774	43.9158	203.722	1
2672	0	0	672	1	245.23	0	0	131.078	114.153	1.81428	2.53613	-141.343	133.489	8668.61	14348.5	141.343	0	5.34455	0	0	6.41164	4.93113	0.0352032	233.005	-457.351	29.5876	153.418	0	62.7695	67.2039	126.861	1
2674	0	0	674	1	221.422	0	0	121.929	99.4925	4.9188	85.0235	231.937	158.275	8565.84	14266	-231.937	0	7.67975	0	0	5.39132	4.96256	0.175147	218.988	-450.837	32.8917	188.216	0	42.5103	44.7489	234.796	1
2676	0	0	676	1	271.048	0	0	146.826	124.222	19.9148	86.6969	110.916	199.936	8550.85	14264.3	-110.916	0	8.7826	0	0	5.03671	4.10726	0.200223	166.03	-441.074	25.3424	145.649	0	38.7349	39.6255	109.407	1
2682	0	0	682	1	336.598	0	0	167.07	169.528	-26.8364	80.0866	-7.84747	276.542	8697.26	14171.3	7.84747	0	11.4364	0	0	5.23313	4.60381	0.211154	208.277	-459.618	19.9964	162.772	0	33.5329	33.211	64.5587	1
2683	0	0	683	1	227.778	0	0	109.574	118.204	95.7757	102.641	38.5368	140.335	8674.3	14248.4	-38.5368	0	5.90866	0	0	5.96461	4.3597	0.0463845	233.539	-452.209	31.7051	155.597	0	61.2877	60.4114	126.971	1
2684	0	0	684	1	251.919	0	0	116.477	135.442	-65.6683	74.1752	-154.398	209.571	8536.77	14276.9	154.398	0	8.44776	0	0	5.68267	4.5781	0.145996	142.186	-448.433	28.1324	142.049	0	41.135	40.8076	87.782	1
2685	0	0	685	1	258.537	0	0	125.198	133.339	-14.4853	69.1413	170.901	152.471	8784.57	14281.9	-170.901	0	7.03712	0	0	5.32752	4.78184	0.16065	238.93	-453.551	27.236	172.659	0	46.9793	46.9739	176.587	1
2686	0	0	686	1	227.657	0	0	101.596	126.061	88.7276	-13.814	-130.765	132.355	8681.35	14265.2	130.765	0	5.31757	0	0	5.16529	4.13658	0.143554	189.86	-438.808	31.1463	172.768	0	61.1212	62.2842	119.233	1
2687	0	0	687	1	223.763	0	0	96.489	127.274	15.5124	24.6266	99.5724	172.125	8754.57	14326.4	-99.5724	0	7.55173	0	0	5.18936	4.6627	0.0360899	169.168	-443.758	32.1604	171.652	0	45.7917	45.7683	119.461	1
2688	0	0	688	1	216.651	0	0	101.327	115.324	105.516	100.232	19.5552	134.122	8664.56	14250.8	-19.5552	0	5.59924	0	0	4.95068	4.54944	0.0516415	267.669	-458.431	33.1934	176.243	0	62.3972	61.4051	126.207	1
2702	0	0	702	1	266.34	0	0	154.991	111.348	87.3505	41.752	140.204	228.385	8583.07	14309.3	-140.204	0	10.3048	0	0	5.46034	4.13142	0.0814503	149.347	-442.224	26.0391	164.859	0	33.8967	35.2181	106.022	1
2704	0	0	704	1	253.499	0	0	133.727	119.771	25.2621	69.3555	-139.939	181.672	8545.5	14281.7	139.939	0	7.19507	0	0	5.31243	4.2335	0.170477	231.054	-451.58	27.5751	1	0	46.1661	46.4908	96.8297	1
2705	0	0	705	1	282.626	0	0	143.498	139.128	60.5691	78.627	71.817	195.835	8510.19	14272.4	-71.817	0	8.38611	0	0	5.61212	4.41074	0.141448	155.319	-446.718	24.4876	144.185	0	42.7692	43.1302	101.167	1
2714	0	0	714	1	235.098	0	0	125.102	109.996	49.2511	88.115	-5.87797	165.827	8720.83	14262.9	5.87797	0	6.81233	0	0	5.47739	3.83907	0.13157	274.782	-458.837	29.9467	193.151	0	52.5046	51.6571	97.6595	1
2721	0	0	721	1	236.205	0	0	142.564	93.6406	-36.1286	108.897	170.798	160	8806.21	14242.1	-170.798	0	7.40176	0	0	5.34545	4.73473	0.229627	151.584	-448.131	30.2841	143.251	0	44.5858	44.947	169.77	1
2728	0	0	728	1	189.871	0	0	93.6185	96.2525	-3.86636	18.5514	72.5953	163.662	8574.63	14332.5	-72.5953	0	7.07754	0	0	5.92031	4.50901	0.0930241	148.358	-440.645	39.6331	136.907	0	50.4561	52.5418	118.209	1
2730	0	0	730	1	242.716	0	0	137.79	104.926	10.1895	65.1683	-40.0825	151.964	8660.23	14186.2	40.0825	0	6.17589	0	0	5.72639	5.07938	0.158937	157.51	-448.979	29.7104	158.157	0	59.4242	59.0021	108.531	1
2737	0	0	737	1	201.712	0	0	85.5361	116.176	32.8079	77.5936	-29.7937	142.658	8737.27	14273.4	29.7937	0	5.80672	0	0	5.56147	4.77137	0.100937	204.767	-453.043	36.7846	187.916	0	62.6777	61.4845	111.316	1
2740	0	0	740	1	213.234	0	0	127.19	86.0441	82.7247	345.849	133.292	126.912	8787.02	14304.2	-133.292	0	6.12467	0	0	5.19495	4.31267	0.198687	182.573	-435.452	33.8116	149.727	0	53.7688	57.4328	161.957	1
2741	0	0	741	1	215.434	0	0	110.991	104.443	85.4786	73.1657	170.42	116.821	8684.6	14277.9	-170.42	0	5.37893	0	0	5.82101	4.42233	0.118582	186.07	-454.313	33.8615	179.404	0	62.1034	62.1793	226.061	1
2742	0	0	742	1	176.429	0	0	60.0363	116.393	25.9744	69.593	-177.542	140.126	8644.45	14281.4	177.542	0	5.53391	0	0	5.03986	5.12831	0.0318632	127.42	-435.454	43.2244	110.401	0	58.5223	60.2016	126.849	1
2744	0	0	744	1	218.369	0	0	110.329	108.039	48.4091	40.4569	47.5803	136.1	8522.35	14210.9	-47.5803	0	5.76432	0	0	4.88052	4.7582	0.208101	145.646	-438.574	32.9792	151.334	0	58.6526	59.5955	133.197	1
2747	0	0	747	1	212.48	0	0	109.684	102.797	113.452	54.7491	-30.5923	147.065	8756.29	14296.3	30.5923	0	6.02528	0	0	5.22687	4.13129	0.066334	219.833	-448.418	33.8344	146.023	0	58.7219	57.6537	103.198	1
2748	0	0	748	1	258.018	0	0	120.805	137.213	-38.064	1.83989	-40.3797	185.609	8509.16	14249.5	40.3797	0	7.67583	0	0	5.13882	4.83194	0.154499	198.903	-457.445	27.2396	165.858	0	47.9353	47.3983	89.0994	1
2756	0	0	756	1	246.399	0	0	114.09	132.309	103.812	23.1585	-64.231	187.148	8666.27	14327.9	64.231	0	7.5968	0	0	4.70194	4.34952	0.0837574	174.492	-440.221	28.2792	165.573	0	46.1889	47.4727	83.8511	1
2759	0	0	759	1	204.046	0	0	93.8566	110.19	-11.2518	15.4183	-69.3186	154.091	8582.01	14335.6	69.3186	0	6.26029	0	0	5.11456	4.20948	0.0960405	213.632	-448.88	35.5013	157.159	0	55.3413	57.1234	102.531	1
2760	0	0	760	1	255.624	0	0	85.1161	170.508	19.5975	47.4373	-87.3241	147.796	8551.16	14203.9	87.3241	0	5.92432	0	0	5.3288	4.52285	0.170778	173.474	-445.668	27.4682	167.009	0	58.5139	57.83	109.111	1
2763	0	0	763	1	252.349	0	0	120.525	131.824	43.0024	140.234	-22.7304	146.392	8627.42	14410.1	22.7304	0	5.98428	0	0	4.81442	4.59658	0.0840175	166.544	-445.328	27.6843	160.073	0	57.1366	60.7959	107.159	1
2767	0	0	767	1	225.752	0	0	120.201	105.551	70.3133	66.3585	114.727	165.787	8600.11	14185	-114.727	0	7.31291	0	0	5.26015	4.59725	0.169206	135.716	-437.257	31.8211	156.867	0	45.4154	47.6842	134.551	1
2770	0	0	770	1	235.143	0	0	131.042	104.102	79.4552	53.2136	15.2022	170.538	8690.63	14397.5	-15.2022	0	7.10065	0	0	4.62539	4.05761	0.0657673	227.96	-443.801	29.6517	1	0	47.9087	49.8377	95.4827	1
2775	0	0	775	1	219.394	0	0	122.084	97.3103	133.122	139.743	-32.1295	124.017	8636.96	14311	32.1295	0	5.0971	0	0	5.39913	4.82302	0.0408507	201.157	-457.988	33.1667	171.451	0	69.6075	70.5582	128.478	1
2782	0	0	782	1	268.233	0	0	135.7	132.533	87.942	74.6281	-3.49552	201.14	8482.82	14276.4	3.49552	0	8.29407	0	0	5.68432	4.58874	0.140303	226.007	-459.186	26.1384	168.044	0	44.9449	44.4329	86.1188	1
2791	0	0	791	1	204.256	0	0	92.8223	111.434	10.7178	53.3484	-48.0145	147.955	8659.7	14397.4	48.0145	0	6.00178	0	0	5.09727	4.03663	0.0743798	174.679	-437.52	35.3008	152.983	0	56.6767	59.537	102.906	1
2795	0	0	795	1	307.384	0	0	147.64	159.744	67.6076	66.6264	-110.295	223.961	8702.47	14284.4	110.295	0	8.90879	0	0	5.3888	4.6181	0.161676	188.643	-445.252	22.2339	165.395	0	40.1256	40.6092	74.9871	1
2822	0	0	822	1	269.301	0	0	149.063	120.237	64.279	68.2321	190.956	171.942	8606.14	14282.8	-190.956	0	8.04421	0	0	5.40571	4.73139	0.0644963	158.166	-446.695	25.9738	131.774	0	41.1114	42.85	175.506	1
2824	0	0	824	1	201.995	0	0	103.08	98.9149	62.4683	60.594	-54.9421	163.797	8607.95	14290.4	54.9421	0	6.61423	0	0	5.16572	4.87836	0.16442	164.108	-439.828	36.5194	173.449	0	53.8916	54.4991	100.521	1
2829	0	0	829	1	260.322	0	0	130.711	129.611	121.949	300.734	-165.035	198.438	8648.13	14448.9	165.035	0	8.38919	0	0	4.78598	3.47507	0.131415	161.792	-436.233	26.1174	169.322	0	36.3043	40.9309	78.0819	1
2835	0	0	835	1	277.385	0	0	120.615	156.77	-21.1431	20.2534	79.3174	170.736	8591.9	14231.1	-79.3174	0	7.42962	0	0	5.41483	4.24647	0.161738	181.519	-452.198	24.8784	178.598	0	46.7754	47.5618	116.105	1
2841	0	0	841	1	234.792	0	0	131.434	103.358	13.1531	67.2138	78.1432	139.013	8457.95	14184.2	-78.1432	0	5.98482	0	0	5.77555	4.89696	0.120095	176.808	-451.239	30.8284	160.365	0	58.7253	59.4794	141.853	1
2843	0	0	843	1	270.653	0	0	136.965	133.688	-50.7539	-75.1894	-194.92	145.176	8621.51	14426.2	194.92	0	6.01666	0	0	5.48997	3.9391	0.117209	261.027	-459.388	25.4727	166.04	0	49.2248	54.1231	117.032	1
2846	0	0	846	1	225.748	0	0	112.005	113.742	42.9872	32.2925	-113.68	131.855	8627.43	14418.4	113.68	0	5.25717	0	0	5.39624	4.52256	0.132014	208.849	-452.773	31.8498	155.861	0	62.0003	66.7595	118.423	1
2847	0	0	847	1	272.97	0	0	152.198	120.771	78.953	54.6344	61.7263	254.474	8691.13	14296.4	-61.7263	0	10.8644	0	0	4.74273	4.21978	0.178014	207.815	-445.228	25.0738	180.51	0	33.4275	33.2688	76.4356	1
2849	0	0	849	1	238.75	0	0	107.238	131.513	93.1526	20.6734	-63.4906	165.231	8577.27	14230.7	63.4906	0	6.70255	0	0	4.91371	4.41061	0.0724351	185.308	-445.465	29.487	157.927	0	52.1011	51.853	97.3086	1
2850	0	0	850	1	218.645	0	0	106.776	111.87	70.3857	107.791	37.7396	163.428	8600.03	14243.3	-37.7396	0	6.86213	0	0	4.83541	4.92647	0.00868477	187.098	-443.455	33.0107	161.426	0	50.4224	50.953	112.205	1
2852	0	0	852	1	249.841	0	0	121.606	128.234	20.8396	99.7982	5.10556	163.306	8749.24	14350.9	-5.10556	0	6.74657	0	0	4.29562	4.17955	0.0824397	165.326	-428.275	27.5387	139.9	0	50.4252	50.658	96.0506	1
2862	0	0	862	1	246.095	0	0	146.264	99.8307	48.7791	160.611	88.0706	143.097	8721.3	14290.1	-88.0706	0	6.20546	0	0	4.90535	4.5717	0.130634	208.179	-442.03	28.5416	145.497	0	54.5504	53.9571	137.669	1
2878	0	0	878	1	188.683	0	0	93.6183	95.0644	-5.98229	82.9563	179.763	122.736	8576.74	14168.4	-179.763	0	5.69598	0	0	5.18435	4.69652	0.0657504	138.488	-435.841	39.5294	1	0	54.4459	58.9906	229.044	1
2882	0	0	882	1	205.144	0	0	116.714	88.4293	83.7886	108.942	74.0175	160.13	8785.95	14142.4	-74.0174	0	6.87261	0	0	4.85094	4.29226	0.0910948	205.865	-446.964	35.159	161.613	0	48.6233	48.6499	117.767	1
2886	0	0	886	1	244.55	0	0	104.595	139.955	80.9714	61.6068	-99.8363	219.031	8589.45	14289.4	99.8363	0	8.74241	0	0	5.05578	4.40018	0.0711167	205.413	-455.517	28.7331	172.298	0	40.2664	40.759	77.8061	1
2888	0	0	888	1	251.935	0	0	151.349	100.586	46.1407	70.5357	-15.3146	270.128	8624.28	14280.5	15.3146	0	11.0602	0	0	4.65823	3.85591	0.106257	151.439	-440.872	27.2756	201.468	0	32.8646	33.0727	64.3215	1
2889	0	0	889	1	203.108	0	0	87.8615	115.247	9.87222	13.7114	-16.2959	135.584	8760.21	14237.7	16.2959	0	5.59916	0	0	5.07649	4.27892	0.14643	178.66	-441.991	35.7293	179.438	0	63.1937	61.2204	113.844	1
2891	0	0	891	1	227.214	0	0	95.5741	131.64	58.1562	44.5173	-141.875	206.175	8612.26	14406.2	141.875	0	8.16999	0	0	5.28213	3.93952	0.0610656	212.882	-449.529	31.144	169.619	0	39.5238	42.5414	81.8596	1
2895	0	0	895	1	212.181	0	0	98.9534	113.227	56.3501	117.318	-97.0435	131.006	8614.07	14333.4	97.0435	0	5.22572	0	0	5.23621	4.53186	0.0671642	188.697	-448.824	34.205	172.838	0	64.1298	67.1122	121.754	1
2906	0	0	906	1	215.675	0	0	103.548	112.128	32.1742	112.754	-120.714	173.306	8638.25	14238.3	120.714	0	6.88219	0	0	5.16283	4.3204	0.112706	128.19	-432.568	33.3415	146.807	0	49.2386	49.2876	96.7005	1
2917	0	0	917	1	256.782	0	0	140.009	116.773	50.4266	-9.05199	193.767	150.681	8520.33	14260.4	-193.767	0	7.1475	0	0	5.70334	4.61467	0.151632	154.344	-444.812	27.5339	152.073	0	46.496	48.2621	196.789	1
2919	0	0	919	1	222.451	0	0	118.399	104.052	-19.0586	24.1615	1.01062	152.119	8589.82	14326.9	-1.01062	0	6.34214	0	0	5.16633	4.14992	0.067373	194.135	-451.016	32.0196	159.749	0	55.4469	56.8557	107.957	1
2920	0	0	920	1	206.376	0	0	121.478	84.8975	68.1349	56.8534	111.362	168.551	8502.63	14194.5	-111.362	0	7.42274	0	0	4.90782	4.03786	0.0925031	178.248	-436.531	34.7441	152.263	0	44.618	45.9539	126.1	1
2927	0	0	927	1	266.036	0	0	143.839	122.197	66.3838	82.9388	251.303	179.355	8703.7	14168.4	-251.303	0	8.84967	0	0	5.21038	4.45699	0.0851671	244.235	-452.883	26.1353	178.694	0	37.1848	39.0392	224.015	1
2935	0	0	935	1	199.652	0	0	99.1298	100.522	70.3341	42.3981	161.335	142.092	8699.75	14209	-161.335	0	6.50717	0	0	5.04946	4.05672	0.01007	125.868	-427.071	36.2603	135.714	0	49.8322	49.8425	177.056	1
2943	0	0	943	1	218.989	0	0	100.18	118.808	148.135	55.1923	-84.4165	163.003	8721.61	14295.8	84.4165	0	6.60685	0	0	5.9174	4.27346	0.140943	144.125	-442.906	33.143	150.673	0	53.5668	53.8138	96.3586	1
2949	0	0	949	1	214.572	0	0	128.967	85.6055	13.7479	120.09	231.535	155.017	8756.33	14231	-231.535	0	7.51269	0	0	4.53183	4.29725	0.0788449	244.989	-443.845	33.1225	1	0	42.2588	42.3852	227.303	1
2952	0	0	952	1	239.284	0	0	109.288	129.996	79.8229	126.754	-18.7185	163.879	8590.6	14323.9	18.7185	0	6.71083	0	0	4.68942	4.55698	0.0686217	194.315	-450.962	29.3739	177.981	0	51.899	53.2275	99.5506	1
2953	0	0	953	1	240.689	0	0	106.156	134.532	93.8807	104.497	-23.2761	198.552	8576.54	14246.5	23.2761	0	8.11998	0	0	4.93513	3.86477	0.120423	163.561	-438.861	28.8957	150.81	0	43.3822	43.3039	83.6074	1
2955	0	0	955	1	258.896	0	0	152.515	106.381	166.08	97.5875	73.6641	227.595	8604	14253.5	-73.6641	0	9.91748	0	0	4.60337	4.54429	0.154723	178.269	-447.411	26.7472	208.451	0	35.3842	35.7105	87.727	1
2956	0	0	956	1	233.293	0	0	132.228	101.065	23.5583	147.138	181.468	130.867	8547.2	14303.6	-181.468	0	6.07501	0	0	5.32622	4.01639	0.112361	161.933	-442.734	30.2648	127.239	0	52.6223	55.0208	206.645	1
2973	0	0	973	1	260.524	0	0	138.62	121.904	84.4609	63.1985	92.837	162.209	8785.28	14287.8	-92.837	0	7.05915	0	0	4.63406	4.50737	0.0267251	192.594	-443.975	26.5502	152.537	0	47.2121	46.5584	121.885	1
2987	0	0	987	1	218.162	0	0	109.543	108.619	100.511	-0.987697	191.535	171.508	8769.23	14252.4	-191.535	0	8.13499	0	0	4.5613	4.05043	0.0950672	193.541	-436.642	32.3283	180.591	0	39.7508	39.5072	163.024	1
2990	0	0	990	1	207.864	0	0	80.5791	127.285	-23.3286	49.4484	127.428	125.394	8693.75	14201.9	-127.428	0	5.61411	0	0	5.03825	4.09948	0.0846016	168.059	-432.03	34.584	145.367	0	58.1082	57.7358	175.727	1
2993	0	0	993	1	217.148	0	0	102.365	114.783	266.904	275.574	-151.315	131.48	8602.84	14274.8	151.315	0	5.77553	0	0	5.5286	4.52393	0.268383	173.417	-438.029	33.4434	111.593	0	58.1731	59.4241	121.018	1
2994	0	0	994	1	219.355	0	0	81.6131	137.742	23.4252	59.0536	12.6342	135.726	8647	14192.3	-12.6342	0	5.63583	0	0	4.63408	4.09504	0.060618	227.095	-438.396	32.1975	155.095	0	59.6371	59.7935	120.868	1
2996	0	0	996	1	165.283	0	0	83.9461	81.3368	71.2279	99.1928	84.2853	128.287	8798.51	14251.8	-84.2853	0	5.53608	0	0	4.58738	4.59958	0.0541384	136.591	-422.138	45.7498	126.059	0	58.5599	57.8939	148.584	1
3014	0	0	1014	1	277.615	0	0	157.111	120.504	44.0903	67.9747	22.7354	176.186	8626.33	14183.4	-22.7354	0	7.34278	0	0	4.24457	3.99688	0.0965894	234.054	-442.744	24.3026	148.371	0	45.3914	46.3471	96.4813	1
3025	0	0	1025	1	178.209	0	0	84.3323	93.8766	149.749	151.563	183.946	109.225	8520.67	14199.5	-183.946	0	5.13498	0	0	5.17472	4.34201	0.0335102	169.579	-427.741	42.0104	122.293	0	60.6339	63.7041	248.533	1
3028	0	0	1028	1	186.573	0	0	77.3878	109.185	-51.8616	51.5192	-238.594	126.299	8622.62	14399.2	238.594	0	5.09302	0	0	5.06393	4.20521	0.1399	159.474	-433.592	39.4984	127.106	0	55.1079	60.3583	151.485	1
3032	0	0	1032	1	241.683	0	0	99.2835	142.399	50.4043	49.0281	-99.3076	149.193	8620.02	14202.4	99.3076	0	5.95453	0	0	4.5731	3.93528	0.124213	165.054	-435.473	28.6227	140.75	0	55.0696	54.9511	104.569	1
3046	0	0	1046	1	231.755	0	0	106.073	125.682	21.4409	84.3237	-116.857	164.249	8648.98	14366.4	116.857	0	6.52728	0	0	4.68609	3.99042	0.10176	214.132	-450.502	30.149	156.049	0	49.5264	52.7391	95.503	1
3048	0	0	1048	1	232.326	0	0	113.85	118.476	60.2518	149.095	59.732	160.17	8709.83	14301.6	-59.732	0	6.82032	0	0	5.28107	4.28108	0.171035	187.07	-453.34	30.5643	155.681	0	51.5452	51.2606	114.368	1
3067	0	0	1067	1	236.386	0	0	101.296	135.091	0.403571	25.9084	-44.5172	153.477	8470.7	14225.5	44.5172	0	6.26282	0	0	5.02832	3.88901	0.13458	187.573	-447.686	29.5712	180.104	0	55.1697	54.1772	100.632	1
3070	0	0	1070	1	209.124	0	0	128.274	80.8503	95.7952	73.5666	98.596	149.392	8674.29	14177.8	-98.596	0	6.5291	0	0	4.60272	4.1009	0.0338088	286.242	-455.547	34.0481	210.215	0	49.8067	50.4313	134.976	1
3074	0	0	1074	1	228.995	0	0	110.43	118.565	145.602	76.4951	40.8272	125.938	8524.82	14274.5	-40.8272	0	5.36082	0	0	5.12173	4.64845	0.0551446	232.265	-460.404	31.2399	175.446	0	64.2489	64.2719	139.054	1
3075	0	0	1075	1	169.722	0	0	82.5469	87.1753	83.5957	15.8148	5.67284	115.359	8686.48	14434.9	-5.67284	0	4.80976	0	0	5.02635	3.89456	0.0797808	143.291	-423.584	43.9145	127.054	0	68.4921	72.4979	132.198	1
3077	0	0	1077	1	211.495	0	0	115.506	95.9891	71.5557	71.5959	113.069	158.4	8698.52	14279.4	-113.069	0	6.97674	0	0	4.84743	4.57372	0.153964	209.919	-448.521	34.1091	186.944	0	48.2289	47.7936	136.976	1
3079	0	0	1079	1	215.776	0	0	105.658	110.118	-3.19122	77.1261	-91.0839	143.626	8573.95	14273.9	91.0839	0	5.75564	0	0	5.0722	4.22346	0.0660491	193.353	-445.679	33.1953	174.225	0	59.1648	58.7719	112.577	1
3084	0	0	1084	1	246.275	0	0	136.891	109.384	25.9425	57.8686	-64.1137	132.397	8644.48	14392.8	64.1137	0	5.33402	0	0	5.79508	3.90307	0.0831237	216.757	-453.444	28.5381	1	0	63.0308	66.9428	115.971	1
3102	0	0	1102	1	258.158	0	0	123.599	134.559	-6.16164	46.8718	181.464	194.096	8576.92	14204.5	-181.464	0	9.04529	0	0	4.56403	4.14889	0.243802	180.297	-444.125	26.6263	190.368	0	35.2456	37.0548	145.468	1
3118	0	0	1118	1	235.092	0	0	109.399	125.693	-73.0212	78.3854	201.371	135.192	8743.44	14272.7	-201.371	0	6.47613	0	0	4.53258	4.6059	0.171421	212.507	-440.64	29.9288	158.597	0	48.9422	48.4572	222.979	1
3120	0	0	1120	1	231.413	0	0	101.622	129.791	130.653	64.2153	39.5326	127.884	8539.77	14187.2	-39.5326	0	5.42673	0	0	4.86003	4.20371	0.0878279	178.305	-439.262	30.431	156.544	0	61.3857	62.9075	133.565	1
3121	0	0	1121	1	212.338	0	0	105.167	107.171	87.8851	-7.54307	-39.9591	165.354	8482.88	14258.9	39.9591	0	6.80011	0	0	4.80494	4.05683	0.0273014	169.285	-441.325	33.5381	146.091	0	51.1541	50.8472	94.5601	1
3140	0	0	1140	1	225.298	0	0	136.907	88.3913	60.7012	119.478	112.429	175.073	8809.04	14231.6	-112.429	0	7.69525	0	0	4.35807	4.52947	0.074925	150.836	-431.42	31.3094	166.152	0	42.075	41.929	122.854	1
3158	0	0	1158	1	233.478	0	0	97.2489	136.229	-33.999	85.7554	38.256	151.116	8505.1	14364.9	-38.256	0	6.39532	0	0	4.83231	4.94816	0.100248	157.41	-447.501	30.5421	164.744	0	54.4187	56.1598	115.671	1
3159	0	0	1159	1	192.796	0	0	109.765	83.031	78.0795	26.463	-55.0269	132.999	8592.34	14324.6	55.0269	0	5.39709	0	0	4.68514	4.14475	0.0947525	143.276	-427.838	37.6109	125.896	0	62.1393	64.2055	115.468	1
3200	0	0	1200	1	223.856	0	0	139.934	83.9223	-61.4511	95.4909	5.98737	144.276	8632.21	14255.5	-5.98737	0	6.05431	0	0	5.26113	4.04327	0.13385	152.803	-441.699	31.7593	148.298	0	58.9221	57.7844	115.219	1
3205	0	0	1205	1	233.052	0	0	107.168	125.884	119.527	80.6504	-79.0769	194.43	8650.55	14370	79.0769	0	7.83358	0	0	4.13247	3.22689	0.170245	138.253	-421.65	29.1743	153.642	0	41.3157	43.5873	77.1647	1
3206	0	0	1206	1	253.826	0	0	136.112	117.714	-6.41832	62.7134	122.962	163.898	8676.84	14288.3	-122.962	0	7.2879	0	0	4.25688	4.22283	0.098892	216.518	-449.089	27.043	168.473	0	44.6954	44.3776	134.129	1
3212	0	0	1212	1	215.057	0	0	107.276	107.781	113.006	166.774	57.5247	120.273	8657.07	14184.3	-57.5247	0	5.152	0	0	4.86876	4.07302	0.0696044	212.016	-437.425	33.089	148.058	0	64.0936	64.9032	146.395	1
3218	0	0	1218	1	241.953	0	0	102.672	139.281	42.1411	85.3787	-91.9441	154.142	8628.28	14265.7	91.9441	0	6.15112	0	0	4.96464	4.2618	0.130948	142.211	-435.843	28.9699	131.089	0	55.1182	55.4672	104.556	1
3219	0	0	1219	1	243.639	0	0	83.7741	159.865	44.3583	20.7516	121.695	154.462	8725.72	14230.6	-121.695	0	6.88119	0	0	4.15776	4.12511	0.034493	161.366	-421.977	28.2496	146.412	0	46.5395	45.7582	139.282	1
3229	0	0	1229	1	188.836	0	0	103.149	85.6871	-37.9226	101.874	129.969	146.573	8708.34	14249.2	-129.969	0	6.57313	0	0	4.73885	4.19081	0.112532	141.841	-430.4	38.647	152.892	0	50.1777	49.3602	153.045	1
3243	0	0	1243	1	239.924	0	0	120.22	119.705	89.7368	92.3069	11.7688	156.821	8580.68	14358.4	-11.7688	0	6.50959	0	0	4.70181	4.24609	0.126982	180.309	-438.518	29.1131	135.191	0	52.4806	55.0372	104.999	1
3250	0	0	1250	1	205.025	0	0	83.1185	121.907	1.12498	37.0594	23.5477	146.133	8469.98	14314	-23.5477	0	6.12768	0	0	4.43972	3.87305	0.0604953	212.696	-438.978	34.5603	173.337	0	55.4131	54.6946	110.699	1
3266	0	0	1266	1	199.93	0	0	86.9211	113.009	49.8311	60.1227	-68.1613	156.358	8720.25	14390.6	68.1613	0	6.28619	0	0	4.33992	3.70951	0.231019	159.88	-426.812	35.3918	166.748	0	51.6634	53.9009	92.4999	1
3273	0	0	1273	1	221.42	0	0	97.6014	123.819	131.379	-6.20644	149.08	136.107	8539.04	14157.9	-149.08	0	6.27938	0	0	4.85393	4.38517	0.0636769	189.569	-444.388	32.1748	154.434	0	49.7035	53.9333	172.91	1
3299	0	0	1299	1	241.948	0	0	117.354	124.594	-4.69776	18.1599	-94.1734	133.004	8774.78	14332.9	94.1734	0	5.35976	0	0	4.89227	3.72847	0.104694	253.805	-440.406	28.6171	1	0	61.3046	61.9599	107.225	1
3331	0	0	1331	1	223.431	0	0	107.359	116.072	32.6954	-13.2483	79.059	125.455	8737.38	14165	-79.059	0	5.47275	0	0	4.78709	4.05368	0.0654623	190.901	-437.185	31.5698	160.371	0	59.7766	59.9442	146.726	1
3336	0	0	1336	1	273.235	0	0	135.209	138.026	2.12322	0.256819	119.771	158.263	8767.96	14251.1	-119.771	0	7.08212	0	0	4.11838	3.95768	0.0927291	228.267	-439.405	24.6781	167.14	0	45.359	44.398	131.813	1
3350	0	0	1350	1	210.984	0	0	91.685	119.299	-9.5693	-0.803519	27.8258	126.709	8580.33	14152.5	-27.8258	0	5.37	0	0	4.82573	4.46425	0.145053	177.571	-440.732	34.1129	158.893	0	62.2723	65.4027	131.69	1
3366	0	0	1366	1	273.913	0	0	143.874	130.039	2.95745	88.319	106.209	197.45	8767.12	14163.1	-106.209	0	8.65601	0	0	4.47401	3.37089	0.104883	249.489	-445.991	24.4797	1	0	38.2424	37.9963	103.304	1
3390	0	0	1390	1	183.429	0	0	91.2278	92.2013	23.7725	32.981	8.11635	130.445	8646.65	14318.1	-8.11635	0	5.42173	0	0	4.56477	3.55741	0.0841617	189.169	-429.91	39.2271	145.89	0	61.3728	62.3598	120.132	1
3436	0	0	1436	1	244.617	0	0	134.158	110.46	-35.4319	154.556	-32.0048	190.369	8705.85	14296.1	32.0048	0	7.84369	0	0	4.25518	2.98024	0.158637	180.865	-426.645	27.5092	190.597	0	43.4213	42.8016	79.1517	1
3437	0	0	1437	1	257.188	0	0	130.879	126.309	51.1459	87.253	56.3899	148.288	8818.59	14164.1	-56.3899	0	6.28785	0	0	4.68691	3.9106	0.111502	149.734	-431.526	26.6754	160.402	0	52.0671	51.9961	117.708	1
3438	0	0	1438	1	208.209	0	0	80.4049	127.804	34.1647	36.6431	2.80755	169.788	8636.25	14214.7	-2.80755	0	7.03265	0	0	4.21431	3.08622	0.0782485	194.879	-424.378	33.1544	192.998	0	46.7726	46.7427	93.3845	1
3441	0	0	1441	1	218.944	0	0	112.486	106.458	40.4437	20.6499	-42.9431	219.085	8729.64	14230.7	42.9431	0	8.92679	0	0	4.38023	3.39254	0.0465592	181.796	-427.677	31.6109	185.019	0	38.9529	38.2832	71.0767	1
3450	0	0	1450	1	215.242	0	0	77.6117	137.631	125.255	82.0484	-149.868	134.941	8744.48	14368.7	149.868	0	5.3666	0	0	4.51266	3.77897	0.0644635	258.68	-443.732	32.6159	184.798	0	56.6011	59.673	110.423	1
3473	0	0	1473	1	211.887	0	0	105.486	106.401	-15.4714	126.712	139.024	153.303	8586.23	14224.3	-139.024	0	6.89783	0	0	4.23644	4.06357	0.198605	232.454	-446.995	33.2499	165.078	0	44.8972	46.3755	151.325	1
3553	0	0	1553	1	287.851	0	0	141.835	146.016	-11.5309	122.13	228.324	173.776	8681.95	14228.9	-228.324	0	8.41803	0	0	3.97965	4.201	0.166117	220.685	-439.333	23.3003	177.999	0	36.8927	37.5469	199.785	1
3572	0	0	1572	1	235.375	0	0	105.614	129.761	72.3113	141.04	-24.0583	140.966	8598.11	14210	24.0583	0	5.7642	0	0	5.01899	3.77232	0.176808	175.072	-432.187	29.6393	122.108	0	58.7908	58.9231	112.276	1
3587	0	0	1587	1	197.899	0	0	78.1867	119.713	64.2202	33.9294	-110.924	124.56	8606.2	14317.1	110.924	0	4.96863	0	0	4.28546	3.60785	0.0352912	184.816	-430.902	35.6915	153.426	0	62.2735	64.7907	122.137	1
3633	0	0	1633	1	240.643	0	0	114.936	125.708	16.6314	53.6656	0.254237	197.746	8554.13	14297.4	-0.254237	0	8.17183	0	0	4.39263	3.40256	0.0584902	190.819	-433.185	28.3575	172.782	0	41.6917	42.0582	82.9171	1
3638	0	0	1638	1	187.07	0	0	88.7759	98.294	83.6574	103.307	52.5173	138.88	8786.08	14247.7	-52.5173	0	5.88508	0	0	3.87488	3.62819	0.013259	237.739	-430.282	37.8162	129.655	0	54.1747	52.7665	119.137	1
3656	0	0	1656	1	227.48	0	0	141.721	85.7596	44.4951	23.8773	-63.5234	135.254	8625.92	14327.2	63.5234	0	5.46945	0	0	4.38285	3.63739	0.075272	205.768	-440.431	30.4095	161.375	0	59.2839	61.6903	110.321	1
3657	0	0	1657	1	227.972	0	0	93.3717	134.6	157.038	6.24569	-132.635	131.262	8513.38	14344.8	132.635	0	5.31196	0	0	4.40033	4.16027	0.0712571	190.04	-437.582	30.6794	159.632	0	59.754	61.9009	117.765	1
3688	0	0	1688	1	208.508	0	0	102.938	105.57	4.98353	56.0509	118.969	124.869	8565.78	14195.3	-118.969	0	5.53341	0	0	4.31148	3.83603	0.049506	152.585	-421.966	33.7655	123.377	0	55.0859	57.5463	167.612	1
3692	0	0	1692	1	224.305	0	0	103.182	121.123	45.3992	247.338	-16.9649	171.35	8625.02	14303	16.9649	0	7.20731	0	0	3.61159	3.44688	0.0615542	160.59	-432.568	30.329	163.359	0	45.4007	46.9884	88.6811	1
3693	0	0	1693	1	192.022	0	0	75.3	116.722	38.7134	29.9635	-48.1696	157.598	8731.37	14221.4	48.1696	0	6.39994	0	0	4.41098	3.70286	0.144026	158.371	-423.71	37.1697	153.374	0	52.907	51.707	94.7299	1
3695	0	0	1695	1	192.085	0	0	96.4113	95.6739	96.3601	99.7143	111.162	142.139	8673.72	14251.3	-111.162	0	6.25917	0	0	4.07631	4.15343	0.0977808	146.394	-421.447	37.28	156.758	0	50.751	50.1668	146.012	1
3737	0	0	1737	1	267.624	0	0	119.88	147.744	57.9229	18.3898	71.0676	145.125	8612.5	14233	-71.0676	0	6.25596	0	0	4.23097	3.18539	0.0649902	241.473	-436.388	24.9468	1	0	50.4979	51.37	122.209	1
3798	0	0	1798	1	254.518	0	0	85.2477	169.27	57.9164	74.0581	13.7643	132.826	8612.5	14177.3	-13.7643	0	5.51022	0	0	4.43878	3.39447	0.130964	198.421	-426.421	26.6104	167.49	0	58.3433	59.9023	119.035	1
3814	0	0	1814	1	180.894	0	0	97.415	83.4788	-4.84049	17.6629	4.08758	121.381	8575.6	14333.4	-4.08758	0	5.0623	0	0	4.23535	3.35522	0.010221	113.619	-415.404	39.3841	113.438	0	63.7355	65.8364	124.899	1
3822	0	0	1822	1	159.519	0	0	51.1856	108.333	3.04521	99.838	-202.705	137.193	8567.72	14251.2	202.705	0	5.43484	0	0	3.86455	3.50772	0.0781871	195.224	-430.451	45.5453	1	0	52.9849	52.7306	128.849	1
3833	0	0	1833	1	182.77	0	0	70.445	112.325	26.6324	139.844	-90.431	129.388	8743.45	14310.9	90.431	0	5.1831	0	0	3.87441	3.49704	0.0968194	195.082	-419.786	38.739	155.302	0	60.9084	61.1392	106.917	1
3838	0	0	1838	1	207.823	0	0	82.6692	125.154	97.3523	57.1427	42.8654	125.392	8473.41	14194.2	-42.8654	0	5.30493	0	0	4.64911	3.36286	0.0600568	151.027	-424.361	33.7319	134.446	0	61.6933	61.7112	129.67	1
3841	0	0	1841	1	199.789	0	0	75.4306	124.358	24.2179	28.7979	-220.468	145.808	8646.2	14421.9	220.468	0	5.7891	0	0	4.23031	3.20449	0.0751449	163.188	-421.161	34.9004	126.979	0	45.8427	50.6408	118.057	1
3897	0	0	1897	1	192.943	0	0	93.1002	99.8425	21.9636	-1.46741	-186.246	115.003	8648.46	14352.5	186.246	0	4.58384	0	0	4.01963	3.66767	0.0407762	213.574	-424.746	36.6185	179.131	0	61.2895	67.344	138.217	1
3926	0	0	1926	1	176.538	0	0	64.4486	112.089	-15.454	-19.6177	-49.4382	118.244	8586.21	14370.7	49.4382	0	4.87789	0	0	4.30056	3.60707	0.108794	225.073	-427.43	40.88	154.775	0	66.431	70.2314	121.734	1
3944	0	0	1944	1	252.878	0	0	113.787	139.091	91.1833	17.2919	-47.7642	230.833	8678.9	14234.1	47.7642	0	9.41748	0	0	3.70818	2.57323	0.0678586	160.78	-412.805	26.0279	1	0	35.1058	34.7439	65.8362	1
3952	0	0	1952	1	206.681	0	0	123.003	83.6787	41.2448	-30.1892	133.361	148.738	8629.17	14281.6	-133.361	0	6.76483	0	0	3.6928	3.31964	0.0463113	208.431	-418.165	33.2836	1	0	44.5983	45.6477	141.034	1
3959	0	0	1959	1	221.013	0	0	112.137	108.876	-24.7817	-27.6769	-154.372	132.194	8695.2	14378.7	154.372	0	5.35278	0	0	4.4825	3.35165	0.0505733	214.368	-434.745	31.2953	1	0	54.8645	59.5001	113.087	1
3985	0	0	1985	1	212.751	0	0	92.3052	120.446	96.0198	20.2728	-3.88657	134.034	8574.4	14330.8	3.88657	0	5.56656	0	0	4.2119	3.20689	0.101076	174.284	-418.063	32.4328	125.399	0	57.8449	59.8637	112.336	1
3997	0	0	1997	1	210.03	0	0	76.882	133.148	23.5907	28.1914	21.7337	141.111	8547.17	14223.2	-21.7337	0	5.90855	0	0	4.21046	3.25333	0.071088	193.886	-429.385	32.9569	154.923	0	54.4704	54.8847	113.556	1
4016	0	0	16	1	254.271	0	0	115.939	138.332	-42.8043	100.702	-227.991	145.019	8713.22	13851.7	227.991	0	5.32199	0	0	5.55064	5.29867	0.129337	168.389	-448.184	38.3349	166.343	0	48.5537	57.4618	209.182	2
4025	0	0	25	1	253.875	0	0	124.785	129.089	37.6203	52.0228	51.2918	193.017	8732.46	13701.1	-51.2918	0	6.49709	0	0	4.26013	5.07025	0.0784569	217.465	-455.154	37.09	179.54	0	42.9612	47.879	97.2046	2
4026	0	0	26	1	285.397	0	0	123.898	161.5	-113.323	172.888	-318.318	156.56	8584.42	13679.9	318.318	0	6.30558	0	0	5.38081	5.06413	0.269439	202.349	-464.128	32.9872	175.802	0	46.4517	48.7482	234.649	2
4029	0	0	29	1	236.566	0	0	129.064	107.502	51.7846	31.7481	130.423	129.923	8518.98	13422.4	-130.423	0	4.40347	0	0	5.04957	4.86534	0.143736	205.987	-458.273	41.0298	174.061	0	62.8257	68.1988	138.653	2
4035	0	0	35	1	296.044	0	0	150.611	145.433	36.7225	86.041	244.454	188.579	8534.04	14165.3	-244.454	0	6.59332	0	0	4.17729	4.57982	0.113414	262.385	-456.579	30.4991	1	0	40.6199	46.7811	114.617	2
4057	0	0	57	1	201.689	0	0	104.472	97.2172	63.7736	101.334	186.378	166.15	8307.67	14249.7	-186.378	0	5.67636	0	0	4.70046	4.74722	0.0679036	210.224	-456.546	49.4665	138.097	0	50.3031	54.0596	116.642	2
4105	0	0	105	1	209.197	0	0	80.8126	128.384	11.5161	29.7727	-144.023	166.913	8858.22	13424.3	144.023	0	5.85906	0	0	4.70507	4.33939	0.164685	182.48	-442.976	46.7367	171.677	0	43.6404	49.0069	140.132	2
4174	0	0	174	1	219.471	0	0	98.19	121.281	-2.38537	55.7487	12.3739	173.86	8274.17	13697.3	-12.3739	0	5.89862	0	0	4.30293	4.62294	0.151418	205.304	-453.7	43.9107	197.927	0	46.008	48.6322	101.988	2
4178	0	0	178	1	252.352	0	0	104.324	148.028	143.937	152.757	-185.993	145.125	8227.5	14098.6	185.993	0	5.19388	0	0	4.59772	5.09785	0.0209456	182.671	-457.037	37.6954	187.297	0	50.3479	53.6289	169.455	2
4229	0	0	229	1	231.329	0	0	111.918	119.411	-4.77994	59.0576	139.905	174.234	8376.22	13893.3	-139.905	0	5.92845	0	0	4.54394	4.49811	0.114619	270.453	-459.5	41.2911	149.762	0	46.2576	50.118	103.343	2
4244	0	0	244	1	243.542	0	0	104.139	139.403	-5.48899	-30.3703	-200.744	162.544	8875.23	13484.5	200.744	0	5.91581	0	0	4.75711	4.45129	0.0583913	205.136	-455.666	38.9284	180.015	0	43.6477	48.8947	167.671	2
4265	0	0	265	1	216.468	0	0	114.792	101.677	6.93713	19.3367	251.972	132.24	8364.5	13933.1	-251.972	0	4.68784	0	0	4.66905	4.89392	0.0937732	189.239	-454.713	45.4114	147.86	0	55.7362	62.5239	152.725	2
4274	0	0	274	1	193.339	0	0	92.2888	101.05	55.9435	11.5158	-63.3973	128.78	8813.8	14040.5	63.3973	0	4.41889	0	0	4.65017	5.02517	0.0592391	202.335	-453.822	52.5	187.277	0	60.0366	67.5691	147.993	2
4311	0	0	311	1	229.399	0	0	90.0959	139.304	-11.1919	-16.9463	21.2876	152.901	8581.95	13869.7	-21.2876	0	5.26177	0	0	4.96262	4.77369	0.193922	213.897	-455.604	42.4382	150.236	0	53.017	57.981	115.063	2
4314	0	0	314	1	245.691	0	0	128.194	117.497	47.6243	41.8888	241.653	161.894	8722.46	13412.2	-241.653	0	5.67243	0	0	4.52489	4.77789	0.121154	189.477	-449.218	38.6013	157.164	0	47.4269	52.8863	129.034	2
4325	0	0	325	1	226.181	0	0	83.5665	142.614	76.2425	-15.9078	-7.98396	158.588	8295.2	13669.3	7.98396	0	5.42423	0	0	4.65255	4.61441	0.102742	229.635	-456.179	42.6875	185.806	0	49.3622	52.8352	113.04	2
4363	0	0	363	1	195.819	0	0	113.078	82.7405	121.598	59.1139	323.387	115.308	8947.46	13494.6	-323.387	0	4.23107	0	0	4.54113	4.90413	0.0500719	194.528	-443.64	51.3294	149.44	0	64.4451	69.9792	216.579	2
4386	0	0	386	1	211.953	0	0	93.5351	118.418	-7.72058	14.6384	-209.441	130.885	8678.14	13937.8	209.441	0	4.73585	0	0	5.15549	4.85478	0.101143	143.318	-441.35	47.1656	138.464	0	52.535	62.0928	210.838	2
4391	0	0	391	1	217.248	0	0	110.956	106.292	11.1401	125.352	128.101	150.323	8659.28	13727.4	-128.101	0	5.09238	0	0	4.91447	5.25722	0.127455	165.617	-448.963	45.9117	174.608	0	55.4779	60.9746	127.061	2
4436	0	0	436	1	226.623	0	0	107.37	119.253	43.763	53.5895	124.792	138.109	9124.96	13898.8	-124.792	0	4.66479	0	0	4.66486	4.81014	0.0254331	196.664	-451.969	42.8058	161.157	0	58.5856	63.6949	130.858	2
4442	0	0	442	1	220.711	0	0	109.042	111.669	49.8795	6.75698	303.186	126.629	8620.54	13646.7	-303.186	0	4.611	0	0	5.21684	4.85458	0.0694323	162.846	-451.054	44.8954	161.135	0	57.8751	65.0674	186.193	2
4495	0	0	495	1	197.325	0	0	83.5759	113.749	35.9431	54.227	-33.3059	141.482	9033.12	14097.5	33.3059	0	4.80617	0	0	4.57212	4.43137	0.0183441	184.201	-444.712	50.2217	163.601	0	54.2986	58.7774	128.427	2
4498	0	0	498	1	255.798	0	0	123.512	132.286	35.8026	119.486	244.445	149.598	8634.62	13832.9	-244.445	0	5.23272	0	0	4.7918	5.10352	0.0920002	191.144	-449.815	37.2508	183.547	0	51.1428	57.8665	143.264	2
4518	0	0	518	1	245.182	0	0	116.952	128.229	49.2126	37.7278	231.278	143.148	8621.21	13615.7	-231.278	0	4.99537	0	0	4.74996	4.85196	0.0387033	189.983	-455.196	38.9745	168.897	0	53.8999	59.6324	142.206	2
4527	0	0	527	1	197.197	0	0	102.157	95.0402	23.8151	-1.93577	228.809	118.879	8546.95	14054	-228.809	0	4.18385	0	0	5.26009	4.60844	0.0585261	266.957	-465.444	51.4529	1	0	64.3054	75.386	165.408	2
4552	0	0	552	1	203.646	0	0	97.1811	106.465	-9.14158	-41.0766	37.3697	163.508	8679.56	13594.8	-37.3697	0	5.66258	0	0	5.17108	4.84161	0.0223956	171.513	-457.114	49.6098	172.522	0	49.962	55.8864	111.587	2
4555	0	0	555	1	248.465	0	0	111.306	137.159	73.1335	15.2019	192.04	141.11	8497.63	14236.2	-192.04	0	4.87165	0	0	4.78431	4.85975	0.054159	255.876	-464.187	38.383	161.009	0	57.1101	63.2655	141.997	2
4610	0	0	610	1	198.371	0	0	106.247	92.1246	22.5488	91.2379	238.093	145.088	8348.89	13861.2	-238.093	0	5.0626	0	0	4.64663	4.42616	0.0948291	167.797	-439.526	49.9847	166.004	0	51.9278	57.4016	135.401	2
4635	0	0	635	1	197.746	0	0	84.5272	113.218	15.8233	73.388	90.6971	165.473	8455.28	13580	-90.6971	0	5.57618	0	0	4.29593	4.30501	0.0281189	210.02	-446.207	49.5253	167.673	0	48.944	52.1934	103.127	2
4723	0	0	723	1	301.535	0	0	152.732	148.803	126.416	90.4507	105.517	186.36	8842.98	13563	-105.517	0	6.29754	0	0	5.60864	6.20768	0.11014	249.316	-483.765	31.6863	180.113	0	49.5106	53.4824	107.983	2
4730	0	0	730	1	193.094	0	0	103.967	89.1277	-20.9935	-5.13742	325.407	162.112	8791.07	13558.9	-325.407	0	6.03695	0	0	5.47501	5.87981	0.182876	223.817	-478.196	55.0533	193.901	0	47.4116	52.9107	172.953	2
4756	0	0	756	1	267.497	0	0	132.265	135.231	53.9079	89.6669	236.91	164.415	8417.19	14161.7	-236.91	0	5.72551	0	0	5.94577	5.52839	0.0352433	173.227	-469.211	36.4825	178.19	0	51.71	58.1394	134.772	2
4757	0	0	757	1	231.825	0	0	121.946	109.879	17.0388	35.98	112.309	127.41	8454.06	13816.8	-112.309	0	4.31578	0	0	6.09967	5.62164	0.139	210.994	-473.676	43.9055	159.229	0	68.0494	72.5974	145.208	2
4776	0	0	776	1	229.845	0	0	108.475	121.371	-55.553	62.059	41.4624	130.375	8327.33	14089.7	-41.4624	0	4.47439	0	0	5.98139	6.39526	0.194136	191.727	-477.789	45.0703	197.099	0	67.1329	72.1025	141.867	2
4782	0	0	782	1	237.523	0	0	122.438	115.085	-2.23471	6.19164	7.54532	149.397	8274.01	13746.9	-7.54532	0	5.10874	0	0	5.71706	6.09318	0.105619	141.954	-455.182	42.6626	140.707	0	57.2119	61.3143	126.207	2
4799	0	0	799	1	227.052	0	0	97.4527	129.6	71.9261	0.106258	54.0906	165.239	8997.13	13753	-54.0906	0	5.60441	0	0	5.70657	5.85817	0.1135	177.815	-468.726	44.9276	165.83	0	53.7193	58.4107	112.718	2
4807	0	0	807	1	261.974	0	0	126.145	135.829	43.0579	150.592	-206.63	134.995	8826.68	14001.1	206.63	0	4.84896	0	0	6.80423	5.78401	0.139241	240.745	-485.127	38.3034	173.585	0	55.708	62.6797	229.309	2
4809	0	0	809	1	228.8	0	0	102.041	126.759	-13.6295	14.5886	78.2019	144.242	8484.73	14137.1	-78.2019	0	4.91877	0	0	6.13108	5.85383	0.0569719	144.918	-467.293	44.9289	157.257	0	61.5318	67.2138	133.447	2
4840	0	0	840	1	210.23	0	0	103.506	106.723	-13.616	-2.20673	4.1718	133.885	8385.06	13655.6	-4.1718	0	4.60014	0	0	6.14083	5.69686	0.131042	164.355	-464.784	49.9146	143.662	0	63.3982	66.709	139.743	2
4849	0	0	849	1	260.688	0	0	99.9765	160.712	-13.1493	16.7373	1.20045	144.973	8683.57	13636.7	-1.20045	0	4.96228	0	0	6.11165	6.24874	0.0794873	172.267	-470.652	38.391	170.875	0	59.7254	66.0748	136.732	2
4857	0	0	857	1	256.877	0	0	105.639	151.238	64.2293	80.5202	272.021	143.765	8905.17	13572.9	-272.021	0	5.09371	0	0	5.71226	6.27625	0.0750855	216.131	-483.254	38.7914	193.658	0	58.4584	64.2187	167.9	2
4890	0	0	890	1	261.843	0	0	134.735	127.108	53.5443	59.2524	71.1357	154.128	8816.2	13594.2	-71.1357	0	5.17958	0	0	6.10382	6.10811	0.136679	193.764	-474.911	38.0598	172.83	0	59.0306	64.3363	128.896	2
4898	0	0	898	1	225.277	0	0	113.832	111.445	-2.72301	58.2279	83.3258	149.427	8573.48	14093.5	-83.3258	0	5.05344	0	0	6.26861	5.93378	0.119644	200.243	-479.535	46.0641	190.377	0	60.2139	66.4183	130.084	2
4937	0	0	937	1	219.254	0	0	76.8366	142.417	77.0476	-52.7755	-158.042	137.376	8693.03	13407.2	158.042	0	4.90991	0	0	5.82367	6.08924	0.0955271	180.441	-471.853	47.3731	171.574	0	56.1772	63.4997	181.157	2
4988	0	0	988	1	208.738	0	0	78.3702	130.368	126.722	103.793	-219.324	137.295	8344.38	14047.9	219.324	0	4.9341	0	0	5.85734	5.6775	0.155624	159.612	-458.456	50.0046	137.877	0	53.5041	58.712	220.759	2
4994	0	0	994	1	210.436	0	0	106.148	104.288	51.8585	-49.2987	-104.572	121.355	8618.56	13603.1	104.572	0	4.27404	0	0	6.06401	5.97673	0.177527	177.221	-469.209	50.1124	172.073	0	65.285	72.191	180.411	2
5010	0	0	1010	1	230.947	0	0	109.459	121.488	41.6686	6.32838	104.658	147.619	8329.77	13846.4	-104.658	0	5.0134	0	0	5.52226	5.90135	0.135876	180.772	-455.3	43.8156	133.578	0	57.9457	63.2263	125.299	2
5035	0	0	1035	1	216.604	0	0	104.133	112.471	-29.9036	94.3669	-58.0082	117.31	8301.68	13957.7	58.0082	0	4.05105	0	0	6.30415	5.69821	0.133676	166.317	-464.577	48.211	178.671	0	67.4931	73.4948	172.33	2
5065	0	0	1065	1	251.471	0	0	108.136	143.335	13.5908	53.9354	-77.4181	200.017	8856.15	13499.8	77.4181	0	6.87723	0	0	5.28196	5.29084	0.116728	158.391	-452.791	38.6282	154.638	0	41.4968	45.7071	108.59	2
5073	0	0	1073	1	264.285	0	0	149.825	114.46	71.9729	89.5951	150.661	147.647	8997.09	13962.5	-150.661	0	4.9986	0	0	5.79703	5.73686	0.0385887	193.786	-471.409	37.0867	176.014	0	59.4329	63.9285	130.632	2
5077	0	0	1077	1	183.425	0	0	79.4417	103.984	40.3021	26.1311	-73.9883	131.519	8430.8	13826.6	73.9883	0	4.51701	0	0	6.29288	5.81689	0.1236	209.369	-470.125	60.1074	178.97	0	61.5623	65.3589	160.536	2
5085	0	0	1085	1	219.959	0	0	108.429	111.529	-7.65545	-8.20366	160.558	131.62	8478.76	14159.9	-160.558	0	4.55515	0	0	5.69532	6.12456	0.130154	186.875	-466.921	47.0671	152.973	0	65.3587	73.2467	153.101	2
5087	0	0	1087	1	236.853	0	0	74.5919	162.261	16.3777	69.8616	-203.9	155.06	8853.36	13882.5	203.9	0	5.54229	0	0	5.97275	5.71532	0.143399	163.345	-466.934	42.6996	177.13	0	49.8841	54.5616	191.539	2
5096	0	0	1096	1	201.989	0	0	100.956	101.033	95.4546	-0.878384	40.6572	127.56	8275.99	13853.6	-40.6572	0	4.33318	0	0	5.84219	5.82116	0.0348779	130.014	-452.842	52.3509	144.703	0	66.5155	72.2961	141.409	2
5122	0	0	1122	1	239.559	0	0	113.809	125.75	56.0088	-39.1523	203.828	142.81	8415.09	13592.9	-203.828	0	5.02933	0	0	5.57938	5.96795	0.0733346	269.888	-478.977	41.9518	173.84	0	57.5258	64.0926	139.749	2
5172	0	0	1172	1	239.166	0	0	98.9194	140.246	14.6606	43.5856	63.9172	148.102	8456.44	14008.5	-63.9172	0	5.0009	0	0	5.97902	5.9122	0.130031	179.684	-466.509	42.3745	142.111	0	59.2309	65.2777	125.601	2
5221	0	0	1221	1	240.187	0	0	113.48	126.706	-27.8556	-13.1847	-0.448807	160.752	8299.64	13965.6	0.448807	0	5.56211	0	0	5.75701	5.56054	0.0566351	181.877	-465.167	41.5997	161.707	0	51.6509	56.308	115.593	2
5231	0	0	1231	1	235.344	0	0	116.309	119.036	30.6705	60.435	355.943	148.953	8938.73	13393.7	-355.943	0	5.54887	0	0	5.91139	5.96516	0.174671	290.541	-477.412	43.2362	158.644	0	53.8373	57.7347	205.913	2
5241	0	0	1241	1	196.67	0	0	90.4121	106.258	31.9691	1.08633	203.033	132.392	8538.79	13951.3	-203.033	0	4.60595	0	0	5.17036	6.21426	0.0752382	207.903	-469.953	53.7391	189.948	0	60.3274	69.1922	152.668	2
5248	0	0	1248	1	240.689	0	0	112.535	128.155	9.80897	83.72	-152.683	181.738	8660.61	14068	152.683	0	6.37937	0	0	5.8605	5.17734	0.0508076	196.06	-463.257	41.2074	180.394	0	42.1722	47.9506	140.331	2
5249	0	0	1249	1	244.05	0	0	126.901	117.149	-19.5054	37.1126	315.106	139.339	8988.91	13516.6	-315.105	0	5.11082	0	0	5.52513	6.14073	0.16276	170.51	-463.577	41.0809	142.712	0	56.8941	64.1026	190.819	2
5250	0	0	1250	1	218.504	0	0	106.987	111.517	47.1715	7.79785	186.48	150.526	8722.91	13546	-186.48	0	5.19539	0	0	5.54177	5.60847	0.0301698	166.888	-459.527	46.7102	165.659	0	55.4889	62.3016	137.582	2
5262	0	0	1262	1	254.478	0	0	134.05	120.429	43.8917	38.9311	194.39	170.145	8825.85	14112.8	-194.39	0	5.85333	0	0	5.40624	5.82376	0.0825346	185.264	-469.511	38.6144	154.148	0	49.7862	54.6115	123.784	2
5278	0	0	1278	1	288.152	0	0	132.823	155.329	20.6205	97.9886	17.3496	164.855	8749.46	13954.1	-17.3496	0	5.5635	0	0	5.4985	5.33848	0.159964	127.56	-447.627	32.8665	145.809	0	50.9972	58.2446	114.017	2
5320	0	0	1320	1	234.694	0	0	122.225	112.469	46.8939	158.978	229.89	163.806	9121.83	13992.7	-229.89	0	5.71496	0	0	6.32106	5.28694	0.10971	199.271	-464.958	43.0755	190.187	0	51.9869	57.4696	128.759	2
5324	0	0	1324	1	245.929	0	0	99.9438	145.985	5.75352	113.4	133.645	135.726	8863.99	13739.3	-133.645	0	4.60126	0	0	5.80435	6.16581	0.141844	172.487	-467.653	40.9713	149.277	0	65.8629	71.5875	145.72	2
5350	0	0	1350	1	296.408	0	0	146.114	150.294	-8.06165	-17.4257	25.6956	182.925	8578.82	13670.8	-25.6956	0	6.2893	0	0	5.35708	5.63577	0.181514	259.102	-476.107	31.8532	188.826	0	47.8878	50.9619	101.268	2
5351	0	0	1351	1	221.861	0	0	116.803	105.058	76.7342	46.2662	253.21	140.241	8394.37	13806.5	-253.21	0	4.93972	0	0	5.46785	5.62192	0.0914427	152.024	-452.277	45.7443	172.431	0	56.1128	61.899	154.039	2
5417	0	0	1417	1	210.739	0	0	110.648	100.091	26.0005	121.146	-79.6208	127.873	8544.76	13930.9	79.6208	0	4.39608	0	0	6.19475	5.20468	0.116539	227.648	-480.846	49.175	181.615	0	61.3663	67.0477	165.369	2
5445	0	0	1445	1	234.063	0	0	115.017	119.046	-0.171757	1.30897	104.134	136.445	8969.57	13452.8	-104.134	0	4.66136	0	0	5.39262	5.81447	0.123857	248.98	-473.649	42.8599	159.548	0	64.9367	69.4288	141.993	2
5479	0	0	1479	1	213.044	0	0	120.56	92.4836	18.6161	41.8544	63.4843	133.23	8552.14	14109.9	-63.4843	0	4.49735	0	0	5.55141	5.33925	0.0271936	180.963	-464.091	47.928	149.32	0	64.2407	70.6274	138.892	2
5495	0	0	1495	1	294.199	0	0	168.917	125.282	44.6901	42.9993	-13.0494	182.514	8426.41	13909.4	13.0494	0	6.18188	0	0	5.60432	4.89566	0.196979	251.056	-478.361	31.8191	224.924	0	45.0156	48.6676	104.794	2
5509	0	0	1509	1	228.731	0	0	119.454	109.277	58.5698	33.1983	250.182	143.04	9010.49	13520.6	-250.182	0	5.03831	0	0	6.08547	5.3232	0.0421774	172.194	-463.1	44.3191	172.246	0	58.908	66.6004	155.705	2
5514	0	0	1514	1	244.816	0	0	109.425	135.391	86.2996	98.8154	253.71	150.027	8484.46	14152.6	-253.71	0	5.27009	0	0	6.03837	5.78491	0.109335	161.868	-466.882	41.0753	176.753	0	55.4357	63.722	153.533	2
5519	0	0	1519	1	245.054	0	0	122.189	122.865	52.9904	36.5153	69.0454	177.751	8816.75	13517.2	-69.0454	0	5.9883	0	0	5.13155	5.55108	0.0491707	187.794	-466.895	39.9787	164.334	0	49.6479	54.4887	107.179	2
5526	0	0	1526	1	251.905	0	0	129.269	122.636	41.0127	51.442	278.655	138.067	8828.73	13602	-278.655	0	4.92158	0	0	5.2792	5.95803	0.103418	182.214	-464.758	39.1021	173.434	0	57.205	63.4037	178.667	2
5539	0	0	1539	1	230.425	0	0	104.188	126.236	9.47125	11.8162	-52.3814	160.854	8262.31	13940.6	52.3814	0	5.53481	0	0	5.80101	5.30214	0.187409	161.991	-459.42	43.6058	176.507	0	50.09	54.3297	123.79	2
5558	0	0	1558	1	216.155	0	0	134.16	81.9949	66.2446	26.2779	159.656	132.844	8604.18	14324.8	-159.656	0	4.53305	0	0	5.84129	4.8748	0.0836403	226.816	-464.327	46.798	161.14	0	64.8765	70.8442	149.236	2
5572	0	0	1572	1	232.814	0	0	106.42	126.395	0.935026	55.2742	52.0056	146.09	8470.17	14196.1	-52.0056	0	4.93889	0	0	5.67429	4.84238	0.03773	242.627	-471.553	42.4268	180.178	0	58.1608	61.9352	130.071	2
5581	0	0	1581	1	285.183	0	0	153.155	132.028	-1.35543	35.1543	193.367	179.548	8771.44	13518.6	-193.367	0	6.2056	0	0	5.48346	5.48823	0.115358	274.579	-484.41	33.3756	191.211	0	47.9735	52.6025	117.859	2
5584	0	0	1584	1	267.403	0	0	109.066	158.337	-6.05339	31.8076	55.255	150.555	8277.83	13820.9	-55.255	0	5.11045	0	0	5.36013	5.29537	0.039389	204.391	-462.282	35.8766	173.056	0	55.8471	60.0086	119.105	2
5602	0	0	1602	1	242.393	0	0	102.936	139.457	12.0827	24.7646	-8.70379	154.316	8459.02	14027.3	8.70379	0	5.25585	0	0	5.25492	5.72436	0.123045	172.09	-464.992	40.8007	199.017	0	54.4489	59.9386	120.65	2
5607	0	0	1607	1	237.208	0	0	128.37	108.838	-13.0688	44.7658	279.208	197.267	8783.15	13409.3	-279.208	0	7.07933	0	0	5.32121	5.22276	0.0857202	204.846	-467.122	41.5065	200.209	0	41.5592	45.2045	120.473	2
5634	0	0	1634	1	229.05	0	0	95.0936	133.957	-15.516	42.2879	37.1789	165.977	8486.62	14209.1	-37.1789	0	5.6421	0	0	5.14908	5.57328	0.153365	205.395	-467.383	43.5416	161.662	0	52.4601	55.7135	116.67	2
5661	0	0	1661	1	265.684	0	0	128.77	136.913	65.2625	72.971	76.5745	162.568	8306.18	14178.4	-76.5745	0	5.4584	0	0	5.16436	5.08844	0.0677646	193.885	-461.583	35.8492	168.418	0	52.7636	56.8331	111.536	2
5662	0	0	1662	1	278.26	0	0	134.941	143.319	3.52825	84.0393	94.6349	147.756	8766.55	13569.4	-94.6349	0	4.98759	0	0	5.58914	5.74781	0.0873419	229.393	-475.696	34.6523	168.935	0	59.4162	65.4664	132.002	2
5672	0	0	1672	1	279.437	0	0	130.947	148.489	-5.3419	138.672	-9.25752	159.252	8974.74	14112.7	9.25752	0	5.43581	0	0	5.19896	5.49618	0.153915	192.586	-467.182	34.02	186.909	0	52.8983	56.5823	117.063	2
5681	0	0	1681	1	219.888	0	0	116.681	103.207	-101.141	74.7281	397.083	138.754	8472.58	13778	-397.083	0	5.46599	0	0	5.05419	5.77524	0.1623	169.067	-457.71	45.9453	194.889	0	49.1481	54.5449	240.703	2
5716	0	0	1716	1	280.212	0	0	137.808	142.404	113.622	1.80053	-54.9808	199.636	8756.12	13452.3	54.9808	0	6.86353	0	0	5.07036	4.86305	0.0202374	246.572	-469.837	33.3748	195.997	0	40.3857	46.0879	100.75	2
5724	0	0	1724	1	203.335	0	0	105.208	98.1272	109.443	-40.0313	-116.735	127.175	8760.3	13892.8	116.735	0	4.47937	0	0	6.10458	5.35906	0.0712739	186.646	-459.808	51.6043	154.24	0	58.7344	68.7597	177.593	2
5751	0	0	1751	1	284.452	0	0	118.185	166.267	20.8189	117.599	-109.23	188.994	8549.94	14233.4	109.23	0	6.54958	0	0	5.4258	5.35185	0.153834	221.404	-471.025	33.3488	168.891	0	42.974	45.9299	128.529	2
5764	0	0	1764	1	247.392	0	0	116.33	131.062	-55.7659	-18.8936	-59.1837	155.678	8626.53	13772	59.1837	0	5.49959	0	0	5.60313	6.0558	0.0956038	179.231	-467.533	40.3834	170.053	0	53.0715	58.0738	129.108	2
5801	0	0	1801	1	249.419	0	0	139.846	109.573	24.5421	56.4556	81.4515	174.11	9044.52	13895.9	-81.4515	0	5.86548	0	0	5.10504	5.07775	0.0721023	165.23	-456.429	38.6784	150.7	0	49.1376	52.5408	105.163	2
5806	0	0	1806	1	248.786	0	0	116.865	131.92	-29.2695	60.3392	85.417	129.348	8899.01	14290.7	-85.417	0	4.39998	0	0	5.76246	5.51435	0.135711	223.572	-477.31	39.7662	186.651	0	66.7029	70.9462	142.262	2
5809	0	0	1809	1	250.325	0	0	131.466	118.859	44.0687	116.123	56.2892	135.543	8825.67	14334.6	-56.2892	0	4.55672	0	0	5.67516	5.36825	0.0918981	228.621	-465.585	39.2551	180.624	0	63.7564	69.0774	134.918	2
5821	0	0	1821	1	245.274	0	0	103.272	142.002	-42.4681	92.2226	-70.5478	130.271	9011.87	13959.8	70.5478	0	4.52875	0	0	5.98522	6.09242	0.182423	189.336	-470.285	41.2122	141.212	0	61.8392	66.8414	159.434	2
5842	0	0	1842	1	230.061	0	0	151.428	78.6325	-9.68087	27.4012	259.513	140.453	8580.44	13526.4	-259.513	0	5.00151	0	0	5.4772	5.52867	0.0662285	161.123	-455.678	43.6036	167.432	0	56.5551	62.4222	155.447	2
5861	0	0	1861	1	250.582	0	0	105.536	145.046	7.57321	91.0103	166.669	140.343	8563.19	14160.4	-166.669	0	4.78541	0	0	5.16714	5.2603	0.066642	188.494	-459.799	38.6707	153.071	0	59.5252	66.4072	141.573	2
5931	0	0	1931	1	255.834	0	0	112.482	143.352	46.9637	21.5861	7.22517	165.184	8424.14	14030.5	-7.22517	0	5.59665	0	0	5.17729	5.27636	0.00460934	193.332	-466.211	37.7157	173.098	0	50.0804	55.486	110.851	2
5938	0	0	1938	1	212.814	0	0	96.2024	116.611	-18.6133	-105.297	135.337	160.036	8788.69	13559.4	-135.337	0	5.76709	0	0	5.41517	5.47988	0.180892	267.299	-471.174	48.0017	169.305	0	52.2452	59.7218	119.527	2
5956	0	0	1956	1	266.058	0	0	96.6701	169.388	95.1014	141.82	-26.4983	151.37	8475.66	14109.6	26.4983	0	5.15016	0	0	5.36014	5.41153	0.082353	203.967	-469.612	36.1893	163.936	0	54.6692	59.3196	127.607	2
6027	0	0	2027	1	254.275	0	0	112.708	141.568	37.3767	50.5556	68.6427	136.415	8732.7	14499.8	-68.6427	0	4.59165	0	0	5.01922	5.23289	0.0575738	202.308	-456.456	37.8285	159.43	0	61.4344	68.0523	132.614	2
6040	0	0	2040	1	220.152	0	0	85.2314	134.921	95.6639	25.3246	-108.698	158.203	8774.08	13528.4	108.698	0	5.47349	0	0	5.43726	5.0546	0.116228	218.129	-459.271	45.5132	143.534	0	48.5739	55.8978	142.466	2
6080	0	0	2080	1	195.385	0	0	89.1006	106.285	44.8739	12.1306	37.0257	172.36	9024.19	13541.6	-37.0257	0	5.83699	0	0	5.42593	4.96225	0.0292678	207.72	-449.078	52.8221	151.746	0	49.7345	53.8997	112.571	2
6084	0	0	2084	1	227.654	0	0	120.356	107.299	52.7165	22.3551	183.113	159.244	8518.04	13830.4	-183.113	0	5.47284	0	0	5.57204	5.24426	0.108539	148.349	-444.979	43.9807	159.172	0	52.2547	57.5082	122.584	2
6116	0	0	2116	1	206.543	0	0	108.82	97.7226	38.8706	53.6581	272.306	150.725	8830.87	14098.1	-272.306	0	5.35404	0	0	5.1666	5.58912	0.0521299	171.534	-455.39	49.6821	159.222	0	51.3978	57.1425	155.497	2
6137	0	0	2137	1	235.283	0	0	119.654	115.628	69.5207	26.4091	91.044	161.392	8999.54	14125.3	-91.044	0	5.4498	0	0	5.17491	5.17697	0.0226648	172.245	-459.63	41.7411	177.228	0	52.9624	57.2455	112.665	2
6166	0	0	2166	1	275.074	0	0	145.559	129.515	46.5065	70.0181	187.612	153.207	8524.25	13882.4	-187.612	0	5.24123	0	0	5.70284	5.37578	0.0821858	195.571	-467.226	34.9578	178.954	0	54.5095	60.5576	129.122	2
6168	0	0	2168	1	223.613	0	0	109.308	114.305	-10.1824	57.4772	-7.11993	142.359	8182.3	13795.3	7.11993	0	4.8493	0	0	5.77182	4.97869	0.0726375	205.549	-461.49	44.8871	162.314	0	57.4676	61.7989	133.667	2
6186	0	0	2186	1	206.81	0	0	104.827	101.984	29.5439	14.5759	-96.4901	125.645	8142.58	13937.8	96.4901	0	4.35131	0	0	5.94333	5.22007	0.0219769	221.395	-469.288	50.103	196.209	0	62.9448	66.2807	170.99	2
6194	0	0	2194	1	283.204	0	0	125.546	157.658	44.1171	76.6291	143.197	168.532	8327.32	13975.4	-143.197	0	5.70029	0	0	5.46335	5.38322	0.147428	173.522	-465.49	33.5751	147.982	0	50.3221	55.4358	112.614	2
6211	0	0	2211	1	225.809	0	0	106.495	119.314	13.524	60.5716	181.044	151.649	8856.22	14290.5	-181.044	0	5.19443	0	0	4.61791	5.29362	0.122564	236.94	-464.392	43.4422	203.023	0	53.6987	58.258	129.129	2
6246	0	0	2246	1	237.19	0	0	117.561	119.629	-23.9161	60.0772	149.845	174.523	8993.32	13892.3	-149.845	0	5.97242	0	0	5.77832	5.31343	0.126141	170.208	-466.033	42.035	160.359	0	50.5177	53.951	110.838	2
6271	0	0	2271	1	172.012	0	0	81.3552	90.6572	-10.7108	19.8832	118.089	137.106	8880.45	13434.2	-118.089	0	4.68106	0	0	5.2354	5.64733	0.119569	191.144	-457.597	63.2201	188.59	0	64.7142	68.391	137.852	2
6274	0	0	2274	1	247.204	0	0	117.077	130.127	27.4614	-19.0742	31.2077	145.594	8842.28	13572.8	-31.2077	0	4.97786	0	0	6.18347	5.72568	0.110743	246.622	-468.696	40.6466	137.12	0	60.6146	66.1107	133.238	2
6284	0	0	2284	1	241.622	0	0	127.703	113.919	73.4236	79.2328	239.962	130.941	8696.66	13574.2	-239.962	0	4.56916	0	0	5.12872	5.55718	0.0650237	207.085	-462.647	40.6897	195.593	0	59.9168	66.985	167.684	2
6297	0	0	2297	1	258.881	0	0	120.343	138.538	56.5896	165.36	-192.35	134.148	8613.83	13787	192.35	0	4.80073	0	0	5.40914	5.50634	0.150107	190.998	-460.368	37.5476	173.839	0	55.4918	60.9668	201.711	2
6308	0	0	2308	1	251.51	0	0	105.243	146.267	32.5709	50.0684	-130.241	169.281	9036.49	13802.7	130.241	0	5.88733	0	0	5.63755	5.33322	0.0632608	242.1	-468.304	38.962	164.989	0	45.1127	49.2515	140.685	2
6376	0	0	2376	1	262.836	0	0	148.658	114.177	10.7651	103.043	116.632	164.222	8460.34	13949	-116.632	0	5.54831	0	0	5.07947	4.9116	0.0738948	220.979	-461.269	36.1163	179.065	0	50.8424	55.8775	110.545	2
6382	0	0	2382	1	168.384	0	0	65.4046	102.979	39.5974	94.3895	-48.7219	125.757	8630.82	14555.6	48.7219	0	4.27935	0	0	5.7324	5.33012	0.0272321	132.898	-452.092	65.3743	149.884	0	62.8415	70.3783	160.846	2
6383	0	0	2383	1	217.851	0	0	149.048	68.8033	3.29499	73.0289	198.385	139.198	9065.77	13480.7	-198.385	0	4.7961	0	0	5.98072	5.3104	0.108033	176.212	-460.297	47.0286	168.493	0	61.5574	68.1438	151.722	2
6395	0	0	2395	1	200.421	0	0	99.4712	100.95	65.9411	35.0377	125.818	140.553	8903.46	13618.4	-125.818	0	4.75736	0	0	5.5917	5.70989	0.0282414	159.307	-457.561	52.3896	167.379	0	63.5794	68.3716	137.304	2
6402	0	0	2402	1	241.297	0	0	138.2	103.097	25.5321	28.0914	126.783	139.039	8844.21	14422.6	-126.783	0	4.72011	0	0	4.81818	5.7533	0.128576	225.543	-466.766	40.6192	181.012	0	60.6287	66.6043	132.62	2
6426	0	0	2426	1	222.874	0	0	105.463	117.41	76.8641	66.4415	194.76	147.002	8294.58	13886	-194.76	0	5.04297	0	0	6.09887	5.48527	0.166633	187.1	-468.893	46.0094	156.177	0	57.6205	63.2524	135.732	2
6434	0	0	2434	1	255.515	0	0	127.171	128.344	-6.29209	115.151	81.686	165.969	8278.07	13936.9	-81.686	0	5.61369	0	0	5.43032	4.60541	0.136453	219.862	-470.229	37.3947	177.828	0	50.3162	54.2271	107.569	2
6444	0	0	2444	1	218.434	0	0	91.6876	126.747	118.874	56.81	160.123	140.411	8152.91	13995.3	-160.123	0	4.79176	0	0	5.44205	5.09766	0.00541937	239.496	-461.395	46.0216	175.209	0	59.9879	64.7313	133.648	2
6464	0	0	2464	1	278.561	0	0	166.299	112.262	18.5432	139.169	311.462	162.838	8253.24	13912.9	-311.462	0	5.91122	0	0	5.30292	5.06843	0.117751	249.872	-475.726	33.9229	227.968	0	46.4656	52.1811	149.74	2
6479	0	0	2479	1	266.059	0	0	112.494	153.566	8.01355	53.7429	-32.4744	174.996	8363.43	13998.3	32.4744	0	5.96614	0	0	5.38964	5.00134	0.129719	161.932	-456.343	35.8889	169.177	0	46.0397	50.2962	110.229	2
6481	0	0	2481	1	269.806	0	0	127.296	142.511	100.547	49.1259	312.806	137.615	8270.89	14002.9	-312.806	0	5.01151	0	0	5.38274	5.77127	0.128402	183.838	-462.343	35.8552	147.777	0	53.9527	60.9026	180.737	2
6492	0	0	2492	1	237.669	0	0	111.552	126.117	-32.1947	156.464	227.604	162.785	8503.29	13995.3	-227.604	0	5.73254	0	0	5.36403	5.61552	0.20431	155.022	-459.907	41.8265	163.514	0	49.447	56.4743	129.275	2
6501	0	0	2501	1	241.003	0	0	121.131	119.872	62.6119	3.08722	238.599	169.882	8807.13	13451	-238.599	0	5.98945	0	0	5.08021	5.09283	0.140662	163.219	-451.703	40.3441	153.807	0	48.2518	52.7577	125.998	2
6502	0	0	2502	1	294.831	0	0	160.603	134.228	32.2269	126.478	305.716	162.719	8837.51	13427.3	-305.716	0	5.87619	0	0	5.03246	5.30234	0.127365	172.912	-461.948	31.6455	155.414	0	48.8834	52.4131	154.496	2
6566	0	0	2566	1	210.599	0	0	125.385	85.2139	-20.6841	35.1293	91.3405	156.765	8491.79	13419	-91.3405	0	5.33771	0	0	5.52408	5.57735	0.0977474	160.846	-458.859	48.9017	167.067	0	55.0714	59.0813	118.867	2
6586	0	0	2586	1	279.564	0	0	150.198	129.367	27.5103	21.4702	114.652	166.041	8642.91	14329.6	-114.652	0	5.63326	0	0	5.41233	5.12869	0.146842	267.63	-480.794	33.8932	184.143	0	53.0523	57.762	117.311	2
6624	0	0	2624	1	285.519	0	0	136.967	148.552	187.08	81.5392	-188.74	160.763	8881.98	13571.9	188.74	0	5.76633	0	0	5.7917	4.86278	0.151256	191.595	-465.447	33.087	170.364	0	46.9304	49.9497	174.577	2
6636	0	0	2636	1	213.239	0	0	93.5451	119.694	32.5816	85.8415	176.979	170.591	9036.48	13567.6	-176.979	0	5.81772	0	0	5.25014	5.18476	0.113181	253.882	-466.106	47.3251	168.193	0	50.3355	56.5376	118.64	2
6669	0	0	2669	1	212.432	0	0	101.894	110.538	-26.7443	26.0098	73.9749	133.981	9095.8	13926.4	-73.9749	0	4.57301	0	0	5.92533	5.27479	0.0747965	173.404	-459.779	48.4596	165.954	0	63.2878	67.8916	137.633	2
6678	0	0	2678	1	261.512	0	0	115.964	145.548	20.2444	85.4467	-71.9364	136.103	8550.52	13667.6	71.9364	0	4.66435	0	0	5.81004	5.41642	0.127663	173.389	-462.724	37.3251	163.133	0	59.9362	63.1925	151.235	2
6700	0	0	2700	1	198.752	0	0	110.615	88.1368	-50.9938	4.12457	290.279	149.389	8522.09	13848.6	-290.279	0	5.48174	0	0	5.5141	5.03232	0.152513	216.27	-456.228	51.8979	138.786	0	50.4626	56.7715	151.883	2
6706	0	0	2706	1	223.707	0	0	93.1891	130.518	9.66083	102.246	-59.0907	143.595	8760.42	13551.2	59.0907	0	4.91736	0	0	5.15845	5.61215	0.0577085	182.591	-457.861	44.9069	164.589	0	56.2425	63.8732	141.504	2
6710	0	0	2710	1	262.785	0	0	119.505	143.28	-6.12023	16.1074	-37.8949	132.128	8875.86	13637.3	37.8949	0	4.54381	0	0	5.86036	5.70449	0.014158	180.514	-460.844	37.3742	136.909	0	64.8542	68.3774	152.341	2
6765	0	0	2765	1	206.081	0	0	115.652	90.4292	73.3254	109.275	226.987	129.63	9095.4	13843.1	-226.987	0	4.49653	0	0	5.91203	5.68791	0.0816724	207.451	-474.148	50.9219	171.431	0	64.7262	71.3505	161.516	2
6774	0	0	2774	1	234.424	0	0	124.511	109.913	29.4421	34.8184	128.852	172.422	8640.98	13817.9	-128.852	0	5.84678	0	0	5.05997	5.35412	0.0529644	230.934	-461.94	41.9896	189.164	0	48.9695	54.5381	111.607	2
6776	0	0	2776	1	258.84	0	0	118.045	140.795	65.8646	61.1081	70.1398	169.223	8405.24	13991	-70.1397	0	5.68503	0	0	5.31322	5.07179	0.0463211	185.121	-463.051	37.1191	181.837	0	49.769	54.8404	106.815	2
6785	0	0	2785	1	203.445	0	0	105.03	98.4151	24.6383	9.20488	174.038	139.64	8645.78	13544.6	-174.038	0	4.80685	0	0	5.50865	4.97868	0.0768358	180.206	-453.307	50.29	168.849	0	59.0584	65.5932	138.14	2
6823	0	0	2823	1	225.333	0	0	107.484	117.849	65.1602	59.5967	172.092	169.743	8804.58	13494.2	-172.092	0	5.78443	0	0	5.03227	4.74216	0.0484224	275.607	-462.586	43.4289	169.309	0	49.8021	54.3201	116.167	2
6824	0	0	2824	1	226.311	0	0	134.987	91.3238	-9.18981	71.9993	183.699	198.396	8679.61	13481.8	-183.699	0	6.81877	0	0	5.18246	4.90596	0.070799	197.979	-452.375	43.5323	156.442	0	42.5761	46.9432	101.962	2
6857	0	0	2857	1	215.833	0	0	122.35	93.4835	55.8686	15.5286	312.541	168.826	8614.55	13438.6	-312.541	0	6.1679	0	0	5.5361	6.10926	0.035709	178.521	-465.595	48.0146	157.653	0	45.9228	51.5831	155.908	2
6861	0	0	2861	1	245.62	0	0	86.0637	159.556	-86.677	209.095	-139.661	151.24	9056.08	13942.6	139.661	0	5.57188	0	0	5.11814	5.42489	0.18625	214.198	-468.967	39.7408	185.949	0	47.8446	51.9997	146.858	2
6876	0	0	2876	1	206.851	0	0	97.4363	109.415	-1.26249	22.0958	282.789	122.225	8970.66	13432	-282.789	0	4.40282	0	0	5.63975	5.69893	0.184273	197.959	-463.982	50.3446	161.466	0	66.4293	71.775	194.866	2
6890	0	0	2890	1	240.429	0	0	127.697	112.732	42.3522	43.3997	-59.2438	132.994	9126.37	14008.7	59.2438	0	4.54254	0	0	5.53558	5.05915	0.0604838	267.22	-478.295	40.8531	199.407	0	57.8291	63.1405	153.559	2
6893	0	0	2893	1	255.589	0	0	136.89	118.699	19.0412	155.922	286.426	132.076	8452.06	14195.1	-286.426	0	4.73915	0	0	5.27791	5.56072	0.0566936	192.202	-471.136	38.0806	172.667	0	59.0052	67.0485	182.543	2
6920	0	0	2920	1	224.011	0	0	124.133	99.8777	30.0561	131.848	308.168	148.993	8640.36	14318.9	-308.168	0	5.39056	0	0	5.32341	5.91991	0.0741314	169.859	-461.127	45.3395	176.928	0	53.596	58.3178	177.092	2
6966	0	0	2966	1	217.911	0	0	124.05	93.8604	7.18735	42.4488	226.371	145.42	8563.57	13910	-226.371	0	5.0762	0	0	5.35608	5.33412	0.0884664	161.508	-453.049	46.3415	154.396	0	54.8117	61.807	141.558	2
6972	0	0	2972	1	161.966	0	0	75.5031	86.4628	79.7637	48.1901	-62.0522	129.539	8989.3	13704.9	62.0522	0	4.41994	0	0	5.48716	5.73762	0.0515884	182.129	-462.377	69.1937	159.82	0	63.4608	68.1145	155.978	2
6992	0	0	2992	1	208.148	0	0	108.387	99.7617	-6.13027	40.4592	191.395	121.067	8377.57	14011.6	-191.395	0	4.18172	0	0	5.42865	5.42741	0.191026	161.855	-460.477	49.3306	165.831	0	66.6971	74.1977	158.495	2
6994	0	0	2994	1	206.647	0	0	117.345	89.3023	39.3869	11.6856	237.074	139.381	9029.67	13542.1	-237.074	0	4.90203	0	0	5.43836	5.626	0.123592	217.912	-477.471	50.0548	159.518	0	58.8569	67.6981	155.807	2
6995	0	0	2995	1	237.759	0	0	126.444	111.315	73.6519	97.4443	139.05	145.06	9095.07	13755.3	-139.05	0	4.90021	0	0	5.58268	5.57461	0.147482	167.778	-465.121	41.9817	171.096	0	59.4291	66.1116	131.972	2
