# Supplementary material for: CaV1 and CaV2 calcium channels mediate the release of distinct pools of synaptic vesicles
Source: eLife. 2023 Feb 23;12:e81407. doi: 10.7554/eLife.81407 (PMC10023163; doi:10.7554/eLife.81407)
Supplement: Figure 6—source data 1. [file elife-81407-fig6-data1.zip › Figure 6 - Source Data 1/ryr/3/5/cav1_to_cav1(ryr).csv]

50.6881250621991
113.017780867985
-22.4015552088176
-9.88973824983168
-212.169965404358
-453.314198395213
314.045066788597
-324.236246792512
-485.926107081487
-283.791944671401
312.756592159543
-306.610995678408
91.8264067187329
-80.124074192704
187.717522502981
-295.953783472486
378.899931436325
-7.97972803895664
35.3487788745433
430.786735517909
21.8314669408728
284.984342184051
-19.0106577516335
31.5142595993157
-167.357893909872
93.4230622999794
-267.676526278322
-300.570798727837
-116.787886127402
259.0124137407
210.5554593345
-322.889002033286
-187.023484712313
-387.841059962202
-338.856371110496
351.041326397893
115.638347982335
-251.110606140673
-206.005175413347
85.0375135814184
315.610652593036
224.29661485176
-153.502649059084
161.025588421169
-359.34042076184
32.6545936821331
-314.542622360537
-373.874629097681
290.043610801969
289.897146769185
-212.130496438921
-263.471206155228
175.750892806362
-368.084192288367
-158.992931269848
-240.661076509658
-378.130157485398
399.979544492318
-145.208050838929
-62.7235683395302
412.130730023842
149.121836259438
82.2643375514153
55.4847951469574
400.404550445007
227.686537941075
-25.1038102792581
-241.113759869457
-133.547470898034
412.240549050908
-178.698202439774
-240.480300687339
431.605676971993
-255.88982883414
247.281676825214
234.006713551137
-406.545078991398
-191.601997231742
-282.246327360739
203.533525073109
-356.786426634143
-243.676752005882
246.614425538412
-270.303390326146
-433.942979741955
184.03906307022
224.70939163413
-157.991789918469
208.21773191903
83.7331239374389
-216.824407171085
-8.98587474045689
354.690327565461
100.354167928278
17.3986425989633
304.821997605442
18.5636224590635
-182.858273411191
-277.973441568116
208.133110233021
-251.765156278281
-119.713501951419
203.200315901494
438.584790709851
-129.792277196567
91.3536782178662
244.755919581934
-139.019405284144
-440.695660059973
-520.252225967595
-354.512169128943
59.4831202576534
306.766663049864
332.420867413232
255.484436208711
115.788016723349
-25.508772110029
374.193605116347
-219.575994038192
-233.438968830109
496.119796613169
300.703793817477
9.46507385063978
-359.752803456606
-390.391166000749
-527.142714734531
-407.141294122868
-326.651681375753
-416.509513483691
-191.998122486721
257.38886576511
293.360564827263
-34.905753240856
-155.956115643349
293.720687421012
442.75683965709
394.844455153321
-51.2398946716376
-131.226866988824
183.484096518292
268.791253478043
418.758378220623
-8.55208116193444
-284.53045809865
75.7539885971337
242.349384882681
126.43016664173
76.7995011634202
352.126445621984
419.349993735033
400.080339282124
-299.277183769081
-155.274312371528
-109.459369086342
357.581363559245
-317.005802213382
443.680668947455
444.051795149156
