# Supplementary material for: CaV1 and CaV2 calcium channels mediate the release of distinct pools of synaptic vesicles
Source: eLife. 2023 Feb 23;12:e81407. doi: 10.7554/eLife.81407 (PMC10023163; doi:10.7554/eLife.81407)
Supplement: Figure 6—source data 1. [file elife-81407-fig6-data1.zip › Figure 6 - Source Data 1/ryr/3/5/cav1_to_nrx.csv]

423.042981178967
573.8978347271
593.021005593222
849.578589298304
106.962613300202
19.3983781326533
852.433147607002
571.274631050464
169.359973957618
376.724088174044
792.477451249306
336.763743858543
235.671129461085
403.205029694864
862.629313616686
599.56661180447
783.390730266095
336.459798962775
546.574816583656
381.718049725983
626.723958575718
181.750447619279
440.739573613733
657.730303909335
218.432613055231
679.446013307712
35.5592986167358
408.437911821331
691.101326409984
713.533184432285
716.905274880226
108.924633473609
454.307484930951
179.658194695055
521.677259989958
525.712221976095
275.247770198355
134.468775255431
614.524633835312
637.606327621472
704.505735482433
681.960933009224
179.308304356287
867.216367778627
221.693041328919
670.291927291837
422.968495821127
311.285751806863
776.911552013971
316.232236748589
444.182463778399
111.587346286715
394.21003643638
415.015488435802
677.639339601314
262.659667285614
303.357937542152
884.158471728433
321.008166157204
206.026907157171
761.973803279543
728.848760997987
163.547108189923
321.160933448729
287.783405569575
537.544949553107
602.041629135541
463.769931529438
341.489830834144
825.496491653037
162.610839766148
361.329070857069
758.27663493516
118.966513548889
758.961078829148
674.337304170838
327.832310759572
-51.5387257225466
75.2705146494209
756.926206945776
447.738064094236
243.89767178188
866.379585396322
62.5023344236542
90.6704936219976
706.062663861503
165.733757970678
493.363227916891
823.004989178682
382.606833210886
39.0921364169953
501.520213001349
383.490416544772
-13.3100991209922
-58.2336311012205
319.13910992674
746.450151290401
112.270662705316
240.209150765564
716.371968825568
161.838960437915
-224.720359995707
747.164168422618
737.470699776788
441.605485808877
178.316018639218
153.48256181756
389.697624562739
471.996718576469
328.954046955181
293.946828943315
-13.7098109143717
386.372506587661
842.84566831466
703.724336566183
700.283642769522
486.343698556368
476.568724578985
322.208481301985
-281.942704887004
798.947452955981
658.986238855046
-145.965154568821
382.879205133091
331.752820203832
271.604466739856
355.402476299705
271.555151457736
265.658676107352
276.514963021171
825.019755091242
849.143196286499
852.59719369133
-55.7954621348199
705.180634677024
711.645494846805
353.712089580056
604.844696772516
423.464033094891
724.174965846949
639.701287313223
436.998302631229
455.827234395769
279.440392185055
729.167664034152
781.788260167206
792.435616117657
834.719572216472
336.957013813655
846.309724951394
271.848604028657
76.0166088925562
-45.132250672641
362.651396094829
573.697762315289
258.454626569088
737.047549840545
524.785054763624
