# Supplementary material for: CaV1 and CaV2 calcium channels mediate the release of distinct pools of synaptic vesicles
Source: eLife. 2023 Feb 23;12:e81407. doi: 10.7554/eLife.81407 (PMC10023163; doi:10.7554/eLife.81407)
Supplement: Figure 6—source data 1. [file elife-81407-fig6-data1.zip › Figure 6 - Source Data 1/ryr/3/5/cav1_to_ryr.csv]

176.743682702409
239.073338508195
103.654002431393
116.165819390379
-86.1144077641475
-327.258640755002
440.100624428807
-198.180689152302
-359.870549441277
-157.736387031191
438.812149799754
-180.555438038198
217.881964358943
45.9314834475063
313.773080143191
-169.898225832275
504.955489076536
118.075829601254
161.404336514754
556.842293158119
147.887024581083
411.039899824261
107.044899888577
157.569817239526
-41.3023362696613
219.47861994019
-141.620968638112
-174.515241087627
9.26767151280819
385.06797138091
336.61101697471
-196.833444393076
-60.9679270721031
-261.785502321992
-212.800813470285
477.096884038103
241.693905622546
-125.055048500462
-79.9496177731367
211.093071221629
441.666210233247
350.35217249197
-27.4470914188732
287.08114606138
-233.284863121629
158.710151322343
-188.487064720327
-247.81907145747
416.09916844218
415.952704409396
-86.0749387987107
-137.415648515018
301.806450446572
-242.028634648157
-32.9373736296375
-114.605518869448
-252.074599845188
526.035102132529
-19.1524931987187
63.3319893006801
538.186287664053
275.177393899648
208.319895191626
181.540352787168
526.460108085217
353.742095581285
100.951747360952
-115.058202229246
-7.4919132578234
538.296106691118
-52.6426447995636
-114.424743047129
557.661234612204
-129.834271193929
373.337234465424
360.062271191347
-280.489521351188
-65.5464395915315
-156.190769720529
329.589082713319
-230.730868993933
-117.621194365672
372.669983178623
-144.247832685935
-307.887422101745
310.09462071043
350.76494927434
-31.936232278259
334.27328955924
209.788681577649
-90.7688495308748
117.069682899753
480.745885205672
226.409725568488
143.454200239174
430.877555245652
144.619180099274
-56.8027157709812
-151.917883927906
334.188667873232
-125.709598638071
6.34205568879133
329.255873541704
564.640348350062
-3.73671955635655
217.409235858076
370.811477222144
-12.9638476439341
-314.640102419763
-394.196668327385
-228.456611488733
185.538677897864
432.822220690075
458.476425053443
381.539993848922
241.843574363559
100.546785530181
500.249162756558
-93.5204363979819
-107.383411189899
622.175354253379
426.759351457687
135.52063149085
-233.697245816396
-264.335608360539
-401.087157094321
-281.085736482657
-200.596123735543
-290.45395584348
-65.9425648465103
383.44442340532
419.416122467474
91.1498043993543
-29.9005580031389
419.776245061223
568.812397297301
520.900012793531
74.8156629685727
-5.17130934861416
309.539654158502
394.846811118254
544.813935860833
117.503476478276
-158.47490045844
201.809546237344
368.404942522891
252.48572428194
202.855058803631
478.182003262194
545.405551375243
526.135896922334
-173.22162612887
-29.2187547313179
16.5961885538682
483.636921199455
-190.950244573172
569.736226587665
570.107352789366
