# Supplementary material for: CaV1 and CaV2 calcium channels mediate the release of distinct pools of synaptic vesicles
Source: eLife. 2023 Feb 23;12:e81407. doi: 10.7554/eLife.81407 (PMC10023163; doi:10.7554/eLife.81407)
Supplement: Figure 6—source data 1. [file elife-81407-fig6-data1.zip › Figure 6 - Source Data 1/ryr/3/5/nrx_to_nrx(cav1).csv]

-33.8792975485067
43.9829618242293
27.7139183971085
2.21461133426965
98.4821609536357
119.171468086475
27.6180803610332
9.4264965899074
-7.00399702603863
-96.5931033964789
35.2067371110243
-38.2648924748319
-25.2122102525118
-65.4748113974601
57.0009961828619
-45.6614485137925
-5.15921775834977
4.48168709610945
17.1719702935152
-28.4668568998986
-43.8885232019129
55.9466271177553
104.034171993291
47.230969238899
20.5848625497219
-14.9858643865846
-16.9909287319933
0.247020820757825
20.093816265593
-7.28420463426846
0.515899476124105
-2.37953387714151
54.6629073516087
91.6310808085946
16.6696117765441
52.7692353428374
61.8187314160659
-29.7695447349724
14.9591630780324
-21.3460049238402
36.0873522624806
52.1142057528323
-55.1954666747843
-60.0644227734429
-49.2417650221087
43.7824752627403
19.673772593027
-38.467903793362
17.7440198696804
49.9663957120756
2.84819205890199
14.2648607491374
-21.2517942734739
59.0100997011559
8.25464399069097
89.60410948754
24.4413014662987
49.5657886452027
16.8961888299818
43.8422555977813
-6.46798423520522
54.1367592892002
-53.9730855887647
-39.3996038268706
46.665406192029
-50.1056607618939
-14.5878782952459
-18.9796188061409
-1.45524701996874
-44.1807103102583
-38.7490045772429
69.234694785011
10.1638263707846
-16.724886502685
-31.6220112122955
-87.3953456748895
-118.490889811863
-1.79786429878368
-5.01549102886565
-51.7427285330614
-15.8496304364853
-11.6507645802412
-8.39295937992574
-7.06395934021566
-18.383463819835
-88.5783138742845
-4.36096974054453
23.4038965704494
-47.2603542700872
-43.2287599625251
-27.7735460629901
46.9939668661045
-33.7709089635282
22.6412230633796
-61.1307315737558
-19.5113581243513
-66.210538904008
75.3909287302449
39.6243735790395
15.6331439855876
14.0205476806677
27.7518440457552
-65.6303251900736
37.0924395168568
6.32248157800859
81.5016376756776
29.3025201639157
-5.34135332677761
19.3789624113069
66.5012868336835
-37.5510322103692
-62.9832315224703
31.2479673355574
24.2463141378012
-71.5854471379425
-8.81984727788767
19.4991024901847
14.4278316473301
93.0494114393841
-59.6398692620296
38.9461003809974
27.2945754632092
4.77973323138758
5.77478213821269
55.1119218714193
31.9059379301216
73.7720571508726
-18.1484862624111
-3.1965512333627
23.1964465515339
-27.0146021576275
71.8720638719205
-21.3386063696817
67.1038175086087
-16.4289321255565
-26.5149294611329
-46.9744842675918
-53.2152105760179
-75.477161451925
11.4371794003437
7.45621399375341
19.331123940663
22.9638075763323
-25.5366334373703
-21.4714559630538
-15.3888393113921
87.5956711386825
68.7763761277074
5.32027258109156
49.7399420863549
61.4836465456228
-28.8277854382141
29.9676382928792
122.334707038164
-16.9062376696475
137.721325948989
-3.76849623102862
6.36397576493073
56.6209427078702
53.380812873329
-122.758277451871
-1.70081512451907
59.1428844495858
-35.444954820603
-40.9445527058215
-12.097540900646
-14.3777633715545
121.852435674147
65.9715848865308
6.34055853776954
11.7384447378063
-38.8151459473775
-15.0690472952574
20.361249514388
-27.7028885918371
-66.3818830969685
-111.743163391247
-8.21754670701557
48.0935659820134
-76.2547805750528
-36.127269289369
-24.6550477096316
-59.7967175891936
-130.920590248037
27.0519295453596
18.6818675855975
0.11420469877703
17.4227134063476
-7.8045982795993
-109.058779968724
31.4279379408854
79.0030713297238
-49.351176472619
-26.0066910328842
71.8162055755729
58.8921852659932
1.78219492760581
56.5224962519533
63.8161943124833
23.2602576994504
50.4420048298325
2.86391788074616
-39.0572040964216
115.280877052199
-52.2528014375348
-38.0597705802902
-5.68400827266305
30.59446891277
7.31417949492061
5.57111401025759
-65.982202677138
40.5413079091359
119.986115486921
29.8720366230318
-0.669049609397916
-96.1561018481752
19.4679813333696
-76.4169733339459
53.040490247502
-20.4657118992527
48.1181901516848
-3.49975772339349
-11.8123235432504
61.0588692236706
0.42189381843491
-74.9445791494727
-146.898578206528
28.0957163920011
25.9359415046565
71.8703883612889
-36.4181657924055
23.305272299729
31.4813781565354
-35.3665369348655
91.7865234627479
47.535577206263
44.0800611899049
57.7198557386437
-36.9671976689096
28.2901682409465
-2.87968976393677
43.902460540352
-67.2106645027834
-182.991204844002
-12.1530519587468
-27.0916938688224
-10.0686451783986
-12.057611352333
5.23206526971808
-62.4150684157667
2.91337957277028
41.71929563507
98.9204112758471
28.6007042445126
2.19044527487131
-56.7767995773174
-102.411746563439
79.6581218354277
-81.0227110736651
-20.323121005169
28.7830866370186
-22.9881598448101
-122.196801702808
10.6771770602154
39.2696784837754
-4.29196057080117
-99.1510087185725
35.4126162291632
-33.1640148910083
30.2322058399059
64.072838283646
-30.6244333527502
-42.2228443774402
-15.317012564803
-42.6478559677762
-8.29163466655154
13.65396304161
-37.84343476924
-109.699914017423
-3.44443284010958
-51.59984059214
-15.1596162023961
-54.2725269078546
-128.320596676695
20.9129086599478
5.74653294533528
-3.37765557625062
1.19995220262354
-34.9992180857516
-141.986412676753
-22.7281125944828
-39.7535103249829
91.001614590994
116.239037829444
22.8182296506075
-13.8710728305414
26.7619806050643
-139.096348866597
117.483342611124
51.7083692905853
47.208623002196
17.1148862367972
-5.87038384232437
61.5627358943148
-53.8220063322078
-116.842145849587
-30.3870586616777
24.7200134765426
-157.198407511816
-129.2125742524
-38.6892367978908
36.1537446210186
-33.9294390634932
59.0723922375473
40.4832093468922
51.3922315733671
79.9565737603734
-11.2730183139229
-46.721904580696
-63.4882047214523
29.3161563254525
12.4407564032008
-102.923026410421
79.9817250495871
142.669452961307
40.7869973435572
-35.3849506750248
-12.016075334006
-35.9242496108272
-14.0832376809831
-14.398227038464
-8.49154598357563
-46.7141085968778
63.9969137813987
-33.8152562965297
-50.4669302449347
84.1121130513129
5.77448092704617
-55.6952753233309
-22.2988589050747
4.04114002307324
21.175361435282
-15.1345736873664
116.674137958738
3.01423574937508
25.6390542183199
49.6512369311513
-27.7919702610016
-4.88090317776368
-33.0201668316531
-71.5070292522032
52.3353526138981
22.5837499370136
-28.4782193241499
42.293815581188
34.5637706839389
-71.2855414464102
-44.0404119713185
28.9991484147704
44.0968036151153
-74.3334262578592
6.71817301636293
8.20792460407392
103.250693874583
25.8364868053868
-4.5881659363331
-6.11481404498772
9.13694091494472
-51.030886821798
23.300218621318
-36.3360998699191
-9.2653455486743
-0.461120564506928
11.990018279188
33.9845568219989
-59.6521060440718
87.833190173169
1.72145237629229
-28.378287728101
-3.51626378237961
-7.57861319064614
61.2032590561012
-20.9097375855927
22.4221951696854
-53.7682439896907
-62.6483725604048
68.6063371935888
-136.504644927219
88.190504146125
-123.020008572837
-37.2806767748771
-4.84431206366753
-123.353495333282
-9.76518140644112
-9.51538166067076
-17.0892685115687
-175.010588355206
41.97997041911
86.9980853993347
-152.685891028321
-144.803689621891
-21.9229303949633
42.1748950005076
29.8951087097867
-75.6031793755901
-15.2007234175089
104.461348578081
133.390825801891
-16.3486400300335
-6.96137955940867
37.7394451168257
-132.817491916847
-59.9992749931334
35.4302622878768
11.6798106960123
-53.839771622952
77.3252770530817
106.240664200763
65.5892932434854
-20.8958190307512
44.3844097775018
-50.8291347350278
26.3662159617597
19.7517491198651
-31.1393695964907
-12.0042841065442
23.1673020851649
72.6045072999877
-1.56241610674624
81.5483738136681
24.1775957213758
90.1578143641691
72.578594622848
-125.672986347401
71.0712471678362
-92.5067782679562
-26.860343432445
45.8808299049942
96.429412907497
-2.35587818591557
-160.474496762408
-4.82103081991045
-1.06739129899324
-118.96725195754
68.3674166817673
2.50785477954014
85.1450687889246
12.6548101169574
44.5231874070741
-93.0233711731144
-51.5046802811921
18.1473022991777
-96.0844215114885
-14.0239970211733
89.688716887089
7.89322599990555
44.3553782809977
25.5136282591338
-85.4647729808421
-42.6205689911731
-115.705568647772
114.431960399865
-57.2470098762551
110.112347846725
24.4493756477423
120.410100047393
112.428960603384
-44.2441763177685
-21.4166623949914
112.150399198723
58.9999149437026
44.3103260136468
-93.4681415273662
48.6998388143402
45.4417846921115
63.164929893419
-43.8111721109508
-24.8428561301771
28.1029894206022
-53.6338088420125
-72.809302906242
77.4103885586301
-29.4487988625715
53.633658202165
22.928643050951
40.3688613521645
96.0633909572116
-60.5384233233526
21.5430672562034
-35.6882533835469
77.2157359126868
-148.040288585227
-78.6154310935362
-97.686063279667
40.1995503345806
-7.992739284864
-104.157807439757
-57.955496401928
49.2523137349181
