# Supplementary material for: CaV1 and CaV2 calcium channels mediate the release of distinct pools of synaptic vesicles
Source: eLife. 2023 Feb 23;12:e81407. doi: 10.7554/eLife.81407 (PMC10023163; doi:10.7554/eLife.81407)
Supplement: Figure 6—source data 1. [file elife-81407-fig6-data1.zip › Figure 6 - Source Data 1/ryr/3/5/nrx_to_nrx(ryr).csv]

279.110751117156
152.758088875542
-22.0342109216999
568.356093237382
236.858888598679
531.110988933806
546.534681482239
-238.000888211751
418.232747594533
535.172150856466
411.931088426021
160.10396697228
377.999007201857
330.278080656175
565.606374488745
412.836352694045
644.766087591835
594.889748383395
484.765827984042
454.149263521327
430.354095878754
390.002494632205
470.125777014504
506.315184536268
471.315009490323
429.694009527155
604.098229865775
405.736842984317
434.655025306471
409.520802022071
-19.1106647307988
43.4233647694109
406.088865502712
373.661235047228
508.240012790839
609.65746068545
371.59810572017
370.259316197842
356.387699413344
502.238308177404
414.172822156974
514.530663167574
659.833722260006
490.014188006744
517.551813424947
397.562345374094
536.067860680387
455.186636680779
491.302160971112
491.226018041203
473.621775574817
283.413113033001
368.791483981086
181.456237422739
667.734740787029
561.967760643716
556.62793646168
516.060271276416
394.722560469867
32.0991041939669
496.261015914246
408.238423994973
668.120965231074
529.702924109892
519.264435516061
506.949449003709
505.605300249237
