# Supplementary material for: CaV1 and CaV2 calcium channels mediate the release of distinct pools of synaptic vesicles
Source: eLife. 2023 Feb 23;12:e81407. doi: 10.7554/eLife.81407 (PMC10023163; doi:10.7554/eLife.81407)
Supplement: Figure 6—source data 1. [file elife-81407-fig6-data1.zip › Figure 6 - Source Data 1/ryr/3/5/ryr_to_nrx.csv]

41.6411996621027
-17.5965788926569
-3.38004636634832
25.1983610097104
-98.4850108265728
-79.8462349273177
-23.584981105314
10.3620448363417
21.4429784929471
77.1280302672949
-37.2183835947217
29.8410095048439
-8.11654345813258
37.4259118383234
-68.4561239696777
30.8998489655623
8.35497115140424
32.5410493183263
-30.798442767451
12.238836472472
32.7217725608734
-21.673574251794
-49.7640533775557
-58.4627022877994
-13.4314017121851
17.2487557296699
17.0328924378427
19.5957544022276
-10.7391590428106
-4.38086305636898
26.8559512459397
5.27145923528587
-60.8725500973251
-78.6795115302648
14.475879479256
-14.0850515697584
-50.3013168138896
35.855052518893
-24.8580765993847
20.0926806496409
-48.6500688002379
-18.6539645795583
45.4769064951706
54.8618349883982
30.6629838434328
-23.5285012151744
-27.0497416315393
50.3563925143262
-5.42114318959648
-23.6803380981382
-27.718333911178
-42.4188035658517
34.1514692216933
-23.3218543568892
12.0611127535776
-69.1299404132133
4.39724445845241
-29.4225334424318
2.57089745919984
-46.8256394719119
11.4713312293607
-56.8238553311057
46.7973557002933
5.76507497273451
-40.9122442879288
58.7248243657141
39.2454877761265
35.4786613163014
0.802482402332316
35.199791385854
4.13340433524718
-79.5177573259007
2.26208806225623
38.5052616341272
56.9464829436583
92.7075427866421
122.660558050848
-16.0425463295487
13.1845344962876
53.4269130159701
41.2367550488398
29.0285936273503
10.7727374007354
28.431142567144
61.3241232253949
104.381629412204
38.125375395668
-27.9797562603981
42.6485396574662
25.153540055926
25.7039472436772
-40.6456552664513
37.6317245999817
-38.7156315938009
36.1907380546127
-9.49755392978113
96.5114867537377
-55.7491468018143
-45.1776996728022
-7.69202136564672
-6.4001210834067
3.47106517144312
81.2837461273994
-49.5116037227654
-31.5788480228675
-51.2083182439292
-43.8633754015409
-27.7932478161147
18.1791129599387
-10.3137396234997
23.3234203711672
71.5487783123281
-38.690824889034
-15.6951346102778
61.4210248203508
-24.0143899249906
6.24514916114094
-47.4063902362013
-91.8970553568815
26.4200455713126
-42.0453176154679
-19.6770195849822
-35.0449381579292
-15.7196326241592
-86.8010909595578
-7.56845346050068
-42.3500416190309
19.0095915050024
-20.7871130503736
-44.2378190396757
30.2528482998841
-83.327050769587
-18.489048323092
-39.3753121137888
-25.0449908752798
3.26998335689677
35.9714734245099
71.707297150002
59.2127187054884
-11.7329528982846
-34.0182656732268
-56.1244595948101
8.31303129485605
20.2317434068518
-16.9928218158202
-37.4557465244852
-73.4876917586244
-47.6553764702239
-28.6232331443916
-72.9183584870025
-26.2364554514697
68.4126557584495
-12.6021883980447
-114.205965949595
34.9831566537468
-139.445933619842
-5.39878185692396
-26.6966102361584
-10.615558948708
-67.4290807116013
137.614286154258
-42.6922291744049
-22.7811602626025
39.7683646635269
18.5616871618913
-28.5647757962597
29.0589670974205
-105.228761538348
-53.2122061577429
-4.73142721009754
-26.2637391434273
33.4215419398224
13.5950419609253
6.68386581652703
8.73259883909668
60.5728520856701
102.885958204211
-6.20229171332721
-19.2898317146264
95.0647173020589
24.4786394642342
4.74254824233685
41.717441454306
127.877369053158
-71.2676979615844
4.64051159022529
6.82537107654935
8.72041507085487
30.3522906860908
97.9515719552819
-27.0428124945847
-77.3141522646183
18.3471534789005
37.5988770119966
-33.4574009759835
-72.4900648567254
-34.1542978655343
-36.9856929727139
-35.9658248861324
-53.1894131169174
-34.8251130638455
11.3125042746633
47.0640384193612
-108.529065114368
41.4823709858356
39.9393167471135
22.6209314136249
-47.3063603617611
-34.7386034527572
-5.40790574058701
60.1825106331435
-47.751293353178
-76.2536704871873
-22.6116326331576
3.84250641664039
93.7679596122998
-24.9319690125103
75.609256753738
-63.8477440735314
-7.65070061243568
-35.1170341958314
1.85869311276656
38.119962115019
-30.4098925254457
10.7629639463503
77.7089661313439
135.517544685206
-36.7285704363112
-62.3691186321466
-26.2905520520053
65.707143451109
12.906595803197
-36.1958252492204
43.3295347156327
-41.0115280247719
-81.0812897107517
2.63285271247696
-38.1893798185229
26.5096213793968
-61.4865508380735
7.78678009343275
13.450848163553
64.858504523896
160.138006358031
-7.2229019205115
24.6792545123917
29.1829672845761
-5.36930571368248
-24.221808223554
29.5906574560322
8.19676272618199
-61.5602880449751
-59.4008486281873
-67.6845672437139
-26.2254788486516
51.4523477607436
104.755886229012
-64.5921131005562
98.2589908086102
46.0731227918459
-17.2642946952092
-1.60947047330046
138.328066717917
8.15574951614144
-17.417337595889
6.85475466991375
82.480626279661
-59.7162497253812
43.3039554228762
-19.6929794818643
-45.2486833905823
-3.16811498324569
46.7280723647218
18.9700935774108
5.86284572255317
39.2369513806971
2.78570879182735
23.7590748465536
101.805250627607
17.2004431831574
31.7438460524081
26.1033211776994
34.8672272433432
113.151288490626
-49.8620460069378
34.6862263511557
-10.0371644497682
9.56855619043381
19.8907043775453
116.780906633967
31.9755473715613
13.1589529081084
-115.362826211662
-128.645600743284
-35.2779047080057
6.28875893250552
-15.7535310236308
148.45201418772
-75.9448616641002
-14.3068225067309
-83.3548587195764
-21.7161987373038
27.1539651228286
-61.3876643249969
49.7315358926044
117.994338188337
42.2056485019548
-6.49520042659606
145.412329331684
120.285938823485
3.25600206571653
19.899307446316
52.8964579947478
-50.6465619584196
-24.421492608215
-61.2102791905218
-83.2538999032058
-26.818600776367
26.609680573516
53.5887400681841
-27.2931013131929
-0.394739203626159
86.6733636540212
-84.8036050553892
-124.873267305216
-38.9032851210195
49.0864528978491
15.8191843815457
34.5361185962192
36.8172668865809
55.157872555008
-15.6001184972902
6.37929013291796
-87.4868480060795
-14.1840651170933
63.9375223765346
-104.456246550777
-23.8782025264572
19.4644514354623
5.66322227267119
-0.473179185673871
-34.5739292138333
36.7805833828897
-61.0881001074195
-36.7226024302417
-62.0205641253651
-44.0684425994605
27.3843023487661
-20.8888122657791
13.4868154231826
64.9821948724584
-71.4280085836344
-17.4118639543176
7.94180159981443
-56.5168101204345
-37.4766523617727
63.1692721435375
42.0009503558431
23.6191808619969
0.919835119164418
77.3493694961162
-30.0084813463654
-35.7243857446865
-85.362144528528
-17.4225347355332
-27.4325066718102
44.8267528211782
0.662090036288646
79.4810003890561
-17.7642538029504
16.3464840990309
-20.4375381994942
-38.9973469893921
9.19488686186014
12.4195666012947
36.3732892874887
-81.1038045280802
23.7732124916711
66.9516589810573
13.7672012099356
6.20673193856965
-94.8655702476626
50.9856104574992
-61.3130935953268
56.8902191945253
41.3649895231847
-93.7595610279404
125.412216903815
-98.6224042428184
130.492904885507
32.6504784306435
-42.5981391340683
121.977924119108
24.8857777795511
-2.87362546189979
4.93209012080297
168.384295332267
-56.497602369931
-138.086360703637
139.295721964363
133.40156614598
33.3461037768539
-60.864601763984
-42.5453388056994
101.605225936964
35.4958588459976
-120.956678561144
-89.0307030047588
-1.06562107527679
-0.149307792535183
-4.33492863475112
117.533103272486
47.9743802528992
-36.9535576118014
-47.7842978689569
35.1192480592636
-116.013911696866
-86.3997660179393
-48.407789249748
41.0650292295486
-11.8380523042524
32.4448214490658
-45.8598392400436
-31.6498633557494
1.09832970448042
50.6972470177279
12.2651923702124
-56.8728479157326
-11.4697979778957
-78.8351538615498
19.6574929406452
-93.0252413833732
-106.292429660765
113.617254927449
-76.4601029260357
89.2305030730149
43.4396783504435
-94.875283341129
-85.3597014518582
-32.9945323512602
165.351262537408
18.9994162359963
-20.1993118534283
113.408908260808
-86.1706669986725
24.7790377784404
-112.929254697816
-59.4210824613492
3.08629220579132
48.6248132980982
33.5919985111996
-22.0469682261555
93.1219166343744
21.6623672880287
-83.7921808143583
-13.3017732510889
-20.554606380414
-7.38748016641875
62.9421494345497
-9.91264115229569
131.915610326878
-141.321708355008
91.2364954790792
-80.5041248106409
10.6685968302299
-135.279209541815
-74.23753557493
42.1199086095785
37.0640290542215
-59.2658057387325
-60.2068969804186
-19.391407338906
117.437561753757
-64.5841659149282
-34.1040642049593
-75.1106725160262
30.1476839421448
-2.98132602004262
12.3290020642144
45.2338865456459
31.5374153351258
-98.055481858908
21.7026067623665
-27.8693947630145
-14.7898950710824
-49.0622777947956
-102.659283144889
37.5033309024184
-43.737984096917
61.5394904311561
-124.255900858285
141.878378593623
75.7137703930421
76.2829501800061
-29.9305656223478
2.24015729002531
113.646609201134
34.6748709409785
-76.2742745198611
