# Supplementary material for: CaV1 and CaV2 calcium channels mediate the release of distinct pools of synaptic vesicles
Source: eLife. 2023 Feb 23;12:e81407. doi: 10.7554/eLife.81407 (PMC10023163; doi:10.7554/eLife.81407)
Supplement: Figure 6—source data 1. [file elife-81407-fig6-data1.zip › Figure 6 - Source Data 1/ryr/3/5/ryr_to_ryr(cav1).csv]

254.994918965066
229.589231884735
-67.1069142324095
-11.7710128919098
156.270759543483
171.641749343498
-324.076404422186
-132.788827291919
94.1092894250014
35.4204417994615
-165.478518774105
-25.7993998301708
-416.858843844213
344.794865549142
413.696154647489
185.434905853754
-301.594486511631
340.541667889653
200.068877523222
171.753501279255
-408.0023976768
-12.7497979329773
-446.755038770599
35.816732219314
109.960584597251
-350.952326948071
-283.935510782635
-2.66061292406721
-271.781592521757
130.234468894852
-418.252042163823
-334.970855368118
-217.309528735845
-291.78697499067
64.68238563659
331.988704138308
317.130370669207
246.90222584637
-383.521568405396
273.473071515597
271.465884075411
187.66653049689
229.123559101577
224.601381189806
525.267245411028
-56.5804812110518
214.829868373311
228.715471922653
178.568252641951
-253.864942780841
-392.923365756072
-154.624074793471
240.306282307019
-320.124207643908
-132.534293436051
94.060002621527
239.182586412498
-251.511529048343
192.890485599824
-491.690492326231
16.0512406157104
371.293871285609
51.6041052862292
-392.01853726116
148.25744343646
-302.140977227637
93.7764385052978
