# Supplementary material for: CaV1 and CaV2 calcium channels mediate the release of distinct pools of synaptic vesicles
Source: eLife. 2023 Feb 23;12:e81407. doi: 10.7554/eLife.81407 (PMC10023163; doi:10.7554/eLife.81407)
Supplement: Figure 6—source data 1. [file elife-81407-fig6-data1.zip › Figure 6 - Source Data 1/ryr/3/5/ryr1_to_cav1.csv]

-128.939361324856
-103.533674244525
193.16247187262
137.82657053212
-30.2152019032728
-45.586191703288
450.131962062396
258.844384932129
31.9462682152089
90.6351158407488
291.534076414315
151.854957470381
542.914401484423
-218.739307908932
-287.640597007279
-59.3793482135434
427.650044151841
-214.486110249442
-74.0133198830117
-45.6979436390448
534.05795531701
138.805355573188
572.810596410809
90.2388254208963
16.0949730429593
477.007884588281
409.991068422845
128.716170564277
397.837150161967
-4.17891125464212
544.307599804033
461.026413008329
343.365086376055
417.842532630881
61.3731720036203
-205.933146498098
-191.074813028997
-120.84666820616
509.577126045606
-147.417513875386
-145.410326435201
-61.6109728566798
-103.068001461367
-98.5458235495953
-399.211687770818
182.636038851262
-88.7743107331007
-102.659914282443
-52.5126950017411
379.920500421051
518.978923396282
280.679632433681
-114.250724666808
446.179765284118
258.589851076262
31.9955550186833
-113.127028772288
377.567086688553
-66.8349279596141
617.746049966441
110.0043170245
-245.238313645399
74.451452353981
518.07409490137
-22.2018857962494
428.196534867847
32.2791191349124
