# Supplementary material for: CaV1 and CaV2 calcium channels mediate the release of distinct pools of synaptic vesicles
Source: eLife. 2023 Feb 23;12:e81407. doi: 10.7554/eLife.81407 (PMC10023163; doi:10.7554/eLife.81407)
Supplement: Figure 6—source data 1. [file elife-81407-fig6-data1.zip › Figure 6 - Source Data 1/ryr/35/1.csv]

image-ID	cycle	z-step	frame	accum	photon-count	photon-count11	photon-count12	photon-count21	photon-count22	psfx	psfy	psfz	psf-photon-count	x	y	z	stdev	amp	background11	background12	background21	background22	maxResidualSlope	chisq	log-likelihood	accuracy	llr	time-point	precisionx	precisiony	precisionz	vis-probe
3	0	0	3	1	264.731	127.36	137.371	0	0	58.0081	-25.3399	54.7617	155.369	8014.45	4410.38	-54.7617	0	5.22286	7.93923	10.2117	0	0	0.0801163	154.76	-513.004	46.5412	154.538	0	60.615	60.5206	201.803	0
12	0	0	12	1	295.547	118.023	177.524	0	0	-56.2104	53.5798	-229.797	207.743	8029.01	3733.5	229.797	0	7.28226	7.49963	9.58823	0	0	0.148252	194.545	-529.055	39.3764	229.761	0	44.6324	45.6832	196.453	0
29	0	0	29	1	298.385	165.684	132.701	0	0	5.97097	72.5327	60.337	210.836	8365.47	3315.91	-60.337	0	7.02771	7.33022	9.11587	0	0	0.237422	167.792	-513.993	38.4437	220.063	0	44.453	44.0541	145.255	0
67	0	0	67	1	287.915	193.936	93.9794	0	0	84.272	28.7684	376.562	238.286	8386.83	3359.67	-376.562	0	9.19017	6.42709	9.31133	0	0	0.114577	212.8	-516.769	39.6067	226.962	0	39.8448	40.0138	144.41	0
69	0	0	69	1	266.247	123.478	142.769	0	0	-31.6407	62.6343	-58.3861	147.063	8203.76	4422.07	58.3861	0	4.92066	7.34455	9.21163	0	0	0.167926	144.665	-502.303	44.7716	169.742	0	60.6647	60.64	221.907	0
75	0	0	75	1	283.221	177.834	105.387	0	0	2.48468	70.5603	266.326	171.288	8767.6	3716.52	-266.326	0	6.15763	7.46292	9.40903	0	0	0.149463	136.935	-498.096	41.4958	173.657	0	55.4011	53.81	183.391	0
77	0	0	77	1	309.242	165.23	144.012	0	0	48.5074	15.6542	102.157	168.674	8422.59	4369.39	-102.157	0	5.67434	7.28193	8.83122	0	0	0.0605429	198.061	-525.65	36.4861	208.387	0	54.0412	52.632	176.508	0
100	0	0	100	1	265.913	132.614	133.299	0	0	-55.0103	29.6053	-248.489	143.845	8426.45	3757.47	248.489	0	5.10016	7.47844	8.74431	0	0	0.182411	148.766	-502.948	44.5947	181.409	0	61.7243	63.1659	288.95	0
115	0	0	115	1	277.042	178.965	98.0773	0	0	54.4157	38.0702	251.042	178.626	8516.34	3450.03	-251.042	0	6.33483	6.85208	9.18678	0	0	0.106491	163.816	-510.035	41.9816	183.336	0	53.3817	51.1367	176.541	0
125	0	0	125	1	319.49	220.115	99.3744	0	0	0.590085	35.5372	423.46	235.159	8470.51	3253.24	-423.46	0	9.4959	5.15044	7.78757	0	0	0.215047	280.67	-552.537	32.8598	281.82	0	38.5177	37.3974	150.13	0
127	0	0	127	1	261.443	130.486	130.957	0	0	-37.7985	32.8152	122.708	188.431	8309.58	4352.22	-122.708	0	6.4474	5.93747	7.93014	0	0	0.166998	181.998	-507.346	43.3111	189.972	0	46.4185	44.8752	153.534	0
153	0	0	153	1	276.08	111.977	164.103	0	0	29.7175	19.5105	-76.7452	185.757	8541.04	3468.59	76.7452	0	6.19548	6.97355	8.85265	0	0	0.166336	143.105	-496.533	42.0448	188.128	0	49.1186	48.3201	176.39	0
158	0	0	158	1	300.516	126.439	174.077	0	0	91.0709	8.91506	-109.042	165.252	8479.69	3479.19	109.042	0	5.53789	6.89711	8.52083	0	0	0.0184596	168.57	-504.811	37.3652	209.619	0	55.2344	53.3462	202.763	0
166	0	0	166	1	290.048	192.668	97.3808	0	0	92.7056	-52.3994	449.834	172.51	8378.39	3440.84	-449.834	0	7.16651	6.8439	8.9298	0	0	0.225558	179.322	-515.727	39.3526	202.881	0	54.4444	55.3695	219.484	0
167	0	0	167	1	296.003	162.072	133.93	0	0	81.0018	-7.80409	226.361	193.815	8390.1	3296.58	-226.361	0	6.82285	6.85768	9.1288	0	0	0.161423	165.305	-507.144	38.4644	209.75	0	47.6843	47.3923	157.233	0
170	0	0	170	1	268.709	156.086	112.624	0	0	87.2858	67.388	573.233	154.4	8383.81	3321.05	-573.233	0	7.04019	6.72861	9.45986	0	0	0.0796237	149.132	-503.663	43.7865	166.364	0	65.8551	65.4183	362.083	0
173	0	0	173	1	377.477	236.784	140.693	0	0	-0.255226	4.26922	311.975	301.005	8371.7	3483.83	-311.975	0	11.2183	5.86415	8.25594	0	0	0.265186	229.67	-532.027	27.339	256.269	0	31.3365	30.8113	108.027	0
176	0	0	176	1	253.574	136.808	116.766	0	0	80.6639	86.9698	-147.803	136.316	7792.48	4497.39	147.803	0	4.55596	6.15069	7.62482	0	0	0.0338008	174.049	-505.455	45.0406	199.587	0	60.69	62.104	253.272	0
176	0	0	176	1	260.08	134.971	125.109	0	0	-139.158	86.8229	-301.144	155.225	8510.6	3500.94	301.144	0	5.84957	6.03971	8.45642	0	0	0.220155	203.147	-512.139	44.1468	198.381	0	60.2053	58.4002	268.519	0
177	0	0	177	1	415.982	211.862	204.119	0	0	-50.1257	33.9607	45.7378	257.877	8521.23	3553.8	-45.7378	0	8.71926	6.23549	7.89058	0	0	0.194313	213.376	-520.708	24.3234	215.929	0	35.7211	34.1817	119.492	0
178	0	0	178	1	379.153	170.53	208.623	0	0	49.9625	-29.7902	-151.516	266.803	8520.8	3617.55	151.516	0	9.10466	5.95963	7.71419	0	0	0.174875	207.656	-510.665	27.0319	218.503	0	33.3503	34.0357	131.707	0
180	0	0	180	1	323.552	183.853	139.7	0	0	49.9051	53.3427	407.679	243.033	8520.86	3534.42	-407.679	0	9.60141	5.84037	8.53206	0	0	0.0657545	165.358	-509.381	33.239	259.454	0	39.5816	38.034	149.642	0
181	0	0	181	1	303.99	177.691	126.3	0	0	90.1178	33.9099	493.508	209.704	8380.98	3354.53	-493.508	0	8.89462	5.62402	8.34198	0	0	0.0986289	197.783	-521.357	35.6799	227.725	0	44.4301	44.7434	200.343	0
182	0	0	182	1	307.494	182.054	125.44	0	0	-12.7064	6.77074	437.138	222.674	8384.15	3381.67	-437.138	0	9.15486	5.36519	8.28262	0	0	0.164893	210.803	-519.52	34.9171	234.597	0	40.3047	40.7446	163.296	0
184	0	0	184	1	271.917	142.911	129.006	0	0	-3.67047	53.5394	310.176	188.753	8375.11	3334.9	-310.176	0	6.99431	6.52022	8.20918	0	0	0.23887	188.126	-518.979	41.9545	193.283	0	48.2587	47.836	161.734	0
187	0	0	187	1	374.184	191.512	182.671	0	0	-38.3892	29.2814	464.72	335.689	8409.83	3558.48	-464.72	0	14.2096	4.78256	7.9084	0	0	0.293525	240.514	-541.498	26.8941	303.116	0	28.1042	27.4958	118.902	0
188	0	0	188	1	354.984	156.116	198.869	0	0	-16.4868	73.1962	152.857	170.022	8387.93	3514.56	-152.857	0	5.81884	6.38435	9.1625	0	0	0.181028	181.117	-512.693	30.1975	201.283	0	54.2598	51.9713	177.022	0
202	0	0	202	1	290.044	142.282	147.762	0	0	29.9748	60.0654	15.0581	245.805	8441.13	3527.69	-15.0581	0	8.13093	5.45155	8.2659	0	0	0.032364	228.071	-521.674	37.6666	266.5	0	37.6562	35.7369	124.147	0
204	0	0	204	1	236.705	131.095	105.611	0	0	91.4427	31.1194	112.449	142.462	8479.32	3456.98	-112.449	0	4.79047	7.30181	8.53922	0	0	0.100944	153.841	-500.151	51.6974	163.95	0	65.2459	62.1769	206.962	0
213	0	0	213	1	302.3	156.319	145.981	0	0	88.3668	95.5296	257.492	259.417	8482.39	3591.89	-257.492	0	9.2082	6.04711	8.5646	0	0	0.0586288	225.214	-530.249	36.4208	215.899	0	36.7975	35.3324	122.277	0
214	0	0	214	1	249.987	134.854	115.133	0	0	-36.5787	43.7581	270.759	163.305	8507.68	3643.66	-270.759	0	5.952	6.20405	7.79957	0	0	0.133777	185.09	-509.17	46.1078	228.018	0	55.2808	53.0857	180.502	0
223	0	0	223	1	304.248	160.309	143.939	0	0	1.96895	43.9639	303.383	240.566	8568.79	3543.8	-303.383	0	8.86848	5.71857	8.52269	0	0	0.136339	194.788	-513.245	35.8244	1	0	39.1558	37.3653	133.634	0
229	0	0	229	1	250.198	124.157	126.041	0	0	-6.04046	40.1864	-157.856	146.189	8377.48	3447.91	157.856	0	4.95241	7.34862	8.63179	0	0	0.0598401	160.226	-512.195	48.1256	204.459	0	62.3364	60.5907	248.016	0
231	0	0	231	1	315.144	144.694	170.449	0	0	62.8761	17.046	364.01	272.38	8308.56	3471.05	-364.01	0	10.4286	5.6911	7.73669	0	0	0.213747	223.563	-526.716	33.8154	238.257	0	33.97	33.8549	122.187	0
238	0	0	238	1	277.662	155.447	122.214	0	0	13.1318	13.6029	287.724	187.373	8457.97	3673.82	-287.724	0	6.84548	6.38313	8.23545	0	0	0.0986067	180.946	-507.931	40.7194	190.63	0	49.2354	48.1156	162.411	0
241	0	0	241	1	259.846	142.155	117.691	0	0	-16.4443	-17.2547	453.387	212.603	8188.56	3505.35	-453.387	0	8.90899	6.20963	7.69226	0	0	0.204685	160.232	-501.145	43.7511	231.192	0	44.3942	43.2862	181.244	0
245	0	0	245	1	255.181	137.45	117.731	0	0	31.0808	-65.0884	-487.031	135.399	8041.38	4649.45	487.031	0	5.66006	6.12363	7.41293	0	0	0.113355	191.113	-507.075	44.4529	217.051	0	72.1022	77.95	409.479	0
251	0	0	251	1	237.035	117.176	119.859	0	0	-5.88947	48.685	405.415	127.623	8476.99	3539.08	-405.415	0	5.08161	6.01118	8.63682	0	0	0.131197	156.433	-496.752	50.0209	172.869	0	70.5467	67.8597	268.379	0
255	0	0	255	1	260.314	140.398	119.916	0	0	-44.3844	66.2966	-269.447	192.936	8515.49	4019.76	269.447	0	6.84455	6.73377	7.7582	0	0	0.126195	151.112	-495.888	44.249	190.505	0	45.549	47.1305	227.175	0
256	0	0	256	1	269.505	133.3	136.205	0	0	14.4627	84.6735	-96.958	166.847	8556.3	4101.05	96.958	0	5.54977	5.62565	7.59347	0	0	0.0671433	219.228	-524.105	41.0649	234.102	0	49.8525	50.7702	188.713	0
257	0	0	257	1	319.087	184.192	134.895	0	0	24.4694	73.3295	154.935	256.602	8446.63	4112.39	-154.935	0	8.72592	6.29095	7.93767	0	0	0.386609	161.532	-500.378	33.8364	223.046	0	35.8117	35.069	118.506	0
258	0	0	258	1	261.106	117.473	143.632	0	0	119.749	0.363143	223.305	166.009	8251.69	4085.7	-223.305	0	5.83542	6.21954	8.54946	0	0	0.188764	211.693	-519.346	44.1943	209.129	0	54.2835	52.817	173.882	0
259	0	0	259	1	287.25	150.235	137.015	0	0	88.1337	-46.7447	56.4789	152.854	8582.29	3734.16	-56.4789	0	5.16951	6.5061	8.75725	0	0	0.129795	177.761	-508.958	39.4341	188.728	0	57.2932	57.8063	187.524	0
269	0	0	269	1	265.273	141.686	123.587	0	0	103.822	54.0018	87.5574	187.306	8167.96	3832.74	-87.5574	0	6.254	5.67335	7.69208	0	0	0.0434963	203.998	-518.118	42.0354	216.672	0	45.6445	44.8924	148.431	0
271	0	0	271	1	250.007	141.241	108.766	0	0	23.1277	29.9732	99.805	142.202	8547.63	4155.75	-99.805	0	4.78256	6.39653	8.06157	0	0	0.0611155	178.951	-512.499	46.5649	188.547	0	60.927	59.875	199.789	0
277	0	0	277	1	299.993	152.243	147.75	0	0	18.8756	-22.1787	130.227	249.995	8452.22	4108.24	-130.227	0	8.55336	4.60396	7.35457	0	0	0.112584	286.767	-549.928	34.813	292.322	0	34.0507	33.5848	113.751	0
282	0	0	282	1	346.506	162.677	183.829	0	0	-22.2915	-7.68756	-35.4155	231.363	8393.73	3994.09	35.4155	0	7.79513	6.81492	8.17536	0	0	0.0781866	179.071	-511.39	30.9349	220.724	0	38.5117	37.729	136.905	0
293	0	0	293	1	264.069	112.578	151.491	0	0	55.6904	65.7718	-137.431	188.833	8415.41	3920.63	137.431	0	6.30774	6.43782	7.43123	0	0	0.0936221	126.167	-482.794	42.8544	190.624	0	45.1886	44.8639	181.027	0
298	0	0	298	1	222.681	107.709	114.971	0	0	67.0825	96.0786	-441.56	126.647	7905.72	3591.34	441.56	0	4.8715	7.05928	7.88805	0	0	0.0871935	165.555	-503.858	55.0405	195.07	0	75.1023	80.9998	463.924	0
308	0	0	308	1	224.599	115.466	109.133	0	0	99.1046	6.9302	37.5351	153.445	8471.66	4378.11	-37.5351	0	5.11307	5.88075	8.31878	0	0	0.0473214	179.132	-500.341	53.2156	176.166	0	55.74	54.5946	182.586	0
309	0	0	309	1	360.788	199.832	160.957	0	0	-10.2362	91.4065	-19.3064	207.38	8481.34	4193.97	19.3064	0	6.88214	6.4518	8.10897	0	0	0.271191	179.525	-509.072	29.1785	200.565	0	42.4248	41.9297	149.693	0
322	0	0	322	1	298.826	196.799	102.027	0	0	-17.2876	85.1273	709.148	240.902	8289.07	4100.59	-709.148	0	12.9343	5.99328	7.849	0	0	0.220783	169.902	-504.651	36.477	193.813	0	52.3302	48.2636	328.408	0
324	0	0	324	1	277.526	154.121	123.405	0	0	27.5846	76.8146	-158.188	245.198	8443.52	3909.59	158.188	0	8.23452	5.58436	7.32059	0	0	0.163659	176.076	-504.832	39.3167	253.583	0	35.5971	35.4494	142.352	0
325	0	0	325	1	293.735	150.618	143.116	0	0	-161.598	95.8311	310.865	169.358	8433.38	3491.93	-310.865	0	6.80479	5.51325	7.08156	0	0	0.276094	236.642	-520.678	36.3747	199.863	0	51.3464	47.1148	162.212	0
326	0	0	326	1	282.254	117.881	164.373	0	0	48.9234	-13.9628	-188.974	163.57	8621.5	4199.68	188.974	0	5.6125	5.88668	7.90055	0	0	0.0181187	173.494	-499.567	39.1691	181.784	0	50.6048	52.4326	212.904	0
329	0	0	329	1	328.455	170.687	157.767	0	0	58.1706	-11.34	7.06454	218.298	8412.93	4396.38	-7.06455	0	7.28204	5.24828	7.06027	0	0	0.0898908	206.166	-518.819	31.4585	190.477	0	38.2926	37.6681	131.209	0
330	0	0	330	1	268.238	140.977	127.261	0	0	19.1696	4.95332	195.116	167.245	8352.27	4479.75	-195.116	0	5.81492	5.95076	7.50633	0	0	0.209843	166.742	-498.139	41.5771	168.182	0	52.341	50.7479	168.709	0
334	0	0	334	1	242.06	146.296	95.7645	0	0	80.8869	58.7844	124.202	177.795	8489.87	4425.92	-124.202	0	5.979	5.83013	7.57851	0	0	0.0824934	172.295	-503.038	47.4237	198.206	0	48.5061	47.1246	156.169	0
335	0	0	335	1	235.05	95.9977	139.053	0	0	104.349	92.7985	79.4474	124.929	7669.13	3893.6	-79.4474	0	4.15839	6.07962	7.53539	0	0	0.157554	154.687	-496.134	49.5676	155.217	0	68.383	66.1546	217.476	0
335	0	0	335	1	311.997	151.646	160.351	0	0	-41.879	11.543	-604.299	232.516	8512.98	4273.84	604.299	0	10.7734	6.44279	7.62553	0	0	0.184512	174.012	-512.714	34.7369	182.518	0	50.2746	55.8913	270.916	0
336	0	0	336	1	279.47	144.049	135.421	0	0	72.1075	9.62956	-241.029	171.242	8398.99	4176.09	241.029	0	5.94927	6.40127	8.58247	0	0	0.0802204	166.019	-506.68	40.6441	197.461	0	51.2305	52.8302	236.953	0
337	0	0	337	1	267.843	172.955	94.8879	0	0	139.185	-40.4328	699.078	239.25	8431.58	3428.87	-699.078	0	12.5792	5.00607	7.23675	0	0	0.220412	212.072	-516.91	40.4664	208.623	0	46.8958	45.6184	298.223	0
339	0	0	339	1	372.727	209.341	163.386	0	0	52.9415	-9.3004	210.145	274.396	8418.16	3397.74	-210.145	0	9.59602	5.78673	8.53268	0	0	0.115083	182.958	-516.599	27.832	223.418	0	33.8709	33.4666	112.457	0
342	0	0	342	1	317.508	149.759	167.749	0	0	72.0823	18.1259	167.041	190.175	8399.02	4267.25	-167.041	0	6.50349	6.65574	8.61011	0	0	0.124127	153.235	-500.92	34.6908	186.879	0	47.9905	46.7293	156.722	0
343	0	0	343	1	354.003	215.039	138.964	0	0	101.686	37.2503	230.542	221.188	8469.08	4148.47	-230.542	0	7.75566	5.15511	7.80034	0	0	0.0410641	230.084	-538.651	28.9632	285.837	0	39.7876	38.9406	132.18	0
344	0	0	344	1	276.473	138.726	137.747	0	0	20.8977	50.7387	-169.523	166.805	8549.86	4334.3	169.523	0	5.635	5.74359	8.04153	0	0	0.0284516	198.713	-513.193	40.1833	258.353	0	50.3348	50.9053	201.807	0
347	0	0	347	1	285.927	158.992	126.935	0	0	0.312554	19.0503	307.912	217.678	8570.45	3469.05	-307.912	0	8.07224	4.89056	6.84726	0	0	0.181382	162.404	-489.545	36.9038	237.916	0	40.5226	38.5811	138.201	0
348	0	0	348	1	273.416	124.658	148.758	0	0	-59.229	36.5613	242.933	211.034	8430.67	4348.48	-242.933	0	7.62942	5.93867	7.47714	0	0	0.0986851	188.325	-506.508	40.534	183.42	0	42.3712	40.5067	138.688	0
352	0	0	352	1	379.166	222.934	156.231	0	0	110.645	127.669	362.941	258.33	8260.79	4456.69	-362.941	0	9.86813	6.00763	7.9182	0	0	0.175275	159.773	-506.112	27.135	210.331	0	36.9404	36.1986	125.707	0
354	0	0	354	1	274.319	130.986	143.333	0	0	34.6292	82.8082	11.7966	163.772	8436.47	4501.55	-11.7966	0	5.40727	5.59836	7.33443	0	0	0.0578489	153.463	-494.529	39.9264	220.324	0	50.7461	49.9167	171.115	0
355	0	0	355	1	303.493	137.434	166.059	0	0	8.18819	19.2589	-61.3102	201.308	8462.91	4266.12	61.3102	0	6.72093	6.12065	8.01391	0	0	0.120622	180.826	-512.018	35.9688	185.979	0	42.8597	42.3508	154.529	0
357	0	0	357	1	279.358	116.185	163.174	0	0	68.6309	134.113	-275.035	167.356	8402.47	4250.93	275.035	0	5.83943	5.48706	8.29672	0	0	0.107139	220.328	-532.923	39.5709	278.071	0	52.7465	54.4919	248.884	0
358	0	0	358	1	313.714	178.333	135.382	0	0	-13.0539	19.4811	38.5522	154.651	8484.15	4465.22	-38.5522	0	5.18461	5.54344	7.08319	0	0	0.0615666	188.099	-510.442	33.5267	207.777	0	52.675	51.4191	176.253	0
359	0	0	359	1	221.761	108.922	112.84	0	0	224.569	-46.6873	599.619	194.864	8246.53	4232.41	-599.619	0	9.42137	5.48327	7.25274	0	0	0.138761	175.505	-503.494	52.3303	181.779	0	51.5677	49.6156	263.325	0
360	0	0	360	1	331.035	119.007	212.028	0	0	56.5946	71.4582	-102.085	259.721	8414.51	4213.92	102.085	0	8.62183	5.45367	7.15981	0	0	0.153334	194.828	-510.738	31.3465	270.326	0	32.9743	32.9474	125.846	0
361	0	0	361	1	306.83	154.296	152.535	0	0	-13.6016	110.375	113.138	199.034	8385.04	4274.67	-113.138	0	6.7308	6.25061	7.85555	0	0	0.26425	175.304	-506.55	35.4776	192.335	0	44.5451	43.0843	147.418	0
368	0	0	368	1	265.538	146.607	118.931	0	0	25.2877	88.2849	6.61927	194.771	8545.47	4296.76	-6.61927	0	6.43361	6.29985	6.64654	0	0	0.166561	179.771	-504.279	41.7353	233.323	0	42.701	42.0014	149.122	0
369	0	0	369	1	305.488	141.374	164.114	0	0	35.2072	141.575	154.705	180.778	8435.89	4243.46	-154.705	0	6.15449	5.86487	8.35723	0	0	0.108719	138.949	-488.167	35.667	185.133	0	48.9659	47.711	160.35	0
372	0	0	372	1	313.492	128.615	184.878	0	0	96.1536	-4.57125	32.0747	221.902	8374.95	4389.61	-32.0747	0	7.4054	5.9321	7.06418	0	0	0.0687099	154.854	-494.176	33.8271	218.09	0	38.583	37.6866	131.478	0
375	0	0	375	1	327.448	142.916	184.532	0	0	9.49247	118.156	-146.249	188.813	8561.27	4266.88	146.249	0	6.33351	5.55327	7.32234	0	0	0.125355	199.151	-515.413	31.9244	236.024	0	43.8504	44.3721	172.706	0
376	0	0	376	1	268.161	127.916	140.245	0	0	15.4907	117.529	437.726	189.245	8355.95	3270.91	-437.726	0	7.7149	5.08605	7.54598	0	0	0.0568242	268.604	-533.275	40.7201	237.39	0	45.7409	45.3641	186.166	0
379	0	0	379	1	261.171	156.495	104.676	0	0	53.9217	18.9481	283.042	160.085	8417.18	4565.41	-283.042	0	5.79947	5.70336	7.98447	0	0	0.00889748	175.108	-500.53	43.1556	198.985	0	55.1453	52.9609	179.645	0
384	0	0	384	1	336.215	182.005	154.209	0	0	56.1482	-19.8922	-92.5756	182.927	8414.95	4504.59	92.5756	0	6.15578	6.20823	7.70307	0	0	0.120516	196.121	-522.401	31.51	218.756	0	45.6778	46.0098	170.553	0
386	0	0	386	1	227.367	138.285	89.0814	0	0	-25.1045	127.285	440.335	179.908	8197.22	3460.48	-440.335	0	7.43509	6.00657	6.90894	0	0	0.199641	184.691	-509.416	50.9812	197.596	0	50.3797	49.0351	197.804	0
391	0	0	391	1	270.761	125.984	144.777	0	0	2.64525	86.9153	178.153	138.757	8468.46	3401.18	-178.153	0	4.77143	6.52793	8.31579	0	0	0.0836473	153.98	-499.422	42.2786	184.374	0	65.2154	63.0217	208.002	0
391	0	0	391	1	451.763	262.489	189.274	0	0	25.2153	46.6194	92.4997	328.224	8445.89	4438.08	-92.4997	0	10.9987	5.78054	7.39368	0	0	0.188422	217.619	-537.44	21.7171	269.592	0	27.92	27.0659	92.6192	0
392	0	0	392	1	297.478	169.031	128.447	0	0	145.027	168.382	166.612	148.982	8326.07	4515.64	-166.612	0	5.12393	5.82801	8.15761	0	0	0.13454	184.429	-511.259	36.7402	196.473	0	58.3719	56.831	187.024	0
394	0	0	394	1	275.139	143.719	131.42	0	0	-140.166	101.506	390.346	144.052	8511.61	3486.25	-390.346	0	6.05005	5.50825	6.61331	0	0	0.120927	227.804	-520.752	39.1432	247.012	0	60.7007	55.6813	205.607	0
398	0	0	398	1	282.501	162.238	120.263	0	0	-29.3555	-11.7523	145.096	163.377	8400.8	4396.79	-145.096	0	5.65281	5.33277	8.34987	0	0	0.16786	188.455	-512.604	38.8891	183.373	0	52.3361	50.8822	171.098	0
399	0	0	399	1	312.188	167.751	144.437	0	0	96.5134	3.81796	-172.062	208.932	8374.59	4181.9	172.062	0	7.10184	5.94077	7.59231	0	0	0.110516	236.694	-532.356	34.3235	245.77	0	40.5724	41.0602	170.961	0
400	0	0	400	1	251.354	132.136	119.218	0	0	153.266	223.955	-374.725	176.512	8517.15	3961.77	374.725	0	6.6518	6.65131	7.24868	0	0	0.100314	196.097	-507.801	45.7541	207.635	0	50.4447	54.3307	294.435	0
401	0	0	401	1	372.622	154.645	217.977	0	0	9.04737	-0.107434	106.11	216.608	8462.05	4285.49	-106.11	0	7.34388	5.29663	7.32552	0	0	0.134617	192.38	-515.849	27.1036	221.591	0	39.6409	38.3987	130.044	0
402	0	0	402	1	309.738	154.378	155.359	0	0	-41.7436	-37.7063	-121.221	164.575	8413.18	4323.09	121.221	0	5.6817	5.94248	7.59765	0	0	0.159374	160.564	-500.139	34.6701	192.317	0	49.5146	49.0833	193.462	0
403	0	0	403	1	324.341	219.172	105.169	0	0	26.7119	18.1736	275.393	189.559	8444.39	4267.21	-275.393	0	6.85366	6.27228	7.16068	0	0	0.174688	161.374	-494.853	32.701	176.951	0	47.4506	46.0462	153.334	0
404	0	0	404	1	347.355	225.864	121.49	0	0	-16.9599	-36.5355	461.241	252.499	8288.74	4421.58	-461.241	0	10.7019	4.86686	7.53914	0	0	0.129806	191.774	-515.063	29.3421	249.989	0	35.9805	35.8089	146.858	0
408	0	0	408	1	254.815	118.554	136.261	0	0	57.332	33.8207	-134.496	148.15	8513.43	4151.9	134.496	0	4.96448	6.88661	7.72046	0	0	0.104168	172.211	-501.517	45.6319	182.299	0	55.923	57.0996	232.458	0
411	0	0	411	1	258.95	159.532	99.4179	0	0	87.4721	64.0627	481.993	154.216	8383.63	4121.66	-481.993	0	6.46597	5.38068	7.99034	0	0	0.164387	143.811	-484.772	43.2694	153.359	0	58.728	58.1537	251.811	0
413	0	0	413	1	281.102	123.905	157.197	0	0	-22.2579	126.486	-498.271	295.956	8393.7	4158.89	498.271	0	12.0746	5.68248	6.64944	0	0	0.162287	144.853	-490.913	38.2814	227.746	0	35.1658	38.0951	211.351	0
418	0	0	418	1	314.953	142.54	172.413	0	0	97.3535	10.2712	190.404	198.216	8473.41	4075.79	-190.404	0	6.84664	5.14986	6.65533	0	0	0.128318	168.804	-489.423	32.8296	215.579	0	42.5225	41.771	140.417	0
419	0	0	419	1	337.542	194.016	143.527	0	0	-0.00433618	79.0654	267.599	226.854	8271.78	4305.97	-267.599	0	8.16445	5.28011	7.35797	0	0	0.216699	204.329	-518.798	30.5861	232.279	0	37.4101	37.6345	130.903	0
420	0	0	420	1	273.253	111.059	162.194	0	0	24.106	-24.663	75.6925	154.047	8347.33	4210.38	-75.6925	0	5.20813	6.35005	7.79852	0	0	0.0619331	162.417	-501.376	41.2075	200.037	0	55.1905	53.9563	184.755	0
421	0	0	421	1	292.53	140.208	152.321	0	0	33.8286	-27.3562	111.973	188.733	8437.27	4213.08	-111.973	0	6.42578	5.50841	7.00608	0	0	0.157764	167.435	-492.944	36.5089	189.113	0	44.3296	43.4285	147.041	0
425	0	0	425	1	296.185	138.282	157.903	0	0	-59.3764	-53.943	-694.298	246.788	7633.54	4040.34	694.298	0	13.1965	5.20474	6.57239	0	0	0.137756	182.587	-499.545	35.4124	212.491	0	56.0323	60.1807	218.598	0
425	0	0	425	1	368.182	197.724	170.458	0	0	90.1856	-0.237006	85.9399	268.692	8480.58	4086.3	-85.9399	0	9.02807	4.81625	7.18737	0	0	0.140794	226.374	-526.787	27.1734	282.132	0	32.0705	31.677	107.403	0
426	0	0	426	1	291.372	144.126	147.246	0	0	67.069	-7.89409	106.424	302.769	8503.69	4193.61	-106.424	0	10.2305	5.43216	7.24998	0	0	0.134157	210.878	-515.245	36.7869	260.284	0	29.4665	28.9888	98.0447	0
427	0	0	427	1	303.782	157.341	146.441	0	0	55.4431	26.9778	-60.3917	255.456	8415.66	4258.4	60.3917	0	8.47998	5.18598	6.55053	0	0	0.0905431	190.406	-509.068	34.2897	249.984	0	32.6231	32.2587	119.948	0
428	0	0	428	1	255.403	157.269	98.1345	0	0	57.9403	-53.5937	-4.28216	166.009	8512.82	4637.95	4.28216	0	5.60253	5.85272	8.21751	0	0	0.0674815	198.108	-513.159	44.7915	194.958	0	50.7326	50.0413	171.562	0
429	0	0	429	1	296.521	165.019	131.502	0	0	94.3104	-13.7787	-51.4932	187.595	8376.79	4398.82	51.4932	0	6.27274	6.50611	7.79412	0	0	0.0533457	147.449	-496.922	37.2212	180.299	0	45.5759	45.1179	164.793	0
430	0	0	430	1	326.092	160.685	165.407	0	0	-50.1754	28.4715	-639.015	200.122	8421.62	4256.91	639.015	0	9.63521	5.17042	6.82946	0	0	0.180017	223.847	-524.191	31.5642	226.402	0	59.8744	65.165	298.247	0
436	0	0	436	1	253.311	126.249	127.061	0	0	51.1542	20.2311	-152.193	198.555	8519.61	4165.49	152.193	0	6.69466	5.12654	7.56315	0	0	0.136059	184.336	-507.809	43.8576	250.869	0	41.932	42.9393	166.385	0
437	0	0	437	1	329.949	201.052	128.897	0	0	49.5287	116.98	385.158	216.662	8521.23	4268.06	-385.158	0	8.42084	5.53946	7.24117	0	0	0.178446	198.718	-519.596	31.5738	249.008	0	42.2635	41.2981	146.742	0
444	0	0	444	1	233.917	139.047	94.8709	0	0	97.374	17.0984	348.49	193.747	8373.73	4268.28	-348.49	0	7.33063	5.90737	6.81561	0	0	0.172351	155.445	-489.755	48.8908	223.853	0	46.136	45.2401	152.652	0
448	0	0	448	1	291.395	145.456	145.939	0	0	-63.3626	62.7348	263.72	172.621	8634.12	4322.31	-263.72	0	6.31669	4.26772	7.48001	0	0	0.19481	240.004	-514.985	35.8369	237.101	0	47.0136	45.4657	158.763	0
449	0	0	449	1	271.814	132.674	139.14	0	0	-33.8691	-15.9775	156.72	149.189	8504.97	4500.68	-156.72	0	5.19151	5.71898	7.33895	0	0	0.128051	153.505	-487.474	40.519	188.118	0	55.7526	54.1728	181.141	0
449	0	0	449	1	275.056	124.858	150.198	0	0	54.385	70.8956	13.8081	175.37	8616.04	3516.86	-13.8081	0	5.78682	6.14265	7.64745	0	0	0.0758749	176.946	-508.997	40.5475	209.077	0	49.1159	48.8975	168.059	0
450	0	0	450	1	369.081	163.543	205.538	0	0	3.26447	63.2023	-59.1596	304.639	8467.84	4321.84	59.1596	0	10.1199	5.99364	6.72136	0	0	0.22795	161.071	-503.451	27.5308	249.829	0	28.5722	28.111	105.558	0
451	0	0	451	1	349.696	186.488	163.208	0	0	43.5861	64.8302	121.773	203.831	8427.51	4419.87	-121.773	0	6.85591	5.31405	7.31022	0	0	0.0906855	185.073	-507.23	29.287	200.94	0	42.1615	40.9469	137.16	0
454	0	0	454	1	255.302	162.097	93.2055	0	0	91.0996	11.9227	385.665	171.608	8380	4472.78	-385.665	0	6.67806	5.40237	6.87512	0	0	0.0691351	143.131	-482.551	43.1582	178.292	0	51.5229	50.2316	176.709	0
461	0	0	461	1	286.667	131.613	155.054	0	0	54.8758	9.27623	-49.7533	176.03	8416.22	4375.76	49.7533	0	5.85588	6.31369	6.859	0	0	0.0709985	160.531	-492.089	38.026	1	0	46.4971	46.0607	171.996	0
463	0	0	463	1	244.063	124.304	119.759	0	0	17.5988	-19.1117	33.5807	157.035	8453.5	4404.15	-33.5807	0	5.27498	5.91904	7.86582	0	0	0.0349536	169.195	-498.765	47.2959	187.232	0	53.5785	52.4014	178.9	0
464	0	0	464	1	286.935	131.549	155.387	0	0	33.0372	50.9944	135.677	186.999	8537.72	4433.71	-135.677	0	6.32455	5.83473	7.44032	0	0	0.0542448	161.5	-493.89	37.9935	183.926	0	45.9519	44.7875	149.045	0
465	0	0	465	1	275.619	143.878	131.741	0	0	94.5659	11.0099	-110.748	288.669	8476.2	4174.71	110.748	0	9.67386	4.47966	6.49481	0	0	0.113811	249.378	-523.231	37.9724	298.938	0	28.8423	29.1313	108.993	0
466	0	0	466	1	274.633	119.62	155.013	0	0	51.5977	66.5636	-119.441	197.848	8519.16	4218.82	119.441	0	6.58878	5.70307	7.44403	0	0	0.0911738	165.97	-500.206	40.0518	188.388	0	42.266	42.7206	163.058	0
476	0	0	476	1	225.358	122.265	103.093	0	0	6.38003	-15.0586	-449.562	166.445	8464.72	3802.14	449.562	0	6.62989	5.88439	6.92742	0	0	0.10881	164.857	-491.515	51.4345	198.539	0	56.1144	60.2343	323.078	0
479	0	0	479	1	255.503	122.504	132.999	0	0	18.2973	78.4586	137.533	182.418	8552.46	3708.62	-137.533	0	6.17454	4.31743	7.06996	0	0	0.172048	259.739	-524.69	41.9942	251.356	0	45.4569	45.1632	147.669	0
485	0	0	485	1	243.617	122.4	121.217	0	0	61.3735	34.7358	211.857	165.487	8409.73	3652.68	-211.857	0	5.75115	5.34743	6.85421	0	0	0.166245	161.027	-488.386	45.7448	186.072	0	51.393	49.9062	169.087	0
487	0	0	487	1	300.826	202.743	98.0826	0	0	-9.15379	0.50179	499.939	196.004	8380.59	3288.28	-499.939	0	8.51325	4.56662	6.80539	0	0	0.161219	208.224	-519.078	34.3471	256.167	0	43.9504	43.9882	201.112	0
489	0	0	489	1	259.49	110.772	148.718	0	0	55.7562	8.74944	-126.164	170.978	8315.68	3778.33	126.164	0	5.74667	4.92423	6.89403	0	0	0.00444198	171.544	-491.427	41.7599	214.928	0	46.4832	47.8294	178.412	0
492	0	0	492	1	268.912	113.96	154.952	0	0	52.2088	-38.2987	-62.1464	141.985	8418.89	3725.72	62.1464	0	4.7851	5.9588	6.32346	0	0	0.217395	162.542	-495.49	40.475	211.672	0	55.3171	55.4206	206.002	0
493	0	0	493	1	299.399	140.213	159.186	0	0	59.7362	145.115	-391.423	237.89	7414.76	4239.92	391.423	0	8.84572	4.24695	4.70495	0	0	0.108001	266.883	-531.343	32.9659	266.981	0	35.3262	38.8131	197.304	0
495	0	0	495	1	276.687	152.16	124.527	0	0	-27.921	9.86391	383.823	166.215	8399.36	3278.92	-383.823	0	6.56992	4.50547	6.86044	0	0	0.193757	202.202	-495.719	38.0688	215.896	0	48.6347	48.3354	181.453	0
503	0	0	503	1	277.987	136.574	141.413	0	0	41.9806	36.2313	334.583	205.35	8528.78	4149.49	-334.583	0	7.69312	5.67739	6.6417	0	0	0.143892	184.536	-499.587	38.813	202.22	0	43.4294	42.3396	143.198	0
507	0	0	507	1	232.875	122.609	110.267	0	0	-24.6714	-33.9931	-42.4118	151.903	8495.77	4120.05	42.4118	0	5.15826	5.93365	7.44251	0	0	0.129646	159.678	-492.278	49.8875	177.41	0	53.486	53.4276	195.195	0
516	0	0	516	1	300.658	131.295	169.364	0	0	38.5448	-136.963	311.306	181.247	8332.9	4123.36	-311.306	0	7.07058	4.65047	7.39187	0	0	0.117239	191.512	-500.659	34.7803	236.173	0	44.5135	46.0077	151.544	0
517	0	0	517	1	341.984	144.05	197.934	0	0	32.8176	74.2447	-4.2472	248.242	8438.28	4011.82	4.2472	0	8.19456	5.67208	6.88759	0	0	0.208187	179.318	-503.336	30.1178	212.488	0	34.7071	34.036	122.184	0
518	0	0	518	1	222.061	116.169	105.892	0	0	17.7717	29.2513	228.74	172.878	8254.01	3957.15	-228.74	0	6.08621	5.1145	7.56686	0	0	0.169282	178.346	-501.824	52.0152	190.243	0	49.5055	47.6144	160.886	0
519	0	0	519	1	254.561	138.871	115.69	0	0	14.0943	79.2281	462.031	234.652	8058.37	3907.17	-462.031	0	9.74779	4.16793	6.72275	0	0	0.216705	193.371	-500.256	41.7311	221.501	0	37.1794	36.3207	151.604	0
521	0	0	521	1	254.903	137.567	117.336	0	0	236.613	-54.6342	258.649	140.178	8334.15	4041.03	-258.649	0	5.20989	5.01423	7.43005	0	0	0.0629797	212.988	-513.957	43.263	240.206	0	58.0698	56.5664	188.593	0
521	0	0	521	1	266.664	114.594	152.07	0	0	-13.0796	-3.28081	-225.78	187	8484.18	4687.3	225.78	0	6.53751	5.46391	6.95478	0	0	0.104473	180.186	-499.715	40.9559	223.875	0	44.2172	44.5116	192.5	0
524	0	0	524	1	307.494	115.579	191.915	0	0	-8.59055	84.3493	33.8212	192.661	8479.69	4101.37	-33.8212	0	6.41142	5.7909	6.95783	0	0	0.0913718	220.3	-523.281	34.4843	259.548	0	43.6494	42.9468	151.249	0
529	0	0	529	1	261.825	153.387	108.438	0	0	8.21787	45.683	152.54	185.095	8462.88	4439.02	-152.54	0	6.31449	4.55024	6.49968	0	0	0.140353	189.348	-494.568	40.5619	251.035	0	44.1362	42.5966	143.224	0
536	0	0	536	1	255.146	131.882	123.265	0	0	55.9762	-69.4073	-99.7894	133.814	8415.12	4653.77	99.7894	0	4.58364	4.86741	6.9073	0	0	0.0134119	170.899	-494.306	42.6077	191.684	0	57.73	57.7207	207.957	0
538	0	0	538	1	264.654	133.048	131.606	0	0	-6.05662	99.8662	-349.231	202.164	8477.16	4484.49	349.232	0	7.38102	5.36293	6.66457	0	0	0.0539614	178.808	-501.59	41.011	236.659	0	42.8313	45.2977	229.452	0
547	0	0	547	1	321.869	178.396	143.473	0	0	55.0074	-27.1812	362.181	233.939	8515.75	4412.22	-362.181	0	9.0217	4.53074	7.3334	0	0	0.0815884	184.299	-509.486	31.8529	227.867	0	36.9268	36.3355	129.941	0
548	0	0	548	1	245.47	134.599	110.872	0	0	19.0421	23.7494	-329.906	151.296	8551.72	4261.63	329.906	0	5.49432	5.14264	7.45535	0	0	0.0308148	193.643	-500.392	45.595	202.262	0	56.2193	59.1012	282.369	0
552	0	0	552	1	247.571	111.867	135.704	0	0	-84.6057	-123.038	501.371	173.027	8655.37	4408.42	-501.371	0	8.08573	4.37488	7.28791	0	0	0.150401	215.823	-513.225	43.9542	210.326	0	46.9816	47.7198	211.181	0
554	0	0	554	1	253.372	126.558	126.814	0	0	22.2323	-5.49569	147.291	165.222	8149.89	3593.26	-147.291	0	5.65693	4.59868	6.8468	0	0	0.0197363	203.744	-502.352	42.6125	194.129	0	49.1997	47.5748	162.088	0
556	0	0	556	1	230.352	111.551	118.801	0	0	87.8985	6.99151	-512.065	177.528	8283.54	4178.73	512.065	0	7.34664	5.07844	6.34976	0	0	0.137744	194.49	-502.243	48.2681	190.284	0	54.3435	59.408	318.464	0
557	0	0	557	1	248.268	151.47	96.7986	0	0	88.4901	-32.8346	257.757	194.311	8382.61	4218.55	-257.757	0	6.99577	4.48364	6.35512	0	0	0.092449	181.714	-491.977	43.1545	229.424	0	42.0029	41.2759	139.678	0
559	0	0	559	1	233.662	123.072	110.59	0	0	39.3934	25.9478	-73.6618	128.841	8431.71	4060.11	73.6618	0	4.28745	5.25024	6.69729	0	0	0.206536	176.128	-489.601	47.9833	165.896	0	60.6687	60.5406	226.011	0
565	0	0	565	1	297.795	151.036	146.759	0	0	100.347	40.1915	157.377	231.8	8370.75	4145.53	-157.377	0	7.88463	4.90676	6.85391	0	0	0.181222	193.671	-501.202	35.103	219.404	0	36.7646	36.0259	120.742	0
566	0	0	566	1	270.886	116.796	154.09	0	0	-9.64997	42.5456	-202.469	170.639	8580.41	4043.51	202.469	0	5.85542	5.94671	7.81292	0	0	0.166234	176.135	-508.805	41.2876	196.974	0	49.4928	51.2956	219.382	0
568	0	0	568	1	262.577	135.749	126.828	0	0	-43.7106	50.761	306.153	144.483	8415.15	4035.3	-306.153	0	5.3992	5.80944	7.13627	0	0	0.0246916	162.036	-489.754	42.2804	173.14	0	59.4803	57.883	195.31	0
570	0	0	570	1	323.705	169.538	154.167	0	0	26.4625	-30.5896	-14.1973	187.399	8046	3817.67	14.1973	0	6.29414	5.09408	7.46813	0	0	0.153802	197.295	-505.3	32.1268	199.073	0	43.6322	43.5439	148.918	0
571	0	0	571	1	335.951	135.012	200.939	0	0	-49.0352	-6.72267	-395.19	254.322	8420.48	4092.78	395.19	0	9.85341	4.89884	5.59738	0	0	0.15799	223.917	-509.628	29.6302	257.099	0	34.0688	35.8929	189.026	0
573	0	0	573	1	299.32	156.304	143.016	0	0	91.0635	66.9779	387.813	241.849	8380.04	4218.4	-387.813	0	9.38543	4.16859	6.72544	0	0	0.131736	233.286	-498.545	34.1586	231.019	0	35.4239	34.9974	128.571	0
574	0	0	574	1	345.663	178.233	167.431	0	0	10.9241	-24.107	110.536	203.919	8360.52	4110.17	-110.536	0	6.95444	5.47339	6.73433	0	0	0.139729	184.946	-500.617	29.5323	210.381	0	41.0083	40.215	135.617	0
575	0	0	575	1	293.42	121.676	171.744	0	0	69.8653	10.6317	83.739	178.402	8401.24	4075.43	-83.739	0	5.97923	4.76161	6.63133	0	0	0.14911	202.121	-503.603	35.4851	208.63	0	45.3562	44.6614	149.908	0
576	0	0	576	1	295.03	147.058	147.972	0	0	59.4131	75.942	361.192	263.079	8411.69	4209.44	-361.192	0	10.0147	4.53288	7.05122	0	0	0.124389	161.831	-491.57	35.2965	221.404	0	33.4569	33.0529	117.51	0
577	0	0	577	1	314.689	129.189	185.5	0	0	143.256	209.074	-600.94	240.754	8228.18	4275.63	600.94	0	10.868	4.77156	5.98728	0	0	0.208225	219.581	-511.564	32.2028	265.05	0	45.4644	50.5181	238.993	0
578	0	0	578	1	320.366	176.402	143.964	0	0	19.9978	56.5819	41.2813	198.027	8351.44	4328.46	-41.2813	0	6.5763	5.67723	7.66743	0	0	0.0733739	155.801	-491.869	33.0792	199.761	0	43.6489	42.253	147.342	0
582	0	0	582	1	323.441	161.622	161.819	0	0	-3.4882	46.9399	-26.9028	184.994	8574.25	4338.1	26.9028	0	6.15006	5.16437	6.8532	0	0	0.178963	180.52	-495.492	31.8907	226.874	0	43.7997	43.0983	151.286	0
583	0	0	583	1	264.57	130.172	134.399	0	0	48.6771	44.3187	206.459	181.166	8422.42	4340.72	-206.459	0	6.27931	5.06466	6.60112	0	0	0.0369253	188.315	-505.401	40.6672	216.425	0	46.3684	44.8372	151.803	0
584	0	0	584	1	265.617	136.106	129.511	0	0	-38.0367	91.465	-313.916	167.681	8509.14	4492.9	313.916	0	6.05731	5.82106	7.03633	0	0	0.138594	198.95	-508.286	41.59	199.335	0	50.1362	52.6357	258.778	0
592	0	0	592	1	262.957	145.279	117.678	0	0	-36.1611	-6.2747	55.2355	158.01	8507.26	4391.31	-55.2355	0	5.36357	5.25191	6.57669	0	0	0.103094	156.182	-487.725	41.1586	188.974	0	50.2628	48.981	167.945	0
595	0	0	595	1	245.724	142.791	102.932	0	0	13.8933	-7.28393	-57.7383	187.05	8457.21	4093.34	57.7383	0	6.27098	4.32104	5.71237	0	0	0.117998	246.794	-512.343	42.9312	255.668	0	40.8032	40.7876	150.311	0
603	0	0	603	1	272.026	160.338	111.688	0	0	113.923	-82.6377	275.884	174.068	8456.84	4069.04	-275.884	0	6.44522	3.73892	7.24388	0	0	0.0515105	226.841	-520.712	38.2669	259.851	0	44.617	44.9259	155.629	0
615	0	0	615	1	231.757	120.257	111.501	0	0	90.4975	147.283	355.09	140.403	8480.26	4038.44	-355.09	0	5.34272	6.07154	7.08516	0	0	0.264445	148.556	-483.675	49.9973	165.403	0	62.3495	61.4074	211.171	0
616	0	0	616	1	257.519	121.578	135.94	0	0	23.8994	-8.15276	-86.1598	156.277	8447.2	4094.21	86.1598	0	5.25153	5.62106	6.71133	0	0	0.0386276	157.381	-487.285	42.7765	167.899	0	50.6691	50.8898	194.708	0
619	0	0	619	1	279.259	120.295	158.964	0	0	58.6092	-60.488	227.164	208.292	8312.83	3947.23	-227.164	0	7.44133	4.81847	6.78965	0	0	0.096133	206.334	-502.498	37.8968	238.16	0	40.1896	39.2837	131.207	0
623	0	0	623	1	351.768	136.365	215.403	0	0	-28.69	24.1045	6.75258	208.709	8499.79	3862.64	-6.75258	0	6.99839	5.68261	6.91511	0	0	0.0996112	154.973	-487.972	29.1134	186.815	0	40.5002	39.6305	140.467	0
624	0	0	624	1	323.914	172.791	151.123	0	0	74.8664	32.7885	79.23	207.084	8495.89	3953.61	-79.23	0	6.91219	5.97205	6.92954	0	0	0.0916557	177.397	-505.594	32.4258	211.434	0	41.5707	40.5584	140.158	0
628	0	0	628	1	305.754	158.778	146.976	0	0	34.1447	64.1301	-3.5806	160.674	8536.62	4420.57	3.5806	0	5.30661	5.94012	6.91238	0	0	0.133693	180.614	-503.524	34.8127	1	0	50.5525	49.8972	175.851	0
629	0	0	629	1	292.043	125.479	166.564	0	0	-8.728	17.4481	-29.7467	192.032	8479.83	3769.63	29.7467	0	6.4175	5.02619	6.04275	0	0	0.121295	171.571	-489.305	35.5293	200.472	0	41.865	41.6104	147.25	0
630	0	0	630	1	300.102	144.207	155.895	0	0	92.6443	-28.75	-125.619	185.73	8478.12	3915.49	125.619	0	6.29979	5.89887	6.76281	0	0	0.136837	166.406	-500.881	35.5064	1	0	44.0075	43.6857	174.802	0
631	0	0	631	1	287.162	157.406	129.756	0	0	124.122	2.11087	204.03	179.009	8446.64	4083.95	-204.03	0	6.23706	4.97705	6.69259	0	0	0.093537	203.351	-518.974	36.6821	212.819	0	46.2417	45.5638	152.357	0
632	0	0	632	1	306.85	125.518	181.332	0	0	-148.43	67.736	-686.846	288.389	8420.21	3918.66	686.846	0	15.4773	5.2778	5.31398	0	0	0.207212	184.325	-507.098	33.14	214.114	0	45.9414	47.0353	181.083	0
633	0	0	633	1	331.879	189.014	142.865	0	0	38.8599	108.696	-16.7724	253.356	8432.24	3778.04	16.7724	0	8.35321	5.30716	6.55387	0	0	0.220424	185.309	-500.975	30.8388	211.088	0	33.7297	33.5603	117.393	0
635	0	0	635	1	318.369	185.338	133.031	0	0	-3.57339	20.2319	79.0246	159.773	8375.01	3866.51	-79.0246	0	5.37948	5.13098	7.65746	0	0	0.0314731	198.731	-515.017	32.9212	244.769	0	52.5447	51.2937	169.241	0
637	0	0	637	1	310.885	133.516	177.368	0	0	2.73337	55.2501	187.75	229.487	8368.71	3831.49	-187.75	0	7.92946	4.64427	6.18282	0	0	0.158095	228.512	-524.633	32.7008	226.117	0	36.644	35.8732	119.652	0
638	0	0	638	1	286.39	140.167	146.223	0	0	-31.9988	-6.7547	-50.9539	161.385	8602.76	4292.14	50.9539	0	5.45531	5.67575	6.31209	0	0	0.0800531	168.974	-487.292	37.1405	173.596	0	48.0359	47.7114	174.83	0
639	0	0	639	1	284.815	129.651	155.163	0	0	5.91237	72.2303	-383.943	188.795	8365.53	4113.49	383.943	0	7.03549	4.58456	6.83174	0	0	0.195633	229.769	-518.722	36.7822	217.686	0	47.1178	49.5968	254.198	0
640	0	0	640	1	243.837	114.615	129.222	0	0	-64.846	-66.1291	322.871	146.012	8436.29	4052.53	-322.871	0	5.6904	4.5473	8.07605	0	0	0.235838	249.469	-527.042	45.7046	264.567	0	54.7644	54.4085	194.729	0
641	0	0	641	1	323.37	166.593	156.777	0	0	-8.86919	121.798	-152.975	217.404	8479.97	3964.26	152.975	0	7.32594	5.40751	7.02278	0	0	0.145147	160.801	-492.097	32.1612	224.275	0	38.9778	38.8503	158.086	0
644	0	0	644	1	286.286	107.169	179.117	0	0	60.2307	63.0712	-199.883	209.051	8410.87	3923.33	199.883	0	7.09264	5.22955	6.07045	0	0	0.0309322	211.121	-498.193	36.6072	220.409	0	38.7837	38.9691	169.512	0
645	0	0	645	1	296.521	102.83	193.691	0	0	25.0818	85.6734	-390.802	254.589	8545.68	3900.73	390.802	0	9.48839	4.80746	5.41428	0	0	0.209172	211.081	-501.087	34.2715	222.199	0	34.4561	36.6433	198.994	0
648	0	0	648	1	234.413	123.218	111.195	0	0	37.5977	-29.1905	-138.349	138.938	8034.86	3716.61	138.349	0	4.73086	5.27873	7.27753	0	0	0.0323494	171.776	-495.263	48.4121	172.229	0	56.9325	57.809	218.292	0
651	0	0	651	1	327.453	193.788	133.665	0	0	68.9122	60.1964	361.461	209.535	8402.19	3726.88	-361.461	0	7.97635	4.94426	7.25168	0	0	0.213108	207.113	-520.959	31.4579	224.168	0	41.72	41.6708	146.44	0
653	0	0	653	1	247.203	114.35	132.852	0	0	-23.3788	52.4263	-63.832	206.414	8494.48	3933.97	63.832	0	6.90266	5.87873	6.66491	0	0	0.161921	135.914	-481.403	45.3256	209.19	0	40.4252	39.615	151.077	0
654	0	0	654	1	278.438	151.795	126.643	0	0	0.270804	-173.831	-116.604	143.188	8371.17	3960.91	116.604	0	5.2964	4.65537	6.34347	0	0	0.146408	271.607	-527.941	37.5634	1	0	49.9451	52.8471	186.089	0
667	0	0	667	1	264.198	119.292	144.906	0	0	71.5523	72.7564	-62.5632	198.896	8598.87	3913.64	62.5632	0	6.56969	5.44234	6.83942	0	0	0.10477	128.042	-473.873	41.3263	183.252	0	41.5054	41.5682	153.18	0
668	0	0	668	1	267.133	134.706	132.427	0	0	26.6257	1.36692	-173.146	171.368	8444.47	3985.03	173.146	0	5.84193	5.41334	6.43914	0	0	0.0653789	214.835	-522.832	40.3957	205.415	0	46.5012	46.6389	198.451	0
670	0	0	670	1	265.649	163.838	101.811	0	0	14.7749	-8.51986	6.75727	156.173	8257.01	3695.94	-6.75727	0	5.22533	4.60786	6.54724	0	0	0.0447411	193.588	-502.519	39.9323	199.985	0	49.8081	50.3319	171.76	0
671	0	0	671	1	270.947	145.276	125.671	0	0	21.0667	9.19362	444.98	230.263	8250.71	4076.87	-444.98	0	9.45457	4.40035	6.5058	0	0	0.209417	234.958	-523.635	38.7112	229.512	0	38.5736	37.5405	146.669	0
674	0	0	674	1	200.348	104.651	95.6965	0	0	5.96421	31.766	160.929	141.714	8166.16	3755.31	-160.929	0	4.85634	5.04636	6.36032	0	0	0.11753	187.045	-496.178	57.8211	225.336	0	56.5782	55.4808	183.093	0
677	0	0	677	1	314.144	156.177	157.967	0	0	-22.764	3.49603	-36.475	224.103	8493.86	3982.9	36.475	0	7.53371	4.68841	6.80298	0	0	0.204859	169.658	-496.625	32.6645	229.478	0	36.8485	36.3329	131.209	0
678	0	0	678	1	230.054	127.569	102.485	0	0	62.9116	67.5723	159.683	185.201	8408.19	3918.83	-159.683	0	6.29046	4.35132	6.40251	0	0	0.0524082	258.332	-514.562	47.3765	273.745	0	44.0499	42.9689	143.011	0
681	0	0	681	1	327.017	164.202	162.816	0	0	81.2197	59.2334	-104.534	214.129	8389.88	3927.17	104.534	0	7.11677	5.15196	6.98929	0	0	0.0392584	178.321	-498.533	31.5248	195.425	0	39.1459	38.6905	144.252	0
683	0	0	683	1	313.116	176.335	136.781	0	0	74.0178	-6.30177	246.653	210.334	8397.08	3893.04	-246.653	0	7.48191	4.58905	7.36126	0	0	0.0336911	150.924	-483.831	33.0116	199.861	0	40.4057	39.9239	134.436	0
684	0	0	684	1	275.765	120.012	155.752	0	0	78.8953	25.5552	-361.58	139.543	8491.87	3861.19	361.58	0	5.13586	5.08293	7.10523	0	0	0.0888614	191.912	-502.512	38.9875	196.18	0	62.5391	65.2363	332.741	0
685	0	0	685	1	345.503	144.525	200.978	0	0	-71.5736	158.904	-618.02	352.245	8443.01	3927.16	618.02	0	16.52	4.65363	5.73643	0	0	0.228098	190.755	-507.293	28.5758	241.239	0	34.2623	36.8586	172.223	0
693	0	0	693	1	278.691	130.678	148.013	0	0	-167.44	61.1957	-156.559	180.747	8538.88	3825.54	156.559	0	6.59395	4.51279	6.71069	0	0	0.22329	211.54	-510.066	37.6349	228.254	0	45.1084	42.859	164.789	0
694	0	0	694	1	353.929	169.015	184.914	0	0	-38.0775	74.6749	-192.639	207.957	8409.52	3612.75	192.639	0	7.1368	4.1704	7.40252	0	0	0.0769179	210.362	-513.071	28.1656	279.602	0	41.7552	41.1102	163.377	0
695	0	0	695	1	241.727	122.144	119.582	0	0	-12.956	62.4442	-393.067	163.262	8185.08	3624.98	393.067	0	6.15194	4.81187	5.77298	0	0	0.00723883	207.652	-507.188	44.4833	237.217	0	51.1114	54.9989	289.387	0
698	0	0	698	1	217.51	114.58	102.93	0	0	-22.1197	-2.4274	275.125	119.454	8592.88	4586.79	-275.125	0	4.37328	5.18005	6.92778	0	0	0.10471	185.74	-502.284	52.8241	240.913	0	67.1105	66.5868	223.689	0
702	0	0	702	1	276.954	171.622	105.331	0	0	12.854	20.9809	-43.0176	181.29	8458.25	3566.78	43.0176	0	6.03767	5.30637	6.06877	0	0	0.0847644	235.78	-510.036	38.216	1	0	45.6204	43.5889	162.182	0
703	0	0	703	1	296.789	160.027	136.762	0	0	37.7991	26.5745	-302.938	153.127	8333.64	3860.17	302.938	0	5.46679	4.52236	6.59993	0	0	0.216202	176.54	-491.087	34.7608	181.298	0	52.7866	55.2743	253.473	0
706	0	0	706	1	280.568	128.003	152.565	0	0	96.6557	-28.605	-435.505	189.502	8474.11	3616.37	435.505	0	7.44928	4.86792	6.88366	0	0	0.0389025	170.211	-495.83	37.7887	227.75	0	49.6728	52.9566	269.73	0
717	0	0	717	1	323.351	161.713	161.638	0	0	11.6304	58.7398	76.1637	209.454	8459.47	4525.62	-76.1637	0	7.00097	4.26141	6.37973	0	0	0.109173	184.137	-500.739	30.9985	241.059	0	38.6702	37.464	126.245	0
718	0	0	718	1	310.154	129.938	180.216	0	0	34.4457	-25.1662	-229.584	238.536	8436.66	3612.93	229.584	0	8.3416	4.78987	6.95361	0	0	0.148164	180.358	-499.592	33.3456	239.761	0	36.4997	36.6583	155.571	0
719	0	0	719	1	224.924	114.005	110.919	0	0	20.1868	-4.7284	189.813	159.968	8351.25	3592.49	-189.813	0	5.55868	4.86798	6.93192	0	0	0.265304	184.717	-493.958	50.1037	1	0	51.5834	49.8766	173.186	0
720	0	0	720	1	319.791	158.856	160.935	0	0	47.9421	114.24	-8.15215	221.847	8423.16	3473.52	8.15215	0	7.31174	5.39669	6.69848	0	0	0.148358	189.624	-506.4	32.4185	249.499	0	39.5227	37.7249	133.326	0
723	0	0	723	1	356.66	195.895	160.765	0	0	-42.4407	-23.7226	303.475	190.239	8413.88	3511.82	-303.475	0	7.1675	4.61114	6.51293	0	0	0.185099	251.305	-533.828	27.8299	265.605	0	43.3907	42.1038	148.079	0
724	0	0	724	1	234.919	118.748	116.171	0	0	-2.65116	-62.8039	-639.642	214.617	8374.09	4049.2	639.642	0	10.5403	4.9495	5.66798	0	0	0.0982183	207.698	-506.916	46.1783	229.015	0	51.9114	57.9998	243.025	0
745	0	0	745	1	284.006	160.409	123.597	0	0	-7.67175	49.7467	284.202	175.279	8478.77	3338.69	-284.202	0	6.39126	4.29162	6.38795	0	0	0.25125	252.699	-531.787	36.338	1	0	46.5431	45.1318	156.243	0
753	0	0	753	1	270.585	145.513	125.073	0	0	137.104	41.1568	210.694	194.157	8433.66	3347.28	-210.694	0	6.75941	4.62029	6.68095	0	0	0.0389806	206.995	-508.72	39.1358	270.642	0	42.7618	42.1457	140.233	0
756	0	0	756	1	263.674	134	129.674	0	0	16.4972	92.0845	523.031	187.056	8354.94	3396.02	-523.031	0	8.21029	4.4624	6.74615	0	0	0.123352	186.683	-495.36	40.2959	225.776	0	46.3606	47.052	224.514	0
757	0	0	757	1	252.151	106.939	145.212	0	0	93.8808	-44.7285	97.7616	155.859	8377.22	3433.17	-97.7616	0	5.30633	4.63856	6.7879	0	0	0.120764	182.384	-490.557	42.8735	213.556	0	51.9692	50.9495	166.892	0
758	0	0	758	1	362.422	157.783	204.639	0	0	21.0003	40.7641	79.3575	318.025	8450.1	3447.34	-79.3575	0	10.6403	4.29548	5.94604	0	0	0.203535	202.233	-509.675	26.8839	280.965	0	27.5454	26.2755	90.3263	0
764	0	0	764	1	261.467	151.263	110.205	0	0	-32.6825	3.52054	203.963	195.072	8404.12	3384.92	-203.963	0	6.88373	3.93907	5.99533	0	0	0.116759	231.989	-517.57	39.5441	247.717	0	40.6338	40.0905	134.928	0
765	0	0	765	1	321.975	134.272	187.704	0	0	54.2921	84.31	648.415	209.332	8317.15	3304.13	-648.415	0	10.3235	4.54584	6.32649	0	0	0.15065	207.284	-501.868	31.3427	215.61	0	48.3422	47.0272	304.319	0
777	0	0	777	1	246.174	121.445	124.729	0	0	18.2644	42.2291	73.162	164.426	7755.22	3844.51	-73.162	0	5.49591	4.17925	5.65155	0	0	0.137891	180.628	-484.806	42.6038	166.938	0	46.6746	45.6581	152.282	0
778	0	0	778	1	346.709	185.109	161.6	0	0	93.2887	78.8303	212.578	316.786	8477.47	3309.61	-212.578	0	10.9818	4.25023	6.34023	0	0	0.25458	196.114	-500.878	28.4831	255.598	0	27.6463	26.9399	91.8415	0
785	0	0	785	1	266.599	130.379	136.219	0	0	-11.4947	-9.32852	295.57	202.314	8382.94	3298.11	-295.569	0	7.49423	3.59049	6.04974	0	0	0.112486	203.501	-490.043	38.251	184.961	0	38.2461	38.148	133.336	0
789	0	0	789	1	263.559	124.478	139.081	0	0	42.5856	106.117	275.159	199.567	8428.51	3282.32	-275.159	0	7.17541	4.77681	6.54396	0	0	0.140155	172.837	-490.676	40.5108	1	0	41.8304	41.2513	140.453	0
795	0	0	795	1	295.84	143.553	152.286	0	0	-29.9503	-40.5161	-41.1367	203.88	8401.39	3528.62	41.1367	0	6.94534	4.71383	6.45281	0	0	0.243541	204.011	-512.796	34.9742	244.134	0	40.729	38.6396	141.074	0
797	0	0	797	1	304.961	175.645	129.316	0	0	15.5198	119.883	-26.6182	177.342	8455.58	3467.88	26.6182	0	5.86307	5.0721	6.99863	0	0	0.119972	175.628	-498.921	34.3049	222.063	0	48.6372	46.309	162.231	0
801	0	0	801	1	256.969	166.229	90.74	0	0	87.4206	-10.8116	329.893	188.174	8483.34	3498.91	-329.893	0	7.05837	4.72937	7.04967	0	0	0.0934057	144.173	-482.267	42.1778	222.859	0	45.5261	44.0554	156.911	0
803	0	0	803	1	238.399	117.623	120.776	0	0	-94.4287	24.5391	331.418	133.957	8565.53	3463.56	-331.418	0	5.22176	4.89835	6.46522	0	0	0.180759	180.191	-497.603	46.0748	226.273	0	62.1181	58.0996	210.107	0
809	0	0	809	1	298.891	143.186	155.705	0	0	38.7486	71.7173	139.97	175.439	7635.07	3914.68	-139.97	0	5.93045	3.93621	5.14965	0	0	0.130032	198.119	-491.282	33.079	207.145	0	44.5646	42.4473	144.089	0
813	0	0	813	1	273.948	116.234	157.715	0	0	21.8992	18.574	69.6825	153.756	8648.52	3868.17	-69.6825	0	5.14953	4.00704	6.14496	0	0	0.0664754	245.566	-514.773	37.521	238.168	0	50.2447	49.2941	167.402	0
816	0	0	816	1	328.118	162.775	165.342	0	0	38.8617	27.0594	86.3054	266.617	8432.24	3461.04	-86.3054	0	8.93098	4.16303	5.33577	0	0	0.138076	185.518	-492.648	29.8588	234.244	0	31.3192	29.8972	102.684	0
821	0	0	821	1	286.669	108.654	178.015	0	0	-6.2715	-4.1996	-114.004	230.673	8477.37	3492.3	114.004	0	7.81299	4.573	5.71702	0	0	0.216353	179.457	-490.086	35.7318	227.465	0	35.8932	34.4468	132.829	0
826	0	0	826	1	221.759	105.521	116.238	0	0	-20.4612	76.3904	28.8694	148.563	8292.24	3411.71	-28.8694	0	4.95489	4.65361	6.64806	0	0	0.172789	170.96	-486.087	50.3874	199.476	0	53.3289	53.0563	177.869	0
829	0	0	829	1	309.888	138.399	171.489	0	0	140.687	166.663	266.096	222.922	8430.07	3620.42	-266.096	0	8.03617	3.5091	5.82257	0	0	0.128417	234.773	-506.268	31.7075	258.939	0	35.7372	34.6733	122.115	0
830	0	0	830	1	304.279	136.386	167.894	0	0	82.4812	70.1785	29.715	226.018	8388.62	3716.9	-29.715	0	7.46618	4.85439	6.54371	0	0	0.112828	164.708	-495.405	33.9536	189.368	0	37.0653	36.6135	125.14	0
831	0	0	831	1	232.368	139.146	93.2223	0	0	52.7171	86.2168	447.902	187.75	8318.72	3700.86	-447.902	0	7.66223	4.34612	5.68521	0	0	0.12192	194.506	-491.947	46.0472	249.682	0	44.6838	44.3797	175.884	0
834	0	0	834	1	203.584	99.1046	104.48	0	0	18.5366	-32.4118	-226.076	165.004	8552.22	3520.51	226.076	0	5.78627	4.40551	6.21438	0	0	0.199196	149.092	-470.675	55.2764	201.66	0	47.9783	49.1443	205.595	0
837	0	0	837	1	267.482	140.827	126.655	0	0	106.821	104.602	236.548	230.933	8463.94	3383.5	-236.548	0	8.10901	4.11408	5.43319	0	0	0.121691	217.567	-504.385	38.2177	244.066	0	35.7472	34.776	117.193	0
843	0	0	843	1	330.83	145.13	185.701	0	0	-12.8449	-6.51703	-159.846	202.588	8384.29	3594.28	159.846	0	6.93953	4.67506	6.46531	0	0	0.0380475	185.55	-493.658	30.4892	219.889	0	40.7988	39.9776	162.124	0
847	0	0	847	1	276.747	121.626	155.121	0	0	-37.1944	94.5785	456.917	190.839	8508.29	3991.48	-456.917	0	8.01083	4.93763	5.81608	0	0	0.189942	191.744	-500.541	37.7218	221.925	0	45.2389	44.7343	178.696	0
848	0	0	848	1	294.685	140.612	154.073	0	0	-33.152	23.6814	-287.07	189.896	8404.59	3564.08	287.07	0	6.8187	3.96872	6.51092	0	0	0.108943	234.292	-523.281	34.5043	257.135	0	45.3211	44.8677	200.621	0
849	0	0	849	1	251.255	134.689	116.565	0	0	-10.2351	-66.6906	294.427	153.53	8381.68	3455.13	-294.427	0	5.76943	4.19973	6.25699	0	0	0.138778	215.092	-507.75	42.08	1	0	50.5361	50.482	173.625	0
852	0	0	852	1	290.773	142.02	148.753	0	0	107.6	47.41	39.2559	208.802	8363.5	3640.01	-39.2559	0	6.92393	4.06281	6.40832	0	0	0.038198	196.442	-494.768	35.1003	252.508	0	38.873	37.8878	130.499	0
856	0	0	856	1	278.821	149.147	129.674	0	0	103.056	0.746774	216.11	219.914	8368.04	3387.69	-216.11	0	7.69505	4.05325	5.99434	0	0	0.0944743	220.459	-503.367	36.6648	1	0	36.7355	36.6531	122.241	0
861	0	0	861	1	269.356	103.544	165.811	0	0	-66.3186	-19.5523	-60.058	205.239	8437.76	3407.99	60.058	0	7.04124	4.37248	5.48066	0	0	0.165295	187.836	-486.325	38.1896	173.061	0	38.9843	37.328	134.038	0
865	0	0	865	1	283.293	145.631	137.662	0	0	111.504	6.1761	216.943	187.426	8459.26	3382.26	-216.943	0	6.55785	4.99227	6.12261	0	0	0.0847991	166.243	-491.596	36.9189	203.242	0	44.7716	43.6783	144.552	0
867	0	0	867	1	282.508	142.378	140.13	0	0	14.3958	-26.3748	136.646	170.862	8357.04	3315.15	-136.646	0	5.86546	4.71885	6.03474	0	0	0.132849	215.913	-509.34	36.7368	237.962	0	46.254	46.2233	151.102	0
868	0	0	868	1	236.594	132.269	104.325	0	0	124.941	40.973	207.526	166.331	8346.16	3347.47	-207.526	0	5.77512	4.575	5.75969	0	0	0.00658758	185.842	-492.263	45.3901	194.046	0	47.5478	47.4225	155.726	0
870	0	0	870	1	267.847	126.257	141.59	0	0	57.6031	145.421	467.036	187.629	8612.82	3840.98	-467.036	0	7.82583	3.23462	5.54077	0	0	0.0517988	253.001	-523.358	37.2689	310.131	0	42.3243	41.6952	184.753	0
884	0	0	884	1	219.475	118.768	100.707	0	0	66.0806	57.0245	462.195	164.151	8405.02	3231.76	-462.195	0	6.77343	4.87307	6.08886	0	0	0.125988	183.677	-497.222	50.7578	188.567	0	51.7996	50.7949	212.297	0
887	0	0	887	1	290.629	164.234	126.395	0	0	-21.5472	-27.5568	132.845	183.64	8392.99	3515.66	-132.845	0	6.34253	4.95326	5.04452	0	0	0.135909	194.481	-493.778	34.9636	221.819	0	43.6511	41.2883	143.837	0
894	0	0	894	1	266.101	125.663	140.437	0	0	31.7412	86.8189	387.772	157.955	8339.7	3500.94	-387.772	0	6.15415	3.96821	6.21997	0	0	0.0383589	193.022	-498.833	38.8962	255.775	0	49.9155	49.8365	190.428	0
902	0	0	902	1	240.574	138.722	101.852	0	0	-3.18749	129.405	-50.6023	189.2	8474.29	3458.35	50.6023	0	6.28206	4.89555	5.21286	0	0	0.0834018	172.111	-484.681	44.2666	210.7	0	42.5723	40.5323	150.844	0
903	0	0	903	1	224.669	132.484	92.1851	0	0	0.517671	56.7461	299.463	175.577	8370.92	4029.31	-299.463	0	6.45255	4.65354	5.95345	0	0	0.0187962	171.277	-478.678	48.7891	200.056	0	47.0902	45.6894	153.141	0
910	0	0	910	1	278.249	154.143	124.107	0	0	-79.5043	121.075	219.923	178.328	8450.94	3367.02	-219.923	0	6.41483	4.82215	6.44039	0	0	0.166544	174.642	-492.277	37.8249	238.571	0	46.5489	44.7353	151.099	0
948	0	0	948	1	208.239	88.2532	119.986	0	0	49.879	18.6352	-333.754	146.965	8221.9	3569.13	333.754	0	5.33707	5.15269	5.55978	0	0	0.0855604	200.717	-497.958	54.042	217.424	0	53.0204	56.5806	291.918	0
956	0	0	956	1	236.973	104.83	132.143	0	0	75.6574	-1.02791	328.756	158.908	8096.46	4386.07	-328.756	0	5.94576	4.34113	5.67908	0	0	0.227287	155.255	-479.971	44.9145	195.993	0	51.5287	50.9317	173.196	0
995	0	0	995	1	257.327	122.814	134.513	0	0	17.2686	41.8742	239.831	180.977	8653.15	4442.83	-239.831	0	6.40124	4.05675	5.73305	0	0	0.140851	196.117	-499.038	40.2579	218.488	0	43.1848	42.301	142.792	0
1006	0	0	1006	1	241.755	129.579	112.176	0	0	131.903	-16.2638	69.9504	136.187	8438.86	4201.98	-69.9504	0	4.59149	4.23467	5.72469	0	0	0.0121456	184.232	-490.763	43.7144	237.57	0	54.7071	53.8986	182.444	0
1015	0	0	1015	1	223.649	101.313	122.336	0	0	-2.86938	-102.689	-688.568	237.558	8473.97	4089.09	688.568	0	12.6886	5.02712	5.2541	0	0	0.15409	161.799	-488.933	48.7541	215.354	0	51.0752	58.7717	200.205	0
1022	0	0	1022	1	214.903	117.255	97.6479	0	0	-43.2319	-12.222	114.96	203.418	8414.67	4596.58	-114.96	0	7.00974	4.45713	5.48257	0	0	0.300871	198.428	-490.948	50.7522	224.52	0	38.8683	37.2734	126.932	0
1071	0	0	1071	1	249.506	119.597	129.909	0	0	68.3792	39.0566	-27.0186	142.299	8602.04	3947.34	27.0186	0	4.7041	4.00599	5.94922	0	0	0.0745713	156.024	-473.252	41.9445	201.06	0	52.9997	52.8168	187.021	0
1090	0	0	1090	1	210.719	126.581	84.1379	0	0	127.961	121.516	232.715	148.213	8442.8	4363.18	-232.715	0	5.2068	3.47485	6.35326	0	0	0.0845125	219.819	-497.601	51.3304	1	0	51.7717	50.3021	172.425	0
1117	0	0	1117	1	246.469	112.015	134.454	0	0	76.5718	71.7266	42.6857	178.118	8494.19	3815.01	-42.6857	0	5.89162	3.86883	5.05537	0	0	0.157745	233.816	-504.643	41.6156	247.409	0	42.5577	42.0861	142.456	0
1152	0	0	1152	1	282.816	111.443	171.373	0	0	-28.9201	10.4099	-492.323	162.859	7702.74	3776.67	492.323	0	6.73021	4.28029	5.62977	0	0	0.146027	182.689	-490.922	36.0011	194.583	0	55.0166	61.339	311.687	0
1184	0	0	1184	1	301.939	132.567	169.372	0	0	83.4987	44.9205	170.525	169.086	8686.58	3742.16	-170.525	0	5.77129	4.38588	5.58817	0	0	0.0524486	217.486	-510.607	33.3122	260.179	0	46.6394	45.8923	152.736	0
1213	0	0	1213	1	286.602	159.09	127.512	0	0	95.2545	12.2188	163.482	212.902	8375.85	3974.18	-163.482	0	7.28022	3.32564	4.86552	0	0	0.0492066	196.756	-479.021	34.0367	247.78	0	35.8453	34.8567	116.852	0
1218	0	0	1218	1	285.433	136.742	148.691	0	0	-20.679	120.324	68.5689	190.588	8491.78	4264.72	-68.5689	0	6.39464	4.33887	5.77779	0	0	0.289491	190.227	-493.157	35.7538	224.727	0	41.2856	40.0645	137.59	0
1221	0	0	1221	1	290.737	139.752	150.985	0	0	41.1693	45.1038	-149.789	176.151	8629.25	3642.32	149.789	0	5.9164	4.48109	4.97464	0	0	0.0959508	164.85	-480.155	34.5264	225.272	0	42.0187	44.5836	172.287	0
1223	0	0	1223	1	233.71	117.586	116.124	0	0	58.5056	126.681	370.577	162.766	8412.59	3461.08	-370.577	0	6.25655	4.78471	5.90669	0	0	0.0951178	177.099	-483.741	46.5275	214.562	0	50.7507	50.4368	177.495	0
1232	0	0	1232	1	257.505	140.567	116.938	0	0	9.20495	55.4891	141.546	185.309	8461.9	3631.93	-141.546	0	6.29488	3.78947	5.52417	0	0	0.01105	217.475	-504.015	39.7446	231.549	0	42.6999	41.0048	139.666	0
1269	0	0	1269	1	199.323	87.5939	111.729	0	0	109.812	125.842	-514.115	182.952	8062.31	3461.92	514.115	0	7.47434	4.24593	5.18813	0	0	0.0600283	215.562	-490.291	55.07	222.221	0	51.3767	54.4887	297.684	0
1271	0	0	1271	1	268.505	128.551	139.954	0	0	74.9462	21.6665	107.487	217.015	8495.81	3765.41	-107.487	0	7.29657	3.28422	5.2606	0	0	0.0313503	228.404	-515.812	37.022	263.722	0	35.5752	35.4441	116.643	0
1277	0	0	1277	1	224.15	131.667	92.4832	0	0	-11.0977	-5.47373	-291.2	122.699	8382.54	4589.83	291.2	0	4.42205	4.52866	5.88093	0	0	0.0721266	197.473	-497.889	48.6702	1	0	61.7628	64.6543	301.315	0
1316	0	0	1316	1	273.693	127.345	146.347	0	0	27.6129	25.0527	329.262	181.168	8443.49	3961.35	-329.262	0	6.78116	3.76938	5.67934	0	0	0.159998	191.754	-488.874	36.989	227.457	0	43.3862	43.0219	149.374	0
1320	0	0	1320	1	261.813	130.697	131.116	0	0	7.62906	62.1686	385.254	241.904	8264.15	3625.25	-385.254	0	9.44545	3.63401	5.07351	0	0	0.147607	213.114	-498.662	38.4197	248.967	0	33.8301	32.7073	123.872	0
1334	0	0	1334	1	237.325	75.4013	161.924	0	0	-63.1268	90.9665	-13.6672	158.829	8633.89	4294.07	13.6672	0	5.34783	4.92731	5.71837	0	0	0.186549	148.074	-475.694	45.6128	182.709	0	47.6658	46.7723	166.831	0
1335	0	0	1335	1	220.892	109.88	111.012	0	0	24.1805	142.035	-509.207	165.953	7549.98	3844.37	509.207	0	6.77229	3.79098	4.93812	0	0	0.177545	220.243	-504.429	47.3902	207.629	0	55.2764	61.6899	331.163	0
1336	0	0	1336	1	257.199	147.718	109.481	0	0	-37.3543	-1.48208	224.731	159.062	8408.79	4486.18	-224.731	0	5.68193	4.08295	5.40697	0	0	0.129052	231.783	-503.437	40.0417	1	0	48.6312	46.7827	158.07	0
1341	0	0	1341	1	260.823	129.527	131.296	0	0	29.112	16.0502	98.5355	182.937	8242.67	3970.35	-98.5355	0	6.15881	3.94844	4.64588	0	0	0.046451	184.48	-484.911	38.5757	237.558	0	40.6085	39.355	133.18	0
1520	0	0	1520	1	210.779	104.649	106.13	0	0	17.8284	-92.7988	-296.718	149.368	8054.63	3680.56	296.718	0	5.56436	3.98249	4.88588	0	0	0.118448	186.817	-474.027	50.4808	230.104	0	47.8158	50.6543	229.615	0
1530	0	0	1530	1	236.342	115.608	120.735	0	0	-17.0725	-7.80398	86.6559	186.9	8587.83	4592.16	-86.6559	0	6.35101	3.97796	4.97472	0	0	0.141476	197.78	-485.244	43.8764	1	0	39.5294	39.0504	134.256	0
1606	0	0	1606	1	217.776	104.635	113.141	0	0	65.2168	81.1241	80.9378	153.285	8605.2	3506.64	-80.9378	0	5.10043	4.52335	5.23329	0	0	0.0548634	160.277	-478.357	49.6924	208.683	0	50.1535	49.2578	168.123	0
1622	0	0	1622	1	272.53	166.764	105.765	0	0	95.8107	216.046	-618.971	186.473	8474.95	3870.01	618.971	0	8.55358	4.04566	4.7127	0	0	0.074735	194.085	-488.798	36.7306	202.515	0	55.1811	61.37	291.344	0
1646	0	0	1646	1	263.614	126.682	136.932	0	0	-10.2692	103.341	22.9025	190.721	8481.37	3982.72	-22.9025	0	6.34055	4.21877	4.75041	0	0	0.125586	185.029	-481.534	38.4405	231.54	0	39.5622	38.552	139.897	0
1648	0	0	1648	1	284.895	134.516	150.379	0	0	-91.4761	47.8956	27.1066	187.01	8562.58	4337.14	-27.1066	0	6.40267	3.77716	4.84704	0	0	0.259549	240.454	-507.855	34.6841	256.208	0	39.3348	37.5797	132.013	0
1657	0	0	1657	1	251.653	136.751	114.902	0	0	50.5443	-23.3612	302.013	156.545	8619.88	4508.06	-302.013	0	5.78551	3.1594	5.64693	0	0	0.0556581	256.335	-523.344	40.1669	1	0	46.3823	46.7288	160.858	0
1659	0	0	1659	1	230.308	104.854	125.454	0	0	-66.1305	94.2847	-371.576	156.273	8537.23	3991.78	371.576	0	5.8894	4.03549	5.53582	0	0	0.173183	178.219	-479.434	45.9743	203.56	0	51.8417	54.4365	285.002	0
1663	0	0	1663	1	276.343	144.198	132.145	0	0	12.3421	55.9046	198.362	187.598	8558.42	3830.84	-198.362	0	6.50009	4.04937	5.36867	0	0	0.0736172	197.035	-495.828	36.619	200.666	0	41.9388	41.2952	140.354	0
1682	0	0	1682	1	259.192	132.708	126.485	0	0	65.8056	1.00972	185.175	205.196	8405.29	3985.39	-185.175	0	7.08343	2.95351	4.95036	0	0	0.0605333	210.276	-498.123	37.9915	255.273	0	36.4098	35.686	121.002	0
1693	0	0	1693	1	210.687	119.966	90.7215	0	0	33.8553	18.7536	261.245	121.869	8237.92	3668.67	-261.245	0	4.36475	4.30485	5.22377	0	0	0.0166031	181.536	-482.443	51.4659	178.557	0	62.5511	61.0074	208.064	0
1694	0	0	1694	1	279.268	178.811	100.457	0	0	31.0592	52.2486	453.601	181.919	8639.36	3834.49	-453.601	0	7.48207	3.5641	4.86708	0	0	0.180879	179.509	-483.47	35.3346	216.733	0	44.1027	43.1014	178.968	0
1709	0	0	1709	1	223.642	97.0274	126.614	0	0	31.8416	152.141	-203.291	155.464	8538.92	4033.58	203.291	0	5.28878	3.95674	4.85537	0	0	0.102832	220.694	-486.437	46.814	227.671	0	46.3576	48.1495	212.582	0
1738	0	0	1738	1	208.465	104.782	103.683	0	0	41.7288	78.7018	97.5297	147.024	8429.37	4505.66	-97.5297	0	4.91475	4.2302	5.55869	0	0	0.104757	159.104	-470.218	52.4788	205.534	0	51.8453	50.4414	168.223	0
1738	0	0	1738	1	266.597	135.757	130.84	0	0	54.0378	56.3111	218.218	184.922	8417.06	3830.43	-218.218	0	6.43706	3.79209	5.07991	0	0	0.103067	167.791	-475.677	37.7605	200.92	0	42.0797	41.5398	137.55	0
1740	0	0	1740	1	227.409	109.423	117.986	0	0	23.5387	-101.009	-22.3189	145.741	8447.56	4187.07	22.3189	0	5.034	4.07879	4.90258	0	0	0.116323	225.452	-500.323	46.0753	229.698	0	47.5957	48.1137	172.788	0
1764	0	0	1764	1	276.766	126.11	150.656	0	0	-62.4163	-30.2425	162.221	175.294	8433.86	3319.02	-162.221	0	6.18884	2.88709	5.31002	0	0	0.128213	279.068	-532.46	35.2982	1	0	41.3086	40.6582	136.682	0
1773	0	0	1773	1	230.326	124.934	105.393	0	0	-0.897524	40.9252	333.748	179.841	8671.32	4045.13	-333.748	0	6.77625	3.41613	5.08245	0	0	0.0505073	193.738	-484.163	44.6146	258.175	0	44.103	41.3561	148.391	0
1776	0	0	1776	1	268.238	127.708	140.531	0	0	36.7027	72.9056	-27.634	175.272	8534.06	3614.51	27.634	0	5.78467	3.31809	5.4767	0	0	0.109246	209.109	-501.126	37.256	268.942	0	43.5069	43.3804	147.236	0
1778	0	0	1778	1	204.377	119.334	85.0426	0	0	97.1203	82.7633	325.255	164.134	8274.32	3505	-325.255	0	6.08459	3.89042	5.13217	0	0	0.0432561	186.141	-485.592	52.65	213.071	0	47.3948	46.4599	165.15	0
1829	0	0	1829	1	203.368	110.689	92.6788	0	0	57.1369	84.7594	253.916	170.482	8513.62	3403.34	-253.916	0	6.04219	3.09656	4.99886	0	0	0.0377796	221.417	-497.381	51.3215	272.599	0	44.324	42.6697	149.166	0
1842	0	0	1842	1	251.995	129.125	122.87	0	0	-11.8709	105.739	319.449	144.952	8383.31	4179.64	-319.449	0	5.4163	4.33716	4.79737	0	0	0.0231515	186.175	-490.214	40.7836	190.206	0	53.757	52.6598	174.201	0
1857	0	0	1857	1	274.841	135.284	139.556	0	0	17.2595	29.5047	163.944	162.332	8553.5	3857.24	-163.944	0	5.56029	3.71298	5.0754	0	0	0.130627	214.099	-503.924	36.3156	1	0	46.3187	45.6516	154.943	0
1884	0	0	1884	1	242.231	142.734	99.4966	0	0	38.2286	-2.67238	130.282	132.161	8632.19	3889.41	-130.282	0	4.49355	3.71221	5.88495	0	0	0.173911	200.693	-498.705	43.0607	200.357	0	56.7703	55.8094	189.571	0
1891	0	0	1891	1	261.028	119.383	141.645	0	0	60.9968	-1.72108	428.396	188.276	8509.76	3988.12	-428.396	0	7.60091	3.87697	5.37263	0	0	0.0701177	151.134	-463.479	39.0686	182.502	0	42.7745	42.7899	165.66	0
1893	0	0	1893	1	300.553	108.855	191.698	0	0	76.4152	32.2642	168.702	234.696	8494.35	3954.14	-168.702	0	8.0157	3.18913	4.27897	0	0	0.0816664	217.955	-498.358	31.7113	242.721	0	32.1529	31.4727	108.673	0
1894	0	0	1894	1	228.903	106.629	122.274	0	0	-51.1413	54.7111	87.4332	181.812	8522.24	3931.69	-87.4332	0	6.18139	3.11589	4.74499	0	0	0.0730597	225.891	-498.62	44.1664	229.854	0	40.0351	38.9315	136.285	0
1900	0	0	1900	1	236.503	123.066	113.437	0	0	73.2227	-19.6581	85.6691	128.649	8597.2	4404.7	-85.6691	0	4.33934	3.47045	5.60491	0	0	0.155155	180.548	-473.131	43.752	200.584	0	55.7176	54.9365	180.636	0
1901	0	0	1901	1	245.77	115.1	130.67	0	0	27.3839	-28.5178	171.247	147.178	8543.38	4612.88	-171.247	0	5.10072	4.36684	5.691	0	0	0.12572	183.99	-485.539	42.957	180.379	0	51.9675	50.7429	169.899	0
1941	0	0	1941	1	287.426	115.126	172.3	0	0	80.6536	5.54927	23.4251	222.539	8490.11	4479.15	-23.4251	0	7.40322	3.44835	4.19472	0	0	0.047702	198.007	-484.36	33.5802	235.099	0	32.4908	32.011	111.878	0
1967	0	0	1967	1	259.022	146.661	112.361	0	0	-17.5326	187.672	174.562	144.463	8289.31	3798.73	-174.562	0	5.03302	4.14967	5.27124	0	0	0.224094	185.866	-488.745	39.6547	222.074	0	51.9108	51.4524	170.146	0
1970	0	0	1970	1	272.457	155.063	117.394	0	0	-24.6772	72.4682	260.577	170.099	7798.16	4312.57	-260.577	0	6.13146	3.52172	4.8153	0	0	0.249426	196.054	-490.262	36.3125	207.107	0	44.9086	44.0688	144.995	0
1970	0	0	1970	1	216.583	100.669	115.914	0	0	-64.5686	-34.136	-23.2827	164.723	8635.33	3920.88	23.2827	0	5.65517	3.9243	5.41351	0	0	0.17993	168.631	-473.89	49.3375	1	0	44.6534	43.9031	158.415	0
1981	0	0	1981	1	287.541	176.898	110.644	0	0	59.1068	30.8663	122.098	145.397	8312.33	3357.57	-122.098	0	4.9012	4.3429	5.03951	0	0	0.0764925	199.999	-489.875	34.9237	203.432	0	51.4351	51.5745	168.638	0
1985	0	0	1985	1	349.699	178.127	171.571	0	0	4.99123	29.432	225.764	225.441	8366.45	4255.95	-225.764	0	7.94096	3.03702	4.89453	0	0	0.0783399	216.726	-504.927	26.7898	260.261	0	33.6635	32.7091	113.913	0
2007	0	0	2007	1	173.625	88.4975	85.127	0	0	79.1429	-52.8254	222.138	140.244	7694.34	3839.91	-222.138	0	4.98268	4.13169	5.25024	0	0	0.104275	167.547	-469.183	65.6461	189.013	0	53.8869	52.3831	173.874	0
2012	0	0	2012	1	280.525	148.277	132.248	0	0	136.111	-4.71522	-90.5194	141.132	8434.65	4489.42	90.5194	0	4.74765	4.57219	6.38423	0	0	0.162959	172.243	-484.009	37.166	186.675	0	53.5527	54.0116	195.069	0
2014	0	0	2014	1	186.483	105.392	81.0914	0	0	-1.55311	-32.1492	-104.363	126.757	8372.99	4516.85	104.363	0	4.3148	4.72968	5.30103	0	0	0.133074	141.563	-459.989	61.1371	151.299	0	56.315	56.8098	220.28	0
2017	0	0	2017	1	268.282	136.868	131.415	0	0	31.3298	-1.3591	13.9215	205.662	8340.11	3688.78	-13.9215	0	6.86009	3.10885	4.19625	0	0	0.258379	219.94	-496.965	36.0869	261.446	0	34.7865	34.6456	121.924	0
2042	0	0	2042	1	312.418	170.545	141.873	0	0	112.299	125.222	445.237	239.973	8259.14	3661.86	-445.237	0	9.7823	3.71363	5.09714	0	0	0.133071	177.985	-485.646	31.1793	234.244	0	34.8974	33.9131	137.322	0
2045	0	0	2045	1	303.545	173.062	130.483	0	0	62.0928	22.0192	339.756	225.463	8209.69	4462.68	-339.756	0	8.4769	3.46953	5.10381	0	0	0.189707	231.243	-500.711	32.064	1	0	35.7422	35.2336	121.308	0
2046	0	0	2046	1	281.082	140.766	140.316	0	0	51.1245	6.9259	91.873	218.32	8519.64	4079.13	-91.873	0	7.33803	3.48217	4.43996	0	0	0.115474	218.199	-494.893	34.6839	242.874	0	34.0076	33.6751	116.579	0
2046	0	0	2046	1	257.219	83.2187	174	0	0	-50.7083	6.60177	-662.71	215.066	8222.83	4677.42	662.71	0	10.7302	4.22402	4.61463	0	0	0.153033	190.171	-492.654	39.4874	226.214	0	52.0678	58.1239	242.504	0
2050	0	0	2050	1	251.089	117.599	133.489	0	0	-4.95506	48.7249	-320.367	140.713	8476.06	3539.04	320.367	0	5.08133	4.24067	5.21603	0	0	0.189037	196.783	-496.966	41.2528	231.112	0	57.2817	57.1957	288.794	0
2053	0	0	2053	1	260.732	114.793	145.938	0	0	-75.7147	101.788	-618.261	224.011	8347.5	3685.29	618.261	0	10.5212	3.12093	4.0113	0	0	0.254656	217.801	-497.681	37.1849	295.626	0	45.4151	49.9285	231.649	0
2059	0	0	2059	1	237.215	136.247	100.968	0	0	68.1313	1.25481	188.526	125.234	8402.97	3586.51	-188.526	0	4.32826	4.21207	5.6275	0	0	0.0718414	159.671	-477.466	44.6364	1	0	61.5577	59.1699	202.532	0
2075	0	0	2075	1	263.946	118.776	145.17	0	0	147.133	-17.5612	174.885	167.957	8523.29	4003.96	-174.885	0	5.82321	2.91467	6.32933	0	0	0.0974291	213.198	-499.277	38.047	256.844	0	44.0454	43.7546	151.521	0
2076	0	0	2076	1	281.195	158.458	122.737	0	0	30.149	23.7469	-35.449	201.636	8440.95	4062.31	35.449	0	6.69573	3.55166	4.60394	0	0	0.0686667	224.683	-508.015	34.8488	249.643	0	36.1781	35.8968	131.727	0
2077	0	0	2077	1	287.179	128.099	159.081	0	0	28.593	71.3502	-118.766	184.197	8641.83	4313.69	118.766	0	6.14133	3.51048	4.84748	0	0	0.110609	206.168	-488.099	34.1155	1	0	38.9838	39.1684	147.568	0
2080	0	0	2080	1	295.777	150.496	145.281	0	0	51.1755	20.5433	-66.0986	158.805	8619.24	4065.52	66.0986	0	5.28107	4.15712	5.64032	0	0	0.0138306	181.526	-483.273	33.9953	189.58	0	47.0096	48.0213	173.47	0
2091	0	0	2091	1	251.874	107.13	144.744	0	0	-54.8836	384.481	-730.637	268.353	8326.66	3900.9	730.637	0	15.8949	4.18531	3.48462	0	0	0.282111	197.56	-485.328	39.3042	246.293	0	45.526	59.4849	157.144	0
2110	0	0	2110	1	246.633	106.884	139.749	0	0	24.462	52.7399	-587.937	183.075	8446.64	3634.68	587.937	0	8.09983	3.81244	4.72785	0	0	0.0847753	211.094	-494.777	41.2081	1	0	54.7027	60.4254	311.085	0
2115	0	0	2115	1	294.327	165.379	128.948	0	0	-55.2552	-5.95091	259.83	206.025	8426.7	3693.37	-259.83	0	7.55527	3.74987	5.10875	0	0	0.104441	174.584	-476.003	33.508	192.499	0	38.1036	37.1355	126.61	0
2116	0	0	2116	1	218.631	107.097	111.534	0	0	14.1118	79.9695	-145.41	125.608	8357.33	3607.45	145.41	0	4.2128	3.72502	4.88596	0	0	0.0356374	168.784	-474.436	47.8368	179.587	0	57.4434	56.7177	231.613	0
2123	0	0	2123	1	285.031	172.146	112.884	0	0	57.2173	-35.8954	259.755	181.746	8413.88	3922.64	-259.755	0	6.56044	3.4443	5.58446	0	0	0.102943	184.86	-485.635	34.8334	221.256	0	42.0327	41.5636	141.006	0
2129	0	0	2129	1	253.155	127.922	125.233	0	0	63.3279	46.3448	174.624	189.305	8308.11	3641.08	-174.624	0	6.47152	3.78228	5.68333	0	0	0.100083	174.373	-483.754	40.7048	222.712	0	41.202	40.2453	139.305	0
2134	0	0	2134	1	231.914	97.0477	134.867	0	0	49.3571	6.0188	68.9992	168.902	8322.08	4379.02	-68.9992	0	5.65436	4.50984	5.66026	0	0	0.0454059	150.323	-473.481	46.3554	187.339	0	45.9805	44.8804	154.571	0
2136	0	0	2136	1	236.347	113.489	122.858	0	0	50.2806	13.7096	-121.623	156.835	8420.82	4271.67	121.623	0	5.26313	3.92428	4.83738	0	0	0.0452094	136.984	-455.637	43.6648	168.777	0	45.2796	45.1587	181.284	0
2139	0	0	2139	1	254.167	120.554	133.613	0	0	109.095	38.2983	-110.634	162.892	8461.67	4047.76	110.634	0	5.43913	3.66016	5.18822	0	0	0.0966619	179.245	-478.257	39.9517	1	0	44.8156	44.9497	172.271	0
2140	0	0	2140	1	244.692	135.163	109.529	0	0	14.4044	-2.00727	-52.1942	157.091	8456.7	4187.73	52.1942	0	5.25735	3.84208	5.01059	0	0	0.125971	155.582	-465.503	41.9113	199.126	0	45.6698	45.4877	167.817	0
2149	0	0	2149	1	221.889	96.6565	125.233	0	0	40.4654	77.8287	-410.432	154.611	8032	4506.53	410.432	0	5.83201	3.73808	3.89014	0	0	0.0857072	226.722	-501.426	45.7871	294.958	0	50.1006	53.6531	306.92	0
2156	0	0	2156	1	249.195	109.67	139.525	0	0	111.512	37.4839	289.103	214.943	8359.59	3450.62	-289.103	0	7.79929	2.99379	4.9486	0	0	0.111658	205.884	-485.545	39.873	229.984	0	35.1438	34.9192	121.333	0
2160	0	0	2160	1	258.561	145.525	113.037	0	0	27.0888	131.723	404.321	166.723	8344.35	4352.98	-404.321	0	6.60832	3.81537	4.72991	0	0	0.187761	188.026	-482.047	38.9175	213.699	0	46.9834	46.2719	167.947	0
2165	0	0	2165	1	260.783	130.971	129.812	0	0	-2.11895	77.5619	-431.457	194.801	8473.22	4008.5	431.457	0	7.50817	3.69507	4.90372	0	0	0.215424	228.314	-498.399	38.5332	241.088	0	43.3774	46.1508	250.236	0
2168	0	0	2168	1	253.481	132.31	121.171	0	0	59.7289	44.9018	302.628	142.511	8411.37	3742.18	-302.628	0	5.21258	4.15113	5.53242	0	0	0.191992	191.304	-493.568	40.9521	205.075	0	55.0639	54.8528	181.821	0
2170	0	0	2170	1	272.611	157.167	115.444	0	0	88.438	87.5421	410.438	190.123	8382.66	3400.56	-410.438	0	7.51049	3.58988	5.69644	0	0	0.127531	184.062	-481.625	36.9864	222.015	0	41.3884	41.909	158.881	0
2178	0	0	2178	1	216.213	101.859	114.354	0	0	55.4726	-25.9887	-439.582	148.314	8515.29	3613.75	439.582	0	5.84627	4.07284	4.71233	0	0	0.10978	173.746	-472.01	48.8165	232.981	0	54.7657	59.6525	316.441	0
2186	0	0	2186	1	246.195	112.259	133.936	0	0	78.9925	-4.64619	-302.715	168.869	8491.77	3692.07	302.715	0	6.06225	3.47758	4.63084	0	0	0.144597	228.844	-495.445	40.8046	249.273	0	44.3124	46.8945	214.741	0
2190	0	0	2190	1	241.625	117.948	123.676	0	0	20.891	73.7315	206.059	172.725	8549.87	3514.03	-206.059	0	5.99307	3.81829	5.18213	0	0	0.112984	188.724	-478.427	42.6978	196.901	0	45.6682	43.4617	151.344	0
2204	0	0	2204	1	234.005	124.325	109.68	0	0	-12.2751	118.121	-303.338	157.932	8483.38	3668.96	303.338	0	5.63279	3.52054	5.13093	0	0	0.0846153	195.454	-488.452	43.9526	228.185	0	49.2867	51.4372	235.52	0
2206	0	0	2206	1	222.061	111.779	110.282	0	0	87.3669	165.45	357.32	135.811	8383.73	3422.31	-357.32	0	5.19273	3.31507	6.01631	0	0	0.069349	187.975	-482.938	47.4437	230.016	0	54.0001	54.743	200.17	0
2209	0	0	2209	1	265.449	158.56	106.889	0	0	0.837611	43.6438	258.491	183.828	8370.6	3643.78	-258.491	0	6.58885	3.02843	4.59753	0	0	0.0626949	211.001	-493.607	36.7594	264.904	0	40.304	38.9462	136.953	0
2216	0	0	2216	1	287.262	139.327	147.936	0	0	25.7152	-33.4144	74.3084	173.186	8345.73	3521.51	-74.3084	0	5.86607	3.77841	5.11558	0	0	0.134218	189.541	-483.955	34.526	212.328	0	43.5597	41.9203	146.314	0
2258	0	0	2258	1	218.781	110.069	108.712	0	0	60.2839	-33.3169	450.323	156.449	8311.16	3322.1	-450.323	0	6.47462	3.15028	5.55187	0	0	0.0877895	234.583	-500.97	47.5705	244.851	0	47.0787	47.9693	200.964	0
2263	0	0	2263	1	210.14	113.595	96.5448	0	0	-42.9563	55.6424	537.653	214.76	8514.06	3332.8	-537.653	0	9.72616	3.59934	4.95954	0	0	0.241403	207.295	-491.534	50.1319	1	0	40.1336	38.4232	186.453	0
2268	0	0	2268	1	265.593	147.168	118.425	0	0	60.1539	-26.9556	257.652	169.552	8311.29	4113.02	-257.652	0	6.09824	3.58585	5.03888	0	0	0.0748528	218.752	-496.057	37.6815	257.752	0	44.5996	43.8489	145.94	0
2303	0	0	2303	1	270.674	152.247	118.428	0	0	69.5096	114.207	0.561583	137.695	8202.27	4470.15	-0.561584	0	4.53658	3.86815	5.19695	0	0	0.0826891	160.049	-472.471	37.2398	234.018	0	53.1526	53.6154	185.727	0
2345	0	0	2345	1	230.568	139.112	91.4557	0	0	17.1369	118.368	277.695	129.875	8354.3	4067.35	-277.695	0	4.69551	3.69331	4.73043	0	0	0.182826	205.531	-482.709	44.5888	228.991	0	57.2278	55.841	184.999	0
2346	0	0	2346	1	275.609	113.604	162.006	0	0	-19.1163	122.841	-105.124	228.247	8490.22	4262.2	105.124	0	7.64407	3.04127	4.47377	0	0	0.221522	195.494	-478.404	35.0905	251.989	0	31.8516	31.7214	119.728	0
2362	0	0	2362	1	220.785	102.106	118.679	0	0	38.2695	-37.8833	133.118	212.576	8233.51	3625.64	-133.118	0	7.29244	2.98407	4.46095	0	0	0.200733	222.052	-487.235	45.6318	281.985	0	34.1411	33.6006	116.767	0
2366	0	0	2366	1	243.17	103.042	140.128	0	0	-63.8402	50.8163	-238.702	201.632	8435.28	4035.24	238.702	0	7.11652	3.61883	5.00935	0	0	0.205013	166.015	-475.944	41.9508	192.629	0	37.4381	37.8306	167.684	0
2489	0	0	2489	1	261.735	146.768	114.967	0	0	69.2678	80.0753	396.865	200.329	8700.81	4304.96	-396.865	0	7.83232	3.56968	5.25717	0	0	0.114	227.572	-496.13	38.5051	1	0	39.8777	38.8954	142.26	0
2490	0	0	2490	1	323.584	164.204	159.38	0	0	65.6101	-1.92876	211.266	250.498	8704.47	4386.97	-211.266	0	8.74735	4.07583	5.58433	0	0	0.123757	222.247	-501.77	30.4278	264.766	0	32.2401	31.565	106.517	0
2495	0	0	2495	1	273.88	143.55	130.33	0	0	-6.53675	114.823	44.6695	175.554	8278.32	3373.28	-44.6695	0	5.84863	2.74353	4.8203	0	0	0.19081	270.798	-520.885	35.2625	300.477	0	40.5018	40.6961	134.348	0
2497	0	0	2497	1	279.539	169.927	109.612	0	0	-25.4497	60.3283	316.846	214.665	8396.89	3726.75	-316.846	0	8.03199	3.24058	4.68819	0	0	0.102637	230.39	-506.106	34.8545	259.986	0	35.9524	35.4616	121.242	0
2507	0	0	2507	1	233.295	129.283	104.012	0	0	-32.8019	32.6058	101.265	143.074	8404.24	4252.77	-101.265	0	4.86337	3.58328	5.03389	0	0	0.0826058	184.341	-489.155	44.1096	207.691	0	50.6865	49.0119	168.986	0
2529	0	0	2529	1	279.378	126.226	153.152	0	0	-47.775	-31.6621	63.3339	152.324	8419.22	3918.4	-63.3339	0	5.22615	3.16871	4.42677	0	0	0.250108	243.713	-501.573	34.6274	243.682	0	45.9239	44.355	153.041	0
2556	0	0	2556	1	238.08	135.328	102.751	0	0	60.9168	49.2633	148.541	224.93	8509.84	3538.5	-148.541	0	7.6225	3.23256	4.52071	0	0	0.0474802	190.455	-479.76	42.0641	258.033	0	34.5311	32.9199	113.936	0
2559	0	0	2559	1	263.863	154.065	109.797	0	0	-12.2618	13.2158	195.593	173.877	8184.38	3474.88	-195.593	0	6.0728	4.09435	4.87267	0	0	0.122696	174.138	-485.413	38.3779	231.123	0	43.8726	42.3129	147.567	0
2560	0	0	2560	1	247.063	144.047	103.016	0	0	10.3954	61.6759	-41.0802	174.091	8460.71	3825.06	41.0802	0	5.77011	3.59112	4.77488	0	0	0.11455	205.751	-488.914	40.9005	299.054	0	42.3516	41.7486	148.782	0
2561	0	0	2561	1	205.306	93.1079	112.198	0	0	24.2331	64.8395	-126.482	138.322	8546.53	4021.22	126.482	0	4.62224	4.0651	4.70925	0	0	0.0581693	194.148	-488.649	52.0663	230.09	0	50.8559	51.7312	211.351	0
2562	0	0	2562	1	259.034	141.683	117.35	0	0	80.3726	-19.7002	254.762	223.916	8390.73	3607.46	-254.762	0	8.02259	2.59904	4.61982	0	0	0.0348887	239.985	-502.224	37.3328	1	0	33.0671	32.1335	114.073	0
2564	0	0	2564	1	228.292	113.94	114.352	0	0	-69.5779	10.5717	-275.273	147.103	8441.02	3876.17	275.273	0	5.33306	3.78169	4.12139	0	0	0.130009	192.556	-477.239	44.5633	188.535	0	47.6695	48.1149	231.499	0
2568	0	0	2568	1	277.802	173.572	104.23	0	0	69.8327	-5.46819	332.252	162.588	8201.95	3792.55	-332.252	0	6.10408	3.3176	4.64766	0	0	0.138699	201.442	-483.022	35.161	227.958	0	45.757	45.0618	152.298	0
2571	0	0	2571	1	243.489	114.023	129.466	0	0	50.2043	77.3071	126.989	247.711	8420.9	3610.11	-126.989	0	8.33519	3.30481	4.59466	0	0	0.0748741	188.783	-481.488	41.1017	255.447	0	31.6059	30.3286	105.313	0
2572	0	0	2572	1	290.502	136.461	154.04	0	0	16.4662	158.422	-67.4546	197.913	8454.63	3628.66	67.4546	0	6.5779	3.2669	4.84148	0	0	0.25679	198.145	-493.078	33.4272	230.355	0	38.3115	37.4823	135.914	0
2578	0	0	2578	1	275.44	144.081	131.359	0	0	64.393	71.7806	153.687	171.495	8307.05	4313.26	-153.687	0	5.81253	3.19	4.81203	0	0	0.0471594	184.572	-478.463	35.5041	204.831	0	42.7985	41.5418	142.328	0
2584	0	0	2584	1	264.389	149.148	115.24	0	0	54.4916	-81.6758	66.4194	162.439	8416.61	4566.38	-66.4194	0	5.5746	3.46517	5.55788	0	0	0.135893	154.503	-470.985	38.1418	187.125	0	45.0249	44.4633	146.457	0
2598	0	0	2598	1	233.284	115.137	118.147	0	0	146.131	193.542	572.55	155.537	8424.63	3693.2	-572.55	0	7.23488	3.14293	4.96607	0	0	0.19089	269.188	-508.351	43.4125	1	0	52.103	51.9688	270.372	0
2603	0	0	2603	1	249.083	134.992	114.092	0	0	71.544	6.54897	-195.636	158.331	8399.56	3680.87	195.636	0	5.41245	3.71423	5.09395	0	0	0.0160892	178.762	-476.09	40.931	186.182	0	46.6819	47.5383	197.985	0
2640	0	0	2640	1	195.698	101.468	94.2305	0	0	-40.4403	-7.3062	28.9877	130.88	8312.22	3595.07	-28.9877	0	4.43485	2.85459	4.14719	0	0	0.170658	196.208	-470.171	52.1747	1	0	51.2729	49.7599	177.605	0
2688	0	0	2688	1	235.213	114.787	120.425	0	0	37.9107	13.5475	21.8751	127.742	8433.19	3873.19	-21.8751	0	4.24899	3.54442	4.81481	0	0	0.105018	188.56	-479.559	43.3996	214.293	0	55.8211	54.6204	187.431	0
2763	0	0	2763	1	262.081	133.035	129.046	0	0	51.1956	-46.1694	423.081	160.383	8320.25	3334.95	-423.081	0	6.51807	3.8663	4.63679	0	0	0.115457	167.389	-475.131	38.2604	188.735	0	47.411	48.2666	177.663	0
2768	0	0	2768	1	254.316	102.518	151.798	0	0	153.541	123.939	300.96	191.929	8317.56	3264.5	-300.96	0	7.04588	2.87539	4.91853	0	0	0.109013	188.817	-479.047	38.7376	265.888	0	37.7711	37.4907	131.523	0
2942	0	0	2942	1	252.566	147.831	104.735	0	0	78.7338	-1.77863	303.355	146.589	8392.37	3988.18	-303.355	0	5.39216	3.29874	4.95639	0	0	0.0572481	170.539	-466.009	39.6275	206.338	0	50.4872	49.73	167.422	0
3065	0	0	3065	1	252.514	120.187	132.327	0	0	-21.8034	69.7276	70.2816	231.772	8393.24	4514.63	-70.2816	0	7.78176	3.29828	3.77361	0	0	0.166708	188.01	-482.439	38.5989	254.759	0	31.4957	30.4802	106.516	0
3114	0	0	3114	1	279.078	155.548	123.53	0	0	-42.9018	28.6677	187.334	182.121	8713.32	3758.41	-187.334	0	6.37753	3.12953	4.5204	0	0	0.112329	191.305	-482.706	34.6975	212.365	0	40.0316	38.9364	134.258	0
3147	0	0	3147	1	221.77	132.636	89.1337	0	0	5.34514	29.3256	413.358	187.778	8465.76	4056.73	-413.358	0	7.51657	3.32664	4.49741	0	0	0.106293	167.747	-466.981	45.9598	193.911	0	41.0392	40.5552	150.57	0
3223	0	0	3223	1	274.639	128.343	146.296	0	0	86.6093	47.7415	-45.0168	167.748	8085.51	4337.3	45.0168	0	5.54592	2.81421	4.0571	0	0	0.0616586	223.238	-492.602	34.7093	275.647	0	40.7724	40.5838	146.284	0
3225	0	0	3225	1	236.486	81.4271	155.059	0	0	75.2173	5.61681	-326.985	163.685	8595.2	3881.12	326.985	0	5.93572	3.25594	4.80735	0	0	0.0111745	131.713	-450.756	42.7131	183.74	0	45.7262	48.3113	232.301	0
3226	0	0	3226	1	216.972	106.577	110.395	0	0	6.55779	91.4104	-126.648	122.748	8165.56	3596.01	126.648	0	4.10493	2.99965	4.66179	0	0	0.0238672	197.579	-483.433	46.8537	1	0	55.9414	56.1782	208.6	0
3245	0	0	3245	1	275.074	116.319	158.755	0	0	32.3697	120.351	-42.8682	141.411	8139.75	3866.05	42.8682	0	4.66963	4.19484	4.28796	0	0	0.133054	189.396	-488.603	36.1089	234.317	0	48.4829	48.603	181.052	0
3265	0	0	3265	1	258.797	138.051	120.746	0	0	46.2467	-17.5186	337.808	191.816	8225.53	3605.28	-337.808	0	7.25756	2.17213	4.31746	0	0	0.0483226	227.436	-497.88	36.6006	312.331	0	36.607	35.6361	134.635	0
3268	0	0	3268	1	376.03	255.571	120.459	0	0	37.6923	42.1283	517.585	328.281	8533.07	4143.59	-517.585	0	14.2816	3.00322	5.38067	0	0	0.266236	176.236	-486.4	24.7994	269.64	0	27.0552	26.3741	122.126	0
3457	0	0	3457	1	209.575	121.289	88.286	0	0	103.216	22.398	392.285	160.632	8168.56	4362.64	-392.285	0	6.27555	2.71893	4.04962	0	0	0.0871359	239.024	-495.954	47.6485	1	0	46.1056	44.8435	164.687	0
3491	0	0	3491	1	222.599	126.187	96.4119	0	0	-16.2093	92.4845	0.616547	155.004	8287.99	3395.62	-0.616547	0	5.15177	2.98466	4.27856	0	0	0.117933	220.343	-494.622	44.9878	226.335	0	44.5576	44.7763	151.995	0
3514	0	0	3514	1	272.414	129.246	143.169	0	0	58.2604	27.857	208.038	187.859	7615.56	4357.18	-208.038	0	6.52313	2.24322	3.55606	0	0	0.0299458	206.482	-478.225	34.0802	1	0	35.9291	36.7195	120.987	0
3585	0	0	3585	1	249.671	139.687	109.984	0	0	53.3747	50.0791	86.818	135.389	8517.39	4633.94	-86.818	0	4.51992	3.77873	5.36575	0	0	0.0925883	224.19	-494.267	41.1291	1	0	54.4842	52.7875	177.173	0
3652	0	0	3652	1	209.793	115.968	93.8245	0	0	12.0115	49.9374	240.356	182.071	7960.79	3637.48	-240.356	0	6.44304	2.73456	4.84132	0	0	0.163885	173.065	-470.491	48.5236	170.567	0	39.3165	38.2164	132.95	0
3722	0	0	3722	1	264.463	130.607	133.856	0	0	79.8072	97.1377	-91.1336	185.811	8490.95	3988.92	91.1336	0	6.15207	2.94321	4.50368	0	0	0.119286	212.375	-484.943	36.7555	230.078	0	38.5245	38.4986	143.65	0
3746	0	0	3746	1	227.194	121.896	105.298	0	0	-13.1018	40.2882	443.791	181.419	8384.54	3547.47	-443.791	0	7.47465	2.68729	4.3657	0	0	0.115783	212.08	-487.272	43.5251	256.514	0	40.5386	39.8233	164.781	0
3822	0	0	3822	1	269.615	110.748	158.867	0	0	38.1454	59.469	-8.36731	172.349	8133.97	4524.89	8.36731	0	5.69186	4.01328	4.67136	0	0	0.153214	178.17	-481.619	37.1455	219.835	0	42.7466	42.9951	154.778	0
3828	0	0	3828	1	233.971	152.783	81.1884	0	0	26.9963	64.535	655.448	191.615	8145.12	3722.55	-655.448	0	9.56054	2.69369	4.30251	0	0	0.195317	182.361	-472.403	41.9759	250.455	0	47.19	44.1562	286.65	0
3864	0	0	3864	1	201.245	88.0085	113.237	0	0	14.6914	47.2837	404.531	147.884	8257.09	4337.76	-404.531	0	5.85861	3.29341	4.91664	0	0	0.109883	179.354	-473.949	52.2772	206.924	0	50.9601	50.0092	189.081	0
4002	0	0	2	1	361.563	146.977	214.586	0	0	13.6222	99.4098	70.4018	283.042	7859.52	3787.33	-70.4018	0	12.2596	9.72496	8.03887	0	0	0.293329	134.469	-506.684	16.9631	188.132	0	35.2661	33.6251	84.9955	1
4015	0	0	15	1	268.864	119.523	149.341	0	0	90.2891	-46.9463	572.357	236.27	7882.51	4033.35	-572.357	0	16.7595	9.11119	8.39106	0	0	0.0434158	176.938	-521.799	24.1567	188.843	0	65.022	49.9465	300.853	1
4022	0	0	22	1	408.241	193.434	214.807	0	0	-125.639	183.211	222.163	197.587	7998.78	3803.19	-222.163	0	9.74384	8.98146	7.75841	0	0	0.275819	236.075	-548.636	14.5835	247.516	0	45.8373	42.6066	151.121	1
4023	0	0	23	1	352.871	168.501	184.37	0	0	7.15279	42.8963	-119.17	260.088	8264.63	3644.52	119.17	0	10.5796	9.58271	7.99729	0	0	0.025067	219.527	-534.231	17.4259	225.395	0	36.2767	35.4108	100.381	1
4024	0	0	24	1	254.674	110.392	144.283	0	0	-46.9553	79.4142	-209.437	182.601	8318.74	3608.01	209.437	0	7.38535	10.4487	7.9012	0	0	0.135283	144.784	-502.885	26.0583	191.007	0	49.1152	48.13	175.619	1
4026	0	0	26	1	377.416	214.032	163.384	0	0	11.4272	88.7936	396.661	355.695	7861.71	3897.61	-396.661	0	19.935	9.31968	8.73173	0	0	0.442973	163.716	-525.841	16.1849	225.668	0	33.8944	28.0312	180.83	1
4028	0	0	28	1	337.419	143.126	194.293	0	0	-28.7523	9.69457	-144.199	222.817	8200.87	3677.73	144.199	0	9.11626	10.6159	9.00763	0	0	0.0606342	154.7	-521.291	18.7783	203.05	0	42.215	41.4893	124.09	1
4029	0	0	29	1	335.801	155.511	180.289	0	0	30.9324	184.096	301.35	211.497	7941.87	3802.3	-301.35	0	10.7386	10.1832	8.33597	0	0	0.304638	150.156	-510.15	18.6627	199.977	0	46.8975	42.6013	188.626	1
4030	0	0	30	1	305.336	137.818	167.519	0	0	2.25174	-31.0797	-338.461	248.195	8269.53	3618.84	338.461	0	10.284	9.63146	8.25549	0	0	0.232752	229.724	-548.575	20.7841	257.088	0	37.3186	38.5141	170.3	1
4032	0	0	32	1	284.626	130.669	153.957	0	0	-32.3114	127.305	215.02	162.42	8005.11	3859.1	-215.02	0	7.67235	8.98942	8.14921	0	0	0.162743	135.213	-501.504	22.4331	163.899	0	55.8351	52.686	183.128	1
4036	0	0	36	1	370.931	168.059	202.872	0	0	29.8425	51.3752	-132.166	202.244	7942.96	4034.68	132.166	0	8.19738	10.1223	8.51825	0	0	0.210986	161.665	-515.412	16.6046	196.157	0	45.9387	44.2953	134.602	1
4038	0	0	38	1	290.019	155.89	134.129	0	0	45.4142	5.31036	352.537	232.858	7827.73	3981.09	-352.537	0	12.3713	8.40936	8.33016	0	0	0.229643	171.04	-519.487	21.8285	207.751	0	43.8981	38.2287	212.64	1
4043	0	0	43	1	359.368	168.285	191.082	0	0	104.186	-0.00610797	651.935	239.801	7868.61	3986.41	-651.935	0	18.8406	9.13178	8.51127	0	0	0.153661	158.904	-516.6	17.0764	178.643	0	71.8003	55.6814	261.36	1
4044	0	0	44	1	324.317	131.124	193.193	0	0	-54.1281	45.1145	-127.889	207.494	8226.25	3642.31	127.889	0	8.48584	9.55612	7.74581	0	0	0.113184	169.24	-516.589	19.1978	241.989	0	43.4565	42.597	123.961	1
4057	0	0	57	1	305.306	126.461	178.845	0	0	-27.1197	-5.45766	-100.516	254.822	8199.24	3692.88	100.516	0	10.5327	9.12509	8.31157	0	0	0.157549	248.345	-544.88	20.6865	264.623	0	36.7143	35.7325	95.8469	1
4061	0	0	61	1	289.77	120.705	169.065	0	0	38.5406	69.0761	-101.024	256.814	7834.6	3917.32	101.024	0	10.4507	8.38946	7.16428	0	0	0.057043	163.35	-513.126	21.5217	197.722	0	35.7854	33.5564	93.9833	1
4062	0	0	62	1	343.47	141.744	201.727	0	0	22.1225	42.341	132.02	231.869	7751.36	3944.06	-132.02	0	10.3535	8.1959	6.54964	0	0	0.156193	210.206	-530.89	17.4489	254.319	0	40.1621	36.9066	106.092	1
4069	0	0	69	1	315.699	159.544	156.154	0	0	-2.51707	13.9352	48.9112	182.107	7975.32	3872.8	-48.9112	0	7.88235	8.67018	8.29477	0	0	0.171235	186.117	-522.211	19.7694	175.713	0	51.5143	49.0951	121.193	1
4083	0	0	83	1	284.252	140.192	144.06	0	0	-44.227	69.4599	-274.275	210.391	8316.01	3617.96	274.275	0	8.5159	9.24988	7.73897	0	0	0.0611943	194.044	-527.27	22.4143	239.796	0	42.5615	42.3882	173.829	1
4090	0	0	90	1	312.99	155.364	157.626	0	0	-15.9465	26.58	15.7204	254.177	7988.75	3959.82	-15.7204	0	10.854	8.07659	6.30307	0	0	0.0878473	190.262	-507.825	19.358	197.251	0	36.1522	34.2742	85.7269	1
4091	0	0	91	1	333.934	171.707	162.227	0	0	60.7893	18.1147	623.273	340.019	7812.35	3968.29	-623.273	0	25.6884	7.08532	7.53441	0	0	0.146643	142.483	-501.61	18.0209	185.751	0	47.2701	37.5657	193.781	1
4092	0	0	92	1	341.878	136.653	205.224	0	0	-11.704	35.0615	-187.2	299.288	8283.48	3652.36	187.2	0	12.1264	8.69322	8.75401	0	0	0.145793	178.855	-527.565	18.0791	253.789	0	32.0497	31.6072	99.0962	1
4096	0	0	96	1	323.348	157.231	166.118	0	0	238.226	-41.1113	-290.729	197.829	8332.53	3628.87	290.729	0	8.57637	8.81589	7.82105	0	0	0.194948	178.212	-523.873	19.1377	246.866	0	42.2701	42.4258	170.942	1
4103	0	0	103	1	356.976	185.038	171.937	0	0	-40.2506	48.7819	486.208	255.984	7813.73	3937.62	-486.208	0	16.2902	7.66824	7.06052	0	0	0.223255	195.166	-521.131	16.6985	230.5	0	52.9861	39.1821	312.679	1
4108	0	0	108	1	342.838	186.066	156.772	0	0	91.1034	22.0363	714.009	418.633	7881.7	3964.36	-714.009	0	35.8187	6.91611	8.13608	0	0	0.152481	162.339	-516.479	17.5529	216.267	0	49.1026	38.2713	154.178	1
4110	0	0	110	1	304.221	163.287	140.934	0	0	51.4283	-17.9675	-120.615	188.328	7821.71	4004.37	120.615	0	7.75976	8.29311	7.71556	0	0	0.0825097	160.056	-507.702	20.4315	187.117	0	47.3236	44.8309	126.588	1
4116	0	0	116	1	302.329	204.529	97.8001	0	0	-0.361335	8.77488	299.731	163.366	7873.5	4077.29	-299.731	0	8.24056	8.17947	7.45407	0	0	0.118692	159.186	-503.799	20.4901	178.022	0	56.2504	51.0735	233.005	1
4139	0	0	139	1	410.713	201.367	209.347	0	0	-5.0772	69.1858	12.9194	419.251	7878.22	4116.53	-12.9194	0	17.7827	8.81476	8.61606	0	0	0.392547	187.816	-535.327	14.5799	254.438	0	25.1826	23.9047	59.743	1
4142	0	0	142	1	231.527	87.4953	144.032	0	0	-1.17985	25.9374	-266.059	193.409	8272.96	3561.82	266.059	0	7.83792	8.75775	7.23185	0	0	0.163438	188.252	-523.483	28.411	210.474	0	44.7369	44.6632	175.829	1
4156	0	0	156	1	275.876	124.084	151.792	0	0	-12.9994	8.60611	17.1468	233.194	7786.48	3878.13	-17.1468	0	9.99096	7.51198	6.95427	0	0	0.169195	190.011	-513.407	22.5153	203.589	0	39.3136	36.9561	91.5139	1
4158	0	0	158	1	424.508	246.51	177.998	0	0	-32.8734	69.5623	323.556	418.178	7906.01	3916.84	-323.556	0	21.6608	7.64322	7.5609	0	0	0.42774	135.58	-501.364	13.7564	227.114	0	24.6519	22.2082	107.408	1
4167	0	0	167	1	362.113	183.847	178.266	0	0	-2.19493	58.6377	-303.273	268.394	8273.98	3628.78	303.273	0	10.8405	9.35995	7.49305	0	0	0.235577	181.752	-521.034	16.773	225.261	0	34.1556	34.62	148.232	1
4168	0	0	168	1	374.279	143.77	230.509	0	0	14.3801	-33.9863	-222.073	394.23	8257.4	3621.75	222.073	0	16.2169	8.10344	7.09899	0	0	0.101807	194.45	-534.321	15.8849	275.213	0	23.5593	23.6952	79.5381	1
4169	0	0	169	1	375.691	136.637	239.055	0	0	-15.784	20.6512	-330.324	325.713	8287.56	3666.77	330.324	0	13.3049	9.43553	8.02933	0	0	0.0908372	174.735	-524.04	16.1716	246.959	0	29.4243	30.0735	131.959	1
4170	0	0	170	1	376.223	158.896	217.327	0	0	14.3126	11.8934	-17.7604	302.089	8257.47	3575.87	17.7604	0	12.7409	8.81598	8.94839	0	0	0.140664	160.432	-522.148	16.2012	201.145	0	33.418	32.2082	77.6307	1
4190	0	0	190	1	300.843	146.052	154.791	0	0	59.6115	89.4869	-202.326	187.423	7913.19	3996.57	202.326	0	7.53809	9.30708	7.81415	0	0	0.27193	169.408	-511.657	20.9669	189.012	0	46.8976	45.6709	160.814	1
4191	0	0	191	1	356.526	188.808	167.718	0	0	74.3285	81.3066	587.507	324.9	7798.81	4004.75	-587.507	0	23.3559	7.07716	7.30082	0	0	0.184302	207.385	-536.633	16.6629	251.852	0	47.3516	36.3881	214.124	1
4193	0	0	193	1	266.437	143.468	122.968	0	0	-16.8062	83.1468	10.495	188.142	7889.95	3803.59	-10.495	0	7.97484	8.26609	7.05099	0	0	0.180393	159.368	-503.16	23.726	178.744	0	48.0685	45.8599	111.269	1
4194	0	0	194	1	336.409	150.311	186.098	0	0	24.6433	112.595	-35.7874	264.893	7848.5	3873.8	35.7874	0	10.9903	9.15231	6.97235	0	0	0.205057	164.493	-515.201	18.137	218.954	0	35.6075	33.7959	85.7541	1
4197	0	0	197	1	330.313	205.586	124.727	0	0	14.3935	59.1627	349.609	308.306	7858.75	3927.24	-349.609	0	16.3131	8.53089	7.54976	0	0	0.309331	179.886	-528.023	18.5464	202.001	0	34.0714	29.7222	157.381	1
4198	0	0	198	1	353.103	133.56	219.543	0	0	-15.3762	-89.7417	-193.921	297.648	8287.16	3677.5	193.921	0	12.5529	8.46907	6.94869	0	0	0.122735	247.775	-540.89	17.023	241.834	0	29.273	29.114	95.6939	1
4201	0	0	201	1	239.476	118.251	121.225	0	0	-2.92869	60.6431	271.85	192.572	7876.07	3826.1	-271.85	0	9.44503	8.64882	6.99437	0	0	0.29925	172.461	-511.922	27.1131	186.473	0	47.7042	43.6564	177.888	1
4203	0	0	203	1	376.418	203.137	173.281	0	0	61.7038	79.8942	12.4924	312.434	8010.76	4105.83	-12.4924	0	13.2381	7.70312	6.86937	0	0	0.0993739	153.991	-499.027	15.6827	225.517	0	30.4372	29.2053	73.487	1
4204	0	0	204	1	313.645	185.399	128.246	0	0	74.9891	-5.76955	739.917	327.793	7798.15	3992.17	-739.917	0	29.125	7.55562	7.90528	0	0	0.167422	129.357	-496.75	19.5813	152.376	0	67.0788	50.9678	197.155	1
4205	0	0	205	1	321.587	178.898	142.689	0	0	53.0219	-21.0223	130.884	289.414	7820.12	3808.1	-130.884	0	13.04	6.66845	6.18863	0	0	0.0752938	228.635	-528.078	18.4474	237.876	0	30.4921	29.1033	81.6788	1
4210	0	0	210	1	401.233	200.718	200.514	0	0	-6.53992	60.4138	-49.3248	389.746	8178.66	3627.01	49.3248	0	16.1459	7.47576	6.1686	0	0	0.297119	192.255	-512.291	14.4446	285.893	0	24.4512	23.4476	59.202	1
4211	0	0	211	1	314.332	144.512	169.82	0	0	-27.1666	32.5743	-162.219	306.085	8199.29	3654.85	162.219	0	12.4444	8.58712	7.31722	0	0	0.0417489	161.61	-507.53	19.6208	225.11	0	29.9286	29.4832	90.3437	1
4213	0	0	213	1	303.973	143.494	160.48	0	0	61.7134	17.7382	6.76791	327.447	7811.43	3869	-6.76791	0	13.9389	7.38016	6.5466	0	0	0.117676	167.773	-512.576	19.9426	244.272	0	28.6256	27.1644	67.8521	1
4222	0	0	222	1	327.834	179.138	148.696	0	0	-9.42429	-4.04641	14.3655	292.378	7782.9	3890.79	-14.3655	0	12.5415	7.96215	6.71783	0	0	0.23505	139.333	-495.507	18.4149	188.962	0	32.4275	30.3097	75.9846	1
4231	0	0	231	1	382.511	183.971	198.541	0	0	5.79748	2.90849	594.888	292.261	7867.34	3983.49	-594.888	0	21.3909	6.91661	7.11698	0	0	0.244954	198.55	-522.772	15.3177	196.639	0	51.3853	40.0977	227.542	1
4233	0	0	233	1	300.821	140.369	160.452	0	0	46.4175	-70.3616	270.568	196.573	7926.38	4056.76	-270.568	0	9.7872	8.43649	7.51732	0	0	0.0951253	184.642	-521.411	20.6891	190.055	0	45.9898	43.6513	178.02	1
4245	0	0	245	1	429.398	182.289	247.11	0	0	19.5926	70.9355	140.719	306.107	7953.21	3815.8	-140.719	0	13.7076	8.15992	7.1159	0	0	0.246742	173.528	-514.089	13.5828	211.614	0	31.1254	29.4647	83.5511	1
4248	0	0	248	1	317.183	150.013	167.17	0	0	-12.7435	-11.5912	-199.169	241.774	7885.88	3997.99	199.169	0	9.898	7.74408	6.91019	0	0	0.0844139	175.639	-513.824	19.1399	207.527	0	35.8063	34.5036	116.444	1
4259	0	0	259	1	309.467	128.886	180.581	0	0	-60.3763	-17.5288	83.9717	189.648	8332.16	3505.63	-83.9717	0	8.44783	7.64689	7.01397	0	0	0.111495	194.95	-521.174	19.7043	183.728	0	47.6705	44.769	118.63	1
4262	0	0	262	1	308.361	124.912	183.449	0	0	24.4965	73.697	-69.842	244.947	8247.28	3613.72	69.842	0	10.051	7.84687	6.94164	0	0	0.131198	126.814	-486.137	19.8141	221.305	0	37.0578	36.1283	91.5041	1
4270	0	0	270	1	367.689	127.136	240.552	0	0	113.995	-15.7028	-84.3237	196.391	7958.47	3902.44	84.3237	0	8.21288	8.28808	7.27918	0	0	0.00538216	207.794	-532.275	16.2744	233.727	0	44.7859	42.5916	113.494	1
4275	0	0	275	1	390.001	236.397	153.605	0	0	-17.3677	11.1401	102.537	298.324	7890.51	3775.94	-102.537	0	13.2256	7.61557	6.89207	0	0	0.159419	154.612	-501.033	15.0504	194.502	0	31.168	29.6671	79.005	1
4277	0	0	277	1	320.74	122.748	197.992	0	0	-76.9035	40.239	-162.902	288.425	8249.02	3647.18	162.902	0	11.8225	7.67822	6.96886	0	0	0.131431	182.293	-513.156	18.8917	246.179	0	31.0724	30.4302	92.4133	1
4283	0	0	283	1	370.081	198.107	171.974	0	0	32.3523	37.7965	684.179	361.65	7840.79	3948.6	-684.179	0	29.854	6.18107	6.34166	0	0	0.241005	151.073	-493.622	15.6596	172.133	0	48.7961	38.9051	165.22	1
4297	0	0	297	1	223.681	94.0781	129.603	0	0	-24.7569	-3.3898	480.735	139.287	7897.9	3989.79	-480.735	0	8.78692	7.98658	6.94521	0	0	0.122798	158.405	-500.402	29.1917	171.497	0	91.5698	68.9006	541.834	1
4303	0	0	303	1	291.939	151.036	140.903	0	0	108.831	27.1402	-33.9634	147.066	8162.95	3660.28	33.9634	0	6.19064	9.11593	7.60631	0	0	0.0996064	179.153	-512.206	21.6333	216.323	0	60.902	58.5657	141.952	1
4307	0	0	307	1	284.249	157.89	126.359	0	0	56.4458	58.9841	131.569	297.073	7916.35	3827.76	-131.569	0	13.2453	6.93413	6.36253	0	0	0.0935602	210.54	-506.266	21.4054	246.684	0	30.4129	28.8874	81.4191	1
4318	0	0	318	1	318.56	141.693	176.866	0	0	-278.26	296.815	-206.154	176.843	8251.06	3689.58	206.154	0	8.54076	7.39272	7.06762	0	0	0.307599	176.648	-510.844	19.0047	208.493	0	49.7107	42.9526	134.821	1
4319	0	0	319	1	317.479	155.044	162.435	0	0	13.9119	89.81	85.7781	201.943	7958.89	4095.91	-85.7781	0	8.80531	7.49318	6.94697	0	0	0.0592608	155.006	-497.8	19.0744	164.91	0	44.3021	42.8907	112.003	1
4320	0	0	320	1	286.222	140.305	145.917	0	0	-18.8018	-20.3481	326.876	173.555	7891.94	4106.41	-326.876	0	9.05449	7.49724	6.596	0	0	0.0948518	166.214	-496.321	21.4461	163.305	0	52.2355	46.7627	229.445	1
4322	0	0	322	1	304.711	162.817	141.894	0	0	-2.74194	-44.7933	361.22	266.741	7875.88	4031.19	-361.22	0	14.4833	7.37495	6.08268	0	0	0.129441	169.122	-508.303	19.764	221.309	0	37.1428	32.4364	174.354	1
4332	0	0	332	1	269.818	135.154	134.664	0	0	-19.4255	-6.28398	125.612	186.636	7792.91	4092.34	-125.612	0	8.39103	7.59985	6.59981	0	0	0.110435	200.035	-515.177	23.029	192.381	0	48.1065	44.761	122.152	1
4333	0	0	333	1	332.515	186.601	145.915	0	0	53.7921	44.567	207.951	294.472	7919.01	4141.15	-207.951	0	13.73	7.52396	7.32999	0	0	0.174258	159.402	-503.936	18.159	213.315	0	31.4992	29.8628	103.101	1
4339	0	0	339	1	374.457	220.007	154.45	0	0	61.7895	-18.2238	190.543	233.906	8010.67	3904.96	-190.543	0	10.8773	6.89725	6.23979	0	0	0.0521399	153.917	-496.276	15.5487	188.049	0	36.9344	35.4265	112.209	1
4340	0	0	340	1	352.522	180.949	171.573	0	0	39.5346	58.4595	336.569	214.605	7933.27	3927.94	-336.569	0	11.1698	7.23321	6.32432	0	0	0.167164	163.379	-497.347	16.7281	188.939	0	43.2244	38.7437	192.976	1
4352	0	0	352	1	261.535	92.7808	168.755	0	0	9.18783	57.1065	-201.513	255.739	8262.59	3530.65	201.513	0	10.3079	7.83022	6.64289	0	0	0.146841	196.805	-518.285	23.9859	239.764	0	34.202	33.2515	111.96	1
4371	0	0	371	1	314.783	164.836	149.947	0	0	-24.4483	6.34298	210.716	148.87	7897.59	4079.72	-210.716	0	7.01933	7.34594	7.15246	0	0	0.115224	141.956	-486.943	19.2807	128.398	0	56.7828	54.2956	189.595	1
4373	0	0	373	1	277.814	141.112	136.702	0	0	48.2211	64.0341	-59.8064	161.998	8422.88	3723.05	59.8064	0	6.67875	7.55264	6.83469	0	0	0.045796	162.003	-498.687	22.3037	196.236	0	53.2981	51.476	130.094	1
4375	0	0	375	1	296.417	140.413	156.004	0	0	57.9914	-4.22315	-18.509	250.453	8413.11	3691.64	18.509	0	10.6035	6.98589	5.19774	0	0	0.0297749	240.109	-518.921	20.0672	268.616	0	34.1795	33.1801	82.6794	1
4381	0	0	381	1	267.724	134.893	132.832	0	0	23.513	121.849	461.878	145.44	7849.63	3864.55	-461.878	0	8.88649	6.9619	6.82936	0	0	0.0571996	147.041	-488.479	23.1265	161.628	0	81.7892	60.72	502.325	1
4382	0	0	382	1	372.408	143.281	229.127	0	0	-27.7582	76.3679	59.3597	295.351	8000.56	3910.03	-59.3597	0	12.7881	6.80448	6.32763	0	0	0.314955	157.773	-502.72	15.6463	203.229	0	30.9065	29.4305	75.4346	1
4385	0	0	385	1	366.728	182.519	184.209	0	0	-85.3906	144.811	-339.843	220.338	8257.51	3642.27	339.843	0	9.04063	7.58883	6.25654	0	0	0.0364966	206.002	-520.17	16.0316	248.212	0	38.6825	39.5232	180.92	1
4390	0	0	390	1	308.396	140.315	168.081	0	0	-23.4896	18.1267	-243.793	311.892	8295.27	3669.29	243.793	0	12.6832	7.12771	6.05691	0	0	0.221348	163.317	-503.515	19.4297	244.251	0	27.7141	27.6593	100.739	1
4391	0	0	391	1	391.37	192.134	199.237	0	0	107.767	57.8975	668.017	511.165	7865.03	4028.16	-668.017	0	41.0141	5.75288	6.15628	0	0	0.138291	195.341	-521.424	14.6117	219.667	0	34.3432	27.726	120.837	1
4393	0	0	393	1	294.436	153.307	141.129	0	0	-51.7516	-45.0038	69.6935	216.492	7924.89	4131.06	-69.6935	0	9.63825	7.03125	6.3408	0	0	0.112715	193.327	-516.702	20.5598	203.031	0	39.9423	38.3996	99.5976	1
4398	0	0	398	1	261.752	120.702	141.05	0	0	-124.27	154.564	95.2396	148.2	7897.75	3831.84	-95.2396	0	6.71802	7.52985	6.7231	0	0	0.262145	135.967	-485.549	23.8987	139.46	0	57.7038	53.7302	142.458	1
4401	0	0	401	1	295.576	170.488	125.088	0	0	-54.4594	63.1878	185.759	216.937	7827.94	3823.55	-185.759	0	10.0762	6.72302	6.37264	0	0	0.266477	178.592	-505.548	20.3997	185.117	0	39.0246	36.6807	119.262	1
4410	0	0	410	1	320.343	177.243	143.1	0	0	-31.9165	81.1921	115.229	188.169	8004.72	4004.87	-115.229	0	8.35822	7.81076	6.41475	0	0	0.287085	187.646	-509.836	18.8157	193.821	0	47.1328	45.3369	120.68	1
4415	0	0	415	1	320.809	188.816	131.993	0	0	48.9455	74.3685	-11.9525	240.21	8222.83	3613.05	11.9525	0	10.0767	6.27245	5.19246	0	0	0.0952532	191.153	-501.565	18.1865	253.175	0	35.3174	34.121	83.1773	1
4416	0	0	416	1	261.934	127.678	134.256	0	0	50.0128	123.024	434.28	167.655	7823.13	3963.04	-434.28	0	9.85275	7.3735	6.09753	0	0	0.0650865	152.971	-491.533	23.611	178.484	0	66.858	52.3797	393.34	1
4421	0	0	421	1	306.053	153.089	152.964	0	0	-41.4582	38.8587	12.6745	259.371	8014.26	4047.2	-12.6745	0	11.0817	6.55505	6.47061	0	0	0.287784	190.473	-506.645	19.5746	197.425	0	34.5078	32.9295	82.4621	1
4424	0	0	424	1	300.934	140.252	160.682	0	0	20.5351	71.6203	80.6782	233.536	7952.27	3815.12	-80.6782	0	10.1634	6.28062	6.00497	0	0	0.0831121	173.347	-496.411	19.7777	210.811	0	36.802	35.0158	91.0454	1
4430	0	0	430	1	280.048	132.958	147.09	0	0	69.9349	36.1289	204.225	159.614	7803.21	4049.93	-204.225	0	7.43218	6.74068	6.60247	0	0	0.116658	164.589	-493.715	21.7993	165.679	0	53.2266	48.8996	170.62	1
4443	0	0	443	1	255.978	99.8853	156.092	0	0	-40.6839	54.7049	-128.475	254.231	8312.46	3632.72	128.475	0	10.3584	6.74669	5.83589	0	0	0.0825033	154.095	-485.678	23.9702	201.586	0	33.5337	32.4691	94.5039	1
4450	0	0	450	1	334.828	193.114	141.714	0	0	-53.6028	85.1436	408.899	314.318	7926.74	4000.92	-408.899	0	18.124	6.27219	5.76905	0	0	0.302262	179	-495.881	17.4486	238.116	0	33.798	28.1726	184.895	1
4451	0	0	451	1	392.461	221.051	171.41	0	0	34.3884	108.883	391.229	365.976	7838.75	3977.18	-391.229	0	20.3504	7.29566	5.93274	0	0	0.325205	183.084	-508.445	14.749	222.735	0	30.1356	25.3719	153.727	1
4455	0	0	455	1	264.251	116.287	147.965	0	0	20.316	74.5225	-92.738	199.844	7952.48	4011.54	92.738	0	8.1443	7.21291	6.60909	0	0	0.1512	145.953	-491.272	23.4938	184.129	0	43.13	41.3384	112.87	1
4458	0	0	458	1	295.026	120.713	174.313	0	0	-46.5686	54.9599	260.834	237.628	7820.05	3831.78	-260.834	0	11.6373	6.18909	6.71286	0	0	0.294972	153.246	-487.196	20.3926	203.135	0	35.5718	32.7324	138.148	1
4467	0	0	467	1	328.24	140.97	187.27	0	0	-19.0958	4.92195	241.818	228.691	7792.58	4081.14	-241.818	0	11.0168	6.58948	5.80045	0	0	0.19781	257.562	-535.783	17.9176	270.432	0	38.3177	34.8931	132.139	1
4472	0	0	472	1	243.194	97.9132	145.281	0	0	56.6106	7.68399	-320.548	171.529	8314.83	3580.08	320.548	0	7.0028	7.43993	6.4047	0	0	0.166241	160.078	-495.944	25.9439	194.618	0	48.0768	49.0108	213.232	1
4473	0	0	473	1	263.891	137.077	126.815	0	0	68.8886	26.5649	-144.04	154.273	8302.55	3561.2	144.04	0	6.28076	6.89887	6.09048	0	0	0.0702984	164.024	-494.449	23.26	183.024	0	52.6	50.8983	151.326	1
4475	0	0	475	1	302.723	164.296	138.427	0	0	-18.0676	28.757	83.971	172.901	7990.87	3957.64	-83.971	0	7.58497	7.6803	5.60589	0	0	0.143774	183.471	-504.513	19.8486	203.956	0	49.8785	47.5733	121.653	1
4476	0	0	476	1	268.143	128.571	139.572	0	0	67.7317	49.1445	208.523	167.324	7905.07	4136.58	-208.523	0	7.80509	6.39586	5.30242	0	0	0.154809	225.919	-510.455	22.4154	187.064	0	48.7085	46.0243	155.313	1
4479	0	0	479	1	270.01	138.759	131.251	0	0	-10.1631	126.609	283.479	258.449	7883.3	3859.79	-283.479	0	12.8533	6.8261	6.1139	0	0	0.488482	177.323	-508.743	22.627	213.23	0	34.4326	31.4807	135.16	1
4483	0	0	483	1	348.075	143.161	204.914	0	0	-5.78844	35.8589	-150.175	409.819	8277.57	3551.9	150.175	0	16.6335	7.28158	5.20104	0	0	0.270422	210.374	-508.66	16.7478	289.225	0	22.0888	21.2657	65.8032	1
4492	0	0	492	1	278.649	113.514	165.135	0	0	-33.468	29.4543	-193.295	140.388	7906.61	3956.95	193.295	0	5.70722	7.52583	6.55907	0	0	0.106047	144.197	-492.114	22.1327	136.607	0	57.4348	54.6097	189.095	1
4494	0	0	494	1	255.721	154.967	100.754	0	0	-53.9782	51.4761	257.101	236.407	7927.12	4034.58	-257.101	0	11.5635	6.02063	5.44552	0	0	0.0812839	155.587	-483.069	23.6222	203.022	0	35.1977	33.4021	132.554	1
4497	0	0	497	1	269.771	133.216	136.555	0	0	13.799	11.3224	-95.2042	186.172	7859.34	3975.08	95.2042	0	7.65159	7.51288	5.0252	0	0	0.1367	176.105	-492.464	22.456	195.367	0	43.3116	40.6018	116.86	1
4504	0	0	504	1	297.174	120.639	176.535	0	0	-62.9357	0.45673	-29.9768	273.902	8235.06	3686.96	29.9768	0	11.6342	6.89286	5.54113	0	0	0.257749	170.216	-496.35	20.0866	244.434	0	31.7059	30.5112	75.5794	1
4505	0	0	505	1	314.482	161.907	152.575	0	0	-19.4607	28.2177	170.222	174.578	7992.26	4057.84	-170.222	0	7.99862	6.71246	6.22593	0	0	0.133961	209.981	-523.838	18.9469	251.658	0	47.8833	46.1216	140.054	1
4514	0	0	514	1	260.456	121.193	139.263	0	0	58.5417	13.3887	337.915	140.609	7814.6	3973.01	-337.915	0	7.34245	6.61271	6.07405	0	0	0.0986131	158.257	-493.529	23.5271	178.021	0	62.089	54.4719	289.587	1
4516	0	0	516	1	322.218	171.656	150.562	0	0	36.9141	69.5649	295.94	277.665	7836.23	4016.5	-295.94	0	13.8681	6.01905	4.93293	0	0	0.216389	217.04	-510.583	17.9848	244.997	0	31.9777	28.9664	127.792	1
4520	0	0	520	1	288.244	174.095	114.148	0	0	90.0574	-25.1283	652.69	351.934	7783.08	4011.53	-652.69	0	27.7533	5.80652	5.71928	0	0	0.0943008	144.388	-489.139	20.5839	180.932	0	44.9921	36.0485	162.856	1
4521	0	0	521	1	292.043	130.816	161.227	0	0	-14.5623	-5.21753	-213.895	168.072	8286.34	3592.98	213.895	0	6.86794	7.79325	5.5042	0	0	0.15208	207.362	-511.734	20.6897	236.705	0	46.6562	46.2577	167.027	1
4523	0	0	523	1	355.341	200.497	154.844	0	0	-36.4164	43.3165	56.6052	225.058	8009.22	4042.74	-56.6052	0	9.77022	5.97324	5.75808	0	0	0.0161817	183.417	-503.012	16.257	1	0	37.7551	36.1618	92.751	1
4534	0	0	534	1	348.567	176.914	171.653	0	0	90.8607	-8.00953	-116.465	261.402	8280.58	3695.43	116.465	0	10.7912	7.04283	6.5768	0	0	0.0648193	164.751	-499.2	16.9615	203.977	0	33.0791	32.3099	89.4049	1
4535	0	0	535	1	268.173	134.756	133.416	0	0	-26.1582	103.125	-129.064	192.183	8297.94	3584.3	129.064	0	7.7857	7.93673	6.12823	0	0	0.144111	154.885	-494.33	23.1298	183.333	0	44.2634	42.9304	126.731	1
4536	0	0	536	1	247.322	130.25	117.072	0	0	15.5015	5.21482	64.6916	241.185	7857.64	3781.87	-64.6916	0	10.509	5.92979	4.65338	0	0	0.196346	220.17	-507.11	24.2157	213.06	0	34.1193	32.6839	82.679	1
4542	0	0	542	1	335.392	147.075	188.317	0	0	10.5584	63.5594	9.79661	227.025	8061.9	3922.84	-9.79661	0	9.61259	7.03348	5.41725	0	0	0.0780607	187.101	-508.344	17.478	210.92	0	38.1747	35.9211	89.5974	1
4546	0	0	546	1	254.551	87.8803	166.671	0	0	1.22186	53.8292	-258.092	239.012	8270.56	3633.59	258.092	0	9.63564	6.65268	5.41367	0	0	0.0929758	130.391	-470.887	23.9395	196.817	0	33.9748	34.0637	129.433	1
4547	0	0	547	1	238.557	92.2328	146.324	0	0	22.3805	-39.9488	-73.594	221.948	8249.4	3627.71	73.594	0	9.29909	6.73638	5.33061	0	0	0.0665072	222.39	-512.141	25.8346	205.806	0	36.9059	36.0912	93.0881	1
4555	0	0	555	1	220.399	87.9218	132.478	0	0	-14.2246	-54.0883	73.0398	146.411	8286	3641.85	-73.0398	0	6.50778	6.78015	5.58514	0	0	0.163188	157.942	-482.325	28.5328	172.516	0	56.5242	53.4403	134.604	1
4586	0	0	586	1	338.632	156.144	182.489	0	0	-29.9419	70.7254	101.188	244.716	8002.74	4015.33	-101.188	0	10.7969	6.6238	6.53717	0	0	0.245818	143.162	-484.386	17.4468	189.893	0	36.1445	34.7609	93.1831	1
4597	0	0	597	1	282.519	126.349	156.17	0	0	54.4925	105.122	-213.564	150.297	8316.95	3681.96	213.564	0	6.03636	6.44946	5.35137	0	0	0.0310378	235.607	-520.305	21.1282	238.355	0	50.2759	50.0937	178.704	1
4605	0	0	605	1	274.365	141.351	133.014	0	0	83.0963	-4.10446	19.936	143.049	7889.7	3791.18	-19.936	0	6.15704	6.16893	4.88387	0	0	0.159616	189.839	-497.216	21.6273	211.008	0	54.3621	52.2327	126.122	1
4609	0	0	609	1	229.736	102.428	127.308	0	0	35.0868	31.5789	-150.209	213.67	7838.05	3954.82	150.209	0	8.66901	6.34733	5.3321	0	0	0.236454	140.48	-478.319	26.8663	152.314	0	37.9004	35.431	110.046	1
4618	0	0	618	1	231.868	139.608	92.2599	0	0	11.021	154.699	484.805	224.833	7862.12	3931.36	-484.805	0	14.257	5.57768	5.44429	0	0	0.1552	177.269	-487.663	26.3183	200.898	0	54.0319	39.9918	317.327	1
4630	0	0	630	1	267.235	129.331	137.905	0	0	55.7022	47.7508	-124.784	192.845	8216.08	3739.33	124.784	0	7.83637	6.70017	5.77004	0	0	0.138324	177.756	-503.299	22.7514	204.856	0	41.4326	40.0937	116.376	1
4631	0	0	631	1	260.442	117.867	142.575	0	0	52.0964	66.4487	-158.283	199.101	8219.68	3720.63	158.283	0	8.03886	7.08	5.86409	0	0	0.201234	147.824	-486.372	23.5985	172.079	0	40.2684	39.3567	123.18	1
4638	0	0	638	1	334.416	177.042	157.374	0	0	-18.1825	132.425	20.3748	293.89	7990.98	3953.64	-20.3748	0	12.5118	6.40982	5.03991	0	0	0.212696	191.645	-506.949	17.3402	246.135	0	29.9004	28.2987	71.8337	1
4639	0	0	639	1	381.038	152.278	228.76	0	0	9.64551	-8.64838	-174.098	246.188	7863.49	3995.05	174.098	0	10.0635	6.62077	5.01186	0	0	0.162226	230.962	-522.728	14.9975	244.778	0	32.713	31.1835	102.329	1
4644	0	0	644	1	272.271	168.903	103.368	0	0	-27.1316	70.0178	-293.504	203.247	8199.25	3617.4	293.504	0	8.21338	5.85553	5.48035	0	0	0.149356	181.785	-492.741	21.9253	215.147	0	38.9352	39.5732	156.306	1
4657	0	0	657	1	298.375	186.44	111.934	0	0	-27.4782	68.6389	314.672	359.497	7900.62	4017.42	-314.672	0	18.429	6.1364	5.83077	0	0	0.317657	183.758	-506.576	19.8932	253.363	0	26.1326	23.8124	111.289	1
4663	0	0	663	1	278.064	166.396	111.668	0	0	92.3991	-44.7242	419.6	276.653	7880.4	4031.12	-419.6	0	16.0571	5.45323	5.67407	0	0	0.0771355	184.779	-496.123	21.3394	233.733	0	38.0145	30.6684	209.942	1
4680	0	0	680	1	241.273	100.262	141.011	0	0	-25.0231	-43.9665	-117.906	168.6	8296.8	3631.73	117.906	0	7.02313	7.37236	4.70128	0	0	0.103795	268.387	-541.193	25.4103	292.47	0	45.3445	44.0041	131.568	1
4681	0	0	681	1	371.564	222.894	148.67	0	0	65.4756	32.9289	398.305	318.467	7807.66	3953.47	-398.305	0	17.8184	4.86536	4.86395	0	0	0.055096	170.743	-488.835	15.1355	224.23	0	31.3334	25.7511	166.697	1
4689	0	0	689	1	270.849	149.234	121.614	0	0	-57.4893	268.728	156.57	173.391	7930.63	3817.33	-156.57	0	8.17008	6.78321	5.84599	0	0	0.252963	152.866	-488.07	22.445	183.621	0	46.3706	44.3736	129.882	1
4707	0	0	707	1	249.461	152.347	97.1137	0	0	3.10518	47.2785	628.227	242.768	7870.04	4038.78	-628.227	0	18.6066	5.87422	6.2063	0	0	0.0940908	150.555	-485.829	24.5409	158.025	0	60.8246	47.3642	243.837	1
4708	0	0	708	1	305.488	147.916	157.572	0	0	21.3043	-17.1408	121.944	327.535	7851.84	4103.2	-121.944	0	14.684	6.04407	5.73255	0	0	0.127526	117.722	-469.958	19.3157	200.959	0	27.4347	25.9176	72.3272	1
4726	0	0	726	1	278.519	162.544	115.975	0	0	77.6712	15.313	88.0473	184.757	7795.47	4070.75	-88.0473	0	8.12542	5.83208	4.8368	0	0	0.0730707	179.342	-488.463	21.154	186.76	0	44.584	41.5142	107.743	1
4751	0	0	751	1	318.161	116.696	201.465	0	0	51.0047	39.8924	-143.507	253.757	8220.78	3547.87	143.507	0	10.2946	6.52761	6.10621	0	0	0.0136453	195.077	-516.83	18.6273	257.255	0	33.3972	32.6582	94.6598	1
4752	0	0	752	1	268.626	134.192	134.433	0	0	-228.809	48.4644	-134.342	207.842	8201.61	3638.96	134.342	0	9.29902	6.58498	5.03573	0	0	0.301695	198.138	-502.6	22.3282	201.438	0	39.2972	35.2045	103.165	1
4753	0	0	753	1	300.827	167.814	133.012	0	0	-1.59699	76.8471	-188.295	263.361	7874.74	4009.21	188.295	0	10.6045	5.75529	5.13586	0	0	0.139152	205.854	-507.5	19.4368	228.086	0	31.0315	29.7344	97.0587	1
4772	0	0	772	1	273.599	143.812	129.787	0	0	9.09497	19.6872	353.482	277.027	7864.04	3867.05	-353.482	0	14.7548	5.31768	4.95075	0	0	0.140394	216.43	-511.414	21.4827	223.529	0	32.4536	28.3422	150.354	1
4773	0	0	773	1	274.777	126.775	148.002	0	0	98.929	97.3458	180.02	177.417	7774.21	3889.05	-180.02	0	8.14124	5.62371	5.16406	0	0	0.219659	202.337	-504.668	21.5306	221.425	0	44.8464	41.6262	134.208	1
4778	0	0	778	1	279.82	133.779	146.041	0	0	58.7469	83.3549	-189.626	168.473	8213.03	3703.73	189.626	0	6.78184	6.52602	5.34652	0	0	0.0593573	199.988	-502.389	21.3825	194.262	0	45.018	44.5901	148.565	1
4802	0	0	802	1	258.106	117.281	140.825	0	0	-26.8492	58.8467	328.72	173.465	7899.99	4027.21	-328.72	0	9.02373	5.61284	4.76033	0	0	0.198079	221.314	-504.085	22.9933	217.667	0	47.4627	43.0122	210.667	1
4804	0	0	804	1	283.856	131.861	151.995	0	0	25.0264	-35.4672	-222.793	207.908	8346.41	3623.23	222.793	0	8.55435	6.13694	4.75129	0	0	0.16585	183.317	-502.521	20.749	240.094	0	36.6773	35.9946	131.222	1
4806	0	0	806	1	368.609	219.268	149.341	0	0	107.226	10.6077	713.459	328.904	7865.57	3975.79	-713.459	0	28.1155	4.44669	5.51146	0	0	0.179406	187.117	-498.271	15.298	238.799	0	52.7933	41.4961	166.226	1
4807	0	0	807	1	241.444	73.9766	167.467	0	0	15.6054	-17.1623	-301.765	204.196	8256.17	3604.92	301.765	0	8.37739	6.64991	4.43497	0	0	0.0648896	184.059	-492.813	25.0379	216.567	0	36.7018	37.6323	161.599	1
4813	0	0	813	1	218.663	79.8045	138.858	0	0	-13.9723	77.4845	-244.028	191.635	8186.09	3609.94	244.028	0	7.71317	5.78489	5.22535	0	0	0.143908	147.956	-475.331	28.19	207.195	0	40.4464	40.4442	144.305	1
4820	0	0	820	1	277.321	157.493	119.828	0	0	63.0214	87.2732	-113.645	223.095	8208.76	3600.15	113.645	0	9.05487	6.35146	5.16094	0	0	0.00383174	205.939	-512.526	21.5001	246.667	0	36.2086	35.7466	98.6679	1
4821	0	0	821	1	316.011	138.762	177.249	0	0	-28.8193	55.316	-19.7157	265.434	7901.96	3831.42	19.7157	0	11.1538	5.76154	5.06658	0	0	0.223073	157.64	-487.918	18.3644	214.335	0	31.6181	30.0383	74.9685	1
4826	0	0	826	1	227.891	123.522	104.369	0	0	72.4744	0.614616	516.305	177.68	7800.67	3985.79	-516.305	0	11.6259	5.43468	4.85201	0	0	0.0661879	172.463	-485.481	26.535	185.251	0	67.8714	50.793	370.144	1
4839	0	0	839	1	277.496	120.724	156.773	0	0	-14.4454	-53.7973	-0.504682	148.133	7987.25	4040.2	0.504682	0	6.40902	5.71465	4.55518	0	0	0.0528844	196.333	-487.344	21.1216	179.87	0	51.337	49.4154	123.291	1
4840	0	0	840	1	245.908	93.8331	152.074	0	0	18.7056	21.2871	469.767	168.152	7954.09	3965.11	-469.767	0	10.3606	6.02667	4.11514	0	0	0.0833538	193.025	-486.833	24.1749	209.655	0	67.1996	51.7137	387.314	1
4842	0	0	842	1	291.608	122.221	169.387	0	0	-14.1162	91.7635	-135.479	217.611	7887.26	3994.3	135.479	0	8.80037	5.33771	3.97941	0	0	0.260157	203.485	-497.38	19.7025	218.123	0	34.7131	33.0176	101.035	1
4871	0	0	871	1	239.769	91.6854	148.083	0	0	4.97265	-43.3675	-119.848	196.109	8167.15	3631.13	119.848	0	8.14409	5.94023	4.64367	0	0	0.160773	193.87	-496.08	25.103	232.487	0	38.6822	37.7427	106.622	1
4879	0	0	879	1	282.529	127.078	155.451	0	0	25.0448	58.4312	-96.3733	190.084	8246.74	3529.33	96.3733	0	7.75064	6.07364	5.65933	0	0	0.0490915	134.867	-473.025	21.1206	166.185	0	42.8786	41.133	110.252	1
4881	0	0	881	1	260.43	96.4983	163.932	0	0	-19.8202	-22.9391	-246.151	252.479	8191.94	3610.7	246.151	0	10.3773	5.39046	4.51072	0	0	0.0216255	192.699	-482.157	22.6	198.402	0	30.3194	30.46	107.977	1
4887	0	0	887	1	345.468	162.485	182.983	0	0	-17.6349	1.28262	55.3506	311.177	7990.44	3785.8	-55.3507	0	13.5526	5.67352	4.96888	0	0	0.277639	159.791	-486.26	16.5743	254.114	0	27.5471	26.2683	67.1447	1
4892	0	0	892	1	351.368	177.476	173.892	0	0	20.8334	10.2411	-167.872	229.665	7951.97	3976.16	167.872	0	9.34455	5.8457	4.84018	0	0	0.0944825	180.98	-497.516	16.2666	191.759	0	34.0849	32.7642	105.919	1
4894	0	0	894	1	252.955	121.854	131.101	0	0	60.3216	88.4819	516.775	193.734	7812.82	3997.58	-516.775	0	12.6724	5.50489	5.16858	0	0	0.0693751	178.654	-491.798	23.6494	217.288	0	64.231	47.5425	353.758	1
4900	0	0	900	1	252.142	116.832	135.31	0	0	-17.0648	48.2547	78.8017	179.574	7890.21	3838.49	-78.8017	0	7.84276	6.18396	5.43761	0	0	0.214448	142.389	-477.591	24.0655	163.17	0	45.6585	43.2389	111.997	1
4901	0	0	901	1	311.503	131.369	180.135	0	0	-28.8161	-52.4226	-94.7384	178.775	8001.62	3939.16	94.7384	0	7.50607	5.52556	4.15911	0	0	0.16064	210.598	-502.233	18.3844	219.554	0	41.2308	38.9505	110.157	1
4911	0	0	911	1	255.938	131.681	124.257	0	0	6.79103	57.524	-99.022	175.652	8165.33	3729.56	99.022	0	7.16118	6.12861	4.15614	0	0	0.0307074	197.306	-494.177	23.1342	210.395	0	42.1808	40.3199	115.033	1
4912	0	0	912	1	251.443	116.039	135.403	0	0	7.66738	10.4725	8.47881	160.906	7865.47	3776.61	-8.47881	0	6.85871	5.24299	4.55226	0	0	0.0902417	168.384	-477.338	23.4962	194.274	0	47.2708	45.4277	109.574	1
4925	0	0	925	1	238.436	125.499	112.936	0	0	-31.528	31.8085	136.729	211.122	7805.01	3854.93	-136.729	0	9.50912	5.07766	4.40276	0	0	0.183848	217.615	-502.247	24.8532	222.969	0	36.9362	34.7247	100.161	1
4933	0	0	933	1	263.181	112.692	150.489	0	0	-18.959	-2.70183	-258.606	233.644	8290.74	3690.12	258.606	0	9.54767	5.24129	4.59153	0	0	0.14856	168.601	-478.549	22.3136	228.593	0	32.4961	32.4954	121.316	1
4952	0	0	952	1	212.99	95.273	117.716	0	0	24.84	-39.9525	-149.582	231.019	8147.28	3627.71	149.582	0	9.5445	5.28718	4.05195	0	0	0.122123	229.413	-504.161	28.2227	263.472	0	32.0819	31.4596	94.2365	1
4953	0	0	953	1	279.667	157.161	122.507	0	0	37.167	2.3561	35.9406	201.133	8035.29	3884.38	-35.9406	0	8.67111	5.22173	4.25256	0	0	0.0372625	146.832	-466.792	20.7113	201.19	0	38.6456	37.0852	92.1859	1
4961	0	0	961	1	233.978	128.373	105.605	0	0	3.8927	-12.3408	13.0551	154.901	8267.89	3699.76	-13.0551	0	6.64728	5.88443	4.31867	0	0	0.126697	182.622	-487.086	25.6554	209.806	0	49.7941	47.6058	116.024	1
4980	0	0	980	1	229.224	107.495	121.729	0	0	-27.8596	9.8567	-112.48	190.445	8199.98	3677.56	112.48	0	7.82543	5.27897	4.88366	0	0	0.108247	198.342	-477.831	26.3059	1	0	39.9785	39.1497	106.441	1
4983	0	0	983	1	290.06	165.276	124.784	0	0	135.288	22.7114	713.66	295.49	7837.51	4063.35	-713.66	0	25.26	5.07713	4.43779	0	0	0.235704	222.202	-497.767	19.8943	204.582	0	57.9222	45.881	179.211	1
4985	0	0	985	1	252.684	122.948	129.736	0	0	21.4115	-41.3797	23.6084	143.08	7951.39	4127.44	-23.6084	0	6.20751	5.78681	5.27481	0	0	0.121922	162.869	-478.636	23.8128	194.511	0	54.4198	52.7481	131.483	1
4989	0	0	989	1	270.635	159.291	111.344	0	0	81.5142	-11.6108	432.247	176.907	7791.63	3998.01	-432.247	0	10.3738	5.46657	5.32932	0	0	0.153029	131.573	-464.596	21.9151	172.772	0	58.1573	45.3395	336.613	1
4996	0	0	996	1	233.131	132.625	100.505	0	0	-7.43198	-82.8722	680.238	271.798	7780.91	3969.61	-680.238	0	22.7491	5.02296	4.07306	0	0	0.126877	201.352	-497.928	25.3364	203.669	0	56.0529	45.4762	184.538	1
5008	0	0	1008	1	270.443	120.929	149.514	0	0	18.5483	112.22	-112.537	208.954	7954.25	3973.84	112.537	0	8.46377	6.19075	4.90525	0	0	0.243607	171.452	-489.158	22.0024	185.59	0	38.1565	36.3304	106.017	1
5009	0	0	1009	1	273.557	156.733	116.824	0	0	54.2044	55.4785	139.293	278.53	7818.94	4030.58	-139.293	0	12.4691	5.29718	3.29761	0	0	0.169017	244.587	-508.905	20.9164	283.112	0	29.5686	27.4175	78.5708	1
5012	0	0	1012	1	240.133	117.076	123.056	0	0	-3.86988	67.4644	-220.897	181.904	8275.65	3719.62	220.897	0	7.32437	5.45996	4.38801	0	0	0.167318	216.058	-501.112	24.7809	264.064	0	40.1237	39.2097	141.934	1
5014	0	0	1014	1	297.172	141.801	155.371	0	0	-37.9709	120.926	3.54211	170.884	8010.77	3865.47	-3.54211	0	7.24091	4.83689	4.8948	0	0	0.257621	199.63	-497.196	19.4195	218.777	0	45.2272	43.011	105.49	1
5034	0	0	1034	1	282.052	152.619	129.434	0	0	77.0469	49.1514	661.698	218.814	7895.75	4036.91	-661.698	0	17.4183	4.68015	4.93601	0	0	0.169049	184.72	-488.645	20.5665	164.911	0	66.1015	52.3546	241.187	1
5037	0	0	1037	1	276.246	125.191	151.055	0	0	99.9885	31.6277	-130.298	186.368	7773.15	3954.77	130.298	0	7.6243	5.41918	4.19815	0	0	0.0864418	191.206	-489.008	21.0354	215.236	0	41.5188	37.1406	112.127	1
5038	0	0	1038	1	315.084	154.865	160.218	0	0	-19.5934	-19.2634	-20.8649	228.328	7992.39	4105.32	20.8649	0	9.70869	6.21277	5.08876	0	0	0.250748	178.867	-494.534	18.5249	170.5	0	36.2831	34.8681	88.4753	1
5049	0	0	1049	1	227.421	110.831	116.59	0	0	-28.8044	61.489	4.28488	165.114	8001.6	3825.25	-4.28488	0	7.00107	6.23905	4.70414	0	0	0.281735	154.205	-478.388	26.8437	183.522	0	47.9289	45.3094	112.494	1
5052	0	0	1052	1	288.018	129.464	158.554	0	0	53.536	47.819	-1.82609	276.242	8317.9	3639.6	1.82609	0	11.6644	4.62786	4.40266	0	0	0.036454	204.908	-493.125	19.9275	265.991	0	29.5688	28.2444	70.5186	1
5055	0	0	1055	1	329.797	173.971	155.826	0	0	62.5797	-13.4624	46.8942	352.951	7910.22	4099.52	-46.8942	0	15.3448	5.24619	4.6531	0	0	0.113481	173.237	-488.942	17.3091	265.026	0	24.3623	23.5605	60.8486	1
5062	0	0	1062	1	233.624	122.483	111.141	0	0	21.2229	63.6293	536.128	218.009	7851.92	4022.43	-536.128	0	14.6766	5.60259	4.62596	0	0	0.262161	148.058	-469.453	25.7414	179.414	0	58.9432	43.9903	306.614	1
5094	0	0	1094	1	325.508	176.271	149.237	0	0	-7.00848	21.7151	259.288	195.042	7979.81	3964.69	-259.288	0	9.49123	5.21578	4.84311	0	0	0.133525	174.957	-494.545	17.6005	184.602	0	40.2199	38.1479	149.931	1
5104	0	0	1104	1	222.796	81.7933	141.003	0	0	4.59823	97.127	-183.715	173.835	8267.18	3689.95	183.715	0	6.98977	5.45474	4.66946	0	0	0.123008	159.804	-477.231	27.1657	197.145	0	42.7155	42.113	136.306	1
5119	0	0	1119	1	237.407	108.014	129.393	0	0	2.81226	1.84971	159.052	137.38	7969.99	4084.21	-159.052	0	6.26079	5.52251	5.03556	0	0	0.0790234	163.053	-475.771	25.4108	143.767	0	55.3454	53.9291	158.817	1
5139	0	0	1139	1	269.966	114.871	155.095	0	0	-19.4672	134.044	-110.167	207.403	7892.61	3952.02	110.167	0	8.4266	5.33217	3.59479	0	0	0.281389	246.988	-512.502	21.3505	1	0	35.7161	33.4721	99.766	1
5144	0	0	1144	1	256.885	135.956	120.928	0	0	-56.7385	37.4547	23.9404	220.204	7929.88	3849.29	-23.9404	0	9.4788	5.34538	4.42528	0	0	0.266938	170.763	-476.29	22.9118	198.129	0	36.1136	34.2042	86.1275	1
5155	0	0	1155	1	250.089	106.178	143.911	0	0	-87.1653	12.3025	-94.5233	277.455	7960.31	3974.1	94.5233	0	11.58	4.98227	3.65073	0	0	0.198902	274.249	-524.402	23.1974	1	0	27.9853	26.3002	74.9513	1
5158	0	0	1158	1	293.565	114.393	179.172	0	0	76.5031	-24.1371	-291.459	287.875	8294.94	3611.9	291.459	0	11.8472	5.58958	3.44813	0	0	0.100554	213.473	-486.86	19.4414	1	0	26.0384	26.4334	108.205	1
5173	0	0	1173	1	342.129	180.634	161.495	0	0	83.1848	-88.1124	276.501	186.175	7889.62	4074.51	-276.501	0	9.37649	5.4248	5.4383	0	0	0.0538324	173.275	-486.611	16.8025	207.633	0	42.5068	39.7859	168.674	1
5178	0	0	1178	1	228.596	105.39	123.206	0	0	-44.3667	-49.1034	-48.0296	149.186	7917.51	4135.16	48.0296	0	6.35862	5.10625	4.18333	0	0	0.207315	198.222	-485.261	25.9991	215.61	0	48.486	46.842	120.514	1
5184	0	0	1184	1	256.111	139.084	117.027	0	0	-21.0323	59.9798	-24.0321	200.739	7993.83	4026.08	24.0321	0	8.40895	5.24153	3.55523	0	0	0.106943	218.392	-500.01	22.6172	218.194	0	37.7717	35.9362	93.107	1
5187	0	0	1187	1	275.947	119.688	156.26	0	0	-33.8857	165.258	-87.4448	182.943	7907.03	3821.14	87.4448	0	7.50502	5.67513	5.37537	0	0	0.269566	168.445	-478.516	21.5048	188.956	0	43.2332	41.5416	109.192	1
5193	0	0	1193	1	245.915	122.436	123.479	0	0	45.5273	30.6177	274.223	190.54	7927.27	3856.12	-274.223	0	9.34425	5.68117	3.87776	0	0	0.138683	237.849	-510.171	23.9617	1	0	41.5268	38.5906	151.211	1
5194	0	0	1194	1	216.059	115.422	100.637	0	0	-26.3448	15.5933	-146.27	154.091	7899.48	4070.47	146.27	0	6.29315	5.60309	3.81719	0	0	0.107506	200.303	-474.095	27.754	1	0	45.5052	44.5545	141.819	1
5196	0	0	1196	1	199.283	109.879	89.4038	0	0	-21.8871	74.9867	436.538	114.501	7895.03	3911.41	-436.538	0	6.78987	5.69139	4.73217	0	0	0.0409962	171.007	-484.62	31.1335	169.2	0	86.3495	67.9849	513.422	1
5207	0	0	1207	1	279.693	109.265	170.429	0	0	11.4555	134.398	-22.9696	191.012	7961.34	3752.34	22.9696	0	7.9727	5.18666	3.88117	0	0	0.118726	202.04	-498	20.5798	211.469	0	39.5202	37.4328	93.6373	1
5218	0	0	1218	1	270.129	160.284	109.845	0	0	-17.4106	79.1285	144.713	231.142	7990.21	4106.59	-144.713	0	10.4045	4.4777	3.53575	0	0	0.203401	196.611	-477.346	21.0908	209.848	0	33.0892	31.7092	91.7157	1
5232	0	0	1232	1	240.957	120.481	120.475	0	0	95.1014	50.0029	538.016	183.352	7778.04	3936.4	-538.016	0	12.3161	4.85472	4.63254	0	0	0.199693	202.929	-489.09	24.5655	193.235	0	65.7956	48.7182	341.504	1
5237	0	0	1237	1	264.858	123.754	141.104	0	0	88.2773	20.2475	-66.5883	256.112	8183.5	3567.51	66.5883	0	10.6371	4.74968	3.93373	0	0	0.172269	217.19	-515.215	21.7797	333.139	0	30.4686	29.2083	74.8723	1
5246	0	0	1246	1	221.675	107.682	113.993	0	0	21.0834	7.81146	-334.283	170.12	8250.7	3679.61	334.283	0	6.95444	5.542	4.37072	0	0	0.110076	194.284	-488.505	27.2121	209.719	0	42.6503	44.0205	196.96	1
5248	0	0	1248	1	254.618	116.278	138.34	0	0	3.83754	5.3731	154.042	200.33	7968.96	3881.37	-154.042	0	9.09888	4.55886	3.77993	0	0	0.11332	202.5	-489.684	22.6527	251.257	0	37.2816	35.7679	103.269	1
5251	0	0	1251	1	261.573	143.769	117.803	0	0	163.256	64.6062	644.241	200.346	7809.54	4021.45	-644.241	0	15.5894	5.06332	3.61598	0	0	0.0649222	194.949	-492.629	22.0598	257.679	0	66.973	54.6173	248.831	1
5267	0	0	1267	1	268.313	93.7773	174.536	0	0	-21.0316	44.3822	-96.0529	145.775	7794.51	3942.02	96.0529	0	5.96972	4.9946	4.34018	0	0	0.107207	183.36	-483.225	21.6718	182.752	0	51.6403	46.6505	129.554	1
5275	0	0	1275	1	224.656	89.9556	134.7	0	0	11.5855	99.4196	196.23	181.702	7861.55	3787.32	-196.23	0	8.41157	4.48696	4.57889	0	0	0.157503	206.357	-493.093	26.4467	187.622	0	40.5237	38.2979	127.97	1
5276	0	0	1276	1	217.233	125.817	91.4157	0	0	83.6114	-14.9564	434.376	192.758	7789.53	4001.36	-434.376	0	11.3398	4.68554	4.87614	0	0	0.0834727	155.417	-471.094	27.7276	218.636	0	51.9825	40.3676	300.703	1
5277	0	0	1277	1	276.686	142.983	133.704	0	0	121.407	7.61957	-176.877	188.333	8250.03	3580.14	176.877	0	7.7398	5.31752	3.33213	0	0	0.179043	256.312	-530.905	20.6693	277.963	0	36.6353	36.424	119.118	1
5284	0	0	1284	1	247.797	94.902	152.895	0	0	-89.4086	-23.4051	-219.895	180.387	8261.53	3611.17	219.895	0	7.5217	5.20926	4.47626	0	0	0.141346	181.324	-486.493	23.8523	179.82	0	40.3841	39.9929	136.241	1
5295	0	0	1295	1	298.302	164.809	133.493	0	0	4.2911	94.336	325.253	162.267	7968.51	3991.72	-325.253	0	8.3748	5.40538	4.31889	0	0	0.174457	180.313	-482.158	19.3195	257.28	0	49.5797	45.4844	211.027	1
5297	0	0	1297	1	288.079	144.073	144.005	0	0	9.89478	44.7238	247.579	254.541	7962.91	4041.34	-247.579	0	12.2295	4.56584	4.30615	0	0	0.221093	205.83	-501.766	19.8797	270.971	0	30.9183	29.4164	112.402	1
5300	0	0	1300	1	287.321	144.953	142.368	0	0	10.5147	-34.684	-160.164	200.641	7862.63	4021.08	160.164	0	8.27151	5.09904	4.03629	0	0	0.0356908	179.908	-487.343	19.9942	190.977	0	36.4385	34.926	109.552	1
5305	0	0	1305	1	237.42	112.609	124.811	0	0	31.7684	-35.0906	519.708	164.577	7841.37	4021.49	-519.708	0	10.8919	4.83699	3.74197	0	0	0.0868274	241.762	-486.514	24.5987	1	0	68.8073	52.1394	368.571	1
5306	0	0	1306	1	235.33	147.527	87.8028	0	0	44.1059	21.0153	-79.4661	131.247	8227.67	3666.4	79.4661	0	5.40781	4.73574	4.53338	0	0	0.164213	171.747	-477.855	25.1544	222.657	0	54.7478	53.7433	135.771	1
5335	0	0	1335	1	306.49	203.352	103.138	0	0	16.1664	63.6307	239.527	182.821	7956.63	4122.09	-239.527	0	8.71923	5.06933	4.61501	0	0	0.119078	175.086	-482.324	18.7425	197.515	0	41.9539	39.8168	150.304	1
5339	0	0	1339	1	255.295	134.276	121.019	0	0	-13.144	-15.3258	14.4182	180.703	7786.62	3802.41	-14.4182	0	7.77399	4.58376	3.78031	0	0	0.0522328	163.259	-468.571	22.593	174.595	0	40.7257	39.2188	95.4201	1
5345	0	0	1345	1	255.905	117.594	138.311	0	0	-21.854	5.83463	-31.6219	177.148	7795.33	4080.23	31.6219	0	7.4599	4.82819	4.41159	0	0	0.245796	198.945	-484.198	22.8421	216.923	0	43.7342	41.3551	99.8517	1
5350	0	0	1350	1	310.903	167.1	143.804	0	0	51.4526	17.0265	-7.69877	177.793	8021.01	3969.37	7.69877	0	7.52324	5.55378	4.30328	0	0	0.116318	179.135	-488.041	18.4682	197.341	0	43.482	41.6025	103.601	1
5367	0	0	1367	1	201.374	99.9895	101.384	0	0	36.2338	-25.0206	-73.422	138.157	8235.55	3712.44	73.422	0	5.76306	5.21358	4.12111	0	0	0.0702585	157.537	-463.497	30.1372	192.865	0	51.1531	49.6098	129.512	1
5375	0	0	1375	1	286.674	125.998	160.677	0	0	2.25315	66.0012	32.3328	183.455	7970.55	3721.08	-32.3328	0	7.83851	4.47545	4.40388	0	0	0.0921011	157.658	-473.227	19.9918	211.011	0	41.1897	39.0225	96.7972	1
5377	0	0	1377	1	220.598	108.158	112.44	0	0	18.3098	47.3578	232.86	140.06	7755.17	3839.38	-232.86	0	6.64977	4.70135	4.16338	0	0	0.169779	157.64	-460.973	26.9086	169.537	0	51.6391	47.3986	178.389	1
5385	0	0	1385	1	249.877	113.954	135.923	0	0	44.8911	14.7866	211.986	194.348	7828.25	4071.27	-211.986	0	9.11061	5.42653	4.45722	0	0	0.0729418	156.669	-473.376	23.6886	1	0	41.1632	38.193	130.858	1
5395	0	0	1395	1	262.384	169.501	92.8827	0	0	-57.9235	53.6949	189.197	203.028	7931.06	4132.03	-189.197	0	9.46224	4.55011	3.661	0	0	0.119636	233.497	-495.431	21.8544	1	0	36.5868	34.9413	112.846	1
5402	0	0	1402	1	289.3	151.442	137.858	0	0	-28.127	-12.2244	523.493	221.913	7901.27	3998.62	-523.493	0	14.8556	3.89866	3.66542	0	0	0.0389354	197.532	-480.492	19.4355	217.166	0	51.2146	38.6367	272.517	1
5414	0	0	1414	1	212.438	89.7631	122.674	0	0	4.22918	63.3281	97.9616	153.195	7769.25	4022.73	-97.9616	0	6.7262	4.83864	4.35002	0	0	0.212169	159.968	-467.82	28.2675	192.565	0	50.483	46.0716	125.37	1
5451	0	0	1451	1	290.47	122.327	168.142	0	0	-1.25919	-35.7241	0.268386	215.897	7774.74	4022.12	-0.268386	0	9.28073	4.6956	3.43613	0	0	0.110096	192.701	-477.177	19.4748	215.151	0	35.8148	32.7409	82.7402	1
5457	0	0	1457	1	306.573	143.849	162.724	0	0	41.0846	81.7003	-23.5725	193.244	7931.72	3805.04	23.5725	0	8.06357	4.82639	4.20678	0	0	0.0862072	167.058	-476.869	18.5789	211.32	0	39.2061	37.6449	92.5579	1
5466	0	0	1466	1	231.84	87.4065	144.434	0	0	-41.0593	41.3836	-114.039	137.115	7914.2	3945.02	114.039	0	5.61061	4.86283	5.15604	0	0	0.120024	168.02	-480.704	25.9021	187.244	0	54.5363	51.4688	143.714	1
5473	0	0	1473	1	262.037	144.63	117.407	0	0	69.036	50.0352	465.601	190.399	7804.1	3936.36	-465.601	0	11.6143	5.64816	4.3187	0	0	0.14593	189.995	-490.225	22.4467	208.21	0	59.2053	44.6986	346.058	1
5481	0	0	1481	1	227.419	114.909	112.51	0	0	44.6191	-7.41826	40.7814	187.695	7928.18	3794.5	-40.7814	0	8.124	4.65636	4.07052	0	0	0.0497562	160.435	-468.75	25.9218	177.576	0	39.7142	38.283	94.8984	1
5498	0	0	1498	1	194.49	89.7109	104.779	0	0	2.69285	38.027	298.892	133.392	7770.79	3948.37	-298.892	0	6.70517	5.1164	3.97321	0	0	0.0765154	168.032	-468.009	31.2416	176.27	0	57.2803	50.6452	234.804	1
5520	0	0	1520	1	195.25	109.745	85.5054	0	0	17.9753	-30.4706	92.4362	122.419	7855.17	4116.53	-92.4361	0	5.43497	4.3684	4.10968	0	0	0.161137	186.122	-471.076	30.7798	167.07	0	58.777	55.3996	145.098	1
5527	0	0	1527	1	279.457	144.811	134.646	0	0	-38.8567	35.2336	297.781	165.155	7912	4050.83	-297.781	0	8.35123	4.79549	4.31454	0	0	0.258597	172.208	-474.35	20.635	167.975	0	45.7993	42.6417	191.645	1
5539	0	0	1539	1	258.413	123.095	135.318	0	0	-21.4994	92.8979	-24.3235	226.122	7994.3	3793.84	24.3235	0	9.45231	4.53448	4.27035	0	0	0.269247	174.195	-474.965	22.4459	210.069	0	34.2038	32.5805	80.5725	1
5540	0	0	1540	1	225.593	87.0234	138.57	0	0	-21.3592	16.1225	-221.014	225.101	8293.14	3571.64	221.014	0	9.15603	4.44886	3.46303	0	0	0.138486	246.147	-505.862	25.7849	280.561	0	32.0908	31.5044	108.978	1
5547	0	0	1547	1	248.608	136.096	112.512	0	0	-12.8486	88.3924	339.908	196.264	7885.99	3898.01	-339.908	0	10.3155	4.23288	3.8349	0	0	0.12952	195.412	-486.265	23.1828	1	0	39.8198	35.5041	180.768	1
5551	0	0	1551	1	216.25	100.272	115.979	0	0	107.518	-28.4813	249.502	163.448	7964.94	3815.56	-249.502	0	7.9467	4.941	4.47847	0	0	0.0386605	162.847	-470.838	27.8015	180.248	0	45.5864	42.4657	162.432	1
5558	0	0	1558	1	252.947	139.908	113.039	0	0	-1.15256	57.5114	140.28	155.101	7774.63	3829.23	-140.28	0	6.95791	4.37034	3.92814	0	0	0.0362454	138.268	-452.248	22.816	1	0	46.5453	43.5415	125.648	1
5568	0	0	1568	1	267.388	134.336	133.052	0	0	20.4489	46.6636	-116.016	230.591	7952.35	4039.4	116.016	0	9.37655	4.23711	3.37118	0	0	0.189715	209.959	-479.015	21.2072	1	0	31.4356	30.3309	89.2359	1
5587	0	0	1587	1	272.293	144.737	127.556	0	0	-5.67195	9.07809	208.819	290.014	7779.15	3977.32	-208.819	0	13.6175	4.26475	2.86485	0	0	0.0999285	196.677	-484.624	20.6115	282	0	27.272	24.9814	86.2098	1
5588	0	0	1588	1	229.609	84.5645	145.044	0	0	-0.145766	32.1107	142.062	180.348	7972.95	3854.63	-142.062	0	8.11392	5.39555	3.85711	0	0	0.0493726	135.362	-463.512	25.8161	210.861	0	42.5361	40.3278	112.385	1
5603	0	0	1603	1	209.841	107.459	102.383	0	0	11.9687	26.064	291.578	217.658	7960.83	3860.68	-291.578	0	10.864	4.36497	4.12733	0	0	0.133911	150.812	-464.976	28.3247	205.738	0	35.3626	32.508	141.082	1
5605	0	0	1605	1	265.563	146.659	118.904	0	0	29.5994	-31.5592	238.476	223.885	7843.54	3818.64	-238.476	0	10.7748	4.61189	3.55767	0	0	0.0466291	169.686	-472.27	21.5417	212.75	0	33.631	31.4358	114.475	1
5607	0	0	1607	1	254.918	141.161	113.757	0	0	57.0605	29.564	211.845	248.512	8015.4	3857.18	-211.845	0	11.6311	3.97582	3.98409	0	0	0.13056	193.97	-472.736	22.5046	1	0	30.3384	28.7183	99.2894	1
5612	0	0	1612	1	243.168	117.05	126.118	0	0	8.6978	74.6231	-0.922888	190.952	8063.76	3911.78	0.922888	0	8.04543	4.10894	3.6409	0	0	0.0359917	185.732	-477.712	23.6461	215.782	0	38.6234	36.5009	90.667	1
5643	0	0	1643	1	279.206	155.865	123.341	0	0	14.8687	73.938	191.217	217.042	7957.93	4111.78	-191.217	0	10.0106	4.49925	3.21117	0	0	0.167222	190.475	-476.575	20.2259	238.294	0	34.495	33.0852	105.048	1
5655	0	0	1655	1	255.879	117.487	138.391	0	0	9.75727	3.78925	225.21	198.796	7963.04	3783.29	-225.21	0	9.43141	4.15499	3.91888	0	0	0.0892883	168.92	-469.731	22.4476	217.962	0	36.6149	34.5232	123.251	1
5666	0	0	1666	1	279.747	131.521	148.226	0	0	-80.8428	35.4442	480.375	186.711	7953.98	3950.96	-480.375	0	11.9377	4.0795	3.5375	0	0	0.14469	232.964	-504.299	20.1813	226.42	0	55.5847	42.1263	321.333	1
5668	0	0	1668	1	244.501	114.946	129.555	0	0	33.1674	104.618	-247.141	185.977	8238.61	3582.8	247.141	0	7.4584	4.57616	3.82746	0	0	0.0365236	241.391	-512.227	23.7392	223.501	0	38.0684	38.642	138.388	1
5672	0	0	1672	1	201.871	89.8973	111.974	0	0	30.6564	48.7039	-109.049	194.875	7842.48	3838.04	109.049	0	7.93268	4.814	2.95596	0	0	0.0918156	228.375	-495.935	29.1008	272.367	0	35.6279	34.3322	99.7458	1
5689	0	0	1689	1	223.559	129.236	94.3225	0	0	45.6414	10.0189	225.147	162.694	7927.16	4076.04	-225.147	0	7.69947	4.01704	3.79645	0	0	0.110408	186.571	-470.427	26.0335	168.464	0	43.0519	41.7219	150.342	1
5714	0	0	1714	1	265.359	139.542	125.817	0	0	76.3209	0.00202425	37.6195	161.627	7796.82	3986.4	-37.6195	0	6.99063	5.14979	3.67575	0	0	0.106764	183.839	-483.196	21.7514	211.256	0	46.9595	34.662	109.495	1
5723	0	0	1723	1	211.847	101.201	110.646	0	0	-40.4819	23.2027	-128.36	141.83	8312.26	3664.22	128.36	0	5.8074	4.96245	3.41115	0	0	0.176602	195.878	-473.306	27.886	186.958	0	47.9732	46.6685	141.39	1
5724	0	0	1724	1	233.435	100.913	132.522	0	0	11.6733	104.263	-131.469	190.277	8260.11	3583.16	131.469	0	7.68401	4.13114	4.07245	0	0	0.0590313	176.036	-469.41	24.9518	219.965	0	38.6134	37.8809	105.167	1
5728	0	0	1728	1	239.847	111.642	128.205	0	0	-2.38072	23.1411	-109.567	155.613	7875.52	3863.6	109.567	0	6.36522	4.4052	3.88644	0	0	0.0935457	161.689	-463.081	24.2249	174.425	0	45.3772	43.3408	120.379	1
5744	0	0	1744	1	179.618	63.3624	116.255	0	0	-30.6678	-49.0426	-273.361	193.22	8202.79	3636.8	273.361	0	8.0353	4.6704	3.99342	0	0	0.14175	208.93	-485.8	34.0434	222.788	0	36.2351	36.7364	138.527	1
5750	0	0	1750	1	319.073	178.59	140.483	0	0	0.748645	93.3205	191.24	203.809	7972.05	3992.74	-191.24	0	9.41216	4.26306	3.00476	0	0	0.184694	200.257	-484.553	17.362	252.912	0	35.8556	34.7189	108.021	1
5760	0	0	1760	1	241.609	112.493	129.116	0	0	69.8297	42.7157	-296.147	197.328	8201.95	3644.7	296.147	0	7.98781	4.90468	3.49463	0	0	0.0174209	179.984	-475.623	24.0267	190.471	0	35.1924	35.9963	148.44	1
5768	0	0	1768	1	232.419	125.405	107.014	0	0	-19.2476	21.7116	315.922	233.592	7892.39	3865.03	-315.922	0	11.9912	3.80159	3.50335	0	0	0.128895	196.394	-482.558	24.7002	206.722	0	32.5458	29.4978	137.549	1
5774	0	0	1774	1	252.273	159.872	92.4004	0	0	36.1051	107.006	695.577	306.41	7837.04	4078.71	-695.577	0	25.8	3.92022	3.8972	0	0	0.265336	164.06	-473.446	22.7194	203.329	0	51.2694	40.2072	166.015	1
5776	0	0	1776	1	245.69	126.853	118.838	0	0	-0.157665	37.5756	226.781	225.316	7972.96	3948.82	-226.781	0	10.6744	3.72783	2.7619	0	0	0.116741	241.114	-481.929	22.884	250.271	0	31.9686	30.5329	106.133	1
5781	0	0	1781	1	231.069	107.382	123.687	0	0	-15.7484	-55.133	113.185	196.653	7888.89	4141.19	-113.185	0	8.89148	4.32379	3.58029	0	0	0.172512	210.721	-491.426	25.1017	184.94	0	37.5177	35.6623	97.3825	1
5794	0	0	1794	1	248.607	145.354	103.254	0	0	59.1075	63.4356	431.868	155.451	7913.69	4022.62	-431.868	0	9.07272	4.36009	4.14073	0	0	0.171678	163.283	-461.488	23.3424	207.037	0	60.4234	48.1625	350.532	1
5828	0	0	1828	1	217.671	102.033	115.638	0	0	38.6364	97.7672	455.303	207.516	7834.5	3988.29	-455.303	0	12.5229	3.83284	3.25035	0	0	0.0824804	220.901	-491.909	26.4796	242.311	0	47.9419	37.2935	279.958	1
5850	0	0	1850	1	224.856	124.489	100.367	0	0	60.2355	47.6991	418.023	188.629	7812.9	3839.04	-418.023	0	10.815	3.78259	3.75319	0	0	0.132984	150.901	-456.871	25.7414	199.958	0	47.0968	37.304	266.997	1
5867	0	0	1867	1	226.033	96.1868	129.846	0	0	-43.6304	37.516	289.122	161.794	7817.11	3849.22	-289.122	0	8.12246	4.13555	3.69217	0	0	0.175382	173.057	-467.806	25.7127	185.594	0	44.0334	40.0015	178.21	1
5868	0	0	1868	1	254.986	146.561	108.425	0	0	14.8315	5.7363	419.004	140.978	7858.31	3980.66	-419.004	0	8.13785	3.94709	3.50018	0	0	0.132308	184.28	-476.898	22.3165	193.772	0	61.0204	50.0225	348.675	1
5873	0	0	1873	1	215.764	86.9626	128.801	0	0	-33.2456	17.0123	63.3769	189.198	7806.73	4069.05	-63.3769	0	8.26035	4.35264	3.29373	0	0	0.204527	194.253	-476.445	26.9907	1	0	39.6285	36.9291	94.6755	1
5875	0	0	1875	1	211.987	106.397	105.589	0	0	-4.69475	16.6994	280.093	168.093	7877.83	4069.36	-280.093	0	8.32596	3.70972	4.1253	0	0	0.221488	181.442	-469.666	27.6631	211.504	0	42.6547	39.3499	174.651	1
5877	0	0	1877	1	253.187	107.572	145.615	0	0	87.4995	78.5403	44.4527	157.978	7984.96	4007.52	-44.4527	0	6.79325	4.59864	2.72357	0	0	0.15624	239.903	-502.076	22.3689	260.821	0	44.6564	42.8939	108.997	1
5914	0	0	1914	1	269.31	143.711	125.599	0	0	46.9193	92.3984	178.791	189.572	8025.54	3894	-178.791	0	8.66715	3.83386	3.38834	0	0	0.0941539	190.439	-478.614	20.9308	217.048	0	37.5007	35.9596	110.63	1
5948	0	0	1948	1	240.449	136.169	104.28	0	0	38.1242	65.5023	256.099	189.69	7934.68	3920.9	-256.099	0	9.15238	3.91789	2.92001	0	0	0.00894404	179.736	-468.945	23.5705	229.969	0	37.4533	35.5346	134.986	1
5985	0	0	1985	1	261.038	120.612	140.426	0	0	50.525	38.2625	206.43	214.417	7822.62	4047.8	-206.43	0	9.9916	3.90429	3.67074	0	0	0.140958	194.616	-463.026	21.7863	245.476	0	34.8505	32.2028	112.477	1
6010	0	0	2010	1	262.489	140.331	122.158	0	0	34.2475	-2.87727	42.6667	178.748	7938.55	3789.96	-42.6667	0	7.73329	3.9633	3.57688	0	0	0.0963557	159.538	-462.587	21.6388	208.062	0	39.7739	38.3236	95.3171	1
6012	0	0	2012	1	241.887	118.095	123.792	0	0	10.6022	6.23116	21.8584	242.215	7862.54	4079.83	-21.8584	0	10.3837	4.32368	3.18457	0	0	0.0478531	167.557	-458.888	23.6664	226.522	0	31.385	29.9737	75.6551	1
6027	0	0	2027	1	208.937	118.056	90.8807	0	0	-7.61231	24.3437	0.176205	146.904	7781.09	4061.72	-0.176205	0	6.23306	4.20152	3.53023	0	0	0.143208	207.3	-472.492	28.0623	187.465	0	49.7581	46.1552	112.18	1
6028	0	0	2028	1	302.009	176.651	125.357	0	0	19.5854	16.8471	267.178	232.817	7953.21	3869.89	-267.178	0	11.3778	3.97797	2.74951	0	0	0.174133	183.374	-469.12	18.3035	217.044	0	31.7724	29.7543	114.003	1
6041	0	0	2041	1	237.261	109.1	128.161	0	0	63.6022	85.4116	-106.706	132.964	7809.54	4000.65	106.706	0	5.40519	4.50821	3.14179	0	0	0.17184	166.431	-466.774	24.2265	185.786	0	51.4584	47.6254	136.819	1
6044	0	0	2044	1	248.837	102.077	146.76	0	0	-16.0446	71.2998	-43.2515	141.791	7988.84	4014.76	43.2515	0	5.88655	3.56875	3.50702	0	0	0.15858	232.514	-495.898	22.8031	243.466	0	48.5884	46.5383	117.858	1
6095	0	0	2095	1	250.294	134.336	115.958	0	0	100.799	-67.2709	-16.8655	153.996	8270.64	3655.03	16.8655	0	6.67772	3.94599	3.37781	0	0	0.146375	223.089	-487.499	22.7364	300.821	0	44.7509	43.1136	104.472	1
6109	0	0	2109	1	228.278	137.606	90.6714	0	0	33.329	-3.67168	42.2736	191.249	7939.47	4089.73	-42.2736	0	8.27426	3.71489	3.22792	0	0	0.0189113	196.621	-474.877	25.0438	1	0	36.8693	36.1239	92.2505	1
6110	0	0	2110	1	216.586	79.0421	137.543	0	0	87.2928	23.4252	-30.483	198.43	8184.49	3664	30.483	0	8.34139	3.71264	3.80925	0	0	0.0630074	175.506	-458.303	26.8499	1	0	36.6343	35.299	85.3456	1
6123	0	0	2123	1	272.573	125.758	146.816	0	0	107.692	21.599	-0.35746	204.186	8263.75	3665.82	0.35746	0	8.71055	3.59769	2.98719	0	0	0.0109402	292.415	-523.687	20.4571	1	0	34.8231	33.3401	82.1132	1
6125	0	0	2125	1	231.019	109.721	121.298	0	0	103.505	3.22797	261.086	133.53	7769.64	3983.17	-261.086	0	6.512	3.86407	4.03793	0	0	0.0286111	179.994	-472.336	25.1209	188.719	0	52.6446	47.308	205.6	1
6136	0	0	2136	1	251.652	110.904	140.749	0	0	93.6513	0.14212	-83.4364	179.912	7879.15	4085.92	83.4364	0	7.47086	4.14145	3.54488	0	0	0.03103	210.537	-477.616	22.7276	1	0	39.1457	38.1765	100.602	1
6152	0	0	2152	1	228.856	119.805	109.051	0	0	49.5941	8.76916	-8.14653	160.717	7923.21	4077.29	8.14653	0	6.80939	4.02131	3.2924	0	0	0.0507096	148.749	-444.052	25.1235	176.044	0	43.199	42.2943	105.742	1
6169	0	0	2169	1	217.052	101.282	115.771	0	0	7.00021	24.7965	-168.3	186.958	8264.78	3762.28	168.3	0	7.58685	4.36195	3.50705	0	0	0.0150974	163.255	-464.746	26.9277	171.662	0	36.7822	35.6384	113.757	1
6184	0	0	2184	1	251.112	141.462	109.65	0	0	75.5373	83.244	-30.2032	208.751	7897.26	4102.48	30.2032	0	8.70734	3.7564	2.82447	0	0	0.0395621	169.247	-455.279	22.3741	1	0	33.7983	32.6991	83.4386	1
6185	0	0	2185	1	205.974	101.063	104.911	0	0	-76.4352	-141.778	262.074	111.642	7750.26	3829.2	-262.074	0	5.78269	4.37961	3.88776	0	0	0.146072	141.022	-456.761	28.8143	163.879	0	59.0462	54.6493	223.213	1
6188	0	0	2188	1	221.188	95.8375	125.351	0	0	28.449	95.721	12.1653	140.902	8243.33	3591.7	-12.1653	0	5.95972	4.55982	3.45045	0	0	0.0999128	193.693	-476.568	26.4066	197.074	0	51.2855	49.1691	119.875	1
6214	0	0	2214	1	218.317	98.7831	119.534	0	0	21.0843	23.8168	-98.7815	184.06	7852.06	4062.24	98.7815	0	7.53874	4.41884	3.00624	0	0	0.0845632	177.709	-464.889	26.4997	214.354	0	37.7258	36.3226	101.59	1
6265	0	0	2265	1	242.734	139.522	103.211	0	0	-2.66765	120.501	390.029	135.852	7875.81	3865.9	-390.029	0	7.58369	4.14102	3.87263	0	0	0.195146	159.968	-458.772	23.7977	189.127	0	59.2895	49.3583	317.632	1
6314	0	0	2314	1	173.708	85.4595	88.2482	0	0	-16.3425	46.399	178.749	138.424	7989.14	3940	-178.749	0	6.36209	3.84628	3.48775	0	0	0.0269231	226.585	-488.499	34.438	226.001	0	49.1227	47.3381	146.723	1
6408	0	0	2408	1	224.918	105.459	119.459	0	0	12.7472	19.9736	30.1881	145.587	7760.73	3966.43	-30.1881	0	6.2451	3.80871	3.83576	0	0	0.132426	148.644	-452.307	25.7816	146.632	0	50.2254	45.3933	121.384	1
6409	0	0	2409	1	252.402	145.204	107.198	0	0	-7.77567	51.3313	469.642	182.036	7880.92	3935.07	-469.642	0	11.2484	3.03301	2.53133	0	0	0.154466	200.301	-467.266	21.9056	262.831	0	52.2136	40.0018	305.228	1
6434	0	0	2434	1	216.098	99.963	116.135	0	0	7.86961	-30.2837	116.535	136.55	7964.93	4116.34	-116.535	0	6.12883	4.03452	3.63234	0	0	0.0630998	136.625	-438.739	26.9835	1	0	50.3827	49.0261	135.066	1
6452	0	0	2452	1	224.042	100.3	123.742	0	0	41.8174	85.5633	327.825	149.565	7930.98	4000.5	-327.825	0	7.71296	3.72302	3.03753	0	0	0.100119	188.407	-469.111	25.4853	217.817	0	47.6701	44.0801	208.387	1
6453	0	0	2453	1	255.111	125.281	129.83	0	0	127.344	114.374	498.308	142.652	7845.46	3872.03	-498.308	0	9.12266	3.88598	3.39399	0	0	0.209181	168.062	-457.645	22.2455	1	0	71.8416	53.9146	409.131	1
6510	0	0	2510	1	239.606	104.834	134.772	0	0	25.5377	77.3188	329.796	209.879	7847.6	3909.08	-329.796	0	10.8549	3.64795	3.12798	0	0	0.145445	171.19	-460.736	23.6593	1	0	35.9084	32.0598	157.517	1
6511	0	0	2511	1	247.407	127.038	120.369	0	0	-90.8542	119.74	359.282	183.437	7864.33	3866.66	-359.282	0	10.0923	3.55097	2.53164	0	0	0.296771	207.45	-482.76	22.5547	210.667	0	40.1012	34.9634	183.652	1
6523	0	0	2523	1	226.023	82.8187	143.204	0	0	56.9383	-14.4707	-152.994	140.347	7816.2	4000.87	152.994	0	5.75713	4.12233	3.11178	0	0	0.0454352	159.465	-456.552	25.4279	180.487	0	47.2447	44.3184	137.363	1
6533	0	0	2533	1	262.823	113.296	149.527	0	0	-53.7844	7.70278	186.796	164.369	8026.58	3879.04	-186.796	0	7.67322	3.94957	3.16269	0	0	0.169937	139.137	-447.222	21.4584	170.718	0	42.0304	40.131	125.214	1
6545	0	0	2545	1	236.243	107.292	128.952	0	0	-31.9964	32.9792	389.52	158.224	7905.14	3953.42	-389.52	0	8.85079	3.65982	3.21715	0	0	0.0515297	174.692	-461.151	24.077	205.677	0	49.6238	42.6371	262.138	1
6568	0	0	2568	1	243.838	144.981	98.8569	0	0	-3.60473	8.35142	176.416	215.901	7777.08	3878.39	-176.416	0	9.93303	3.80924	2.89971	0	0	0.108035	146.593	-448.505	23.1627	181.146	0	33.4033	31.0719	97.8501	1
6585	0	0	2585	1	224.792	95.6116	129.18	0	0	78.3843	83.055	255.376	196.023	7794.76	3903.35	-255.376	0	9.45473	3.44814	2.48486	0	0	0.213914	180.479	-463.98	25.0038	251.437	0	35.7246	32.5843	128.285	1
6588	0	0	2588	1	275.942	120.496	155.446	0	0	-12.3861	45.0328	-76.8019	191.451	7985.19	4041.03	76.8019	0	7.87516	3.31596	2.86439	0	0	0.0760138	203.868	-476.501	20.0679	236.525	0	35.663	34.1622	92.8946	1
6653	0	0	2653	1	205.289	105.776	99.5134	0	0	-36.08	10.1012	-38.9749	161.231	7809.56	3876.64	38.9749	0	6.77757	3.71631	3.02382	0	0	0.0849308	146.713	-447.038	28.1015	177.338	0	42.4058	39.9762	101.119	1
6673	0	0	2673	1	237.244	103.528	133.716	0	0	32.5767	12.3726	-120.914	138.36	7840.56	4073.69	120.914	0	5.655	3.85778	2.68567	0	0	0.0677343	210.604	-474.152	23.7946	1	0	46.2147	45.0319	129.517	1
6706	0	0	2706	1	217.555	110.232	107.323	0	0	30.4313	41.0625	-90.4913	202.892	7942.37	3945.34	90.4912	0	8.30389	4.02907	2.64814	0	0	0.114752	166.745	-457.693	26.2461	199.926	0	33.7464	31.942	91.2015	1
6728	0	0	2728	1	212.122	85.5777	126.544	0	0	-17.3765	58.9837	154.932	145.668	7790.86	4027.08	-154.932	0	6.59856	3.78537	2.96976	0	0	0.0527041	219.141	-476.51	27.0858	218.328	0	47.9869	43.7781	132.177	1
6752	0	0	2752	1	218.226	108.477	109.749	0	0	74.6874	49.3176	148.598	188.709	7798.45	4036.74	-148.598	0	8.50103	3.61337	3.06529	0	0	0.162051	184.523	-464.222	26.2141	194.237	0	38.2054	35.0206	104.603	1
6761	0	0	2761	1	197.808	102.227	95.5817	0	0	-23.0346	6.83167	106.979	170.46	7995.83	3879.91	-106.979	0	7.5829	4.05801	2.95265	0	0	0.0721037	163.701	-458.668	29.4295	197.464	0	41.1022	39.3897	104.427	1
6769	0	0	2769	1	186.528	68.354	118.174	0	0	-5.02446	-8.07735	-37.4772	158.597	8276.8	3695.5	37.4772	0	6.67436	3.43789	2.761	0	0	0.152865	233.373	-489.575	30.9731	265.806	0	41.8309	40.2625	100.097	1
6772	0	0	2772	1	276.661	132.297	144.364	0	0	7.34775	70.734	196.395	174.736	7965.45	3816.01	-196.395	0	8.09119	3.47093	2.48942	0	0	0.0608453	254.035	-502.434	19.9276	255.745	0	38.5249	36.3562	115.962	1
6817	0	0	2817	1	241.386	132.628	108.758	0	0	92.4163	108.084	574.692	217.704	7780.72	3977.98	-574.692	0	15.399	3.14576	2.72561	0	0	0.18413	178.829	-462.46	23.1194	1	0	51.7749	40.0598	240.361	1
6849	0	0	2849	1	260.517	104.95	155.567	0	0	57.6054	-5.22062	-48.5778	208.106	7815.53	3891.96	48.5778	0	8.71542	3.65151	2.74662	0	0	0.0758936	151.142	-452.028	21.4261	184.29	0	33.4436	31.5155	81.6367	1
6915	0	0	2915	1	272.392	148.186	124.206	0	0	16.0435	26.7124	212.793	187.112	7757.44	3860.03	-212.793	0	8.77426	3.00132	2.96623	0	0	0.148523	208.639	-478.831	20.2941	230.514	0	35.8625	33.0835	119.43	1
6963	0	0	2963	1	208.462	118.726	89.7357	0	0	-15.2373	103.064	299.289	144.186	7888.38	4082.66	-299.289	0	7.2711	3.8923	3.07352	0	0	0.165559	179.12	-454.007	27.7304	171.764	0	48.9522	44.9879	198.848	1
6985	0	0	2985	1	219.931	111.2	108.731	0	0	-6.98267	84.6057	68.0023	154.359	7979.78	3802.13	-68.0023	0	6.68969	3.93529	2.40757	0	0	0.0454786	167.615	-457.899	25.7549	223.187	0	43.7532	41.4724	105.64	1
6993	0	0	2993	1	200.198	102.011	98.1865	0	0	-32.7759	117.881	-24.9881	127.377	7905.92	3868.52	24.9881	0	5.32983	4.05637	2.87063	0	0	0.148355	164.89	-448.081	28.9765	171.621	0	52.2215	49.5931	125.147	1
7034	0	0	3034	1	280.089	123.317	156.772	0	0	-15.3916	66.6188	-9.74903	256.724	7988.19	4019.44	9.74903	0	10.8032	2.68229	2.48248	0	0	0.198672	177.678	-451.474	19.4577	234.147	0	27.3836	26.2372	67.5479	1
7049	0	0	3049	1	243.699	103.653	140.046	0	0	64.0946	140.649	369.473	152.498	7809.05	3945.41	-369.473	0	8.27232	3.49366	2.50764	0	0	0.251557	214.49	-480.271	22.9027	247.124	0	48.9776	41.5673	236.047	1
7057	0	0	3057	1	245.842	122.731	123.111	0	0	111.492	-63.4247	366.881	178.184	7861.31	3850.5	-366.881	0	9.75961	3.22133	3.50342	0	0	0.0395546	154.812	-455.031	22.9802	1	0	41.7905	35.8898	204.591	1
7082	0	0	3082	1	274.677	125.784	148.892	0	0	-41.9096	71.4405	538.81	152.805	7915.05	4014.62	-538.81	0	10.4593	3.48263	2.8544	0	0	0.198216	220.131	-474.766	20.2109	1	0	69.3738	52.2525	360.047	1
7093	0	0	3093	1	280.191	120.302	159.889	0	0	22.5493	17.4155	526.947	226.815	7850.59	3968.98	-526.947	0	15.0884	2.68692	2.65595	0	0	0.237173	244.208	-483.991	19.5021	1	0	46.2111	35.3124	244.415	1
7095	0	0	3095	1	231.505	96.5663	134.939	0	0	-133.756	70.0319	40.0617	132.065	8006.9	3816.71	-40.0617	0	5.853	3.41469	2.29927	0	0	0.122496	243.948	-480.499	24.1009	1	0	48.3806	44.9153	114.374	1
7139	0	0	3139	1	234.898	130.241	104.657	0	0	-46.3222	71.1215	306.815	171.848	7819.8	3915.28	-306.815	0	8.77537	2.64052	2.90611	0	0	0.146111	195.781	-451.887	23.6936	1	0	38.4544	34.5413	169.546	1
7142	0	0	3142	1	235.493	100.387	135.106	0	0	25.7339	-49.5967	-16.9479	166.17	7847.41	4135.66	16.9479	0	7.12131	3.14924	2.28926	0	0	0.0640957	229.896	-471.168	23.5592	268.31	0	38.9806	37.3208	92.5287	1
7149	0	0	3149	1	256.954	120.919	136.035	0	0	96.8051	70.1858	41.9515	183.242	7776.33	3816.55	-41.9515	0	7.88497	3.98787	2.58442	0	0	0.0353366	187.924	-473.71	21.7821	264.5	0	38.1537	36.2101	90.8831	1
7195	0	0	3195	1	233.345	88.3206	145.024	0	0	29.7073	86.9945	151.765	242.055	7943.09	3799.75	-151.765	0	10.8972	2.77379	1.88255	0	0	0.119143	197.705	-463.833	23.467	1	0	27.8838	26.5289	76.8903	1
7200	0	0	3200	1	201.016	85.5729	115.443	0	0	34.2036	235.147	215.227	135.601	7938.6	3850.91	-215.227	0	6.48563	4.09149	2.99493	0	0	0.236399	182.936	-460.072	28.9409	196.301	0	49.1112	46.6747	157.515	1
7205	0	0	3205	1	206.01	100.104	105.906	0	0	7.97509	96.7199	358.563	172.46	7865.17	3989.34	-358.563	0	9.23571	3.12233	3.10842	0	0	0.0658451	202.556	-477.715	27.7405	247.918	0	42.8302	37.5182	208.831	1
7210	0	0	3210	1	207.147	94.6654	112.482	0	0	21.7314	94.3846	25.9061	132.574	7951.07	3792.36	-25.9061	0	5.63855	3.38159	2.40991	0	0	0.0794825	193.511	-462.962	27.298	216.398	0	48.3246	46.2165	114.135	1
7227	0	0	3227	1	177.226	81.0691	96.1569	0	0	-9.5791	43.4864	-69.1379	148.086	7882.72	3843.25	69.1379	0	6.10602	3.4142	2.57715	0	0	0.0649863	180.381	-457.727	32.6546	209.363	0	43.4968	41.4622	108.838	1
7245	0	0	3245	1	215.833	104.093	111.741	0	0	1.63405	70.4548	-96.1859	135.583	8270.15	3616.97	96.1859	0	5.52576	3.9578	2.87609	0	0	0.0348432	196.477	-468.819	26.5838	228.105	0	48.7725	47.1733	128.639	1
7252	0	0	3252	1	200.795	128.764	72.0308	0	0	10.1893	78.7873	277.012	131.836	7763.29	4007.27	-277.012	0	6.4854	3.18722	2.5549	0	0	0.163495	200.195	-463.177	28.2576	215.187	0	50.4885	44.7861	196.189	1
7262	0	0	3262	1	219.48	106.797	112.683	0	0	2.08105	69.8772	-17.5046	156.833	7970.72	3717.2	17.5046	0	6.56857	3.26326	2.70791	0	0	0.0818809	170.488	-451.744	25.7157	213.911	0	41.938	39.786	98.0366	1
7264	0	0	3264	1	237.103	90.2149	146.888	0	0	-0.583725	115.72	95.4123	156.841	7973.38	3870.68	-95.4123	0	6.87686	3.77037	3.02148	0	0	0.0669271	152.633	-449.29	23.935	187.593	0	43.993	41.9578	110.512	1
7276	0	0	3276	1	175.586	82.9209	92.6646	0	0	-4.12986	57.6537	-101.518	150.221	8275.91	3530.11	101.518	0	6.12437	3.29904	2.81186	0	0	0.0570739	184.08	-460.449	33.1151	216.547	0	44.1328	41.5667	113.978	1
7341	0	0	3341	1	248.135	144.225	103.91	0	0	23.4443	117.506	504.029	169.732	7949.36	3968.55	-504.029	0	10.975	3.41252	2.8984	0	0	0.170048	193.329	-462.323	22.5889	216.264	0	61.3356	45.9366	344.205	1
7356	0	0	3356	1	219.838	115.11	104.728	0	0	23.5873	35.2031	582.459	166.88	7849.55	3951.2	-582.459	0	11.9592	2.75026	2.45319	0	0	0.0865327	242.992	-477.932	25.3212	1	0	62.6443	49.3147	290.871	1
7359	0	0	3359	1	227.854	99.9356	127.918	0	0	0.433477	84.1652	165.605	185.886	7773.05	3902.23	-165.605	0	8.4498	3.02049	2.48028	0	0	0.0948952	192.615	-461.009	24.4693	223.662	0	36.204	33.3926	105.137	1
7373	0	0	3373	1	217.167	108.476	108.691	0	0	72.4737	26.6458	554.666	160.983	7900.33	3959.75	-554.666	0	11.0665	3.33024	3.08117	0	0	0.143946	162.437	-445.919	26.2386	1	0	66.8116	51.2904	331.849	1
7381	0	0	3381	1	230.515	113.061	117.455	0	0	112.941	109.522	561.526	212.986	7859.86	3976.54	-561.526	0	14.8026	2.64008	2.27257	0	0	0.0824164	226.651	-480.566	23.917	278.684	0	49.2365	38.7284	234.996	1
7423	0	0	3423	1	251.017	131.113	119.904	0	0	22.942	-40.5627	191.686	142.081	7949.86	3827.64	-191.686	0	6.64561	3.27115	1.7513	0	0	0.0554006	215.438	-480.385	21.7688	294.911	0	43.972	41.7736	127.386	1
7426	0	0	3426	1	187.046	100.331	86.7159	0	0	18.0211	70.0161	610.073	221.191	7855.12	4016.04	-610.073	0	16.4933	3.06817	2.87115	0	0	0.101804	177.838	-462.936	30.7317	210.505	0	52.8179	41.8417	222.997	1
7455	0	0	3455	1	242.063	111.21	130.854	0	0	78.5746	-12.1549	-26.8992	143.954	8193.21	3699.57	26.8992	0	6.09772	2.95629	3.11757	0	0	0.0545993	231.481	-482.339	23.1309	1	0	45.1738	43.5222	104.744	1
7475	0	0	3475	1	238.411	112.563	125.848	0	0	30.9561	65.856	132.502	138.09	7742.52	3920.54	-132.502	0	6.15637	3.50693	3.00029	0	0	0.109354	156.682	-445.785	23.6853	191.217	0	48.999	44.9264	132.67	1
7496	0	0	3496	1	220.265	110.839	109.425	0	0	-4.39136	32.1025	-110.403	143.502	8176.51	3555.66	110.403	0	5.86035	4.09575	3.22522	0	0	0.10098	159.119	-455.086	26.2258	195.508	0	47.3318	45.1109	125.197	1
7701	0	0	3701	1	182.322	94.7441	87.5781	0	0	73.9125	53.4977	591.943	179.371	7799.23	4032.56	-591.943	0	12.9613	2.37773	2.60225	0	0	0.130095	191.724	-456.267	30.981	281.979	0	58.8309	45.2019	259.655	1
7708	0	0	3708	1	226.227	102.965	123.262	0	0	115.371	54.6816	-136.488	157.144	7857.43	4031.38	136.488	0	6.42017	4.04897	2.55566	0	0	0.0468571	193.39	-457.057	25.0826	1	0	41.01	39.1183	120.806	1
7806	0	0	3806	1	218.909	100.286	118.623	0	0	58.2467	19.8466	171.632	158.544	7814.89	4066.21	-171.632	0	7.24736	3.10837	2.57359	0	0	0.08465	212.78	-475.961	25.655	197.081	0	42.3855	39.1288	121.19	1
7870	0	0	3870	1	300.82	160.963	139.857	0	0	-14.6076	-13.1518	365.912	172.396	7887.75	3999.55	-365.912	0	9.37796	2.87391	2.34268	0	0	0.138808	230.712	-479.797	18.0293	1	0	41.5865	36.92	200.393	1
7950	0	0	3950	1	202.267	90.4061	111.861	0	0	-6.93294	-22.0609	31.3715	165.461	7979.73	4108.12	-31.3715	0	7.17099	2.95501	2.19324	0	0	0.107676	221.28	-469.752	27.6918	1	0	38.8199	37.6365	97.1556	1
7996	0	0	3996	1	246.67	142.321	104.348	0	0	73.5422	16.8328	530.359	238.031	7799.6	3969.57	-530.359	0	15.8481	2.03532	1.91333	0	0	0.0761901	258.672	-502.226	21.8735	263.561	0	42.1512	32.066	216.658	1
7998	0	0	3998	1	250.932	108.521	142.412	0	0	54.1618	33.5377	680.861	221.174	7818.98	3952.86	-680.861	0	18.1206	2.20384	1.96132	0	0	0.204311	222.897	-471.146	21.5529	1	0	55.7468	45.0475	190.596	1
8016	0	0	16	1	237.553	117.295	120.258	0	0	92.538	1.63082	307.494	140.5	7680.94	3885.11	-307.494	0	5.60351	7.85167	8.33538	0	0	0.0354989	119.945	-478.864	36.7831	136.847	0	59.404	57.5886	168.985	2
8021	0	0	21	1	243.279	130.068	113.211	0	0	64.1449	130.355	-114.056	123.774	8207.64	3457.41	114.056	0	4.93831	8.07494	8.8847	0	0	0.058233	141.977	-493.51	36.1482	157.617	0	64.6351	65.9176	246.343	2
8024	0	0	24	1	282.302	197.188	85.1136	0	0	-65.7899	29.3128	355.474	147.792	8337.57	3558.45	-355.474	0	6.15884	7.38017	8.75876	0	0	0.102134	150.344	-498.788	29.496	176.122	0	55.2087	53.9304	177.833	2
8052	0	0	52	1	303.572	152.125	151.447	0	0	61.9282	-0.910922	389.297	193.621	7811.21	3688.33	-389.297	0	8.09258	7.06395	8.11104	0	0	0.155615	135.041	-492.404	26.5679	186.565	0	41.999	41.703	138.171	2
8065	0	0	65	1	220.257	88.4872	131.77	0	0	48.9254	107.644	36.8623	162.871	8222.85	3878.76	-36.8623	0	6.18725	7.66961	7.85323	0	0	0.164267	163.589	-505.994	40.0668	184.311	0	48.4722	48.2293	150.202	2
8091	0	0	91	1	280.283	142.519	137.764	0	0	27.8662	-24.8527	6.93177	163.659	7645.95	4110.91	-6.93177	0	6.39382	7.59489	7.94463	0	0	0.0482834	158.988	-494.488	29.5069	143.661	0	48.7997	48.8174	152.417	2
8104	0	0	104	1	263.889	142.147	121.742	0	0	38.6922	59.6749	230.399	194.609	8631.73	3627.75	-230.399	0	7.48196	6.8865	8.04305	0	0	0.124115	247.907	-517.111	31.4766	181.68	0	43.5247	42.7094	117.233	2
8110	0	0	110	1	227.422	132.928	94.4945	0	0	67.1259	5.40002	431.08	185.659	7806.01	3781.68	-431.08	0	7.97746	7.98554	8.37659	0	0	0.0547679	121.9	-489.586	39.0402	152.661	0	45.47	44.9389	160.126	2
8123	0	0	123	1	234.468	102.678	131.79	0	0	85.456	-46.4969	86.9329	167.705	8584.96	4032.9	-86.9329	0	6.51978	6.93485	8.2052	0	0	0.161648	129.373	-486.879	36.6748	186.272	0	47.5672	47.8081	139.928	2
8130	0	0	130	1	265.323	122.662	142.662	0	0	62.569	49.6567	327.348	143.4	8209.21	3438.44	-327.348	0	5.7345	7.90268	8.19659	0	0	0.0834355	119.324	-480.216	31.8988	155.609	0	57.8219	56.7106	176.545	2
8137	0	0	137	1	260	150.784	109.216	0	0	-25.4991	68.8624	278.301	166.695	8297.28	3518.9	-278.301	0	6.56752	7.13401	8.29761	0	0	0.153057	138.309	-488.056	32.3413	170.678	0	49.8845	48.4259	144.879	2
8150	0	0	150	1	307.998	136.46	171.538	0	0	159.968	163.003	-91.6415	158.938	8510.45	3723.74	91.6415	0	6.38897	7.77178	8.16588	0	0	0.167114	161.492	-504.079	26.409	185.848	0	49.5642	51.2074	183.235	2
8154	0	0	154	1	289.247	148.601	140.646	0	0	109.389	40.3912	507.01	204.583	7863.41	3946.01	-507.01	0	9.28323	6.9065	7.94357	0	0	0.0162033	163.971	-504.002	28.0554	204.325	0	41.736	41.135	187.188	2
8163	0	0	163	1	236.021	84.1115	151.91	0	0	-127.474	335.361	-47.2769	128.27	7801.29	4049.68	47.2769	0	5.53429	8.72777	7.90686	0	0	0.292409	129.69	-491.079	37.3785	165.568	0	58.1698	58.8881	200.081	2
8167	0	0	167	1	266.812	135.997	130.815	0	0	23.8164	52.4448	142.247	146.209	8447.28	4232.94	-142.247	0	5.55051	7.80046	8.45174	0	0	0.110693	120.925	-483.505	31.7479	149.078	0	57.0103	55.2236	157.656	2
8173	0	0	173	1	282.303	135.312	146.991	0	0	99.8827	46.238	185.788	183.778	8470.88	3740.84	-185.788	0	7.01982	7.35047	7.90886	0	0	0.10436	139.817	-490.403	29.1114	184.35	0	45.9416	45.1669	122.91	2
8175	0	0	175	1	248.347	135.931	112.416	0	0	41.8458	48.3435	161.917	160.932	8728.23	3838.4	-161.917	0	6.11612	7.8654	8.28444	0	0	0.23683	140.32	-492.103	34.7236	141.017	0	52.6676	51.0557	144.112	2
8196	0	0	196	1	232.515	117.898	114.617	0	0	58.1297	72.2132	154.095	131.067	8014.33	4013.85	-154.096	0	4.96538	7.65119	8.6825	0	0	0.0696477	142.735	-495.418	37.897	159.346	0	62.9803	62.2176	173.635	2
8203	0	0	203	1	272.731	137.609	135.122	0	0	-3.51059	34.6622	-29.6247	148.835	8275.29	3752.42	29.6247	0	5.80189	7.50255	8.23918	0	0	0.159354	143.904	-490.736	30.6251	146.805	0	52.5344	53.5674	175.679	2
8217	0	0	217	1	286.104	115.976	170.128	0	0	48.9985	68.6918	299.595	153.086	8222.78	3519.07	-299.595	0	6.03115	7.33704	7.84868	0	0	0.117348	149.362	-498.021	28.5997	181.874	0	53.769	52.4003	160.059	2
8256	0	0	256	1	215.891	116.042	99.849	0	0	71.0592	35.356	109.765	143.526	7702.42	3851.38	-109.765	0	5.45488	7.32154	7.89427	0	0	0.057433	154.901	-494.142	40.87	187.188	0	56.2877	55.1237	156.094	2
8282	0	0	282	1	284.921	122.71	162.21	0	0	43.0734	-49.1786	-53.6876	166.068	8328.37	3537.28	53.6876	0	6.66595	7.94974	7.51924	0	0	0.215041	161.454	-498.083	28.8768	175.061	0	46.6773	46.439	165.899	2
8327	0	0	327	1	252.506	109.046	143.46	0	0	76.8408	34.1555	-7.07857	139.123	8593.58	3453.94	7.07857	0	5.37719	6.9425	8.17656	0	0	0.109184	136.997	-486.911	33.3733	164.304	0	56.9442	56.9985	181.004	2
8344	0	0	344	1	249.684	130.398	119.286	0	0	33.2844	-18.5217	200.305	129.411	8637.14	4403.56	-200.305	0	5.00892	7.47238	8.15929	0	0	0.228645	146.379	-491.499	34.1741	150.753	0	61.782	60.7355	165.505	2
8348	0	0	348	1	255.483	113.697	141.786	0	0	71.6722	73.4101	100.694	154.13	8000.79	3614.01	-100.694	0	5.83327	7.55158	8.37381	0	0	0.099796	145.728	-490.866	33.3561	140.93	0	53.3134	51.8937	148.47	2
8395	0	0	395	1	310.239	146.819	163.42	0	0	90.0837	4.45644	-68.3689	148.416	8281.36	3682.96	68.3689	0	5.90012	7.41172	7.88728	0	0	0.0182025	149.63	-493.615	25.9281	169.576	0	51.3435	53.9691	184.733	2
8432	0	0	432	1	262.893	131.378	131.516	0	0	27.3313	-47.2618	213.257	152.853	8543.43	3635.02	-213.257	0	5.98393	7.51263	8.17003	0	0	0.0426235	143.428	-494.347	32.0441	166.168	0	54.6884	53.57	145.917	2
8458	0	0	458	1	233.567	131.681	101.885	0	0	32.8743	76.0174	-77.2208	138.778	8637.55	3611.4	77.2208	0	5.45458	7.45746	7.52503	0	0	0.202027	137.226	-482.637	36.785	148.482	0	55.5896	58.5797	201.832	2
8471	0	0	471	1	229.054	139.632	89.4215	0	0	-7.44892	72.4133	277.083	172.762	8578.21	4611.61	-277.083	0	6.77772	7.05872	8.76658	0	0	0.176228	131.324	-488.595	38.2408	179.669	0	48.0429	46.9441	135.021	2
8476	0	0	476	1	273.117	137.771	135.345	0	0	60.6985	61.1592	-85.9487	139.858	7613.12	3925.24	85.9487	0	5.52754	7.66469	7.51253	0	0	0.0773563	120.427	-478.65	30.2999	144.176	0	55.9113	55.2912	205.838	2
8491	0	0	491	1	268.596	133.551	135.045	0	0	14.4407	3.22849	122.155	143.348	8157.68	4082.83	-122.155	0	5.48876	8.25832	7.97904	0	0	0.0533986	162.48	-503.763	31.4793	151.588	0	57.4721	55.8111	159.408	2
8517	0	0	517	1	268.474	99.3904	169.083	0	0	-16.4892	79.9967	-127.697	133.225	8686.91	3906.4	127.697	0	5.38621	7.52032	7.90833	0	0	0.251827	160.062	-502.342	31.0825	160.28	0	58.4296	59.5485	235.269	2
8518	0	0	518	1	272.881	111.584	161.298	0	0	-0.932243	28.0515	198.99	146.293	8073.39	3958.35	-198.99	0	5.62566	7.67987	8.08523	0	0	0.0426821	139.308	-491.382	30.6215	144.617	0	56.5711	54.8468	150.947	2
8526	0	0	526	1	252.099	149.248	102.851	0	0	64.9753	23.3787	265.967	184.985	8505.79	3963.02	-265.967	0	7.21879	6.86427	7.96505	0	0	0.100826	146.983	-484.246	33.2786	146.649	0	44.6485	44.154	125.692	2
8553	0	0	553	1	294.18	119.012	175.168	0	0	-37.6912	-120.77	362.646	195.544	8508.79	4505.81	-362.646	0	8.49989	5.47967	8.25856	0	0	0.337848	287.771	-528.159	26.8979	228.696	0	38.0791	38.3061	124.42	2
8554	0	0	554	1	276.383	167.537	108.845	0	0	13.1585	80.125	369.496	192.624	7859.98	3806.62	-369.496	0	7.91662	7.35495	7.60909	0	0	0.156446	160.225	-500.501	29.7507	183.791	0	42.6339	42.1175	132.707	2
8577	0	0	577	1	267.298	120.896	146.403	0	0	-63.2645	95.6715	-322.114	151.953	8534.37	3591.75	322.114	0	7.19415	8.00549	8.0177	0	0	0.236481	152.756	-498.378	31.5634	179.385	0	58.4329	62.1138	322.508	2
8604	0	0	604	1	230.427	126.937	103.49	0	0	30.1888	-8.97924	411.854	144.743	7842.95	3895.72	-411.854	0	6.16484	7.66505	7.40847	0	0	0.0749673	128.545	-485.915	37.4879	151.762	0	55.6609	55.4075	187.192	2
8612	0	0	612	1	234.479	99.2308	135.248	0	0	30.1771	20.1982	-262.749	162.153	7942.62	4165.52	262.749	0	7.24541	8.09378	8.29244	0	0	0.163228	134.579	-492.317	37.5434	158.258	0	51.5995	54.5313	267.86	2
8632	0	0	632	1	242.337	101.54	140.798	0	0	71.1111	3.06571	-389.601	142.293	8300.33	3584.69	389.601	0	7.19618	7.87162	7.39258	0	0	0.0574437	172.475	-495.541	35.2727	184.574	0	62.9045	69.5859	348.164	2
8639	0	0	639	1	228.168	128.88	99.2883	0	0	81.0475	60.3041	602.989	165.135	7792.09	4025.76	-602.989	0	8.11056	6.95938	8.63313	0	0	0.178234	148.634	-495.474	38.269	170.809	0	58.7137	53.5983	342.457	2
8667	0	0	667	1	261.348	101.382	159.966	0	0	13.0139	-2.25198	-113.339	189.588	8258.77	3789.33	113.339	0	7.70363	7.65953	7.03488	0	0	0.0571628	144.105	-488.283	31.75	170.587	0	39.5866	41.1277	158.574	2
8669	0	0	669	1	263.872	138.371	125.501	0	0	114.439	-21.0573	221.247	145.423	7958.02	3708.48	-221.247	0	5.67077	7.70945	7.53498	0	0	0.135862	143.983	-489.749	31.669	156.588	0	54.9661	53.9402	146.578	2
8675	0	0	675	1	269.126	111.928	157.198	0	0	-16.5359	49.7369	286.598	145.933	8587.3	3936.66	-286.598	0	5.7671	7.21381	7.99816	0	0	0.144765	153.02	-495.087	30.8699	175.096	0	56.114	55.3407	163.407	2
8699	0	0	699	1	275.601	148.598	127.003	0	0	-17.9417	29.0268	504.104	177.81	8588.7	3259.75	-504.104	0	8.15266	6.7123	7.69632	0	0	0.0987003	142.98	-485.57	29.5707	147.911	0	47.1679	45.3757	209.107	2
8755	0	0	755	1	273.79	143.016	130.773	0	0	70.4526	10.997	-42.5996	161.826	8400.65	4473.7	42.5996	0	6.35119	7.62088	7.78489	0	0	0.0737058	128.464	-487.399	30.3195	159.766	0	47.7209	48.2902	166.058	2
8816	0	0	816	1	244.91	114.385	130.526	0	0	-7.53223	8.46024	378.587	152.128	8279.31	3579.3	-378.587	0	6.35004	7.41884	8.28551	0	0	0.139925	155.454	-500.072	35.063	156.003	0	54.2977	52.9779	180.1	2
8822	0	0	822	1	219.419	119.07	100.349	0	0	16.0376	-16.3708	-182.261	120.633	8355.4	4202.09	182.261	0	5.12918	7.95676	7.173	0	0	0.051051	127.392	-482.742	39.9493	143.034	0	61.7766	62.4911	291.26	2
8842	0	0	842	1	316.042	153.167	162.875	0	0	32.3451	22.5405	313.341	213.619	8339.1	3365.9	-313.341	0	8.51888	6.86772	7.4055	0	0	0.111792	134.668	-482.443	24.9667	187.241	0	38.3813	38.4091	112.787	2
8870	0	0	870	1	208.304	96.1916	112.113	0	0	17.2327	103.516	22.3335	117.443	8653.19	3882.88	-22.3335	0	4.47763	7.69752	7.73089	0	0	0.0764033	142.069	-485.849	43.0023	169.086	0	66.4007	65.9386	212.355	2
8888	0	0	888	1	224.75	103.489	121.261	0	0	-14.0956	-30.5198	-9.44379	145.605	8485.2	3618.28	9.44379	0	5.74852	7.26449	7.36472	0	0	0.167123	139.312	-483.112	38.3829	160.276	0	53.1705	52.3721	175.356	2
8896	0	0	896	1	278.317	146.508	131.809	0	0	-25.4197	16.1936	-269.714	166.155	8496.52	4269.19	269.714	0	7.53228	7.43049	7.81602	0	0	0.14279	113.013	-476.814	29.6272	158.317	0	49.0229	51.3467	251.034	2
8901	0	0	901	1	289.259	141.719	147.54	0	0	-4.35229	25.9304	156.248	148.93	7977.15	4159.79	-156.248	0	5.69813	6.78367	7.68721	0	0	0.0876087	126.429	-482.39	27.8904	174.068	0	53.4324	52.4787	150.052	2
8913	0	0	913	1	253.009	131.547	121.462	0	0	21.3321	84.2035	388.406	149.572	8250.45	3503.56	-388.406	0	6.21847	7.50401	7.17523	0	0	0.0998846	140.405	-488.016	33.0631	169.497	0	54.8405	53.6801	183.417	2
8935	0	0	935	1	314.21	176.115	138.095	0	0	31.6555	13.9397	188.644	154.858	8240.13	3673.48	-188.644	0	5.9395	6.93809	7.61009	0	0	0.0846773	149.477	-488.264	25.2439	184.279	0	51.6773	51.5429	141.111	2
8940	0	0	940	1	231.431	146.956	84.4743	0	0	34.4975	4.54822	343.239	125.834	8137.62	3483.55	-343.24	0	5.11361	7.76537	7.97116	0	0	0.0767954	137.185	-488.133	37.7371	153.179	0	64.6083	63.0849	198.687	2
8953	0	0	953	1	223.617	120.028	103.589	0	0	33.1085	-10.026	92.1877	133.723	8139.01	3597.79	-92.1877	0	5.13472	6.89298	8.07588	0	0	0.187359	126.102	-477.103	38.8479	148.381	0	59.4806	58.4664	166.373	2
8969	0	0	969	1	201.031	99.4195	101.611	0	0	34.59	-13.6281	119.616	137.451	8237.19	4498.33	-119.616	0	5.2776	7.44842	8.13955	0	0	0.0887778	130.699	-484.637	45.1814	159.805	0	59.0769	58.5764	167.411	2
8977	0	0	977	1	218.584	93.0001	125.584	0	0	70.9398	-37.9149	-52.1156	156.084	8200.84	3326.7	52.1156	0	6.23789	7.50841	8.11843	0	0	0.0765368	148.042	-493.823	40.5364	148.766	0	49.3323	51.1918	167.42	2
8977	0	0	977	1	226.608	114.168	112.441	0	0	22.225	48.2137	204.619	134.491	8050.24	4137.51	-204.619	0	5.15021	8.16581	7.86371	0	0	0.0692823	122.885	-482.683	38.985	131.837	0	62.4559	60.1587	167.611	2
8982	0	0	982	1	250.487	143.898	106.589	0	0	18.7222	-10.3193	215.378	170.349	7754.76	3797.4	-215.378	0	6.60732	6.86005	7.38121	0	0	0.122979	191.395	-504.226	33.2212	166.757	0	46.742	45.9469	125.556	2
8983	0	0	983	1	243.983	103.774	140.208	0	0	16.7573	63.7929	151.356	172.369	8354.68	3723.29	-151.356	0	6.5438	6.62839	7.9457	0	0	0.0826674	127.426	-483.004	34.5109	167.597	0	47.1342	46.6688	129.722	2
8985	0	0	985	1	196.414	100.229	96.1851	0	0	8.46137	89.8857	15.1083	152.235	7765.02	3796.85	-15.1083	0	5.8197	7.05922	7.53378	0	0	0.114828	139.082	-480.019	45.6414	148.119	0	51.0163	51.2622	158.286	2
8987	0	0	987	1	278.696	138.432	140.264	0	0	16.5415	-65.9755	13.4633	149.104	8354.9	3853.06	-13.4633	0	5.91034	7.58262	8.12394	0	0	0.0215095	165.738	-503.379	29.7934	182.795	0	51.7572	51.296	161.982	2
8989	0	0	989	1	276.491	154.987	121.504	0	0	82.0969	-22.2437	214.931	194.909	8488.66	3809.32	-214.931	0	7.57197	7.01127	7.32616	0	0	0.0461106	146.681	-490.744	29.4333	173.236	0	42.331	41.5875	113.472	2
9003	0	0	1003	1	325.016	217.445	107.571	0	0	4.28749	83.6976	350.374	225.605	8267.49	3603.72	-350.374	0	9.17252	6.94529	7.93989	0	0	0.138933	140.162	-486.953	24.3415	166.951	0	37.5858	36.5766	118.246	2
9008	0	0	1008	1	239.881	122.521	117.36	0	0	-4.88415	-3.92454	129.037	151.662	8276.66	3890.66	-129.037	0	5.83049	7.1689	7.94032	0	0	0.027652	131.441	-485.864	35.6258	180.491	0	52.5364	51.3822	145.049	2
9016	0	0	1016	1	232.806	114.147	118.659	0	0	19.3054	-15.8939	-171.089	156.614	8252.47	3603.65	171.089	0	6.60678	7.81433	7.20128	0	0	0.160194	133.173	-483.781	36.9524	173.589	0	47.93	51.1267	214.738	2
9026	0	0	1026	1	246.925	133.087	113.838	0	0	33.7291	30.2492	296.632	138.489	8238.05	3756.83	-296.632	0	5.47241	7.37963	7.78007	0	0	0.0206888	133.397	-485.323	34.3808	161.228	0	58.3772	57.7773	163.869	2
9029	0	0	1029	1	306.715	122.104	184.611	0	0	33.4716	7.04498	35.016	190.139	8337.97	3680.38	-35.016	0	7.31861	7.48341	7.35916	0	0	0.193776	120.422	-479.444	26.1179	173.242	0	41.6246	41.9935	131.647	2
9036	0	0	1036	1	309.281	165.615	143.666	0	0	-48.3016	71.1988	458.308	174.047	8419.74	3616.22	-458.308	0	7.74166	7.10902	8.09671	0	0	0.191229	129.977	-482.754	25.9812	174.272	0	47.1454	46.1587	183.94	2
9056	0	0	1056	1	296.56	149.779	146.782	0	0	7.85539	3.80798	296.619	176.178	7665.96	3882.93	-296.619	0	7.01008	6.29637	7.20786	0	0	0.0100713	183.157	-505.346	26.6444	196.228	0	45.1658	43.6845	129.244	2
9070	0	0	1070	1	237.42	110.576	126.843	0	0	-28.8178	31.8886	-56.9462	165.862	8300.6	3555.87	56.9462	0	6.55648	7.28847	7.52063	0	0	0.155228	160.252	-497.072	35.9118	169.926	0	46.8439	47.0919	164.621	2
9081	0	0	1081	1	242.26	140.996	101.263	0	0	16.2234	2.8321	211.106	137.503	8654.2	4382.21	-211.106	0	5.31408	7.74148	7.78701	0	0	0.109137	125.834	-483.648	35.4578	143.339	0	58.8581	57.5528	156.68	2
9093	0	0	1093	1	213.717	116.655	97.0612	0	0	28.1204	52.6997	238.721	128.262	8442.98	3834.04	-238.721	0	4.9492	7.82638	8.13045	0	0	0.0445534	119.955	-478.997	42.014	125.669	0	65.1826	63.6114	172.505	2
9095	0	0	1095	1	211.396	95.3774	116.019	0	0	17.5929	91.0875	217.615	123.009	8453.51	3596.33	-217.615	0	4.7133	7.39006	7.97822	0	0	0.0670553	133.4	-485.651	42.1256	160.321	0	67.5015	64.9458	181.299	2
9127	0	0	1127	1	260.432	136.415	124.017	0	0	-12.4492	38.7581	-34.7014	186.085	8284.23	3947.64	34.7014	0	7.26904	7.41223	7.18384	0	0	0.104308	151.894	-494.251	31.8425	152.671	0	41.1529	40.8091	140.893	2
9136	0	0	1136	1	319.035	141.731	177.304	0	0	22.0359	-9.26827	355.535	164.253	8249.74	4394.31	-355.535	0	6.74919	7.46267	7.39755	0	0	0.0609258	145.782	-489.45	24.8999	146.119	0	50.4498	50.4579	150.434	2
9153	0	0	1153	1	231.461	111.851	119.611	0	0	-27.885	-1.45245	-126.22	148.548	8000.69	3987.85	126.22	0	6.11172	7.68342	7.57158	0	0	0.0970195	134.814	-483.173	37.3999	146.323	0	51.1345	51.8057	211.746	2
9154	0	0	1154	1	259.411	147.42	111.991	0	0	40.7725	34.6861	264.05	158.292	8231.01	3652.73	-264.05	0	6.16639	7.15283	7.08596	0	0	0.0935555	171.884	-496.396	31.8042	182.146	0	51.0974	50.1693	141.046	2
9157	0	0	1157	1	300.633	168.19	132.442	0	0	4.26282	32.2741	460.53	165.069	8068.2	3954.13	-460.53	0	7.27103	6.7111	7.68041	0	0	0.0801665	139.751	-484.987	26.5693	149.127	0	49.0627	47.9978	186.906	2
9159	0	0	1159	1	256.809	146.714	110.095	0	0	45.7147	9.79104	332.008	156.85	8425.39	4175.93	-332.008	0	6.32367	6.70793	7.68286	0	0	0.121616	184.793	-500.581	32.2729	180.419	0	51.0479	50.7483	151.501	2
9190	0	0	1190	1	265.704	159.657	106.047	0	0	66.4076	31.1401	424.937	155.293	8305.03	3556.62	-424.937	0	6.62055	7.16475	8.43915	0	0	0.200522	138.955	-493.205	31.5565	187.754	0	53.0631	51.909	196.685	2
9224	0	0	1224	1	269.172	128.126	141.046	0	0	9.27627	52.9256	143.191	145.882	8362.16	3534.83	-143.191	0	5.54523	6.70663	7.66565	0	0	0.186279	148.587	-490.711	30.4299	173.411	0	56.0511	53.3794	154.108	2
9228	0	0	1228	1	287.402	153.497	133.905	0	0	67.44	51.8851	107.643	139.644	8602.98	3735.2	-107.643	0	5.29453	6.97261	7.15501	0	0	0.110497	145.169	-487.436	27.9708	176.081	0	56.1521	56.424	158.91	2
9229	0	0	1229	1	174.846	82.174	92.6718	0	0	84.2041	-29.7207	270.564	123.007	7689.28	3816.8	-270.564	0	4.86478	7.4145	7.62041	0	0	0.126226	137.041	-486.648	53.7442	152.244	0	64.7901	63.3809	175.19	2
9232	0	0	1232	1	237.732	109.363	128.369	0	0	12.6521	-33.459	70.4477	127.244	8358.79	3820.54	-70.4477	0	4.93566	7.62011	7.78829	0	0	0.0678428	111.123	-475.101	36.2435	144.802	0	60.9632	59.9857	179.242	2
9249	0	0	1249	1	277.429	150.068	127.361	0	0	64.8486	11.526	177.605	145.087	8306.59	3675.89	-177.605	0	5.55504	7.48509	8.03355	0	0	0.0908315	128.135	-485.9	29.8735	154.57	0	56.1487	55.9521	153.763	2
9251	0	0	1251	1	265.039	130.496	134.542	0	0	10.6809	51.2866	375.088	185.013	8360.76	3536.47	-375.088	0	7.64339	6.53743	7.4973	0	0	0.213225	167.138	-493.601	30.8425	191.15	0	43.5338	42.7588	142.956	2
9259	0	0	1259	1	288.343	143.407	144.936	0	0	-0.00316808	-6.72412	117.528	157.78	8471.1	3993.12	-117.528	0	6.06538	6.85261	7.88184	0	0	0.151652	146.103	-488.456	28.1127	152.033	0	50.4739	50.645	142.041	2
9260	0	0	1260	1	225.652	102.183	123.469	0	0	25.4575	-17.9831	96.196	153.058	8246.32	3506.08	-96.196	0	5.89096	7.24728	7.82217	0	0	0.0391319	140.427	-486.831	38.4979	186.794	0	51.6787	51.0371	150.926	2
9262	0	0	1262	1	282.939	166.616	116.323	0	0	23.2579	33.6301	272.347	214.299	8447.84	4550.73	-272.347	0	8.38576	6.14942	7.10777	0	0	0.0740552	141.565	-480.023	28.0966	189.481	0	37.9666	36.4593	104.086	2
9273	0	0	1273	1	290.58	123.68	166.899	0	0	-12.8331	-5.55905	141.014	154.328	8184.95	3692.98	-141.014	0	5.94489	7.29589	7.71419	0	0	0.0349702	167.567	-498.253	27.98	164.819	0	51.8154	51.6279	143.056	2
9277	0	0	1277	1	278.863	137.057	141.806	0	0	6.98815	54.295	135.161	180.284	8264.79	4131.43	-135.161	0	6.85068	6.02743	7.86549	0	0	0.0323914	197.299	-503.884	28.8576	205.863	0	44.7142	43.5185	121.732	2
9282	0	0	1282	1	257.197	95.7472	161.45	0	0	53.844	32.0326	28.6523	189.557	8217.94	4552.33	-28.6523	0	7.26445	6.88548	7.28932	0	0	0.115732	161.823	-497.471	32.1069	185.051	0	41.5561	41.6228	134.109	2
9305	0	0	1305	1	267.586	127.003	140.583	0	0	29.2618	167.329	10.4408	163.606	8342.18	4417.03	-10.4408	0	6.26736	7.50582	7.16229	0	0	0.11407	145.315	-491.811	30.8206	170.199	0	47.4823	47.1549	155.718	2
9335	0	0	1335	1	266.663	122.709	143.954	0	0	69.9199	-6.92278	-114.852	157.217	8600.5	3893.66	114.852	0	6.39591	7.51816	7.41917	0	0	0.0731051	196.245	-501.082	31.0951	185.755	0	48.2384	49.3221	193.732	2
9344	0	0	1344	1	236.386	121.914	114.471	0	0	20.4047	37.1649	263.407	180.193	8450.7	3450.94	-263.406	0	7.02639	6.37487	7.30703	0	0	0.207591	122.365	-473.824	35.3478	148.556	0	45.2415	44.0597	124.993	2
9377	0	0	1377	1	226.488	104.625	121.863	0	0	143.039	-46.0924	392.553	130.913	8527.38	3534.19	-392.553	0	5.56964	7.3374	8.15507	0	0	0.0602538	157.31	-499.781	38.6122	173.598	0	62.3858	60.3355	206.337	2
9408	0	0	1408	1	228.222	144.272	83.9495	0	0	46.6535	0.68495	438.552	138.367	8225.13	3686.74	-438.552	0	5.988	6.43875	8.59733	0	0	0.0748241	124.718	-478.553	37.817	156.278	0	56.9532	55.7665	218.162	2
9409	0	0	1409	1	227.123	104.715	122.408	0	0	39.9173	42.7634	218.691	146.665	8630.5	3943.64	-218.691	0	5.63116	7.15231	7.95084	0	0	0.0877754	137.237	-486.746	38.1954	170.274	0	55.9988	55.0328	155.392	2
9414	0	0	1414	1	255.106	121.576	133.53	0	0	62.3992	31.9297	193.113	132.142	8608.02	3954.47	-193.113	0	5.05288	7.54462	7.73807	0	0	0.0517941	140.033	-486.995	33.0657	146.568	0	61.6551	60.9082	171.077	2
9451	0	0	1451	1	195.688	104.029	91.6587	0	0	-24.0033	-20.6338	23.7846	142.558	8196.12	4306.01	-23.7846	0	5.57533	7.06707	7.58054	0	0	0.159379	155.746	-494.954	45.9142	163.057	0	53.9002	52.8322	168.545	2
9474	0	0	1474	1	215.641	120.584	95.0577	0	0	64.7247	-2.33752	465.154	195.389	7708.76	3889.08	-465.154	0	8.62209	5.92182	7.60585	0	0	0.0963028	128.22	-479.932	39.5176	174.115	0	40.6309	39.4797	163.688	2
9488	0	0	1488	1	229.56	98.2881	131.272	0	0	-80.9746	19.8529	-24.2787	160.436	8452.42	3567.91	24.2787	0	6.38038	6.80361	7.44405	0	0	0.288698	155.709	-489.617	37.0827	168.955	0	49.6902	47.3699	162.118	2
9499	0	0	1499	1	262.12	122.802	139.318	0	0	99.526	-63.2465	10.737	174.237	7574.29	3949.99	-10.737	0	6.91187	6.83438	7.08751	0	0	0.0513668	137.269	-487.359	31.2245	185.348	0	44.2659	42.7902	139.415	2
9558	0	0	1558	1	254.652	147.689	106.962	0	0	37.1623	37.577	72.6489	158.81	8035.3	3649.84	-72.6489	0	6.04477	6.72594	7.15	0	0	0.028331	168.432	-499.877	32.3373	215.442	0	48.7806	47.7321	141.085	2
9575	0	0	1575	1	224.007	121.885	102.122	0	0	43.8273	34.5397	284.411	154.824	8626.59	3951.86	-284.41	0	6.0784	6.34932	7.57399	0	0	0.225973	163.103	-495.577	37.9875	170.504	0	51.5111	50.8142	150.565	2
9579	0	0	1579	1	228.228	132.564	95.6642	0	0	7.99946	23.6907	322.161	148.394	8463.1	3265.09	-322.161	0	5.95963	6.7638	8.27175	0	0	0.164839	169.657	-502.278	37.872	175.381	0	53.6855	53.0512	161.131	2
9590	0	0	1590	1	266.221	132.343	133.878	0	0	-21.776	-4.22033	329.402	151.918	8393.22	3691.64	-329.402	0	6.18716	7.27612	7.32805	0	0	0.198591	137.27	-484.708	30.9863	166.901	0	53.0493	52.8956	155.017	2
9600	0	0	1600	1	254.793	148.904	105.889	0	0	28.5706	-6.83689	236.15	158.814	8442.53	3893.58	-236.15	0	6.18188	7.00272	7.70773	0	0	0.0619381	122.857	-479.969	32.7831	154.82	0	51.3997	50.2795	137.695	2
9604	0	0	1604	1	235.765	125.903	109.862	0	0	-23.8177	55.9231	275.877	141.292	8395.26	3531.84	-275.877	0	5.56382	6.94007	6.96633	0	0	0.172781	127.79	-476.808	35.6346	157.969	0	56.8214	54.6728	158.244	2
9607	0	0	1607	1	261.375	169.334	92.0418	0	0	89.969	11.3328	72.3229	200.215	7882.83	3775.75	-72.3229	0	7.67085	6.29414	7.38883	0	0	0.0204206	180.144	-496.35	31.1834	186.171	0	38.9067	38.8429	113.201	2
9609	0	0	1609	1	270.17	128.939	141.231	0	0	-30.4311	-15.3729	74.3857	150.288	8401.87	3603.13	-74.3857	0	5.83255	7.33975	7.14452	0	0	0.0757953	131.717	-481.358	30.3628	142.244	0	52.6367	50.6028	157.436	2
9612	0	0	1612	1	237.944	135.307	102.637	0	0	-18.9781	7.01873	58.8097	167.763	8589.74	4477.68	-58.8097	0	6.47005	7.47203	7.60692	0	0	0.0532302	110.389	-472.746	35.9879	154.102	0	46.6231	45.9899	140.667	2
9621	0	0	1621	1	264.36	107.099	157.261	0	0	-48.4684	34.2562	29.1045	143.162	8619.23	3952.14	-29.1045	0	5.54929	6.73437	7.12882	0	0	0.125753	186.354	-504.699	30.8644	219.987	0	52.9006	52.7654	169.107	2
9638	0	0	1638	1	323.994	181.082	142.912	0	0	121.983	146.166	451.78	179.467	8448.78	3341.93	-451.78	0	7.82933	6.62734	7.07944	0	0	0.18428	170.737	-494.444	24.0298	172.358	0	44.776	44.263	167.664	2
9659	0	0	1659	1	296.258	163.789	132.468	0	0	35.7955	30.5359	357.167	223.623	8435.3	3656.88	-357.167	0	9.12646	5.81097	7.00334	0	0	0.0922655	204.374	-501.076	26.3771	219.321	0	35.7103	35.4039	112.114	2
9673	0	0	1673	1	254.835	101.135	153.699	0	0	-40.4567	146.778	9.14316	130.586	8511.56	4138.6	-9.14316	0	5.0388	7.04105	7.35126	0	0	0.0581421	151.444	-489.735	32.6034	157.428	0	57.9594	57.5762	189.502	2
9714	0	0	1714	1	285.828	149.79	136.038	0	0	51.1796	80.4049	32.7194	148.734	8320.26	4105.32	-32.7194	0	5.66065	7.27666	7.50635	0	0	0.192481	158.82	-493.245	28.4553	164.748	0	52.1551	51.8142	162.011	2
9733	0	0	1733	1	206.266	97.537	108.729	0	0	67.7697	-18.3515	218.617	158.957	8403.33	3606.11	-218.617	0	6.17087	6.74022	7.69872	0	0	0.0920372	136.135	-481.247	42.6729	155.401	0	50.8863	49.4711	139.261	2
9781	0	0	1781	1	220.928	114.328	106.599	0	0	41.6451	-18.0064	423.452	136.716	8329.79	4303.39	-423.452	0	5.8756	6.92733	7.40455	0	0	0.128689	142.289	-484.795	39.0045	205.592	0	57.4735	57.2072	200.824	2
9795	0	0	1795	1	320.023	153.986	166.037	0	0	19.6889	15.2689	158.527	215.063	8451.41	4070.79	-158.527	0	8.22354	6.74057	6.93353	0	0	0.195048	147.846	-485.76	24.3789	169.945	0	37.6451	36.9688	104.911	2
9798	0	0	1798	1	294.325	150.72	143.606	0	0	91.0937	35.5726	66.6927	158.417	8280.35	4249.81	-66.6927	0	6.04564	7.69532	7.51378	0	0	0.110394	142.506	-492.571	27.6283	157.617	0	50.5493	48.7058	151.881	2
9799	0	0	1799	1	237.19	134.234	102.956	0	0	10.1647	12.369	237.413	177.371	8261.62	4073.69	-237.413	0	6.892	7.66465	8.01572	0	0	0.0324306	146.401	-491.523	36.5257	170.693	0	47.6249	46.1393	126.261	2
9804	0	0	1804	1	290.165	123.812	166.353	0	0	52.0452	-13.6834	277.251	165.128	8319.4	3601.44	-277.251	0	6.51825	6.86932	7.15237	0	0	0.162884	137.984	-483.83	27.5978	174.318	0	48.6345	47.6287	137.91	2
9834	0	0	1834	1	250.518	143.703	106.815	0	0	-10.9864	-12.4154	185.131	130.072	8083.45	3600.18	-185.131	0	5.03877	7.05662	7.35346	0	0	0.106162	154.892	-492.149	33.319	145.792	0	61.097	58.6172	161.71	2
9884	0	0	1884	1	223.977	139.7	84.2769	0	0	-15.3304	1.97261	478.022	133.767	7788.81	3884.77	-478.022	0	6.0209	6.62989	7.70275	0	0	0.149845	127.169	-477.009	38.305	156.19	0	58.3746	57.2236	243.222	2
9931	0	0	1931	1	211.219	123.924	87.2954	0	0	-24.6667	142.215	461.643	128.377	8296.45	3345.89	-461.643	0	5.71054	7.25471	8.07808	0	0	0.208617	134.291	-479.998	42.1331	153.917	0	61.5514	60.9292	246.502	2
9951	0	0	1951	1	228.647	105.867	122.78	0	0	57.1175	-15.5203	67.2559	150.582	8413.98	4599.88	-67.2559	0	5.8012	6.9438	7.85164	0	0	0.0801165	113.702	-474.663	37.6476	169.144	0	52.2443	51.2337	151.589	2
9971	0	0	1971	1	229.623	126.558	103.066	0	0	-54.8418	66.111	99.986	136.456	8426.28	4617.91	-99.986	0	5.2387	6.97744	7.99886	0	0	0.129265	147.73	-489.573	37.565	162.434	0	58.5858	56.3116	163.253	2
9978	0	0	1978	1	256.492	140.183	116.309	0	0	-4.15614	52.1781	247.2	184.201	8574.92	3834.56	-247.2	0	7.15357	6.38721	7.76903	0	0	0.189127	139.6	-486.808	32.172	177.776	0	44.1436	43.424	124.083	2
9995	0	0	1995	1	221.711	95.1078	126.603	0	0	13.1923	26.5158	108.937	173.647	8158.93	4258.86	-108.937	0	6.6189	7.19198	7.05659	0	0	0.0953622	120.361	-472.288	38.7716	155.057	0	46.1122	44.5145	131.96	2
9999	0	0	1999	1	253.682	153.6	100.082	0	0	14.8813	12.2996	147.151	168.958	8655.54	3874.44	-147.151	0	6.46172	6.73963	7.44328	0	0	0.0981116	128.281	-478.831	32.6607	183.834	0	47.5063	46.6268	133.684	2
10001	0	0	2001	1	245.969	126.179	119.79	0	0	41.8497	46.8949	191.723	133.899	8329.59	4338.15	-191.723	0	5.1099	7.24214	7.57609	0	0	0.0767625	122.811	-477.092	34.343	129.658	0	60.1869	58.5038	163.089	2
10006	0	0	2006	1	218.888	96.7003	122.188	0	0	67.6614	9.35224	90.8266	139.808	8204.12	4375.69	-90.8266	0	5.34318	6.3698	7.92786	0	0	0.123708	163.388	-494.586	39.384	177.369	0	56.2461	56.1506	160.692	2
10016	0	0	2016	1	252.26	131.837	120.423	0	0	27.1902	9.88589	-23.2932	135.927	8144.93	4175.83	23.2932	0	5.30256	7.73206	8.00795	0	0	0.152573	116.425	-482.616	33.8019	138.532	0	57.121	57.1884	191.559	2
10026	0	0	2026	1	208.682	84.7628	123.919	0	0	-12.8081	36.2998	-8.57028	124.236	8483.91	4049.76	8.57028	0	4.81872	6.82702	8.23496	0	0	0.190749	131.372	-479.598	42.5349	136.62	0	62.7589	62.3351	201.962	2
10052	0	0	2052	1	269.404	145.04	124.363	0	0	-7.22043	-28.7197	268.755	151.95	8079.68	4015.12	-268.755	0	6.03566	7.20742	7.29987	0	0	0.0262242	116.18	-472.747	30.4823	132.817	0	53.2121	51.5037	143.381	2
10061	0	0	2061	1	281.821	146.946	134.875	0	0	44.1773	-1.79099	160.293	214.618	8028.28	3988.19	-160.293	0	8.22628	5.97248	7.58517	0	0	0.0748002	154.827	-482.349	28.3432	199.22	0	37.298	37.0271	103.727	2
10062	0	0	2062	1	288.625	122.983	165.642	0	0	-21.0317	45.3263	169.513	146.583	8392.47	3442.77	-169.513	0	5.61563	6.67759	7.48867	0	0	0.0881443	151.483	-486.262	27.8329	165.017	0	55.6843	53.4409	148.623	2
10063	0	0	2063	1	259.606	131.129	128.477	0	0	-19.2011	38.1458	323.19	152.889	8490.3	4546.21	-323.19	0	6.16201	7.19858	7.847	0	0	0.183522	107.766	-473.394	32.2084	136.202	0	53.3258	51.475	153.278	2
10066	0	0	2066	1	236.355	123.135	113.22	0	0	37.4291	-43.5076	-217.92	165.86	8035.03	3730.93	217.92	0	7.30176	7.46596	6.93755	0	0	0.180319	134.1	-481.121	35.8445	188.217	0	45.0691	47.1812	216.09	2
10095	0	0	2095	1	193.688	106.788	86.9	0	0	95.2593	34.2074	27.9127	137.61	8575.16	3852.53	-27.9127	0	5.28533	7.54018	7.67696	0	0	0.198727	120.64	-480.809	47.1035	141.944	0	57.0969	56.0899	179.099	2
10099	0	0	2099	1	272.88	147.211	125.669	0	0	18.73	-18.7556	176.898	208.903	8253.05	3706.18	-176.898	0	8.06631	6.49603	7.32398	0	0	0.210405	120.176	-473.273	29.6488	173.242	0	38.4019	38.3091	105.895	2
10119	0	0	2119	1	228.245	109.778	118.467	0	0	-46.5628	-17.9848	-26.5122	201.999	8517.66	3705.41	26.5122	0	8.03596	6.876	6.68156	0	0	0.216568	143.382	-487.421	36.8747	228.641	0	37.8522	38.3284	127.21	2
10204	0	0	2204	1	265.081	135.132	129.95	0	0	58.9299	-0.727822	214.271	136.411	8611.49	3488.83	-214.271	0	5.26832	7.27502	7.3146	0	0	0.113366	157.12	-492.718	31.1447	162.003	0	59.7331	58.3729	162.277	2
10226	0	0	2226	1	244.938	128.211	116.727	0	0	-11.0143	5.62551	-68.9273	123.883	8282.79	4279.75	68.9273	0	4.93523	7.3064	7.84789	0	0	0.230794	117.722	-478.011	34.7287	154.787	0	61.8886	60.9575	221.592	2
10230	0	0	2230	1	269.1	146.695	122.405	0	0	55.946	31.4226	194.073	165.861	8415.15	4353.62	-194.073	0	6.34354	6.97363	7.18881	0	0	0.0813334	139.829	-486.56	30.3487	184.216	0	48.6349	47.2166	131.538	2
10230	0	0	2230	1	272.428	123.115	149.313	0	0	-26.1364	16.3774	89.394	193.85	8297.92	3471.72	-89.394	0	7.45048	6.98819	6.94758	0	0	0.192352	160.779	-488.617	29.7791	181.934	0	41.0678	40.0128	120.85	2
10248	0	0	2248	1	244.824	120.289	124.535	0	0	11.6398	144.713	-163.649	141.998	8459.46	3841.69	163.649	0	5.83232	7.60049	7.16193	0	0	0.15078	136.28	-480.602	34.5099	147.975	0	54.6095	54.6694	237.406	2
10252	0	0	2252	1	233.428	118.482	114.946	0	0	12.6521	-27.118	335.538	130.969	8657.77	4511.82	-335.538	0	5.34763	6.77456	7.68823	0	0	0.0764005	179.303	-489.921	36.4416	177.081	0	58.8287	59.0001	176.473	2
10288	0	0	2288	1	250.775	102.779	147.997	0	0	66.402	43.6289	-155.402	157.724	7906.4	3843.11	155.402	0	6.48271	6.95516	7.24975	0	0	0.0815348	133.028	-481.113	33.1558	166.094	0	47.7017	49.2833	201.393	2
10303	0	0	2303	1	265.035	124.283	140.753	0	0	-39.2484	30.4265	-55.5099	171.928	7812.73	3856.31	55.5099	0	6.80972	7.03156	6.40148	0	0	0.0838579	177.345	-491.876	30.5366	212.513	0	42.8388	42.8884	152.6	2
10332	0	0	2332	1	233.56	100.294	133.266	0	0	116.609	36.405	294.328	140.284	8055.51	3950	-294.328	0	5.54243	6.8476	7.84541	0	0	0.112231	114.455	-470.76	36.5678	130.422	0	56.9451	55.9682	159.946	2
10354	0	0	2354	1	228.23	101.993	126.237	0	0	53.9677	48.5345	-49.2833	147.68	8716.11	3838.21	49.2833	0	5.7626	6.92705	6.9877	0	0	0.0707466	149.332	-491.428	37.1316	163.618	0	51.1746	51.2632	177.415	2
10401	0	0	2401	1	279.935	140.515	139.42	0	0	72.518	-84.699	392.883	147.023	8298.92	3672.46	-392.883	0	6.31128	6.55333	7.17234	0	0	0.180174	140.709	-481.906	28.6943	168.439	0	52.1661	52.2335	172.201	2
10416	0	0	2416	1	240.563	117.594	122.969	0	0	30.6171	36.6552	264.912	152.067	8540.14	3451.44	-264.912	0	5.92804	6.4265	7.42604	0	0	0.153542	153.407	-489.303	34.6864	189.056	0	53.5465	51.5041	149.574	2
10420	0	0	2420	1	224.505	104.636	119.869	0	0	90.63	28.7328	-68.7732	138.351	8579.79	3459.37	68.7732	0	5.47026	6.59659	7.58968	0	0	0.117993	139.621	-485.817	38.0871	170.74	0	55.5949	56.1678	192.774	2
10431	0	0	2431	1	266.202	145.318	120.884	0	0	19.0401	29.6891	97.019	217.486	8551.72	4255.69	-97.019	0	8.28404	6.86283	6.91149	0	0	0.154578	134.197	-486.578	30.5572	217.353	0	36.8429	35.8898	106.421	2
10486	0	0	2486	1	217.626	111.744	105.883	0	0	40.5717	82.3498	-18.6883	127.407	8530.19	3704.73	18.6883	0	4.90398	7.09413	7.79644	0	0	0.0524039	128.765	-480.232	40.1912	159.854	0	61.0619	62.4106	199.01	2
10489	0	0	2489	1	299.079	127.412	171.667	0	0	14.3702	23.0199	151.147	191.319	7958.43	3764.06	-151.147	0	7.30433	7.30879	6.48242	0	0	0.0774522	175.024	-485.748	26.4937	170.502	0	41.129	40.3404	114.797	2
10537	0	0	2537	1	286.771	142.435	144.335	0	0	-34.4342	20.569	404.001	173.766	7907.57	3866.17	-404.001	0	7.41378	6.21666	7.54303	0	0	0.22298	137.258	-481.69	27.8531	168.389	0	44.0991	44.15	152.91	2
10552	0	0	2552	1	228.444	98.5194	129.924	0	0	2.6411	111.689	63.2169	138.125	8269.14	3476.07	-63.2169	0	5.24308	6.74563	7.44607	0	0	0.083517	141.749	-484.318	37.2712	182.808	0	56.3168	55.4227	167.261	2
10553	0	0	2553	1	250.728	131.039	119.689	0	0	24.7864	19.999	72.0097	130.782	8147.33	3667.42	-72.0097	0	4.997	7.05007	7.15204	0	0	0.116349	164.611	-490.297	33.1635	212.42	0	58.4203	58.4348	171.122	2
10561	0	0	2561	1	244.887	110.79	134.097	0	0	59.0664	30.1742	84.798	172.731	8611.35	3956.23	-84.798	0	6.57553	6.85143	6.83453	0	0	0.0472539	164.331	-490.99	33.8409	183.01	0	45.0209	44.892	136.231	2
10565	0	0	2565	1	238.314	119.707	118.607	0	0	-22.2323	56.822	286.58	158.884	8493.33	4427.88	-286.58	0	6.28251	7.27698	7.52227	0	0	0.160687	156.369	-497.534	35.7342	167.647	0	51.4963	49.7657	141.8	2
10585	0	0	2585	1	326.397	194.22	132.177	0	0	41.8101	63.1644	180.497	165.326	8429.29	3524.6	-180.497	0	6.28778	6.28148	6.89604	0	0	0.225506	149.146	-485.595	23.6322	207.985	0	48.8135	46.5553	132.543	2
10607	0	0	2607	1	259.268	111.478	147.79	0	0	-1.23301	213.88	50.5812	129.002	7974.03	3573.2	-50.5812	0	4.96538	7.35331	7.04822	0	0	0.0874061	135.755	-482.015	31.9137	188.842	0	58.8965	57.3239	176.648	2
10636	0	0	2636	1	323.559	141.832	181.727	0	0	-1.70971	-20.3409	228.502	194.533	8173.83	4405.38	-228.502	0	7.60675	6.97154	7.11485	0	0	0.0877886	134.28	-487.02	24.2048	182.319	0	42.5108	42.0204	115.117	2
10677	0	0	2677	1	282.597	135.3	147.296	0	0	18.0983	4.94089	144.539	197.312	8353.34	3483.16	-144.539	0	7.55448	6.65034	7.37495	0	0	0.0917829	140.383	-483.347	28.5001	154.86	0	41.8588	40.3644	115.672	2
10680	0	0	2680	1	266.299	118.927	147.372	0	0	20.2125	31.0495	208.85	157.054	8550.55	4353.99	-208.85	0	6.03407	6.73843	7.60243	0	0	0.0397356	125.959	-473.802	30.8246	147.604	0	51.12	49.6004	136.322	2
10687	0	0	2687	1	201.112	77.7237	123.388	0	0	57.9727	32.451	-175.097	148.777	7815.17	3754.63	175.097	0	6.203	6.61845	7.11729	0	0	0.0406878	128.288	-477	43.4745	164.449	0	49.8767	52.5583	214.865	2
10702	0	0	2702	1	268.526	124.795	143.731	0	0	7.14095	11.8267	334.393	186.539	8364.3	4472.87	-334.393	0	7.55624	6.5487	6.82349	0	0	0.127782	171.694	-491.961	30.0243	217.151	0	43.6158	42.4354	125.395	2
10718	0	0	2718	1	262.512	116.258	146.254	0	0	-48.8576	43.1557	329.693	179.129	8420.3	4242.22	-329.693	0	7.29769	6.86938	6.77692	0	0	0.121557	182.123	-507.229	31.0203	219.824	0	44.9836	43.7228	130.699	2
10733	0	0	2733	1	195.636	124.199	71.4372	0	0	104.246	-26.1944	236.636	124.938	8067.87	3613.95	-236.636	0	4.89154	7.00957	6.99663	0	0	0.153673	159.335	-490.74	45.3206	177.574	0	62.5525	60.3219	165.058	2
10746	0	0	2746	1	264.852	111.827	153.026	0	0	62.7844	-25.2968	1.39237	171.916	8408.32	3613.06	-1.39237	0	6.72415	6.83739	7.77344	0	0	0.0411354	151.253	-487.384	31.1737	189.576	0	46.1975	45.3983	147.651	2
10751	0	0	2751	1	241.385	107.656	133.73	0	0	-39.8863	-37.5814	24.1737	138.405	8311.67	3625.34	-24.1737	0	5.46074	7.2338	7.04989	0	0	0.249745	139.441	-484.437	34.8332	166.131	0	54.0129	54.1061	173.442	2
10756	0	0	2756	1	250.954	103.283	147.671	0	0	-27.3081	77.2578	171.972	135.394	8398.75	3311.18	-171.972	0	5.18003	6.68593	7.62476	0	0	0.121469	127.263	-478.509	33.172	151.994	0	58.76	57.9952	157.017	2
10790	0	0	2790	1	215.668	120.306	95.3612	0	0	6.95975	9.75258	174.553	117.037	8165.16	3578.01	-174.553	0	4.49343	7.0439	7.2586	0	0	0.0950875	155.801	-493.136	40.2079	181.699	0	67.3625	65.3011	182.327	2
10801	0	0	2801	1	222.791	121.082	101.709	0	0	54.9021	78.5682	281.602	122.722	8515.86	3509.19	-281.602	0	4.79382	6.89782	7.44896	0	0	0.163823	130.795	-486.545	38.5977	174.183	0	66.3746	63.9158	185.419	2
10815	0	0	2815	1	248.413	117.624	130.788	0	0	-33.2899	0.390845	185.071	152.172	8006.09	3786.69	-185.071	0	5.90296	6.65846	7.42038	0	0	0.11408	139.09	-480.976	33.4652	162.267	0	51.0203	50.2724	138.659	2
10828	0	0	2828	1	254.376	118.36	136.016	0	0	1.14921	-0.104539	-63.4704	142.078	8170.97	4185.82	63.4704	0	5.64731	7.78504	7.4234	0	0	0.0139921	150.57	-492.768	33.1415	152.894	0	53.1814	53.4309	192.756	2
10834	0	0	2834	1	244.784	106.652	138.132	0	0	72.9177	69.7567	199.718	129.79	8198.86	4016.3	-199.718	0	4.94974	7.11698	7.01281	0	0	0.148909	121.484	-470.935	34.1316	150.207	0	61.0912	58.6812	160.581	2
10836	0	0	2836	1	254.049	94.7921	159.257	0	0	72.6286	68.6091	-339.402	197.031	8298.81	3618.81	339.402	0	9.34055	6.0975	7.06349	0	0	0.0478457	134.521	-475.985	32.0077	189.361	0	43.956	48.1954	233.408	2
10838	0	0	2838	1	239.509	106.565	132.944	0	0	-87.6351	43.6915	128.291	140.368	8359.42	3544.07	-128.291	0	5.46505	6.90935	7.08193	0	0	0.112273	173.262	-490.428	34.9895	175.511	0	56.9096	53.3534	158.585	2
10847	0	0	2847	1	240.26	124.081	116.18	0	0	42.8458	22.266	211.924	147.048	8428.25	4163.45	-211.924	0	5.65312	7.19818	7.43527	0	0	0.146186	134.424	-482.271	35.2618	166.708	0	54.776	53.7253	147.885	2
10847	0	0	2847	1	262.57	148.927	113.643	0	0	-37.4514	98.9152	484.004	164.644	8408.89	3389.18	-484.004	0	7.45561	7.09974	7.47699	0	0	0.277117	150.26	-493.303	31.5071	205.375	0	49.2236	49.5633	204.7	2
10874	0	0	2874	1	272.141	155.042	117.099	0	0	-12.1948	24.978	458.352	172.46	8283.97	4459.72	-458.352	0	7.6147	6.48644	7.65829	0	0	0.190872	131.924	-484.553	29.8977	170.803	0	47.5229	46.6434	178.851	2
10876	0	0	2876	1	245.372	140.65	104.722	0	0	50.2266	-7.17139	437.629	129.789	8321.21	3495.27	-437.629	0	5.61955	7.20685	8.04287	0	0	0.0775784	118.239	-477.384	34.7011	143.753	0	61.6862	61.6914	234.386	2
10878	0	0	2878	1	297.601	109.716	187.885	0	0	54.8152	8.71972	33.8971	166.901	7718.67	3778.36	-33.8971	0	6.42112	6.4671	6.55488	0	0	0.00933131	149.34	-482.375	26.3435	178.053	0	44.4678	45.1029	136.842	2
10887	0	0	2887	1	270.853	150.5	120.353	0	0	51.6848	38.9912	-110.367	141.38	7921.12	3947.41	110.367	0	5.67106	7.24983	7.96472	0	0	0.0762173	114.865	-476.941	30.6271	132.727	0	54.2254	54.999	210.017	2
10913	0	0	2913	1	258.181	103.39	154.791	0	0	-34.4791	77.1357	-122.076	158.051	8505.58	3510.62	122.076	0	6.39434	6.70648	7.71391	0	0	0.142656	141.017	-485.47	32.0742	165.663	0	51.3258	50.5769	194.248	2
10937	0	0	2937	1	287.448	139.818	147.629	0	0	-25.6192	27.2016	398.58	142.411	8397.06	3460.9	-398.58	0	6.034	6.49719	7.19135	0	0	0.104051	161.988	-494.642	27.762	182.725	0	54.0179	54.2854	183.689	2
10967	0	0	2967	1	254.605	88.3872	166.218	0	0	113.213	-71.3293	72.4007	177.918	8656.87	4057.73	-72.4007	0	7.01459	6.37506	6.85399	0	0	0.0525671	248.578	-499.612	31.9754	203.857	0	42.3237	42.7789	126.562	2
10968	0	0	2968	1	270.145	125.951	144.194	0	0	58.0462	-1.71547	129.313	226.77	8413.05	3888.46	-129.313	0	8.67803	5.79856	6.47673	0	0	0.0263101	167.987	-496.532	29.2413	224.034	0	34.7174	33.8504	96.3912	2
11029	0	0	3029	1	241.67	133.119	108.551	0	0	69.811	22.8783	428.123	152.585	7803.33	3863.86	-428.123	0	6.52574	6.68091	7.08971	0	0	0.0959454	147.876	-485.88	34.4545	156.374	0	51.3027	50.4008	181.066	2
11038	0	0	3038	1	212.171	87.7718	124.4	0	0	-17.0262	192.854	-313.418	163.384	8587.79	3793.55	313.418	0	7.62174	7.69616	7.00176	0	0	0.177404	127.3	-479.967	41.3722	160.866	0	51.2819	55.1795	286.628	2
11041	0	0	3041	1	250.608	159.855	90.7537	0	0	-26.3025	-13.4739	118.918	154.418	8597.06	4498.17	-118.918	0	5.97201	7.25197	6.65052	0	0	0.0199251	143.705	-481.959	33.0001	152.923	0	49.1039	48.2442	141.047	2
11060	0	0	3060	1	239.492	122.589	116.903	0	0	-17.9235	-5.6572	-26.6427	124.622	7990.72	3693.08	26.6427	0	4.91032	6.94295	7.63585	0	0	0.142897	138.071	-476.939	35.3605	151.013	0	59.6881	59.8422	195.646	2
11062	0	0	3062	1	243.575	134.462	109.113	0	0	-23.7574	36.1043	135.908	177.243	8195.88	4049.96	-135.908	0	6.78319	7.39741	6.98285	0	0	0.155722	148.75	-489.591	34.4965	164.734	0	45.3551	43.6623	125.463	2
11063	0	0	3063	1	263.628	143.998	119.63	0	0	-40.2373	-14.9948	231.577	142.015	7714.06	4001.4	-231.577	0	5.59323	6.68527	7.46044	0	0	0.136346	117.662	-474.324	31.1121	146.369	0	56.3769	53.0578	151.643	2
11082	0	0	3082	1	226.304	114.342	111.961	0	0	-16.2314	40.0714	101.706	163.959	7989.03	3747.01	-101.706	0	6.26052	7.01771	7.28815	0	0	0.102333	102.999	-464.419	37.812	156.016	0	47.6521	46.7013	136.066	2
11085	0	0	3085	1	309.796	128.762	181.034	0	0	122.338	136.122	72.1439	151.99	8548.08	3650.96	-72.1439	0	5.78949	7.12293	7.79807	0	0	0.127616	143.901	-491.784	25.8253	178.401	0	53.1241	53.1627	154.16	2
11089	0	0	3089	1	232.772	113.134	119.638	0	0	44.0067	-22.8729	306.09	196.565	8526.75	3809.95	-306.09	0	7.87532	6.20987	6.96655	0	0	0.128089	172.273	-482.9	35.7014	191.766	0	40.3625	40.4797	117.772	2
11106	0	0	3106	1	248.605	115.967	132.638	0	0	37.2199	33.5508	-197.52	213.798	8533.54	4251.83	197.52	0	9.04854	6.17815	6.83032	0	0	0.0833959	158.559	-483.721	32.7968	188.485	0	36.0085	37.3204	159.784	2
11127	0	0	3127	1	225.201	104.373	120.827	0	0	-5.7015	35.811	139.147	127.71	8676.12	3950.59	-139.147	0	4.87366	6.46429	7.7087	0	0	0.151787	173.435	-499.559	37.9134	199.996	0	62.1472	60.6306	171.904	2
11136	0	0	3136	1	274.616	138.848	135.768	0	0	-10.6006	62.8517	-18.7344	165.429	8382.04	3425.25	18.7344	0	6.40577	6.35537	7.28481	0	0	0.187872	166.531	-492.193	29.3271	169.198	0	48.8107	46.7769	150.21	2
11141	0	0	3141	1	253.236	128.067	125.168	0	0	31.4844	26.9239	217.724	172.774	8140.64	3660.5	-217.724	0	6.64964	7.00465	6.46966	0	0	0.0784282	157.81	-487.518	32.3291	186.395	0	46.161	45.0928	123.813	2
11161	0	0	3161	1	211.314	104.893	106.421	0	0	-28.0827	89.7334	576.343	130.054	7801.56	3797.01	-576.343	0	6.35545	6.98503	7.67437	0	0	0.135518	159.934	-497.586	41.5573	166.839	0	66.5702	63.012	363.487	2
11197	0	0	3197	1	253.968	124.412	129.556	0	0	42.4262	116.466	-322.382	162.773	8030.03	3969.59	322.382	0	7.56117	7.73975	7.27471	0	0	0.204805	129.459	-480.334	33.0961	143.726	0	52.4653	55.2825	303.299	2
11217	0	0	3217	1	308.831	171.094	137.737	0	0	-6.87277	-11.845	197.608	219.012	8378.31	3699.27	-197.608	0	8.49475	6.62006	6.99676	0	0	0.101962	130.095	-481.606	25.4237	178.44	0	37.1982	36.634	101.824	2
11248	0	0	3248	1	260.853	161.797	99.0557	0	0	91.8547	42.5333	234.545	151.812	8379.25	3744.55	-234.545	0	5.85648	7.88631	7.37059	0	0	0.102039	123.078	-481.235	32.1327	149.683	0	54.6022	53.7543	145.095	2
11255	0	0	3255	1	264.055	132.575	131.48	0	0	-46.8726	171.957	164.878	174.242	8318.65	3316.14	-164.878	0	6.72005	6.91849	6.31418	0	0	0.178753	199.505	-504.454	30.5708	243.32	0	44.6643	44.4062	123.178	2
11276	0	0	3276	1	246.228	138.134	108.094	0	0	-1.3838	34.1492	108.504	138.252	8372.82	3453.95	-108.504	0	5.27148	6.56878	7.36111	0	0	0.134276	200.562	-498.366	33.7456	206.327	0	58.3471	55.6064	160.028	2
11290	0	0	3290	1	315.302	141.311	173.991	0	0	39.6286	-4.68977	178.145	178.014	8630.79	4389.73	-178.145	0	6.8416	6.93188	7.47742	0	0	0.0786413	132.35	-481.219	25.0881	161.553	0	44.7964	44.0911	121.794	2
11312	0	0	3312	1	226.082	119.211	106.871	0	0	-4.51654	-17.3006	242.924	216.642	8375.96	3804.38	-242.924	0	8.5025	6.82803	6.68334	0	0	0.186111	178.647	-503.855	37.2875	219.757	0	37.6389	37.0002	101.271	2
11313	0	0	3313	1	251.798	121.832	129.966	0	0	15.2142	5.4829	-82.1691	148.929	8256.57	3482.62	82.1691	0	5.94852	7.81044	6.80365	0	0	0.102409	130.352	-482.228	33.207	148.879	0	49.4014	50.2109	188.756	2
11328	0	0	3328	1	270.717	120.56	150.157	0	0	16.6143	5.47294	-10.4917	195.739	8255.17	3582.29	10.4917	0	7.6213	6.21432	6.73178	0	0	0.0920856	124.901	-470.121	29.5082	174.558	0	38.4919	39.2725	126.031	2
11370	0	0	3370	1	280.41	102.58	177.831	0	0	-36.0672	-11.9573	30.3433	163.409	8407.51	3799.04	-30.3433	0	6.38208	6.51005	7.62642	0	0	0.130125	182.272	-509.472	28.8133	194.974	0	47.5136	46.8547	142.992	2
11372	0	0	3372	1	236.43	116.676	119.754	0	0	21.8304	41.9274	160.878	137.741	8548.93	4044.13	-160.878	0	5.24423	7.23718	7.30577	0	0	0.0615858	124.961	-477.68	35.9284	145.153	0	57.8813	57.1723	161.756	2
11439	0	0	3439	1	242.76	105.789	136.972	0	0	47.2032	78.9765	-61.7888	172.984	8523.56	4206.4	61.7888	0	6.7545	6.82319	7.50031	0	0	0.0767874	121.16	-470.858	34.6006	145.518	0	44.3846	44.9023	157.448	2
11450	0	0	3450	1	244.284	148.801	95.4827	0	0	23.9435	74.221	329.684	183.971	8447.16	3613.2	-329.684	0	7.37214	6.15924	7.0707	0	0	0.071493	172.926	-494.039	33.6441	201.891	0	43.4275	42.4126	130.321	2
11460	0	0	3460	1	248.272	152.285	95.9876	0	0	38.8174	43.795	233.203	151.791	7734.66	3942.61	-233.203	0	5.84945	6.94919	7.2618	0	0	0.0883133	124.69	-479.068	33.5783	143.558	0	53.5208	50.7099	143.382	2
11504	0	0	3504	1	242.38	108.326	134.054	0	0	27.9315	59.4517	400.092	177.984	8243.85	3727.63	-400.092	0	7.45839	6.25126	7.26488	0	0	0.118848	140.857	-483.318	34.1484	153.232	0	44.4166	43.6765	148.545	2
11506	0	0	3506	1	286.995	190.114	96.8813	0	0	57.4342	58.258	281.969	211.774	8712.65	4426.44	-281.969	0	8.28245	6.77447	7.55234	0	0	0.181271	146.783	-487.233	28.0996	175.745	0	38.7578	38.062	108.479	2
11561	0	0	3561	1	219.737	105.185	114.552	0	0	34.089	-41.8852	-28.3685	127.373	8337.35	4227.61	28.3685	0	5.0542	7.32363	7.28166	0	0	0.207871	146.65	-488.653	39.4895	177.1	0	58.1167	57.2391	201.179	2
11587	0	0	3587	1	276.482	119.461	157.021	0	0	28.4019	14.3667	216.83	188.227	8243.38	3772.71	-216.83	0	7.25976	6.86474	6.91737	0	0	0.104184	136.503	-481.106	29.1683	163.417	0	42.4748	42.0841	114.852	2
11627	0	0	3627	1	254.057	125.956	128.101	0	0	57.1706	-19.1433	29.942	145.995	8413.93	4105.2	-29.942	0	5.66253	7.00528	7.34574	0	0	0.0705036	150.465	-484.857	32.7042	189.377	0	51.6847	51.5376	162.934	2
11644	0	0	3644	1	249.784	135.509	114.275	0	0	55.2879	38.191	268.332	175.486	8415.81	3748.89	-268.332	0	6.84051	6.32404	7.17097	0	0	0.1411	173.133	-493.812	32.8871	205.51	0	45.5305	45.3921	125.546	2
11659	0	0	3659	1	271.42	113.393	158.027	0	0	7.64438	37.4305	147.611	211.767	8164.48	3550.33	-147.611	0	8.06974	6.45188	6.7686	0	0	0.129165	167.778	-494.163	29.5556	209.171	0	38.2119	36.7057	106.262	2
11661	0	0	3661	1	208.065	110.261	97.8045	0	0	82.1076	10.3831	242.829	190.931	7990.35	3677.04	-242.829	0	7.4147	6.55631	6.27783	0	0	0.124973	176.929	-487.603	40.8545	187.536	0	41.0189	40.099	110.345	2
11713	0	0	3713	1	232.814	116.924	115.889	0	0	-6.29168	59.1406	144.214	145.372	8178.41	4525.22	-144.214	0	5.5334	7.26938	6.58234	0	0	0.106384	161.639	-495.35	36.156	202.473	0	54.8428	53.2304	155.381	2
11718	0	0	3718	1	208.571	134.544	74.0273	0	0	20.2298	9.64108	-34.2471	129.48	7852.91	4176.08	34.2471	0	5.07083	6.77381	6.86948	0	0	0.215552	177.173	-503.247	41.4172	197.257	0	56.2921	57.0284	193.329	2
11728	0	0	3728	1	229.55	132.245	97.3044	0	0	64.5927	15.9328	301.287	157.089	8306.85	4169.79	-301.287	0	6.22655	7.0858	7.73338	0	0	0.174743	136.345	-482.769	37.485	167.448	0	51.7235	51.1006	146.589	2
11756	0	0	3756	1	258.246	154.836	103.41	0	0	-81.3188	365.115	263.45	176.685	8552.42	3720.94	-263.45	0	7.80946	6.61224	7.0947	0	0	0.368725	198.529	-494.398	31.6844	227.956	0	42.3129	45.067	115.979	2
11768	0	0	3768	1	254.322	115.708	138.614	0	0	66.4947	-76.7866	111.6	164.608	8504.27	4262.51	-111.6	0	6.46066	6.69889	7.65485	0	0	0.0930031	145.163	-481.985	32.6474	167.986	0	47.1375	46.4572	132.859	2
11792	0	0	3792	1	204.775	113.473	91.3025	0	0	67.2128	58.1395	96.8844	120.918	8503.55	4326.9	-96.8844	0	4.58268	7.38985	8.27803	0	0	0.123392	114.679	-474.913	44.1617	136.873	0	66.133	64.5486	186.802	2
11801	0	0	3801	1	224.369	100.241	124.128	0	0	-4.86516	53.6133	-283.987	181.862	8575.63	3932.79	283.987	0	8.24452	7.14851	7.83588	0	0	0.165453	112.142	-475.195	38.715	161.554	0	47.0535	49.1987	243.206	2
11806	0	0	3806	1	211.496	106.318	105.179	0	0	22.859	-13.0244	-226.745	116.586	8149.26	3600.78	226.745	0	5.11237	7.3113	7.01357	0	0	0.0669229	157.273	-489.111	41.2462	194.433	0	64.7312	67.5267	309.527	2
11862	0	0	3862	1	207.395	108.615	98.7793	0	0	33.5656	42.7482	168.232	160.359	7839.57	3744.33	-168.232	0	6.10476	7.17368	7.09454	0	0	0.0337107	133.873	-484.32	42.254	185.904	0	49.0577	48.3321	134.116	2
11870	0	0	3870	1	247.065	134.783	112.282	0	0	20.2778	79.0582	337.188	166.48	8550.48	3807.68	-337.188	0	6.70154	6.87712	7.3204	0	0	0.0494763	128.668	-480.22	33.7739	164.858	0	48.6297	48.5426	146.724	2
11880	0	0	3880	1	216.735	81.806	134.929	0	0	5.14365	-3.325	91.8273	115.526	7967.66	4089.39	-91.8273	0	4.4382	7.21152	7.75739	0	0	0.127754	129.609	-477.878	40.4709	156.605	0	66.9309	66.3642	197.99	2
11904	0	0	3904	1	240.263	99.3003	140.962	0	0	0.0232319	16.8235	246.823	129.839	8172.1	4368.22	-246.823	0	5.06223	7.03509	7.25357	0	0	0.147697	122.482	-476.096	35.0413	153.859	0	61.8924	61.2214	167.373	2
11920	0	0	3920	1	235.918	101.742	134.176	0	0	-52.8827	17.8538	33.9355	161.903	8424.32	3370.59	-33.9355	0	6.29833	6.88778	7.42747	0	0	0.236913	144.106	-489.032	35.8697	163.223	0	49.9441	48.1368	145.541	2
11963	0	0	3963	1	266.177	153.908	112.269	0	0	65.4943	22.8013	300.811	148.036	8206.29	3564.96	-300.811	0	5.86016	7.39159	7.05555	0	0	0.138482	160.201	-486.007	30.909	189.474	0	54.9842	53.4579	159.358	2
11972	0	0	3972	1	177.587	86.6136	90.9732	0	0	23.5647	17.3237	242.516	148.366	8248.22	4467.38	-242.516	0	5.76059	7.23999	7.86932	0	0	0.1048	102.859	-471.028	52.7124	125.412	0	56.1818	54.979	150.042	2
