# Supplementary material for: CaV1 and CaV2 calcium channels mediate the release of distinct pools of synaptic vesicles
Source: eLife. 2023 Feb 23;12:e81407. doi: 10.7554/eLife.81407 (PMC10023163; doi:10.7554/eLife.81407)
Supplement: Figure 6—source data 1. [file elife-81407-fig6-data1.zip › Figure 6 - Source Data 1/ryr/35/1/cav1_to_cav1(ryr).csv]

-517.544302577964
-264.267587787506
-101.641778554849
-499.020544532821
-46.6714928042602
-438.666191477991
189.229438461298
-458.30725513387
344.763505899282
-272.092166850392
-156.055202336258
129.699786456369
-328.429351439694
-332.494294734794
321.339626989055
103.383087104306
375.762464208909
-163.542973116168
-62.0642816477248
-221.130085350929
-515.112155030569
-119.952423234337
71.5910614266904
570.116086037602
-369.249271247163
-90.4334959090338
115.527616053658
186.392206249977
619.450228876301
-557.402100693433
-4.72454268544607
372.594326005385
-138.798840993615
241.640196843779
507.438239345471
-399.013101788831
86.6241267590503
-370.706900476469
-152.72225654282
-121.489100609037
-352.138289715973
-58.6166014695882
-360.851469105013
300.147645583758
-26.8308864016708
397.290880929122
-142.486448684824
226.024095949031
-193.662412450201
331.699209803526
56.4834972784683
381.980653352581
-125.300717263093
-204.450144531284
-131.089459267587
-312.832610961872
-256.227128464445
266.271594499058
-333.590184011613
-72.1791492607535
-495.508320500854
-6.75402115635006
-486.801648504546
56.3579782871566
152.136228408919
-140.984007860536
6.16022067870654
-154.15436071669
-92.495980824071
-42.1736125541775
-1.76627514625034
-531.702714966812
-135.226471190326
574.685025454639
124.170347653342
18.125030212208
40.4079211294447
226.813177285912
-188.078666436175
-149.126497412519
-145.384074351257
274.553184188022
-130.988375490288
-91.5877607950351
216.182472315364
-543.370603920674
43.992678449129
-71.7953929712003
-92.01703179988
225.894630351535
-206.840387086238
475.911360908252
-169.894931375551
112.517236409869
275.61779708724
318.676613035204
290.843546011047
-54.8255993276271
52.6024755588896
-137.779207675605
341.314423946864
326.904510053932
137.104741149727
-491.288203864435
3.39215264336781
-579.362461824167
-321.69466439381
341.880263769644
-134.090862183915
11.60721037849
152.64502618754
-64.0883902417463
-393.996075130643
-23.7420306283293
564.597722290095
335.579005769296
-109.358827192018
31.5566093237485
331.817388860303
148.371451722503
-21.0202554321004
252.741501164879
246.332520940727
183.523024678945
81.7492632876056
-96.6892633982334
-303.660809724302
-423.366618302012
-240.665819861748
470.128189232981
489.627633996592
239.816502381409
81.717665690423
329.662334158525
269.420130029786
177.886171460221
29.2158572793596
264.560356669499
-105.772441290686
-163.783746911622
-109.714513708092
510.855110627663
-282.613940987279
248.739243272812
-103.934947972506
127.118228719713
104.171632180965
200.173584225819
351.751157701705
-178.370904331621
142.292807119464
640.649340540236
-340.722067481529
-416.245275550558
-158.485131357658
365.070253546988
-80.1665861123256
23.6405817569066
62.1631607070249
423.712745286355
137.747199676014
-333.54466352682
-328.518043284961
-201.432623266883
-215.190070569153
330.670254739083
456.132281351873
-37.8362788624927
-412.440345029903
165.790031425759
-124.354126454822
470.350682040073
-463.411285715918
365.096932680439
302.242512039988
-310.610547208758
-13.2862878143442
-91.8618544983619
-168.024082798631
-242.946901030726
30.4057777478538
-280.889217259513
56.8340023755482
-0.966111402765819
-106.275243783351
-89.5040933754244
271.003539054776
-121.337029008544
288.464898311053
-146.583265652955
-536.304077386994
-277.277692340696
22.1082859532398
-96.9097089425832
419.694554910247
124.379517348254
-420.805813482308
231.188647307488
580.934427688431
-339.718982719214
12.7478039576963
-432.193976862276
-315.048836280999
127.323064808905
185.75500057828
405.941073901276
384.583175946833
-127.33119042935
-224.396303609272
-454.766379873774
-171.271502698473
2.26644378873243
25.0427816322244
-235.674242572315
-121.47962535083
557.856869542728
51.1742189481065
-209.250481187084
-162.149450346538
76.1785592111046
318.696775109394
375.185671388546
20.7508516307607
-442.681930346485
-101.581087249051
647.25020954351
222.611151649075
-80.1348989233247
230.236558681034
59.1222346164141
-256.962402310379
-347.819651442664
227.900657220225
-226.062085721716
167.901715845617
165.048934758897
385.519933509422
416.11001654071
288.064737424909
-245.812816936294
-447.065176950413
205.408513747339
-167.734389091422
146.259783535705
-116.855480173317
-213.302172527177
260.912122930102
