# Supplementary material for: CaV1 and CaV2 calcium channels mediate the release of distinct pools of synaptic vesicles
Source: eLife. 2023 Feb 23;12:e81407. doi: 10.7554/eLife.81407 (PMC10023163; doi:10.7554/eLife.81407)
Supplement: Figure 6—source data 1. [file elife-81407-fig6-data1.zip › Figure 6 - Source Data 1/ryr/35/1/cav1_to_nrx.csv]

-294.808847149508
253.172723105365
377.739129308903
-154.599394911788
246.711539145657
-341.355366407414
667.949535292256
-164.589319569534
600.422669923038
255.715423376872
339.534634469148
541.897305565294
-115.709254857602
-183.074277102583
452.645491660835
501.500896536219
753.497790154522
31.525405404328
305.574248540099
265.12431978724
-271.624006346587
369.639104764879
638.781169970221
633.487353597166
38.5490907558788
315.205435041189
579.392617727205
674.60199212813
563.944545710488
-364.6013332201
171.14148731849
708.738194044222
93.3592523713869
524.948047365758
500.052793530986
-111.972161600816
572.568017807583
-133.558071374965
-47.8834299801656
339.199982808445
-191.032992762691
287.179450704459
-9.01875202126394
607.704875672463
643.886079467739
393.705629495057
318.484717411783
362.472101633701
389.161299176537
676.271317350359
522.099730178065
499.957733457283
-13.1046106901686
293.554747491421
274.517033606317
181.90202025138
177.419955981177
229.195960176604
253.098246193375
61.033690147211
-216.579386967408
386.356214130295
-206.304679514996
379.9076857224
515.738559523569
305.425509738406
299.838969522861
290.428949377198
268.156837652687
371.873221887625
456.832061553158
-309.657037901335
340.950543219135
651.621886689593
468.848668248172
491.579497156729
304.471048840381
247.07445333473
19.2394362595633
266.475321655102
88.3929537041258
433.713871821185
345.336152029401
403.510358697493
633.716192981893
-282.969752315658
385.463588488297
340.765396379931
402.027936735577
488.757185812504
289.300713246644
436.875097228362
218.407922585459
275.612672618185
207.196598418734
338.224864000591
623.09699445436
496.244081633461
568.54497558944
258.855484124298
650.489137193109
627.482335089589
198.062589671944
-267.229598356572
491.951300222515
-404.651815474046
71.1723738437304
646.161917532226
518.177611489068
426.471636334679
465.33979693669
436.720272104535
-87.5660919225857
439.658299616084
582.341313181062
638.797252898646
499.928102273631
470.282189402277
521.688237859503
332.351055696497
440.963243387968
331.690629168289
465.102121229052
285.069154482603
275.41383316699
357.384090166196
121.810545155531
-187.063881590627
347.595858244074
400.534253997513
411.89153223328
600.587644167358
163.344525841118
679.05190261338
329.704749092444
202.471510804791
153.62952161385
498.639813565128
96.7238135369707
46.7755166286424
438.510824216989
479.511264411361
66.7359169376687
599.90393778206
285.739674105473
550.039668490485
654.874685002341
285.967462679067
414.35679042097
342.598135572735
484.91380115726
648.527154257264
-67.4885267584814
-161.7130634399
75.9319385143326
741.403564854842
333.281779813132
585.540231334099
624.730366907558
555.778507764276
562.58805713799
-11.4652746723623
-67.5050116499933
313.632631415522
182.151023619501
630.717498193339
488.617654338364
471.077343360189
13.9214668076256
170.695904350817
397.357076126702
549.558903145969
-154.05145513399
357.446300497838
425.224281261902
105.543555527541
445.589525089136
348.436199483573
451.544286365907
204.551805891349
558.324820697378
34.9689188004422
179.12178394359
215.685732359002
335.928732994972
400.299180618372
437.211378927975
457.662856773312
277.898136585725
364.647249623828
-251.643337709766
-58.1474336976462
547.984920823797
442.163149507428
670.96177999573
436.161833949603
-171.488602365642
615.547942660155
588.598763196583
24.4293782738014
210.980048450928
-267.708168772681
19.9704152299691
583.217397009234
553.745866843939
537.820871363848
695.691743241338
428.994869178848
175.825446210091
-169.821173541156
49.4789666369688
411.189265779241
409.801308955067
371.295235372522
418.312298678007
627.856397705608
403.441287858719
300.742665375539
294.222967089893
435.22400381078
563.86321449158
530.188478546915
484.371020270181
-244.114456095288
275.449618786
707.72190861153
343.134600761613
272.663801700352
425.903475940963
446.089999003668
205.295042376557
24.8840832560663
169.111869549165
-138.017541626642
315.645977346773
583.955737795814
508.040747179665
504.013015074745
596.249152864074
187.502773572047
-129.154423588032
577.561161575311
-18.9645661724262
170.877658236129
474.027720498659
246.298044581778
241.801755874524
