# Supplementary material for: CaV1 and CaV2 calcium channels mediate the release of distinct pools of synaptic vesicles
Source: eLife. 2023 Feb 23;12:e81407. doi: 10.7554/eLife.81407 (PMC10023163; doi:10.7554/eLife.81407)
Supplement: Figure 6—source data 1. [file elife-81407-fig6-data1.zip › Figure 6 - Source Data 1/ryr/35/1/cav1_to_ryr.csv]

645.603807529913
392.327092739455
229.701283506798
627.08004948477
174.730997756209
566.725696429939
-61.169933509349
586.366760085819
-216.704000947333
400.151671802341
284.114707288207
-1.64028150442027
456.488856391643
460.553799686742
-193.280122037106
24.6764178476424
-247.70295925696
291.602478068116
190.123786599674
349.189590302878
643.171659982518
248.011928186286
56.4684435252584
-442.056581085653
497.308776199112
218.493000860983
12.5318888982911
-58.332701298028
-491.390723924353
685.461605645381
132.784047637395
-244.534821053436
266.858345945564
-113.58069189183
-379.378734393522
527.07260674078
41.4353781928985
498.766405428418
280.781761494769
249.548605560985
480.197794667922
186.676106421537
488.910974056962
-172.088140631809
154.89039135362
-269.231375977173
270.545953636773
-97.9645909970823
321.72191740215
-203.639704851577
71.5760076734805
-253.921148400632
253.360222215042
332.509649483232
259.148964219536
440.892115913821
384.286633416394
-138.212089547109
461.649688963562
200.238654212702
623.567825452803
134.813526108299
614.861153456495
71.7015266647923
-24.0767234569703
269.043512812485
121.899284273242
282.213865668638
220.55548577602
170.233117506126
129.825780098199
659.762219918761
263.285976142275
-446.62552050269
3.88915729860673
109.934474739741
87.6515838225041
-98.7536723339636
316.138171388124
277.186002364468
273.443579303206
-146.493679236073
259.047880442236
219.647265746984
-88.1229673634152
671.430108872622
84.0668265028198
199.854897923149
220.076536751829
-97.8351253995861
334.899892038187
-347.851855956304
297.9544363275
15.5422685420799
-147.558292135291
-190.617108083256
-162.784041059098
182.885104279576
75.4570293930592
265.838712627554
-213.254918994915
-198.845005101983
-9.04523619777865
619.347708816384
124.667352308581
707.421966776115
449.754169345759
-213.820758817696
262.150367135864
116.452294573459
-24.5855212355909
192.147895193695
522.055580082591
151.801535580278
-436.538217338146
-207.519500817347
237.418332143967
96.5028956282003
-203.757883908354
-20.3119467705546
149.079760384049
-124.68199621293
-118.273015988778
-55.4635197269963
46.3102416643433
224.748768350182
431.720314676251
551.426123253961
368.725324813697
-342.068684281032
-361.568129044643
-111.75699742946
46.3418392615258
-201.602829206577
-141.360625077838
-49.826666508272
98.8436476725892
-136.50085171755
233.831946242635
291.843251863571
237.77401866004
-382.795605675714
410.673445939228
-120.679738320863
231.994452924455
0.941276232235396
23.8878727709834
-72.1140792738697
-223.691652749756
306.43040928357
-14.2333021675149
-512.589835588287
468.781572433478
544.304780502507
286.544636309607
-237.010748595039
208.226091064274
104.418923195042
65.896344244924
-295.653240334406
-9.6876947240653
461.604168478769
456.57754823691
329.492128218832
343.249575521102
-202.610749787134
-328.072776399924
165.895783814442
540.499849981852
-37.7305264738097
252.413631406771
-342.291177088124
591.470790667867
-237.03742772849
-174.183007088039
438.670052160707
141.345792766293
219.921359450311
296.08358775058
371.006405982675
97.653727204095
408.948722211462
71.2255025764007
129.025616354715
234.3347487353
217.563598327373
-142.944034102828
249.396533960493
-160.405393359104
274.642770604903
664.363582338943
405.337197292645
105.951218998709
224.969213894532
-291.635049958299
3.67998760369483
548.865318434257
-103.129142355539
-452.874922736482
467.778487671163
115.311700994253
560.253481814225
443.108341232948
0.736440143044092
-57.6954956263307
-277.881568949328
-256.523670994884
255.390695381298
352.455808561221
582.825884825723
299.331007650422
125.793061163216
103.016723319724
363.733747524264
249.539130302779
-429.797364590779
76.8852860038423
337.309986139033
290.208955298487
51.8809457408443
-190.637270157446
-247.126166436597
107.308653321188
570.741435298434
229.640592201
-519.190704591561
-94.5516466971258
208.194403875274
-102.177053729085
68.9372703355348
385.021907262328
475.879156394612
-99.8411522682763
354.121590673665
-39.8422108936684
-36.9894298069485
-257.460428557473
-288.050511588761
-160.00523247296
373.872321888242
575.124681902362
-77.3490087953905
295.793894043371
-18.2002785837558
244.914985125266
341.361677479126
-132.852617978153
