# Supplementary material for: CaV1 and CaV2 calcium channels mediate the release of distinct pools of synaptic vesicles
Source: eLife. 2023 Feb 23;12:e81407. doi: 10.7554/eLife.81407 (PMC10023163; doi:10.7554/eLife.81407)
Supplement: Figure 6—source data 1. [file elife-81407-fig6-data1.zip › Figure 6 - Source Data 1/ryr/35/1/nrx_to_nrx(cav1).csv]

-111.440336312704
-101.122457719873
26.8207226227896
300.47277805253
356.387362311861
-114.919972657467
235.090512916878
-29.968361779398
306.685872790252
30.2694220868807
-40.8206593773448
-153.144706079962
-112.592080463028
262.257042223533
232.684182796445
-143.006957373352
-227.511026522816
-0.18519798055695
353.149687637324
8.75553292043332
-167.846659180932
318.895016832701
369.08725244429
-164.892502833668
-98.3863331320545
-160.352997086454
-112.378413790541
-109.680998619039
313.041316947965
-189.049606740988
-71.6666311760255
310.619226581309
294.422367050454
322.229168257256
296.849820608757
-68.5930464934972
-183.242270575712
-81.886057798135
-126.889043125103
-119.398601240977
321.27833511844
-96.9043985949538
23.2337248959748
-183.254974747507
-151.855553054818
215.516103867886
234.688290144166
-163.663422298339
-193.275411975885
-113.710358343839
-58.5133376757576
-19.3370410321577
-95.9399344518715
375.050434646831
284.728358364066
-18.5359905543692
-79.9060010088515
284.746715948087
-138.432459208068
-83.5144564852044
198.117277531263
-56.7629110492408
284.605294871487
-28.0580107810856
-95.459107202093
-107.632707226134
-193.635292593994
-70.2099855443666
33.4655585252449
-45.0130179731186
304.286688559477
-88.4451043783729
454.478448596366
446.335359969015
-125.285224249857
23.108392490085
293.477800531933
329.799492375001
-118.312676764508
-63.8192783783879
-75.5479898809372
-144.839782935989
22.3895387612329
260.345086856519
-156.811128963453
29.7418065061929
-20.2408573798521
-181.16965984651
348.845934167635
-55.2844721468682
-141.938348887955
-30.1241860725322
-153.142258532057
-193.38934409079
353.917712161362
342.624084795301
10.9847516279888
-83.8967399574276
-91.4151123246438
318.154966432659
-73.1284781297945
-56.6345948980088
-121.267641410329
268.761061047017
7.22413344148663
-165.842169050335
-146.475479870404
-199.299880550677
324.802482723361
24.9376420879835
313.785693929653
336.833180368787
-113.037290308437
83.7091147085966
306.956582605202
286.126680834195
321.951744562201
19.8746668986741
350.799802701549
-81.4980390727487
-141.488454440126
-116.244759695518
247.115100225775
251.671244733116
11.3001465035077
-118.149283332424
236.572713061223
-82.2178187298414
-103.11508157352
333.257493545148
-171.768936874132
-41.9658300743768
-113.855004613742
-135.341185717489
-189.969271368305
261.64707255327
237.821733652502
-107.641757819742
-111.022723695593
-201.864521769049
245.898437266327
-83.3500460735067
383.238727469597
-115.08235514976
294.058802353642
223.813430993185
246.956541640055
-71.3219699251631
-180.410467269124
3.12718433256941
-26.1305052071857
-94.3721467184414
203.809603146933
288.525456009063
229.616650013332
19.3853264622403
-28.8155092966799
-168.882348166852
-83.419739479551
22.6701456722521
196.934177177055
-104.947349041944
-169.351953302315
324.205126322287
184.141589957455
59.1105377332697
300.889961227885
234.210424140135
-147.604560389675
-37.1682732346408
-190.066449962607
-199.3129525565
-26.4193080557861
-164.466139809429
307.619202547018
35.5946219898497
-88.0828796486576
-206.300146820089
4.91419958841925
28.5034429909674
353.925218334301
-76.8492136366003
-131.110921021003
-0.422901773554258
300.684986525414
-16.3714697464729
-86.8566546602688
-44.3571054175354
-20.380673938982
332.418916277501
-96.1368592332183
-71.4002074763048
10.4240484858237
-65.7304295216918
-47.3146172702491
-86.0822895271558
-82.3531048565756
-7.95688625679577
2.67182054023215
-200.472663577498
223.40712021758
284.758079397322
-6.97716575207869
-173.384576122911
-184.313205808714
-109.412504263239
-192.335815598824
289.200235317619
299.090564787728
-13.0969113878382
-21.2392394323833
-120.345700017544
-141.598681636428
262.437300460802
-31.6602857055659
-185.018915805475
-190.596216678155
40.4821875275857
267.941122674947
2.84724317954988
-218.327072956233
-157.259296735229
-57.7072729654255
-80.6026385191044
-213.687122500949
-208.173030373758
-40.245747807724
-64.9354815282759
-174.445035631014
-43.2394727562287
-208.328164749609
-132.700547627156
-72.5696271455208
22.8270912855278
332.690056289668
-90.6926026024521
-7.61020493868364
-198.371223011401
-31.6856017882683
-201.466806173677
-1.618400676075
-14.033268679621
-129.008091261136
40.6444874234812
86.1349761304837
-29.8322232630244
-7.84949935717577
-25.5132614488621
277.65863787018
-131.063560856549
-58.7250718603409
-184.28672597448
347.027569350543
299.11173594135
-99.3806113247392
239.111166478277
-9.61400077574126
237.866334304341
-82.6063786356162
-148.863213828059
-6.44837162365093
-100.292249888808
-69.4322875541675
-146.753622170926
-160.655868233232
-156.974529793641
-122.583009265281
-178.636792194137
-107.646650649164
2.51947300689881
48.8790941362122
-43.2431299590826
-161.675851938012
-32.6498842787823
-123.454452730887
-203.866267187109
-22.1164583161571
-172.315767110022
6.02231944745927
305.934781474407
-47.1347957240723
219.437668995441
298.499439069429
-211.264845197366
-107.179330886785
-62.7340848884378
294.571476555381
-89.9441921289063
-222.707486636851
281.915075419137
-133.016744761409
-99.2091800511735
10.1634693627439
-219.302888621549
-97.6602346100181
-23.0757866748072
-51.0284918236212
-129.8340754928
-129.600718667298
-110.713066641033
-165.675870241817
50.686440537097
-74.4151469140525
-198.450548661731
-182.076476246677
1.02725617569831
-165.92353364284
-145.089911100151
-36.8191396870843
-192.329196093347
-185.245602693189
19.9323588853131
310.007090674696
-7.12400196356339
-199.932794408083
-160.748639461824
-217.121173073059
-97.7940092356303
7.90029137509282
-69.2735867254223
5.1326961243185
-169.96660968874
-112.898694579671
-67.6630038391695
-129.692633126122
34.2352695603286
-157.682579827161
-141.433291994969
-196.021906437148
-28.6189416280022
-35.7318690510538
-116.1780941259
-20.2697483704223
-91.1444373903396
307.401143759081
-218.844835985989
3.21639258416963
-2.01369877388152
317.616839643608
-31.0310210462158
-129.81763303268
-203.700244253144
-79.5440598570767
-120.823350545234
-23.2910143765012
-127.586798029421
226.318382958671
-235.130771792731
217.035267423519
-184.251843635348
-126.068096381036
-170.34163870329
-94.1525655553796
-7.87295362137047
-180.64558821912
-160.432546668098
