# Supplementary material for: CaV1 and CaV2 calcium channels mediate the release of distinct pools of synaptic vesicles
Source: eLife. 2023 Feb 23;12:e81407. doi: 10.7554/eLife.81407 (PMC10023163; doi:10.7554/eLife.81407)
Supplement: Figure 6—source data 1. [file elife-81407-fig6-data1.zip › Figure 6 - Source Data 1/ryr/35/1/nrx_to_nrx(ryr).csv]

96.3248987071602
36.9498554387192
325.842031769525
351.848777163457
285.780237506977
769.278455012616
497.556545750931
434.632560164575
490.444038120533
423.417670576062
383.347876716216
517.021506593594
457.194191661554
352.314867720424
348.216089863632
344.63333267248
350.355044538763
-114.827236433654
490.292622208579
506.626235270418
513.15397625187
504.144070962693
345.472919635189
351.584991874071
337.496311314684
396.401807510138
369.840829417726
424.155755495911
454.403272170615
472.173731479488
502.960914682259
552.811327387755
352.181642242571
286.197638626953
456.838128124164
170.656111744136
149.176866742022
461.044353988615
551.757094549843
601.192288905004
493.414145384133
296.725902202323
586.999164617622
185.89758100266
598.541854981879
498.51800876503
427.923300380642
441.459343167156
-101.11395455962
547.284990658598
536.817391726381
335.507280050793
468.197073473568
412.550574026158
676.763699276748
490.898839063271
439.69666844906
570.602397489143
-303.314877399304
576.982401517236
453.008242238237
403.881424128207
387.145225192291
462.983689484687
519.666490310348
620.238486173537
546.306135674598
503.307016631661
346.246876723731
525.77244974618
526.369026686489
464.632570790711
569.204202234514
307.60287799835
472.562880801397
449.896668099331
611.779048464217
497.038093839163
452.406941062276
624.224802386796
311.469324842235
513.564772913649
504.712575545103
174.369065943692
437.520275780964
528.211592924563
417.568690939797
489.693902877418
478.885978054914
429.387768773835
547.080431766231
527.627442232228
483.151351197148
508.078498064669
370.199506550152
564.125967258851
431.801575780088
445.873286595188
516.041199148493
340.72760578329
405.397682011908
495.095374760887
-322.682982614692
524.315048336242
558.994701471411
478.558818414316
616.548038499699
455.24077564529
484.320681204254
571.751756435089
584.552552288116
437.957027014611
702.687394244946
593.768634650343
596.840102921384
537.34869299586
507.954583710945
466.50070723136
491.919542140924
532.074377334553
619.016661232035
529.606793098319
577.122786764114
477.547646305035
554.560795296882
406.579697111512
337.857321555592
326.799622223949
423.653738620305
-518.382685997539
355.494094471131
579.121405560691
543.096525622681
381.559869958033
474.141724499823
285.007149243407
85.0821276082952
373.820141812508
593.463122479532
525.0745096439
545.202729149798
521.157213848464
564.358299545638
594.833231294688
614.159030203904
733.205213933494
141.807993605042
338.535424591344
441.358438217705
472.879419090201
421.602695849111
618.88071056075
453.711480649043
63.0214488719521
465.280776593981
438.787414217044
407.575958565503
444.262727646515
469.270942786714
294.077750095897
422.365767259544
644.897477744649
494.259641415314
597.064938644633
584.112613567053
501.852620436093
498.83368033282
518.775395592274
491.99729085501
342.393755042873
519.008899435094
525.057076905463
616.489643331166
489.020584019465
503.234230055888
490.321259750968
446.01576198114
442.632200754682
395.39596935712
385.312866965309
668.223021389751
412.918266906323
476.605095823541
510.39403146451
437.241015896911
568.780616391718
40.9222229718889
407.179982916536
521.512754474847
401.878004315244
623.06159999324
477.371964831751
259.491028815879
294.788392309756
175.660653018935
526.234756191412
434.086060164034
416.795258581096
420.22867025204
510.977980215808
469.607018373779
553.817920663392
402.014556861563
180.248610216038
690.548540436284
445.438310142352
353.58122063339
466.613944213936
551.26121128924
429.012188049977
341.882006661652
400.383035125617
395.336989827008
414.413081054818
440.951025033502
397.047476030017
324.114951357185
350.315048890783
424.305963839637
371.790362351065
276.525261522109
-223.094531777793
436.486134696772
341.265754271117
384.841031839629
384.754439412727
431.994181891298
462.973870909633
540.816541422235
-334.871718592787
667.454411898723
408.047256204225
456.318351563987
263.501017914225
423.2786905512
392.602160692662
321.369438770891
533.799281812257
431.098355402408
374.920071189834
541.514703732548
391.804050990932
357.144278729487
359.243351329073
336.227944029335
407.746509712477
426.311006795404
317.379436428333
310.090519405187
629.001066128194
355.975115820469
374.990635580649
320.412776513345
449.55276583402
409.091989408966
416.377975659974
210.755542303021
175.19311621158
734.752623337319
495.464865002068
518.048896597749
514.470426916554
629.88937329285
516.968390296666
508.245857801438
-282.662658962086
691.539431921812
407.977835202821
554.913951757546
623.659031182564
388.518917087562
456.174437437521
40.421490055498
504.44478926253
481.79579049399
473.814308483115
258.876074440845
699.377761399383
-427.124665631202
496.580801264356
275.174971350607
56.6411269918899
686.114556571607
584.949800308428
495.121249668566
513.799674677866
633.192402798886
708.797865452145
570.31468226369
573.819514523217
438.465118497777
237.539804819784
654.674576754302
576.555006384164
519.163235985685
433.258604228111
502.486239542124
394.163094367674
709.424784250255
526.003156916127
255.865998837049
482.646359612292
437.809148686656
571.809143872473
653.539191042695
542.609350261426
523.584093044756
548.858296796097
674.976593562862
644.190460184229
576.64839892025
302.812688546814
-129.34514666858
660.09384870113
277.564378800898
429.375271046421
-284.112984009481
522.639921524415
464.340623060618
341.313818007749
257.890159904126
296.10542185423
562.359634733282
332.595284842078
460.115541411842
348.278943147958
392.640851569473
557.786741778231
482.30428440486
709.410922249854
659.880230409033
351.086560806831
441.305556160483
427.887708388098
349.557860825325
440.157768755143
304.300728984492
398.697161072774
485.135784035267
501.313184170893
511.643686599289
124.26017657133
334.694096208061
417.993240551341
508.51094240549
417.974426495548
352.16479971196
507.262284193488
492.427454678298
530.756336681099
481.56621832292
355.601354334201
366.712279168616
328.650984470141
272.531558524875
475.387764699622
358.950764672414
289.544696863566
396.721392611926
553.088329930017
228.461523261301
473.714772483652
767.086402878471
779.671909487275
245.471367999442
401.897437135234
466.592750539503
445.003305392976
493.634983856493
163.17676293484
476.06217290166
582.771094434387
382.759577030352
462.065848955299
215.299924305069
413.038600128682
448.591074765634
376.582413003263
513.104003166076
425.811517719272
399.545955695387
303.366468644479
453.957468318196
282.969242451321
272.609150534203
425.926633076797
484.227540912232
719.892700229655
506.357403631451
158.987635482732
615.865550256674
157.684481709826
161.490121807044
218.307866612176
582.742102688657
244.306498212085
257.520956049799
-305.988166075321
620.653264680177
-41.3387746170138
523.998913514473
370.061571751772
227.624576656457
151.17210593323
329.593608405115
