# Supplementary material for: CaV1 and CaV2 calcium channels mediate the release of distinct pools of synaptic vesicles
Source: eLife. 2023 Feb 23;12:e81407. doi: 10.7554/eLife.81407 (PMC10023163; doi:10.7554/eLife.81407)
Supplement: Figure 6—source data 1. [file elife-81407-fig6-data1.zip › Figure 6 - Source Data 1/ryr/35/1/particle.json]

{
    "type": "ParticleDataConfiguration",
    "value": {
        "NumVisProbes": 3,
        "NumParticles": 372,
        "VisProbeParticles": {
            "type": "vector_int",
            "value": [
                99,
                170,
                103
            ]
        }
    },
    "Version": "Vutara SRX 7.0.00rc39"
}
