# Supplementary material for: CaV1 and CaV2 calcium channels mediate the release of distinct pools of synaptic vesicles
Source: eLife. 2023 Feb 23;12:e81407. doi: 10.7554/eLife.81407 (PMC10023163; doi:10.7554/eLife.81407)
Supplement: Figure 6—source data 1. [file elife-81407-fig6-data1.zip › Figure 6 - Source Data 1/ryr/35/1/ryr_to_nrx.csv]

-125.655512449935
-75.961774989928
14.5035403055954
261.455581040109
311.259312755414
-111.446952153126
201.699420576795
-42.1638462067185
263.524623632407
26.8955787338837
-15.727515479537
-136.116382752411
-94.899991855882
223.063570279126
201.732027232216
-136.244748076515
-216.070508460579
-1.22191508727337
309.631161635298
21.6218662720694
-152.801064708878
281.048409680196
327.242838125489
-154.775423010877
-84.293802075008
-139.560581574066
-80.1241036500214
-71.1511645000392
260.713222926421
-188.35316433054
-65.3133845503999
269.032521891304
251.784514552681
286.676197030509
246.848553307054
-49.4776396557609
-162.282426185659
-93.6331798715601
-127.175786996158
-111.156627150798
287.449236030383
-104.974467546244
59.4302854984689
-164.310974148922
-162.554298791361
174.088407723202
197.632626428604
-164.548188545369
-190.53057845037
-96.4809850905767
-29.7995993611785
-29.418677716134
-76.4696948279216
313.429467694699
240.848844729269
-14.7375854242564
-96.0931590132859
246.228969950555
-126.679025946336
-65.4160722055785
162.101968178356
-64.7538038899493
252.882665276984
6.78763372037065
-58.6171631781835
-82.7878561610014
-158.59107071186
-27.918591476986
37.4257507742877
-37.0050892543804
247.004453577965
-55.9127893441546
427.328622031704
414.190086914819
-127.061714447274
27.9292413638505
254.132605759285
294.615107629399
-93.9036645341566
-23.1745177771027
-82.7976436606878
-153.095371841193
42.4115262176565
216.471696731131
-142.658192871968
56.5128146990628
-30.4272550935802
-152.979518275501
307.712680056353
-35.5339353890577
-125.588748515065
-8.78893511902061
-160.040374671982
-160.141029481323
304.32546819313
290.058948699272
23.491371662707
-42.2739698842761
-94.1120206345531
264.213424775397
-60.3409341907209
-31.4838717580424
-105.350768134735
236.692330143293
35.804971627651
-150.049540004929
-123.803863531768
-177.178825780173
277.412933657699
51.0163105579504
282.864690892517
287.996695018042
-128.119980367783
90.3006650486477
266.157711626696
244.482509594294
282.406717922446
41.5845395118795
317.547999861121
-95.2356281189186
-128.724063250915
-107.357248531845
223.539234962078
225.077561036225
23.1643119532946
-99.0467983465278
193.507041309924
-59.6978544012236
-78.3024744757258
292.038149616272
-159.079942099153
-51.6969666183068
-87.7649205617327
-98.8280075052116
-158.401837789523
207.322745524067
198.205166381533
-86.3190861092935
-112.464980210461
-199.358540528166
216.623453880051
-59.2559971862556
340.424655814575
-99.08049536008
248.725690814863
179.611705614869
201.078284907351
-78.6585967607261
-162.502079720573
28.9003402396302
-12.2540945193668
-75.5005143161306
163.096609607543
231.105054051342
185.509701764173
4.31606189765262
-13.1558760672215
-149.138308686604
-89.5671149672871
32.1610193724646
172.026262677571
-120.910590087451
-172.464913458592
292.384717652532
142.972095068857
59.6534925971318
270.722847719317
200.796186127514
-117.420133100217
2.77235083529376
-170.154905771977
-183.909376726595
-11.142599873463
-139.454515378144
280.603267229919
33.2167643790799
-62.4124098479751
-193.242110364507
41.1143002465051
19.7134698824157
313.870820342194
-41.1979863974775
-107.560554359872
13.2665526199435
268.946807358252
16.5448954036619
-74.7952307174073
-48.9556289835818
-5.09040766403086
288.025784226544
-64.4036289988289
-30.0631511397805
33.9005593167294
-74.7404170699901
-50.8048908272849
-55.0432534674292
-76.8202587653323
-28.2607431259821
39.0858713121743
-190.385481439836
172.408020383304
251.437079535574
-6.60895669313868
-149.794493950092
-173.400649565358
-123.638721147754
-171.876882646125
239.918825233854
254.735575159124
4.98299962411147
4.83000801421622
-97.0617716629131
-118.150132912333
227.103331449651
7.39738254736039
-196.475110447693
-157.506726773387
54.7312088449889
239.959292840223
-22.5162105449635
-223.703920270071
-125.760779221662
-16.9355206435412
-61.1028289530841
-189.70434164526
-184.313664602873
-51.9543216424208
-54.0978134226661
-164.485405571233
-56.6231124321675
-196.286267740894
-94.0635720089631
-44.7407283232369
9.03019058101927
281.844131917707
-87.2682465813505
-17.7848818544426
-205.467455784754
-5.87861161664114
-184.81770380107
-5.56012885060409
-16.9477212010243
-138.124177794351
36.9146810994134
90.9429076082088
7.56479349657457
-23.1942220688234
-13.9072138118208
228.85720275438
-137.061295364374
-26.9207925458395
-166.262546423929
310.950548218205
250.268138964506
-101.429905498764
199.142464934741
8.61315106963048
199.16937524581
-84.5045935788603
-116.211539677133
4.726013119458
-57.8544319653811
-46.1385492121572
-128.60126939598
-166.355622537129
-161.060107459769
-105.765837445397
-147.39452348058
-76.6851198603235
23.0585967380866
51.0112427468339
-36.3715754061195
-133.91776713786
-46.8103316322831
-90.7415641025837
-173.681179143086
-23.5174169882666
-152.063789996304
27.705325418181
268.576354622202
-13.190685134985
183.919244208344
262.904680460862
-193.632696193055
-73.5662905682893
-30.7108378249177
274.452392490542
-53.7576859150904
-229.695256833601
234.520024498488
-103.078088351111
-100.890704823008
19.847160952746
-204.315856595436
-88.2647076125868
15.0205078761101
-31.3650675682584
-130.390748673
-124.22133940439
-112.219260609914
-145.419543401013
50.4128871282155
-62.1872850349082
-197.668686658548
-177.371068723796
26.9431906492027
-165.573496050243
-113.260237505079
-26.06105651088
-167.74874998064
-159.150143556923
19.9413609425719
279.114891921194
-17.2288308530788
-183.185069101498
-157.967708985245
-219.194539662993
-64.7470557727083
-4.4986897082199
-70.6745965894952
27.5697970771325
-158.577591651663
-116.98430177407
-45.6594736392162
-114.714051417735
24.0501119752207
-151.178967929327
-99.690152440633
-205.161001386071
-41.2293357265953
-40.1109380775233
-97.9997921847098
-34.103225485278
-96.4930851972058
263.9369042204
-197.315462511317
-22.7705363201294
-3.38162827014276
260.186028012526
-16.5805530507005
-117.687655056474
-199.073667966076
-66.2779647923053
-104.67458504726
-31.4569274088135
-105.076810066957
196.467906305215
-227.42378994479
164.166901686824
-158.830840839863
-101.106993328509
-139.593079204138
-74.440660225684
28.8353538138181
-165.335307076681
-147.894066107656
