# Supplementary material for: CaV1 and CaV2 calcium channels mediate the release of distinct pools of synaptic vesicles
Source: eLife. 2023 Feb 23;12:e81407. doi: 10.7554/eLife.81407 (PMC10023163; doi:10.7554/eLife.81407)
Supplement: Figure 6—source data 1. [file elife-81407-fig6-data1.zip › Figure 6 - Source Data 1/ryr/35/1/ryr_to_ryr(cav1).csv]

-99.2381102882136
-414.69242982449
-322.896738257512
-282.998154850811
71.9993713073673
223.041668892825
237.844795544819
-55.4715293355111
-125.917923127059
-261.415147758607
130.681889281263
-95.3165305909115
-143.833458690184
-251.024082116972
-310.727710237363
-304.364517755048
-236.031219318027
-251.184701705024
-106.254146453999
-71.3277872708932
-40.7943787436234
-81.0478705425794
-290.60668702116
-274.675266346811
-305.258255039633
-166.488521783987
-206.93696309639
-154.042381180418
-154.925680635975
-86.8289332492095
-39.6095067171846
-34.5806078757105
-248.392040920538
-297.449573843785
-68.4623949604102
-385.770428255346
40.2289285328607
-117.156919196999
149.57491402656
224.680960380399
134.262406774962
-49.1718630475298
69.5233533025566
-245.050514395009
243.619773601395
137.139244565855
30.6380391984603
13.9818302447984
-591.448153388059
284.989092145575
204.174033050384
-9.26002576265819
33.2138930596502
-178.158892902275
329.525752220959
242.482437476376
229.851853005368
324.096363467235
-651.816355414907
270.571552006424
123.481954782514
-210.308097992953
-237.138684850614
167.707542989223
171.390614699207
332.140918555784
-69.3716660766404
234.773210223706
138.663177625991
314.062561794839
223.037515318467
162.812066878154
338.148469488728
17.4482545404844
155.397716788713
159.078330032278
310.10000388208
188.419158893877
205.98286314599
309.431143715221
-353.041339687034
328.154447493209
296.715241090875
-399.951866163536
-191.478669295999
291.527519304856
224.338904329168
-112.49332064852
232.072393660126
104.958848615337
122.910019846122
231.676998510495
207.166088485248
207.368512264027
146.084853732353
211.84194299021
83.6575406594256
110.515848526651
139.938373596569
75.1976802187619
94.9260565174936
174.896215214561
-611.795610197347
151.305040325049
223.546677866341
177.969835803973
446.972045338161
212.057628845967
182.459987032267
223.836113261646
274.984498724092
146.088442249675
400.020864231921
373.55047809672
-6.31799070907982
254.365368783863
266.623264669752
250.724928264628
235.362151189338
281.732066844643
369.722739653007
190.340315416246
249.299844387295
-0.342331099256626
31.0510042450642
-120.902672742099
-323.069399875068
-142.23632084042
-77.4776008891258
-706.372155854593
-311.191496133217
224.098472566546
180.953979073214
40.1136022931205
78.1977080067336
-109.47086916614
-304.809620226975
1.28876196170495
445.851229149057
157.833410657617
306.842647353458
369.19453965393
341.378201444553
340.08836662389
298.53327698606
460.356836863013
-376.967434207359
23.7900080663203
129.743021560726
95.8652518471099
83.9662409964731
217.868902760834
69.3527189190445
-359.022848826877
101.883754474469
127.422584874577
57.8746761756229
76.6443233643677
150.75921076013
22.3548592141597
155.772278589966
355.31473201163
223.795331475165
373.425368955224
322.524746421821
134.279137968355
122.173569793278
127.82002621151
125.946268147291
-62.8369645995353
59.6634131526316
100.359721637373
362.389695267599
-2.88982938141999
66.3355136108603
120.481886329619
17.224721337474
-40.4341655205772
-47.59213128396
-70.0816881845731
357.965508165222
63.8661132899942
96.1956974810182
91.599875416412
11.3202776834023
118.26667969474
-417.765245707329
-91.5209016866029
89.603997623286
-5.18029564747667
171.045847639154
70.6221932502085
-233.495969413541
-54.3102325001146
-284.167080880345
112.785687160029
6.79451782564684
-5.17562408298181
-15.4266313185981
52.0335835431342
41.2867460322177
75.8632139251458
-140.446584018557
-330.810855561911
492.186936253735
-120.116350720935
-86.8480942892402
-82.2013357576452
345.848692418904
-116.622808872893
-201.232374969606
-196.023425370729
-185.569731287211
40.1813385043479
-212.760164903219
-248.048232243387
-293.264514469682
-255.766193170619
-185.155337883572
-255.633831712548
-370.868744046287
-600.324009066702
-227.996711440361
-316.247980970287
-284.048553565788
-188.347861412627
-170.403644078424
-131.079854080794
-76.3365242658965
-671.384316209009
192.423135427331
-194.133091206477
-139.506073963312
-340.494235276377
-118.754826857914
-108.228001798971
-177.139242958927
-60.3649076753572
-204.004067834718
-171.467874849192
129.566142233607
-168.35621216507
-241.218092392353
-167.478296162428
-285.846162622212
-215.026867684901
-208.698391001375
-330.638061473554
-324.483149815676
148.016905051152
-329.107035428813
-201.978173579357
-255.722387923848
-158.660641312492
27.7651140799153
-223.364204202484
-325.68740963882
-39.2994121339707
475.099085219041
170.904934182636
146.876713565927
341.072134291233
190.157914851357
252.50940787943
31.6720553701016
-679.115280952008
164.613676224884
5.34682902076202
247.608269013264
66.0652708739781
-211.299483707704
-85.3357991275989
-517.245252152306
9.04010795676368
309.698636296775
58.283732168491
-261.52573852637
386.127411979442
-779.893713641022
282.401563276411
-112.988692096416
-417.953517969348
490.373902303012
-20.7538122920378
41.511858560867
101.774724989986
344.642750899298
477.628387296745
155.02237047414
95.5225248632723
36.5301189202819
-263.413969491481
168.081942801477
176.767360174446
309.845691756773
-28.3089783257874
171.284725532751
-261.575305849752
298.163775330422
-30.6712106115774
-310.934882279595
-150.934684675734
111.489543248081
104.019681627085
188.439316160151
129.22268486354
99.2698187013684
112.77727905752
407.678001382556
461.5443544599
350.115079499597
-155.40834923126
-335.827840935177
206.443919649075
-349.173657932697
133.743134627142
-655.799668395504
306.58951239664
265.961563773588
-164.288705654119
-248.15692926018
96.8756656756505
181.990303084249
212.48552923948
-117.989686493604
-159.517593254566
-158.897765732449
148.736049465457
105.013187507901
402.584542568055
262.501067566876
-73.2046354862432
-97.3487645943696
-86.3320640457132
-188.661413294836
13.6182581458525
-215.403304460897
154.608428319103
188.916765948547
116.080155337077
179.598525550356
-37.2701974660522
-262.724584745927
161.460038011148
107.146330849764
-76.0738457277512
-266.819508076949
-47.4558434636529
-30.0524952118576
-65.5620634853494
-48.5953361810443
-255.338102952879
-159.440771441694
-240.475121370748
-367.394728399808
-184.751510364122
16.2002127762953
94.0080369613661
31.6732205441476
245.022067484173
-288.134228116862
86.9292198035055
449.935359333078
492.899306359845
-371.301558487892
-96.2192849262974
165.252232137633
16.2328103321925
-88.7076976103654
-404.199755621166
7.26341268014767
177.430222626046
-159.445100353358
14.823563628277
-234.80934769299
-131.773712140088
-93.2795776269541
109.579227218028
328.126237505568
-88.2249004537825
-116.129248542955
-234.116882753722
6.53061992319635
-353.214279872913
-389.724950185931
26.583099336849
282.595729971983
195.879227782034
124.006394090131
-72.5225860950286
152.068611548861
-361.929184292838
-253.572323513672
-304.985134939987
224.989841545836
12.3987242199946
-352.012574332954
-473.899474723961
449.024676143566
-520.913027137018
113.15944148382
-193.945272571667
60.8141598814582
-318.452392762722
77.7634129410017
