# Supplementary material for: CaV1 and CaV2 calcium channels mediate the release of distinct pools of synaptic vesicles
Source: eLife. 2023 Feb 23;12:e81407. doi: 10.7554/eLife.81407 (PMC10023163; doi:10.7554/eLife.81407)
Supplement: Figure 6—source data 1. [file elife-81407-fig6-data1.zip › Figure 6 - Source Data 1/ryr/35/1/ryr1_to_cav1.csv]

28.8213946637352
-286.632924872541
-194.837233305563
-154.938649898862
200.058876259316
351.101173844774
365.904300496768
72.5879756164377
2.14158182488973
-133.355642806659
258.741394233211
32.7429743610373
-15.7739537382349
-122.964577165023
-182.668205285414
-176.305012803099
-107.971714366078
-123.125196753075
21.8053584979498
56.7317176810557
87.2651262083255
47.0116344093694
-162.547182069211
-146.615761394862
-177.198750087684
-38.4290168320385
-78.8774581444413
-25.9828762284687
-26.8661756840265
41.2305717027393
88.4499982347643
93.4788970762384
-120.33253596859
-169.390068891837
59.5971099915387
-257.710923303397
168.28843348481
10.9025857549495
277.634418978509
352.740465332348
262.321911726911
78.8876419044191
197.582858254505
-116.99100944306
371.679278553343
265.198749517804
158.697544150409
142.041335196747
-463.38864843611
413.048597097524
332.233538002332
118.799479189291
161.273398011599
-50.0993879503258
457.585257172908
370.541942428325
357.911357957317
452.155868419184
-523.756850462958
398.631056958373
251.541459734462
-82.2485930410039
-109.079179898665
295.767047941172
299.450119651156
460.200423507733
58.6878388753084
362.832715175655
266.72268257794
442.122066746788
351.097020270416
290.871571830103
466.207974440676
145.507759492433
283.457221740662
287.137834984227
438.159508834029
316.478663845826
334.042368097938
437.49064866717
-224.981834735085
456.213952445158
424.774746042824
-271.892361211587
-63.4191643440499
419.587024256805
352.398409281117
15.5661843034286
360.131898612075
233.018353567286
250.969524798071
359.736503462444
335.225593437197
335.428017215976
274.144358684302
339.901447942158
211.717045611374
238.5753534786
267.997878548518
203.257185170711
222.985561469442
302.95572016651
-483.736105245398
279.364545276998
351.60618281829
306.029340755922
575.03155029011
340.117133797916
310.519491984216
351.895618213595
403.044003676041
274.147947201624
528.08036918387
501.609983048669
121.741514242869
382.424873735812
394.682769621701
378.784433216577
363.421656141287
409.791571796592
497.782244604956
318.399820368195
377.359349339244
127.717173852692
159.110509197013
7.15683220985011
-195.00989492312
-14.1768158884715
50.581904062823
-578.312650902644
-183.131991181268
352.157977518495
309.013484025163
168.173107245069
206.257212958682
18.5886357858089
-176.750115275026
129.348266913654
573.910734101006
285.892915609566
434.902152305407
497.254044605879
469.437706396502
468.147871575839
426.592781938009
588.416341814962
-248.907929255411
151.849513018269
257.802526512674
223.924756799059
212.025745948422
345.928407712783
197.412223870993
-230.963343874928
229.943259426418
255.482089826526
185.934181127572
204.703828316317
278.818715712079
150.414364166108
283.831783541915
483.374236963578
351.854836427114
501.484873907173
450.58425137377
262.338642920304
250.233074745227
255.879531163459
254.005773099239
65.2225403524135
187.72291810458
228.419226589322
490.449200219547
125.169675570529
194.395018562809
248.541391281567
145.284226289423
87.6253394313717
80.4673736679888
57.9778167673758
486.025013117171
191.925618241943
224.255202432967
219.659380368361
139.379782635351
246.326184646688
-289.70574075538
36.538603265346
217.663502575235
122.879209304472
299.105352591103
198.681698202157
-105.436464461593
73.7492724518343
-156.107575928396
240.845192111978
134.854022777596
122.883880868967
112.632873633351
180.093088495083
169.346250984167
203.922718877095
-12.3870790666078
-202.751350609962
620.246441205683
7.94315423101398
41.2114106627087
45.8581691943036
473.908197370853
11.4366960790558
-73.1728700176573
-67.9639204187806
-57.5102263352619
168.240843456297
-84.7006599512697
-119.988727291438
-165.205009517733
-127.70668821867
-57.0958329316236
-127.574326760599
-242.809239094338
-472.264504114753
-99.9372064884119
-188.188476018338
-155.989048613839
-60.2883564606782
-42.3441391264751
-3.02034912884483
51.7229806860523
-543.32481125706
320.482640379279
-66.073586254528
-11.446569011363
-212.434730324429
9.3046780940349
19.8315031529783
-49.079738006978
67.6945972765916
-75.9445628827689
-43.4083698972427
257.625647185556
-40.2967072131214
-113.158587440405
-39.418791210479
-157.786657670264
-86.9673627329521
-80.6388860494262
-202.578556521605
-196.423644863728
276.076410003101
-201.047530476864
-73.9186686274079
-127.662882971899
-30.601136360543
155.824619031864
-95.3046992505351
-197.627904686871
88.7600928179781
603.15859017099
298.964439134585
274.936218517876
469.131639243182
318.217419803306
380.568912831379
159.73156032205
-551.055776000059
292.673181176833
133.406333972711
375.667773965213
194.124775825927
-83.2399787557551
42.72370582435
-389.185747200358
137.099612908713
437.758141248723
186.34323712044
-133.466233574421
514.18691693139
-651.834208689073
410.46106822836
15.0708128555325
-289.8940130174
618.433407254961
107.305692659911
169.571363512816
229.834229941935
472.702255851247
605.687892248694
283.081875426089
223.582029815221
164.589623872231
-135.354464539532
296.141447753425
304.826865126395
437.905196708722
99.7505266261614
299.344230484699
-133.515800897803
426.223280282371
97.3882943403714
-182.875377327646
-22.8751797237855
239.54904820003
232.079186579034
316.4988211121
257.282189815489
227.329323653317
240.836784009469
535.737506334504
589.603859411849
478.174584451546
-27.3488442793114
-207.768335983228
334.503424601024
-221.114152980748
261.802639579091
-527.740163443556
434.649017348589
394.021068725537
-36.2292007021697
-120.097424308231
224.935170627599
310.049808036198
340.545034191429
10.0698184583453
-31.4580883026174
-30.8382607804997
276.795554417406
233.072692459849
530.644047520003
390.560572518825
54.8548694657056
30.7107403575792
41.7274409062356
-60.6019083428873
141.677763097801
-87.343799508948
282.667933271052
316.976270900495
244.139660289025
307.658030502305
90.7893074858966
-134.665079793978
289.519542963097
235.205835801713
51.9856592241977
-138.760003125
80.603661488296
98.0070097400912
62.4974414665994
79.4641687709045
-127.27859800093
-31.381266489745
-112.415616418799
-239.335223447859
-56.6920054121729
144.259717728244
222.067541913315
159.732725496096
373.081572436122
-160.074723164913
214.988724755454
577.994864285027
620.958811311793
-243.242053535943
31.8402200256514
293.311737089582
144.292315284141
39.3518073415835
-276.140250669217
135.322917632097
305.489727577995
-31.3855954014089
142.883068580226
-106.749842741041
-3.71420718813897
34.7799273249948
237.638732169977
456.185742457517
39.8346044981663
11.930256408994
-106.057377801773
134.590124875145
-225.154774920964
-261.665445233983
154.642604288798
410.655234923932
323.938732733983
252.06589904208
55.5369188569202
280.128116500809
-233.869679340889
-125.512818561723
-176.925629988038
353.049346497784
140.458229171943
-223.953069381005
-345.839969772012
577.084181095515
-392.853522185069
241.218946435769
-65.8857676197185
188.873664833407
-190.392887810773
205.82291789295
