# Supplementary material for: CaV1 and CaV2 calcium channels mediate the release of distinct pools of synaptic vesicles
Source: eLife. 2023 Feb 23;12:e81407. doi: 10.7554/eLife.81407 (PMC10023163; doi:10.7554/eLife.81407)
Supplement: Figure 6—source data 1. [file elife-81407-fig6-data1.zip › Figure 6 - Source Data 1/ryr/35/2.csv]

image-ID	cycle	z-step	frame	accum	photon-count	photon-count11	photon-count12	photon-count21	photon-count22	psfx	psfy	psfz	psf-photon-count	x	y	z	stdev	amp	background11	background12	background21	background22	maxResidualSlope	chisq	log-likelihood	accuracy	llr	time-point	precisionx	precisiony	precisionz	vis-probe
4	0	0	4	1	370.865	208.26	162.606	0	0	-48.0996	-22.7511	284.298	242.144	8319.88	5902.69	-284.298	0	9.02375	8.49887	9.78509	0	0	0.330588	142.437	-515.675	29.9586	150.478	0	42.261	40.5211	138.691	0
10	0	0	10	1	286.475	132.575	153.9	0	0	-23.478	139.781	-480.237	200	8195.6	5640.5	480.237	0	8.04144	8.14024	9.91344	0	0	0.309244	241.899	-562.837	41.8185	258.834	0	55.8719	60.9672	337.125	0
17	0	0	17	1	228.019	135.573	92.4464	0	0	-54.6677	9.82967	136.483	142.285	8426.11	4973.17	-136.483	0	4.92877	7.95478	10.5929	0	0	0.120408	173.846	-526.002	57.5528	184.571	0	66.4652	63.9954	212.58	0
34	0	0	34	1	251.616	116.618	134.997	0	0	-32.0066	-28.0414	55.0356	130.082	8503.11	5011.04	-55.0356	0	4.43302	8.57984	9.80264	0	0	0.1111	184.147	-527.843	50.2106	207.848	0	70.036	68.2974	232.187	0
45	0	0	45	1	257.696	150.676	107.021	0	0	140.239	31.515	126.538	170.18	8530.18	4851.83	-126.538	0	5.76391	8.26335	9.32172	0	0	0.0791369	199.751	-526.799	47.8345	188.239	0	55.3994	53.4725	177.779	0
64	0	0	64	1	242.843	128.513	114.33	0	0	54.2459	63.866	270.981	164.365	8217.53	4620.15	-270.981	0	5.88786	6.95682	9.41737	0	0	0.180174	170.716	-511.466	50.3758	186.411	0	57.6405	55.9036	191.154	0
102	0	0	102	1	287.198	173.234	113.964	0	0	57.4931	-40.2985	474.297	184.974	8612.93	5621.26	-474.297	0	7.82884	7.40716	9.66676	0	0	0.0462476	212.381	-532.596	40.8661	192.396	0	53.7838	52.5347	226.185	0
113	0	0	113	1	265.23	140.883	124.347	0	0	36.6275	-6.39016	34.7027	166.503	8035.83	5188.71	-34.7027	0	5.56636	6.45715	8.06234	0	0	0.147517	229.94	-530.673	43.1565	188.809	0	52.0424	51.1841	174.845	0
118	0	0	118	1	314.99	166.449	148.54	0	0	115.419	-23.1934	295.864	182.414	8056.7	4507.89	-295.864	0	6.71311	6.85606	8.20292	0	0	0.100982	190.164	-523.874	34.9543	209.458	0	51.8524	50.3156	167.775	0
122	0	0	122	1	322.992	164.985	158.007	0	0	30.9884	28.5499	-306.389	164.028	8041.47	5851.39	306.389	0	5.86806	7.27195	8.88649	0	0	0.132705	201.524	-527.188	34.5179	204.76	0	56.8797	58.9445	286.079	0
140	0	0	140	1	264.857	152.705	112.152	0	0	57.1511	118.357	558.639	179.631	8114.97	5063.96	-558.639	0	8.12028	7.01744	7.76358	0	0	0.0874191	176.354	-516.519	43.5395	214.087	0	57.0247	56.2646	278.848	0
167	0	0	167	1	297.593	173.17	124.423	0	0	28.5716	28.7421	130.547	221.732	7944.23	5153.58	-130.547	0	7.50935	5.42361	8.14965	0	0	0.0189872	186.09	-510.76	36.3642	214.949	0	40.3696	38.9399	130.544	0
170	0	0	170	1	247.346	132.487	114.858	0	0	-19.7093	101.617	93.8455	136.393	7892.85	4881.38	-93.8455	0	4.59656	5.62738	8.2372	0	0	0.0818036	257.432	-547.054	46.4441	268.695	0	63.5934	61.9921	201.609	0
172	0	0	172	1	336.997	213.832	123.165	0	0	53.2141	-36.6173	95.2549	180.608	7919.59	5816.9	-95.2549	0	6.13341	6.34044	7.95529	0	0	0.103033	190.89	-516.721	31.6298	238.99	0	49.8081	48.1475	160.848	0
204	0	0	204	1	263.283	109.202	154.081	0	0	5.26442	10.8173	5.11872	167.983	8366.18	5769.46	-5.11872	0	5.60622	6.7545	8.37873	0	0	0.0903197	205.349	-524.811	44.1439	190.211	0	52.5517	51.706	178.913	0
222	0	0	222	1	285.671	139.145	146.526	0	0	-3.93618	92.4928	287.054	194.876	8275.72	5488.47	-287.054	0	7.10691	5.98778	8.19591	0	0	0.0706396	176.757	-507.445	38.863	208.116	0	46.0148	44.8523	153.072	0
253	0	0	253	1	295.628	141.316	154.312	0	0	72.2295	46.366	188.411	155.081	8299.21	5833.57	-188.411	0	5.32806	7.22657	9.09627	0	0	0.0661301	147.916	-505.743	38.8153	184.704	0	60.4014	58.4201	196.448	0
254	0	0	254	1	295.256	140.969	154.287	0	0	9.75831	-9.56661	-86.785	185.737	7963.04	5989.17	86.785	0	6.25561	5.92241	7.44506	0	0	0.109017	198.962	-514.569	36.717	249.381	0	45.7506	45.3462	165.269	0
255	0	0	255	1	264.975	83.6657	181.309	0	0	-22.8775	19.4666	-128.154	156.798	8095.34	5760.81	128.154	0	5.31644	6.41801	7.86834	0	0	0.0729717	157.25	-500.764	43.0113	171.592	0	53.9114	54.1367	210.872	0
267	0	0	267	1	324.776	178.569	146.207	0	0	35.5028	120.968	329.224	191.891	8036.96	4961.69	-329.224	0	7.16644	5.25761	7.6557	0	0	0.157607	203.682	-522.89	32.2109	252.563	0	45.4746	45.2835	158.142	0
270	0	0	270	1	263.166	122.167	140.999	0	0	108.207	51.2861	58.3302	161.819	8063.91	5728.99	-58.3302	0	5.37797	6.07141	7.4313	0	0	0.155011	215.912	-528.462	42.6752	241.75	0	53.7749	52.0474	174.435	0
272	0	0	272	1	319.881	160.769	159.112	0	0	44.4417	40.2682	49.4753	181.646	8127.68	5540.69	-49.4753	0	6.0345	6.06877	6.8559	0	0	0.0548267	200.522	-518.499	32.9569	217.396	0	46.818	45.4129	155.195	0
297	0	0	297	1	235.784	115.744	120.04	0	0	38.2641	117.543	14.0768	170.458	7834.88	5563.08	-14.0768	0	5.62786	5.78042	8.33815	0	0	0.0315043	191.498	-516.456	49.7666	193.525	0	51.3808	51.2241	180.803	0
299	0	0	299	1	238.948	110.204	128.744	0	0	123.872	-7.31906	192.422	140.329	7948.59	5588.28	-192.422	0	4.87409	6.07096	7.68954	0	0	0.0512337	193.537	-518.432	48.6506	196.944	0	63.2206	60.5481	204.619	0
301	0	0	301	1	255.347	106.399	148.947	0	0	-19.4821	12.2208	13.52	170.333	8091.94	5668.4	-13.52	0	5.71236	5.51574	7.6873	0	0	0.247458	186.694	-516.348	43.9704	234.473	0	50.0589	48.9549	166.483	0
320	0	0	320	1	313.678	181.036	132.642	0	0	250.879	164.837	397.628	168.053	8120.56	5515.78	-397.628	0	6.81771	5.20738	7.56807	0	0	0.206589	205.54	-521.915	33.5466	220.326	0	51.2885	49.4843	184.796	0
323	0	0	323	1	287.728	139.585	148.144	0	0	31.5636	3.65757	368.453	222.327	8040.9	5377.98	-368.453	0	8.58245	4.74135	8.02843	0	0	0.0414248	184.13	-501.726	37.2103	183.01	0	39.2182	39.1699	143.424	0
379	0	0	379	1	261.171	156.495	104.676	0	0	53.9217	18.9481	283.042	160.085	8417.18	4565.41	-283.042	0	5.79947	5.70336	7.98447	0	0	0.00889748	175.108	-500.53	43.1556	198.985	0	55.1453	52.9609	179.645	0
386	0	0	386	1	310.573	161.366	149.207	0	0	-2.52865	37.957	451.002	200.018	8373.97	5742.32	-451.002	0	8.27033	6.30095	7.964	0	0	0.0506683	165.653	-505.36	35.0381	155.109	0	47.6739	46.215	184.557	0
388	0	0	388	1	272.701	159.357	113.344	0	0	-34.37	-49.8422	321.788	217.893	8206.49	5830.12	-321.788	0	8.34882	4.78879	7.39466	0	0	0.203368	217.174	-526.946	39.439	232.377	0	38.9459	38.4229	136.975	0
394	0	0	394	1	326.771	170.034	156.737	0	0	82.8801	-0.853169	269.997	234.242	8388.22	5781.13	-269.997	0	8.43597	5.61484	7.45134	0	0	0.00612789	180.251	-509.313	32.1164	235.132	0	38.5429	37.401	126.423	0
397	0	0	397	1	319.155	169.105	150.051	0	0	-21.9907	5.97529	-32.1807	166.432	8493.09	5574.98	32.1807	0	5.58996	5.83022	7.75803	0	0	0.137228	236.387	-543.564	33.3972	264.54	0	50.0315	49.145	174.563	0
400	0	0	400	1	294.387	140.487	153.9	0	0	-73.4759	128.038	109.782	187.364	8345.26	5652.24	-109.782	0	6.45361	5.64336	7.82555	0	0	0.261112	165.392	-500.968	36.8622	201.071	0	46.1381	44.3243	149.313	0
401	0	0	401	1	342.775	169.856	172.918	0	0	33.72	85.7185	231.502	187.335	8437.38	5594.9	-231.502	0	6.57058	6.1474	8.51461	0	0	0.106684	155.724	-497.906	31.1087	209.937	0	48.0312	46.5638	158.981	0
407	0	0	407	1	254.609	120.039	134.57	0	0	22.3442	44.4819	216.379	135.698	8149.78	5636.14	-216.379	0	4.73778	6.21621	7.7039	0	0	0.208096	149.204	-491.449	44.9446	177.518	0	64.6389	62.4172	208.729	0
408	0	0	408	1	321.123	183.008	138.116	0	0	15.4714	1.55953	180.651	227.391	8355.97	5280.42	-180.651	0	7.86971	4.66069	6.49376	0	0	0.129212	301.748	-529.946	31.6162	1	0	36.6039	35.4919	120.771	0
412	0	0	412	1	311.308	164.073	147.236	0	0	31.8572	15.6135	237.871	181.814	8339.58	5764.67	-237.871	0	6.43094	5.9494	7.66361	0	0	0.226995	147.562	-490.846	34.4938	193.799	0	48.9083	47.3432	159.891	0
413	0	0	413	1	240.582	130.934	109.648	0	0	37.9942	18.1336	285.534	155.638	8433.11	5662.49	-285.534	0	5.65555	6.047	6.80019	0	0	0.0780774	183.207	-498.817	47.2846	193.238	0	55.8393	54.2089	180.15	0
415	0	0	415	1	239.888	112.073	127.814	0	0	-16.7845	47.882	59.3495	180.478	8288.56	5632.74	-59.3495	0	6.05106	5.64287	7.05824	0	0	0.0907144	190.974	-511.171	47.2361	1	0	46.4926	45.3103	154.131	0
420	0	0	420	1	353.723	186.852	166.871	0	0	153.321	8.53548	-22.7696	188.921	8317.78	5572.42	22.7696	0	6.31466	5.90631	6.46034	0	0	0.195799	263.116	-530.722	28.8227	251.665	0	42.809	42.4621	150.925	0
422	0	0	422	1	321.93	165.172	156.759	0	0	-23.7186	33.8774	89.05	184.718	8395.16	5048.78	-89.05	0	6.24685	6.29606	7.8461	0	0	0.100319	158.887	-494.753	33.4124	191.637	0	47.4387	45.5675	154.315	0
435	0	0	435	1	277.081	124.723	152.358	0	0	81.3625	121.522	7.05485	147.497	8290.08	5758.42	-7.05485	0	4.86283	5.79061	7.34815	0	0	0.1521	174.768	-497.622	39.6132	205.248	0	56.6433	55.9746	194.095	0
436	0	0	436	1	293.913	132.316	161.597	0	0	47.3621	3.47608	306.656	200.107	8423.74	5079.18	-306.656	0	7.38135	5.80049	7.26837	0	0	0.0584801	181.146	-501.189	36.7108	212.644	0	44.5113	42.6156	145.769	0
446	0	0	446	1	305.217	170.353	134.865	0	0	42.047	23.291	142.531	163.671	8329.39	5557.67	-142.531	0	5.55832	6.26871	6.92197	0	0	0.137367	180.826	-508.617	35.1367	185.592	0	51.983	50.6361	167.889	0
455	0	0	455	1	301.577	173.682	127.896	0	0	70.3516	34.4632	512.295	222.396	8600.07	5446.84	-512.295	0	9.59975	5.03691	7.06021	0	0	0.175227	195.626	-500.63	34.7907	204.867	0	41.4686	40.5284	187.446	0
462	0	0	462	1	246.003	119.998	126.005	0	0	57.6527	17.3088	122.392	220.071	8014.81	4965.69	-122.392	0	7.433	5.30874	6.43558	0	0	0.146815	179.668	-504.058	44.7314	225.462	0	38.6124	37.7203	126.64	0
473	0	0	473	1	262.263	141.548	120.715	0	0	5.6768	33.887	69.3751	159.593	8465.42	5746.39	-69.3751	0	5.3455	5.37007	7.589	0	0	0.102222	186.081	-499.85	42.2429	183.179	0	52.7348	51.5115	170.32	0
486	0	0	486	1	239.982	111.509	128.473	0	0	60.4059	-65.4546	327.287	132.995	8211.37	5845.73	-327.287	0	5.05707	5.44141	7.70553	0	0	0.210326	171.601	-489.62	47.5785	206.06	0	62.984	62.8841	219.022	0
488	0	0	488	1	333.882	206.286	127.596	0	0	35.0908	-6.08684	309.028	262.853	8535.67	5188.41	-309.028	0	9.73929	5.36975	7.67328	0	0	0.0470658	162.51	-497.433	31.2135	213.866	0	33.7789	33.2215	115.227	0
493	0	0	493	1	282.18	131.44	150.74	0	0	-18.7739	0.271932	400.421	187.038	8489.87	5481.03	-400.421	0	7.48177	5.05133	6.82392	0	0	0.248074	215.706	-515.509	37.6521	205.732	0	45.1612	44.061	166.556	0
508	0	0	508	1	305.663	167.117	138.546	0	0	49.8999	-12.2396	-197.181	163.828	8520.86	5593.2	197.181	0	5.63299	6.60965	7.41036	0	0	0.140678	192.814	-518.977	35.6378	232.787	0	50.2132	51.0216	222.008	0
510	0	0	510	1	348.537	207.329	141.208	0	0	120.041	130.639	134.795	190.543	8251.4	5251	-134.795	0	6.44094	5.55319	7.47684	0	0	0.128351	257.062	-538.324	29.6292	1	0	44.8916	43.7025	146.498	0
513	0	0	513	1	278.476	133.331	145.145	0	0	74.1587	27.7649	374.212	165.666	8297.28	5553.2	-374.212	0	6.38006	5.44176	6.81712	0	0	0.07963	185.03	-504.564	38.6444	204.906	0	52.0883	51.1976	178.979	0
515	0	0	515	1	268.667	134.727	133.94	0	0	-103.383	-46.5926	201.755	150.687	8474.82	5627.55	-201.755	0	5.53069	5.98958	6.86962	0	0	0.127458	206.502	-519.923	41.0133	230.227	0	55.3384	52.2798	178.03	0
516	0	0	516	1	284.703	137.91	146.793	0	0	-15.229	100.052	257.602	212.132	8386.67	5580.57	-257.602	0	7.61614	5.16573	6.60343	0	0	0.0868694	174.725	-490.289	37.1868	239.947	0	40.2929	38.868	132.757	0
520	0	0	520	1	288.463	179.362	109.101	0	0	32.2911	43.083	439.652	173.321	8239.49	5438.22	-439.652	0	7.04725	5.06029	6.99215	0	0	0.245692	182.508	-501.07	36.7493	213.876	0	49.8392	49.2168	195.863	0
521	0	0	521	1	262.282	153.671	108.612	0	0	149.577	57.828	434.098	147.487	8421.18	5323.81	-434.098	0	5.96108	5.58758	7.99442	0	0	0.0347171	160.747	-492.396	42.7984	198.555	0	59.3254	58.4228	233.367	0
525	0	0	525	1	257.34	136.503	120.837	0	0	92.6944	135.554	503.565	152.528	8378.41	5545.07	-503.565	0	6.54898	5.26318	7.54666	0	0	0.148807	172.75	-498.272	43.1252	218.724	0	58.3894	56.8927	265.392	0
527	0	0	527	1	266.34	160.32	106.02	0	0	61.805	-9.98274	437.3	161.873	8508.96	5391.62	-437.3	0	6.59224	5.65698	6.64432	0	0	0.065478	198.03	-498.096	40.9584	218.542	0	53.4585	53.329	202.569	0
544	0	0	544	1	248.291	137.788	110.503	0	0	-28.8622	-34.3496	191.468	186.034	8400.3	4618.71	-191.468	0	6.57579	4.97785	6.90917	0	0	0.18067	170.518	-494.415	44.2466	183.343	0	45.0549	42.8901	145.849	0
589	0	0	589	1	284.286	135.502	148.783	0	0	91.631	131.356	-114.984	143.632	8479.13	4851.64	114.984	0	4.77699	5.63557	7.19343	0	0	0.183377	182.126	-497.65	38.0918	169.433	0	56.8448	56.0833	210.353	0
609	0	0	609	1	222.127	121.449	100.677	0	0	14.2107	-12.3193	39.8036	185.439	8157.91	4895.66	-39.8036	0	6.22623	5.59577	5.57233	0	0	0.10956	179.724	-491.013	50.337	193.882	0	42.6449	42.3552	149.124	0
612	0	0	612	1	231.625	135.614	96.0102	0	0	-54.3656	-64.6636	250.472	172.522	8625.13	5346.64	-250.472	0	6.38732	4.67587	5.64387	0	0	0.133476	212.005	-503.686	46.6313	220.927	0	45.1324	44.368	148.162	0
668	0	0	668	1	246.944	129.864	117.08	0	0	-10.9526	-9.32029	113.841	149.649	8482.05	5689.94	-113.841	0	5.1104	5.38141	6.80632	0	0	0.161592	175.118	-497.472	44.9501	211.242	0	54.5147	53.088	176.4	0
669	0	0	669	1	266.67	127.846	138.825	0	0	79.6088	58.777	24.7451	165.487	8391.49	5023.88	-24.7451	0	5.46783	5.91493	7.04539	0	0	0.13065	223.616	-522.712	41.4803	237.12	0	50.4651	49.2066	168.487	0
674	0	0	674	1	252.212	125.779	126.433	0	0	33.409	32.2627	84.6142	156.707	8338.03	5150.06	-84.6142	0	5.2465	4.74194	6.74707	0	0	0.103481	260.161	-539.01	42.9514	291.098	0	51.5543	49.5306	167.339	0
716	0	0	716	1	245.596	110.241	135.355	0	0	59.6267	-4.85199	-33.8716	154.968	8112.49	4987.85	33.8716	0	5.1637	4.13561	5.89127	0	0	0.159742	244.782	-511.965	42.8904	1	0	48.8472	49.2185	172.398	0
729	0	0	729	1	250.649	133.566	117.083	0	0	42.3646	93.4482	292.098	195.284	8428.74	4989.21	-292.098	0	7.09467	3.44712	6.83997	0	0	0.188108	214.197	-506.882	41.6541	240.407	0	40.7441	39.1395	140.607	0
732	0	0	732	1	239.424	102.528	136.896	0	0	-129.364	-64.2462	-180.917	151.204	7803.18	5944.19	180.917	0	5.56929	4.53397	5.90465	0	0	0.137154	193.731	-503.735	44.8076	209.27	0	49.7719	48.6767	199.39	0
740	0	0	740	1	237.695	129.061	108.634	0	0	126.506	4.20843	616.65	177.624	8244.93	5078.45	-616.65	0	8.49014	4.70246	6.62948	0	0	0.0815592	165.358	-490.755	46.1491	192.688	0	54.7465	52.7141	314.104	0
748	0	0	748	1	259.376	123.138	136.238	0	0	-69.7448	-111.633	72.6926	153.495	8341.53	5393.61	-72.6926	0	5.48623	4.15824	7.18065	0	0	0.136857	225.791	-512.993	41.0918	204.643	0	49.2297	48.9141	160.345	0
804	0	0	804	1	239.691	102.084	137.608	0	0	-23.9899	58.4439	-355.046	197.933	8096.45	5323.2	355.046	0	7.30923	4.69305	5.38956	0	0	0.0542569	173.229	-489.662	44.4209	200.918	0	41.3614	43.3927	221.99	0
806	0	0	806	1	235.268	126.589	108.679	0	0	24.6557	-13.2522	382.401	145.596	8446.45	5095.91	-382.401	0	5.70314	5.20392	5.86089	0	0	0.178158	156.784	-475.197	46.6163	172.639	0	57.4592	55.0299	194.968	0
891	0	0	891	1	204.785	114.332	90.4533	0	0	128.839	171.291	167.788	180.017	8641.24	5509.33	-167.788	0	6.18513	4.20347	5.19626	0	0	0.105334	220.522	-489.751	53.1463	240.767	0	43.2443	41.2521	140.943	0
1023	0	0	1023	1	238.521	118.857	119.664	0	0	1.52994	59.104	34.7146	188.182	8369.91	4724.58	-34.7146	0	6.25985	4.32348	4.60358	0	0	0.112072	195.053	-479.934	43.412	221.674	0	40.0908	38.2435	136.148	0
1049	0	0	1049	1	235.963	117.381	118.583	0	0	-44.8378	19.0674	112.644	163.867	8316.62	5063.59	-112.644	0	5.61468	4.66962	5.51312	0	0	0.119438	155.194	-482.444	45.406	214.595	0	47.6186	45.6879	156.168	0
1052	0	0	1052	1	250.446	142.319	108.128	0	0	-2.66269	-11.1522	-68.8462	131.709	8374.1	5791.43	68.8462	0	4.43642	3.72172	5.85857	0	0	0.0607161	215.103	-491.987	41.3144	191.923	0	56.1817	56.188	196.437	0
1053	0	0	1053	1	244.9	99.012	145.888	0	0	-32.2139	-24.4481	236.969	143.558	8503.31	5505.75	-236.969	0	5.17756	3.93562	5.5743	0	0	0.25212	211.329	-491.801	42.5022	203.616	0	51.7897	49.9217	174.551	0
1063	0	0	1063	1	270.757	140.614	130.143	0	0	76.5969	69.2026	-80.6944	177.431	7896.2	4814.14	80.6944	0	5.87339	3.96864	5.31908	0	0	0.137138	220.338	-515.143	37.4204	287.303	0	43.4274	43.5143	152.924	0
1074	0	0	1074	1	247.268	124.924	122.344	0	0	50.8361	113.735	200.182	153.502	8420.26	4968.93	-200.182	0	5.29901	3.65922	5.46184	0	0	0.101228	245.935	-513.348	41.552	290.558	0	49.5484	47.6053	160.612	0
1080	0	0	1080	1	295.485	148.93	146.556	0	0	7.56956	33.1523	-30.0008	189.009	8264.21	5049.51	30.0008	0	6.28357	3.97823	5.30986	0	0	0.138017	190.127	-492.58	33.6737	231.302	0	40.0442	39.8042	142.375	0
1092	0	0	1092	1	284.575	179.857	104.718	0	0	-30.4674	45.9104	334.115	196.789	8302.25	4638.11	-334.115	0	7.47047	4.02647	5.27487	0	0	0.163544	195.757	-485.593	35.2538	200.818	0	41.58	39.3562	137.734	0
1110	0	0	1110	1	286.889	116.147	170.741	0	0	-25.8875	-6.32387	-11.8614	177.02	7799.37	4889.66	11.8614	0	5.96303	4.26662	4.89276	0	0	0.110156	238.692	-517.288	34.8492	254.299	0	43.4451	42.7463	148.208	0
1131	0	0	1131	1	286.259	152.381	133.878	0	0	37.6114	56.8682	11.0838	168.422	8433.49	4826.47	-11.0838	0	5.56746	3.84389	5.3537	0	0	0.0546839	202.956	-490.953	34.8905	212.414	0	44.9751	43.0367	148.315	0
1134	0	0	1134	1	221.974	98.5248	123.45	0	0	41.4124	30.4818	181.854	130.429	8429.69	5450.82	-181.854	0	4.48362	4.03504	5.92054	0	0	0.0726507	234.512	-496.372	48.5663	206.324	0	57.2679	56.0695	190.036	0
1141	0	0	1141	1	234.887	131.471	103.416	0	0	43.5372	-7.23976	131.329	179.18	8427.56	5787.52	-131.329	0	6.09674	4.39358	5.37027	0	0	0.116346	195.474	-492.444	45.164	242.722	0	43.5508	42.6873	141.949	0
1156	0	0	1156	1	213.09	125.917	87.1732	0	0	-6.57476	72.7363	201.679	172.778	7879.71	5109.58	-201.679	0	6.01135	4.37698	5.38619	0	0	0.186864	180.3	-484.096	51.0532	225.795	0	46.7559	44.2488	151.395	0
1157	0	0	1157	1	268.339	111.33	157.009	0	0	38.2846	84.1173	-184.79	170.498	7834.86	5098.2	184.79	0	5.75611	3.90923	5.6856	0	0	0.0798866	178.211	-483.294	38.0447	179.625	0	46.525	46.1926	182.735	0
1169	0	0	1169	1	268.009	131.588	136.421	0	0	-38.6107	-8.51165	6.08196	192.523	8410.05	5290.49	-6.08196	0	6.51192	3.68751	5.49039	0	0	0.103146	176.668	-479.166	37.7175	1	0	38.5337	38.0608	131.263	0
1184	0	0	1184	1	277.309	155.645	121.664	0	0	-48.0713	85.4744	19.5546	224.07	8419.51	5595.15	-19.5546	0	7.51932	4.12245	5.11365	0	0	0.220839	222.331	-503.723	36.3453	252.037	0	34.2939	33.2888	117.959	0
1185	0	0	1185	1	274.223	116.117	158.106	0	0	57.0099	42.9183	67.1584	179.616	8314.43	5737.36	-67.1584	0	5.97774	4.22148	5.68627	0	0	0.168718	167.253	-481.612	37.3678	214.395	0	43.5219	42.5606	144.277	0
1187	0	0	1187	1	283.474	123.78	159.694	0	0	-29.1142	-1.43444	46.2626	220.742	8400.55	4984.43	-46.2626	0	7.46235	3.96806	5.35552	0	0	0.0575834	237.877	-500.805	35.4213	243.592	0	35.206	34.059	116.982	0
1209	0	0	1209	1	237.094	140.169	96.9256	0	0	21.8312	46.0198	364.127	151.6	8449.27	5335.62	-364.127	0	5.8139	4.05577	5.7822	0	0	0.10728	201.022	-484.675	44.6055	1	0	51.0627	50.5362	180.627	0
1217	0	0	1217	1	260.226	144.949	115.277	0	0	-16.2822	-68.9562	261.772	148.194	8387.72	4852.64	-261.772	0	5.46884	3.88568	6.13763	0	0	0.103582	203.849	-507.528	39.8218	217.181	0	51.7101	49.6036	172.744	0
1237	0	0	1237	1	249.771	117.098	132.673	0	0	38.9051	54.0991	-75.2498	171.446	8332.54	4829.24	75.2498	0	5.68558	3.9392	5.61641	0	0	0.139221	180.918	-487.049	41.5224	220.661	0	44.2888	43.773	156.654	0
1242	0	0	1242	1	261.04	99.4381	161.602	0	0	144.388	-11.0224	1.60025	236.782	8326.71	4794.7	-1.60025	0	7.93349	3.65446	5.33229	0	0	0.110477	233.856	-496.025	38.7845	238.295	0	32.4468	31.8555	110.193	0
1278	0	0	1278	1	250.492	114.586	135.906	0	0	109.106	129.141	201.068	193.691	8361.99	5551.48	-201.068	0	6.69555	3.23092	5.28023	0	0	0.160618	259.296	-515.925	40.2015	270.824	0	38.9168	37.706	128.597	0
1291	0	0	1291	1	226.311	135.968	90.3433	0	0	17.3039	-90.2187	286.852	151.405	8453.8	5671.18	-286.852	0	5.68494	4.0322	5.38106	0	0	0.10552	200.269	-491.999	46.8202	243.584	0	49.972	49.5533	165.352	0
1298	0	0	1298	1	297.468	119.122	178.347	0	0	-0.122879	-13.5088	94.4414	170.689	8371.56	5694.13	-94.4414	0	5.79698	4.0839	5.85116	0	0	0.137968	202.583	-496.369	33.8287	209.862	0	45.4152	44.2277	147.834	0
1304	0	0	1304	1	244.203	138.505	105.698	0	0	-65.4811	73.9676	-226.976	132.527	7739.3	4909.03	226.976	0	4.64568	3.94276	4.76021	0	0	0.167674	215.278	-499.908	41.895	255.669	0	55.9963	57.218	240.756	0
1306	0	0	1306	1	267.715	145.315	122.399	0	0	148.439	85.861	432.279	140.146	8322.66	5694.42	-432.279	0	5.65404	3.70831	5.93258	0	0	0.105231	190.947	-490.333	38.1099	224.34	0	55.6457	54.5484	217.03	0
1363	0	0	1363	1	172.484	91.452	81.0321	0	0	5.80094	22.031	-235.499	135.642	8265.98	4761.65	235.499	0	4.71593	4.26727	4.86238	0	0	0.0270492	191.088	-477.439	65.7702	203.544	0	52.4665	54.0118	246.438	0
1392	0	0	1392	1	273.973	134.358	139.615	0	0	39.2902	-11.9837	-38.613	137.007	8232.49	4895.32	38.613	0	4.57882	3.85523	5.27535	0	0	0.0899588	209.348	-491.599	36.7427	208.706	0	52.5115	53.2954	186.257	0
1412	0	0	1412	1	248.054	110.261	137.793	0	0	-16.8311	-96.0699	-260.191	176.081	8388.27	5577.37	260.191	0	6.49133	3.84674	5.21735	0	0	0.247088	169.581	-464.084	41.4103	205.72	0	41.3842	43.1363	184.791	0
1442	0	0	1442	1	274.123	148.509	125.614	0	0	-12.3594	196.995	457.017	193.394	8084.82	5084.99	-457.017	0	8.19973	2.65946	4.47117	0	0	0.244961	242.44	-494.039	34.9041	1	0	38.1689	37.6601	155.9	0
1679	0	0	1679	1	257.02	158.282	98.738	0	0	20.8184	25.4018	231.909	197.63	8350.62	5754.88	-231.909	0	6.96914	3.5193	4.6617	0	0	0.0559164	191.092	-487.888	38.8157	226.067	0	38.8679	37.4971	127.811	0
1681	0	0	1681	1	255.965	120.253	135.711	0	0	-67.6606	1.44062	166.107	160.813	8140.12	4981.56	-166.107	0	5.65833	3.39733	4.57057	0	0	0.00356932	192.501	-482.447	38.7929	210.124	0	44.6642	44.3728	150.42	0
1689	0	0	1689	1	213.287	128.915	84.3721	0	0	-4.55026	62.1028	192.278	128.294	8276.33	5518.86	-192.278	0	4.44558	3.50891	5.24375	0	0	0.148243	208.875	-489.702	49.3956	230.42	0	56.8743	55.1493	184.797	0
1694	0	0	1694	1	256.43	178.353	78.0772	0	0	-24.0533	-0.621276	378.786	202.117	8495.15	5481.92	-378.786	0	7.96148	4.19975	5.79471	0	0	0.147521	178.479	-494.475	40.6474	249.653	0	39.7712	38.7432	142.175	0
1705	0	0	1705	1	221.767	118.852	102.915	0	0	-41.0181	62.4236	-55.5921	158.406	8412.46	5518.54	55.5921	0	5.31254	3.64811	4.95761	0	0	0.170017	218.207	-492.43	46.9653	250.321	0	45.0112	44.3642	161.587	0
1709	0	0	1709	1	227.876	118.096	109.779	0	0	52.7237	48.1768	380.459	172.767	8617.7	5532.78	-380.459	0	6.68208	3.87831	5.76468	0	0	0.0946022	214.69	-495.911	46.593	220.208	0	46.2383	44.0903	166.098	0
1714	0	0	1714	1	274.303	130.775	143.529	0	0	-61.7307	-41.0538	598.035	193.439	8532.83	5422.69	-598.035	0	9.50154	3.98771	5.578	0	0	0.262893	190.119	-479.562	37.0417	195.276	0	45.118	44.5525	243.368	0
1716	0	0	1716	1	188.33	93.9648	94.3654	0	0	-1.11279	73.003	172.25	210.803	8472.21	5607.62	-172.25	0	7.23963	4.17187	4.63589	0	0	0.148883	217.399	-493.283	58.1509	233.527	0	36.9108	35.3533	121.469	0
1728	0	0	1728	1	285.073	175.562	109.511	0	0	79.7637	-83.8328	397.431	159.69	8491	5664.79	-397.431	0	6.43385	3.8408	5.67447	0	0	0.0164745	220.02	-502.738	35.274	1	0	48.4024	48.4661	177.449	0
1729	0	0	1729	1	255.79	152.463	103.327	0	0	-25.5871	7.19976	217.548	172.713	8297.37	5573.76	-217.548	0	6.11819	3.97074	5.23036	0	0	0.125878	203.946	-495.305	40.0353	253.67	0	44.325	43.0596	145.179	0
1731	0	0	1731	1	266.075	150.353	115.722	0	0	24.1847	85.6772	21.427	176.371	8247.6	4797.66	-21.427	0	5.83294	3.57965	4.39376	0	0	0.0829797	211.932	-484.587	37.0824	210.943	0	40.6781	40.2352	141.755	0
1737	0	0	1737	1	291.105	170.211	120.895	0	0	67.8545	-3.89015	467.582	190.414	8303.59	5485.19	-467.582	0	7.942	3.27283	5.45692	0	0	0.100716	171.225	-474.18	33.7228	196.504	0	41.3067	40.7809	172.759	0
1739	0	0	1739	1	284.591	132.006	152.585	0	0	28.7562	52.3787	243.295	233.758	8342.68	5428.92	-243.295	0	8.2644	3.4826	4.23858	0	0	0.0412924	201.029	-482.944	34.0357	253.329	0	32.6773	31.6147	108.147	0
1746	0	0	1746	1	310.841	163.621	147.22	0	0	33.3208	-0.301633	322.277	184.458	8537.44	5581.26	-322.277	0	6.89069	3.97544	4.97071	0	0	0.118868	203.625	-492.325	31.4924	241.899	0	42.3593	40.8734	142.035	0
1749	0	0	1749	1	224.409	104.352	120.057	0	0	33.5465	85.9322	-215.447	152.615	8138.57	4897.07	215.447	0	5.20424	3.92429	5.46608	0	0	0.115098	167.183	-473.196	47.2492	193.895	0	49.5225	50.749	214.223	0
1751	0	0	1751	1	278.225	163.904	114.32	0	0	96.8483	-9.0411	337.926	215.779	8374.25	5091.7	-337.926	0	8.13753	3.20714	4.83169	0	0	0.133597	242.736	-512.956	35.1138	280.18	0	36.3414	34.3296	121.099	0
1762	0	0	1762	1	234.021	105.659	128.362	0	0	8.48415	52.4587	46.895	135.197	8362.96	5727.82	-46.895	0	4.50168	3.7456	4.97193	0	0	0.162455	199.607	-488.439	44.1019	214.641	0	54.0596	52.5784	178.709	0
1764	0	0	1764	1	185.127	109.847	75.2807	0	0	-31.5581	-61.2414	-201.427	123.179	8502.66	5542.54	201.427	0	4.36932	4.22355	5.33111	0	0	0.173586	203.6	-483.331	60.7391	186.941	0	56.7382	57.5529	246.589	0
1768	0	0	1768	1	269.081	129.961	139.121	0	0	77.3276	161.611	229.558	162.678	8393.77	5817.99	-229.558	0	5.71969	3.58112	5.137	0	0	0.0893683	223.097	-498.903	37.162	1	0	46.6727	45.2244	154.222	0
1771	0	0	1771	1	283.249	152.001	131.247	0	0	5.98159	23.1399	187.289	163.015	8265.8	5557.82	-187.289	0	5.64604	3.77215	5.30068	0	0	0.0563896	169.515	-472.937	35.2339	176.683	0	46.435	45.2198	151.169	0
1774	0	0	1774	1	230.106	127.003	103.103	0	0	15.8064	35.9249	74.5429	123.682	8355.63	5545.04	-74.5429	0	4.13934	4.37827	5.29544	0	0	0.228329	180.39	-480.115	46.2395	217.016	0	59.7656	57.9267	196.114	0
1799	0	0	1799	1	261.857	144.355	117.502	0	0	36.6306	20.3923	-28.1052	198.009	8434.47	5660.23	28.1052	0	6.57293	3.71465	5.20149	0	0	0.0788397	200.42	-489.1	38.6026	216.868	0	37.9286	37.4912	130.788	0
1829	0	0	1829	1	262.975	151.701	111.274	0	0	-39.0511	-80.4534	448.513	173.657	8410.49	5362.43	-448.513	0	7.43691	3.59063	5.52129	0	0	0.192213	164.553	-474.051	38.5092	187.632	0	43.7928	43.9598	177.025	0
1847	0	0	1847	1	211.265	109.341	101.924	0	0	35.081	-0.855994	121.003	120.849	8336.36	4684.88	-121.003	0	4.09905	4.23809	5.41557	0	0	0.0560589	148.278	-463.974	51.428	178.69	0	62.0455	59.889	200.934	0
1849	0	0	1849	1	216.091	106.515	109.575	0	0	159.36	96.8102	352.936	117.477	8511.06	4587.21	-352.936	0	4.46719	3.8178	5.82067	0	0	0.19603	197.254	-489.321	49.7673	210.031	0	64.8184	62.9354	220.916	0
1868	0	0	1868	1	227.318	101.135	126.183	0	0	45.5658	20.7304	-259.576	174.366	8325.88	5460.57	259.576	0	6.09883	4.44359	5.38337	0	0	0.10537	164.29	-478.196	47.1403	1	0	43.625	45.1029	201.969	0
1869	0	0	1869	1	231.669	133.128	98.5416	0	0	52.7157	95.6147	254.539	137.131	8219.06	4688.07	-254.539	0	4.86391	3.31504	5.3918	0	0	0.138015	184.785	-475.029	44.4437	197.467	0	54.0846	53.014	185.291	0
1873	0	0	1873	1	203.955	109.729	94.2257	0	0	87.9613	74.192	94.8333	118.541	8283.48	5008.47	-94.8333	0	3.95668	3.30076	5.62014	0	0	0.0602517	189.612	-481.578	52.2894	204.065	0	61.61	60.4479	198.4	0
1910	0	0	1910	1	226.558	95.106	131.452	0	0	14.1692	-13.876	-227.094	149.904	7858.97	4996.88	227.094	0	5.23231	3.43943	5.04952	0	0	0.201429	189.031	-484.431	45.5288	220.837	0	51.0251	50.1151	206.3	0
1918	0	0	1918	1	321.006	179.981	141.025	0	0	122.096	35.9102	67.0788	197.76	8249.34	5146.41	-67.0788	0	6.59924	3.39074	4.09764	0	0	0.0701989	226.187	-495.655	29.4191	321.501	0	36.3679	35.398	123.979	0
1929	0	0	1929	1	283.163	165.299	117.863	0	0	0.718797	-66.1102	325.192	186.896	8370.72	5049.11	-325.192	0	7.15228	3.30863	5.46144	0	0	0.042012	186.837	-480.433	34.8932	1	0	41.0232	39.0946	139.036	0
1943	0	0	1943	1	279.648	142.439	137.21	0	0	13.2994	-39.8419	270.76	156.475	8358.14	5222.16	-270.76	0	5.71835	3.76657	5.29308	0	0	0.117713	184.801	-486.796	35.7702	203.198	0	48.5683	46.3717	160.353	0
1952	0	0	1952	1	204.742	108.518	96.224	0	0	14.0654	54.6949	-22.3401	160.452	8357.38	4728.99	22.3401	0	5.31483	3.82066	5.13445	0	0	0.116386	168.737	-477.126	52.4115	243.867	0	46.1972	44.6906	158.271	0
1959	0	0	1959	1	264.304	129.735	134.569	0	0	-40.6149	12.4754	154.269	177.062	8412.06	4671.54	-154.269	0	6.13601	3.37669	5.94799	0	0	0.135742	221.989	-509.251	38.3277	205.682	0	43.5449	41.1725	140.738	0
1971	0	0	1971	1	261.961	137.025	124.936	0	0	-3.73297	-61.5753	178.785	156.56	8375.17	5941.52	-178.785	0	5.52024	3.62248	5.38424	0	0	0.104989	230.032	-502.898	38.6227	229.101	0	47.73	46.7452	159.752	0
1984	0	0	1984	1	276.347	159.238	117.109	0	0	85.5087	115.698	257.256	203.866	8285.93	5664.58	-257.256	0	7.24155	4.0861	5.41346	0	0	0.119075	193.834	-490.691	36.6866	194.859	0	39.3059	38.2352	128.957	0
2003	0	0	2003	1	213.418	101.737	111.681	0	0	43.846	37.1973	323.223	154.521	8327.59	4547.16	-323.223	0	5.74156	3.71805	5.76519	0	0	0.155679	191.516	-491.085	50.3176	209.698	0	50.9877	49.0764	170.025	0
2064	0	0	2064	1	184.452	94.597	89.8551	0	0	69.1015	17.1841	168.869	119.294	8402	5464.12	-168.869	0	4.08287	4.22701	5.46984	0	0	0.135543	168.345	-474.521	61.2658	213.999	0	61.993	60.5932	202.408	0
2067	0	0	2067	1	229.337	95.1808	134.156	0	0	7.56393	44.8467	-110.824	175.371	8463.54	5037.81	110.824	0	5.87053	4.09353	5.96971	0	0	0.157214	170.108	-475.839	46.7472	172.89	0	43.6485	43.5436	158.923	0
2070	0	0	2070	1	260.41	144.18	116.23	0	0	-50.9665	2.03003	64.3683	167.323	8322.75	5080.63	-64.3683	0	5.70367	3.76036	4.92633	0	0	0.241197	175.593	-474.643	38.6896	210.604	0	44.0473	42.3495	146.716	0
2088	0	0	2088	1	204.997	127.671	77.3263	0	0	37.6456	20.6102	426.177	130.254	8034.81	4663.41	-426.177	0	5.24441	3.38146	4.72646	0	0	0.0196667	191.075	-480.927	51.011	238.497	0	59.1047	57.2689	217.006	0
2102	0	0	2102	1	221.824	96.8162	125.007	0	0	55.1939	-50.7568	512.602	216.278	8515.57	5033.76	-512.602	0	9.49973	3.63838	5.38352	0	0	0.131472	188.687	-478.048	47.4021	216.488	0	38.4244	38.0335	171.735	0
2103	0	0	2103	1	283.39	143.516	139.874	0	0	-6.66181	98.1715	149.256	242.322	8378.1	5881.43	-149.256	0	8.2645	3.00998	4.31143	0	0	0.186397	237.626	-494.738	33.8226	303.5	0	31.3319	30.2985	104.964	0
2119	0	0	2119	1	261.739	142.381	119.358	0	0	56.1218	26.8834	-86.2789	159.582	8315.32	5454.42	86.2789	0	5.31296	3.39316	4.97684	0	0	0.0615508	223.269	-498.478	38.0871	1	0	44.6921	44.5995	158.98	0
2159	0	0	2159	1	231.074	158.369	72.7057	0	0	99.3578	44.9629	205.518	155.889	8471.4	5436.34	-205.518	0	5.39677	3.72347	5.12034	0	0	0.0536306	168.589	-475.542	44.9177	209.027	0	47.3535	46.2169	157.201	0
2280	0	0	2280	1	284.53	148.461	136.069	0	0	21.9177	16.0822	34.7388	144.408	8349.52	5166.24	-34.7388	0	4.81459	4.67354	5.92718	0	0	0.19798	179.362	-492.746	36.299	225.895	0	53.246	51.5568	178.108	0
2283	0	0	2283	1	244.317	106.818	137.498	0	0	12.0121	88.5544	-92.1055	155.886	8459.09	5293.09	92.1055	0	5.1828	3.86966	4.96523	0	0	0.133176	219.677	-494.393	41.9811	238.778	0	45.6565	46.2099	169.537	0
2324	0	0	2324	1	240.329	134.512	105.817	0	0	28.1469	93.3184	198.793	166.182	8442.95	5786.62	-198.794	0	5.74134	4.12683	5.36564	0	0	0.152097	190.699	-481.195	43.5536	234.757	0	47.0309	45.7867	153.056	0
2335	0	0	2335	1	266.296	154.64	111.656	0	0	-36.2088	30.0086	32.9931	133.842	8407.65	5650.61	-32.9931	0	4.50216	4.43377	5.90875	0	0	0.158784	160.026	-476.756	39.1332	1	0	56.6249	55.0059	188.42	0
2339	0	0	2339	1	199.4	90.1791	109.22	0	0	2.28075	-30.6474	-25.2785	120.827	8468.82	5212.97	25.2785	0	4.07286	4.01216	5.64287	0	0	0.0598519	178.271	-470.264	55.252	1	0	59.1178	58.6362	202.875	0
2341	0	0	2341	1	260.267	119.707	140.56	0	0	-7.7595	50.9489	136.457	189.073	8379.2	5430.35	-136.457	0	6.43494	3.56042	4.54047	0	0	0.0451016	188.71	-479.2	38.178	247.346	0	38.7661	37.6305	128.4	0
2342	0	0	2342	1	260.169	148.894	111.275	0	0	32.175	54.4228	196.462	180.514	8239.61	5028.24	-196.462	0	6.23379	4.11309	5.29858	0	0	0.0407563	208.228	-493.487	39.4243	210.37	0	43.2369	42.3565	143.317	0
2343	0	0	2343	1	252.831	151.134	101.698	0	0	4.93299	12.0908	132.885	161.169	8366.51	5070.57	-132.885	0	5.49252	3.70981	4.79979	0	0	0.0365874	204.708	-497.374	39.9316	210.1	0	46.2948	44.1101	149.5	0
2397	0	0	2397	1	258.886	136.641	122.245	0	0	66.4383	10.6092	200.374	200.362	8404.66	5869.33	-200.374	0	6.94803	3.50286	4.82362	0	0	0.0517103	201.725	-492.956	38.5947	254.464	0	38.1698	37.1885	126.649	0
2410	0	0	2410	1	225.693	115.702	109.992	0	0	22.6099	19.0067	-362.553	160.284	8049.85	5163.31	362.553	0	5.93365	3.24005	5.10604	0	0	0.0391634	186.643	-485.484	45.4911	213.641	0	48.9851	51.8964	251.63	0
2440	0	0	2440	1	224.504	105.881	118.622	0	0	-1.71766	94.0631	54.808	209.814	8273.5	4888.94	-54.808	0	6.99243	2.83952	4.1403	0	0	0.100828	232.789	-484.023	44.1593	1	0	34.2211	33.8141	115.646	0
2444	0	0	2444	1	285.281	155.165	130.116	0	0	28.9626	118.882	211.032	208.617	7844.18	5163.1	-211.032	0	7.25411	2.19421	4.2528	0	0	0.218373	211.213	-496.545	32.6962	309.401	0	34.7834	33.3275	117.214	0
2501	0	0	2501	1	213.872	119	94.8719	0	0	-53.948	38.8445	-57.1053	131.115	8325.73	5043.82	57.1053	0	4.42669	4.13718	4.89403	0	0	0.16614	132.852	-452.924	49.8177	149.312	0	54.208	53.5177	197.564	0
2503	0	0	2503	1	277.523	123.127	154.396	0	0	-0.861796	47.9898	-138.675	193.652	8372.3	5433.31	138.675	0	6.52049	3.54745	4.21947	0	0	0.144154	199.154	-480.609	35.1065	1	0	36.3075	36.4349	144.289	0
2567	0	0	2567	1	257.704	143.402	114.301	0	0	104.146	39.6906	19.2278	198.302	7868.65	5042.97	-19.2278	0	6.56717	3.54959	4.50153	0	0	0.0241218	213.598	-503.801	38.5892	268.698	0	38.4574	36.5428	126.908	0
2687	0	0	2687	1	241.65	152.225	89.4243	0	0	-35.1709	183.392	257.743	192.969	8007.97	5895.87	-257.743	0	7.0389	2.82384	4.43547	0	0	0.183755	236.878	-511.754	40.6926	295.753	0	39.1683	36.684	128.883	0
2729	0	0	2729	1	241.808	129.18	112.628	0	0	-40.4067	29.3472	104.622	130.478	8511.51	5252.63	-104.622	0	4.44993	3.43986	4.92736	0	0	0.0819769	181.608	-479.91	41.9304	215.731	0	53.4547	52.6216	176.041	0
2740	0	0	2740	1	288.155	163.981	124.173	0	0	40.3997	8.55275	13.6887	213.128	8331.04	5871.39	-13.6887	0	7.09003	2.99418	3.87311	0	0	0.0555739	213.941	-483.319	32.865	260.566	0	33.3745	32.852	117.109	0
2773	0	0	2773	1	258.198	134.014	124.183	0	0	87.194	-2.3951	380.924	159.114	8483.57	5085.06	-380.924	0	6.18359	3.59752	4.95643	0	0	0.0332309	177.753	-474.865	38.9348	214.089	0	47.9952	46.2581	167.561	0
2809	0	0	2809	1	204.908	98.9946	105.913	0	0	7.32875	34.7884	-41.4421	171.433	7965.47	5047.87	41.4421	0	5.70144	3.2689	3.71397	0	0	0.0225022	187.778	-475.37	49.4678	261.641	0	40.8997	39.5812	145.396	0
2922	0	0	2922	1	226.798	106.607	120.191	0	0	20.6135	47.7319	42.6182	142.644	8550.15	5533.23	-42.6182	0	4.74125	3.4505	4.59646	0	0	0.0706626	201.059	-486.937	45.0076	248.029	0	49.5436	47.6314	167.306	0
2923	0	0	2923	1	238.521	144.941	93.5798	0	0	69.6595	16.9333	468.41	169.307	8600.76	5265.05	-468.41	0	7.04389	3.10266	4.5768	0	0	0.105416	174.699	-466.494	41.8475	215.022	0	44.2235	44.3913	182.247	0
2976	0	0	2976	1	241.055	115.869	125.186	0	0	65.927	-21.6321	31.7577	141.31	7807.21	5801.91	-31.7577	0	4.73211	3.24316	4.15954	0	0	0.0658619	207.594	-481.245	41.1081	240.181	0	48.6062	48.9541	173.398	0
3095	0	0	3095	1	208.624	110.324	98.2992	0	0	45.6202	-3.14854	62.8144	157.85	8425.48	5085.81	-62.8144	0	5.28943	3.03085	4.64016	0	0	0.0739117	207.577	-477.933	49.1848	1	0	44.6504	43.2521	145.756	0
3134	0	0	3134	1	308.893	158.281	150.612	0	0	87.6431	91.0434	205.234	224.157	8283.8	5589.58	-205.234	0	7.74334	3.75362	4.37418	0	0	0.123868	170.628	-470.958	31.199	215.333	0	34.5739	33.5987	112.341	0
3142	0	0	3142	1	263.178	157.689	105.489	0	0	24.2978	-26.5349	77.0737	148.295	8347.14	4909.88	-77.0737	0	5.01715	3.13994	4.40111	0	0	0.0226745	180.161	-470.244	37.1099	217.845	0	47.267	45.967	154.441	0
3203	0	0	3203	1	257.583	159.525	98.0577	0	0	37.5256	0.523229	277.619	179.779	8632.89	5480.78	-277.619	0	6.51823	3.60543	4.1685	0	0	0.0482654	180.777	-469.224	38.3775	211.197	0	41.9144	39.9865	136.511	0
3275	0	0	3275	1	250.404	137.56	112.844	0	0	-32.1923	-17.1917	-39.73	134.801	8104.65	5398.83	39.73	0	4.56435	3.13053	4.47588	0	0	0.0739007	204.445	-485.544	39.4257	232.473	0	50.5281	49.7948	172.217	0
3276	0	0	3276	1	254.163	109.478	144.685	0	0	-9.60743	5.7404	-99.1591	179.155	8381.05	5674.88	99.159	0	6.04414	2.84359	4.5099	0	0	0.153671	311.975	-510.256	38.4084	305.751	0	39.454	39.3099	141.712	0
3321	0	0	3321	1	277.401	156.35	121.052	0	0	-29.3256	59.0547	99.0836	161.93	8400.77	5621.57	-99.0836	0	5.48279	3.0973	3.85159	0	0	0.0782941	235.705	-494.984	34.432	291.548	0	42.7821	41.1805	141.37	0
3382	0	0	3382	1	261.392	129.975	131.416	0	0	-0.010242	52.3771	79.4556	203.565	7773.49	5129.94	-79.4557	0	6.82445	2.80455	4.19891	0	0	0.176495	196.033	-479.439	36.8737	1	0	36.0808	34.9103	120.441	0
3459	0	0	3459	1	221.564	127.481	94.0835	0	0	-12.195	-27.103	289.47	142.461	8283.98	5010.1	-289.47	0	5.27709	2.88579	4.70712	0	0	0.141819	206.152	-487.871	45.5346	1	0	49.8209	48.3574	167.976	0
3518	0	0	3518	1	209.034	111.923	97.1112	0	0	6.81556	11.0705	35.1721	172.837	7866.32	5071.59	-35.1721	0	5.77945	2.67516	4.28223	0	0	0.0267028	206.863	-490.78	47.992	258.424	0	41.8199	39.6984	135.956	0
3528	0	0	3528	1	219.39	112.771	106.619	0	0	78.9828	-101.498	530.13	153.181	8192.8	4984.84	-530.13	0	6.96016	3.27653	4.73822	0	0	0.0729547	167.545	-473.293	46.7618	209.924	0	50.0005	52.5531	236.149	0
3568	0	0	3568	1	251.708	130.929	120.779	0	0	64.4638	-25.3262	201.459	141.425	8306.98	5805.61	-201.459	0	4.94134	2.94476	4.68314	0	0	0.156664	229.919	-497.835	39.1217	217.974	0	50.1865	48.8613	167.247	0
3616	0	0	3616	1	276.638	134.635	142.003	0	0	-13.3632	115.64	-1.26886	173.964	8185.48	5664.64	1.26886	0	5.77908	2.39617	4.04393	0	0	0.134757	267.542	-508.277	33.9706	297.986	0	39.3835	38.9444	134.351	0
3713	0	0	3713	1	234.088	124.712	109.375	0	0	31.4972	-1.01833	84.8435	139.456	8539.26	5581.98	-84.8435	0	4.6946	3.14513	4.62271	0	0	0.179351	231.061	-491.501	42.9089	222.485	0	50.0317	48.3135	165.42	0
3783	0	0	3783	1	266.505	136.069	130.437	0	0	81.1232	-24.8715	-246.146	136.601	7991.34	6004.47	246.146	0	4.80035	2.69287	4.34871	0	0	0.101564	251.37	-508.526	36.0275	297.038	0	50.6039	52.378	215.234	0
3819	0	0	3819	1	253.413	148.784	104.628	0	0	48.8147	-46.2118	512.367	197.578	8023.65	5627.17	-512.367	0	8.67081	2.7772	4.11205	0	0	0.164207	228.899	-495.681	38.1397	1	0	41.3417	39.1413	177.672	0
3825	0	0	3825	1	269.806	135.063	134.743	0	0	103.887	-2.88015	214.8	142.052	8367.21	5683.5	-214.8	0	4.97094	2.65932	4.71652	0	0	0.0298011	204.915	-479.555	35.7229	252.8	0	49.3159	48.0128	162.105	0
3892	0	0	3892	1	256.333	111.415	144.918	0	0	32.3947	61.6847	-145.207	132.293	8239.39	4821.66	145.207	0	4.43391	3.47815	4.15792	0	0	0.0229341	202.049	-488.646	38.457	267.508	0	50.798	51.5986	208.254	0
3925	0	0	3925	1	258.728	104.868	153.861	0	0	81.1536	83.8567	-12.285	158.996	7791.99	4998.8	12.285	0	5.23736	3.27964	3.87573	0	0	0.102063	212.216	-481.827	37.5768	236.281	0	45.4012	43.6854	153.449	0
3958	0	0	3958	1	256.755	129.247	127.508	0	0	60.6571	-21.0535	-210.593	159.362	8410.44	5701.67	210.593	0	5.51571	3.39066	3.86958	0	0	0.114633	179.753	-466.298	38.0296	219.052	0	42.3281	43.6672	187.138	0
3959	0	0	3959	1	235.741	134.027	101.714	0	0	141.603	64.481	329.875	131.682	8030.52	5018.18	-329.875	0	4.91404	3.23756	4.75773	0	0	0.0653571	177.948	-476.188	42.8039	205.601	0	55.5465	54.5109	188.524	0
3981	0	0	3981	1	201.413	111.654	89.7592	0	0	19.9788	43.5092	123.5	120.519	8550.78	5039.15	-123.5	0	4.07159	3.35836	4.67642	0	0	0.0425122	222.128	-493.785	52.0297	268.656	0	57.7094	56.1987	187.664	0
4001	0	0	1	1	343.131	192.075	151.056	0	0	0.931596	85.5484	55.8541	345.154	7971.87	5296.09	-55.8541	0	14.8737	9.00374	7.84643	0	0	0.194098	159.413	-517.093	17.8797	235.191	0	29.6267	28.2297	70.8822	1
4002	0	0	2	1	363.311	177.434	185.878	0	0	-58.0518	49.6639	185.939	310.496	8030.85	5232.32	-185.939	0	14.4442	8.82415	8.55493	0	0	0.188273	157.331	-519.551	16.8148	200.1	0	31.9424	29.7114	96.4323	1
4004	0	0	4	1	335.775	173.405	162.37	0	0	12.6315	-46.9122	-134.578	260.238	8059.83	5727.53	134.578	0	10.7959	10.5393	9.35126	0	0	0.212929	193.25	-549.22	18.9484	216.267	0	37.8467	35.5985	106.076	1
4007	0	0	7	1	364.837	176.152	188.684	0	0	47.5321	51.621	-43.1122	376.654	8024.93	5330.02	43.1122	0	15.6417	9.48813	9.25714	0	0	0.251946	190.914	-545.705	16.9624	281.551	0	27.8043	26.6991	66.0721	1
4011	0	0	11	1	429.604	200.749	228.855	0	0	-31.4725	26.1012	-33.9918	419.785	8004.27	5355.54	33.9918	0	17.6164	9.07252	8.54296	0	0	0.26807	195.863	-539.295	13.863	266.798	0	24.9208	23.8381	59.3198	1
4020	0	0	20	1	291.758	123.544	168.214	0	0	21.2088	-16.8884	-79.5138	286.192	8051.25	5298.87	79.5138	0	11.8895	9.42356	8.26069	0	0	0.193973	187.31	-527.175	21.9107	213.905	0	33.7755	32.6234	84.6555	1
4021	0	0	21	1	251.386	128.232	123.154	0	0	63.275	-4.33739	1.37871	140.102	8009.19	5784.62	-1.37871	0	5.97843	11.5428	10.0422	0	0	0.0494055	148.241	-523.641	27.6744	179.686	0	74.1292	69.1614	165.291	1
4022	0	0	22	1	389.091	199.587	189.505	0	0	-25.333	29.2729	204.813	304.108	7998.13	5551.69	-204.813	0	14.2481	10.4634	8.60018	0	0	0.175266	167.7	-528.218	15.7544	212.095	0	35.221	32.1281	107.4	1
4026	0	0	26	1	394.559	203.523	191.036	0	0	16.081	69.1965	42.9068	352.425	7956.72	5312.44	-42.9068	0	15.1074	9.25274	8.54769	0	0	0.131746	164.382	-523.117	15.3269	235.403	0	29.475	28.2048	70.2152	1
4039	0	0	39	1	284.863	122.193	162.67	0	0	29.5429	5.72493	180.078	271.36	7943.26	5276.25	-180.078	0	12.4888	8.48307	8.65916	0	0	0.116179	168.086	-520.317	22.4169	195.043	0	36.0442	33.822	118.609	1
4054	0	0	54	1	327.898	151.843	176.055	0	0	46.8582	2.61839	203.583	266.967	7925.94	5080.04	-203.583	0	12.4671	9.54717	8.28137	0	0	0.120641	159.288	-519.477	19.0687	193.221	0	36.9475	34.7252	116.068	1
4062	0	0	62	1	289.776	145.905	143.871	0	0	-22.5228	65.4292	-24.332	161.181	7895.66	5814.51	24.332	0	6.74896	9.90688	8.17214	0	0	0.171803	164.526	-525.495	22.1859	166.209	0	60.8059	56.2787	142.206	1
4064	0	0	64	1	304.452	159.803	144.649	0	0	53.4952	15.3119	-90.2636	309.368	8018.97	5366.33	90.2636	0	12.7286	9.54481	8.80343	0	0	0.00956703	179.946	-531.844	20.9777	204.815	0	32.0688	30.9852	82.0756	1
4074	0	0	74	1	372.914	183.206	189.707	0	0	54.7676	68.4068	118.418	311.836	7918.03	5711.87	-118.418	0	13.8069	8.718	8.47144	0	0	0.198012	197.237	-536.713	16.2773	226.686	0	33.6671	31.2667	86.4053	1
4076	0	0	76	1	314.664	194.086	120.578	0	0	-20.3856	78.9086	240.223	241.129	7893.53	5701.37	-240.223	0	11.5548	8.95538	8.00539	0	0	0.147187	197.234	-526.447	19.8409	181.235	0	41.9902	38.5205	141.97	1
4080	0	0	80	1	374.585	205.797	168.788	0	0	-40.0319	65.8391	126.567	291.469	7913.17	5614.78	-126.567	0	13.0454	8.34567	7.88373	0	0	0.27595	180.632	-521.647	16.0382	201.224	0	34.8302	32.3482	91.1647	1
4083	0	0	83	1	288.986	122.5	166.486	0	0	-32.0176	44.7355	-101.543	260.734	8004.82	5336.9	101.543	0	10.6773	8.56486	7.94855	0	0	0.246323	164.325	-514.966	21.8588	180.556	0	36.1454	34.8151	94.088	1
4085	0	0	85	1	293.393	172.595	120.798	0	0	65.7538	44.205	342.144	196.827	8006.71	5337.44	-342.144	0	10.3042	8.86709	8.22942	0	0	0.0941866	155.725	-513.512	21.6167	192.585	0	51.6177	44.7675	234.895	1
4090	0	0	90	1	301.405	131.176	170.229	0	0	-7.27686	89.1933	167.672	222.502	7980.08	5192.79	-167.672	0	10.1348	8.52725	7.86094	0	0	0.157603	138.886	-501.343	20.7518	180.25	0	42.7613	39.8124	120.622	1
4094	0	0	94	1	321.464	183.891	137.573	0	0	12.2107	10.5553	138.133	305.138	8060.25	5371.08	-138.133	0	13.7254	8.59726	8.41545	0	0	0.148317	151.704	-513.982	19.3587	209.162	0	32.4006	30.9094	87.8008	1
4096	0	0	96	1	335.331	182.319	153.013	0	0	73.3287	18.3745	50.4315	265.101	7999.13	5263.61	-50.4315	0	11.4792	9.50069	8.73855	0	0	0.0845818	145.048	-509.907	18.6534	204.191	0	37.9605	36.1389	89.5427	1
4100	0	0	100	1	253.549	133.644	119.905	0	0	-32.0125	52.0577	119.916	193.303	7905.15	5030.6	-119.916	0	8.61769	8.75608	7.97131	0	0	0.157898	151.756	-507.832	25.6916	184.84	0	48.7812	45.7253	126.661	1
4100	0	0	100	1	281.821	164.357	117.464	0	0	5.01524	37.5014	2.79528	262.962	7868.13	5742.78	-2.79528	0	11.1376	9.29754	8.27513	0	0	0.209521	176.234	-522.178	22.8238	210.017	0	38.7039	36.44	92.6973	1
4104	0	0	104	1	300.189	162.925	137.263	0	0	83.3685	22.9942	113.259	223.204	7889.43	5657.63	-113.259	0	9.91728	9.35476	8.62819	0	0	0.0853906	152.157	-510.984	21.2487	206.476	0	45.6257	42.9489	116.104	1
4105	0	0	105	1	408.698	207.916	200.782	0	0	46.541	-38.8828	49.9594	283.452	7926.26	5819.16	-49.9594	0	12.4079	9.3636	8.09304	0	0	0.0469396	186.459	-528.756	14.6606	203.422	0	36.0304	33.7823	84.987	1
4106	0	0	106	1	262.291	158.793	103.498	0	0	49.1279	17.3761	193.067	179.022	8023.33	5663.24	-193.067	0	8.28891	9.19805	7.64866	0	0	0.16903	181.377	-516.37	24.6693	169.014	0	55.6315	49.6537	158.981	1
4107	0	0	107	1	251.989	134.693	117.295	0	0	14.7405	-0.709539	35.9336	206.697	7958.06	5083.37	-35.9336	0	8.9186	8.10136	7.92915	0	0	0.174487	147.36	-506.353	25.6472	183.904	0	45.5565	43.0506	105.723	1
4108	0	0	108	1	284.037	139.346	144.69	0	0	73.8663	32.6678	18.5861	182.359	7998.59	5448.63	-18.5861	0	7.78676	9.4578	7.88332	0	0	0.114405	185.783	-525.703	22.5315	193.688	0	52.545	49.7502	123.255	1
4110	0	0	110	1	348.812	220.02	128.792	0	0	-6.61444	63.3877	232.683	323.906	7979.41	5517.57	-232.683	0	15.4047	8.30585	8.52429	0	0	0.1444	142.479	-511.386	17.5405	198.19	0	31.3736	28.8231	108.915	1
4112	0	0	112	1	393.621	237.157	156.464	0	0	8.12218	-5.66918	231.174	424.892	7964.68	5586.63	-231.174	0	20.2739	7.69037	7.18624	0	0	0.233329	189.083	-527.748	14.9473	287.422	0	24.7485	22.2763	81.2807	1
4115	0	0	115	1	464.884	231.667	233.218	0	0	-22.3432	78.6901	52.8043	416.531	7995.14	5502.27	-52.8043	0	17.9719	8.86297	7.76355	0	0	0.328767	180.656	-529.932	12.5554	263.833	0	25.4503	23.969	62.082	1
4120	0	0	120	1	320.122	141.421	178.701	0	0	24.8376	-60.1101	33.6723	204.822	7947.96	5242.43	-33.6723	0	8.97133	8.49184	8.72318	0	0	0.162438	160.528	-508.645	19.4995	180.473	0	46.1274	44.1071	107.365	1
4121	0	0	121	1	405.172	211.382	193.79	0	0	-28.443	44.7457	-166.706	358.754	8100.9	5735.53	166.706	0	14.5546	10.2018	8.31984	0	0	0.186429	169.937	-532.926	14.9474	239.875	0	27.6508	26.2355	85.2042	1
4122	0	0	122	1	377.856	226.45	151.407	0	0	40.0256	56.0335	194.603	287.116	8032.44	5724.25	-194.603	0	13.2642	10.094	9.01991	0	0	0.171139	200.312	-551.005	16.3263	231.123	0	37.6151	33.8636	110.253	1
4126	0	0	126	1	284.077	134.218	149.859	0	0	36.9035	53.3999	97.3099	255.883	7935.9	5029.26	-97.3099	0	11.2267	7.58227	6.7004	0	0	0.102132	182.413	-517.876	21.6904	214.68	0	36.2927	34.1734	90.9757	1
4127	0	0	127	1	346.676	146.709	199.967	0	0	33.2457	38.4148	-176.758	290.34	8039.21	5741.87	176.758	0	11.7429	9.25911	7.82758	0	0	0.153887	184.647	-524.503	17.7047	253.031	0	32.7424	30.9222	101.907	1
4128	0	0	128	1	282.834	140.874	141.959	0	0	31.4951	3.79831	138.832	232.93	7941.31	4979.2	-138.832	0	10.4846	8.21889	7.51649	0	0	0.0430775	219.175	-535.851	22.2136	216.007	0	40.0999	38.1678	107.85	1
4130	0	0	130	1	407.859	227.491	180.368	0	0	44.6457	9.0659	230.556	357.513	8027.81	5272.91	-230.556	0	16.9856	6.98472	7.36479	0	0	0.0680814	225.014	-538.1	14.2825	272.974	0	26.6642	24.9096	91.976	1
4131	0	0	131	1	278.98	160.648	118.333	0	0	-5.24491	112.017	-101.022	149.857	7978.05	5269.62	101.022	0	6.0915	9.28589	8.56339	0	0	0.126266	152.966	-510.923	23.1912	155.385	0	61.4361	59.6178	158.855	1
4133	0	0	133	1	303.116	142.883	160.233	0	0	12.9548	13.1674	-66.8732	198.242	8059.51	5667.45	66.8732	0	8.21145	8.41393	6.82911	0	0	0.0494983	166.466	-507.165	20.3157	227.608	0	45.8331	43.0724	112.441	1
4135	0	0	135	1	360.317	192.827	167.49	0	0	-4.84293	55.4643	104.248	375.981	7977.64	5525.5	-104.248	0	16.576	8.32837	7.53257	0	0	0.186612	177.421	-517.354	16.7141	233.597	0	27.6157	25.758	70.4382	1
4136	0	0	136	1	293.517	131.575	161.942	0	0	-142.352	257.455	-30.6655	171.55	8115.15	5423.17	30.6655	0	7.56484	9.72684	8.57136	0	0	0.155927	173.826	-530.18	21.912	184.896	0	55.171	50.8123	126.715	1
4138	0	0	138	1	264.996	121.55	143.445	0	0	0.113012	122.206	-27.0287	203.732	8072.35	5259.43	27.0287	0	8.49053	8.58441	7.80155	0	0	0.200502	161.423	-508.723	24.232	167.124	0	46.1548	43.7391	106.831	1
4140	0	0	140	1	308.356	126.126	182.23	0	0	25.6169	14.7923	-14.0172	281.543	7947.18	5067.87	14.0172	0	11.8826	8.57895	7.36135	0	0	0.100763	190.253	-528.487	20.0816	212.959	0	34.3558	32.4949	79.8138	1
4141	0	0	141	1	400.172	188.294	211.878	0	0	-11.1757	102.097	140.871	323.697	7983.98	5179.88	-140.871	0	14.5303	8.52705	7.31756	0	0	0.378454	178.256	-520.071	14.7982	203.781	0	30.6798	28.6265	81.4015	1
4143	0	0	143	1	385.033	233.927	151.106	0	0	60.5272	0.970864	92.1059	314.154	8011.93	5181.35	-92.1059	0	13.8559	8.33006	7.38859	0	0	0.014318	230.294	-526.612	15.4541	261.903	0	31.1437	29.3857	77.2751	1
4146	0	0	146	1	320.631	169.87	150.761	0	0	-4.23811	-102.747	-227.812	173.694	8076.7	5683.71	227.812	0	7.36518	9.14516	7.3638	0	0	0.121909	185.314	-513.684	19.2879	186.331	0	47.9974	46.5818	173.697	1
4156	0	0	156	1	294.242	118.204	176.038	0	0	47.737	24.8839	82.2244	143.093	7925.06	5855.06	-82.2244	0	6.2581	8.5799	8.62856	0	0	0.0970502	179.704	-515.948	21.5735	170.029	0	66.6279	62.9158	160.716	1
4161	0	0	161	1	355.438	169.197	186.241	0	0	65.6229	-17.0932	-26.1941	237.465	7907.18	5797.37	26.1941	0	10.0613	8.75187	7.89555	0	0	0.0901372	221.596	-536.574	17.1207	234.837	0	41.1181	38.5463	96.4868	1
4166	0	0	166	1	343.397	178.365	165.032	0	0	25.9121	-39.3669	75.0614	283.671	7946.89	5221.69	-75.0614	0	12.534	7.68345	7.18379	0	0	0.098039	186.059	-517.48	17.4923	209.279	0	33.16	31.4234	81.0036	1
4168	0	0	168	1	299.814	145.16	154.654	0	0	-23.3793	83.1101	223.926	201.513	7996.18	5497.85	-223.926	0	9.54484	8.39791	8.52776	0	0	0.104402	147.607	-503.797	21.0207	181.984	0	47.0002	43.8855	162.173	1
4171	0	0	171	1	373.206	174.101	199.106	0	0	-23.8685	0.682879	-22.4561	338.165	7996.67	5281.3	22.4561	0	14.3094	8.31538	7.1883	0	0	0.0509782	167.804	-516.863	15.9847	247.624	0	28.7059	27.6131	67.6157	1
4172	0	0	172	1	428.956	225.076	203.88	0	0	33.9548	103.515	56.0859	348.663	7938.85	4979.15	-56.0859	0	15.0062	7.51441	6.44249	0	0	0.209219	247.33	-545.874	13.4374	280.945	0	27.8119	26.4007	67.2062	1
4175	0	0	175	1	354.463	197.276	157.187	0	0	79.4016	47.059	136.972	172.974	7893.4	5733.22	-136.972	0	7.74995	8.41066	8.16196	0	0	0.0639244	181.242	-521.906	17.1662	216.409	0	55.9256	52.5605	148.009	1
4176	0	0	176	1	294.347	176.62	117.727	0	0	82.3916	43.0588	56.5073	226.463	7890.41	5039.6	-56.5073	0	9.80469	7.69631	7.0207	0	0	0.090003	212.876	-528.714	20.9157	222.438	0	41.1192	38.4529	98.0349	1
4177	0	0	177	1	399.902	223.337	176.565	0	0	-8.12836	11.8099	239.179	322.471	7980.93	5369.83	-239.179	0	15.4672	8.249	7.5845	0	0	0.240233	203.527	-540.941	14.8127	254.122	0	30.3683	28.5486	106.056	1
4181	0	0	181	1	453.206	222.822	230.384	0	0	-13.2304	54.6136	-16.09	446.773	7986.03	5626.01	16.09	0	18.7695	7.53156	6.56585	0	0	0.110157	213.804	-530.521	12.6488	300.024	0	23.1041	21.456	55.1367	1
4182	0	0	182	1	270.748	151.558	119.191	0	0	-33.9419	116.847	-56.9988	172.231	8106.4	5663.43	56.9988	0	7.11823	8.61439	7.87172	0	0	0.165853	150.585	-506.371	23.6397	170.822	0	53.7336	50.8869	128.459	1
4183	0	0	183	1	386.273	214.659	171.614	0	0	23.2326	30.2939	-23.1135	328.755	8049.23	5351.35	23.1135	0	13.7906	8.88909	7.1618	0	0	0.175617	169.941	-516.968	15.4371	234.821	0	29.8111	28.3955	70.6316	1
4184	0	0	184	1	288.502	144.379	144.123	0	0	58.6226	58.3385	-37.3776	276.225	7914.18	5024.32	37.3776	0	11.4947	7.62384	5.81008	0	0	0.0719957	239.3	-522.943	21.0435	223.78	0	33.0667	31.0733	78.6905	1
4185	0	0	185	1	349.07	156.649	192.421	0	0	-8.2438	4.96904	-111.547	171.715	7981.04	5775.31	111.547	0	7.05049	9.0133	7.22354	0	0	0.222784	174.533	-515.382	17.3982	225.833	0	53.223	49.0922	142.488	1
4185	0	0	185	1	305.673	171.53	134.143	0	0	-7.10948	12.7741	168.079	239.946	7880.25	5069.89	-168.079	0	10.9833	8.5735	7.27635	0	0	0.293625	154.818	-508.945	20.2677	187.012	0	39.4184	36.9183	112.728	1
4186	0	0	186	1	386.165	184.408	201.756	0	0	48.0041	-0.539903	-41.9315	422.606	8024.46	5780.82	41.9315	0	17.7124	7.45919	7.89088	0	0	0.0425336	180.912	-524.23	15.3498	271.753	0	24.3561	22.8777	56.8507	1
4190	0	0	190	1	365.401	168.734	196.667	0	0	-8.55927	33.4364	-82.255	351.334	7981.36	5647.18	82.255	0	14.4483	6.87055	6.41485	0	0	0.03727	181.428	-511.803	16.0136	255.742	0	27.2381	25.5792	69.5572	1
4192	0	0	192	1	278.198	142.054	136.144	0	0	6.52829	19.8157	-46.1337	238.453	7966.27	5760.46	46.1337	0	9.93807	8.42372	7.91821	0	0	0.195282	179.042	-522.555	22.8363	217.687	0	41.4937	38.0874	96.1455	1
4197	0	0	197	1	358.317	195.599	162.717	0	0	70.8149	16.2923	-25.6754	250.42	8001.65	5465.01	25.6754	0	10.5399	8.45614	7.09711	0	0	0.13206	183.676	-517.116	16.7621	1	0	37.5358	35.6603	89.6988	1
4199	0	0	199	1	376.985	172.305	204.68	0	0	74.1184	70.9946	-210.475	247.306	7998.34	5709.29	210.475	0	9.97073	7.81697	8.48941	0	0	0.131756	225.189	-545.656	15.9307	227.879	0	38.2761	36.311	123.234	1
4201	0	0	201	1	268.986	134.936	134.05	0	0	-50.7825	105.392	274.837	165.845	8023.58	5375.91	-274.837	0	8.23606	8.53627	7.76381	0	0	0.206149	190.241	-521.861	23.7698	186.073	0	54.922	51.0919	215.925	1
4204	0	0	204	1	351.355	194.44	156.916	0	0	-11.3374	59.6087	229.903	309.691	8083.8	5322.03	-229.903	0	14.709	7.85892	8.06915	0	0	0.238442	161.832	-516.95	17.2275	240.149	0	30.9525	28.868	107.541	1
4205	0	0	205	1	339.185	126.92	212.265	0	0	8.80088	70.6634	-63.4854	292.89	7964	5709.62	63.4854	0	12.0508	8.17888	7.72322	0	0	0.0949804	171.595	-519.299	17.9471	223.306	0	34.1822	31.4531	82.7553	1
4206	0	0	206	1	357.89	161.01	196.88	0	0	17.5976	41.8472	27.1932	238.303	7855.54	5738.43	-27.1932	0	10.1777	8.24451	7.65471	0	0	0.292482	186.648	-523.014	16.8544	215.247	0	40.8445	38.8597	99.0373	1
4210	0	0	210	1	321.726	121.508	200.217	0	0	-16.9245	-6.85581	51.2797	330.958	7989.72	5787.14	-51.2797	0	14.4141	7.68832	7.05202	0	0	0.0917702	183.349	-521.783	18.8451	216.704	0	30.5055	28.1223	71.1146	1
4215	0	0	215	1	255.587	138.323	117.264	0	0	2.49234	9.41218	135.835	229.83	7970.31	5671.21	-135.835	0	10.3347	8.22817	7.01955	0	0	0.070729	134.943	-493.841	24.9228	179.108	0	43.3716	39.0986	109.329	1
4222	0	0	222	1	239.641	124.366	115.275	0	0	52.6817	39.6486	326.013	139.424	8019.78	5441.65	-326.013	0	7.17621	9.26416	7.66406	0	0	0.179892	171.283	-510.905	27.5965	184.56	0	69.8157	62.145	304.533	1
4223	0	0	223	1	310.941	134.712	176.228	0	0	-8.68899	56.0705	120.661	227.337	7881.83	4926.93	-120.661	0	10.105	7.68256	6.85134	0	0	0.166242	205.694	-528.737	19.563	216.754	0	40.6983	38.0669	105.584	1
4234	0	0	234	1	313.306	177.809	135.497	0	0	13.8661	0.2994	-159.421	176.083	8058.59	5779.98	159.421	0	7.18635	9.16374	8.89783	0	0	0.041418	202.27	-541.079	20.2006	234.647	0	52.7864	50.3584	153.28	1
4239	0	0	239	1	362.697	175.112	187.585	0	0	35.2483	-9.29757	247.906	280.332	8037.21	5490.6	-247.906	0	13.5271	8.09694	6.97727	0	0	0.19214	225.311	-534.692	16.4488	225.931	0	34.3203	31.7793	121.055	1
4240	0	0	240	1	283.498	134.637	148.861	0	0	25.7442	8.87234	156.508	187.055	8046.72	5372.77	-156.508	0	8.49221	7.69766	7.19412	0	0	0.232968	187.517	-513.706	21.9179	213.405	0	47.6986	45.7196	133.688	1
4243	0	0	243	1	348.71	171.032	177.677	0	0	-22.0413	-8.32617	59.8328	341.511	7994.84	5090.99	-59.8328	0	14.9362	7.39917	6.50933	0	0	0.260198	201.879	-528.549	17.003	238.989	0	28.0402	26.378	67.5797	1
4249	0	0	249	1	233.207	109.859	123.348	0	0	40.2917	28.5384	156.711	152.718	7932.51	5353.1	-156.711	0	6.91479	7.79871	7.79034	0	0	0.0929236	188.013	-520.237	28.0236	189.377	0	58.098	55.8998	164.472	1
4252	0	0	252	1	271.734	143.261	128.474	0	0	-20.4667	-56.9847	21.5485	176.009	7993.27	5837.27	-21.5485	0	7.68927	8.13027	7.40684	0	0	0.181611	184.292	-510.128	23.2476	199.37	0	53.1653	49.1978	119.613	1
4253	0	0	253	1	262.599	146.071	116.528	0	0	-5.21059	62.8837	57.0649	132.039	8077.67	5717.4	-57.0649	0	5.7017	8.85163	8.17659	0	0	0.146965	169.655	-517.986	24.7118	190.316	0	72.8592	66.6847	167.072	1
4254	0	0	254	1	293.058	134.745	158.313	0	0	-6.48495	-5.6247	-29.3367	337.476	7979.29	5287.6	29.3367	0	14.2388	7.81234	6.3053	0	0	0.231137	224.787	-526.64	20.851	197.425	0	27.8534	26.8627	66.2734	1
4259	0	0	259	1	354.427	144.822	209.604	0	0	-5.15872	48.3533	54.558	261.581	7977.96	5432.95	-54.558	0	11.298	7.75218	6.83605	0	0	0.132689	148.774	-499.623	16.8094	169.598	0	36.1636	34.3256	87.7447	1
4260	0	0	260	1	333.251	177.186	156.066	0	0	89.8748	86.042	363.138	220.276	7982.59	5395.26	-363.138	0	11.8132	8.08476	7.26289	0	0	0.06113	170.573	-513.689	18.2077	202.463	0	46.9603	40.2277	222.74	1
4261	0	0	261	1	267.843	131.513	136.33	0	0	-26.6308	11.725	-26.1307	218.083	8099.09	5469.58	26.1307	0	9.19741	7.73767	6.25704	0	0	0.0631763	181.349	-504.817	23.1536	197.54	0	41.1753	38.5881	96.1202	1
4266	0	0	266	1	346.526	181.033	165.493	0	0	20.6585	-24.922	-173.83	205.939	8051.8	5705.54	173.83	0	8.45501	8.75649	7.96351	0	0	0.241648	184.728	-522.54	17.653	227.83	0	43.8377	41.5946	134.198	1
4268	0	0	268	1	328.703	163.206	165.497	0	0	-52.098	120.274	341.964	218.958	8024.9	5361.03	-341.964	0	11.6586	8.44904	7.11169	0	0	0.209342	158.964	-505.422	18.5399	201.289	0	44.9145	39.5882	202.674	1
4270	0	0	270	1	382.905	229.479	153.426	0	0	39.6092	38.4397	229.012	314.234	8032.85	5442.86	-229.012	0	14.8713	7.67629	7.17578	0	0	0.0842905	165.692	-512.587	15.4238	216.449	0	30.4641	28.5358	104.579	1
4273	0	0	273	1	311.948	158.539	153.409	0	0	40.513	12.4928	13.066	247.654	8031.95	5767.79	-13.066	0	10.5665	6.95662	7.35519	0	0	0.141878	238.262	-531.612	19.442	233.099	0	38.5205	35.7934	87.2737	1
4280	0	0	280	1	328.09	137.758	190.332	0	0	-19.0936	119.241	9.50602	259.549	8091.55	5461.72	-9.50602	0	10.9966	7.27228	6.54068	0	0	0.182012	172.233	-509.659	18.2245	247.743	0	35.8754	33.5088	83.2282	1
4290	0	0	290	1	243.976	112.155	131.822	0	0	59.9226	-60.5175	98.2942	237.688	7912.88	5641.48	-98.2942	0	10.6735	7.44958	6.37516	0	0	0.131283	147.248	-498.466	25.8354	177.504	0	39.3371	36.975	98.4575	1
4294	0	0	294	1	306.562	176.424	130.137	0	0	68.1238	49.9708	302.776	321.822	8004.34	5331.67	-302.776	0	16.176	6.10591	6.66201	0	0	0.124481	224.803	-524.946	19.4727	271.135	0	29.1817	26.1547	121.005	1
4301	0	0	301	1	301.152	156.926	144.225	0	0	44.5605	24.0817	-44.071	211.328	7928.24	5656.54	44.071	0	8.80634	7.58384	6.33522	0	0	0.0876069	254.375	-545	20.1518	283.902	0	42.8646	40.6813	106.576	1
4302	0	0	302	1	258.148	131.088	127.06	0	0	97.227	16.7108	174.767	182.19	7975.23	5763.57	-174.767	0	8.36917	8.42272	7.37892	0	0	0.0864583	192.012	-520.532	24.8153	204.158	0	53.6384	48.6351	146.214	1
4303	0	0	303	1	381.776	238.967	142.809	0	0	17.6254	6.86098	179.898	293.182	7955.17	5673.76	-179.898	0	13.4965	7.98207	6.94887	0	0	0.0561655	190.437	-523.508	15.4841	238.305	0	34.6084	31.1878	96.6449	1
4314	0	0	314	1	359.366	217.814	141.552	0	0	49.5249	16.5688	29.3714	250.395	8022.94	5464.73	-29.3714	0	10.7441	7.24326	5.87876	0	0	0.0602873	266.473	-549.41	16.2813	268.161	0	36.1139	34.2809	86.1812	1
4317	0	0	317	1	273.432	170.646	102.786	0	0	-33.1925	9.19214	60.3977	179.716	7906.33	5870.75	-60.3977	0	7.84717	7.2525	7.35762	0	0	0.240942	162.721	-503.282	22.8012	186.253	0	50.7877	48.2117	121.056	1
4318	0	0	318	1	314.353	147.303	167.05	0	0	12.0818	33.8698	-14.0369	287.178	7960.72	5746.41	14.0369	0	12.0858	7.43468	6.61005	0	0	0.126509	174.116	-516.129	19.2034	235.39	0	33.9656	31.0331	78.1916	1
4319	0	0	319	1	318.139	187.093	131.046	0	0	53.7761	34.9197	158.163	249.929	7919.02	5446.38	-158.163	0	11.3194	7.16988	6.42414	0	0	0.190611	182.055	-511.755	18.8385	191.698	0	36.5225	35.3795	103.974	1
4323	0	0	323	1	286.508	172.16	114.349	0	0	25.3696	70.0526	53.5184	243.666	7947.43	5112.27	-53.5184	0	10.4863	6.67101	6.03109	0	0	0.0846447	244.948	-527.847	21.0444	252.932	0	36.6935	34.4026	87.5425	1
4324	0	0	324	1	318.37	168.018	150.352	0	0	45.3376	14.2705	104.608	248.056	7927.46	4968.73	-104.608	0	10.9686	7.1163	6.6566	0	0	0.0620686	197.421	-521.01	18.865	186.399	0	36.5698	34.8197	93.4553	1
4325	0	0	325	1	360.69	174.543	186.147	0	0	107.195	-2.39409	-8.5014	242.071	7965.27	5483.69	8.5014	0	10.342	7.55017	5.88243	0	0	0.174409	202.901	-518.512	16.2611	239.869	0	36.9527	35.2824	88.8718	1
4330	0	0	330	1	347.596	189.765	157.83	0	0	-14.1868	82.5232	63.7962	215.587	8086.65	5498.44	-63.7962	0	9.334	7.16589	6.93101	0	0	0.275041	188.584	-518.141	17.1056	184.378	0	42.7984	39.893	101.805	1
4333	0	0	333	1	317.993	140.527	177.466	0	0	-132.211	-9.7432	114.205	223.987	8005.35	4992.74	-114.205	0	10.3507	7.99319	7.13264	0	0	0.262667	132.559	-492.955	19.1872	199.713	0	41.1228	38.2656	103.642	1
4336	0	0	336	1	284.149	118.29	165.859	0	0	-12.9325	-38.3714	117.219	183.372	7985.73	5021.37	-117.219	0	8.26435	7.22323	7.06625	0	0	0.122402	159.025	-499.557	21.6931	165.8	0	47.9613	45.1525	122.983	1
4343	0	0	343	1	283.126	109.054	174.072	0	0	2.62657	-41.3205	-94.1199	189.284	8069.83	5422.96	94.1199	0	7.89551	8.67884	7.26582	0	0	0.157269	152.396	-504.948	22.2314	183.051	0	47.2133	44.1402	121.379	1
4348	0	0	348	1	267.515	138.016	129.499	0	0	-126.188	83.7316	-298.459	142.738	8098.99	5696.55	298.459	0	5.9195	8.29714	7.19647	0	0	0.222001	192.941	-513.741	23.6692	174.084	0	58.6363	56.7466	251.715	1
4349	0	0	349	1	355.07	202.072	152.999	0	0	57.8529	34.1365	284.713	422.072	7914.95	5746.14	-284.713	0	20.8801	6.91965	7.28502	0	0	0.223864	174.048	-513.608	16.7103	262.981	0	24.965	22.3452	94.9748	1
4354	0	0	354	1	281.916	143.074	138.842	0	0	-5.03297	-67.7501	166.288	193.2	7977.83	5250.07	-166.288	0	8.99263	7.92089	6.35821	0	0	0.1427	172.236	-504	21.8697	152.436	0	46.028	43.0332	126.631	1
4356	0	0	356	1	285.077	171.339	113.738	0	0	-5.17212	30.2085	-181.238	153.236	7977.97	5750.07	181.238	0	6.21236	6.90281	6.6084	0	0	0.0917526	196.579	-510.631	21.3943	216.155	0	55.707	51.3299	170.757	1
4359	0	0	359	1	339.793	193.592	146.201	0	0	16.9981	-89.2359	291.82	241.51	7955.8	5371.22	-291.82	0	12.3335	6.29744	5.73181	0	0	0.0902281	226.119	-532.305	17.1562	260.656	0	36.1504	33.5736	143.7	1
4360	0	0	360	1	297.101	156.316	140.785	0	0	44.0636	-26.3162	134.073	158.485	8028.4	5706.94	-134.073	0	7.15889	7.76545	6.83813	0	0	0.113027	154.717	-500.504	20.6545	179.426	0	58.6498	53.1192	147.754	1
4365	0	0	365	1	310.24	150.903	159.337	0	0	93.4431	22.5818	252.462	221.693	7979.02	5458.72	-252.462	0	10.7059	7.12368	5.76748	0	0	0.0550812	189.814	-505.936	19.2211	255.004	0	40.6648	37.8745	144.511	1
4366	0	0	366	1	204.314	101.672	102.642	0	0	31.025	73.6567	278.155	138.295	8041.44	5307.98	-278.155	0	6.7987	8.51443	7.58796	0	0	0.143266	137.817	-492.069	33.285	170.395	0	65.7786	60.0781	255.877	1
4367	0	0	367	1	285.293	147.933	137.36	0	0	-15.9055	38.2159	115.301	188.938	8088.37	5343.42	-115.301	0	8.3953	7.52399	6.89759	0	0	0.114654	189.55	-514.069	21.6232	202.539	0	47.1453	44.7524	121.161	1
4373	0	0	373	1	321.144	196.892	124.251	0	0	46.5115	86.737	37.6599	265.444	7926.29	5793.2	-37.6599	0	11.3458	7.23595	7.00851	0	0	0.0499618	185.695	-521.002	18.7798	240.605	0	36.5025	34.12	85.6593	1
4375	0	0	375	1	353.836	179.761	174.074	0	0	9.74001	53.9136	-155.773	234.371	8062.72	5726.37	155.773	0	9.47427	7.95545	6.71844	0	0	0.227052	226.121	-534.302	16.8529	263.401	0	37.9434	35.5625	112.356	1
4379	0	0	379	1	310.439	162.089	148.35	0	0	57.6208	-18.2433	191.088	193.732	7915.18	5399.88	-191.088	0	9.01096	7.08099	7.14919	0	0	0.097928	183.883	-507.067	19.5348	180.843	0	45.101	44.0117	141.884	1
4381	0	0	381	1	293.521	172.006	121.515	0	0	70.6128	8.33531	4.77445	263.11	7902.19	5771.94	-4.77445	0	11.219	6.82239	6.35832	0	0	0.116814	160.476	-504.955	20.5875	223.933	0	35.4391	33.3255	83.6932	1
4383	0	0	383	1	350.82	204.395	146.426	0	0	48.1414	61.6838	165.664	349.585	7924.66	5220.3	-165.664	0	15.8678	6.54848	6.33105	0	0	0.257947	135.768	-482.737	16.7029	205.716	0	26.632	24.9664	76.3129	1
4386	0	0	386	1	328.789	156.603	172.185	0	0	-63.9684	-22.2122	278.879	308.738	8036.77	5304.19	-278.879	0	15.5356	5.4147	5.79746	0	0	0.274867	227.531	-521.559	17.6431	248.981	0	28.1934	25.8267	111.119	1
4390	0	0	390	1	287.374	128.651	158.723	0	0	47.1675	28.2806	-38.379	238.742	7925.63	5054.38	38.379	0	9.96375	7.25959	6.80108	0	0	0.11244	182.446	-509.151	21.3417	199.263	0	38.1265	36.0712	89.0896	1
4392	0	0	392	1	298.345	151.253	147.092	0	0	58.0783	84.0053	-223.222	187.58	8014.38	5795.94	223.222	0	7.5409	7.37087	6.23315	0	0	0.0537461	176.428	-509.024	20.2967	220.548	0	44.8423	42.9108	156.029	1
4392	0	0	392	1	284.088	143.688	140.399	0	0	74.3695	-15.0121	190.146	203.967	7898.43	4998.01	-190.146	0	9.48264	7.38014	6.57072	0	0	0.151338	167.38	-501.81	21.5983	208.049	0	43.0651	40.515	131.748	1
4398	0	0	398	1	369.57	186.373	183.197	0	0	-35.6171	70.1315	41.5511	213.113	8108.08	5411.17	-41.5511	0	9.17427	7.96536	7.19678	0	0	0.173004	179.505	-512.442	16.1142	185.637	0	43.5575	41.0359	102.533	1
4400	0	0	400	1	344.81	213.952	130.858	0	0	-46.0854	115.575	335.663	252.978	8018.89	5365.73	-335.663	0	13.3483	6.86051	6.08949	0	0	0.22456	190.521	-513.799	17.0449	233.189	0	37.0274	32.8816	164.451	1
4401	0	0	401	1	371.789	161.603	210.186	0	0	-29.4241	72.943	-103.916	279.359	8101.88	5408.36	103.916	0	11.394	6.22116	6.37475	0	0	0.101925	182.252	-510.813	15.5902	225.721	0	31.8791	29.9978	81.4061	1
4404	0	0	404	1	361.117	171.739	189.378	0	0	-36.9133	43.0909	-0.137153	334.888	8009.71	5537.87	0.137153	0	14.2184	7.3652	7.05191	0	0	0.293179	159.217	-508.894	16.4257	246.224	0	29.3178	27.484	69.3301	1
4411	0	0	411	1	254.27	120.919	133.351	0	0	57.0795	-29.2232	-100.144	129.293	8015.38	5709.84	100.144	0	5.36704	7.49564	6.01462	0	0	0.102692	179.673	-508.213	24.4651	211.191	0	63.7826	59.143	167.947	1
4414	0	0	414	1	369.743	199.039	170.704	0	0	34.9413	-21.4883	106.334	283.465	8037.52	5502.79	-106.334	0	12.6279	6.20331	5.45612	0	0	0.101598	236.406	-536.009	15.5304	237.979	0	31.5534	29.654	80.5149	1
4415	0	0	415	1	322.435	148.091	174.344	0	0	101.765	-28.5475	-24.6457	239.179	7970.7	5609.51	24.6457	0	10.2148	7.46163	7.0028	0	0	0.0622507	171.829	-510.814	18.7385	205.048	0	39.0095	36.8365	92.092	1
4419	0	0	419	1	364.183	206.005	158.178	0	0	-15.352	47.1137	-65.2008	282.858	7988.15	5533.85	65.2008	0	11.6786	7.41014	6.36474	0	0	0.169933	177.415	-511.315	16.152	237.782	0	32.6096	30.9604	82.467	1
4420	0	0	420	1	306.498	163.392	143.106	0	0	57.9347	18.3925	-24.6583	295.043	8014.53	5562.57	24.6583	0	12.4054	8.43249	6.30445	0	0	0.0215078	160.111	-506.259	19.9133	268.651	0	32.2185	30.6338	77.7372	1
4423	0	0	423	1	283.205	130.844	152.361	0	0	-0.0491949	32.011	-186.343	179.34	8072.51	5648.61	186.343	0	7.26409	6.87318	5.80414	0	0	0.121997	246.719	-532.583	21.3157	236.045	0	44.786	43.5459	145.74	1
4425	0	0	425	1	238.333	131.1	107.233	0	0	18.3741	-17.1003	58.5099	148.287	8054.09	5797.38	-58.5099	0	6.47502	6.71856	6.96647	0	0	0.100109	176.894	-500.199	26.5334	242.942	0	60.0837	55.9058	138.636	1
4434	0	0	434	1	301.87	144.781	157.088	0	0	-16.9453	29.4712	194.32	162.584	7890.09	5053.19	-194.32	0	7.55603	6.8379	6.52107	0	0	0.116243	177.373	-503.346	19.9709	194.179	0	51.8065	48.2587	163.555	1
4445	0	0	445	1	250.766	126.976	123.789	0	0	5.98865	0.674243	27.063	186.845	7867.15	4982.33	-27.063	0	8.0362	7.16868	5.66191	0	0	0.0762544	186.642	-511.129	24.628	214.523	0	47.2287	44.0612	108.841	1
4448	0	0	448	1	244.782	139.175	105.608	0	0	84.8267	78.613	309.616	180.838	7987.63	5402.69	-309.616	0	9.15199	7.17209	5.97274	0	0	0.0905357	188.763	-510.938	25.474	189.435	0	50.0379	45.2525	205.774	1
4454	0	0	454	1	281.614	137.122	144.492	0	0	-86.6649	143.062	-61.7741	289.98	8059.47	5537.56	61.7741	0	12.1094	6.47758	5.84651	0	0	0.411149	196.461	-509.922	21.3645	233.596	0	31.3151	29.0464	75.8141	1
4459	0	0	459	1	235.985	122.187	113.799	0	0	77.2373	89.6259	-10.4599	171.961	7995.22	5192.35	10.4599	0	7.22782	6.3428	6.00347	0	0	0.0972854	169.39	-493.965	26.3118	213.529	0	49.1642	46.3753	112.484	1
4460	0	0	460	1	371.598	186.233	185.365	0	0	7.08359	48.1001	60.0626	261.988	7965.72	5433.2	-60.0626	0	11.331	6.95204	6.14634	0	0	0.22886	179.173	-510.391	15.6769	209.457	0	35.0455	33.2671	89.9906	1
4466	0	0	466	1	215.261	84.1989	131.062	0	0	7.70775	8.23967	-140.837	149.099	8064.75	5772.04	140.837	0	6.08525	6.56332	6.02324	0	0	0.168186	192.674	-507.669	29.4822	219.164	0	54.55	51.5857	152.675	1
4468	0	0	468	1	295.686	121.756	173.93	0	0	62.965	-14.9434	-131.057	220.372	8109.16	5396.58	131.057	0	9.06589	7.08211	6.15906	0	0	0.101333	164.987	-500.705	20.4211	179.987	0	38.204	36.4732	106.252	1
4483	0	0	483	1	284.2	142.238	141.963	0	0	-26.793	8.04838	29.2945	195.33	8099.25	5473.25	-29.2945	0	8.42134	6.60864	6.24933	0	0	0.045523	182.31	-507.572	21.29	182.469	0	44.8058	42.1144	103.918	1
4484	0	0	484	1	339.577	181.141	158.436	0	0	8.0367	7.16281	-86.3045	223.381	7964.76	5274.82	86.3046	0	9.21204	7.25831	5.97219	0	0	0.161748	171.518	-502.145	17.3925	173.957	0	38.1766	37.2641	97.7382	1
4485	0	0	485	1	297.354	165.049	132.306	0	0	-17.9374	-4.91825	112.404	244.077	7990.74	5486.22	-112.404	0	10.9003	7.40248	6.32227	0	0	0.156674	189.907	-508.971	20.4077	194.527	0	37.7512	35.8781	97.2909	1
4487	0	0	487	1	321.212	181.502	139.71	0	0	-5.6211	82.4402	19.5173	187.839	8078.08	5598.18	-19.5173	0	7.9826	7.34561	6.48122	0	0	0.0996025	173.767	-508.375	18.6789	200.98	0	48.7011	45.3024	110.606	1
4488	0	0	488	1	291.899	167.143	124.755	0	0	-5.78124	9.09054	156.361	190.352	7978.58	5771.19	-156.361	0	8.6594	6.79683	6.283	0	0	0.112693	210.44	-525.56	20.694	235.476	0	48.3032	43.9595	127.643	1
4492	0	0	492	1	362.039	225.097	136.941	0	0	72.2334	113.788	174.112	273.834	8000.23	5467.17	-174.112	0	12.5013	6.69163	6.52082	0	0	0.208635	154.371	-491.134	16.1719	196.614	0	33.2957	31.5905	98.9132	1
4494	0	0	494	1	282.714	154.85	127.865	0	0	3.64835	32.5554	84.5041	250.727	8068.81	5349.08	-84.5041	0	10.9744	6.59526	6.02647	0	0	0.058477	185.067	-506.344	21.3523	194.226	0	35.8015	33.7083	100.873	1
4495	0	0	495	1	258.104	128.579	129.525	0	0	-33.9758	-0.7167	293.891	171.199	8006.78	5382.36	-293.891	0	8.64373	6.4611	7.25129	0	0	0.146411	206.757	-511.194	24.1213	214.279	0	49.8566	45.9867	214.381	1
4498	0	0	498	1	237.393	129.646	107.748	0	0	53.8084	-1.60266	-16.6897	180.647	7918.99	4984.6	16.6897	0	7.64698	6.92299	6.05662	0	0	0.0382968	141.74	-485.254	26.3687	196.589	0	47.7844	45.5464	109.759	1
4500	0	0	500	1	249.178	111.953	137.225	0	0	9.96907	18.9239	82.2843	241.247	7962.83	5362.72	-82.2843	0	10.565	6.84043	6.81154	0	0	0.210575	145.274	-490.885	25.1427	180.809	0	37.5219	36.146	93.4214	1
4501	0	0	501	1	284.109	152.197	131.912	0	0	2.07383	7.28976	13.2335	160.294	7970.73	5673.33	-13.2335	0	6.85112	6.65519	6.79539	0	0	0.0922098	196.371	-513.686	21.4638	206.555	0	56.9372	52.3033	128.746	1
4507	0	0	507	1	269.626	146.476	123.15	0	0	8.20366	72.5504	-74.6332	215.88	7964.6	5707.73	74.6332	0	8.84852	7.39787	6.65339	0	0	0.110697	149.383	-498.161	23.0075	202.092	0	42.8189	39.3114	105.983	1
4509	0	0	509	1	301.924	174.333	127.591	0	0	-16.3296	4.63868	208.696	280.213	7889.47	5675.98	-208.696	0	13.1816	6.30916	5.45399	0	0	0.101517	145.542	-483.782	19.5675	227.007	0	32.8574	30.4784	101.693	1
4511	0	0	511	1	385.338	186.425	198.913	0	0	-4.15721	114.575	86.1014	284.616	8076.62	5566.04	-86.1014	0	12.4298	6.56688	6.62786	0	0	0.17308	192.981	-518.83	15.0632	241.196	0	33.2569	30.5715	80.9957	1
4512	0	0	512	1	441.847	258.529	183.318	0	0	-20.6947	-43.9295	270.503	399.917	7993.5	5525.23	-270.503	0	19.882	6.52391	5.89069	0	0	0.273736	192.675	-518.498	12.8232	277.916	0	24.4652	22.1418	90.3615	1
4519	0	0	519	1	268.474	148.665	119.809	0	0	-45.4065	52.1221	45.9748	216.734	8018.21	5130.2	-45.9748	0	9.37498	6.45169	5.4052	0	0	0.231784	180.906	-494.285	22.4341	192.837	0	39.764	36.9224	93.8498	1
4525	0	0	525	1	317.911	204.119	113.792	0	0	17.648	61.0485	64.3585	224.504	7955.15	5619.57	-64.3585	0	9.71139	8.05761	6.91195	0	0	0.150094	182.938	-520.068	19.154	196.044	0	43.474	40.0576	103.344	1
4526	0	0	526	1	369.289	212.388	156.902	0	0	-7.23747	81.5821	110.029	289.005	8079.7	5499.38	-110.029	0	12.7639	6.97299	6.47181	0	0	0.162607	176.8	-513.255	15.8478	224.339	0	32.5511	30.2459	82.6848	1
4530	0	0	530	1	289.878	133.316	156.562	0	0	59.9087	82.8629	285.633	207.827	8012.55	5298.78	-285.633	0	10.2781	6.78025	5.94112	0	0	0.171847	206.381	-514.179	20.7621	214.361	0	43.7242	38.8643	190.724	1
4532	0	0	532	1	313.711	183.385	130.326	0	0	19.8377	55.1548	69.0527	197.215	7952.96	5226.83	-69.0527	0	8.55053	6.35132	6.15136	0	0	0.136945	179.494	-500.528	18.9032	185.574	0	43.8525	41.2743	105.471	1
4533	0	0	533	1	250.624	132.221	118.403	0	0	35.6131	32.9231	-22.0676	182.066	7937.19	5049.74	22.0676	0	7.63763	6.27268	5.48126	0	0	0.0979675	191.797	-505.335	24.2824	209.928	0	45.9959	43.3798	106.265	1
4541	0	0	541	1	250.603	107.457	143.146	0	0	-0.46282	2.81092	-195.704	199.505	8072.92	5677.81	195.704	0	8.12906	7.01056	6.49986	0	0	0.0689217	149.721	-492.002	24.9178	168.979	0	42.0877	40.5188	134.802	1
4543	0	0	543	1	260.146	137.374	122.773	0	0	64.1071	5.28996	45.0844	155.318	7908.69	4977.71	-45.0844	0	6.72248	5.75408	4.96211	0	0	0.0891548	229.099	-513.138	22.9014	248.377	0	62.102	50.5072	727.478	1
4544	0	0	544	1	251.533	147.863	103.67	0	0	109.929	37.5261	304.913	205.143	7962.53	5742.75	-304.913	0	10.363	6.19386	6.05161	0	0	0.0997221	192.14	-508.354	24.3629	239.052	0	46.4488	39.4317	179.849	1
4545	0	0	545	1	339.891	184.689	155.202	0	0	48.2924	6.82645	-14.1259	268.458	7924.51	5773.45	14.1259	0	11.352	7.61983	6.12113	0	0	0.108378	181.017	-508.972	17.4694	197.097	0	35.097	32.6961	82.7623	1
4547	0	0	547	1	270.631	123.953	146.678	0	0	-13.7419	-0.142188	164.935	254.503	7886.88	4983.14	-164.935	0	11.6599	6.17185	5.58351	0	0	0.181235	202.899	-513.314	22.2049	228.796	0	33.8958	31.971	97.7124	1
4550	0	0	550	1	285.568	109.845	175.723	0	0	-7.13328	-3.5363	-284.297	204.152	8079.59	5684.16	284.297	0	8.34381	6.99663	5.68915	0	0	0.0339883	154.982	-495.413	21.1066	190.302	0	39.5646	38.8119	162.533	1
4551	0	0	551	1	319.987	195.6	124.387	0	0	64.2776	52.4981	131.887	292.597	7908.52	5628.12	-131.887	0	13.0578	6.5905	6.61268	0	0	0.108078	150.739	-492.662	18.6314	196.696	0	32.5795	30.3102	86.6781	1
4554	0	0	554	1	290.592	168.328	122.264	0	0	-3.84063	83.8868	87.8814	246.428	7976.64	5596.73	-87.8814	0	10.7689	7.0344	6.39737	0	0	0.114781	168.375	-501.606	20.8947	213.118	0	38.6851	35.4625	94.0111	1
4555	0	0	555	1	278.938	136.514	142.424	0	0	113.225	-215.351	4.09386	169.048	7959.24	5696.65	-4.09386	0	8.13267	7.49854	6.3942	0	0	0.0487296	171.003	-505.329	22.0471	215.589	0	49.5835	48.9302	112.712	1
4563	0	0	563	1	302.166	146.732	155.434	0	0	34.5514	65.4327	274.751	168.521	8037.91	5415.87	-274.751	0	8.25898	6.6408	6.16065	0	0	0.127332	189.828	-509.758	19.8099	215.81	0	50.5101	46.6705	198.207	1
4565	0	0	565	1	303.794	173.311	130.483	0	0	-3.43051	-3.90789	12.1316	214.485	8075.89	5584.87	-12.1316	0	9.18792	6.46384	5.4333	0	0	0.105984	202.964	-510.68	19.4587	249.177	0	40.7807	38.2229	93.5782	1
4568	0	0	568	1	293.729	120.794	172.935	0	0	-1.47339	-75.806	254.867	172.905	7974.27	5357.79	-254.867	0	8.54114	6.85742	5.4095	0	0	0.221985	182.424	-499.959	20.3129	182.224	0	48.5362	45.4355	172.094	1
4570	0	0	570	1	299.729	193.311	106.418	0	0	36.9805	3.0307	182.367	198.941	7935.82	5677.59	-182.367	0	9.17038	6.35891	6.34158	0	0	0.0954899	172.107	-501.117	19.9737	210	0	45.6698	41.5893	131.596	1
4581	0	0	581	1	328.449	192.815	135.633	0	0	24.7834	38.3709	15.658	244.365	7948.02	5642.25	-15.658	0	10.3936	6.12484	6.17674	0	0	0.256294	176.197	-500.938	17.8915	212.105	0	37.6294	35.0082	88.6257	1
4584	0	0	584	1	339.404	199.944	139.459	0	0	-48.8362	53.11	25.0695	298.276	8021.64	5527.85	-25.0695	0	12.8025	6.17597	5.11736	0	0	0.22404	177.823	-498.269	17.0283	223.664	0	30.26	28.201	72.2965	1
4585	0	0	585	1	326.459	152.756	173.704	0	0	-36.4767	-16.7534	-158.334	255.931	8108.94	5697.37	158.334	0	10.541	6.06948	6.15695	0	0	0.165327	160.607	-498.477	18.0003	218.676	0	32.9311	31.6171	95.2635	1
4589	0	0	589	1	391.036	205.12	185.916	0	0	-2.01828	-17.1967	281.082	294.075	7974.82	5498.5	-281.082	0	14.6381	7.12757	6.77356	0	0	0.264607	158.33	-504.656	14.918	214.73	0	32.6293	29.8043	126.984	1
4593	0	0	593	1	267.137	127.737	139.399	0	0	36.2631	74.4941	-169.926	174.183	8036.2	5805.45	169.926	0	7.01674	6.71943	6.4903	0	0	0.118599	217.656	-524.813	23.0038	192.591	0	48.3676	46.1764	143.67	1
4594	0	0	594	1	289.79	165.806	123.984	0	0	13.6051	-19.0009	-59.0802	176.136	8058.86	5300.98	59.0802	0	7.36944	7.52803	5.93458	0	0	0.0506894	151.094	-490.341	20.9494	148.451	0	47.6408	45.8132	116.021	1
4598	0	0	598	1	273.392	127.282	146.109	0	0	64.7976	-24.5878	-11.6578	233.528	7908	5007.59	11.6578	0	9.96707	6.11772	5.0301	0	0	0.00868334	157.677	-488.835	21.751	189.844	0	36.2408	34.2199	84.3387	1
4604	0	0	604	1	292.713	139.264	153.448	0	0	3.17657	31.6511	-93.9337	201.842	8069.28	5748.63	93.9337	0	8.27032	7.35912	5.91339	0	0	0.124746	160.209	-502.643	20.6593	211.62	0	42.6968	39.6997	110.088	1
4606	0	0	606	1	337.831	151.657	186.174	0	0	-34.8839	25.0686	-119.752	356.936	8007.68	5655.55	119.752	0	14.617	6.35065	5.47755	0	0	0.183218	160.112	-500.386	17.2262	269.487	0	25.4372	24.0619	70.541	1
4607	0	0	607	1	310.147	154.476	155.672	0	0	22.6782	12.232	141.76	320.38	7950.12	5668.39	-141.76	0	14.427	6.86478	5.51374	0	0	0.0329513	203.736	-522.23	19.1076	261.636	0	30.4464	27.6492	78.8216	1
4608	0	0	608	1	368.853	225.87	142.983	0	0	-48.897	175.811	-63.3151	312.756	8021.7	5405.15	63.3151	0	12.9787	6.64257	6.09847	0	0	0.370268	204.242	-523.261	15.7528	276.968	0	29.0117	27.5207	71.476	1
4615	0	0	615	1	270.823	158.087	112.737	0	0	10.9422	24.162	229.543	253.471	7961.86	5457.14	-229.543	0	12.0327	5.4152	5.77743	0	0	0.0920161	197.289	-497.8	22.0173	230.155	0	33.6926	31.9239	118.838	1
4619	0	0	619	1	354.826	191.711	163.115	0	0	9.4313	-7.5142	89.9167	287.882	7963.37	5488.81	-89.9167	0	12.7063	6.43065	5.07456	0	0	0.154423	196.386	-504.987	16.2295	211.711	0	31.2293	29.8096	78.9421	1
4626	0	0	626	1	225.819	109.722	116.097	0	0	-14.701	40.6531	83.3367	151.183	8087.16	5440.65	-83.3367	0	6.61872	6.65922	5.75627	0	0	0.0673382	167.243	-492.489	27.748	1	0	55.8677	52.3196	135.673	1
4629	0	0	629	1	344.016	189.088	154.929	0	0	0.526095	19.3554	224.231	264.173	7972.27	5262.62	-224.231	0	12.5117	6.19225	5.25395	0	0	0.0661534	166.542	-491.24	16.8021	209.509	0	33.1234	30.5794	107.573	1
4637	0	0	637	1	249.142	124.408	124.734	0	0	21.4725	-42.8968	-304.16	247.506	8050.99	5723.52	304.16	0	10.2442	6.36297	5.50163	0	0	0.119573	211.678	-521.204	24.4903	227.721	0	33.1979	32.351	136.752	1
4642	0	0	642	1	324.746	163.622	161.123	0	0	55.8112	43.8793	5.22283	331.92	8016.65	5437.42	-5.22283	0	14.0618	6.68372	5.73604	0	0	0.186638	191.681	-511.922	18.1424	270.485	0	27.7695	26.3206	66.5885	1
4644	0	0	644	1	347.565	196.358	151.207	0	0	37.3378	-9.61855	-55.1057	188.036	8035.12	5590.58	55.1057	0	7.85826	6.99249	6.82087	0	0	0.22966	180.968	-509.013	17.0549	205.565	0	47.0905	45.071	112.313	1
4661	0	0	661	1	300.425	146.602	153.824	0	0	41.1721	38.7629	118.86	265.066	8031.29	5243.22	-118.86	0	11.7605	5.98217	5.40538	0	0	0.163732	153.191	-486.258	19.5904	208.954	0	32.7684	30.7883	84.8292	1
4670	0	0	670	1	287.386	127.675	159.71	0	0	27.2991	66.9494	10.4085	225.823	7945.5	5115.37	-10.4085	0	9.55772	5.93788	4.60966	0	0	0.133208	170.384	-490.698	20.3665	217.766	0	36.9395	34.5596	86.4893	1
4671	0	0	671	1	293.135	115.021	178.114	0	0	-21.7114	31.7311	-24.4843	224.954	7994.51	5150.59	24.4843	0	9.45509	5.73106	5.18502	0	0	0.0934247	163.314	-490.777	20.0269	207.936	0	37.204	34.6964	86.5052	1
4682	0	0	682	1	243.248	149.42	93.8276	0	0	21.7984	133.5	202.111	159.917	7951	5746.44	-202.111	0	7.44194	5.90529	5.65809	0	0	0.183199	230.971	-522.286	25.0865	231.453	0	54.5365	49.1058	164.126	1
4683	0	0	683	1	310.195	159.119	151.075	0	0	20.8783	23.2723	237.867	248.72	8051.58	5458.03	-237.867	0	11.8711	5.24422	5.5761	0	0	0.0950487	249.817	-530.001	18.7573	240.306	0	33.6326	31.3253	120.634	1
4684	0	0	684	1	280.468	121.803	158.665	0	0	85.6008	24.9752	147.021	140.776	7887.2	5755.31	-147.021	0	6.35703	6.71185	5.52949	0	0	0.0422193	149.745	-482.441	21.4308	199.973	0	61.3237	58.0435	163.154	1
4686	0	0	686	1	305.96	165.49	140.47	0	0	-21.1385	13.9397	23.9915	192.485	7993.94	5168.38	-23.9915	0	8.26739	6.46442	5.62841	0	0	0.141554	159.327	-491.159	19.3513	157.075	0	44.2609	41.4367	102.492	1
4687	0	0	687	1	254.411	152.65	101.761	0	0	-86.5852	113.792	150.138	139.64	8059.39	5467.17	-150.138	0	6.40673	6.58299	6.41694	0	0	0.168936	179.233	-499.804	24.3001	177.176	0	59.972	55.8854	165.785	1
4688	0	0	688	1	257.362	134.38	122.982	0	0	-5.24112	-77.0781	-222.42	172.683	7978.04	5757.7	222.42	0	7.233	6.58903	5.5873	0	0	0.0707871	158.688	-490.723	23.678	209.77	0	46.1681	43.0667	159.105	1
4690	0	0	690	1	231.291	95.5912	135.7	0	0	-52.4473	28.8654	-98.936	159.562	8025.25	5651.75	98.936	0	6.5763	6.6248	5.89579	0	0	0.0774293	151.386	-485.736	27.0148	167.152	0	52.2977	49.118	136.556	1
4692	0	0	692	1	276.323	169.694	106.629	0	0	8.4925	-21.558	87.6028	198.502	7964.31	5403.2	-87.6028	0	8.78014	6.39445	5.80501	0	0	0.152906	169.695	-494.717	21.8055	188.933	0	42.9949	41.5285	107.811	1
4698	0	0	698	1	321.024	149.382	171.643	0	0	-4.24787	-10.682	66.146	278.575	7877.39	5790.96	-66.146	0	12.1977	5.55296	4.99118	0	0	0.179439	222.477	-516.011	17.9802	277.003	0	31.6077	30.0232	78.4539	1
4702	0	0	702	1	299.268	144.443	154.826	0	0	14.3544	14.6664	108.879	309.402	7958.45	5267.31	-108.879	0	13.7127	6.13719	4.63874	0	0	0.117512	157.64	-484.079	19.5015	218.297	0	28.5393	26.9875	72.0852	1
4709	0	0	709	1	265.311	141.555	123.756	0	0	71.6739	16.304	201.68	191.667	7901.13	5664.32	-201.68	0	8.92908	6.18983	5.18591	0	0	0.13906	158.751	-486.5	22.5933	199.389	0	45.7754	42.1665	137.248	1
4714	0	0	714	1	267.593	117.728	149.865	0	0	12.2211	42.062	179.826	177.393	7960.58	5239.92	-179.826	0	8.13731	5.30473	5.86162	0	0	0.136271	203.848	-507.671	22.3141	220.618	0	45.3918	42.0975	136.245	1
4720	0	0	720	1	224.473	123.688	100.784	0	0	17.2277	-5.85718	-102.995	189.427	8055.23	5786.14	102.995	0	7.80129	6.34106	5.03587	0	0	0.110191	215.259	-502.345	27.4665	173.759	0	42.712	40.2816	112.152	1
4733	0	0	733	1	277.457	129.758	147.698	0	0	-10.378	56.2721	-124.464	155.496	8082.84	5425.03	124.464	0	6.31525	6.2939	5.30955	0	0	0.0678257	189.497	-499.869	21.5203	210.549	0	51.1869	47.6964	140.283	1
4735	0	0	735	1	251.116	118.64	132.476	0	0	36.6402	-5.86877	-82.8433	189.793	8035.82	5487.17	82.8433	0	7.85569	6.46146	5.0323	0	0	0.0784029	174.652	-496.297	24.112	229.914	0	42.4971	40.5124	110.161	1
4738	0	0	738	1	250.607	129.532	121.075	0	0	-17.6068	29.711	238.944	183.09	7890.75	5750.57	-238.944	0	8.7764	6.00795	4.42905	0	0	0.180102	189.536	-488.126	23.781	194.988	0	46.7834	43.4071	153.662	1
4741	0	0	741	1	272.052	114.91	157.141	0	0	28.0886	33.1422	-261.44	148.816	8044.37	5747.14	261.44	0	6.01448	6.59297	5.8695	0	0	0.0368054	206.159	-511.475	22.2825	242.593	0	53.5062	51.1082	203.849	1
4747	0	0	747	1	344.233	162.155	182.078	0	0	4.08794	46.318	-118.976	210.758	8068.37	5434.98	118.976	0	8.5703	5.93152	5.20735	0	0	0.0829418	215.571	-514.052	16.7348	238.392	0	38.8245	36.2763	104.607	1
4749	0	0	749	1	305.016	115.148	189.868	0	0	24.0974	33.6453	27.6236	204.017	8048.36	5248.33	-27.6236	0	8.72266	6.11999	5.05256	0	0	0.0906334	158.989	-487.46	19.1931	188.73	0	40.8842	38.6315	95.7129	1
4755	0	0	755	1	361.732	188.18	173.552	0	0	7.57726	35.4368	206.199	267.153	7965.22	5246.54	-206.199	0	12.4713	5.24251	4.76127	0	0	0.0814475	212.75	-507.915	15.6361	255.314	0	31.4457	29.0318	98.3965	1
4761	0	0	761	1	262.388	127.911	134.477	0	0	-0.359344	4.25538	-37.4559	229.111	8072.82	5676.36	37.4559	0	9.61215	5.40221	4.56192	0	0	0.167704	182.224	-493.276	22.4289	214.88	0	36.0557	33.6408	84.7116	1
4770	0	0	770	1	365.287	151.219	214.068	0	0	-18.7354	15.1306	54.4685	220.097	7991.54	5266.85	-54.4685	0	9.56008	6.26097	5.21472	0	0	0.0782623	163.715	-491.64	15.7086	221.653	0	38.7268	36.7488	91.8696	1
4775	0	0	775	1	280.4	157.346	123.054	0	0	-16.9585	-14.5352	47.8482	240.708	7890.1	5794.82	-47.8482	0	10.4875	5.04838	4.64589	0	0	0.161549	197.835	-507.46	20.7246	255.676	0	35.0919	33.1002	85.2021	1
4782	0	0	782	1	276.367	140.812	135.555	0	0	52.0568	29.7739	179.798	149.864	7920.74	5052.89	-179.798	0	6.87444	6.45186	5.15328	0	0	0.0653785	168.476	-493.894	21.6099	182.445	0	54.0759	50.6694	157.846	1
4784	0	0	784	1	330.961	208.578	122.383	0	0	21.154	63.0593	81.6956	210.045	8051.31	5717.22	-81.6956	0	9.14922	6.78927	5.18027	0	0	0.0758714	202.514	-515.863	17.6462	230.377	0	43.0226	38.9397	101.4	1
4792	0	0	792	1	297.947	123.438	174.508	0	0	89.9625	-47.3429	95.7798	270.757	7982.5	5528.64	-95.7798	0	12.1271	5.59512	4.91402	0	0	0.107933	156.91	-482.822	19.5534	219.133	0	32.0826	30.1055	81.0279	1
4802	0	0	802	1	321.281	166.746	154.536	0	0	17.8995	69.7334	201.712	293.794	7954.9	5610.89	-201.712	0	13.6409	6.36082	4.84747	0	0	0.181808	185.872	-507.546	18.0892	278.327	0	31.9995	28.5864	93.9892	1
4807	0	0	807	1	268.234	128.889	139.345	0	0	1.66123	49.8268	89.8288	213.87	7971.14	5531.13	-89.8288	0	9.36717	6.02604	5.0781	0	0	0.221821	200.083	-510.553	22.2248	244.375	0	40.697	38.0243	101.185	1
4817	0	0	817	1	242.468	109.824	132.644	0	0	80.7043	12.8511	48.2019	172.519	7892.1	5767.43	-48.2019	0	7.47617	5.7041	5.41656	0	0	0.130943	165.142	-490.917	25.0121	222.998	0	49.1613	46.5124	117.876	1
4819	0	0	819	1	275.101	126.997	148.104	0	0	36.3133	-19.1681	-6.00298	169.582	7936.49	5799.45	6.00298	0	7.23311	5.85073	4.9254	0	0	0.0701129	177.041	-489.359	21.4892	169.824	0	49.1675	45.5243	112.962	1
4820	0	0	820	1	320.103	184.79	135.313	0	0	-175.643	209.406	12.4162	176.14	8148.44	5570.87	-12.4162	0	7.97317	5.25457	5.31265	0	0	0.340568	256.01	-530.97	18.0469	274.231	0	46.5976	42.1729	103.074	1
4821	0	0	821	1	323.245	195.746	127.499	0	0	-50.9512	24.8612	134.745	214.478	8023.75	5655.76	-134.745	0	9.69279	5.41027	5.31917	0	0	0.0282109	194.63	-496.318	17.8839	254.244	0	40.7913	36.2926	104.787	1
4826	0	0	826	1	209.275	104.619	104.657	0	0	23.981	94.6564	8.08463	182.016	7849.16	5785.28	-8.08463	0	7.68673	5.44711	5.4309	0	0	0.0317682	169.566	-489.853	29.6358	195.255	0	45.9428	44.0022	111.176	1
4829	0	0	829	1	280.331	143.566	136.765	0	0	-3.96027	111.259	85.2508	228.67	7976.76	5569.36	-85.2508	0	9.98163	6.34086	4.72055	0	0	0.192006	168.249	-486.169	21.0887	218.114	0	38.8577	35.9501	94.6237	1
4850	0	0	850	1	241.643	117.542	124.101	0	0	-57.6258	99.2528	109.095	172.527	7930.77	4983.41	-109.095	0	7.67774	5.47638	4.51782	0	0	0.206932	183.609	-494.88	24.6633	207.215	0	45.9291	43.4091	116.799	1
4852	0	0	852	1	341.921	188.756	153.165	0	0	-22.026	0.482923	181.819	211.324	7895.17	5779.8	-181.819	0	9.78731	5.12502	4.71485	0	0	0.174885	206.478	-505.019	16.6161	255.539	0	39.3266	37.3283	115.921	1
4859	0	0	859	1	215.946	122.466	93.48	0	0	-50.3809	58.2821	56.4359	216.509	8023.18	5522.68	-56.4359	0	9.4089	4.47127	4.826	0	0	0.0625718	209.267	-503.279	27.7906	239.646	0	37.756	35.1245	91.6226	1
4870	0	0	870	1	233.283	112.72	120.563	0	0	-11.3913	47.9303	9.73447	148.038	7984.19	5034.73	-9.73447	0	6.28654	5.15627	5.28518	0	0	0.0854336	175.682	-494.017	25.8917	202.077	0	53.9967	50.7173	122.463	1
4876	0	0	876	1	331.964	159.366	172.598	0	0	54.443	64.085	25.9321	180.148	8117.68	5516.88	-25.9321	0	7.67688	6.84526	5.95997	0	0	0.230128	212.052	-521.083	17.7714	236.049	0	48.3593	45.3388	111.428	1
4878	0	0	878	1	276.484	136.31	140.174	0	0	82.833	15.7412	-122.117	219.737	8089.29	5664.88	122.117	0	9.00449	5.75729	5.01038	0	0	0.042745	146.236	-479.387	21.3675	191.03	0	36.4353	34.9052	99.9836	1
4880	0	0	880	1	222.737	111.123	111.615	0	0	52.4284	32.9885	-53.9207	128.8	8020.03	5547.97	53.9207	0	5.34257	5.93374	6.09792	0	0	0.0706749	200.806	-505.723	28.0493	202.253	0	63.8001	60.9059	152.117	1
4889	0	0	889	1	238.703	106.332	132.37	0	0	12.0361	-10.9792	-105.422	177.769	7960.76	5691.6	105.422	0	7.32799	6.15722	4.87429	0	0	0.227693	178.806	-491.691	25.4115	225.515	0	45.5467	42.3992	124.419	1
4890	0	0	890	1	313.493	135.205	178.289	0	0	-15.7412	45.4577	-14.5315	310.419	8088.2	5734.82	14.5315	0	13.0658	5.12862	4.77614	0	0	0.107389	187.925	-503.691	18.3246	241.869	0	28.1865	26.0296	65.7058	1
4893	0	0	893	1	368.355	192.705	175.651	0	0	53.4396	89.3939	104.231	330.986	7919.36	5092.93	-104.231	0	14.5483	4.85338	4.29858	0	0	0.188746	172.524	-482.778	15.1831	231.651	0	25.751	24.2342	66.6279	1
4901	0	0	901	1	293.037	107.475	185.562	0	0	29.1882	-2.24086	41.1861	151.283	7943.61	5583.2	-41.1861	0	6.54056	6.52208	5.2197	0	0	0.10137	161.735	-485.86	20.2347	155.007	0	56.0558	53.377	133.884	1
4902	0	0	902	1	319.078	133.453	185.625	0	0	14.5646	88.015	-19.4863	283.34	8057.9	5293.63	19.4863	0	11.8391	4.8034	4.19325	0	0	0.158211	182.945	-487.672	17.7619	245.833	0	28.9136	27.6703	68.3678	1
4920	0	0	920	1	268.784	138.163	130.62	0	0	34.5178	-4.15558	222.058	205.035	7938.28	5684.78	-222.058	0	9.70402	6.00376	4.65363	0	0	0.0734845	165.42	-485.839	22.0196	237.176	0	43.3327	38.8598	133.033	1
4921	0	0	921	1	281.678	141.841	139.837	0	0	78.3931	83.4577	212.332	253.771	7994.07	5098.86	-212.332	0	11.8629	4.97696	4.99886	0	0	0.108276	166.789	-486.037	20.7	217.933	0	32.5002	29.9094	104.935	1
4923	0	0	923	1	305.19	150.994	154.196	0	0	38.9474	70.6494	-80.8078	238.552	7933.85	5310.99	80.8078	0	9.75906	5.15936	4.0598	0	0	0.0190319	203.981	-496.477	18.7069	246.381	0	32.5671	32.0008	83.9038	1
4924	0	0	924	1	234.554	112.143	122.411	0	0	-0.960982	88.9287	174.825	130.575	8073.42	5292.71	-174.825	0	5.96918	6.92935	5.43645	0	0	0.233562	168.938	-492.306	26.4758	179.949	0	63.0892	59.5311	178.201	1
4931	0	0	931	1	309.943	160.719	149.224	0	0	51.1546	82.696	142.899	305.684	8021.31	5498.26	-142.899	0	13.6953	5.77797	4.95412	0	0	0.316172	189.104	-501.681	18.7478	278.887	0	29.1315	27.3433	79.2287	1
4938	0	0	938	1	329.599	182.933	146.666	0	0	-0.105493	278.263	233.11	218.769	7972.91	5302.7	-233.11	0	10.801	5.86657	5.45613	0	0	0.382449	215.537	-517.733	17.6166	243.228	0	37.3826	35.0203	128.304	1
4939	0	0	939	1	255.842	140.689	115.153	0	0	-20.0393	-23.6244	109.449	210.151	7992.84	5006.62	-109.449	0	9.41154	5.23855	5.43452	0	0	0.0354155	166.878	-488.792	23.342	180.776	0	38.7666	36.7021	99.5836	1
4940	0	0	940	1	256.946	128.298	128.648	0	0	28.217	64.8954	85.2826	187.537	7944.58	4918.1	-85.2826	0	8.17912	5.30146	4.32706	0	0	0.0120378	175.793	-476.651	22.8552	173.155	0	42.5263	40.1273	104.961	1
4951	0	0	951	1	349.832	148.867	200.965	0	0	6.34433	-9.75832	-63.3309	208.526	7966.46	5291.74	63.3309	0	8.69404	5.19489	3.81476	0	0	0.132995	189.322	-491.881	16.0287	230.08	0	36.282	35.4239	90.2212	1
4962	0	0	962	1	253.736	125.091	128.645	0	0	51.875	28.0132	292.964	196.396	8020.59	5353.63	-292.964	0	9.79289	6.09549	4.63288	0	0	0.0627112	196.261	-493.22	23.5512	199.64	0	43.01	39.3128	166.509	1
4965	0	0	965	1	319.878	176.442	143.436	0	0	-17.8969	11.3326	61.8272	281.341	7990.7	5768.95	-61.8272	0	12.2622	4.97244	4.5131	0	0	0.0781339	177.909	-490.239	17.8218	248.359	0	31.3807	28.6271	73.9359	1
4974	0	0	974	1	307.731	153.347	154.384	0	0	23.9495	16.7543	-55.9998	203.457	8048.51	5763.53	55.9998	0	8.45073	5.66407	4.84913	0	0	0.114694	213.391	-505.316	18.8488	235.7	0	40.5486	37.6586	96.2162	1
4977	0	0	977	1	257.943	134.495	123.447	0	0	6.2147	46.6264	-79.3425	131.31	7966.59	5335.01	79.3425	0	5.38936	5.55285	5.29759	0	0	0.106097	165.933	-484.75	23.1817	213.359	0	58.9101	57.2028	145.039	1
4978	0	0	978	1	223.375	125.247	98.1286	0	0	41.7337	31.2095	-36.8861	153.967	7931.07	4852.13	36.8861	0	6.42502	4.90727	4.87308	0	0	0.131345	221.752	-504.186	26.9427	233.357	0	50.5333	47.3893	116.309	1
4989	0	0	989	1	275.825	125.596	150.23	0	0	-37.729	53.4921	27.1501	188.553	8110.19	5427.81	-27.1501	0	8.08373	5.2831	4.79883	0	0	0.16752	181.755	-487.767	21.2282	212.945	0	42.6968	40.0389	100.104	1
4993	0	0	993	1	270.447	158.828	111.619	0	0	38.4277	-18.3152	122.847	196.516	7934.37	5798.6	-122.847	0	8.81364	5.42486	4.50872	0	0	0.0175647	182.272	-490.64	21.6556	199.458	0	42.7319	39.7635	108.104	1
5005	0	0	1005	1	301.842	135.902	165.941	0	0	1.35999	39.7949	249.064	192.311	8071.1	5341.85	-249.064	0	9.26076	5.50866	4.4373	0	0	0.135728	242.177	-521.591	19.1199	250.911	0	41.6514	38.6516	146.555	1
5015	0	0	1015	1	254.225	126.441	127.784	0	0	-15.3105	61.8224	-51.9362	159.098	8087.77	5419.48	51.9362	0	6.58862	5.98804	4.99929	0	0	0.218343	191.699	-499.473	23.6079	202.564	0	50.434	46.9983	119.981	1
5024	0	0	1024	1	255.653	112.298	143.355	0	0	13.7546	-27.156	53.0838	207.803	8058.71	5608.12	-53.0838	0	9.07907	5.90506	5.02299	0	0	0.14604	152.786	-484.383	23.4378	184.554	0	41.3982	38.1311	96.3263	1
5029	0	0	1029	1	303.758	156.03	147.727	0	0	39.6775	-11.1785	-0.657594	229.817	7933.12	5093.84	0.657594	0	9.80336	4.96803	3.80535	0	0	0.0892361	198.6	-497.759	18.6945	246.499	0	34.1831	32.2765	80.5718	1
5032	0	0	1032	1	282.529	162.693	119.835	0	0	-58.6299	-60.7472	126.309	259.678	8031.43	5741.37	-126.309	0	11.9185	5.07117	4.19512	0	0	0.139456	179.721	-487.999	20.4184	252.774	0	33.0106	29.8013	83.3432	1
5040	0	0	1040	1	253.931	136.639	117.292	0	0	25.142	45.0125	87.2327	185.679	7947.66	4937.99	-87.2327	0	8.11783	4.93286	4.45753	0	0	0.0445386	165.508	-470.566	23.0958	180.386	0	42.3621	40.049	105.349	1
5046	0	0	1046	1	272.283	140.25	132.033	0	0	-48.6216	3.9318	307.039	140.179	8021.42	5477.37	-307.039	0	7.1866	5.28869	5.16332	0	0	0.0383704	195.609	-500.654	21.6586	206.685	0	56.5119	51.1797	244.021	1
5048	0	0	1048	1	220.527	111.282	109.245	0	0	-115.3	-178.31	230.329	142.257	7988.44	5161.31	-230.329	0	7.46842	5.1373	4.9699	0	0	0.207783	166.631	-485.055	27.4982	172.762	0	51.3484	47.8223	194.381	1
5066	0	0	1066	1	241.05	125.572	115.478	0	0	88.3559	-258.073	-25.0311	150.91	7884.44	5839.03	25.0311	0	7.54703	5.3687	4.89923	0	0	0.128581	170.89	-484.513	24.8526	175.354	0	47.4447	50.6507	110.524	1
5070	0	0	1070	1	243.107	135.095	108.012	0	0	60.1289	56.8998	198.657	204.443	7912.67	5324.74	-198.657	0	9.46994	4.52165	4.04736	0	0	0.106467	218.218	-497.648	23.9638	211.987	0	37.5549	35.5741	116.266	1
5080	0	0	1080	1	259.904	170.297	89.6065	0	0	45.0801	48.7753	95.966	212.058	7927.72	5033.88	-95.966	0	9.30273	5.38239	4.23104	0	0	0.105628	157.033	-480.637	22.5469	239.119	0	38.0899	35.7891	95.2779	1
5091	0	0	1091	1	259.672	144.937	114.735	0	0	3.74142	48.7653	-23.9852	136.245	7869.4	5831.18	23.9852	0	5.70256	4.47072	4.92506	0	0	0.0111622	199.316	-491.597	22.5168	219.274	0	57.3373	53.6707	133.842	1
5109	0	0	1109	1	256.294	124.603	131.691	0	0	53.6702	52.3899	40.3461	223.62	8018.79	5229.59	-40.3461	0	9.59145	5.23606	3.71438	0	0	0.145407	183.096	-491.908	22.6627	256.403	0	35.575	33.3386	88.3232	1
5119	0	0	1119	1	268.513	142.835	125.678	0	0	71.3079	26.7207	-39.7292	171.635	8100.81	5653.9	39.7292	0	7.17335	5.35479	4.2392	0	0	0.0914917	201.219	-497.665	21.721	218.692	0	45.0553	42.6083	107.337	1
5128	0	0	1128	1	291.978	138.813	153.165	0	0	-76.7927	-28.1717	-222.159	207.538	8049.59	5708.79	222.159	0	8.63611	5.36449	4.82565	0	0	0.0201214	183.719	-496.809	19.9265	222.845	0	37.2313	35.1311	125.151	1
5141	0	0	1141	1	223.656	96.3542	127.302	0	0	33.4863	32.3869	-32.087	207.201	8038.97	5548.57	32.087	0	8.65907	4.70698	4.41701	0	0	0.0760457	171.241	-480.336	26.6072	223.381	0	38.5724	36.4622	92.8685	1
5148	0	0	1148	1	245.043	130.533	114.51	0	0	38.6378	23.5567	50.8807	198.132	7934.16	5258.42	-50.8807	0	8.55867	4.84813	3.94779	0	0	0.0797584	176.498	-474.571	23.8214	194.275	0	39.0915	37.4369	93.3789	1
5164	0	0	1164	1	256.424	128.352	128.073	0	0	49.1384	53.3877	220.792	174.634	7923.66	5328.25	-220.792	0	8.20901	4.68328	4.69356	0	0	0.197313	173.23	-479.906	22.8394	187.546	0	43.6954	41.16	147.083	1
5173	0	0	1173	1	270.254	133.589	136.665	0	0	-3.71568	48.3095	11.7524	182.5	7976.52	5532.65	-11.7524	0	7.75085	5.15967	4.69345	0	0	0.0427112	226.381	-513.702	21.6582	227.102	0	44.6874	42.1434	106.17	1
5183	0	0	1183	1	202.426	114.011	88.4144	0	0	49.8158	-3.65789	109.498	169.174	7922.98	5783.94	-109.498	0	7.52052	5.52682	4.5807	0	0	0.160141	198.838	-489.686	30.3876	191.419	0	49.1134	46.03	122.137	1
5191	0	0	1191	1	252.662	142.663	110	0	0	24.9155	80.5172	152.287	211.483	7947.88	5600.1	-152.287	0	9.52553	4.78311	4.221	0	0	0.109813	163.015	-473.153	23.0907	210.005	0	39.4315	35.9111	105.899	1
5193	0	0	1193	1	308.29	184.76	123.529	0	0	3.33798	67.6726	225.797	270.647	7969.46	5513.29	-225.797	0	12.7918	4.8484	4.20812	0	0	0.177668	231.062	-509.246	18.4687	251.691	0	31.2846	28.8904	103.776	1
5195	0	0	1195	1	253.2	161.415	91.7853	0	0	-29.0572	109.118	168.718	170.784	8101.52	5272.52	-168.718	0	7.8115	5.60501	4.60375	0	0	0.111961	161.938	-480.28	23.4451	186.137	0	45.9472	43.6682	130.951	1
5200	0	0	1200	1	298.114	160.168	137.946	0	0	39.432	51.0399	202.138	269.646	8033.03	5330.6	-202.138	0	12.5206	4.88542	4.32518	0	0	0.221026	216.179	-502.531	19.2147	248.38	0	30.2898	28.531	94.9921	1
5202	0	0	1202	1	279.558	145.849	133.709	0	0	-19.226	53.7363	77.6725	230.021	8091.69	5327.9	-77.6725	0	10.039	5.61541	4.4833	0	0	0.21375	164.91	-480.726	20.8955	195.97	0	35.7806	33.9243	88.0105	1
5203	0	0	1203	1	288.03	140.333	147.697	0	0	6.1993	17.8209	17.166	224.916	8066.26	5264.16	-17.166	0	9.60686	5.98158	4.49625	0	0	0.177449	145.609	-474.087	20.2898	197.293	0	36.6717	34.7635	86.1554	1
5208	0	0	1208	1	193.629	95.3388	98.2904	0	0	27.9623	-90.5704	-79.4108	119.607	8044.5	5472.21	79.4108	0	5.10085	5.29108	4.94592	0	0	0.0434589	161.919	-470.98	32.1301	169.91	0	61.719	58.787	152.828	1
5209	0	0	1209	1	246.718	114.434	132.285	0	0	46.2491	-11.2373	-61.5758	192.011	8026.21	5492.54	61.5758	0	8.01249	4.79284	4.33449	0	0	0.22591	160.049	-473.534	23.7725	223.196	0	40.0126	38.2552	98.7156	1
5219	0	0	1219	1	307.546	156.011	151.535	0	0	59.9719	5.17947	156.557	207.615	8012.49	5575.78	-156.557	0	9.43202	5.5617	4.79819	0	0	0.0874444	184.107	-498.871	18.8262	223.444	0	41.0481	37.4075	110.424	1
5237	0	0	1237	1	282.647	152.529	130.118	0	0	38.2765	20.2422	140.807	219.374	7934.52	5859.7	-140.807	0	9.85981	5.04873	4.39761	0	0	0.236001	210.094	-493.468	20.4646	237.063	0	37.7235	35.2688	99.7146	1
5242	0	0	1242	1	259.43	134.749	124.68	0	0	20.9466	18.4995	141.194	276.559	7951.85	4964.5	-141.194	0	12.4401	4.36237	4.18664	0	0	0.0214239	186.984	-486.736	22.2619	225.212	0	29.0408	27.5029	79.9276	1
5254	0	0	1254	1	243.526	118.103	125.423	0	0	-9.23236	-39.1716	58.0055	221.497	7982.03	5022.17	-58.0055	0	9.7411	3.96221	3.35952	0	0	0.241999	250.287	-502.395	23.4412	1	0	33.9545	32.0083	81.5738	1
5258	0	0	1258	1	245.1	141.279	103.821	0	0	59.3633	8.21239	297.324	235.897	8013.1	5373.43	-297.324	0	11.8317	4.51218	3.95162	0	0	0.0923805	221.844	-495.102	23.7015	274.487	0	34.1782	31.3855	136.305	1
5265	0	0	1265	1	238.616	115.806	122.811	0	0	3.40907	31.3771	-42.4146	214.386	8069.05	5250.6	42.4146	0	8.93126	5.72419	4.8497	0	0	0.172769	148.468	-473.574	25.2573	195.555	0	37.9019	35.8927	90.1407	1
5266	0	0	1266	1	240.421	120.646	119.774	0	0	-45.7711	-0.234661	78.6447	127.244	8018.57	5182.56	-78.6447	0	5.61855	6.32094	4.4719	0	0	0.0613	165.331	-480.82	25.0739	177.257	0	61.9761	57.8906	147.464	1
5298	0	0	1298	1	301.89	171.041	130.849	0	0	-100.564	229.49	28.6245	209.256	7973.7	5451.13	-28.6245	0	9.23533	5.17569	3.87339	0	0	0.268406	195.885	-492.218	18.8869	224.843	0	37.8196	35.4558	91.3322	1
5300	0	0	1300	1	270.699	104.052	166.647	0	0	17.934	50.5854	13.1703	209.428	7855.21	5729.69	-13.1703	0	8.88756	4.05397	3.72613	0	0	0.102465	274.148	-515.281	20.9848	289.325	0	37.0356	35.2984	92.2521	1
5306	0	0	1306	1	260.209	139.391	120.818	0	0	39.1821	44.2616	218.568	233.431	8033.28	5337.38	-218.568	0	10.9628	4.55716	3.80102	0	0	0.123037	183.857	-484.463	22.1127	237.51	0	33.4692	31.4502	108.99	1
5319	0	0	1319	1	259.913	119.607	140.306	0	0	71.6831	10.8279	-70.9282	237.874	8000.78	5470.47	70.9283	0	9.86481	4.54741	3.84694	0	0	0.138596	199.297	-480.75	22.1547	209.11	0	32.3234	30.8857	82.3521	1
5324	0	0	1324	1	237.958	130.004	107.955	0	0	-10.166	95.2377	-25.2439	197.846	7982.97	5286.4	25.2439	0	8.25748	4.35367	4.55324	0	0	0.176071	182.581	-473.66	24.6921	231.294	0	39.4153	37.9993	90.9026	1
5334	0	0	1334	1	328.9	149.182	179.717	0	0	24.5425	41.5603	200.529	238.566	7948.26	5639.06	-200.529	0	11.0779	5.01334	4.28632	0	0	0.152019	221.979	-500.643	17.2355	238.677	0	36.3117	32.2524	107.281	1
5337	0	0	1337	1	237.044	136.214	100.83	0	0	46.9301	78.1624	137.95	185.133	7925.87	5104.16	-137.95	0	8.27297	4.74951	3.89824	0	0	0.176372	197.134	-485.338	24.6818	193.947	0	41.3224	38.7452	110.512	1
5351	0	0	1351	1	327.516	204.288	123.228	0	0	40.6524	-7.43505	199.958	248.847	8031.81	5488.74	-199.958	0	11.6132	4.80312	4.18562	0	0	0.0494284	209.016	-495.251	17.253	235.388	0	32.6163	30.629	101.767	1
5357	0	0	1357	1	286.119	178.453	107.666	0	0	61.3808	-14.0803	148.163	184.196	8011.08	5694.7	-148.163	0	8.36063	4.57138	4.103	0	0	0.130382	226.443	-502.182	19.9759	285.51	0	44.2873	39.5849	114.879	1
5366	0	0	1366	1	230.316	107.845	122.471	0	0	-97.7367	71.9878	-71.4314	182.663	8070.54	5608.63	71.4314	0	7.63422	4.96128	4.31661	0	0	0.15309	179.929	-488.053	25.7805	212.175	0	42.8608	39.9814	104.569	1
5367	0	0	1367	1	313.903	161.837	152.065	0	0	9.55797	79.6436	197.059	295.787	7863.58	5700.64	-197.059	0	13.6986	4.72413	3.43379	0	0	0.133628	219.801	-497.624	17.8785	307.374	0	28.6631	26.9684	86.1237	1
5376	0	0	1376	1	255.549	112.534	143.015	0	0	-80.7731	132.58	-155.73	146.85	7953.91	5747.36	155.73	0	5.9923	5.16387	4.20222	0	0	0.220838	178.712	-473.358	22.908	175.06	0	51.8526	46.7944	155.675	1
5394	0	0	1394	1	176.76	70.9941	105.766	0	0	64.8935	58.4831	-178.675	134.406	8007.57	5721.8	178.675	0	5.42884	4.97721	4.59862	0	0	0.133674	146.269	-463.654	35.3604	187.296	0	55.5329	51.5358	170.554	1
5399	0	0	1399	1	288.873	138.954	149.919	0	0	26.6323	41.9471	44.3097	231.227	8045.83	5439.35	-44.3097	0	9.9388	5.16238	4.13972	0	0	0.175588	168.637	-483.314	19.9199	224.062	0	35.1799	33.1588	84.6953	1
5401	0	0	1401	1	269.068	169.876	99.1923	0	0	37.1394	-28.4506	-93.2496	210.758	8035.32	5709.07	93.2496	0	8.75292	3.94379	4.49188	0	0	0.0947532	168.683	-479.588	21.326	228.451	0	36.8482	34.3515	90.9248	1
5416	0	0	1416	1	247.47	150.886	96.5833	0	0	-2.09843	83.829	122.665	161.909	8074.56	5497.13	-122.665	0	7.19155	5.37368	4.01925	0	0	0.114254	192.049	-479.506	23.7556	190.034	0	48.9701	45.3974	123.827	1
5420	0	0	1420	1	282.979	138.833	144.146	0	0	93.8834	1.96639	108.448	191.591	7978.58	5080.69	-108.448	0	8.53206	4.8781	3.66731	0	0	0.0492334	167.296	-472.069	20.1675	191.949	0	40.3029	37.6234	100.224	1
5444	0	0	1444	1	257.286	143.047	114.24	0	0	-10.5121	40.1663	155.902	161.846	7983.31	5142.15	-155.902	0	7.33836	4.29023	4.59112	0	0	0.0574196	192.264	-488.923	22.5827	203.737	0	46.3097	42.6866	129.972	1
5456	0	0	1456	1	223.526	103.46	120.066	0	0	19.8749	-34.6582	41.4448	163.569	7952.93	5416.3	-41.4448	0	7.12877	4.83158	4.5063	0	0	0.0466503	142.9	-465.334	26.7205	170.007	0	46.883	45.3663	113.227	1
5457	0	0	1457	1	267.987	149.403	118.585	0	0	189.421	93.242	137.75	170.989	7982.7	5089.08	-137.75	0	7.81246	4.7552	3.4639	0	0	0.166114	236.494	-513.734	21.3287	247.597	0	43.9427	40.4168	112.836	1
5463	0	0	1463	1	183.453	113.284	70.1699	0	0	86.6443	2.80218	135.084	185.366	7985.82	5777.48	-135.084	0	8.34845	4.55954	4.14082	0	0	0.045679	164.261	-470.059	33.244	195.735	0	44.0103	39.9572	111.32	1
5477	0	0	1477	1	314.822	161.849	152.973	0	0	47.971	51.3489	9.93465	230.949	7924.83	5031.31	-9.93465	0	9.78992	4.28682	4.28341	0	0	0.132968	209.922	-498.707	17.9374	237.549	0	34.3885	32.4063	80.5329	1
5485	0	0	1485	1	287.802	153.801	134.001	0	0	-28.9902	15.6262	42.7388	168.953	8101.45	5266.35	-42.7388	0	7.31411	4.15352	3.79333	0	0	0.143063	226.378	-496.157	19.6496	207.526	0	43.2512	41.3376	103.495	1
5551	0	0	1551	1	271.275	131.874	139.401	0	0	-25.489	94.9875	123.877	205.098	7998.29	4987.67	-123.877	0	9.14025	4.24739	4.31612	0	0	0.19699	156.491	-474.578	21.1758	203.613	0	37.4063	35.4993	98.9062	1
5560	0	0	1560	1	224.017	105.875	118.142	0	0	-42.286	35.6369	142.654	197.664	7915.43	5047.02	-142.654	0	8.94439	4.40476	4.17377	0	0	0.1956	177.247	-483.366	26.3148	232.092	0	38.4299	35.9356	106.332	1
5563	0	0	1563	1	246.744	109.773	136.971	0	0	-19.2127	30.2827	-117.779	255.572	7992.01	5750	117.779	0	10.4394	4.57859	3.35302	0	0	0.0786438	183.597	-480.312	23.2985	305.03	0	30.5954	27.9713	83.7864	1
5565	0	0	1565	1	287.039	144.215	142.824	0	0	73.7779	61.4853	67.9923	159.94	7899.02	5718.79	-67.9923	0	6.9385	5.10151	3.94556	0	0	0.0886355	199.14	-490.195	19.9889	212.969	0	50.2568	46.8196	122.289	1
5575	0	0	1575	1	287.371	146.264	141.107	0	0	60.8076	68.2264	28.0839	232.913	8011.65	5114.09	-28.0839	0	9.93433	4.3275	3.45054	0	0	0.0397401	205.907	-489.528	19.6252	281.82	0	33.2038	30.9873	78.6152	1
5589	0	0	1589	1	250.935	120.517	130.418	0	0	-20.5162	41.2734	23.9934	191.628	7893.66	5041.39	-23.9934	0	8.19686	5.17794	4.21991	0	0	0.196124	149.565	-470.375	23.4005	176.958	0	41.728	38.7998	97.5718	1
5608	0	0	1608	1	184.551	89.3074	95.244	0	0	-138.173	-90.7421	47.8004	180.3	8011.31	5173.4	-47.8004	0	8.32731	3.27334	4.32773	0	0	0.244716	347.319	-512.559	32.2468	1	0	39.9358	36.68	94.7016	1
5610	0	0	1610	1	254.588	108.885	145.703	0	0	15.7379	19.0853	74.4934	222.115	7957.06	5063.57	-74.4934	0	9.69331	4.03811	3.40853	0	0	0.0790704	141.078	-455.252	22.3506	229.78	0	34.2314	32.1163	83.8033	1
5634	0	0	1634	1	272.537	124.05	148.487	0	0	-23.7193	18.6936	-41.0124	220.106	7996.52	5263.29	41.0124	0	9.21514	5.14605	4.11863	0	0	0.247964	196.932	-496.198	21.2602	189.886	0	35.5651	34.0809	84.9881	1
5659	0	0	1659	1	205.575	123.423	82.1525	0	0	103.115	-14.751	71.5654	180.749	8069.01	5296.73	-71.5654	0	7.96691	4.76842	4.29664	0	0	0.042796	157.404	-458.202	29.3031	169.889	0	42.3902	40.4403	102.697	1
5669	0	0	1669	1	257.495	118.596	138.899	0	0	6.22388	26.2774	79.9009	208.18	7966.58	5056.38	-79.9009	0	9.1003	3.95686	3.40167	0	0	0.10932	225.472	-491.005	22.0417	243.094	0	36.1148	33.7758	88.4998	1
5675	0	0	1675	1	205.938	96.0565	109.881	0	0	-60.7859	10.4895	275.979	149.117	7933.93	5072.17	-275.979	0	7.44491	4.19795	3.90264	0	0	0.104658	178.147	-477.879	28.7369	203.084	0	48.1687	43.7393	189.373	1
5700	0	0	1700	1	247.78	127.629	120.151	0	0	9.95044	55.1293	-1.12611	167.453	8062.51	5426.17	1.12611	0	7.06539	4.56843	3.77695	0	0	0.073142	167.993	-475.393	23.3612	221.867	0	45.0552	42.1706	104.9	1
5756	0	0	1756	1	288.083	141.011	147.073	0	0	29.1104	-10.6781	299.328	220.781	7943.69	5392.32	-299.328	0	11.1308	4.45782	3.6101	0	0	0.105755	153.105	-466.773	19.6511	199.738	0	36.0839	33.5242	143.177	1
5779	0	0	1779	1	228.877	108.962	119.914	0	0	-31.2536	-25.5177	-82.6008	135.633	8103.71	5407.16	82.6008	0	5.66484	4.42049	4.3181	0	0	0.156817	204.177	-487.052	25.746	195.628	0	53.1676	50.2044	130.203	1
5782	0	0	1782	1	239.035	126.243	112.792	0	0	-3.55603	-177.903	146.96	126.826	7976.36	5559.54	-146.96	0	6.18085	4.27989	4.88696	0	0	0.101494	159.267	-463.568	24.6601	168.313	0	56.8798	54.4774	155.943	1
5784	0	0	1784	1	214.645	111.073	103.572	0	0	27.7937	76.2513	-6.18217	187.77	8044.67	5405.05	6.18217	0	7.89049	4.21605	3.41787	0	0	0.0886013	190.074	-477.371	27.1599	231.273	0	39.5197	37.5075	93.2562	1
5796	0	0	1796	1	234.186	89.8366	144.349	0	0	3.67504	-6.85611	-227.343	205.708	8068.79	5687.48	227.343	0	8.39596	3.4911	3.34337	0	0	0.156839	213.192	-479.526	24.3008	249.012	0	34.0431	32.8874	113.722	1
5823	0	0	1823	1	247.032	115.727	131.306	0	0	-24.2119	19.1474	121.32	126.82	7997.01	5163.17	-121.32	0	5.67027	4.31686	4.08881	0	0	0.0693647	181.925	-471.744	23.476	178.114	0	57.2219	53.0769	147.014	1
5846	0	0	1846	1	290.35	144.505	145.845	0	0	33.8998	63.702	36.987	201.446	8138.22	5417.6	-36.987	0	8.61642	4.05685	3.16598	0	0	0.116833	177.067	-474.276	19.2535	226.382	0	36.616	34.5284	87.4705	1
5857	0	0	1857	1	238.383	113.891	124.492	0	0	40.1583	29.9549	2.55018	156.136	8032.3	5252.02	-2.55018	0	6.6161	3.77139	4.18078	0	0	0.0458255	204.324	-471.283	24.262	229.075	0	46.6776	44.4624	107.469	1
5881	0	0	1881	1	206.836	115.269	91.5671	0	0	43.0692	-12.8981	-41.2153	231.152	8029.39	5793.18	41.2153	0	9.71703	3.62165	2.60619	0	0	0.150435	260.421	-507.689	27.5716	286.868	0	31.8079	29.5555	75.7355	1
5896	0	0	1896	1	248.438	126.665	121.773	0	0	106.692	-17.54	-9.09637	181.485	7965.77	5797.82	9.09636	0	7.77877	4.40176	3.65756	0	0	0.0563503	195.41	-482.251	23.1887	194.555	0	42.8061	39.135	97.2434	1
5902	0	0	1902	1	279.685	138.443	141.241	0	0	66.4385	48.3617	47.6401	187.645	7906.36	5731.92	-47.6401	0	8.08037	4.44031	3.07486	0	0	0.0938194	178.053	-470.756	20.1268	212.57	0	41.5457	38.3146	105.103	1
5956	0	0	1956	1	261.71	155.832	105.878	0	0	22.8073	53.0648	224.586	252.523	7949.99	5029.6	-224.586	0	11.9115	3.62655	3.36408	0	0	0.182186	136.566	-454.204	21.5322	208.881	0	29.8024	27.5124	100.204	1
5969	0	0	1969	1	236.927	110.285	126.642	0	0	56.3355	21.5736	60.0526	192.338	7916.46	5061.09	-60.0526	0	8.34498	3.9048	3.17855	0	0	0.0203107	179.578	-471.872	24.0728	1	0	38.0827	35.8512	92.4968	1
5978	0	0	1978	1	220.546	110.17	110.377	0	0	29.6868	-29.1196	-201.737	168.512	7943.11	5709.74	201.737	0	6.92078	3.59107	4.04823	0	0	0.0987465	190.076	-478.936	26.3524	218.654	0	42.8903	40.5388	138.641	1
6007	0	0	2007	1	263.724	138.826	124.898	0	0	1.57765	-16.9577	131.935	198.111	7971.22	5498.26	-131.935	0	8.93394	3.42795	3.5562	0	0	0.134028	202.252	-486.154	21.3496	218.54	0	37.2439	35.4992	101.798	1
6035	0	0	2035	1	248.573	114.622	133.951	0	0	17.381	62.7103	158.281	128.638	8055.08	5418.59	-158.281	0	5.81837	4.05709	4.02191	0	0	0.0433803	193.578	-477.049	23.194	232.216	0	55.0708	52.395	157.724	1
6053	0	0	2053	1	251.584	131.876	119.708	0	0	26.5329	-29.1157	40.1025	249.078	7946.27	5012.12	-40.1025	0	10.8326	2.98258	2.58003	0	0	0.140699	197.291	-454.235	21.9855	281.059	0	28.9402	27.4096	69.9287	1
6054	0	0	2054	1	255.671	150.651	105.02	0	0	48.0917	61.5759	167.389	185.993	8024.37	5220.4	-167.389	0	8.45064	4.43085	3.592	0	0	0.0828114	151.332	-458.56	22.4367	200.533	0	40.5351	37.6155	113.446	1
6149	0	0	2149	1	244.5	127.237	117.263	0	0	80.6664	16.5915	53.9729	153.921	7892.13	5066.07	-53.9729	0	6.68042	3.71396	3.97454	0	0	0.135591	173.349	-474.759	23.482	226.507	0	47.0685	44.2252	113.451	1
6162	0	0	2162	1	209.131	106.238	102.893	0	0	28.1005	70.445	12.2427	191.381	8044.36	5111.88	-12.2427	0	8.10376	4.59399	3.64292	0	0	0.171434	148.792	-457.672	28.2782	177.927	0	39.7902	37.1684	93.0883	1
6201	0	0	2201	1	219.738	121.047	98.6914	0	0	50.5358	-15.6851	73.4801	161.438	8121.58	5397.33	-73.4801	0	7.08832	4.0354	3.83219	0	0	0.0958177	214.411	-483.089	26.5734	1	0	44.6111	42.8621	110.239	1
6209	0	0	2209	1	254.068	127.008	127.059	0	0	34.5052	1.21705	50.4918	186.771	8037.96	5181.1	-50.4918	0	8.09749	3.76936	3.25538	0	0	0.0709496	181.598	-471.662	22.2578	191.725	0	38.7878	36.4296	92.7906	1
6211	0	0	2211	1	227.615	117.25	110.366	0	0	-4.09589	0.998003	49.1314	174.947	8076.56	5380.64	-49.1314	0	7.59185	3.88311	4.4162	0	0	0.106315	170.425	-471.824	25.7123	203.045	0	42.6361	40.9344	102.528	1
6231	0	0	2231	1	253.926	118.919	135.006	0	0	-18.0384	85.3195	217.416	223.136	7990.84	5296.32	-217.416	0	10.5114	3.30722	2.9729	0	0	0.12755	175.256	-467.258	22.0162	247.433	0	32.4738	30.2564	105.369	1
6232	0	0	2232	1	245.156	127.859	117.297	0	0	20.9999	20.3032	19.9827	151.248	7951.8	5261.68	-19.9827	0	6.46105	4.59754	3.68838	0	0	0.0839461	208.126	-491.114	23.6173	191.526	0	48.6024	46.5688	113.032	1
6245	0	0	2245	1	222.701	97.5434	125.157	0	0	29.326	-2.01698	-14.9438	179.331	8043.13	5483.32	14.9438	0	7.59166	3.49813	3.14337	0	0	0.0667509	195.182	-475.417	25.6147	270.981	0	39.7481	37.7165	93.8018	1
6280	0	0	2280	1	252.176	127.047	125.129	0	0	4.91227	7.13255	47.5472	237.739	7967.89	5773.15	-47.5472	0	10.2922	3.42304	4.28314	0	0	0.163452	156.395	-456.73	22.673	231.929	0	34.2662	31.3972	80.2929	1
6332	0	0	2332	1	214.672	115.276	99.3959	0	0	27.1678	47.1758	106.914	219.906	8045.29	5633.44	-106.914	0	9.69591	3.75275	2.77118	0	0	0.066267	194.808	-469.292	26.6003	242.021	0	35.3781	31.6178	86.6925	1
6346	0	0	2346	1	241.069	115.714	125.354	0	0	-15.8299	135.511	111.4	165.796	7888.97	5844.09	-111.4	0	7.3449	4.21137	3.68806	0	0	0.132442	177.234	-477.06	23.9342	195.76	0	45.6094	43.2881	117.586	1
6380	0	0	2380	1	252.236	135.167	117.069	0	0	50.1724	20.7652	38.7797	229.858	8022.29	5759.52	-38.7797	0	9.89113	3.76701	3.69163	0	0	0.0838619	192.225	-484.052	22.5966	225.204	0	34.7457	31.7693	80.5779	1
6404	0	0	2404	1	239.723	102.435	137.288	0	0	13.8955	26.3857	50.1611	164.483	7958.9	4956.61	-50.1611	0	7.10243	4.42334	3.54698	0	0	0.0249299	140.251	-456.296	24.1013	1	0	45.2588	42.8165	106.969	1
6414	0	0	2414	1	235.005	152.387	82.6178	0	0	12.8377	32.0908	89.7542	255.823	7860.3	5748.19	-89.7542	0	11.2171	3.38169	3.85258	0	0	0.107334	155.014	-463.018	24.3631	1	0	30.5947	29.4419	80.7035	1
6419	0	0	2419	1	274.55	144.143	130.407	0	0	-123.911	-30.5189	122.675	143.398	8096.71	5312.5	-122.675	0	6.65792	3.53284	3.78185	0	0	0.262484	203.749	-481.004	20.5199	217.672	0	47.4397	44.7948	126.743	1
6424	0	0	2424	1	274.993	103.69	171.304	0	0	3.93233	70.8745	79.6062	162.204	7869.21	5011.79	-79.6062	0	7.06189	2.9664	3.04508	0	0	0.0485557	197.185	-476.135	20.0981	240.879	0	42.618	39.6125	107.015	1
6433	0	0	2433	1	276.146	133.838	142.308	0	0	-76.0212	-21.2102	194.211	204.644	7949.16	5203.53	-194.211	0	9.69955	3.6072	3.14639	0	0	0.182132	161	-460.848	20.2205	213.714	0	35.222	32.4371	107.04	1
6443	0	0	2443	1	216.666	139.662	77.0035	0	0	-76.4963	75.1104	4.22223	178.366	8049.3	5605.51	-4.22223	0	7.62701	3.8911	3.40887	0	0	0.250452	183.801	-474.78	26.7253	206.274	0	42.4625	38.9137	97.5948	1
6474	0	0	2474	1	216.986	92.1336	124.853	0	0	6.00692	36.496	-6.50884	204.44	8066.45	5444.8	6.50884	0	8.62829	3.46692	3.45854	0	0	0.0817943	165.477	-462.777	26.51	213.486	0	36.197	33.925	84.5221	1
6501	0	0	2501	1	264.237	122.136	142.1	0	0	77.1463	87.9353	-74.3424	202.829	8094.97	5493.02	74.3424	0	8.32739	3.8885	3.82402	0	0	0.153279	157.637	-463.583	21.538	211.209	0	36.9722	34.955	90.1048	1
6527	0	0	2527	1	210.121	99.4328	110.688	0	0	56.7162	26.2916	46.6935	131.052	7916.08	5355.35	-46.6935	0	5.65321	4.32245	4.0235	0	0	0.0247876	155.408	-461.786	28.206	172.518	0	55.2916	53.9724	132.246	1
6528	0	0	2528	1	206.651	98.2557	108.395	0	0	69.608	16.4533	-102.532	188.008	7903.19	5066.21	102.532	0	7.72046	3.40094	3.38554	0	0	0.0732686	146.279	-448.676	27.9361	211.685	0	37.8905	35.8195	95.7181	1
6603	0	0	2603	1	184.112	106.522	77.5902	0	0	72.7663	-17.7517	-85.8658	125.311	8099.35	5399.39	85.8658	0	5.20976	3.82091	3.82829	0	0	0.0519802	160.38	-456.021	32.416	1	0	54.8059	52.1507	134.498	1
6609	0	0	2609	1	277.417	150.823	126.594	0	0	51.6115	60.725	15.432	169.539	8120.51	5520.23	-15.432	0	7.1967	3.71277	3.50586	0	0	0.0318115	220.341	-493.331	20.258	223.005	0	43.0635	40.4019	99.6647	1
6619	0	0	2619	1	235.47	87.278	148.192	0	0	-46.4166	51.8371	71.7158	199.895	7919.56	4931.16	-71.7158	0	8.74008	3.33833	2.95578	0	0	0.101489	203.317	-475.022	23.9306	266.481	0	35.9456	33.7369	88.9911	1
6634	0	0	2634	1	216.028	111.217	104.811	0	0	-1.10739	-0.749568	171.166	225.555	7973.91	5781.03	-171.166	0	10.3572	3.12787	3.89274	0	0	0.102602	140.885	-449.348	26.6679	187.783	0	35.0192	31.4309	109.395	1
6802	0	0	2802	1	225.887	119.546	106.342	0	0	38.9031	32.0724	20.3907	172.091	8033.56	5249.91	-20.3907	0	7.33938	3.17148	2.98786	0	0	0.0552688	184.526	-463.448	25.0028	226.707	0	40.1546	38.082	94.3558	1
6816	0	0	2816	1	245.652	150.737	94.9154	0	0	8.85498	71.3625	155.348	220.559	7963.95	5609.26	-155.348	0	9.96197	2.52175	2.80167	0	0	0.156867	208.533	-472.609	22.4788	273.12	0	33.472	29.9273	92.086	1
6836	0	0	2836	1	197.837	80.1627	117.674	0	0	-121.978	-125.329	-63.788	121.189	8094.78	5407.31	63.788	0	5.43278	3.90631	3.08076	0	0	0.0571225	170.16	-461.783	29.4333	179.655	0	53.0389	49.485	128.074	1
7236	0	0	3236	1	244.596	99.2883	145.307	0	0	13.5891	14.7777	1.92668	158.097	7859.55	5067.88	-1.92668	0	6.7152	3.42541	3.23159	0	0	0.113188	166.455	-459.683	23.0858	221.927	0	44.9902	41.8785	104.086	1
7702	0	0	3702	1	178.152	98.5483	79.6033	0	0	20.7022	31.3895	150.658	124.509	7952.1	5848.55	-150.658	0	5.62004	3.62654	2.93055	0	0	0.0404593	151.628	-446.53	32.8779	176.753	0	57.1126	52.2721	149.628	1
7758	0	0	3758	1	219.971	84.2957	135.676	0	0	66.211	78.1565	-338.839	173.098	8105.91	5702.12	338.839	0	7.00293	3.26318	3.19236	0	0	0.05085	152.515	-455.268	25.8883	188.126	0	39.3551	39.5294	170.411	1
7979	0	0	3979	1	231.121	125.102	106.019	0	0	23.4337	12.6494	-8.44245	151.772	7949.37	5368.99	8.44245	0	6.42203	2.83014	2.34203	0	0	0.160645	213.548	-474.25	23.954	266.483	0	42.5838	41.5138	101.307	1
8001	0	0	1	1	341.082	142.502	198.579	0	0	21.9837	34.4846	79.5164	197.832	8449.12	4848.86	-79.5164	0	7.53533	7.10729	7.77572	0	0	0.126797	196.79	-504.288	22.9674	200.187	0	41.3284	40.0896	118.44	2
8073	0	0	73	1	243.281	137.626	105.655	0	0	66.7589	2.1146	47.8045	146.286	7906.04	4681.91	-47.8045	0	5.62568	7.13407	7.8098	0	0	0.140754	139.428	-488.42	34.8944	183.854	0	54.0125	54.2784	164.025	2
8089	0	0	89	1	260.897	124.926	135.972	0	0	7.14551	14.5411	230.762	175.818	8065.31	4968.46	-230.762	0	6.81883	7.34058	7.87839	0	0	0.097389	124.994	-482.765	32.1048	177.267	0	47.2587	46.4102	127.782	2
8141	0	0	141	1	250.508	112.594	137.914	0	0	-4.57341	27.2242	98.5239	150.787	8575.33	5553.74	-98.5239	0	5.76019	7.62091	8.1618	0	0	0.0544465	145.456	-492.901	34.1236	177.731	0	54.2063	52.057	153.915	2
8189	0	0	189	1	263.055	147.513	115.542	0	0	42.0743	35.3909	181.639	149.232	8329.37	5146.93	-181.639	0	5.69462	7.24192	8.45884	0	0	0.136126	147.535	-493.792	32.0111	182.108	0	55.3142	53.3513	149.06	2
8224	0	0	224	1	270.433	127.453	142.98	0	0	32.4547	18.031	-6.60117	158.018	8239.33	4964.97	6.60117	0	6.12244	7.48679	7.80722	0	0	0.19633	153.093	-496.737	30.7334	188.648	0	49.3104	50.083	162.704	2
8226	0	0	226	1	216.59	106.332	110.258	0	0	-71.4025	79.0216	175.061	135.809	8044.2	4903.98	-175.061	0	5.26144	7.57254	7.35557	0	0	0.0607253	152.589	-496.866	40.4804	183.766	0	59.3298	57.2748	160.419	2
8235	0	0	235	1	242.737	94.5047	148.232	0	0	-29.3336	79.6339	93.0127	168.362	7902.47	5102.69	-93.0127	0	6.41798	7.77036	7.74413	0	0	0.286424	138.037	-488.824	35.3602	151.631	0	48.8715	47.3881	140.04	2
8245	0	0	245	1	229.765	120.172	109.592	0	0	13.9436	44.1304	-10.4447	144.214	7859.2	4839.21	10.4447	0	5.57135	7.45298	7.7814	0	0	0.149231	119.07	-478.919	37.7376	148.674	0	55.9562	55.0009	176.146	2
8249	0	0	249	1	241.02	118.136	122.884	0	0	54.1603	54.4813	-30.8137	170.592	8117.96	5725.8	30.8137	0	6.6101	8.26829	7.67452	0	0	0.0486442	146.65	-495.137	35.9466	173.697	0	46.4216	46.4012	161.409	2
8300	0	0	300	1	229.771	101.558	128.213	0	0	-25.5381	46.8422	36.6604	152.823	8297.32	5733.44	-36.6604	0	5.87394	8.03669	7.70089	0	0	0.126639	123.318	-483.952	38.0878	156.643	0	52.2558	51.4552	165.917	2
8305	0	0	305	1	194.718	99.9018	94.8164	0	0	-7.47681	9.92289	26.5601	141.117	8079.94	5172.4	-26.5601	0	5.45611	8.00641	7.49188	0	0	0.108553	116.81	-478.671	47.0412	156.411	0	54.9662	54.0967	175.107	2
8311	0	0	311	1	237.478	118.5	118.978	0	0	34.6117	46.2086	-35.1042	173.878	8336.83	5534.75	35.1042	0	6.75587	7.57649	8.19519	0	0	0.0964976	134.99	-490.37	36.5233	151.967	0	45.9574	45.7865	153.051	2
8328	0	0	328	1	251.892	107.165	144.727	0	0	22.5849	-6.85211	54.7572	133.183	8049.88	4690.87	-54.7572	0	5.13142	7.49127	7.98824	0	0	0.0906194	141.028	-490.372	33.7101	140.361	0	60.8486	59.1421	179.059	2
8370	0	0	370	1	302.046	140.695	161.35	0	0	29.768	46.3387	79.8013	212.176	8142.35	5235.64	-79.8013	0	8.06298	6.7406	7.39157	0	0	0.153619	157.341	-496.318	26.32	175.485	0	37.7521	37.1247	111.276	2
8380	0	0	380	1	245.975	123.6	122.375	0	0	-15.3522	64.4483	27.054	157.783	8287.13	5018.21	-27.054	0	6.04953	7.23282	8.07836	0	0	0.169068	149.818	-495.49	34.6304	189.795	0	50.6949	50.035	156.722	2
8442	0	0	442	1	214.571	119.941	94.6299	0	0	-30.4998	108.176	79.2366	196.476	8401.94	4974.48	-79.2366	0	7.48808	7.36775	7.00059	0	0	0.111277	127.969	-478.711	40.522	169.467	0	40.7162	39.8352	119.959	2
8459	0	0	459	1	265.912	162.35	103.562	0	0	-9.1921	21.1239	366.588	149.676	7981.99	4563.24	-366.588	0	6.18967	7.00024	7.19025	0	0	0.13106	210.263	-515.728	30.8148	177.255	0	55.602	52.4166	167.307	2
8475	0	0	475	1	258.51	130.27	128.24	0	0	-1.75935	126.272	192.212	186.096	8373.2	5654.01	-192.212	0	7.11145	7.7844	6.76137	0	0	0.161997	159.386	-496.293	32.092	188.189	0	44.68	42.9304	119.699	2
8491	0	0	491	1	231.697	92.685	139.011	0	0	24.8013	60.3351	-251.46	133.178	7848.34	5022.33	251.46	0	5.84693	8.22013	8.52632	0	0	0.14142	106.402	-477.851	38.3742	130.066	0	64.8829	66.0387	316.461	2
8528	0	0	528	1	317.261	144.052	173.21	0	0	-1.8441	153.557	-124.171	169.888	7874.98	5128.42	124.171	0	6.83591	7.28268	7.62529	0	0	0.227552	157.408	-496.336	25.0854	163.769	0	46.8369	47.3452	181.415	2
8531	0	0	531	1	235.474	118.027	117.447	0	0	13.6926	28.8958	12.2816	130.18	8357.75	5651.72	-12.2816	0	5.0155	7.02723	8.29445	0	0	0.156703	176.594	-508.263	36.5965	171.525	0	60.7252	60.0296	186.988	2
8540	0	0	540	1	309.888	141.52	168.368	0	0	22.6368	45.4353	156.574	161.597	8448.46	5635.18	-156.574	0	6.14681	7.31644	8.54383	0	0	0.0821186	149.175	-496.498	26.1643	155.114	0	51.665	50.1151	139.64	2
8564	0	0	564	1	244.656	148.724	95.932	0	0	25.0834	-5.96437	372.263	156.404	7947.72	4689.98	-372.263	0	6.48706	6.79873	8.12116	0	0	0.0969448	165.367	-506.947	34.6049	180.832	0	52.9229	52.3288	165.641	2
8588	0	0	588	1	228.21	107.822	120.388	0	0	30.081	-23.686	272.342	150.418	7942.72	5006.69	-272.342	0	5.94779	7.5944	7.70987	0	0	0.068718	155.573	-498.243	38.1194	149.194	0	54.4632	53.1772	149.502	2
8646	0	0	646	1	262.203	102.219	159.984	0	0	71.1184	6.46682	54.8233	180.742	8101	4777.21	-54.8233	0	6.93788	7.72144	6.83752	0	0	0.113266	133.326	-483.424	31.5408	145.547	0	43.849	42.7647	133.853	2
8670	0	0	670	1	253.259	122.365	130.894	0	0	69.1971	28.3427	-12.8682	128.446	8501.56	5652.28	12.8682	0	4.97549	8.06321	7.74833	0	0	0.125093	122.891	-479.521	33.6735	134.922	0	59.822	59.6328	199.207	2
8672	0	0	672	1	295.898	138.904	156.994	0	0	98.4708	121.693	205.723	170.783	8571.95	5359.61	-205.723	0	6.52726	6.91207	7.28395	0	0	0.168622	172.733	-494.033	27.019	189.637	0	46.9898	45.9772	126.165	2
8674	0	0	674	1	237.356	122.384	114.972	0	0	18.7944	18.5516	241.485	128.686	8252.99	5861.39	-241.485	0	4.99614	7.38468	7.87523	0	0	0.0945349	147.848	-494.847	36.2151	168.231	0	64.0932	62.4286	174.784	2
8687	0	0	687	1	254.346	128.634	125.711	0	0	-8.88157	-18.4358	293.408	183.189	7981.68	5200.76	-293.408	0	7.33249	7.768	8.19315	0	0	0.197325	109.013	-472.149	33.5747	171.864	0	46.2201	44.8752	128.908	2
8720	0	0	720	1	295.384	140.118	155.266	0	0	-4.89372	-2.35176	276.47	151.058	7977.69	5085.01	-276.47	0	5.97802	6.85564	8.23456	0	0	0.0862075	173.504	-495.644	27.4297	165.048	0	53.7376	52.0891	149.413	2
8735	0	0	735	1	303.801	124.216	179.585	0	0	78.0481	53.7323	-288.704	193.695	8094.07	5128.59	288.704	0	8.78947	7.36868	7.63855	0	0	0.166696	133.477	-486.076	26.4898	157.032	0	43.7039	46.2487	227.32	2
8737	0	0	737	1	250.807	133.659	117.147	0	0	40.2989	75.8609	322.217	139.163	8131.82	5405.44	-322.217	0	5.54601	6.96056	7.39631	0	0	0.0715783	155.248	-490.173	33.2376	184.713	0	57.0136	56.3655	166.476	2
8746	0	0	746	1	196.334	122.393	73.9413	0	0	-5.63732	21.7323	425.004	112.738	8177.76	4562.63	-425.004	0	4.84935	7.63731	7.98584	0	0	0.0632106	146.296	-493.884	46.6549	147.352	0	74.7649	71.0125	251.974	2
8752	0	0	752	1	236.603	142.797	93.8059	0	0	-54.5814	84.3396	-14.5062	125.133	8027.38	5496.62	14.5062	0	4.87327	7.47594	7.27932	0	0	0.109851	161.236	-498.97	36.0343	188.669	0	60.9315	60.1914	206.44	2
8771	0	0	771	1	220.403	112.692	107.71	0	0	-8.20225	-12.1667	86.0439	126.831	7881.34	4995.17	-86.0439	0	4.89394	7.53673	8.25368	0	0	0.12035	120.738	-481.273	40.2241	133.768	0	64.2365	62.0132	180.238	2
8774	0	0	774	1	283.137	163.296	119.841	0	0	94.0152	93.2861	191.516	147.673	8576.4	5388.01	-191.516	0	5.62468	6.85605	7.87652	0	0	0.064525	145.606	-490.578	28.751	162.878	0	54.3616	53.2609	145.782	2
8785	0	0	785	1	248.165	108.248	139.916	0	0	-6.51329	14.3525	209.481	155.073	7879.65	4968.65	-209.481	0	5.99496	6.56956	7.84884	0	0	0.0250845	129.117	-482.62	33.6887	151.371	0	52.3144	50.5834	140.273	2
8787	0	0	787	1	297.305	178.636	118.669	0	0	50.3355	63.1055	15.5722	162.802	8321.1	4820.23	-15.5722	0	6.22605	7.48557	8.2457	0	0	0.0890267	166.156	-503.154	27.4978	191.471	0	49.6641	49.2607	154.029	2
8792	0	0	792	1	303.245	125.551	177.693	0	0	-45.4388	73.492	-54.3859	166.703	7818.92	4809.85	54.3859	0	6.56475	7.0216	7.3447	0	0	0.249893	172.379	-508.503	26.2919	191.658	0	47.8575	47.9123	160.72	2
8802	0	0	802	1	245.87	127.76	118.11	0	0	-15.4764	3.03129	44.8534	213.322	8087.94	5378.61	-44.8535	0	8.24575	7.17894	7.07782	0	0	0.125106	148.541	-491.944	34.02	181.805	0	37.2859	36.6397	113.658	2
8814	0	0	814	1	248.309	141.115	107.194	0	0	7.39276	108.196	-55.1538	129.576	8065.07	5472.76	55.1538	0	5.04762	7.43143	7.87987	0	0	0.129635	130.087	-485.57	34.2283	144.472	0	60.5187	60.1673	209.961	2
8834	0	0	834	1	230.431	96.2516	134.179	0	0	50.3393	-47.8783	145.251	120.206	8420.76	5628.84	-145.251	0	4.66374	7.74664	8.21389	0	0	0.170503	133.396	-485.877	38.0999	169.356	0	66.5701	65.0596	181.423	2
8847	0	0	847	1	266.115	115.638	150.477	0	0	-9.50806	3.2751	156.074	191.828	7982.31	5179.05	-156.074	0	7.3775	6.62532	8.13876	0	0	0.129286	107.856	-473.638	31.0446	139.138	0	42.8806	41.757	116.455	2
8850	0	0	850	1	277.112	152.455	124.657	0	0	-9.87167	66.1456	280.452	206.024	7982.67	5016.51	-280.452	0	8.10012	6.32238	7.85492	0	0	0.158625	126.388	-481.786	29.2368	177.26	0	39.858	38.664	112.808	2
8932	0	0	932	1	325.704	207.334	118.37	0	0	-47.3813	-51.4079	106.745	169.509	8119.84	4934.75	-106.745	0	6.66836	7.3854	7.5067	0	0	0.137455	157.3	-496.843	24.293	170.143	0	46.3728	45.861	133.869	2
8958	0	0	958	1	223.372	131.117	92.2554	0	0	19.6148	75.635	422.39	139.337	8252.17	5106.69	-422.39	0	5.93567	6.69563	7.9606	0	0	0.22281	152.85	-488.035	38.6657	201.838	0	56.9368	55.3487	201.78	2
8964	0	0	964	1	186.409	85.1048	101.304	0	0	-3.54733	81.3627	-130.476	149.401	8076.01	5100.96	130.476	0	6.03714	7.2269	8.28577	0	0	0.113313	98.9697	-469.166	49.8255	146.854	0	53.1422	54.1787	208.685	2
8982	0	0	982	1	202.433	98.3837	104.049	0	0	53.2187	25.6274	186.755	151.377	7919.58	5057.03	-186.755	0	5.78815	7.69615	8.14174	0	0	0.106261	135.242	-487.901	45.0037	164.649	0	55.0403	53.4848	147.787	2
8993	0	0	993	1	273.354	152.633	120.721	0	0	-62.7927	-17.6946	370.238	144.59	8035.59	5698.31	-370.238	0	6.12413	6.97253	7.38737	0	0	0.0732696	169.19	-499.303	29.8612	189.163	0	58.2159	54.0708	172.197	2
8994	0	0	994	1	232.452	98.7411	133.711	0	0	56.6106	6.22892	55.4401	144.123	7916.19	5475.07	-55.4401	0	5.52957	7.13435	7.77428	0	0	0.017685	140.318	-483.106	36.9505	147.903	0	54.4842	54.5817	168.204	2
8995	0	0	995	1	218.522	79.4478	139.074	0	0	55.9898	53.9086	21.4828	155.692	8415.11	5626.71	-21.4828	0	5.95432	7.1397	8.20602	0	0	0.132937	132.302	-487.609	40.3149	153.681	0	51.2995	50.6295	156.909	2
9000	0	0	1000	1	285.48	156.283	129.197	0	0	-3.33301	48.0995	62.0989	155.585	7876.47	5931.5	-62.0989	0	5.9379	7.74397	7.82696	0	0	0.161012	131.158	-493.732	28.8553	151.273	0	52.756	51.048	155.974	2
9009	0	0	1009	1	219.241	122.317	96.9244	0	0	1.465	-39.7655	-25.3224	155.469	7971.34	4723.79	25.3224	0	6.17377	6.49371	7.3784	0	0	0.213262	192.192	-503.961	39.0202	164.6	0	49.2355	49.0251	158.249	2
9014	0	0	1014	1	240.859	135.592	105.267	0	0	-17.5668	147.302	-54.0941	162.299	8189.69	5234.34	54.0941	0	6.34503	6.553	8.0723	0	0	0.209162	118.41	-477.131	35.0967	163.714	0	48.1702	48.2033	162.976	2
9016	0	0	1016	1	249.386	142.6	106.786	0	0	50.1059	35.093	278.029	150.17	8221.67	4549.27	-278.029	0	5.87851	7.0893	7.85468	0	0	0.172154	142.876	-489.626	33.8155	155.982	0	55.7395	53.6045	153.193	2
9049	0	0	1049	1	235.698	130.628	105.07	0	0	-9.05005	82.5886	253.922	207.85	7882.19	5099.73	-253.922	0	8.0817	6.92468	7.12837	0	0	0.0800094	131.818	-479.926	35.7437	180.524	0	40.0723	38.61	109.287	2
9105	0	0	1105	1	261.368	141.555	119.812	0	0	78.0125	3.08222	227.457	154.139	8094.11	5677.54	-227.457	0	5.96869	7.51027	8.00085	0	0	0.125747	191.061	-515.758	32.1909	190.86	0	55.3351	52.8239	144.728	2
9117	0	0	1117	1	242.175	104.608	137.566	0	0	-29.746	40.3963	5.45597	164.413	7902.89	4842.94	-5.45597	0	6.36948	7.24541	7.70847	0	0	0.0682596	111.808	-475.843	35.1079	163.909	0	48.7789	47.8526	151.39	2
9123	0	0	1123	1	231.416	151.44	79.9766	0	0	87.4598	23.5628	183.14	130.701	7985	5856.38	-183.14	0	5.00181	7.40558	7.9812	0	0	0.00585377	122.946	-480.897	37.4929	142.686	0	64.4616	61.3102	167.935	2
9141	0	0	1141	1	241.439	103.842	137.596	0	0	1.67496	16.6898	188.566	147.777	7871.47	4766.99	-188.566	0	5.6812	7.52181	7.89227	0	0	0.075482	135.65	-488.877	35.5365	128.351	0	56.4038	55.5361	150.291	2
9153	0	0	1153	1	284.056	155.158	128.898	0	0	98.0041	70.4117	275.588	181.508	8273.44	4613.61	-275.588	0	7.08349	6.98848	8.15231	0	0	0.102104	132.691	-486.991	28.8185	186.481	0	47.0285	44.9085	129.845	2
9183	0	0	1183	1	253.513	147.654	105.859	0	0	-27.3551	-25.5097	45.0977	129.951	7900.5	5805.79	-45.0977	0	5.07381	7.15873	7.3544	0	0	0.0641351	130.189	-480.295	32.8866	159.964	0	59.998	57.9718	185.128	2
9189	0	0	1189	1	233.362	145.05	88.3128	0	0	28.8539	63.4347	268.154	128.551	7943.95	5517.53	-268.154	0	5.00518	6.87093	8.05847	0	0	0.271486	129.461	-480.589	36.7582	186.024	0	64.2327	62.8716	179.039	2
9232	0	0	1232	1	277.927	144.979	132.948	0	0	55.644	-18.2317	154.706	185.093	8116.48	5300.21	-154.706	0	7.11958	6.4865	7.44484	0	0	0.127971	151.146	-486.97	29.0377	191.026	0	42.6473	42.2448	117.763	2
9250	0	0	1250	1	247.724	121.622	126.102	0	0	12.336	26.1317	319.025	155.33	8359.1	4956.87	-319.025	0	6.22221	6.8704	7.64553	0	0	0.0454577	140.038	-485.847	33.8443	157.286	0	51.8633	50.4641	149.938	2
9264	0	0	1264	1	242.064	84.3861	157.678	0	0	27.2327	52.2546	212.186	148.197	8443.87	4930.75	-212.186	0	5.67965	7.19009	7.8349	0	0	0.086328	127.343	-480.282	35.1688	141.794	0	54.9595	53.1542	146.185	2
9313	0	0	1313	1	324.915	139.88	185.035	0	0	52.6289	90.9018	329.368	191.065	7920.17	5091.42	-329.368	0	7.63766	7.25872	7.0326	0	0	0.171284	169.066	-499.31	24.1543	190.198	0	43.3775	42.3431	126.027	2
9396	0	0	1396	1	223.003	105.434	117.569	0	0	-3.28649	-25.4184	-9.97917	152.973	7876.43	4709.44	9.97917	0	6.0207	6.99424	7.59567	0	0	0.0746929	142.744	-489.383	38.7297	175.089	0	50.5583	51.2566	164.033	2
9416	0	0	1416	1	288.033	154.982	133.051	0	0	-14.0601	-53.5875	359.788	169.735	8385.5	5435.23	-359.788	0	7.11407	7.27014	7.42592	0	0	0.0468613	171.632	-499.041	28.1485	165.933	0	46.8446	46.1399	143.369	2
9440	0	0	1440	1	262.704	141.457	121.247	0	0	-16.2287	44.7254	252.086	136.987	7889.37	5436.57	-252.086	0	5.3439	7.49044	7.57483	0	0	0.117025	128.309	-483.581	31.7506	141.757	0	60.0404	59.8086	164.42	2
9468	0	0	1468	1	255.195	123.558	131.637	0	0	-26.5795	42.64	71.2609	159.345	8398.02	4741.04	-71.2609	0	6.1038	7.62532	7.77472	0	0	0.172046	116.024	-478.448	33.118	148.756	0	50.8632	48.5974	147.865	2
9506	0	0	1506	1	216.489	135.704	80.7854	0	0	103.576	-53.0151	334.999	145.283	8068.54	5434.66	-334.999	0	5.96205	7.59944	7.75452	0	0	0.0713542	127.959	-484.41	40.8404	160.83	0	56.1101	55.3114	164.326	2
9679	0	0	1679	1	230.497	125.834	104.663	0	0	57.4483	43.4181	58.9495	120.93	8513.31	5039.24	-58.9496	0	4.60476	7.44048	7.66849	0	0	0.0516252	141.255	-483.492	37.4984	146.671	0	63.6567	62.5707	189.395	2
9698	0	0	1698	1	294.916	168.353	126.564	0	0	29.7448	72.2407	307.356	145.173	8242.04	5209.74	-307.356	0	5.74669	6.89043	8.10985	0	0	0.0571575	123.569	-478.028	27.4509	153.707	0	55.293	54.1391	161.089	2
9727	0	0	1727	1	305.096	183.375	121.721	0	0	4.57969	94.4434	418.296	160.517	8067.88	4489.92	-418.296	0	6.83438	6.93672	7.54425	0	0	0.220983	127.098	-481.152	26.1394	170.961	0	52.5198	51.0048	175.483	2
9728	0	0	1728	1	249.617	123.65	125.966	0	0	15.1917	45.8371	-41.2997	140.121	8555.57	5136.48	41.2997	0	5.4614	7.69818	8.06492	0	0	0.0781017	140.385	-492.925	34.27	162.767	0	55.3069	55.2803	187.948	2
9730	0	0	1730	1	243.068	122.921	120.148	0	0	28.154	-21.1427	-119.692	134.701	8143.97	5402.78	119.692	0	5.51847	7.96473	7.25207	0	0	0.114451	141.649	-490.133	35.1026	162.239	0	55.2525	55.6902	222.32	2
9745	0	0	1745	1	219.135	125.156	93.9789	0	0	138.239	59.07	29.8043	123.98	8233.2	5721.21	-29.8043	0	4.77443	8.05429	7.66749	0	0	0.17539	126.44	-482.256	40.4826	144.028	0	62.3135	62.0185	200.879	2
9747	0	0	1747	1	229.561	116.005	113.556	0	0	-5.76787	53.8077	37.9393	164.263	8177.89	4929.19	-37.9393	0	6.28605	6.52334	7.1836	0	0	0.0538838	187.945	-499.788	36.703	203.98	0	46.9657	46.8308	143.835	2
9758	0	0	1758	1	250.855	126.242	124.613	0	0	18.3496	-5.55902	-0.201374	172.942	8353.09	4689.58	0.201374	0	6.73406	6.92263	7.53724	0	0	0.119778	147.174	-488.171	33.2862	188.646	0	45.1227	44.3097	142.963	2
9766	0	0	1766	1	234.102	113.582	120.52	0	0	33.9941	8.12417	29.6244	202.832	8437.11	5672.5	-29.6244	0	7.81259	7.10805	6.83862	0	0	0.117215	136.906	-479.294	35.9791	183.247	0	38.4461	38.1721	120.382	2
9808	0	0	1808	1	246.156	116.119	130.037	0	0	4.39211	-25.8904	45.0002	148.535	8167.73	5407.53	-45.0002	0	5.77201	7.00268	8.05253	0	0	0.0567698	160.522	-493.807	34.4343	148.185	0	52.8827	51.7168	155.569	2
9832	0	0	1832	1	252.018	141.094	110.924	0	0	22.8325	-19.6008	-41.1376	180.49	7949.97	5500.9	41.1376	0	7.14206	7.08844	7.19102	0	0	0.0468258	157.095	-493.164	32.9963	158.782	0	42.2802	42.8485	151.735	2
9832	0	0	1832	1	265.826	158.087	107.739	0	0	50.2185	1.91821	442.383	200.991	8022.24	4582.44	-442.383	0	8.71887	6.10078	7.8193	0	0	0.0815194	126.208	-477.725	30.6311	174.186	0	41.594	39.5675	150.691	2
9838	0	0	1838	1	160.212	84.8717	75.3404	0	0	50.4441	46.7678	355.667	130.271	8321	4936.23	-355.667	0	5.29802	6.65534	7.73548	0	0	0.0434436	127.407	-475.576	59.4792	163.52	0	60.0719	59.2536	186.143	2
9843	0	0	1843	1	251.138	137.492	113.646	0	0	-12.3012	35.9182	481.902	167.633	7985.1	5644.7	-481.902	0	7.53308	7.12182	7.56075	0	0	0.113042	157.139	-496.809	33.3732	183.633	0	53.0555	48.6161	204.001	2
9882	0	0	1882	1	227.267	109.674	117.592	0	0	75.5494	17.5206	335.675	128.003	8495.21	5563.44	-335.675	0	5.16183	7.71338	7.64767	0	0	0.251958	171.262	-496.423	38.3635	145.505	0	63.2337	61.8234	186.339	2
9892	0	0	1892	1	229.374	135.373	94.0007	0	0	38.1458	-55.9711	472.959	153.678	8233.63	5038.97	-472.959	0	6.92133	6.7235	7.36544	0	0	0.131611	188.147	-503.292	37.0094	182.29	0	51.3789	50.9811	204.08	2
9899	0	0	1899	1	270.864	158.888	111.976	0	0	-20.7797	47.6893	328.986	150.407	8093.24	5433.61	-328.986	0	6.07774	6.93547	7.28547	0	0	0.0626855	173.238	-506.16	30.1324	204.146	0	53.1739	52.0214	156.081	2
9926	0	0	1926	1	242.043	104.531	137.512	0	0	73.5343	49.4765	94.4588	127.498	8297.91	5232.5	-94.4588	0	4.83901	7.18815	7.81428	0	0	0.186365	151.405	-492.837	35.159	160.361	0	61.6181	60.0671	175.885	2
10040	0	0	2040	1	314.424	167.301	147.123	0	0	7.32408	41.049	85.8342	201.453	7865.82	4642.97	-85.8342	0	7.67166	6.88185	7.60296	0	0	0.241946	150.828	-497.599	25.1985	189.778	0	40.9621	39.9743	120.785	2
10119	0	0	2119	1	277.223	166.859	110.364	0	0	-20.3854	5.81163	370.927	200.401	7893.53	5674.81	-370.927	0	8.34943	6.72172	7.47184	0	0	0.12821	125.825	-479.974	29.2605	183.84	0	42.4947	41.093	131.143	2
10125	0	0	2125	1	236.776	109.64	127.136	0	0	-9.13617	27.7931	67.0309	157.961	8480.24	4855.55	-67.0309	0	6.05048	7.43315	7.30312	0	0	0.0802939	139.214	-484.15	35.9888	147.12	0	49.9647	48.3049	146.572	2
10157	0	0	2157	1	228.956	116.455	112.5	0	0	15.8168	76.5812	154.209	169.903	7956.98	5604.04	-154.209	0	6.44607	7.09339	7.56732	0	0	0.0858739	118.148	-477.718	37.5022	147.065	0	49.7375	47.7965	137.869	2
10349	0	0	2349	1	302.262	170.967	131.295	0	0	-27.8499	58.2979	215.974	172.456	8299.63	5721.98	-215.974	0	6.66375	7.25572	7.69952	0	0	0.1522	130.778	-485.031	26.6327	177.99	0	47.9407	46.616	130.07	2
10356	0	0	2356	1	233.948	102.708	131.239	0	0	-5.5571	-12.0907	-36.8871	138.973	7779.04	5892.03	36.8871	0	5.49396	7.70959	7.62687	0	0	0.0636045	120.762	-483.424	36.9471	152.888	0	55.3585	55.0371	191.79	2
10366	0	0	2366	1	257.671	145.927	111.744	0	0	21.0747	33.5789	79.2929	179.899	7951.73	4750.1	-79.2929	0	6.85384	6.96164	6.92995	0	0	0.163749	156.35	-491.119	31.8793	169.619	0	44.3309	43.6006	128.605	2
10370	0	0	2370	1	258.221	89.1656	169.055	0	0	46.4699	34.2658	245.959	132.924	8025.99	5148.05	-245.959	0	5.14603	7.10922	7.87729	0	0	0.127728	172.277	-500.111	32.3897	170	0	60.8848	58.9597	163.759	2
10377	0	0	2377	1	256.743	120.956	135.787	0	0	44.263	31.6518	-74.0387	143.135	8426.84	5648.97	74.0387	0	5.65535	7.8284	8.11192	0	0	0.0484698	145.734	-494.544	33.1673	173.384	0	54.435	55.1462	196.94	2
10405	0	0	2405	1	247.115	136.618	110.497	0	0	-50.6763	-92.7093	292.001	182.794	8322.46	5574.01	-292.001	0	7.57592	5.87215	7.05961	0	0	0.271382	211.586	-508.307	32.9722	233.214	0	41.0837	41.0425	117.702	2
10434	0	0	2434	1	209.586	87.7294	121.857	0	0	15.3317	29.0749	107.674	171.413	8156.79	5751.21	-107.674	0	6.52966	6.42072	7.35913	0	0	0.0831096	158.975	-484.283	41.249	197.499	0	46.3448	45.4143	131.86	2
10439	0	0	2439	1	234.514	130.177	104.336	0	0	-71.702	-44.1313	91.4068	133.197	8343.48	4728.15	-91.4068	0	5.26825	7.08632	7.45295	0	0	0.0998015	133.412	-477.32	36.2956	143.43	0	57.7108	55.3345	165.358	2
10444	0	0	2444	1	250.944	151.406	99.5386	0	0	39.0579	42.7083	239.539	146.741	8631.36	5438.59	-239.539	0	5.66573	7.42382	7.39615	0	0	0.149332	162.314	-496.384	33.4898	171.933	0	55.5596	53.4945	148.518	2
10453	0	0	2453	1	274.949	167.742	107.208	0	0	70.5328	-47.7653	108.491	162.24	7902.27	5329.75	-108.491	0	6.29643	6.83535	7.50497	0	0	0.0626905	164.075	-497.267	29.6328	181.839	0	47.9475	48.2787	136.321	2
10458	0	0	2458	1	268.342	142.085	126.257	0	0	2.16187	42.058	273.944	169.384	8668.26	5339.58	-273.944	0	6.64238	6.33389	7.1097	0	0	0.0645361	182.381	-498.162	30.0761	185.924	0	46.4421	45.2772	128.378	2
10463	0	0	2463	1	214.966	109.663	105.304	0	0	1.58014	39.9402	-164.555	166.509	8270.2	4843.4	164.555	0	6.90261	7.14008	7.08179	0	0	0.088071	143.087	-482.781	40.3131	162.247	0	46.067	47.4549	197.856	2
10576	0	0	2576	1	247.329	120.41	126.919	0	0	55.7847	-13.9131	98.4435	153.082	8116.34	5495.21	-98.4435	0	5.87962	6.81846	7.36229	0	0	0.0819529	157.12	-491.158	33.7165	151.446	0	51.4271	50.1144	144.575	2
10579	0	0	2579	1	269.944	146.853	123.091	0	0	55.0236	66.7051	313.779	173.004	8216.76	5414.6	-313.779	0	6.86244	6.98657	7.52861	0	0	0.0306507	132.263	-479.084	30.4055	160.883	0	46.6897	46.0387	135.125	2
10579	0	0	2579	1	257.441	117.606	139.836	0	0	16.0741	-25.6607	-137.942	137.418	8255.71	4809.34	137.942	0	5.7006	7.28631	7.69378	0	0	0.0973104	129.791	-481.816	32.5172	145.647	0	54.9899	56.5165	222.343	2
10586	0	0	2586	1	319.645	143.604	176.041	0	0	35.3968	67.8047	404.425	211.643	8535.36	5513.16	-404.425	0	8.88605	6.57206	7.86288	0	0	0.279914	151.991	-495.486	24.6678	170.54	0	38.4357	37.4923	132.357	2
10598	0	0	2598	1	235.892	94.978	140.914	0	0	31.0263	16.3032	40.9609	160.757	8440.07	4867.04	-40.9609	0	6.16924	6.65901	7.76281	0	0	0.119945	142.852	-483.608	35.924	174.262	0	48.8021	48.022	144.117	2
10628	0	0	2628	1	236.99	132.121	104.869	0	0	109.974	45.312	-149.057	139.069	7962.49	5336.33	149.057	0	5.71788	7.3848	7.30847	0	0	0.0814335	162.427	-497.37	35.9196	151.781	0	53.6957	56.0639	227.794	2
10653	0	0	2653	1	281.274	113.353	167.922	0	0	25.5492	-0.428684	281.665	191.08	8246.23	5282.41	-281.665	0	7.54565	6.56456	7.12427	0	0	0.0733128	188.307	-510.238	28.5112	192.454	0	41.6818	41.0599	117.273	2
10686	0	0	2686	1	257.663	157.917	99.7468	0	0	89.6612	-47.5253	195.955	163.089	8580.76	5429.17	-195.955	0	6.36478	6.85033	7.63308	0	0	0.0450638	154.054	-491.55	32.1975	151.734	0	48.6213	47.3575	131.218	2
10721	0	0	2721	1	243.094	124.137	118.957	0	0	62.7997	18.4007	266.379	165.888	8208.98	4565.96	-266.379	0	6.47959	6.65704	7.29221	0	0	0.172651	169.175	-499.403	34.3083	191.471	0	49.625	47.809	135.875	2
10772	0	0	2772	1	238.152	118.451	119.7	0	0	9.00064	9.87084	125.677	144.809	8362.44	5072.79	-125.677	0	5.53979	7.28298	7.54611	0	0	0.0320881	147.944	-486.949	35.7844	168.904	0	55.0742	53.2522	152.882	2
10847	0	0	2847	1	271.201	151.448	119.753	0	0	95.0346	10.4161	514.792	186.626	8077.09	5271.56	-514.792	0	8.54511	6.71938	7.58134	0	0	0.043537	143.118	-487.134	30.1153	145.781	0	45.4061	44.2802	203.892	2
10858	0	0	2858	1	284.683	155.737	128.946	0	0	20.9546	-47.2602	289.871	170.205	7951.85	4631.62	-289.871	0	6.82881	5.94153	7.327	0	0	0.130127	143.223	-481.609	27.8754	157.307	0	47.2181	45.3008	133.01	2
10874	0	0	2874	1	272.141	155.042	117.099	0	0	-12.1948	24.978	458.352	172.46	8283.97	4459.72	-458.352	0	7.6147	6.48644	7.65829	0	0	0.190872	131.924	-484.553	29.8977	170.803	0	47.5229	46.6434	178.851	2
10912	0	0	2912	1	238.4	82.4603	155.94	0	0	50.4183	29.7964	18.2086	164.724	8022.04	4953.2	-18.2086	0	6.3281	6.33446	7.21015	0	0	0.0783421	135.678	-477.411	34.8868	164.461	0	46.7287	46.2672	143.235	2
10919	0	0	2919	1	242.952	124.895	118.057	0	0	-4.31996	-16.3021	-32.8933	142.914	7977.12	4899.64	32.8933	0	5.64854	6.67879	8.08619	0	0	0.124218	172.091	-505.861	34.81	179.059	0	54.6401	53.9476	173.436	2
10941	0	0	2941	1	228.952	117.718	111.234	0	0	37.4346	35.1614	310.684	154.671	8035.03	4947.84	-310.684	0	6.14739	6.59257	7.57077	0	0	0.04257	138.01	-484.873	37.1347	156.032	0	51.3234	50.9541	150.141	2
10969	0	0	2969	1	307.535	197.177	110.358	0	0	24.4805	61.8034	345.559	210.053	8546.28	5519.16	-345.559	0	8.49866	6.67173	6.94083	0	0	0.139957	151.945	-487.446	25.5524	166.374	0	38.6145	37.4588	116.887	2
11049	0	0	3049	1	225.271	105.478	119.794	0	0	-13.1371	68.7786	459.58	136.499	8484.24	5611.84	-459.58	0	6.01757	7.33867	8.29621	0	0	0.123082	154.759	-492.74	38.9791	157.033	0	59.7437	58.171	233.692	2
11082	0	0	3082	1	212.157	115.55	96.6074	0	0	54.8612	91.1076	499.359	137.547	8017.6	5290.53	-499.359	0	6.19939	7.2646	7.75444	0	0	0.0997128	143.412	-488.155	41.6458	149.813	0	60.6579	59.2964	261.027	2
11159	0	0	3159	1	249.085	110.164	138.92	0	0	-60.7544	-18.9126	285.472	145.018	8033.55	5001.91	-285.472	0	5.86149	7.4196	7.32844	0	0	0.0872531	123.517	-480.194	33.7622	162.017	0	55.2034	53.9439	153.3	2
11227	0	0	3227	1	226.667	133.453	93.2141	0	0	40.245	14.5076	202.831	139.78	8331.2	5167.81	-202.831	0	5.37159	7.32498	7.09987	0	0	0.102861	143.63	-486.237	37.8211	186.421	0	57.0257	54.9969	152.786	2
11344	0	0	3344	1	290.847	152.773	138.073	0	0	29.0893	-36.5328	229.091	188.184	7844.05	5218.85	-229.091	0	7.36805	6.54427	7.67056	0	0	0.0749867	126.967	-480.865	27.5847	182.624	0	42.7279	42.1938	116.668	2
11415	0	0	3415	1	281.31	175.965	105.345	0	0	57.2559	-10.4776	475.659	165.758	8015.2	5392.12	-475.659	0	7.38706	6.04509	7.65077	0	0	0.0790447	161.04	-492.497	28.4714	175.945	0	47.6173	47.5925	198.365	2
11476	0	0	3476	1	286.574	198.827	87.7465	0	0	34.9373	52.3506	273.203	175.96	8336.5	5030.31	-273.203	0	6.86727	7.3399	7.4814	0	0	0.226904	126.09	-479.473	28.3815	168.389	0	47.2715	45.5222	128.936	2
11564	0	0	3564	1	284.871	120.981	163.89	0	0	43.028	32.0089	-25.6698	193.625	8228.75	5249.97	25.6698	0	7.51878	7.59925	7.8232	0	0	0.121928	131.746	-480.236	28.864	148.725	0	40.8506	40.8367	137.981	2
11609	0	0	3609	1	229.524	95.7064	133.818	0	0	84.1252	57.0563	15.2607	143.684	7888.68	5025.6	-15.2607	0	5.50772	7.32285	6.94696	0	0	0.114558	126.238	-482.145	37.1121	137.538	0	54.1204	52.4995	169.281	2
11690	0	0	3690	1	250.319	115.097	135.222	0	0	20.4041	116.871	283.387	168.491	7852.74	5563.75	-283.387	0	6.60277	6.97193	7.50871	0	0	0.18902	126.595	-480.589	33.3897	158.888	0	49.6681	49.3554	141.086	2
11764	0	0	3764	1	241.567	136.948	104.62	0	0	62.5103	-35.1106	156.575	145.837	8308.93	4619.47	-156.575	0	5.63797	7.5972	7.88915	0	0	0.117275	131.957	-486.884	35.5591	152.834	0	55.8095	54.2229	153.394	2
11771	0	0	3771	1	371.2	181.342	189.858	0	0	20.2888	22.4843	148.304	199.92	8151.83	5060.18	-148.304	0	7.62797	6.29031	7.44875	0	0	0.132315	175.399	-504.701	20.4373	208.098	0	40.0161	39.5506	112.049	2
11854	0	0	3854	1	258.44	131.739	126.701	0	0	27.8825	-5.50553	234.55	132.657	7944.92	5486.81	-234.55	0	5.16015	7.44857	8.0148	0	0	0.155596	146.161	-491.142	32.6236	138.216	0	62.341	61.7516	170.163	2
11873	0	0	3873	1	292.941	141.314	151.627	0	0	15.3938	57.0427	312.361	193.44	8057.07	4626.98	-312.361	0	7.69458	6.78552	7.61992	0	0	0.126396	149.292	-498.056	27.4344	170.1	0	44.1856	42.2286	124.999	2
11901	0	0	3901	1	270.226	157.025	113.202	0	0	11.2757	63.4537	241.187	149.384	7961.52	4919.55	-241.187	0	5.77272	6.53417	7.83984	0	0	0.172263	139.397	-488.268	30.2699	165.887	0	53.9375	52.4663	146.58	2
11923	0	0	3923	1	176.824	100.062	76.7622	0	0	38.2178	24.1984	4.71943	106.196	7934.58	4659.82	-4.71943	0	4.09686	7.94458	6.89614	0	0	0.129756	104.421	-466.662	52.6712	128.308	0	70.4054	70.2556	238.806	2
11936	0	0	3936	1	241.221	108.666	132.555	0	0	33.4153	85.5647	190.503	141.164	8039.05	5096.76	-190.503	0	5.37224	6.8947	7.99049	0	0	0.0288305	134.95	-485.338	35.2195	174.759	0	57.4573	55.944	153.984	2
11942	0	0	3942	1	238.709	137.417	101.291	0	0	-71.6427	61.1217	409.018	124.272	8044.44	4523.24	-409.018	0	5.37103	7.05201	7.70009	0	0	0.125417	136.065	-484.182	35.621	158.74	0	66.0763	62.5061	216.586	2
11970	0	0	3970	1	322.109	181.525	140.584	0	0	95.8291	64.9789	13.4371	162.612	8076.29	4818.36	-13.4371	0	6.23699	6.9997	7.61605	0	0	0.128335	130.61	-483.257	24.5199	155.621	0	48.9099	47.6203	150.326	2
