# Supplementary material for: CaV1 and CaV2 calcium channels mediate the release of distinct pools of synaptic vesicles
Source: eLife. 2023 Feb 23;12:e81407. doi: 10.7554/eLife.81407 (PMC10023163; doi:10.7554/eLife.81407)
Supplement: Figure 6—source data 1. [file elife-81407-fig6-data1.zip › Figure 6 - Source Data 1/ryr/35/2/cav1_to_cav1(ryr).csv]

-42.9330597755852
-529.345088310774
-209.564003641131
566.693941702129
99.478857429538
-96.187268796466
-271.705175616478
-218.018490357785
-443.289887450128
390.148383993759
515.381850315962
-47.7693386976935
393.583782635227
-426.800437303355
40.9724726458462
-24.6378876569997
19.2770182961667
-567.199437772404
506.735610682443
-314.005497733011
-217.157082650958
494.731416686647
542.855534634591
-495.550267818455
-262.764463797139
-328.361202071448
590.993586278866
419.710725146804
581.228455069411
-92.113070776506
-181.067860754187
-71.0140088600547
160.546280864755
-437.17989940458
158.918239827826
-312.26078423507
443.849676547174
-333.158681411898
-149.598855196991
-492.024077052653
111.299010341971
166.2489481293
519.667701965454
-107.878744120377
-228.817946956431
-198.353497072874
18.0272808078207
-103.64951962789
-240.65632609519
314.756732366577
68.7474722364805
514.314173530342
382.559569994626
-454.601797112304
71.5538427900428
-417.875654907088
-233.741229605061
338.273656408766
-411.391086059893
398.886741987602
-488.954813903563
-335.40496859389
304.853674557684
118.903988743436
71.8701063265726
-22.4033007269136
14.6197833611677
-214.624188748401
-528.554629813627
351.825183899424
22.1697505299362
-157.37304056924
140.156736314335
141.78228338269
88.1032672089423
-564.619125129409
242.442940771132
166.660738229035
463.530080031553
-163.810237298514
-225.682609497393
563.114466999492
186.037290116778
110.517888252403
-526.059869801078
-63.183533150981
241.138706381056
520.52825903048
-44.8166009153847
155.835669077416
142.307157077859
-585.181507638572
202.558325786173
-17.2049717749596
192.084223210566
508.377567819527
288.199420110279
-448.056216798139
-101.879010643221
538.727427208965
413.276319960167
434.971335786568
-203.332106166419
518.187842945654
-48.8707852811167
468.965145881448
-166.248015875526
217.155972555469
223.985111460339
-201.298023176951
509.801463102915
-35.4107773413871
-3.83050599122726
145.073736734408
477.441662451502
-413.890159626189
66.2450262858383
24.2584019623609
-536.307134346847
-443.117327473878
-249.77889822515
-319.647424328377
-245.117550658842
521.552491909677
549.300968077639
-1.24695699946278
-205.792887414163
116.265247071273
-170.352259025816
72.8923421098152
17.2865696821027
109.238757465335
-284.68230772286
92.5740925782793
-307.383211645889
-83.5208499457858
96.6476510356806
-469.640717924502
-315.200728884853
-526.792960756422
-131.413396794234
-555.399919950247
-314.150877541351
