# Supplementary material for: CaV1 and CaV2 calcium channels mediate the release of distinct pools of synaptic vesicles
Source: eLife. 2023 Feb 23;12:e81407. doi: 10.7554/eLife.81407 (PMC10023163; doi:10.7554/eLife.81407)
Supplement: Figure 6—source data 1. [file elife-81407-fig6-data1.zip › Figure 6 - Source Data 1/ryr/35/2/cav1_to_nrx.csv]

745.571825450837
616.15877485529
448.883593745047
200.287012192967
427.764890144446
539.576087936716
493.945296367775
250.891010805167
456.683538490711
-178.778381994875
-95.0094699101104
280.09170696331
96.525249141078
680.891157738147
256.909611629786
517.670907035317
613.290415520496
756.932197225321
11.8332371521288
293.033109860025
214.814981041991
6.02704274586233
66.017385729872
630.187877974142
354.095118732015
632.066993137511
78.0002165120701
366.27321152628
-227.86759249245
206.087292960918
304.061637789244
325.05393884139
104.931243266
856.095422367996
-26.4506991830193
333.120517015209
343.983416612282
355.176963134241
705.801068364499
461.750074717184
105.998553954782
13.14917231846
57.5375626536958
225.157772571565
365.740935529092
505.476505855131
423.627864065234
339.821377827115
298.952705973931
-196.533677798276
-63.857559850598
56.5307700553764
-478.133467701878
612.883502935948
281.884226577363
889.75928189699
243.2300251522
-149.108003687811
475.474240177502
-358.563430287069
525.249142930696
860.266175178338
-357.438158869045
-86.5479023747065
188.099871619914
606.917496776573
672.190231823135
269.54394547873
577.459772147343
207.012240711452
-44.1142512875507
812.960455042977
47.8082057325661
613.463240917129
329.509569650803
863.540511920581
550.759672368477
113.350574993409
-116.75129012982
539.527003566246
834.774089130832
28.0618738755435
121.218716851559
-69.1498330583644
760.626736951925
605.550077725365
-175.664214948289
151.54069115198
472.783136203981
61.1599853799549
337.998932308548
629.530729394248
-247.809601768379
755.472444072202
-154.710091002306
-83.9464758839662
-493.128255338458
580.276711280012
273.943152058306
43.2126354353055
55.3723786375737
-181.163479474883
796.615506970144
327.983417273763
54.6561933021536
432.099701866296
660.14152158728
19.5886590017946
139.814825461651
682.261884486223
215.201555428524
725.308240458917
79.3135070525592
268.848424639023
310.626209549023
868.948787166034
508.468811720874
193.001526588894
682.67999854429
998.501512031135
440.264098699127
463.896747667717
451.438909606219
215.520673192976
104.205752074219
146.641966904486
403.987653820583
410.650803914382
121.117997283057
57.6794835445913
532.09341484083
288.062959487269
310.533302458067
-172.427698797803
873.085517203181
413.248048976339
-59.5232949442355
739.701826488707
438.838654566612
649.619608272543
324.827489134819
822.948795512919
584.071861876669
