# Supplementary material for: CaV1 and CaV2 calcium channels mediate the release of distinct pools of synaptic vesicles
Source: eLife. 2023 Feb 23;12:e81407. doi: 10.7554/eLife.81407 (PMC10023163; doi:10.7554/eLife.81407)
Supplement: Figure 6—source data 1. [file elife-81407-fig6-data1.zip › Figure 6 - Source Data 1/ryr/35/2/cav1_to_ryr.csv]

254.000840261677
740.412868796866
420.631784127223
-355.626161216038
111.588923056554
307.255049282558
482.77295610257
429.086270843876
654.35766793622
-179.080603507668
-304.31406982987
258.837119183785
-182.516002149136
637.868217789446
170.095307840245
235.705668143091
191.790762189925
778.267218258496
-295.667830196351
525.073278219103
428.224863137049
-283.663636200556
-331.7877541485
706.618048304546
473.83224428323
539.42898255754
-379.925805792775
-208.642944660713
-370.16067458332
303.180851262598
392.135641240278
282.081789346146
50.5214996213363
648.247679890672
52.1495406582653
523.328564721161
-232.781896061082
544.22646189799
360.666635683083
703.091857538744
99.7687701441209
44.818832356792
-308.599921479363
318.946524606468
439.885727442523
409.421277558966
193.040499678271
314.717300113982
451.724106581281
-103.688951880486
142.320308249611
-303.24639304425
-171.491789508535
665.669577598395
139.513937696049
628.943435393179
444.809010091152
-127.205875922675
622.458866545985
-187.818961501511
700.022594389655
546.472749079981
-93.7858940715923
92.163791742656
139.197674159519
233.471081213005
196.447997124924
425.691969234493
739.622410299718
-140.757403413332
188.898029956155
368.440821055332
70.9110441717567
69.2854971034012
122.964513277149
775.686905615501
-31.3751602850407
44.4070422570567
-252.462299545461
374.878017784606
436.750389983485
-352.0466865134
25.0304903693141
100.549892233688
737.12765028717
274.251313637073
-30.0709258949646
-309.460478544388
255.884381401476
55.2321114086753
68.7606234082323
796.249288124664
8.50945469991893
228.272752261051
18.9835572755255
-297.309787333435
-77.1316396241873
659.12399728423
312.946791129312
-327.659646722874
-202.208539474075
-223.903555300476
414.399886652511
-307.120062459562
259.938565767208
-257.897365395356
377.315796361618
-6.08819206937733
-12.9173309742473
412.365803663042
-298.733682616823
246.478557827479
214.898286477319
65.9940437516834
-266.37388196541
624.957940112281
144.822754200253
186.809378523731
747.374914832939
654.185107959969
460.846678711241
530.715204814469
456.185331144934
-310.484711423585
-338.233187591548
212.314737485554
416.860667900255
94.8025334148188
381.420039511908
138.175438376276
193.781210803989
101.829023020757
495.750088208952
118.493687907812
518.45099213198
294.588630431877
114.420129450411
680.708498410593
526.268509370944
737.860741242514
342.481177280326
766.467700436338
525.218658027443
