# Supplementary material for: CaV1 and CaV2 calcium channels mediate the release of distinct pools of synaptic vesicles
Source: eLife. 2023 Feb 23;12:e81407. doi: 10.7554/eLife.81407 (PMC10023163; doi:10.7554/eLife.81407)
Supplement: Figure 6—source data 1. [file elife-81407-fig6-data1.zip › Figure 6 - Source Data 1/ryr/35/2/nrx_to_nrx(cav1).csv]

118.798749759903
203.599517624274
-209.560839099331
116.223701054513
83.7702804895454
156.392027675039
-284.389427598015
-88.7573264638412
97.0425057003991
121.521711892619
282.281114108865
-367.409054859149
81.8563107664633
-267.477944212231
-270.752085547879
-186.06041512258
100.148592194857
100.634394362647
212.165625358123
98.5516892744223
160.589535611897
314.512517838779
-319.319452394582
-235.035280975971
-356.008283242565
-172.417320491349
295.587932844394
0.497495294461828
-68.7163691709956
-135.791811634627
-47.5748874924888
153.103408813854
-195.778611099101
-220.527695391248
331.16301713869
-232.336840769866
377.130523794398
167.006276570418
144.77720872668
-157.825063194894
-76.4580827118438
81.2171241874458
201.091209655864
303.495052771455
225.282228926354
238.094709321411
-163.209453917096
-387.623248721621
-346.799340996147
170.479479935334
-43.2329076348173
144.069502302008
375.934272948678
-298.32956142199
299.311765002463
59.6670301691271
-159.051254997062
-130.727643744669
110.042138879671
324.486825889181
-290.530496587775
268.028322316589
-273.413392118659
-179.690787848393
-285.144774263884
-12.1097780465437
-224.786138152372
75.903814551844
152.786375640677
-242.372978506737
-321.9052463848
-296.375919583433
-206.015268517125
17.2031287126134
392.31299587757
-255.491820532154
-16.2979085330797
90.2749458945497
307.536940443246
49.7225544779022
-337.889506256026
-191.822097248584
129.870873420413
3.64768126569209
38.5370091040724
33.0366098611167
-194.611730508936
89.4221995526942
22.7430915749516
-258.384355377342
36.0271284540282
-209.269943604403
104.424415387286
-214.539799330749
-283.316801219388
-215.846057175558
-1.1412097025385
-410.613124875774
-275.804706937318
-37.6493249028421
265.268366121357
379.196340102331
-46.5751467744498
1.8396488194204
397.700461178497
363.084619008111
58.5645968966388
-163.070082020908
-298.632133296767
161.553621881498
-270.275008375117
45.8049088732351
-207.610850552781
-18.07833385828
143.580176923893
136.612267580529
-333.568963332857
-207.102742053596
0.582560878027039
-327.347099499807
160.479847365075
144.50105051595
304.289989697221
-291.552707044831
339.277916178835
88.0205716104653
82.3342827508405
87.3240511404175
-70.9851928107781
-216.675832686847
-26.6714205480215
-152.522414536964
-78.3754644952236
-89.892513932932
-135.001212353955
-272.78918124985
287.411517562178
337.062230556432
34.6583295244369
-45.646450960783
220.173799529556
-2.73524186794191
-245.52962146842
101.167534044148
29.9470840047362
133.589454240703
-35.9278101312092
-88.6334862809407
-288.211088209752
-14.6910319961161
121.868103429238
61.8678417908151
361.220355135254
56.6891738108494
-207.634909149981
-240.438097028458
-250.8658269162
-61.6066108458912
-68.2339911073803
285.442094968586
-169.046902152197
-2.47399368838785
136.971250213118
169.097851382582
314.122377880161
-160.017550277632
361.982397268176
-271.731258778893
-317.405777336008
346.303271890225
-162.142072190826
-199.926330256133
-138.490275827313
-233.567781592474
48.6064274426445
-78.239735022364
66.7116029859618
-228.903664454922
-192.230211251959
-56.319149633075
-158.765211457859
-54.5563500023812
-288.773690415766
158.403618148371
335.824454997495
-223.025717625695
-173.659771429894
-213.751840543253
49.6991363427052
-25.3593875636801
-51.9550858958295
52.0155118344506
147.911615118077
-210.550933117265
19.2799836429173
-103.713486883927
194.405804363655
261.618184505573
255.888293229235
-280.727923412264
19.076151108795
-320.53466043532
240.234133354568
15.1160068282389
-276.830521032131
-161.524909221397
22.4682970154705
-356.271718999264
136.897363797575
-234.919190650227
161.629974513913
-262.505712976159
63.3314629283155
-14.0354146583526
-314.651632462536
-234.28925542075
47.4461378549282
198.592304552503
158.249436502355
-158.815426462611
153.966700800097
-353.202203299862
303.113282822781
-204.94777553965
-76.7217582215216
-161.675092030857
-84.5962124423921
-328.535091485608
-333.828558302166
-29.5931325925698
-165.744497107519
-365.588682962
-114.787654871406
368.183483358028
-337.673495125893
-51.0774021699384
350.76836318074
1.54529160994582
-140.600814519919
-74.5099508451138
-228.439766683713
-201.564053176895
267.83150144903
-143.444843859685
164.268851711157
-233.874933721613
300.350892510825
86.7722448969181
172.883107412587
-30.9256233420546
113.613033981736
379.40793055659
431.556151373484
119.83051051544
93.6427667093541
-280.169666914325
-246.361022020117
82.5194554589754
481.734080098719
74.710064879435
-334.162465658999
129.267153743862
70.6094635899932
-106.978978141757
273.978251830633
-235.824798973078
415.927022630544
-12.8254539744934
243.57008018775
-394.242449122481
64.2237351274149
323.050876376582
-395.039351325339
199.88140431665
-125.312098400958
-198.532556433311
-65.4855436505298
132.33831306121
66.7289793857773
-83.1985390409258
-327.237893564642
-155.891648707858
-70.0324974946974
204.481035401542
119.803783457582
151.69115893247
193.937071887293
3.2603197425575
-23.5158920946645
-102.331118864205
-386.864968275623
395.138808765667
360.529380819261
72.7658152396021
207.055884517082
240.394995719234
-14.2025211033628
-314.521915380021
114.073190172879
-17.2644557622751
132.761554189126
-189.353773513083
261.411029627357
-17.4119672547871
-205.76442803965
-101.459115203189
-285.211452127533
-280.056450149312
-230.941833276302
32.3148371850776
-205.964184064892
-3.12017325525346
308.241662157161
257.535768844029
5.41886570532381
303.070205484199
-289.996594729099
323.814747120664
209.775402489351
398.522824516552
305.508400818459
-263.140661066816
-283.033383526135
296.052710779994
299.403038534733
244.64952670607
312.187302170488
159.550934660399
167.188713811899
323.194547182882
293.104870295374
52.1037122161389
21.477289355441
89.2826321487338
-106.506690304332
61.3586683363779
-170.451329913146
246.281304444841
97.6520168447938
187.313255100431
-281.606019638114
-317.668198916318
-290.676886886539
337.968399015029
293.873711083575
-253.001804033802
-56.1628541519248
54.907789423146
351.193317637121
210.631125428398
277.313623931434
314.442236539728
106.777349630209
251.425554452811
98.5113702138771
128.157877469713
138.410027663684
-7.02673742048898
-295.290158048459
-135.611854031456
-396.330883879243
-256.107815408695
405.506233473055
-327.937650643484
167.52291858835
312.652637284368
187.309769298125
-109.465577322534
37.9962698045457
10.7133655287504
39.5009546762532
282.765137218569
93.7976128039533
0.07742790200939
407.668925655223
-299.063785924723
189.770705099918
-155.707369484372
84.6537916631534
259.335116407809
-368.376149927267
-164.394881805665
44.4915026959317
