# Supplementary material for: CaV1 and CaV2 calcium channels mediate the release of distinct pools of synaptic vesicles
Source: eLife. 2023 Feb 23;12:e81407. doi: 10.7554/eLife.81407 (PMC10023163; doi:10.7554/eLife.81407)
Supplement: Figure 6—source data 1. [file elife-81407-fig6-data1.zip › Figure 6 - Source Data 1/ryr/35/2/nrx_to_nrx(ryr).csv]

141.557200029738
119.771362342381
574.641658576712
632.895217460234
715.356960856303
506.816494826296
516.150376353137
132.982287172538
397.055860896869
-99.8341187027772
251.657161494327
60.1191118313172
109.962333356253
-201.185561999116
232.631252385077
249.161642700498
147.099863541512
-222.527661215999
-17.0182707984013
215.597907686632
-34.9179126446752
92.2446434298336
-189.050391000338
-91.9858708612337
13.0087063154242
94.5493855569648
69.715094039434
712.803075080045
249.651686840781
61.8098492948602
249.007077760065
420.93850316604
255.221407500511
361.791394724148
78.5769734660316
398.799447824271
209.528113161655
333.523546703888
209.312749303592
258.252914735021
518.593787003046
165.578438743026
534.343871771026
274.386971492502
566.812541150469
193.489693912477
333.533747173805
60.7558564255778
599.557928306844
451.686735484733
440.308554723837
311.780801486228
246.026745143132
385.00158244998
319.615393752166
233.403788782692
444.067013208561
324.660898901028
501.62434868694
677.901084336753
667.783607921967
352.19508202065
626.198067287082
369.334124143125
524.114594977616
428.891425407536
276.686642633
571.333403081682
-355.554621997898
367.734502295444
344.657976695421
141.236974271612
549.527067096676
582.783130078453
611.504368413608
439.976798683644
232.129346237131
455.348295446807
137.245861900327
570.705534740058
396.124482257053
579.427652708738
19.7488450681967
634.233572373442
406.378184099131
283.424793570887
15.7146317520264
-22.0524570678353
445.650931089011
345.024679727436
195.868883512538
546.742828549719
466.038608892102
582.117387213152
539.028391199455
545.996758366772
307.034281638121
349.710124919732
264.715726372309
-43.2695676599606
218.976378570387
501.195249759763
421.91785150329
322.2582269472
215.964735503868
223.348256087455
304.731704847108
238.81275520345
456.294464192441
365.968913955247
552.389954150873
512.7381899457
389.726055911757
386.722166743594
238.72418214034
471.105154578267
276.349283892351
333.045436230043
460.071242603633
333.639761413591
483.660065670641
244.58616540891
441.524216211001
240.943902759932
214.988708543203
303.412598309336
335.60469154984
420.215800237691
594.457303110652
792.583069796754
305.996260662972
483.842847568398
428.852275037934
36.8488768089583
347.434199256011
495.666980829521
421.755531434286
598.226569187435
669.895781610977
179.205343569535
195.419243608835
635.75125365883
375.758657774762
586.349524392122
439.575595240548
320.753971107236
636.360744143641
203.528146087727
298.350805260908
450.505592569889
433.80132876239
490.482646616479
298.110611690793
314.031506151204
528.347584709184
366.613401404536
380.808551604465
484.028168718696
232.661995755095
155.191645008497
462.481923542876
-36.671218740069
455.581295890544
359.110650487736
29.3239142581388
-147.077718966201
553.938782756951
163.217189958675
588.066786322956
117.919250482659
489.188302691861
632.767838075464
-300.677008718042
533.585751416392
220.376569075474
523.682225535089
585.24773017808
121.718042384967
280.48803317308
318.044002170345
-90.7282220347979
428.733285057808
16.8672224590719
352.716091058884
164.396233230217
101.654296422215
461.511056031583
-201.613932319136
-35.9092401882035
264.475177837984
454.820863826059
-26.3489553139907
298.290995954647
189.292818080658
667.283470258031
