# Supplementary material for: CaV1 and CaV2 calcium channels mediate the release of distinct pools of synaptic vesicles
Source: eLife. 2023 Feb 23;12:e81407. doi: 10.7554/eLife.81407 (PMC10023163; doi:10.7554/eLife.81407)
Supplement: Figure 6—source data 1. [file elife-81407-fig6-data1.zip › Figure 6 - Source Data 1/ryr/35/2/ryr_to_nrx.csv]

34.7143989320084
112.667094081978
-38.200977253463
72.0418440140056
43.5926978684793
107.795776555847
-105.970586327071
-32.6078175827515
14.7018634406231
15.1424449912292
69.470838534312
-222.659209159755
53.4347390797366
-164.907469045239
-183.999394725312
-134.561638937788
50.8027359244034
52.3725440324479
79.4886575695546
90.2521293821192
71.8233984685321
67.8311158403048
-222.580843342841
-172.111264724982
-195.772834963614
-49.1666789858182
98.2499629698623
4.84765042624986
-37.8197339107428
-76.3773375454311
-17.6431540977146
31.6790968302666
-2.747187800559
-62.5838665932624
97.0094916795979
-62.5961756015558
120.043255402914
95.2473655924596
49.991616383164
-16.9147790753468
-42.3205555100076
122.772415253589
141.656559096399
93.6650301995924
87.7664239603064
113.322199973109
-6.71418134494616
-209.790444401616
-205.750492507634
38.1317584389899
-15.0846249439983
63.1721875774992
117.765462296068
-195.563407211158
50.8418276702951
16.6770654808906
-70.6007655674011
28.2888380386985
87.0562482679752
78.5144263444354
-128.896346560183
30.4779329749326
-90.3548785636285
-82.5646777055144
-137.345085303565
1.81853451805637
-89.0325059433235
54.2951601517507
129.851903452314
-121.198332244668
-232.767447239782
-125.046015097211
-101.510132075599
27.1305784402321
83.3134244545299
-58.2018046975263
25.8106751126033
77.0183052907496
129.83669894825
-22.4995851464
-139.743147761341
-17.9126895181207
44.6891848339801
-8.77164904323945
9.09004430657114
91.111034547951
-37.7945415208105
60.8729402478248
38.8932369613858
-78.6836886501633
86.8982955159699
-144.424737714981
52.233756094648
-135.500837022363
-130.100629558016
-116.555434128622
21.7876890593279
-232.906841879837
-137.476817837663
-68.6014538687896
77.9468309184495
110.879497572062
-38.8436612535361
69.1331190393639
174.943092219249
146.347185717016
80.5536805450211
9.47460883065742
-180.093951914871
56.8099980424022
-122.693446785411
-7.27449668550344
-60.1352009326811
-17.0407620177602
95.3678142611388
126.432037763872
-186.418235583574
-35.0871788571048
-55.4791027168503
-201.271141739945
17.8853414888617
92.3712362771003
78.4003577746125
-105.194015988155
73.268331449689
120.485666697533
53.5756412483943
115.709157316915
-16.8358772775655
-73.3277900185976
21.7204984626633
-78.979323028133
-35.5121518553669
-21.2116121032832
1.98588035613193
-68.6526258988733
45.6607379024726
49.7100860851215
11.1241827716558
29.7132374347211
93.7759037305468
-20.2842546137263
-49.600491591952
126.735282771454
89.941837768306
35.7207371719014
-15.9831307314644
25.3018908087142
-129.711918112257
-0.282677569749467
106.144515768497
36.2995431056206
97.2734163147952
2.33992049944482
-101.879822219918
-119.959374741789
-178.666506734031
35.4862484446021
-27.4224562056434
137.559479919295
-97.1053553137754
62.3094281592048
71.7119411028525
41.9498524582905
90.8555513600431
-8.12212485980854
90.1364603098837
-134.472742057969
-180.983845881179
67.8317926976442
-4.17880474298272
-143.693816419769
-68.8444634158204
-120.98081928815
53.3120513949762
28.0399672474341
14.787313738746
-135.989516111813
-111.907518943364
-2.10252408970427
18.4656907561684
-35.2520351224657
-88.2474828697659
114.139634115605
78.7575949291777
-36.9624715063101
-61.009024240956
-119.338997419538
42.0356775319688
-32.4874198241141
-42.4562596904034
90.3711775660668
47.1123991704153
-45.0101035005036
25.7292593708862
-12.0594188557943
109.161693870267
75.0319572053495
108.116347172242
-146.558633827199
50.9226179334082
-209.285694654133
101.193022395176
54.9274669516499
-125.369336710418
-43.2468774579193
-10.8220691979104
-231.248634851449
32.5301325298788
-163.595926982131
44.3582775774876
-63.5505642177441
91.9513743568559
25.7457692670778
-204.269781443501
-59.674029711915
74.8727546775472
123.256143855227
46.3101295382085
-7.69450941229297
63.5761207511769
-220.774001416063
74.3721513830433
-42.4480788762367
-38.9131386713334
-94.2202159678709
-50.4092587656542
-209.067176834778
-179.144671369321
100.775874534153
-46.0873944554924
-255.553197381919
-58.8993047883714
108.694446184923
-210.646294936355
1.19207338864089
140.110181719364
91.4664755958865
11.8002593184783
-10.8335074923616
-117.747998680364
-14.3441837074997
58.6991894324592
-94.8082955238351
115.884350368788
-136.276897919232
126.290667797046
-6.12026740584952
130.698674318923
8.22025447090073
33.3101998918382
158.281687870945
145.046218479491
31.2284177136289
59.5092848170143
-117.596356955934
-61.6988451972074
15.8042033703859
156.139145167581
116.476568420038
-180.817750238789
110.879131496368
98.5461582174185
3.65401546526573
71.2135601180717
-69.6771047962857
140.774735893007
15.8280228494013
98.6002595758719
-241.939354786105
-30.8261087582832
87.7158155825209
-253.154944172628
102.393089917553
26.4958838877028
-41.0246110829803
6.62639029965703
13.0557642702452
-21.8308945474637
-45.9345455853336
-186.180417814828
-96.8950173223948
-45.5677478806019
164.176184594841
79.3926667471442
135.106218217613
134.273823302603
39.2208956814775
14.8481168939688
-27.8613430498153
-202.629051816664
135.160787989344
142.606804042318
45.4058492215336
141.74922388474
119.084161582959
-19.2787231913771
-229.935410550669
77.1901369722627
-0.954983718168478
48.5546090996631
-110.537477154913
60.7399632593251
21.4394484315508
-71.9013772744138
14.5109511212422
-211.687497915307
-144.173448589888
-84.9131979571494
52.2676502721652
-54.4424604427068
58.3209570069585
118.362770725409
100.696345949297
-26.14868953123
119.193436115192
-125.215098320598
85.9420875545393
166.327542954746
170.175947413496
71.5255812571158
-109.565687648652
-185.134390070672
137.225273167555
53.2317492588745
115.599776824614
104.43023887997
69.5026226209593
125.138852662433
115.897768276408
79.754821738331
72.5691541497381
-26.1565236611586
117.848098023358
-55.7445848533052
63.5079975167519
-15.4505061998279
105.929839166541
146.303255702164
106.942700451753
-90.1945880804496
-151.233962257226
-183.001641299063
110.036612574112
67.431909136626
-140.736710132158
-38.5254544384443
68.3584758022789
112.844988821921
110.902212340542
42.9371616342696
168.545351675174
138.056602330808
137.704107317601
102.038577787282
52.3352229869697
28.3468039995814
33.9508949637739
-140.392359044329
-17.9666603012629
-239.529700219952
-84.7275845575323
144.574716262302
-231.831709289466
145.323784893709
41.04850782638
46.7745108540939
-4.19002983827613
69.5529310357588
78.8448625025521
-38.6409790605258
53.208436068111
116.570710106981
92.9039803701717
117.004652253431
-137.6053215979
108.87663163278
-85.1888378846461
109.4604249919
11.8821108710854
-182.21695145479
13.9314667288845
-12.474025521341
