# Supplementary material for: CaV1 and CaV2 calcium channels mediate the release of distinct pools of synaptic vesicles
Source: eLife. 2023 Feb 23;12:e81407. doi: 10.7554/eLife.81407 (PMC10023163; doi:10.7554/eLife.81407)
Supplement: Figure 6—source data 1. [file elife-81407-fig6-data1.zip › Figure 6 - Source Data 1/ryr/35/2/ryr_to_ryr(cav1).csv]

445.531239033548
167.23106058626
-176.658896020943
-97.1075289566943
-197.76275978886
-578.859145183642
431.023803897402
-276.07533122221
-769.740760833945
221.734157355533
-316.336497837845
-363.314357935273
-600.491863625761
114.791641006628
377.061154322968
107.28485863133
380.224033943474
272.182826597416
190.106264739599
-444.573400289471
145.436297070055
47.5528279198443
-130.896302804915
-36.3248375972726
118.945459048045
24.2363230851661
-131.589081113903
-486.609480459478
362.019136466341
315.857087679893
400.450479117142
316.651032575508
275.727136718138
294.373177721427
133.442997173657
5.66047078484917
355.762013776306
341.91801961186
223.400520480385
197.904072849418
-140.91621878898
318.112290830715
-99.2043416667275
194.645129198743
292.416956160154
-456.35351536513
426.001900400555
330.747237450858
56.8280516193481
244.462068318995
348.742464417524
-85.9656371726342
169.91232447018
343.667407596438
249.893112829199
45.675652096832
81.4695365838925
217.921627886557
190.526716099501
-458.122475838081
-231.927569801261
-413.191797735954
234.416099889464
394.999846167268
-161.925955904135
-103.483793666952
-374.731945879854
-162.947718088586
132.107226175527
-218.919609527044
80.4236998088782
-135.407183724039
-71.5960806231978
366.443850207015
-399.446711582314
-182.219203206847
398.718962454175
271.848995341519
-648.388918508723
-183.718795117979
-227.645879050471
-509.006236326346
-656.620208753793
-281.110236075559
181.831474255154
431.433268518067
-439.11833712915
-477.493577386376
49.2105549159278
282.649789627314
318.639820404456
-185.299086388777
108.995363670358
-292.103816578117
-346.324985868283
-375.961242291325
211.757108214289
362.185921519122
324.485656383906
-682.213905096507
292.111607608946
-441.075710567558
-363.740143975625
248.573751114793
-320.751904101431
355.821033432472
-361.006863043822
130.348188470694
248.644541407568
220.835818662639
368.237985962032
229.599039899236
327.069430920157
382.214543528462
185.30048996452
-426.478693533547
123.413951615785
107.514950351437
350.890814665316
-425.030073155227
-122.853722748841
343.871084781667
298.84399527988
431.629764056204
152.376300177682
202.717135495819
341.139507892885
103.137531881321
-451.404399649517
-407.788879243017
119.91445663611
-527.202766339276
-245.399777232431
-536.962575964313
-165.313983329528
-156.958654673381
-36.3281183394774
-404.509741667924
-410.89824722798
511.329312649226
245.385520696842
-559.924290261304
173.292598215354
-103.521691325328
-165.429855315679
-668.384250347226
-71.8648083700864
468.482911104329
108.291525945378
198.834492250691
-83.7633401726071
83.8325029981006
441.019220331022
316.0928142761
30.5850291733077
132.920452109476
-259.898488726296
-143.765318016558
477.163320088475
-285.668027920694
-341.164825998685
-422.896931165775
-190.88689699938
130.528608627055
-496.149500054098
232.568862759857
88.6044075036625
429.633793837133
-54.9458585951288
-427.96901302211
323.553606476231
157.346153939039
28.7184817033631
-93.1017966312993
188.050879206483
-276.474683486636
339.593845987116
-73.5573988295982
316.458897977654
289.857205304495
-494.731423068928
-243.851322786326
-476.365179798817
-323.452010521396
364.557348684553
178.48360686305
352.640569886626
302.450526234177
42.6940276946989
313.661494695392
-414.057569397155
-580.171133763284
356.019235146858
-406.75022233239
-44.3800633621067
