# Supplementary material for: CaV1 and CaV2 calcium channels mediate the release of distinct pools of synaptic vesicles
Source: eLife. 2023 Feb 23;12:e81407. doi: 10.7554/eLife.81407 (PMC10023163; doi:10.7554/eLife.81407)
Supplement: Figure 6—source data 1. [file elife-81407-fig6-data1.zip › Figure 6 - Source Data 1/ryr/35/2/ryr1_to_cav1.csv]

656.599019519639
378.298841072352
34.4088844651487
113.960251529397
13.3050206972312
-367.79136469755
642.091584383494
-65.007550736118
-558.672980347854
432.801937841625
-105.268717351753
-152.246577449181
-389.424083139669
325.85942149272
588.12893480906
318.352639117422
591.291814429565
483.250607083508
401.174045225691
-233.50561980338
356.504077556147
258.620608405936
80.1714776811768
174.742942888819
330.013239534137
235.304103571258
79.4786993721882
-275.541699973386
573.086916952432
526.924868165985
611.518259603234
527.7188130616
486.79491720423
505.440958207519
344.510777659749
216.728251270941
566.829794262398
552.985800097951
434.468300966477
408.97185333551
70.1515616971119
529.180071316807
111.863438819364
405.712909684835
503.484736646245
-245.285734879039
637.069680886647
541.81501793695
267.89583210544
455.529848805087
559.810244903616
125.102143313457
380.980104956272
554.73518808253
460.96089331529
256.743432582924
292.537317069984
428.989408372649
401.594496585592
-247.05469535199
-20.8597893151691
-202.124017249862
445.483880375556
606.067626653359
49.1418245819568
107.58398681914
-163.664165393762
48.1200623975055
343.175006661619
-7.851829040952
291.49148029497
75.6605967620526
139.471699862894
577.511630693107
-188.378931096222
28.8485772792446
609.786742940267
482.916775827611
-437.321138022631
27.3489853681131
-16.5780985643796
-297.938455840254
-445.552428267702
-70.0424555894679
392.899254741245
642.501049004159
-228.050556643058
-266.425796900285
260.278335402019
493.717570113406
529.707600890548
25.7686940973144
320.063144156449
-81.0360360920258
-135.257205382191
-164.893461805234
422.824888700381
573.253702005213
535.553436869997
-471.146124610415
503.179388095037
-230.007930081467
-152.672363489533
459.641531600884
-109.68412361534
566.888813918564
-149.93908255773
341.415968956786
459.712321893659
431.903599148731
579.305766448124
440.666820385328
538.137211406249
593.282324014554
396.368270450612
-215.410913047455
334.481732101876
318.582730837528
561.958595151407
-213.962292669135
88.2140577372502
554.938865267759
509.911775765971
642.697544542296
363.444080663774
413.784915981911
552.207288378977
314.205312367412
-240.336619163425
-196.721098756925
330.982237122202
-316.134985853185
-34.3319967463394
-325.894795478222
45.7537971565635
54.1091258127108
174.739662146614
-193.441961181832
-199.830466741889
722.397093135318
456.453301182934
-348.856509775213
384.360378701445
107.546089160764
45.6379251704129
-457.316469861134
139.202972116005
679.550691590421
319.35930643147
409.902272736783
127.304440313485
294.900283484192
652.087000817113
527.160594762192
241.652809659399
343.988232595568
-48.8307082402043
67.3024624695336
688.231100574567
-74.6002474346024
-130.097045512593
-211.829150679683
20.1808834867115
341.596389113147
-285.081719568007
443.636643245949
299.672187989754
640.701574323224
156.121921890963
-216.901232536018
534.621386962323
368.413934425131
239.786262189455
117.965983854792
399.118659692575
-65.4069030005448
550.661626473207
137.510381656493
527.526678463746
500.924985790587
-283.663642582836
-32.7835423002343
-265.297399312725
-112.384230035304
575.625129170645
389.551387349142
563.708350372717
513.518306720269
253.76180818079
524.729275181484
-202.989788911063
-369.103353277193
567.087015632949
-195.682441846298
166.687717123985
