# Supplementary material for: CaV1 and CaV2 calcium channels mediate the release of distinct pools of synaptic vesicles
Source: eLife. 2023 Feb 23;12:e81407. doi: 10.7554/eLife.81407 (PMC10023163; doi:10.7554/eLife.81407)
Supplement: Figure 6—source data 1. [file elife-81407-fig6-data1.zip › Figure 6 - Source Data 1/ryr/35/3.csv]

image-ID	cycle	z-step	frame	accum	photon-count	photon-count11	photon-count12	photon-count21	photon-count22	psfx	psfy	psfz	psf-photon-count	x	y	z	stdev	amp	background11	background12	background21	background22	maxResidualSlope	chisq	log-likelihood	accuracy	llr	time-point	precisionx	precisiony	precisionz	vis-probe
2	0	0	2	1	402.914	184.5	218.414	0	0	22.3881	90.7936	-170.499	275.11	7452.11	5888.81	170.499	0	9.26443	8.10081	9.76783	0	0	0.24274	186.159	-535.49	26.7749	223.791	0	35.5905	36.209	150.41	0
6	0	0	6	1	286.358	164.994	121.364	0	0	11.6362	30.9172	137.546	185.671	7761.84	6048.34	-137.546	0	6.31229	7.35407	9.91946	0	0	0.0572436	151.54	-516.04	41.1486	216.668	0	50.9955	50.6981	166.759	0
24	0	0	24	1	359.231	123.086	236.146	0	0	-34.1875	72.29	103.597	167.566	7508.69	6505.27	-103.597	0	5.6827	7.79714	10.5095	0	0	0.25892	182.142	-524.232	31.1468	201.703	0	58.9559	56.1993	188.415	0
26	0	0	26	1	297.036	125.527	171.508	0	0	12.0496	2.09177	-376.104	146.762	7462.45	6575.47	376.104	0	5.51165	7.92555	10.0747	0	0	0.15673	167.533	-526.438	39.7805	175.974	0	68.4065	73.4123	374.833	0
40	0	0	40	1	323.353	175.106	148.247	0	0	31.3942	44.2066	-27.8507	167.207	7542.77	6633.01	27.8507	0	5.53458	7.81264	9.80776	0	0	0.12232	148.117	-516.803	35.3465	181.613	0	57.9634	55.9211	196.215	0
41	0	0	41	1	313.991	187.594	126.397	0	0	74.7917	-0.901979	174.015	195.179	7399.71	6678.12	-174.015	0	6.7112	7.43915	9.49607	0	0	0.03269	226.521	-555.259	36.2763	226.374	0	49.0915	47.9729	158.17	0
43	0	0	43	1	312.491	170.327	142.164	0	0	37.522	52.9919	200.363	172.001	7436.98	6624.23	-200.363	0	5.94713	7.82988	9.5163	0	0	0.14982	255.344	-562.043	36.8019	197.164	0	56.3632	54.515	182.52	0
51	0	0	51	1	313.128	153.894	159.234	0	0	27.2064	34.3266	-104.595	201.353	7347.63	6642.89	104.595	0	6.72678	7.50718	9.17576	0	0	0.0431822	211.962	-532.139	36.2686	191.789	0	45.5201	46.1536	170.852	0
52	0	0	52	1	291.716	142.732	148.984	0	0	-32.7112	-35.353	124.642	149.674	7507.21	6513.25	-124.642	0	5.18347	7.7204	9.7027	0	0	0.0620609	152.841	-515.408	40.3238	193.604	0	63.6181	60.8257	204.379	0
64	0	0	64	1	294.75	157.208	137.542	0	0	-17.3693	-45.6137	306.536	185.449	7392.21	6025.21	-306.536	0	6.98977	6.24168	8.78054	0	0	0.232705	233.725	-547.109	37.9246	246.767	0	50.3341	48.8994	172.497	0
69	0	0	69	1	299.892	157.961	141.931	0	0	19.4884	-6.63064	-126.077	180.739	7455.01	6185.55	126.077	0	6.11364	7.19302	8.76329	0	0	0.0996132	182.278	-523.479	37.856	180.839	0	49.1779	51.6985	191.846	0
71	0	0	71	1	234.108	120.081	114.026	0	0	32.238	24.3676	133.538	147.584	7342.6	6154.55	-133.538	0	5.00311	7.87711	9.03616	0	0	0.0528992	139.602	-508.135	53.7407	193.959	0	65.2922	62.9346	211.718	0
73	0	0	73	1	282.011	109.371	172.64	0	0	44.4608	15.6723	-519.802	320.104	7529.7	6462.23	519.802	0	13.3321	7.43422	8.31028	0	0	0.139911	173.629	-524.173	40.8925	197.135	0	37.3387	40.0843	212.696	0
75	0	0	75	1	312.142	101.758	210.384	0	0	-48.2591	44.1125	-306.041	263.171	7522.76	6633.11	306.041	0	9.54998	7.24938	8.21281	0	0	0.18336	186.508	-526.147	35.6483	191.127	0	37.1489	37.9788	181.414	0
76	0	0	76	1	294.046	111.8	182.246	0	0	-49.3743	103.978	-244.7	211.464	7523.87	6573.24	244.7	0	7.41224	7.56691	9.40201	0	0	0.138609	171.173	-528.423	39.5743	226.259	0	46.4778	46.7553	204.958	0
89	0	0	89	1	351.493	149.477	202.016	0	0	-16.3797	103.562	176.134	189.871	7490.88	6573.66	-176.134	0	6.55078	6.59374	8.80694	0	0	0.147308	169.803	-516.963	30.5466	213.936	0	49.5519	47.4177	160.394	0
124	0	0	124	1	276.96	123.71	153.25	0	0	1.1328	30.8244	-60.2599	188.643	7473.37	6447.08	60.2599	0	6.29274	6.04238	8.0727	0	0	0.0468878	238.521	-538.354	40.4074	241.907	0	47.0365	45.9947	163.743	0
164	0	0	164	1	350.428	161.69	188.737	0	0	-30.8383	35.7058	17.2219	223.217	7405.68	5943.89	-17.2219	0	7.48152	5.74788	8.08958	0	0	0.277318	248.846	-539.973	29.8253	219.837	0	40.0057	39.115	138.441	0
275	0	0	275	1	318.158	133.19	184.969	0	0	30.433	142.463	-711.675	250.761	7045.43	6933.4	711.675	0	12.7577	5.44705	6.54958	0	0	0.165074	187.976	-514.581	32.5737	232.223	0	58.8526	66.3936	262.69	0
299	0	0	299	1	276.566	123.802	152.764	0	0	263.995	155.26	-654.852	225.595	7609.15	6521.96	654.852	0	11.1264	5.65813	6.73229	0	0	0.165352	218.322	-520.706	39.1177	227.506	0	60.807	60.5517	223.205	0
303	0	0	303	1	247.745	130.51	117.235	0	0	-14.0287	-74.2048	504.563	212.828	8186.15	6153.46	-504.563	0	9.47858	5.29586	7.84297	0	0	0.346968	205.134	-518.231	45.5855	241.318	0	43.1567	43.2908	193.38	0
350	0	0	350	1	280.006	130.989	149.017	0	0	57.8921	21.7844	-118.405	145.399	7217.29	6157.14	118.405	0	4.86786	5.19893	7.49605	0	0	0.0123281	151.737	-489.674	38.6274	182.595	0	57.9555	56.713	227.116	0
382	0	0	382	1	261.655	122.382	139.273	0	0	39.7257	-5.07998	50.8263	168.911	7335.11	6482.98	-50.8263	0	5.65476	5.62216	6.97833	0	0	0.140378	173.453	-509.592	42.1433	206.29	0	49.6604	48.5123	166.245	0
461	0	0	461	1	255.27	115.963	139.307	0	0	-24.6604	89.7741	-316.281	147.309	7798.14	6487.79	316.281	0	5.30857	5.16488	7.14151	0	0	0.18042	193.564	-510.619	43.1235	244.771	0	58.0464	64.8234	292.98	0
468	0	0	468	1	277.086	137.809	139.278	0	0	24.837	43.8721	346.436	139.218	7350	6234.71	-346.436	0	5.26812	5.14067	6.59004	0	0	0.102303	206.129	-519.862	38.4367	230.765	0	62.6894	60.8137	211.565	0
481	0	0	481	1	282.533	109.357	173.176	0	0	142.156	-59.0609	-206.758	219.526	7332.34	6437.3	206.758	0	7.71949	4.69593	5.39299	0	0	0.12543	243.71	-523.134	36.2438	289.695	0	35.2453	36.0561	153.472	0
496	0	0	496	1	233.182	111.819	121.363	0	0	21.9364	-41.4567	175.805	173.853	7452.56	6120.72	-175.805	0	6.05973	4.48405	6.84263	0	0	0.0722038	181.706	-495.216	47.1881	209.993	0	48.2951	46.2845	159.46	0
557	0	0	557	1	258.528	114.211	144.317	0	0	-5.54822	120.276	-68.4997	204.719	7878.69	6556.94	68.4997	0	6.80718	4.45543	6.16633	0	0	0.155952	240.571	-518.713	40.8327	1	0	40.2865	41.8048	146.647	0
568	0	0	568	1	243.761	129.683	114.078	0	0	22.6905	30.0707	83.7459	144.051	7451.81	6049.19	-83.7459	0	4.82877	4.72906	6.29858	0	0	0.19312	197.37	-513.485	44.4206	190.972	0	56.8891	54.2486	186.64	0
574	0	0	574	1	294.768	89.3475	205.42	0	0	41.5662	66.3349	-283.747	202.119	7432.93	6411.57	283.747	0	7.10126	5.05047	6.02222	0	0	0.109191	191.454	-513.076	35.1306	220.694	0	40.9512	42.8781	198.147	0
660	0	0	660	1	273.596	127.583	146.013	0	0	22.3468	89.4774	-85.5586	156.241	7153.17	6189.1	85.5586	0	5.18351	4.87699	6.98095	0	0	0.261424	193.438	-506.173	39.0779	192.53	0	52.8337	51.5735	200.28	0
725	0	0	725	1	277.144	170.401	106.742	0	0	105.127	-64.5871	271.981	218.823	7469.03	6143.85	-271.981	0	8.02424	4.21702	5.15089	0	0	0.174804	216.587	-495.814	36.4873	241.148	0	38.0068	36.4761	124.814	0
764	0	0	764	1	253.1	130.28	122.819	0	0	-2.0741	49.4026	180.348	218.5	7376.91	6428.5	-180.348	0	7.53775	4.00987	5.23474	0	0	0.114356	222.308	-503.323	40.6058	1	0	36.9027	35.5039	124.208	0
779	0	0	779	1	352.879	172.866	180.013	0	0	21.0384	40.1572	40.7954	193.944	7353.8	6138.76	-40.7954	0	6.44978	4.30173	6.31633	0	0	0.042906	194.379	-514.337	27.912	224.611	0	42.8672	41.5615	144.268	0
793	0	0	793	1	226.968	114.924	112.044	0	0	36.935	46.3395	340.664	167.346	7836.21	6730.54	-340.664	0	6.29506	4.30166	6.29676	0	0	0.00671351	162.194	-482.793	48.0136	194.036	0	50.3495	49.1936	189.268	0
845	0	0	845	1	261.877	117.177	144.7	0	0	-21.8983	52.5133	-115.87	168.895	7197.42	6325.73	115.87	0	5.68483	3.53357	5.76918	0	0	0.0524927	165.997	-484.95	38.8227	187.7	0	45.7744	44.8636	165.951	0
984	0	0	984	1	182.555	73.7137	108.841	0	0	-40.5885	8.99794	69.4355	155.573	7614.75	6468.9	-69.4355	0	5.28414	4.36796	6.05216	0	0	0.208893	202.898	-505.097	63.3771	1	0	52.9443	49.6644	168.863	0
995	0	0	995	1	277.098	146.328	130.771	0	0	-35.1288	-72.5088	411.244	249.169	8107.59	6251.43	-411.244	0	10.2984	4.00546	6.08465	0	0	0.244108	209.186	-512.325	36.9566	200.249	0	33.0187	32.8167	124.037	0
1066	0	0	1066	1	248.149	131.323	116.827	0	0	47.0269	71.8671	-16.8279	170.382	7626.79	6007.39	16.8279	0	5.61868	4.38464	5.24378	0	0	0.132205	139.114	-466.617	42.0479	207.362	0	45.7682	44.3013	156.063	0
1132	0	0	1132	1	269.998	141.261	128.737	0	0	116.537	-25.682	380.8	173.707	8055.58	6304.26	-380.8	0	6.78836	3.74063	5.34661	0	0	0.0792491	201.627	-498.646	37.3326	1	0	44.8121	43.8586	159.105	0
1366	0	0	1366	1	219.911	72.4289	147.482	0	0	77.7612	82.6452	-294.954	155.042	7396.74	6395.26	294.954	0	5.46276	4.34975	5.08804	0	0	0.18299	172.734	-485.119	48.6559	182.221	0	49.428	52.1189	248.063	0
1467	0	0	1467	1	300.722	154.187	146.535	0	0	29.0124	-2.24136	230.255	183.956	8043.45	6380.48	-230.255	0	6.50158	4.15217	5.74652	0	0	0.0732534	150.962	-476.494	33.3816	169.578	0	43.0587	42.3689	141.639	0
1562	0	0	1562	1	225.012	131.454	93.558	0	0	71.6822	-68.0147	410.713	152.215	8100.44	6346.59	-410.713	0	6.16051	3.53163	5.59241	0	0	0.075046	167.578	-472.726	46.6157	203.33	0	49.278	49.7446	188.121	0
1564	0	0	1564	1	236.455	118.947	117.509	0	0	116.228	30.3558	194.046	142.287	7956.23	6347.88	-194.046	0	4.91375	4.16652	5.66257	0	0	0.132716	189.6	-499.723	44.7896	197.997	0	55.0319	53.0243	176.806	0
1647	0	0	1647	1	269.989	163.378	106.611	0	0	67.1681	-0.984038	531.398	288.061	8104.95	6279.56	-531.398	0	12.7112	3.00719	5.40716	0	0	0.074265	184.033	-487.387	36.5593	222.266	0	29.8782	29.5545	142.022	0
1838	0	0	1838	1	202.257	88.4951	113.762	0	0	55.7054	-16.5133	-96.1116	126.897	7717.77	6494.41	96.1116	0	4.26884	3.66327	4.4822	0	0	0.138089	183.781	-478.657	52.0403	216.525	0	55.8866	57.2811	211.104	0
1882	0	0	1882	1	244.202	132.845	111.357	0	0	38.6545	40.902	354.962	200.687	7336.19	6138.02	-354.962	0	7.62946	3.19242	4.26654	0	0	0.0482599	167.627	-480.387	40.5132	216.76	0	40.2665	37.8638	135.671	0
1914	0	0	1914	1	182.479	85.3439	97.1348	0	0	84.4776	-93.017	352.127	165.007	8087.64	6371.6	-352.127	0	6.45138	3.37492	5.23283	0	0	0.053417	188.121	-477.626	59.7893	1	0	44.5014	45.2673	155.733	0
1941	0	0	1941	1	235.447	128.692	106.755	0	0	42.4771	15.3358	152.401	144.459	7432.02	6163.58	-152.401	0	4.92567	3.63782	5.35999	0	0	0.0706684	175.099	-485.782	44.0064	204.522	0	53.2982	52.0364	175.197	0
1968	0	0	1968	1	297.963	159.462	138.501	0	0	17.7932	34.5368	88.6382	145.423	7257.39	6244.04	-88.6382	0	4.87984	3.87762	4.77741	0	0	0.118748	178.726	-486.071	32.9155	223.829	0	52.5426	50.7221	172.332	0
1980	0	0	1980	1	318.656	176.824	141.833	0	0	80.4755	130.678	-6.35324	187.24	7294.36	6446.88	6.35324	0	6.17303	3.31447	4.57634	0	0	0.183552	208.12	-500.546	29.882	1	0	39.6704	38.5565	135.469	0
2287	0	0	2287	1	220.341	92.2036	128.138	0	0	3.13028	48.6475	-25.0764	155.474	7272.05	6528.91	25.0764	0	5.16167	3.74547	5.03997	0	0	0.139119	145.651	-463.905	47.585	180.464	0	47.9032	46.9126	164.526	0
2335	0	0	2335	1	237.007	103.743	133.263	0	0	-3.73008	4.07035	-441.121	178.701	7079.59	6573.49	441.121	0	7.04309	3.05424	4.72184	0	0	0.0506747	192.235	-486.145	42.2364	280.946	0	45.6198	50.0457	242.869	0
2354	0	0	2354	1	257.919	86.4851	171.434	0	0	-34.2991	23.7734	-40.9622	180.41	7309.48	6553.79	40.9622	0	6.06153	3.20325	4.91143	0	0	0.0954038	187.674	-486.922	38.4909	215.83	0	40.7157	40.4074	140.461	0
2358	0	0	2358	1	274.007	112.877	161.131	0	0	51.2878	-26.4965	45.6419	211.024	7722.19	6105.76	-45.6419	0	7.08958	3.28977	3.90137	0	0	0.0609554	220.643	-494.383	35.1509	225.28	0	34.0809	34.5342	116.154	0
2433	0	0	2433	1	204.449	91.9885	112.46	0	0	-59.9735	15.6547	26.1072	120.359	7833.45	6163.27	-26.1072	0	4.08486	3.6677	5.01196	0	0	0.139712	214.524	-484.684	52.0709	1	0	58.9873	59.0776	198.05	0
2439	0	0	2439	1	264.446	127.169	137.277	0	0	40.5042	72.3542	-274.345	175.927	7334.34	6405.55	274.345	0	6.15035	3.41942	4.3094	0	0	0.116058	171.598	-478.802	37.1218	200.018	0	42.2225	43.3331	198.619	0
2555	0	0	2555	1	223.615	131.461	92.154	0	0	-21.8716	39.6323	81.28	154.782	7994.67	6238.95	-81.28	0	5.22046	3.8051	4.57987	0	0	0.0567882	200.56	-493.959	46.2852	230.011	0	47.1546	45.2079	156.528	0
2690	0	0	2690	1	275.434	136.758	138.677	0	0	0.701553	109.91	-191.872	233.15	7673.12	6567.31	191.872	0	7.91861	4.03159	4.11959	0	0	0.161222	208.338	-497.62	35.7716	232.202	0	34.2241	33.8391	144.834	0
2804	0	0	2804	1	234.033	130.513	103.519	0	0	-18.9433	47.2668	249.992	191.446	7393.78	6530.29	-249.992	0	6.85612	3.19073	4.25822	0	0	0.151213	158.221	-470.95	42.6233	217.429	0	39.5033	37.6693	132.376	0
3108	0	0	3108	1	215.949	79.169	136.78	0	0	98.8678	-86.4741	-207.999	125.094	7275.97	6265.39	207.999	0	4.43795	3.46421	4.45851	0	0	0.0613953	163.394	-469.526	47.649	253.271	0	55.173	56.4905	237.283	0
3168	0	0	3168	1	239.293	119.189	120.104	0	0	61.5799	-106.123	247.555	127.71	7911.22	6285.04	-247.555	0	4.69943	4.02229	4.05127	0	0	0.108543	159.372	-467.756	42.2872	187.716	0	56.4085	55.0133	182.601	0
3175	0	0	3175	1	220.129	96.0009	124.128	0	0	46.2936	61.8404	-155.461	128.266	7228.89	6216.74	155.461	0	4.30374	3.45874	4.86178	0	0	0.0495232	160.551	-469.071	46.995	220.875	0	56.6966	55.9533	231.499	0
3529	0	0	3529	1	237.154	146.49	90.664	0	0	5.506	10.6864	541.502	209.338	8066.95	6267.89	-541.502	0	9.40048	2.2777	4.01008	0	0	0.121705	244.996	-492.866	40.434	1	0	36.8279	35.9646	178.106	0
3601	0	0	3601	1	223.59	113.754	109.835	0	0	-3.42682	117.198	123.226	138.666	7278.61	6261.04	-123.226	0	4.69345	3.05495	4.10394	0	0	0.234087	174.918	-468.391	44.6635	217.609	0	52.2283	50.8563	169.523	0
3623	0	0	3623	1	218.052	129.382	88.6699	0	0	-6.63424	30.9443	134.257	134.897	7979.43	6347.3	-134.257	0	4.59646	3.6117	4.91869	0	0	0.139471	151.868	-469.376	47.8555	185.453	0	54.7263	52.5671	175.388	0
3671	0	0	3671	1	263.81	167.963	95.8463	0	0	28.9502	-40.6021	606.879	263.599	7445.55	5920.54	-606.878	0	12.677	2.70724	4.27678	0	0	0.131914	220.422	-500.434	36.4238	1	0	34.8735	33.272	181.514	0
3694	0	0	3694	1	216.538	123.406	93.1327	0	0	-15.922	37.4186	229.517	134.481	7291.1	6241.16	-229.517	0	4.76277	3.17304	4.44691	0	0	0.221041	195.369	-481.191	47.0143	238.025	0	55.5853	53.7015	180.948	0
3772	0	0	3772	1	238.203	151.889	86.314	0	0	63.762	39.4293	570.927	140.979	7709.72	5740.85	-570.927	0	6.42959	2.92532	3.82867	0	0	0.0846665	224.253	-488.809	40.9602	1	0	56.9729	56.936	284.225	0
3807	0	0	3807	1	188.095	89.5881	98.5072	0	0	-111.089	-137.638	36.8028	119.436	7386.27	6216.9	-36.8028	0	4.40238	3.0937	4.06053	0	0	0.167575	191.829	-470.72	55.145	1	0	54.672	55.943	182.458	0
4012	0	0	12	1	335.253	184.633	150.62	0	0	6.78562	93.815	95.0417	203.763	7368.05	6384.09	-95.0417	0	8.92475	10.021	9.36865	0	0	0.240598	151.47	-518.319	18.889	143.594	0	50.058	47.0945	125.688	1
4040	0	0	40	1	288.628	167.324	121.304	0	0	-51.7829	-38.9448	-52.1911	187.374	7426.62	6217.87	52.1911	0	7.95918	9.26589	7.76196	0	0	0.274275	212.268	-525.202	22.015	188.81	0	49.1895	48.4224	120.319	1
4053	0	0	53	1	433.414	224.526	208.888	0	0	-3.34942	3.15136	54.1702	389.761	7577.51	6175.77	-54.1702	0	16.9384	10.5533	8.59585	0	0	0.162175	167.101	-534.573	13.8945	211.556	0	27.9291	26.6024	66.0829	1
4059	0	0	59	1	279.941	154.294	125.648	0	0	3.79485	39.7986	190.309	252.927	7371.05	6238.78	-190.309	0	11.687	9.28463	7.35697	0	0	0.0893657	156.187	-510.464	22.7207	204.071	0	39.8234	37.3284	116.707	1
4068	0	0	68	1	327.707	185.554	142.153	0	0	-12.5879	26.5124	233.575	287.725	7487.09	6351.73	-233.575	0	13.7311	9.29921	8.49722	0	0	0.202808	137.339	-514.711	19.0809	206.4	0	35.0205	32.2473	125.3	1
4069	0	0	69	1	428.864	253.152	175.712	0	0	12.5719	65.3028	400.825	385.773	7561.59	6312.94	-400.825	0	21.7155	8.76586	9.00263	0	0	0.231993	169.533	-535.02	13.91	279.864	0	32.5568	25.7726	176.413	1
4071	0	0	71	1	364.232	212.886	151.346	0	0	-20.9223	12.4742	320.08	325.676	7595.08	6166.45	-320.08	0	16.8078	8.4261	8.54793	0	0	0.381891	160.349	-518.777	16.6967	217.98	0	31.9912	28.1894	137.302	1
4079	0	0	79	1	305.285	169.728	135.557	0	0	166.549	259.877	343.84	164.276	7606.93	6218.02	-343.84	0	8.96336	9.95031	8.13364	0	0	0.0193402	160.822	-517.388	20.8264	204.406	0	61.3581	52.7311	272.388	1
4092	0	0	92	1	338.77	193.026	145.744	0	0	-1.06338	-5.49521	375.863	210.419	7375.9	6284.08	-375.863	0	11.5476	8.78532	7.46374	0	0	0.0567061	170.103	-515.725	18.0314	176.592	0	52.4399	43.6475	259.769	1
4116	0	0	116	1	305.44	160.926	144.514	0	0	22.5751	-0.327962	660.693	254.914	7451.93	6278.91	-660.693	0	20.4061	8.50013	7.5511	0	0	0.100961	186.27	-533.466	20.3405	193.022	0	71.1458	55.0038	252.205	1
4122	0	0	122	1	424.19	277.542	146.648	0	0	-63.7351	95.0495	568.148	452.534	7538.24	6283.19	-568.148	0	32.529	8.36521	7.81005	0	0	0.453489	155.145	-525.094	13.888	219.22	0	37.4186	27.474	175.417	1
4124	0	0	124	1	337.176	195.516	141.661	0	0	6.53581	46.5385	263.821	284.04	7567.62	6132.38	-263.821	0	13.8285	8.41433	7.27436	0	0	0.127503	174.514	-522.049	18.0236	194.368	0	35.0469	31.3567	126.59	1
4125	0	0	125	1	351.699	177.533	174.166	0	0	-38.8169	-5.00098	161.767	273.977	7612.98	6183.92	-161.767	0	12.5877	9.2425	8.17301	0	0	0.273731	184.537	-536.828	17.4717	234.081	0	36.0173	34.1268	100.081	1
4150	0	0	150	1	300.807	180.238	120.569	0	0	-206.965	15.4812	583.418	215.825	7482.15	6263.1	-583.418	0	17.2504	8.23976	7.42731	0	0	0.270921	157.018	-510.467	20.6206	182.689	0	67.2071	50.7989	308.38	1
4157	0	0	157	1	314.878	143.257	171.62	0	0	5.68468	26.7303	-176.71	167.87	7468.82	6351.51	176.71	0	6.80696	8.79855	6.87677	0	0	0.174831	173.034	-517.456	19.5135	167.34	0	50.8001	48.5271	163.77	1
4168	0	0	168	1	360.851	214.038	146.813	0	0	19.9642	81.0192	470.406	351.432	7454.54	6197.56	-470.406	0	21.6633	6.71655	7.88283	0	0	0.207099	161.659	-516.156	16.4635	226.271	0	41.075	28.5747	236.687	1
4172	0	0	172	1	358.415	202.401	156.013	0	0	-32.1693	-17.5366	513.821	317.716	7407.01	6296.12	-513.821	0	21.0241	7.75286	7.68142	0	0	0.188952	154.314	-507.5	16.7464	208.972	0	48.7485	33.8643	263.417	1
4188	0	0	188	1	235.641	126.741	108.9	0	0	41.2096	48.5928	-88.653	168.774	7433.29	6229.99	88.653	0	6.90548	8.50416	6.7225	0	0	0.0336762	148.238	-501.449	27.4799	189.163	0	51.5644	51.1415	136.517	1
4191	0	0	191	1	410.038	203.203	206.834	0	0	8.95199	75.8411	-16.8045	352.018	7465.55	6202.74	16.8045	0	14.7365	8.2355	7.28134	0	0	0.247977	165.176	-521.973	14.3488	232.315	0	28.3539	27.7103	67.3527	1
4194	0	0	194	1	355.006	226.724	128.281	0	0	-14.6828	-30.8715	529.291	355.11	7489.18	6209.79	-529.291	0	23.9465	7.8213	7.57538	0	0	0.154367	164.797	-521.346	16.9263	203.563	0	44.9636	31.2898	231.448	1
4195	0	0	195	1	332.981	137.202	195.78	0	0	1.36828	56.2893	-79.3534	231.7	7473.13	6222.29	79.3533	0	9.50079	7.34962	6.85571	0	0	0.0339748	157.414	-504.074	17.9968	192.945	0	38.8801	38.3029	97.7429	1
4207	0	0	207	1	304.131	184.969	119.162	0	0	51.6661	45.2949	505.196	281.437	7422.83	6332.95	-505.196	0	18.1171	7.7486	7.67904	0	0	0.108869	160.949	-516.51	20.3004	187.484	0	54.1653	37.5501	305.144	1
4217	0	0	217	1	322.54	144.582	177.958	0	0	86.1698	36.538	-115.481	261.454	7388.33	6242.04	115.481	0	10.691	8.47763	7.65419	0	0	0.0630875	161.431	-520.498	19.0877	207.205	0	35.9821	34.787	97.2277	1
4225	0	0	225	1	381.395	211.969	169.426	0	0	57.2643	-100.321	-179.882	227.386	7417.24	6478.56	179.882	0	9.62494	8.05283	7.39256	0	0	0.153081	162.15	-517.736	15.5844	215.194	0	37.1857	37.9202	116.489	1
4229	0	0	229	1	280.246	159.34	120.906	0	0	49.4029	91.6005	-13.1382	164.515	7425.1	6485.96	13.1382	0	6.89259	8.85052	7.44927	0	0	0.0463486	132.015	-496.049	22.608	186.961	0	55.8233	54.6214	130.546	1
4236	0	0	236	1	304.816	168.507	136.309	0	0	51.6381	46.4378	438.264	317.11	7522.52	6232.14	-438.264	0	18.6705	6.79456	7.00845	0	0	0.105552	161.366	-512.454	19.854	218.827	0	40.025	29.613	230.418	1
4242	0	0	242	1	351.196	181.198	169.998	0	0	12.789	108.58	72.7757	244.409	7461.71	6468.98	-72.7757	0	10.5982	7.45881	7.44233	0	0	0.246763	157.773	-507.586	17.0502	190.743	0	38.779	36.8846	94.9419	1
4252	0	0	252	1	358.54	202.048	156.493	0	0	-80.0773	48.5412	186.245	230.168	7355.26	6230.04	-186.245	0	10.7754	7.5753	7.68746	0	0	0.386468	152.869	-505.107	16.7096	175.041	0	41.2559	38.4658	123.597	1
4256	0	0	256	1	322.881	162.664	160.217	0	0	33.7325	23.7721	172.456	222.21	7540.43	6354.47	-172.456	0	10.1565	7.23127	7.19837	0	0	0.0900728	147.69	-501.979	18.7024	186.832	0	40.7715	38.0554	122.767	1
4262	0	0	262	1	259.943	129.04	130.903	0	0	69.8125	13.8458	-272.478	235.917	7404.69	6464.05	272.478	0	9.59282	7.02681	5.99322	0	0	0.0875988	149.753	-493.313	23.6825	193.382	0	34.9521	35.7292	137.539	1
4272	0	0	272	1	353.766	197.628	156.138	0	0	40.8814	40.942	65.0772	238.43	7433.62	6137.98	-65.0772	0	10.3335	8.07595	6.91015	0	0	0.19153	175.489	-520.671	16.9139	217.456	0	40.5203	38.82	97.4138	1
4284	0	0	284	1	362.766	200.065	162.702	0	0	71.2367	-38.453	-69.6748	244.832	7303.6	6416.69	69.6748	0	10.2865	7.89426	7.27983	0	0	0.237194	169.495	-516.967	16.4672	193.06	0	37.8301	35.3053	91.5951	1
4288	0	0	288	1	385.53	199.334	186.196	0	0	-35.1116	40.4431	346.736	201.142	7409.95	6337.8	-346.736	0	10.6961	7.84928	7.27043	0	0	0.12135	177.904	-518.622	15.3434	218.111	0	49.3008	42.2293	238.512	1
4315	0	0	315	1	256.648	168.932	87.7151	0	0	58.2999	78.5808	587.178	313.657	7515.86	6200	-587.178	0	22.5578	6.83034	7.30156	0	0	0.0181043	178.439	-522.189	24.4323	210.649	0	50.753	37.0301	227.64	1
4320	0	0	320	1	339.858	199.282	140.576	0	0	-0.194217	-0.0431153	564.48	356.737	7474.69	6278.62	-564.48	0	25.0775	6.46703	7.13614	0	0	0.176773	191.499	-529.958	17.4573	228.569	0	44.0744	31.3635	208.644	1
4332	0	0	332	1	217.254	116.861	100.393	0	0	-22.3134	62.2839	434.858	163.081	7496.81	6216.3	-434.858	0	9.64683	7.58169	7.31386	0	0	0.162166	118.03	-486.394	30.2574	144.128	0	74.1808	53.9427	437.455	1
4355	0	0	355	1	285.176	156.048	129.128	0	0	-30.4694	92.6016	438.79	240.529	7504.97	6185.98	-438.79	0	14.3454	6.77387	5.74106	0	0	0.147083	156.056	-495.236	21.1001	214.326	0	50.423	37.1126	288.54	1
4359	0	0	359	1	375.168	175.93	199.238	0	0	-95.2083	-65.2762	487.709	282.718	7569.71	6244.2	-487.709	0	18.5574	7.62085	5.91702	0	0	0.283213	253.67	-522.268	15.5645	1	0	48.3543	34.8753	270.32	1
4361	0	0	361	1	243.513	142.09	101.423	0	0	-94.3681	-25.7682	-74.0228	193.717	7369.55	6304.35	74.0228	0	8.22625	7.51875	6.1835	0	0	0.293944	149.566	-490.412	25.8393	156.229	0	44.9832	41.4654	111.114	1
4362	0	0	362	1	318.509	131.892	186.617	0	0	85.6799	23.6877	-71.011	240.706	7388.82	6254.89	71.011	0	9.97364	7.41176	6.571	0	0	0.0809255	144.495	-496.577	18.898	170.878	0	37.496	36.0815	92.9344	1
4364	0	0	364	1	256.019	120.249	135.77	0	0	177.821	105.661	318.629	186.776	7496	6372.24	-318.629	0	9.66147	7.00663	6.32983	0	0	0.10839	155.502	-497.613	24.2289	172.071	0	49.1025	42.7665	215.067	1
4377	0	0	377	1	300.576	168.124	132.452	0	0	147.907	42.6502	586.567	192.264	7426.25	6235.93	-586.567	0	13.8118	7.30413	6.77794	0	0	0.188944	181.382	-517.393	20.2489	207.323	0	77.1594	57.7661	339.129	1
4399	0	0	399	1	409.48	284.615	124.866	0	0	10.4347	92.2774	588.926	532.66	7464.07	6285.96	-588.926	0	38.6672	6.49852	6.79168	0	0	0.452066	152.515	-511.274	14.0769	241.66	0	32.3186	23.8948	142.727	1
4401	0	0	401	1	329.94	215.417	114.523	0	0	54.5906	11.9538	605.383	395.435	7519.57	6266.63	-605.383	0	29.1678	6.49228	6.23876	0	0	0.124748	136.594	-496.56	17.887	190.226	0	41.0706	31.0957	173.824	1
4413	0	0	413	1	354.747	221.983	132.765	0	0	25.835	20.5134	591.35	442.65	7448.67	6258.07	-591.35	0	32.1131	5.51383	6.25886	0	0	0.198139	202.059	-516.629	16.2912	246.601	0	36.1682	26.8198	158.055	1
4428	0	0	428	1	295.811	131.494	164.317	0	0	45.8753	9.24394	-68.5567	238.395	7328.96	6269.34	68.5567	0	9.87908	7.21923	6.12094	0	0	0.0556871	195.831	-505.237	20.4331	189.328	0	37.6059	35.4817	92.2852	1
4437	0	0	437	1	285.15	163.283	121.867	0	0	72.9293	-66.7325	449.416	262.607	7401.57	6245.65	-449.416	0	15.9086	5.95089	5.63305	0	0	0.0600857	187.445	-509.229	20.8563	242.47	0	46.266	34.3259	257.774	1
4440	0	0	440	1	295.122	147.367	147.754	0	0	14.0773	42.4442	56.3448	236.095	7460.42	6435.46	-56.3448	0	10.1986	6.36939	6.35663	0	0	0.156809	185.856	-505.137	20.3424	203.323	0	38.0392	35.8805	92.7351	1
4442	0	0	442	1	258.92	134.191	124.729	0	0	-30.0602	-0.887822	-0.920539	165.408	7404.9	6478.79	0.920539	0	7.0655	8.00229	7.53048	0	0	0.184663	109.611	-482.192	24.6447	150.08	0	54.8161	53.1675	126.558	1
4445	0	0	445	1	250.714	132.634	118.08	0	0	25.3136	80.1429	35.0798	144.126	7349.53	6397.76	-35.0798	0	6.1544	6.89718	6.20059	0	0	0.144796	155.088	-496.168	24.7544	184.438	0	60.3142	56.4987	140.865	1
4451	0	0	451	1	360.609	182.02	178.589	0	0	-11.048	20.1906	261.296	242.429	7385.89	6358.05	-261.296	0	11.8244	6.3617	5.9184	0	0	0.169399	206.71	-515.593	16.0831	221.186	0	36.6088	33.6218	141.24	1
4452	0	0	452	1	304.984	182.247	122.736	0	0	-17.6009	118.027	217.658	270.813	7392.44	6359.87	-217.658	0	12.776	6.58841	6.16919	0	0	0.244149	161.486	-499.882	19.588	222.88	0	33.2668	31.0034	114.114	1
4454	0	0	454	1	288.341	114.546	173.796	0	0	-2.94218	-28.7226	-267.363	219.73	7377.78	6406.96	267.363	0	9.03864	7.75092	6.04971	0	0	0.139729	138.354	-485.083	21.1609	173.988	0	38.1567	36.8686	149.882	1
4458	0	0	458	1	243.087	117.748	125.339	0	0	146.268	-85.422	-48.0777	176.235	7328.23	6364	48.0777	0	7.6837	6.62716	6.37841	0	0	0.137717	171.039	-504.453	25.6531	217.284	0	47.8161	44.6597	111.335	1
4459	0	0	459	1	242.311	108.082	134.229	0	0	-152.805	149.089	341.235	159.217	7627.31	6229.15	-341.235	0	8.87536	6.15606	6.29308	0	0	0.214833	238.971	-525.065	25.5394	223.55	0	53.5938	45.5836	248.88	1
4490	0	0	490	1	328.308	176.545	151.763	0	0	-0.897574	97.2564	-73.3703	194.267	7375.74	6480.3	73.3703	0	7.95893	7.66423	6.33306	0	0	0.232906	169.485	-504.831	18.2397	179.777	0	45.0511	43.6616	112.558	1
4497	0	0	497	1	371.816	239.091	132.724	0	0	77.2693	20.3863	382.077	334.557	7596.55	6158.53	-382.077	0	18.3659	6.15301	6.02505	0	0	0.0864916	176.808	-509.946	15.5212	236.945	0	31.6473	25.9942	155.472	1
4519	0	0	519	1	369.955	226.168	143.787	0	0	29.9159	95.5834	470.803	331.465	7444.58	6282.66	-470.803	0	20.4368	6.75406	5.69648	0	0	0.240839	168.504	-509.671	15.6466	251.46	0	42.2022	29.9482	243.593	1
4521	0	0	521	1	355.995	201.922	154.072	0	0	0.373396	80.2188	241.922	257.872	7474.13	6397.68	-241.922	0	12.3384	6.64254	5.58962	0	0	0.207648	152.111	-494.353	16.3043	203.941	0	34.926	31.9921	125.856	1
4525	0	0	525	1	386.089	235.036	151.053	0	0	-69.749	112.998	362.039	357.901	7544.25	6165.58	-362.039	0	19.5972	6.8504	5.95304	0	0	0.346617	160.824	-510.097	14.9665	246.852	0	29.3642	24.5429	135.043	1
4535	0	0	535	1	260.925	95.4892	165.436	0	0	33.0447	31.0976	126.448	217.78	7441.46	6147.82	-126.448	0	9.70589	6.67448	6.20252	0	0	0.135949	152.337	-492.471	23.5408	164.761	0	41.8127	39.4301	108.587	1
4543	0	0	543	1	240.918	104.966	135.953	0	0	-114.473	77.5946	316.574	173.625	7389.65	6200.99	-316.574	0	9.16736	7.11689	6.30622	0	0	0.292571	171.869	-501.585	26.0816	178.582	0	53.5499	46.3576	220.405	1
4565	0	0	565	1	321.953	117.923	204.031	0	0	14.1711	15.859	-18.619	268.069	7559.99	6362.38	18.619	0	11.294	6.33309	5.34182	0	0	0.110559	173.856	-507.496	18.1604	232.492	0	33.877	30.7734	77.4715	1
4575	0	0	575	1	369.139	204.813	164.326	0	0	-9.71232	31.0835	288.989	287.254	7484.21	6347.16	-288.989	0	14.3352	6.314	5.25956	0	0	0.24653	192.378	-519.894	15.5409	249.88	0	31.944	28.5548	129.463	1
4586	0	0	586	1	238.654	114.631	124.022	0	0	2.78532	8.19258	-27.0908	164.83	7471.72	6170.73	27.0908	0	6.93547	6.86079	5.92923	0	0	0.083347	136.543	-483.711	26.1257	189.958	0	51.6868	51.5247	121.466	1
4590	0	0	590	1	230.151	130.259	99.8921	0	0	20.4839	124.517	326.39	156.19	7553.68	6154.06	-326.39	0	8.0741	6.90193	6.23077	0	0	0.0607135	114.853	-477.253	27.4355	162.932	0	58.3516	49.9398	252.487	1
4605	0	0	605	1	299.388	199.862	99.5257	0	0	-14.338	-2.71614	89.0459	277.536	7588.5	6281.3	-89.0459	0	12.2573	6.00785	5.60521	0	0	0.0506294	237.391	-516.561	19.7264	243.002	0	32.2774	30.163	80.0323	1
4609	0	0	609	1	308.947	169.798	139.149	0	0	32.4934	86.6986	596.171	248.92	7442.01	6291.54	-596.171	0	18.1835	6.05075	5.45404	0	0	0.208342	186.275	-504.543	19.0016	239.24	0	59.9631	44.4266	263.81	1
4619	0	0	619	1	252.186	135.106	117.08	0	0	0.0271724	63.435	15.0476	221.342	7474.47	6514.13	-15.0476	0	9.3967	6.09433	5.12758	0	0	0.0774592	148.65	-484.355	23.9135	197.974	0	38.2987	37.0203	90.2845	1
4652	0	0	652	1	279.455	162.063	117.392	0	0	65.4382	34.9676	199.001	176.183	7409.06	6442.93	-199.001	0	8.17579	6.57726	5.4391	0	0	0.0420422	144.453	-490.137	21.4575	167.187	0	48.1557	44.6368	151.128	1
4653	0	0	653	1	250.531	134.041	116.491	0	0	85.8255	13.723	-174.177	172.04	7388.67	6464.18	174.177	0	7.01859	6.36975	5.16983	0	0	0.130813	212.919	-507.433	24.2036	239.822	0	44.7917	44.4931	140.969	1
4656	0	0	656	1	291.546	135.193	156.353	0	0	20.9975	71.7758	-146.472	217.116	7453.5	6505.78	146.472	0	8.76527	6.00403	5.46048	0	0	0.195711	167.996	-492.684	20.2964	224.129	0	37.1525	37.2575	108.162	1
4658	0	0	658	1	271.364	123.502	147.862	0	0	59.6924	63.2844	-84.2423	149.749	7414.81	6414.62	84.2423	0	6.13063	7.23069	5.86411	0	0	0.0281073	140.827	-484.994	22.5256	167.145	0	54.9712	52.8272	142.591	1
4696	0	0	696	1	276.784	109.119	167.665	0	0	25.481	-67.091	-224.982	184.585	7449.02	6345.67	224.982	0	7.68639	6.18396	5.45976	0	0	0.0406818	153.156	-489.585	21.5982	201.294	0	41.5374	40.4207	143.948	1
4697	0	0	697	1	279.001	145.192	133.809	0	0	3.39907	11.6745	125.366	216.219	7570.76	6366.57	-125.366	0	9.66833	4.95492	5.4912	0	0	0.0836127	154.158	-487.295	21.0575	212.369	0	38.3228	35.5421	103.283	1
4704	0	0	704	1	245.565	115.153	130.413	0	0	28.991	83.7226	66.5488	155.517	7445.51	6493.84	-66.5488	0	6.72382	6.83889	5.81126	0	0	0.239556	116.379	-471.567	25.1982	148.804	0	55.0082	52.8175	131.647	1
4706	0	0	706	1	275.605	150.739	124.866	0	0	12.8767	34.1512	116.553	176.134	7461.62	6144.77	-116.553	0	7.8151	6.58298	6.39996	0	0	0.13649	170.581	-503.564	22.1067	194.383	0	50.6397	47.5468	128.976	1
4715	0	0	715	1	363.211	237.853	125.358	0	0	-26.9721	-69.2349	526.492	286.124	7501.47	6347.81	-526.492	0	19.4056	4.70348	5.65975	0	0	0.15875	285.162	-542.812	15.621	1	0	45.915	32.8467	242.238	1
4720	0	0	720	1	345.686	143.007	202.679	0	0	36.6072	72.3031	-2.27046	266.629	7338.23	6405.6	2.27046	0	11.2252	6.32006	5.53299	0	0	0.137788	136.573	-484.047	16.7892	202.718	0	33.5333	31.382	78.7282	1
4726	0	0	726	1	292.612	107.262	185.349	0	0	30.8421	-91.4272	-242.475	171.414	7443.66	6469.67	242.475	0	7.21769	5.49115	5.51023	0	0	0.133961	175.236	-491.602	20.0937	171.015	0	43.1515	44.8578	152.508	1
4735	0	0	735	1	295.544	137.502	158.041	0	0	1.12431	12.4039	-82.281	300.393	7573.04	6266.18	82.281	0	12.3925	5.94763	5.45139	0	0	0.0701977	139.693	-485.554	19.9653	199.717	0	29.8044	27.9994	72.8171	1
4743	0	0	743	1	366.239	197.451	168.788	0	0	-0.924555	45.6523	69.9452	303.221	7475.42	6432.25	-69.9452	0	13.1772	5.32467	4.87115	0	0	0.106139	158.952	-489.665	15.4552	220.61	0	28.9889	27.1273	72.2646	1
4750	0	0	750	1	277.159	124.603	152.556	0	0	-19.9113	24.9089	359.894	155.668	7494.41	6353.33	-359.894	0	8.38524	6.14262	5.99662	0	0	0.177821	143.038	-483.462	21.7153	169.848	0	58.6975	49.1288	297.996	1
4753	0	0	753	1	324.136	156.25	167.886	0	0	55.809	64.0516	-104.262	239.762	7518.35	6314.19	104.262	0	9.76217	6.37126	5.55266	0	0	0.274738	137.389	-492.632	18.0774	177.279	0	35.687	33.6289	93.8132	1
4755	0	0	755	1	225.779	94.958	130.821	0	0	-0.329825	90.9992	-171.76	207.306	7474.83	6287.24	171.76	0	8.34606	6.06168	4.8813	0	0	0.150336	130.277	-476.845	27.0928	184.495	0	38.1459	37.1938	118.9	1
4756	0	0	756	1	235.661	128.611	107.049	0	0	44.549	54.1458	185.634	155.949	7629.27	6124.77	-185.634	0	7.16494	6.36421	5.40896	0	0	0.0400364	143.022	-476.232	26.1098	150.286	0	52.6933	49.407	154.846	1
4757	0	0	757	1	265.739	160.749	104.99	0	0	4.963	7.56772	184.971	193.869	7569.2	6370.67	-184.971	0	8.95888	5.7918	5.71674	0	0	0.0807842	150.327	-490.277	22.6073	183.399	0	42.9982	39.9577	132.64	1
4765	0	0	765	1	216.639	133.39	83.2496	0	0	48.6118	79.3644	585.795	183.156	7525.55	6199.22	-585.795	0	13.1592	6.31465	5.58015	0	0	0.185501	123.401	-472.667	28.9204	156.144	0	78.3527	57.1638	354.999	1
4783	0	0	783	1	260.537	145.217	115.32	0	0	55.8016	120.378	530.507	238.507	7418.7	6357.52	-530.507	0	15.9381	5.05677	4.55053	0	0	0.215235	142.874	-472.13	22.5009	160.3	0	56.3352	39.6726	299.18	1
4794	0	0	794	1	254.346	111.644	142.702	0	0	49.8558	10.4434	394.892	156.763	7424.64	6367.8	-394.892	0	8.75113	6.05121	5.83777	0	0	0.111656	145.851	-484.752	23.9222	173.399	0	62.9848	50.6467	351.691	1
4806	0	0	806	1	257.016	138.79	118.225	0	0	21.493	38.0688	91.8615	185.164	7353.35	6240.51	-91.8615	0	8.11796	5.79795	5.32245	0	0	0.178359	184.744	-493.704	23.3677	187.448	0	46.1849	44.0078	113.904	1
4809	0	0	809	1	261.067	137.979	123.088	0	0	83.567	54.2593	133.198	253.249	7490.59	6423.64	-133.198	0	11.3233	4.91209	5.18533	0	0	0.0763347	228.079	-495.361	22.6131	202.5	0	33.1227	30.9146	91.6862	1
4812	0	0	812	1	262.863	114.852	148.012	0	0	-12.5575	-65.7112	-265.114	192.764	7387.4	6443.95	265.114	0	8.04835	6.02644	5.22524	0	0	0.107488	170.658	-489.222	22.8025	195.07	0	39.8611	39.6356	151.829	1
4834	0	0	834	1	246.705	153.077	93.6286	0	0	31.9378	-57.7803	539.755	266.793	7542.22	6336.36	-539.755	0	18.2097	4.71677	5.21893	0	0	0.0383923	161.827	-487.904	24.0712	192.187	0	48.6029	35.3439	246.294	1
4835	0	0	835	1	283.5	198.28	85.2207	0	0	13.3275	-11.0329	564.946	279.965	7560.83	6289.61	-564.946	0	19.6694	5.17746	4.73688	0	0	0.13372	199.833	-504.482	20.5291	225.082	0	49.2393	35.9083	231.55	1
4841	0	0	841	1	266.021	153.389	112.632	0	0	64.034	15.4803	626.162	257.191	7410.47	6263.1	-626.162	0	19.5065	5.67615	5.12511	0	0	0.204314	136.439	-478.629	22.351	176.905	0	59.0458	45.3653	232.785	1
4849	0	0	849	1	270.089	148.782	121.306	0	0	1.64947	3.38462	429.386	234.625	7572.51	6275.2	-429.386	0	13.7525	5.9687	4.95645	0	0	0.0645876	138.188	-478.256	21.9917	181.904	0	47.1119	36.1338	263.62	1
4862	0	0	862	1	323.396	197.635	125.762	0	0	50.526	19.9348	77.4564	328.909	7423.97	6158.99	-77.4564	0	14.3684	5.91428	4.1635	0	0	0.128865	205.048	-508.282	17.7021	272.467	0	27.3809	26.3712	67.8154	1
4878	0	0	878	1	252.461	111.099	141.362	0	0	50.0644	95.8882	-59.8463	158.139	7524.1	6382.01	59.8463	0	6.50758	5.14931	5.06149	0	0	0.0149268	161.235	-480.461	23.542	162.751	0	51.0081	47.2411	119.764	1
4892	0	0	892	1	252.85	156.538	96.3118	0	0	52.5763	-1.65326	411.349	219.947	7421.92	6180.57	-411.349	0	12.5472	5.75761	5.22023	0	0	0.180174	148.346	-484.796	23.7648	210.688	0	48.694	37.9729	258.495	1
4909	0	0	909	1	305.249	199.742	105.508	0	0	36.77	39.0157	488.007	208.464	7437.73	6239.56	-488.007	0	13.1294	6.23411	5.65336	0	0	0.126463	176.804	-501.231	19.3572	185.406	0	64.4674	44.4814	366.927	1
4913	0	0	913	1	287.353	172.781	114.573	0	0	-97.6612	72.3197	68.8341	182.582	7472.5	6106.6	-68.8341	0	8.07073	6.11463	5.59199	0	0	0.262684	191.526	-512.084	20.7034	235.631	0	48.0809	44.5189	114.467	1
4915	0	0	915	1	312.984	151.835	161.149	0	0	51.147	54.074	-169.155	264.474	7423.35	6423.83	169.155	0	10.684	6.37493	4.92954	0	0	0.174464	133.819	-479.787	18.6586	210.549	0	30.7316	30.1178	96.3841	1
4916	0	0	916	1	347.667	161.097	186.57	0	0	39.9464	48.2939	52.7327	245.528	7334.89	6429.61	-52.7327	0	10.5813	5.31217	5.93372	0	0	0.170662	197.6	-497.565	16.57	236.877	0	35.1633	33.1966	85.4753	1
4922	0	0	922	1	328.938	162.147	166.79	0	0	42.8094	69.5243	128.838	184.545	7431.69	6109.4	-128.838	0	8.21029	5.78683	5.14308	0	0	0.256121	174.729	-499.944	17.573	192.065	0	46.7473	43.5404	121.55	1
4945	0	0	945	1	228.024	117.702	110.322	0	0	70.1468	90.2875	389.613	168.11	7504.01	6188.29	-389.613	0	9.30431	6.07415	5.01046	0	0	0.119103	127.962	-472.159	26.846	179.261	0	58.6799	46.7054	296.688	1
4988	0	0	988	1	247.808	123.401	124.407	0	0	74.2594	17.0817	207.958	134.732	7300.58	6261.5	-207.958	0	6.30209	5.60109	5.24217	0	0	0.102662	167.06	-482.396	24.2817	170.54	0	60.512	57.9509	189.074	1
4989	0	0	989	1	275.332	139.673	135.659	0	0	132.127	-47.9018	522.096	204.46	7442.03	6326.48	-522.096	0	13.6029	5.0579	5.38578	0	0	0.0684497	153.426	-487.164	21.3804	221.259	0	60.8004	43.6842	317.288	1
4991	0	0	991	1	245.018	122.963	122.054	0	0	-26.1218	59.0458	-42.6049	127.517	7301.3	6319.19	42.6049	0	5.30684	6.11679	5.46926	0	0	0.167428	160.722	-487.167	24.8766	166.248	0	64.8181	59.3274	148.512	1
4993	0	0	993	1	237.408	125.917	111.491	0	0	-46.2054	-5.12086	551.063	158.115	7520.71	6283.7	-551.063	0	11.031	6.23587	5.34768	0	0	0.172067	155.604	-482.878	25.8094	173.797	0	84.9496	60.4941	425.637	1
5006	0	0	1006	1	261.687	146.763	114.924	0	0	2.79297	118.024	270.175	215.358	7471.71	6160.56	-270.175	0	10.5585	5.13406	4.75229	0	0	0.257956	205.496	-508.085	22.4814	243.531	0	39.5847	35.052	147.071	1
5008	0	0	1008	1	286.102	150.016	136.086	0	0	-37.1882	27.0964	123.756	186.309	7611.35	6251.48	-123.756	0	8.34858	5.15733	4.72505	0	0	0.138397	177.401	-494.027	20.3088	198.391	0	42.9911	40.2423	111.535	1
5017	0	0	1017	1	290.788	171.125	119.662	0	0	26.9542	54.352	591.097	231.906	7447.55	6323.89	-591.097	0	16.8107	5.24454	4.90493	0	0	0.21884	142.142	-479.14	20.0106	179.381	0	61.1935	44.7648	275.256	1
5031	0	0	1031	1	309.744	136.676	173.068	0	0	2.02811	-79.0283	-153.991	168.307	7472.47	6457.27	153.991	0	7.06241	5.42861	5.33088	0	0	0.167603	176.075	-504.634	18.7752	218.949	0	45.0487	44.9236	129.297	1
5034	0	0	1034	1	255.813	146.267	109.546	0	0	44.9955	21.9357	631.009	162.388	7529.16	6256.64	-631.009	0	12.4178	5.4758	5.37186	0	0	0.143827	181.229	-510.175	23.4052	202.918	0	88.1955	66.568	349.386	1
5040	0	0	1040	1	282.105	142.656	139.449	0	0	7.55401	-30.7733	-1.59181	167.679	7367.29	6409.01	1.59181	0	7.18919	5.17007	5.29267	0	0	0.0289163	145.724	-477.36	20.8014	166.57	0	48.1523	45.2564	111.577	1
5041	0	0	1041	1	253.529	166.294	87.2349	0	0	25.7888	-7.64203	334.834	222.183	7448.71	6186.56	-334.834	0	11.6069	4.43374	4.16407	0	0	0.249685	187.133	-491.133	22.864	264.946	0	38.9469	33.2272	167.823	1
5046	0	0	1046	1	274.194	134.627	139.567	0	0	79.5999	25.7812	-257.873	194.109	7394.9	6352.46	257.873	0	7.87796	5.03554	4.11088	0	0	0.0918239	165.544	-485.677	21.0828	250.215	0	38.2109	36.5849	142.241	1
5049	0	0	1049	1	225.231	118.093	107.137	0	0	5.16428	11.8551	-24.3883	200.815	7569	6266.73	24.3883	0	8.45118	4.29393	4.66557	0	0	0.0201528	184.623	-490.115	26.3188	204.594	0	40.0215	37.5585	90.7119	1
5081	0	0	1081	1	256.033	115.171	140.862	0	0	-99.3974	82.2781	325.86	162.096	7573.9	6295.96	-325.86	0	8.59013	5.39336	5.13293	0	0	0.205203	198.315	-503.086	23.2711	215.433	0	51.0274	43.8507	227.414	1
5107	0	0	1107	1	277.617	117.241	160.376	0	0	49.5268	-26.1769	-202.065	203.881	7424.97	6404.42	202.065	0	8.36922	5.24373	3.76073	0	0	0.0230327	156.111	-478.085	20.7264	211.335	0	35.1546	34.5526	119.636	1
5117	0	0	1117	1	198.444	105.461	92.9837	0	0	-44.5067	87.1334	176.866	130.626	7319.69	6291.11	-176.866	0	6.01863	5.45452	4.79748	0	0	0.138142	144.892	-470.508	31.2054	167.125	0	60.1705	58.1268	175.622	1
5118	0	0	1118	1	184.171	100.999	83.1721	0	0	62.1279	-26.4884	429.575	179.487	7512.03	6205.41	-429.575	0	10.512	5.67927	5.4676	0	0	0.0809304	165.584	-485.509	34.7142	172.917	0	60.0586	44.9226	339.471	1
5121	0	0	1121	1	291.968	149.341	142.627	0	0	-27.9203	53.8893	-7.16016	211.469	7602.08	6224.69	7.16016	0	8.93107	5.09737	4.01305	0	0	0.213244	176.651	-485.173	19.63	199.974	0	38.2134	35.8888	87.7241	1
5122	0	0	1122	1	286.309	172.816	113.493	0	0	69.5697	88.945	554.859	318.14	7404.93	6289.3	-554.859	0	21.8938	4.24489	4.09366	0	0	0.227305	158.685	-484.948	19.8723	1	0	43.7819	31.1214	210.373	1
5123	0	0	1123	1	251.115	123.973	127.142	0	0	-29.163	-16.8037	-120.507	171.104	7503.66	6494.7	120.507	0	7.06866	5.36942	4.5195	0	0	0.142695	173.647	-483.006	23.5603	157.124	0	44.1838	43.3754	120.621	1
5126	0	0	1126	1	235.46	82.2445	153.215	0	0	20.1433	82.0471	-232.222	199.341	7454.36	6395.85	232.222	0	8.00528	5.04701	4.20527	0	0	0.172548	143.929	-467.662	25.117	190.528	0	37.2132	36.6098	131.959	1
5129	0	0	1129	1	291.448	152.268	139.18	0	0	-12.7931	32.7024	382.463	174.875	7487.29	6345.54	-382.463	0	9.6618	5.09807	4.62861	0	0	0.0965818	142.724	-466.547	19.8461	190.551	0	52.3471	42.4539	276.729	1
5154	0	0	1154	1	220.162	117.914	102.248	0	0	16.7524	40.8587	516.459	161.903	7457.75	6337.38	-516.459	0	10.6186	5.39826	5.27621	0	0	0.0875763	138.417	-477.328	27.8142	166.433	0	80.0569	55.0509	444.828	1
5161	0	0	1161	1	315.771	148.214	167.557	0	0	-65.1745	105.543	169.205	220.092	7440.01	6173.04	-169.205	0	10.1463	4.99281	4.6645	0	0	0.303948	153.581	-477.661	18.1208	213.71	0	37.7298	35.2302	107.934	1
5178	0	0	1178	1	221.151	116.07	105.081	0	0	50.8037	44.5722	-113.264	174.339	7523.36	6234.01	113.264	0	7.09953	5.12108	4.31766	0	0	0.0871617	125.385	-465.118	27.0861	170.469	0	43.1663	42.776	117.237	1
5192	0	0	1192	1	282.366	131.148	151.217	0	0	-20.5815	-59.4868	-94.0374	160.521	7495.08	6437.73	94.0374	0	6.7515	5.33491	4.46241	0	0	0.229055	181.863	-491.681	20.5817	213.1	0	46.9394	44.9642	120.421	1
5200	0	0	1200	1	257.255	92.205	165.05	0	0	20.5469	-42.7322	-282.295	156.749	7453.95	6420.97	282.295	0	6.47613	5.39545	4.20418	0	0	0.108717	201.128	-495.338	22.8056	198.036	0	44.8054	45.3685	184.212	1
5201	0	0	1201	1	285.107	174.321	110.786	0	0	54.4113	-41.1653	355.404	255.671	7420.09	6319.75	-355.404	0	13.7222	4.5038	5.0106	0	0	0.113648	132.415	-466.472	20.2866	182.455	0	35.1642	29.802	172.241	1
5217	0	0	1217	1	227.391	109.008	118.384	0	0	-88.4482	94.0976	421.189	183.085	7562.95	6284.14	-421.189	0	10.859	4.59553	4.7079	0	0	0.258797	147.139	-475.525	26.1836	183.37	0	53.3635	40.4633	307.315	1
5225	0	0	1225	1	250.457	134.809	115.647	0	0	128.483	53.6596	55.5072	185.083	7346.02	6324.58	-55.5072	0	8.05832	4.43696	4.10527	0	0	0.0191189	219.036	-495.726	23.161	224.535	0	42.049	39.4884	101.829	1
5247	0	0	1247	1	291.777	144.375	147.402	0	0	100.578	128.738	-66.3297	252.788	7373.92	6249.5	66.3297	0	10.4367	4.72582	4.06019	0	0	0.238586	162.493	-480.114	19.5695	214.481	0	31.918	30.5181	78.8622	1
5248	0	0	1248	1	296.81	137.549	159.261	0	0	41.9586	72.8934	-140.53	217.18	7332.88	6305.35	140.53	0	8.77535	4.77121	4.64769	0	0	0.146506	182.47	-485.747	19.3665	181.499	0	36.8799	34.2238	101.3	1
5250	0	0	1250	1	228.613	102.169	126.444	0	0	29.8194	18.8735	28.4694	213.901	7544.34	6160.05	-28.4694	0	9.16803	5.09161	4.08375	0	0	0.0580608	188.459	-489.385	25.9438	238.924	0	37.6256	36.4446	88.4667	1
5252	0	0	1252	1	289.732	149.941	139.791	0	0	85.2878	7.11559	-131.851	173.712	7488.87	6271.46	131.851	0	7.12353	5.60293	4.29366	0	0	0.123055	151.654	-478.993	20.0041	186.185	0	42.8418	42.1974	123.744	1
5256	0	0	1256	1	233.442	141.32	92.1219	0	0	-9.44448	137.134	384.945	172.186	7583.6	6141.45	-384.945	0	9.57978	5.21993	4.72896	0	0	0.119449	164.323	-482.216	25.6639	224.478	0	53.3823	42.8273	272.673	1
5264	0	0	1264	1	270.331	105.998	164.333	0	0	118.825	52.9602	-37.6406	144.254	7355.68	6225.62	37.6406	0	6.05407	5.04715	4.16652	0	0	0.118072	170.045	-484.544	21.4455	180.765	0	53.3092	50.728	125.638	1
5275	0	0	1275	1	255.132	148.44	106.692	0	0	125.388	8.97415	582.287	225.24	7448.77	6269.61	-582.286	0	16.0894	4.58194	5.10536	0	0	0.116476	184.659	-498.424	23.0734	194.051	0	58.8861	43.5834	262.125	1
5276	0	0	1276	1	270.203	162.489	107.714	0	0	56.2595	-41.8377	325.13	195.831	7617.56	6220.76	-325.13	0	10.1749	5.37481	4.60694	0	0	0.138064	158.909	-479.706	21.6966	212.277	0	42.7864	37.8005	180.839	1
5288	0	0	1288	1	209.59	86.4944	123.096	0	0	36.7477	29.1459	52.8217	142.92	7437.75	6149.77	-52.8217	0	6.17322	5.69892	4.70539	0	0	0.0332209	159.394	-481.364	29.3169	196.844	0	56.9264	55.2893	135.036	1
5302	0	0	1302	1	178.85	94.6189	84.2313	0	0	-12.2285	81.0553	6.29626	105.64	7586.39	6297.19	-6.29626	0	4.46869	5.40467	5.3335	0	0	0.121295	120.035	-464.398	35.6874	167.49	0	76.6159	70.3951	169.588	1
5304	0	0	1304	1	292.136	183.12	109.015	0	0	69.3303	35.4055	120.398	181.604	7604.49	6143.52	-120.398	0	8.07423	5.30527	4.63127	0	0	0.0606476	161.537	-481.063	19.8454	197.549	0	44.1821	41.6346	112.526	1
5313	0	0	1313	1	204.895	137.483	67.4122	0	0	-38.583	60.7595	197.761	139.41	7612.74	6118.16	-197.761	0	6.50411	5.67792	4.83448	0	0	0.0927887	147.727	-476.354	30.1776	182.59	0	56.1063	52.1305	171.599	1
5345	0	0	1345	1	253.93	139.423	114.507	0	0	56.7225	46.9874	430.876	216.35	7417.78	6231.59	-430.876	0	12.6131	4.19205	4.84237	0	0	0.0793929	170.09	-484.815	22.9682	221.599	0	49.2467	36.1872	280.886	1
5361	0	0	1361	1	271.108	139.512	131.597	0	0	-14.3608	126.952	-29.8179	216.942	7488.86	6251.29	29.8179	0	9.04227	4.99134	4.00682	0	0	0.136506	202.042	-488.97	21.3066	1	0	36.458	35.3271	88.0916	1
5365	0	0	1365	1	234.872	132.685	102.187	0	0	-2.78313	-38.9805	374.796	179.221	7377.62	6217.9	-374.796	0	9.87581	4.4236	5.13885	0	0	0.0608825	165.402	-475.128	25.32	193.662	0	50.7306	41.2167	251.996	1
5390	0	0	1390	1	247.619	160.59	87.029	0	0	-27.3573	12.2293	186.833	222.614	7402.2	6166.69	-186.833	0	10.3331	4.46696	3.74816	0	0	0.12611	172.021	-468.76	23.333	200.1	0	36.4413	33.9127	106.332	1
5392	0	0	1392	1	240.719	123.17	117.549	0	0	29.5822	-20.6437	84.3674	173.234	7345.26	6199.56	-84.3674	0	7.64549	4.96577	3.67726	0	0	0.0378111	187.197	-480.951	24.2304	198.598	0	46.139	43.7412	110.89	1
5413	0	0	1413	1	241.192	124.327	116.864	0	0	77.4377	31.354	-186.553	150.274	7397.06	6446.55	186.553	0	6.09944	5.61079	4.96659	0	0	0.128156	191.476	-500.721	24.9515	171.374	0	49.7094	49.202	158.26	1
5416	0	0	1416	1	270.079	134.464	135.615	0	0	-20.6631	59.2841	328.248	207.991	7594.82	6318.96	-328.248	0	10.8018	4.98264	3.73576	0	0	0.248353	234.168	-490.743	21.3013	173.748	0	40.1713	34.8299	171.253	1
5419	0	0	1419	1	260.734	141.493	119.241	0	0	56.0112	24.2732	352.556	238.974	7518.15	6353.97	-352.556	0	12.6713	4.76723	3.50991	0	0	0.0676794	142.565	-463.614	22.0156	208.017	0	36.7443	31.3819	168.103	1
5424	0	0	1424	1	273.995	124.188	149.807	0	0	-12.6614	219.392	427.614	153.522	7487.16	6358.17	-427.614	0	9.17968	4.53513	4.1455	0	0	0.11628	169.457	-479.156	20.9724	225.648	0	63.0759	47.3805	371.156	1
5428	0	0	1428	1	276.396	126.067	150.329	0	0	-5.74158	51.0947	126.082	178.486	7480.24	6426.81	-126.082	0	7.95538	5.46251	5.12196	0	0	0.157289	139.457	-473.663	21.3275	178.561	0	45.8844	42.7489	123.356	1
5432	0	0	1432	1	269.377	148.708	120.669	0	0	5.01692	38.5812	-81.4254	198.157	7469.48	6439.32	81.4254	0	8.13755	5.03006	4.13314	0	0	0.189955	169.363	-484.524	21.5153	194.308	0	38.8563	37.3941	98.7428	1
5444	0	0	1444	1	245.777	129.041	116.736	0	0	30.9499	113.54	454.83	164.06	7443.55	6364.36	-454.83	0	9.91367	4.53962	4.85595	0	0	0.130829	172.671	-479.473	23.9783	167.034	0	66.5258	47.9178	405.189	1
5449	0	0	1449	1	218.307	122.259	96.0484	0	0	59.5427	89.6388	426.455	132.133	7514.62	6188.94	-426.455	0	7.66342	5.57988	4.31596	0	0	0.0491678	175.392	-487.769	27.6888	192.316	0	77.8885	58.3257	435.267	1
5465	0	0	1465	1	277.06	151.977	125.082	0	0	-15.1677	-3.55953	102.947	278.495	7489.67	6481.46	-102.947	0	12.377	4.24066	4.12755	0	0	0.153584	128.694	-456.495	20.6232	205.483	0	29.2736	27.7823	75.4624	1
5478	0	0	1478	1	190.484	108.535	81.949	0	0	26.0511	114.619	-216.591	126.867	7348.79	6462.94	216.591	0	5.0895	5.4773	4.22501	0	0	0.0974809	160.062	-472.325	32.3863	188.364	0	56.3754	55.0728	199.545	1
5489	0	0	1489	1	266.514	147.675	118.84	0	0	99.1921	14.0586	-103.879	157.519	7474.97	6264.52	103.879	0	6.4942	4.86233	4.64997	0	0	0.0883275	176.293	-483.999	21.9002	1	0	47.4684	46.7594	124.614	1
5498	0	0	1498	1	253.276	121.385	131.891	0	0	-69.0509	68.239	512.867	147.492	7543.55	6210.34	-512.867	0	9.82292	4.77943	4.85302	0	0	0.0677978	151.986	-479.544	23.2527	198.448	0	81.907	55.9848	453.682	1
5513	0	0	1513	1	252.465	126.89	125.576	0	0	-8.66155	66.1174	-34.5971	175.872	7582.82	6212.46	34.5971	0	7.32404	4.68276	3.99298	0	0	0.245329	203.19	-495.631	22.9922	196.685	0	44.0386	41.8781	101.481	1
5537	0	0	1537	1	230.539	142.19	88.3485	0	0	43.3569	70.6508	598.678	205.832	7530.8	6307.59	-598.678	0	15.0549	4.22526	3.94234	0	0	0.105978	168.673	-471.349	25.291	203.316	0	63.775	47.1142	279.951	1
5541	0	0	1541	1	225.145	130.28	94.865	0	0	27.7886	65.2353	44.162	160.293	7646.03	6213.34	-44.162	0	6.87469	4.82426	4.40431	0	0	0.102621	181.692	-479.053	26.4485	206.525	0	48.8179	46.1796	112.914	1
5548	0	0	1548	1	265.932	111.867	154.066	0	0	53.6913	-5.73175	-112.104	212.594	7420.81	6483.63	112.104	0	8.74537	4.41041	4.57368	0	0	0.0800151	210.687	-489.957	21.7876	197.714	0	35.5754	35.744	94.3117	1
5571	0	0	1571	1	291.321	128.934	162.387	0	0	-11.7379	53.6265	-159.258	219.683	7486.24	6324.61	159.258	0	8.89014	3.81802	3.76793	0	0	0.0931334	165.976	-472.526	19.2934	201.057	0	33.7496	32.0305	97.09	1
5583	0	0	1583	1	228.085	126.802	101.283	0	0	27.9996	82.0088	280.391	142.426	7446.5	6196.57	-280.391	0	7.01752	5.66356	4.23907	0	0	0.038464	140.248	-468.776	26.3059	171.758	0	57.8297	51.7463	216.068	1
5605	0	0	1605	1	256.79	131.146	125.644	0	0	18.8362	80.8985	76.4185	147.913	7555.32	6098.02	-76.4185	0	6.42349	4.92866	3.91363	0	0	0.155399	173.903	-479.111	22.6007	190.415	0	52.8413	49.4278	125.679	1
5608	0	0	1608	1	239.247	146.229	93.0184	0	0	-5.24511	30.0484	220.468	221.283	7579.41	6148.87	-220.468	0	10.4488	4.15747	3.33572	0	0	0.140871	222.013	-501.482	23.9698	240.457	0	34.9026	31.8778	111.548	1
5621	0	0	1621	1	262.345	158.185	104.161	0	0	74.5015	-5.17659	293.747	191.634	7599.32	6184.1	-293.747	0	9.59925	4.86948	3.97674	0	0	0.0484908	162.273	-475.366	22.0659	198.979	0	41.7056	37.5162	160.917	1
5628	0	0	1628	1	261.458	140.226	121.232	0	0	8.38169	-33.9651	-94.5108	154.266	7466.12	6412.21	94.5108	0	6.41735	4.54398	4.73471	0	0	0.124819	135.697	-469.57	22.3065	154.127	0	48.4585	46.5619	122.281	1
5651	0	0	1651	1	255.872	100.677	155.196	0	0	31.8954	-25.3084	-61.5526	216.492	7442.6	6204.23	61.5527	0	9.06461	4.52774	2.92342	0	0	0.0577088	186.761	-483.256	22.1764	234.309	0	33.4505	33.8409	86.2682	1
5663	0	0	1663	1	168.015	109.152	58.8632	0	0	45.1739	84.216	561.183	178.688	7528.99	6194.36	-561.183	0	12.4216	4.66529	4.53613	0	0	0.161502	132.542	-462.443	37.2845	162.66	0	72.4951	51.2741	351.032	1
5710	0	0	1710	1	234.776	125.909	108.867	0	0	25.9538	-49.3274	-197.55	155.743	7448.55	6427.57	197.55	0	6.44182	4.5315	3.89397	0	0	0.0942091	138.803	-462.007	24.8706	178.233	0	43.958	43.917	143.533	1
5722	0	0	1722	1	242.466	140.768	101.698	0	0	32.1279	10.9293	-49.5672	177.797	7442.37	6466.97	49.5672	0	7.41015	5.17283	3.58583	0	0	0.111866	181.146	-487.126	24.0578	221.674	0	41.5038	40.9439	103.216	1
5730	0	0	1730	1	287.134	134.195	152.938	0	0	47.4396	-19.5467	23.3339	162.73	7526.72	6397.79	-23.3339	0	7.01902	5.00414	4.29113	0	0	0.0613231	161.349	-477.649	20.0617	173.009	0	48.2258	44.829	112.684	1
5734	0	0	1734	1	250.721	108.66	142.061	0	0	62.6876	-4.45104	0.430101	163.9	7511.47	6382.69	-0.430101	0	6.99134	4.71595	4.78491	0	0	0.0228162	136.083	-469.965	23.4774	153.793	0	48.0411	44.9515	111.633	1
5739	0	0	1739	1	262.863	162.328	100.536	0	0	72.8804	18.3297	46.4397	153.97	7401.62	6459.57	-46.4397	0	6.6569	4.74599	4.23579	0	0	0.0679339	170.359	-480.287	22.0707	222.069	0	49.5486	47.4333	118.58	1
5742	0	0	1742	1	220.131	98.8438	121.287	0	0	75.5092	0.211683	8.99894	178.864	7398.99	6477.69	-8.99894	0	7.65468	4.50118	4.51735	0	0	0.10705	168.533	-470.662	27.0531	189.76	0	43.0552	41.7787	100.825	1
5764	0	0	1764	1	249.117	115.046	134.071	0	0	-15.3655	126.366	56.2129	213.673	7589.53	6251.87	-56.2129	0	9.2262	4.13426	3.55955	0	0	0.21762	160.548	-470.649	22.9902	191.746	0	36.5311	34.0418	86.9787	1
5789	0	0	1789	1	270.455	144.232	126.223	0	0	-5.54315	67.1929	-73.2066	181.154	7480.04	6510.37	73.2066	0	7.43754	4.85259	4.28348	0	0	0.0943977	145.595	-468.697	21.418	197.168	0	42.1808	41.1938	104.339	1
5790	0	0	1790	1	236.767	124.612	112.155	0	0	29.5279	107.677	-133.961	131.119	7444.97	6469.88	133.961	0	5.2918	5.37081	4.12655	0	0	0.104173	130.163	-461.123	25.0385	171.118	0	54.0993	54.6872	159.134	1
5792	0	0	1792	1	207.925	101.95	105.975	0	0	42.2838	-4.94587	-33.1949	191.209	7531.88	6283.53	33.1949	0	8.04599	4.08832	4.10503	0	0	0.0492674	168.689	-473.862	28.4727	188.115	0	39.879	38.0281	93.5809	1
5812	0	0	1812	1	192.547	86.7929	105.754	0	0	-5.95876	36.6422	303.989	109.876	7480.46	6341.6	-303.989	0	5.55685	4.73213	3.91085	0	0	0.113979	136.091	-460.075	31.3612	153.518	0	68.622	60.3815	299.074	1
5854	0	0	1854	1	276.757	114.719	162.038	0	0	77.8876	61.8474	-100.85	240.39	7396.61	6216.73	100.85	0	9.81725	4.53115	3.7095	0	0	0.167242	154.537	-474.808	20.5993	216.555	0	32.0566	31.5728	85.7409	1
5861	0	0	1861	1	237.501	150.431	87.0705	0	0	36.3988	43.7922	455.101	227.658	7438.1	6334.45	-455.101	0	13.7193	3.53623	3.29384	0	0	0.060788	175.456	-473.614	23.9203	1	0	46.879	33.8936	274.649	1
5871	0	0	1871	1	240.362	130.439	109.922	0	0	-58.7808	79.1967	421.678	132.894	7533.28	6299.04	-421.678	0	7.8007	4.4859	4.42926	0	0	0.150653	145.168	-469.775	24.4143	178.737	0	70.5699	53.3963	416.629	1
5887	0	0	1887	1	225.228	112.179	113.049	0	0	8.74051	27.7034	17.4048	167.163	7565.42	6350.54	-17.4048	0	7.12855	3.74119	3.59589	0	0	0.0768883	162.609	-462.02	25.6049	191.682	0	45.1749	40.8992	103.444	1
5892	0	0	1892	1	286.499	111.568	174.931	0	0	94.9929	200.99	-56.4943	141.07	7379.51	6177.25	56.4943	0	5.88427	4.66181	4.23416	0	0	0.258841	161.393	-480.22	20.0074	221.486	0	53.6146	52.8971	130.039	1
5898	0	0	1898	1	223.508	109.232	114.276	0	0	-12.8395	-8.59687	-161.643	163.906	7487.34	6386.84	161.643	0	6.71471	4.2943	3.66335	0	0	0.0549702	156.131	-467.897	26.0951	219.044	0	43.0514	41.1141	127.2	1
5926	0	0	1926	1	282.656	139.039	143.617	0	0	16.7583	25.2976	399.723	186.618	7457.74	6352.94	-399.723	0	10.4946	4.59747	4.03648	0	0	0.227067	176.575	-486.066	20.2371	205.489	0	50.2044	39.9088	276.011	1
5945	0	0	1945	1	212.608	103.37	109.238	0	0	3.96077	55.142	-83.0902	186.037	7271.22	6323.1	83.0901	0	7.6199	4.73719	3.60178	0	0	0.142559	151.749	-463.569	27.7877	187.719	0	40.9678	37.2268	102.444	1
5964	0	0	1964	1	216.148	109.836	106.312	0	0	47.2555	72.1383	147.725	149.5	7526.9	6405.76	-147.725	0	6.71627	4.42714	4.19428	0	0	0.0445975	164.29	-474.568	27.4379	166.381	0	50.04	46.831	141.65	1
5985	0	0	1985	1	256.331	125.274	131.057	0	0	22.6133	31.7466	177.52	212.488	7551.55	6147.17	-177.52	0	9.73646	4.76141	4.58948	0	0	0.187048	130.724	-463.265	22.8395	186.181	0	37.9938	35.0345	110.684	1
6009	0	0	2009	1	257.047	130.569	126.478	0	0	21.2657	-28.8795	-107.011	198.923	7552.89	6307.46	107.011	0	8.23689	3.43147	3.56251	0	0	0.0259077	205.029	-484.79	21.9675	254.918	0	37.0694	34.4346	92.8493	1
6016	0	0	2016	1	249.522	110.281	139.241	0	0	-2.20643	7.36483	-63.1677	221.461	7377.05	6370.88	63.1677	0	9.20198	3.9917	2.9364	0	0	0.0886384	177.15	-470.029	22.6513	221.718	0	33.2786	30.9405	82.9528	1
6032	0	0	2032	1	257.151	151.487	105.664	0	0	117.173	-46.6058	159.367	163.76	7357.33	6325.19	-159.367	0	7.57458	4.59203	4.08146	0	0	0.168982	155.896	-472.033	22.5222	169.252	0	46.0095	43.6863	131.803	1
6047	0	0	2047	1	307.588	176.042	131.546	0	0	64.6158	1.76605	-72.3715	150.541	7310.22	6376.47	72.3715	0	6.24833	4.88214	3.49293	0	0	0.0307067	158.531	-469.268	18.3322	175.283	0	48.827	44.7164	120.731	1
6049	0	0	2049	1	207	97.5376	109.462	0	0	30.3046	53.3324	-148.029	147.592	7444.2	6225.25	148.029	0	5.9694	4.222	3.81036	0	0	0.115921	166.686	-473.814	28.5293	195.536	0	47.403	48.1392	139.298	1
6053	0	0	2053	1	229.843	85.781	144.062	0	0	11.9092	-1.86233	-4.82939	212.666	7562.25	6280.44	4.82939	0	9.04008	4.3026	3.2291	0	0	0.0232316	158.663	-470.257	25.0777	207.44	0	36.1471	33.7856	84.1774	1
6063	0	0	2063	1	239.142	119.451	119.691	0	0	-33.506	47.923	138.967	185.365	7308.69	6230.66	-138.967	0	8.34957	3.34844	3.0677	0	0	0.167347	194.261	-470.436	23.5747	199.834	0	40.3008	37.868	105.835	1
6065	0	0	2065	1	195.774	94.489	101.285	0	0	-4.40809	75.1165	-42.604	132.433	7379.25	6203.46	42.604	0	5.49253	4.30933	4.34791	0	0	0.215051	167.243	-472.572	30.7912	188.076	0	57.3378	55.6465	134.062	1
6117	0	0	2117	1	186.499	97.7583	88.7409	0	0	81.3801	52.7867	281.674	111.35	7492.78	6126.13	-281.674	0	5.49184	4.71884	4.22237	0	0	0.110485	143.908	-459.208	32.7609	188.892	0	70.0156	60.368	267.649	1
6132	0	0	2132	1	184.483	101.971	82.5115	0	0	17.0989	122.052	119.271	157.282	7457.4	6156.53	-119.271	0	6.96987	4.14516	4.03046	0	0	0.0710457	146.992	-459.633	32.6869	156.622	0	48.7712	45.9651	126.045	1
6152	0	0	2152	1	251.546	124.735	126.811	0	0	104.687	-52.6087	-135.98	141.14	7369.81	6430.85	135.98	0	5.90267	4.51176	3.9411	0	0	0.0609332	143.626	-466.516	23.0113	1	0	49.6476	47.4873	138.834	1
6172	0	0	2172	1	247.144	125.404	121.74	0	0	41.3857	73.9138	12.6854	194.476	7333.45	6304.33	-12.6854	0	8.23559	3.5102	3.96377	0	0	0.150474	175.703	-468.576	23.1181	188.327	0	39.1515	37.0726	91.7504	1
6185	0	0	2185	1	212.557	111.142	101.415	0	0	342.208	-75.1669	25.2273	130.066	7331.61	6254.09	-25.2273	0	6.35527	4.60641	4.09897	0	0	0.177517	192.109	-490.185	28.0083	223.97	0	55.4098	50.4435	122.178	1
6195	0	0	2195	1	203.292	96.7885	106.503	0	0	-111.004	181.539	53.0898	118.644	7585.5	6196.7	-53.0898	0	5.26268	4.36437	4.00426	0	0	0.118917	168.031	-467.506	29.3115	172.592	0	61.9062	57.7961	143.195	1
6211	0	0	2211	1	227.826	118.987	108.839	0	0	18.4461	-18.6508	-206.388	175.124	7456.05	6396.89	206.388	0	7.16941	3.69768	3.40673	0	0	0.102395	153.621	-463.933	25.174	190.74	0	38.7621	38.0871	125.386	1
6237	0	0	2237	1	188.725	89.2062	99.519	0	0	-21.1448	88.2132	58.3427	164.201	7595.31	6190.37	-58.3428	0	7.09769	3.85849	3.7699	0	0	0.10692	154.41	-457.959	31.4896	161.573	0	45.1905	42.9094	106.942	1
6248	0	0	2248	1	206.92	109.136	97.784	0	0	-40.8634	90.0792	486.803	139.342	7515.36	6188.5	-486.803	0	8.8891	3.69245	3.82727	0	0	0.0782895	146.01	-455.885	28.2783	177.635	0	79.1539	53.3778	458.499	1
6313	0	0	2313	1	262.393	153.92	108.473	0	0	-32.4678	32.1605	391.304	157.148	7407.31	6246.42	-391.304	0	8.81132	4.07237	3.71386	0	0	0.209101	198.199	-487.865	21.7282	221.243	0	55.9772	44.8491	292.653	1
6329	0	0	2329	1	229.088	124.937	104.151	0	0	66.6203	39.3721	332.672	155.924	7407.88	6338.87	-332.672	0	8.0814	4.0989	3.87645	0	0	0.140067	148.295	-460.669	25.3917	168.623	0	50.6262	43.7453	236.693	1
6337	0	0	2337	1	269.21	144.602	124.608	0	0	-43.358	22.9341	432.249	182	7517.86	6155.99	-432.249	0	10.7872	3.49906	3.00919	0	0	0.162871	171.463	-464.306	20.7171	218.477	0	52.3131	38.7006	292.251	1
6372	0	0	2372	1	205.647	82.4597	123.188	0	0	26.0485	41.1427	-166.115	143.768	7448.45	6237.44	166.115	0	5.81577	4.0522	3.15818	0	0	0.0863399	186.211	-476.068	28.2851	216.805	0	46.231	46.8612	144.427	1
6408	0	0	2408	1	233.171	106.4	126.771	0	0	-20.6574	75.9256	-32.8485	211.842	7495.16	6501.63	32.8485	0	8.83163	3.6502	2.94581	0	0	0.14756	157.959	-457.474	24.3055	195.488	0	34.5175	33.2505	81.9774	1
6421	0	0	2421	1	220.687	90.1616	130.526	0	0	89.789	-22.554	-123.298	128.151	7384.71	6400.79	123.298	0	5.30448	4.32265	3.91418	0	0	0.131766	141.015	-461.165	26.61	193.344	0	54.6634	51.7839	148.084	1
6432	0	0	2432	1	220.524	115.041	105.484	0	0	74.8434	17.2359	-170.309	144.984	7399.66	6361	170.309	0	5.90402	4.49335	3.61752	0	0	0.107502	145.942	-459.76	26.5572	163.091	0	47.8832	45.3323	147.068	1
6450	0	0	2450	1	244.724	152.929	91.7945	0	0	50.5366	5.92391	474.869	181.159	7523.62	6173	-474.869	0	11.2201	3.80985	3.54187	0	0	0.0675022	177.937	-468.527	23.3317	190.676	0	60.6573	42.5552	344.486	1
6518	0	0	2518	1	220.43	108.848	111.581	0	0	-39.2492	73.7111	-52.2839	154.288	7414.09	6204.87	52.2839	0	6.40134	3.99224	3.7397	0	0	0.283664	151.071	-460.009	26.4154	1	0	47.3483	46.9365	114.761	1
6542	0	0	2542	1	209.868	123.383	86.4854	0	0	36.5968	67.8268	501.92	190.266	7437.9	6310.41	-501.92	0	12.2106	3.4068	3.0092	0	0	0.0649786	159.112	-462.173	27.2593	206.716	0	60.4678	41.4042	338.865	1
6561	0	0	2561	1	239.582	132.487	107.094	0	0	-8.16617	5.9009	298.481	209.006	7383.01	6272.68	-298.481	0	10.5442	3.83309	2.80358	0	0	0.0793748	168.929	-466.512	23.584	225.583	0	37.3402	33.8445	146.601	1
6604	0	0	2604	1	222.323	77.4579	144.866	0	0	22.1058	-59.7136	-27.2181	125.047	7552.05	6238.63	27.2181	0	5.35759	3.93922	3.69302	0	0	0.0996854	164.169	-464.9	26.1151	179.06	0	56.2017	54.0569	129.162	1
6641	0	0	2641	1	219.113	88.1206	130.993	0	0	26.0861	-14.6699	-93.8915	175.717	7548.07	6293.25	93.8915	0	7.26747	3.53563	3.64493	0	0	0.100778	160.943	-464.687	26.3397	197.542	0	41.4152	38.9788	102.026	1
6673	0	0	2673	1	215.244	125.446	89.7982	0	0	39.1802	14.2837	71.1411	158.088	7335.66	6264.3	-71.1411	0	6.8929	3.10931	2.74047	0	0	0.0908393	220.996	-478.573	26.2254	243.856	0	44.2628	42.5448	108.033	1
6676	0	0	2676	1	220.583	128.114	92.4698	0	0	-59.4637	90.1771	330.665	161.498	7434.3	6387.72	-330.665	0	8.49001	4.16077	3.34645	0	0	0.160289	135.133	-447.04	26.2724	210.279	0	47.7775	41.6797	217.876	1
6705	0	0	2705	1	247.113	130.154	116.959	0	0	99.7542	11.9516	-47.8266	183.467	7374.75	6465.95	47.8266	0	7.69346	3.4217	3.21669	0	0	0.0561462	135	-445.232	22.8185	198.613	0	38.4911	37.1935	91.8675	1
6717	0	0	2717	1	201.016	112.139	88.8773	0	0	22.3392	93.4566	154.082	181.777	7352.5	6185.12	-154.082	0	8.19643	3.65859	3.00206	0	0	0.158785	147.064	-453.578	28.734	221.618	0	42.0371	39.0686	111.533	1
6764	0	0	2764	1	216.508	118.083	98.4251	0	0	-39.6236	53.333	-15.0873	161.478	7314.8	6424.57	15.0873	0	6.81011	3.41804	2.80419	0	0	0.131586	226.736	-485.371	26.225	1	0	43.3092	40.0918	100.951	1
6792	0	0	2792	1	216.616	138.458	78.1589	0	0	70.289	60.8262	146.632	181.087	7404.21	6118.09	-146.632	0	8.14106	3.66485	3.47713	0	0	0.0435902	163.885	-470.324	26.6632	199.277	0	42.3437	39.0853	114.345	1
6800	0	0	2800	1	248.188	131.048	117.139	0	0	-32.0384	128.119	474.724	163.282	7406.88	6349.78	-474.724	0	10.2598	3.35619	3.12549	0	0	0.14439	211.547	-483.822	22.6519	198.005	0	64.6241	44.9919	382.87	1
6807	0	0	2807	1	249.001	112.944	136.056	0	0	-8.48482	41.0499	-141.758	200.66	7383.33	6337.19	141.758	0	8.14621	3.48106	3.05464	0	0	0.16063	139.422	-454.26	22.5862	208.089	0	35.4153	32.8397	99.4509	1
6879	0	0	2879	1	213.893	114.176	99.717	0	0	33.8219	21.3407	93.2732	152.206	7341.02	6257.24	-93.2732	0	6.68965	3.35875	3.34867	0	0	0.0770615	145.087	-446.506	26.835	206.546	0	47.1979	45.4751	118.419	1
6996	0	0	2996	1	253.706	132.872	120.833	0	0	95.1799	-20.1879	100.173	176.797	7379.32	6398.43	-100.173	0	7.88212	3.38668	2.42664	0	0	0.0589406	178.945	-468.58	21.8499	231.197	0	39.4649	36.8453	101.721	1
7004	0	0	3004	1	264.077	144.03	120.047	0	0	64.3148	-25.4679	-57.7859	159.046	7310.53	6304.05	57.7859	0	6.67778	3.30987	2.98145	0	0	0.0523993	160.142	-457.64	21.093	204.649	0	43.8112	40.4797	103.726	1
7036	0	0	3036	1	242.469	111.004	131.464	0	0	-36.5416	-9.34884	339.395	145.35	7511.04	6387.59	-339.395	0	7.69941	3.52649	3.2312	0	0	0.113201	167.278	-461.566	23.3474	193.91	0	50.7765	44.1396	241.694	1
7078	0	0	3078	1	204.254	93.2714	110.982	0	0	58.2906	88.2485	76.4315	142.63	7615.53	6289.99	-76.4315	0	6.19491	3.95321	3.45145	0	0	0.100002	139.494	-452.634	28.6293	149.61	0	51.2024	47.6771	123.159	1
7164	0	0	3164	1	246.871	97.2793	149.592	0	0	13.0623	74.0199	-69.2908	244.878	7461.44	6503.54	69.2908	0	10.0516	3.02226	2.64911	0	0	0.0643266	164.1	-458.952	22.4843	210.685	0	29.003	28.506	72.4963	1
7178	0	0	3178	1	240.508	110.792	129.716	0	0	41.5085	53.6742	-32.2896	170.664	7432.99	6424.23	32.2896	0	7.11318	3.72824	3.12153	0	0	0.0985932	163.887	-464.701	23.5867	179.915	0	41.4111	39.6792	100.156	1
7185	0	0	3185	1	224.922	103.343	121.579	0	0	-25.1102	-5.90676	119.351	148.437	7599.27	6284.49	-119.351	0	6.65814	3.67223	3.48884	0	0	0.0952626	149.017	-460.686	25.5658	166.352	0	47.9331	44.7162	124.526	1
7235	0	0	3235	1	221.14	119.133	102.007	0	0	-95.4431	-93.4963	-40.2646	144.944	7270.96	6372.08	40.2646	0	6.38211	3.26379	3.28323	0	0	0.257659	163.479	-452.321	25.7778	172.408	0	47.3163	43.384	107.861	1
7250	0	0	3250	1	250.59	117.332	133.258	0	0	-59.0841	-14.8078	10.2424	168.487	7433.92	6193.73	-10.2424	0	7.28739	3.07821	2.4346	0	0	0.150831	196.996	-475.701	22.0544	215.303	0	40.3656	39.9547	97.1282	1
7260	0	0	3260	1	208.725	122.17	86.5548	0	0	3.30345	-18.0986	407.281	175.573	7570.86	6296.68	-407.281	0	10.0261	3.03557	2.97948	0	0	0.0813499	171.251	-454.989	27.2264	204.709	0	47.9345	37.5882	260.322	1
7283	0	0	3283	1	205.18	93.3094	111.871	0	0	20.9934	37.4361	378.613	147.754	7453.51	6340.8	-378.613	0	8.08739	3.22083	3.10082	0	0	0.13498	160.453	-461.085	27.9139	198.717	0	53.7138	43.5684	284.423	1
7364	0	0	3364	1	254.388	113.594	140.794	0	0	114.742	11.9392	-36.6343	199.193	7359.76	6366.3	36.6343	0	8.40831	2.79323	2.78384	0	0	0.122631	199.508	-480.458	21.7317	1	0	35.1315	32.6886	83.1614	1
7400	0	0	3400	1	202.02	86.0226	115.997	0	0	58.2089	15.3553	-264.213	165.981	7416.29	6362.88	264.213	0	6.73912	2.84494	2.83547	0	0	0.0691998	141.689	-447.444	28.0525	202.843	0	39.109	38.202	140.638	1
7412	0	0	3412	1	271.476	130.182	141.294	0	0	73.6804	0.51728	-76.4847	212.3	7301.16	6377.72	76.4847	0	8.81062	2.81359	3.44559	0	0	0.0805184	175.725	-467.04	20.4477	1	0	34.3867	31.9323	81.9416	1
7437	0	0	3437	1	216.5	96.6539	119.846	0	0	-17.8503	37.0574	-57.5109	179.871	7492.35	6241.52	57.5109	0	7.45831	3.44798	2.63283	0	0	0.179792	168.408	-456.659	26.1468	180.46	0	38.1259	37.45	95.1754	1
7494	0	0	3494	1	261.503	140.143	121.359	0	0	-29.7632	45.1469	366.78	183.63	7404.6	6333.09	-366.78	0	9.98269	3.03197	2.9025	0	0	0.205378	175.434	-467.302	21.2061	215.768	0	42.8019	35.656	215.953	1
7565	0	0	3565	1	186.716	85.1873	101.529	0	0	-14.7254	-11.8253	-180.647	143.367	7489.23	6390.07	180.647	0	5.87397	3.27377	2.54383	0	0	0.0608518	201.36	-467.661	30.6871	231.799	0	44.0943	42.2474	136.565	1
7579	0	0	3579	1	214.254	119.031	95.2227	0	0	40.7007	7.31522	-29.5856	165.138	7334.14	6370.92	29.5856	0	6.93952	2.84073	2.58439	0	0	0.0213607	184.024	-473.083	26.1551	237.588	0	41.1214	38.2208	96.4133	1
7590	0	0	3590	1	236.559	101.749	134.811	0	0	-34.0485	-35.5095	-174.311	180.787	7508.55	6413.75	174.311	0	7.48065	3.16446	2.37673	0	0	0.210786	158.424	-451.73	23.4893	1	0	36.0098	34.2785	108.529	1
7642	0	0	3642	1	220.412	138.461	81.9512	0	0	54.7551	-11.2011	26.4529	176.303	7419.75	6190.12	-26.4529	0	7.6005	3.51937	2.19125	0	0	0.0612097	129.63	-435.253	25.4148	195.668	0	39.2817	38.9771	95.3556	1
7680	0	0	3680	1	249.736	108.65	141.087	0	0	56.8546	90.6786	44.952	154.694	7417.65	6187.9	-44.952	0	6.63323	2.95368	2.83978	0	0	0.0697658	190.425	-470.566	22.2506	237.105	0	44.9354	44.0563	108.622	1
7704	0	0	3704	1	232.453	123.121	109.332	0	0	62.7215	61.5702	-168.027	170.346	7511.44	6316.67	168.027	0	6.88136	3.30029	2.81613	0	0	0.0736219	152.338	-455.075	24.1977	216.726	0	39.2783	37.3983	116.79	1
7785	0	0	3785	1	228.185	105.731	122.454	0	0	27.6426	-9.64857	12.874	188.773	7347.2	6288.23	-12.874	0	8.0894	2.61511	2.9058	0	0	0.117557	183.683	-461.373	24.4472	240.576	0	37.0399	35.393	87.7561	1
7811	0	0	3811	1	207.658	109.572	98.0859	0	0	-23.3807	44.8497	10.7485	189.811	7298.56	6433.05	-10.7485	0	8.07675	2.65215	2.61737	0	0	0.175727	170.653	-449.51	26.9947	1	0	36.2909	33.8824	85.2476	1
7916	0	0	3916	1	232.429	127.93	104.499	0	0	123.634	-69.9201	516.053	146.461	7450.53	6248.84	-516.053	0	9.70934	2.70031	2.41904	0	0	0.0634587	231.773	-480.224	23.7915	251.382	0	68.5132	48.8397	350.259	1
7921	0	0	3921	1	240.719	90.2825	150.437	0	0	126.256	-6.90449	-200.687	171.401	7348.24	6385.14	200.687	0	7.06967	2.67065	2.43378	0	0	0.0831987	170.459	-459.367	22.8967	233.133	0	37.6203	35.2002	115.752	1
7946	0	0	3946	1	193.327	103.396	89.9309	0	0	39.7033	27.9517	37.2752	161.897	7335.14	6449.95	-37.2752	0	6.953	2.99125	2.72778	0	0	0.0816023	168.463	-454.391	29.48	177.217	0	42.0709	39.8649	100.524	1
7957	0	0	3957	1	197.539	113.622	83.9173	0	0	58.1315	30.3593	-62.7514	179.214	7416.37	6447.54	62.7514	0	7.41692	3.16039	3.08081	0	0	0.0498849	171.983	-462.556	29.0831	198.214	0	38.4391	37.4962	94.4707	1
8005	0	0	5	1	266.803	106.183	160.62	0	0	81.3444	29.6363	81.4888	151.728	7592.48	6049.62	-81.4888	0	5.78363	8.42285	9.07661	0	0	0.149341	133.433	-499.807	32.3957	198.136	0	57.1811	55.496	161.485	2
8008	0	0	8	1	261.317	138.894	122.424	0	0	28.4285	26.241	438.139	144.78	7346.41	6252.34	-438.139	0	6.25156	8.41014	9.40789	0	0	0.0818054	131.645	-499.847	33.4335	169.512	0	62.1139	61.0257	223.88	2
8009	0	0	9	1	297.002	148.154	148.849	0	0	3.94379	55.9153	66.3794	147.653	7869.2	6720.96	-66.3794	0	5.62193	8.32267	8.57731	0	0	0.0948911	149.339	-507.755	28.028	130.943	0	57.3684	57.44	179.622	2
8027	0	0	27	1	302.964	191.324	111.64	0	0	40.5387	46.828	214.693	166.604	7832.6	6530.73	-214.693	0	6.38755	7.68273	8.28337	0	0	0.158071	176.837	-518.497	26.9612	192.161	0	51.67	52.8865	145.943	2
8054	0	0	54	1	275.067	147.723	127.344	0	0	32.0287	45.5479	310.846	166.645	7542.13	6532.01	-310.846	0	6.61903	7.76643	8.07217	0	0	0.177148	160.989	-505.136	30.3536	166.351	0	51.5952	50.217	146.387	2
8066	0	0	66	1	272.148	154.908	117.239	0	0	7.16553	60.9771	-126.398	136.851	7268.01	6217.6	126.398	0	5.52497	9.1382	8.36977	0	0	0.0993416	120.084	-489.136	31.5871	149.016	0	59.6666	59.3092	255.312	2
8097	0	0	97	1	233.743	121.781	111.963	0	0	71.832	36.9239	-45.0868	129.913	7502.33	6640.3	45.0868	0	5.07545	8.72163	9.0778	0	0	0.118156	109.303	-491.097	38.6485	118.679	0	62.7577	63.1176	217.613	2
8130	0	0	130	1	359.181	173.123	186.058	0	0	123.305	69.6541	340.04	183.644	7650.18	6607.57	-340.04	0	7.4081	7.57244	7.75858	0	0	0.133167	146.612	-502.262	21.7166	168.516	0	47.9056	45.4968	139.637	2
8144	0	0	144	1	309.167	136.615	172.552	0	0	29.415	16.1719	241.492	174.222	7644.41	6461.73	-241.492	0	6.76062	7.75107	8.40073	0	0	0.0566685	134.614	-496.188	26.3652	172.631	0	50.2478	49.0029	136.486	2
8183	0	0	183	1	299.835	127.649	172.187	0	0	43.3768	-33.2322	-32.8124	178.573	7630.44	6411.47	32.8124	0	7.07252	7.19977	8.04233	0	0	0.0846519	201.089	-523.268	27.0083	204.49	0	47.0798	44.7728	146.496	2
8189	0	0	189	1	274.559	121.804	152.754	0	0	9.38128	39.6257	291.178	142.494	7963.42	6737.25	-291.178	0	5.6244	7.52162	8.56131	0	0	0.112299	185.383	-520.336	30.5286	189.416	0	60.5647	59.2394	177.766	2
8202	0	0	202	1	256.577	126.659	129.917	0	0	61.7998	38.6885	217.111	156.556	7512.36	6140.23	-217.111	0	6.00926	7.87647	8.98629	0	0	0.0960435	117.3	-490.749	33.6921	143.902	0	56.0102	54.6024	149.077	2
8203	0	0	203	1	223.002	89.7009	133.301	0	0	9.40187	148.807	-248.145	118.583	7863.74	6528.41	248.145	0	5.17714	8.11077	8.45059	0	0	0.036957	140.016	-496.829	40.1985	153.172	0	71.6505	80.9738	367.574	2
8206	0	0	206	1	294.931	163.342	131.59	0	0	53.2589	-16.1423	-76.2661	182.062	7520.9	6394.38	76.2661	0	7.28946	7.81505	7.75907	0	0	0.0852979	147.656	-502.043	27.7135	200.435	0	44.1692	43.8585	156.456	2
8217	0	0	217	1	254.711	145.09	109.622	0	0	112.679	33.3842	125.051	134.642	7760.46	6643.84	-125.051	0	5.13681	8.28422	7.98851	0	0	0.0805166	143.034	-500.452	33.6923	173.693	0	64.4506	62.2768	183.194	2
8239	0	0	239	1	258.929	135.581	123.347	0	0	52.5189	-43.8175	316.251	150.414	7521.64	6521.72	-316.251	0	6.0889	7.73861	8.63022	0	0	0.0340025	146.669	-507.799	33.0364	147.203	0	55.8114	55.0212	162.623	2
8270	0	0	270	1	206.125	92.101	114.024	0	0	143.722	-72.889	-278.482	122.653	7131.46	6251.81	278.482	0	5.81309	6.92077	8.01216	0	0	0.171909	150.3	-496.009	43.1325	181.205	0	63.1638	66.8011	317.539	2
8275	0	0	275	1	312.106	171.71	140.396	0	0	79.0794	43.8147	246.518	156.4	7295.76	6135.11	-246.518	0	6.04934	8.07009	8.56424	0	0	0.0621923	139.966	-501.283	26.2438	152.026	0	58.176	54.5306	153.408	2
8327	0	0	327	1	211.937	86.9907	124.946	0	0	133.696	15.5222	-477.087	187.948	7141.48	6362.72	477.087	0	10.4681	8.56858	8.21668	0	0	0.0319953	107.5	-483.21	43.1554	136.516	0	57.094	63.0696	269.557	2
8327	0	0	327	1	177.902	85.1245	92.7779	0	0	148.9	118.899	274.868	103.494	7724.24	6657.98	-274.868	0	4.06317	7.85881	8.91133	0	0	0.0914451	111.417	-484.436	54.4995	144.154	0	84.8972	79.5969	236.161	2
8336	0	0	336	1	283.112	159.448	123.664	0	0	58.0621	43.2321	518.532	178.072	7516.1	6434.67	-518.532	0	8.15791	7.64669	8.2495	0	0	0.116608	145.302	-501.446	29.3005	201.33	0	50.09	48.872	236.973	2
8340	0	0	340	1	239.491	121.32	118.171	0	0	-11.0306	36.8428	254.704	148.037	7485.53	6441.06	-254.704	0	5.77993	8.01401	8.16427	0	0	0.185689	136.809	-496.663	36.3992	145.827	0	57.8153	55.7276	158.039	2
8341	0	0	341	1	265.21	139.151	126.059	0	0	61.5484	-6.25452	-76.4115	163.051	7512.61	5985.85	76.4115	0	6.51048	7.2337	8.19372	0	0	0.0565626	157.758	-499.952	31.5495	168.361	0	49.3098	48.9934	175.513	2
8348	0	0	348	1	267.317	132.815	134.502	0	0	67.927	-0.418277	-18.4699	200.644	7506.23	6079.68	18.4699	0	7.83567	7.76556	7.26821	0	0	0.189085	151.715	-494.903	31.0457	166.185	0	39.7701	40.5493	135.145	2
8357	0	0	357	1	305.801	155.474	150.327	0	0	21.6054	6.30508	-179.496	184.766	7452.9	6471.6	179.496	0	7.78278	7.56744	7.82571	0	0	0.170013	169.59	-514.172	26.4299	185.274	0	43.2124	45.5978	187.733	2
8362	0	0	362	1	273.927	157.476	116.451	0	0	118.561	95.0852	75.0668	181.855	7754.58	6582.14	-75.0668	0	6.91736	7.61885	7.37236	0	0	0.130857	207.964	-520.662	30.0961	211.308	0	46.2839	46.6789	139.841	2
8449	0	0	449	1	269.816	139.787	130.029	0	0	17.5293	42.6813	204.661	196.413	7357.31	6534.88	-204.661	0	7.5296	6.86243	6.94213	0	0	0.0495559	192.699	-512.224	30.0684	236.927	0	41.8096	40.7544	112.809	2
8529	0	0	529	1	248.034	103.609	144.424	0	0	98.5292	118.883	-168.539	177.851	7475.63	6558.34	168.539	0	7.33888	7.24402	7.51827	0	0	0.215834	132.74	-491.453	33.9497	187.639	0	44.4483	46.9825	191.278	2
8530	0	0	530	1	237.225	132.597	104.628	0	0	96.5517	25.4943	569.743	151.242	7876.25	5754.79	-569.743	0	7.23523	7.45634	7.69067	0	0	0.0456815	150.523	-496.233	36.1707	184.63	0	62.9269	59.8131	316.669	2
8555	0	0	555	1	254.681	152.26	102.422	0	0	122.264	-14.9259	192.724	139.302	7352.24	6293.51	-192.724	0	5.40061	7.68615	8.6414	0	0	0.0706643	140.263	-498.249	33.7141	154.74	0	60.6672	59.7005	162.696	2
8563	0	0	563	1	246.307	127.803	118.504	0	0	-0.772149	-11.7391	231.913	155.538	7475.27	6091	-231.913	0	6.07367	7.45537	8.39008	0	0	0.0800572	156.382	-498.681	34.8933	159.845	0	55.7352	53.4365	149.288	2
8565	0	0	565	1	280.815	145.684	135.131	0	0	-22.4207	24.7869	254.189	139.174	7995.22	6552.77	-254.189	0	5.45398	7.57119	8.0449	0	0	0.159741	131.489	-492.378	29.4715	149.215	0	61.0997	59.7424	163.405	2
8576	0	0	576	1	255.644	129.99	125.653	0	0	-14.4925	-30.4672	12.2385	164.696	7289.67	6408.71	-12.2385	0	6.46681	7.76126	8.09552	0	0	0.0857249	124.327	-484.562	33.3007	167.476	0	49.3608	47.5786	153.392	2
8588	0	0	588	1	281.748	149.756	131.992	0	0	-11.2738	21.766	64.9165	158.715	7485.77	6456.13	-64.9165	0	6.08971	7.64075	8.07426	0	0	0.13859	158.9	-508.807	29.3963	194.263	0	52.0727	50.8848	152.229	2
8614	0	0	614	1	257.928	111.275	146.652	0	0	60.4838	-3.15344	151.884	144.225	7613.34	6481.05	-151.884	0	5.52588	7.64424	7.34459	0	0	0.0960368	135.156	-490.25	32.4465	131.577	0	58.6702	55.8649	155.925	2
8620	0	0	620	1	227.935	133.776	94.1585	0	0	88.7158	-23.8553	513.746	167.271	7784.42	5704.48	-513.746	0	7.6982	7.1014	7.36747	0	0	0.0698016	139.411	-489.358	37.5842	168.825	0	51.4833	51.2497	224.408	2
8620	0	0	620	1	229.354	116.815	112.539	0	0	-3.93186	86.0142	43.6359	121.005	7877.07	6491.55	-43.6359	0	4.61103	7.72705	7.62951	0	0	0.145851	161.032	-502.928	37.9121	168.726	0	66.972	69.6552	204.855	2
8663	0	0	663	1	283.334	161.841	121.493	0	0	61.549	-6.68841	406.13	198.478	7412.95	6185.61	-406.13	0	8.39919	6.81854	8.32644	0	0	0.111282	136.111	-493.493	28.8975	142.873	0	43.4187	42.22	146.7	2
8707	0	0	707	1	307.38	152.731	154.649	0	0	40.5538	58.7855	317.04	172.705	7334.29	6319.45	-317.04	0	6.86972	6.73792	7.91952	0	0	0.177438	132.519	-488.792	25.9582	151.249	0	48.1374	47.8001	142.797	2
8711	0	0	711	1	235.582	86.6275	148.955	0	0	-45.1527	-1.2288	52.5678	140.201	7519.65	5980.83	-52.5678	0	5.45219	6.96807	8.14312	0	0	0.0915466	162.354	-504.266	36.4396	171.523	0	58.4953	55.5558	171.248	2
8717	0	0	717	1	253.346	109.475	143.871	0	0	15.4441	-65.758	177.551	143.833	7359.4	6444	-177.551	0	5.64196	7.66891	8.04304	0	0	0.106356	111.453	-480.875	33.6008	134.128	0	56.9018	55.4247	154.981	2
8723	0	0	723	1	213.792	88.8859	124.906	0	0	53.695	-4.76998	-254.231	127.506	7819.45	6582.33	254.231	0	5.69506	8.25168	7.64362	0	0	0.105322	122.412	-486.444	41.938	162.292	0	63.4933	72.0663	336.047	2
8745	0	0	745	1	306.284	164.157	142.127	0	0	38.0091	43.6286	316.907	165.749	7436.49	6434.27	-316.907	0	6.602	7.15891	7.9183	0	0	0.0967309	131.988	-491.03	26.2478	191.686	0	50.1617	49.0106	150.532	2
8753	0	0	753	1	228.243	113.446	114.797	0	0	59.8503	64.7492	230.056	157.29	7314.99	6413.15	-230.056	0	6.04105	7.26982	8.09153	0	0	0.170988	129.011	-486.971	38.1375	141.755	0	53.3341	51.6927	144.436	2
8764	0	0	764	1	296.653	143.762	152.892	0	0	21.5401	56.8765	330.291	179.035	7353.3	5922.72	-330.291	0	7.18488	7.97449	7.6939	0	0	0.11513	130.511	-494.964	27.553	176.679	0	47.8655	48.9243	142.51	2
8766	0	0	766	1	298.327	149.337	148.99	0	0	60.6117	16.4631	-16.1118	168.039	7314.23	6162.46	16.1118	0	6.52919	7.54901	7.50285	0	0	0.0570978	128.624	-487.003	27.1073	143.483	0	47.7552	47.4557	164.715	2
8793	0	0	793	1	243.446	156.035	87.411	0	0	18.1491	47.869	544.115	134.929	7755.33	5732.41	-544.115	0	6.34264	7.79836	7.33181	0	0	0.19446	151.172	-492.107	34.9855	164.966	0	66.415	65.1837	315.091	2
8817	0	0	817	1	214.449	81.8784	132.571	0	0	369.718	54.0509	-611.493	194.592	7304.1	6324.19	611.493	0	14.2046	8.42055	7.81144	0	0	0.146869	125.875	-492.308	42.0405	152.931	0	93.7534	75.4822	194.848	2
8837	0	0	837	1	258.443	120.455	137.988	0	0	38.9059	9.34369	-190.381	129.892	7634.91	6169.58	190.381	0	5.50276	7.27348	8.36248	0	0	0.204789	161.191	-494.67	32.7032	168.081	0	62.0414	65.52	263.663	2
8843	0	0	843	1	223.351	112.572	110.778	0	0	63.8642	-30.4735	84.479	118.062	7609.96	6209.39	-84.479	0	4.56141	7.39791	8.54176	0	0	0.219039	135.599	-493.391	39.6293	165.752	0	68.4716	68.2533	190.853	2
8847	0	0	847	1	241.866	133.791	108.075	0	0	-15.1479	-36.1925	117.188	137.841	7688.97	6613.75	-117.188	0	5.35577	7.94799	8.13716	0	0	0.121737	159.557	-505.636	35.8816	161.926	0	63.0867	59.5936	172.78	2
8871	0	0	871	1	242.181	118.258	123.924	0	0	105.812	-140.01	50.6502	140.054	7667.67	6019.95	-50.6502	0	5.74973	7.4804	7.99029	0	0	0.02255	134.133	-486.591	35.4308	139.4	0	54.4626	54.6716	159.947	2
8872	0	0	872	1	290.08	139.956	150.124	0	0	63.931	29.8328	-216.017	155.023	7211.25	6448.07	216.017	0	6.65614	7.42861	8.84038	0	0	0.0834473	127.902	-489.531	28.5668	168.334	0	53.6215	55.2879	241.114	2
8890	0	0	890	1	305.321	162.769	142.551	0	0	68.2177	46.2234	174.813	148.281	7306.62	6232.36	-174.813	0	5.64462	7.33628	8.48159	0	0	0.0579462	151.456	-504.204	26.6335	175.763	0	58.265	56.5976	155.523	2
8892	0	0	892	1	223.916	133.807	90.1082	0	0	4.89551	56.0263	-20.6023	121.397	7369.94	6421.87	20.6023	0	4.69844	7.87922	8.52544	0	0	0.139343	147.266	-501.752	39.8625	165.143	0	66.6053	65.5608	217.098	2
8900	0	0	900	1	201.644	107.618	94.0259	0	0	83.5034	42.8704	194.134	120.15	7291.34	6235.71	-194.134	0	4.59156	7.76254	8.40395	0	0	0.0725292	115.68	-481.017	45.528	120.986	0	71.8826	69.4375	188.918	2
8935	0	0	935	1	252.491	108.956	143.535	0	0	1.25202	-69.3944	-293.126	143.809	7174.27	6447.63	293.126	0	6.85216	7.93843	8.10585	0	0	0.0787763	118.782	-485.656	33.9396	137.027	0	57.023	59.7411	292.515	2
8983	0	0	983	1	278.155	118.41	159.746	0	0	23.6652	3.4613	53.5312	138.486	7650.16	6474.44	-53.5312	0	5.32239	7.64735	8.55234	0	0	0.0674499	119.084	-485.45	30.0933	172.879	0	62.0395	59.3011	176.454	2
9012	0	0	1012	1	252	133.465	118.535	0	0	47.4403	-50.5363	402.366	144.474	7526.72	6329.12	-402.366	0	6.16859	7.47534	8.35894	0	0	0.0785415	136.546	-496.108	33.8879	142.372	0	56.4801	55.6587	195.154	2
9022	0	0	1022	1	269.272	134.476	134.796	0	0	80.2824	39.8651	235.576	199.384	7394.22	6039.4	-235.576	0	7.69137	6.56571	8.29405	0	0	0.0196976	158.568	-499.796	30.6289	154.75	0	43.5303	42.1851	120.354	2
9065	0	0	1065	1	275.648	144.361	131.287	0	0	75.1819	61.4591	135.688	187.352	7598.64	6416.44	-135.688	0	7.09974	6.98832	8.26409	0	0	0.125975	157.577	-495.815	29.9644	195.195	0	46.5019	43.9802	123.889	2
9104	0	0	1104	1	247.543	145.631	101.912	0	0	31.6109	41.1302	357.265	142.447	7542.55	6137.79	-357.265	0	5.80926	6.73736	9.05333	0	0	0.0716257	135.674	-489.961	34.5523	148.104	0	58.1313	55.8734	184.015	2
9110	0	0	1110	1	229.229	111.015	118.214	0	0	127.061	-29.8116	101.012	143.593	7746.08	6009.41	-101.012	0	5.57345	7.58515	7.90612	0	0	0.163571	136.335	-491.924	38.0311	166.03	0	55.341	55.3084	157.582	2
9126	0	0	1126	1	264.498	144.971	119.528	0	0	62.879	49.0202	112.903	184.095	7610.94	6528.54	-112.903	0	6.9808	7.45256	7.87391	0	0	0.0837569	127.226	-489.991	31.6157	143.649	0	47.552	45.1532	129.489	2
9134	0	0	1134	1	224.806	109.414	115.392	0	0	160.788	-74.5447	-351.557	150.776	7313.71	6153.81	351.557	0	7.69097	7.68559	7.85881	0	0	0.0593501	126.034	-491.453	39.038	193.519	0	56.8838	61.2793	300.118	2
9152	0	0	1152	1	243.584	122.404	121.179	0	0	-39.7084	-18.7938	186.043	138.994	7912.85	6696.01	-186.043	0	5.42582	7.43314	7.68731	0	0	0.231344	146.768	-491.746	34.9574	155.883	0	59.8459	57.8509	173.649	2
9153	0	0	1153	1	189.249	104.463	84.7862	0	0	96.3538	-41.7392	-80.1977	122.483	7677.13	6021.34	80.1977	0	4.96901	8.25562	7.99796	0	0	0.0924091	128.723	-485.934	49.6329	149.165	0	62.8564	63.5898	228.394	2
9155	0	0	1155	1	214.893	130.701	84.192	0	0	86.5766	-42.9937	276.811	117.53	7686.9	6520.89	-276.811	0	4.67738	7.44311	8.02032	0	0	0.0625128	139.149	-488.573	41.3137	137.044	0	70.6405	70.1401	199.476	2
9160	0	0	1160	1	226.498	107.646	118.852	0	0	-71.8203	-1.47246	164.742	128.037	7944.96	6479.37	-164.742	0	5.01051	8.31173	7.75391	0	0	0.0560761	134.648	-494.802	39.0306	145.992	0	65.5233	64.9286	174.849	2
9163	0	0	1163	1	218.366	134.133	84.2328	0	0	116.948	15.0944	101.768	129.78	7457.21	6064.17	-101.768	0	4.97302	7.70872	7.8014	0	0	0.164874	163.144	-502.21	40.5077	165.375	0	63.1446	61.9198	182.406	2
9183	0	0	1183	1	254.828	104.868	149.96	0	0	92.178	-56.3302	-334.746	146.551	7083.34	6434.57	334.746	0	7.19769	7.64396	8.66195	0	0	0.13181	129.583	-489.868	33.675	158.949	0	58.7879	63.01	304.751	2
9188	0	0	1188	1	264.253	95.749	168.504	0	0	2.80379	-46.4613	-276.84	139.96	7471.7	6026.06	276.84	0	6.49792	7.83349	7.3005	0	0	0.199216	142.292	-489.421	31.549	191.691	0	57.0259	60.1205	307.678	2
9190	0	0	1190	1	240.269	97.2746	142.995	0	0	-38.0672	34.9308	-116.52	146.322	7412.91	6542.63	116.52	0	5.94733	7.61697	8.21654	0	0	0.166409	139.803	-490.509	36.0206	169.654	0	53.2915	55.7193	207.321	2
9220	0	0	1220	1	278.342	158.68	119.662	0	0	71.0716	-14.7911	-64.9065	144.652	7403.43	6592.35	64.9065	0	5.76535	7.65172	8.68935	0	0	0.0609474	102.925	-480.927	30.1315	109.95	0	54.1736	56.201	189.414	2
9222	0	0	1222	1	281.998	143.916	138.082	0	0	-11.3495	4.45384	74.6209	163.235	7386.19	6074.81	-74.6209	0	6.28091	7.07739	7.73091	0	0	0.254862	125.173	-486.305	28.9394	171.165	0	50.451	49.3484	151.664	2
9245	0	0	1245	1	279.169	120.521	158.647	0	0	69.4276	55.1046	161.149	159.018	7604.39	5924.5	-161.149	0	6.0385	7.58638	8.08572	0	0	0.0850189	128.47	-488.034	29.7147	165.104	0	54.5145	51.117	144.231	2
9379	0	0	1379	1	231.565	113.619	117.946	0	0	21.2072	88.5026	-34.112	128.99	7453.29	5990.76	34.112	0	4.98886	7.35847	7.81543	0	0	0.133436	147.791	-498.172	37.3182	171.5	0	61.3205	60.5372	214.886	2
9405	0	0	1405	1	221.23	97.1887	124.041	0	0	55.5267	25.8837	-169.508	118.233	7618.29	6053.38	169.508	0	4.91874	8.47647	7.57354	0	0	0.128031	125.292	-486.574	40.2178	132.414	0	65.788	67.9835	293.929	2
9433	0	0	1433	1	273.251	161.681	111.57	0	0	67.5795	93.2018	181.813	151.745	7307.26	5986.06	-181.813	0	5.76268	6.96395	7.62525	0	0	0.0486498	202.94	-512.715	29.984	171.988	0	55.1698	54.2869	150.962	2
9470	0	0	1470	1	326.34	151.09	175.25	0	0	-24.8044	56.9788	179.19	202.349	7698.62	6420.92	-179.19	0	7.758	6.5911	7.78582	0	0	0.142348	199.127	-505.512	24.0402	191.028	0	41.5704	40.8488	115.376	2
9525	0	0	1525	1	238.719	106.625	132.094	0	0	-50.4917	-18.2863	314	151.756	7624.65	6496.19	-314	0	6.19549	6.94256	7.38536	0	0	0.0885626	145.184	-493.304	35.3493	166.51	0	53.7457	52.9098	156.745	2
9602	0	0	1602	1	315.379	165.778	149.601	0	0	-31.4445	-15.7852	-152.664	159.942	7505.94	6294.37	152.664	0	6.71769	7.53857	7.58913	0	0	0.0314396	163.476	-499.988	25.3509	155.584	0	48.4645	49.9987	200.114	2
9619	0	0	1619	1	193.957	107.433	86.5249	0	0	17.6128	-14.3	357.581	127.243	7456.89	6193.22	-357.581	0	5.24321	6.97727	7.69317	0	0	0.0528185	132.309	-484.586	46.4647	150.169	0	64.1531	62.664	196.456	2
9647	0	0	1647	1	200.76	114.119	86.6403	0	0	35.1433	-10.3616	395.842	110.122	7339.7	5989.96	-395.842	0	4.63813	7.21868	8.00713	0	0	0.0663849	136.67	-487.963	44.9256	135.765	0	73.7114	76.8136	246.672	2
9648	0	0	1648	1	268.194	126.224	141.97	0	0	-4.86607	33.1828	234.147	155.878	7479.37	6544.38	-234.147	0	6.04359	6.67796	7.49106	0	0	0.166446	175.936	-505.658	30.4678	189.504	0	52.3138	50.6754	140.51	2
9652	0	0	1652	1	256.765	143.544	113.222	0	0	68.06	53.8955	19.3227	171.526	7605.76	6523.66	-19.3227	0	6.56527	7.0805	7.45736	0	0	0.0583372	145.264	-483.435	32.3778	152.069	0	49.1068	46.6481	146.434	2
9669	0	0	1669	1	240.848	106.529	134.319	0	0	114.511	-38.3671	206.585	153.179	7459.65	6117.63	-206.585	0	5.98501	6.99585	7.66936	0	0	0.0711181	159.017	-493.126	35.1646	169.675	0	54.204	52.7809	145.103	2
9700	0	0	1700	1	261.851	129.111	132.74	0	0	113.837	27.3563	10.8375	174.374	7958.62	6450.54	-10.8375	0	6.74565	7.65639	8.49558	0	0	0.189035	136.387	-494.805	32.4531	170.832	0	48.5462	48.4676	146.259	2
9744	0	0	1744	1	292.412	130.156	162.256	0	0	-34.1373	112.719	-135.081	197.897	7209.66	6365.18	135.081	0	8.04269	7.26342	7.67598	0	0	0.245734	135.407	-493.63	27.7335	160.745	0	40.8004	40.7971	161.875	2
9780	0	0	1780	1	279.885	117.366	162.519	0	0	98.4273	48.7866	46.0318	167.566	7774.71	6528.77	-46.0318	0	6.40375	7.91345	8.094	0	0	0.0629972	165.221	-504.938	29.7808	182.606	0	49.7564	51.7875	155.44	2
9782	0	0	1782	1	273.756	154.698	119.058	0	0	-15.9835	-38.3009	158.305	151.064	7988.78	6715.52	-158.305	0	5.88214	7.32109	7.70013	0	0	0.124365	158.724	-502.577	30.1329	176.684	0	56.0364	52.7341	155.984	2
9797	0	0	1797	1	242.024	122.548	119.476	0	0	38.6002	51.2713	-42.5115	147.377	7435.9	6027.99	42.5115	0	5.735	6.66007	7.63302	0	0	0.143178	168.843	-496.823	34.7033	200.894	0	53.0757	53.0701	186.349	2
9801	0	0	1801	1	287.011	95.3637	191.647	0	0	104.561	-4.8779	12.7181	156.791	7469.6	6482.78	-12.7181	0	6.09962	7.07155	7.55314	0	0	0.0905038	133.011	-490.925	28.2369	158.681	0	49.7802	50.1459	155.718	2
9812	0	0	1812	1	245.835	128.065	117.77	0	0	26.1022	63.1063	330.582	138.782	7847.04	6713.77	-330.582	0	5.5656	7.72958	7.42432	0	0	0.201963	155.697	-500.048	34.5719	167.845	0	62.1557	60.1366	196.75	2
9842	0	0	1842	1	179.58	95.9524	83.6273	0	0	-4.19545	46.487	61.6597	118.449	7877.34	6531.07	-61.6597	0	4.5224	7.01213	7.72927	0	0	0.065822	131.322	-484.558	51.5081	167.294	0	68.0903	70.4532	203.822	2
9854	0	0	1854	1	231.746	78.1686	153.578	0	0	-35.0764	-64.6511	-571.538	285.097	7509.58	6542.55	571.538	0	18.5359	7.55813	6.65559	0	0	0.0477797	121.621	-484.885	36.6067	146.751	0	46.4951	51.3323	162.865	2
9894	0	0	1894	1	256.244	115.388	140.856	0	0	-19.5105	64.0575	262.188	132.368	7593.67	6314.18	-262.188	0	5.17681	7.07395	8.3633	0	0	0.165937	123.211	-486.467	32.9378	145.069	0	62.4543	60.1433	171.194	2
9930	0	0	1930	1	315.694	128.392	187.302	0	0	45.0263	21.0196	-448.288	254.229	7130.49	6357.22	448.288	0	13.6007	7.6069	6.67116	0	0	0.142902	148.888	-493.969	24.9943	202.866	0	39.0934	43.2742	205.92	2
9943	0	0	1943	1	252.486	148.044	104.443	0	0	36.4221	18.9639	172.611	185.162	7537.74	6458.94	-172.611	0	7.07784	6.43231	6.94033	0	0	0.179695	142.1	-487.389	32.3898	166.522	0	44.31	42.6568	119.099	2
9963	0	0	1963	1	172.847	88.2638	84.5828	0	0	16.0145	96.5294	158.028	106.393	7358.83	6182.05	-158.028	0	4.03474	7.84387	8.01268	0	0	0.194677	132.492	-487.74	55.5928	165.159	0	79.6007	77.9467	214.813	2
9984	0	0	1984	1	257.785	98.3865	159.398	0	0	50.714	-45.7697	-193.585	139.285	7124.81	6324.35	193.585	0	6.02677	7.32453	7.99031	0	0	0.14289	127.393	-483.418	32.6436	134.964	0	54.6788	56.576	246.913	2
10005	0	0	2005	1	260.456	121.203	139.253	0	0	-2.37278	-117.519	-406.552	171.44	7078.23	6495.76	406.552	0	9.42194	7.47471	7.60136	0	0	0.100791	132.324	-483.477	32.1003	150.618	0	51.5139	57.7844	261.203	2
10066	0	0	2066	1	228.72	126.437	102.283	0	0	42.0174	6.84189	221.148	172.27	7432.48	5972.76	-221.148	0	6.65547	7.02311	7.48541	0	0	0.1569	140.798	-493.613	37.4445	153.839	0	48.9848	47.6695	135.375	2
10090	0	0	2090	1	292.283	149.718	142.565	0	0	146.407	218.984	85.0992	217.366	7826.39	6358.58	-85.0992	0	8.42108	6.13599	7.80035	0	0	0.333423	254.58	-503.194	27.275	186.238	0	36.8939	37.7928	108.065	2
10112	0	0	2112	1	242.181	106.544	135.637	0	0	38.3117	60.153	-278.195	169.48	7535.85	6318.09	278.195	0	7.60561	7.7559	7.94014	0	0	0.0335096	123.376	-492.091	35.5773	150.863	0	51.1315	53.3103	260.01	2
10118	0	0	2118	1	210.295	90.3036	119.992	0	0	-14.0807	68.1014	241.953	117.392	7388.92	6509.46	-241.953	0	4.55338	7.3811	8.28968	0	0	0.0869771	120.469	-483.326	42.6524	149.262	0	70.2293	68.1428	189.68	2
10121	0	0	2121	1	208.211	93.4972	114.714	0	0	59.604	-3.86944	226.645	116.144	7614.22	6681.09	-226.645	0	4.50152	7.6558	8.05621	0	0	0.0304661	133.678	-489.129	43.2644	130.677	0	73.224	69.7547	188.815	2
10130	0	0	2130	1	319.469	157.676	161.793	0	0	57.1105	-27.3133	175.648	203.908	7716.37	6405.55	-175.648	0	7.87768	6.43597	7.58975	0	0	0.150019	130.255	-485.721	24.5401	168.333	0	40.124	40.2799	112.728	2
10133	0	0	2133	1	184.975	94.1399	90.8349	0	0	57.5367	97.036	186.782	105.563	7715.94	6679.84	-186.782	0	4.01124	7.82692	7.90257	0	0	0.150217	121.458	-482.633	50.6125	150.747	0	82.9658	77.9779	217.788	2
10150	0	0	2150	1	222.716	125.55	97.1655	0	0	29.2978	65.0129	163.731	138.676	7445.2	6711.87	-163.731	0	5.26531	7.89347	7.45867	0	0	0.138212	107.176	-476.236	39.365	128.076	0	58.7382	57.0584	159.487	2
10152	0	0	2152	1	285.48	114.253	171.227	0	0	9.44371	72.5624	54.5274	141.352	7265.74	6405.34	-54.5274	0	5.37623	7.78319	7.95478	0	0	0.111773	103.483	-475.633	28.9306	121.804	0	58.0881	55.7512	171.502	2
10185	0	0	2185	1	274.389	136.258	138.131	0	0	-3.74854	40.8278	260.765	146.966	7478.25	6536.73	-260.765	0	5.7406	6.67202	7.71763	0	0	0.193056	142.714	-490.268	29.7209	152.374	0	55.3983	53.6473	151.445	2
10204	0	0	2204	1	251.323	166.875	84.4488	0	0	-23.5766	-20.9175	511.8	158.585	7398.42	6199.84	-511.8	0	7.38177	6.94242	7.51649	0	0	0.221843	157.643	-496.986	33.2088	163.223	0	54.8646	52.3381	240.193	2
10210	0	0	2210	1	234.445	121.092	113.353	0	0	20.4265	-17.2878	10.3402	133.506	7653.39	5996.89	-10.3402	0	5.20186	6.87119	7.42609	0	0	0.101465	144.337	-486.629	36.1425	176.042	0	58.0532	56.8796	178.213	2
10213	0	0	2213	1	216.727	82.9991	133.728	0	0	5.0878	29.8025	-56.7533	151.288	7170.43	6348.44	56.7533	0	5.95219	6.94675	7.75804	0	0	0.074736	135.856	-479.993	40.2557	136.346	0	51.2572	50.9024	176.696	2
10214	0	0	2214	1	233.521	122.536	110.985	0	0	69.6532	-8.33365	8.93494	143.133	7205.53	6286.91	-8.93494	0	5.56155	7.27135	7.89548	0	0	0.0880993	139.139	-483.384	36.9103	144.367	0	54.9964	54.079	175.68	2
10241	0	0	2241	1	205.109	86.6378	118.471	0	0	117.199	39.9846	-472.868	204.576	7257.64	6437.92	472.868	0	11.2352	7.28582	7.53256	0	0	0.0240746	130.788	-482.729	43.3433	148.188	0	52.4098	56.6457	247.821	2
10282	0	0	2282	1	240.43	138.406	102.024	0	0	3.03228	36.7091	-22.195	123.308	7371.81	6042.55	22.195	0	4.79053	7.61773	7.94404	0	0	0.162764	121.81	-485.02	35.8215	162.512	0	64.7042	63.5488	226.469	2
10285	0	0	2285	1	279.255	147.346	131.909	0	0	43.0276	29.484	229.403	146.564	7531.13	6049.78	-229.403	0	5.65178	7.63487	7.51773	0	0	0.13053	140.697	-493.907	29.4612	169.88	0	58.5234	55.3639	154.599	2
10326	0	0	2326	1	262.968	120.24	142.728	0	0	4.39035	38.9819	252.392	146.436	7769.09	6737.9	-252.392	0	5.69766	6.8141	7.61502	0	0	0.0686628	176.198	-500.489	31.3596	177.472	0	58.4919	56.1356	162.142	2
10344	0	0	2344	1	233.253	118.673	114.58	0	0	14.2896	20.4953	264.313	126.9	7858.85	6457.41	-264.313	0	4.96485	7.67122	7.75545	0	0	0.0916114	131.49	-486.645	37.149	141.916	0	65.3126	66.7103	182.227	2
10358	0	0	2358	1	211.368	76.8387	134.529	0	0	139.449	-31.5068	-197.68	127.979	7335.05	6509.41	197.68	0	5.57601	7.26436	7.73733	0	0	0.0475157	115.972	-479.033	41.8335	142.377	0	59.2689	62.0679	264.623	2
10372	0	0	2372	1	314.229	149.303	164.926	0	0	-2.20678	11.9313	-102.954	152.922	7576.37	6366.31	102.954	0	6.16765	7.44814	8.17939	0	0	0.201501	124.563	-489.047	25.6446	146.689	0	54.5999	52.5565	191.005	2
10391	0	0	2391	1	266.677	155.193	111.485	0	0	52.5418	-25.8704	283.396	199.201	7421.96	5905.81	-283.396	0	7.90598	6.48301	6.93058	0	0	0.0282601	172.616	-496.394	30.2992	207.69	0	41.2568	40.8849	118.578	2
10398	0	0	2398	1	245.903	104.71	141.193	0	0	9.3996	28.8624	-156.685	159.709	7664.42	6150.06	156.685	0	6.59852	7.78727	7.99689	0	0	0.147744	126.455	-486.076	34.9452	173.583	0	50.6411	52.5444	207.716	2
10477	0	0	2477	1	220.418	115.522	104.895	0	0	45.6745	41.0759	-52.6392	120.351	7727.81	6536.48	52.6392	0	4.70745	7.47012	6.88486	0	0	0.137117	150.2	-491.881	39.1344	154.616	0	64.3375	66.0404	230.12	2
10520	0	0	2520	1	300.729	139.946	160.784	0	0	164.566	-28.9695	109.327	172.953	7608.91	6606.53	-109.327	0	6.7587	6.97865	7.53879	0	0	0.18426	149.276	-491.555	26.6191	158.364	0	48.1349	45.6269	131.476	2
10529	0	0	2529	1	267.197	152.539	114.659	0	0	121.701	57.3908	166.413	138.912	7452.46	6021.87	-166.413	0	5.30098	7.64582	8.12204	0	0	0.0980044	143.259	-495.074	31.4429	149.986	0	61.486	58.8593	168.535	2
10540	0	0	2540	1	244.657	113.688	130.969	0	0	202.102	-25.3727	-641.139	268.288	7272.4	6204.29	641.139	0	18.8316	7.75809	6.49505	0	0	0.115215	110.962	-482.394	34.1956	141.932	0	62.1766	63.2191	147.679	2
10580	0	0	2580	1	241.983	131.042	110.941	0	0	2.62539	91.2006	170.088	142.757	7272.55	6187.38	-170.088	0	5.43003	7.19776	7.5188	0	0	0.135647	136.157	-482.034	34.9961	191.548	0	59.662	56.5302	160.857	2
10583	0	0	2583	1	262.322	141.117	121.205	0	0	41.3169	-11.2007	84.7601	155.956	7732.16	6489.1	-84.7601	0	5.99167	7.30493	7.12797	0	0	0.0504772	125.842	-481.003	31.4692	141.651	0	51.3728	52.3475	153.055	2
10588	0	0	2588	1	261.572	131.169	130.403	0	0	36.5103	3.8608	351.395	152.314	7537.65	6474.04	-351.395	0	6.21899	6.71662	7.67062	0	0	0.143576	146.454	-490.649	31.5406	158.974	0	52.8882	52.5093	164.537	2
10594	0	0	2594	1	307.55	159.604	147.946	0	0	39.5027	-30.931	145.24	262.721	7435	5910.87	-145.24	0	10.1397	4.9125	6.87778	0	0	0.172215	296.73	-519.212	24.7772	1	0	30.6578	30.1251	88.7197	2
10609	0	0	2609	1	272.369	126.726	145.643	0	0	4.98959	51.5247	19.2497	194.602	7668.83	6526.04	-19.2497	0	7.46442	6.04235	7.83098	0	0	0.222818	193.375	-511.913	29.6985	190.988	0	43.7579	42.1673	127.94	2
10633	0	0	2633	1	242.716	118.133	124.583	0	0	53.6038	91.9737	-151.226	143.585	7520.56	6485.59	151.226	0	5.84792	7.18874	7.92085	0	0	0.113626	137.928	-492.428	35.0995	154.302	0	56.0306	57.5068	226.562	2
10649	0	0	2649	1	280.282	114.849	165.433	0	0	-153.36	-36.8133	-53.2695	158.091	7727.52	6614.37	53.2695	0	6.69951	8.11491	7.37383	0	0	0.0490779	137.998	-491.197	29.4767	138.354	0	51.5275	49.22	174.933	2
10666	0	0	2666	1	267.748	155.002	112.746	0	0	28.3286	34.597	25.4086	170.231	7246.85	6144.32	-25.4086	0	6.52784	7.32024	7.30904	0	0	0.0349884	136.851	-489.044	30.7796	181.091	0	47.466	45.7125	157.864	2
10709	0	0	2709	1	242.502	115.248	127.254	0	0	29.4483	-64.3879	-126.996	146.794	7644.37	6542.29	126.996	0	6.14203	7.4727	8.072	0	0	0.0459148	127.693	-487.711	35.4156	145.995	0	55.9265	55.0705	208.668	2
10745	0	0	2745	1	228.726	110.751	117.975	0	0	130.514	75.4624	378.268	135.072	7642.97	6103.46	-378.268	0	5.57913	7.36986	7.61311	0	0	0.0685315	125.001	-484.486	37.7814	141.024	0	60.3568	59.1842	189.455	2
10752	0	0	2752	1	204.885	96.7953	108.09	0	0	49.5133	97.1893	4.0234	120.887	7624.31	5982.07	-4.0234	0	4.62228	7.71976	7.91912	0	0	0.112337	112.875	-480.017	44.1263	141.277	0	66.7229	64.8674	208.249	2
10788	0	0	2788	1	250.722	167.52	83.2017	0	0	-7.30628	35.2169	110.628	146.976	7282.49	6044.04	-110.628	0	5.60757	7.79525	7.62112	0	0	0.125276	126.598	-485.083	33.8765	143.781	0	57.417	54.5853	166.599	2
10863	0	0	2863	1	292.621	130.027	162.594	0	0	-42.3445	12.5128	66.2023	203.624	7417.19	5967.09	-66.2023	0	7.87466	7.14098	7.17855	0	0	0.17	157.978	-499.745	27.4445	200.771	0	39.9577	38.747	125.177	2
10907	0	0	2907	1	242.594	127.089	115.506	0	0	85.9548	11.3961	405.928	150.838	7488.21	6566.16	-405.927	0	6.36193	7.60539	8.14103	0	0	0.0647497	137.552	-496.934	35.5263	149.315	0	55.6786	54.2427	184.189	2
10916	0	0	2916	1	289.175	135.65	153.525	0	0	10.5139	56.1224	304.085	158.636	7862.63	6621.1	-304.085	0	6.28856	7.14226	6.9543	0	0	0.0918	165.982	-503.015	27.7471	172.94	0	53.2569	50.993	161.317	2
10919	0	0	2919	1	274.347	139.068	135.279	0	0	39.5441	79.4871	311.691	168.037	7335.3	6398.41	-311.691	0	6.65975	7.67495	7.78674	0	0	0.232392	122.245	-484.962	30.2702	154.071	0	50.421	49.4294	146.441	2
10926	0	0	2926	1	309.197	144.289	164.907	0	0	26.6745	-79.1188	-229.557	166.848	7447.83	6357.7	229.557	0	7.54307	7.22812	7.43056	0	0	0.115674	117.736	-479.949	25.7907	156.14	0	46.1572	48.5247	215.864	2
10972	0	0	2972	1	218.358	84.2005	134.157	0	0	72.4795	22.2324	218.979	128.153	7402.02	6455.67	-218.979	0	4.93402	7.60043	8.08016	0	0	0.0590718	122.066	-483.445	40.636	122.451	0	64.6847	63.0568	175.376	2
10984	0	0	2984	1	269.208	151.207	118.001	0	0	96.1492	57.16	70.5551	207.648	7378.35	6022.1	-70.5551	0	7.90115	7.33391	7.90265	0	0	0.0753218	127.155	-490.375	30.8756	172.964	0	40.9463	39.6911	125.008	2
11011	0	0	3011	1	252.865	138.117	114.747	0	0	29.2239	70.9314	-20.1114	126.47	7245.96	6406.97	20.1114	0	4.8765	7.86946	8.82111	0	0	0.110062	129.812	-491.654	34.2333	131.995	0	64.7539	63.3487	208.551	2
11023	0	0	3023	1	211.645	103.813	107.832	0	0	13.9204	-158.762	-48.5099	119.101	7360.92	6038.7	48.5099	0	5.09653	7.71311	7.6558	0	0	0.0596136	144.73	-493.532	42.0708	124.61	0	60.9262	61.8978	224.62	2
11024	0	0	3024	1	281.552	121.84	159.712	0	0	6.65046	-31.0993	-109.474	177.951	7467.85	6010.7	109.474	0	7.28925	7.58976	7.32861	0	0	0.19967	136.151	-490.31	29.053	163.186	0	43.682	43.9198	175.638	2
11027	0	0	3027	1	284.929	90.8593	194.07	0	0	97.2243	23.9143	-541.446	310.862	7377.28	6155.01	541.446	0	18.5015	7.28504	7.10893	0	0	0.0679914	129.087	-492.906	28.3898	198.739	0	41.2107	46.0509	164.395	2
11030	0	0	3030	1	338.765	165.001	173.764	0	0	159.854	20.6755	-631.471	314.973	7513.97	6457.23	631.471	0	21.2247	7.5008	6.21823	0	0	0.272323	158.276	-504.116	22.7685	200.795	0	51.1552	54.0404	136.413	2
11037	0	0	3037	1	242.817	137.484	105.333	0	0	66.8167	54.9256	36.0881	132.119	7706.66	6024.33	-36.0881	0	5.04049	7.61758	7.5913	0	0	0.0880185	147.124	-498.822	35.1542	164.301	0	59.5817	59.4876	182.6	2
11072	0	0	3072	1	192.082	95.8636	96.2186	0	0	93.9992	-104.99	-410.9	127.783	7081.52	6383.57	410.9	0	6.96448	7.06805	7.7721	0	0	0.15171	130.062	-485.397	47.2304	169.512	0	68.3395	75.5505	341.019	2
11086	0	0	3086	1	235.78	140.159	95.6217	0	0	15.24	75.9026	234.364	130.009	7558.92	6103.02	-234.364	0	5.00779	7.13276	7.63113	0	0	0.185605	162.266	-498.282	36.195	187.037	0	64.1104	61.4162	168.969	2
11089	0	0	3089	1	219.839	104.796	115.042	0	0	128.941	-55.7721	-136.494	121.937	7245.9	6035.37	136.494	0	5.14482	7.59435	7.20629	0	0	0.0817012	156.174	-499.237	39.6115	174.48	0	60.5247	60.5826	268.443	2
11098	0	0	3098	1	259.452	123.853	135.599	0	0	74.1973	42.7987	53.5333	162.424	7499.96	5936.8	-53.5333	0	6.19343	6.58162	8.52446	0	0	0.115972	114.682	-480.072	32.2045	174.607	0	51.8045	49.4326	150.937	2
11126	0	0	3126	1	238.375	117.556	120.819	0	0	52.2544	-38.8104	286.969	131.012	7721.23	6616.37	-286.969	0	5.22602	7.74231	7.32987	0	0	0.173908	154.811	-500.226	35.8975	153.492	0	65.0194	61.9774	182.788	2
11136	0	0	3136	1	226.996	107.499	119.497	0	0	40.4391	-119.991	375.815	139.495	7434.06	6099.59	-375.815	0	6.03242	6.92606	7.66132	0	0	0.23465	201.311	-512.823	37.8554	178.321	0	58.0242	56.9819	182.871	2
11144	0	0	3144	1	249.219	116.141	133.078	0	0	87.5746	20.1949	222.002	183.548	7386.93	6358.05	-222.002	0	7.079	6.90388	7.68022	0	0	0.0266047	168.985	-495.057	33.6299	168.04	0	45.3982	44.1795	124.781	2
11162	0	0	3162	1	306.781	132.506	174.275	0	0	-24.7019	-52.2944	121.544	151.682	7897.84	6729.51	-121.544	0	5.93646	6.3528	7.81405	0	0	0.161183	195.443	-516.633	25.8168	200.365	0	52.5843	52.5173	156.48	2
11167	0	0	3167	1	231.499	145.114	86.3844	0	0	11.128	-31.4493	506.012	187.647	8061.33	6310.03	-506.012	0	8.64779	7.22006	7.75113	0	0	0.166898	117.996	-482.564	37.1907	159.712	0	45.1064	44.0819	196.989	2
11191	0	0	3191	1	210.152	111.616	98.5364	0	0	5.99615	-77.6519	232.764	137.229	7368.84	6256.57	-232.764	0	5.47049	7.215	7.4107	0	0	0.304524	141.913	-488.663	41.8387	163.823	0	59.0182	58.6158	158.55	2
11205	0	0	3205	1	180.248	110.096	70.1515	0	0	97.5004	-6.65643	210.022	106.122	7675.98	5886.6	-210.022	0	4.10704	7.37348	7.65445	0	0	0.133082	125.737	-481.527	51.5971	143.792	0	76.6774	73.921	202.665	2
11213	0	0	3213	1	290.685	165.753	124.932	0	0	-10.1447	-52.3427	511.166	141.676	7683.96	6330.92	-511.166	0	6.6201	6.89746	8.20057	0	0	0.0393596	139.606	-494.958	27.9839	186.358	0	57.1578	56.3752	271.161	2
11216	0	0	3216	1	247.37	124.1	123.27	0	0	117.668	47.696	210.59	150.678	7755.47	6629.52	-210.59	0	5.79091	7.1995	7.14172	0	0	0.18285	150.598	-490.958	33.8124	153.874	0	56.5622	53.8517	155.982	2
11234	0	0	3234	1	236.205	99.2993	136.905	0	0	76.2421	63.8055	-130.879	169.968	7198.94	6513.75	130.879	0	6.87041	7.76636	8.09254	0	0	0.0625874	114.275	-481.743	36.8395	125.01	0	46.8871	48.033	187.738	2
11235	0	0	3235	1	269.567	121.951	147.616	0	0	211.994	17.2301	-559.133	226.012	7262.51	6460.67	559.133	0	14.1608	7.28429	8.01779	0	0	0.2127	87.0327	-472.153	30.8539	115.088	0	58.8196	62.2718	194.815	2
11236	0	0	3236	1	195.58	140.113	55.4672	0	0	38.6264	-109.346	485.816	121.649	7435.87	6088.95	-485.816	0	5.65177	7.92328	8.2815	0	0	0.0714556	129.229	-491.879	47.4531	137.526	0	70.7307	68.7772	288.264	2
11263	0	0	3263	1	262.998	123.183	139.815	0	0	18.3905	-7.93042	303.171	162.565	7456.11	6087.19	-303.171	0	6.49495	7.31424	7.49508	0	0	0.149777	164.165	-505.216	31.5692	209.625	0	52.8449	50.6438	148.659	2
11264	0	0	3264	1	276.312	139.422	136.89	0	0	64.3372	13.2534	205.52	148.543	7410.16	6165.67	-205.52	0	5.71073	7.8815	7.98564	0	0	0.0734238	125.422	-489.841	30.1972	148.231	0	57.8445	57.1597	154.898	2
11279	0	0	3279	1	242.638	177.182	65.4561	0	0	-57.8388	-18.1881	568.955	131.962	7831.32	5798.47	-568.955	0	6.5188	6.50335	8.04077	0	0	0.122104	171.641	-496.099	34.7197	182.548	0	64.9989	64.3099	351.7	2
11291	0	0	3291	1	243.573	133.824	109.749	0	0	12.4289	77.2098	95.309	132.397	7860.71	6500.35	-95.309	0	5.01668	8.10586	7.32409	0	0	0.201373	149.068	-500.577	35.1407	150.506	0	61.8413	64.3333	182.764	2
11302	0	0	3302	1	293.594	172.497	121.097	0	0	5.35224	-20.7492	433.086	147.859	7568.81	6398.99	-433.086	0	6.431	7.37755	8.16554	0	0	0.0435826	132.163	-492	27.8482	177.97	0	55.7004	54.9477	205.322	2
11333	0	0	3333	1	243.635	105.217	138.417	0	0	8.15141	23.9456	-28.2522	139.609	7964.65	6553.61	28.2522	0	5.4446	7.38934	7.55105	0	0	0.0613815	156.929	-495.535	34.8371	201.574	0	58.5066	58.1686	194.384	2
11343	0	0	3343	1	193.825	87.7784	106.047	0	0	26.3663	-19.4254	31.8461	116.962	7647.45	6596.99	-31.8461	0	4.538	7.51372	8.62924	0	0	0.118263	147.376	-497.669	47.931	144.34	0	72.6853	69.3694	211.765	2
11350	0	0	3350	1	261.242	126.799	134.443	0	0	2.89114	-4.57621	364.446	141.726	7969.91	6681.8	-364.446	0	5.86522	7.56058	7.77216	0	0	0.0924278	124.149	-483.513	32.1174	151.757	0	60.1186	57.8028	189.812	2
11375	0	0	3375	1	254.987	138.723	116.264	0	0	-73.4065	-257.173	-685.984	257.547	7149.27	6535.75	685.984	0	22.9957	6.47699	7.56139	0	0	0.11874	152.623	-498.62	32.3564	170.824	0	75.2043	95.4725	131.796	2
11387	0	0	3387	1	238.881	132.04	106.841	0	0	128.008	72.0592	-523.603	205.003	7246.83	7003.8	523.603	0	11.8767	7.41474	7.22159	0	0	0.0840389	161.235	-498.535	35.522	203.51	0	60.6239	63.0718	243.779	2
11390	0	0	3390	1	274.388	119.029	155.359	0	0	44.901	-4.11396	305.767	138.904	7628.92	6282.69	-305.767	0	5.54038	7.54977	8.14045	0	0	0.10425	135.147	-495.03	30.3712	159.672	0	59.3049	58.534	169.376	2
11440	0	0	3440	1	189.972	126.591	63.381	0	0	-16.1668	34.8638	255.713	160.74	7391.01	6044.4	-255.713	0	6.28564	7.25483	7.34875	0	0	0.0633903	128.795	-481.063	47.6964	156.476	0	53.1394	51.1332	145.812	2
11471	0	0	3471	1	257.327	93.444	163.883	0	0	161.452	-32.2523	170.188	136.382	7711.69	6011.85	-170.188	0	5.33611	7.97467	7.15203	0	0	0.0907293	132.425	-490.475	32.6076	188.229	0	58.1521	57.4725	158.748	2
11503	0	0	3503	1	274.586	130.448	144.138	0	0	48.1391	87.2285	86.0098	136.459	7326.7	5892.37	-86.0098	0	5.1607	6.99694	7.50626	0	0	0.0302637	156.62	-494.129	29.7642	167.517	0	57.945	57.5775	175.27	2
11601	0	0	3601	1	247.012	124.787	122.225	0	0	39.9511	39.6267	-56.0446	152.449	7235.23	6438.27	56.0446	0	5.97225	7.4909	7.95138	0	0	0.0727623	118.814	-481.394	34.5353	158.017	0	51.8911	51.4114	179.348	2
11621	0	0	3621	1	241.633	124.054	117.579	0	0	22.2285	49.8647	424.703	128.949	7551.93	6129.06	-424.703	0	5.50588	7.77883	8.41942	0	0	0.106161	124.234	-486.702	35.9901	144.284	0	66.162	63.0094	229.774	2
11637	0	0	3637	1	240.67	99.7034	140.967	0	0	-33.6714	-23.5182	-189.81	178.052	7408.51	6202.44	189.81	0	7.68868	7.24198	6.81202	0	0	0.256206	142.096	-495.906	34.814	192.226	0	42.6858	45.7174	195.619	2
11680	0	0	3680	1	288.197	136.241	151.956	0	0	112.317	-33.687	-103.489	155.905	7162.86	6312.27	103.489	0	6.3889	7.50543	7.22608	0	0	0.07719	162.547	-492.439	28.1437	164.077	0	47.6307	47.9597	187.133	2
11692	0	0	3692	1	242.605	118.178	124.428	0	0	9.02813	23.1502	-16.91	124.883	7764.45	6554.41	16.91	0	4.85441	7.34644	7.29399	0	0	0.248271	147.596	-495.285	34.837	204.112	0	62.761	65.655	212.902	2
11699	0	0	3699	1	291.639	163.906	127.732	0	0	64.5422	37.8815	309.988	183.174	7409.96	6539.68	-309.988	0	7.26839	7.1096	8.20343	0	0	0.153635	131.741	-492.047	27.9716	159.685	0	45.9084	44.8212	133.427	2
11725	0	0	3725	1	234.746	98.837	135.909	0	0	26.7165	-10.2421	-264.492	151.326	7846.42	6687.46	264.492	0	6.83568	8.09771	7.84925	0	0	0.143555	137.739	-494.607	37.1939	163.584	0	54.5161	59.6214	285.65	2
11783	0	0	3783	1	273.616	173.393	100.223	0	0	42.5155	-39.1301	340.58	182.083	7631.3	6018.73	-340.58	0	7.45886	6.72872	7.09906	0	0	0.0867927	133.892	-485.388	29.5642	165.3	0	44.7231	43.5753	133.998	2
11806	0	0	3806	1	240.735	129.547	111.188	0	0	64.7907	44.1429	321.383	154.061	8007.67	6533.42	-321.383	0	6.14437	7.46601	7.61301	0	0	0.0472506	156.878	-498.592	35.4582	157.046	0	54.608	54.4151	154.836	2
11889	0	0	3889	1	257.825	105.522	152.302	0	0	73.5202	56.9485	93.471	156.497	7400.98	6420.95	-93.471	0	5.93449	7.15596	8.13871	0	0	0.136364	118.128	-483.477	32.6166	141.849	0	52.3917	51.3049	150.057	2
11904	0	0	3904	1	297.479	155.902	141.577	0	0	-5.44309	57.8249	-130.078	162.986	7479.94	6021.44	130.078	0	6.60597	7.08942	7.32632	0	0	0.136322	144.521	-493.665	26.9366	192.754	0	48.1488	48.5935	198.013	2
11906	0	0	3906	1	254.815	127.945	126.87	0	0	101.673	83.0557	72.8639	134.224	7771.47	6494.5	-72.8639	0	5.09767	6.92878	7.33486	0	0	0.145105	158.819	-488.297	32.5321	152.689	0	58.8835	61.4717	177.383	2
11912	0	0	3912	1	259.359	118.411	140.948	0	0	103.759	70.8379	111.727	166.404	7470.4	5908.76	-111.727	0	6.31393	6.27528	7.166	0	0	0.159722	153.085	-486.344	31.3589	155.228	0	48.8514	46.7948	139.376	2
11954	0	0	3954	1	242.292	144.495	97.7966	0	0	38.3603	-9.02784	545.994	177.873	7834.78	5789.31	-545.994	0	8.40303	6.91301	6.92253	0	0	0.0539143	163.6	-503.303	34.3885	191.117	0	49.5494	49.6091	238.153	2
11976	0	0	3976	1	286.087	149.298	136.789	0	0	47.5639	93.9735	21.3165	153.812	7725.92	6583.25	-21.3165	0	5.86095	7.69447	7.60822	0	0	0.206308	165.906	-501.554	28.6582	167.646	0	54.5918	54.5424	171.757	2
