# Supplementary material for: CaV1 and CaV2 calcium channels mediate the release of distinct pools of synaptic vesicles
Source: eLife. 2023 Feb 23;12:e81407. doi: 10.7554/eLife.81407 (PMC10023163; doi:10.7554/eLife.81407)
Supplement: Figure 6—source data 1. [file elife-81407-fig6-data1.zip › Figure 6 - Source Data 1/ryr/35/3/cav1_to_cav1(ryr).csv]

-112.547414704613
-187.709059831468
511.707247420934
368.263041704275
136.690328129065
-271.269184325198
169.846568881632
268.46544354775
176.32266099572
134.984256595822
596.848490973636
-122.253150843608
391.778907388709
37.1087344594343
378.44396418322
114.125146096059
-359.961185432125
-298.579816135702
-285.382539685819
357.958614967436
57.449800618364
36.832521341039
-214.706035327907
-163.496158718921
29.0613788629871
336.710740971776
-9.42088892136599
99.3005983789899
-62.5111518243411
-158.337135793325
-181.466597193928
511.566950237535
-139.247032614872
46.0689185392712
163.06552375948
-166.158161043946
380.319363263416
-174.53383907973
-157.126791763172
-212.087693746853
-62.2917724897434
388.71293714596
-6.46864920008011
-116.329375722125
-380.022958866703
-267.391643583456
-172.664151246314
-178.430382573983
-6.61322614847631
-2.67780373114874
303.201753785124
-70.2112721752983
-178.351225019625
-231.527471018424
-67.142608218719
-241.739086306832
-208.194829745538
188.550012799327
2.59752508778911
-277.265116007482
112.530897254997
-99.5691897460347
-13.8184387086949
189.647459226577
-272.998973382755
531.647958960404
-61.8101908869503
245.815053855498
427.313203210371
-212.014735545275
-288.765950623416
-223.296621007734
39.7036439164731
61.9607934594114
-262.436445410141
-178.112996687152
-259.208080710487
-89.6459264657424
-378.835201194415
195.191543824709
181.198595292348
-34.8795598408615
-134.819920591233
-350.546491128076
93.9138992157914
182.575299168437
-177.978423474175
420.936912014437
-229.370377806707
320.781717588703
604.09192981615
-250.773986687067
49.1291619029598
489.666766157658
404.25369314781
116.979956104435
47.1830342153662
-297.474097880886
89.3250944642677
-219.959876092762
-321.744703782442
-256.129482245757
-286.656465362405
259.978076532898
3.28064668204388
0.607201033639285
283.82562276978
200.164925657926
364.439136700927
167.102990886939
-160.410685115465
88.426802873335
-177.615793329005
-95.47326009272
-270.796335004066
-279.64848004204
-147.336461677867
-293.299902397515
-161.523979644728
441.798065048184
345.256067367498
-42.5123010823427
64.6315161836483
-335.251973416196
5.27606729167201
287.894623014197
234.830260332874
-241.200971939594
-275.745857343287
-285.774597871619
262.93846975302
98.3155363467577
-321.784733639146
234.452065307814
91.5774598066655
334.409197879533
-332.17442646913
224.639635522941
-39.8488445022122
-127.628134006773
-363.850875250437
-302.289531611194
114.056338054816
446.519964001091
-108.930201636293
-43.3523460725555
-21.1970409468922
-300.341984572162
-175.25403384448
-304.321207029177
-235.594628910991
-221.430457602086
69.2856898907612
-36.3952758817668
-320.829941526694
-107.342764537192
-398.321852059678
-254.262404342486
330.578279517609
-209.274237280484
-91.854934770714
539.747165040313
418.76388632373
-167.229087719325
-143.595744364879
129.450824845504
365.858261392917
-148.779164226609
-129.787387213559
-214.21216885476
-199.078896609655
-188.732712353889
-72.2346933547196
372.514755826322
78.1976905043302
487.618777442147
259.932069933466
568.760780038963
-175.305623657685
183.635947280018
56.4797073288664
-276.831923361349
-39.8618925680712
-419.514632533459
-165.051698851788
-97.305728057765
-167.98459332335
-298.559243929445
327.963084591598
35.5735252578997
473.380605277091
-100.035076147034
509.912331399952
-42.8665050652417
-219.478359954181
297.622591613963
-294.735348630378
-74.9645859296616
314.452380972227
