# Supplementary material for: CaV1 and CaV2 calcium channels mediate the release of distinct pools of synaptic vesicles
Source: eLife. 2023 Feb 23;12:e81407. doi: 10.7554/eLife.81407 (PMC10023163; doi:10.7554/eLife.81407)
Supplement: Figure 6—source data 1. [file elife-81407-fig6-data1.zip › Figure 6 - Source Data 1/ryr/35/3/cav1_to_nrx.csv]

58.0344868285902
-121.883680096174
510.68584379871
422.581789528702
143.947524259573
-206.855166945117
135.862937407996
268.75947732313
222.622964402266
195.215197919319
605.716565232964
6.3021307729814
451.84535726238
85.2472468143897
384.776933913166
121.403074031205
-328.486327875911
-203.162934489419
-287.990536907915
353.924224488153
91.8516601974534
64.2684498845992
-36.4294019238587
-16.4396946093475
41.4288006000806
361.955126120145
-32.7694790889709
87.4045728841975
248.523933994642
-104.82441908239
-43.0252271752161
584.909837632158
-132.855732262256
68.6936975366862
198.158578008506
146.319296651722
454.388576197796
-76.5476442012823
-114.84463502413
-31.0649408187746
-56.0585124218833
424.314334003882
15.2765273204404
-107.300511567708
-207.015658132947
-177.810004607398
126.153252527947
-142.522140314164
132.178492813366
119.29563128908
307.736689026104
121.994318675595
-197.220703481358
-165.662599729079
-52.0949384332544
-179.406258257199
-232.861718593309
231.683549790416
72.6721265707438
-135.23496413859
166.055340700792
34.6198407596039
194.371728295308
209.072261842728
-180.717180436515
545.665955695273
131.467363431066
279.900927192704
516.205245059587
-67.8396184281683
-323.833391574824
-64.5301803173843
22.7904065112052
27.5246139183801
-133.091247705575
34.6466651615465
-92.0383628656291
83.871064690542
-233.605465197323
263.331113555336
213.235820988346
43.0406994414807
-32.2259214723636
-201.361937608652
87.1110029922947
202.738629379392
-50.615463889535
521.300571753334
-221.82028684979
366.434051036291
624.025789069832
-98.3781401365031
60.5807639570066
487.400276978218
465.648292516991
115.617715993454
132.81769883125
-300.077133639321
119.391993294566
-129.519733823596
-314.682018785466
-311.70921467148
-117.036244097037
368.699280488432
78.3711076470045
-9.48436782528916
254.684907799912
276.101391652617
352.036970676052
100.912229325933
-156.778051744894
83.9058891810164
-86.5424963518708
101.859919881843
-264.159484249883
-247.573512393714
-155.489299021077
-155.88251326072
-0.846409879890416
419.247462750922
427.385770649102
-61.2393294730355
130.711777772331
-145.776014739367
155.088860822878
323.533628225183
228.830994161091
-84.1760966624479
-206.343497585005
-210.906321891704
314.523498389741
123.508633125064
-131.842908461587
263.978559923498
110.308975166978
344.935760322443
-247.57639679672
245.008410584906
121.515466324077
69.8040236950819
-241.257823263493
-133.30022323276
101.664104112699
476.579474011916
-91.8960448924954
4.8551182910287
-11.8745224990889
-155.293230495337
-175.322630922941
-167.413784734748
-72.5034813301791
-119.325462861543
96.0854113530113
160.662596566102
-339.777307992725
40.6646693605417
-278.815070687098
-62.2325317958912
339.451042428556
-80.2155723226042
-53.5406760548358
540.573875222421
580.840506953329
-99.1626993525933
92.8579504927802
224.198992287045
375.998169847713
-190.76218987325
-144.479303137747
-81.4387465707587
-62.4885321903766
-84.777679074461
217.527901046729
441.12460632028
132.547024548172
555.781785551451
263.19242600022
596.515578627968
-232.345521978092
-8.35946177292863
157.909372687151
-136.926354796984
162.020003356984
-241.012337990009
-176.916227773836
41.1991464700532
-76.1275460132674
-281.498230688965
363.716419414743
19.1358591366679
479.48139450374
86.7220833142892
591.481740577326
-22.5377288593045
-57.9018035645804
353.78304666582
-98.4292435188872
218.301476191506
334.736744827094
