# Supplementary material for: CaV1 and CaV2 calcium channels mediate the release of distinct pools of synaptic vesicles
Source: eLife. 2023 Feb 23;12:e81407. doi: 10.7554/eLife.81407 (PMC10023163; doi:10.7554/eLife.81407)
Supplement: Figure 6—source data 1. [file elife-81407-fig6-data1.zip › Figure 6 - Source Data 1/ryr/35/3/cav1_to_ryr.csv]

137.568781758377
212.730426885231
-486.685880367171
-343.241674650511
-111.668961075302
296.290551378961
-144.825201827869
-243.444076493986
-151.301293941957
-109.962889542059
-571.827123919873
147.274517897371
-366.757540334946
-12.0873674056711
-353.422597129456
-89.1037790422961
384.982552485888
323.601183189465
310.403906739582
-332.937247913673
-32.4284335646007
-11.8111542872757
239.72740238167
188.517525772684
-4.04001180922387
-311.689373918012
34.4422559751292
-74.2792313252266
87.5325188781044
183.358502847088
206.487964247692
-486.545583183772
164.268399668636
-21.0475514855079
-138.044156705717
191.179528097709
-355.297996209652
199.555206133493
182.148158816935
237.109060800616
87.3131395435066
-363.691570092196
31.4900162538434
141.350742775889
405.044325920466
292.413010637219
197.685518300077
203.451749627746
31.6345932022396
27.699170784912
-278.180386731361
95.2326392290615
203.372592073389
256.548838072187
92.1639752724823
266.760453360595
233.216196799302
-163.528645745564
22.4238419659741
302.286483061245
-87.5095302012342
124.590556799798
38.8398057624581
-164.626092172814
298.020340436518
-506.626591906641
86.8315579407135
-220.793686801735
-402.291836156608
237.036102599039
313.787317677179
248.317988061497
-14.6822768627098
-36.9394264056482
287.457812463905
203.134363740915
284.22944776425
114.667293519506
403.856568248179
-170.170176770946
-156.177228238585
59.9009268946247
159.841287644997
375.567858181839
-68.8925321620281
-157.553932114673
202.999790527938
-395.915544960673
254.39174486047
-295.76035053494
-579.070562762387
275.79535374083
-24.1077948491966
-464.645399103894
-379.232326094047
-91.9585890506714
-22.161667161603
322.495464934649
-64.3037274105045
244.981243146525
346.766070836205
281.15084929952
311.677832416168
-234.956709479135
21.7407203717194
24.414166020124
-258.804255716017
-175.143558604163
-339.417769647163
-142.081623833175
185.432052169228
-63.4054358195717
202.637160382768
120.494627146483
295.81770205783
304.669847095804
172.35782873163
318.321269451279
186.545346698491
-416.776697994421
-320.234700313735
67.5336681361059
-39.610149129885
360.273340469959
19.7452997620912
-262.873255960434
-209.808893279111
266.222338993357
300.76722439705
310.795964925383
-237.917102699257
-73.2941692929944
346.806100692909
-209.430698254051
-66.5560927529023
-309.38783082577
357.195793522893
-199.618268469178
64.8702115559754
152.649501060536
388.8722423042
327.310898664957
-89.0349710010523
-421.498596947327
133.951568690056
68.3737131263188
46.2184080006555
325.363351625925
200.275400898243
329.342574082941
260.615995964754
246.451824655849
-44.264322836998
61.41664293553
345.851308580457
132.364131590955
423.343219113442
279.283771396249
-305.556912463846
234.295604334247
116.876301824477
-514.72579798655
-393.742519269967
192.250454773088
168.617111418642
-104.429457791741
-340.836894339154
173.800531280373
154.808754267322
239.233535908523
224.100263663418
213.754079407652
97.2560604084829
-347.493388772558
-53.176323450567
-462.597410388384
-234.910702879703
-543.7394129852
200.326990711448
-158.614580226254
-31.4583402751032
301.853290415112
64.8832596218344
444.535999587222
190.073065905552
122.327095111528
193.005960377113
323.580610983208
-302.941717537835
-10.5521582041365
-448.359238223327
125.056443200798
-484.890964346188
67.8878721190049
244.499727007944
-272.6012245602
319.756715684141
99.9859529834248
-289.431013918464
