# Supplementary material for: CaV1 and CaV2 calcium channels mediate the release of distinct pools of synaptic vesicles
Source: eLife. 2023 Feb 23;12:e81407. doi: 10.7554/eLife.81407 (PMC10023163; doi:10.7554/eLife.81407)
Supplement: Figure 6—source data 1. [file elife-81407-fig6-data1.zip › Figure 6 - Source Data 1/ryr/35/3/nrx_to_nrx(cav1).csv]

-64.4263031776445
-54.4383192689256
78.7699408235185
-101.991883257369
40.9018045795001
101.66035460182
93.0513492676218
118.787537006896
-84.7243074438065
-13.1381008384596
70.9522438544245
57.1931953159474
115.106708995265
11.486885804421
23.2926025686138
-33.2750104583429
-51.4924499969893
-44.658318932572
-21.2582760897149
3.40022698234134
-8.53609966064505
-26.046034704128
-84.4873726004171
9.11540778247036
18.7245676444618
41.643741412483
49.1613505467794
-119.590636363306
92.8964731046708
-6.97746967098283
-69.9523319771288
-117.255017391815
-37.0670170291542
26.3007815146393
8.64169681902422
12.5407451191459
11.9386918822202
90.3256802431824
-85.1812020328653
-80.4399417178702
55.1686349499669
-49.766698159021
0.484489901436973
48.4106130989221
-22.0700760756026
-133.912103983361
-70.7657776812757
38.5920440906611
-2.67289186787457
-78.4093454584781
-54.5395749952568
-47.7418358701943
-48.7149737231721
-108.26465568855
141.460148351909
-30.2601730888928
92.2587235455121
-19.1538149986354
41.2441634525967
43.9879991692815
-59.6832080320255
-94.6458014146338
113.885204479127
36.8635640011998
-24.2420953070068
49.8387327353048
118.699874859129
-19.1505011286117
73.9845687058405
-8.65892237559456
-22.3281697896273
51.5190869413545
-11.0162485761521
2.64954028099055
125.395857338257
40.5213563107209
-41.1689033615003
53.6223719074515
-87.0805036722995
32.0167524609369
99.6422079124659
52.1057372701998
48.3778761413978
60.477147529391
11.175539846945
114.288529432342
125.038743386758
35.3907173989646
-23.1737598145373
-14.6070734532495
-118.510829567766
64.2796227196686
-29.1789969039328
89.5748157469388
94.4364875691681
-57.3603027046411
101.643869454849
-73.372830840146
84.8775941475178
-69.335024175276
-37.7299806032315
-41.3434981417649
-0.250149222658365
-83.6053257060139
-79.7612971251838
11.6596195170987
-163.352782265629
-9.40574714283139
-146.603232955707
54.2569922625389
-27.0825182629014
132.346444089699
-4.82482507892564
56.2366357059072
54.840898723176
-58.2197890753596
-41.9364559521036
-47.4416282066813
95.914962148272
108.757479569285
-4.09694296646558
-136.756074641484
24.1280168569083
115.985803837533
-55.3885939781485
96.612634683348
21.7460985284906
39.3709148461548
8.72700809563139
-54.0559199970958
42.9710586561359
72.5141264402591
28.3444505170355
-32.3519674789168
94.95013086162
-102.150272728615
-96.2513957878709
-120.123644612153
42.5351675763268
20.2683146243089
75.066295030927
-120.417541285056
-18.7618706229005
129.76011539225
-62.7038056632719
121.096241989591
95.7069012438242
96.57190653012
-59.1100000724309
14.6443929875986
-101.493476542752
-92.1391810222449
-137.679537846489
-19.1770528580037
135.252762913646
71.3578093315955
42.7616113124732
55.2210263847901
48.3684211201289
2.59807508071754
22.0312370831543
79.4901707217759
-60.9772560722176
4.98589800918671
55.7746034393313
94.0827449580866
70.598011292599
155.039617865128
13.9555543225924
32.5365483692804
-41.2728340210033
35.8151929186752
73.1072408978926
102.036658580982
37.5951442350743
-42.8865450580797
37.3419873814819
24.9949689941841
30.0261889390949
91.7864120119084
72.9360128101926
-11.1731499137331
-8.65551204766052
111.497332384404
78.2878454116108
33.333434406266
64.9382315969942
31.7141396706447
-83.5796354282065
-10.9619841133135
70.6001097015069
115.804947085742
-110.993091952001
50.9147883854475
13.0485272454789
-174.406115863705
94.1777468155906
45.8750802758586
91.7788234962063
-59.4589871813532
-91.1174533319991
-122.091873138374
-35.4988632303539
93.247900524435
-164.147601421477
-103.947266644687
-16.4287958799086
-41.9487334595724
-49.7202189854343
-119.860088019865
-135.611668133031
92.2700367682064
23.6587931694812
99.930388454728
22.6195181564981
-65.0382945155234
-38.7573757536466
15.9715633211781
-28.0237393992174
90.3775213907084
-43.7762677389273
-40.4926367213338
26.2386579395825
-70.0916788265677
-17.8456108920782
-81.0684849145528
71.8131990858074
83.1939594738105
-128.879772990776
0.215890307852533
-35.2053686487652
-134.745036548651
-104.304247226792
-103.736420312696
-36.6810584432806
-62.8047814044785
-125.696751597259
-49.6101592822852
-141.952221862221
73.8869208711185
147.080502866218
58.5217924550707
9.12021551848193
129.932177850176
-161.022264060171
-54.1461829064556
106.038033033072
5.60653050275323
-77.3405244616788
-23.9965607200975
-130.445882341946
15.2769891053576
-43.5166115724878
53.6291651876163
-100.662039276529
78.7769588416231
-68.7610239934747
-71.39596817647
54.5305401269306
-111.134924327906
-117.542031492043
-22.8527530222436
-83.1611396716926
-77.7035694516326
-0.354622508273678
