# Supplementary material for: CaV1 and CaV2 calcium channels mediate the release of distinct pools of synaptic vesicles
Source: eLife. 2023 Feb 23;12:e81407. doi: 10.7554/eLife.81407 (PMC10023163; doi:10.7554/eLife.81407)
Supplement: Figure 6—source data 1. [file elife-81407-fig6-data1.zip › Figure 6 - Source Data 1/ryr/35/3/nrx_to_nrx(ryr).csv]

-157.591752206457
189.027484522547
120.559622516677
103.202276908898
199.003345389203
82.3581529845833
97.3330979672137
21.0007093076911
122.101160132628
-163.44741414011
-46.3493932056972
-162.308632455637
124.37017975756
180.416637129445
159.550106346192
128.999976666002
66.402247851669
-180.656614651522
-153.992041236212
220.162611411395
622.383796703554
-277.987137627866
-49.1444782671206
383.556507211753
-126.100055689714
-68.4316180782771
-72.3435108698231
483.81841169674
-99.2062063160265
15.775720383288
-325.973037140415
-48.5542687144753
-30.1692805730381
-157.66056436524
507.782764710943
-234.812268136433
205.965921637213
585.104136313948
48.3576495539492
556.022955029111
-23.87224553327
572.613783689985
613.257832436831
479.513594514501
592.936650609141
311.177732305005
-174.320855264659
610.493192699276
-75.7824810603415
-208.879306267856
-100.275336152079
-91.0338066959612
-253.849395944068
-47.0969881727924
173.128700447591
297.714622204108
-78.1839249794612
475.444596940379
296.287820244675
22.764966423385
-183.777388282131
414.636841793133
-245.390184853361
553.301366465095
-182.911511955717
500.893655292442
-152.090748434768
-178.558906825001
28.0439217741168
-98.8582515159706
