# Supplementary material for: CaV1 and CaV2 calcium channels mediate the release of distinct pools of synaptic vesicles
Source: eLife. 2023 Feb 23;12:e81407. doi: 10.7554/eLife.81407 (PMC10023163; doi:10.7554/eLife.81407)
Supplement: Figure 6—source data 1. [file elife-81407-fig6-data1.zip › Figure 6 - Source Data 1/ryr/35/3/ryr_to_nrx.csv]

-54.6598290584498
-60.9497347311899
64.0838465936886
-105.020092937208
44.2937447790518
99.4419815946967
77.0271025672919
106.919468664935
-83.9360978924669
-15.0661669450001
66.8280271724016
39.0077798454186
100.076895632299
7.27648028015028
27.2094012539692
-42.393732104103
-50.5779890000413
-50.308646358877
-30.2519648066773
-5.68075642865733
-16.0461505135991
-22.3824332544864
-87.7451520341874
25.6770560255973
35.699166371036
33.5240646802977
63.5610105665328
-122.912799514437
94.9394826739135
8.68922907819251
-83.6574837774333
-102.718756211156
-32.5957742829014
15.569247963831
6.01046421025603
3.80174362545586
0.305616476018258
81.8551291061249
-82.4315546712551
-82.5887596751272
60.08854327484
-54.6879985468768
-1.1886900010868
43.394461124939
-25.7232255017461
-133.014793998283
-74.1022099712281
50.0992627911983
14.2763612226718
-66.8960800596305
-47.5812259543272
-40.8194170626757
-37.2386024735715
-99.0689033281669
129.958312115774
-12.3104845938287
75.4982051202514
-20.5351071187379
49.0397516389039
29.4014389298045
-72.7614696188975
-101.532143871609
116.037322092239
39.941689746167
-36.2183612603931
33.9640759395825
112.913623076856
-19.678824022938
91.9519667519198
5.0309837664463
-6.17301661849706
69.3808959213875
0.0271018641833507
6.64537105732779
127.593593510333
57.5771263543247
-55.1142251532656
56.2433152596332
-74.5452165961178
47.0142860624546
92.994332610433
62.8855746939971
51.6917189798587
59.6557895962105
9.29383722316743
93.6017414749003
127.641425601603
24.3024081448639
-17.2388585508288
-7.950226648225
-120.860655373644
73.8548611297665
-14.7548547301485
89.9810497611852
90.2008634294361
-59.436023566388
95.8004516900601
-84.95356560869
89.8149140209043
-78.9678370811343
-42.6757709926787
-58.9502709893495
11.3441601502382
-68.8712298368828
-95.9078961637642
0.257111057830116
-162.295793519701
-6.87964787658711
-140.523497016513
50.6994246683607
-39.9477116742855
123.272357130751
-2.68957512312227
69.2919779011863
48.6656625241667
-46.2517736537975
-51.8433530235525
-41.2403716560857
89.4354909665162
104.687840250701
5.75198663369156
-133.6792128667
13.9835729748447
104.845371038396
-55.0085032948373
112.011848763654
29.9704441947652
42.2156693570523
11.7380074894663
-64.8858607254715
34.9898716187017
83.1876240785041
38.7774014432489
-29.7609234419397
90.1730959808756
-96.9310515957968
-98.4277611128091
-116.194500778318
27.4624053658081
16.5887483146125
57.1980286050293
-124.138679972009
-21.4089853848564
117.815052551905
-75.5010802219804
116.762187434491
77.3975075571452
75.7994417815025
-64.158530177272
9.20153809348449
-106.543011828113
-102.398330643324
-143.368946140839
-4.81325890407243
132.571140749162
74.0206161107162
46.7145554244489
65.3816681070239
59.943329556947
8.39098754318184
10.3695882652191
94.1483634612814
-43.7428670911795
1.11347760020362
45.1225301316153
82.4465458813629
68.8288045912013
141.597920916885
30.854186354285
33.5825348374419
-50.2386801319135
14.9917759290001
56.0125317996753
87.4293888590564
46.8997230017249
-51.0664855938103
25.7262928158252
36.1658143516925
44.8260622130219
98.0254481594166
78.3089202012197
4.19326197482951
8.3735655929122
103.107161627358
95.7606048576072
48.3103167997542
61.0331488078573
34.4177984681155
-89.2970075409921
-7.62198065426128
68.0094679596332
116.760111614607
-119.65319084701
57.3691653106052
17.4203303595896
-167.088699553198
101.108288244593
29.4614216764658
89.3403931777975
-51.1155709232553
-86.1817165322609
-111.269441019584
-41.8885458895693
88.1681985568212
-166.028664328784
-110.307922030528
-32.9318951997702
-54.7401317720833
-35.9176463714393
-116.037104052422
-136.126677871822
79.1760321274578
31.9237429135537
85.9907639946796
10.8973596888136
-68.4783425439855
-34.1309301998554
1.33240493897756
-33.4741440626203
106.635804166213
-33.0457579504073
-33.6864321721478
12.9152506730388
-77.3666108678335
-16.6016154295357
-81.4887882296771
63.3815569701419
79.6566052435519
-128.622672085385
8.32678236398351
-18.4809054206726
-141.912634990309
-89.412533957031
-118.304824329765
-31.0709041435566
-57.5941109353134
-126.216574504697
-38.9254804393131
-137.471145055633
79.7010709396054
141.249097040807
75.9512853321212
20.4624128388532
124.104108514228
-149.414483955641
-62.985705654075
102.121881216901
9.04283181154642
-68.882656310765
-17.5212302682321
-119.244341423837
8.87594854876443
-39.2978658667707
60.3096751258581
-91.0372332905972
86.95259170178
-77.4941977808903
-80.2607105442257
54.1318087840464
-109.129147182894
-101.425220493227
-27.3683299761105
-72.7129008378415
-61.1984682406182
13.5206667792991
