# Supplementary material for: CaV1 and CaV2 calcium channels mediate the release of distinct pools of synaptic vesicles
Source: eLife. 2023 Feb 23;12:e81407. doi: 10.7554/eLife.81407 (PMC10023163; doi:10.7554/eLife.81407)
Supplement: Figure 6—source data 1. [file elife-81407-fig6-data1.zip › Figure 6 - Source Data 1/ryr/35/3/ryr_to_ryr(cav1).csv]

-346.359718617754
-2.86944160744497
68.872694671405
74.0175809184148
172.797144200613
85.4396841501621
82.9085070351539
22.6383020765516
72.4781581465613
-312.410524819872
-165.948295421378
-274.467710374945
59.8472280804053
156.851576927733
121.807804146472
95.6718559993205
5.69759204798174
-350.44124365724
-44.7324304893427
159.24524901077
399.616237764893
-373.146159585933
-83.3479304602624
289.906923326263
-220.439698781658
-112.978950141707
-206.816436789335
395.838327974318
-250.345862129434
-47.9612408784487
-405.253270373389
-179.760702090805
-82.6097496545008
-274.985605109267
466.047406927306
-287.858617846407
131.880030338532
395.575498140783
-135.469724198329
385.68028476642
-86.6974959921226
421.722020699997
446.967681865784
332.391305934165
410.346345744334
229.593695473377
-289.515597467711
451.739254200646
-197.523055939668
-288.917012103109
-137.608820934289
-106.222920175373
-233.41249946541
-61.3514350970599
-0.123408747775102
123.386413049879
-130.434303250986
297.763126393842
237.630824378959
-8.02539945705576
-261.241818801143
258.674624958485
-328.09796527252
372.947056239465
-261.740837961548
350.600410670322
-332.563818012604
-263.681546956921
-229.102651143372
-202.116946453305
