# Supplementary material for: CaV1 and CaV2 calcium channels mediate the release of distinct pools of synaptic vesicles
Source: eLife. 2023 Feb 23;12:e81407. doi: 10.7554/eLife.81407 (PMC10023163; doi:10.7554/eLife.81407)
Supplement: Figure 6—source data 1. [file elife-81407-fig6-data1.zip › Figure 6 - Source Data 1/ryr/35/3/ryr1_to_cav1.csv]

-321.338351563991
22.1519254463183
93.8940617251683
99.038947972178
197.818511254376
110.461051203925
107.929874088917
47.6596691303148
97.4995252003246
-287.389157766109
-140.926928367615
-249.446343321182
84.8685951341686
181.872943981496
146.829171200236
120.693223053084
30.718959101745
-325.419876603477
-19.7110634355795
184.266616064533
424.637604818656
-348.12479253217
-58.3265634064992
314.928290380027
-195.418331727895
-87.9575830879439
-181.795069735572
420.859695028081
-225.324495075671
-22.9398738246855
-380.231903319625
-154.739335037042
-57.5883826007375
-249.964238055503
491.068773981069
-262.837250792643
156.901397392296
420.596865194546
-110.448357144565
410.701651820184
-61.6761289383594
446.743387753761
471.989048919548
357.412672987928
435.367712798097
254.61506252714
-264.494230413948
476.760621254409
-172.501688885905
-263.895645049346
-112.587453880526
-81.2015531216093
-208.391132411647
-36.3300680432967
24.8979583059881
148.407780103642
-105.412936197223
322.784493447605
262.652191432722
16.9959675967075
-236.22045174738
283.695992012248
-303.076598218757
397.968423293229
-236.719470907785
375.621777724085
-307.542450958841
-238.660179903158
-204.081284089609
-177.095579399542
