# Supplementary material for: CaV1 and CaV2 calcium channels mediate the release of distinct pools of synaptic vesicles
Source: eLife. 2023 Feb 23;12:e81407. doi: 10.7554/eLife.81407 (PMC10023163; doi:10.7554/eLife.81407)
Supplement: Figure 6—source data 1. [file elife-81407-fig6-data1.zip › Figure 6 - Source Data 1/ryr/35/4.csv]

image-ID	cycle	z-step	frame	accum	photon-count	photon-count11	photon-count12	photon-count21	photon-count22	psfx	psfy	psfz	psf-photon-count	x	y	z	stdev	amp	background11	background12	background21	background22	maxResidualSlope	chisq	log-likelihood	accuracy	llr	time-point	precisionx	precisiony	precisionz	vis-probe
10	0	0	10	1	256.528	114.461	142.067	0	0	0.273507	-14.6314	-169.014	173.846	7374.57	10279.6	169.014	0	5.96635	8.88217	9.87197	0	0	0.165768	129.609	-504.442	49.2765	191.022	0	53.2224	53.5366	235.951	0
11	0	0	11	1	253.321	135.275	118.045	0	0	-37.6602	4.60309	113.527	221.702	8010.46	10459.7	-113.527	0	7.59962	8.39662	10.2665	0	0	0.126994	160.201	-522.69	49.9758	192.613	0	44.3147	42.7469	143.849	0
20	0	0	20	1	266.154	142.799	123.355	0	0	101.258	-4.96455	382.954	180.438	7771.88	10369.6	-382.954	0	7.02765	8.15058	10.3363	0	0	0.0170703	148.958	-514.787	46.521	176.754	0	55.6286	54.7112	199.478	0
21	0	0	21	1	287.489	154.375	133.115	0	0	-23.9523	48.5667	317.615	152.757	7697.77	10316.1	-317.615	0	5.71968	7.513	9.80661	0	0	0.152024	195.694	-528.215	41.0004	175.787	0	63.2185	61.079	214.289	0
43	0	0	43	1	325.599	190.274	135.324	0	0	10.0974	-26.6882	364.061	155.986	7663.72	10491	-364.061	0	6.05834	7.86971	9.82943	0	0	0.0853778	151.207	-515.263	35.0794	179.857	0	62.2013	61.2081	225.421	0
55	0	0	55	1	257.886	144.131	113.755	0	0	37.8227	-23.393	321.901	180.611	8034.64	10388	-321.901	0	6.77272	8.32974	10.5522	0	0	0.205295	136.929	-506.223	48.9433	171.61	0	55.2605	54.2584	183.307	0
72	0	0	72	1	330.135	156.161	173.975	0	0	64.7777	-1.74165	310.361	212.263	8007.68	10466	-310.361	0	7.84724	7.24375	10.0569	0	0	0.226275	176.947	-521.166	34.1465	225.483	0	46.199	44.6795	154.025	0
78	0	0	78	1	309.659	181.081	128.579	0	0	54.0745	32.8913	332.522	158.313	7819.07	10331.7	-332.522	0	5.91792	7.61263	9.93086	0	0	0.0916008	179.876	-519.752	37.3274	201.27	0	61.1092	60.0896	207.823	0
84	0	0	84	1	260.995	162.271	98.7242	0	0	-0.892752	-35.0437	417.154	152.741	7475.39	10399.7	-417.154	0	6.21036	7.1495	8.74102	0	0	0.12384	164.668	-511.977	45.3752	170.016	0	63.5602	60.648	232.412	0
90	0	0	90	1	295.288	133.119	162.169	0	0	96.3995	-44.0105	86.6759	164.64	7577.42	10408.7	-86.6759	0	5.59247	6.95202	9.46166	0	0	0.216766	203.399	-527.965	38.8775	219.272	0	56.2815	54.2489	183.832	0
102	0	0	102	1	337.681	181.465	156.216	0	0	-16.1479	4.53984	262.346	175.821	8088.61	10459.8	-262.346	0	6.36981	7.70535	9.56133	0	0	0.0693127	152.229	-505.718	33.218	166.327	0	54.7632	52.6524	177.806	0
106	0	0	106	1	275.214	139.5	135.714	0	0	39.4134	69.6037	451.464	237.222	7634.41	10295	-451.464	0	9.7233	6.98842	8.46991	0	0	0.184119	169.656	-518.298	41.9414	183.543	0	43.6002	41.54	167.184	0
109	0	0	109	1	276.075	154.362	121.713	0	0	176.478	47.7044	507.062	166.538	7895.98	10316.9	-507.062	0	7.1937	7.08382	9.82911	0	0	0.058214	177.784	-524.028	42.8667	193.591	0	60.5367	59.5261	271.987	0
111	0	0	111	1	247.774	154.155	93.6192	0	0	21.2034	-9.82069	245.696	158.726	7951.6	10274.8	-245.696	0	5.67011	7.45057	9.28775	0	0	0.0760778	192.969	-524.079	49.4989	194.676	0	59.0739	58.153	192.946	0
122	0	0	122	1	279.829	179.764	100.064	0	0	-68.3474	30.7886	386.046	170.917	7841.83	10333.9	-386.046	0	6.85386	6.6701	9.45534	0	0	0.292408	172.642	-522.302	41.4449	219.69	0	54.672	53.2703	198.323	0
140	0	0	140	1	298.194	166.303	131.89	0	0	82.889	6.60859	330.535	179.144	7889.91	10258.4	-330.535	0	6.70208	6.78734	9.08528	0	0	0.118826	177.589	-517.032	38.0113	191.876	0	52.5933	51.9836	176.411	0
155	0	0	155	1	293.205	162.227	130.978	0	0	-83.5027	-112.424	143.654	182.652	8155.96	10277.7	-143.654	0	6.67443	6.84867	9.82935	0	0	0.280735	210.647	-537.165	39.3802	276.094	0	48.9679	48.3179	158.083	0
162	0	0	162	1	251.519	143.534	107.985	0	0	47.5446	33.6164	441.422	204.185	7825.6	10231.4	-441.422	0	8.30419	6.60375	8.50942	0	0	0.207622	185.705	-530.478	46.8369	227.25	0	47.6618	47.1238	182.352	0
184	0	0	184	1	271.862	159.646	112.216	0	0	115.656	7.06474	550.741	161.461	7857.14	10357.6	-550.741	0	7.23834	6.99245	9.04128	0	0	0.0473411	167.029	-511.088	43.069	175.046	0	63.668	62.8224	314.733	0
191	0	0	191	1	275.157	137.551	137.606	0	0	-6.83501	47.9981	42.8906	208.255	7979.64	10316.6	-42.8906	0	6.95153	6.23837	8.38824	0	0	0.136156	171.266	-502.956	41.173	209.016	0	42.9632	41.9927	142.493	0
194	0	0	194	1	245.348	121.305	124.042	0	0	6.47904	43.7403	48.8087	150.546	7368.36	10520.2	-48.8087	0	5.01985	6.2407	8.80801	0	0	0.115172	157.787	-500.39	48.2321	163.047	0	59.6592	58.0453	190.736	0
204	0	0	204	1	290.098	177.377	112.722	0	0	-20.5936	-10.407	605.756	220.611	7694.41	10375	-605.756	0	10.6661	6.97692	9.34625	0	0	0.190991	140.39	-497.401	39.7368	177.007	0	50.6352	48.5598	288.396	0
230	0	0	230	1	274.041	183.798	90.2431	0	0	-40.2015	7.18015	80.7393	159.486	7813.68	10457.1	-80.7393	0	5.4295	6.76615	8.2013	0	0	0.19245	174.487	-505.309	41.7592	166.934	0	55.9666	53.2204	183.434	0
281	0	0	281	1	281.39	176.685	104.705	0	0	85.7049	-32.4577	449.535	175.342	7986.76	10197.8	-449.535	0	7.24198	5.76934	8.63234	0	0	0.09917	205.537	-517.885	39.7084	199.472	0	51.7835	51.7572	211.467	0
290	0	0	290	1	260.093	116.109	143.984	0	0	-17.7009	104.975	105.013	159.715	7791.18	10359.3	-105.013	0	5.39436	6.95377	7.80349	0	0	0.0880836	212.783	-533.612	44.5612	219.67	0	55.9033	53.772	183.928	0
301	0	0	301	1	233.238	150.958	82.2798	0	0	75.8954	65.0751	429.972	150.612	7697.58	10399.2	-429.972	0	6.04532	6.4501	7.23866	0	0	0.0551825	196.207	-508.923	50.2285	198.256	0	61.77	59.6698	235.756	0
339	0	0	339	1	242.954	130.989	111.966	0	0	-6.22096	4.79977	472.864	197.919	7779.7	10359.8	-472.863	0	8.37872	5.30294	8.11791	0	0	0.0151668	216.991	-516.806	47.0086	200.768	0	45.9342	45.3894	199.406	0
343	0	0	343	1	263.419	162.165	101.255	0	0	1.47024	32.2719	527.363	167.771	7772.01	10332.4	-527.363	0	7.42465	5.86427	7.85669	0	0	0.160058	225.773	-528.385	42.753	235.108	0	56.7747	55.9452	270.201	0
350	0	0	350	1	294.378	128.509	165.869	0	0	27.8814	107.157	42.9306	195.134	7247.3	10556.5	-42.9306	0	6.46603	5.2792	6.83518	0	0	0.0941083	245.414	-540.91	35.9173	234.896	0	43.221	42.3505	143.237	0
361	0	0	361	1	313.091	163.942	149.149	0	0	27.6402	64.5671	190.404	238.761	8144.48	10300.1	-190.404	0	8.2241	5.52974	6.54435	0	0	0.0878544	190.252	-510.176	33.2816	253.452	0	36.7117	35.6178	119.755	0
409	0	0	409	1	248.432	97.7782	150.654	0	0	80.0352	20.175	263.495	152.757	7793.1	10145.1	-263.495	0	5.46267	5.76173	7.67737	0	0	0.135453	159.663	-494.007	45.8512	191.88	0	57.558	56.4653	185.447	0
419	0	0	419	1	261.696	145.741	115.955	0	0	63.5002	58.2903	196.492	182.775	7311.34	10406	-196.492	0	6.29643	6.11591	6.93802	0	0	0.12997	162.083	-499.194	42.6045	170.481	0	48.4454	46.4398	156.217	0
422	0	0	422	1	260.999	155.356	105.643	0	0	61.5604	54.6791	463.701	265.684	8010.9	10310	-463.701	0	10.9817	4.71226	7.66522	0	0	0.0556054	207.819	-516.056	41.8006	244.486	0	34.5756	34.4148	143.882	0
441	0	0	441	1	264.741	143.58	121.161	0	0	-25.7023	16.8432	144.997	164.102	7500.2	10248.1	-144.997	0	5.64357	5.41695	7.49047	0	0	0.0724834	165.704	-498.579	41.7114	1	0	52.3345	50.4048	170.676	0
459	0	0	459	1	293.331	167.733	125.598	0	0	-15.3368	29.9153	156.382	189.071	7988.14	10334.7	-156.382	0	6.49792	5.46016	7.38648	0	0	0.0145713	196.274	-511.146	36.5904	210.407	0	45.5413	44.3002	147.78	0
461	0	0	461	1	289.037	148.345	140.692	0	0	7.73461	26.9615	64.0906	208.629	7865.41	10337.7	-64.0906	0	6.98571	6.05408	8.1766	0	0	0.208686	168.254	-501.469	38.3301	213.179	0	42.9869	41.5334	141.117	0
519	0	0	519	1	285.454	199.227	86.2272	0	0	-18.6046	24.5242	336.575	193.081	7692.42	10340.1	-336.575	0	7.3322	5.53479	6.46294	0	0	0.139641	185.187	-510.095	37.2859	228.579	0	45.8608	44.0587	154.754	0
535	0	0	535	1	276.994	163.656	113.339	0	0	19.8828	11.2181	78.8841	140.966	7952.92	10453.1	-78.8841	0	4.73577	5.64419	7.6011	0	0	0.0441064	153.176	-491.593	39.6741	185.394	0	59.9102	57.7623	192.987	0
596	0	0	596	1	253.052	125.106	127.946	0	0	-16.5246	15.8244	201.75	162.292	7889.66	10348.8	-201.75	0	5.68664	5.23275	6.78342	0	0	0.106765	175.195	-496.113	43.3758	1	0	51.7144	49.9196	168.52	0
619	0	0	619	1	309.999	157.227	152.771	0	0	20.8091	83.5658	109.657	233.2	7951.99	10281.1	-109.657	0	7.83257	5.61428	6.97101	0	0	0.321009	164.418	-495.075	34.0141	177.582	0	37.2977	36.6202	122.99	0
624	0	0	624	1	297.079	128.112	168.968	0	0	88.5039	85.2651	288.671	204.578	7386	10478.7	-288.671	0	7.40037	5.48633	7.55248	0	0	0.0950109	182.656	-509.462	36.1362	200.215	0	44.023	43.13	144.742	0
647	0	0	647	1	287.649	178.281	109.368	0	0	108.502	81.6879	394.774	247.425	7764.64	10283	-394.774	0	9.6567	5.2806	6.47366	0	0	0.137244	142.21	-484.78	36.7219	170.7	0	36.9521	36.349	129.584	0
659	0	0	659	1	305.909	139.611	166.298	0	0	3.56405	-37.9533	-1.1234	188.072	7869.58	10402.6	1.1234	0	6.34964	5.29434	6.36204	0	0	0.107726	179.716	-495.431	33.9613	208.261	0	43.5389	41.6989	149.196	0
665	0	0	665	1	229.271	114.088	115.184	0	0	58.4005	-57.4064	119.767	128.071	7715.08	10322.4	-119.767	0	4.39951	5.78212	6.99919	0	0	0.00857446	153.305	-488.833	50.2295	150.386	0	63.9993	63.0774	210.93	0
696	0	0	696	1	267.503	142.872	124.631	0	0	-14.2941	42.261	314.004	226.847	7987.09	10422	-314.004	0	8.45499	4.6806	6.33658	0	0	0.0925761	216.629	-510.592	39.5031	243.376	0	38.103	36.4262	125.565	0
723	0	0	723	1	216.864	119.99	96.8741	0	0	-1.76491	18.7702	173.374	180.293	8074.23	10345.9	-173.374	0	6.22397	4.85838	6.70001	0	0	0.22932	159.505	-483.57	52.2512	222.127	0	46.0223	44.8505	148.87	0
725	0	0	725	1	231.687	116.875	114.812	0	0	48.9709	4.74841	121.014	181.637	7325.87	10160.6	-121.014	0	6.14807	4.39182	6.5955	0	0	0.12336	156.916	-479.117	47.2015	205.304	0	44.5927	43.9509	146.25	0
740	0	0	740	1	246.763	140.331	106.433	0	0	-41.9015	36.1735	265.084	136.519	7715.72	10527.8	-265.084	0	4.96994	4.929	6.75018	0	0	0.111383	170.471	-488.392	44.3934	186.208	0	59.2531	58.305	203.439	0
764	0	0	764	1	305.364	186.001	119.363	0	0	-113.327	42.7025	412.267	153.854	7886.81	10421.6	-412.267	0	6.45496	4.79294	6.71317	0	0	0.103006	213.787	-505.316	33.8553	210.297	0	54.7105	51.4309	198.073	0
800	0	0	800	1	269.633	129.269	140.364	0	0	5.34872	-40.2013	146.157	176.697	7867.79	10404.8	-146.157	0	6.1129	5.18732	6.42458	0	0	0.124676	155.452	-481.957	39.6919	168.246	0	46.9407	44.8659	152.509	0
837	0	0	837	1	260.415	142.701	117.714	0	0	33.2943	-46.3046	155.939	133.691	7640.53	10510.6	-155.939	0	4.6296	4.97332	5.74829	0	0	0.0440293	153.947	-479.106	40.6636	200.729	0	58.0569	57.8148	196.572	0
855	0	0	855	1	231.805	95.022	136.783	0	0	-18.9984	35.3509	290.122	131.096	7593.16	10528.6	-290.122	0	4.81704	4.27341	6.38021	0	0	0.157008	186.76	-497.395	46.7873	219.113	0	60.2893	59.4625	212.072	0
882	0	0	882	1	283.245	164.469	118.776	0	0	30.5883	28.6518	90.5896	185.051	8041.87	10336	-90.5896	0	6.20743	4.95056	5.83497	0	0	0.013882	163.861	-487.588	36.6802	194.039	0	43.3986	42.4629	142.287	0
930	0	0	930	1	238.891	107.143	131.748	0	0	67.7803	136.48	-1.77792	137.056	7307.06	10626.8	1.77792	0	4.52067	4.4606	6.20579	0	0	0.133694	228.511	-502.856	45.1297	189.76	0	57.1597	56.1781	189.121	0
963	0	0	963	1	242.056	184.48	57.5756	0	0	37.931	52.7059	366.698	142.443	8034.53	10411.6	-366.698	0	5.45891	5.54595	6.41335	0	0	0.0460645	160.638	-487.784	45.927	186.368	0	60.6452	58.8165	201.635	0
979	0	0	979	1	269.598	156.712	112.886	0	0	-47.9543	-0.690671	-113.058	135.613	7622.11	10465	113.058	0	4.63665	4.13957	6.89152	0	0	0.148026	192.648	-492.696	38.9354	222.512	0	57.0013	57.6207	207.769	0
981	0	0	981	1	295.867	162.231	133.636	0	0	13.2166	54.8859	119.71	231.526	7959.58	10409.4	-119.71	0	7.81391	3.97003	5.87288	0	0	0.0949131	184.434	-490.65	33.9627	245.035	0	35.2478	33.8176	114.541	0
1031	0	0	1031	1	306.033	151.214	154.819	0	0	28.8848	22.9853	237.554	263.25	7943.92	10242	-237.554	0	9.3039	3.53942	6.13251	0	0	0.203039	202.66	-498.245	32.3744	1	0	31.0309	30.5978	105.622	0
1035	0	0	1035	1	275.94	141.894	134.047	0	0	73.4493	39.7197	111.776	194.415	7799.69	10424.6	-111.776	0	6.52866	4.21998	5.47478	0	0	0.0999013	191.984	-497.034	36.9268	250.277	0	41.0037	39.1848	135.118	0
1072	0	0	1072	1	290.309	135.068	155.242	0	0	80.2386	-14.6052	-8.62078	195.286	7693.24	10478.9	8.62078	0	6.5157	3.11627	4.8759	0	0	0.0884654	223.432	-499.16	33.333	280.042	0	37.455	37.2224	130.346	0
1122	0	0	1122	1	219.906	134.736	85.1701	0	0	73.3843	-7.06617	92.3897	155.91	7799.76	10371.7	-92.3897	0	5.25126	4.67077	5.67629	0	0	0.0793106	145.807	-473.383	49.8382	208.63	0	50.404	48.6149	166.502	0
1131	0	0	1131	1	247.519	109.117	138.402	0	0	-95.1633	36.3708	311.022	164.667	7968.3	10228.6	-311.022	0	6.32079	4.67749	6.22287	0	0	0.185958	145.975	-472.811	43.4387	156.349	0	49.4239	47.6619	163.204	0
1150	0	0	1150	1	267.759	164.396	103.363	0	0	-14.8925	-26.2484	203.728	166.326	7290.07	10291.2	-203.728	0	5.87765	3.54519	5.70703	0	0	0.0539275	209.862	-505.552	37.7576	226.468	0	45.8586	44.348	153.511	0
1198	0	0	1198	1	232.48	134.647	97.8331	0	0	-31.9315	60.4122	264.404	143.342	7307.11	10403.9	-264.404	0	5.19149	4.2343	5.90153	0	0	0.0563643	164.063	-477.123	46.086	184.043	0	55.539	52.7544	181.454	0
1213	0	0	1213	1	289.561	174.942	114.619	0	0	45.2406	8.24451	288.417	201.487	7728.24	10256.7	-288.417	0	7.3403	3.81802	5.91054	0	0	0.0840172	180.795	-492.847	34.7404	216.139	0	40.0579	39.4842	134.873	0
1288	0	0	1288	1	188.842	79.7705	109.071	0	0	125.716	0.934749	-74.8854	139.689	7249.12	10264	74.8854	0	4.67798	4.2345	5.86301	0	0	0.0435918	194.17	-497.394	60.0572	203.153	0	52.552	53.2242	194.205	0
1382	0	0	1382	1	196.818	93.2554	103.563	0	0	50.4709	42.6915	20.1415	174.407	7324.37	10222.3	-20.1415	0	5.77202	3.73886	4.46743	0	0	0.0284768	198.152	-479.782	53.9553	1	0	41.2695	40.6441	146.46	0
1573	0	0	1573	1	213.472	106.565	106.907	0	0	54.1365	33.0691	150.23	127.427	7520.02	10431.2	-150.23	0	4.32861	3.56685	4.95017	0	0	0.0561103	184.435	-469.761	49.0956	1	0	59.1809	56.0792	192.077	0
1578	0	0	1578	1	210.203	104.941	105.263	0	0	55.1692	24.5375	87.9129	155.094	7917.63	10340.1	-87.9129	0	5.1934	3.32353	5.76545	0	0	0.0211629	186.625	-492.059	50.556	227.131	0	48.4796	47.3537	157.138	0
1594	0	0	1594	1	258.256	157.179	101.076	0	0	-19.7582	-13.2647	339.512	136.839	7793.24	10278.2	-339.512	0	5.23973	3.55752	6.37705	0	0	0.0322769	227.874	-512.195	39.9648	240.568	0	55.5662	55.1504	197.827	0
1608	0	0	1608	1	252.528	140.499	112.03	0	0	2.22166	56.5197	266.395	186.731	7671.6	10407.8	-266.395	0	6.71707	3.23215	4.60665	0	0	0.134262	150.981	-461.533	39.2625	251.674	0	40.7654	38.8114	141.044	0
1646	0	0	1646	1	308.461	164.29	144.171	0	0	-84.7731	102.335	22.465	161.204	8057.57	10262.3	-22.465	0	5.48509	3.98924	5.73315	0	0	0.161226	221.551	-520.465	32.2362	253.06	0	46.9965	45.745	157.293	0
1713	0	0	1713	1	309.911	181.871	128.041	0	0	178.27	70.6538	451.253	196.549	7894.19	10393.6	-451.253	0	8.09088	3.65036	5.10591	0	0	0.0703058	225.033	-511.098	31.4333	257.944	0	41.7318	40.4477	160.511	0
1731	0	0	1731	1	233.001	138.587	94.4142	0	0	13.971	7.96396	419.761	147.27	7958.83	10257	-419.761	0	5.93086	4.53363	5.63314	0	0	0.127634	180.247	-489.004	46.0859	195.914	0	55.5472	55.21	203.224	0
1765	0	0	1765	1	266.751	145.508	121.243	0	0	12.7519	63.4455	171.481	161.587	7262.43	10201.5	-171.481	0	5.537	3.1256	5.27364	0	0	0.0626966	222.564	-498.847	37.1401	1	0	45.9198	44.944	152.677	0
1821	0	0	1821	1	218.915	138.568	80.3474	0	0	35.6319	21.9804	255.242	186.621	8036.83	10342.7	-255.242	0	6.65647	4.06785	5.38155	0	0	0.0838893	158.904	-477.572	48.8657	199.974	0	42.5315	41.6652	138.819	0
1896	0	0	1896	1	263.671	139.83	123.841	0	0	-26.9778	-7.3808	258.566	192.235	7999.78	10272.4	-258.566	0	6.98286	3.75056	4.30741	0	0	0.0639757	229.87	-495.184	37.5856	247.422	0	39.4261	38.6753	129.449	0
1989	0	0	1989	1	224.847	129.073	95.7742	0	0	100.305	-2.63848	541.084	127.205	7673.18	10466.9	-541.084	0	5.65858	3.62622	5.42823	0	0	0.0185824	227.371	-502.463	46.6393	219.583	0	64.8124	63.0247	334.645	0
2036	0	0	2036	1	241.719	140.554	101.165	0	0	69.6477	85.3983	532.847	199.419	7803.49	10378.9	-532.847	0	8.76358	3.68064	5.34951	0	0	0.107923	136.129	-461.176	42.6534	182.652	0	42.9368	42.2644	205.398	0
2068	0	0	2068	1	236.544	116.09	120.454	0	0	-80.4086	7.73994	268.698	198.593	7953.55	10356.9	-268.698	0	7.38227	3.12315	5.14903	0	0	0.199891	154.469	-463.197	42.8239	184.306	0	38.3411	36.7328	127.121	0
2079	0	0	2079	1	256.23	139.49	116.74	0	0	111.154	58.6542	391.125	141.729	8060.97	10405.6	-391.125	0	5.51828	4.60986	5.58738	0	0	0.105602	153.21	-470.3	40.9645	188.252	0	58.1346	56.5075	198.791	0
2083	0	0	2083	1	245.907	109.139	136.769	0	0	99.5861	32.8972	-38.4584	172.16	7574.23	10531.1	38.4584	0	5.7029	3.41525	4.85116	0	0	0.0605101	190.285	-483.792	40.9842	214.933	0	42.4776	42.926	147.863	0
2210	0	0	2210	1	266.187	119.294	146.893	0	0	-20.7842	79.0773	7.50195	149.121	7594.94	10484.9	-7.50195	0	4.96474	4.38272	5.95401	0	0	0.184025	180.863	-490.964	39.1348	182.11	0	51.8466	51.3069	178.042	0
2215	0	0	2215	1	220.567	126.154	94.413	0	0	42.5923	-30.9845	315.259	193.21	7332.25	10096.6	-315.259	0	7.22191	3.32486	5.12246	0	0	0.0525803	194.487	-484.428	46.9494	199.258	0	40.464	39.8078	133.369	0
2240	0	0	2240	1	198.332	106.728	91.6039	0	0	9.20689	64.9565	115.048	115.546	7664.61	10399.3	-115.048	0	3.89491	4.62445	4.86322	0	0	0.121199	178.607	-474.229	55.581	193.506	0	64.7925	62.4598	218.917	0
2289	0	0	2289	1	269.449	126.138	143.311	0	0	-34.165	47.9564	102.367	175.53	7707.99	10416.3	-102.367	0	5.96062	3.57967	4.67069	0	0	0.0631381	178.282	-474.062	36.7469	254.747	0	42.2368	40.595	144.269	0
2345	0	0	2345	1	227.978	108.122	119.856	0	0	46.6163	24.6068	287.639	184.255	7826.52	10539.4	-287.639	0	6.69348	3.94279	4.46832	0	0	0.0782301	191.163	-481.959	45.2545	208.507	0	42.3745	41.1738	137.696	0
2365	0	0	2365	1	225.573	118.515	107.058	0	0	152.375	116.632	421.536	154.142	8019.75	10248	-421.536	0	6.17853	3.20034	5.79512	0	0	0.131033	199.658	-501.559	46.1245	267.636	0	49.1264	48.823	193.899	0
2465	0	0	2465	1	239.768	117.894	121.875	0	0	-18.1357	-24.1385	100.984	157.019	7891.28	10189.5	-100.984	0	5.37266	3.70324	5.3435	0	0	0.0480134	172.818	-472.709	43.1051	194.175	0	47.2804	46.6344	156.3	0
2616	0	0	2616	1	288.125	144.931	143.194	0	0	53.0241	118.364	465.964	203.023	7820.12	10345.9	-465.964	0	8.43274	3.66315	4.88538	0	0	0.051739	149.099	-471.111	34.1452	238.996	0	40.4351	39.9216	162.876	0
2628	0	0	2628	1	232.19	136.958	95.2314	0	0	13.4686	23.3602	129.803	200.579	7760.01	10440.9	-129.803	0	6.80945	3.59038	4.97747	0	0	0.12527	174.886	-488.978	44.3206	213.101	0	38.3027	36.797	128.535	0
2655	0	0	2655	1	220.703	122.553	98.1508	0	0	74.5567	-53.3932	387.333	172.357	7898.24	10318.4	-387.333	0	6.81563	3.36845	5.46176	0	0	0.0392322	203.105	-486.976	47.3417	1	0	44.5551	44.4784	161.426	0
2671	0	0	2671	1	234.401	144.227	90.1747	0	0	78.3794	73.6932	337.084	185.654	7994.08	10390.6	-337.084	0	6.93938	3.42019	4.75011	0	0	0.0790071	165.874	-467.671	43.3484	195.54	0	41.9714	40.6824	138.777	0
2779	0	0	2779	1	235.122	101.861	133.261	0	0	8.55107	-20.9869	131.139	151.303	7764.93	10385.6	-131.139	0	5.18423	3.90565	4.92405	0	0	0.151866	189.439	-480.078	44.0109	190.34	0	49.3766	47.4959	164.555	0
2867	0	0	2867	1	224.646	97.6808	126.965	0	0	56.5809	-46.2495	419.523	167.463	7716.9	10410.9	-419.523	0	6.78336	3.5793	5.5959	0	0	0.102897	167.84	-477.614	46.7896	189.862	0	46.4839	45.8009	185.808	0
2901	0	0	2901	1	256.135	128.85	127.285	0	0	121.86	-28.8817	79.8607	166.854	7452.3	10194.2	-79.8607	0	5.64627	3.58541	4.26955	0	0	0.0937466	221.302	-489.151	38.7071	1	0	42.626	42.1185	144.198	0
2928	0	0	2928	1	247.665	117.9	129.765	0	0	-6.64001	59.8272	72.8444	148.643	7481.14	10304.8	-72.8444	0	4.98011	3.61638	4.96038	0	0	0.0895019	183.866	-475.974	40.978	202.737	0	50.5968	47.8679	168.175	0
2998	0	0	2998	1	258.934	151.902	107.033	0	0	42.7784	42.9924	346.788	187.958	7830.36	10421.3	-346.788	0	7.09876	3.94246	5.09791	0	0	0.0840086	134.875	-460.932	39.2999	192.251	0	42.4803	41.2146	145.006	0
3017	0	0	3017	1	217.019	91.0163	126.003	0	0	35.1042	20.3294	1.94895	138.364	7539.06	10543.6	-1.94895	0	4.59316	4.2441	4.79989	0	0	0.140146	198.546	-484.37	48.9522	213.17	0	53.0436	53.047	183.341	0
3043	0	0	3043	1	262.877	152.74	110.137	0	0	35.2902	-20.9871	334.768	223.46	7837.85	10485.3	-334.768	0	8.45274	3.42504	4.8389	0	0	0.012374	191.965	-486.706	37.8176	228.225	0	35.1517	34.281	119.989	0
3082	0	0	3082	1	266.961	132.924	134.037	0	0	8.78826	-44.6724	177.639	170.183	8063.67	10309.7	-177.639	0	5.95266	3.62484	4.72515	0	0	0.138381	193.801	-490.813	37.2468	201.734	0	43.4558	42.6324	141.821	0
3173	0	0	3173	1	290.33	159.257	131.073	0	0	16.8115	85.7615	231.843	187.96	7657.01	10378.5	-231.843	0	6.60811	3.85105	5.98304	0	0	0.145587	185.516	-490.602	34.7048	206.292	0	43.1174	41.0717	147.465	0
3194	0	0	3194	1	287.479	172.601	114.877	0	0	41.6805	39.1458	115.642	181.897	7333.16	10225.8	-115.642	0	6.12223	2.76006	4.49676	0	0	0.0111693	207.457	-486.447	33.1373	1	0	39.3592	38.5547	132.026	0
3226	0	0	3226	1	234.27	126.339	107.931	0	0	64.2776	-31.0416	-131.559	143.6	7410.22	10495.3	131.559	0	4.87866	3.75437	4.45128	0	0	0.149078	181.234	-479.507	43.512	207.731	0	49.7556	49.1613	189.316	0
3235	0	0	3235	1	236.833	124.781	112.052	0	0	-73.2708	-36.5278	-100.094	131.045	7348.45	10201.8	100.094	0	4.55492	2.94902	4.50167	0	0	0.0693843	208.91	-492.435	41.9211	220.153	0	50.7272	50.2053	191.204	0
3264	0	0	3264	1	260.27	130.4	129.87	0	0	78.8951	73.9776	36.0962	131.079	7495.27	10490	-36.0962	0	4.33191	4.19489	5.14728	0	0	0.136932	179.976	-487.187	39.3646	1	0	58.1644	56.2761	190.691	0
3348	0	0	3348	1	247.47	111.434	136.036	0	0	-113.952	-2.3406	349.627	148.415	7887.43	10267.3	-349.627	0	5.95448	3.17946	5.24517	0	0	0.180246	201.36	-479.129	40.6991	1	0	49.908	47.9485	169.336	0
3385	0	0	3385	1	219.902	131.323	88.579	0	0	47.5913	-54.7199	309.519	122.576	8224.19	10220	-309.519	0	4.59263	4.05988	5.55974	0	0	0.0701733	144.765	-467.557	48.782	186.19	0	62.6348	59.939	203.601	0
3446	0	0	3446	1	215.441	127.539	87.902	0	0	-1.76031	28.6102	442.639	188.271	7775.24	10435.7	-442.639	0	7.73416	3.56104	4.4413	0	0	0.143068	164.263	-469.411	47.9168	194.093	0	41.9209	41.0016	163.509	0
3498	0	0	3498	1	188.115	120.814	67.3	0	0	-11.6786	-8.12767	592.987	160.61	7785.16	10472.4	-592.987	0	7.64118	3.90653	4.22798	0	0	0.0848882	192.207	-477.822	57.0247	223.707	0	54.0812	53.0205	282.935	0
3575	0	0	3575	1	242.002	92.315	149.687	0	0	105.923	127.005	333.151	150.121	8066.2	10237.6	-333.151	0	5.61029	3.11315	5.37625	0	0	0.110029	194.391	-483.867	41.8328	216.582	0	49.227	48.4448	171.601	0
3805	0	0	3805	1	274.716	117.435	157.281	0	0	135.157	26.5127	-131.461	154.818	7538.66	10437.8	131.461	0	5.21092	3.47308	4.80565	0	0	0.0457041	180.759	-477.742	35.9003	214.32	0	46.8359	46.6242	177.68	0
3829	0	0	3829	1	285.063	147.427	137.636	0	0	-16.1845	37.7357	79.3718	146.331	7391.02	10326.9	-79.3718	0	4.92829	2.63028	4.76696	0	0	0.112748	175.453	-470.946	33.4934	241.663	0	48.2923	46.0097	160.98	0
3885	0	0	3885	1	194.719	91.335	103.384	0	0	67.0527	120.213	22.2755	117.854	7407.45	10244.4	-22.2755	0	3.88934	3.61936	4.84256	0	0	0.0683768	220.127	-509.439	55.022	242.227	0	60.3155	59.1031	209.749	0
4015	0	0	15	1	399.928	223.205	176.723	0	0	28.6562	-6.70862	32.1952	394.294	7346.18	10371.3	-32.1952	0	17.0062	8.74754	8.17387	0	0	0.132125	138.253	-515.066	14.9646	214.5	0	26.3067	24.6883	62.6336	1
4016	0	0	16	1	326.072	217.2	108.872	0	0	57.2091	30.2829	164.284	318.865	7317.63	10334.4	-164.284	0	14.4984	9.27783	8.06394	0	0	0.156384	125.776	-500.062	19.0943	188.915	0	32.3496	29.6622	87.4558	1
4017	0	0	17	1	330.207	161.991	168.216	0	0	26.072	10.6736	-31.8951	267.293	7348.77	10354	31.8951	0	11.213	9.8879	9.33759	0	0	0.0960852	135.455	-512.542	19.2045	178.574	0	37.8256	35.6625	90.2496	1
4018	0	0	18	1	356.215	198.616	157.599	0	0	39.3511	3.65403	-107.159	230.418	7335.49	10361	107.159	0	9.46057	8.72243	8.82765	0	0	0.166458	152.584	-512.224	17.2403	162.954	0	40.4833	38.8843	109.514	1
4027	0	0	27	1	276.153	130.64	145.513	0	0	14.9898	2.86996	-44.429	186.409	7260.19	10361.8	44.429	0	7.79757	9.04421	9.23542	0	0	0.207933	118.953	-492.525	23.6122	132.003	0	51.1837	48.7354	120.382	1
4033	0	0	33	1	306.358	164.502	141.855	0	0	-20.3968	68.7546	92.9183	208.274	7295.58	10295.9	-92.9183	0	9.14307	9.95901	8.43522	0	0	0.14625	113.889	-494.569	20.8193	151.355	0	48.2254	44.7419	115.51	1
4042	0	0	42	1	291.455	163.654	127.8	0	0	22.171	52.6475	-13.9992	230.209	7352.67	10411.7	13.9992	0	9.66321	8.4797	8.33143	0	0	0.115822	128.003	-494.967	21.7179	175.639	0	42.0408	39.3624	97.4071	1
4060	0	0	60	1	306.382	177.13	129.252	0	0	58.48	32.099	-95.3954	235.23	7316.36	10432.2	95.3954	0	9.63957	8.47473	8.67793	0	0	0.128523	161.085	-517.277	20.5356	220.884	0	39.9652	38.0879	103.345	1
4061	0	0	61	1	333.041	171.647	161.394	0	0	20.619	16.2705	-44.8161	284.822	7354.22	10448	44.8161	0	11.879	8.99859	8.06948	0	0	0.145014	146.186	-503.073	18.5682	189.012	0	34.2928	32.4942	82.1141	1
4062	0	0	62	1	362.798	174.992	187.805	0	0	46.3561	6.13091	223.387	311.063	7328.48	10358.5	-223.387	0	14.7105	8.18364	8.18303	0	0	0.0717159	130.442	-499.011	16.6707	181.425	0	32.1048	29.3049	103.2	1
4074	0	0	74	1	304.657	195.64	109.017	0	0	18.3403	24.575	-157.677	236.772	7456.16	10439.7	157.677	0	9.61236	9.35665	8.72952	0	0	0.108443	130.561	-504.152	20.8983	173.192	0	40.3571	38.0843	119.355	1
4076	0	0	76	1	340.42	170.47	169.949	0	0	-8.42847	88.979	-174.339	270.226	7383.27	10375.3	174.339	0	10.8847	8.54726	8.41188	0	0	0.126053	128.485	-497.883	18.0764	182.557	0	34.9816	33.2013	109.897	1
4079	0	0	79	1	278.168	130.453	147.715	0	0	21.1673	22.0824	-140.702	198.404	7353.67	10342.6	140.702	0	8.07129	8.77183	9.15905	0	0	0.0586712	139.718	-504.103	23.3006	146.207	0	46.6127	44.5738	136.188	1
4080	0	0	80	1	383.105	183.405	199.7	0	0	-59.0365	-22.5725	-91.7208	368.022	7334.22	10287.6	91.7208	0	15.3945	8.40885	8.56984	0	0	0.213404	150.674	-507.677	15.7405	214.466	0	26.6386	25.3819	69.7755	1
4081	0	0	81	1	254.467	146.866	107.602	0	0	47.667	3.25229	-173.988	203.741	7327.17	10361.4	173.988	0	8.30367	9.20325	8.7151	0	0	0.135922	133.696	-496.767	25.9944	131.8	0	44.0264	42.8976	141.796	1
4091	0	0	91	1	292.445	131.854	160.591	0	0	-11.3356	61.6421	-111.905	214.044	7386.18	10402.7	111.905	0	8.70793	8.26679	7.9547	0	0	0.129229	142.281	-503.059	21.4742	158.3	0	43.0508	40.264	116.687	1
4097	0	0	97	1	253.062	133.608	119.455	0	0	13.2138	47.3711	-9.4732	167.452	7261.97	10317.3	9.4732	0	7.04715	8.50983	8.06759	0	0	0.126861	158.822	-507.575	25.7042	183.983	0	55.2664	52.0884	127.054	1
4108	0	0	108	1	277.529	134.764	142.765	0	0	-13.0488	-38.6337	-118.279	215.817	7288.23	10403.3	118.279	0	8.96205	8.61217	7.59306	0	0	0.124055	146.787	-501.192	22.8559	152.31	0	40.9396	38.9109	114.967	1
4114	0	0	114	1	251.122	137.338	113.784	0	0	45.2071	18.8008	-80.0442	254.73	7329.63	10445.5	80.0442	0	10.4988	8.37413	7.71312	0	0	0.127961	143.926	-499.302	25.771	190.234	0	36.3837	34.713	92.5561	1
4120	0	0	120	1	301.763	161.841	139.922	0	0	51.2547	76.6995	-1.47688	209.851	7323.59	10387.6	1.47688	0	8.83938	8.46979	7.33735	0	0	0.0353481	127.33	-485.864	20.5727	190.515	0	44.4666	41.7455	103.999	1
4124	0	0	124	1	326.191	176.881	149.31	0	0	3.75866	86.6096	20.494	275.7	7371.08	10477.4	-20.494	0	11.7115	8.20419	7.59445	0	0	0.170097	144.107	-498.586	18.7674	180.508	0	35.4671	33.5683	81.9306	1
4126	0	0	126	1	280.948	178.488	102.46	0	0	36.7406	67.3981	85.8383	167.075	7338.1	10396.9	-85.8383	0	7.28702	8.26848	8.10633	0	0	0.0896732	134.334	-492.96	22.5783	170.633	0	56.5134	52.6086	135.402	1
4134	0	0	134	1	296.439	162.516	133.923	0	0	-6.10319	1.81585	-184.08	175.41	7380.94	10462.5	184.08	0	7.15466	8.12817	8.25866	0	0	0.0588739	154.905	-498.374	21.1712	145.061	0	50.3629	48.3923	156.454	1
4141	0	0	141	1	256.683	117.653	139.03	0	0	26.8151	81.0188	-175.711	215.757	7447.69	10383.3	175.711	0	8.6828	8.34829	8.0256	0	0	0.0971885	128.391	-491.275	25.1927	155.508	0	42.646	39.9505	134.533	1
4142	0	0	142	1	293.926	209.689	84.2368	0	0	122.308	16.5445	103.032	188.63	7252.53	10348.1	-103.032	0	8.39609	8.11807	7.45797	0	0	0.0486153	140.079	-496.472	21.1744	179.216	0	49.173	45.9072	119.268	1
4143	0	0	143	1	329.61	159.83	169.78	0	0	-47.8812	90.7782	-161.747	241.521	7422.72	10373.5	161.747	0	9.7846	9.3529	8.03182	0	0	0.230616	147.142	-507.296	18.8579	160.233	0	38.7182	36.2744	122.352	1
4151	0	0	151	1	359.534	174.209	185.325	0	0	8.95613	-18.1233	30.916	317.069	7365.88	10283.1	-30.916	0	13.7118	8.26406	7.80009	0	0	0.126182	132.305	-498.235	16.794	173.659	0	31.1248	29.2147	74.2809	1
4184	0	0	184	1	255.552	148.414	107.137	0	0	-138.957	101.143	-112.827	132.348	7414.14	10462.8	112.827	0	5.55049	7.74295	8.3086	0	0	0.241946	164.526	-507.881	25.2159	178.128	0	66.9546	62.5271	171.706	1
4185	0	0	185	1	216.247	92.1279	124.12	0	0	12.1482	58.2668	73.6393	171.918	7263.03	10306.4	-73.6393	0	7.46828	8.45761	7.93348	0	0	0.0664009	117.853	-485.418	31.1453	176.13	0	54.8413	51.2604	128.971	1
4191	0	0	191	1	326.695	169.386	157.308	0	0	9.85099	35.3669	-46.8631	254.204	7364.99	10229.6	46.8631	0	10.5631	8.02432	7.29238	0	0	0.0764668	140.998	-495.372	18.6309	198.445	0	36.3729	34.547	89.1621	1
4200	0	0	200	1	279.89	182.152	97.7378	0	0	0.886714	51.0548	-29.439	212.184	7274.29	10413.2	29.439	0	8.86117	7.50207	6.49844	0	0	0.116402	139.079	-486.074	21.9917	163.857	0	41.9619	39.1574	99.2868	1
4205	0	0	205	1	301.463	170.8	130.663	0	0	60.374	28.65	19.9914	254.632	7314.47	10435.7	-19.9914	0	10.8731	7.89561	7.29534	0	0	0.0739692	118.094	-482.909	20.4521	184.837	0	37.2024	34.9716	86.5871	1
4206	0	0	206	1	319.575	212.198	107.377	0	0	28.3505	-1.29515	-117.386	222.796	7346.49	10365.9	117.386	0	9.13917	7.62539	7.52036	0	0	0.0999955	135.121	-495.404	19.0854	180.676	0	39.5665	37.9178	110.254	1
4208	0	0	208	1	325.486	208.595	116.891	0	0	-23.3697	18.0882	-60.3552	274.316	7398.21	10446.2	60.3552	0	11.4063	6.86979	7.1289	0	0	0.12413	175.224	-497.925	18.4364	197.031	0	33.6175	31.7565	80.6728	1
4215	0	0	215	1	260.189	166.752	93.4364	0	0	25.4365	48.0832	115.788	216.989	7349.4	10316.6	-115.788	0	9.60666	7.64921	6.97012	0	0	0.1387	137.706	-485.892	24.194	156.653	0	42.8324	39.3449	107.469	1
4219	0	0	219	1	222.684	106.948	115.735	0	0	53.2092	38.3757	-90.6526	183.883	7421.29	10326.3	90.6526	0	7.53455	8.47012	7.42098	0	0	0.0549251	149.108	-499.716	29.7868	150.402	0	48.7717	45.2997	132.238	1
4256	0	0	256	1	267.476	147.134	120.342	0	0	21.3129	108.41	158.547	140.821	7851.83	10355.9	-158.547	0	6.36831	7.85191	7.99338	0	0	0.225805	129.935	-484.376	23.7956	131.762	0	63.8449	59.8813	178.455	1
4267	0	0	267	1	239.31	124.68	114.63	0	0	20.0546	18.4522	-37.9702	199.672	7354.79	10346.2	37.9702	0	8.34544	6.90922	7.94781	0	0	0.14626	117.747	-477.601	26.8486	165.512	0	45.4229	42.6518	107.138	1
4277	0	0	277	1	298.262	136.633	161.629	0	0	-26.7745	8.38312	-87.5107	282.876	7301.95	10356.3	87.5107	0	11.6919	6.89793	6.82509	0	0	0.0731898	140.797	-490.044	20.3452	182.797	0	31.5215	30.0334	81.6477	1
4293	0	0	293	1	252.438	127.948	124.49	0	0	37.082	4.16698	43.8424	150.57	7337.76	10360.5	-43.8424	0	6.50812	7.77057	6.98765	0	0	0.0785063	155.344	-494.118	25.1369	175.475	0	59.2092	55.4129	137.959	1
4297	0	0	297	1	290.256	136.403	153.853	0	0	49.706	3.34499	47.5133	219.5	7325.13	10261.6	-47.5133	0	9.50509	7.10082	6.31989	0	0	0.0996148	151.422	-491.517	20.918	170.146	0	40.437	38.6028	96.2341	1
4299	0	0	299	1	321.812	181.878	139.934	0	0	55.1748	111.063	-57.668	231.929	7319.67	10253.6	57.668	0	9.55215	7.14737	6.60261	0	0	0.0671927	142.905	-488.544	18.6254	190.114	0	37.621	36.232	93.8751	1
4302	0	0	302	1	214.793	130.867	83.9258	0	0	29.6444	101.288	26.5751	170.224	7245.54	10263.4	-26.5751	0	7.24053	7.55341	6.97436	0	0	0.0564998	142.916	-488.602	30.5029	165.818	0	52.0854	50.1979	120.523	1
4309	0	0	309	1	285.244	170.876	114.368	0	0	34.4958	-45.4738	-145.305	182.062	7440	10509.8	145.305	0	7.53909	6.41013	5.92085	0	0	0.171418	166.726	-488.394	21.0526	188.249	0	43.8599	42.225	124.937	1
4313	0	0	313	1	279.899	142.293	137.605	0	0	-24.9231	39.563	-55.196	202.249	7300.1	10424.7	55.196	0	8.3966	7.21824	6.21021	0	0	0.218662	177.23	-499.839	21.8267	182.821	0	42.5762	39.9142	104.522	1
4318	0	0	318	1	258.809	152.569	106.24	0	0	57.4328	9.79405	166.026	192.249	7417.07	10354.8	-166.026	0	8.77208	6.77174	6.32851	0	0	0.0282221	138.951	-483.654	23.8433	161.165	0	45.4049	42.0994	126.685	1
4319	0	0	319	1	286.147	171.261	114.886	0	0	-0.874842	18.8869	324.566	259.433	7874.02	10345.8	-324.566	0	13.4037	6.01439	6.35244	0	0	0.176655	154.012	-489.876	20.9867	225.106	0	35.7266	31.4603	152.972	1
4335	0	0	335	1	269.866	172.769	97.0973	0	0	10.3335	41.2859	141.923	249.126	7264.85	10323.4	-141.923	0	11.1887	6.92561	7.00864	0	0	0.116605	131.564	-487.724	22.9532	188.206	0	37.2105	34.3415	97.2636	1
4340	0	0	340	1	331.759	196.694	135.066	0	0	-63.4985	80.9104	149.588	363.88	7338.68	10383.4	-149.588	0	16.5681	4.70294	6.22523	0	0	0.369292	246.219	-524.122	17.3863	265.898	0	24.7704	22.7395	68.7947	1
4354	0	0	354	1	224.653	125.349	99.3034	0	0	102.99	22.8169	-201.703	171.647	7371.51	10341.8	201.703	0	6.99941	6.91737	6.34496	0	0	0.109177	138.002	-476.283	28.3058	153.04	0	46.4037	44.5155	161.69	1
4396	0	0	396	1	270.951	166.623	104.328	0	0	-52.401	83.5385	41.7202	202.752	7327.58	10281.1	-41.7202	0	8.74951	6.12199	6.9322	0	0	0.12897	149.963	-480.928	22.5678	152.976	0	43.3333	40.712	102.569	1
4418	0	0	418	1	338.319	163.39	174.929	0	0	79.731	40.5803	-42.3021	199.566	7295.11	10423.7	42.3021	0	8.32284	7.17333	6.39897	0	0	0.100517	145.66	-486.4	17.5416	185.455	0	43.4649	40.7956	104.165	1
4498	0	0	498	1	275.484	143.37	132.114	0	0	66.1099	-7.44445	-177.024	256.152	7408.39	10372.1	177.024	0	10.4789	6.30522	6.27591	0	0	0.0256572	132.784	-475.621	21.9998	193.04	0	33.0105	31.4189	104.161	1
4499	0	0	499	1	361.302	207.935	153.367	0	0	-11.8761	36.7211	-56.5826	291.917	7386.72	10427.6	56.5826	0	12.102	6.36026	5.70441	0	0	0.0519039	161.361	-490.455	16.0095	218.494	0	30.4339	28.3996	74.4283	1
4501	0	0	501	1	229.499	119.492	110.007	0	0	55.4348	10.9362	-103.022	189.619	7319.41	10353.7	103.022	0	7.78567	6.46933	5.81804	0	0	0.135526	154.763	-483.897	27.1694	173.952	0	42.2425	40.5893	116.183	1
4511	0	0	511	1	327.241	182.014	145.227	0	0	21.6461	40.0128	10.5486	203.844	7353.19	10424.3	-10.5486	0	8.65174	6.01349	5.63879	0	0	0.164011	147.08	-477.844	17.8298	200.36	0	41.8257	39.1167	96.9988	1
4512	0	0	512	1	364.263	186.654	177.609	0	0	11.2721	84.8191	-98.3796	301.895	7363.57	10279.8	98.3796	0	12.2795	5.88939	5.39904	0	0	0.171599	142.393	-479.553	15.7328	218.561	0	28.2319	26.8129	77.0887	1
4540	0	0	540	1	245.463	124.789	120.674	0	0	40.4166	-5.91867	-178.088	219.455	7434.08	10470.2	178.088	0	8.96054	6.12805	5.58658	0	0	0.0638416	131.359	-478.076	24.8735	182.872	0	36.7712	35.4376	113.284	1
4546	0	0	546	1	258.195	136.887	121.308	0	0	-2.11985	25.8564	-96.0238	223.571	7376.96	10239.1	96.0238	0	9.16778	6.07631	5.49766	0	0	0.0774566	152.102	-476.235	23.3949	180.921	0	36.5384	34.736	98.9402	1
4551	0	0	551	1	233.747	142.112	91.6351	0	0	9.1822	116.067	198.744	159.476	7266	10348.2	-198.744	0	7.40192	6.05534	6.17989	0	0	0.165775	120.217	-462.842	26.5679	171.688	0	53.1038	48.3362	157.629	1
4556	0	0	556	1	265.007	149.653	115.353	0	0	-11.7881	80.1637	199.078	172.484	7286.97	10384.1	-199.078	0	8.01684	6.35138	6.17779	0	0	0.0386107	126.475	-469.07	23.0053	153.457	0	50.3279	45.5787	148.007	1
4558	0	0	558	1	245.468	120.498	124.971	0	0	-34.3024	62.0915	-28.9846	245.229	7409.14	10402.2	28.9846	0	10.2679	6.83451	5.74599	0	0	0.196996	127.467	-474.434	25.1821	161.419	0	36.1435	33.4331	86.5248	1
4562	0	0	562	1	212.964	116.43	96.5346	0	0	1.75876	14.8646	86.7451	180.137	7273.42	10349.8	-86.7451	0	7.91243	6.19001	5.947	0	0	0.216923	117.883	-465.756	29.6487	148.484	0	47.6174	44.1651	113.65	1
4618	0	0	618	1	234.125	125.77	108.355	0	0	15.7292	46.2747	-41.608	188.752	7259.45	10418	41.608	0	7.84551	5.68073	6.447	0	0	0.0530817	120.969	-462.476	26.4633	174.966	0	44.6666	41.9474	104.662	1
4620	0	0	620	1	208.607	97.4793	111.127	0	0	79.2952	-15.5685	-84.6861	153.777	7395.21	10380.2	84.6861	0	6.39605	6.34146	5.2555	0	0	0.14199	136.34	-475.214	30.0928	181.879	0	50.8948	47.6193	134.686	1
4621	0	0	621	1	256.615	116.64	139.975	0	0	-4.21683	80.878	-128.694	249.939	7379.06	10483.1	128.694	0	10.1161	5.76626	4.99251	0	0	0.0424906	140.663	-471.317	23.281	216.488	0	32.7153	31.0409	91.3219	1
4637	0	0	637	1	226.895	102.89	124.005	0	0	-8.54964	66.3033	30.7117	200.606	7383.39	10298.3	-30.7117	0	8.57267	5.48222	5.66613	0	0	0.114765	143.767	-470.296	27.0527	166.262	0	42.0348	38.8082	100.012	1
4642	0	0	642	1	264.031	153.571	110.46	0	0	34.7021	-88.4438	194.842	225.571	7838.44	10353.4	-194.842	0	10.7227	5.83391	5.555	0	0	0.13998	208.416	-502.899	22.7378	191.135	0	36.6947	34.7904	113.239	1
4665	0	0	665	1	206.779	102.089	104.69	0	0	-39.4251	37.8235	-131.637	131.375	7414.27	10426.5	131.637	0	5.36215	6.37769	6.63437	0	0	0.0655367	116.223	-464.285	31.1791	130.32	0	62.1201	58.2361	172.143	1
4673	0	0	673	1	252.214	138.242	113.971	0	0	-21.9282	17.7641	61.1842	190.228	7396.77	10346.9	-61.1842	0	8.2842	5.44801	5.60301	0	0	0.0873267	145.093	-473.813	23.8645	177.353	0	43.8968	40.4345	105.962	1
4674	0	0	674	1	263.726	153.12	110.606	0	0	5.05789	-86.58	201.214	180.925	7270.12	10351.6	-201.214	0	8.6405	6.26352	5.24623	0	0	0.0934764	124.508	-462.994	22.7939	131.417	0	46.394	42.562	133.869	1
4680	0	0	680	1	262.823	184.734	78.0885	0	0	-25.6016	41.3163	132.099	249.956	7400.44	10323.3	-132.099	0	11.2108	5.15059	5.21952	0	0	0.221249	192.584	-490.349	22.5297	204.606	0	33.7535	30.8819	89.4476	1
4741	0	0	741	1	222.904	143.038	79.8657	0	0	15.0715	13.7668	-59.1647	133.913	7260.11	10450.5	59.1647	0	5.56013	5.74638	5.93143	0	0	0.139983	144.091	-478.857	27.8644	150.376	0	59.3121	56.0911	142.717	1
4747	0	0	747	1	284.21	165.558	118.652	0	0	62.4895	55.1369	-94.2436	206.341	7312.35	10309.5	94.2436	0	8.43371	6.16241	5.72606	0	0	0.0992998	125.094	-465.946	21.0193	164.139	0	39.1479	37.4571	105.091	1
4749	0	0	749	1	265.733	139.099	126.634	0	0	61.2348	46.8847	-75.4204	227.006	7313.61	10417.4	75.4204	0	9.33631	5.30352	5.32964	0	0	0.0518346	179.634	-493.198	22.33	212.205	0	35.735	33.7968	89.996	1
4777	0	0	777	1	260.874	125.345	135.529	0	0	-1.16282	55.8873	89.0065	170.746	7276.34	10308.8	-89.0065	0	7.47371	5.4663	5.72241	0	0	0.0822261	154.434	-477.433	22.992	165.722	0	48.5701	45.0471	117.053	1
4802	0	0	802	1	256.784	138.348	118.436	0	0	25.5672	22.0117	25.4392	179.239	7349.27	10243	-25.4392	0	7.66991	5.90108	5.49172	0	0	0.0545357	131.944	-469.503	23.4857	144.799	0	45.9126	43.8645	108.66	1
4814	0	0	814	1	242.127	133.225	108.902	0	0	8.14901	29.5126	-150.57	236.193	7366.69	10335.1	150.57	0	9.58892	5.11795	5.05158	0	0	0.119927	159.195	-474.64	24.691	221.911	0	33.3829	31.6422	101.036	1
4948	0	0	948	1	214.32	132.27	82.0499	0	0	46.3211	8.4886	-30.1138	199.751	7328.52	10356.2	30.1138	0	8.39206	4.8709	4.54841	0	0	0.0326945	188.203	-485.054	28.0957	206.853	0	38.7622	36.6451	93.5214	1
5041	0	0	1041	1	183.772	92.5307	91.2412	0	0	-15.1562	21.2163	9.8922	127.701	7390	10343.4	-9.89221	0	5.44512	5.48166	5.4881	0	0	0.111952	96.897	-443.642	34.6894	136.073	0	62.5232	57.5507	146.128	1
5060	0	0	1060	1	200.055	115.662	84.3929	0	0	55.0291	20.4565	84.7716	195.638	7419.47	10244.5	-84.7716	0	8.57274	4.58421	4.8552	0	0	0.0249912	179.822	-470.332	30.4623	165.119	0	40.3111	38.5832	101.071	1
5120	0	0	1120	1	224.379	113.095	111.284	0	0	129.18	92.8571	-107.67	129.177	7345.32	10271.8	107.67	0	5.30265	5.1577	5.7134	0	0	0.0964745	130.749	-464.134	27.2819	152.305	0	57.8614	55.9583	156.866	1
5178	0	0	1178	1	261.422	112.875	148.547	0	0	-17.5481	15.7877	-61.0932	190.652	7292.73	10448.5	61.0932	0	7.92396	4.96096	4.57252	0	0	0.0998268	143.135	-460.932	22.3916	152.563	0	40.4463	38.0855	99.4334	1
5188	0	0	1188	1	252.994	132.988	120.006	0	0	3.67881	61.4416	-120.573	203.568	7371.16	10402.9	120.573	0	8.26041	4.74352	4.8394	0	0	0.112037	121.16	-452.819	23.2649	174.845	0	38.1588	35.7917	104.95	1
5203	0	0	1203	1	235.562	131.203	104.36	0	0	-19.175	55.6591	164.503	180.652	7294.35	10408.6	-164.503	0	8.2316	5.29212	4.958	0	0	0.0839633	119.937	-453.985	25.5208	146.072	0	45.5075	41.4182	122.131	1
5215	0	0	1215	1	216.037	96.9401	119.097	0	0	3.58907	26.5026	-114.281	177.138	7371.25	10238.5	114.281	0	7.23222	4.84815	4.80757	0	0	0.162475	158.819	-468.183	27.9523	180.069	0	42.2218	40.3593	117.95	1
5225	0	0	1225	1	225.522	133.406	92.1165	0	0	1.87456	-19.4462	96.3983	161.443	7372.97	10284.4	-96.3983	0	7.16675	5.18322	4.73456	0	0	0.0825777	153.106	-469.672	26.7009	156.267	0	48.7765	45.3689	120.364	1
5229	0	0	1229	1	221.974	122.482	99.492	0	0	-62.2198	118.166	-17.6032	204.378	7337.4	10346.1	17.6032	0	8.62337	5.27909	5.14508	0	0	0.16634	113.009	-448.912	27.4333	153.926	0	39.8217	37.0334	94.4983	1
5250	0	0	1250	1	307.144	172.405	134.739	0	0	41.3509	13.8761	14.8157	296.759	7333.49	10450.4	-14.8157	0	12.6671	4.22872	3.96795	0	0	0.190061	146.355	-462.992	18.3457	235.716	0	27.4126	25.858	65.2082	1
5318	0	0	1318	1	224.457	115.68	108.777	0	0	-0.705107	66.0794	-78.6144	179.77	7375.55	10398.2	78.6144	0	7.36661	4.57614	4.62521	0	0	0.139104	149.616	-466.984	26.5341	190.437	0	42.6846	39.7315	107.539	1
5330	0	0	1330	1	245.269	118.135	127.134	0	0	-47.1642	96.5647	116.568	195.64	7322.34	10367.7	-116.568	0	8.71908	4.29272	5.11851	0	0	0.192046	121.25	-448.88	24.0295	211.922	0	40.6645	37.3638	103.74	1
5331	0	0	1331	1	211.292	109.176	102.116	0	0	29.6192	41.2487	12.847	162.569	7245.56	10423.1	-12.847	0	6.90443	4.43812	4.35321	0	0	0.112917	140.21	-455.614	28.2524	163.239	0	46.4672	43.475	108.615	1
5357	0	0	1357	1	244.237	128.942	115.295	0	0	-40.6784	10.8472	93.9369	209.893	7315.86	10353.8	-93.9369	0	9.30198	4.39542	5.26212	0	0	0.152666	166.303	-480.653	24.2373	179.025	0	38.417	35.4624	95.2909	1
5409	0	0	1409	1	253.975	141.463	112.512	0	0	-19.3788	44.5675	26.9164	205.111	7294.56	10320.1	-26.9164	0	8.77909	4.50846	4.96439	0	0	0.150893	134.809	-461.508	23.1203	143.843	0	39.0014	36.327	91.2723	1
5410	0	0	1410	1	232.402	122.8	109.602	0	0	23.4407	-24.4215	36.673	197.648	7351.4	10289.4	-36.673	0	8.575	4.51472	4.6109	0	0	0.104509	167.223	-473.808	25.4603	162.938	0	39.3981	37.0036	94.3547	1
5415	0	0	1415	1	165.873	94.5155	71.3576	0	0	-25.1635	39.5123	-43.1754	137.709	7300.34	10325.1	43.1754	0	5.74252	4.21555	5.00238	0	0	0.154161	160.837	-457.939	37.8484	166.238	0	53.8935	50.7795	126.999	1
5470	0	0	1470	1	223.093	159.778	63.3147	0	0	39.4178	-32.244	109.911	155.089	7734.06	10396.9	-109.911	0	6.93771	4.53243	4.31244	0	0	0.0374309	144.033	-456.849	26.5599	176.281	0	48.0033	45.2813	127.856	1
5472	0	0	1472	1	204.811	135.278	69.5332	0	0	-7.44625	101.173	257.285	121.871	7681.27	10462.8	-257.285	0	5.91202	5.22504	4.83182	0	0	0.0783861	124.957	-451.094	29.9628	154.583	0	62.7171	57.6894	236.441	1
5567	0	0	1567	1	227.321	137.968	89.3525	0	0	20.7044	23.3649	-17.8289	163.384	7254.48	10440.9	17.8289	0	6.87552	4.61907	4.5124	0	0	0.0748377	147.352	-459.7	26.1184	188.766	0	46.4343	43.5906	108.817	1
5630	0	0	1630	1	210.289	126.675	83.6144	0	0	-15.3319	189.742	65.9119	124.849	7290.51	10274.6	-65.9119	0	5.45049	4.63437	4.60967	0	0	0.0990236	111.204	-439.67	28.6379	157.934	0	59.8629	56.7419	141.476	1
6157	0	0	2157	1	184.53	102.594	81.9362	0	0	76.2163	-31.7731	64.6406	173.85	7298.62	10396.4	-64.6406	0	7.65034	3.22152	3.65581	0	0	0.0635017	177.393	-462.231	31.814	203.958	0	41.2042	38.1985	98.2331	1
6271	0	0	2271	1	235.969	136.961	99.009	0	0	-67.0282	83.5145	-31.6183	164.173	7342.21	10281.1	31.6183	0	6.89886	3.87919	3.72883	0	0	0.0747249	148.326	-454.07	24.4076	165.264	0	43.3618	40.8732	105.326	1
6522	0	0	2522	1	177.08	89.4368	87.6434	0	0	13.8877	36.1054	134.026	140.207	7360.95	10328.5	-134.026	0	6.27301	3.90436	3.65545	0	0	0.114105	129.963	-438.829	33.8453	164.187	0	51.5217	46.8485	132.433	1
6826	0	0	2826	1	196.683	108.209	88.4737	0	0	52.2579	7.19679	-59.7291	135.041	7621.56	10357.4	59.7291	0	5.61646	3.38439	3.08464	0	0	0.0512639	193.4	-460.636	29.3536	214.904	0	49.8793	46.801	124.502	1
6896	0	0	2896	1	198.675	100.448	98.2263	0	0	4.22403	44.4613	179.309	208.412	7370.62	10419.8	-179.309	0	9.56155	3.15185	3.19691	0	0	0.0923365	128.411	-430.045	28.9577	173.333	0	35.0256	32.4487	99.732	1
7095	0	0	3095	1	238.98	156.648	82.3327	0	0	55.8019	8.29076	281.984	133.206	7917	10356.3	-281.984	0	6.58956	3.47543	4.11866	0	0	0.0985534	143.25	-447.004	24.0464	183.393	0	53.0172	48.0076	209.141	1
7283	0	0	3283	1	212.195	124.427	87.7671	0	0	-8.1352	32.9596	-28.9968	187.119	7382.98	10431.3	28.9968	0	7.83932	3.60069	3.3817	0	0	0.181102	137.224	-443.573	27.2114	182.669	0	38.8166	36.1257	93.5358	1
7446	0	0	3446	1	160.309	81.3338	78.9751	0	0	15.5431	50.3539	-108.478	143.127	7359.3	10314.3	108.478	0	5.82619	3.56618	3.21264	0	0	0.0709762	102.175	-415.969	37.3246	153.394	0	45.8221	43.2853	130.089	1
7594	0	0	3594	1	210.891	121.229	89.6611	0	0	89.6044	64.8091	14.8708	140.868	7384.9	10299.8	-14.8708	0	5.99623	3.12046	3.12545	0	0	0.0585169	174.678	-460.008	27.0318	221.194	0	48.2175	44.4087	115.22	1
7783	0	0	3783	1	231.488	106.099	125.389	0	0	44.1498	159.668	88.8397	133.722	7430.35	10205	-88.8397	0	5.85603	3.2493	3.50827	0	0	0.00977429	171.611	-456.966	24.5833	203.187	0	51.0319	49.8884	127.428	1
7909	0	0	3909	1	209.285	138.719	70.5664	0	0	10.0139	98.0223	336.801	137.72	7962.79	10366.3	-336.801	0	7.1938	3.35856	2.83795	0	0	0.0912355	147.897	-439.068	27.227	176.937	0	52.5275	45.784	218.916	1
8021	0	0	21	1	262.721	158.954	103.767	0	0	-4.73843	-10.9208	95.9558	142.882	7678.56	10375.6	-95.9558	0	5.50546	8.35681	9.42581	0	0	0.0307185	130.568	-497.632	33.1827	126.221	0	60.2671	58.3076	173.872	2
8054	0	0	54	1	240.566	115.819	124.747	0	0	41.124	43.034	-189.259	159.486	7533.04	10321.6	189.259	0	6.69752	7.936	8.77591	0	0	0.113878	115.381	-487.597	36.5173	153.764	0	53.3548	53.6002	241.004	2
8061	0	0	61	1	208.692	110.854	97.8382	0	0	39.8244	75.1254	230.928	190.149	7434.68	10289.5	-230.928	0	7.3037	7.14862	8.13642	0	0	0.0820832	101.065	-472.798	42.7496	171.818	0	44.8364	43.1846	122.848	2
8099	0	0	99	1	292.013	166.969	125.044	0	0	19.3597	0.0800018	83.1696	192.521	7953.44	10264.9	-83.1696	0	7.38432	8.00088	8.23037	0	0	0.0589551	123.068	-489.622	28.3405	173.723	0	43.44	42.7397	126.711	2
8121	0	0	121	1	193.514	110.817	82.6969	0	0	-18.9515	12.9416	161.229	126.278	7692.77	10351.7	-161.229	0	4.85678	7.68134	8.40708	0	0	0.218976	143.678	-493.993	48.0015	155.748	0	66.275	63.6239	184.118	2
8148	0	0	148	1	308.698	142.92	165.777	0	0	25.4345	57.5279	360.597	198.753	7548.73	10307.1	-360.597	0	8.1167	7.6284	8.10923	0	0	0.200082	168.466	-506.265	26.2567	170.971	0	45.1077	42.0104	135.698	2
8168	0	0	168	1	196.271	106.323	89.9479	0	0	-6.04688	25.8211	251.968	159.428	7480.55	10338.8	-251.968	0	6.22312	7.38626	7.81643	0	0	0.175027	124.433	-480.325	46.2703	137.009	0	53.7634	50.112	145.087	2
8180	0	0	180	1	288.115	164.301	123.814	0	0	23.6912	-44.2069	292.103	168.534	7450.81	10408.8	-292.103	0	6.75993	7.50006	9.05792	0	0	0.211685	139.467	-497.773	28.9335	172.856	0	50.6598	49.2923	144.364	2
8200	0	0	200	1	308.702	158.836	149.867	0	0	53.0763	38.253	124.645	192.183	7321.76	10525.7	-124.645	0	7.29759	6.88299	7.83975	0	0	0.0899145	149.073	-491.393	25.8544	198.793	0	43.1114	42.2546	119.32	2
8219	0	0	219	1	247.431	103.114	144.317	0	0	52.5189	-12.7587	-124.345	147.215	7421.98	10377.4	124.345	0	6.02662	7.78697	8.03379	0	0	0.099886	136.647	-485.848	34.6921	145.429	0	53.6465	53.6319	218.629	2
8221	0	0	221	1	231.403	127.57	103.833	0	0	86.5275	37.2106	204.031	136.764	7288.31	10128.1	-204.031	0	5.2406	8.23959	8.64353	0	0	0.028114	127.416	-489.877	38.5302	136.472	0	63.0415	60.7837	167.827	2
8222	0	0	222	1	318.371	169.168	149.203	0	0	49.9464	32.1777	223.456	174.502	7424.55	10332.5	-223.456	0	6.71483	7.91232	7.7017	0	0	0.136379	137.056	-496.296	25.2368	168.087	0	49.0764	46.7055	133.012	2
8229	0	0	229	1	256.252	147.17	109.082	0	0	-11.7035	50.8312	303.342	156.208	7785.18	10313.8	-303.342	0	6.2147	7.59121	8.35056	0	0	0.0771203	137.84	-494.856	33.2399	147.356	0	54.0843	52.7188	157.251	2
8234	0	0	234	1	271.878	153.214	118.664	0	0	-41.227	58.9162	-17.5605	153.81	7615.39	10305.7	17.5605	0	5.9912	7.79401	7.76061	0	0	0.0764255	132.221	-485.19	30.6609	146.693	0	52.1354	51.2802	176.096	2
8236	0	0	236	1	268.476	132.039	136.437	0	0	-52.1869	67.6399	279.071	176.801	7327.37	10297	-279.071	0	7.0176	8.10503	7.54715	0	0	0.137453	140.648	-494.662	31.1939	155.999	0	48.4586	46.5131	132.016	2
8243	0	0	243	1	307.781	144.266	163.515	0	0	10.8579	24.1667	261.271	162.448	7862.28	10141.2	-261.271	0	6.34762	7.82131	9.97298	0	0	0.143247	135.429	-495.716	27.1058	147.735	0	53.9108	52.9689	147.157	2
8265	0	0	265	1	240.872	172.633	68.2392	0	0	17.1797	69.4947	234.356	139.623	7656.64	10195.5	-234.356	0	5.37886	7.51439	8.58989	0	0	0.0891187	143.481	-499.289	36.0618	156.707	0	60.8448	59.6779	161.739	2
8312	0	0	312	1	254.177	151.954	102.224	0	0	11.5679	20.9567	286.426	142.244	7462.93	10443.3	-286.426	0	5.61531	7.57549	8.59546	0	0	0.220679	132.674	-488.03	33.7076	164.235	0	59.9224	58.6506	166.897	2
8320	0	0	320	1	284.962	124.289	160.673	0	0	64.641	56.321	162.938	160.798	7908.16	10308.3	-162.938	0	6.10558	7.86085	8.1467	0	0	0.0777581	135.717	-494.303	29.1178	152.127	0	52.6596	50.8984	142.768	2
8362	0	0	362	1	274.813	189.435	85.3774	0	0	49.2681	21.0531	466.865	189.58	7724.21	10343.6	-466.865	0	8.35494	7.09027	8.63113	0	0	0.0380163	156.194	-492.424	30.2961	158.726	0	45.3055	44.0141	187.023	2
8370	0	0	370	1	234.695	133.57	101.126	0	0	43.3675	-16.1623	198.801	174.533	7829.77	10480.5	-198.801	0	6.74644	6.59335	7.87145	0	0	0.0853034	151.083	-489.291	36.1753	187.871	0	46.8881	45.6297	126.998	2
8415	0	0	415	1	234.186	146.466	87.72	0	0	-26.0475	35.1289	107.785	127.293	8098.51	10329.5	-107.785	0	4.87235	8.47818	8.0949	0	0	0.127942	98.734	-472.276	37.7275	139.535	0	64.3599	62.3888	181.617	2
8422	0	0	422	1	245.473	123.649	121.823	0	0	-19.4654	89.5962	334.204	161.415	7693.29	10474.4	-334.204	0	6.52859	7.41301	8.95648	0	0	0.196186	138.067	-494.891	35.3378	138.241	0	51.9049	51.3712	164.412	2
8436	0	0	436	1	258.395	150.942	107.453	0	0	-34.5196	-1.25244	160.986	175.231	7409.36	10166.6	-160.986	0	6.78144	7.71606	7.46724	0	0	0.340252	121.107	-481.172	32.4807	163.343	0	46.8495	46.1876	130.012	2
8441	0	0	441	1	290.432	139.858	150.574	0	0	19.5278	39.227	415.941	195.389	7853.61	10325.4	-415.941	0	8.29974	7.35359	7.80185	0	0	0.204001	146.394	-488.074	28.0608	183.653	0	43.3943	42.6277	148.563	2
8451	0	0	451	1	290.603	156.445	134.158	0	0	5.41321	7.12172	223.498	173.45	8166.71	10257.9	-223.498	0	6.72511	7.66325	8.24619	0	0	0.212832	136.759	-494.134	28.3679	145.546	0	48.903	47.3075	130.415	2
8482	0	0	482	1	309.942	149.878	160.065	0	0	3.91854	10.2702	284.513	253.342	7769.56	10354.4	-284.513	0	10.0209	7.25435	8.33523	0	0	0.285939	143.244	-495.878	26.0586	185.622	0	34.609	33.5603	100.457	2
8484	0	0	484	1	330.417	192.637	137.78	0	0	49.6074	28.5429	188.472	183.809	7723.87	10236.4	-188.472	0	7.02713	7.53446	8.31127	0	0	0.195652	137.135	-494.78	24.1896	157.436	0	46.4624	45.9302	125.897	2
8489	0	0	489	1	327.274	160.487	166.787	0	0	106.032	35.9378	307.244	210.151	7866.77	10328.7	-307.244	0	8.34349	7.32447	9.05553	0	0	0.0533343	138.266	-497.588	24.6326	171.735	0	41.3573	40.3391	120.57	2
8506	0	0	506	1	260.151	147.837	112.314	0	0	-7.4642	37.0606	303.66	134.233	7581.62	10227.9	-303.66	0	5.34452	6.92619	8.62295	0	0	0.164222	198.032	-510.888	32.355	188.495	0	62.4265	60.0955	176.492	2
8532	0	0	532	1	239.428	114.711	124.717	0	0	85.6634	28.6604	23.9658	148.888	7289.18	10236.3	-23.9658	0	5.72338	7.92688	7.91733	0	0	0.0449468	143.64	-494.782	36.197	169.969	0	52.8115	52.6748	169.482	2
8549	0	0	549	1	278.834	163.854	114.98	0	0	79.2358	32.8639	136.074	185.932	7195.94	10331.8	-136.074	0	7.07323	6.90593	7.38576	0	0	0.0317386	154.496	-496.47	29.1045	185.844	0	43.3964	42.8669	120.888	2
8554	0	0	554	1	313.258	138.324	174.934	0	0	232.176	-77.8432	38.9408	151.099	7541.3	10641.8	-38.9408	0	6.19172	7.20324	8.13958	0	0	0.13754	154.042	-495.035	25.6309	197.357	0	50.3045	50.9636	151.645	2
8567	0	0	567	1	238.726	127.301	111.425	0	0	-15.2391	98.9297	338.957	149.801	7888.38	10365.4	-338.957	0	6.07101	7.06921	8.28277	0	0	0.0716256	158.707	-494.952	35.9839	204.438	0	54.9836	53.538	165.971	2
8594	0	0	594	1	253.89	107.574	146.317	0	0	73.4082	-25.9498	227.24	135.805	7799.73	10390.6	-227.24	0	5.29396	8.46269	8.35771	0	0	0.125086	151.062	-502.983	34.1459	165.558	0	62.726	60.3431	170.367	2
8621	0	0	621	1	268.713	151.473	117.241	0	0	-1.49515	45.7087	299.57	144.453	7675.32	10418.6	-299.57	0	5.72911	6.77273	8.13464	0	0	0.0871021	136.206	-488.617	30.7522	160.972	0	56.9828	54.584	171.347	2
8664	0	0	664	1	239.966	114.515	125.452	0	0	84.6123	50.8928	300.494	137.467	7589.21	10513.1	-300.494	0	5.425	7.71324	7.82431	0	0	0.0422916	145.626	-492.783	35.8964	166.751	0	61.143	60.7762	174.415	2
8690	0	0	690	1	238.164	124.824	113.34	0	0	53.7023	47.1767	349.154	157.358	7719.78	10317.5	-349.154	0	6.37358	6.69791	7.89436	0	0	0.093673	145.921	-492.992	35.5978	147.959	0	52.0151	50.6816	164.432	2
8723	0	0	723	1	231.725	129.086	102.638	0	0	15.4302	9.92967	440.864	145.431	7857.71	10354.7	-440.864	0	6.31641	6.87926	8.56746	0	0	0.192854	116.211	-479.13	37.4139	148.868	0	55.9067	54.9619	212.202	2
8724	0	0	724	1	233.58	131.974	101.606	0	0	-9.96358	20.8653	433.327	140.858	7783.44	10244.1	-433.327	0	6.10222	6.88317	8.44507	0	0	0.258933	112.142	-475.775	36.9622	159.073	0	57.5689	57.0874	211.263	2
8743	0	0	743	1	271.75	130.474	141.277	0	0	26.7391	109.148	282.458	204.77	7547.42	10454.8	-282.458	0	8.01388	6.79326	7.29444	0	0	0.133227	164.542	-501.937	29.9421	169.705	0	41.8379	40.4063	117.402	2
8899	0	0	899	1	290.988	172.592	118.396	0	0	7.68339	66.5327	372.874	152.784	7765.8	10298.1	-372.874	0	6.30035	7.39697	7.44207	0	0	0.138794	160.685	-498.993	27.8596	165.556	0	54.2698	53.2607	171.215	2
8901	0	0	901	1	227.64	117.949	109.691	0	0	21.0213	29.1557	452.345	142.048	7852.12	10335.5	-452.345	0	6.20321	7.69667	7.98757	0	0	0.18089	132.606	-488.467	38.5108	162.766	0	59.0834	58.03	221.372	2
9079	0	0	1079	1	229.702	155.759	73.9426	0	0	-10.5532	46.6611	511.654	175.828	7784.03	10417.6	-511.654	0	8.0878	7.43332	7.90932	0	0	0.138039	148.369	-496.216	37.8239	176.767	0	49.4008	47.5725	227.36	2
9085	0	0	1085	1	204.941	93.4612	111.48	0	0	66.1116	83.7523	366.922	152.747	7906.69	10480.2	-366.922	0	6.24206	6.39827	8.06064	0	0	0.179668	194.089	-486.704	42.9915	159.573	0	52.524	51.0298	167.01	2
9107	0	0	1107	1	248.702	153.782	94.9196	0	0	-0.843004	54.8266	475.286	183.724	7873.98	10509.1	-475.286	0	8.18268	7.23083	8.21859	0	0	0.129461	115.397	-475.672	34.2272	130.2	0	46.4007	44.8596	186.085	2
9124	0	0	1124	1	205.993	101.82	104.173	0	0	-42.4785	64.3117	205.048	155.357	7915.62	10400	-205.048	0	6.00561	7.49854	7.65216	0	0	0.16182	133.602	-487.159	43.3917	176.06	0	53.8138	50.9938	143.115	2
9126	0	0	1126	1	207.713	117.884	89.8284	0	0	16.5472	55.2882	-100.156	158.844	7657.27	10309.4	100.156	0	6.32909	7.5917	7.837	0	0	0.119122	131.948	-485.204	43.161	166.094	0	49.8017	50.6471	191.533	2
9174	0	0	1174	1	222.31	126.311	95.9988	0	0	48.597	82.5461	221.888	141.192	7924.2	10282.1	-221.888	0	5.40685	7.09791	7.57474	0	0	0.0580587	131.245	-482.526	38.9495	154.913	0	57.7408	56.4665	154.24	2
9175	0	0	1175	1	206.082	123.259	82.8232	0	0	8.95963	34.2806	322.341	116.776	7764.52	10230.7	-322.341	0	4.68327	7.54882	8.07196	0	0	0.138971	111.532	-476.413	43.7685	154.76	0	70.4306	69.5626	203.493	2
9215	0	0	1215	1	243.15	136.302	106.848	0	0	70.1752	41.0968	273.986	136.583	7902.63	10124.2	-273.986	0	5.33346	8.17395	8.02634	0	0	0.0747625	124.906	-487.286	35.711	160.956	0	62.3123	60.8524	167.07	2
9223	0	0	1223	1	347.63	173.688	173.942	0	0	33.1962	40.1914	163.893	200.624	7839.94	10424.1	-163.893	0	7.63685	7.3003	7.78456	0	0	0.0992564	157.38	-500.827	22.5115	195.088	0	42.5786	40.5732	116.38	2
9278	0	0	1278	1	256.96	141.596	115.364	0	0	47.7478	31.9803	313.63	169.898	8024.71	10432.3	-313.63	0	6.76129	7.22866	8.31848	0	0	0.082696	164.532	-502.175	32.8921	180.498	0	49.1446	47.7915	141.886	2
9294	0	0	1294	1	298.154	138.869	159.285	0	0	23.9906	-0.49665	152.883	203.396	7749.49	10464.8	-152.883	0	7.79719	7.05527	7.75767	0	0	0.0854624	119.21	-480.031	27.0207	160.924	0	40.943	40.3292	115.165	2
9307	0	0	1307	1	234.37	128.044	106.325	0	0	100.579	116.035	421.961	148.696	7772.56	10447.9	-421.961	0	6.31791	7.45161	7.65534	0	0	0.200093	133.687	-485.48	36.7071	174.529	0	55.5703	54.2467	197.244	2
9351	0	0	1351	1	195.605	133.747	61.8579	0	0	3.41014	6.53753	376.243	142.319	7969.39	10258.4	-376.243	0	5.92186	8.01454	8.95803	0	0	0.163993	127.995	-491.942	48.1637	138.158	0	59.1774	58.9334	187.183	2
9353	0	0	1353	1	303.069	142.901	160.169	0	0	28.0226	45.3721	349.084	155.476	7845.12	10319.3	-349.084	0	6.30891	6.77655	7.17941	0	0	0.158399	206.607	-521.358	26.1448	250.769	0	51.7868	50.9	157.659	2
9377	0	0	1377	1	233.234	135.946	97.2879	0	0	-3.78312	17.6241	111.557	142.837	7577.94	10446.7	-111.557	0	5.46411	7.51213	7.71915	0	0	0.103591	126.686	-480.87	37.0197	144.035	0	58.1829	55.9782	162.779	2
9381	0	0	1381	1	259.309	143.587	115.722	0	0	7.29418	131.801	161.394	153.217	7666.53	10332.5	-161.394	0	5.82216	7.3951	8.0634	0	0	0.0322095	123.168	-482.658	32.4809	143.737	0	55.4973	52.9133	152.948	2
9454	0	0	1454	1	300.595	129.313	171.283	0	0	54.0142	18.0501	459.684	155.534	7719.47	10346.6	-459.684	0	6.8173	8.00674	7.59464	0	0	0.0460837	116.99	-484.191	27.0782	161.081	0	55.5677	53.9469	213.731	2
9457	0	0	1457	1	253.713	135.258	118.456	0	0	100.119	28.2348	216.749	166.283	7274.72	10336.4	-216.749	0	6.40326	6.81511	7.84211	0	0	0.234092	148.388	-493.986	32.9168	205.204	0	49.7752	48.0001	132.357	2
9484	0	0	1484	1	303.496	131.065	172.431	0	0	93.0271	21.3599	238.907	154.667	8178.75	10243.6	-238.907	0	5.99205	7.57222	8.68754	0	0	0.189569	148.584	-499.196	27.0095	178.223	0	54.7898	52.9175	146.359	2
9530	0	0	1530	1	255.518	136.422	119.097	0	0	-21.5067	102.324	521.301	154.208	7794.99	10262.3	-521.301	0	7.1739	6.68629	8.20303	0	0	0.15961	158.288	-503.183	32.7332	160.048	0	54.6369	53.5221	260.787	2
9540	0	0	1540	1	238.972	117.582	121.39	0	0	71.3715	54.222	371.136	137.756	8100.75	10310.4	-371.136	0	5.65049	7.12783	8.69827	0	0	0.140256	113.909	-477.877	36.2235	186.045	0	59.0103	58.7037	188.069	2
9564	0	0	1564	1	239.256	130.037	109.219	0	0	41.4136	43.2127	37.3365	131.203	8031.05	10520.7	-37.3365	0	5.01128	7.31242	7.22705	0	0	0.124365	183.023	-503.261	35.3898	182.274	0	58.0504	56.6447	179.917	2
9593	0	0	1593	1	244.611	147.902	96.7094	0	0	66.5855	42.0316	294.611	149.214	7407.92	10422.3	-294.611	0	5.8758	6.44351	7.78275	0	0	0.100612	191.853	-513.557	34.1826	189.98	0	54.2303	52.9707	153.683	2
9624	0	0	1624	1	209.827	110.154	99.6725	0	0	-4.57448	57.7167	245.301	136.052	7678.4	10406.6	-245.301	0	5.2782	7.57408	7.60305	0	0	0.127783	122.881	-482.124	42.3854	159.465	0	61.5672	58.5506	171.909	2
9716	0	0	1716	1	266.179	120.473	145.706	0	0	35.0442	94.5179	31.4668	145.723	7539.12	10270.1	-31.4668	0	5.54363	7.17764	7.55032	0	0	0.0883954	131.721	-483.935	31.0544	143.818	0	55.3039	54.0549	173.849	2
9754	0	0	1754	1	280.371	170.134	110.236	0	0	-2.93743	82.1474	360.266	150.543	7776.42	10382.2	-360.266	0	6.16617	6.97723	7.83807	0	0	0.0725605	134.496	-484.745	29.1458	131.226	0	53.9899	52.6421	173.895	2
9775	0	0	1775	1	261.685	148.949	112.736	0	0	4.42043	148.011	191.136	171.224	7370.42	10117	-191.136	0	6.54743	7.04294	7.48872	0	0	0.294039	146.049	-492.737	31.6148	170.806	0	48.6312	46.7937	129.669	2
9800	0	0	1800	1	258.395	109.32	149.076	0	0	57.5592	25.9452	-141.814	156.25	7416.94	10438.4	141.814	0	6.39223	7.27448	7.26537	0	0	0.0385145	136.202	-485.929	32.1264	152.133	0	49.7462	49.8706	205.104	2
9819	0	0	1819	1	232.465	111.205	121.26	0	0	41.542	73.3299	348.708	164.177	7632.28	10490.6	-348.708	0	6.64197	6.33652	7.66862	0	0	0.122911	148.955	-489.568	36.2975	214.629	0	49.0258	48.7011	157.503	2
9834	0	0	1834	1	230.598	95.6794	134.919	0	0	54.445	45.5343	48.1675	127.799	7619.38	10418.8	-48.1675	0	4.87137	7.28719	7.89055	0	0	0.0641104	140.405	-491.156	37.5177	172.507	0	62.9107	61.2701	189.93	2
9850	0	0	1850	1	242.681	122.395	120.286	0	0	13.864	-17.9103	311.022	135.944	7460.64	10382.6	-311.022	0	5.46699	7.38167	7.60079	0	0	0.153531	156.014	-497.837	35.0366	141.636	0	60.996	58.3107	172.763	2
9868	0	0	1868	1	258.073	103.217	154.856	0	0	74.6469	12.9874	99.613	161.012	7399.85	10351.7	-99.613	0	6.14772	7.70502	8.15208	0	0	0.0831204	133.461	-488.938	32.9025	125.543	0	51.6754	49.7893	150.623	2
9879	0	0	1879	1	291.861	173.05	118.812	0	0	-19.8287	36.5697	359.498	216.65	7992.63	10328.1	-359.498	0	8.9225	7.1328	7.84115	0	0	0.191885	134.516	-486.707	27.8081	192.134	0	38.9205	38.3222	118.953	2
9880	0	0	1880	1	229.125	124.874	104.25	0	0	-1.91616	28.57	336.659	169.07	7974.72	10336.1	-336.659	0	6.85045	7.50091	7.85321	0	0	0.0481779	121.846	-482.72	37.9566	157.746	0	49.562	48.5195	144.706	2
9900	0	0	1900	1	259.462	144.689	114.774	0	0	24.603	23.3478	194.994	157.107	7948.2	10441	-194.994	0	6.02494	7.10601	7.93264	0	0	0.0630696	147.787	-492.224	32.2222	166.307	0	52.9217	50.6104	140.44	2
9942	0	0	1942	1	238.448	154.631	83.8171	0	0	129.322	-35.6813	646.279	180.727	7743.82	10400.3	-646.279	0	9.31599	6.97654	8.06671	0	0	0.124981	134.371	-486.658	35.8427	166.821	0	58.2421	50.7914	346.104	2
9972	0	0	1972	1	237.956	128.345	109.611	0	0	33.6597	93.5089	418.315	135.034	8038.8	10271.1	-418.315	0	5.72651	7.63311	8.32346	0	0	0.243066	102.432	-473.993	36.5479	115.386	0	60.9631	60.9753	209.854	2
9994	0	0	1994	1	260.122	184.523	75.5993	0	0	-22.544	77.5446	243.095	153.555	7397.38	10386.8	-243.095	0	5.96518	7.22073	7.48929	0	0	0.169898	179.78	-508.261	31.9516	213.197	0	54.2071	51.6163	145.792	2
10010	0	0	2010	1	220.656	136.275	84.3811	0	0	-39.7163	4.55569	560.66	159.394	7713.54	10459.7	-560.66	0	7.73839	6.84752	7.77275	0	0	0.0960067	148.864	-485.247	39.2681	146.342	0	55.3759	52.4849	299.269	2
10045	0	0	2045	1	283.021	155.303	127.718	0	0	-30.7187	54.8356	281.378	205.145	8202.84	10210.1	-281.378	0	8.1103	6.73034	8.32397	0	0	0.0760514	127.691	-485.728	28.891	165.582	0	41.0427	39.26	115.171	2
10055	0	0	2055	1	269.497	153.059	116.439	0	0	55.543	35.6538	269.141	166.979	7618.28	10528.3	-269.141	0	6.51287	7.2517	8.10012	0	0	0.137642	114.501	-479.036	30.8861	166.506	0	50.0085	50.3082	141.189	2
10064	0	0	2064	1	288.986	134.581	154.406	0	0	237.303	34.8826	296.001	167.212	8134.14	10230.1	-296.001	0	6.80017	6.91044	8.09429	0	0	0.0918605	161.286	-496.404	28.1502	189.692	0	48.2292	46.7451	136.17	2
10105	0	0	2105	1	261.54	121.441	140.099	0	0	24.5275	35.9624	85.8114	146.867	7549.63	10428.3	-85.8114	0	5.58933	6.93143	8.03576	0	0	0.0960869	136.199	-484.57	31.8531	156.127	0	56.8359	54.1195	159.93	2
10112	0	0	2112	1	255.641	148.902	106.74	0	0	14.9772	9.27284	321.565	141.049	7559.18	10554.7	-321.565	0	5.67045	7.38589	7.75065	0	0	0.0736019	159.58	-502.419	32.8941	150.927	0	57.9645	58.7673	170.283	2
10113	0	0	2113	1	267.727	166.909	100.818	0	0	29.4226	31.9243	275.838	150.866	7544.74	10233.1	-275.838	0	5.90977	7.53526	8.09706	0	0	0.0271683	140.566	-488.68	31.2934	138.31	0	56.6977	54.8246	153.826	2
10179	0	0	2179	1	243.754	137.851	105.904	0	0	7.48939	76.0999	-108.831	167.281	7666.33	10388.2	108.831	0	6.68002	8.31196	7.34531	0	0	0.0928179	136.069	-491.287	35.2423	143.519	0	47.0111	47.4404	190.342	2
10195	0	0	2195	1	268.979	164.723	104.256	0	0	5.20924	38.4077	321.526	174.548	7469.29	10226.6	-321.526	0	6.99762	6.84701	7.54819	0	0	0.137611	175.058	-505.277	30.4763	189.245	0	47.3556	46.7222	136.846	2
10220	0	0	2220	1	248.62	139.973	108.647	0	0	-58.519	-23.8725	379.879	140.033	7732.34	10388.5	-379.879	0	5.96813	8.16411	7.86364	0	0	0.14631	119.198	-486.501	34.6036	141.479	0	59.242	57.6188	195.062	2
10221	0	0	2221	1	274.462	127.791	146.67	0	0	58.4037	41.1883	320.409	195.869	7914.4	10323.5	-320.409	0	7.81085	6.91256	7.5592	0	0	0.131119	153.329	-496.736	29.7629	185.012	0	42.5552	41.6923	123.638	2
10239	0	0	2239	1	248.018	128.502	119.516	0	0	23.4787	31.3357	55.2861	176.636	7650.34	10532.6	-55.2861	0	6.74745	7.87681	7.8286	0	0	0.0974165	143.61	-494.517	34.5193	154.453	0	46.1246	47.2972	140.452	2
10277	0	0	2277	1	248.591	136.952	111.639	0	0	25.0703	91.366	336.172	163.619	7748.41	10372.9	-336.172	0	6.57839	6.54429	8.08249	0	0	0.0908448	175.772	-503.046	33.7261	207.697	0	49.6277	48.4772	157.423	2
10295	0	0	2295	1	196.001	98.6301	97.371	0	0	40.7071	48.4048	328.858	117.097	7533.45	10415.9	-328.858	0	4.69089	8.0546	7.93998	0	0	0.0613279	120.241	-484.881	47.1195	129.646	0	73.869	69.9385	213.569	2
10323	0	0	2323	1	289.761	190.435	99.3267	0	0	70.1479	-10.6938	361.768	256.068	7703.33	10375.3	-361.768	0	10.5367	6.48414	7.19823	0	0	0.169485	167.99	-498.164	27.4888	213.793	0	33.1013	32.0511	107.001	2
10328	0	0	2328	1	269.408	148.77	120.638	0	0	104.154	-6.57251	-172.672	148.015	7370.35	10271.6	172.672	0	6.24791	7.58551	7.32232	0	0	0.128182	144.555	-492.027	30.6841	162.933	0	50.8936	52.7203	235.1	2
10339	0	0	2339	1	233.384	120.365	113.019	0	0	154.444	-80.7404	467.8	139.158	7818.36	10445.4	-467.8	0	6.32199	7.6481	8.28128	0	0	0.0944885	182.911	-502.157	37.4544	172.199	0	58.7654	58.0097	233.597	2
10340	0	0	2340	1	253.818	115.384	138.433	0	0	77.7495	1.64879	-82.9288	172.308	7596.07	10363	82.9288	0	6.89015	7.97714	7.82521	0	0	0.0905169	121.791	-485.038	33.5755	136.85	0	46.6373	46.2319	173.127	2
10353	0	0	2353	1	267.464	137.041	130.424	0	0	125.095	94.3018	547.508	169.398	7847.71	10370	-547.508	0	7.94741	7.94657	7.805	0	0	0.193015	141.533	-492.551	31.3983	170.859	0	54.4424	52.0774	263.913	2
10358	0	0	2358	1	245.47	134.956	110.514	0	0	77.0829	-33.3038	315.728	159.609	7397.42	10198.6	-315.728	0	6.43916	7.11702	7.98342	0	0	0.0910504	126.037	-482.017	34.591	160.99	0	51.3866	51.7843	148.23	2
10361	0	0	2361	1	261.831	161.071	100.76	0	0	10.7421	7.12402	377.171	150.574	7862.4	10158.2	-377.171	0	6.26148	7.32634	8.0345	0	0	0.129672	141.607	-493.845	32.0337	173.989	0	55.0339	54.4886	170.967	2
10367	0	0	2367	1	291.511	154.69	136.822	0	0	7.14962	36.9424	230.062	148.445	7367.69	10228	-230.062	0	5.73618	7.21824	7.71163	0	0	0.155994	129.187	-485.301	27.8339	155.355	0	55.5471	54.4048	149.792	2
10391	0	0	2391	1	230.563	140.108	90.4556	0	0	-7.73327	126.313	343.549	179.489	7382.57	10238.3	-343.549	0	7.29367	6.54579	7.16359	0	0	0.120638	157.592	-495.33	36.5051	176.197	0	45.2261	44.7925	134.991	2
10423	0	0	2423	1	261.527	135.704	125.824	0	0	66.7473	43.8556	-22.5257	157.021	7507.41	10320.8	22.5257	0	6.08135	7.40102	7.69904	0	0	0.0603266	154.459	-497.633	31.9471	173.76	0	51.7223	49.7273	175.529	2
10425	0	0	2425	1	225.874	113.186	112.688	0	0	-3.72871	39.5477	285.191	167.654	8175.85	10325.1	-285.191	0	6.61303	7.02334	7.98395	0	0	0.0763493	133.256	-484.031	38.3903	168.42	0	49.276	48.0624	137.308	2
10447	0	0	2447	1	258.419	134.736	123.682	0	0	32.6464	19.6728	49.1122	144.217	7940.15	10345	-49.1122	0	5.5234	8.04186	8.34518	0	0	0.0684712	119.875	-484.72	33.1412	129.875	0	57.0245	55.2661	170.639	2
10457	0	0	2457	1	234.071	132.931	101.14	0	0	-7.3088	89.6624	235.013	137.631	7980.11	10374.6	-235.013	0	5.31623	6.94529	7.70366	0	0	0.18694	169.277	-496.032	36.4463	170.71	0	59.3062	57.1253	157.187	2
10460	0	0	2460	1	278.559	155.343	123.216	0	0	22.9684	-47.1743	291.833	146.123	7750.51	10511.5	-291.833	0	5.86618	6.82181	7.78816	0	0	0.0431858	154.567	-490.417	29.2798	148.538	0	54.0486	54.2001	157.393	2
10462	0	0	2462	1	206.805	93.9928	112.812	0	0	-11.2587	-12.0467	-40.6605	160.172	7485.76	10576	40.6605	0	6.34523	6.8944	8.07171	0	0	0.112172	129.39	-485.171	42.9713	171.541	0	49.8165	50.3745	160.216	2
10509	0	0	2509	1	244.324	118.029	126.295	0	0	-7.79118	-2.98223	287.591	123.792	7781.27	10367.6	-287.591	0	4.92456	7.09406	8.56295	0	0	0.161823	140.448	-492.072	35.1132	164.151	0	65.6706	63.9161	191.722	2
10516	0	0	2516	1	291.227	165.279	125.948	0	0	16.2138	69.2815	248.365	197.375	7757.27	10395	-248.365	0	7.6375	6.06936	8.05941	0	0	0.145494	161.878	-496.046	27.4614	176.628	0	41.7168	40.2441	119.508	2
10524	0	0	2524	1	288.125	185.319	102.805	0	0	91.5416	50.1387	353.273	197.594	7980.92	10314.5	-353.273	0	8.02204	6.36954	7.9534	0	0	0.0419836	167.976	-498.23	27.9331	174.909	0	41.4431	40.879	127.58	2
10567	0	0	2567	1	241.632	152.182	89.4501	0	0	-18.841	72.6022	366.13	160.846	7792.32	10391.7	-366.13	0	6.63534	7.2419	8.21799	0	0	0.0731727	138.95	-488.602	35.5126	142.114	0	51.2745	50.0022	166.639	2
10573	0	0	2573	1	242.579	132.494	110.085	0	0	12.7069	-25.4199	76.6097	127.559	7262.47	10489.7	-76.6097	0	4.93228	7.45655	7.24403	0	0	0.272029	140.576	-484.569	34.8786	153.781	0	60.6243	59.3006	179.284	2
10589	0	0	2589	1	250.768	147.365	103.403	0	0	61.5496	-60.2236	549.014	146.303	7711.93	10325.2	-549.014	0	7.00091	7.31248	8.81386	0	0	0.0743385	112.807	-482.244	34.2445	141.119	0	61.0929	58.6038	317.381	2
10599	0	0	2599	1	232.099	137.322	94.7769	0	0	42.0567	-38.0576	608.666	148.561	7731.42	10303	-608.666	0	7.43963	7.64718	8.25867	0	0	0.0468338	121.117	-485.097	37.7062	143.019	0	66.4541	61.3887	380.134	2
10606	0	0	2606	1	266.461	153.634	112.827	0	0	32.5227	50.799	248.569	149.092	7342.32	10413.5	-248.569	0	5.76973	7.25457	6.56189	0	0	0.0882526	143.63	-482.107	30.5335	182.9	0	54.793	52.3716	144.934	2
10617	0	0	2617	1	279.71	173.665	106.045	0	0	14.9968	35.7358	343.927	157.938	8057.46	10428.6	-343.927	0	6.40483	7.38406	8.44268	0	0	0.192445	101.349	-473.252	29.7029	135.846	0	52.7669	51.3039	158.183	2
10623	0	0	2623	1	236.601	108.774	127.827	0	0	32.3841	54.644	70.291	130.034	7342.46	10509.3	-70.291	0	4.93932	7.70788	7.71996	0	0	0.0938165	131.547	-484.09	36.4785	173.528	0	61.6508	60.4613	180.532	2
10651	0	0	2651	1	303.082	170.172	132.911	0	0	32.8336	18.6566	283.114	165.181	7640.99	10346	-283.114	0	6.50049	7.24547	7.70575	0	0	0.120192	175.525	-508.051	26.5425	168.7	0	52.0121	48.8592	146.944	2
10654	0	0	2654	1	177.227	117.301	59.9254	0	0	16.9738	-14.4021	466.496	110.313	7856.17	10379	-466.496	0	4.90452	7.58526	8.89872	0	0	0.0771484	133.629	-487.201	54.4232	1	0	74.6782	72.9918	302.58	2
10659	0	0	2659	1	234.788	118.998	115.79	0	0	-13.1896	27.2997	91.6383	124.89	7886.33	10337.3	-91.6383	0	4.77835	7.47906	8.25971	0	0	0.0782053	129.05	-487.824	37.0344	134.621	0	65.7814	62.7699	185.538	2
10668	0	0	2668	1	260.836	151.894	108.942	0	0	91.9037	-36.7824	416.957	174.455	7681.58	10301.8	-416.957	0	7.4899	6.70088	7.56951	0	0	0.070616	152.355	-496.208	31.5909	185.076	0	47.6461	45.8019	165.368	2
10672	0	0	2672	1	274.277	150.237	124.04	0	0	37.138	43.2182	197.337	193.104	8035.32	10421.1	-197.337	0	7.38136	6.23349	7.53528	0	0	0.197601	172.717	-499.817	29.4199	193.467	0	42.0915	40.7425	113.295	2
10679	0	0	2679	1	255.772	104.173	151.599	0	0	-0.588135	-11.7793	155.243	137.654	8073.05	10276.8	-155.243	0	5.30567	7.57076	8.30335	0	0	0.167211	152.467	-496.972	33.2816	145.235	0	59.4322	58.1528	160.857	2
10730	0	0	2730	1	276.843	138.639	138.203	0	0	21.3009	25.3265	103.602	183.844	7851.84	10239.7	-103.602	0	7.00522	7.58211	8.07754	0	0	0.0782294	123.696	-485.154	30.0212	156.402	0	45.4239	44.5934	129.032	2
10797	0	0	2797	1	264.723	161.956	102.767	0	0	-6.60679	104.827	255.231	142.174	7580.77	10259.8	-255.231	0	5.52768	7.06591	7.74296	0	0	0.0672951	143.019	-489.588	31.3046	158.124	0	59.6445	56.5327	158.945	2
10802	0	0	2802	1	260.204	138.387	121.817	0	0	120.542	52.4594	212.003	140.696	7254.3	10411.8	-212.003	0	5.40813	6.95904	7.35652	0	0	0.0535372	144.493	-491.479	31.7226	199.7	0	57.5765	55.2372	152.27	2
10862	0	0	2862	1	243.223	123.129	120.094	0	0	57.7501	13.6537	179.44	143.966	7915.05	10351	-179.44	0	5.51074	7.11095	7.75573	0	0	0.105382	179.107	-510.905	34.8576	178.936	0	56.8228	54.8488	152.229	2
10898	0	0	2898	1	252.883	116.653	136.23	0	0	73.4797	-28.57	277.016	149.459	7500.68	10393.2	-277.016	0	5.92105	6.67953	7.85175	0	0	0.148995	168.752	-495.22	32.9733	182.791	0	55.5401	52.577	154.088	2
10918	0	0	2918	1	298.92	144.32	154.6	0	0	38.3416	62.3296	81.1726	171.487	7436.16	10103	-81.1726	0	6.50107	7.436	8.27721	0	0	0.0930822	168.544	-510.385	27.3049	185.845	0	48.0153	47.1722	139.223	2
10960	0	0	2960	1	252.476	147.306	105.17	0	0	69.3357	78.5807	-19.4874	159.277	7604.48	10385.7	19.4874	0	6.13754	7.72093	7.594	0	0	0.129947	130.412	-487.602	33.5203	150.48	0	50.6152	49.416	169.64	2
10993	0	0	2993	1	205.364	99.6536	105.71	0	0	17.7242	50.3182	257.453	120.661	7955.08	10214.7	-257.453	0	4.68956	7.41161	8.22351	0	0	0.222468	119.74	-477.009	43.9708	153.466	0	67.9588	66.5997	184.114	2
11016	0	0	3016	1	179.495	93.7235	85.7712	0	0	54.2473	5.8736	41.7675	111.567	7918.55	10259.1	-41.7675	0	4.28937	7.94809	8.29073	0	0	0.0863675	123.413	-486.837	53.2701	131.519	0	71.0124	70.1711	216.743	2
11059	0	0	3059	1	270.683	142.466	128.216	0	0	2.11496	-7.81742	4.75423	166.691	7970.69	10472.1	-4.75423	0	6.49672	7.37284	7.84622	0	0	0.030833	108.867	-476.135	30.6582	146.825	0	47.8558	46.6144	149.955	2
11103	0	0	3103	1	285.467	151.467	134.001	0	0	-17.0289	-74.2499	261.346	173.234	7391.87	10040.3	-261.346	0	6.98101	6.90429	6.93488	0	0	0.074079	138.94	-485.492	28.0733	162.143	0	46.7684	44.9728	123.814	2
11108	0	0	3108	1	293.084	189.87	103.215	0	0	69.8124	59.8923	215.831	189.611	7803.33	10404.4	-215.831	0	7.26029	6.84761	7.95907	0	0	0.0777417	118.895	-480.352	27.5826	168.104	0	44.3877	42.6055	122.002	2
11110	0	0	3110	1	277.752	146.397	131.355	0	0	11.073	61.1281	66.9653	159.875	7264.11	10403.2	-66.9653	0	6.07876	7.25987	7.24535	0	0	0.0787477	136.365	-485.48	29.3504	159.313	0	49.503	48.276	148.79	2
11110	0	0	3110	1	254.011	136.085	117.926	0	0	-1.04246	100.315	323.303	179.098	7973.84	10264.3	-323.303	0	7.17472	6.94492	7.94624	0	0	0.218846	142.574	-490.654	33.0035	188.508	0	46.1669	45.6582	135.084	2
11125	0	0	3125	1	269.902	139.289	130.613	0	0	12.6006	62.6946	7.49189	165.61	7860.54	10401.6	-7.49189	0	6.35406	7.87346	7.89835	0	0	0.0839463	160.006	-500.762	31.0527	196.456	0	50.3415	47.8024	158.475	2
11144	0	0	3144	1	288.173	156.021	132.152	0	0	20.155	14.7802	103.364	150.254	7454.35	10150.5	-103.364	0	5.73757	7.17404	7.77183	0	0	0.130656	174.993	-499.875	28.2376	150.996	0	53.2669	52.8046	152.483	2
11146	0	0	3146	1	241.402	109.475	131.927	0	0	11.5291	62.5511	17.9338	130.058	7462.97	10401.8	-17.9338	0	4.97965	7.27716	7.44853	0	0	0.157651	125.922	-481.529	35.11	148.77	0	61.8535	58.4218	193.595	2
11166	0	0	3166	1	213.297	87.2613	126.036	0	0	33.6059	58.7961	-152.662	136.641	7440.89	10505.2	152.662	0	5.59105	7.28794	7.70983	0	0	0.143668	154.94	-493.536	41.3423	177.419	0	57.8982	58.7128	235.337	2
11168	0	0	3168	1	257.685	116.414	141.271	0	0	-77.3948	-176.149	-298.317	168.29	7452.24	10341.5	298.317	0	8.88781	7.31846	7.74369	0	0	0.232601	131.1	-485.867	32.5239	143.113	0	47.0117	49.7675	234.318	2
11212	0	0	3212	1	257.375	134.019	123.356	0	0	38.2921	9.18211	384.246	182.426	7436.21	10355.5	-384.246	0	7.59544	7.04553	7.24896	0	0	0.205183	179.104	-504.801	32.1483	195.424	0	45.4825	43.9006	143.118	2
11218	0	0	3218	1	321.235	205.793	115.442	0	0	55.6996	93.6987	404.678	169.01	8116.42	10370.6	-404.678	0	7.08643	6.70944	7.80554	0	0	0.2254	143.328	-490.915	24.5546	193.576	0	47.8233	47.5873	160.524	2
11239	0	0	3239	1	192.911	116.853	76.0578	0	0	24.5	72.4859	331.945	167.61	7450	10292.2	-331.945	0	6.72502	6.83426	7.11041	0	0	0.104989	132.038	-480.984	46.0905	160.965	0	48.9681	47.1784	142.768	2
11286	0	0	3286	1	210.407	109.317	101.09	0	0	45.3	84.7766	254.317	114.985	7827.84	10080.5	-254.317	0	4.44599	8.20815	8.32127	0	0	0.244969	124.016	-484.332	43.3598	154.323	0	73.6315	72.5614	195.108	2
11387	0	0	3387	1	236.935	117.416	119.519	0	0	1.43248	-2.41669	-17.817	134.807	7572.73	10367.1	17.817	0	5.27831	7.65041	7.85604	0	0	0.0214733	121.305	-480.538	36.4634	126.69	0	59.7772	57.3534	196.662	2
11446	0	0	3446	1	215.171	133.681	81.4901	0	0	33.2279	13.5343	273.308	129.146	7839.91	10251.4	-273.308	0	5.06677	7.46131	8.23536	0	0	0.0895889	136.022	-486.49	41.4234	151.379	0	63.8286	63.1821	175.797	2
11454	0	0	3454	1	206.095	103.09	103.006	0	0	11.5181	64.8912	246.718	120.443	7961.28	10299.7	-246.718	0	4.66187	7.48129	7.98009	0	0	0.19636	157.001	-497.345	43.627	153.279	0	68.3313	66.3858	182.074	2
11461	0	0	3461	1	225.273	121.174	104.099	0	0	56.616	61.8461	319.711	160.529	7916.18	10203.1	-319.711	0	6.38852	7.34061	7.96432	0	0	0.137662	122.425	-481.909	38.7511	152.872	0	51.8599	51.1702	149.497	2
11462	0	0	3462	1	218.006	112.723	105.283	0	0	-32.0219	22.335	131.071	149.66	7406.86	10143	-131.071	0	5.7495	7.5127	7.65299	0	0	0.156622	121.951	-480.741	40.3269	133.331	0	53.9931	52.8743	151.349	2
11463	0	0	3463	1	304.916	172.667	132.249	0	0	0.438069	50.714	212.765	195.164	7474.06	10014.9	-212.765	0	7.50318	7.12083	7.63343	0	0	0.0681827	145.593	-491.679	26.2682	165.408	0	42.9984	41.3526	114.037	2
11473	0	0	3473	1	325.462	172.26	153.203	0	0	60.7995	12.7229	319.562	217.681	7712.68	10451.6	-319.562	0	8.71001	6.38673	8.09417	0	0	0.0955973	192.509	-505.552	24.1368	176.693	0	37.9085	37.4652	118.614	2
11478	0	0	3478	1	237.703	109.881	127.823	0	0	-39.6494	139.976	458.932	204.427	7912.79	10224.7	-458.932	0	9.11062	6.96256	7.33775	0	0	0.258879	172.175	-500.897	35.5234	218.836	0	40.8166	40.0275	152.086	2
11508	0	0	3508	1	226.509	110.762	115.747	0	0	55.8035	32.3602	268.655	146.253	7618.02	10232.6	-268.655	0	5.70588	7.34705	7.7264	0	0	0.0931356	136.93	-486.547	38.3186	172.188	0	57.6789	55.807	155.439	2
11520	0	0	3520	1	318.404	160.288	158.116	0	0	113.92	35.4508	391.508	183.136	8058.2	10329.2	-391.508	0	7.63709	6.69567	8.39752	0	0	0.0654759	190.684	-514.024	25.0097	168.889	0	44.7303	44.4048	147.662	2
11546	0	0	3546	1	242.138	101.434	140.705	0	0	65.2703	41.2404	-102.621	150.08	7608.55	10423.1	102.621	0	5.99712	7.52376	7.19186	0	0	0.163643	125.289	-483.231	34.9669	150.399	0	51.4679	51.719	198.45	2
11581	0	0	3581	1	238.862	136.236	102.626	0	0	71.866	10.6104	348.982	141.049	7402.63	10453.7	-348.982	0	5.73704	6.99504	8.33017	0	0	0.155492	124.76	-484.077	35.9339	144.537	0	57.9329	58.0705	176.4	2
11582	0	0	3582	1	225.885	94.3449	131.54	0	0	6.83404	39.7701	-30.002	149.028	7467.67	10324.9	30.002	0	5.79783	7.48823	7.88309	0	0	0.168866	138.297	-492.983	38.6695	131.083	0	54.4541	52.3306	187.737	2
11584	0	0	3584	1	211.54	91.7521	119.788	0	0	24.1202	37.5473	461.29	134.108	7749.36	10426.8	-461.29	0	5.88977	7.15742	8.56602	0	0	0.0801979	136.449	-487.356	42.3382	147.919	0	61.1474	59.4724	253.76	2
11591	0	0	3591	1	281.152	134.192	146.959	0	0	49.1473	63.0322	313.327	149.047	7425.35	10002.6	-313.327	0	5.91322	6.93993	8.02159	0	0	0.121588	152.426	-490.065	29.1072	159.215	0	55.5982	53.8155	156.409	2
11673	0	0	3673	1	225.583	122.873	102.71	0	0	60.0901	40.0276	237.768	132.221	7713.39	10523.9	-237.768	0	5.10136	7.17135	8.13573	0	0	0.162018	123.609	-481.193	38.6712	129.432	0	61.4177	61.732	169.934	2
11719	0	0	3719	1	295.47	123.087	172.384	0	0	-32.0612	52.7204	-126.685	166.849	7307.24	10511.2	126.685	0	6.78643	7.34521	8.10461	0	0	0.0356359	165.427	-503.126	27.5905	180.106	0	47.7783	48.4945	186.292	2
11763	0	0	3763	1	267.395	141.209	126.186	0	0	-1.9773	72.1632	235.516	146.454	8074.44	10392.1	-235.516	0	5.65669	7.76527	8.02754	0	0	0.115963	163.028	-502.665	31.4291	160.986	0	57.3859	55.4297	151.593	2
11771	0	0	3771	1	281.797	152.018	129.779	0	0	79.8475	6.75499	26.0481	214.696	7195.33	10457.5	-26.0481	0	8.28444	6.95927	6.98646	0	0	0.0689202	156.889	-494.966	28.5711	214.948	0	36.5046	36.3642	116.662	2
11796	0	0	3796	1	226.865	145.662	81.2037	0	0	63.7738	5.9272	425.872	187.067	7809.37	10259.1	-425.872	0	8.00799	6.42694	7.81011	0	0	0.0362672	134.718	-484.067	37.5973	177.607	0	43.5142	43.4115	155.495	2
11819	0	0	3819	1	283.373	140.637	142.736	0	0	-56.1037	71.4003	16.1382	141.15	7630.26	10392.9	-16.1382	0	5.46691	7.38354	7.70128	0	0	0.167736	147.899	-492.394	28.898	153.936	0	56.491	54.7109	179.344	2
11873	0	0	3873	1	273.191	108.426	164.765	0	0	69.1665	95.1822	337.257	167.431	8003.29	10369.1	-337.257	0	6.72067	7.31827	7.73159	0	0	0.103222	138.037	-484.774	30.2243	135.909	0	49.7169	48.8503	145.242	2
11888	0	0	3888	1	219.057	126.804	92.2536	0	0	-5.39525	33.5571	177.209	137.624	7679.22	10430.7	-177.209	0	5.27236	7.35928	8.23284	0	0	0.0313198	124.793	-483.333	40.3865	129.727	0	60.4779	58.5305	168.336	2
11893	0	0	3893	1	206.761	111.013	95.7476	0	0	243.862	24.7869	-258.891	122.535	7529.62	10339.9	258.891	0	5.70626	7.96389	8.31766	0	0	0.147219	106.898	-477.478	44.1546	133.716	0	66.4229	67.3552	321.799	2
11895	0	0	3895	1	226.987	116.309	110.678	0	0	23.9278	30.2308	261.071	136.528	7550.23	10234.8	-261.071	0	5.32239	7.62378	8.23627	0	0	0.0334095	128.992	-486.534	38.7731	148.976	0	62.5837	60.3552	167.561	2
11966	0	0	3966	1	260.322	126.248	134.074	0	0	-1.39493	44.3452	274.906	177.789	7575.56	10320.3	-274.906	0	6.97667	7.59951	7.31879	0	0	0.191921	128.225	-487.454	32.0342	157.138	0	49.6388	45.5766	134.093	2
11971	0	0	3971	1	283.627	153.586	130.041	0	0	66.5521	76.6417	407.796	170.213	7507.61	10387.7	-407.796	0	7.14939	7.3211	7.90945	0	0	0.0595303	138.448	-485.853	28.929	156.424	0	50.9008	48.0014	169.391	2
11992	0	0	3992	1	236.451	132.943	103.507	0	0	68.323	-85.7841	184.55	132.964	7406.18	10450.4	-184.55	0	5.25449	6.88366	7.62213	0	0	0.110333	149.048	-488.625	35.8875	166.447	0	59.4181	58.6283	158.887	2
