# Supplementary material for: CaV1 and CaV2 calcium channels mediate the release of distinct pools of synaptic vesicles
Source: eLife. 2023 Feb 23;12:e81407. doi: 10.7554/eLife.81407 (PMC10023163; doi:10.7554/eLife.81407)
Supplement: Figure 6—source data 1. [file elife-81407-fig6-data1.zip › Figure 6 - Source Data 1/ryr/35/4/cav1_to_cav1(ryr).csv]

-2.01990907808067
-156.456695839806
-259.733606301799
236.034504226596
5.69990684679578
-144.932973659987
-202.908467616744
-214.023921963375
-309.402397144107
-249.843903326173
-442.09188425317
-258.686152619352
85.5570475856894
-80.7830522107251
-361.679125317956
116.61226930229
-68.6732109989298
-193.59108942175
203.170189096538
34.0788639164912
170.765778918676
392.710425849127
37.1625465760426
-315.244287653226
154.699838281585
440.637769497844
80.6865701126808
6.70133498074756
168.266687541924
-133.090768913518
-413.949185477462
-480.075932517437
-67.6716102289738
198.437564652082
119.014323003761
5.69461363884147
-53.7851481171401
23.2066901835078
166.060108207274
66.286755760686
-108.933163554189
62.8427030935254
155.806463911562
110.634904078426
245.121280812597
220.76163773354
233.526410424793
-39.3245321065897
212.080461774995
44.5978598979564
151.367303291605
166.375964771703
347.236607601117
89.1218982582159
107.181271063957
249.828360923366
144.945396319581
-81.4444392147871
-24.5355916669014
30.2491851942686
-402.684252236182
448.680053759812
82.0552415420825
390.058668041203
375.676416704604
-252.119886718934
5.64713748745999
-163.567815018188
94.3390606655812
-365.439347045656
-239.329409534976
-17.7858727745988
-48.3849432648931
-211.122720214395
-277.742453324259
289.903004597603
274.591042691267
275.397314215261
67.3608199980645
320.196993219231
-271.276159686486
53.0482629612907
463.53793868516
-21.8204898166277
402.107144710348
-113.481106671021
-72.3470611747198
-167.465434112955
-10.6749869905598
-242.114263882235
53.274906920682
213.043528665979
10.2871545613707
64.8887837105303
-132.266338852538
21.8729440280458
-326.49866124965
150.868582784742
-85.0200966148823
160.24413663608
-318.723772236743
121.017799003137
-340.07367619718
-323.076250158469
-181.45927323326
466.437832996631
243.385213750653
289.520902785052
101.892163564477
-138.017122225136
95.3482870987227
79.0383480656219
275.14036026125
112.121629161169
-375.857487562345
17.5535341413379
30.8114530614966
-317.817752672734
377.993379520625
-293.510182075255
-45.8429283022633
170.701272559674
189.363747535044
-17.7187195087754
354.677347518949
354.777024279123
131.363423115998
-125.864310357496
-403.418742738046
220.611252776673
-169.703668777986
-305.358869861475
-71.1545811567503
224.955058368791
200.809948995011
305.006735380481
-364.036196832085
125.979835968885
-396.096090460842
255.623056351104
180.632273321115
-275.772297703365
-204.023596245594
-199.299461717328
-229.621217344093
-241.600097764302
420.41122000609
-244.228036439283
67.9708751629987
-106.570408584017
122.771551946937
252.401514796549
184.386803026749
-323.618112001695
-290.914400856409
50.172310043532
186.556565861249
-96.6826210444779
353.628989729761
-57.7795617154352
-249.315927918735
-218.878951264136
79.4080062233388
-341.151869370375
69.1019560453351
-327.111208423141
385.214358544315
-448.949775688285
95.1625473717831
-44.3920195175215
310.56314594457
12.5214786467623
-155.148612973533
-161.724125820541
-115.640475280436
-164.3856450394
-246.713441392994
