# Supplementary material for: CaV1 and CaV2 calcium channels mediate the release of distinct pools of synaptic vesicles
Source: eLife. 2023 Feb 23;12:e81407. doi: 10.7554/eLife.81407 (PMC10023163; doi:10.7554/eLife.81407)
Supplement: Figure 6—source data 1. [file elife-81407-fig6-data1.zip › Figure 6 - Source Data 1/ryr/35/4/cav1_to_nrx.csv]

301.267354169947
159.107069097176
62.7640023816193
582.079023941576
316.833254830058
175.607900032714
105.711744646847
71.9806800516044
-63.6020327709602
45.01127262723
-74.045349213342
50.1687777023417
411.27689557331
242.237564346283
-44.7999962537297
498.211435042456
289.779926491248
82.0890064908162
534.369318854094
348.688393115714
446.17001977406
723.178189030484
310.269700292821
44.5804531106342
478.923201604963
795.397483284068
393.339361583347
354.536931497688
491.87077072047
213.014769577186
-79.4224949306517
-178.019631924665
148.87019505037
511.326281601497
421.369461345227
295.550641118868
204.129339191976
345.772366025154
481.325063370673
413.563132771352
165.774306473008
392.835470491891
476.85267752217
404.137101903319
522.9790806089
488.655408738526
536.523624622424
283.834156347203
551.89493248916
395.448176373698
539.475456980882
459.578674190753
643.567255435209
366.930139227142
390.937201440516
598.377632438228
470.799471861476
196.710978764767
291.745300748999
343.783125738662
-99.636518160688
808.242855499198
424.043304542564
726.516975094674
644.793916616843
28.3829259544427
299.31818890635
168.149697460744
398.583206752386
8.56847286201537
36.4585358327395
248.426305687361
239.692370636704
83.3066482278746
24.4016690344251
617.555546184492
599.21362036616
566.682632606017
364.99276650406
666.938808444029
19.9096886409143
331.334472616641
834.226428966178
232.273468994577
764.486506916046
169.510297305902
171.74810879189
175.89610041816
288.330428904951
100.947109086458
354.213046882653
539.721515351647
264.031800674605
371.156740182844
154.073048623466
326.01336980732
-0.425481210688304
436.805143650968
219.642215367748
470.458566049318
30.8132061803353
497.349933509428
-0.564296343112801
13.6963395469438
133.565983397902
800.643216377345
564.187522144511
602.372273935791
365.25274568746
97.2210161612747
404.26788464303
378.726275158246
606.65011257058
413.908320788087
-120.715122627736
337.490983267882
358.229949922346
-36.599724933777
676.476225526081
-41.989880631686
265.468617297592
478.3849473329
510.901733332697
308.542321372952
654.806068824666
700.802675462371
482.10306665579
210.324803565183
-124.374830422636
538.78303214622
122.66801530145
75.0069887234804
226.727866503564
586.614014853239
547.581996419361
587.339928417655
34.4101084028416
424.166872833541
-114.084764512339
602.479643192273
481.443107117834
90.4247870696381
84.5244697936596
56.5126642083087
77.2930949235515
60.4816927105267
738.685885380403
77.9026040862336
467.332683623261
196.104465616495
469.517592424399
587.897169759641
548.448470560442
43.4468989059824
117.929244772685
330.943467855735
543.817292967811
249.082775304386
682.952718925743
228.632217014347
21.2892249965034
93.6555789728536
368.993853337136
70.0104641837697
327.478866680058
-77.2608297436782
695.534825035692
-185.884473145516
438.584042926368
252.04927096081
625.831103530913
298.745682532327
154.636429454096
181.278816258946
201.631212035556
129.903940113084
25.0237936614312
