# Supplementary material for: CaV1 and CaV2 calcium channels mediate the release of distinct pools of synaptic vesicles
Source: eLife. 2023 Feb 23;12:e81407. doi: 10.7554/eLife.81407 (PMC10023163; doi:10.7554/eLife.81407)
Supplement: Figure 6—source data 1. [file elife-81407-fig6-data1.zip › Figure 6 - Source Data 1/ryr/35/4/cav1_to_ryr.csv]

64.2434144442013
218.680201205927
321.95711166792
-173.810998860476
56.5235985193249
207.156479026107
265.131972982865
276.247427329496
371.625902510228
312.067408692294
504.315389619291
320.909657985472
-23.3335422195687
143.006557576846
423.902630684077
-54.3887639361692
130.89671636505
255.814594787871
-140.946683730417
28.1446414496295
-108.542273552555
-330.486920483007
25.0609587900781
377.467793019347
-92.4763329154648
-378.414264131723
-18.4630647465601
55.5221703853731
-106.043182175803
195.314274279639
476.172690843583
542.299437883557
129.895115595094
-136.214059285961
-56.7908176376404
56.5288917272792
116.008653483261
39.0168151826128
-103.836602841153
-4.06325039456533
171.15666892031
-0.619197727404753
-93.5829585454412
-48.4113987123055
-182.897775446476
-158.538132367419
-171.302905058672
101.54803747271
-149.856956408874
17.6256454681643
-89.1437979254843
-104.152459405583
-285.013102234996
-26.8983928920952
-44.9577656978363
-187.604855557245
-82.7218909534604
143.667944580908
86.759097033022
31.974320171852
464.907757602303
-386.456548393691
-19.8317361759619
-327.835162675083
-313.452911338483
314.343392085055
56.5763678786607
225.791320384309
-32.1155552994605
427.662852411777
301.552914901096
80.0093781407195
110.608448631014
273.346225580515
339.96595869038
-227.679499231483
-212.367537325146
-213.17380884914
-5.13731463194381
-257.973487853111
333.499665052606
9.17524240482999
-401.314433319039
84.0439951827484
-339.883639344227
175.704612037141
134.57056654084
229.688939479076
72.8984923566804
304.337769248355
8.94859844543862
-150.820023299859
51.93635080475
-2.66527834440967
194.489844218659
40.3505613380748
388.722166615771
-88.6450774186214
147.243601981003
-98.0206312699593
380.947277602863
-58.7942936370164
402.297181563301
385.299755524589
243.682778599381
-404.214327630511
-181.161708384532
-227.297397418932
-39.6686581983558
200.240627591256
-33.1247817326021
-16.8148426995012
-212.916854895129
-49.8981237950484
438.080992928466
44.6699712247828
31.412052304624
380.041258038855
-315.769874154505
355.733687441376
108.066433668384
-108.477767193554
-127.140242168924
79.9422248748961
-292.453842152829
-292.553518913002
-69.139917749877
188.087815723617
465.642248104166
-158.387747410552
231.927174144106
367.582375227596
133.378086522871
-162.73155300267
-138.58644362889
-242.78323001436
426.259702198206
-63.7563306027641
458.319595826963
-193.399550984983
-118.408767954994
337.995803069485
266.247101611714
261.522967083449
291.844722710213
303.823603130422
-358.187714639969
306.451541805403
-5.74736979687805
168.793913950138
-60.5480465808159
-190.178009430429
-122.163297660629
385.841617367816
353.13790622253
12.0511953225887
-124.333060495128
158.906126410599
-291.40548436364
120.003067081556
311.539433284855
281.102456630257
-17.1845008572182
403.375374736495
-6.87845067921444
389.334713789262
-322.990853178195
511.173281054405
-32.9390420056625
106.615524883642
-248.33964057845
49.7020267193584
217.372118339654
223.947631186662
177.863980646556
226.60915040552
308.936946759115
