# Supplementary material for: CaV1 and CaV2 calcium channels mediate the release of distinct pools of synaptic vesicles
Source: eLife. 2023 Feb 23;12:e81407. doi: 10.7554/eLife.81407 (PMC10023163; doi:10.7554/eLife.81407)
Supplement: Figure 6—source data 1. [file elife-81407-fig6-data1.zip › Figure 6 - Source Data 1/ryr/35/4/nrx_to_nrx(cav1).csv]

-30.3102245609625
-56.6826189774056
-26.7259245920222
-40.3878468483845
-115.608470675102
-76.4734936973691
-26.1630799964778
-63.5958708730768
-26.7110316670178
-47.2418493527612
75.538099786806
6.48703719175865
-21.1760456374459
-37.4188159539908
-48.7170635433004
7.81055802842911
-111.262737801389
-90.0107545120773
-51.1157213156212
-53.8034529566903
-11.5762182604549
-39.8544765149691
-0.872576949161157
70.3378345010869
-122.464884889224
45.9751608490251
-5.55184950782132
32.2547483549288
-109.57531784594
-3.35215215176049
-104.498974767641
-65.6847521414693
-29.6890339364136
17.3095220036039
-23.9381118731189
47.272099829077
475.385599333242
-20.2657181350787
-73.6006213336905
-38.0927700344928
-44.9928453315961
-49.9819524234244
-124.554039635581
55.3586195661055
-79.3958318743735
41.414013237184
498.121608278693
-108.739653955465
-38.4961748109963
-3.31961312513977
-43.6725409378923
-84.3197879442296
31.7498677216936
6.91233963428658
-56.0196527041981
-26.3712645851992
-7.66750989097
51.7343456932522
8.04951475784037
-109.023117100908
-90.1603601936567
30.7611363789574
-101.707846976701
-119.591303931476
18.1242827496662
-3.93854869825009
11.0515554149579
462.162234827719
34.4798987969307
21.6038779693326
-105.106247069473
26.6300359193938
-120.808421883024
-60.5164971170307
-65.4869760352094
-96.4260475871388
-19.8194370894898
-7.74482805040589
-47.0691517354926
15.0471989038788
50.1769261535319
-25.425290963155
-88.127365174948
-7.19594237740876
-84.2068941439329
2.38366976873112
1.45128794203265
-37.6209497234731
-47.5450031823648
-2.54196126655006
-53.9026687821506
-133.752534207682
-59.5695058029569
-78.8887044206276
-20.3713643565579
-73.4069600528564
355.445300597004
298.939336343415
-125.874887734119
-80.3055270025025
-79.2397858371132
-29.0669349697437
-13.0942813310103
245.412965635073
-8.71057106635362
540.423845563769
2.96499832919562
-13.9218547995324
12.4724522224269
63.3188676338568
585.560259267852
