# Supplementary material for: CaV1 and CaV2 calcium channels mediate the release of distinct pools of synaptic vesicles
Source: eLife. 2023 Feb 23;12:e81407. doi: 10.7554/eLife.81407 (PMC10023163; doi:10.7554/eLife.81407)
Supplement: Figure 6—source data 1. [file elife-81407-fig6-data1.zip › Figure 6 - Source Data 1/ryr/35/4/nrx_to_nrx(ryr).csv]

-0.916760994436117
633.807273768485
395.80895022395
322.042956541176
286.874007378449
658.445775905645
630.987000399382
443.240605431072
99.13233614405
201.102630715234
711.95503225559
258.819329440736
520.243773765666
576.132143124967
465.986055454101
514.548394096094
780.469390887177
450.41255613902
481.144022868562
603.90398000505
-8.66686837976977
318.305968782051
437.047950194644
611.784348967219
415.174491647355
321.320984133613
403.691526060589
396.177088575677
-129.956767313927
768.846229379982
418.465683636493
-64.954632688482
635.205590290832
124.912316424214
612.287936146368
489.541246050424
316.539426801616
576.310703629191
513.719690944498
576.481804800317
9.23843823251991
389.123480618184
493.295694155051
339.312271513736
610.679094471965
698.304473731002
-48.8539679128735
338.637361502165
510.403709936302
491.491647224975
263.559010410018
216.074751531246
666.008513048333
-70.6480271448809
658.184699450852
245.431302642089
583.250318837905
568.662274292239
423.266290166226
316.470862339177
423.67493549857
593.127556707473
-85.4892885559057
-69.1711025683608
352.892589617291
-126.264324847892
-50.7489183772832
143.55976997736
541.744812089138
417.753622456888
295.286462376484
682.179992227105
517.962804640531
583.475944172742
-112.554495066589
660.92572533215
624.326519819113
296.488093065217
427.358767258771
577.55652850749
684.66256751773
197.129135319853
218.134466734617
-42.0643936706583
288.351019548254
331.621302777879
449.360832105311
644.452310640594
516.359439033749
444.199680624958
383.482756502248
522.494124996363
617.869962744259
388.756666391139
340.565689062758
77.3583463360492
105.489733977658
453.956787128861
161.879835475547
461.036928680517
687.976429488202
280.884329393844
-41.9815042313185
33.3516747202029
-26.5381781694014
118.43386067851
512.011470315252
849.067367445795
398.745732957806
408.430589494559
690.967935905283
162.157137205217
15.2301043518482
32.1879030061818
