# Supplementary material for: CaV1 and CaV2 calcium channels mediate the release of distinct pools of synaptic vesicles
Source: eLife. 2023 Feb 23;12:e81407. doi: 10.7554/eLife.81407 (PMC10023163; doi:10.7554/eLife.81407)
Supplement: Figure 6—source data 1. [file elife-81407-fig6-data1.zip › Figure 6 - Source Data 1/ryr/35/4/ryr_to_nrx.csv]

-29.8932096697545
-58.2064041365666
-27.1925143651933
-40.5170537299982
-115.820632091805
-80.0094891686604
-23.66196891862
-60.1024585251353
-22.3443802185557
-47.5109059896267
79.6466645722903
7.17042376905647
-22.2196360713606
-41.3171473159609
-48.8394439033837
9.90495919955538
-113.75579557627
-88.0468747196619
-46.9178722515262
-52.5870935199428
-5.67293391384464
-38.1369260940046
4.28224848677928
71.537890635992
-123.392772662208
46.6311383629663
-9.62898867088552
37.479647703196
-112.626039418218
-10.1764826833405
-102.049965317186
-62.0148255384029
-29.5486471647837
21.6562413475376
-26.32310593078
45.5033250822198
475.845014462568
-21.1227049256822
-74.0262787626834
-38.2438994238055
-50.2405184101654
-55.6491934092792
-129.840410507034
63.0382407239713
-76.3141130446975
41.1009648072495
498.099216339787
-110.914904594744
-37.4705158358865
-4.37488031344037
-47.9154005963428
-81.2976091558603
32.3103942911039
10.2855472935389
-56.5499922659292
-23.2226402403357
-11.9178159246821
57.3718669809696
1.73245646095711
-109.923688836072
-89.183937409487
32.867689552987
-102.514083501454
-116.92038910804
19.0788110730045
2.27041322114837
7.78334760573489
462.471292933661
37.8420245787402
20.8519537262309
-105.825538834479
24.6729572341001
-116.468455938478
-63.3268951045911
-62.7576579006954
-99.3316760860343
-25.9819425481101
-9.15189055887095
-47.4561830367893
14.1044981890354
44.2070165438445
-30.1162288476335
-83.8363210649868
-5.11601335804244
-81.960928815869
-3.97358555297524
-2.54745608227131
-38.5117084282401
-43.0893193826523
-0.69601560330284
-53.7096752665348
-130.842752857129
-60.100559687934
-81.1843879610287
-24.1490222986995
-75.4365145983347
357.814960405029
304.604174020214
-122.036884829848
-84.9430303444615
-77.612916300729
-33.2857003754089
-14.8495221168696
245.570130397728
-5.76419001247632
541.011118427009
6.52193786004136
-16.4085850163292
9.28371420446183
55.3396583929198
586.736163755442
