# Supplementary material for: CaV1 and CaV2 calcium channels mediate the release of distinct pools of synaptic vesicles
Source: eLife. 2023 Feb 23;12:e81407. doi: 10.7554/eLife.81407 (PMC10023163; doi:10.7554/eLife.81407)
Supplement: Figure 6—source data 1. [file elife-81407-fig6-data1.zip › Figure 6 - Source Data 1/ryr/35/4/ryr_to_ryr(cav1).csv]

-382.620160781478
278.137694854455
24.5432387695346
-60.6679113366827
-49.4857148769242
283.444105809627
277.037249545527
60.6435055259954
-254.75882834189
-153.759217881885
353.784326553317
-127.301770143124
131.330714528436
174.528485320077
83.2221895847288
110.696488814121
373.00799204748
41.6546895321462
104.016768895832
212.208138816026
-327.921430499126
-49.0576437575583
87.0686272219809
189.122342990826
40.6198939497463
-39.8841067213452
29.6374968944147
15.2827889460168
-435.905289033706
367.551367421656
-11.568825139233
-411.911265405515
240.791397480416
-269.003039719866
225.00007773007
106.998051347793
-59.7891671735524
220.794142160146
133.264158916305
176.495472353572
-321.323398134757
-4.31327710240657
127.408590550169
-42.3283832199759
246.0114454497
311.130538920186
-459.770323548079
10.1171034986364
148.875150497472
126.231607729895
-66.9799453807154
-108.275523784099
277.319618356223
-360.340885518468
289.292378608026
-96.3096708074227
216.212339990614
158.820934585208
65.3309366431604
-23.973908312686
52.0510296636276
179.031035702563
-461.459208611321
-416.53426926545
-46.1715018882187
-507.947301373193
-445.653746170754
-203.62483564301
158.133999336495
22.1502208747079
-62.8535668777185
273.915769132795
148.951450703513
177.033286318232
-510.83785459814
274.133224342755
220.54402224594
-46.4126729194759
57.4770351039915
197.130730301842
313.362982906565
-125.962233914704
-117.579430001269
-469.745129142049
-71.7621065335006
-25.4962856234506
120.258982001604
233.71130998998
94.6374253758386
65.2424529476812
31.0476014530796
133.896068146951
244.852481911998
21.8552050911621
-18.2370943886108
-328.95316080577
-273.139887638752
94.1759358270974
-156.840303265755
117.571967474505
291.778290204153
-84.3644252172871
-436.265038704152
-293.698568827638
-427.525398803031
-212.73771088077
110.542364563831
424.471590447652
44.4727681624754
63.3318837322822
276.034275318971
-183.922645131734
-354.767753331904
-359.685623943564
