# Supplementary material for: CaV1 and CaV2 calcium channels mediate the release of distinct pools of synaptic vesicles
Source: eLife. 2023 Feb 23;12:e81407. doi: 10.7554/eLife.81407 (PMC10023163; doi:10.7554/eLife.81407)
Supplement: Figure 6—source data 1. [file elife-81407-fig6-data1.zip › Figure 6 - Source Data 1/ryr/35/4/ryr1_to_cav1.csv]

-320.396655415358
340.361200220575
86.7667441356552
1.555594029438
12.7377904891964
345.667611175748
339.260754911647
122.867010892116
-192.535322975769
-91.5357125157643
416.007831919438
-65.0782647770029
193.554219894557
236.751990686198
145.445694950849
172.919994180242
435.231497413601
103.878194898267
166.240274261952
274.431644182147
-265.697925133005
13.1658616085624
149.292132588102
251.345848356947
102.843399315867
22.3393986447754
91.8610022605353
77.5062943121375
-373.681783667585
429.774872787777
50.6546802268876
-349.687760039395
303.014902846537
-206.779534353745
287.223583096191
169.221556713914
2.43433819256825
283.017647526267
195.487664282426
238.718977719693
-259.099892768636
57.9102282637141
189.632095916289
19.8951221461448
308.23495081582
373.354044286307
-397.546818181958
72.3406088647571
211.098655863592
188.455113096015
-4.75644001459477
-46.0520184179786
339.543123722344
-298.117380152347
351.515883974147
-34.086165441302
278.435845356735
221.044439951329
127.554442009281
38.2495970534346
114.274535029748
241.254541068683
-399.2357032452
-354.31076389933
16.052003477902
-445.723796007072
-383.430240804633
-141.401330276889
220.357504702615
84.3737262408285
-0.630061511597887
336.139274498915
211.174956069633
239.256791684353
-448.614349232019
336.356729708876
282.767527612061
15.8108324466448
119.700540470112
259.354235667963
375.586488272686
-63.7387285485838
-55.3559246351488
-407.521623775929
-9.53860116737997
36.7272197426701
182.482487367724
295.9348153561
156.860930741959
127.465958313802
93.2711068192002
196.119573513071
307.075987278118
84.0787104572828
43.9864109775099
-266.729655439649
-210.916382272631
156.399441193218
-94.6167978996345
179.795472840626
354.001795570273
-22.1409198511665
-374.041533338032
-231.475063461517
-365.30189343691
-150.51420551465
172.765869929952
486.695095813773
106.696273528596
125.555389098403
338.257780685091
-121.699139765613
-292.544247965783
-297.462118577443
