# Supplementary material for: CaV1 and CaV2 calcium channels mediate the release of distinct pools of synaptic vesicles
Source: eLife. 2023 Feb 23;12:e81407. doi: 10.7554/eLife.81407 (PMC10023163; doi:10.7554/eLife.81407)
Supplement: Figure 6—source data 1. [file elife-81407-fig6-data1.zip › Figure 6 - Source Data 1/ryr/35/5.csv]

image-ID	cycle	z-step	frame	accum	photon-count	photon-count11	photon-count12	photon-count21	photon-count22	psfx	psfy	psfz	psf-photon-count	x	y	z	stdev	amp	background11	background12	background21	background22	maxResidualSlope	chisq	log-likelihood	accuracy	llr	time-point	precisionx	precisiony	precisionz	vis-probe
16	0	0	16	1	235.637	122.15	113.487	0	0	48.6104	24.8549	169.622	163.128	7226.57	13827.9	-169.622	0	5.58364	7.81613	8.77859	0	0	0.0940624	166.337	-511.492	52.9095	204.195	0	57.1909	55.2547	187.528	0
49	0	0	49	1	294.343	147.471	146.872	0	0	120.335	51.6455	290.858	174.163	7553.49	13701.4	-290.858	0	6.32349	8.25486	9.99877	0	0	0.107532	166.479	-514.844	40.4859	177.575	0	56.9546	55.11	184.388	0
123	0	0	123	1	284.279	126.526	157.753	0	0	-8.08992	79.8235	258.462	197.186	7582.25	13673.3	-258.462	0	7.06957	6.99007	9.31823	0	0	0.120783	186.89	-523.501	40.8006	199.328	0	48.0373	46.3371	158.75	0
166	0	0	166	1	354.532	154.144	200.388	0	0	53.212	66.2666	58.3539	249.059	7520.95	13786.5	-58.3539	0	8.26267	6.87951	9.2395	0	0	0.135333	174.865	-513.274	30.5774	219.229	0	38.37	36.6826	124.319	0
167	0	0	167	1	301.89	186.364	115.526	0	0	-14.2964	78.3714	308.558	175.292	7588.46	13874	-308.558	0	6.49981	5.86329	8.3558	0	0	0.0446619	200.318	-519.966	36.2062	234.33	0	51.5659	49.0719	169.641	0
182	0	0	182	1	245.757	127.922	117.835	0	0	-48.1692	38.1114	412.069	126.394	7622.33	13814.6	-412.069	0	5.13035	7.80054	8.7772	0	0	0.153214	164.222	-505.849	49.9554	171.907	0	75.8122	73.3361	268.845	0
186	0	0	186	1	318.689	147.375	171.314	0	0	-60.2677	41.7553	-37.6445	213.09	7534.77	13811	37.6445	0	7.19716	5.95741	7.75603	0	0	0.201104	158.888	-483.185	33.5497	161.969	0	41.1767	39.1274	140.615	0
202	0	0	202	1	252.413	134.787	117.626	0	0	49.4247	43.8263	256.401	188.185	7624.4	13808.9	-256.401	0	6.69324	6.60913	8.75731	0	0	0.0510991	175.23	-516.794	46.8422	252.792	0	49.4847	47.6483	160.395	0
218	0	0	218	1	274.233	169.986	104.248	0	0	66.8488	-6.9745	143.932	174.118	7009.01	13560.7	-143.932	0	5.93779	6.05865	8.21911	0	0	0.204639	153.741	-493.031	41.0505	209.11	0	49.8102	48.637	160.481	0
277	0	0	277	1	245.954	111.993	133.962	0	0	61.5282	3.45903	-13.8697	174.059	7612.29	13749.6	13.8697	0	5.7859	6.36719	7.68137	0	0	0.225975	143.694	-485.963	47.1812	191.957	0	49.3521	48.2209	168.769	0
345	0	0	345	1	257.711	128.401	129.309	0	0	62.4911	-1.25165	102.662	182.44	7511.67	13854	-102.662	0	6.15219	5.58856	7.45249	0	0	0.0534717	166.521	-494.905	43.3383	191.37	0	47.2741	45.1466	150.777	0
351	0	0	351	1	279.411	122.789	156.622	0	0	29.6033	38.7654	-81.2473	225.642	7245.58	13814	81.2473	0	7.50763	5.74501	6.71424	0	0	0.117989	156.285	-485.932	38.6788	206.027	0	36.6381	36.3038	140.849	0
378	0	0	378	1	207.031	96.0734	110.958	0	0	-27.2504	-39.1728	14.6187	180.176	7302.43	13891.9	-14.6187	0	6.12685	5.55558	6.83986	0	0	0.107887	116.468	-462.701	56.8836	148.248	0	44.5181	44.1507	157.907	0
382	0	0	382	1	262.656	148.044	114.612	0	0	-56.0265	56.3685	90.2765	184.793	7630.19	13896	-90.2765	0	6.29606	5.76575	7.81475	0	0	0.159005	164.564	-497.57	42.7737	184.873	0	47.7943	44.7422	151.471	0
390	0	0	390	1	283.068	154.772	128.296	0	0	-34.4938	59.459	-2.08881	165.794	7608.65	13892.9	2.08881	0	5.54286	5.31616	7.28042	0	0	0.0738798	231.536	-522.663	38.0657	214.268	0	51.0432	48.2001	167.523	0
430	0	0	430	1	251.712	122.036	129.677	0	0	-4.46328	26.002	58.3159	179.564	7578.62	13727.1	-58.3159	0	6.02013	5.8171	7.47496	0	0	0.131602	163.016	-485.857	44.9605	176.751	0	47.912	45.9251	156.487	0
456	0	0	456	1	296.43	146.226	150.204	0	0	60.5347	-75.3578	334.605	174.9	7413.97	13828.4	-334.605	0	6.70879	4.8467	7.38145	0	0	0.112311	202.807	-508.415	35.5698	222.828	0	48.0556	46.9315	166.314	0
516	0	0	516	1	228.154	142.289	85.866	0	0	15.2493	71.5609	157.597	121.226	7259.93	13781.2	-157.597	0	4.13123	5.48641	7.02519	0	0	0.16706	182.952	-492.266	50.1736	181.663	0	67.3762	65.4647	224.173	0
529	0	0	529	1	296.106	162.131	133.975	0	0	48.5685	30.4679	-11.2946	183.471	7326.27	13623	11.2946	0	6.07427	5.29196	6.3366	0	0	0.119439	166.802	-487.573	35.3392	202.121	0	42.8069	43.5423	154.593	0
548	0	0	548	1	302.833	129.97	172.863	0	0	-46.5249	64.9888	81.632	178.289	7421.37	13787.8	-81.632	0	6.04109	5.32263	6.43293	0	0	0.275242	211.962	-504.589	34.4549	242.538	0	45.8536	43.6865	153.21	0
565	0	0	565	1	260.06	140.069	119.991	0	0	-88.4497	-11.5469	-23.6569	133.897	7363.63	13764.6	23.6569	0	4.6151	4.40022	6.58308	0	0	0.100569	233.465	-515.372	40.8001	220.632	0	56.2803	54.6937	197.956	0
583	0	0	583	1	213.786	128.314	85.4724	0	0	103.24	111.543	283.143	152.47	7670.24	13840.9	-283.143	0	5.50279	5.25169	6.13517	0	0	0.09312	177.733	-492.17	53.1493	183.424	0	55.3933	53.1076	176.716	0
614	0	0	614	1	268.965	121.061	147.905	0	0	26.9675	7.03006	31.2723	168.805	7547.19	13746	-31.2723	0	5.63166	5.06971	6.68003	0	0	0.155793	154.507	-488.232	39.8985	211.642	0	48.6031	46.5812	159.891	0
663	0	0	663	1	259.732	130.205	129.527	0	0	4.86211	68.8006	-24.1386	153.305	6971.34	13385.3	24.1386	0	5.0794	4.15575	6.36159	0	0	0.139948	179.81	-487.001	40.4069	201.551	0	49.6261	48.8442	170.241	0
671	0	0	671	1	262.214	125.181	137.033	0	0	95.7878	-11.0198	147.633	185.229	7079.73	13564.8	-147.633	0	6.3297	4.08111	6.07868	0	0	0.192603	162.043	-482.178	39.6318	227.362	0	42.1971	41.167	135.701	0
678	0	0	678	1	276.906	145.521	131.385	0	0	-30.5628	66.2779	26.9085	149.549	7604.72	13786.5	-26.9085	0	5.00163	5.33935	7.25991	0	0	0.148352	167.078	-492.056	39.1476	195.677	0	55.7759	53.2098	181.573	0
681	0	0	681	1	316.724	174.219	142.505	0	0	20.5578	63.2078	-34.0594	166.44	7354.28	13789.5	34.0594	0	5.50669	4.28091	5.82163	0	0	0.197794	238.284	-515.926	31.4999	315.775	0	45.2397	44.6636	164.48	0
734	0	0	734	1	237.405	145.043	92.3614	0	0	52.632	-39.5327	94.9928	162.835	7621.19	13792.6	-94.9928	0	5.53427	4.77048	6.40149	0	0	0.174316	204.698	-503.591	46.0903	227.375	0	49.285	47.5413	157.933	0
740	0	0	740	1	268.625	107.396	161.229	0	0	-7.31782	76.6107	-172.353	169.656	7481.82	13875.8	172.353	0	5.74635	4.30882	6.41868	0	0	0.0614752	167.989	-484.867	38.9646	194.486	0	46.6975	46.2703	184.048	0
760	0	0	760	1	231.222	131.112	100.11	0	0	33.5307	91.463	165.443	141.533	7141.99	13362.6	-165.443	0	4.82371	4.89909	5.99119	0	0	0.0603294	156.036	-472.891	47.4079	186.081	0	55.449	54.4968	181.682	0
768	0	0	768	1	234.673	109.838	124.835	0	0	28.2868	108.59	234.771	163.714	7346.55	13644.5	-234.771	0	5.75889	4.79131	6.27062	0	0	0.130115	158.53	-479.753	46.6705	209.238	0	49.2984	49.2893	164.17	0
772	0	0	772	1	269.376	151.373	118.004	0	0	24.7553	16.3837	121.711	148.336	7449.75	13736.7	-121.711	0	5.02297	5.04839	6.18743	0	0	0.0947711	153.264	-477.8	39.4139	189.467	0	54.268	52.0581	176.37	0
779	0	0	779	1	282.282	133.702	148.58	0	0	102.061	119.326	51.3822	194.283	7372.44	13633.8	-51.3822	0	6.43904	4.43507	6.35876	0	0	0.0789934	231.654	-512.874	36.7315	196.376	0	40.8499	40.8935	138.08	0
836	0	0	836	1	341.131	162.119	179.013	0	0	-7.13564	45.4056	-52.6575	234.765	7581.3	13907	52.6575	0	7.82239	4.07012	5.82435	0	0	0.0584374	200.386	-495.507	28.6854	249.958	0	34.7174	33.0355	117.785	0
845	0	0	845	1	296.051	152.094	143.957	0	0	117.075	78.3125	182.71	193.546	7257.77	13674.8	-182.71	0	6.63349	4.21628	5.59037	0	0	0.1015	249.844	-525.036	33.9759	233.336	0	40.4128	40.463	134.629	0
866	0	0	866	1	281.76	145.068	136.692	0	0	-50.7333	103.088	222.839	167.841	7724.55	13650	-222.839	0	5.97197	5.01212	5.89298	0	0	0.183299	191.447	-500.186	37.0164	195.76	0	48.1585	46.6299	158.186	0
870	0	0	870	1	278.612	141.445	137.167	0	0	29.6994	76.0962	176.389	182.126	7544.46	13677	-176.389	0	6.23515	4.30001	5.73401	0	0	0.112668	218.2	-499.675	36.7587	216.001	0	43.9385	42.1923	143.044	0
878	0	0	878	1	271.083	146.316	124.767	0	0	-16.3466	68.1322	155.379	175.153	7490.85	13684.9	-155.379	0	6.00032	4.94637	6.31314	0	0	0.0383513	145.812	-475.533	39.1023	195.748	0	47.1339	45.0134	152.553	0
906	0	0	906	1	304.745	144.564	160.181	0	0	17.1456	50.401	14.6684	253.098	7357.69	13802.3	-14.6684	0	8.39099	3.7202	5.63058	0	0	0.125801	228.579	-514.493	32.4247	254.429	0	30.9636	30.2436	108.498	0
971	0	0	971	1	279.881	152.215	127.666	0	0	73.1489	16.3795	406.368	152.329	7600.67	13736.7	-406.368	0	6.02179	5.86562	6.92553	0	0	0.10787	154.738	-490.66	38.8637	178.894	0	58.212	57.173	206.661	0
976	0	0	976	1	247.783	132.311	115.471	0	0	68.1282	46.5009	259.99	214.979	7705.35	13606.9	-259.99	0	7.65303	3.71043	5.86839	0	0	0.093892	205.706	-506.566	41.8557	258.555	0	37.0397	35.9244	125.271	0
1018	0	0	1018	1	241.997	108.465	133.532	0	0	-71.6146	67.1332	20.8277	219.962	7446.46	13685.9	-20.8277	0	7.4499	3.22748	5.38338	0	0	0.168953	212.401	-494.09	42.0031	232.55	0	34.7253	33.2992	116.73	0
1077	0	0	1077	1	270.009	140.728	129.28	0	0	146.686	7.54708	240.657	174.872	7427.47	13645.9	-240.657	0	6.21217	3.9587	6.14066	0	0	0.0353639	230.224	-507.833	38.1382	1	0	44.9736	44.2377	149.507	0
1092	0	0	1092	1	248.946	109.418	139.528	0	0	-31.7413	79.8979	-203.322	140.255	7506.24	13772.8	203.322	0	4.8195	4.09587	5.29016	0	0	0.109018	203.094	-504.338	41.591	279.428	0	53.0173	51.9564	224.873	0
1118	0	0	1118	1	254.964	135.54	119.423	0	0	32.6444	-12.673	204.725	185.773	7342.2	13765.8	-204.725	0	6.49641	4.63078	5.20584	0	0	0.147604	145.966	-467.313	40.891	169.357	0	42.2104	41.229	142.671	0
1165	0	0	1165	1	278.697	145.437	133.26	0	0	16.2395	31.1124	61.0145	154.745	7657.58	13722	-61.0145	0	5.1697	4.11647	5.71506	0	0	0.060378	222.942	-498.639	36.5546	263.608	0	49.2629	48.0908	161.811	0
1223	0	0	1223	1	217.036	114.042	102.994	0	0	142.569	27.685	218.964	140.054	7431.59	13725.4	-218.964	0	4.90482	4.60609	6.00432	0	0	0.0669509	145.746	-471.146	50.9803	163	0	56.7153	54.8527	184.35	0
1252	0	0	1252	1	256.823	124.33	132.493	0	0	-51.8083	119.635	169.19	155.093	7625.97	13633.4	-169.19	0	5.3946	3.5856	4.9352	0	0	0.146061	257.5	-504.612	39.1557	255.716	0	47.2972	45.4325	157.013	0
1276	0	0	1276	1	190.68	96.1601	94.5197	0	0	31.7475	52.913	40.9163	142.399	7642.07	13700.2	-40.9163	0	4.72419	4.48992	5.54724	0	0	0.024232	135.616	-460.262	59.3351	179.373	0	53.0737	51.8636	177.985	0
1321	0	0	1321	1	241.334	137.275	104.059	0	0	34.7049	78.0763	77.696	200.792	7539.46	13874.3	-77.696	0	6.68862	3.77327	5.65732	0	0	0.10867	228.202	-497.642	43.1404	243.627	0	39.4945	37.4095	126.384	0
1329	0	0	1329	1	260.546	158.197	102.349	0	0	78.407	-61.9614	222.262	195.277	7695.07	13815	-222.262	0	6.95918	3.23287	5.22367	0	0	0.121851	209.53	-498.964	38.2969	248.61	0	38.7029	37.7407	128.523	0
1358	0	0	1358	1	304.978	155.619	149.359	0	0	72.5278	37.5297	-223.549	160.754	7501.63	13815.2	223.549	0	5.51629	4.12105	6.16334	0	0	0.113993	173.134	-486.953	33.0345	205.972	0	49.0401	48.819	206.003	0
1383	0	0	1383	1	269.138	128.805	140.333	0	0	83.3654	-8.78914	-22.1542	197.519	7191.81	13662.2	22.1542	0	6.58318	3.49481	5.6742	0	0	0.118116	220.144	-509.278	37.4434	273.386	0	37.9298	38.0188	129.722	0
1395	0	0	1395	1	283.746	152.11	131.637	0	0	4.85533	72.8596	116.864	255.822	7569.3	13779.9	-116.864	0	8.63013	3.72794	4.97126	0	0	0.223829	216.25	-490.527	34.8938	237.251	0	31.4892	29.7551	101.67	0
1454	0	0	1454	1	247.108	129.016	118.092	0	0	-24.4059	-45.1102	1.02278	146.727	7000.61	13698.5	-1.02278	0	4.99253	3.7499	4.6128	0	0	0.110985	182.668	-475.889	40.9298	226.519	0	46.8769	46.3416	164.09	0
1456	0	0	1456	1	246.092	104.122	141.97	0	0	33.8513	-2.45089	-275.774	209.402	7540.31	13755.5	275.774	0	7.42846	3.36199	4.96635	0	0	0.0313006	220.734	-495.996	40.9805	246.995	0	37.101	37.225	164.992	0
1501	0	0	1501	1	226.219	115.931	110.288	0	0	-8.97088	27.2025	201.006	163.072	7184.49	13725.9	-201.006	0	5.69392	3.73973	5.21059	0	0	0.121475	209.629	-483.704	46.2324	1	0	46.4811	45.0523	152.988	0
1614	0	0	1614	1	182.646	102.033	80.6122	0	0	68.961	35.2227	-93.4836	143.919	7106.56	13717.9	93.4836	0	4.78878	4.14181	5.20607	0	0	0.115234	143.462	-463.996	61.4182	172.768	0	50.3481	49.7481	187.131	0
1622	0	0	1622	1	215.662	110.603	105.06	0	0	40.0827	-48.8696	24.7084	176.666	7633.74	13801.9	-24.7084	0	5.96583	3.86039	5.20343	0	0	0.095318	185.85	-485.316	49.2509	229.894	0	42.5766	41.0687	140.599	0
1633	0	0	1633	1	216.732	116.434	100.298	0	0	84.7283	-32.0625	20.0675	147.799	7589.09	13884.8	-20.0675	0	4.95822	4.48632	5.78051	0	0	0.101843	157.97	-474.508	50.6167	190.983	0	52.3644	49.6869	170.316	0
1635	0	0	1635	1	259.245	104.824	154.421	0	0	112.877	135.641	-193.073	169.449	7560.94	13717.1	193.073	0	5.74076	3.59494	4.94023	0	0	0.071108	219.735	-493.72	38.7286	237.371	0	43.7167	43.3107	179.771	0
1650	0	0	1650	1	234.108	120.121	113.987	0	0	-4.58769	-12.1466	142.117	202.901	7678.41	13665.6	-142.117	0	6.97557	2.67188	5.25145	0	0	0.22145	236.016	-507.502	42.7469	324.519	0	36.0136	35.2503	120.427	0
1656	0	0	1656	1	313.888	143.153	170.734	0	0	11.8678	55.678	-73.0617	171.827	7462.63	13697.4	73.0617	0	5.71232	4.13078	5.49701	0	0	0.0733769	174.152	-477.429	31.5469	186.335	0	44.1539	43.0766	160.429	0
1680	0	0	1680	1	281.759	145.517	136.242	0	0	53.5469	-56.5187	86.8044	149.331	7620.27	13809.6	-86.8044	0	5.09385	4.61212	5.79476	0	0	0.116062	172.258	-489.994	36.5878	165.065	0	51.9397	49.9676	166.614	0
1721	0	0	1721	1	234.604	112.648	121.956	0	0	52.8621	111.812	-96.1228	133.288	7620.96	13840.6	96.1228	0	4.4171	4.20168	4.70661	0	0	0.107032	169.694	-471.735	44.2743	203.449	0	54.6058	52.7153	201.754	0
1730	0	0	1730	1	250.422	114.376	136.046	0	0	-24.9995	28.3567	-167.853	199.249	7599.16	13824.4	167.853	0	6.80721	4.20955	4.90531	0	0	0.12284	204.004	-496.037	41.0626	218.207	0	38.4326	37.1345	153.639	0
1754	0	0	1754	1	345.545	175.516	170.029	0	0	37.7917	-25.1317	76.4429	235.058	7636.03	13877.9	-76.4429	0	7.93816	3.75332	5.33568	0	0	0.089405	201.055	-495.086	27.8276	204.745	0	33.8962	32.1372	109.122	0
1780	0	0	1780	1	231.443	110.163	121.279	0	0	8.809	57.7164	198.835	164.24	7665.01	13795	-198.835	0	5.69455	3.42002	5.48152	0	0	0.144188	229.662	-510.682	44.7417	270.391	0	46.3482	44.5518	151.238	0
1815	0	0	1815	1	262.145	111.934	150.211	0	0	24.1342	39.2614	-241.878	192.873	7350.71	13813.5	241.878	0	6.68481	3.52435	4.39284	0	0	0.0780391	157.745	-464.143	37.6896	188.229	0	36.6676	37.8943	176.037	0
1828	0	0	1828	1	248.006	148.366	99.6403	0	0	104.912	52.0667	-130.791	139.657	7568.91	13800.7	130.791	0	4.66976	3.74193	4.99935	0	0	0.0724277	211.913	-499.34	41.0969	245.746	0	52.4158	50.6178	195.592	0
1839	0	0	1839	1	205.442	105.221	100.221	0	0	88.868	-1.52767	329.422	120.892	7584.95	13654.9	-329.422	0	4.52538	4.5265	6.14489	0	0	0.072317	177.415	-487.195	54.758	206.585	0	65.3747	63.9056	220.471	0
1851	0	0	1851	1	209.2	130.457	78.7436	0	0	72.1466	-47.9628	136.637	136.806	7103.37	13601.7	-136.637	0	4.7034	3.63775	5.42669	0	0	0.107087	157.548	-469.339	51.0524	196.036	0	52.9098	51.9198	169.655	0
1869	0	0	1869	1	273.333	96.4192	176.914	0	0	-165.589	-12.3505	-279.84	164.813	7540.43	13865.1	279.84	0	6.38624	3.35432	4.36681	0	0	0.324667	225.684	-487.545	35.6734	262.417	0	43.7862	41.6626	186.578	0
1898	0	0	1898	1	223.595	112.219	111.376	0	0	96.1572	64.1778	9.68758	161.716	7577.66	13688.9	-9.68758	0	5.33817	4.56297	5.35146	0	0	0.153671	152.782	-472.735	48.2608	164.54	0	47.229	45.6076	161.252	0
1941	0	0	1941	1	227.07	97.7714	129.299	0	0	26.9269	6.77589	-68.9278	139.547	7547.23	13746.3	68.9278	0	4.66244	4.33855	5.91545	0	0	0.0676196	167.369	-473.472	47.641	203.034	0	54.838	53.0172	192.229	0
2034	0	0	2034	1	237.537	115.737	121.8	0	0	56.7124	23.4471	177.783	198.683	7019.15	13430.7	-177.783	0	6.81853	3.4075	5.00586	0	0	0.107877	170.263	-468.382	42.8796	222.599	0	37.6271	36.8069	123.688	0
2065	0	0	2065	1	230.051	127.836	102.215	0	0	-22.8346	-36.5066	-14.9728	149.092	7497.33	13789.6	14.9728	0	5.05774	4.69693	4.99264	0	0	0.178042	143.893	-464.647	46.3199	200.131	0	49.4999	47.0454	174.279	0
2126	0	0	2126	1	236.261	120.678	115.583	0	0	47.2473	42.2541	29.3747	121.108	7626.57	13810.5	-29.3747	0	4.01222	4.35674	6.01747	0	0	0.0742118	130.83	-461.337	45.4406	176.639	0	63.609	60.9459	205.527	0
2177	0	0	2177	1	236.561	139.723	96.8386	0	0	-84.6277	60.7695	11.4139	171.244	7658.79	13792	-11.4139	0	5.83002	3.83848	4.95306	0	0	0.0915692	228.037	-505.202	43.6239	226.062	0	43.8476	41.4049	145.157	0
2191	0	0	2191	1	257.384	160.27	97.1145	0	0	26.7295	14.2409	-123.281	147.653	7547.43	13738.8	123.281	0	4.96512	3.91038	5.25269	0	0	0.0511863	178.151	-482.85	39.6836	217.874	0	50.1191	48.7197	188.162	0
2210	0	0	2210	1	202.498	107.605	94.8928	0	0	11.2682	50.2912	152.621	127.713	7562.89	13802.4	-152.621	0	4.35323	4.42035	4.78593	0	0	0.0895073	206.163	-488.875	53.678	190.868	0	59.6406	56.0113	187.12	0
2214	0	0	2214	1	245.738	115.943	129.795	0	0	129.544	-20.1623	-290.78	144.148	7544.28	13872.9	290.78	0	5.18218	4.08637	5.92716	0	0	0.0287188	126.147	-453.862	42.8286	196.789	0	53.9903	54.8475	246.654	0
2242	0	0	2242	1	268.721	119.371	149.349	0	0	36.1954	87.112	5.09889	235.209	7637.63	13765.6	-5.09889	0	7.76107	4.21487	4.91191	0	0	0.0950125	160.497	-472.145	37.6863	248.194	0	33.3382	32.3189	113.874	0
2276	0	0	2276	1	209.651	89.315	120.336	0	0	51.978	27.7629	-108.571	174.627	7621.84	13825	108.571	0	5.83264	3.88864	4.7396	0	0	0.103366	147.9	-458.341	50.4765	214.787	0	42.537	41.1634	156.657	0
2347	0	0	2347	1	251.384	118.839	132.545	0	0	-19.9871	30.1684	212.687	162.321	7693.81	13822.6	-212.687	0	5.71049	3.54219	5.12707	0	0	0.139985	203.897	-493.45	40.2956	1	0	46.7248	44.7552	152.856	0
2348	0	0	2348	1	215.446	116.546	98.8999	0	0	45.3181	34.5293	85.0959	132.367	7130.2	13718.6	-85.0959	0	4.42661	3.68493	5.2973	0	0	0.0933137	160.338	-469.03	49.1364	171.056	0	55.4118	53.6405	178.856	0
2536	0	0	2536	1	283.182	165.956	117.226	0	0	-0.209766	-24.143	-1.95807	156.38	7574.37	13777.2	1.95807	0	5.26266	3.99058	4.4278	0	0	0.0177	220.218	-496.062	34.8145	253.117	0	46.267	43.9299	158.254	0
2561	0	0	2561	1	255.596	132.978	122.618	0	0	52.1521	55.5443	-80.9587	143.711	7422.35	13697.5	80.9587	0	4.76458	3.99183	4.42212	0	0	0.0565126	208.029	-489.397	39.3731	238.387	0	48.1778	47.83	186.821	0
2570	0	0	2570	1	215.007	106.332	108.675	0	0	79.6113	63.9793	-93.9254	190.363	7594.21	13888.4	93.9254	0	6.31473	3.40512	5.19655	0	0	0.0817075	139.182	-462.818	48.6738	185.09	0	40.2335	38.6216	139.579	0
2591	0	0	2591	1	251.89	135.619	116.271	0	0	55.2599	115.719	335.88	147.19	7319.58	13637.4	-335.88	0	5.51029	3.51007	4.83402	0	0	0.122057	172.992	-474.7	39.909	187.473	0	50.2387	50.9255	170.967	0
2600	0	0	2600	1	260.247	141.305	118.942	0	0	89.2352	20.3228	320.895	145.784	7684.25	13832.4	-320.895	0	5.40758	3.52544	5.54646	0	0	0.101042	168.445	-479.181	38.9425	198.225	0	52.4161	50.7679	176.971	0
2834	0	0	2834	1	207.579	98.5883	108.991	0	0	110.136	24.4693	-358.669	133.674	7065.38	13330	358.669	0	4.91889	4.25897	5.19326	0	0	0.0169716	117.545	-446.546	52.3286	160.134	0	55.8589	59.6879	317.846	0
2924	0	0	2924	1	235.623	106.764	128.859	0	0	-9.73948	-7.5131	229.054	157.893	7185.26	13262.3	-229.054	0	5.61879	2.94553	4.18554	0	0	0.159525	217.819	-473.959	41.8732	211.517	0	44.8039	43.1938	148.594	0
3028	0	0	3028	1	231.493	114.632	116.86	0	0	80.407	97.105	290.501	150.482	7095.11	13556.3	-290.501	0	5.45113	3.31904	4.69882	0	0	0.0357423	180.538	-482.113	43.8174	246.873	0	48.9714	47.5759	158.256	0
3086	0	0	3086	1	204.141	108.947	95.1935	0	0	-125.431	95.8049	-60.0566	136.773	7001.97	13856.6	60.0566	0	4.7547	3.28983	4.5403	0	0	0.139792	161.036	-468.069	50.8667	224.729	0	50.6915	49.073	179.01	0
3118	0	0	3118	1	215.702	129.682	86.0196	0	0	30.305	41.4253	225.244	136.078	7145.22	13612	-225.244	0	4.76842	3.35556	4.19978	0	0	0.0164782	212.584	-482.367	47.2302	248.585	0	52.0314	50.8955	167.382	0
3314	0	0	3314	1	289.73	164.422	125.308	0	0	-17.8925	38.8301	338.702	176.13	7193.41	13714.3	-338.702	0	6.68818	2.19204	4.36267	0	0	0.0915278	203.74	-490.602	32.1789	295.725	0	39.5323	39.1329	139.08	0
3515	0	0	3515	1	211.331	116.962	94.369	0	0	19.7185	5.16984	276.394	131.357	7454.78	13747.9	-276.394	0	4.766	4.10652	4.95629	0	0	0.108052	109.964	-441.707	50.6041	141.519	0	58.4728	55.9506	187.847	0
3719	0	0	3719	1	213.756	116.814	96.9418	0	0	-43.5203	25.7704	162.397	143.258	7219.04	13528	-162.397	0	4.97299	3.01636	4.59639	0	0	0.180045	229.115	-492.882	47.6697	266.122	0	47.9374	47.3614	159.234	0
4004	0	0	4	1	241.442	143.452	97.99	0	0	-7.19298	39.7359	-7.94222	200.237	6883.73	13514	7.94222	0	8.44971	9.15658	8.46139	0	0	0.0378641	115.139	-487.232	27.6311	149.936	0	47.3763	44.515	109.388	1
4035	0	0	35	1	324.572	166.408	158.164	0	0	-42.2084	38.5139	-81.6053	287.627	6918.75	13415.6	81.6053	0	11.8691	9.14952	7.31569	0	0	0.129439	134.009	-493.926	19.0002	187.036	0	31.9066	30.1789	83.3482	1
4042	0	0	42	1	247.553	100.663	146.889	0	0	19.9502	230.474	-651.739	297.377	6956.25	13422.9	651.739	0	13.5666	10.2303	8.6247	0	0	0.163034	124.288	-501.677	27.2185	148.831	0	54.4226	52.4566	185.564	1
4055	0	0	55	1	311.924	154.766	157.158	0	0	-10.7694	173.881	-149.939	217.176	6986.97	13379.9	149.939	0	8.78966	8.6459	8.89645	0	0	0.221579	133.489	-496.205	20.1889	163.634	0	42.0356	40.2069	121.435	1
4061	0	0	61	1	316.396	183.211	133.185	0	0	-37.455	-3.86211	-23.0394	255.039	6914	13358.3	23.0394	0	10.8203	9.26657	8.262	0	0	0.310811	103.477	-484.143	19.8381	142.906	0	37.2473	35.2608	87.5471	1
4063	0	0	63	1	274.752	147.187	127.565	0	0	55.8555	32.9008	-84.6408	237.634	6920.34	13520.9	84.6408	0	9.76283	9.01584	7.9657	0	0	0.167073	132.883	-496.299	23.3654	172.961	0	38.2993	36.7039	99.3599	1
4066	0	0	66	1	259.769	114.904	144.865	0	0	-120.821	-91.9456	-508.36	188.335	6897.7	13346.7	508.36	0	8.58353	9.67509	8.98622	0	0	0.0805494	122.767	-495.918	25.5847	136.339	0	53.8138	55.0979	263.431	1
4067	0	0	67	1	304.654	149.971	154.683	0	0	95.7517	-68.9196	-519.741	244.89	6880.45	13423.4	519.741	0	10.6837	9.76679	7.62333	0	0	0.118595	132.106	-496.451	20.701	185.889	0	42.3469	43.5665	197.353	1
4069	0	0	69	1	267.841	133.776	134.065	0	0	73.1021	39.5686	-248.535	223.666	6803.44	13414.5	248.535	0	9.04766	8.72152	8.06371	0	0	0.0571666	146.127	-497.091	24.0463	163.59	0	38.9277	37.9725	149.195	1
4072	0	0	72	1	302.405	152.372	150.033	0	0	-25.0198	-0.860032	-363.616	256.301	6901.56	13355.3	363.616	0	10.5939	8.81338	7.97178	0	0	0.200382	145.777	-502.376	20.7653	192.142	0	35.2244	35.7039	171.334	1
4074	0	0	74	1	270.469	136.071	134.398	0	0	-51.5651	6.85256	-350.211	237.524	6928.1	13447.2	350.211	0	9.82353	9.52006	8.43181	0	0	0.158741	121.111	-492.96	24.1135	185.823	0	38.0148	38.5039	185.301	1
4078	0	0	78	1	248.979	147.831	101.148	0	0	-46.6874	72.3199	-83.106	173.479	6823.57	13481.4	83.106	0	7.1331	8.58672	9.08529	0	0	0.195157	119.74	-486.524	26.6178	148.687	0	53.0545	50.3447	132.913	1
4086	0	0	86	1	242.274	120.757	121.517	0	0	-112.58	76.0931	-356.211	222.377	6889.46	13477.7	356.211	0	9.25431	8.91167	7.20208	0	0	0.233039	130.224	-487.785	26.909	144.245	0	38.929	38.8239	195.849	1
4098	0	0	98	1	302.288	134.351	167.937	0	0	27.7345	25.9863	-216.919	291.023	6848.81	13428.1	216.919	0	11.7793	7.74447	7.09255	0	0	0.187655	119.975	-479.609	20.2987	176.359	0	29.7791	28.9736	103.81	1
4114	0	0	114	1	296.488	149.082	147.405	0	0	17.0952	38.9838	-233.513	288.671	6959.1	13415.1	233.513	0	11.655	8.74003	7.9208	0	0	0.107026	123.664	-493.173	21.2319	206.057	0	31.1126	30.1866	112.547	1
4132	0	0	132	1	293.317	171.709	121.608	0	0	42.912	-74.3877	-395.219	215.546	6933.29	13428.8	395.219	0	9.15644	8.27588	7.46481	0	0	0.139304	152.436	-494.66	21.2678	183.801	0	39.7748	41.0419	200.472	1
4148	0	0	148	1	318.272	170.085	148.187	0	0	18.2198	88.702	-10.1949	214.355	6957.98	13465.1	10.1949	0	8.98898	8.65819	7.89712	0	0	0.104596	137.626	-496.346	19.4853	152.486	0	43.309	41.1067	100.574	1
4153	0	0	153	1	212.504	105.528	106.976	0	0	72.5391	24.5837	-333.145	144.208	6903.66	13329.9	333.145	0	5.88	8.94157	7.81876	0	0	0.125176	132.091	-488.15	32.0035	178.287	0	57.6051	57.6626	277.07	1
4158	0	0	158	1	223.854	93.4862	130.367	0	0	-77.8363	59.6597	-210.423	129.707	6854.72	13394.4	210.423	0	5.2928	8.84836	7.39973	0	0	0.102046	127.765	-481.773	29.7401	153.976	0	62.3525	59.3527	224.682	1
4159	0	0	159	1	241.435	109.826	131.609	0	0	7.88963	110.045	-309.306	154.618	6868.65	13443.7	309.306	0	6.21899	8.45277	7.87264	0	0	0.207616	123.803	-484.452	27.1363	143.267	0	54.5589	54.3126	248.209	1
4160	0	0	160	1	319.174	155.339	163.835	0	0	0.134465	5.41898	-372.381	397.787	6876.41	13448.7	372.381	0	16.3865	7.95786	6.80004	0	0	0.0381443	127.298	-492.641	19.0183	211.017	0	23.5263	23.9913	112.508	1
4161	0	0	161	1	298.164	178.788	119.376	0	0	15.3513	78.4317	-202.161	200.943	6960.85	13475.3	202.161	0	8.07934	8.31264	8.17411	0	0	0.175051	153.926	-497.706	21.0498	181.421	0	43.2977	41.9847	143.783	1
4169	0	0	169	1	346.079	169.395	176.684	0	0	-118.563	124.385	-275.198	253.503	6895.44	13429.4	275.198	0	10.4436	7.42954	7.85564	0	0	0.265662	141.679	-497.85	17.4138	170.426	0	34.7024	33.5605	132.9	1
4182	0	0	182	1	350.939	192.283	158.656	0	0	43.1973	33.2043	-146.203	254.394	6833.34	13420.9	146.203	0	10.3249	7.76305	7.10141	0	0	0.0506727	157.07	-500.756	17.0553	180.93	0	33.93	32.5939	101.154	1
4183	0	0	183	1	359.999	140.628	219.371	0	0	47.3818	-3.83799	-58.2004	341.252	6829.16	13457.9	58.2004	0	14.2315	7.98038	6.61302	0	0	0.171295	118.739	-480.931	16.5044	174.38	0	26.8591	25.6839	67.5558	1
4204	0	0	204	1	309.524	162.894	146.63	0	0	44.5981	190.486	-140.075	214.587	6931.6	13363.3	140.075	0	8.70713	8.33099	7.01181	0	0	0.0393965	116.125	-479.684	19.8495	154.929	0	39.3038	37.9772	117.215	1
4215	0	0	215	1	241.046	147.067	93.9788	0	0	-35.6767	43.2446	27.2166	181.883	6912.22	13410.9	-27.2166	0	7.80387	8.0074	7.28595	0	0	0.0880934	100.774	-468.611	26.7894	142.262	0	49.0698	46.1147	114.03	1
4216	0	0	216	1	289.239	184.225	105.014	0	0	55.9789	-43.8462	-59.5961	157.973	6920.22	13398.3	59.5961	0	6.66181	8.51044	6.92695	0	0	0.127351	136.082	-486.929	21.5288	141.554	0	52.698	50.1307	131.305	1
4219	0	0	219	1	340.095	183.261	156.834	0	0	1.58065	76.115	-54.1614	246.499	6874.96	13577.3	54.1614	0	10.1749	8.11406	7.4554	0	0	0.139206	112.044	-478.948	17.8249	143.183	0	37.2306	35.436	90.2391	1
4220	0	0	220	1	220.847	126.662	94.185	0	0	-5.02081	-5.94101	-4.28703	118.045	6981.22	13559.7	4.28703	0	5.02824	9.28272	7.4087	0	0	0.251282	107.236	-476.677	30.4299	138.873	0	74.3999	70.4395	171.375	1
4224	0	0	224	1	294.101	151.265	142.836	0	0	23.8149	91.694	-187.986	224.681	6852.73	13362.4	187.986	0	9.02992	8.16741	7.21402	0	0	0.0797259	121.355	-477.868	21.1049	160.817	0	37.9223	36.6191	124.996	1
4225	0	0	225	1	260.098	123.205	136.893	0	0	32.8692	-14.7461	-358.695	229.592	6943.33	13369.2	358.695	0	9.47632	8.63866	7.05177	0	0	0.0657759	144.05	-495.667	24.5377	196.564	0	37.008	37.6075	183.725	1
4226	0	0	226	1	334.876	130.156	204.72	0	0	84.6311	181.144	-464.801	269.336	6891.57	13472.3	464.801	0	11.1559	8.09109	7.1269	0	0	0.259123	167.804	-505.19	18.0768	183.618	0	35.8287	37.3464	191.974	1
4230	0	0	230	1	311.538	151.103	160.435	0	0	25.9946	56.6839	-43.3263	256.039	6850.55	13397.4	43.3263	0	10.6212	7.45155	6.901	0	0	0.0230671	122.55	-476.187	19.4802	201.28	0	34.9829	32.9097	83.9478	1
4237	0	0	237	1	308.281	167.957	140.324	0	0	-8.41223	51.6966	-108.716	223.241	6984.61	13402.4	108.716	0	9.0963	7.82018	6.5025	0	0	0.143548	147.371	-495.146	19.7025	199.948	0	37.8912	35.8177	103.924	1
4239	0	0	239	1	255.766	125.786	129.981	0	0	4.61431	14.7961	-15.6716	153.703	6971.59	13539	15.6716	0	6.48687	7.21907	6.89624	0	0	0.0242662	148.476	-485.015	24.5288	155.595	0	55.2114	52.2647	126.892	1
4246	0	0	246	1	289.199	148.442	140.757	0	0	-14.9075	22.1704	-88.8616	272.897	6891.45	13531.6	88.8616	0	11.2299	7.41722	8.08365	0	0	0.164377	108.857	-476.405	21.5673	166.219	0	33.6724	32.1559	84.8643	1
4247	0	0	247	1	294.854	162.627	132.227	0	0	-26.0062	-18.7688	-305.095	183.126	7002.21	13472.9	305.095	0	7.54869	7.82922	7.0232	0	0	0.103307	144.747	-490.239	20.9064	167.803	0	44.1432	43.8233	194.631	1
4253	0	0	253	1	241.192	130.165	111.027	0	0	-75.5921	50.5615	-420.453	188.38	6952.13	13403.5	420.453	0	7.86018	8.01283	6.37806	0	0	0.286929	166.566	-491.833	26.3926	220.046	0	44.7971	45.7221	250.741	1
4254	0	0	254	1	296.372	117.393	178.979	0	0	-27.7331	-34.0105	-325.767	298.702	6904.27	13388.5	325.767	0	12.4115	8.51269	6.74667	0	0	0.144748	135.992	-489.023	20.8632	185.518	0	28.7355	28.6314	132.216	1
4255	0	0	255	1	345.357	138.634	206.723	0	0	-36.8872	16.8698	-356.674	357.731	6913.43	13337.6	356.674	0	14.7301	7.98609	5.78339	0	0	0.136674	158.753	-498.862	17.139	221.154	0	24.3454	24.542	118.422	1
4259	0	0	259	1	286.772	160.343	126.429	0	0	48.0699	57.3339	-197.84	213.546	6928.13	13396.8	197.84	0	8.60913	8.01434	6.6931	0	0	0.0984119	133.168	-483.184	21.5567	181.938	0	38.3156	37.0723	131.588	1
4261	0	0	261	1	401.527	183.113	218.414	0	0	57.3062	21.8816	-306.388	303.411	6918.89	13432.2	306.388	0	12.3292	7.92398	7.30039	0	0	0.173021	167.189	-507.725	14.6593	224.759	0	28.9513	28.9975	124.178	1
4265	0	0	265	1	316.436	183.605	132.83	0	0	53.133	-5.56427	-143.319	221.314	6923.07	13360	143.319	0	9.06313	8.5227	6.89263	0	0	0.204782	144.81	-494.424	19.3491	220.301	0	37.8062	36.4669	114.211	1
4268	0	0	268	1	312.615	150.964	161.652	0	0	67.0905	48.5907	-186.698	208.334	6909.11	13305.8	186.698	0	8.42388	7.40929	6.8943	0	0	0.126122	138.804	-483.398	19.3907	170.034	0	39.4428	37.8902	127.26	1
4273	0	0	273	1	361.08	197.368	163.711	0	0	54.4516	-49.4713	-153.551	253.639	6921.75	13304.3	153.551	0	10.5183	7.47129	7.06439	0	0	0.15689	179.218	-505.226	16.4476	221.247	0	33.1263	31.8404	98.3703	1
4274	0	0	274	1	261.998	108.917	153.081	0	0	26.6723	-51.589	-258.831	222.746	6949.53	13505.7	258.831	0	9.22226	8.00225	6.8117	0	0	0.137823	162.808	-493.662	24.0469	185.576	0	36.3075	35.7624	143.563	1
4276	0	0	276	1	198.873	99.4877	99.3855	0	0	18.4568	106.127	-111.852	162.701	6957.74	13547.3	111.852	0	6.59161	7.483	6.96404	0	0	0.178853	126.081	-477.656	33.5099	149.056	0	50.8524	49.0553	159.14	1
4278	0	0	278	1	273.824	157.553	116.271	0	0	12.1162	-25.3165	-17.4818	155.208	6964.08	13479.4	17.4818	0	6.60371	8.14115	7.03637	0	0	0.121043	118.848	-478.383	22.92	131.149	0	55.2051	52.3143	128.528	1
4284	0	0	284	1	261.732	105.114	156.619	0	0	51.6774	112.981	38.9018	177.287	7024.18	13540.4	-38.9018	0	7.58163	6.89981	7.22985	0	0	0.191679	129.315	-479.64	23.8666	147.392	0	49.0095	46.4322	114.402	1
4287	0	0	287	1	222.748	118.327	104.421	0	0	33.1354	16.1102	-53.4272	137.131	6943.06	13438	53.4272	0	5.7018	8.18702	7.10519	0	0	0.0446522	118.391	-477.073	29.5039	159.286	0	61.1298	58.4243	148.855	1
4301	0	0	301	1	317.524	177.916	139.609	0	0	35.9615	21.6022	-50.7319	283.902	6840.58	13432.5	50.7319	0	11.8044	6.75672	6.27098	0	0	0.134506	147.012	-488.571	18.7574	228.669	0	30.7901	29.244	75.2682	1
4305	0	0	305	1	267.006	143.588	123.418	0	0	3.21515	-6.82354	-53.6344	193.228	6873.32	13560.6	53.6344	0	8.0781	7.16665	7.29723	0	0	0.137774	126.143	-480.554	23.4118	157.319	0	44.8794	42.9111	107.052	1
4309	0	0	309	1	250.02	124.3	125.72	0	0	9.15341	-277.951	-209.731	125.68	6867.39	13532.7	209.731	0	6.26872	8.38335	7.63765	0	0	0.113118	104.974	-470.378	25.8848	108.401	0	55.8476	62.8396	198.781	1
4311	0	0	311	1	271.994	129.627	142.367	0	0	-30.3114	36.4542	-244.323	205.188	6906.85	13517.3	244.323	0	8.32091	7.20344	6.43625	0	0	0.0643362	143.193	-479.271	22.6446	158.39	0	39.0206	38.1712	148.562	1
4312	0	0	312	1	291.249	141.451	149.798	0	0	-10.6222	-10.1411	-182.996	206.296	6887.16	13464.2	182.996	0	8.44434	7.22559	6.56021	0	0	0.118523	165.194	-487.711	20.9329	163.534	0	39.1233	37.8544	126.555	1
4314	0	0	314	1	280.139	144.319	135.82	0	0	-129.206	207.284	-203.453	216.514	6906.09	13346.5	203.453	0	9.0246	7.1911	6.24429	0	0	0.155239	139.048	-478.869	21.808	164.411	0	36.944	35.1984	124.257	1
4317	0	0	317	1	228.409	105.212	123.197	0	0	3.92104	12.8413	-313.237	143.345	6972.28	13441.3	313.237	0	5.84296	7.5221	7.18638	0	0	0.120677	128.756	-479.393	28.3701	147.326	0	55.9051	55.586	250.844	1
4320	0	0	320	1	214.712	101.053	113.659	0	0	-115.231	77.4498	-352.666	142.114	6991.77	13476.3	352.666	0	5.91567	6.85479	6.48505	0	0	0.15819	157.287	-487.136	29.9426	152.639	0	55.294	54.9862	268.242	1
4327	0	0	327	1	289.94	150.219	139.721	0	0	-5.6235	80.9812	-93.7472	235.334	6882.16	13373.1	93.7472	0	9.59395	6.47947	6.87975	0	0	0.13072	131.02	-478.341	20.9328	190.988	0	36.5523	34.5593	92.8333	1
4344	0	0	344	1	283.414	155.27	128.144	0	0	3.34234	3.27166	42.1431	214.363	7072.52	13550.5	-42.1431	0	9.26876	6.65597	7.37018	0	0	0.218327	123.851	-475.739	21.6813	159.958	0	41.2804	38.8739	96.2282	1
4352	0	0	352	1	313.641	195.689	117.952	0	0	-1.2157	48.0389	-165.62	195.471	6977.42	13505.7	165.62	0	7.90637	8.15666	6.94761	0	0	0.134693	143.665	-489.663	19.4902	196.805	0	42.6726	40.7869	133.885	1
4353	0	0	353	1	320.491	164.346	156.145	0	0	-24.5315	33.0103	-221.032	252.203	6901.07	13520.8	221.032	0	10.2271	7.50732	6.52487	0	0	0.112503	143.988	-484.69	18.7709	186.106	0	32.9484	32.0908	117.815	1
4371	0	0	371	1	254.659	99.1337	155.525	0	0	-13.8487	5.34888	-435.863	263.258	6890.39	13349.1	435.863	0	10.9759	7.04613	5.61685	0	0	0.110094	130.886	-474.827	24.1279	154.893	0	32.7633	33.8024	174.767	1
4373	0	0	373	1	251.61	145.084	106.526	0	0	82.4561	-7.89081	-271.769	146.606	6893.74	13462	271.769	0	6.002	7.29624	6.79827	0	0	0.185891	145.295	-482.311	25.006	166.151	0	52.6767	52.2102	214.866	1
4380	0	0	380	1	246.538	121.754	124.784	0	0	43.2289	13.0714	-300.262	158.892	6932.97	13341.4	300.262	0	6.46234	7.49504	6.21988	0	0	0.0112376	122.632	-467.126	25.4666	152.049	0	48.1567	47.8483	216.899	1
4385	0	0	385	1	236.672	135.902	100.77	0	0	-107.479	93.4059	-273.036	176.652	6884.36	13460.4	273.036	0	7.25447	7.57165	6.28074	0	0	0.20014	143.437	-480.442	26.8015	173.999	0	44.5599	43.2118	185.795	1
4397	0	0	397	1	227.679	110.074	117.605	0	0	-38.2815	15.4477	-179.368	180.286	7014.48	13438.7	179.368	0	7.35917	7.38965	6.66759	0	0	0.0945164	107.118	-462.572	28.1934	130.29	0	44.3442	42.7908	142.116	1
4415	0	0	415	1	279.876	137.717	142.158	0	0	-34.0913	53.2661	-443.886	216.494	6910.63	13301.2	443.886	0	8.977	7.36817	6.04894	0	0	0.222948	168.045	-494.363	21.8178	192.532	0	40.0207	41.0671	223.231	1
4427	0	0	427	1	303.139	152.784	150.355	0	0	85.3903	27.1189	-534.224	360.698	6890.81	13427	534.224	0	15.3177	6.71968	5.55703	0	0	0.162335	124.05	-471.19	19.597	170.985	0	29.3483	29.9416	131	1
4453	0	0	453	1	266.904	176.703	90.2014	0	0	12.0301	140.06	-103.667	185.889	6864.51	13314	103.667	0	7.55015	6.80898	5.75081	0	0	0.0506971	153.539	-484.378	22.8095	186.609	0	42.9634	40.4063	116.07	1
4474	0	0	474	1	290.463	160.756	129.707	0	0	19.6052	59.6044	-148.08	213.138	6856.93	13494.2	148.08	0	8.61405	7.26743	6.08353	0	0	0.224798	138.047	-477.133	20.8741	167.94	0	38.0551	36.4777	116.337	1
4486	0	0	486	1	255.308	133.287	122.021	0	0	-17.9544	24.4416	6.77136	170.887	6894.49	13529.3	-6.77136	0	7.27615	6.92963	5.58293	0	0	0.0533678	118.68	-461.395	24.0066	140.567	0	48.1306	45.3984	112.586	1
4509	0	0	509	1	262.012	141.665	120.346	0	0	56.4787	16.7676	28.1193	225.063	6919.72	13537	-28.1193	0	9.65555	5.81553	5.70667	0	0	0.0776011	176.487	-485.939	22.986	208.772	0	36.8789	35.0725	87.0362	1
4512	0	0	512	1	259.444	129.549	129.894	0	0	-14.522	69.4058	-208.482	190.237	6891.06	13484.4	208.482	0	7.66764	6.62099	6.38624	0	0	0.123093	109.441	-463.228	23.7451	149.002	0	41.7904	40.4488	142.494	1
4513	0	0	513	1	264.501	134.58	129.921	0	0	65.8178	-43.7506	-220.019	164.033	7010.04	13497.9	220.019	0	6.77791	6.61065	6.27991	0	0	0.145016	143.858	-480.438	23.1718	153.283	0	45.9664	44.9215	160.227	1
4519	0	0	519	1	194.066	75.9731	118.093	0	0	-63.5476	70.1161	-292.505	187.08	6940.09	13483.6	292.505	0	7.61027	6.38287	6.50719	0	0	0.044282	126.135	-468.526	33.6262	147.301	0	42.4063	41.8511	176.022	1
4531	0	0	531	1	306.384	147.568	158.816	0	0	50.4149	78.8661	-137.493	245.302	6925.79	13375.2	137.493	0	9.91462	6.12187	5.3571	0	0	0.109672	125.033	-463.439	19.1748	160.461	0	32.1985	30.9255	94.1739	1
4544	0	0	544	1	258.613	130.404	128.209	0	0	18.901	-7.6863	-280.92	215.565	6957.3	13461.8	280.92	0	8.8043	6.06441	5.84737	0	0	0.152025	153.16	-481.751	23.4682	185.066	0	35.8793	35.6201	144.12	1
4546	0	0	546	1	265.112	132.885	132.227	0	0	-58.5343	-64.0305	-121.431	195.824	6935.07	13318.8	121.431	0	8.25844	6.56923	5.84205	0	0	0.175181	134.681	-469.373	22.9506	125.867	0	39.4561	37.4596	110.42	1
4565	0	0	565	1	275.583	152.527	123.056	0	0	-3.03813	13.0229	19.6532	238.07	6879.58	13540.7	-19.6532	0	10.1927	6.42991	5.78329	0	0	0.041833	129.688	-470.892	21.8769	178.162	0	36.0491	34.0044	84.4063	1
4566	0	0	566	1	207.387	93.9503	113.436	0	0	18.2306	83.905	-101.101	137.769	6858.31	13469.9	101.101	0	5.59939	6.04689	6.38766	0	0	0.0688944	131.907	-467.036	30.7657	167.229	0	57.1317	54.6324	148.861	1
4567	0	0	567	1	269.203	117.678	151.525	0	0	31.1802	-13.8625	-156.379	223.675	6945.02	13468	156.379	0	9.1627	5.86121	5.84018	0	0	0.092771	170.585	-480.09	22.3297	195.874	0	34.9326	33.9376	103.859	1
4595	0	0	595	1	232.285	106.257	126.028	0	0	-76.2534	41.3678	-255.117	162.793	6952.79	13512.4	255.117	0	6.65848	5.84521	6.14114	0	0	0.114338	105.076	-450.859	26.6622	141.315	0	46.7351	45.4536	174.284	1
4603	0	0	603	1	247.28	136.354	110.927	0	0	-2.91128	7.57778	-168.021	164.104	6979.11	13346.9	168.021	0	6.68776	6.07337	6.10821	0	0	0.12547	154.277	-475.607	24.8347	157.135	0	46.778	44.8718	141.771	1
4604	0	0	604	1	228.058	134.067	93.9907	0	0	-99.8169	83.1031	-84.0739	150.509	6876.7	13470.7	84.0739	0	6.26469	6.55009	5.84985	0	0	0.0972685	147.906	-475.276	27.4216	148.849	0	52.2971	49.0073	133.838	1
4611	0	0	611	1	271.202	118.399	152.804	0	0	-4.80055	21.6878	-166.045	202.347	6981	13432.4	166.045	0	8.22327	5.32418	5.55653	0	0	0.0720655	156.788	-475.623	21.8877	174.221	0	37.7926	36.3052	112.691	1
4627	0	0	627	1	266.202	142.504	123.698	0	0	42.066	37.0928	-40.3701	192.302	6934.13	13516.7	40.3701	0	8.00737	6.00857	6.3273	0	0	0.0429294	123.632	-465.346	22.8221	146.158	0	42.7213	40.6869	100.97	1
4633	0	0	633	1	326.16	169.973	156.188	0	0	6.81466	88.7425	-139.224	250.268	6869.73	13365.4	139.224	0	10.1037	5.8088	5.98274	0	0	0.0290142	157.693	-484.852	17.9273	202.326	0	32.7667	31.2466	92.5969	1
4648	0	0	648	1	302.872	169.846	133.026	0	0	19.7846	-28.5054	-191.145	238.808	6956.42	13382.9	191.145	0	9.8095	6.14196	5.24052	0	0	0.150584	149.789	-481.518	19.4031	190.043	0	31.9473	30.8347	105.147	1
4675	0	0	675	1	277.225	151.004	126.222	0	0	5.02918	5.25109	-192.355	213.033	6871.51	13448.8	192.355	0	8.6731	6.10603	5.92774	0	0	0.143659	141.39	-474.464	21.6784	162.355	0	36.7568	35.6501	119.418	1
4698	0	0	698	1	214.604	103.5	111.104	0	0	-121.552	-123.025	-381.386	123.682	6898.43	13377.8	381.386	0	5.56413	6.41675	6.10454	0	0	0.0658277	120.248	-462.023	29.5631	115.077	0	58.4186	58.8103	288.681	1
4700	0	0	700	1	244.281	125.546	118.735	0	0	-18.465	109.833	-435.743	176.522	6895	13344.3	435.743	0	7.25156	6.77065	5.47843	0	0	0.211264	130.557	-467.516	25.1948	136.909	0	46.1327	47.6439	264.775	1
4701	0	0	701	1	325.028	156.24	168.787	0	0	8.12896	49.7614	-212.846	255.051	6868.41	13404.3	212.846	0	10.2873	5.70418	4.97614	0	0	0.183813	185.062	-490.292	17.7577	187.569	0	30.2095	29.0956	104.533	1
4710	0	0	710	1	229.778	134.786	94.993	0	0	145.968	-2.42293	-341.932	149.766	6929.89	13456.5	341.932	0	6.23559	6.68989	5.53007	0	0	0.0307005	144.791	-473.84	27.0853	151.668	0	48.402	49.3888	232.772	1
4752	0	0	752	1	218.993	107.682	111.311	0	0	55.7238	-24.2829	-438.836	201.04	6920.48	13478.4	438.836	0	8.42902	5.90275	4.99378	0	0	0.176336	125.666	-460.52	28.0756	178.048	0	39.2171	41.0993	208.32	1
4762	0	0	762	1	260.837	121.105	139.732	0	0	-12.3951	15.6895	-222.899	202.682	6888.94	13338.8	222.899	0	8.23681	6.46627	5.1659	0	0	0.0984051	114.425	-456.273	23.1189	183.009	0	36.9901	35.6279	134.526	1
4763	0	0	763	1	254.773	144.871	109.902	0	0	3.32574	-110.649	-397.836	226.81	6873.21	13365.4	397.836	0	9.83933	6.20286	5.64154	0	0	0.169648	148.699	-476.892	23.8558	175.379	0	34.6758	35.6234	169.761	1
4777	0	0	777	1	260.478	116.539	143.939	0	0	-48.7917	-66.5829	-604.078	317.56	6925.33	13421	604.078	0	14.5928	5.61921	4.29824	0	0	0.210327	114.202	-453.384	22.5843	173.139	0	35.2667	35.2018	127.12	1
4778	0	0	778	1	261.952	124.262	137.69	0	0	80.9048	39.702	-424.99	209.935	6895.3	13414.4	424.99	0	8.65407	5.74032	5.33735	0	0	0.0740586	125.912	-456.159	22.8446	164.4	0	38.6068	39.7611	200.173	1
4786	0	0	786	1	227.177	117.888	109.289	0	0	29.4468	-23.3311	-256.306	164.269	6946.75	13377.8	256.306	0	6.73315	5.92573	5.29592	0	0	0.111292	169.5	-480.757	27.0379	183.587	0	43.7031	42.816	170.274	1
4791	0	0	791	1	297.572	137.923	159.649	0	0	24.0478	94.0369	-691.503	296.698	6952.15	13459.7	691.503	0	13.6985	4.92452	4.39008	0	0	0.0840365	144.711	-465.109	19.2806	184.592	0	51.6835	46.9967	149.649	1
4824	0	0	824	1	231.094	113.817	117.277	0	0	-43.9445	-60.923	-409.776	130.799	6920.48	13415.4	409.776	0	5.5885	5.97783	5.64396	0	0	0.158859	159.593	-472.022	26.6719	151.885	0	56.7962	58.3414	297.086	1
4826	0	0	826	1	283.229	104.681	178.548	0	0	44.1008	68.1935	-448.418	222.916	6832.44	13385.9	448.418	0	9.1663	5.46258	4.95702	0	0	0.0638183	133.83	-462.688	20.6919	167.922	0	36.9041	38.2697	198.608	1
4857	0	0	857	1	280.294	124.925	155.369	0	0	-2.7728	70.4401	-30.2894	257.514	6978.97	13483.3	30.2894	0	10.7336	5.29322	5.88006	0	0	0.26711	155.703	-478.239	21.1535	177.437	0	32.5551	30.7015	76.0509	1
4861	0	0	861	1	274.111	134.114	139.997	0	0	29.579	-43.2356	-196.323	238.5	6846.96	13497.3	196.323	0	9.84313	6.49162	5.09013	0	0	0.142844	154.727	-478.72	21.8052	195.446	0	31.7625	30.8735	109.839	1
4867	0	0	867	1	221.869	103.155	118.714	0	0	-35.7952	125.414	-104.809	175.247	6912.34	13528	104.809	0	7.1409	5.33729	5.06465	0	0	0.188973	138.755	-463.006	27.4371	171.541	0	42.8094	41.0035	115.199	1
4891	0	0	891	1	223.362	97.7007	125.661	0	0	78.0071	65.0204	-216.294	160.146	6898.19	13389.1	216.294	0	6.4622	6.05315	5.80331	0	0	0.164513	114.992	-454.109	27.8762	143.419	0	46.6463	45.1961	162.312	1
4893	0	0	893	1	267.662	150.015	117.647	0	0	77.3122	10.5955	-243.149	220.637	6898.89	13343.8	243.149	0	8.98078	5.47501	4.53781	0	0	0.0955191	128.913	-455.502	21.9371	181.39	0	32.7393	31.9635	122.804	1
4908	0	0	908	1	266.01	138.24	127.771	0	0	-85.9043	132.278	-407.962	204.8	6862.78	13421.5	407.962	0	8.49986	5.51661	4.88781	0	0	0.234856	173.256	-482.713	22.2248	170.337	0	38.1852	38.8312	202.819	1
4931	0	0	931	1	232.88	120.613	112.267	0	0	-25.8223	-9.36083	-242.851	191.144	6902.36	13363.8	242.851	0	7.82969	5.76643	4.70568	0	0	0.212871	144.242	-461.964	25.9347	172.842	0	37.3682	36.3354	142.389	1
4937	0	0	937	1	202.454	112.98	89.4745	0	0	16.6701	0.286573	-74.3719	132.526	6959.53	13354.2	74.3719	0	5.49102	5.87034	5.13842	0	0	0.0461329	109.921	-447.17	30.8864	147.805	0	55.5561	52.84	140.047	1
4938	0	0	938	1	254.843	131.375	123.468	0	0	-42.7964	-1.45296	-243.64	219.75	6919.34	13455.6	243.64	0	9.00535	5.72058	5.02089	0	0	0.136785	120.188	-456.258	23.4642	144.699	0	33.713	33.101	126.611	1
4939	0	0	939	1	223.118	124.935	98.1833	0	0	-56.1264	130.337	-82.2575	172.848	6833.01	13423.4	82.2575	0	7.1115	5.41486	5.25806	0	0	0.201283	108.739	-448.578	27.3802	145.353	0	44.3308	41.8092	113.142	1
4942	0	0	942	1	268.291	158.211	110.079	0	0	-7.48424	-21.7084	-68.2005	158.552	6884.02	13376.1	68.2005	0	6.62653	5.4757	5.26498	0	0	0.0784464	130.754	-460.061	22.1182	140.57	0	47.5444	44.8629	116.693	1
4980	0	0	980	1	239.235	122.714	116.521	0	0	-23.1822	29.1933	-90.9882	220.061	6899.72	13325.2	90.9882	0	9.04699	5.15431	5.07326	0	0	0.238245	102.192	-438.925	25.0597	153.397	0	35.1538	33.1102	90.1752	1
4981	0	0	981	1	253.205	128.562	124.643	0	0	4.55433	14.5238	-116.742	178.945	6871.99	13339.9	116.742	0	7.3193	6.05534	4.92911	0	0	0.127955	132.343	-463.112	23.7128	170.327	0	41.8236	39.5773	117.371	1
4991	0	0	991	1	217.841	105.59	112.251	0	0	82.2087	35.2586	-205.422	122.668	6794.33	13418.8	205.422	0	4.97472	5.55767	4.74667	0	0	0.0558806	160.326	-474.063	27.9741	156.661	0	55.8367	53.8073	198.93	1
4997	0	0	997	1	169.409	62.7115	106.698	0	0	3.7759	130.273	-452.642	205.586	6872.76	13423.5	452.642	0	8.44925	5.62022	4.46644	0	0	0.0996134	129.601	-454.452	37.5586	167.806	0	38.7979	40.1055	219.885	1
4998	0	0	998	1	277.157	130.788	146.369	0	0	37.2539	-30.7514	-447.642	278.763	6839.29	13484.9	447.642	0	11.7305	5.3538	3.94649	0	0	0.092437	153.522	-468.09	20.856	210.46	0	28.5722	29.8626	148.423	1
5003	0	0	1003	1	249.343	117.664	131.679	0	0	10.5174	73.9366	-160.774	145.883	6866.02	13380.2	160.774	0	5.88191	5.38413	4.22394	0	0	0.196152	171.864	-471.494	23.6394	186.753	0	47.1464	44.9174	150.069	1
5019	0	0	1019	1	267.902	119.465	148.437	0	0	25.686	121.477	-238.728	209.04	6950.51	13432.3	238.728	0	8.38194	5.27859	4.55184	0	0	0.111921	141.372	-462.693	21.8631	172.033	0	34.618	33.8761	129.123	1
5021	0	0	1021	1	214.757	90.0796	124.678	0	0	-17.4613	13.3768	-253.762	170.744	6894	13440.7	253.762	0	6.94693	5.32852	5.72001	0	0	0.164128	108.029	-449.063	28.8203	152.84	0	43.5448	42.7236	161.614	1
5027	0	0	1027	1	271.138	141.557	129.582	0	0	-3.07074	57.6573	-250.198	272.478	6879.61	13496.1	250.198	0	10.9812	5.13353	4.18536	0	0	0.0280001	163.992	-470.658	21.4035	242.274	0	27.391	26.7635	104.843	1
5036	0	0	1036	1	226.67	127.381	99.2885	0	0	-32.3272	1.9156	30.348	162.223	6908.87	13551.8	-30.348	0	7.0104	5.23799	5.26366	0	0	0.100592	116.455	-449.982	26.8029	136.486	0	47.7612	45.3652	111.673	1
5040	0	0	1040	1	186.884	73.8834	113	0	0	38.0038	38.0593	-262.91	163.994	6838.54	13416	262.91	0	6.62264	5.48748	4.87288	0	0	0.0865412	148.689	-462.693	33.5897	168.695	0	43.2166	42.4061	174.591	1
5052	0	0	1052	1	199.771	106.236	93.5353	0	0	54.0786	-115.607	-167.798	132.061	6822.46	13470	167.798	0	5.6353	5.63905	4.86599	0	0	0.0422686	128.33	-447.86	31.0978	130.834	0	50.7903	49.5726	163.867	1
5111	0	0	1111	1	297.005	138.019	158.986	0	0	-85.2696	22.6114	-494.905	283.157	6862.15	13431.5	494.905	0	12.1257	5.10023	3.98802	0	0	0.105566	158.065	-464.202	19.251	213.258	0	30.326	31.0643	153.653	1
5146	0	0	1146	1	203.982	101.787	102.195	0	0	1.44016	-30.2278	-78.7771	163.526	6875.1	13384.7	78.7771	0	6.82531	5.0409	4.91433	0	0	0.0383175	96.2511	-433.461	30.0555	118.129	0	44.9335	42.4035	112.522	1
5153	0	0	1153	1	189.543	99.7299	89.8135	0	0	-78.1269	29.4072	-221.443	161.256	6855.01	13524.4	221.443	0	6.61199	5.37453	4.71641	0	0	0.0688924	145.636	-462.752	32.8564	155.808	0	43.7327	42.2654	158.44	1
5178	0	0	1178	1	194.201	98.8685	95.3323	0	0	110.226	-57.1377	-401.655	189.986	6965.63	13411.6	401.655	0	8.0636	4.85657	4.59363	0	0	0.192395	141.792	-457.319	31.5511	211.323	0	38.3842	39.2774	183.316	1
5187	0	0	1187	1	255.109	161.637	93.4718	0	0	26.2992	107.753	-277.698	144.292	6949.9	13446	277.698	0	5.78895	5.20795	4.99543	0	0	0.137631	123.49	-452.902	23.2576	166.568	0	48.8339	48.4627	200.604	1
5188	0	0	1188	1	217.589	122.573	95.016	0	0	41.5708	5.72358	126.614	169.828	7632.25	13847	-126.614	0	7.59574	5.10478	4.83925	0	0	0.00541398	152.162	-468.553	27.855	191.698	0	45.7678	42.9692	116.656	1
5245	0	0	1245	1	201.667	92.6108	109.056	0	0	-28.9072	85.4971	-422.692	181.09	6905.45	13368.6	422.692	0	7.44491	5.10967	4.06813	0	0	0.0953444	127	-446.74	30.0021	177.785	0	40.5474	41.8546	225.968	1
5326	0	0	1326	1	237.516	103.724	133.792	0	0	-151.603	86.9427	-461.095	207.584	6828.82	13466.8	461.095	0	8.96871	4.93016	4.28924	0	0	0.208935	120.294	-448.797	24.8609	158.151	0	38.053	38.6949	203.12	1
5365	0	0	1365	1	210.41	92.2886	118.122	0	0	68.9737	11.6224	-191.744	169.338	6907.23	13542.1	191.744	0	6.89287	4.7686	4.61397	0	0	0.0822951	124.596	-446.664	28.6882	161.598	0	41.1684	40.6302	134.996	1
5405	0	0	1405	1	273.222	133.814	139.408	0	0	-46.1635	61.4508	-269.262	248.669	6823.04	13392.6	269.262	0	10.0765	4.54434	3.8074	0	0	0.113465	143.183	-446.922	20.9331	180.847	0	28.7304	28.0016	115.015	1
5456	0	0	1456	1	272.224	151.932	120.292	0	0	60.3821	65.8368	-238.833	143.829	6816.16	13388.3	238.833	0	5.7908	4.97562	4.22115	0	0	0.0982712	159.039	-457.592	21.2752	1	0	46.5604	45.3107	179.63	1
5457	0	0	1457	1	236.55	129.022	107.528	0	0	46.309	65.7746	-204.151	181.895	6830.23	13388.3	204.151	0	7.32363	4.93053	4.05737	0	0	0.0945646	135.345	-450.061	24.8765	158.854	0	37.8162	36.5596	132.664	1
5484	0	0	1484	1	212.22	100.308	111.912	0	0	1.01121	102.51	-493.385	173.589	6875.53	13451.3	493.385	0	7.20782	5.31843	4.46958	0	0	0.0409881	135.198	-455.504	28.5875	167.424	0	47.2192	48.9407	262.369	1
5514	0	0	1514	1	224.322	101.836	122.486	0	0	-3.13818	-105.586	-437.47	150.133	6879.68	13460	437.47	0	6.54301	5.46287	3.87705	0	0	0.0588207	131.651	-444.461	26.554	141.43	0	45.5853	47.612	247.727	1
5559	0	0	1559	1	205.522	101.078	104.445	0	0	-25.9472	10.368	-72.9132	166.358	7002.15	13443.7	72.9132	0	6.90159	4.13934	3.78025	0	0	0.164545	138.311	-444.146	28.7062	180.409	0	41.1669	39.2459	103.451	1
5609	0	0	1609	1	225.028	82.5516	142.477	0	0	8.30516	10.7307	-431.599	220.297	6868.23	13343.7	431.599	0	9.14212	4.26803	3.88921	0	0	0.122439	160.734	-456.729	25.9904	208.81	0	34.1198	35.0782	174.455	1
5673	0	0	1673	1	195.758	116.914	78.8445	0	0	97.6394	-11.0704	14.1304	177.554	6878.56	13365.5	-14.1304	0	7.6523	4.14657	3.37356	0	0	0.096848	158.539	-450.228	30.1057	200.595	0	39.5821	36.9856	92.908	1
5677	0	0	1677	1	186.42	101.934	84.486	0	0	78.2058	13.9425	-194.775	163.862	6897.99	13340.5	194.775	0	6.6722	4.30847	4.11745	0	0	0.0111032	139.655	-446.423	32.4525	185.519	0	40.9006	39.5121	133.278	1
5680	0	0	1680	1	239.111	111.825	127.286	0	0	-49.7557	30.8699	-363.74	222.072	6926.3	13423.2	363.74	0	9.14914	4.3783	3.63248	0	0	0.208105	139.442	-445.822	24.1921	1	0	31.6041	32.0246	153.955	1
5724	0	0	1724	1	218.188	133.255	84.9337	0	0	7.70145	38.0457	37.1859	154.285	6868.84	13515.7	-37.1859	0	6.62041	3.81873	4.92401	0	0	0.0618532	136.853	-450.881	27.1686	182.958	0	47.7792	44.6921	111.759	1
5733	0	0	1733	1	225.401	96.7061	128.695	0	0	92.144	192.104	-601.311	248.354	6983.72	13461.3	601.311	0	10.8848	4.02853	3.80005	0	0	0.0574431	133.269	-446.549	25.7989	179.134	0	42.0385	41.9745	156.905	1
5734	0	0	1734	1	202.743	99.6473	103.096	0	0	8.85576	71.4451	-203.385	162.285	6967.34	13482.3	203.385	0	6.53024	4.38588	4.15355	0	0	0.128573	111.474	-432.049	29.4988	150.786	0	41.8733	40.5485	140.315	1
5735	0	0	1735	1	239.521	113.226	126.295	0	0	17.703	32.4852	-96.7778	231.332	6958.5	13521.3	96.7778	0	9.46578	3.99456	3.78657	0	0	0.0618595	209.851	-468.872	24.0681	1	0	31.0381	29.6646	81.8348	1
5738	0	0	1738	1	214.95	90.4872	124.463	0	0	145.472	42.9441	-92.9158	128.89	6830.73	13411.2	92.9158	0	5.35363	4.592	4.05879	0	0	0.0420162	173.702	-464.976	27.6218	181.465	0	52.0382	49.2923	138.378	1
5944	0	0	1944	1	199.926	92.3388	107.587	0	0	84.7053	58.7805	-351.869	142.847	6891.5	13395.3	351.869	0	5.81226	3.81212	3.74339	0	0	0.0646169	196.97	-459.287	29.4308	174.857	0	45.7392	46.1218	216.062	1
5974	0	0	1974	1	258.175	130.868	127.307	0	0	42.9519	-5.63447	-143.333	176.131	6933.25	13360.1	143.333	0	7.20949	3.78918	3.85959	0	0	0.0817259	135.583	-436.946	22.0817	173.909	0	37.8803	36.5469	109.159	1
5977	0	0	1977	1	215.529	93.5037	122.026	0	0	28.8857	17.631	-423.535	186.223	6947.31	13436.5	423.535	0	7.69583	3.98981	3.61406	0	0	0.062311	143.616	-446.845	27.0346	187.874	0	37.931	39.408	198.349	1
6087	0	0	2087	1	214.414	116.199	98.2149	0	0	22.4915	43.1546	-56.3846	182.063	6854.05	13510.6	56.3846	0	7.52901	3.54921	3.1432	0	0	0.10568	163.806	-443.585	26.7484	1	0	37.0241	35.0798	92.5005	1
6150	0	0	2150	1	263.815	146.506	117.308	0	0	-57.7114	-26.2165	-255.796	193.301	6934.25	13480.3	255.796	0	8.00636	3.62581	3.53471	0	0	0.106872	178.359	-464.429	21.3985	185.71	0	33.6727	33.1211	125.959	1
6272	0	0	2272	1	207.133	135.422	71.7112	0	0	53.2673	29.0326	4.1914	144.316	7022.59	13524.7	-4.1914	0	6.12298	4.08536	3.58171	0	0	0.0766588	140.62	-437.443	28.3142	161.481	0	47.5343	44.8994	111.074	1
6347	0	0	2347	1	203.4	108.85	94.5497	0	0	37.5273	-3.50079	-118.654	174.783	6938.67	13457.6	118.654	0	7.17288	4.26468	2.75984	0	0	0.176254	148.504	-444.094	28.4811	205.704	0	36.0488	34.7917	106.903	1
6388	0	0	2388	1	255.539	131.783	123.756	0	0	56.9899	52.572	-284.186	211.729	6919.21	13401.5	284.186	0	8.54345	3.61886	2.63063	0	0	0.13514	148.01	-437.551	21.829	185.877	0	29.7152	29.3759	125.652	1
6482	0	0	2482	1	213.985	134.296	79.6894	0	0	-52.9238	65.4582	56.6851	206.307	6929.46	13488.3	-56.6851	0	8.96653	3.43577	3.32774	0	0	0.112937	151.679	-441.738	26.849	173.01	0	34.2881	32.1482	83.2334	1
6579	0	0	2579	1	211.757	89.8326	121.924	0	0	35.9355	51.4856	-143.483	165.725	6940.26	13402.6	143.483	0	6.70823	3.39276	3.00327	0	0	0.0576699	174.751	-445.284	26.9775	207.925	0	37.807	36.2388	112.296	1
6638	0	0	2638	1	213.062	114.633	98.4291	0	0	-13.4663	49.0113	13.6645	134.958	6890.01	13405.1	-13.6645	0	5.74034	3.73424	3.45357	0	0	0.0473927	144.597	-436.652	27.1869	166.381	0	50.1369	46.7878	116.635	1
6750	0	0	2750	1	207.025	111.301	95.7233	0	0	100.142	63.3504	-17.8266	140.182	6975.72	13490.4	17.8266	0	5.90204	3.38709	3.03403	0	0	0.168713	196.513	-460.154	27.6831	217.602	0	46.089	43.3748	108.367	1
6751	0	0	2751	1	234.941	139.49	95.451	0	0	46.3013	1.22649	-85.2649	145.237	6929.9	13452.9	85.2649	0	5.99935	4.74239	3.1096	0	0	0.0365339	137.134	-440.071	24.5579	151.049	0	44.2097	42.5164	121.222	1
6767	0	0	2767	1	178.672	89.1858	89.486	0	0	28.9626	63.8499	-48.1789	180.465	6947.24	13589.6	48.1789	0	7.46751	2.97278	3.47619	0	0	0.0589635	126.295	-423.982	32.7051	151.372	0	37.4868	35.9172	89.6714	1
6816	0	0	2816	1	195.258	110.98	84.278	0	0	13.6162	103.307	-231.223	111.742	6862.92	13450.5	231.223	0	4.48301	4.10414	3.34922	0	0	0.0395516	140.84	-438.453	30.1557	164.348	0	54.3865	53.1562	208.947	1
6885	0	0	2885	1	201.481	86.1432	115.337	0	0	3.0529	24.0386	-4.09153	131.798	6873.49	13430.1	4.09153	0	5.57903	3.76405	3.37094	0	0	0.0696543	131.294	-430.84	28.9332	168.342	0	50.7492	47.6414	118.486	1
6897	0	0	2897	1	216.088	120.955	95.1327	0	0	57.0546	24.9831	-110.738	130.794	6919.15	13528.8	110.738	0	5.3477	3.8983	3.70445	0	0	0.0732959	141.221	-436.674	26.9579	1	0	49.4317	47.8326	135.787	1
7470	0	0	3470	1	205.823	99.6764	106.147	0	0	-11.5471	26.3227	-78.8023	162.895	6888.09	13527.4	78.8023	0	6.71532	3.39711	3.02096	0	0	0.129601	110.711	-413.782	27.862	150.485	0	39.7091	37.8655	102.57	1
7908	0	0	3908	1	220.289	112.888	107.401	0	0	46.9681	-50.468	-171.399	149.676	6929.23	13504.6	171.399	0	6.20045	3.38807	3.07844	0	0	0.0478701	172.87	-457.944	25.8485	208.78	0	40.3071	39.3643	127.853	1
8017	0	0	17	1	253.285	157.685	95.6002	0	0	73.1094	87.546	222.794	127.023	7102.41	13167.2	-222.794	0	4.86494	8.10597	8.81211	0	0	0.254456	137.213	-493.162	34.2984	190.938	0	66.3751	64.9049	178.466	2
8097	0	0	97	1	268.448	128.735	139.714	0	0	-25.3577	-17.0588	220.404	150.332	7101.22	13670.5	-220.404	0	5.88634	7.70753	8.14216	0	0	0.142638	139.389	-493.694	31.301	156.412	0	55.021	53.2195	145.795	2
8118	0	0	118	1	283.504	147.703	135.802	0	0	-20.7249	-3.23314	259.639	154.594	7694.55	13856	-259.639	0	6.0985	7.45996	8.81187	0	0	0.222605	173.75	-509.951	29.4017	169.113	0	55.1361	52.7301	148.316	2
8139	0	0	139	1	284.848	130.555	154.293	0	0	87.6647	45.2402	220.09	188.486	7187.52	13707.8	-220.09	0	7.24049	7.5663	7.51864	0	0	0.191865	165.519	-504.16	28.7142	191.284	0	44.9569	43.1191	119.358	2
8212	0	0	212	1	283.939	185.583	98.3564	0	0	69.499	46.6214	338.781	192.408	7205.68	13606.8	-338.781	0	7.74468	6.01877	7.21244	0	0	0.045728	208.227	-513.389	27.9556	226.602	0	41.0832	40.9043	123.352	2
8238	0	0	238	1	269.218	141.055	128.163	0	0	74.5965	-21.0203	44.7778	149.055	7599.22	13674.4	-44.7778	0	5.77286	7.41368	7.8866	0	0	0.128531	133.448	-490.085	30.9082	183.527	0	53.4757	52.0387	159.855	2
8266	0	0	266	1	256.803	104.168	152.636	0	0	19.3363	57.3679	103.306	141.246	7654.48	13695.7	-103.306	0	5.35743	8.37429	8.31014	0	0	0.0668546	118.427	-485.661	33.5748	158.251	0	59.4375	57.5588	166.882	2
8337	0	0	337	1	240.011	117.811	122.2	0	0	28.8316	90.3879	122.809	150.288	7146.69	13563	-122.809	0	5.68258	7.33841	8.62473	0	0	0.140652	146.73	-490.869	36.1273	176.702	0	54.5787	53.8052	150.267	2
8338	0	0	338	1	208.008	111.537	96.4714	0	0	22.7908	65.6728	347.497	173.714	7352.05	13687.4	-347.497	0	7.03642	7.28211	7.95413	0	0	0.14048	122.977	-480.703	42.9058	180.616	0	47.7128	47.7098	148.129	2
8438	0	0	438	1	319.219	140.22	178.998	0	0	54.6514	112.962	-9.59815	182.59	7120.87	13440.8	9.59815	0	7.00246	7.53761	6.66235	0	0	0.147379	234.903	-521.148	24.6338	220.931	0	41.1602	41.1998	140.773	2
8462	0	0	462	1	319.774	143.224	176.55	0	0	15.7797	10.7453	182.499	213.667	7658.04	13842	-182.499	0	8.20274	6.7417	7.45387	0	0	0.0777011	176.151	-509.152	24.5838	196.838	0	39.4337	37.444	104.449	2
8466	0	0	466	1	302.288	163.875	138.413	0	0	23.6411	76.2264	255.626	165.319	7550.52	13776.5	-255.626	0	6.40587	6.81527	8.23287	0	0	0.179962	150.721	-492.414	26.643	143.61	0	50.4677	48.3562	136.598	2
8506	0	0	506	1	258.773	133.887	124.886	0	0	38.2481	39.3189	154.209	140.527	7137.27	13713.8	-154.209	0	5.34396	7.71514	7.89302	0	0	0.0534793	142.868	-493.796	32.6555	145.44	0	58.6559	56.4242	158.249	2
8594	0	0	594	1	198.845	105.478	93.3667	0	0	31.3943	-11.9282	152.837	153.487	7243.79	13765	-152.837	0	5.89732	7.0675	8.03523	0	0	0.106067	212.869	-504.888	45.3689	141.804	0	53.1918	51.4702	146.481	2
8711	0	0	711	1	293.571	166.268	127.303	0	0	-3.19816	28.4853	140.243	227.766	7477.7	13824.3	-140.243	0	8.69964	7.24459	7.37612	0	0	0.0291005	129.798	-483.709	27.4645	199.068	0	36.8907	35.4691	103	2
8736	0	0	736	1	240.701	98.0215	142.68	0	0	125.943	0.963085	-279.811	167.948	7448.22	13752.1	279.811	0	7.70758	7.7071	7.39899	0	0	0.0424043	133.903	-489.872	35.4802	144.401	0	47.8568	50.3527	251.224	2
8759	0	0	759	1	231.344	131.546	99.7981	0	0	48.9616	31.5738	249.607	147.626	7026.9	13223.2	-249.607	0	5.72339	7.31027	7.94905	0	0	0.0169026	132.481	-487.551	37.4182	155.135	0	54.9806	53.5592	150.308	2
8795	0	0	795	1	221.115	114.066	107.048	0	0	38.4475	33.0526	146.981	139.968	7535.71	13720	-146.981	0	5.32489	7.07296	8.12933	0	0	0.0600294	126.796	-481.127	39.5972	183.422	0	58.674	56.2727	158.496	2
8887	0	0	887	1	263.364	113.207	150.157	0	0	42.9272	-14.9918	74.5995	165.189	7132.59	13668.4	-74.5995	0	6.35833	6.74897	7.34058	0	0	0.23222	160.502	-496.422	31.1257	174.161	0	47.0279	46.0232	136.329	2
8899	0	0	899	1	278.66	154.827	123.833	0	0	42.4617	52.466	281.862	171.422	7133.06	13401.6	-281.862	0	6.7105	7.29208	7.52898	0	0	0.280694	124.43	-479.274	29.3813	157.32	0	47.8262	46.9908	132.18	2
8910	0	0	910	1	248.634	135.279	113.355	0	0	54.5463	-49.1598	219.15	130.659	7419.95	13802.2	-219.15	0	5.11891	7.95602	7.95179	0	0	0.0615902	129.004	-487.115	34.5314	136.737	0	62.6847	60.7074	171.119	2
9016	0	0	1016	1	238.301	117.086	121.215	0	0	-51.0315	152.56	-41.401	163.681	7027.23	13799.8	41.401	0	6.41845	7.177	7.87827	0	0	0.0890167	108.247	-470.886	35.8938	142.648	0	48.4026	48.4287	163.674	2
9046	0	0	1046	1	252.884	133.37	119.514	0	0	8.72185	-3.70733	159.832	151.891	7266.46	13657.1	-159.832	0	5.83841	7.57242	7.69408	0	0	0.0641549	150.303	-492.171	33.4242	145.702	0	53.3738	52.557	146.728	2
9047	0	0	1047	1	287.204	174.07	113.134	0	0	81.7722	55.13	387.258	177.357	7592.05	13698	-387.258	0	7.35155	7.00566	7.48186	0	0	0.175318	174.729	-496.379	28.1523	187.874	0	46.3557	45.5033	147.304	2
9086	0	0	1086	1	233.791	102.733	131.058	0	0	63.5861	100.307	2.27286	140.383	7510.57	13652.8	-2.27286	0	5.37108	7.8667	8.26483	0	0	0.0435215	113.889	-478.698	37.512	137.825	0	57.465	56.6647	184.742	2
9091	0	0	1091	1	263.416	148.733	114.683	0	0	71.2609	48.095	192.924	153.494	7004.6	13406	-192.924	0	5.85776	6.83768	8.61243	0	0	0.0578621	135.372	-488.741	31.7933	179.822	0	53.125	51.9045	142.642	2
9109	0	0	1109	1	286.83	145.614	141.216	0	0	37.7896	59.9364	298.859	166.355	7038.07	13394.2	-298.859	0	6.55886	6.71311	7.5465	0	0	0.064134	161.042	-494.435	28.0879	166.793	0	48.1228	47.4246	136.603	2
9176	0	0	1176	1	270.233	124.713	145.52	0	0	115.86	20.3173	-343.846	206.303	7458.3	13832.4	343.846	0	9.9672	7.51784	7.97492	0	0	0.153735	161.105	-501.71	30.8605	182.769	0	43.3706	47.0978	230.888	2
9201	0	0	1201	1	257.648	143.664	113.984	0	0	109.547	30.3232	97.8954	167.615	7464.61	13722.8	-97.8954	0	6.39949	7.34928	7.67291	0	0	0.0502322	202.081	-511.799	32.5089	177.833	0	48.2809	46.5269	139.368	2
9220	0	0	1220	1	266.919	97.5697	169.349	0	0	-10.0571	26.2231	23.7162	152.126	7185.58	13726.9	-23.7162	0	5.8664	7.43692	8.2129	0	0	0.0993075	156.027	-499.702	31.4168	172.604	0	53.3734	51.2461	162.528	2
9252	0	0	1252	1	223.469	92.1387	131.33	0	0	33.5879	94.4009	91.3511	124.657	7540.57	13858	-91.3511	0	4.71323	7.92245	8.63599	0	0	0.119543	128.28	-487.459	40.078	142.043	0	66.4773	64.6684	187.331	2
9282	0	0	1282	1	328.197	188.558	139.64	0	0	26.3093	24.0291	147.304	200.826	7248.87	13629.4	-147.304	0	7.65658	6.35648	6.58003	0	0	0.157846	224.133	-522.16	23.3994	221.889	0	39.0517	38.5996	109.048	2
9286	0	0	1286	1	227.418	124.371	103.047	0	0	20.3565	-33.7459	363.058	159.679	7254.82	13587.5	-363.058	0	6.63069	6.85031	8.13223	0	0	0.11499	139.459	-489.561	38.0218	176.149	0	49.7206	50.1897	156.193	2
9428	0	0	1428	1	219.452	114.261	105.19	0	0	-2.69729	82.8026	179.545	165.833	7078.56	13570.6	-179.545	0	6.3227	6.98301	7.98851	0	0	0.0216996	130.932	-484.11	39.8101	177.284	0	49.3596	47.8343	132.055	2
9430	0	0	1430	1	236.912	129.224	107.688	0	0	46.2891	88.2513	70.4363	134.47	7129.23	13565.2	-70.4363	0	5.09092	6.78619	8.09248	0	0	0.0991125	172.619	-502.768	36.0186	196.242	0	58.1685	57.6703	167.648	2
9440	0	0	1440	1	244.461	130.229	114.232	0	0	12.4709	52.7173	251.154	155.337	7063.39	13600.7	-251.154	0	6.02644	7.15594	7.93476	0	0	0.0595617	137.692	-490.489	34.7689	168.347	0	52.837	50.9942	141.668	2
9451	0	0	1451	1	279.103	131.993	147.11	0	0	124.793	95.4913	278.878	186.965	7349.71	13657.6	-278.878	0	7.32067	6.6748	8.4038	0	0	0.176719	177.291	-514.152	29.3993	206.726	0	44.0208	44.2279	126.724	2
9459	0	0	1459	1	256.244	128.611	127.633	0	0	-44.21	42.8157	128.142	145.435	7618.37	13809.9	-128.142	0	5.58402	7.68026	7.8871	0	0	0.26113	119.792	-481.727	33.0404	153.215	0	56.9268	53.6992	154.722	2
9479	0	0	1479	1	261.833	131.616	130.217	0	0	33.9539	-100.602	-223.164	162.985	7340.89	13754	223.164	0	7.41714	7.50704	7.76547	0	0	0.205308	157.012	-497.401	31.9935	187.135	0	46.8329	48.8001	224.096	2
9486	0	0	1486	1	256.826	124.648	132.178	0	0	91.9167	-4.85285	-17.3303	143.524	7282.92	13658.3	17.3303	0	5.61951	8.12476	7.80342	0	0	0.0742127	129.151	-484.702	33.1464	144.073	0	53.9718	53.6829	182.467	2
9497	0	0	1497	1	266.26	118.29	147.97	0	0	46.9258	17.1784	-98.9501	188.753	7527.23	13835.6	98.9501	0	7.5648	7.6888	7.83579	0	0	0.00275972	137.11	-492.413	31.4592	164.651	0	41.9936	42.4664	157.574	2
9521	0	0	1521	1	312.22	190.625	121.595	0	0	-27.92	78.9493	241.549	175.433	7203.44	13674.1	-241.549	0	6.81919	7.16916	8.1529	0	0	0.0773198	166.44	-503.561	25.7262	208.061	0	47.6442	46.4431	129.039	2
9524	0	0	1524	1	285.472	164.748	120.724	0	0	32.8268	44.0438	279.41	156.067	7043.03	13410.1	-279.41	0	6.11184	7.412	7.66893	0	0	0.0635631	159.166	-497.645	28.6337	183.902	0	52.3182	51.3221	143.77	2
9526	0	0	1526	1	259.065	123.295	135.77	0	0	46.8774	9.34089	97.2803	184.62	7128.64	13644.1	-97.2803	0	7.05147	6.38438	8.92	0	0	0.146544	196.848	-508.695	32.3265	172.599	0	44.4622	43.8112	123.066	2
9570	0	0	1570	1	285.955	188.638	97.3168	0	0	-12.7116	25.2493	270.011	164.103	7088.57	13428.9	-270.011	0	6.45519	7.06998	7.78088	0	0	0.227366	121.699	-478.257	28.4634	169.029	0	49.5087	48.4243	135.622	2
9616	0	0	1616	1	250.116	145.343	104.773	0	0	4.93577	34.4933	-154.451	130.097	7369.9	13718.6	154.451	0	5.36361	7.21334	7.73476	0	0	0.211312	191.717	-512.557	33.6998	213.824	0	58.5845	59.038	252.561	2
9658	0	0	1658	1	305.189	151.155	154.034	0	0	3.95346	44.337	180.268	172.947	7271.23	13609.1	-180.268	0	6.61016	6.37086	7.58028	0	0	0.183222	211.331	-527.658	25.9043	236.258	0	46.1295	45.7565	125.81	2
9675	0	0	1675	1	279.245	143.887	135.358	0	0	29.4461	74.2351	115.448	203.749	7345.39	13678.8	-115.448	0	7.70999	6.6308	7.32986	0	0	0.0953706	156.376	-489.751	28.8907	196.1	0	39.4934	39.0038	114.458	2
9700	0	0	1700	1	226.86	118.984	107.877	0	0	-1.57413	73.6295	350.673	155.34	7675.39	13679.5	-350.673	0	6.32413	7.24506	8.15534	0	0	0.1365	136.308	-490.396	38.4609	134.713	0	52.983	51.9879	160.799	2
9706	0	0	1706	1	257.803	143.785	114.018	0	0	70.4119	97.6996	169.042	131.11	7105.11	13655.4	-169.042	0	4.97055	7.52719	8.1367	0	0	0.0899791	146.246	-493.526	32.8359	165.798	0	62.4621	60.8538	166.648	2
9733	0	0	1733	1	234.962	129.574	105.388	0	0	102.803	90.174	49.7461	126.787	7172.38	13662.9	-49.7461	0	4.82662	7.3151	7.97342	0	0	0.0073624	169.774	-495.833	36.7019	165.021	0	62.3615	60.8154	183.741	2
9771	0	0	1771	1	255.008	145.137	109.871	0	0	-23.5791	36.4303	284.319	131.794	7298.76	13716.6	-284.319	0	5.21815	6.80641	7.56887	0	0	0.0366361	161.477	-496.872	32.5565	207.187	0	60.1056	59.1561	172.668	2
9806	0	0	1806	1	243.261	127.62	115.641	0	0	30.8965	68.9862	382.103	133.655	7642.92	13584.4	-382.103	0	5.52864	7.48774	7.69282	0	0	0.159704	158.668	-500.299	35.0542	157.924	0	61.1262	59.5658	194.81	2
9874	0	0	1874	1	275.49	137.931	137.559	0	0	29.4381	-22.5431	180.183	136.856	7544.72	13775.6	-180.183	0	5.28761	7.42334	7.87396	0	0	0.118839	149.678	-496.502	30.0303	141.981	0	59.8378	57.1371	158.921	2
9986	0	0	1986	1	288.213	138.49	149.723	0	0	-16.4732	111.443	186.992	140.833	7690.29	13741.3	-186.992	0	5.38633	7.18683	7.26302	0	0	0.154434	173.377	-501.533	28.0178	171.974	0	57.7407	55.6279	152.492	2
10063	0	0	2063	1	282.116	129.488	152.628	0	0	202.815	64.9955	29.7063	140.53	7271.69	13688.1	-29.7063	0	5.5037	7.61741	7.44868	0	0	0.114082	142.166	-490.476	29.0502	155.277	0	54.6161	52.9303	171.493	2
10123	0	0	2123	1	331.722	176.383	155.339	0	0	78.136	65.4354	312.814	155.79	7396.36	13588	-312.814	0	6.17677	6.67042	7.49867	0	0	0.127953	165.109	-496.819	23.5098	184.449	0	51.4778	51.0101	148.574	2
10224	0	0	2224	1	193.629	98.2412	95.3881	0	0	9.74551	68.7123	-18.9641	147.417	7265.43	13784	18.9641	0	5.69109	7.15235	7.4388	0	0	0.0530984	153.654	-491.684	46.5043	171.699	0	53.0102	51.6134	177.412	2
10228	0	0	2228	1	232.263	111.193	121.069	0	0	-0.463275	15.3469	143.258	159.95	6976.66	13538.4	-143.258	0	6.12274	7.4057	7.32714	0	0	0.0473643	151.673	-486.397	36.878	172.564	0	49.8553	48.3505	137.945	2
10363	0	0	2363	1	289.423	137.845	151.578	0	0	34.3551	49.4009	136.276	204.73	7141.17	13504.4	-136.276	0	7.76792	7.06313	6.75919	0	0	0.114503	170.56	-504.809	27.5964	194.095	0	38.8319	38.0052	109.254	2
10401	0	0	2401	1	217.667	138.465	79.2019	0	0	13.2025	70.5978	225.09	141.717	7062.66	13184.2	-225.09	0	5.44746	7.30502	7.49316	0	0	0.070996	120.632	-475.944	40.1216	155.363	0	56.951	55.3224	153.918	2
10585	0	0	2585	1	238.832	136.308	102.523	0	0	74.213	54.51	332.837	154.878	7200.97	13598.9	-332.837	0	6.20953	6.93294	7.78902	0	0	0.22776	158.008	-491.913	35.5713	177.132	0	52.1295	51.7013	153.142	2
10683	0	0	2683	1	266.25	147.025	119.224	0	0	29.5012	78.339	224.271	161.511	7146.02	13276.1	-224.271	0	6.19538	6.76983	7.50531	0	0	0.0578851	128.089	-481.597	30.8012	163.147	0	49.9541	48.5515	135.318	2
10773	0	0	2773	1	252.09	140.436	111.654	0	0	46.3006	20.2969	98.5059	163.146	7228.88	13832.4	-98.5059	0	6.21695	6.29949	7.50656	0	0	0.0839624	154.14	-488.525	32.6794	197.975	0	48.7987	47.6082	138.576	2
10861	0	0	2861	1	213.228	94.1452	119.083	0	0	47.2449	50.8761	247.355	150.801	7327.6	13602.5	-247.355	0	5.82929	7.2052	7.6224	0	0	0.0678504	126.561	-474.978	41.2215	144.402	0	53.56	53.6871	146.695	2
10910	0	0	2910	1	253.792	109.675	144.118	0	0	111.438	104.974	211.385	160.25	7363.06	13548.4	-211.385	0	6.13732	7.23531	7.58983	0	0	0.146291	129.997	-482.574	33.0183	151.313	0	50.7399	50.3542	136.958	2
10953	0	0	2953	1	270.413	121.384	149.029	0	0	43.3653	35.3237	164.341	190.008	7231.81	13717.8	-164.341	0	7.23517	6.15258	7.61594	0	0	0.0627807	148.717	-492.172	29.9293	161.07	0	42.6156	41.3626	116.891	2
11010	0	0	3010	1	195.023	104.143	90.8802	0	0	-2.90216	84.9257	216.399	160.48	7178.42	13668.2	-216.399	0	6.16372	6.48278	7.49076	0	0	0.163696	162.954	-492.748	45.4387	199.856	0	50.2931	48.7505	133.858	2
11037	0	0	3037	1	261.954	142.534	119.42	0	0	-28.0379	12.9878	45.4667	178.784	7303.22	13740.1	-45.4667	0	6.90954	7.68658	6.87608	0	0	0.12085	165.926	-498.121	31.5825	166.52	0	43.7219	42.2039	139.551	2
11044	0	0	3044	1	310.039	106.417	203.622	0	0	3.00282	34.3635	-207.842	176.397	7371.84	13718.7	207.842	0	7.53891	7.27467	7.05643	0	0	0.0619169	146.135	-485.392	25.5795	169.11	0	43.9392	44.8282	211.832	2
11078	0	0	3078	1	286.722	137.031	149.691	0	0	8.92208	11.4247	205.991	174.118	7365.92	13642	-205.991	0	6.71577	6.76226	7.68696	0	0	0.217155	136.361	-483.475	28.1836	144.822	0	46.4182	46.2717	127.73	2
11080	0	0	3080	1	250.344	156.428	93.9153	0	0	-7.54417	31.7475	216.2	133.963	7681.36	13621.7	-216.2	0	5.17284	7.37212	7.76507	0	0	0.0644904	135.861	-488.872	33.7747	160.346	0	60.8417	58.9698	162.714	2
11114	0	0	3114	1	235.168	129.602	105.566	0	0	119.421	41.8788	236	144.032	7255.42	13711.2	-236	0	5.57386	7.24599	7.58665	0	0	0.129451	141.216	-489.042	36.3636	172.813	0	56.5865	55.0078	153.226	2
11150	0	0	3150	1	220.85	121.971	98.8794	0	0	98.4963	23.7218	118.825	118.112	7276.34	13729.4	-118.825	0	4.50617	7.60196	8.08325	0	0	0.0168592	163.422	-500.452	40.0456	155.196	0	68.4047	65.9522	192.499	2
11222	0	0	3222	1	259.274	116.794	142.48	0	0	82.1642	17.4881	-176.225	137.126	7392.34	13735.6	176.225	0	5.7492	7.86247	7.35785	0	0	0.104782	166.424	-503.059	32.3591	187.714	0	54.8595	56.0361	256.858	2
11270	0	0	3270	1	323.132	145.791	177.341	0	0	49.589	103.38	-199.083	204.102	7424.91	13749.4	199.083	0	8.56689	7.22016	6.9782	0	0	0.0149932	144.821	-489.726	24.2824	203.787	0	38.3702	39.6946	182.893	2
11274	0	0	3274	1	281.828	116.037	165.792	0	0	7.8218	106.466	277.806	166.707	7267.36	13547	-277.806	0	6.52462	7.1106	7.34889	0	0	0.242515	164.908	-497.194	28.8048	179.471	0	48.629	48.1856	133.973	2
11291	0	0	3291	1	248.277	158.176	90.1014	0	0	24.9058	95.4451	276.826	155.58	7648.91	13657.6	-276.826	0	6.07403	7.83789	7.29936	0	0	0.124853	136.452	-488.222	34.1279	160.182	0	53.6509	52.4185	145.376	2
11317	0	0	3317	1	220.056	120.348	99.7087	0	0	76.5268	81.7987	186.338	165.32	7597.29	13571.6	-186.338	0	6.28682	6.72059	7.30606	0	0	0.0704997	181.7	-511.016	38.9663	226.112	0	48.9068	47.2112	132.448	2
11328	0	0	3328	1	247.716	133.226	114.49	0	0	30.0379	89.1562	342.509	142.893	7643.78	13663.9	-342.509	0	5.76353	7.50291	8.40484	0	0	0.0374284	138.081	-496.771	34.6792	179.215	0	57.848	57.1254	173.908	2
11338	0	0	3338	1	283.961	115.685	168.276	0	0	26.4293	34.6637	-224.258	154.618	7448.07	13718.4	224.258	0	6.6754	7.06361	7.82102	0	0	0.0940066	149.475	-489.266	28.7249	171.161	0	51.4587	52.807	247.017	2
11353	0	0	3353	1	195.406	92.849	102.557	0	0	50.2466	22.4161	90.2447	133.562	7125.27	13631	-90.2447	0	5.08954	7.88279	8.34904	0	0	0.0740909	131.409	-487.64	47.5329	181.487	0	60.3758	59.2249	172.288	2
11354	0	0	3354	1	313.482	176.242	137.24	0	0	-17.1607	57.5202	212.774	159.92	7093.02	13595.9	-212.774	0	6.16175	7.81461	7.71024	0	0	0.0335606	166.513	-502.775	25.6873	174.922	0	51.8966	49.9579	137.556	2
11361	0	0	3361	1	314.589	166.1	148.489	0	0	38.0058	43.5498	201.581	165.817	7037.85	13609.9	-201.581	0	6.34289	6.49192	7.80955	0	0	0.103644	185.935	-516.069	25.0981	210.15	0	48.3931	47.0436	129.852	2
11374	0	0	3374	1	304.054	133.624	170.43	0	0	24.61	19.1197	4.34312	240.735	6951.59	13534.6	-4.34312	0	9.30313	7.13214	8.19827	0	0	0.0963087	132.377	-486.711	26.5778	165.195	0	33.9757	33.7819	107.962	2
11381	0	0	3381	1	301.037	138.927	162.11	0	0	-25.5119	-31.4706	-316.018	222.665	7001.71	13485.6	316.018	0	10.7036	7.14741	7.08455	0	0	0.132152	158.834	-495.537	26.474	224.539	0	37.2175	39.4054	195.804	2
11384	0	0	3384	1	342.684	110.575	232.109	0	0	73.774	28.2528	-313.949	273.905	7101.75	13525.5	313.949	0	12.7803	7.79451	7.14198	0	0	0.0551265	132.202	-486.15	22.8551	188.356	0	31.7775	33.9117	169.617	2
11385	0	0	3385	1	290.394	143.707	146.688	0	0	-50.5424	35.1562	106.605	191.229	7026.74	13518.6	-106.605	0	7.36145	7.08049	8.30727	0	0	0.103	165.478	-504.874	28.1484	168.17	0	42.7105	41.5283	120.648	2
11387	0	0	3387	1	313.268	152.589	160.678	0	0	26.1681	53.9288	68.8645	179.311	7149.35	13599.5	-68.8645	0	6.81467	7.73465	8.39862	0	0	0.106789	151.63	-504.23	25.9325	185.254	0	45.9531	45.0883	134.337	2
11396	0	0	3396	1	306.147	163.491	142.655	0	0	27.6246	45.246	-48.4658	152.403	7048.24	13608.2	48.4658	0	5.95065	6.94272	7.40037	0	0	0.0838467	156.323	-492.63	25.978	141.004	0	49.2946	49.575	170.647	2
11457	0	0	3457	1	318.324	181.867	136.457	0	0	9.75568	47.5668	95.3614	172.915	7066.1	13506.2	-95.3614	0	6.57389	6.61932	7.73187	0	0	0.141038	159.417	-497.044	24.7666	176.348	0	45.867	44.7085	129.768	2
11464	0	0	3464	1	270.428	150.27	120.158	0	0	8.2636	56.6983	278.188	152.225	7167.26	13297.7	-278.188	0	5.96632	7.74514	7.8828	0	0	0.179447	160.562	-498.837	30.9039	146.106	0	55.0359	53.2446	150.175	2
11472	0	0	3472	1	269.653	158.537	111.117	0	0	-3.69715	77.6389	174.905	152.996	7278.88	13775.1	-174.905	0	5.83158	7.94056	7.5345	0	0	0.122865	124.331	-484.947	30.9355	138.438	0	54.5674	52.1778	150.266	2
11476	0	0	3476	1	292.518	146.254	146.264	0	0	-67.3082	39.275	270.644	154.024	7641.47	13713.8	-270.644	0	6.13747	7.38448	7.22656	0	0	0.16891	172.796	-507.12	27.5817	188.655	0	52.9622	50.9607	142.679	2
11517	0	0	3517	1	261.868	129.029	132.838	0	0	113.525	110.47	-40.4698	147.665	7062	13543	40.4698	0	5.74494	6.74069	7.23122	0	0	0.0382256	173.917	-498.647	31.2853	197.72	0	50.2172	50.6149	171.073	2
11522	0	0	3522	1	222.969	95.869	127.1	0	0	22.6543	70.185	2.53005	151.567	7152.87	13682.9	-2.53005	0	5.8127	7.09593	8.16183	0	0	0.0891875	103.028	-470.88	39.2143	125.133	0	52.6632	51.485	163.787	2
11531	0	0	3531	1	280.425	160.507	119.918	0	0	33.1166	-2.74054	170.999	156.543	7042.74	13755.8	-170.999	0	6.01045	6.61984	7.70815	0	0	0.0278744	169.714	-499.08	28.9026	184.42	0	51.164	50.4452	137.805	2
11555	0	0	3555	1	259.8	149.136	110.664	0	0	-29.9391	-0.53481	176.205	140.031	7006.14	13454.6	-176.205	0	5.42218	8.02009	7.85146	0	0	0.131999	121.893	-480.665	32.6366	138.433	0	57.7874	56.2096	156.469	2
11577	0	0	3577	1	265.56	138.314	127.246	0	0	-27.8651	73.0849	174.846	162.493	7203.39	13680	-174.846	0	6.22166	7.16423	7.37583	0	0	0.195141	150.617	-492.116	31.0481	200.183	0	50.132	48.3602	135.476	2
11671	0	0	3671	1	252.967	109.614	143.353	0	0	-14.5483	4.97341	127.169	137.286	7588.71	13847.8	-127.169	0	5.27461	7.48619	7.53735	0	0	0.150013	152.379	-494.855	33.2705	170.56	0	58.9037	56.131	160.47	2
11721	0	0	3721	1	243.691	112.481	131.21	0	0	-1.12081	45.7595	109.6	146.247	7575.28	13906.6	-109.6	0	5.56629	7.54555	7.06059	0	0	0.123897	146.202	-491.107	34.6149	182.156	0	54.5492	52.2357	153.34	2
11750	0	0	3750	1	219.617	108.989	110.629	0	0	1.71901	18.4615	243.516	174.179	7373.12	13734.6	-243.516	0	6.78046	6.83979	7.07627	0	0	0.170598	209.402	-508.775	38.9888	177.05	0	46.4794	45.0706	129.627	2
11798	0	0	3798	1	237.385	134.834	102.551	0	0	-16.2336	74.9692	232.56	144.453	7590.39	13578.5	-232.56	0	5.58715	6.79632	7.75288	0	0	0.169278	189.639	-510.746	35.729	216.765	0	56.0939	53.9179	151.57	2
