# Supplementary material for: CaV1 and CaV2 calcium channels mediate the release of distinct pools of synaptic vesicles
Source: eLife. 2023 Feb 23;12:e81407. doi: 10.7554/eLife.81407 (PMC10023163; doi:10.7554/eLife.81407)
Supplement: Figure 6—source data 1. [file elife-81407-fig6-data1.zip › Figure 6 - Source Data 1/ryr/35/5/cav1_to_cav1(ryr).csv]

-407.969084075597
-148.671028533536
455.076339913134
-55.5186442857248
-92.2155152227515
279.560846044742
337.872047564653
-165.356484210142
74.7435493932462
-250.658814587809
416.588080885365
290.688912296633
-95.4219336052774
22.2251448160896
253.088794790689
190.51501262825
-443.630246724577
248.790835901364
-122.909085376363
-260.500968555572
192.232744161751
-145.119113354041
-14.1806435814615
285.630758787129
192.517552069199
-368.168060246639
-345.625854216822
240.674726596744
189.387912616936
-47.3001084094831
324.326556965312
-43.5620723830289
-60.1412404911134
-219.734871446391
-179.161792294413
-217.149855444648
57.32771581831
366.033655842853
99.639043160485
0.527357589286112
301.323765555448
-59.3237604648421
-333.157035737673
-138.858135377855
-284.457772395035
106.157767810681
-34.9247563482313
64.5954826382767
347.388976478758
-153.151773782176
-91.6994071639401
44.2379573264952
270.411870200162
285.25946831717
392.105342412688
6.32926799936831
61.2547814937316
50.5729689392883
-323.600741239467
-200.389848360546
-433.196505156016
-100.332615346597
-314.320149434279
44.3249659127905
9.90602077325093
12.2729936546475
-12.4407276619768
-83.788793172007
60.2097167668289
107.869844277589
63.1324679764784
322.603137080987
4.35231011678479
31.6701446741972
134.155835427566
169.168590350559
-70.3562311723617
313.398888325672
224.738896458322
312.266845383912
172.956341161051
-148.517933526589
-194.273588605995
-234.249918801072
-347.022405864063
-329.470811308436
-223.214238489922
-290.980574525933
-144.201407791188
-226.236880664837
-263.707726849523
-284.969896029328
57.4809371656629
336.09907300639
-248.183049873904
-98.0527083961242
-154.602488947952
-341.71318436513
-56.3149586893596
360.251675322797
379.170071857745
117.189124271354
222.402325609048
