# Supplementary material for: CaV1 and CaV2 calcium channels mediate the release of distinct pools of synaptic vesicles
Source: eLife. 2023 Feb 23;12:e81407. doi: 10.7554/eLife.81407 (PMC10023163; doi:10.7554/eLife.81407)
Supplement: Figure 6—source data 1. [file elife-81407-fig6-data1.zip › Figure 6 - Source Data 1/ryr/35/5/cav1_to_nrx.csv]

40.6767447168168
274.263469550142
885.650110113014
368.000541062162
336.979891421854
716.651437911942
775.468862997608
264.373070240243
504.046135626004
184.560786648066
846.823677629684
721.166835325084
326.342670104979
444.448144814669
679.029021435446
619.288917882343
-0.0179969159235043
681.724334240684
301.036802694156
177.069894429318
617.635785807615
269.086049189809
414.200600041378
721.310663078655
628.154744648113
65.4754123955572
89.5844100254762
665.642499531677
620.129074712877
375.188724374068
750.359753610202
385.725312407998
371.45528222443
207.643075027741
249.952232090185
208.255187331617
488.083167362573
796.763404688363
525.222182648453
429.321846889057
728.115219507836
366.373610082124
101.385026865417
286.213613687205
150.437874003435
534.383146787068
396.042816987099
494.144840688667
786.415012486406
270.665217073896
333.674039932335
470.514730286264
713.35369393982
715.616119491513
828.408005482706
433.279730976679
496.905746126917
472.45042161834
102.482652901212
232.17020601379
13.436218189483
329.130060553774
130.026967529691
462.67960995061
442.835197749839
448.984358411673
411.844962314153
341.488367573496
485.416143572529
536.146042843331
495.151050194645
764.750063266549
429.655282826367
456.647629632542
562.16076210895
597.408321783319
363.667964735969
752.778906891186
667.018438059713
751.177580264142
603.445207041928
277.125001043838
232.230434743025
189.949563082026
78.5322007847863
100.028375398073
207.133051723566
137.55654025597
283.742689289153
198.348826861351
166.596571688469
158.887498354939
480.200146152507
772.397455767839
180.125626221445
325.738007818509
262.29451899812
89.495236587929
369.079968265945
788.192904797825
803.724356145369
544.691043635594
664.130952118252
