# Supplementary material for: CaV1 and CaV2 calcium channels mediate the release of distinct pools of synaptic vesicles
Source: eLife. 2023 Feb 23;12:e81407. doi: 10.7554/eLife.81407 (PMC10023163; doi:10.7554/eLife.81407)
Supplement: Figure 6—source data 1. [file elife-81407-fig6-data1.zip › Figure 6 - Source Data 1/ryr/35/5/cav1_to_ryr.csv]

592.281792005499
332.983736463437
-270.763631983233
239.831352215626
276.528223152653
-95.2481381148409
-153.559339634752
349.669192140043
109.569158536655
434.97152251771
-232.275372955464
-106.376204366732
279.734641535179
162.087563113811
-68.7760868607875
-6.2023046983486
627.942954654478
-64.4781279714625
307.221793306264
444.813676485473
-7.92003623184974
329.431821283943
198.493351511363
-101.318050857228
-8.20484413929807
552.48076817654
529.938562146723
-56.3620186668431
-5.07520468703478
231.612816339384
-140.013849035411
227.87478031293
244.453948421015
404.047579376293
363.474500224314
401.462563374549
126.984992111591
-181.720947912952
84.6736647694161
183.785350340615
-117.011057625547
243.636468394743
517.469743667574
323.170843307757
468.770480324936
78.1549401192206
219.237464278132
119.717225291624
-163.076268548857
337.464481712077
276.012115093841
140.074750603406
-86.0991622702604
-100.946760387269
-207.792634482787
177.983439930533
123.05792643617
133.739738990613
507.913449169368
384.702556290447
617.509213085918
284.645323276498
498.63285736418
139.987742017111
174.40668715665
172.039714275254
196.753435591878
268.101501101908
124.102991163072
76.4428636523116
121.180239953423
-138.290429151086
179.960397813116
152.642563255704
50.1568725023353
15.1441175793425
254.668939102263
-129.08618039577
-40.4261885284213
-127.954137454011
11.3563667688504
332.83064145649
378.586296535896
418.562626730973
531.335113793964
513.783519238337
407.526946419823
475.293282455834
328.514115721089
410.549588594738
448.020434779424
469.282603959229
126.831770764238
-151.786365076488
432.495757803805
282.365416326025
338.915196877853
526.025892295031
240.627666619261
-175.938967392896
-194.857363927844
67.1235836585474
-38.0896176791466
