# Supplementary material for: CaV1 and CaV2 calcium channels mediate the release of distinct pools of synaptic vesicles
Source: eLife. 2023 Feb 23;12:e81407. doi: 10.7554/eLife.81407 (PMC10023163; doi:10.7554/eLife.81407)
Supplement: Figure 6—source data 1. [file elife-81407-fig6-data1.zip › Figure 6 - Source Data 1/ryr/35/5/nrx_to_nrx(cav1).csv]

8.89417088421578
-5.99867772828475
30.5800325082801
37.7106609119037
-36.9142770183407
44.4990366369075
-56.7424766666336
-36.2454796224865
-108.523751738581
-49.3182808960082
17.0050489254318
-59.5262609130041
-2.95975703720978
-62.045550569328
29.4649895953662
13.0184114387557
51.7842524499574
-59.3019886017828
-72.5281110703581
-37.2207816299888
-28.0246679729753
59.0785400101777
-20.1869399952884
-79.0881782284741
-65.5366575473199
-19.0129291468838
-13.9667764933656
-12.7634961381227
30.6461322147024
116.446889503921
-89.2070864488905
-5.88506089739712
-3.61057695173622
-74.8186133209347
46.1123663202488
98.2770552831716
23.9290432456401
94.5499484945813
17.8908382418631
-31.4428946998123
-47.068926078231
-6.46499406780276
1.86413126711523
-28.0977015890203
-65.7159614246884
-55.2329311191716
63.2365242834076
89.893738209219
63.8474792413781
145.454968574255
25.9507770379478
-67.2751637410402
21.4096856035212
3.15650623286638
30.886399341467
-11.2882447477532
-49.4132663593227
53.3395429655357
86.8989942872904
-58.1826429106477
192.928957040282
87.9102013404045
27.4046660952445
-62.0905899272766
-6.49270621691903
-28.0107448160616
-15.5369117060836
89.4608407898668
-66.5157798804303
-25.4018853241214
-101.34975562382
-24.0460074527327
25.5462004820911
51.4563891189864
1.57928193876069
113.132030639274
44.5820960640904
-18.605105517745
49.6442044573523
-36.6890867806451
17.6703507942038
-34.1538612601962
41.6708079674136
69.2441291939303
15.3724220155927
-17.5116661642023
56.9047392645061
54.7407014211749
-72.7689496425774
12.0823457978076
-32.3129713096787
-41.5977777585067
-60.2499929269852
-55.8014652024758
22.9243021045368
24.8093044521574
-68.1752545437084
-69.690269249666
2.33999638578462
-27.3038257100052
1.14987643274435
44.1090870412554
-4.56142472465217
-96.20146043981
78.8385267353005
-31.4210234864568
40.7316450043254
-36.5420173744169
-57.0416954670145
-52.7635286167933
-44.6478208483313
1.45369638219381
13.1713644702941
-78.2146169327716
-55.1385351700555
-64.9787706376555
-82.6577290295845
-114.578501996304
-43.002035343161
-43.9874112719772
-69.1513156921719
29.884278490521
-16.1927935397871
-3.09572030656273
48.7574201942771
-76.772241251665
-65.8229571718002
-48.6588554250484
-59.0205277389214
-11.6652878156274
33.6102315469561
35.7315928343196
826.338835199851
-39.6763951401663
-61.6882499116327
42.7843879360753
-101.393882475919
-109.48513781667
-97.0377145039438
-27.5910595228343
-19.863686847757
80.8837679257267
-84.2125515475509
-64.9106202796538
-59.3763726798643
4.22377882233195
-3.48614512732274
72.7843034266116
68.0835163602842
78.4448403862625
-85.9193484122843
-39.5700623136727
-19.0450565564315
29.0113566260679
-18.9481672543734
37.8771081785453
136.728957927193
31.2045996041925
-12.1651746333264
37.3691156503228
6.97012528617051
-36.3194528474996
79.2733569033899
21.2548215057432
100.324963067051
-39.1198141961158
-39.2792866704622
47.1292656894166
18.9984756337981
44.7647330692816
