# Supplementary material for: CaV1 and CaV2 calcium channels mediate the release of distinct pools of synaptic vesicles
Source: eLife. 2023 Feb 23;12:e81407. doi: 10.7554/eLife.81407 (PMC10023163; doi:10.7554/eLife.81407)
Supplement: Figure 6—source data 1. [file elife-81407-fig6-data1.zip › Figure 6 - Source Data 1/ryr/35/5/nrx_to_nrx(ryr).csv]

461.944965333738
687.50752762334
699.176016103762
699.982271900715
801.29152545887
802.361526440593
723.894568535361
801.429981566458
142.581814487348
762.253735228263
724.36325007575
471.908946372572
559.252206884197
848.458452193541
828.088735593796
721.90932132168
626.413153679361
468.685379556371
450.620260905598
613.341865586037
551.566612894203
857.01550373473
703.469521354351
25.0829738194006
206.531936652866
773.393824327413
555.366631871373
790.765507107131
708.704952889177
163.697355503635
478.748713096847
613.598677026712
496.283338084293
810.912360355862
415.541601724333
812.656963780159
667.841099183919
624.665440105657
564.520491788928
745.856901835559
775.070654088409
586.246096828574
550.337031332831
680.492182715741
533.364523155344
788.649073112567
592.241226809003
718.270812315888
764.556289744351
758.49504770862
866.299648606975
696.87550373124
351.66859988115
739.174533436964
201.596159104993
702.016227398917
375.936829152481
303.789691897957
806.243290846225
807.04577969962
701.598702891421
779.736558086835
605.955953586224
798.147846990927
813.684640282929
786.777051140274
844.85788823728
830.323048583765
563.79842104929
748.851725191427
692.679219577491
245.022802297764
754.913637747715
702.667810521809
703.64907954782
88.8494255010919
680.776177260284
804.102343392957
823.427129593747
700.211740598748
744.394976694603
762.044684648299
792.167255019247
806.941600078764
868.856228298768
324.843701656784
742.317071587539
570.704881732847
813.266726120346
451.693710197991
865.198829858033
80.8576406206739
153.304257207641
215.915857581283
278.941772642927
286.659221729853
378.16633980316
623.401528629733
310.889913201121
