# Supplementary material for: CaV1 and CaV2 calcium channels mediate the release of distinct pools of synaptic vesicles
Source: eLife. 2023 Feb 23;12:e81407. doi: 10.7554/eLife.81407 (PMC10023163; doi:10.7554/eLife.81407)
Supplement: Figure 6—source data 1. [file elife-81407-fig6-data1.zip › Figure 6 - Source Data 1/ryr/35/5/ryr_to_nrx.csv]

10.298608356974
-6.40915507344107
29.9701134602838
36.179192806745
-38.1721284301384
45.705255999932
-58.0440783524718
-36.2161162280736
-107.990527627011
-50.518923104697
17.0058082025062
-58.1252053988628
-2.16494977554248
-61.6798206216645
28.7105885993205
12.6911146431939
51.8131355287278
-60.9132952875916
-72.7332655062819
-36.7788794233365
-27.5700245071312
59.2413974320752
-20.1895944866919
-78.7050060403126
-64.5459339482495
-20.3400232348504
-14.3955993742165
-13.454008672592
33.1034626566125
117.7464621197
-89.8909904451102
-7.21855943188348
-2.91693645620398
-74.94258741054
44.9488396853449
99.3364458131855
25.5415912932531
94.3310570501781
17.0149522037973
-32.1522113110623
-48.6424447845711
-7.24462893228701
1.70943973708563
-29.4048071392226
-67.7457210183056
-57.3912219873419
63.9642597203201
91.1969989212103
64.0468893805992
146.097865633883
25.684486798953
-66.7727560700623
23.6221798762872
4.98654195701965
32.1492887625482
-10.6832417682599
-50.7878668247176
52.8808813002979
86.8197145734557
-58.9461230099114
193.325438104879
88.4055656434502
28.7698894265468
-63.294137157287
-5.97657974142567
-29.6882445597039
-14.967400359812
88.6103358194196
-68.6294072956207
-25.4031137644197
-102.880993142591
-22.7247656176369
27.0978183412117
52.9169868640092
2.46446812360955
113.234878263002
45.0463957201355
-19.6995917127097
49.6276722230104
-38.7339096574869
19.5226554974324
-33.2202581211404
41.8525591369362
70.0484129307806
13.3956323821276
-16.7188997607864
56.2356616112884
55.7670146150049
-73.5480553973175
10.8518483047046
-31.8159546050265
-42.4240630873646
-61.5662487441605
-55.9674380127854
23.0541028152875
25.3564976925973
-69.5261550370487
-70.4983693230097
1.9582833272616
-27.5374995342972
-0.0789966762640688
44.1029570578303
-4.98941172238483
-96.3525565199634
78.9742461508395
-29.9687295355616
42.1144192382708
-37.1913898142793
-58.3981011258002
-52.6163542678187
-45.7235564807233
-0.246961475404532
13.3751334776771
-77.789997654867
-55.8710750785121
-66.630001964093
-83.8503802387022
-113.902816169897
-42.9070532648548
-42.6631534136977
-69.670420876424
29.4676864879766
-16.0085371012992
-1.9340312467757
50.5375068531284
-76.5082412592528
-64.5891146557842
-48.351641590607
-59.5456290346665
-9.86058176282859
32.7472478651271
35.532146173402
826.661352144652
-40.7035762811502
-60.556929976854
44.4279917855783
-101.36295092466
-109.463444085282
-97.1332478020831
-27.0888386266943
-19.2613747625437
80.2133880825022
-85.3150551665385
-65.7617470468613
-60.7763606775952
3.86803792716455
-1.93133424304506
72.5399081328051
68.3006544041236
79.3393136692976
-85.6645772837492
-40.0677255568517
-20.4354309151131
28.6864380817933
-17.3490736781678
38.3389840973396
137.142081284037
31.2782749389153
-12.7977391855602
37.9947328269009
6.17920538972794
-36.6530071528505
79.5460556112957
21.3288143144455
102.370470511098
-38.5249137946594
-39.0882249944625
48.4676842823865
20.5740061800479
45.6445750748426
