# Supplementary material for: CaV1 and CaV2 calcium channels mediate the release of distinct pools of synaptic vesicles
Source: eLife. 2023 Feb 23;12:e81407. doi: 10.7554/eLife.81407 (PMC10023163; doi:10.7554/eLife.81407)
Supplement: Figure 6—source data 1. [file elife-81407-fig6-data1.zip › Figure 6 - Source Data 1/ryr/35/5/ryr_to_ryr(cav1).csv]

-144.292249366896
70.074910924397
80.1553739302399
86.2408295419718
189.276152273833
187.541056342638
110.740591044527
186.364521201293
-468.692617033801
145.329033199063
113.210824119458
-135.211836262832
-46.26521107597
236.36971831787
216.331267826276
104.87503142386
16.3531842863595
-139.895143961747
-164.941973892321
1.68738802047665
-59.7290454121285
242.147836384635
87.7510228959873
-591.652875376363
-406.046104021285
157.935622726938
-54.8525066704606
175.186557451254
98.9389993327932
-457.342466863347
-136.465061161976
-0.453419092475087
-119.841278397613
200.216485837715
-196.775929517844
189.892022530181
49.7264065092277
7.93016846252067
-45.3136402256168
128.711892922267
151.167491991024
-29.5439201245608
-66.4853414474637
66.5653284465734
-77.4493087009523
169.815353500097
-21.8402859750295
96.9362067255588
145.265693042998
147.49452847652
250.002680357091
84.5499490691436
-259.744947807159
124.207666812152
-404.608948630004
86.7763395251659
-233.062915337981
-303.897283026075
190.737651063548
195.40130901191
84.5713591197018
158.471594592784
-9.75675653351936
183.191902508741
199.816242153796
172.779695874755
232.006227946729
213.931355850005
-45.4946359134847
134.632047572675
72.949339794468
-366.728347067092
143.566287325904
84.2956318808137
87.9404228278199
-527.252790215429
67.6289653596632
189.049272912849
207.056292948808
84.2324479511353
130.359086387838
150.895632060074
175.291854686013
192.500770132359
252.855173152819
-283.302868093866
127.150348397292
-44.178787363604
201.645265414612
-163.219670196704
249.741969963761
-539.770705855044
-472.186819179708
-397.279452038632
-321.672602741832
-325.583545577747
-231.428452879642
9.64437793962134
-305.850917244499
