# Supplementary material for: CaV1 and CaV2 calcium channels mediate the release of distinct pools of synaptic vesicles
Source: eLife. 2023 Feb 23;12:e81407. doi: 10.7554/eLife.81407 (PMC10023163; doi:10.7554/eLife.81407)
Supplement: Figure 6—source data 1. [file elife-81407-fig6-data1.zip › Figure 6 - Source Data 1/ryr/35/5/ryr1_to_cav1.csv]

40.0204585630054
254.387618854298
264.468081860141
270.553537471873
373.588860203734
371.853764272539
295.053298974428
370.677229131194
-284.3799091039
329.641741128964
297.523532049359
49.1008716670694
138.047496853931
420.682426247771
400.643975756177
289.187739353762
200.665892216261
44.4175639681544
19.3707340375804
186.000095950378
124.583662517773
426.460544314536
272.063730825888
-407.340167446462
-221.733396091384
342.248330656839
129.460201259441
359.499265381155
283.251707262694
-273.029758933446
47.8476467679247
183.859288837426
64.4714295322883
384.529193767616
-12.4632215879428
374.204730460082
234.039114439129
192.242876392422
138.999067704284
313.024600852168
335.480199920925
154.76878780534
117.827366482437
250.878036376474
106.863399228949
354.128061429998
162.472421954872
281.24891465546
329.5784009729
331.807236406421
434.315388286992
268.862656999045
-75.4322398772583
308.520374742053
-220.296240700103
271.089047455067
-48.7502074080803
-119.584575096174
375.050358993449
379.714016941811
268.884067049603
342.784302522685
174.555951396382
367.504610438642
384.128950083697
357.092403804656
416.31893587663
398.244063779906
138.818072016416
318.944755502576
257.262047724369
-182.415639137191
327.878995255805
268.608339810715
272.253130757721
-342.940082285528
251.941673289564
373.36198084275
391.369000878709
268.545155881036
314.671794317739
335.208339989975
359.604562615914
376.81347806226
437.16788108272
-98.9901601639649
311.463056327193
140.133920566297
385.957973344513
21.093037733197
434.054677893662
-355.457997925143
-287.874111249806
-212.966744108731
-137.359894811931
-141.270837647846
-47.1157449497405
193.957085869522
-121.538209314598
