# Supplementary material for: CaV1 and CaV2 calcium channels mediate the release of distinct pools of synaptic vesicles
Source: eLife. 2023 Feb 23;12:e81407. doi: 10.7554/eLife.81407 (PMC10023163; doi:10.7554/eLife.81407)
Supplement: Figure 6—source data 1. [file elife-81407-fig6-data1.zip › Figure 6 - Source Data 1/ryr/35/old/1/cav1_to_cav1(nrx).csv]

-604.11818708108
-56.1366168262075
68.429789377331
-463.90873484336
-62.5978007859148
-650.664706338986
358.640195360684
-473.898659501107
291.113329991465
-53.5939165547006
30.2252945375758
232.587965633722
-425.018594789174
-492.383617034155
143.336151729263
192.191556604646
444.18845022295
-277.783934527244
-3.73509139147336
-44.1850201443322
-580.933346278159
60.3297648333064
329.471830038648
324.178013665594
-270.760249175693
5.89609510961691
270.083277795633
365.292652196558
254.635205778915
-673.910673151672
-138.167852613082
399.42885411265
-215.950087560185
215.638707434186
190.743453599414
-421.281501532389
263.258677876011
-442.867411306537
-357.192769911738
29.8906428768732
-500.342332694263
-22.1298892271134
-318.328091952836
298.39553574089
334.576739536167
84.396289563485
9.17537748021095
53.1627617021286
79.8519592449647
366.961977418787
212.790390246493
190.648393525711
-322.413950621741
-15.7545924401511
-34.7923063252547
-127.407319680192
-131.889383950395
-80.1133797549683
-56.2110937381967
-248.275649784361
-525.88872689898
77.0468741987224
-515.614019446568
70.5983457908278
206.429219591997
-3.88383019316643
-9.47037040871146
-18.8803905543737
-41.1525022788846
62.5638819560527
147.522721621586
-618.966377832907
31.6412032875633
342.312546758021
159.539328316599
182.270157225157
-4.83829109119142
-62.2348865968424
-290.069903672009
-42.8340182764705
-220.916386227446
124.404531889613
36.026812097829
94.2010187659207
324.406853050321
-592.27909224723
76.1542485567252
31.456056448359
92.7185968040048
179.447845880932
-20.0086266849285
127.56575729679
-90.9014173461128
-33.6966673133875
-102.112741512839
28.9155240690188
313.787654522788
186.934741701889
259.235635657868
-50.4538558072745
341.179797261537
318.172995158016
-111.246750259628
-576.538938288144
182.641960290943
-713.961155405618
-238.136966087842
336.852577600654
208.868271557496
117.162296403107
156.030457005118
127.410932172963
-396.875431854158
130.348959684512
273.03197324949
329.487912967073
190.618762342059
160.972849470705
212.378897927931
23.0417157649244
131.653903456396
22.3812892367168
155.792781297479
-24.240185448969
-33.895506764582
48.0747502346239
-187.498794776041
-496.373221522199
38.2865183125023
91.2249140659405
102.582192301708
291.278304235786
-145.964814090454
369.742562681808
20.3954091608721
-106.837829126781
-155.679818317722
189.330473633556
-212.585526394601
-262.53382330293
129.201484285417
170.201924479788
-242.573422993903
290.594597850488
-23.5696658260995
240.730328558913
345.565345070769
-23.3418772525056
105.047450489398
33.2887956411632
175.604461225688
339.217814325692
-376.797866690054
-471.022403371472
-233.37740141724
432.09422492327
23.9724398815597
276.230891402527
315.421026975986
246.469167832704
253.278717206418
-320.774614603934
-376.814351581565
4.32329148395002
-127.158316312071
321.408158261767
179.308314406791
161.768003428617
-295.387873123947
-138.613435580755
88.0477361951298
240.249563214396
-463.360795065562
48.1369605662658
115.91494133033
-203.765784404031
136.280185157564
39.1268595520005
142.234946434335
-104.757534040224
249.015480765805
-274.34042113113
-130.187555987982
-93.6236075725701
26.6193930633999
90.9898406867997
127.902038996403
148.35351684174
-31.4112033458468
55.3379096922554
-560.952677641339
-367.456773629218
238.675580892224
132.853809575856
361.652440064157
126.85249401803
-480.797942297214
306.238602728583
279.289423265011
-284.879961657771
-98.3292914806443
-577.017508704253
-289.338924701603
273.908057077662
244.436526912366
228.511531432276
386.382403309766
119.685529247276
-133.483893721481
-479.130513472728
-259.830373294603
101.879925847669
100.491969023495
61.9858954409501
109.002958746435
318.547057774036
94.1319479271469
-8.56667455603292
-15.0863728416789
125.914663879208
254.553874560008
220.879138615343
175.061680338609
-553.42379602686
-33.8597211455717
398.412568679958
33.8252608300409
-36.6455382312206
116.594136009391
136.780659072096
-104.014297555015
-284.425256675506
-140.197470382407
-447.326881558214
6.33663741520104
274.646397864242
198.731407248093
194.703675143173
286.939812932502
-121.806566359525
-438.463763519604
268.251821643738
-328.273906103998
-138.431681695443
164.718380567087
-63.0112953497937
-67.507584057048
