# Supplementary material for: CaV1 and CaV2 calcium channels mediate the release of distinct pools of synaptic vesicles
Source: eLife. 2023 Feb 23;12:e81407. doi: 10.7554/eLife.81407 (PMC10023163; doi:10.7554/eLife.81407)
Supplement: Figure 6—source data 1. [file elife-81407-fig6-data1.zip › Figure 6 - Source Data 1/ryr/35/old/1/cav1_to_nrx.csv]

529.411373953497
519.093495360666
391.150315018003
117.498259588263
61.5836753289323
532.89101029826
182.880524723915
447.939399420191
111.285164850541
387.701615553912
458.791697018138
571.115743720755
530.563118103821
155.71399541726
185.286854844348
560.977995014145
645.482064163609
418.15623562135
64.821350003469
409.21550472036
585.817696821725
99.0760208080919
48.8837851965027
582.863540474461
516.357370772847
578.324034727247
530.349451431334
527.652036259832
104.929720692828
607.020644381781
489.637668816818
107.351811059484
123.548670590339
95.7418693835371
121.121217032036
486.56408413429
601.213308216505
499.857095438928
544.860080765896
537.36963888177
96.6927025223531
514.875436235747
394.737312744818
601.2260123883
569.826590695611
202.454933772907
183.282747496627
581.634459939132
611.246449616678
531.681395984632
476.484375316551
437.308078672951
513.910972092664
42.9206029939614
133.242679276727
436.507028195162
497.877038649644
133.224321692706
556.403496848861
501.485494125997
219.85376010953
474.733948690034
133.365742769306
446.029048421879
513.430144842886
525.603744866927
611.606330234787
488.18102318516
384.505479115548
462.984055613912
113.684349081316
506.416142019166
-36.5074109555726
-28.3643223282224
543.25626189065
394.862645150708
124.49323710886
88.1715452657918
536.283714405301
481.790316019181
493.51902752173
562.810820576782
395.58149887956
157.625950784274
574.782166604246
388.2292311346
438.211895020645
599.140697487303
69.1251034731577
473.255509787661
559.909386528748
448.095223713325
571.11329617285
611.360381731582
64.0533254794309
75.3469528454916
406.986286012804
501.867777598221
509.386149965437
99.8160712081335
491.099515770587
474.605632538802
539.238679051122
149.209976593776
410.746904199306
583.813206691128
564.446517511197
617.27091819147
93.1685549174317
393.033395552809
104.185343711139
81.1378572720059
531.00832794923
334.261922932196
111.014455035591
131.844356806598
96.0192930785915
398.096370742119
67.1712349392437
499.469076713542
559.459492080919
534.215797336311
170.855937415018
166.299792907677
406.670891137285
536.120320973217
181.39832457957
500.188856370634
521.086119214313
84.7135440956454
589.739974514925
459.93686771517
531.826042254535
553.312223358282
607.940309009098
156.323965087523
180.149303988291
525.612795460534
528.993761336386
619.835559409842
172.072600374466
501.3210837143
34.7323101711963
533.053392790553
123.912235287151
194.157606647608
171.014496000738
489.293007565956
598.381504909917
414.843853308224
444.101542847979
512.343184359234
214.16143449386
129.44558163173
188.354387627461
398.585711178553
446.786546937473
586.853385807645
501.390777120344
395.300891968541
221.036860463738
522.918386682737
587.322990943107
93.7659113185055
233.829447683338
358.860499907523
117.081076412908
183.760613500658
565.575598030468
455.139310875434
608.0374876034
617.283990197293
444.390345696579
582.437177450222
110.351835093775
382.376415650943
506.053917289451
624.271184460882
413.056838052374
389.467594649826
64.0458193064915
494.820251277393
549.081958661796
418.393939414347
117.286051115379
434.342507387266
504.827692301062
462.328143058328
438.351711579775
85.5521213632919
514.107896874011
489.371245117098
407.546989154969
483.701467162485
465.285654911042
504.053327167949
500.324142497368
425.927923897589
415.299217100561
618.443701218291
194.563917423213
133.212958243471
424.948203392872
591.355613763704
602.284243449507
527.383541904032
610.306853239616
128.770802323174
118.880472853065
431.067949028631
439.210277073176
538.316737658337
559.56971927722
155.533737179991
449.631323346359
602.989953446267
608.567254318948
377.488850113207
150.029914965846
415.123794461243
636.298110597026
575.230334376022
475.678310606218
498.573676159897
631.658160141742
626.144068014551
458.216785448517
482.906519169069
592.416073271807
461.210510397022
626.299202390402
550.671585267949
490.540664786314
395.143946355265
85.2809813511249
508.663640243245
425.581242579477
616.342260652194
449.656639429061
619.43784381447
419.589438316868
432.004306320414
546.979128901929
377.326550217312
331.836061510309
447.803260903817
425.820536997969
443.484299089655
140.312399770613
549.034598497342
476.696109501134
602.257763615273
70.9434682902502
118.859301699443
517.351648965532
178.859871162516
427.585038416534
180.104703336452
500.577416276409
566.834251468852
424.419409264444
518.263287529601
487.40332519496
564.724659811719
578.626905874024
574.945567434434
540.554046906074
596.60782983493
525.617688289957
415.451564633894
369.091943504581
461.214167599876
579.646889578805
450.620921919575
541.42549037168
621.837304827902
440.08749595695
590.286804750815
411.948718193334
112.036256166386
465.105833364865
198.533368645352
119.471598571364
629.235882838159
525.150368527578
480.705122529231
123.399561085412
507.915229769699
640.678524277644
136.055962221656
550.987782402202
517.180217691966
407.807568278049
637.273926262342
515.631272250811
441.0468243156
468.999529464414
547.805113133593
547.571756308091
528.684104281826
583.64690788261
367.284597103696
492.386184554845
616.421586302524
600.04751388747
416.943781465095
583.894571283633
563.060948740944
454.790177327877
610.30023373414
603.216640333982
398.03867875548
107.963946966097
425.095039604356
617.903832048876
578.719677102617
635.092210713852
515.765046876423
410.0707462657
487.244624366215
412.838341516474
587.937647329533
530.869732220463
485.634041479962
547.663670766915
383.735768080464
575.653617467954
559.404329635762
613.992944077941
446.589979268795
453.702906691847
534.149131766693
438.240786011215
509.115475031133
110.569893881712
636.815873626782
414.754645056623
419.984736414674
100.354197997185
449.002058687009
547.788670673473
621.671281893937
497.51509749787
538.794388186027
441.262052017294
545.557835670214
191.652654682121
653.101809433524
200.935770217274
602.222881276141
544.039134021829
588.312676344083
512.123603196173
425.843991262163
598.616625859913
578.403584308891
