# Supplementary material for: CaV1 and CaV2 calcium channels mediate the release of distinct pools of synaptic vesicles
Source: eLife. 2023 Feb 23;12:e81407. doi: 10.7554/eLife.81407 (PMC10023163; doi:10.7554/eLife.81407)
Supplement: Figure 6—source data 1. [file elife-81407-fig6-data1.zip › Figure 6 - Source Data 1/ryr/35/old/1/nrx_to_cav1.csv]

420.749676244276
410.431797651445
282.488617308783
8.83656187904216
-47.0780223802885
424.229312589039
74.2188270146944
339.27770171097
2.62346714132036
279.039917844691
350.129999308917
462.454046011534
421.9014203946
47.0522977080391
76.6251571351268
452.316297304924
536.820366454388
309.494537912129
-43.8403477057518
300.553807011139
477.155999112504
-9.58567690112886
-59.7779125127181
474.20184276524
407.695673063627
469.662337018026
421.687753722113
418.990338550611
-3.7319770163931
498.35894667256
380.975971107598
-1.30988664973665
14.8869728811178
-12.9198283256837
12.4595193228151
377.902386425069
492.551610507284
391.195397729707
436.198383056675
428.707941172549
-11.9689951868677
406.213738526526
286.075615035597
492.564314679079
461.16489298639
93.793236063686
74.6210497874063
472.972762229911
502.584751907457
423.019698275411
367.82267760733
328.64638096373
405.249274383444
-65.7410947152594
24.5809815675066
327.845330485941
389.215340940424
24.5626239834855
447.741799139641
392.823796416777
111.19206240031
366.072250980813
24.7040450600853
337.367350712658
404.768447133665
416.942047157706
502.944632525566
379.519325475939
275.843781406327
354.322357904691
5.02265137209542
397.754444309945
-145.169108664793
-137.026020037443
434.59456418143
286.200947441487
15.831539399639
-20.490152443429
427.62201669608
373.12861830996
384.857329812509
454.149122867561
286.919801170339
48.9642530750534
466.120468895025
279.567533425379
329.550197311424
490.478999778082
-39.5365942360631
364.59381207844
451.247688819527
339.433526004104
462.451598463629
502.698684022362
-44.6083722297899
-33.3147448637292
298.324588303583
393.206079889
400.724452256216
-8.84562650108728
382.437818061367
365.943934829581
430.576981341901
40.5482788845547
302.085206490086
475.151508981907
455.784819801976
508.609220482249
-15.4931427917891
284.371697843589
-4.47635399808132
-27.5238404372149
422.346630240009
225.600225222975
2.35275732637001
23.1826590973769
-12.6424046306292
289.434673032898
-41.4904627699771
390.807379004321
450.797794371698
425.55409962709
62.1942397057974
57.6380951984565
298.009193428064
427.458623263996
72.736626870349
391.527158661414
412.424421505092
-23.9481536135754
481.078276805704
351.275170005949
423.164344545314
444.650525649061
499.278611299877
47.6622673783022
71.48760627907
416.951097751314
420.332063627166
511.173861700621
63.410902665245
392.659386005079
-73.9293875380245
424.391695081332
15.2505375779301
85.4959089383874
62.3527982915175
380.631309856735
489.719807200696
306.182155599003
335.439845138758
403.681486650014
105.499736784639
20.7838839225087
79.6926899182399
289.924013469332
338.124849228252
478.191688098424
392.729079411123
286.63919425932
112.375162754517
414.256688973516
478.661293233887
-14.8957863907153
125.167749974117
250.198802198302
8.41937870368747
75.0989157914373
456.913900321248
346.477613166213
499.375789894179
508.622292488072
335.728647987358
473.775479741002
1.69013738455396
273.714717941722
397.39221958023
515.609486751661
304.395140343153
280.805896940605
-44.6158784027293
386.158553568172
440.420260952576
309.732241705126
8.62435340615775
325.680809678045
396.165994591841
353.666445349108
329.690013870554
-23.1095763459289
405.44619916479
380.709547407877
298.885291445748
375.039769453264
356.623957201821
395.391629458728
391.662444788148
317.266226188368
306.63751939134
509.78200350907
85.9022197139921
24.5512605342501
316.286505683651
482.693916054483
493.622545740286
418.721844194811
501.645155530396
20.1091046139536
10.2187751438441
322.40625131941
330.548579363955
429.655039949116
450.908021568
46.8720394707698
340.969625637138
494.328255737047
499.905556609727
268.827152403986
41.368217256625
306.462096752022
527.636412887805
466.568636666801
367.016612896998
389.911978450677
522.996462432521
517.48237030533
349.555087739296
374.244821459848
483.754375562587
352.548812687801
517.637504681181
442.009887558728
381.878967077093
286.482248646044
-23.3807163580959
400.001942534024
316.919544870256
507.680562942973
340.99494171984
510.77614610525
310.927740607647
323.342608611193
438.317431192708
268.664852508091
223.174363801088
339.141563194597
317.158839288748
334.822601380434
31.6507020613917
440.372900788121
368.034411791913
493.596065906052
-37.7182294189706
10.197603990222
408.689951256311
70.1981734532956
318.923340707313
71.4430056272313
391.915718567188
458.172553759631
315.757711555223
409.60158982038
378.74162748574
456.062962102498
469.965208164804
466.283869725213
431.892349196854
487.946132125709
416.955990580736
306.789866924673
260.43024579536
352.552469890655
470.985191869584
341.959224210354
432.763792662459
513.175607118681
331.425798247729
481.625107041594
303.287020484113
3.37455845716522
356.444135655644
89.8716709361315
10.809900862143
520.574185128939
416.488670818358
372.04342482001
14.7378633761909
399.253532060478
532.016826568423
27.3942645124353
442.326084692982
408.518519982746
299.145870568828
528.612228553121
406.96957454159
332.385126606379
360.337831755193
439.143415424373
438.91005859887
420.022406572605
474.98521017339
258.622899394475
383.724486845625
507.759888593303
491.385816178249
308.282083755874
475.232873574412
454.399251031723
346.128479618656
501.63853602492
494.554942624761
289.376981046259
-0.697750743123834
316.433341895136
509.242134339655
470.057979393397
526.430513004631
407.103349167202
301.409048556479
378.582926656994
304.176643807254
479.275949620313
422.208034511243
376.972343770742
439.001973057694
275.074070371244
466.991919758733
450.742631926541
505.33124636872
337.928281559574
345.041208982626
425.487434057472
329.579088301994
400.453777321912
1.90819617249144
528.154175917562
306.092947347403
311.323038705454
-8.30749971203568
340.340360977788
439.126972964252
513.009584184716
388.853399788649
430.132690476807
332.600354308073
436.896137960993
82.9909569729007
544.440111724303
92.274072508053
493.561183566921
435.377436312609
479.650978634862
403.461905486952
317.182293552943
489.954928150692
469.741886599671
