# Supplementary material for: CaV1 and CaV2 calcium channels mediate the release of distinct pools of synaptic vesicles
Source: eLife. 2023 Feb 23;12:e81407. doi: 10.7554/eLife.81407 (PMC10023163; doi:10.7554/eLife.81407)
Supplement: Figure 6—source data 1. [file elife-81407-fig6-data1.zip › Figure 6 - Source Data 1/ryr/35/old/1/nrx_to_nrx(cav1).csv]

-406.701504126241
-357.37922735111
0.0941631285058975
19.1773350380363
-218.242289804222
381.107551162085
3.0055816954382
38.3040213086761
143.873088417035
108.215697441062
-108.972841287738
167.586751132339
105.77311813468
6.57756058637278
25.6848978148182
18.1458152931218
-2.31264460348484
-632.849276143123
135.524658611469
143.424401811823
139.71917302364
144.050732856736
13.5991825311785
15.3704044724918
8.74562580162001
31.9310885689911
12.3168516527467
64.771884281442
106.544868867403
102.678456219105
125.274842027488
191.435421532023
5.30547047875189
-64.7125304218152
74.0807400566946
-186.316507482518
-392.0917045169
99.9992344957054
113.748607544728
150.327603488077
40.2197803451772
-153.091220542082
195.135929024808
-223.712244239822
138.858295124789
46.0156434363316
-6.53148303736907
18.894621533419
-473.20145235164
51.5626784668229
70.6919332383122
-116.525726046312
47.5347767928588
58.8696520257427
210.373361442254
-8.02853909506211
-72.8923736345014
67.2919023445093
-725.010541848782
98.1860102933506
-10.6305108032893
60.3123711481958
48.509716664711
-15.2848114749977
60.7861494468698
131.910548662142
196.934260922245
12.1493687029733
-163.06658162468
10.0761970103495
48.5788495575152
-11.0007652209215
59.560026532622
-165.783104241649
2.92508957701284
-29.6276197785601
129.455342950053
22.7589304573221
-45.6104875357005
146.769855074014
-7.10093295811839
-12.4697684842977
-11.571583804699
-175.362300937079
98.5665015595905
22.7451614375232
-100.901970624963
137.288170681732
-20.1635822131175
-35.2968234805985
118.386233518794
46.7246572967133
-4.01285914714845
30.0273063346822
-133.349376869635
104.901308643505
-23.1733307487057
-15.0296994300415
68.845094491352
-144.346345800998
-63.9842569109169
25.6981851404644
-768.093766506187
75.4655654555017
93.0309056229316
1.78796336410323
79.3164115859081
-44.2461746292101
7.81665342455381
110.374821531076
106.722116929782
-40.5943278545601
216.675340837398
78.530407731826
240.00731351326
50.6391616988049
5.32516470273913
-44.8408535112439
-3.68332575810837
32.0886026886828
114.678398933963
66.5483996492358
107.185051371996
74.2280932892818
166.657711111594
26.990749090196
16.6139572301863
-73.3915343051422
32.3854840016966
-996.840167713592
35.8401245346768
120.35486796768
88.9012527922869
-73.92366672766
37.0486057460575
-144.168737447586
-336.982055791729
-68.4447870237773
48.178395285554
73.8023685366234
39.6644142703981
-19.0674299535813
51.5890710231224
93.8416878513517
137.502242934225
233.472501253894
-229.452680785623
-126.06364815558
-29.1706806109878
28.0059012679967
-37.2628762959976
177.362447848895
12.7426414812826
-344.736752121253
15.1119875031663
-31.729577667169
-45.6623862822426
-3.21106424104346
0.33902005274831
-186.329724150391
-65.9472331172656
156.073064232321
4.30901562589133
83.0946744893799
86.4373652248514
51.7646884515189
52.6438339360202
77.6052766330822
41.7232075124639
-84.916703939899
106.14296741861
97.5736217672393
114.25505166651
90.9886596394417
81.7858954906178
41.6911579192683
23.7895088749656
43.029381779198
-18.6710478275591
-23.163220591452
186.907056958546
-40.8296032759899
32.9693493712684
81.1274026598267
14.2218796244169
150.015086357681
-350.669062221466
15.6479394521275
97.1746868524287
-27.3567234610127
202.471436907933
44.6070336891507
-127.750412130283
-153.61619589953
-221.5311219676
94.0412354919381
11.776652849333
-6.93770940424292
2.00655050119713
98.3079387264524
46.1226152402241
147.087711542054
28.8328315123426
-195.939103484917
161.899504672446
79.8606257655911
-59.6606133635432
93.1514888045758
31.8089739505531
55.9277279771259
-28.3191278220165
49.6091522532488
38.3733645499751
-28.9773669764363
112.073932874061
66.5821294161187
-14.538382105462
5.80322957844419
77.8588228185245
35.1470210118232
-47.5566862070546
-636.511781951052
112.269927499678
18.4557376535186
64.7769057633204
25.0365960741137
82.2761343766242
108.404983016885
192.302864574084
-760.108742545868
254.392323239325
59.3184422160239
102.78252506172
-77.961781537253
48.9615599075742
2.60868935134567
-66.3747506787277
176.084069682131
94.9609605213418
4.58524431731075
108.011288528442
26.4102547777429
9.12892187332636
-18.5271286180987
-1.0276508534489
67.5571266643374
90.3508606560017
-8.2856474942846
-20.8120388715588
220.136645420988
43.9159660943742
17.3136434128928
-35.1495680907929
101.451116404452
-31.121130520798
82.824960219069
-156.297890837171
-323.550675711488
229.487274535269
27.8564586570456
68.7209335365087
-16.5781245307107
203.905572929797
23.5079837352196
102.99783535981
-685.436489746215
298.877072759161
-23.36478573149
77.482648923492
246.753093780885
39.6923461195211
80.1580678855053
-310.168067931495
107.164393618682
-48.3188290151675
44.8451263048491
-116.987435579442
217.896758461967
-841.473448713469
-16.7774471792363
-156.172038995024
-329.072749051508
156.580238436391
229.706789264173
80.9570753424023
81.5769851429441
144.467810932226
192.909380281672
136.897640835737
166.329556797785
5.46029515240207
-145.413922354061
246.975072811126
136.437513167843
2.77438415835968
25.1773731368457
37.3111163001658
68.2340066754359
268.069104301151
153.11786599457
-100.651818900461
143.555849689833
-26.4722131251747
160.059491246687
236.992478110756
109.652000298221
96.0084221611714
125.015171464774
175.570501105666
111.124262422155
64.7963591421712
-100.774952306973
-617.679795201536
238.511242423739
-55.1163355833323
-47.2311327108146
-697.074983118117
8.8819020243709
-54.1061318067341
-44.3922772825044
-123.872023580148
-214.406870661373
114.842394703986
-212.318655065485
99.0725185060046
-36.8327062751359
23.6398282919554
122.35018685701
37.1206473424272
224.818094397621
215.01016522579
-68.7243052289132
64.776918747194
41.8474726590675
-23.0158803427357
17.2633588444342
-73.8989357637865
-97.866474145887
6.25926697318755
58.5609269353727
46.4051274580133
-394.115361586947
-12.7001488060432
-74.2878280239993
72.1130454241529
24.0296206536868
12.9117093181385
134.411715382887
106.898310270449
174.070149345666
99.7069026426552
12.8626709488444
-11.6302299498357
-30.1845246804896
-54.4621622374952
147.619969747821
-94.9737966935681
-222.200914530027
-49.6738613530397
76.0542001376316
-147.606997727117
32.8491311583211
284.168768323881
283.609845311928
-89.8886646231304
10.3616212549632
-9.32765202963856
22.8141768610321
132.83564020645
-188.925282916583
69.0456455209833
144.672578918618
10.3394815929396
46.7553678309168
-187.701982786246
40.333454102175
73.0657012772162
-109.497537447372
-13.0888589635115
39.7889427617347
15.3856399942242
-67.43013932951
39.0888393656833
-46.0444687690479
-45.1108383717483
-7.58600072499576
-33.7688089546209
324.746739925086
62.1845998139952
-331.980161014054
200.477327070733
-213.944691059682
-253.596612425311
-154.530255883367
124.94237230357
-250.341974194704
-81.3793814956762
-802.330852240467
84.086428276175
-420.575110607961
90.8257418539424
7.24024817573809
-293.22350204164
-240.859952159752
-160.650469771481
