# Supplementary material for: CaV1 and CaV2 calcium channels mediate the release of distinct pools of synaptic vesicles
Source: eLife. 2023 Feb 23;12:e81407. doi: 10.7554/eLife.81407 (PMC10023163; doi:10.7554/eLife.81407)
Supplement: Figure 6—source data 1. [file elife-81407-fig6-data1.zip › Figure 6 - Source Data 1/ryr/35/old/1/nrx_to_nrx(ryr).csv]

549.083972246875
499.390234786868
408.924919491345
161.972878756831
112.169147041526
534.875411950066
221.729039220145
465.592306003658
159.903836164533
396.532881063056
439.155975276477
559.544842549351
518.328451652822
200.364889517814
221.696432564724
559.673207873455
639.498968257519
424.650374884213
113.797298161642
401.806593524871
576.229524505818
142.380050116744
96.1856216714514
578.203882807817
507.722261871948
562.989041371005
503.552563446961
494.579624296979
162.715236870519
611.78162412748
488.74184434734
154.395937905636
171.643945244259
136.752262766431
176.579906489886
472.906099452701
585.710885982599
517.0616396685
550.604246793098
534.585086947738
135.979223766557
528.402927343184
363.998174298471
587.739433945862
585.982758588301
249.340052073738
225.795833368336
587.976648342309
613.95903824731
519.909444887517
453.228059158118
452.847137513074
499.898154624861
109.998992102241
182.579615067671
438.166045221196
519.521618810226
177.199489846385
550.107485743276
488.844532002518
261.326491618584
488.182263686889
170.545794519956
416.640826076569
482.045622975123
506.216315957941
582.0195305088
451.347051273926
386.002709022652
460.43354905132
176.424006218975
479.341249141095
-3.90016223476414
9.23837288212053
550.490174244214
395.499218433089
169.295854037655
128.813352167541
517.332124331097
446.602977574043
506.226103457628
576.523831638133
381.016933579283
206.956763065809
566.086652668908
366.915645097877
453.85571489052
576.407978072441
115.715779740587
458.962395185998
549.017208312005
432.217394915961
583.468834468922
583.569489278263
119.10299160381
133.369511097668
399.937088134233
465.702429681216
517.540480431493
159.215035021543
483.769393987661
454.912331554982
528.779227931675
186.736129653647
387.623488169289
573.477999801869
547.232323328708
600.607285577113
146.015526139241
372.41214923899
140.563768904423
135.431764778898
551.548440164723
333.127794748292
157.270748170244
178.945950202646
141.021741874494
381.84392028506
105.880459935819
518.664087915859
552.152523047855
530.785708328785
199.889224834862
198.350898760715
400.264147843645
522.475258143468
229.921418487016
483.126314198164
501.730934272666
131.390310180668
582.508401896093
475.125426415247
511.193380358673
522.256467302152
581.830297586463
216.105714272873
225.223293415407
509.747545906233
535.893440007401
622.787000325106
206.805005916889
482.684456983196
83.0038039823648
522.50895515702
174.702768982077
243.816754182071
222.350174889589
502.087056557666
585.930539517513
394.52811955731
435.682554316307
498.928974113071
260.331850189397
192.323405745597
237.918758032767
419.112397899287
436.584335864161
572.566768483544
512.995574764227
391.267440424475
251.402197119369
544.339049884391
595.893373255532
131.043742144408
280.456364728083
363.774967199808
152.705612077623
222.632273669426
540.848592897157
420.656108961646
593.583365568917
607.337836523535
434.571059670403
562.882975175084
142.825192567021
390.21169541786
485.840869644915
616.670570161446
382.314159550435
403.714989914524
109.557639454746
464.626446194417
530.989014156812
410.161907176996
154.481652438688
406.883564393278
498.223690514347
472.384088780522
428.518867460971
135.402675570396
487.832088795769
453.49161093672
389.527900480211
498.16887686693
474.233350624225
478.471713264369
500.248718562272
451.689202922922
384.342588484766
613.813941236775
251.020439413636
171.991380261366
430.037416490079
573.222953747032
596.829109362297
547.067180944694
595.305342443065
183.509634563086
168.692884637816
418.445460172828
418.598451782724
520.490231459853
541.578592709273
196.325128347289
416.03107724958
619.903570244633
580.935186570327
368.697250951951
183.469166956716
445.944670341903
647.132380067011
549.189239018602
440.363980440481
484.531288750024
613.1328014422
607.742124399813
475.382781439361
477.526273219606
587.913865368173
480.051572229107
619.714727537834
517.492031805903
468.169188120177
414.398269215921
141.584327879233
510.69670637829
441.213341651383
628.895915581694
429.307071413581
608.24616359801
428.988588647544
440.376180997964
561.55263759129
386.513778697527
332.485552188731
415.863666300365
446.622681865763
437.335673608761
194.57125704256
560.489755161314
450.349252342779
589.691006220869
112.477911578735
173.160320832434
524.858365295704
224.285994862199
414.815308727309
224.259084551129
507.9330533758
539.639999474073
418.702446677482
481.282891762321
469.567009009097
552.02972919292
589.784082334068
584.488567256709
529.194297242337
570.82298327752
500.113579657263
400.369863058853
372.417217050106
459.800035203059
557.3462269348
470.238791429223
514.170023899524
597.109638940025
446.945876785207
575.492249793244
395.723134378759
154.852105174738
436.619144931925
239.509215588596
160.523779336077
617.061155989995
496.994750365229
454.139297621858
148.976067306397
477.18614571203
653.123716630541
188.908435298452
526.506548148051
524.319164619948
403.581298844194
627.744316392376
511.693167409527
408.40795192083
454.793527365198
553.81920846994
547.64979920133
535.647720406854
568.848003197952
373.015572668724
485.615744831848
621.097146455488
600.799528520736
396.485269147737
589.001955847183
536.688697302019
449.48951630782
591.17720977758
582.578603353862
403.487098854368
144.313567875746
440.657290650019
606.613528898438
581.396168782185
642.622999459933
488.175515569648
427.92714950516
494.103056386435
395.858662719807
582.006051448603
540.412761571009
469.087933436156
538.142511214675
399.378347821719
574.607427726267
523.118612237573
628.589461183011
464.657795523535
463.539397874463
521.42825198165
457.531685282218
519.921544994146
159.49155557654
620.743922308257
446.198996117069
426.810088067083
163.242431784414
440.00901284764
541.116114853414
622.502127763016
489.706424589245
528.1030448442
454.885387205753
528.505269863897
226.960553491725
650.85224974173
259.261558110116
582.259300636802
524.535453125449
563.021539001078
497.869120022624
394.593105983122
588.763766873621
571.322525904596
