# Supplementary material for: CaV1 and CaV2 calcium channels mediate the release of distinct pools of synaptic vesicles
Source: eLife. 2023 Feb 23;12:e81407. doi: 10.7554/eLife.81407 (PMC10023163; doi:10.7554/eLife.81407)
Supplement: Figure 6—source data 1. [file elife-81407-fig6-data1.zip › Figure 6 - Source Data 1/ryr/35/old/1/nrx_to_ryr.csv]

-327.10356108978
-386.478604358221
-97.5864280274145
-71.5796826334827
-137.648222289963
345.849995215676
74.1280859539911
11.204100367635
67.0155783235932
-0.0107892208779958
-40.080583080724
93.5930467966537
33.7657318646143
-71.1135920765155
-75.2123699333079
-78.7951271244601
-73.0734152581772
-538.255696230593
66.864162411639
83.197775473478
89.7255164549297
80.7156111657532
-77.9555401617508
-71.8434679228685
-85.9321484822558
-27.0266522868023
-53.5876303792138
0.72729569897092
30.9748123736754
48.7452716825483
79.5324548853187
129.382867590815
-71.246817554369
-137.230821169987
33.4096683272237
-252.772348052804
-274.251593054918
37.6158941916747
128.328634752903
177.763829108064
69.9856855871931
-126.702557594617
163.570704820682
-237.530878794279
175.113395184939
75.0895489680897
4.49484058370217
18.0308833702165
-524.54241435656
123.856530861658
113.388931929441
-87.9211797461467
44.7686136766279
-10.8778857707821
253.335239479808
67.4703792663313
16.2682086521199
147.173937692203
-726.743337196244
153.553941720296
29.5797824412966
-19.5470356687329
-36.2832346046489
39.5552296877468
96.2380305134084
196.810026376597
122.877675877658
79.8785568347212
-77.1815830732085
102.34398994924
102.940566889549
41.2041109937709
145.775742437574
-115.82558179859
49.1344210044572
26.4682083023908
188.350588667277
73.6096340422228
28.9784812653361
200.796342589856
-111.959134954704
90.1363131167091
81.2841157481635
-249.059393853247
14.0918159840239
104.783133127623
-5.85976885714263
66.2654430804778
55.4575182579738
5.95930897689504
123.651971969291
104.198982435288
59.722891400208
84.6500382677295
-53.2289532467876
140.697507461911
8.37311598314773
22.444826798248
92.6127393515526
-82.7008540136503
-18.0307777850321
71.6669149639474
-746.111442411632
100.886588539302
135.566241674471
55.1303586173763
193.119578702759
31.8123158483504
60.8922214073136
148.323296638149
161.124092491176
14.5285672176706
279.258934448006
170.340174853403
173.411643124444
113.92023319892
84.5261239140054
43.0722474344202
68.4910823439841
108.645917537613
195.588201435095
106.178333301379
153.694326967174
54.1191865080946
131.132335499942
-16.8487626854276
-85.5711382413483
-96.628837572991
0.225278823365443
-941.811145794479
-67.9343653258093
155.692945763751
119.668065825741
-41.8685898389067
50.713264702883
-138.421310553533
-338.346332188645
-49.6083179844318
170.034662682592
101.646049846961
121.774269352858
97.7287540515244
140.929839748698
171.404771497748
190.730570406964
309.776754136554
-281.620466191898
-84.8930352055959
17.9299784207651
49.4509592932609
-1.82576394782882
195.45225076381
30.2830208521027
-360.407010924988
41.8523167970416
15.3589544201041
-15.8525012314367
20.8342678495756
45.842482989774
-129.350709701042
-1.06269253739629
221.469017947709
70.8311816183741
173.636478847693
160.684153770113
78.4241606391533
75.4052205358803
95.3469357953345
68.5688310580699
-81.0347047540672
95.5804396381536
101.628617108523
193.061183534226
65.5921242225249
79.8057702589485
66.8927999540283
22.5873021841999
19.2037409577424
-28.0324904398203
-38.1155928316311
244.794561592811
-10.510192890617
53.176636026601
86.9655716675697
13.8125560999706
145.352156594778
-382.506236825051
-16.2484768804043
98.0842946779067
-21.5504554816962
199.6331401963
53.9435050348111
-163.937430981061
-128.640067487184
-247.767806778005
102.806296394472
10.6576003670943
-6.63320121584366
-3.19978954490034
87.5495204188683
46.1785585768394
130.389460866452
-21.4139029353773
-243.179849580902
267.120080639344
22.0098503454119
-69.8472391635496
43.1854844169957
127.8327514923
5.58372825303741
-81.5464531352882
-23.0454246713234
-28.0914699699315
-9.01537874212227
17.5225652365625
-26.3809837669232
-99.3135084397545
-73.1134109061568
0.877504042697183
-51.6380974458752
-146.903198274831
-646.522991574733
13.0576748998319
-82.1627055258232
-38.5874279573109
-38.6740203842128
8.56572209435762
39.5454111126928
117.388081625295
-758.300178389727
244.025952101783
-15.3812035927149
32.8898917670467
-159.927441882715
-0.149769245739662
-30.8262991042775
-102.059021026049
110.370822015317
7.6698956054679
-48.5083886071061
118.086243935608
-31.6244088060084
-66.2841810674527
-64.1851084678674
-87.2005157676049
-15.6819500844631
2.88254699846402
-106.049023368607
-113.337940391753
205.572606331254
-67.4533439764709
-48.4378242162911
-103.015683283595
26.1243060370798
-14.3364703879743
-7.05048413696568
-212.672917493919
-248.23534358536
311.324163540379
72.0364052051282
94.6204368008093
91.0419671196141
206.46091349591
93.5399304997263
84.8173980044976
-706.091118759026
268.110972124872
-15.4506245941193
131.485491960606
200.230571385624
-34.909542709378
32.7459776405813
-383.006969741442
81.0163294655904
58.3673306970504
50.3858486861754
-164.552385356095
275.949301602443
-850.553125428142
73.1523414674157
-148.253488446333
-366.78733280505
262.686096774667
161.521340511488
71.6927898716258
90.3712148809263
209.763943001946
285.369405655205
146.88622246675
150.391054726277
15.0366587008375
-185.888654977156
231.246116957362
153.126546587224
95.7347761887449
9.83014443117099
79.0577797451842
-29.2653654292662
285.996324453316
102.574697119187
-167.562460959891
59.2178998153522
14.3806888897161
148.380684075533
230.110731245755
119.180890464486
100.155633247816
125.429836999157
251.548133765922
220.762000387289
153.21993912331
-120.615771250126
-552.77360646552
236.66538890419
-145.864080996042
5.94681124948147
-707.541443806421
99.2114617274747
40.9121632636779
-82.1146417891905
-165.538299892814
-127.32303794271
138.931174936342
-90.8331749548615
36.6870816149021
-75.1495166489822
-30.787608227467
134.358281981291
58.8758246079196
285.982462452914
236.451770612093
-72.3418989901093
17.8770963635434
4.45924859115803
-73.8705989716145
16.7293089582035
-119.127730812448
-24.7312987241658
61.7073242383267
77.8847243739528
88.2152268023492
-299.16828322561
-88.7343635888792
-5.435219245599
85.08248260855
-5.45403330139197
-71.2636600849801
83.8338243965482
68.9989948813582
107.327876884159
58.1377585259797
-67.8271054627385
-56.7161806283239
-94.7774753267986
-150.896901272064
51.9593049026826
-64.4776951245258
-133.883762933374
-26.7070671850142
129.659870133077
-194.966936535639
50.2863126867123
343.657943081531
356.243449690335
-177.957091797498
-21.5310226617057
43.164290742563
21.5748455960365
70.206524059553
-260.2516968621
52.6337131047203
159.342634637447
-40.6688827665876
38.6373891583589
-208.128535491871
-10.3898596682575
25.1626149686945
-46.8460467936766
89.675543369136
2.38305792233223
-23.8825041015534
-120.061991152461
30.5290085212564
-140.459217345619
-150.819309262737
2.49817327985693
60.7990811152922
296.464240432715
82.9289438345113
-264.440824314208
192.437090459734
-265.743978087114
-261.938337989895
-205.120593184763
159.313642891717
-179.121961584855
-165.907503747141
-729.416625872261
197.224804883237
-464.767234413954
100.570453717533
-53.3668880451678
-195.803883140483
-272.25635386371
-93.8348513918245
