# Supplementary material for: CaV1 and CaV2 calcium channels mediate the release of distinct pools of synaptic vesicles
Source: eLife. 2023 Feb 23;12:e81407. doi: 10.7554/eLife.81407 (PMC10023163; doi:10.7554/eLife.81407)
Supplement: Figure 6—source data 1. [file elife-81407-fig6-data1.zip › Figure 6 - Source Data 1/ryr/35/old/2/cav1_to_cav1(nrx).csv]

429.804637049065
300.391586453518
133.116405343275
-115.480176208805
111.997701742674
223.808899534944
178.178107966003
-64.8761775966048
140.916350088939
-494.545570396647
-410.776658311882
-35.675481438462
-219.241939260694
365.123969336375
-58.8575767719861
201.903718633545
297.523227118724
441.165008823549
-303.933951249643
-22.7340785417471
-100.95220735978
-309.740145655909
-249.7498026719
314.42068957237
38.3279303302435
316.299804735739
-237.766971889702
50.5060231245085
-543.634780894222
-109.679895440854
-11.7055506125274
9.28675043961829
-210.835945135772
540.328233966224
-342.217887584791
17.3533286134368
28.2162282105098
39.4097747324697
390.033879962728
145.982886315412
-209.76863444699
-302.618016083312
-258.229625748076
-90.6094158302065
49.9737471273203
189.709317453359
107.860675663462
24.0541894253431
-16.8144824278405
-512.300866200047
-379.62474825237
-259.236418346395
-793.90065610365
297.116314534176
-33.8829618244084
573.992093495219
-72.537163249572
-464.875192089583
159.70705177573
-674.330618688841
209.481954528924
544.498986776566
-673.205347270816
-402.315090776478
-127.667316781857
291.150308374801
356.423043421363
-46.2232429230419
261.692583745572
-108.75494769032
-359.881439689322
497.193266641205
-267.958982669206
297.696052515357
13.7423812490312
547.77332351881
234.992483966705
-202.416613408363
-432.518478531592
223.759815164474
519.006900729061
-287.705314526228
-194.548471550213
-384.917021460136
444.859548550153
289.782889323593
-491.43140335006
-164.226497249792
157.015947802209
-254.607203021817
22.2317439067762
313.763540992476
-563.57679017015
439.70525567043
-470.477279404078
-399.713664285738
-808.89544374023
264.50952287824
-41.8240363434655
-272.554552966466
-260.394809764198
-496.930667876655
480.848318568372
12.2162288719916
-261.110995099618
116.332513464524
344.374333185508
-296.178529399977
-175.95236294012
366.494696084452
-100.565632973248
409.541052057146
-236.453681349213
-46.9187637627486
-5.14097885274924
553.181598764262
192.701623319102
-122.765661812878
366.912810142518
682.734323629363
124.496910297356
148.129559265945
135.671721204447
-100.246515208796
-211.561436327553
-169.125221497285
88.2204654188114
94.8836155126098
-194.649191118714
-258.08770485718
216.326226439058
-27.7042289145032
-5.23388594370437
-488.194887199574
557.318328801409
97.4808605745672
-375.290483346007
423.934638086935
123.071466164841
333.852419870772
9.06030073304709
507.181607111147
268.304673474897
