# Supplementary material for: CaV1 and CaV2 calcium channels mediate the release of distinct pools of synaptic vesicles
Source: eLife. 2023 Feb 23;12:e81407. doi: 10.7554/eLife.81407 (PMC10023163; doi:10.7554/eLife.81407)
Supplement: Figure 6—source data 1. [file elife-81407-fig6-data1.zip › Figure 6 - Source Data 1/ryr/35/old/2/cav1_to_nrx.csv]

131.917385152561
47.11661728819
460.276974011794
134.492433857951
166.945854422918
94.3241072374249
535.105562510478
339.473461376305
153.673629212065
129.194423019845
-31.564979196401
618.125189771612
168.859824146
518.194079124695
521.468220460343
436.776550035043
150.567542717607
150.081740549817
38.5505095543409
152.164445638041
90.1265993005669
-63.7963829263153
570.035587307046
485.751415888435
606.724418155029
423.133455403813
-44.8717979319298
250.218639618002
319.432504083459
386.507946547091
298.291022404952
97.61272609861
446.494746011565
471.243830303712
-80.4468822262265
483.05297568233
-126.414388881934
83.7098583420453
105.938926185784
408.541198107358
327.174217624307
169.499010725018
49.6249252566
-52.778917858991
25.43390598611
12.6214255910532
413.92558882956
638.339383634085
597.515475908611
80.2366549771301
293.949042547281
106.646632610456
-125.218138036214
549.045696334454
-48.5956300899992
191.049104743337
409.767389909525
381.443778657133
140.673996032793
-73.770690976717
541.246631500239
-17.3121874041257
524.129527031123
430.406922760857
535.860909176347
262.825912959007
475.502273064836
174.81232036062
97.9297592717872
493.089113419201
572.621381297264
547.092054495897
456.731403429588
233.51300619985
-141.596860965106
506.207955444617
267.014043445543
160.441189017914
-56.8208055307827
200.993580434561
588.605641168489
442.538232161048
120.845261492051
247.068453646772
212.179125808391
217.679525051347
445.3278654214
161.293935359769
227.973043337512
509.100490289806
214.689006458435
459.986078516867
146.291719525178
465.255934243213
534.032936131851
466.562192088022
251.857344615002
661.329259788237
526.520841849782
288.365459815306
-14.5522312088933
-128.480205189868
297.291281686913
248.876486093043
-146.984326266033
-112.368484095647
192.151538015825
413.786216933372
549.348268209231
89.1625130309654
520.991143287581
204.911226039229
458.326985465245
268.794468770744
107.13595798857
114.103867331935
584.285098245321
457.81887696606
250.133574034437
578.063234412271
90.2362875473887
106.215084396514
-53.5738547847577
542.268841957295
-88.5617812663717
162.695563301998
168.381852161623
163.392083772046
321.701327723242
467.391967599311
277.387555460485
403.238549449427
329.091599407687
340.608648845396
385.717347266419
523.505316162314
-36.6953826497146
-86.346095643968
216.057805388027
296.362585873247
30.5423353829079
253.451376780406
496.245756380884
149.548600868316
220.769050907727
117.12668067176
286.643945043673
339.349621193404
538.927223122216
265.40716690858
128.848031483226
188.848293121649
-110.50422022279
194.026961101614
458.351044062445
491.154231940922
501.581961828664
312.322745758355
318.950126019844
-34.7259600561219
419.763037064661
253.190128600852
113.744884699346
81.6182835298815
-63.4062429676973
410.733685190096
-111.266262355712
522.447393691356
568.121912248472
-95.587136977761
412.85820710329
450.642465168597
389.206410739776
484.283916504938
202.109707469819
328.955869934828
184.004531926502
479.619799367385
442.946346164422
307.035284545539
409.481346370322
305.272484914845
539.489825328229
92.3125167640929
-85.1083200850316
473.741852538159
424.375906342358
464.467975455717
201.016998569759
276.075522476144
302.671220808293
198.700623078013
102.804519794387
461.267068029728
231.436151269546
354.429621796391
56.3103305488085
-10.9020495931094
-5.17215831677134
531.444058324727
231.639983803669
571.250795347784
10.4820015578953
235.600128084225
527.546655944595
412.241044133861
228.247837896993
606.987853911728
113.818771114889
485.635325562691
89.0861603985509
513.221847888623
187.384671984148
264.751549570816
565.367767375
485.005390333213
203.269997057535
52.1238303599608
92.4666984101087
409.531561375075
96.7494341123666
603.918338212326
-52.397147910317
455.663910452114
327.437893133985
412.39122694332
335.312347354856
579.251226398072
584.54469321463
280.309267505033
416.460632019982
616.304817874464
365.50378978387
-117.467348445564
588.389630038356
301.793537082402
-100.052228268276
249.170843302518
391.316949432383
325.226085757578
479.155901596177
452.280188089359
-17.1153665365663
394.160978772149
86.4472832013062
484.591068634077
-49.6347575983613
163.943890015546
77.8330274998767
281.641758254518
137.103100930728
-128.691795644126
-180.84001646102
130.885624397024
157.07336820311
530.885801826789
497.077156932581
168.196679453488
-231.017945186255
176.006070033029
584.878600571463
121.448981168601
180.106671322471
357.695113054221
-23.2621169181688
486.540933885542
-165.21088771808
263.541588886957
7.14605472471345
644.958584034945
186.492399785049
-72.3347414641184
645.755486237802
50.8347305958137
376.028233313422
449.248691345775
316.201678562994
118.377821851254
183.987155526686
333.914673953389
577.954028477106
406.607783620322
320.748632407161
46.2350995109214
130.912351454882
99.0249759799936
56.7790630251712
247.455815169906
274.232027007128
353.047253776669
637.581103188086
-144.422673853204
-109.813245906797
177.950319672862
43.6602503953819
10.3211391932296
264.918656015826
565.238050292484
136.642944739585
267.980590674739
117.954580723338
440.069908425547
-10.694894714893
268.128102167251
456.480562952113
352.175250115653
535.927587039997
530.772585061775
481.657968188765
218.401297727386
456.680318977356
253.836308167717
-57.5255272446975
-6.81963393156497
245.29726920714
-52.3540705717355
540.712729641562
-73.0986122082003
40.9407324231129
-147.806689604089
-54.7922659059954
513.85679597928
533.749518438599
-45.3365758675299
-48.6869036222692
6.0666082063936
-61.4711672580246
91.1652002520651
83.5274211005649
-72.4784122704181
-42.3887353829104
198.612422696325
229.238845557023
161.43350276373
357.222825216796
189.357466576086
421.16746482561
4.43483046762236
153.06411806767
63.4028798120331
532.322154550578
568.384333828782
541.393021799002
-87.2522641025652
-43.157576171111
503.717938946266
306.878989064388
195.808345489318
-100.477182724657
40.0850094840658
-26.5974890189704
-63.7261016272645
143.938785282255
-0.709419540347369
152.204764698587
122.55825744275
112.306107248779
257.742872332953
546.006292960923
386.32798894392
647.047018791706
506.823950321159
-154.790098560592
578.653785555947
83.1932163241136
-61.9365023719042
63.4063656143385
360.181712234998
212.719865107918
240.002769383713
211.215180236211
-32.0490023061051
156.91852210851
250.638707010454
-156.952790742759
549.779920837187
60.9454298125452
406.423504396836
166.06234324931
-8.61898149534539
619.092284839731
415.111016718129
206.224632216532
