# Supplementary material for: CaV1 and CaV2 calcium channels mediate the release of distinct pools of synaptic vesicles
Source: eLife. 2023 Feb 23;12:e81407. doi: 10.7554/eLife.81407 (PMC10023163; doi:10.7554/eLife.81407)
Supplement: Figure 6—source data 1. [file elife-81407-fig6-data1.zip › Figure 6 - Source Data 1/ryr/35/old/2/nrx_to_cav1.csv]

196.968438641869
112.167670777498
525.328027501102
199.543487347259
231.996907912226
159.375160726733
600.156615999786
404.524514865613
218.724682701373
194.245476509153
33.4860742929071
683.176243260921
233.910877635309
583.245132614003
586.519273949651
501.827603524351
215.618596206915
215.132794039125
103.601563043649
217.215499127349
155.177652789875
1.25467056299277
635.086640796354
550.802469377743
671.775471644337
488.184508893121
20.1792555573782
315.26969310731
384.483557572767
451.559000036399
363.342075894261
162.663779587918
511.545799500873
536.29488379302
-15.3958287369184
548.104029171638
-61.3633353926259
148.760911831353
170.989979675092
473.592251596666
392.225271113616
234.550064214326
114.675978745908
12.2721356303171
90.4849594754181
77.6724790803613
478.976642318868
703.390437123393
662.566529397919
145.287708466438
359.000096036589
171.697686099764
-60.1670845469059
614.096749823762
16.4554233993088
256.100158232645
474.818443398833
446.494832146441
205.725049522101
-8.71963748740899
606.297684989547
47.7388660851823
589.180580520431
495.457976250165
600.911962665655
327.876966448315
540.553326554144
239.863373849928
162.980812761095
558.140166908509
637.672434786572
612.143107985205
521.782456918896
298.564059689158
-76.5458074757977
571.259008933925
332.065096934852
225.492242507222
8.23024795852535
266.04463392387
653.656694657798
507.589285650356
185.896314981359
312.11950713608
277.230179297699
282.730578540655
510.378918910708
226.344988849078
293.02409682682
574.151543779114
279.740059947744
525.037132006175
211.342773014486
530.306987732521
599.083989621159
531.61324557733
316.90839810431
726.380313277545
591.57189533909
353.416513304614
50.4988222804148
-63.4291517005597
362.342335176222
313.927539582351
-81.9332727767248
-47.3174306063394
257.202591505133
478.83727042268
614.399321698539
154.213566520273
586.042196776889
269.962279528537
523.378038954553
333.845522260052
172.187011477878
179.154920821243
649.336151734629
522.869930455368
315.184627523745
643.114287901579
155.287341036697
171.266137885822
11.4771987045504
607.319895446603
-23.5107277770637
227.746616791307
233.432905650931
228.443137261354
386.75238121255
532.443021088619
342.438608949793
468.289602938736
394.142652896995
405.659702334704
450.768400755727
588.556369651622
28.3556708395934
-21.2950421546599
281.108858877335
361.413639362555
95.5933888722159
318.502430269714
561.296809870192
214.599654357624
285.820104397036
182.177734161068
351.694998532981
404.400674682712
603.978276611524
330.458220397888
193.899084972534
253.899346610957
-45.453166733482
259.078014590922
523.402097551753
556.20528543023
566.633015317972
377.373799247663
384.001179509152
30.3250934331862
484.814090553969
318.24118209016
178.795938188654
146.66933701919
1.64481052161074
475.784738679404
-46.215208866404
587.498447180664
633.17296573778
-30.5360834884529
477.909260592598
515.693518657905
454.257464229085
549.334969994246
267.160760959127
394.006923424136
249.05558541581
544.670852856694
507.99739965373
372.086338034847
474.53239985963
370.323538404153
604.540878817538
157.363570253401
-20.0572665957235
538.792906027467
489.426959831666
529.519028945025
266.068052059067
341.126575965452
367.722274297601
263.751676567321
167.855573283695
526.318121519036
296.487204758854
419.480675285699
121.361384038117
54.1490038961986
59.8788951725367
596.495111814035
296.691037292977
636.301848837092
75.5330550472034
300.651181573533
592.597709433903
477.292097623169
293.298891386301
672.038907401036
178.869824604197
550.686379051999
154.137213887859
578.272901377931
252.435725473456
329.802603060124
630.418820864308
550.056443822521
268.321050546844
117.174883849269
157.517751899417
474.582614864383
161.800487601675
668.969391701634
12.6539055789911
520.714963941422
392.488946623293
477.442280432628
400.363400844164
644.30227988738
649.595746703938
345.360320994342
481.51168550929
681.355871363772
430.554843273178
-52.4162949562557
653.440683527664
366.84459057171
-35.0011747789678
314.221896791826
456.368002921691
390.277139246886
544.206955085485
517.331241578667
47.9356869527417
459.212032261457
151.498336690614
549.642122123385
15.4162958909467
228.994943504854
142.884080989185
346.692811743826
202.154154420036
-63.640742154818
-115.788962971712
195.936677886332
222.124421692418
595.936855316097
562.128210421889
233.247732942796
-165.966891696947
241.057123522337
649.929654060771
186.500034657909
245.157724811779
422.746166543529
41.7889365711392
551.59198737485
-100.159834228772
328.592642376265
72.1971082140215
710.009637524253
251.543453274357
-7.28368797481033
710.80653972711
115.885784085122
441.07928680273
514.299744835083
381.252732052302
183.428875340562
249.038209015994
398.965727442698
643.005081966414
471.65883710963
385.799685896469
111.286153000229
195.96340494419
164.076029469302
121.830116514479
312.506868659214
339.283080496436
418.098307265977
702.632156677394
-79.3716203638957
-44.7621924174893
243.00137316217
108.71130388469
75.3721926825377
329.969709505135
630.289103781792
201.693998228893
333.031644164047
183.005634212646
505.120961914855
54.3561587744151
333.179155656559
521.531616441421
417.226303604961
600.978640529305
595.823638551083
546.709021678073
283.452351216694
521.731372466664
318.887361657025
7.5255262446106
58.2314195577431
310.348322696448
12.6969829175726
605.76378313087
-8.04755871889228
105.991785912421
-82.7556361147805
10.2587875833127
578.907849468588
598.800571927907
19.7144776217781
16.3641498670389
71.1176616957017
3.57988623128341
156.216253741373
148.578474589873
-7.42735878111006
22.6623181063977
263.663476185633
294.289899046331
226.484556253038
422.273878706104
254.408520065394
486.218518314918
69.4858839569304
218.115171556978
128.453933301341
597.373208039886
633.43538731809
606.44407528831
-22.2012106132572
21.8934773181971
568.768992435574
371.930042553697
260.859398978626
-35.4261292353492
105.136062973374
38.4535644703377
1.32495186204352
208.989838771563
64.3416339489607
217.255818187895
187.609310932058
177.357160738088
322.793925822261
611.057346450231
451.379042433228
712.098072281014
571.875003810467
-89.7390450712834
643.704839045255
148.244269813422
3.11455111740389
128.457419103647
425.232765724306
277.770918597226
305.053822873021
276.266233725519
33.0020511832029
221.969575597819
315.689760499762
-91.901737253451
614.830974326495
125.996483301853
471.474557886144
231.113396738618
56.4320719939627
684.143338329039
480.162070207437
271.27568570584
