# Supplementary material for: CaV1 and CaV2 calcium channels mediate the release of distinct pools of synaptic vesicles
Source: eLife. 2023 Feb 23;12:e81407. doi: 10.7554/eLife.81407 (PMC10023163; doi:10.7554/eLife.81407)
Supplement: Figure 6—source data 1. [file elife-81407-fig6-data1.zip › Figure 6 - Source Data 1/ryr/35/old/2/nrx_to_nrx(cav1).csv]

-480.556894333683
-316.694559251581
375.883613837128
381.967074428795
533.131294119827
575.7312328822
-89.8084884706055
-6.93726010827328
591.669015347836
-576.517496118559
140.695298428541
-22.7435586795442
186.495166673329
-608.132831432277
-342.14535625677
-145.003821179859
-431.265478844561
-735.047622188446
-471.132905580447
189.731574530077
-459.482461731044
-264.699504577347
-431.563630296406
-396.039962526866
-393.02234964478
-246.76961253397
-167.873913806074
723.60675221059
-314.776973695096
-475.001206904219
-341.121299735628
-110.211812488852
-251.431200277787
-155.487474054121
-336.014242306003
75.1423985246551
-351.409845273154
-216.022990536143
-263.154730805772
-196.328277397075
294.978044649788
-370.951072240916
283.118256967467
-177.737696161146
54.3758642035504
175.11637595045
-272.216674492751
-486.026370898072
245.160119520131
-30.6803163296768
-111.958644993743
47.8690363831842
-190.054746417608
-164.826805894616
-168.658854101575
-119.851995015034
70.5174457256057
-142.155712677278
56.170154660946
669.061520434792
507.57450079363
307.70734941645
153.55463034828
-215.076437388559
314.637538803526
178.70830099728
205.189472194197
363.353381715468
-776.73746912935
193.657609126937
-29.9063515302701
-92.5668563135424
280.109065177723
21.1401046965634
562.299562744848
242.613777695735
-357.132611028378
-45.2618323727934
246.26482304642
376.598668184145
228.369923960363
602.902545433391
132.244167484956
506.321151879546
-34.9059219140086
-326.819995651331
-17.2440408773583
-30.0111370425048
93.6914925565611
-164.70700348561
-340.491031106658
353.2791527595
74.4687886151882
460.654897540805
453.066013836249
479.9642344901
-155.965675175741
-213.104995882726
-274.364780805055
85.2468625956912
-299.252946259192
477.914705437795
345.577257137061
-165.08855909603
107.338912536064
-337.390891272923
224.543799602746
-170.947311580606
-28.7888337479495
-102.083468879452
-10.976305914775
41.3585464879292
-148.926321495361
-188.842561772024
-207.769094792931
437.548790312901
-128.128605709877
-59.8276573770768
-93.2912636690021
296.745172485043
247.368573627494
-307.799151005188
-77.3684676304861
-370.164607085176
-209.90630578363
-153.607221722812
-213.385587015564
31.771528923175
579.688601532971
752.076232563338
-95.6313481819084
517.832921657872
273.529160271074
69.6564374145991
137.175798569175
282.379197607815
126.560617352984
552.177125601902
629.352185842833
-486.240996791364
-291.98316296734
694.232251537039
-60.3457059139087
338.906334880611
230.983179218132
446.30209084233
368.619394101667
-432.859110351529
-95.639514621104
-1.38305120804449
170.521139204447
116.153818101508
-318.288514818685
-218.588774369383
190.263681609418
-42.6627358882939
234.348506922605
261.720928585141
-409.02522096412
22.0670222732237
371.750674933121
-81.3758815470847
264.281032302917
-48.6960591475313
34.7211211677113
-631.817809291343
177.514271408765
-447.897177621063
308.183732846177
79.2700762456397
-45.3992523627372
211.753411554953
-651.805776050829
278.267951618424
-228.271462155699
390.765346637585
41.5945022983637
-153.764455186761
-252.955243002948
-196.970474152162
-88.348616357424
272.373087839068
8.82527095757263
248.252711538137
-403.198858402294
-342.645488668432
-92.9962138411061
-734.005129569517
-391.815021391119
-267.374298534446
412.681122685857
34.2508949078255
-261.288610151918
137.690891740287
381.703646785664
