# Supplementary material for: CaV1 and CaV2 calcium channels mediate the release of distinct pools of synaptic vesicles
Source: eLife. 2023 Feb 23;12:e81407. doi: 10.7554/eLife.81407 (PMC10023163; doi:10.7554/eLife.81407)
Supplement: Figure 6—source data 1. [file elife-81407-fig6-data1.zip › Figure 6 - Source Data 1/ryr/35/old/2/nrx_to_nrx(ryr).csv]

286.496666731524
208.543971581555
359.412042916995
249.169221649527
277.618367795053
213.415289107686
427.181651990603
353.818883246284
306.509202222909
306.068620672303
251.74022712922
543.870274823287
267.776326583796
486.118534708771
505.210460388845
455.772704601321
270.408329739129
268.838521631084
241.722408093978
230.958936281413
249.387667195
253.379949823227
543.791909006373
493.322330388514
516.983900627146
370.37774464935
222.96110269367
316.363415237282
359.030799574275
397.588403208963
338.854219761247
289.531968833266
323.958253464091
383.794932256795
224.201573983934
383.807241265088
201.167810260618
225.963700071073
271.219449280368
338.125844738879
363.53162117354
198.438650409943
179.554506567133
227.54603546394
233.444641703226
207.888865690424
327.925247008478
531.001510065148
526.961558171166
283.079307224542
336.295690607531
258.038878086033
203.445603367464
516.77447287469
270.369237993237
304.534000182642
391.811831230933
292.922227624834
234.154817395557
242.696639319097
450.107412223715
290.7331326886
411.565944227161
403.775743369047
458.556150967097
319.392531145476
410.243571606856
266.915905511782
191.359162211218
442.4093979082
553.978512903314
446.257080760744
422.721197739132
294.0804872233
237.897641209002
379.412870361059
295.400390550929
244.192760372783
191.374366715282
343.710650809932
460.954213424873
339.123755181653
276.521880829552
329.982714706772
312.121021356961
230.100031115581
359.005607184343
260.338125415708
282.317828702146
399.894754313696
234.312770147562
465.635803378514
268.977309568884
456.711902685895
451.311695221549
437.766499792154
299.423376604204
554.117907543369
458.687883501195
389.812519532322
243.264234745083
210.33156809147
360.054726917068
252.077946624168
146.267973444284
174.863879946516
240.657385118511
311.736456832875
501.305017578404
264.40106762113
443.904512448943
328.485562349036
381.346266596213
338.251827681293
225.843251402393
194.77902789966
507.629301247106
356.298244520637
376.690168380383
522.482207403477
303.325724174671
228.839829386432
242.81070788892
426.405081651687
247.942734213843
200.725398965999
267.635424415138
205.501908346617
338.046942941098
394.53885568213
299.490567200869
400.190388691665
356.723217518899
342.422677766815
319.2251853074
389.863691562406
275.55032776106
271.500979578411
310.086882891876
291.497828228811
227.435161932985
341.495320277259
370.811557255484
194.475782892078
231.269227895226
285.490328491631
337.194196394997
295.909174854818
450.922983775789
321.493743233282
215.066549895036
284.911522557912
223.937649348737
318.871145164087
423.090887883451
441.170440405322
499.877572397563
285.72481721893
348.633521869176
183.651585744237
418.316420977308
258.901637504327
249.49912456068
279.261213205242
230.355514303489
329.333190523341
231.074605353649
455.683807721502
502.194911544711
253.379272965888
325.389870406515
464.904882083301
390.055529079353
442.191884951682
267.899014268556
293.171098416098
306.423751924786
457.200581775345
433.118584606897
323.313589753237
302.745374907364
356.463100785998
409.458548533298
207.071431547927
242.453470734355
358.173537169842
382.220089904488
440.55006308307
279.175388131564
353.698485487646
363.667325353936
230.839888097466
274.098666493117
366.221169164036
295.481806292646
333.270484519327
212.049371793265
246.179108458183
213.09471849129
467.769699490731
270.288447730124
530.496760317666
220.018043268356
266.283598711882
446.58040237395
364.457943121452
332.033134861443
552.459700514982
288.680933133654
484.806992645664
276.852788086045
384.761629881276
229.259691306676
295.465296396455
525.480847107034
380.885095375447
246.338310985985
197.954921808305
274.900936125324
328.905575075825
257.634944912355
541.985067079595
246.838914280489
363.659144539769
360.124204334866
415.431281631403
371.620324429186
530.278242498311
500.355737032854
220.435191129379
367.298460119025
576.764263045451
380.110370451904
212.516619478609
531.857360599887
320.018992274891
181.100883944168
229.744590067646
309.410806345054
332.044573155894
438.959064343896
335.555249371032
262.511876231073
416.019361187367
205.326715294745
457.487963582765
194.920397866486
327.331333069382
190.51239134461
312.990811192632
287.900865771694
162.929377792588
176.164847184041
289.982647949903
261.701780846518
438.807422619466
382.90991086074
305.406862293146
165.071920495951
204.734497243494
502.028815902321
210.331934167164
222.664907446114
317.557050198267
249.997505545461
390.888170459818
180.436329770525
305.383042814131
222.61080608766
563.150420449637
352.037174421816
233.495250081011
574.366009836161
218.817975745979
294.715181775829
362.235676746513
314.584675363875
308.155301393287
343.041960210996
367.145611248866
507.39148347836
418.106082985927
366.778813544134
157.034881068691
241.818398916388
186.104847445919
186.937242360929
281.990169982055
306.362948769563
349.072408713348
523.840117480197
186.050277674188
178.604261621214
275.805216441999
179.461841778792
202.126904080574
340.489788854909
551.146476214201
244.02092869127
322.166049381701
272.656456563869
431.748542818445
260.471102404207
299.771617231982
393.112442937946
306.70011454229
532.898563578839
465.38451425342
406.124263620682
268.943415391367
375.653526106239
262.890108656574
202.848294938123
220.514719714235
347.359755194762
202.017629548341
446.426163984131
235.268978108993
154.883522708787
151.035118250036
249.685484406416
430.776753312184
506.345455734204
183.985792495977
267.979316404658
205.611288838918
216.780826783563
251.708443042573
196.072213001099
205.313297387124
241.456243925201
248.641911513794
347.367589324691
203.362967640174
376.955650516838
257.70306814678
336.66157186336
215.281226496992
174.907809961368
214.268365211779
411.405653743982
472.445027920759
504.212706962595
211.17445308942
253.779156526906
461.94777579569
359.736520101977
252.852589861253
208.366076841611
210.30885332299
278.273904029263
152.665713988358
183.154463332724
183.506958345932
219.172487876251
268.875842676563
292.864261663951
287.260170699758
461.603424707861
339.177725964795
560.740765883485
405.938650221065
176.63634940123
553.042774952998
175.887280769824
280.162557837152
274.436554809438
325.401095501808
251.658134627774
242.36620316098
359.852044724058
268.002629595421
204.640355556551
228.307085293361
204.206413410101
458.816387261432
212.334434030752
406.399903548178
211.750640671632
309.328954792447
503.428017118323
307.279598934648
333.685091184873
