# Supplementary material for: CaV1 and CaV2 calcium channels mediate the release of distinct pools of synaptic vesicles
Source: eLife. 2023 Feb 23;12:e81407. doi: 10.7554/eLife.81407 (PMC10023163; doi:10.7554/eLife.81407)
Supplement: Figure 6—source data 1. [file elife-81407-fig6-data1.zip › Figure 6 - Source Data 1/ryr/35/old/2/nrx_to_ryr.csv]

-179.653865633794
-201.439703321152
253.43059291318
311.684151796701
394.145895192771
185.605429162763
194.939310689605
-188.228778490994
75.8447952333363
-421.04518436631
-69.5539041692055
-261.091953832215
-211.248732307279
-522.396627662648
-88.5798132784557
-72.049422963034
-174.111202122021
-543.738726879531
-338.229336461934
-105.613157976901
-356.128978308207
-228.966422233699
-510.26145666387
-413.196936524766
-308.202359348108
-226.661680106567
-251.495971624098
391.592009416513
-71.5593788227516
-259.401216368672
-72.2039879034674
99.7274375025081
-65.989658163021
40.5803290606154
-242.634092197501
77.5883821607385
-111.682952501877
12.312481040356
-111.898316359941
-62.9581509285117
197.382721339513
-155.632626920506
213.132806107494
-46.8240941710301
245.601475486937
-127.721371751055
12.3226815102726
-260.455209237954
278.346862643311
130.4756698212
119.097489060305
-9.43026417730471
-75.1843205204004
63.7905167864474
-1.59567191136648
-87.8072768808406
122.855947545028
3.44983323749602
180.413283023408
356.690018673221
346.572542258435
30.984016357118
304.98700162355
48.1230584795931
202.903529314083
107.680359744004
-44.5244230305325
250.12233741815
-676.76568766143
46.5234366319119
23.4469110318887
-179.97409139192
228.316001433143
261.572064414921
290.293302750076
118.765733020112
-89.0817194264009
134.137229783275
-183.965203763205
249.494469076526
74.9134165935211
258.216587045205
-301.462220595336
313.02250670991
85.1671184355991
-37.786272092645
-305.496433911506
-343.263522731368
124.439865425479
23.8136140639035
-125.342182150995
225.531762886187
144.82754322857
260.90632154962
217.817325535922
224.78569270324
-14.1767840254115
28.4990592561999
-56.495339291223
-364.480633323493
-102.234687093145
179.984184096231
100.706785839758
1.04716128366726
-105.246330159664
-97.8628095760769
-16.4793608164246
-82.398310460082
135.083398528908
44.7578482917152
231.17888848734
191.527124282168
68.5149902482244
65.511101080062
-82.4868835231919
149.894088914734
-44.8617817711811
11.8343705665111
138.860176940101
12.428695750059
162.449000007109
-76.6249002546219
120.313150547468
-80.2671629036004
-106.222357120329
-17.798467354196
14.3936258863077
99.0047345741586
273.24623744712
471.372004133222
-15.2148050005608
162.631781904865
107.641209374402
-284.362188854574
26.2231335924789
174.455915165989
100.544465770754
277.015503523902
348.684715947445
-142.005722093997
-125.791822054697
314.540187995298
54.5475921112293
265.138458728589
118.364529577016
-0.457094556296397
315.149678480108
-117.682919575805
-22.8602604026246
129.294526906357
112.590263098858
169.271580952946
-23.1004539727392
-7.17955951232852
207.136519045652
45.4023357410042
59.5974859409325
162.817103055164
-88.5490699084376
-166.019420655035
141.270857879344
-357.882284403601
134.370230227012
37.8995848242039
-291.887151405394
-468.288784629734
232.727717093419
-157.993875704858
266.855720659424
-203.291815180874
167.977237028329
311.556772411932
-621.888074381574
212.374685752859
-100.834496588058
202.471159871557
264.036664514548
-199.493023278565
-40.7230324904522
-3.16706349318702
-411.93928769833
107.522219394275
-304.34384320446
31.5050253953514
-156.814832433315
-219.556769241317
140.299990368051
-522.824997982668
-357.120305851736
-56.7358878255482
133.609798162527
-347.560020977523
-22.9200697088854
-131.918247582874
346.072404594499
