# Supplementary material for: CaV1 and CaV2 calcium channels mediate the release of distinct pools of synaptic vesicles
Source: eLife. 2023 Feb 23;12:e81407. doi: 10.7554/eLife.81407 (PMC10023163; doi:10.7554/eLife.81407)
Supplement: Figure 6—source data 1. [file elife-81407-fig6-data1.zip › Figure 6 - Source Data 1/ryr/35/old/3/cav1_to_cav1(nrx).csv]

-14.0939706348945
-194.012137559659
438.557386335226
350.453332065217
71.819066796088
-278.983624408602
63.7344799445109
196.631019859646
150.494506938781
123.086740455834
533.588107769479
-65.8263266905033
379.716899798896
13.118789350905
312.648476449682
49.2746165677199
-400.614785339396
-275.291391952904
-360.1189943714
281.795767024669
19.7232027339687
-7.86000757888542
-108.557859387343
-88.5681520728322
-30.699656863404
289.82666865666
-104.897936552456
15.2761154207128
176.395476531157
-176.952876545874
-115.153684638701
512.781380168673
-204.984189725741
-3.43475992679851
126.030120545021
74.1908391882371
382.260118734312
-148.676101664767
-186.973092487615
-103.193398282259
-128.186969885368
352.185876540398
-56.8519301430442
-179.428969031193
-279.144115596431
-249.938462070882
54.0247950644625
-214.650597777649
60.050035349881
47.1671738255955
235.608231562619
49.8658612121108
-269.349160944843
-237.791057192564
-124.223395896739
-251.534715720683
-304.990176056794
159.555092326931
0.54366910725912
-207.363421602075
93.9268832373073
-37.5086167038808
122.243270831823
136.943804379243
-252.8456379
473.537498231788
59.338905967581
207.77246972922
444.076787596103
-139.968075891653
-395.961849038309
-136.658637780869
-49.3380509522794
-44.6038435451046
-205.21970516906
-37.4817923019382
-164.166820329114
11.7426072270573
-305.733922660807
191.202656091851
141.107363524861
-29.087758022004
-104.354378935848
-273.490395072136
14.9825455288101
130.610171915907
-122.74392135302
449.17211428985
-293.948744313275
294.305593572806
551.897331606348
-170.506597599988
-11.547693506478
415.271819514734
393.519835053507
43.4892585299694
60.6892413677651
-372.205591102806
47.2635358310818
-201.64819128708
-386.810476248951
-383.837672134965
-189.164701560521
296.570823024947
6.2426501835198
-81.6128252887738
182.556450336428
203.972934189133
279.908513212567
28.7837718624487
-228.906509208378
11.7774317175317
-158.670953815355
29.7314624183582
-336.287941713368
-319.701969857198
-227.617756484562
-228.010970724205
-72.9748673433751
347.119005287437
355.257313185617
-133.36778693652
58.5833203088459
-217.904472202852
82.9604033593932
251.405170761698
156.702536697607
-156.304554125933
-278.47195504849
-283.034779355188
242.395040926256
51.3801756615794
-203.971365925072
191.850102460014
38.180517703493
272.807302858959
-319.704854260204
172.879953121421
49.3870088605927
-2.32443376840274
-313.386280726978
-205.428680696245
29.535646649214
404.451016548432
-164.02450235598
-67.273339172456
-84.0029799625736
-227.421687958822
-247.451088386426
-239.542242198233
-144.631938793664
-191.453920325028
23.9569538895266
88.5341391026177
-411.905765456209
-31.463788102943
-350.943528150583
-134.360989259376
267.322584965072
-152.344029786089
-125.66913351832
468.445417758936
508.712049489845
-171.291156816078
20.7294930292956
152.070534823561
303.869712384228
-262.890647336735
-216.607760601231
-153.567204034243
-134.616989653861
-156.906136537946
145.399443583245
368.996148856795
60.4185670846873
483.653328087967
191.063968536735
524.387121164484
-304.473979441576
-80.4879192364133
85.7809152236659
-209.054812260469
89.8915458934989
-313.140795453493
-249.044685237321
-30.9293109934315
-148.256003476752
-353.62668815245
291.587961951258
-52.9925983268167
407.352937040256
14.5936258508045
519.353283113842
-94.6661863227891
-130.030261028065
281.654589202335
-170.557700982372
146.173018728021
262.60828736361
