# Supplementary material for: CaV1 and CaV2 calcium channels mediate the release of distinct pools of synaptic vesicles
Source: eLife. 2023 Feb 23;12:e81407. doi: 10.7554/eLife.81407 (PMC10023163; doi:10.7554/eLife.81407)
Supplement: Figure 6—source data 1. [file elife-81407-fig6-data1.zip › Figure 6 - Source Data 1/ryr/35/old/3/cav1_to_nrx.csv]

159.957809123061
149.969825214343
16.7615651218985
197.523389202786
54.6297013659168
-6.12884865640262
2.48015667779509
-23.256031061479
180.255813389223
108.669606783877
24.5792620909924
38.3383106294696
-19.5752030498479
84.0446201409959
72.2389033768031
128.80651640376
147.023955942406
140.189824877989
116.789782035132
92.1312789630756
104.067605606062
121.577540649545
180.018878545834
86.4160981629466
76.8069383009552
53.8877645329339
46.3701553986375
215.122142308723
2.63503284074613
102.5089756164
165.483837922546
212.786523337232
132.598522974571
69.2307244307776
86.8898091263927
82.9907608262711
83.5928140631968
5.20582570223451
180.712707978282
175.971447663287
40.3628709954501
145.298204104438
95.04701604398
47.1208928464948
117.60158202102
229.443609928778
166.297283626693
56.9394618547558
98.2043978132915
173.940851403895
150.071080940674
143.273341815611
144.246479668589
203.796161633967
-45.9286424064921
125.79167903431
3.27278239990483
114.685320944052
54.2873424928202
51.5435067761355
155.214713977442
190.177307360051
-18.3536985337105
58.6679419442171
119.773601252424
45.6927732101121
-23.1683689137117
114.682007074029
21.5469372395764
104.190428321011
117.859675735044
44.0124190040624
106.547754521569
92.8819656644264
-29.86435139284
55.0101496346961
136.700409306917
41.9091340379655
182.612009617716
63.51475348448
-4.11070196704895
43.4257686752171
47.1536298040191
35.0543584160259
84.355966098472
-18.7570234869254
-29.5072374413412
60.1407885464523
118.705265759954
110.138579398666
214.042335513182
31.2518832257483
124.71050284935
5.9566901984781
1.09501837624885
152.891808650058
-6.11236350943182
168.904336785563
10.6539117978991
164.866530120693
133.261486548648
136.875004087182
95.7816551680753
179.136831651431
175.292803070601
83.8718864283182
258.884288211046
104.937253088248
242.134738901124
41.274513682878
122.614024208318
-36.8149381442818
100.356331024343
39.2948702395097
40.6906072222409
153.751295020777
137.467961897521
142.973134152098
-0.383456202855086
-13.2259736238684
99.6284489118825
232.287580586901
71.4034890885086
-20.4542978921163
150.920099923565
-1.08112873793107
73.7854074169263
56.1605910992621
86.8044978497855
149.587425942513
52.560447289281
23.0173795051578
67.1870554283814
127.883473424334
0.581375083796956
197.681778674032
191.782901733288
215.65515055757
52.9963383690902
75.263191321108
20.4652109144899
215.949047230473
114.293376568317
-34.2286094468327
158.235311608689
-25.5647360441744
-0.175395298407238
-1.04040058470309
154.641506017848
80.8871129578183
197.024982488168
187.670686967662
233.211043791905
114.708558803421
-39.7212569682288
24.1736966138214
52.7698946329438
40.3104795606268
47.163084825288
92.9334308646994
73.5002688622626
16.041335223641
156.508762017635
90.5456079362302
39.7569025060857
1.44876098733039
24.9334946528179
-59.5081119197112
81.5759516228245
62.9949575761366
136.80433996642
59.7163130267418
22.4242650475244
-6.50515263556554
57.9363617103427
138.418051003497
58.1895185639351
70.5365369512328
65.505317006322
3.74509393350854
22.5954931352244
106.70465585915
104.187017993077
-15.9658264389873
17.2436605338062
62.198071539151
30.5932743484227
63.8173662747722
179.111141373623
106.49349005873
24.9313962439101
-20.2734411403253
206.524597897418
44.6167175599694
82.482978699938
269.937621809122
1.35375912982636
49.6564256695583
3.75268244921062
154.99049312677
186.648959277416
217.62337908379
131.030369175771
2.28360542098198
259.679107366894
199.478772590104
111.960301825326
137.480239404989
145.251724930851
215.391593965282
231.143174078448
3.26146917721053
71.8727127759357
-4.39888250931108
72.9119877889189
160.56980046094
134.288881699063
79.5599426242388
123.555245344634
5.15398455470859
139.307773684344
136.024142666751
69.2928480058345
165.623184771985
113.377116837495
176.59999085997
23.7183068596096
12.3375464716064
224.411278936193
95.3156156375644
130.736874594182
230.276542494068
199.835753172209
199.267926258113
132.212564388698
158.336287349895
221.228257542676
145.141665227702
237.483727807637
21.6445850742984
-51.5489969208011
37.0097134903463
86.411290426935
-34.4006719047593
256.553770005588
149.677688851873
-10.5065270876548
89.9249754426637
172.872030407096
119.528066665514
225.977388287363
80.2545168400593
139.048117517905
41.9023407578006
196.193545221946
16.7545471037938
164.292529938892
166.927474121887
41.0009658184863
206.666430273322
213.07353743746
118.384258967661
178.69264561711
173.23507539705
95.8861284536906
