# Supplementary material for: CaV1 and CaV2 calcium channels mediate the release of distinct pools of synaptic vesicles
Source: eLife. 2023 Feb 23;12:e81407. doi: 10.7554/eLife.81407 (PMC10023163; doi:10.7554/eLife.81407)
Supplement: Figure 6—source data 1. [file elife-81407-fig6-data1.zip › Figure 6 - Source Data 1/ryr/35/old/3/nrx_to_cav1.csv]

136.554760641129
126.56677673241
-6.64148336003382
174.120340720854
31.2266528839846
-29.5318971383349
-20.9228918041372
-46.6590795434113
156.852764907291
85.2665583019443
1.17621360906014
14.9352621475373
-42.9782515317802
60.6415716590636
48.8358548948709
105.403467921828
123.620907460474
116.786776396057
93.3867335531995
68.7282304811433
80.6645571241297
98.1744921676127
156.615830063902
63.0130496810143
53.4038898190229
30.4847160510017
22.9671069167052
191.71909382679
-20.7680156411861
79.1059271344675
142.080789440613
189.3834748553
109.195474492639
45.8276759488454
63.4867606444604
59.5877123443388
60.1897655812645
-18.1972227796978
157.30965949635
152.568399181355
16.9598225135178
121.895155622506
71.6439675620477
23.7178443645626
94.1985335390873
206.040561446845
142.89423514476
33.5364133728235
74.8013493313592
150.537802921963
126.668032458741
119.870293333679
120.843431186657
180.393113152035
-69.3316908884244
102.388630552377
-20.1302660820274
91.2822724621201
30.884294010888
28.1404582942032
131.81166549551
166.774258878118
-41.7567470156428
35.2648934622848
96.3705527704915
22.2897247281799
-46.5714173956439
91.2789585920964
-1.85611124235584
80.7873798390792
94.4566272531119
20.6093705221301
83.1447060396367
69.4789171824941
-53.2673998747723
31.6071011527638
113.297360824985
18.5060855560332
159.208961135784
40.1117050025478
-27.5137504489812
20.0227201932848
23.7505813220869
11.6513099340937
60.9529176165397
-42.1600719688577
-52.9102859232735
36.73774006452
95.302217278022
86.7355309167342
190.63928703125
7.84883474381604
101.307454367417
-17.4463582834542
-22.3080301056834
129.488760168126
-29.5154119913641
145.501288303631
-12.7491366840331
141.463481638761
109.858438066716
113.47195560525
72.378606686143
155.733783169499
151.889754588668
60.468837946386
235.481239729113
81.5342046063161
218.731690419192
17.8714652009457
99.2109757263861
-60.217986626214
76.9532825424103
15.8918217575774
17.2875587403087
130.348246538844
114.064913415588
119.570085670166
-23.7865046847874
-36.6290221058007
76.2254004299502
208.884532104968
48.0004406065764
-43.8573463740486
127.517051441633
-24.4841772198633
50.382358934994
32.7575426173298
63.4014493678533
126.18437746058
29.1573988073487
-0.385668976774468
43.7840069464492
104.480424942401
-22.8216733981353
174.2787301921
168.379853251356
192.252102075638
29.5932898871579
51.8601428391758
-2.93783756744233
192.545998748541
90.8903280863851
-57.631657928765
134.832263126757
-48.9677845261067
-23.5784437803395
-24.4434490666354
131.238457535916
57.484064475886
173.621934006236
164.26763848573
209.807995309973
91.3055103214883
-63.124305450161
0.770648131889175
29.3668461510115
16.9074310786946
23.7600363433558
69.5303823827671
50.0972203803303
-7.36171325829127
133.105713535702
67.142559454298
16.3538540241534
-21.9542874946019
1.53044617088563
-82.9111604016434
58.1729031408922
39.5919090942043
113.401291484488
36.3132645448095
-0.978783434407887
-29.9082011174978
34.5333132284104
115.015002521564
34.7864700820028
47.1334884693006
42.1022685243897
-19.6579545484237
-0.807555346707886
83.3016073772178
80.7839695111452
-39.3688749209196
-6.1593879481261
38.7950230572187
7.19022586649044
40.4143177928399
155.708092891691
83.0904415767982
1.52834776197778
-43.6764896222576
183.121549415486
21.2136690780371
59.0799302180058
246.53457332719
-22.0492893521059
26.253377187626
-19.6503660327216
131.587444644838
163.245910795484
194.220330601858
107.627320693839
-21.1194430609503
236.276058884961
176.075724108172
88.5572533433933
114.077190923057
121.848676448919
191.988545483349
207.740125596516
-20.1415793047217
48.4696642940035
-27.8019309912434
49.5089393069866
137.166751979008
110.885833217131
56.1568941423066
100.152196862702
-18.2490639272237
115.904725202412
112.621094184819
45.8897995239022
142.220136290052
89.9740683555628
153.196942378037
0.31525837767731
-11.0655020103259
201.008230454261
71.9125671556321
107.33382611225
206.873494012136
176.432704690276
175.864877776181
108.809515906765
134.933238867963
197.825209060744
121.73861674577
214.080679325705
-1.75846340763383
-74.9520454027333
13.606665008414
63.0082419450027
-57.8037203866916
233.150721523656
126.27464036994
-33.9095755695871
66.5219269607314
149.468981925163
96.1250181835821
202.574339805431
56.851468358127
115.645069035972
18.4992922758684
172.790496740014
-6.64850137813846
140.889481456959
143.524425639955
17.597917336554
183.26338179139
189.670488955528
94.9812104857283
155.289597135177
149.832026915117
72.4830799717583
