# Supplementary material for: CaV1 and CaV2 calcium channels mediate the release of distinct pools of synaptic vesicles
Source: eLife. 2023 Feb 23;12:e81407. doi: 10.7554/eLife.81407 (PMC10023163; doi:10.7554/eLife.81407)
Supplement: Figure 6—source data 1. [file elife-81407-fig6-data1.zip › Figure 6 - Source Data 1/ryr/35/old/3/nrx_to_nrx(cav1).csv]

-217.081003967447
124.813543580698
8.85449998809418
-16.0179229313235
77.1440620306603
-47.705808513183
-26.9090026064914
-107.533859766816
9.65422190478421
-236.646819010401
-131.698072836729
-248.294447490338
17.0540012218789
57.9526972118547
42.354023132757
10.7847031114761
-41.266823619897
-246.344568044837
-316.927420162952
109.989955012108
561.614844607982
-367.931238855315
-164.069993646826
281.999808048889
-218.874371911914
-179.445544529417
-152.096670172954
378.614345321894
-172.727396049637
-89.9928285418719
-420.621138667424
-129.839336235049
-139.086440892965
-241.932218702805
386.13470262364
-340.08896723599
100.599397613969
513.429491992085
-16.2976738095022
478.18016370425
-129.292477057457
487.745371277013
533.049835223334
394.898121747186
518.723807240151
206.648726635502
-259.052246009825
527.717224618866
-159.894848900305
-305.227397327762
-213.257973713595
-211.853237266405
-384.298332910361
-168.977135490857
102.713370902369
225.584248845855
-186.362193340199
401.498312222642
184.055011163049
-94.5499144315945
-281.438913881686
334.175422471188
-340.200021612947
478.977233764232
-280.11406926677
417.019809033107
-214.549709815878
-273.651272561669
-10.8364619468539
-188.995182515242
