# Supplementary material for: CaV1 and CaV2 calcium channels mediate the release of distinct pools of synaptic vesicles
Source: eLife. 2023 Feb 23;12:e81407. doi: 10.7554/eLife.81407 (PMC10023163; doi:10.7554/eLife.81407)
Supplement: Figure 6—source data 1. [file elife-81407-fig6-data1.zip › Figure 6 - Source Data 1/ryr/35/old/3/nrx_to_nrx(ryr).csv]

150.600616835025
156.890522507765
31.8569411828867
200.960880713783
51.6470429975234
-3.50119381812146
18.9136852092834
-10.97868088836
179.876885669042
111.006954721575
29.1127606041737
56.9330079311567
-4.13610785572382
88.664307496425
68.731386522606
138.334519880678
146.518776776617
146.249434135452
126.192752583253
101.621544205233
111.986938290174
118.323221031062
183.685939810763
70.263731750978
60.2416214055393
62.4167230962776
32.3797772100424
218.853587291012
1.00130510266172
87.2515586983827
179.598271554009
198.659543987731
128.536562059477
80.3715398127442
89.9303235663192
92.1390441511194
95.635171300557
14.0856586704504
178.37234244783
178.529547451702
35.8522445017352
150.628786323452
97.129477777662
52.5463266516363
121.664013278321
228.955581774859
170.042997747803
45.841524985377
81.6644265539035
162.836867836206
143.522013730902
136.760204839251
133.179390250147
195.009691104742
-34.0175243391986
108.251272370404
20.4425826563238
116.475894895313
46.9010361376713
66.5393488467707
168.702257395473
197.472931648184
-20.096534315664
55.9990980304083
132.159149036968
61.9767118369928
-16.9728353002811
115.619611799513
3.98882102465541
90.9098040101289
102.113804395072
26.5598918551877
95.9136859123919
89.2954167192474
-31.6528057337582
38.3636614222505
151.055012929841
39.6974725169421
170.486004372693
48.9265017141206
2.94645516614219
33.0552130825781
44.2490687967165
36.2849981803647
86.6469505534078
2.3390463016749
-31.700637825028
71.6383796317114
113.179646327404
103.8910144248
216.80144315022
22.0859266468087
110.695642506724
5.95973801539003
5.73992434713909
155.376811342963
0.140336086515163
180.894353385265
6.12587375567091
174.90862485771
138.616558769254
154.891058765925
84.5966276263371
164.812017613458
191.848683940339
95.6836767187451
258.236581296276
102.820435653162
236.464284793088
45.2413631082145
135.888499450861
-27.3315693541754
98.6303628996975
26.6488098753889
47.2751252524085
142.192561430373
147.784140800128
137.181159432661
6.50529681005901
-8.74705247412567
90.1888011428837
229.620000643275
81.9572148017305
-8.90458326182124
150.949291071413
-16.0710609870785
65.9703435818101
53.7251184195229
84.2027802871089
160.826648502047
60.9509161578735
12.7531636980711
57.1633863333263
125.701711218515
5.76769179569965
192.871839372372
194.368548889384
212.135288554893
68.4783824107672
79.3520394619627
38.7427591715459
220.079467748585
117.349773161432
-21.8742647753297
171.441867998556
-20.8213996579161
18.54328021943
20.1413459950727
160.099317953847
86.7392496830907
202.483799604688
198.339118419899
239.309733917415
100.754046680648
-36.6303529725865
21.920171665859
49.2262323521263
30.5591196695514
35.9974582196282
87.5498002333934
85.5711995113561
1.79242431529383
139.683654867755
94.8273101763716
50.8182576449599
13.4942418952123
27.1119831853739
-45.6571331403102
65.0866014222902
62.3582529391333
146.179467908489
80.9490118475751
39.9282559768999
8.51139891751882
49.0410647748504
147.007273370386
70.21449496075
59.7749734248828
51.1147255635533
-2.08466038284132
17.6318675753555
91.7475258017457
87.567222183663
-7.1663738507832
0.180182918968057
47.630470976821
34.9076389687179
61.5229893084597
185.237795317567
103.562768430837
27.9313198169421
-20.8193238380318
215.593978623585
38.57162246597
78.5204574169857
263.029487329773
-5.16750046801826
66.4793661001095
6.60039459877771
147.056358699831
182.122504308836
207.210228796159
137.829333666145
7.77258921975408
261.969452105359
206.248709807103
128.872682976345
150.680919548658
131.858434148015
211.977891828998
232.067465648397
16.7647556491174
64.0170448630215
9.95002378189565
85.0434280877616
164.419130320561
130.071717976431
94.6083828375977
129.414931839196
-10.6950163896381
128.986545726983
129.627219948723
83.0255371035364
173.307398644409
112.542403206111
177.429576006252
32.5592308064333
16.2841825330233
224.56345986196
87.6140054125917
114.421693197248
237.853422766884
185.353321733606
214.245612106341
127.011691920132
153.534898711889
222.157362281272
134.866268215888
233.411932832209
16.2397168369698
-45.3083092642319
19.989502444454
75.478374937722
-28.1633207376526
245.355271732216
158.92649343065
-6.18109344032564
86.8979559650288
164.82344408734
113.462018044807
215.185129200412
87.0648392278108
135.238653643346
35.6311126507171
186.978021067172
8.98819607479527
173.434985557466
176.201498320801
41.8089789925289
205.069934959469
197.366008269802
123.309117752686
168.653688614417
157.139256017193
82.4201209972762
