# Supplementary material for: CaV1 and CaV2 calcium channels mediate the release of distinct pools of synaptic vesicles
Source: eLife. 2023 Feb 23;12:e81407. doi: 10.7554/eLife.81407 (PMC10023163; doi:10.7554/eLife.81407)
Supplement: Figure 6—source data 1. [file elife-81407-fig6-data1.zip › Figure 6 - Source Data 1/ryr/35/old/3/nrx_to_ryr.csv]

-253.532539983033
93.0866967459715
24.6188347401021
7.26148913232282
103.062557612628
-13.5826347919919
1.39231019063845
-74.9400784688842
26.1603723560529
-259.388201916685
-142.290180982272
-258.249420232212
28.4293919809843
84.4758493528698
63.6093185696172
33.0591888894269
-29.5385399249062
-276.597402428097
-249.932829012787
124.22182363482
526.443008926979
-373.927925404441
-145.085266043696
287.615719435178
-222.04084346629
-164.372405854852
-168.284298646398
387.877623920165
-195.146994092602
-80.1650673932872
-421.91382491699
-144.49505649105
-126.110068349613
-253.601352141815
411.841976934367
-330.753055913008
110.025133860638
489.163348537373
-47.5831382226261
460.082167252536
-119.813033309845
476.67299591341
517.317044660256
383.572806737926
496.995862832566
215.236944528429
-270.261643041234
514.552404922701
-171.723268836917
-304.820094044431
-196.216123928654
-186.974594472536
-349.790183720643
-143.037775949368
77.1879126710155
201.773834427533
-174.124712756036
379.503809163803
200.3470324681
-73.1758213531903
-279.718176058706
318.696054016558
-341.330972629936
457.36057868852
-278.852299732293
404.952867515867
-248.031536211343
-274.499694601576
-67.8968660024584
-194.799039292546
