# Supplementary material for: CaV1 and CaV2 calcium channels mediate the release of distinct pools of synaptic vesicles
Source: eLife. 2023 Feb 23;12:e81407. doi: 10.7554/eLife.81407 (PMC10023163; doi:10.7554/eLife.81407)
Supplement: Figure 6—source data 1. [file elife-81407-fig6-data1.zip › Figure 6 - Source Data 1/ryr/35/old/4/cav1_to_cav1(nrx).csv]

-12.0931957030389
-154.253480775809
-250.596547491366
268.718474068591
3.47270495707198
-137.752649840272
-207.648805226138
-241.379869821381
-376.962582643946
-268.349277245756
-387.405899086328
-263.191772170644
97.9163457003242
-71.1229855267029
-358.160546126715
184.850885169471
-23.5806233817375
-231.27154338217
221.008768981108
35.3278432427278
132.809469901074
409.817639157498
-3.09084958016501
-268.780096762352
165.562651731977
482.036933411082
79.9788117103608
41.1763816247021
178.510220847485
-100.3457802958
-392.783044803637
-491.380181797651
-164.490354822616
197.965731728511
108.008911472241
-17.8099087541177
-109.23121068101
32.4118161521683
167.964513497687
100.202582898366
-147.586243399978
79.4749206189053
163.492127649184
90.7765520303328
209.618530735915
175.29485886554
223.163074749438
-29.5263935257826
238.534382616174
82.0876265007118
226.114907107896
146.218124317767
330.206705562223
53.5695893541561
77.5766515675305
285.017082565242
157.438921988491
-116.649571108219
-21.6152491239864
30.4225758656767
-412.997068033674
494.882305626213
110.682754669579
413.156425221689
331.433366743857
-284.977623918543
-14.0423609666359
-145.210852412241
85.2226568794003
-304.79207701097
-276.902014040246
-64.9342441856243
-73.6681792362815
-230.053901645111
-288.958880838561
304.194996311506
285.853070493175
253.322082733031
51.6322166310747
353.578258571043
-293.450861232071
17.9739227436548
520.865879093192
-81.0870808784084
451.12595704306
-143.850252567084
-141.612441081095
-137.464449454826
-25.0301209680347
-212.413440786528
40.8524970096669
226.360965478661
-49.328749198381
57.7961903098585
-159.28750124952
12.6528199343338
-313.786031083674
123.444593777982
-93.7183345052381
157.098016176332
-282.54734369265
183.989383636443
-313.924846216099
-299.664210326042
-179.794566475084
487.282666504359
250.826972271525
289.011724062805
51.8921958144738
-216.139533711711
90.9073347700441
65.3657252852599
293.289562697594
100.547770915101
-434.075672500722
24.1304333948965
44.8694000493606
-349.960274806763
363.115675653095
-355.350430504672
-47.8919325753941
165.024397459914
197.541183459712
-4.81822850003391
341.44551895168
387.442125589385
168.742516782804
-103.035746307803
-437.735380295621
225.422482273234
-190.692534571535
-238.353561149505
-86.632683369422
273.253464980253
234.221446546375
273.979378544669
-278.950441470144
110.806322960555
-427.445314385325
289.119093319287
168.082557244848
-222.935762803348
-228.836080079326
-256.847885664677
-236.067454949434
-252.878857162459
425.325335507418
-235.457945786752
153.972133750275
-117.256084256491
156.157042551413
274.536619886655
235.087920687456
-269.913650967003
-195.431305100301
17.5829179827497
230.456743094825
-64.2777745685999
369.592169052758
-84.7283328586391
-292.071324876482
-219.704970900132
55.6333034641502
-243.350085689216
14.118316807072
-390.621379616664
382.174275162706
-499.245023018501
125.223493053382
-61.311278912176
312.470553657927
-14.6148673406587
-158.724120418889
-132.08173361404
-111.72933783743
-183.456609759902
-288.336756211555
