# Supplementary material for: CaV1 and CaV2 calcium channels mediate the release of distinct pools of synaptic vesicles
Source: eLife. 2023 Feb 23;12:e81407. doi: 10.7554/eLife.81407 (PMC10023163; doi:10.7554/eLife.81407)
Supplement: Figure 6—source data 1. [file elife-81407-fig6-data1.zip › Figure 6 - Source Data 1/ryr/35/old/4/cav1_to_nrx.csv]

402.874330124006
429.246724540449
399.290030155065
412.951952411428
488.172576238145
449.037599260412
398.727185559521
436.15997643612
399.275137230061
419.805954915804
297.026005776237
366.077068371284
393.740151200489
409.982921517034
421.281169106343
364.753547534614
483.826843364433
462.57486007512
423.679826878664
426.367558519733
384.140323823498
412.418582078012
373.436682512204
302.226271061956
495.028990452267
326.588944714018
378.115955070864
340.309357208114
482.139423408983
375.916257714804
477.063080330684
438.248857704512
402.253139499457
355.254583559439
396.502217436162
325.292005733966
-102.821493770199
392.829823698122
446.164726896734
410.656875597536
417.556950894639
422.546057986468
497.118145198624
317.205485996938
451.959937437417
331.150092325859
-125.55750271565
481.303759518508
411.060280374039
375.883718688183
416.236646500935
456.883893507273
340.814237841349
365.651765928757
428.583758267241
398.935370148242
380.231615454013
320.829759869791
364.514590805203
481.587222663951
462.7244657567
341.802969184086
474.271952539744
492.15540949452
354.439822813377
376.502654261293
361.512550148085
-89.5981292646757
338.084206766112
350.96022759371
477.670352632516
345.934069643649
493.372527446068
433.080602680074
438.051081598252
468.990153150182
392.383542652533
380.308933613449
419.633257298536
357.516906659164
322.387179409511
397.989396526198
460.691470737991
379.760047940452
456.770999706976
370.180435794312
371.11281762101
410.185055286516
420.109108745408
375.106066829593
426.466774345194
506.316639770725
432.133611366
451.452809983671
392.935469919601
445.9710656159
17.1188049660395
73.6247692196284
498.438993297162
452.869632565546
451.803891400156
401.631040532787
385.658386894053
127.15113992797
381.274676629397
-167.859740000726
369.599107233847
386.485960362575
360.091653340616
309.245237929186
-212.996153704808
