# Supplementary material for: CaV1 and CaV2 calcium channels mediate the release of distinct pools of synaptic vesicles
Source: eLife. 2023 Feb 23;12:e81407. doi: 10.7554/eLife.81407 (PMC10023163; doi:10.7554/eLife.81407)
Supplement: Figure 6—source data 1. [file elife-81407-fig6-data1.zip › Figure 6 - Source Data 1/ryr/35/old/4/nrx_to_cav1.csv]

343.670774433948
370.043168850391
340.086474465008
353.74839672137
428.969020548087
389.834043570355
339.523629869464
376.956420746063
340.071581540004
360.602399225747
237.82245008618
306.873512681227
334.536595510432
350.779365826977
362.077613416286
305.549991844557
424.623287674375
403.371304385063
364.476271188607
367.164002829676
324.936768133441
353.215026387955
314.233126822147
243.022715371899
435.82543476221
267.385389023961
318.912399380807
281.105801518057
422.935867718926
316.712702024746
417.859524640627
379.045302014455
343.049583809399
296.051027869382
337.298661746105
266.088450043909
-162.025049460256
333.626268008064
386.961171206676
351.453319907479
358.353395204582
363.34250229641
437.914589508567
258.00193030688
392.756381747359
271.946536635802
-184.761058405707
422.100203828451
351.856724683982
316.680162998126
357.033090810878
397.680337817215
281.610682151292
306.448210238699
369.380202577184
339.731814458185
321.028059763956
261.626204179734
305.311035115145
422.383666973894
403.520910066643
282.599413494028
415.068396849687
432.951853804462
295.23626712332
317.299098571236
302.308994458028
-148.801684954733
278.880651076055
291.756671903653
418.466796942459
286.730513953592
434.16897175601
373.877046990016
378.847525908195
409.786597460125
333.179986962476
321.105377923392
360.429701608478
298.313350969107
263.183623719454
338.785840836141
401.487915047934
320.556492250395
397.567444016919
310.976880104255
311.909261930953
350.981499596459
360.905553055351
315.902511139536
367.263218655136
447.113084080668
372.930055675943
392.249254293613
333.731914229544
386.767509925842
-42.0847507240178
14.4212135295711
439.235437607104
393.666076875488
392.600335710099
342.427484842729
326.454831203996
67.9475842379125
322.071120939339
-227.063295690783
310.39555154379
327.282404672518
300.888097650559
250.041682239129
-272.199709394866
