# Supplementary material for: CaV1 and CaV2 calcium channels mediate the release of distinct pools of synaptic vesicles
Source: eLife. 2023 Feb 23;12:e81407. doi: 10.7554/eLife.81407 (PMC10023163; doi:10.7554/eLife.81407)
Supplement: Figure 6—source data 1. [file elife-81407-fig6-data1.zip › Figure 6 - Source Data 1/ryr/35/old/4/nrx_to_nrx(cav1).csv]

-369.238412108459
255.195283257473
22.21398871778
-48.684227049047
-92.7733123126627
283.473748729787
252.056259852849
71.5130291958449
-275.519125261491
-174.178762403086
333.209203747077
-110.720612451187
149.14909911387
207.106522607906
94.1080872670063
146.466051663397
410.958374683198
83.8218196144244
108.024509742614
232.686921686602
-389.326359198621
-55.4385454817766
58.8934752214736
246.652615207314
42.0763611661596
-53.6707426024004
30.5866410872886
24.4910904127673
-512.279871207827
398.204507448354
56.357557972583
-439.659247400452
264.275774682244
-241.999593457088
240.127951382971
117.429420288772
-55.4106732163427
198.132201190123
140.998253768595
207.132213551812
-369.320242099509
19.9849256883199
117.846204662992
-31.7667484782714
234.040430611248
325.427900612787
-410.988099711892
-42.9842460164527
133.950726722368
115.932197353563
-117.056028197239
-165.38606861656
293.693321392938
-456.677485002962
282.001654843059
-132.813117909284
207.303618270349
201.332662777316
46.8028195875513
-62.6040781652518
49.9262820729346
226.445508048891
-454.267110909956
-443.760974716871
-14.8362499672367
-493.578748651903
-416.047145625187
-232.781835086
169.423812093757
48.8143114565109
-80.1038466880191
313.621373628632
142.934682529558
215.351947657622
-476.683215816728
288.274976861885
255.344724049819
-81.9379467894541
53.2344526547395
204.31416243739
308.743910528115
-184.42881380964
-161.08651463439
-400.924426387356
-86.5915408537867
-44.2651740216661
66.9614123645142
276.689882305014
151.810924362305
71.7416031031325
6.24808702260634
151.318745372885
242.83129699269
14.3519993026111
-35.0583230193943
-286.70842227813
-264.300741790429
77.6121684203663
-220.261716604465
81.3953682864139
316.975103177318
-92.9782174493466
-407.473834703571
-346.098838477101
-390.823962471792
-260.884715515366
143.476446641877
482.405260674294
21.7528553470165
29.537858109954
323.662757260787
-214.553891238813
-355.546167767001
-334.381364924839
