# Supplementary material for: CaV1 and CaV2 calcium channels mediate the release of distinct pools of synaptic vesicles
Source: eLife. 2023 Feb 23;12:e81407. doi: 10.7554/eLife.81407 (PMC10023163; doi:10.7554/eLife.81407)
Supplement: Figure 6—source data 1. [file elife-81407-fig6-data1.zip › Figure 6 - Source Data 1/ryr/35/old/4/nrx_to_nrx(ryr).csv]

402.949125542553
431.262320009365
400.248430237992
413.572969602797
488.876547964604
453.065405041459
396.717884791418
433.158374397934
395.400296091354
420.566821862425
293.409251300508
365.885492103742
395.275551944159
414.373063188759
421.895359776182
363.150956673243
486.811711449069
461.10279059246
419.973788124325
425.643009392741
378.728849786643
411.192841966803
368.773667386019
301.518025236806
496.448688535006
326.424777509832
382.684904543684
335.576268169602
485.681955291016
383.232398556139
475.105881189984
435.070741411201
402.604563037582
351.399674525261
399.379021803578
327.552590790579
-102.789098589769
394.178620798481
447.082194635482
411.299815296604
423.296434282964
428.705109282078
502.896326379832
310.017675148827
449.370028917496
331.954951065549
-125.043300466989
483.970820467543
410.526431708685
377.430796186239
420.971316469141
454.353525028659
340.745521581694
362.770368579259
429.605908138728
396.278556113134
384.97373179748
315.684048891829
371.323459411841
482.97960470887
462.239853282285
340.188226319811
475.569999374252
489.976304980838
353.977104799794
370.78550265165
365.272568267063
-89.4153770608627
335.213891294058
352.203962146567
478.881454707277
348.382958638698
489.524371811276
436.382810977389
435.813573773494
472.387591958833
399.037858420908
382.207806431669
420.512098909588
358.951417683763
328.848899328954
403.172144720432
456.892236937785
378.171929230841
455.016844688667
377.029501425774
375.60337195507
411.567624301038
416.145235255451
373.751931476101
426.765591139333
503.898668729928
433.156475560732
454.240303833827
397.204938171498
448.492430471133
15.2409554677697
68.4517418525838
495.092800702646
457.99894621726
450.668832173527
406.341616248207
387.905437989668
127.485785475071
378.820105885275
-167.955202554211
366.533978012757
389.464500889128
363.772201668336
317.716257479879
-213.680247882644
