# Supplementary material for: CaV1 and CaV2 calcium channels mediate the release of distinct pools of synaptic vesicles
Source: eLife. 2023 Feb 23;12:e81407. doi: 10.7554/eLife.81407 (PMC10023163; doi:10.7554/eLife.81407)
Supplement: Figure 6—source data 1. [file elife-81407-fig6-data1.zip › Figure 6 - Source Data 1/ryr/35/old/4/nrx_to_ryr.csv]

-373.972676867234
260.751357895687
22.7530343511517
-51.0129593316224
-86.181908494349
285.389860032847
257.931084526584
70.1846895582739
-273.923579728748
-171.953285157564
338.899116382791
-114.236586432063
147.187857892868
203.076227252169
92.9301395813027
141.492478223296
407.413475014378
77.3566402662218
108.088106995764
230.848064132251
-381.722784252568
-54.7499470907478
63.9920343218455
238.72843309442
42.118575774557
-51.7349317391854
30.6356101877909
23.1211727028785
-503.012683186726
395.790313507184
45.4097677636946
-438.01054856128
262.149674418034
-248.143599448585
239.23202027357
116.485330177626
-56.5164890711821
203.254787756393
140.6637750717
203.425888927519
-363.817477640278
16.0675647453854
120.239778282253
-33.7436443590623
237.623178599167
325.248557858204
-421.909883785672
-34.4185543706335
137.347794063504
118.435731352177
-109.49690546278
-156.981164341552
292.952597175535
-443.703943017679
285.128783578054
-127.62461323071
210.194402965107
195.606358419441
50.2103742934278
-56.5850535336212
50.6190196257712
220.071640834674
-458.545204428704
-442.227018441159
-20.1633262555069
-499.32024072069
-423.804834250082
-229.496145895439
168.688896216339
44.6977065840902
-77.7694534963148
309.124076354306
144.906888767733
210.420028299944
-485.610410939387
287.869809459352
251.270603946315
-76.5678228075813
54.3028513859726
204.500612634692
311.606651644932
-175.926780552945
-154.921449138181
-415.120309543457
-84.7048963245443
-41.4346130949189
76.3049162325124
271.396394767796
143.303523160951
71.1437647521598
10.4268406294495
149.438209123565
244.814046871461
15.700750518341
-32.4902268100404
-295.697569536749
-267.56618189514
80.9008712560626
-211.176080397251
87.9810128077188
314.920513615404
-92.1715864789539
-415.037420104117
-339.704241152595
-399.5940940422
-254.622055194288
138.955554442454
476.011451572997
25.6898170850081
35.3746736217608
317.912020032485
-210.898778667582
-357.82581152095
-340.868012866616
