# Supplementary material for: CaV1 and CaV2 calcium channels mediate the release of distinct pools of synaptic vesicles
Source: eLife. 2023 Feb 23;12:e81407. doi: 10.7554/eLife.81407 (PMC10023163; doi:10.7554/eLife.81407)
Supplement: Figure 6—source data 1. [file elife-81407-fig6-data1.zip › Figure 6 - Source Data 1/ryr/35/old/5/cav1_to_cav1(nrx).csv]

-389.380095964558
-155.793371131233
455.59326943164
-62.056299619213
-93.0769492595209
286.594597230567
345.412022316234
-165.683770441132
73.9892949446294
-245.496054033309
416.766836948309
291.10999464371
-103.714170576395
14.3913041332944
248.972180754072
189.232077200968
-430.074837597298
251.667493559309
-129.020037987219
-252.986946252056
187.578945126241
-160.970791491565
-15.856240639996
291.253822397281
198.097903966738
-364.581428285817
-340.472430655898
235.585658850303
190.072234031502
-54.868116307307
320.302912928828
-44.3315282733765
-58.601558456945
-222.413765653633
-180.104608591189
-221.801653349758
58.026326681198
366.706564006989
95.1653419670783
-0.734993792317255
298.058378826461
-63.6832305992502
-328.671813815958
-143.84322699417
-279.618966677939
104.326306105693
-34.0140236942752
64.0880000072921
356.358171805032
-159.391623607478
-96.3828007490392
40.4578896048897
283.296853258445
285.559278810138
398.351164801332
3.22289029530475
66.8489054455422
42.393580936965
-327.574187780163
-197.886634667584
-416.620622491891
-100.9267801276
-300.029873151683
32.6227692692355
12.7783570684642
18.9275177302989
-18.2118783672213
-88.5684731078782
55.3593028911546
106.089202161957
65.0942095132705
334.693222585174
-0.401557855007923
26.5907889511673
132.103921427575
167.351481101945
-66.3888759454057
322.722066209812
236.961597378338
321.120739582768
173.388366360554
-152.931839637537
-197.826405938349
-240.107277599349
-351.524639896588
-330.028465283302
-222.923788957809
-292.500300425405
-146.314151392222
-231.708013820024
-263.460268992905
-271.169342326435
50.1433054711324
342.340615086465
-249.93121445993
-104.318832862866
-167.762321683254
-340.561604093446
-60.9768724154292
358.13606411645
373.667515463994
114.634202954219
234.074111436878
