# Supplementary material for: CaV1 and CaV2 calcium channels mediate the release of distinct pools of synaptic vesicles
Source: eLife. 2023 Feb 23;12:e81407. doi: 10.7554/eLife.81407 (PMC10023163; doi:10.7554/eLife.81407)
Supplement: Figure 6—source data 1. [file elife-81407-fig6-data1.zip › Figure 6 - Source Data 1/ryr/35/old/5/cav1_to_nrx.csv]

605.158942820097
620.051791432597
583.473081196033
576.342452792409
650.967390722653
569.554077067405
670.795590370946
650.298593326799
722.576865442894
663.371394600321
597.048064778881
673.579374617317
617.012870741522
676.098664273641
584.588124108946
601.034702265557
562.268861254355
673.355102306095
686.581224774671
651.273895334301
642.077781677288
554.974573694135
634.240053699601
693.141291932787
679.589771251633
633.066042851196
628.019890197678
626.816609842435
583.40698148961
497.606224200392
703.260200153203
619.93817460171
617.663690656049
688.871727025247
567.940747384064
515.776058421141
590.124070458673
519.503165209731
596.16227546245
645.496008404125
661.122039782544
620.518107772115
612.188982437197
642.150815293333
679.769075129001
669.286044823484
550.816589420905
524.159375495094
550.205634462935
468.598145130058
588.102336666365
681.328277445353
592.643428100791
610.896607471446
583.166714362846
625.341358452066
663.466380063635
560.713570738777
527.154119417022
672.23575661496
421.124156664031
526.142912363908
586.648447609068
676.143703631589
620.545819921232
642.063858520374
629.590025410396
524.592272914446
680.568893584743
639.454999028434
715.402869328133
638.099121157045
588.506913222222
562.596724585326
612.473831765552
500.921083065039
569.471017640222
632.658219222058
564.40890924696
650.742200484958
596.382762910109
648.206974964509
572.382305736899
544.808984510382
598.68069168872
631.564779868515
557.148374439807
559.312412283138
686.82206334689
601.970767906505
646.366085013991
655.650891462819
674.303106631298
669.854578906788
591.128811599776
589.243809252155
682.228368248021
683.743382953979
611.713117318528
641.356939414318
612.903237271568
569.944026663057
618.614538428965
710.254574144123
535.214586969012
645.474137190769
573.321468699987
650.59513107873
671.094809171327
666.816642321106
658.700934552644
612.599417322119
600.881749234019
692.267730637084
669.191648874368
679.031884341968
696.710842733897
728.631615700617
657.055149047474
658.04052497629
683.204429396485
584.168835213792
630.2459072441
617.148834010875
565.295693510036
690.825354955978
679.876070876113
662.711969129361
673.073641443234
625.71840151994
580.442882157357
578.321520869993
-212.285721495538
653.729508844479
675.741363615945
571.268725768237
715.446996180232
723.538251520982
711.090828208256
641.644173227147
633.91680055207
533.169345778586
698.265665251864
678.963733983966
673.429486384177
609.829334881981
617.539258831635
541.268810277701
545.969597344028
535.60827331805
699.972462116597
653.623176017985
633.098170260744
585.041757078245
633.001280958686
576.176005525767
477.32415577712
582.84851410012
626.218288337639
576.68399805399
607.082988418142
650.372566551812
534.779756800923
592.798292198569
513.728150637262
653.172927900428
653.332400374775
566.923848014896
595.054638070515
569.288380635031
