# Supplementary material for: CaV1 and CaV2 calcium channels mediate the release of distinct pools of synaptic vesicles
Source: eLife. 2023 Feb 23;12:e81407. doi: 10.7554/eLife.81407 (PMC10023163; doi:10.7554/eLife.81407)
Supplement: Figure 6—source data 1. [file elife-81407-fig6-data1.zip › Figure 6 - Source Data 1/ryr/35/old/5/nrx_to_cav1.csv]

421.162669797159
436.055518409659
399.476808173094
392.346179769471
466.971117699715
385.557804044467
486.799317348008
466.302320303861
538.580592419956
479.375121577383
413.051791755943
489.583101594379
433.016597718584
492.102391250703
400.591851086008
417.038429242619
378.272588231417
489.358829283157
502.584951751733
467.277622311363
458.08150865435
370.978300671197
450.243780676663
509.145018909849
495.593498228694
449.069769828258
444.02361717474
442.820336819497
399.410708466672
313.609951177454
519.263927130265
435.941901578772
433.667417633111
504.875454002309
383.944474361126
331.779785398203
406.127797435734
335.506892186793
412.166002439511
461.499735381187
477.125766759606
436.521834749177
428.192709414259
458.154542270395
495.772802106063
485.289771800546
366.820316397967
340.163102472156
366.209361439996
284.60187210712
404.106063643427
497.332004422415
408.647155077853
426.900334448508
399.170441339907
441.345085429128
479.470107040697
376.717297715839
343.157846394084
488.239483592022
237.127883641093
342.14663934097
402.65217458613
492.147430608651
436.549546898294
458.067585497436
445.593752387458
340.595999891508
496.572620561805
455.458726005496
531.406596305194
454.102848134107
404.510640199283
378.600451562388
428.477558742614
316.924810042101
385.474744617284
448.661946199119
380.412636224022
466.74592746202
412.386489887171
464.210701941571
388.386032713961
360.812711487444
414.684418665782
447.568506845577
373.152101416868
375.3161392602
502.825790323952
417.974494883567
462.369811991053
471.654618439881
490.30683360836
485.85830588385
407.132538576838
405.247536229217
498.232095225083
499.747109931041
427.71684429559
457.36066639138
428.90696424863
385.947753640119
434.618265406027
526.258301121185
351.218313946074
461.477864167831
389.325195677049
466.598858055791
487.098536148389
482.820369298168
474.704661529706
428.603144299181
416.88547621108
508.271457614146
485.19537585143
495.03561131903
512.714569710959
544.635342677679
473.058876024535
474.044251953352
499.208156373546
400.172562190854
446.249634221162
433.152560987937
381.299420487097
506.82908193304
495.879797853175
478.715696106423
489.077368420296
441.722128497002
396.446609134418
394.325247847055
-396.281994518476
469.733235821541
491.745090593007
387.272452745299
531.450723157293
539.541978498044
527.094555185318
457.647900204209
449.920527529132
349.173072755648
514.269392228925
494.967460961028
489.433213361239
425.833061859043
433.542985808697
357.272537254763
361.97332432109
351.612000295112
515.976189093659
469.626902995047
449.101897237806
401.045484055307
449.005007935748
392.179732502829
293.327882754182
398.852241077182
442.222015314701
392.687725031052
423.086715395204
466.376293528874
350.783483777985
408.802019175631
329.731877614324
469.17665487749
469.336127351837
382.927574991958
411.058365047576
385.292107612093
