# Supplementary material for: CaV1 and CaV2 calcium channels mediate the release of distinct pools of synaptic vesicles
Source: eLife. 2023 Feb 23;12:e81407. doi: 10.7554/eLife.81407 (PMC10023163; doi:10.7554/eLife.81407)
Supplement: Figure 6—source data 1. [file elife-81407-fig6-data1.zip › Figure 6 - Source Data 1/ryr/35/old/5/nrx_to_nrx(cav1).csv]

-155.515019793154
74.7294421070746
87.0725116453414
85.6158055680044
186.133115246206
188.4047665854
109.264009547702
187.578698924792
-472.554812920354
149.219463438532
108.874629590628
-145.177494308644
-58.566394713509
233.307184722309
212.805988347785
108.942799824248
10.5067897469726
-147.773788333205
-162.837396024937
-1.87439427399477
-63.7716053745553
243.050816610576
89.9485804309534
-587.652483140004
-408.078936988664
159.725304566373
-60.4349161792288
177.139788243876
92.6301878162103
-447.264922256329
-134.872776547605
-0.590149639569063
-116.956817977814
195.183486469656
-199.288591569946
202.099722235807
55.3654672640459
11.6208612026185
-51.450777020038
132.925495446189
165.020591005015
-27.1838053220727
-62.6319277590428
66.2152200691999
-82.170818322129
176.419365868347
-21.923990262052
107.149183965017
152.534801142034
142.923740443879
252.942745043643
81.9038201649073
-263.516116346842
125.313066574663
-415.743467871847
88.2909133860758
-240.294890699141
-312.967484981773
192.578179649345
191.72544470331
88.6396674387561
168.553418668133
-7.51723405442135
184.251319089193
199.314010661323
172.475551075031
230.035448728746
217.025275123935
-52.4043684065728
134.665044696723
80.8830252568387
-369.962286934724
139.492819505575
90.2845903551188
90.1238281770329
-524.190441779083
66.164931096564
190.244374059675
210.123970109464
86.8042484536072
130.131824974016
146.535206853123
179.09644370408
192.819775555652
255.371186001857
-291.727349153238
128.539639886809
-43.1054547190706
197.93332484683
-162.042584150704
251.482441798255
-530.238311657979
-455.744959005578
-398.435302565844
-340.833761247166
-328.13662005574
-237.811504281553
9.08124504253828
-301.99064211768
