# Supplementary material for: CaV1 and CaV2 calcium channels mediate the release of distinct pools of synaptic vesicles
Source: eLife. 2023 Feb 23;12:e81407. doi: 10.7554/eLife.81407 (PMC10023163; doi:10.7554/eLife.81407)
Supplement: Figure 7—source data 1. [file elife-81407-fig7-data1.zip]

Archive with 267 entries (231 files):
- Figure 7 - Source Data 1/unc13-all/
- Figure 7 - Source Data 1/unc13-all/19/
- Figure 7 - Source Data 1/unc13-all/19/1.csv
- Figure 7 - Source Data 1/unc13-all/19/1/
- Figure 7 - Source Data 1/unc13-all/19/1/cav1_to_cav1(cav2).csv
- Figure 7 - Source Data 1/unc13-all/19/1/cav1_to_cav1(unc-13).csv
- Figure 7 - Source Data 1/unc13-all/19/1/cav1_to_cav2.csv
- Figure 7 - Source Data 1/unc13-all/19/1/cav2_to_cav1.csv
- Figure 7 - Source Data 1/unc13-all/19/1/cav2_to_cav2(cav1).csv
- Figure 7 - Source Data 1/unc13-all/19/1/cav2_to_cav2(unc-13).csv
- Figure 7 - Source Data 1/unc13-all/19/1/unc13all_to_cav1.csv
- Figure 7 - Source Data 1/unc13-all/19/1/unc13all_to_cav2.csv
- Figure 7 - Source Data 1/unc13-all/19/2.csv
- Figure 7 - Source Data 1/unc13-all/19/2/
- Figure 7 - Source Data 1/unc13-all/19/2/cav1_to_cav1(cav2).csv
- Figure 7 - Source Data 1/unc13-all/19/2/cav1_to_cav1(unc-13).csv
- Figure 7 - Source Data 1/unc13-all/19/2/cav1_to_cav2.csv
- Figure 7 - Source Data 1/unc13-all/19/2/cav2_to_cav1.csv
- Figure 7 - Source Data 1/unc13-all/19/2/cav2_to_cav2(cav1).csv
- Figure 7 - Source Data 1/unc13-all/19/2/cav2_to_cav2(unc-13).csv
- Figure 7 - Source Data 1/unc13-all/19/2/unc13all_to_cav1.csv
- Figure 7 - Source Data 1/unc13-all/19/2/unc13all_to_cav2.csv
- Figure 7 - Source Data 1/unc13-all/19/3.csv
- Figure 7 - Source Data 1/unc13-all/19/3/
- Figure 7 - Source Data 1/unc13-all/19/3/cav1_to_cav1(cav2).csv
- Figure 7 - Source Data 1/unc13-all/19/3/cav1_to_cav1(unc-13).csv
- Figure 7 - Source Data 1/unc13-all/19/3/cav1_to_cav2.csv
- Figure 7 - Source Data 1/unc13-all/19/3/cav2_to_cav1.csv
- Figure 7 - Source Data 1/unc13-all/19/3/cav2_to_cav2(cav1).csv
- Figure 7 - Source Data 1/unc13-all/19/3/cav2_to_cav2(unc-13).csv
- Figure 7 - Source Data 1/unc13-all/19/3/unc13all_to_cav1.csv
- Figure 7 - Source Data 1/unc13-all/19/3/unc13all_to_cav2.csv
- Figure 7 - Source Data 1/unc13-all/19/4.csv
- Figure 7 - Source Data 1/unc13-all/19/4/
- Figure 7 - Source Data 1/unc13-all/19/4/cav1_to_cav1(cav2).csv
- Figure 7 - Source Data 1/unc13-all/19/4/cav1_to_cav1(unc-13).csv
- Figure 7 - Source Data 1/unc13-all/19/4/cav1_to_cav2.csv
- Figure 7 - Source Data 1/unc13-all/19/4/cav2_to_cav1.csv
- Figure 7 - Source Data 1/unc13-all/19/4/cav2_to_cav2(cav1).csv
- Figure 7 - Source Data 1/unc13-all/19/4/cav2_to_cav2(unc-13).csv
- Figure 7 - Source Data 1/unc13-all/19/4/unc13all_to_cav1.csv
- Figure 7 - Source Data 1/unc13-all/19/4/unc13all_to_cav2.csv
- Figure 7 - Source Data 1/unc13-all/19/5/
- Figure 7 - Source Data 1/unc13-all/19/6/
- Figure 7 - Source Data 1/unc13-all/19/particle.json
- Figure 7 - Source Data 1/unc13-all/23/
- Figure 7 - Source Data 1/unc13-all/23/1.csv
- Figure 7 - Source Data 1/unc13-all/23/1/
- Figure 7 - Source Data 1/unc13-all/23/1/cav1_to_cav1(cav2).csv
- Figure 7 - Source Data 1/unc13-all/23/1/cav1_to_cav1(unc-13).csv
- Figure 7 - Source Data 1/unc13-all/23/1/cav1_to_cav2.csv
- Figure 7 - Source Data 1/unc13-all/23/1/cav2_to_cav1.csv
- Figure 7 - Source Data 1/unc13-all/23/1/cav2_to_cav2(cav1).csv
- Figure 7 - Source Data 1/unc13-all/23/1/cav2_to_cav2(unc-13).csv
- Figure 7 - Source Data 1/unc13-all/23/1/unc13all_to_cav1.csv
- Figure 7 - Source Data 1/unc13-all/23/1/unc13all_to_cav2.csv
- Figure 7 - Source Data 1/unc13-all/23/2.csv
- Figure 7 - Source Data 1/unc13-all/23/2/
- Figure 7 - Source Data 1/unc13-all/23/2/cav1_to_cav1(cav2).csv
- Figure 7 - Source Data 1/unc13-all/23/2/cav1_to_cav1(unc-13).csv
- Figure 7 - Source Data 1/unc13-all/23/2/cav1_to_cav2.csv
- Figure 7 - Source Data 1/unc13-all/23/2/cav2_to_cav1.csv
- Figure 7 - Source Data 1/unc13-all/23/2/cav2_to_cav2(cav1).csv
- Figure 7 - Source Data 1/unc13-all/23/2/cav2_to_cav2(unc-13).csv
- Figure 7 - Source Data 1/unc13-all/23/2/unc13all_to_cav1.csv
- Figure 7 - Source Data 1/unc13-all/23/2/unc13all_to_cav2.csv
- Figure 7 - Source Data 1/unc13-all/23/3.csv
- Figure 7 - Source Data 1/unc13-all/23/3/
- Figure 7 - Source Data 1/unc13-all/23/3/cav1_to_cav1(cav2).csv
- Figure 7 - Source Data 1/unc13-all/23/3/cav1_to_cav1(unc-13).csv
- Figure 7 - Source Data 1/unc13-all/23/3/cav1_to_cav2.csv
- Figure 7 - Source Data 1/unc13-all/23/3/cav2_to_cav1.csv
- Figure 7 - Source Data 1/unc13-all/23/3/cav2_to_cav2(cav1).csv
- Figure 7 - Source Data 1/unc13-all/23/3/cav2_to_cav2(unc-13).csv
- Figure 7 - Source Data 1/unc13-all/23/3/unc13all_to_cav1.csv
- Figure 7 - Source Data 1/unc13-all/23/3/unc13all_to_cav2.csv
- Figure 7 - Source Data 1/unc13-all/23/4.csv
- Figure 7 - Source Data 1/unc13-all/23/4/
- Figure 7 - Source Data 1/unc13-all/23/4/cav1_to_cav1(cav2).csv
- Figure 7 - Source Data 1/unc13-all/23/4/cav1_to_cav1(unc-13).csv
- Figure 7 - Source Data 1/unc13-all/23/4/cav1_to_cav2.csv
- Figure 7 - Source Data 1/unc13-all/23/4/cav2_to_cav1.csv
- Figure 7 - Source Data 1/unc13-all/23/4/cav2_to_cav2(cav1).csv
- Figure 7 - Source Data 1/unc13-all/23/4/cav2_to_cav2(unc-13).csv
- Figure 7 - Source Data 1/unc13-all/23/4/unc13all_to_cav1.csv
- Figure 7 - Source Data 1/unc13-all/23/4/unc13all_to_cav2.csv
- Figure 7 - Source Data 1/unc13-all/23/5.csv
- Figure 7 - Source Data 1/unc13-all/23/5/
- Figure 7 - Source Data 1/unc13-all/23/5/cav1_to_cav1(cav2).csv
- Figure 7 - Source Data 1/unc13-all/23/5/cav1_to_cav1(unc-13).csv
- Figure 7 - Source Data 1/unc13-all/23/5/cav1_to_cav2.csv
- Figure 7 - Source Data 1/unc13-all/23/5/cav2_to_cav1.csv
- Figure 7 - Source Data 1/unc13-all/23/5/cav2_to_cav2(cav1).csv
- Figure 7 - Source Data 1/unc13-all/23/5/cav2_to_cav2(unc-13).csv
- Figure 7 - Source Data 1/unc13-all/23/5/unc13all_to_cav1.csv
- Figure 7 - Source Data 1/unc13-all/23/5/unc13all_to_cav2.csv
- Figure 7 - Source Data 1/unc13-all/23/6/
- Figure 7 - Source Data 1/unc13-all/23/particle.json
- Figure 7 - Source Data 1/unc13-all/32/
- Figure 7 - Source Data 1/unc13-all/32/1.csv
- Figure 7 - Source Data 1/unc13-all/32/1/
- Figure 7 - Source Data 1/unc13-all/32/1/cav1_to_cav1(cav2).csv
- Figure 7 - Source Data 1/unc13-all/32/1/cav1_to_cav1(unc-13).csv
- Figure 7 - Source Data 1/unc13-all/32/1/cav1_to_cav2.csv
- Figure 7 - Source Data 1/unc13-all/32/1/cav2_to_cav1.csv
- Figure 7 - Source Data 1/unc13-all/32/1/cav2_to_cav2(cav1).csv
- Figure 7 - Source Data 1/unc13-all/32/1/cav2_to_cav2(unc-13).csv
- Figure 7 - Source Data 1/unc13-all/32/1/unc13all_to_cav1.csv
- Figure 7 - Source Data 1/unc13-all/32/1/unc13all_to_cav2.csv
- Figure 7 - Source Data 1/unc13-all/32/2.csv
- Figure 7 - Source Data 1/unc13-all/32/2/
- Figure 7 - Source Data 1/unc13-all/32/2/cav1_to_cav1(cav2).csv
- Figure 7 - Source Data 1/unc13-all/32/2/cav1_to_cav1(unc-13).csv
- Figure 7 - Source Data 1/unc13-all/32/2/cav1_to_cav2.csv
- Figure 7 - Source Data 1/unc13-all/32/2/cav2_to_cav1.csv
- Figure 7 - Source Data 1/unc13-all/32/2/cav2_to_cav2(cav1).csv
- Figure 7 - Source Data 1/unc13-all/32/2/cav2_to_cav2(unc-13).csv
- Figure 7 - Source Data 1/unc13-all/32/2/unc13all_to_cav1.csv
- Figure 7 - Source Data 1/unc13-all/32/2/unc13all_to_cav2.csv
- Figure 7 - Source Data 1/unc13-all/32/3.csv
- Figure 7 - Source Data 1/unc13-all/32/3/
- Figure 7 - Source Data 1/unc13-all/32/3/cav1_to_cav1(cav2).csv
- Figure 7 - Source Data 1/unc13-all/32/3/cav1_to_cav1(unc-13).csv
- Figure 7 - Source Data 1/unc13-all/32/3/cav1_to_cav2.csv
- Figure 7 - Source Data 1/unc13-all/32/3/cav2_to_cav1.csv
- Figure 7 - Source Data 1/unc13-all/32/3/cav2_to_cav2(cav1).csv
- Figure 7 - Source Data 1/unc13-all/32/3/cav2_to_cav2(unc-13).csv
- Figure 7 - Source Data 1/unc13-all/32/3/unc13all_to_cav1.csv
- Figure 7 - Source Data 1/unc13-all/32/3/unc13all_to_cav2.csv
- Figure 7 - Source Data 1/unc13-all/32/4.csv
- Figure 7 - Source Data 1/unc13-all/32/4/
- Figure 7 - Source Data 1/unc13-all/32/4/cav1_to_cav1(cav2).csv
- Figure 7 - Source Data 1/unc13-all/32/4/cav1_to_cav1(unc-13).csv
- Figure 7 - Source Data 1/unc13-all/32/4/cav1_to_cav2.csv
- Figure 7 - Source Data 1/unc13-all/32/4/cav2_to_cav1.csv
- Figure 7 - Source Data 1/unc13-all/32/4/cav2_to_cav2(cav1).csv
- Figure 7 - Source Data 1/unc13-all/32/4/cav2_to_cav2(unc-13).csv
- Figure 7 - Source Data 1/unc13-all/32/4/unc13all_to_cav1.csv
- Figure 7 - Source Data 1/unc13-all/32/4/unc13all_to_cav2.csv
- Figure 7 - Source Data 1/unc13-all/32/5.csv
- Figure 7 - Source Data 1/unc13-all/32/5/
- Figure 7 - Source Data 1/unc13-all/32/5/cav1_to_cav1(cav2).csv
- Figure 7 - Source Data 1/unc13-all/32/5/cav1_to_cav1(unc-13).csv
- Figure 7 - Source Data 1/unc13-all/32/5/cav1_to_cav2.csv
- Figure 7 - Source Data 1/unc13-all/32/5/cav2_to_cav1.csv
- Figure 7 - Source Data 1/unc13-all/32/5/cav2_to_cav2(cav1).csv
- Figure 7 - Source Data 1/unc13-all/32/5/cav2_to_cav2(unc-13).csv
- Figure 7 - Source Data 1/unc13-all/32/5/unc13all_to_cav1.csv
- Figure 7 - Source Data 1/unc13-all/32/5/unc13all_to_cav2.csv
- Figure 7 - Source Data 1/unc13-all/32/6/
- Figure 7 - Source Data 1/unc13-all/32/cav2_cav1_ryr_plots.m
- Figure 7 - Source Data 1/unc13-all/32/particle.json
- Figure 7 - Source Data 1/unc13-all/6/
- Figure 7 - Source Data 1/unc13-all/6/1.csv
- Figure 7 - Source Data 1/unc13-all/6/1/
- Figure 7 - Source Data 1/unc13-all/6/1/cav1_to_cav1(cav2).csv
- Figure 7 - Source Data 1/unc13-all/6/1/cav1_to_cav1(unc-13).csv
- Figure 7 - Source Data 1/unc13-all/6/1/cav1_to_cav2.csv
- Figure 7 - Source Data 1/unc13-all/6/1/cav2_to_cav1.csv
- Figure 7 - Source Data 1/unc13-all/6/1/cav2_to_cav2(cav1).csv
- Figure 7 - Source Data 1/unc13-all/6/1/cav2_to_cav2(unc-13).csv
- Figure 7 - Source Data 1/unc13-all/6/1/unc13all_to_cav1.csv
- Figure 7 - Source Data 1/unc13-all/6/1/unc13all_to_cav2.csv
- Figure 7 - Source Data 1/unc13-all/6/2.csv
- Figure 7 - Source Data 1/unc13-all/6/2/
- Figure 7 - Source Data 1/unc13-all/6/2/cav1_to_cav1(cav2).csv
- Figure 7 - Source Data 1/unc13-all/6/2/cav1_to_cav1(unc-13).csv
- Figure 7 - Source Data 1/unc13-all/6/2/cav1_to_cav2.csv
- Figure 7 - Source Data 1/unc13-all/6/2/cav2_to_cav1.csv
- Figure 7 - Source Data 1/unc13-all/6/2/cav2_to_cav2(cav1).csv
- Figure 7 - Source Data 1/unc13-all/6/2/cav2_to_cav2(unc-13).csv
- Figure 7 - Source Data 1/unc13-all/6/2/unc13all_to_cav1.csv
- Figure 7 - Source Data 1/unc13-all/6/2/unc13all_to_cav2.csv
- Figure 7 - Source Data 1/unc13-all/6/3.csv
- Figure 7 - Source Data 1/unc13-all/6/3/
- Figure 7 - Source Data 1/unc13-all/6/3/cav1_to_cav1(cav2).csv
- Figure 7 - Source Data 1/unc13-all/6/3/cav1_to_cav1(unc-13).csv
- Figure 7 - Source Data 1/unc13-all/6/3/cav1_to_cav2.csv
- Figure 7 - Source Data 1/unc13-all/6/3/cav2_to_cav1.csv
- Figure 7 - Source Data 1/unc13-all/6/3/cav2_to_cav2(cav1).csv
- Figure 7 - Source Data 1/unc13-all/6/3/cav2_to_cav2(unc-13).csv
- Figure 7 - Source Data 1/unc13-all/6/3/unc13all_to_cav1.csv
- Figure 7 - Source Data 1/unc13-all/6/3/unc13all_to_cav2.csv
- Figure 7 - Source Data 1/unc13-all/6/4.csv
- Figure 7 - Source Data 1/unc13-all/6/4/
- Figure 7 - Source Data 1/unc13-all/6/4/cav1_to_cav1(cav2).csv
- Figure 7 - Source Data 1/unc13-all/6/4/cav1_to_cav1(unc-13).csv
- Figure 7 - Source Data 1/unc13-all/6/4/cav1_to_cav2.csv
- Figure 7 - Source Data 1/unc13-all/6/4/cav2_to_cav1.csv
- Figure 7 - Source Data 1/unc13-all/6/4/cav2_to_cav2(cav1).csv
- Figure 7 - Source Data 1/unc13-all/6/4/cav2_to_cav2(unc-13).csv
- Figure 7 - Source Data 1/unc13-all/6/4/unc13all_to_cav1.csv
- Figure 7 - Source Data 1/unc13-all/6/4/unc13all_to_cav2.csv
- Figure 7 - Source Data 1/unc13-all/6/5.csv
- Figure 7 - Source Data 1/unc13-all/6/5/
- Figure 7 - Source Data 1/unc13-all/6/5/cav1_to_cav1(cav2).csv
- Figure 7 - Source Data 1/unc13-all/6/5/cav1_to_cav1(unc-13).csv
- Figure 7 - Source Data 1/unc13-all/6/5/cav1_to_cav2.csv
- Figure 7 - Source Data 1/unc13-all/6/5/cav2_to_cav1.csv
- Figure 7 - Source Data 1/unc13-all/6/5/cav2_to_cav2(cav1).csv
- Figure 7 - Source Data 1/unc13-all/6/5/cav2_to_cav2(unc-13).csv
- Figure 7 - Source Data 1/unc13-all/6/5/particle.json
- Figure 7 - Source Data 1/unc13-all/6/5/unc13all_to_cav1.csv
- Figure 7 - Source Data 1/unc13-all/6/5/unc13all_to_cav2.csv
- Figure 7 - Source Data 1/unc13-all/6/6/
- Figure 7 - Source Data 1/unc13-all/8/
- Figure 7 - Source Data 1/unc13-all/8/1.csv
- Figure 7 - Source Data 1/unc13-all/8/1/
- Figure 7 - Source Data 1/unc13-all/8/1/cav1_to_cav1(cav2).csv
- Figure 7 - Source Data 1/unc13-all/8/1/cav1_to_cav1(unc-13).csv
- Figure 7 - Source Data 1/unc13-all/8/1/cav1_to_cav2.csv
- Figure 7 - Source Data 1/unc13-all/8/1/cav2_to_cav1.csv
- Figure 7 - Source Data 1/unc13-all/8/1/cav2_to_cav2(cav1).csv
- Figure 7 - Source Data 1/unc13-all/8/1/cav2_to_cav2(unc-13).csv
- Figure 7 - Source Data 1/unc13-all/8/1/unc13all_to_cav1.csv
- Figure 7 - Source Data 1/unc13-all/8/1/unc13all_to_cav2.csv
- Figure 7 - Source Data 1/unc13-all/8/2.csv
- Figure 7 - Source Data 1/unc13-all/8/2/
- Figure 7 - Source Data 1/unc13-all/8/2/cav1_to_cav1(cav2).csv
- Figure 7 - Source Data 1/unc13-all/8/2/cav1_to_cav1(unc-13).csv
- Figure 7 - Source Data 1/unc13-all/8/2/cav1_to_cav2.csv
- Figure 7 - Source Data 1/unc13-all/8/2/cav2_to_cav1.csv
- Figure 7 - Source Data 1/unc13-all/8/2/cav2_to_cav2(cav1).csv
- Figure 7 - Source Data 1/unc13-all/8/2/cav2_to_cav2(unc-13).csv
- Figure 7 - Source Data 1/unc13-all/8/2/unc13all_to_cav1.csv
- Figure 7 - Source Data 1/unc13-all/8/2/unc13all_to_cav2.csv
- Figure 7 - Source Data 1/unc13-all/8/3.csv
- Figure 7 - Source Data 1/unc13-all/8/3/
- Figure 7 - Source Data 1/unc13-all/8/3/cav1_to_cav1(cav2).csv
- Figure 7 - Source Data 1/unc13-all/8/3/cav1_to_cav1(unc-13).csv
- Figure 7 - Source Data 1/unc13-all/8/3/cav1_to_cav2.csv
- Figure 7 - Source Data 1/unc13-all/8/3/cav2_to_cav1.csv
- Figure 7 - Source Data 1/unc13-all/8/3/cav2_to_cav2(cav1).csv
- Figure 7 - Source Data 1/unc13-all/8/3/cav2_to_cav2(unc-13).csv
- Figure 7 - Source Data 1/unc13-all/8/3/unc13all_to_cav1.csv
- Figure 7 - Source Data 1/unc13-all/8/3/unc13all_to_cav2.csv
- Figure 7 - Source Data 1/unc13-all/8/4.csv
- Figure 7 - Source Data 1/unc13-all/8/4/
- Figure 7 - Source Data 1/unc13-all/8/4/cav1_to_cav1(cav2).csv
- Figure 7 - Source Data 1/unc13-all/8/4/cav1_to_cav1(unc-13).csv
- Figure 7 - Source Data 1/unc13-all/8/4/cav1_to_cav2.csv
- Figure 7 - Source Data 1/unc13-all/8/4/cav2_to_cav1.csv
- Figure 7 - Source Data 1/unc13-all/8/4/cav2_to_cav2(cav1).csv
- Figure 7 - Source Data 1/unc13-all/8/4/cav2_to_cav2(unc-13).csv
- Figure 7 - Source Data 1/unc13-all/8/4/unc13all_to_cav1.csv
- Figure 7 - Source Data 1/unc13-all/8/4/unc13all_to_cav2.csv
- Figure 7 - Source Data 1/unc13-all/8/5.csv
- Figure 7 - Source Data 1/unc13-all/8/5/
- Figure 7 - Source Data 1/unc13-all/8/5/cav1_to_cav1(cav2).csv
- Figure 7 - Source Data 1/unc13-all/8/5/cav1_to_cav1(unc-13).csv
- Figure 7 - Source Data 1/unc13-all/8/5/cav1_to_cav2.csv
- Figure 7 - Source Data 1/unc13-all/8/5/cav2_to_cav1.csv
- Figure 7 - Source Data 1/unc13-all/8/5/cav2_to_cav2(cav1).csv
- Figure 7 - Source Data 1/unc13-all/8/5/cav2_to_cav2(unc-13).csv
- Figure 7 - Source Data 1/unc13-all/8/5/unc13all_to_cav1.csv
- Figure 7 - Source Data 1/unc13-all/8/5/unc13all_to_cav2.csv
- Figure 7 - Source Data 1/unc13-all/8/6.csv
- Figure 7 - Source Data 1/unc13-all/8/6/
- Figure 7 - Source Data 1/unc13-all/8/6/cav1_to_cav1(cav2).csv
- Figure 7 - Source Data 1/unc13-all/8/6/cav1_to_cav1(unc-13).csv
- Figure 7 - Source Data 1/unc13-all/8/6/cav1_to_cav2.csv
- Figure 7 - Source Data 1/unc13-all/8/6/cav2_to_cav1.csv
- Figure 7 - Source Data 1/unc13-all/8/6/cav2_to_cav2(cav1).csv
- Figure 7 - Source Data 1/unc13-all/8/6/cav2_to_cav2(unc-13).csv
- Figure 7 - Source Data 1/unc13-all/8/6/unc13all_to_cav1.csv
- Figure 7 - Source Data 1/unc13-all/8/6/unc13all_to_cav2.csv
- Figure 7 - Source Data 1/unc13-all/8/particle.json
