# Supplementary material for: CaV1 and CaV2 calcium channels mediate the release of distinct pools of synaptic vesicles
Source: eLife. 2023 Feb 23;12:e81407. doi: 10.7554/eLife.81407 (PMC10023163; doi:10.7554/eLife.81407)
Supplement: Figure 7—source data 1. [file elife-81407-fig7-data1.zip › Figure 7 - Source Data 1/unc13-all/19/1.csv]

image-ID	cycle	z-step	frame	accum	photon-count	photon-count11	photon-count12	photon-count21	photon-count22	psfx	psfy	psfz	psf-photon-count	x	y	z	stdev	amp	background11	background12	background21	background22	maxResidualSlope	chisq	log-likelihood	accuracy	llr	time-point	precisionx	precisiony	precisionz	vis-probe
0	0	0	0	1	434.309	184.816	249.494	0	0	64.0784	38.6707	-151.662	280.559	5018.58	7037.19	151.662	0	8.92822	7.44014	8.81592	0	0	0.128383	197.941	-538.423	13.1289	245.135	0	37.9775	36.6936	140.244	0
1	0	0	1	1	422.31	171.279	251.031	0	0	16.0648	10.6037	31.723	357.098	5066.6	7164.92	-31.723	0	11.2294	7.14031	8.1091	0	0	0.141156	182.485	-528.729	13.4389	234.038	0	28.8469	27.8341	98.2003	0
2	0	0	2	1	466.373	192.748	273.625	0	0	30.4327	-39.3054	5.36895	390.966	5151.89	7214.83	-5.36895	0	12.3745	7.2842	8.83255	0	0	0.176577	217.091	-545.456	12.095	277.866	0	26.9337	25.9822	92.4386	0
10	0	0	10	1	344.144	171.102	173.042	0	0	24.3656	31.4162	-71.6434	329.323	5058.29	7144.1	71.6434	0	10.3299	6.8462	7.2336	0	0	0.0796607	240.304	-544.543	16.7898	271.442	0	30.2892	29.2872	107.447	0
11	0	0	11	1	561.349	235.834	325.515	0	0	20.7443	33.7663	37.0245	476.8	5061.92	7141.75	-37.0245	0	14.9387	8.0019	9.48985	0	0	0.329708	215.706	-558.381	9.9225	302.575	0	23.5916	22.7593	79.8454	0
16	0	0	16	1	458.466	193.518	264.948	0	0	4.55455	-22.2559	-175.986	393.58	5078.11	7098.12	175.986	0	12.9281	6.57739	8.39374	0	0	0.142935	203.097	-537.363	12.2122	243.898	0	27.4242	26.5212	100.869	0
19	0	0	19	1	353.47	159.71	193.76	0	0	82.0411	72.9716	35.448	220.711	5000.62	7102.55	-35.448	0	6.83705	7.15168	8.12004	0	0	0.0642434	206.387	-535.643	16.4795	251.221	0	45.1538	43.5478	149.419	0
20	0	0	20	1	332.225	175.483	156.741	0	0	25.1325	51.0852	14.0211	189.983	5057.53	7124.44	-14.0211	0	5.91868	7.15244	9.39077	0	0	0.237453	223.572	-549.297	17.9289	211.474	0	52.8501	51.1749	174.753	0
21	0	0	21	1	436.363	193.398	242.965	0	0	34.7171	-0.956355	27.3426	408.958	5147.6	7176.48	-27.3426	0	12.8366	6.34112	8.74411	0	0	0.309081	224.59	-539.368	12.9138	268.303	0	25.6947	24.8339	86.7177	0
27	0	0	27	1	611.658	242.614	369.045	0	0	103.96	46.3508	79.7516	555.178	5078.36	7129.17	-79.7516	0	17.3734	7.53482	8.92008	0	0	0.471875	241.612	-567.549	8.9599	314.22	0	20.4962	19.8587	68.4094	0
28	0	0	28	1	451.18	194.93	256.25	0	0	69.4116	11.4137	-106.087	284.75	5212.57	7164.11	106.087	0	8.97785	7.56947	9.47914	0	0	0.258025	198.832	-534.808	12.6498	232.069	0	37.1146	35.7431	133.172	0
30	0	0	30	1	511.672	268.587	243.085	0	0	34.8846	47.6747	115.053	460.92	5047.78	7127.85	-115.053	0	14.6601	5.78004	7.20272	0	0	0.248647	247.98	-560.963	10.6453	282.259	0	22.4601	21.7251	73.2578	0
31	0	0	31	1	452.237	187.401	264.836	0	0	-31.049	26.7543	-19.5736	357.619	5113.71	7148.77	19.5736	0	11.3213	6.7367	7.24784	0	0	0.253056	223.774	-542.491	12.3098	285.41	0	27.9006	26.8171	96.7644	0
33	0	0	33	1	433.974	178.31	255.665	0	0	-24.9878	115.436	-173.319	390.634	5107.65	7060.08	173.319	0	12.6774	7.99335	8.94152	0	0	0.420917	222.454	-561.073	13.2201	251.26	0	28.5116	27.6159	108.514	0
34	0	0	34	1	477.609	219.764	257.845	0	0	35.8078	5.6807	106.284	314.6	5046.85	7169.84	-106.284	0	10.0328	7.19045	8.04671	0	0	0.142456	230.684	-550.641	11.6979	266.937	0	32.3513	31.4072	105.709	0
35	0	0	35	1	515.742	250.16	265.582	0	0	-16.818	-10.9068	56.2907	459.127	5099.48	7186.43	-56.2907	0	14.6804	6.898	8.43202	0	0	0.369751	256.188	-557.595	10.7396	288.985	0	23.2091	22.3038	78.2246	0
36	0	0	36	1	378.472	168.242	210.23	0	0	15.068	-6.15431	5.63882	371.901	5067.59	7181.67	-5.63882	0	11.7058	6.39317	7.94454	0	0	0.223053	195.009	-524.515	15.0862	260.481	0	27.3076	26.3757	93.318	0
37	0	0	37	1	422.927	168.076	254.851	0	0	2.94029	10.0899	-112.672	406.939	5079.72	7165.43	112.672	0	12.9856	6.77496	8.26864	0	0	0.238226	188.881	-531.442	13.3872	223.491	0	26.0683	25.0776	92.8072	0
38	0	0	38	1	534.225	183.575	350.65	0	0	-56.4267	5.21784	-200.205	470.448	5139.09	7170.3	200.205	0	15.7998	6.05858	7.19781	0	0	0.337886	245.119	-558.304	10.1762	331.167	0	22.877	21.5922	85.9763	0
39	0	0	39	1	515.727	224.912	290.815	0	0	13.709	41.0973	-96.6018	515.318	5068.95	7134.42	96.6018	0	16.2556	7.36529	8.10277	0	0	0.452667	189.831	-538.663	10.7557	335.33	0	21.4598	20.7013	76.6472	0
40	0	0	40	1	297.471	162.392	135.078	0	0	-8.01465	48.3768	139.551	249.128	4991.01	7127.14	-139.551	0	8.06567	6.74629	8.10709	0	0	0.124075	167.126	-511.482	20.0509	1	0	40.1103	38.3879	125.562	0
41	0	0	41	1	514.424	154.874	359.55	0	0	41.4364	-22.0408	-107.602	471.541	5041.22	7097.9	107.602	0	15.037	6.55926	8.05937	0	0	0.197379	208.944	-546.629	10.7135	287.448	0	22.8785	22.246	80.478	0
43	0	0	43	1	433.404	169.508	263.896	0	0	-8.30145	-1.98926	-101.817	429.448	5090.96	7077.85	101.817	0	13.7403	6.73596	7.73622	0	0	0.238697	179.701	-523.183	12.9621	263.456	0	24.4487	23.7804	86.5966	0
45	0	0	45	1	451.689	198.969	252.72	0	0	37.08	48.1178	251.6	375.849	5045.58	7127.4	-251.6	0	12.7452	6.13295	8.56103	0	0	0.233832	229.931	-552.124	12.38	253.001	0	27.8692	27.1574	89.5508	0
46	0	0	46	1	379.881	150.75	229.131	0	0	12.3215	5.14503	110.622	345.211	5070.34	7170.38	-110.622	0	11.0748	6.98923	7.71035	0	0	0.331741	184.824	-522.439	15.0852	251.75	0	29.4981	28.5358	96.3544	0
47	0	0	47	1	441.097	212.374	228.723	0	0	54.6712	53.9751	196.339	407.598	5027.99	7121.55	-196.339	0	13.3426	5.94507	7.94976	0	0	0.330192	164.331	-515.259	12.6335	247.368	0	25.5564	24.8258	81.2356	0
51	0	0	51	1	455.528	210.181	245.348	0	0	48.8842	25.9929	71.2224	463.272	5033.78	7149.53	-71.2224	0	14.562	6.66588	7.95499	0	0	0.299486	205.646	-539.052	12.2704	318.739	0	23.0025	22.222	76.8927	0
52	0	0	52	1	375.251	155.05	220.201	0	0	85.8314	-20.3869	-29.411	370.857	4996.83	7195.91	29.411	0	11.612	6.05414	7.20383	0	0	0.0485512	232.742	-546.656	15.077	282.38	0	26.8843	25.9319	92.5149	0
54	0	0	54	1	487.684	199.096	288.588	0	0	79.1474	-45.4754	-118.783	400.632	5003.51	7121.34	118.783	0	12.8603	5.86953	6.6514	0	0	0.0997992	266.635	-558.53	11.1864	298.814	0	25.1396	24.2341	89.9177	0
55	0	0	55	1	330.229	153.474	176.755	0	0	-22.9795	73.5962	-185.483	232.053	5005.98	7101.92	185.483	0	7.57232	6.54439	7.22662	0	0	0.163638	211.947	-535.996	17.5454	209.632	0	43.1679	40.8169	164.301	0
56	0	0	56	1	398.041	163.854	234.187	0	0	41.3764	-16.6514	93.1578	319.648	5041.28	7092.51	-93.1578	0	10.1924	5.4993	6.88239	0	0	0.150356	206.874	-525.741	13.9863	280.752	0	30.0097	29.207	97.2946	0
57	0	0	57	1	356.843	156.637	200.206	0	0	22.4122	-7.03619	106.546	275.656	5060.25	7182.56	-106.546	0	8.83403	6.31001	7.84461	0	0	0.152266	195.293	-530.018	16.1055	243.94	0	35.3938	34.4	116.95	0
58	0	0	58	1	341.055	114.713	226.342	0	0	48.5287	31.8602	-133.363	285.839	5034.13	7143.66	133.363	0	9.0659	6.22727	7.61896	0	0	0.271347	230.897	-548.701	16.9105	241.776	0	35.1011	33.7775	127.134	0
60	0	0	60	1	490.996	233.739	257.257	0	0	50.9354	39.0299	133.717	397.723	5031.72	7136.49	-133.717	0	12.7063	6.9291	7.8311	0	0	0.340566	230.176	-544.143	11.2994	292.677	0	26.4244	25.6126	85.117	0
61	0	0	61	1	305.761	153.033	152.728	0	0	8.70114	-25.5913	29.6743	178.322	5173.62	7101.45	-29.6743	0	5.65894	6.55181	7.48423	0	0	0.188923	216.769	-528.432	19.2365	238.556	0	51.6222	50.1098	174.496	0
62	0	0	62	1	497.708	201.454	296.254	0	0	34.6254	17.3371	148.584	567.145	5048.03	7158.18	-148.584	0	18.3093	4.70364	8.33439	0	0	0.235302	262.976	-552.655	10.9414	345.007	0	18.7917	18.2434	61.5762	0
64	0	0	64	1	436.367	185.266	251.102	0	0	19.152	49.7879	-81.5113	416.21	5063.51	7125.73	81.5113	0	13.0597	6.29195	7.12036	0	0	0.230845	185.892	-520.457	12.7465	257.801	0	24.6983	23.8735	86.8682	0
70	0	0	70	1	547.801	211.57	336.231	0	0	-15.2965	1.17094	19.579	568.091	5097.96	7174.35	-19.579	0	18.0072	5.72171	7.77894	0	0	0.303799	246.253	-550.483	9.90989	329.826	0	18.8917	18.1465	64.4094	0
71	0	0	71	1	384.332	128.937	255.394	0	0	-30.6559	6.60174	-119.455	314.522	5113.32	7069.26	119.455	0	10.155	6.44337	8.02739	0	0	0.145968	201.77	-530.75	14.8433	260.07	0	32.1115	31.2059	113.999	0
73	0	0	73	1	374.115	128.33	245.785	0	0	-17.1647	35.5281	-187.546	328.973	5199.48	7040.33	187.546	0	10.7757	5.81353	6.3073	0	0	0.218896	240.84	-541.94	14.9632	280.359	0	29.7061	28.6519	116.523	0
77	0	0	77	1	470.337	189.559	280.778	0	0	76.556	18.4644	28.8668	355.703	5205.42	7157.06	-28.8668	0	11.0738	6.62684	7.77565	0	0	0.157681	181.571	-522.539	11.819	251.631	0	28.557	27.5977	97.8813	0
78	0	0	78	1	523.579	208.005	315.575	0	0	3.83577	84.9865	-135.22	552.891	5178.48	7090.53	135.22	0	17.5848	6.63591	8.17812	0	0	0.684093	187.422	-540.023	10.521	305.373	0	20.3433	19.6801	74.1555	0
79	0	0	79	1	354.485	161.446	193.039	0	0	65.3699	-53.1649	-131.297	274.969	5116.95	7129.03	131.297	0	8.89339	6.85094	8.06144	0	0	0.0403134	194.803	-529.578	16.3614	250.583	0	36.1129	35.2364	133.003	0
81	0	0	81	1	411.328	205.555	205.773	0	0	7.46649	53.7586	-37.8758	406.298	5075.19	7121.76	37.8758	0	12.697	6.55028	6.87958	0	0	0.30082	205.05	-528.297	13.6233	280.687	0	24.9621	24.1273	87.1375	0
82	0	0	82	1	500.567	171.574	328.993	0	0	13.7397	48.2106	-52.3731	524.837	5168.58	7127.31	52.3731	0	16.4129	6.33182	7.02637	0	0	0.445914	202.955	-543.575	10.9418	340.668	0	20.1407	19.4755	71.0633	0
83	0	0	83	1	325.928	135.703	190.225	0	0	-46.7691	-6.61808	-80.0231	244.104	5029.77	7082.48	80.0231	0	7.8758	6.09122	6.80755	0	0	0.211374	185.664	-512.858	17.6385	247.051	0	38.4044	36.9433	132.715	0
86	0	0	86	1	338.694	162.187	176.507	0	0	101.238	-42.4235	-162.237	217.746	4981.42	7118.28	162.237	0	7.08084	6.71951	7.66676	0	0	0.191472	166.179	-510.081	17.1526	243.947	0	45.5041	43.4048	169.449	0
92	0	0	92	1	465.514	184.105	281.409	0	0	39.0489	15.5464	-16.4874	358.444	5043.61	7159.97	16.4874	0	11.1825	5.99553	6.9911	0	0	0.0894356	201.717	-527.292	11.8186	261.041	0	27.5067	26.6202	94.7616	0
93	0	0	93	1	323.006	149.107	173.899	0	0	70.1335	69.6204	9.26912	172.137	5211.85	7205.56	-9.26912	0	5.32146	6.66534	9.16421	0	0	0.144019	211.428	-539.745	18.3787	236.235	0	57.3516	55.0691	191.095	0
96	0	0	96	1	413.269	156.459	256.811	0	0	-22.6339	-8.28079	-160.056	358.777	5105.29	7084.14	160.056	0	11.7483	6.30332	7.7478	0	0	0.223452	160.379	-511.267	13.6196	255.618	0	28.7775	27.8618	105.53	0
101	0	0	101	1	401.082	157.301	243.781	0	0	-18.731	54.7902	-147.893	408.81	5101.39	7120.73	147.893	0	13.1597	5.99541	7.087	0	0	0.322437	197.325	-531.959	13.9641	251.867	0	25.3343	24.2977	92.7321	0
103	0	0	103	1	485.638	230.701	254.938	0	0	89.3468	2.02167	161.764	400.563	4993.31	7073.84	-161.764	0	12.9464	6.87924	9.2014	0	0	0.268011	196.613	-536.918	11.5442	260.383	0	27.0441	26.3036	84.7796	0
104	0	0	104	1	384.677	159.433	225.244	0	0	72.6378	-10.5548	-40.4519	338.137	5010.02	7086.42	40.4519	0	10.5811	5.17292	7.146	0	0	0.107784	218.988	-531.174	14.5106	278.713	0	28.9894	28.1409	96.5133	0
108	0	0	108	1	357.019	148.833	208.186	0	0	19.3551	6.74009	-86.7694	264.436	5063.31	7168.78	86.7694	0	8.36359	5.53164	7.30964	0	0	0.220864	236.843	-537.579	15.8721	234.574	0	36.0827	34.8823	124.571	0
110	0	0	110	1	339.199	175.665	163.535	0	0	4.74781	-5.12292	63.56	291.592	5077.91	7180.64	-63.56	0	9.27359	5.25889	6.70236	0	0	0.0445597	235.883	-536.995	16.6675	235.098	0	32.0022	30.8433	106.562	0
111	0	0	111	1	363.165	151.187	211.978	0	0	68.8366	10.941	-64.3648	275.249	5013.82	7164.58	64.3648	0	8.60391	5.75099	7.16071	0	0	0.189766	198.675	-529.271	15.5871	261.55	0	34.921	33.7485	119.922	0
113	0	0	113	1	411.228	167.285	243.944	0	0	15.215	49.8574	-53.96	316.985	5067.45	7125.66	53.96	0	9.91004	5.41095	7.59784	0	0	0.148635	190.563	-519.199	13.5518	267.643	0	31.1332	30.1255	104.48	0
114	0	0	114	1	544.2	174.047	370.153	0	0	30.7776	-21.5233	-119.761	557.397	5051.88	7097.38	119.761	0	17.8601	5.54134	6.53168	0	0	0.263895	220.107	-541.144	9.88822	349.61	0	18.9985	18.4208	67.7571	0
116	0	0	116	1	319.244	125.89	193.355	0	0	86.1259	-10.1998	-119.149	162.765	5096.19	7086.06	119.149	0	5.16964	6.66752	7.7786	0	0	0.0475792	188.78	-516.688	18.3785	187.721	0	57.948	56.7454	211.534	0
117	0	0	117	1	287.907	134.874	153.033	0	0	78.7823	3.13036	182.86	284.784	5003.88	7172.39	-182.86	0	9.29157	4.30923	6.54276	0	0	0.0693159	308.557	-551.276	19.7749	272.258	0	32.1177	31.2489	103.111	0
120	0	0	120	1	435.44	177.417	258.023	0	0	39.3545	-4.82613	-173.352	379.962	5142.97	7080.69	173.352	0	12.3299	5.7841	7.4098	0	0	0.107678	216.647	-541.906	12.7442	301.956	0	27.1153	26.4768	101.406	0
122	0	0	122	1	403.721	196.567	207.154	0	0	71.9054	12.4939	-2.03868	266.075	5210.07	7163.03	2.03868	0	8.27446	5.98616	7.70737	0	0	0.16473	212.714	-537.345	13.9328	213.475	0	36.3433	35.134	124.011	0
124	0	0	124	1	445.561	191.821	253.74	0	0	-5.66807	67.6903	55.2232	408.818	5088.33	7107.83	-55.2232	0	12.8902	5.50707	7.17043	0	0	0.432751	169.431	-508.35	12.3664	289.569	0	24.6315	23.7171	81.8776	0
125	0	0	125	1	315.237	131.627	183.61	0	0	59.3455	53.7771	78.7695	338.006	5122.97	7121.74	-78.7695	0	10.5986	4.87387	6.32508	0	0	0.0819693	264.989	-548.065	17.9493	313.543	0	27.943	27.0913	92.5439	0
127	0	0	127	1	299.659	98.0276	201.631	0	0	87.0925	-33.8871	-133.469	210.553	5095.23	7209.41	133.469	0	6.76074	5.30992	7.13992	0	0	0.0354742	218.046	-523.891	19.2962	232.514	0	43.8451	42.3177	158.992	0
128	0	0	128	1	269.446	110.495	158.951	0	0	29.3968	61.5635	56.7428	183.951	5053.26	7113.96	-56.7428	0	5.75977	4.79808	6.91181	0	0	0.172012	235.651	-527.378	21.5892	228.147	0	48.5526	46.9713	157.105	0
129	0	0	129	1	365.948	153.748	212.2	0	0	61.3152	-54.1912	93.6307	379.941	5121.01	7130.05	-93.6307	0	12.2082	4.97211	6.13029	0	0	0.0790303	195.456	-516.017	15.1703	297.312	0	24.8526	24.3039	82.3982	0
130	0	0	130	1	384.933	121.873	263.06	0	0	-31.877	63.5601	-131.162	358.925	5114.54	7111.96	131.162	0	11.5294	4.50899	6.06113	0	0	0.253557	226.082	-527.566	14.2568	282.072	0	26.7246	25.6723	94.356	0
134	0	0	134	1	388.044	198.609	189.435	0	0	25.0148	7.59784	22.5737	321.229	5157.31	7167.92	-22.5737	0	10.0776	4.96025	6.72795	0	0	0.23013	243.384	-542.54	14.2847	295.398	0	29.3992	28.3292	99.3416	0
135	0	0	135	1	378.443	159.52	218.923	0	0	-13.3282	45.6865	-100.941	299.258	5095.99	7229.49	100.941	0	9.50418	4.99322	7.49599	0	0	0.245393	243.334	-560.816	14.7899	283.74	0	32.3813	31.0698	111.743	0
136	0	0	136	1	307.555	137.561	169.994	0	0	91.604	72.9276	0.664718	291.478	5090.72	7102.59	-0.664718	0	8.99332	5.061	6.44759	0	0	0.203122	263.336	-544.101	18.5296	291.059	0	32.1195	31.2608	108.773	0
137	0	0	137	1	379.311	187.098	192.212	0	0	102.792	15.8855	64.0241	244.301	5079.53	7159.63	-64.0241	0	7.64627	6.24039	7.58988	0	0	0.251965	203.351	-523.601	14.9764	276.338	0	39.4293	38.2109	130.607	0
140	0	0	140	1	335.647	143.695	191.952	0	0	15.3709	60.2697	-91.7688	248.096	5166.95	7115.25	91.7688	0	7.79821	6.10392	6.50131	0	0	0.116051	236.683	-533.31	17.0033	252.159	0	37.5448	36.299	136.363	0
141	0	0	141	1	282.66	127.979	154.681	0	0	-73.1156	50.3865	-201.77	264.126	5155.78	7125.13	201.77	0	8.86604	5.6126	6.19644	0	0	0.17538	237.932	-527.509	20.5038	225.15	0	36.1838	33.9419	139.503	0
143	0	0	143	1	276.675	119.993	156.682	0	0	8.34564	-17.7682	-22.4855	209.812	5074.31	7093.63	22.4855	0	6.63078	5.24338	7.05264	0	0	0.226257	182.722	-508.929	21.1178	215.504	0	43.364	42.2078	144.166	0
145	0	0	145	1	311.514	150.808	160.706	0	0	40.4131	46.7086	-187.092	190.336	5042.25	7128.81	187.092	0	6.15047	5.39383	6.47949	0	0	0.083174	222.338	-522.459	18.3489	231.219	0	49.085	47.0019	187.734	0
146	0	0	146	1	368.158	142.592	225.566	0	0	-12.1967	-10.9666	-70.5677	384.029	5094.86	7186.49	70.5677	0	12.245	4.83663	7.01294	0	0	0.18353	217.699	-521.567	15.1633	274.886	0	25.4223	24.4895	86.3568	0
149	0	0	149	1	333.593	141.111	192.481	0	0	9.6563	-10.5022	-18.4905	317.479	5073	7186.02	18.4905	0	10.0115	5.98902	6.50484	0	0	0.217996	210.467	-531.993	17.1006	272.861	0	29.8106	28.7748	103.928	0
151	0	0	151	1	375.361	191.372	183.989	0	0	7.97381	12.5168	17.1555	301.76	5074.69	7063.34	-17.1555	0	9.48619	4.85382	6.20527	0	0	0.064931	241.849	-532.35	14.7374	305.422	0	30.5939	29.678	102.241	0
153	0	0	153	1	313.721	128.231	185.49	0	0	-46.6984	-36.3385	-30.0928	336.454	5129.36	7112.2	30.0928	0	10.867	5.54893	5.49644	0	0	0.198886	197.764	-510.965	18.0347	247.094	0	27.0434	26.1017	94.779	0
156	0	0	156	1	289.434	140.686	148.748	0	0	4.79483	-11.988	39.5627	243.186	5177.53	7087.85	-39.5627	0	7.71007	4.92862	6.46549	0	0	0.0397288	260.168	-534.477	19.8254	287.072	0	36.819	35.7775	123.186	0
159	0	0	159	1	428.963	155.525	273.438	0	0	-55.7739	29.3368	-204.153	390.458	5138.43	7146.18	204.153	0	13.069	5.27953	5.97515	0	0	0.3388	250.336	-548.475	12.7454	321.507	0	25.6465	24.2008	97.7833	0
161	0	0	161	1	425.073	192.695	232.378	0	0	20.9898	-3.47911	203.274	390.844	5061.67	7179	-203.274	0	13.0021	5.82406	6.51227	0	0	0.332115	208.623	-532.851	13.0007	297.665	0	25.5332	24.8337	81.8106	0
164	0	0	164	1	359.164	142.421	216.743	0	0	-50.3761	48.7979	-200.795	315.736	5133.04	7126.72	200.795	0	10.4966	5.2318	6.61956	0	0	0.290943	218.066	-530.649	15.6095	263.953	0	31.3748	29.8017	117.877	0
166	0	0	166	1	372.839	136.141	236.697	0	0	-8.4436	68.384	74.304	330.65	5091.1	7107.14	-74.304	0	10.4798	4.83606	6.85289	0	0	0.244488	205.77	-518.146	14.93	276.129	0	28.8529	27.7865	94.1775	0
168	0	0	168	1	356.28	158.598	197.682	0	0	19.8101	6.17716	71.7907	331.36	5062.85	7069.68	-71.7907	0	10.5007	4.71158	6.28766	0	0	0.221062	188.777	-512.93	15.6045	253.667	0	28.2135	27.3821	92.2519	0
169	0	0	169	1	312.073	128.532	183.541	0	0	2.7928	9.14161	202.801	243.022	5079.87	7166.38	-202.801	0	8.10068	4.65275	6.81942	0	0	0.259369	225.338	-514.481	18.1904	220.683	0	37.3898	36.2915	119.161	0
172	0	0	172	1	327.44	119.237	208.202	0	0	41.4404	52.1954	27.4234	256.272	5041.22	7123.33	-27.4234	0	7.97362	5.13239	6.54117	0	0	0.0651975	191.748	-509.417	17.291	249.454	0	36.0452	34.8218	120.288	0
173	0	0	173	1	338.685	122.66	216.025	0	0	-41.5757	109.597	-116.511	188.045	5124.24	7065.92	116.511	0	6.02468	5.37765	7.28393	0	0	0.25535	185.328	-505.63	16.8147	225.59	0	49.155	47.7863	171.739	0
174	0	0	174	1	289.364	158.359	131.005	0	0	57.1155	67.1945	188.475	191.498	5025.54	7108.33	-188.475	0	6.23869	4.97506	6.58207	0	0	0.155892	202.902	-511.779	19.87	233.348	0	46.8626	45.5906	146.031	0
178	0	0	178	1	354.049	128.532	225.518	0	0	-35.3101	-10.9315	-207.309	322.258	5117.97	7186.45	207.309	0	10.8223	5.59309	5.17883	0	0	0.242107	214.293	-522.752	15.6938	280.344	0	29.043	27.3794	117.044	0
179	0	0	179	1	362.609	146.034	216.574	0	0	71.2392	6.9401	18.8821	322.248	5011.42	7168.58	-18.8821	0	10.045	5.23306	7.27764	0	0	0.0522581	248.207	-540.424	15.5351	323.949	0	30.0988	29.0379	100.794	0
183	0	0	183	1	440.254	174.585	265.67	0	0	-14.9666	70.8708	-190.309	487.747	5097.63	7104.65	190.309	0	15.9172	5.39175	6.05114	0	0	0.257817	218.174	-531.936	12.4071	365.515	0	21.5143	20.6285	81.4498	0
184	0	0	184	1	420.677	203.222	217.455	0	0	5.07875	-15.2215	143.832	452.661	5077.58	7091.08	-143.832	0	14.7631	4.29399	6.38393	0	0	0.28851	231.231	-536.011	12.9314	329.19	0	21.5284	20.8992	69.3496	0
185	0	0	185	1	278.948	137.482	141.466	0	0	21.2573	-0.443884	-161.901	318.065	5161.06	7076.3	161.901	0	10.2942	5.38884	5.21362	0	0	0.138775	223.335	-509.522	20.4947	278.157	0	28.9123	28.0644	113.057	0
187	0	0	187	1	328.203	143.618	184.585	0	0	15.1907	4.66205	-21.228	261.548	5067.47	7170.86	21.228	0	8.21198	5.36619	6.23005	0	0	0.0911091	226.808	-535.543	17.2407	266.711	0	34.7941	33.6179	119.769	0
188	0	0	188	1	334.946	143.538	191.408	0	0	13.6448	-35.242	57.9037	316.082	4969.35	7111.1	-57.9037	0	10.0928	4.64724	6.29846	0	0	0.102353	207.512	-523.43	16.7089	290.429	0	29.5417	28.1526	96.128	0
193	0	0	193	1	377.551	171.493	206.058	0	0	31.5749	28.8285	-90.5712	324.845	5150.75	7146.69	90.5712	0	10.2188	4.57186	6.13559	0	0	0.245863	269.786	-537.107	14.5856	331.757	0	28.7681	27.7938	100.345	0
195	0	0	195	1	299.949	119.677	180.271	0	0	38.3927	110.359	97.9682	175.435	5044.27	7065.16	-97.9682	0	5.54	5.35809	7.23577	0	0	0.103387	209.967	-529.198	19.3073	244.028	0	51.8488	50.5476	163.925	0
197	0	0	197	1	352.338	172.041	180.297	0	0	-39.7939	61.2095	186.676	263.288	5122.45	7114.31	-186.676	0	8.77934	5.31406	6.35949	0	0	0.189586	178.439	-503.419	15.9257	230.624	0	35.2723	33.9025	110.315	0
200	0	0	200	1	369.909	132.821	237.088	0	0	19.818	49.2338	37.9926	343.65	5062.84	7026.63	-37.9926	0	10.752	4.75749	6.00077	0	0	0.222949	222.767	-523.28	14.9344	302.588	0	27.2623	26.3988	90.7638	0
206	0	0	206	1	341.695	146.733	194.962	0	0	-36.2724	3.14571	-192.236	239.252	5118.93	7072.71	192.236	0	7.9506	4.9851	6.75854	0	0	0.181102	186.617	-508.552	16.482	231.981	0	39.5488	38.2519	146.474	0
207	0	0	207	1	293.21	130.924	162.286	0	0	14.5991	22.0384	-2.02964	252.329	5068.06	7053.82	2.02964	0	7.89843	5.00334	6.08081	0	0	0.13953	188.465	-509.283	19.4704	249.818	0	35.7448	34.7384	120.165	0
208	0	0	208	1	555.453	209.95	345.503	0	0	80.4678	13.1571	-41.1303	501.619	5101.85	7062.7	41.1303	0	15.6126	6.2019	5.87586	0	0	0.0387754	182.97	-527.297	9.67367	353.617	0	20.161	19.7909	72.0041	0
212	0	0	212	1	368.272	138.38	229.892	0	0	47.86	10.6342	-48.9414	356.624	5134.46	7065.23	48.9414	0	11.1482	4.66439	6.37025	0	0	0.0997589	208.699	-517.736	15.0418	295.653	0	26.5007	26.0515	90.5886	0
219	0	0	219	1	347.185	170.29	176.895	0	0	-3.37098	54.1856	124.04	254.11	5086.03	7121.33	-124.04	0	8.16892	4.95322	6.22153	0	0	0.194766	232.822	-533.028	16.0999	268.423	0	35.8158	34.5176	114.194	0
220	0	0	220	1	371.192	186.281	184.912	0	0	62.0695	-24.0906	-26.5898	263.842	5020.59	7199.61	26.5898	0	8.28229	5.38756	6.46099	0	0	0.0866409	195.805	-518.444	15.0479	252.889	0	34.6424	33.5721	119.564	0
223	0	0	223	1	306.336	145.134	161.201	0	0	67.5778	45.0302	122.557	207.891	5114.74	7130.49	-122.557	0	6.60053	5.8478	6.84736	0	0	0.191717	246.663	-550.588	18.8907	251.787	0	44.5905	43.2869	142.373	0
226	0	0	226	1	436.234	193.889	242.345	0	0	-6.9187	-29.4948	9.18361	458.099	5189.24	7205.02	-9.18361	0	14.579	4.93644	6.7386	0	0	0.24013	201.051	-529.204	12.5453	308.538	0	21.7074	20.7619	73.8962	0
229	0	0	229	1	379.591	142.237	237.354	0	0	41.4196	72.3099	-246.804	299.442	5140.9	7103.21	246.804	0	9.95449	6.10057	6.67532	0	0	0.110858	217.393	-533.659	14.817	259.594	0	34.2295	32.8559	142.511	0
230	0	0	230	1	309.912	140.02	169.892	0	0	18.1366	17.0096	75.8852	263.458	5064.52	7058.85	-75.8852	0	8.34495	4.65469	6.39062	0	0	0.0871282	195.743	-515.628	18.2557	253.342	0	34.4506	33.4297	111.321	0
231	0	0	231	1	448.677	178.273	270.404	0	0	62.3244	49.7622	10.0094	443.537	5219.66	7026.1	-10.0094	0	13.7429	4.61321	5.66737	0	0	0.199307	237.798	-542.147	12.0256	333.377	0	21.5256	21.1253	75.229	0
233	0	0	233	1	408.032	188.943	219.089	0	0	-4.12008	121.967	-1.37199	280.709	5086.78	7053.55	1.37199	0	8.7771	5.53841	6.71505	0	0	0.195284	179.02	-508.069	13.591	221.771	0	33.5939	32.6673	113.328	0
234	0	0	234	1	301.127	138.738	162.389	0	0	125.855	-41.0449	88.1869	232.552	5156.12	7116.91	-88.1869	0	7.41071	5.5031	6.14896	0	0	0.110741	207.922	-520.796	19.0296	255.047	0	38.5472	37.6168	127.069	0
237	0	0	237	1	420.108	193.685	226.424	0	0	66.3437	-13.7097	130.955	381.924	5115.98	7089.57	-130.955	0	12.2678	4.04009	5.50973	0	0	0.112296	252.73	-553.615	12.8267	351.159	0	24.0833	23.5637	78.1298	0
240	0	0	240	1	302.139	151.675	150.464	0	0	-40.2763	-12.3016	-305.43	260.103	5122.94	7088.16	305.43	0	9.29959	5.02717	5.8818	0	0	0.130195	227.471	-526.73	18.7811	273.183	0	38.6635	36.2675	159.82	0
241	0	0	241	1	322.998	143.184	179.814	0	0	36.111	24.8475	25.5592	236.265	5046.55	7150.67	-25.5592	0	7.37941	5.40418	5.88252	0	0	0.0699507	190.141	-509.831	17.4975	258.381	0	37.8977	36.5804	129.167	0
242	0	0	242	1	367.2	136.534	230.666	0	0	62.6223	78.1381	-236.387	270.893	5219.36	7097.38	236.387	0	8.928	5.02338	6.23542	0	0	0.161158	226.037	-523.723	15.1363	251.493	0	35.9982	34.5907	146.938	0
244	0	0	244	1	313.395	137.177	176.217	0	0	-8.53659	64.0233	98.1129	292.718	5091.2	7111.5	-98.1129	0	9.34123	4.76603	6.53074	0	0	0.0967733	230.702	-532.998	18.0803	301.778	0	31.7199	30.5587	102.288	0
245	0	0	245	1	427.317	149.09	278.227	0	0	91.0655	-16.0503	-93.4286	313.191	5190.91	7091.91	93.4286	0	9.89409	5.01089	5.94028	0	0	0.037185	195.479	-515.277	12.7623	306.424	0	29.3738	28.7356	105.664	0
257	0	0	257	1	382.087	142.844	239.243	0	0	-62.157	76.0532	-81.2704	389.669	5144.82	7099.47	81.2704	0	12.4985	5.69171	6.22911	0	0	0.429501	203.931	-532.749	14.5845	287.922	0	25.0544	24.0232	87.9121	0
274	0	0	274	1	341.165	128.479	212.686	0	0	54.3891	24.383	-121.453	234.603	5127.93	7051.48	121.453	0	7.41935	5.78607	6.51963	0	0	0.108469	173.657	-504.611	16.6334	225.359	0	39.3941	38.634	145.553	0
276	0	0	276	1	388.384	151.506	236.878	0	0	89.1909	1.28786	-176.414	308.223	5192.79	7074.57	176.414	0	9.95837	5.289	5.92173	0	0	0.209175	240.033	-535.088	14.2202	276.579	0	30.6856	29.837	119.981	0
283	0	0	283	1	290.908	114.976	175.932	0	0	-10.2679	69.1995	-29.8867	242.597	5092.93	7006.66	29.8867	0	7.60051	4.59448	4.94213	0	0	0.138946	292.042	-556.22	19.2714	274.895	0	35.1172	34.1733	121.077	0
285	0	0	285	1	359.08	141.505	217.575	0	0	-13.702	85.9679	-231.013	269.12	5196.02	7089.55	231.013	0	8.95164	5.53018	5.93705	0	0	0.1464	164.502	-500.228	15.5629	237.778	0	35.8101	34.1782	147.008	0
295	0	0	295	1	323.177	127.797	195.38	0	0	52.0687	16.7359	-100.496	240.436	5130.25	7158.78	100.496	0	7.57507	4.92795	6.18572	0	0	0.168365	216.926	-516.743	17.4391	254.73	0	37.5751	36.3498	133.462	0
296	0	0	296	1	361.175	170.273	190.901	0	0	84.3442	-17.6146	106.88	359.733	4998.32	7093.48	-106.88	0	11.4634	5.6145	6.4719	0	0	0.191166	224.038	-532.385	15.5583	275.226	0	27.1622	26.2934	87.4466	0
297	0	0	297	1	315.615	108.412	207.203	0	0	99.0316	37.636	15.5037	210.376	5182.95	7137.88	-15.5037	0	6.51543	5.68625	7.00454	0	0	0.102379	241.084	-526.756	18.2468	232.657	0	43.8638	42.3475	148.953	0
299	0	0	299	1	366.168	156.809	209.359	0	0	-20.2368	34.2295	-73.652	333.054	5102.9	7141.29	73.652	0	10.5558	5.17215	6.41204	0	0	0.305394	180.947	-509.84	15.2351	243.28	0	28.5411	27.4727	98.5993	0
310	0	0	310	1	355.409	131.721	223.688	0	0	-50.6858	88.7511	-243.975	313.369	5133.35	7086.77	243.975	0	10.6223	5.40036	6.04269	0	0	0.443579	192.417	-516.568	15.7374	250.97	0	31.8132	30.3378	126.973	0
320	0	0	320	1	324.078	137.292	186.787	0	0	7.35183	100.636	-83.4059	217.934	5075.31	7174.54	83.4059	0	6.83678	5.7151	7.17254	0	0	0.280932	195.777	-520.409	17.739	236.814	0	43.0497	41.5799	150.295	0
510	0	0	510	1	302.766	145.944	156.823	0	0	36.3393	134.883	23.293	185.226	5145.98	7239.96	-23.293	0	5.7627	4.65097	5.9656	0	0	0.233289	203.942	-508.525	18.6585	282.952	0	46.5481	44.8085	157.918	0
641	0	0	641	1	325.554	124.656	200.898	0	0	82.7184	63.2056	-201.582	194.39	5199.26	7012.65	201.582	0	6.28958	4.50787	6.33542	0	0	0.173591	197.181	-504.526	17.225	250.944	0	46.9719	45.8276	181.694	0
1522	0	0	1522	1	285.913	111.371	174.541	0	0	21.2767	106.196	-46.6806	143.361	5161.04	7168.98	46.6806	0	4.46095	4.5186	5.24279	0	0	0.111998	167.23	-486.366	19.7031	230.388	0	57.06	54.9061	198.926	0
2000	0	0	0	1	517.28	310.279	207.001	0	0	52.8443	39.7607	170.524	644.347	5029.82	7135.76	-170.524	0	32.1016	12.4309	11.988	0	0	0.362361	137.111	-541.579	27.6132	292.095	0	20.0879	19.0388	55.7738	1
2001	0	0	1	1	435.565	241.767	193.798	0	0	-8.71588	18.9934	109.57	381.486	5091.38	7056.87	-109.57	0	18.1412	13.2046	12.4183	0	0	0.36459	160.138	-548.38	35.4122	190.177	0	32.0428	30.4801	77.2543	1
2006	0	0	6	1	305.342	155.156	150.186	0	0	-59.7809	51.3721	11.359	206.093	5341.76	7024.49	-11.359	0	9.07274	14.3255	12.4866	0	0	0.0877595	121.24	-527.676	59.7899	156.362	0	55.1419	52.9545	134.683	1
2010	0	0	10	1	395.138	217.549	177.589	0	0	-60.9817	-29.2785	-172.479	303.868	5043.98	7105.14	172.479	0	12.3924	13.3402	11.2964	0	0	0.158643	122.313	-521.842	39.8652	154.349	0	36.5816	34.2159	114.5	1
2025	0	0	25	1	252.206	123.013	129.193	0	0	30.0378	34.9006	-277.572	176.715	5251.94	7040.96	277.572	0	6.91257	14.4741	11.9372	0	0	0.15157	97.5306	-512.996	78.8715	128.41	0	64.0911	59.502	249.54	1
2026	0	0	26	1	318.835	198.127	120.708	0	0	-8.9732	63.8668	244.914	223.182	4991.97	7111.65	-244.914	0	12.1025	12.8222	11.7293	0	0	0.192114	133.963	-525.773	53.9676	121.934	0	51.5078	48.0414	184.061	1
2027	0	0	27	1	303.52	143.365	160.155	0	0	-23.861	113.007	-217.498	221.008	5206.18	7062.51	217.498	0	8.64277	14.8138	11.7119	0	0	0.038021	134.313	-532.994	59.8867	151.91	0	51.1082	47.7891	179.629	1
2029	0	0	29	1	307.252	155.209	152.042	0	0	74.2524	48.2617	5.1687	192.661	5307.39	7226.92	-5.16869	0	8.25279	13.8202	12.169	0	0	0.145269	109.207	-518.597	58.3982	146.385	0	59.4664	56.8057	142.566	1
2033	0	0	33	1	344.384	168.274	176.11	0	0	-20.3336	83.667	-137.064	261.356	5202.65	6992.19	137.064	0	10.387	12.6081	12.294	0	0	0.023641	133.767	-527.63	48.6436	158.467	0	42.5104	41.4272	125.281	1
2034	0	0	34	1	429.3	173.005	256.295	0	0	-40.2959	51.7787	61.1105	306.168	5023.3	7024.08	-61.1105	0	13.9784	12.8717	11.8182	0	0	0.121001	152.643	-543.433	35.6222	174.304	0	38.5415	36.5881	91.6904	1
2039	0	0	39	1	264.887	122.227	142.66	0	0	20.8775	99.3951	7.96726	208.523	5161.44	7076.13	-7.96726	0	8.95673	12.9742	12.4034	0	0	0.160131	143.517	-533.854	71.9569	160.184	0	55.1643	52.7351	133	1
2045	0	0	45	1	303.044	148.146	154.898	0	0	-29.8718	82.431	68.4354	217.279	5012.87	6993.43	-68.4354	0	9.93438	13.3675	11.5321	0	0	0.135159	108.235	-516.676	58.4064	125.33	0	53.0828	50.7774	123.785	1
2058	0	0	58	1	345.424	172.762	172.662	0	0	44.4389	121.119	-86.1389	309.728	5137.88	7054.4	86.1389	0	12.4388	12.867	11.3253	0	0	0.11092	123.329	-525.436	47.8114	176.729	0	36.3628	35.4469	98.6598	1
2061	0	0	61	1	288.056	157.396	130.66	0	0	-103.3	73.3926	-46.4215	182.684	5185.96	7002.47	46.4215	0	7.81041	13.5151	10.791	0	0	0.200851	127.676	-519.716	62.0962	127.343	0	58.0868	55.6145	145.8	1
2064	0	0	64	1	396.134	226.903	169.232	0	0	57.0561	32.7939	316.75	267.933	5025.6	7043.07	-316.75	0	15.4889	12.6419	11.8906	0	0	0.0685545	135.089	-528.562	39.7069	156.068	0	44.2012	42.351	188.804	1
2065	0	0	65	1	268.626	127.917	140.709	0	0	17.2935	81.6936	-393.622	227.514	5165.03	7093.83	393.622	0	9.07667	12.7489	10.4857	0	0	0.0811463	170.164	-540.193	67.4059	176.751	0	56.0299	50.6355	244.142	1
2066	0	0	66	1	328.411	150.674	177.737	0	0	-13.9128	55.1868	-97.1601	225.515	5196.23	7020.67	97.1601	0	9.1188	13.7414	11.2936	0	0	0.189954	147.473	-533.561	52.0761	180.683	0	48.1841	46.4786	134.739	1
2068	0	0	68	1	250.703	92.3292	158.374	0	0	69.1068	-11.5566	-73.6453	141.884	5212.87	7286.74	73.6453	0	5.83103	13.4185	12.2412	0	0	0.133752	151.249	-531.408	78.5623	137.231	0	75.1721	74.5767	196.914	1
2069	0	0	69	1	331.875	146.487	185.389	0	0	-63.0597	54.0697	-158.216	194.467	5145.72	7021.79	158.216	0	7.79804	13.7667	12.5967	0	0	0.140847	136.675	-534.186	52.5675	162.213	0	56.6659	54.8369	174.844	1
2070	0	0	70	1	420.237	193.105	227.132	0	0	13.4713	-5.60762	45.13	377.211	5069.19	7081.47	-45.13	0	16.9416	12.7913	11.0855	0	0	0.138885	159.977	-537.299	36.2063	185.296	0	31.4791	29.9611	77.1868	1
2071	0	0	71	1	342.946	167.336	175.61	0	0	-5.264	-36.1508	300.591	229.684	4988.26	7112.01	-300.591	0	13.3282	13.003	11.3091	0	0	0.016942	156.934	-533.68	48.3935	152.837	0	50.7026	47.8569	208.369	1
2072	0	0	72	1	337.771	123.318	214.452	0	0	23.7936	54.3235	-62.8687	246.712	5058.87	7121.2	62.8687	0	10.104	11.9593	11.4407	0	0	0.151402	146.1	-529.764	48.7103	150.374	0	44.8264	42.5437	114.99	1
2077	0	0	77	1	321.716	132.14	189.576	0	0	-33.3153	31.0015	-21.3697	263.222	5016.32	7044.86	21.3697	0	11.243	12.6523	11.232	0	0	0.240889	122.852	-519.674	52.6227	147.494	0	43.0526	40.9953	104.015	1
2079	0	0	79	1	305.726	135.671	170.055	0	0	26.0392	-27.0199	-74.2381	277.715	5156.28	7102.88	74.2382	0	11.4959	12.8426	11.5706	0	0	0.15512	140.02	-528.296	57.1875	182.229	0	39.9605	38.1698	105.026	1
2081	0	0	81	1	333.429	173.107	160.321	0	0	-91.9423	70.1982	-194.583	251.713	5174.6	7005.66	194.583	0	10.1058	13.204	11.2011	0	0	0.286691	138.924	-531.481	50.4318	183.524	0	43.3781	41.3924	142.06	1
2082	0	0	82	1	358.589	190.481	168.108	0	0	52.1759	12.8461	32.8166	288.584	5030.48	7063.01	-32.8166	0	12.7227	13.4164	11.2262	0	0	0.093855	163.31	-548.592	45.6599	174.731	0	40.5329	38.792	98.4945	1
2083	0	0	83	1	373.697	170.637	203.06	0	0	47.3999	33.3461	-10.244	309.426	4935.6	7042.51	10.244	0	13.146	11.1967	10.5764	0	0	0.0623285	177.945	-539.19	41.1279	196.921	0	36.8704	34.8178	88.1674	1
2090	0	0	90	1	296.111	173.139	122.972	0	0	-76.7266	67.0485	148.835	304.624	5159.39	7108.47	-148.835	0	15.2893	10.9796	9.99185	0	0	0.179405	149.167	-523.224	56.0559	192.38	0	36.2078	33.9753	92.0525	1
2097	0	0	97	1	281.535	104.167	177.368	0	0	63.601	33.3626	-23.8581	221.451	5118.72	7142.16	23.8581	0	9.30539	12.1828	11.0155	0	0	0.201445	126.613	-518.644	62.992	167.666	0	49.3578	47.026	123.658	1
2100	0	0	100	1	330.316	144.805	185.511	0	0	-31.3135	-16.9685	-443.711	250.393	5014.31	7092.83	443.711	0	10.4194	12.3544	10.0668	0	0	0.0180134	139.63	-522.806	49.2925	166.499	0	53.2285	48.7414	224.002	1
2111	0	0	111	1	361.309	179.909	181.4	0	0	14.8233	-59.7131	28.804	224.462	4968.18	7135.57	-28.804	0	10.0968	11.4081	10.6449	0	0	0.239821	168.364	-530.837	43.289	173.247	0	49.4214	45.6602	117.224	1
2114	0	0	114	1	392.62	213.241	179.379	0	0	12.3269	14.3348	97.6176	377.294	4970.67	7061.53	-97.6176	0	17.6846	11.4875	10.7141	0	0	0.180306	139.573	-527.255	38.7131	186.933	0	31.3564	29.4264	74.59	1
2115	0	0	115	1	292.113	132.066	160.046	0	0	-8.35065	62.8	22.6715	297.867	5091.01	7112.72	-22.6715	0	13.0423	11.3669	10.2089	0	0	0.216276	162.51	-532.083	57.8366	197.667	0	37.5585	35.3111	92.8531	1
2125	0	0	125	1	264.323	89.3166	175.006	0	0	-48.589	52.5862	-338.431	229.898	5131.25	7122.93	338.431	0	9.17388	11.7801	10.2033	0	0	0.0774548	144.305	-524.682	67.3393	160.321	0	50.4332	45.5542	203.139	1
2131	0	0	131	1	319.461	189.888	129.572	0	0	93.2468	35.1659	224.771	203.164	4989.41	7140.35	-224.771	0	10.6594	13.1139	11.4737	0	0	0.177017	121.831	-520.001	53.8209	143.533	0	57.0943	53.1943	188.41	1
2132	0	0	132	1	285.973	132.834	153.139	0	0	25.6838	88.8044	-152.339	170.07	5056.98	6987.06	152.339	0	6.68064	12.6553	11.0797	0	0	0.160678	130.975	-520.679	62.193	153.921	0	62.7253	61.3398	192.374	1
2139	0	0	139	1	326.123	170.615	155.508	0	0	-9.41476	88.6512	133.012	300.939	5092.07	7086.87	-133.012	0	14.5528	12.7106	10.6608	0	0	0.202008	134.036	-526.066	51.0915	159.533	0	38.6308	36.6637	95.0208	1
2143	0	0	143	1	345.536	155.048	190.489	0	0	40.5128	-3.66902	15.1052	362.308	5141.81	7179.19	-15.1052	0	15.8166	12.719	10.817	0	0	0.261938	114.122	-517.765	47.2261	137.198	0	31.911	30.5894	80.0917	1
2144	0	0	144	1	278.022	117.627	160.395	0	0	-20.8644	-4.78287	-34.1674	239.216	5203.18	7080.64	34.1674	0	10.1691	12.7455	10.9894	0	0	0.242534	121.574	-521.767	64.7931	150.004	0	45.8545	43.6355	113.572	1
2148	0	0	148	1	381.461	203.018	178.443	0	0	52.6204	133.858	21.2906	296.655	5030.04	6842.34	-21.2906	0	12.8397	12.2545	10.0867	0	0	0.25997	154.966	-532.609	40.3039	159.421	0	37.7577	36.1489	91.5731	1
2153	0	0	153	1	203.977	103.073	100.904	0	0	-289.066	-68.6613	-507.677	169.054	5371.73	7144.52	507.677	0	8.55437	13.3736	10.9402	0	0	0.237218	114.807	-513.68	104.443	116.788	0	92.8904	70.683	283.677	1
2156	0	0	156	1	326.533	136.007	190.526	0	0	-137.306	5.45362	-622.313	340.781	5219.97	7070.41	622.313	0	15.5384	12.7213	9.6762	0	0	0.120293	127.758	-517.338	49.9934	140.604	0	57.2391	54.4233	162.47	1
2157	0	0	157	1	334.09	199.827	134.263	0	0	-2.66626	71.7169	96.105	342.165	4985.67	7103.8	-96.105	0	15.9583	11.6752	10.024	0	0	0.32756	118.159	-511.023	47.9229	176.191	0	34.2401	31.7257	81.58	1
2164	0	0	164	1	341.87	190.871	151	0	0	85.2506	73.991	238.585	195.084	4897.75	7001.87	-238.585	0	10.36	12.1812	10.7139	0	0	0.0666992	133.83	-521.448	47.4277	138.505	0	57.0915	54.62	195.03	1
2167	0	0	167	1	382.927	199.088	183.839	0	0	-31.7773	1.81821	-1.14967	356.421	5114.44	7074.04	1.14967	0	15.5391	12.1369	10.4234	0	0	0.0651702	121.608	-515.891	40.2661	153.188	0	31.7979	30.437	78.8548	1
2171	0	0	171	1	280.336	164.995	115.34	0	0	17.4951	32.6613	131.139	167.02	5065.17	7043.2	-131.139	0	8.05172	11.915	10.9283	0	0	0.103756	131.36	-517.478	62.9509	124.551	0	65.2423	62.2277	157.59	1
2174	0	0	174	1	239.024	136.453	102.571	0	0	75.0783	59.7199	68.0592	131.739	5007.58	7115.8	-68.0592	0	5.9389	11.8823	11.0544	0	0	0.128093	136.614	-518.968	79.7907	146.376	0	83.6243	78.093	199.797	1
2177	0	0	177	1	292.17	153.578	138.592	0	0	40.8278	40.9118	-1.0753	178.605	5041.83	7134.61	1.0753	0	7.63705	11.8908	11.387	0	0	0.0414891	156.905	-532.38	59.8102	180.006	0	61.3841	57.9933	150.919	1
2181	0	0	181	1	270.396	130.83	139.566	0	0	-64.1789	115.579	36.7235	261.04	5146.84	6960.28	-36.7235	0	11.7137	11.2579	9.68555	0	0	0.191692	145.059	-514.68	63.7477	185.666	0	41.1249	39.5118	98.4747	1
2186	0	0	186	1	248.945	154.617	94.3285	0	0	77.8495	83.5717	166.565	169.624	5004.81	7091.95	-166.565	0	8.37748	11.1556	10.8425	0	0	0.106288	135.556	-519.039	73.6325	167.734	0	63.5503	60.1631	170.704	1
2197	0	0	197	1	230.707	93.957	136.75	0	0	-46.6033	291.165	-687.042	260.637	5228.92	6784.7	687.042	0	12.3254	12.8645	10.7158	0	0	0.205042	105.888	-510.865	85.176	119.692	0	85.3133	94.4898	206.942	1
2205	0	0	205	1	243.386	143.611	99.7755	0	0	15.2732	54.5812	99.5186	180.793	4868.07	7220.6	-99.5186	0	8.442	12.1878	10.2783	0	0	0.0719372	125.085	-515.837	76.7749	124.944	0	62.5586	58.3143	140.645	1
2207	0	0	207	1	379.317	167.66	211.658	0	0	49.4123	13.7498	-74.8686	292.155	5033.25	7062.11	74.8686	0	11.9372	12.573	10.7042	0	0	0.18381	150.516	-529.447	41.2773	163.751	0	37.9761	36.696	99.8973	1
2208	0	0	208	1	386.18	202.042	184.138	0	0	-5.95229	59.1602	138.686	343.607	4988.95	7016.7	-138.686	0	16.7193	10.9312	10.6183	0	0	0.157566	136.892	-522.672	39.1761	174.087	0	33.1782	31.4328	81.6388	1
2209	0	0	209	1	266.787	127.441	139.346	0	0	75.2772	26.2812	183.274	230.248	5107.04	7049.58	-183.274	0	11.6114	12.2356	11.6701	0	0	0.0632006	92.0762	-503.505	69.1596	110.755	0	48.8379	46.644	136.052	1
2210	0	0	210	1	271.022	121.955	149.067	0	0	-14.6667	83.6098	160.049	196.075	5097.33	6992.25	-160.049	0	9.75356	11.3362	10.0453	0	0	0.0956921	150.41	-524.92	64.149	154.442	0	54.4441	52.0996	136.33	1
2212	0	0	212	1	255.39	142.454	112.936	0	0	69.1479	9.72123	261.827	159.31	5212.83	7066.14	-261.827	0	8.71701	12.2335	11.1691	0	0	0.269958	120.364	-511.89	73	138.132	0	69.0116	65.9141	252.661	1
2224	0	0	224	1	297.757	115.321	182.437	0	0	-47.1926	13.1646	-427.236	244.527	5030.19	7062.7	427.236	0	10.0807	12.0995	10.7412	0	0	0.0790536	121.247	-515.629	57.6708	159.14	0	54.5653	50.0894	227.988	1
2227	0	0	227	1	290.594	128.251	162.344	0	0	-10.012	-8.86358	-82.6722	212.832	5192.33	7084.72	82.6722	0	8.7742	12.4081	10.4357	0	0	0.0887697	136.959	-519.912	59.6823	150.776	0	49.5965	47.0721	132.467	1
2228	0	0	228	1	300.402	161.477	138.925	0	0	57.7917	-13.4791	115.166	227.405	5323.85	6989.68	-115.166	0	10.8278	11.5935	11.1446	0	0	0.0843652	152.321	-527.766	56.8699	188.024	0	48.027	47.3537	115.532	1
2235	0	0	235	1	380.144	204.885	175.258	0	0	25.1245	31.9816	-155.921	305.794	5057.54	7043.88	155.921	0	12.0945	12.2811	10.288	0	0	0.0962526	136.415	-525.925	40.6626	191.915	0	35.9184	34.5313	110.638	1
2236	0	0	236	1	372.373	183.388	188.985	0	0	113.143	83.7493	-270.545	278.095	5168.84	6992.11	270.545	0	10.813	12.2961	10.2172	0	0	0.16918	195.59	-543.559	41.7918	179.476	0	39.7707	38.6875	149.504	1
2240	0	0	240	1	304.806	162.266	142.54	0	0	-2.11265	60.0049	130.053	181.222	5184.43	7015.86	-130.053	0	8.73633	12.0894	10.7953	0	0	0.101595	155.61	-529.236	55.8166	154.436	0	60.5613	57.6016	144.152	1
2241	0	0	241	1	292.257	170.866	121.391	0	0	7.44274	34.3988	118.542	211.622	4975.56	7141.12	-118.542	0	10.0954	10.9823	10.0727	0	0	0.172453	115.614	-504.185	57.2093	156.371	0	52.1453	48.1768	125.582	1
2242	0	0	242	1	321.91	156.112	165.798	0	0	47.4308	80.4316	-337.993	171.74	5035.23	6995.43	337.993	0	6.733	12.7276	10.2544	0	0	0.126177	118.098	-511.009	51.6347	139.202	0	68.0154	63.0712	284.845	1
2244	0	0	244	1	283.264	166.083	117.181	0	0	10.4856	73.2602	2.44491	170.171	5271.49	7002.6	-2.44491	0	7.29873	11.6567	11.493	0	0	0.131296	122.022	-512.767	62.4091	129.856	0	63.2668	61.0544	152.362	1
2249	0	0	249	1	250.115	108.124	141.991	0	0	-15.6296	67.1377	121.857	131.203	5098.29	7008.72	-121.857	0	6.2907	12.4917	10.4717	0	0	0.207801	125.313	-510.124	74.5063	139.852	0	82.3192	78.5937	191.347	1
2259	0	0	259	1	393.733	178.464	215.269	0	0	-44.7233	188.345	-0.227239	228.966	5127.38	6887.52	0.227239	0	9.95013	12.4706	10.3176	0	0	0.240281	143.387	-523.995	38.8798	164.364	0	46.6401	45.3677	114.106	1
2261	0	0	261	1	384.621	205.346	179.275	0	0	-52.9634	18.7673	-268.577	305.451	5135.62	7057.09	268.577	0	12.165	12.0926	10.3148	0	0	0.228891	123.341	-518.667	39.9175	169.499	0	36.5814	34.7206	131.227	1
2266	0	0	266	1	337.843	198.026	139.817	0	0	36.9394	72.7836	19.6959	183.026	5045.72	6903.42	-19.6959	0	7.93228	11.208	11.0787	0	0	0.13821	122.615	-511.57	47.7412	136.696	0	58.8029	56.7409	139.022	1
2267	0	0	267	1	271.426	151.262	120.163	0	0	-31.9939	142.605	-12.7846	136.714	5712.61	6733.94	12.7846	0	5.83627	12.7517	11.3895	0	0	0.154237	124.992	-516.479	67.6949	124.208	0	77.4425	74.8632	188.849	1
2276	0	0	276	1	313.495	182.251	131.243	0	0	1.09183	70.0379	56.2197	236.829	4981.91	7005.82	-56.2197	0	10.6454	11.2274	10.3903	0	0	0.0926667	124.281	-507.838	52.3709	132.152	0	47.12	44.49	110.252	1
2277	0	0	277	1	284.05	148.37	135.68	0	0	-45.5481	68.5492	-87.3954	145.569	5227.87	7106.97	87.3954	0	5.94865	12.2201	11.0662	0	0	0.246354	166.239	-533.626	62.2903	148.414	0	72.0124	67.4681	191.387	1
2282	0	0	282	1	406.912	176.981	229.931	0	0	62.1968	100.955	63.2203	267.338	5020.46	6974.9	-63.2203	0	11.9825	11.1439	10.3284	0	0	0.109658	158.984	-530.624	36.4395	196.718	0	41.6841	40.2417	98.4521	1
2286	0	0	286	1	333.663	145.67	187.993	0	0	25.5797	74.8521	204.754	191.74	4957.42	7001.01	-204.754	0	9.9024	11.6792	10.5597	0	0	0.184793	118.544	-510.392	48.516	129.296	0	56.3565	54.0087	168.478	1
2289	0	0	289	1	406.329	211.624	194.705	0	0	36.7572	82.0953	-94.6638	355.725	5045.9	7093.43	94.6638	0	14.2571	11.2865	9.37754	0	0	0.136347	159.487	-535.091	35.9854	275.963	0	30.6552	29.273	84.5903	1
2296	0	0	296	1	307.619	131.707	175.911	0	0	35.7425	57.8066	-333.688	256.77	5246.24	7018.05	333.688	0	10.0883	11.5843	9.77428	0	0	0.128463	131.346	-517.558	53.4597	194.583	0	44.4079	41.4893	184.474	1
2310	0	0	310	1	356.713	133.306	223.407	0	0	-71.4431	31.3794	-79.8326	239.459	4954.78	7044.48	79.8326	0	9.9593	11.2145	9.8288	0	0	0.256144	120.344	-508.405	43.258	162.689	0	44.8531	41.7795	113.62	1
2311	0	0	311	1	301.06	181.782	119.277	0	0	-38.0827	88.9793	136.933	307.283	4921.42	7086.54	-136.933	0	15.0273	10.9066	9.26382	0	0	0.357505	185.201	-531.935	53.8384	178.268	0	36.5903	34.0991	88.7703	1
2314	0	0	314	1	291.837	142.591	149.247	0	0	101.912	132.824	256.78	227.756	4980.75	6943.04	-256.78	0	12.3284	10.8732	10.2764	0	0	0.186813	149.253	-524.251	57.4487	162.991	0	47.6631	45.3989	169.389	1
2318	0	0	318	1	377.967	171.539	206.428	0	0	6.05373	48.1034	95.7382	281.838	5076.61	7127.42	-95.7382	0	13.1432	10.8475	9.56615	0	0	0.215596	162.399	-520.748	39.5349	178.771	0	39.0844	36.7	96.1195	1
2320	0	0	320	1	303.534	133.667	169.867	0	0	-17.4043	-10.5645	-64.4499	221.551	5100.06	7086.42	64.4499	0	9.24402	10.8425	9.44778	0	0	0.25437	155.898	-525.908	53.3714	164.15	0	46.0674	44.2161	119.181	1
2323	0	0	323	1	289.531	126.389	163.142	0	0	2.1459	-6.28499	-62.6188	182.028	5080.51	7082.15	62.6188	0	7.56666	11.6467	10.7567	0	0	0.0910534	141.32	-520.74	59.5619	137.685	0	57.8152	55.6364	146.996	1
2324	0	0	324	1	357.462	212.885	144.577	0	0	34.3465	63.6871	119.301	276.892	5048.31	7111.83	-119.301	0	13.1263	12.3306	11.1341	0	0	0.0886056	130.812	-525.278	45.0083	159.014	0	41.6901	39.4757	103.182	1
2331	0	0	331	1	293.397	154.385	139.012	0	0	66.4472	-34.4677	-553.007	250.998	5115.87	7110.33	553.007	0	10.7395	11.6619	8.27421	0	0	0.163613	169.808	-530.973	55.3065	170.34	0	57.8872	56.4915	213.15	1
2336	0	0	336	1	336.46	151.398	185.061	0	0	-42.5185	-14.915	-76.165	185.873	5224.84	6891.46	76.165	0	7.76006	11.687	10.0227	0	0	0.0674988	138.362	-516.512	47.4604	161.345	0	52.9978	52.2093	141.95	1
2344	0	0	344	1	369.406	192.244	177.162	0	0	40.6955	83.0879	82.1691	203.049	5340.94	6893.11	-82.1691	0	9.28009	13.3604	11.2658	0	0	0.166621	131.979	-524.972	43.7834	163.307	0	55.6676	54.3335	131.07	1
2363	0	0	363	1	308.696	129.935	178.761	0	0	60.5199	-41.2719	-171.876	190.247	4922.48	7117.13	171.876	0	7.63459	11.3192	9.88284	0	0	0.0234512	125.111	-510.01	53.0637	131.856	0	55.1454	51.4265	168.503	1
2383	0	0	383	1	285.142	107.749	177.393	0	0	-88.4961	36.6061	-426.982	326.769	5071.5	7138.91	426.982	0	13.5748	10.9276	9.68241	0	0	0.21921	141.109	-517.145	58.6962	156.815	0	40.1068	36.0631	164.74	1
2394	0	0	394	1	265.333	138.644	126.689	0	0	104.117	138.667	181.231	157.138	4978.54	7036.85	-181.231	0	7.87602	11.2133	10.1566	0	0	0.0838462	104.694	-499.403	66.1518	135.497	0	67.7899	64.0896	184.454	1
2407	0	0	407	1	249.144	92.8257	156.318	0	0	-15.6408	82.5973	-0.0113477	194.133	4998.64	6993.26	0.0113477	0	8.34495	10.9335	10.3995	0	0	0.0782368	131.609	-513.736	72.4853	141.578	0	55.5631	53.03	130.516	1
2408	0	0	408	1	329.286	117.549	211.738	0	0	44.3528	22.1371	41.6329	247.074	5038.31	7053.72	-41.6329	0	10.9624	11.8671	10.1598	0	0	0.0967176	146.87	-523.718	49.1983	181.901	0	44.9274	42.999	108.46	1
2412	0	0	412	1	269.761	116.506	153.255	0	0	46.9986	39.9568	-115.153	177.441	5135.32	7035.9	115.153	0	7.08126	11.2707	9.9655	0	0	0.0780453	120.215	-506.625	64.385	155.084	0	56.9933	55.8297	164.064	1
2417	0	0	417	1	410.089	195.129	214.96	0	0	-157.975	-91.0441	17.3813	224.556	5041.32	7067.24	-17.3813	0	10.832	11.376	9.89403	0	0	0.243214	179.777	-538.897	35.9199	154.443	0	46.2058	42.9256	109.369	1
2419	0	0	419	1	342.348	176.472	165.876	0	0	37.4142	97.9595	-126.133	254.58	5045.25	7077.56	126.133	0	10.0613	10.8978	10.0115	0	0	0.122654	143.666	-516.192	45.6926	145.476	0	41.8131	40.1784	120.335	1
2421	0	0	421	1	350.724	153.355	197.369	0	0	27.0097	-35.527	-350.204	205.049	5055.65	7011.73	350.204	0	8.28887	12.0216	10.4401	0	0	0.0837271	128.264	-517.312	45.4043	152.023	0	56.8262	53.6595	227.841	1
2425	0	0	425	1	295.676	176.89	118.786	0	0	-121.903	-373.192	-691.101	274.759	5104.9	7150.07	691.101	0	16.5395	11.0187	9.80384	0	0	0.229322	148.668	-517.608	55.9917	138.438	0	85.6869	127.536	153.508	1
2430	0	0	430	1	331.969	130.12	201.849	0	0	-12.4031	39.5505	-252.146	277.063	5194.72	7135.97	252.146	0	10.8797	12.029	9.68716	0	0	0.0876332	127.846	-515.281	48.3099	150.598	0	39.7736	35.9717	141.069	1
2431	0	0	431	1	360.483	195.39	165.093	0	0	-0.182405	-11.798	84.8838	194.177	5282.16	6988	-84.8838	0	9.06225	12.0042	11.1476	0	0	0.120777	121.32	-516.093	44.2557	139.35	0	56.1149	54.4764	132.632	1
2449	0	0	449	1	297.021	142.984	154.037	0	0	-111.573	-254.258	-624.066	347.276	4994.91	7031.14	624.066	0	18.0637	11.1061	10.316	0	0	0.195353	141.094	-522.941	56.3244	150.11	0	54.9489	64.0261	131.127	1
2465	0	0	465	1	331.694	153.241	178.453	0	0	-86.1484	11.907	145.036	211.411	5069.15	6964.29	-145.036	0	10.6711	11.4806	10.57	0	0	0.207048	144.577	-524.421	48.7613	166.708	0	50.6004	48.2	122.461	1
2466	0	0	466	1	271.543	140.024	131.519	0	0	-83.0486	-8.09764	71.912	172.917	5165.71	7183.62	-71.912	0	8.16624	11.9574	9.90675	0	0	0.323937	128.565	-514.301	64.5381	185.83	0	61.48	57.7598	146.621	1
2471	0	0	471	1	306.995	151.147	155.848	0	0	57.3891	39.1133	20.1664	160.758	5224.59	6737.77	-20.1664	0	6.98246	12.5784	10.9056	0	0	0.153617	120.744	-513.054	55.8486	149.386	0	66.6072	63.6587	160.338	1
2475	0	0	475	1	391.214	187.151	204.064	0	0	37.1862	25.0832	-171.163	238.808	5145.13	7050.78	171.163	0	9.41786	12.1644	10.3673	0	0	0.0640471	157.958	-531.635	39.0778	183.946	0	44.2625	42.828	142.15	1
2476	0	0	476	1	314.877	135.783	179.093	0	0	28.6067	5.57641	29.6879	241.348	5153.71	7169.94	-29.6879	0	10.6535	11.6564	10.0474	0	0	0.201989	111.368	-507.635	52.0888	164.603	0	45.1635	42.9525	111.238	1
2477	0	0	477	1	400.521	181.74	218.781	0	0	-16.7156	140.234	-695.424	525.627	5099.38	6935.63	695.424	0	23.6947	12.2917	7.77753	0	0	0.243293	172.771	-541.551	36.0618	191.692	0	45.4363	45.7987	112.728	1
2479	0	0	479	1	286.749	149.77	136.979	0	0	25.0313	271.701	-375.825	237.475	5157.29	7302.46	375.825	0	9.70081	11.6523	10.6261	0	0	0.22387	153.616	-530.053	60.2405	191.257	0	49.7105	49.5619	212.99	1
2480	0	0	480	1	251.624	125.951	125.673	0	0	75.0664	74.3357	-606.074	255.384	5007.59	7101.18	606.074	0	10.9141	11.7315	9.84005	0	0	0.17369	120.205	-513.077	71.6929	126.145	0	70.7689	69.0362	242.01	1
2495	0	0	495	1	308.404	163.438	144.967	0	0	-59.2388	33.756	-15.8687	166.669	5341.22	6942.44	15.8687	0	7.19844	11.4932	10.3499	0	0	0.232484	150.555	-527.24	53.8166	161.825	0	61.0048	59.798	149.503	1
2497	0	0	497	1	274.186	146.051	128.135	0	0	57.7112	105.192	-130.374	190.08	5124.61	7169.99	130.374	0	7.4905	11.7422	10.065	0	0	0.147695	149.135	-526.297	63.6059	163.144	0	53.9875	51.593	163.802	1
2500	0	0	500	1	279.522	129.254	150.268	0	0	73.6662	37.0349	-22.7319	164.946	5806.27	7138.49	22.7319	0	6.93016	12.1453	10.9564	0	0	0.106932	143.378	-523.415	63.5312	152.449	0	63.4986	61.9813	156.711	1
2503	0	0	503	1	278.931	155.875	123.056	0	0	-40.5805	1.2935	-207.297	221.497	5222.9	7174.23	207.297	0	8.85295	12.0076	10.7028	0	0	0.247694	117.988	-512.257	63.2241	158.276	0	48.4796	44.7601	158.323	1
2504	0	0	504	1	317.944	126.658	191.286	0	0	-3.79732	58.5363	-463.713	187.79	5285.78	6917.66	463.713	0	7.68738	12.3725	11.2827	0	0	0.227761	111.692	-511.361	53.313	142.489	0	73.013	68.2005	332.315	1
2505	0	0	505	1	286.907	175.139	111.767	0	0	18.5021	11.8314	205.964	236.005	4964.5	7064.03	-205.964	0	12.2814	11.7162	10.6142	0	0	0.0977216	125.925	-521.188	60.2506	139.442	0	46.9669	44.396	142.209	1
2506	0	0	506	1	320.257	170.029	150.228	0	0	-0.0399909	3.82093	238.521	227.238	5082.7	7271.36	-238.521	0	12.2811	11.0976	10.2138	0	0	0.143607	158.129	-525.43	50.5226	159.874	0	47.0619	45.6744	165.186	1
2507	0	0	507	1	263.208	100.026	163.182	0	0	35.2856	66.8868	-210.613	239.186	5147.03	7108.63	210.613	0	9.31627	11.8848	10.5402	0	0	0.144193	107.712	-508.351	68.4056	156.599	0	45.2155	42.3965	151.701	1
2522	0	0	522	1	304.666	168.851	135.815	0	0	50.5881	78.2345	128.638	267.191	4932.41	7097.29	-128.638	0	12.7458	10.59	9.41094	0	0	0.168817	164.665	-528.237	52.8005	192.553	0	41.6674	38.8461	100.287	1
2527	0	0	527	1	295.654	122.401	173.253	0	0	87.8636	82.931	-177.62	142.88	5094.46	6992.93	177.62	0	5.5745	12.2167	10.5325	0	0	0.0672187	162.325	-530.008	58.1345	136.071	0	72.2444	71.0573	234.924	1
2531	0	0	531	1	295.858	126.234	169.624	0	0	13.7025	80.4508	90.0825	200.127	4869.64	6995.41	-90.0825	0	9.24916	10.5562	9.96865	0	0	0.0699311	155.745	-523.301	55.6391	190.664	0	53.8708	51.6331	129.983	1
2540	0	0	540	1	333.485	114.433	219.052	0	0	-1.05564	22.9706	-511.922	403.341	5183.38	6953.23	511.922	0	16.8499	10.9239	8.65905	0	0	0.255318	142.441	-517.93	46.113	210.327	0	36.2369	35.6202	147.748	1
2541	0	0	541	1	243.33	98.5607	144.769	0	0	14.203	11.8206	-207.082	221.739	4968.8	7064.04	207.082	0	8.7471	10.7768	9.07869	0	0	0.1263	149.252	-513.229	72.4806	176.852	0	47.7782	44.1656	152.657	1
2559	0	0	559	1	413.519	199.241	214.278	0	0	44.8713	18.5983	196.144	246.535	5336.77	7256.58	-196.144	0	12.6417	11.5453	10.4573	0	0	0.106841	141.599	-521.793	35.9554	160.598	0	44.4883	43.6599	125.853	1
2577	0	0	577	1	255.39	126.234	129.157	0	0	103.507	-2.58531	-191.098	137.144	5377.79	7178.11	191.098	0	5.425	11.5965	10.0402	0	0	0.107109	128.508	-508.437	70.2898	149.204	0	72.4066	68.2155	244.807	1
2579	0	0	579	1	312.336	174.368	137.968	0	0	35.1654	55.2825	72.1912	237.572	5047.49	7120.24	-72.1912	0	10.7882	11.3504	9.14532	0	0	0.0370436	173.315	-530.869	51.4112	203.614	0	45.7674	43.0218	112.176	1
2583	0	0	583	1	258.993	158.284	100.709	0	0	0.732184	33.341	66.1466	247.208	5380.91	6843.2	-66.1466	0	11.2535	11.3822	9.76777	0	0	0.15612	154.746	-515.375	68.1439	136.393	0	43.7886	41.8036	104.497	1
2591	0	0	591	1	308.987	130.637	178.35	0	0	-304.699	-6.91553	-525.229	197.794	5387.36	7182.44	525.229	0	9.98511	11.5703	10.4594	0	0	0.258952	114.338	-506.691	53.8668	119.858	0	84.5582	63.6327	235.306	1
2592	0	0	592	1	285.306	136.473	148.833	0	0	-22.5534	39.3317	-195.266	175.424	5105.21	7136.19	195.266	0	6.93113	11.3135	10.6125	0	0	0.17815	117.466	-509.86	60.2698	130.65	0	59.2808	55.1734	191.802	1
2595	0	0	595	1	214.746	65.6095	149.137	0	0	-8.10109	-8.75966	-97.0461	162.381	5190.42	7283.94	97.0461	0	6.64523	11.251	10.7028	0	0	0.127262	122.063	-509.569	91.6968	121.439	0	62.317	61.8003	168.897	1
2598	0	0	598	1	253.221	112.45	140.772	0	0	54.7002	-31.4347	52.4402	236.818	4928.3	7107.29	-52.4402	0	10.7173	11.1011	9.65971	0	0	0.142424	152.747	-516.893	69.839	177.942	0	46.7851	43.3915	109.911	1
2600	0	0	600	1	315.072	171.574	143.497	0	0	29.9749	58.4324	-31.1758	239.537	5451.33	6917.77	31.1758	0	10.0052	11.8002	10.1076	0	0	0.120697	108.286	-500.069	52.2396	141.463	0	43.9402	43.2161	109.987	1
2604	0	0	604	1	426.719	214.317	212.402	0	0	5.61154	70.9704	85.0025	223.355	4977.39	6905.23	-85.0025	0	10.2943	11.2657	9.79051	0	0	0.21228	164.882	-529.781	33.9399	184.164	0	48.8839	46.6706	113.118	1
2607	0	0	607	1	334.586	148.99	185.596	0	0	-17.8415	74.4837	-53.2939	193.287	5100.5	7001.38	53.2939	0	8.00039	10.7929	9.36819	0	0	0.160314	156.999	-518.04	46.4838	151.978	0	52.6424	51.4644	131.959	1
2627	0	0	627	1	314.649	190.992	123.657	0	0	48.9959	26.7618	326.893	244.634	5033.66	7148.76	-326.893	0	14.3109	10.6438	10.1104	0	0	0.152495	137.798	-518.836	51.2515	174.168	0	45.8898	43.9383	210.714	1
2632	0	0	632	1	312.6	185.441	127.159	0	0	36.2294	49.9332	90.986	194.92	4946.77	7025.93	-90.986	0	9.00694	11.814	10.2671	0	0	0.076659	148.12	-522.356	53.0107	154.932	0	56.9454	53.8153	132.983	1
2639	0	0	639	1	271.031	111.909	159.122	0	0	-59.9415	33.7743	207.301	196.038	5042.94	7042.09	-207.301	0	10.4014	11.1022	10.2943	0	0	0.192091	133.331	-513.134	64.1976	155.878	0	53.2861	50.5554	163.748	1
2644	0	0	644	1	320.546	187.362	133.185	0	0	62.1153	-16.8867	-67.2786	206.174	5020.54	7092.75	67.2786	0	8.51748	11.9205	10.0418	0	0	0.075312	147.991	-521.03	51.0221	171.446	0	51.0852	48.755	132.319	1
2646	0	0	646	1	401.743	191.626	210.117	0	0	-22.5974	51.158	-48.3662	286.011	5204.92	7124.36	48.3662	0	11.9203	11.6154	9.78233	0	0	0.265288	185.508	-543.919	36.9905	217.919	0	37.9358	35.4236	95.6759	1
2649	0	0	649	1	318.616	153.89	164.725	0	0	50.0553	45.7167	-157.159	245.346	4932.94	7030.14	157.159	0	9.65807	10.6075	10.2847	0	0	0.069271	159.103	-523.013	50.498	159.247	0	44.369	41.7343	130.154	1
2654	0	0	654	1	285.961	119.058	166.903	0	0	16.5512	148.451	91.1396	162.287	5165.77	6927.41	-91.1396	0	7.51002	10.4631	10.0819	0	0	0.0899699	135.805	-509.872	58.4199	167.597	0	63.9525	61.3044	149	1
2656	0	0	656	1	234.048	108.438	125.611	0	0	124.13	155.68	-506.731	126.282	5058.19	7019.84	506.731	0	5.24812	11.4511	11.1491	0	0	0.0840101	122.59	-511.094	81.7627	128.764	0	115.511	109.98	468.975	1
2660	0	0	660	1	350.934	181.719	169.215	0	0	-142.892	196.311	110.889	215.039	5225.55	6879.55	-110.889	0	10.8228	11.7188	9.57881	0	0	0.268966	136.905	-517.086	44.3953	164.637	0	48.9145	46.1834	112.305	1
2661	0	0	661	1	305.642	168.725	136.918	0	0	-17.9597	74.2573	67.7202	157.55	5200.28	6802.28	-67.7202	0	7.18114	12.2055	10.4444	0	0	0.196727	115.883	-509.912	55.3171	115.723	0	68.0721	64.5073	158.375	1
2673	0	0	673	1	300.803	147.697	153.106	0	0	56.4721	6.79432	-43.3041	188.408	5125.85	7168.73	43.3041	0	7.85431	11.4918	9.78742	0	0	0.203031	152.672	-525.704	55.1063	188.106	0	54.439	52.354	140.016	1
2675	0	0	675	1	248.644	127.619	121.025	0	0	108.504	29.0568	228.68	170.781	4874.5	7046.8	-228.68	0	8.99734	11.6519	9.89909	0	0	0.0499669	118.966	-508.442	72.9426	126.802	0	64.1761	60.3837	209.17	1
2678	0	0	678	1	344.382	186.501	157.88	0	0	-75.1249	62.3971	59.477	309.162	5257.45	7113.12	-59.477	0	14.2435	11.5374	9.9659	0	0	0.309877	129.374	-518.215	45.7803	154.563	0	36.2433	33.7094	86.7265	1
2681	0	0	681	1	292.66	151.549	141.112	0	0	36.6001	22.084	160.231	155.815	5145.72	7153.44	-160.231	0	7.71502	11.6116	9.76544	0	0	0.149767	133.758	-513.664	57.3977	153.515	0	67.7941	64.8786	177.073	1
2682	0	0	682	1	254.872	138.958	115.914	0	0	63.4313	96.4203	29.6755	221.718	5019.23	7079.1	-29.6755	0	9.6558	10.8415	9.20945	0	0	0.0893063	107.875	-495.929	68.083	142.728	0	48.4406	45.9676	117.346	1
2686	0	0	686	1	281.733	150.845	130.888	0	0	31.2101	93.103	-22.9921	208.628	5051.45	7082.42	22.9921	0	8.7403	11.5261	10.6243	0	0	0.263353	113.787	-508.3	61.6432	169.209	0	52.0119	49.9762	127.373	1
2691	0	0	691	1	341.647	128.299	213.348	0	0	68.896	21.8529	-536.359	369.577	5213.08	6954.35	536.359	0	15.4937	11.0972	8.75739	0	0	0.0878474	122.195	-508.386	44.8333	162.84	0	40.6775	40.5387	160.093	1
2695	0	0	695	1	286.244	145.792	140.453	0	0	158.895	39.0595	-511.601	180.26	4923.76	7036.8	511.601	0	7.5654	11.8574	10.0977	0	0	0.115404	150.632	-523.443	59.9493	153.995	0	80.632	75.8944	313.675	1
2700	0	0	700	1	330.407	160.944	169.463	0	0	-13.9818	-33.5865	12.6953	157.229	5694.6	7109.45	-12.6953	0	6.96236	11.8133	10.7214	0	0	0.136225	145.968	-516.934	49.4573	167.607	0	65.9193	64.5587	160.841	1
2710	0	0	710	1	290.967	117.083	173.884	0	0	19.0736	-19.4679	56.7301	194.342	5163.25	7294.65	-56.7301	0	8.83537	11.2051	10.4419	0	0	0.138607	108.592	-504.091	58.2655	129.352	0	54.5293	53.6015	130.676	1
2714	0	0	714	1	303.068	150.935	152.133	0	0	62.3399	48.5054	222.642	148.945	5020.32	7027.35	-222.642	0	7.80608	12.0326	11.0146	0	0	0.0500269	99.8422	-501.269	56.4651	113.487	0	72.1262	68.6817	232.513	1
2715	0	0	715	1	280.688	120.809	159.879	0	0	-29.238	46.614	-13.9084	198.14	5211.56	7029.25	13.9084	0	8.48189	10.255	10.1001	0	0	0.0556132	169.463	-523.698	59.7569	173.073	0	52.0132	49.8178	125.731	1
2716	0	0	716	1	314.897	197.422	117.474	0	0	-70.3992	166.476	7.50413	204.159	5352.38	6909.38	-7.50413	0	8.9773	10.8675	9.84177	0	0	0.117623	144.537	-515.445	51.132	151.403	0	50.3472	48.9643	122.345	1
2725	0	0	725	1	387.836	154.045	233.792	0	0	30.5859	54.8083	-85.6633	300.735	5052.07	7021.05	85.6633	0	12.1498	11.1258	9.46029	0	0	0.180097	156.474	-528.13	38.276	200.375	0	35.5445	34.5367	94.9198	1
2726	0	0	726	1	260.343	142.829	117.514	0	0	-23.6812	8.68786	385.656	176.412	5006.68	7266.49	-385.656	0	11.1431	10.6667	10.5366	0	0	0.19041	145.874	-520.237	67.7977	151.262	0	67.2107	64.1076	377.613	1
2738	0	0	738	1	261.998	133.383	128.615	0	0	119.629	47.4129	-40.774	132.81	5660.65	7028.45	40.774	0	5.50844	11.538	10.7568	0	0	0.0387019	133.766	-512.429	68.7206	138.195	0	76.5273	74.3023	198.771	1
2749	0	0	749	1	210.816	90.1406	120.675	0	0	-20.0761	33.6167	-155.754	196.981	5102.74	7141.9	155.754	0	7.8436	10.9586	9.899	0	0	0.220712	149.88	-523.041	91.8254	185.726	0	51.6753	48.3531	159.021	1
2750	0	0	750	1	312.163	147.161	165.002	0	0	-16.8618	20.12	-20.4384	189.944	5099.52	7055.74	20.4384	0	8.10311	12.2536	10.079	0	0	0.0568492	127.421	-512.999	53.3175	143.268	0	55.9038	53.8088	137.296	1
2752	0	0	752	1	282.338	133.517	148.821	0	0	3.20382	27.3465	-19.8643	222.115	5079.46	7048.51	19.8643	0	9.43077	10.9104	9.71032	0	0	0.0317071	126.188	-509.24	59.5453	177.252	0	47.5553	45.6889	115.587	1
2753	0	0	753	1	259.014	122.474	136.54	0	0	57.1536	-27.0949	-342.554	130.549	5324.49	6803.98	342.554	0	5.2425	11.6344	10.6263	0	0	0.146113	128.255	-515.706	69.8207	140.525	0	82.954	77.0001	348.348	1
2760	0	0	760	1	272.805	127.165	145.64	0	0	151.251	-95.6625	-699.658	345.188	5031.07	7171.52	699.658	0	16.1311	11.392	9.31762	0	0	0.146381	106.352	-503.181	62.5704	126.224	0	68.8284	70.766	142.619	1
2761	0	0	761	1	340.988	137.525	203.463	0	0	-11.5979	20.0744	4.57058	205.153	4894.94	6956.13	-4.57058	0	8.9101	10.2173	9.84021	0	0	0.170683	146.41	-515.211	45.2377	174.961	0	51.3147	48.9877	123.643	1
2768	0	0	768	1	318.662	166.234	152.427	0	0	-19.886	12.7904	-27.5501	191.579	5202.21	6963.41	27.5501	0	8.14799	10.4297	9.91973	0	0	0.316167	131.111	-509.778	49.9584	159.905	0	52.6167	51.4692	128.394	1
2771	0	0	771	1	230.786	120.501	110.285	0	0	-3.46703	-17.9938	112.976	177.157	4787.15	6994.19	-112.976	0	8.5003	10.4513	9.90186	0	0	0.253227	132.556	-510.076	79.342	157.745	0	59.1325	58.1518	149.323	1
2778	0	0	778	1	280.674	141.626	139.048	0	0	37.4751	-16.2088	42.0786	281.182	5144.85	7092.07	-42.0786	0	12.5866	11.3536	8.69301	0	0	0.186796	126.853	-510.43	59.1555	208.07	0	38.1751	36.3618	94.0375	1
2780	0	0	780	1	263.654	113.743	149.911	0	0	40.1344	21.4356	-104.049	164.991	5241.85	6954.76	104.049	0	6.64013	11.5239	10.3093	0	0	0.163774	121.858	-509.22	67.4084	121.868	0	60.0676	59.4305	171.053	1
2793	0	0	793	1	272.337	136.09	136.247	0	0	97.4337	-0.964258	472.012	175.709	4985.23	7176.48	-472.012	0	11.9173	10.8051	10.8501	0	0	0.135996	126.934	-513.56	64.1164	124.973	0	80.5811	75.1334	483.614	1
2816	0	0	816	1	313.221	144.184	169.037	0	0	26.9218	4.35951	88.7195	218.52	5055.74	7071.5	-88.7195	0	10.1546	10.6535	9.53251	0	0	0.257703	128.085	-508.944	50.9858	182.385	0	48.7368	46.5501	117.125	1
2817	0	0	817	1	322.697	167.392	155.305	0	0	-72.5125	55.6855	-187.763	209.711	5155.17	7020.17	187.763	0	8.38518	11.007	9.54162	0	0	0.0852661	171.907	-534.709	49.2351	157.194	0	48.278	46.3841	155.985	1
2820	0	0	820	1	331.911	179.612	152.299	0	0	7.28068	32.5177	375.727	172.538	5374.36	6943.68	-375.727	0	10.6866	10.4806	11.1802	0	0	0.0305377	125.531	-508.242	48.3753	145.722	0	67.1555	64.7353	353.476	1
2831	0	0	831	1	268.134	128.484	139.65	0	0	30.2171	44.3203	-37.7203	183.519	5052.44	7131.2	37.7203	0	7.64412	11.1203	9.86101	0	0	0.10425	96.7774	-494.408	64.605	144.504	0	56.6279	53.5495	142.449	1
2843	0	0	843	1	286.01	122.488	163.522	0	0	42.2147	73.6709	-33.0105	273.691	4841.13	7002.19	33.0105	0	11.3859	9.97889	9.23307	0	0	0.243051	157.691	-521.754	56.7903	165.579	0	38.564	37.536	97.2478	1
2844	0	0	844	1	247.39	105.655	141.735	0	0	-27.0873	91.7182	-85.9981	138.496	5508.39	6784.82	85.9981	0	5.62624	12.743	10.6853	0	0	0.0674999	135.477	-520.132	76.4718	154.866	0	73.0056	70.1546	201.327	1
2854	0	0	854	1	296.596	163.417	133.179	0	0	-32.9393	30.0964	-42.8673	192.522	5015.94	6946.1	42.8673	0	8.09959	10.7217	10.1355	0	0	0.226613	139.135	-513.102	55.8152	173.454	0	53.9467	51.824	130.404	1
2860	0	0	860	1	267.822	118.443	149.38	0	0	-287.057	56.3955	-596.468	162.381	5469.38	7019.46	596.468	0	8.07162	11.3941	10.2194	0	0	0.162946	129.42	-510.708	65.5883	134.612	0	114.162	92.86	290.431	1
2862	0	0	862	1	342.182	172.411	169.771	0	0	-41.7995	-20.7024	13.7345	241.691	5024.8	7096.56	-13.7345	0	10.7469	11.4765	9.21322	0	0	0.211289	104.087	-498.359	45.4505	176.485	0	44.0574	41.4139	108.068	1
2868	0	0	868	1	345.211	157.538	187.673	0	0	57.1621	9.48876	-31.1419	268.849	5125.16	7166.03	31.1419	0	11.2928	10.846	9.33985	0	0	0.235241	144.074	-516.983	44.5418	171.754	0	38.8901	37.3395	99.1803	1
2877	0	0	877	1	264.507	157.208	107.3	0	0	-36.4876	60.8592	135.989	154.239	5119.15	7114.66	-135.989	0	7.54174	11.3823	10.1971	0	0	0.200101	143.079	-512.833	66.7369	140.09	0	68.2817	64.6902	171.167	1
2882	0	0	882	1	305.731	154.887	150.844	0	0	16.5885	83.1794	20.4904	148.516	5664.03	6793.36	-20.4904	0	6.45313	11.0672	10.7059	0	0	0.108231	129.027	-509.928	54.4408	177.51	0	70.4529	69.245	170.312	1
2885	0	0	885	1	255.115	131.441	123.674	0	0	-30.7128	121.02	-35.7271	203.583	5113.37	6954.84	35.7271	0	8.53539	11.0177	9.1014	0	0	0.144965	123.806	-503.668	68.0546	172.524	0	49.7212	48.5759	123.396	1
2888	0	0	888	1	247.117	114.441	132.676	0	0	60.6331	87.7566	279.809	142.877	5022.03	7187.42	-279.809	0	7.93252	11.1896	9.75579	0	0	0.129048	134.888	-513.01	72.6668	152.59	0	74.76	70.9471	304.291	1
2892	0	0	892	1	290.682	145.145	145.537	0	0	65.6405	81.4224	-138.8	158.159	5017.02	7094.1	138.8	0	6.22436	11.2655	10.0971	0	0	0.0447892	152.965	-524.087	57.9947	166.431	0	65.6868	62.0438	193.319	1
2899	0	0	899	1	279.037	134.071	144.966	0	0	-9.74194	21.0075	23.235	181.556	5092.4	6955.19	-23.235	0	7.99963	10.8545	9.82436	0	0	0.0519499	116.501	-503.572	60.6386	132.99	0	57.3381	55.2509	135.431	1
2900	0	0	900	1	368.358	156.615	211.743	0	0	-23.3921	39.2281	-213.662	215.013	5106.05	6936.97	213.662	0	8.47882	11.6901	9.52607	0	0	0.100961	140.853	-516.341	41.472	148.213	0	47.575	45.7414	163.657	1
2908	0	0	908	1	350.401	185.33	165.071	0	0	-56.3534	-38.7733	153.863	175.101	5039.35	7014.97	-153.863	0	8.90325	11.0302	9.29853	0	0	0.19044	142.509	-511.222	43.74	187.94	0	58.2724	55.8069	144.957	1
2918	0	0	918	1	295.559	160.261	135.298	0	0	-35.5111	-59.2894	222.232	179.511	4819.19	7135.15	-222.232	0	9.75368	11.4099	8.82624	0	0	0.272381	137.879	-512.652	55.2169	142.609	0	59.3831	55.1667	180.311	1
2923	0	0	923	1	228.733	105.265	123.468	0	0	-8.15687	21.5283	-123.463	231.732	5090.82	7153.99	123.463	0	9.31536	10.8741	9.78869	0	0	0.150568	130.463	-511.719	80.9361	164.001	0	44.2797	41.7674	128.897	1
2925	0	0	925	1	251.283	131.33	119.952	0	0	90.1973	40.6537	-118.12	163.13	5391.1	6835.89	118.12	0	6.49698	11.2744	10.0198	0	0	0.127374	133.588	-510.334	71.4758	140.473	0	60.4648	58.5519	178.433	1
2928	0	0	928	1	323.736	146.811	176.924	0	0	50.9794	87.043	212.426	176.606	5529.98	6889.16	-212.426	0	9.15698	10.8568	10.6077	0	0	0.156538	140.056	-512.965	49.9223	148.035	0	60.9793	57.7454	184.211	1
2932	0	0	932	1	370.118	196.753	173.365	0	0	189.406	21.2188	-221.531	189.571	5192.23	7054.64	221.531	0	7.54326	11.5852	10.7794	0	0	0.039813	130.175	-516.261	42.0957	164.43	0	55.1349	52.491	185.427	1
2933	0	0	933	1	285.257	139.83	145.427	0	0	47.5181	37.8496	-341.141	142.116	5234.46	6938.35	341.141	0	5.60886	11.783	9.72924	0	0	0.111084	163.399	-527.439	59.6795	158.443	0	75.5371	71.4182	331.917	1
2939	0	0	939	1	279.736	113.821	165.915	0	0	6.94268	68.3073	97.4618	195.538	5374.7	6907.89	-97.4618	0	9.11644	10.329	10.1085	0	0	0.130805	124.236	-504.217	60.1497	168.226	0	53.7513	52.1338	126.406	1
2940	0	0	940	1	260.894	116.45	144.444	0	0	262.48	588.671	-698.357	260.878	5418.14	7085.15	698.357	0	17.4236	10.6015	9.15872	0	0	0.122358	162.514	-515.702	65.4292	160.39	0	100.308	206.878	151.195	1
2941	0	0	941	1	303.957	141.297	162.661	0	0	-31.1009	86.7364	-29.8569	184.185	5313.08	6889.46	29.8569	0	7.76425	11.2237	9.60926	0	0	0.238248	131.807	-511.894	53.8289	129.193	0	54.7523	53.6029	136.263	1
2946	0	0	946	1	301.253	128.174	173.079	0	0	134.691	206.997	-74.0963	181.743	4947.97	6968.52	74.0963	0	7.42511	11.5181	9.6685	0	0	0.245091	153.811	-518.134	54.8759	156.256	0	57.2031	55.0229	148.678	1
2947	0	0	947	1	305.112	117.609	187.503	0	0	63.0625	36.58	-25.3296	200.899	4919.94	7039.28	25.3296	0	8.42886	10.8488	9.66935	0	0	0.0274784	134.269	-513.251	53.2398	167.375	0	53.257	50.3498	127.587	1
2957	0	0	957	1	300.618	169.036	131.582	0	0	24.7269	17.2467	218.715	155.574	5257.25	6759.63	-218.715	0	8.18648	11.0562	10.3474	0	0	0.0260259	145.724	-518.529	55.3513	151.056	0	66.4981	63.5335	208.601	1
2978	0	0	978	1	238.649	91.1501	147.499	0	0	-50.3536	80.3687	-431.699	260.018	5133.01	7095.15	431.699	0	10.6215	11.1044	9.20904	0	0	0.131251	117.174	-505.547	75.3222	143.43	0	49.3283	44.9601	214.757	1
3000	0	0	1000	1	279.309	155.44	123.869	0	0	12.5608	58.8253	276.572	171.523	4970.44	7017.04	-276.572	0	9.56784	10.8204	9.68966	0	0	0.203972	155.111	-514.559	60.3346	145.488	0	61.3814	58.0615	233.874	1
3008	0	0	1008	1	238.03	107.478	130.552	0	0	60.5404	65.1809	-399.129	185.183	5221.44	7110.34	399.129	0	7.39618	11.1419	10.4202	0	0	0.0734898	157.47	-526.961	77.9087	181.242	0	67.6861	60.4129	287.828	1
3013	0	0	1013	1	309.169	103.809	205.359	0	0	52.5981	86.8495	-32.7827	208.406	5129.72	7088.67	32.7827	0	8.65636	10.983	9.49365	0	0	0.101926	149.748	-522.881	52.1974	160.547	0	49.9152	48.0654	125.099	1
3014	0	0	1014	1	251.32	147.233	104.087	0	0	-40.6417	82.6559	-11.2007	196.009	5222.96	7092.86	11.2007	0	8.40246	10.5799	9.07862	0	0	0.124358	161.184	-520.177	68.8821	147.301	0	52.2109	49.1868	127.348	1
3015	0	0	1015	1	289.333	140.626	148.707	0	0	-313.931	-119.189	-653.678	204.261	5296.93	7095.39	653.678	0	11.2266	11.1669	9.15988	0	0	0.180948	130.971	-509.991	57.0859	135.272	0	117.638	88.2683	177.502	1
3017	0	0	1017	1	289.95	132.315	157.634	0	0	49.8328	20.279	-146.662	236.266	5032.83	7055.58	146.662	0	9.36958	11.4876	9.82543	0	0	0.0608527	111.384	-502.426	58.1077	141.941	0	44.5374	42.7649	134.355	1
3018	0	0	1018	1	316.97	156.216	160.754	0	0	-30.4203	52.5399	-79.4088	317.926	5113.08	7122.98	79.4088	0	13.0236	11.4497	9.66297	0	0	0.214515	115.758	-507.615	51.0098	174.228	0	33.724	31.864	90.831	1
3019	0	0	1019	1	276.243	142.117	134.126	0	0	62.9914	0.136064	112.504	222.928	5019.67	6976.06	-112.504	0	10.5554	10.9277	9.48067	0	0	0.0807743	111.469	-500.7	61.137	123.441	0	47.8755	46.2702	112.057	1
3021	0	0	1021	1	282.907	126.452	156.455	0	0	65.0191	67.2332	149.372	154.771	5017.64	7108.29	-149.372	0	7.52743	11.3879	10.5174	0	0	0.0354482	111.878	-503.21	60.9743	133.019	0	69.3967	65.6393	178.784	1
3022	0	0	1022	1	336.2	136.19	200.009	0	0	-8.98491	49.5568	65.9821	211.141	5191.31	6926.64	-65.9821	0	9.60994	10.368	9.67731	0	0	0.141491	145.178	-513.891	46.1091	159.26	0	49.5069	47.3732	116.561	1
3023	0	0	1023	1	337.175	156.431	180.744	0	0	62.6496	-21.199	69.0439	214.562	5020.01	7097.06	-69.0439	0	9.81692	11.4246	9.34152	0	0	0.217664	126.852	-509.889	46.4685	160.436	0	50.2503	47.4902	121.281	1
3027	0	0	1027	1	341.965	211.056	130.909	0	0	20.7707	68.2872	133.916	216.4	5061.89	6907.91	-133.916	0	10.4218	10.839	9.30459	0	0	0.226784	140.313	-515.408	45.0863	156.296	0	49.0207	46.9811	115.527	1
3029	0	0	1029	1	229.978	126.468	103.51	0	0	45.2933	77.325	-35.9688	161.398	4937.71	7098.2	35.9688	0	6.69678	11.0019	9.19713	0	0	0.0649321	114.988	-495.785	79.33	107.565	0	65.2639	60.8876	156.641	1
3047	0	0	1047	1	275.527	149.336	126.191	0	0	0.287109	25.4385	62.5435	212.962	4883.05	7150.08	-62.5435	0	9.67566	10.3939	9.35637	0	0	0.22397	126.994	-505.528	60.5429	146.533	0	51.7253	47.4029	118.088	1
3051	0	0	1051	1	263.139	123.062	140.077	0	0	14.8166	-4.93531	-6.83331	202.428	4968.18	7180.46	6.83331	0	8.71927	9.96643	10.255	0	0	0.175808	116.657	-501.703	65.3572	172.327	0	52.8676	49.2458	124.586	1
3084	0	0	1084	1	317.122	155.894	161.227	0	0	-7.18045	17.2006	3.0803	159.656	5089.84	7058.66	-3.0803	0	6.92348	11.608	10.1237	0	0	0.152739	117.912	-506.081	51.6052	133.5	0	66.0195	63.2755	159.263	1
3085	0	0	1085	1	272.581	122.801	149.78	0	0	3.16165	-11.606	-69.4888	188.716	5079.5	7187.13	69.4888	0	7.82309	11.1523	9.19297	0	0	0.140285	166.175	-515.535	62.1747	145.944	0	52.5215	50.564	140.947	1
3097	0	0	1097	1	269.042	111.31	157.732	0	0	36.5344	9.30959	-3.7947	213.843	5444.77	6966.89	3.7947	0	9.17817	10.597	9.14666	0	0	0.116744	106.417	-491.799	62.5883	134.756	0	47.351	46.6828	115.942	1
3106	0	0	1106	1	262.646	140.49	122.157	0	0	51.6357	-2.56668	70.6634	205.341	5031.02	7178.09	-70.6634	0	9.37675	10.3218	9.82202	0	0	0.160285	111.999	-498.321	65.4173	156.647	0	51.4427	48.949	127.663	1
3128	0	0	1128	1	308.358	119.73	188.627	0	0	-132.803	101.796	-677.175	447.179	5016.14	6974.06	677.175	0	20.6614	9.94594	6.58933	0	0	0.15773	144.852	-508.1	48.0146	171.369	0	50.1474	46.0708	118.728	1
3144	0	0	1144	1	298.765	132.079	166.686	0	0	-53.704	15.727	-161.311	206.516	5136.36	7159.79	161.311	0	8.31381	10.4524	8.87981	0	0	0.0489636	143.668	-513.185	53.5005	177.492	0	47.486	44.3814	148.669	1
3146	0	0	1146	1	271.733	117.948	153.786	0	0	36.3656	29.4409	-314.207	257.068	5145.95	7046.42	314.207	0	10.1093	10.378	9.37486	0	0	0.175972	124.712	-505.644	61.7557	142.839	0	42.7749	40.9331	165.686	1
3153	0	0	1153	1	360.531	206.668	153.863	0	0	71.2177	16.5831	-232.33	233.753	5210.76	7059.28	232.33	0	9.16041	10.0535	8.62475	0	0	0.135024	151.713	-511.844	40.8341	172.925	0	43.0802	40.7387	149.063	1
3181	0	0	1181	1	318.158	166.657	151.501	0	0	11.9495	2.92119	219.333	259.105	4971.05	6973.28	-219.333	0	13.7008	9.78681	8.98999	0	0	0.0938871	116.039	-497.698	48.531	146.657	0	39.9896	38.5358	125.779	1
3186	0	0	1186	1	222.652	70.7309	151.921	0	0	44.4995	62.1309	-119.17	212.487	5137.82	7113.39	119.17	0	8.44105	9.4395	8.73604	0	0	0.13296	132.245	-502.247	79.3315	177.238	0	46.3489	43.9596	133.079	1
3190	0	0	1190	1	339.982	152.925	187.057	0	0	31.3785	212.563	-381.504	247.219	5150.94	7162.28	381.504	0	9.91501	10.7315	9.30532	0	0	0.397114	143.071	-518.348	45.364	173.304	0	48.029	43.705	203.309	1
3192	0	0	1192	1	261.291	147.59	113.701	0	0	52.2012	-8.56269	-86.9568	156.617	5030.46	7184.08	86.9568	0	6.39219	10.8967	9.02355	0	0	0.147691	137.633	-512.349	65.4661	203.039	0	62.2889	59.6745	171.112	1
3195	0	0	1195	1	277.965	132.619	145.346	0	0	65.1263	20.4736	215.285	192.379	5515.83	7254.71	-215.285	0	10.0319	9.76902	9.11736	0	0	0.00900721	204.886	-532.479	58.7109	225.941	0	53.1819	51.5716	165.12	1
3213	0	0	1213	1	232.089	93.2961	138.793	0	0	-22.9123	6.28691	-379.545	192.18	5105.57	7169.23	379.545	0	7.7846	10.2574	8.44193	0	0	0.169997	134.973	-500.521	75.5204	175.144	0	57.598	52.3078	242.804	1
3236	0	0	1236	1	255.202	116.066	139.136	0	0	12.4651	-14.2882	-181.274	178.801	4970.54	7090.15	181.274	0	7.12948	11.6072	9.32871	0	0	0.0954925	101.269	-493.936	69.2047	114.799	0	58.1915	53.5733	182.459	1
3237	0	0	1237	1	316.436	126.61	189.827	0	0	-17.4221	-3.31075	-381.403	156.183	5199.74	7178.83	381.403	0	6.33999	11.5926	9.27219	0	0	0.179661	140.214	-513.582	50.8345	159.886	0	74.3319	65.6081	311.933	1
3242	0	0	1242	1	332.256	124.23	208.026	0	0	-50.0315	23.5114	-499.033	317.125	5232.35	7052.35	499.033	0	13.3297	10.1196	8.71059	0	0	0.0445306	156.288	-515.759	45.747	148.756	0	44.4451	41.7316	178.043	1
3245	0	0	1245	1	288.606	164.804	123.802	0	0	65.4924	7.51385	350.763	157.579	5216.49	6968.69	-350.763	0	9.4434	10.898	9.3701	0	0	0.0139579	152.242	-523.137	57.2696	183.335	0	69.4056	68.2358	321.997	1
3248	0	0	1248	1	334.324	140.798	193.525	0	0	105.005	122.727	73.0622	215.476	4977.66	7052.79	-73.0621	0	9.73332	10.2529	9.22974	0	0	0.171152	120.87	-502.041	45.958	137.242	0	50.1216	46.9645	117.768	1
3252	0	0	1252	1	255.585	144.91	110.675	0	0	47.5142	72.4049	39.3943	130.734	5433.79	6804.14	-39.3943	0	5.75376	10.2428	8.92073	0	0	0.0680186	159.664	-509.827	66.5049	160.621	0	75.3454	72.2354	183.028	1
3255	0	0	1255	1	224.06	124.191	99.8687	0	0	65.1147	-21.4269	251.27	166.098	5316.53	7196.95	-251.27	0	9.03963	9.57868	9.86775	0	0	0.164751	121.912	-500.901	81.1194	155.448	0	60.1816	58.3242	215.836	1
3258	0	0	1258	1	352.836	176.502	176.333	0	0	45.7712	87.6079	-65.2088	175.208	5136.55	6888.59	65.2088	0	7.12726	10.1714	9.68336	0	0	0.124431	129.912	-509.605	43.0063	142.414	0	56.0712	55.3711	144.376	1
3259	0	0	1259	1	252.244	99.248	152.996	0	0	144.598	86.8324	-54.9781	156.888	5237.04	6789.71	54.9781	0	6.44042	11.1256	10.2243	0	0	0.119362	103.122	-497.613	71.1915	119.277	0	63.7846	61.8694	162.982	1
3266	0	0	1266	1	312.027	189.33	122.696	0	0	61.5502	-74.0131	193.045	155.727	5519.41	7149.87	-193.045	0	8.11072	9.306	9.54081	0	0	0.284643	135.404	-504.457	49.936	194.236	0	63.6532	61.3829	179.344	1
3267	0	0	1267	1	243.222	89.3216	153.9	0	0	32.7489	89.3593	-273.506	208.451	5049.91	6986.5	273.506	0	8.08985	9.83619	8.83008	0	0	0.165595	117.494	-495.092	70.6264	132.451	0	50.3222	48.2063	181.397	1
3282	0	0	1282	1	248.554	134.048	114.507	0	0	-1.24888	2.79281	352.897	131.192	5382.89	7073.07	-352.897	0	7.97194	10.5189	9.81863	0	0	0.160428	142.178	-513.316	71.1446	174.185	0	82.4891	79.8039	386.805	1
3295	0	0	1295	1	220.436	71.6211	148.815	0	0	72.9982	95.1179	-448.401	201.108	5009.66	7080.4	448.401	0	8.13432	10.8925	8.87123	0	0	0.0805786	110.93	-498.549	83.5258	148.544	0	64.4739	58.6757	287.011	1
3298	0	0	1298	1	308.278	166.089	142.188	0	0	-126.555	-6.28272	-37.1974	223.752	5308.88	6882.82	37.1974	0	9.87505	10.2938	7.4848	0	0	0.13039	293.409	-528.158	49.4429	204.836	0	41.7662	40.1943	105.839	1
3299	0	0	1299	1	251.417	90.5894	160.827	0	0	-89.7855	113.664	-211.124	180.134	5172.45	7061.86	211.124	0	7.18527	10.4057	8.58676	0	0	0.253519	126.236	-499.714	67.7613	156.944	0	54.7868	51.0692	182.815	1
3304	0	0	1304	1	249.169	108.583	140.586	0	0	53.7326	28.2169	259.694	172.177	5427.57	7147.3	-259.694	0	9.39619	9.79818	9.59331	0	0	0.222132	145.272	-507.494	69.4087	164.76	0	59.825	56.7283	215.116	1
3306	0	0	1306	1	328.373	156.14	172.233	0	0	35.4249	-28.6214	98.181	168.81	4947.58	7104.48	-98.181	0	7.96013	10.6717	9.42091	0	0	0.0552283	124.217	-502.353	47.6517	131.03	0	62.9615	58.514	147.233	1
3308	0	0	1308	1	304.389	177.837	126.552	0	0	-67.9084	-359.592	-300.159	160.845	4951.25	7136.47	300.159	0	9.27148	10.3547	9.89343	0	0	0.246133	118.996	-503.088	53.1615	130.988	0	58.6646	79.2719	211.276	1
3315	0	0	1315	1	213.92	126.878	87.042	0	0	20.99	69.8412	-92.3131	157.951	5360.65	6806.7	92.3131	0	6.35529	10.7872	9.79373	0	0	0.194124	108.117	-493.348	89.2458	128.066	0	62.2221	59.7846	171.622	1
3319	0	0	1319	1	334.058	191.615	142.443	0	0	-21.3849	153.896	-3.53235	192.432	5104.04	6921.96	3.53235	0	8.26019	8.98378	8.81979	0	0	0.0822149	191.993	-526.225	44.5519	168.326	0	51.0711	49.2429	121.866	1
3322	0	0	1322	1	353.221	172.816	180.405	0	0	82.5419	77.3226	160.581	221.68	4900.46	6998.54	-160.581	0	10.8834	9.36401	9.20169	0	0	0.186355	155.054	-513.306	41.9306	170.816	0	46.6485	44.906	122.846	1
3333	0	0	1333	1	343.466	132.863	210.602	0	0	-4.03405	0.194705	-164.249	195.285	5086.69	7075.67	164.249	0	7.79802	10.4506	8.48919	0	0	0.169571	172.747	-520.563	43.7765	198.074	0	50.079	47.7911	157.513	1
3336	0	0	1336	1	241.115	137.583	103.532	0	0	24.9664	17.7144	190.421	212.566	5057.69	7157.81	-190.421	0	10.8698	9.66446	8.09954	0	0	0.0382723	136.862	-501.47	69.9199	134.229	0	47.5179	45.2248	141.567	1
3367	0	0	1367	1	266.995	125.974	141.021	0	0	-28.3385	8.90608	-183.921	138.346	4812.02	7066.95	183.921	0	5.51895	9.83665	8.93153	0	0	0.117707	109.771	-491.164	61.9731	139.56	0	69.8707	69.1646	228.587	1
3374	0	0	1374	1	275.43	138.059	137.371	0	0	44.3812	31.5203	-242.447	178.601	4938.62	7044.34	242.447	0	6.97878	9.8903	8.86986	0	0	0.142245	138.712	-507.692	59.2895	158.491	0	58.156	53.9733	195.585	1
3384	0	0	1384	1	296.102	141.018	155.084	0	0	-16.947	95.4229	148.383	173.614	5099.61	6880.78	-148.383	0	8.53873	10.6935	8.54685	0	0	0.264613	131.866	-505.471	54.0084	125.344	0	58.8451	56.3876	140.114	1
3386	0	0	1386	1	303.23	141.403	161.827	0	0	54.0839	72.9063	-14.9978	226.143	5128.24	7202.27	14.9978	0	9.52393	9.03345	8.08416	0	0	0.165069	138.352	-501.694	50.0772	170.595	0	43.3805	42.0057	109.712	1
3389	0	0	1389	1	319.03	137.46	181.571	0	0	51.8742	-0.504018	-31.2181	213.113	5030.79	7176.02	31.2181	0	8.97395	9.7071	7.97248	0	0	0.0105468	117.218	-494.579	47.2226	163.596	0	46.0207	43.898	116.937	1
3419	0	0	1419	1	224.347	96.6367	127.711	0	0	69.4354	-18.9541	100.185	195.929	5013.22	7094.81	-100.185	0	9.20604	9.71088	7.97633	0	0	0.105802	120.858	-492.504	77.3678	147.768	0	51.795	48.8789	124.316	1
3465	0	0	1465	1	300.654	155.398	145.256	0	0	90.1669	94.1297	15.8356	204.287	5590.45	6882.07	-15.8356	0	8.79096	8.90779	8.36472	0	0	0.131633	160.233	-497.006	50.852	142.489	0	48.4554	46.8985	119.218	1
3481	0	0	1481	1	298.637	147.455	151.182	0	0	-10.5062	63.5912	150.89	201.292	5292.49	6912.61	-150.89	0	9.92044	8.7345	8.41919	0	0	0.0690768	155.504	-505.163	51.1983	171.447	0	48.48	47.0765	121.303	1
3493	0	0	1493	1	229.329	95.9229	133.406	0	0	18.7486	27.1497	-95.005	129.508	5163.57	7148.37	95.005	0	5.23887	9.48186	8.56162	0	0	0.152711	130.747	-500.715	75.7378	160.345	0	73.1827	68.5203	198.05	1
3496	0	0	1496	1	268.505	153.577	114.928	0	0	12.3892	115.652	-8.91843	163.872	5269.59	6760.89	8.91843	0	6.95185	9.55974	8.45765	0	0	0.072417	136.641	-503.488	60.4397	164.628	0	59.1103	56.1695	143.361	1
3505	0	0	1505	1	242.171	113.623	128.547	0	0	76.2651	56.2985	-101.42	188.538	5006.4	7119.22	101.42	0	7.54031	9.10529	8.51334	0	0	0.176789	147.315	-506.754	69.3405	135.945	0	52.5826	48.9738	140.913	1
3508	0	0	1508	1	296.514	123.354	173.16	0	0	67.4677	38.5829	43.3373	223.462	5314.17	6937.62	-43.3373	0	9.88792	8.9767	8.65778	0	0	0.0848718	143.318	-504.216	52.239	156.919	0	44.5688	43.6247	107.974	1
3526	0	0	1526	1	224.134	118.564	105.57	0	0	-15.1288	-4.56026	148	147.447	4798.81	7080.42	-148	0	7.31337	8.75204	8.80365	0	0	0.160842	134.84	-497.826	77.3837	145.046	0	66.9482	63.8596	170.583	1
3539	0	0	1539	1	270.108	126.668	143.44	0	0	41.1498	70.4938	-85.8923	217.976	4941.85	7105.03	85.8923	0	8.78061	8.17649	7.72943	0	0	0.166429	130.877	-494.506	57.1278	191.806	0	45.5484	42.3231	115.557	1
3544	0	0	1544	1	228.395	97.2132	131.181	0	0	64.4438	122.127	-128.517	197.553	5018.22	7053.39	128.517	0	7.78564	8.00567	7.94912	0	0	0.109372	165.336	-506.661	72.2934	170.364	0	48.911	46.7971	136.703	1
3546	0	0	1546	1	267.971	127.027	140.944	0	0	61.5565	14.3598	42.2878	226.226	5120.76	7061.5	-42.2878	0	10.0426	8.92806	7.90982	0	0	0.0582543	148.208	-504.268	58.9981	174.184	0	44.0104	42.2422	107.424	1
3550	0	0	1550	1	189.979	84.9936	104.985	0	0	-0.000988797	14.7922	-30.5353	113.072	5182.32	7260.39	30.5353	0	4.7781	9.26946	8.51895	0	0	0.108352	122.025	-490.585	99.1746	152.541	0	51.9398	82.4777	200.399	1
3553	0	0	1553	1	225.847	98.2583	127.589	0	0	-10.7186	34.1656	3.70701	171.857	5791	6842.37	-3.70701	0	7.44014	9.30225	8.10271	0	0	0.0811763	153.255	-505.627	76.1678	185.787	0	56.5911	54.2539	138.518	1
3557	0	0	1557	1	275.358	129.145	146.213	0	0	4.61038	42.2075	58.4587	229.31	5078.05	7033.65	-58.4587	0	10.349	8.99595	7.75224	0	0	0.131239	125.574	-493.245	56.6783	172.477	0	43.861	41.6459	104.558	1
3558	0	0	1558	1	310.952	130.722	180.23	0	0	-33.7783	79.3062	-101.013	203.976	5216.1	6996.55	101.013	0	8.24597	9.34617	8.24823	0	0	0.0372032	139.884	-504.259	48.8677	178.441	0	46.3419	45.2466	129.3	1
3559	0	0	1559	1	287.711	164.905	122.807	0	0	3.58298	17.9507	-20.8468	244.309	5178.74	6758.93	20.8468	0	10.3827	8.98264	7.62275	0	0	0.0903988	143.205	-505.183	53.1738	184.755	0	39.1803	37.4145	96.6507	1
3574	0	0	1574	1	200.917	78.6751	122.242	0	0	21.7024	-2.87116	30.5069	163.364	5260.28	6979.07	-30.5069	0	7.2354	8.99465	8.47484	0	0	0.0639154	114.676	-489.977	90.5265	145.517	0	58.6252	57.2386	141.482	1
3582	0	0	1582	1	292.534	176.881	115.653	0	0	64.8401	0.253067	-224.499	187.237	5416.46	6876.29	224.499	0	7.37114	10.0052	8.69069	0	0	0.0621599	118.436	-496.843	54.3913	132.091	0	50.5473	49.5884	178.826	1
3593	0	0	1593	1	272.699	134.276	138.423	0	0	-2.05345	90.3129	308.747	156.22	4985.05	6885.89	-308.747	0	9.0362	9.0883	8.28394	0	0	0.141048	145.354	-505.235	58.3058	138.036	0	63.6233	60.9784	256.541	1
3603	0	0	1603	1	284.671	153.421	131.25	0	0	68.4483	-9.59068	-263.713	143.579	5014.21	7085.45	263.713	0	5.66542	9.33973	7.68027	0	0	0.086976	147.441	-500.064	54.4262	162.545	0	67.2696	62.4134	239.632	1
3608	0	0	1608	1	224.594	94.8079	129.786	0	0	18.9604	110.719	-214.13	225.013	5163.36	7064.8	214.13	0	8.74438	9.11069	7.64424	0	0	0.157515	148.999	-506.053	75.469	178.218	0	43.3077	41.1011	145.853	1
3616	0	0	1616	1	287.361	116.574	170.788	0	0	57.1113	37.9794	-74.8206	224.228	5424.19	6938.22	74.8206	0	9.11606	9.04468	7.56617	0	0	0.0490236	145.368	-503.6	53.2569	196.921	0	41.2823	41.1456	111.729	1
3631	0	0	1631	1	345.708	165.489	180.22	0	0	-104.134	39.2549	-341.506	176.043	5087.13	7036.61	341.506	0	7.18053	8.71146	7.87037	0	0	0.0385346	163.56	-511.955	41.5176	181.34	0	59.187	54.7264	225.926	1
3645	0	0	1645	1	265.642	98.9284	166.714	0	0	39.0499	91.4163	-189.66	140.591	5043.61	7084.1	189.66	0	5.47547	9.03378	8.42525	0	0	0.066982	143.532	-506.42	60.6125	148.291	0	68.4438	65.0513	216.941	1
3681	0	0	1681	1	304.127	177.971	126.156	0	0	-111.631	625.953	-705.238	274.822	5293.95	6748.89	705.238	0	18.3346	8.09266	6.91029	0	0	0.196605	194.06	-519.893	47.6062	179.937	0	100.381	195.287	139.593	1
3685	0	0	1685	1	316.832	152.329	164.503	0	0	36.6983	-28.1628	-420.176	218.953	5145.62	6904.7	420.176	0	8.995	9.54598	7.54035	0	0	0.0710823	122.014	-492.662	47.0558	145.937	0	50.4897	48.5519	220.362	1
3686	0	0	1686	1	303.688	164.152	139.536	0	0	86.6421	-28.7333	92.8292	149.612	5195.34	6805.61	-92.8292	0	6.99526	8.85819	7.91523	0	0	0.138103	180.233	-514.426	49.607	184.647	0	63.5483	60.4918	147.307	1
3693	0	0	1693	1	266.578	155.639	110.94	0	0	76.8172	-74.9633	280.388	144.366	5404.48	7250.48	-280.388	0	8.18667	9.00816	8.96068	0	0	0.288174	133.656	-498.09	61.0345	176.818	0	67.5254	66.2442	259.548	1
3708	0	0	1708	1	287.378	133.127	154.252	0	0	-3.27657	110.391	99.446	152.199	5484.58	6865.81	-99.446	0	7.11411	8.56097	8.3512	0	0	0.0640526	161.776	-505.159	53.6883	166.325	0	64.002	60.7689	148.871	1
3709	0	0	1709	1	348.771	171.607	177.164	0	0	225.011	66.8082	-390.337	208.403	5256.29	7009.05	390.337	0	8.58482	8.03538	8.23085	0	0	0.0767842	145.693	-498.373	40.7956	182.419	0	51.0204	48.7322	201.815	1
3716	0	0	1716	1	272.861	100.933	171.927	0	0	-4.01866	40.3035	-218.66	204.549	5485.32	6836.24	218.66	0	8.0318	8.49839	7.47336	0	0	0.107349	148.209	-498.842	56.3893	180.221	0	44.794	42.5868	153.678	1
3729	0	0	1729	1	280.762	137.763	142.999	0	0	-32.6761	101.979	78.0263	207.184	4916.02	6973.88	-78.0263	0	9.55768	8.35301	7.32438	0	0	0.137915	134.637	-493.185	53.8584	142.663	0	47.0904	45.0274	112.598	1
3739	0	0	1739	1	274.185	163.81	110.375	0	0	87.9632	8.58486	123.716	160.086	5293.68	7067.28	-123.716	0	7.6381	9.16861	7.94	0	0	0.0471005	104.793	-480.441	57.4879	147.815	0	60.7779	58.5752	145.942	1
3740	0	0	1740	1	253.538	105.833	147.705	0	0	23.0069	91.2985	-211.645	162.746	5458.29	7084.22	211.645	0	6.3299	8.6104	7.96303	0	0	0.0814326	155.334	-504.763	63.3646	195.872	0	56.9877	53.9192	196.314	1
3744	0	0	1744	1	228.968	103.737	125.231	0	0	72.284	-17.2716	-314.026	177.09	5110.04	7093.13	314.026	0	7.04394	9.11573	7.93513	0	0	0.0527743	160.9	-505.544	74.0161	150.383	0	56.2091	52.8791	217.66	1
3750	0	0	1750	1	230.883	90.9362	139.946	0	0	-234.035	205.747	-309.63	135.95	5217.04	6870.11	309.63	0	5.99916	8.74644	7.66298	0	0	0.272586	161.337	-506.586	71.9665	173.26	0	69.2699	60.4943	247.878	1
3769	0	0	1769	1	222.671	119.237	103.434	0	0	19.2834	54.0128	104.644	194.965	5163.04	7121.51	-104.644	0	9.14207	8.29284	7.49314	0	0	0.0910765	136.885	-491.415	74.5697	172.171	0	49.843	46.8354	120.7	1
3770	0	0	1770	1	269.833	184.774	85.058	0	0	193.377	-40.2675	435.257	166.091	5088.6	7116.13	-435.257	0	10.9259	9.07719	8.22673	0	0	0.0854036	119.768	-488.409	59.0762	147.482	0	73.1608	67.6496	425.98	1
3773	0	0	1773	1	251.471	132.092	119.379	0	0	83.1058	-6.98899	-106.118	190.473	5398.19	7082.85	106.118	0	7.69801	8.0626	7.73563	0	0	0.0321772	157.647	-501.099	62.9044	195.331	0	47.5733	45.8479	135.16	1
3775	0	0	1775	1	285.245	114.433	170.813	0	0	57.4054	73.7753	104.082	206.09	4925.59	7101.75	-104.082	0	9.60056	8.15884	7.24811	0	0	0.020311	153.255	-497.897	52.3915	178.476	0	48.5758	44.835	114.09	1
3776	0	0	1776	1	312.326	159.734	152.593	0	0	-104.732	-11.1431	-200.146	172.119	5187.39	7087	200.146	0	7.06504	8.97376	8.22802	0	0	0.16234	149.796	-504.982	48.197	165.445	0	54.7975	50.4329	172.27	1
3794	0	0	1794	1	295.678	99.55	196.128	0	0	56.9389	21.0256	-211.978	241.029	5125.38	7054.83	211.978	0	9.45084	8.05819	7.27845	0	0	0.0520974	132.835	-491.692	49.8393	168.593	0	39.2817	38.057	129.02	1
3803	0	0	1803	1	331.49	175.558	155.932	0	0	40.0485	117.986	-25.7726	196.503	5241.93	7356.51	25.7726	0	8.20331	8.92513	7.92134	0	0	0.152321	126.701	-495.506	44.137	163.284	0	48.5643	47.6823	120.209	1
3819	0	0	1819	1	322.921	165.665	157.256	0	0	33.6964	5.57141	-87.5687	253.424	5248.28	6970.63	87.5687	0	10.3187	8.04133	7.13312	0	0	0.0756206	164.817	-505.1	44.144	169.846	0	36.0071	35.5987	98.5436	1
3835	0	0	1835	1	247.283	131.618	115.665	0	0	42.9599	-9.10381	-138.826	153.997	5039.7	7084.96	138.826	0	6.16735	8.83256	8.03924	0	0	0.134669	148.107	-500.461	66.0944	173.971	0	60.6554	57.9592	177.611	1
3891	0	0	1891	1	259.468	125.8	133.668	0	0	59.4345	-46.5111	-227.139	178.365	5322.21	6923.05	227.139	0	7.12989	7.8176	7.42481	0	0	0.0382642	154.65	-498.014	59.418	192.713	0	49.2156	48.4059	168.896	1
3909	0	0	1909	1	308.3	181.86	126.44	0	0	52.0837	54.8443	71.8962	202.818	5229.9	6921.36	-71.8962	0	9.19189	8.03744	7.52855	0	0	0.0215941	127.157	-490.726	47.3717	148.166	0	46.846	45.3517	111.733	1
3915	0	0	1915	1	224.33	99.8348	124.495	0	0	198.346	-78.5874	-680.683	201.643	5282.95	6855.47	680.683	0	9.38802	8.5093	6.87694	0	0	0.139373	143.735	-493.171	72.8779	162.432	0	90.8174	95.0382	199.051	1
3941	0	0	1941	1	257.501	111.918	145.583	0	0	80.2409	-45.0308	-128.167	175.769	5301.4	7021.23	128.167	0	7.13263	8.66858	7.70767	0	0	0.0112822	116.226	-485.346	61.6902	166.495	0	50.623	48.9021	151.91	1
3945	0	0	1945	1	275.738	110.258	165.48	0	0	9.14518	16.7332	-8.38695	177.279	5173.18	7158.79	8.38695	0	7.59887	8.15533	6.72416	0	0	0.166388	145.886	-491.648	54.1244	165.259	0	52.1546	48.8363	128.125	1
3949	0	0	1949	1	239.971	122.155	117.816	0	0	203.679	115.136	-615.988	258.805	5177.96	7060.38	615.988	0	11.3908	8.27604	6.93834	0	0	0.132266	150.652	-496.759	66.0606	162.647	0	63.1089	61.9198	176.993	1
3952	0	0	1952	1	247.715	101.226	146.489	0	0	35.872	32.1298	-104.934	136.427	5046.79	7043.73	104.934	0	5.47906	8.93244	7.2084	0	0	0.106261	135.372	-492.581	64.6428	178.333	0	66.503	64.3273	185.627	1
3953	0	0	1953	1	211.614	71.7886	139.826	0	0	40.8787	7.38501	-129.963	178.093	5440.42	6869.15	129.963	0	7.12152	7.84035	7.28951	0	0	0.0474548	150.588	-493.299	78.7667	162.842	0	48.7458	48.4387	145.76	1
3973	0	0	1973	1	234.323	130.512	103.81	0	0	86.6495	-24.7638	157.762	135.603	5195.33	7100.62	-157.762	0	6.72542	8.48788	7.12303	0	0	0.0792351	118.233	-479.588	69.0004	150.658	0	68.8756	65.2758	174.495	1
3979	0	0	1979	1	294.105	162.06	132.045	0	0	77.865	23.1996	-35.4146	163.7	5204.12	7052.66	35.4146	0	6.83235	7.55592	7.07341	0	0	0.088	157.96	-496.814	49.4079	187.998	0	55.101	52.7954	135.839	1
3984	0	0	1984	1	292.361	162.765	129.595	0	0	1.98941	6.8773	51.0702	178.347	4981.01	7068.98	-51.0702	0	8.0458	7.41064	7.30557	0	0	0.0546876	143.811	-493.684	49.9112	144.507	0	53.3814	49.6982	126.035	1
4121	0	0	121	1	173.239	106.428	66.8107	0	0	-18.4114	19.574	226.323	123.667	5200.73	7355.27	-226.323	0	4.73486	3.6397	3.51899	0	0	0.0292451	131.687	-439.846	71.927	159.787	0	53.799	52.4581	138.756	2
4325	0	0	325	1	187.514	104.406	83.1084	0	0	-9.73425	123.768	-642.99	209.203	5192.05	7051.75	642.99	0	12.9652	3.06948	2.78181	0	0	0.161916	146.563	-440.795	61.8958	157.989	0	72.0332	75.2137	176.863	2
4337	0	0	337	1	341.077	104.388	236.688	0	0	-33.0358	86.791	42.6572	335.357	5315.02	7188.39	-42.6572	0	12.3873	2.83488	3.81551	0	0	0.335157	177.796	-467.174	31.0968	293.361	0	22.5146	21.4573	64.8602	2
4338	0	0	338	1	298.534	137.681	160.854	0	0	-25.6024	33.7437	-38.1953	230.642	5207.92	7042.12	38.1953	0	8.64478	3.45555	3.61694	0	0	0.187677	176.434	-468.846	36.7685	1	0	30.0751	29.5281	96.4179	2
4339	0	0	339	1	349.759	143.548	206.212	0	0	17.2069	11.8371	-67.7085	322.407	5165.11	7163.68	67.7085	0	12.1288	2.7231	3.73379	0	0	0.159916	158.934	-460.975	30.0718	234.53	0	23.1791	22.3462	73.503	2
4340	0	0	340	1	236.158	117.664	118.494	0	0	55.7599	-3.52354	126.479	204.298	4927.24	7179.04	-126.479	0	7.56061	2.85662	3.66457	0	0	0.116086	144.399	-443.294	47.8044	190.696	0	35.115	32.666	90.2746	2
4411	0	0	411	1	215.152	109.387	105.765	0	0	-54.2154	49.7933	129.376	133.457	5535.52	7225.39	-129.376	0	5.01843	2.92391	3.53672	0	0	0.0360244	164.659	-445.578	53.4465	188.892	0	48.0377	46.486	126.294	2
4728	0	0	728	1	178.992	86.404	92.588	0	0	-51.2156	146.729	-171.239	123.809	5632.18	7128.45	171.239	0	4.899	3.17028	3.7578	0	0	0.0852771	173.658	-449.683	68.322	169.931	0	54.6019	51.751	219.067	2
4753	0	0	753	1	196.87	94.3133	102.556	0	0	7.76934	41.6921	-38.1967	125.344	5672.85	6934.51	38.1967	0	4.65671	2.66003	3.85878	0	0	0.129937	176.082	-448.914	59.5448	172.453	0	50.3529	49.025	166.087	2
4776	0	0	776	1	229.743	125.356	104.387	0	0	99.7144	-29.0158	266.416	134.932	5281.93	7104.88	-266.416	0	5.1999	2.8317	3.15272	0	0	0.00973277	171.675	-451.183	48.63	199.987	0	46.2342	45.9388	128.864	2
4945	0	0	945	1	197.207	96.5077	100.699	0	0	38.9359	31.5551	77.6313	134.817	5442.36	6745.33	-77.6313	0	4.93821	3.45503	3.18426	0	0	0.0463779	172.96	-452.56	59.9085	213.51	0	45.919	45.6652	133.583	2
5058	0	0	1058	1	250.366	154.755	95.6109	0	0	14.2013	-2.28179	475.23	174.684	5267.78	7078.14	-475.23	0	7.54705	2.56508	2.97988	0	0	0.0959809	166.703	-448.345	43.3049	216.583	0	37.0746	38.012	157.837	2
5075	0	0	1075	1	220.137	136.492	83.645	0	0	56.2782	12.4965	309.693	172.723	5325.36	7262.68	-309.693	0	6.72802	2.55253	3.69335	0	0	0.139989	168.249	-452.272	51.4726	219.378	0	37.7428	38.1932	111.669	2
5148	0	0	1148	1	158.572	71.1552	87.4164	0	0	61.1267	-33.1618	-4.18575	135.255	5420.17	6909.7	4.18575	0	5.04881	3.50749	3.39087	0	0	0.0820629	122.112	-424.31	79.7369	139.624	0	45.0567	45.0229	145.263	2
5150	0	0	1150	1	230.599	124.018	106.58	0	0	15.9369	10.5681	23.9203	171.057	5764.34	7065.29	-23.9203	0	6.31897	2.53822	3.2775	0	0	0.105161	163.005	-439.443	48.0864	203.201	0	36.5733	36.034	110.201	2
5159	0	0	1159	1	199.311	105.776	93.5352	0	0	2.10966	65.8343	260.305	132.369	5479.19	6910.37	-260.305	0	5.07478	2.75197	3.7768	0	0	0.0851763	144.46	-439.663	58.732	164.779	0	49.2875	47.3949	133.596	2
5167	0	0	1167	1	187.368	90.43	96.9385	0	0	-43.9531	-62.5028	-683.206	178.033	5525.25	6939.04	683.206	0	12.1031	3.27462	3.42681	0	0	0.116302	145.944	-442.706	64.0055	167.057	0	98.1309	105.945	173.71	2
5203	0	0	1203	1	219.746	136.37	83.3757	0	0	-39.1764	8.928	-5.14616	135.285	5420.82	7166.59	5.14616	0	5.08377	3.03579	3.84114	0	0	0.0985289	157.8	-455.101	52.7836	214.937	0	47.3886	45.7521	144.02	2
5257	0	0	1257	1	169.32	97.3266	71.9929	0	0	73.0902	61.8884	267.027	144.895	5507.87	6914.31	-267.027	0	5.5104	2.76072	3.60184	0	0	0.0854491	158.21	-443.145	71.5692	210.536	0	45.5388	43.7925	124.231	2
5299	0	0	1299	1	194.102	82.7007	111.401	0	0	15.232	29.5321	-45.3871	113.638	5466.07	6946.67	45.3871	0	4.23305	2.93704	3.38817	0	0	0.0639439	160.554	-438.68	60.375	171.013	0	52.9701	52.5502	173.986	2
5335	0	0	1335	1	189.916	100.357	89.5585	0	0	25.5514	68.849	201.371	141.708	5555.41	7007.01	-201.371	0	5.30075	2.29382	3.73082	0	0	0.0612795	158.001	-436.065	60.9537	196.131	0	45.4563	43.647	118.175	2
5442	0	0	1442	1	180.597	86.4362	94.1611	0	0	88.3262	91.7163	-117.885	119.77	5093.99	7183.46	117.885	0	4.52068	3.11212	2.77137	0	0	0.0152674	162.506	-438.954	64.8985	187.065	0	51.7891	49.2635	199.486	2
5736	0	0	1736	1	189.706	82.7333	106.973	0	0	32.6283	-11.9327	33.2529	155.852	5747.65	6788.81	-33.2529	0	5.77043	2.62366	3.36018	0	0	0.0822656	190.208	-455.643	61.2411	174.594	0	39.9713	39.3139	117.567	2
5828	0	0	1828	1	178.79	78.9848	99.8052	0	0	38.5938	42.3711	306.912	135.366	5343.05	7133.15	-306.912	0	5.25899	2.61982	3.21371	0	0	0.120825	174.833	-436.697	65.524	178.751	0	45.6413	45.5113	134.241	2
5901	0	0	1901	1	202.228	82.1914	120.036	0	0	62.4197	7.44889	10.0662	135.184	5518.54	7267.73	-10.0662	0	4.9786	2.68408	3.35639	0	0	0.0152932	172.317	-458.416	56.7754	200.577	0	45.2376	44.7914	138.638	2
5950	0	0	1950	1	221.768	125.75	96.0181	0	0	38.3862	53.5014	-227.162	136.346	5542.57	7321.34	227.162	0	5.48892	2.34248	3.28306	0	0	0.0295333	189.851	-460.023	49.9989	238.763	0	50.9302	47.6648	215.649	2
6085	1	0	85	1	217.748	91.5668	126.181	0	0	56.283	6.84739	62.0575	161.079	5624.34	6869.69	-62.0575	0	5.91589	2.55063	3.49176	0	0	0.0964156	187.762	-456.54	51.8501	203.514	0	39.5246	38.544	114.017	2
6192	1	0	192	1	192.453	87.8361	104.617	0	0	12.9824	48.2248	-74.257	147.929	5368.66	6828.32	74.257	0	5.54181	2.60551	3.2677	0	0	0.105708	161.547	-434.397	59.9383	203.271	0	41.8269	40.9424	143.525	2
6426	1	0	426	1	178.473	101.505	76.9673	0	0	13.3313	-38.3877	354.205	136.785	5467.97	7114.25	-354.205	0	5.53261	2.78011	3.34383	0	0	0.0742148	175.057	-443.022	66.4464	176.608	0	46.8895	46.1414	140.901	2
6666	1	0	666	1	177.809	93.0092	84.7995	0	0	34.665	75.7998	168.972	110.947	5546.29	6900.4	-168.972	0	4.10541	3.05134	3.41464	0	0	0.0807189	119.238	-416.81	67.7073	146.532	0	57.496	55.1566	149.341	2
6744	1	0	744	1	202.732	97.9154	104.816	0	0	-32.25	123.596	38.0074	136.742	5214.57	6752.94	-38.0074	0	5.04885	2.47581	3.04643	0	0	0.145624	191.463	-451.149	55.5588	205.939	0	44.02	42.6507	126.918	2
6816	1	0	816	1	190.349	104.85	85.4991	0	0	37.7841	85.8281	340.317	146.743	4945.22	7189.35	-340.317	0	5.77745	2.52923	2.90215	0	0	0.173072	171.222	-448.231	59.78	189.274	0	43.5028	41.7545	138.494	2
6855	1	0	855	1	198.914	116.563	82.351	0	0	55.4985	-59.8914	344.722	139.589	5326.14	7036.09	-344.722	0	5.61706	2.38286	3.44925	0	0	0.0985249	203.441	-464.073	57.3581	1	0	43.0247	44.5353	138.213	2
7076	1	0	1076	1	203.77	124.567	79.2032	0	0	91.2476	-55.3609	248.602	136.494	5190.73	6832.24	-248.602	0	5.27098	2.84487	3.0418	0	0	0.117269	183.985	-467.061	56.0106	247.775	0	45.5487	44.4225	120.92	2
7178	1	0	1178	1	190.011	97.6594	92.3517	0	0	-13.4106	-30.801	155.644	147.52	5096.07	7305.98	-155.644	0	5.59581	2.79418	2.9573	0	0	0.166437	152.665	-438.619	60.6795	1	0	41.686	41.8374	114.835	2
7532	1	0	1532	1	207.64	115.443	92.1964	0	0	110.672	127.044	-478.676	183.225	5071.65	7148.14	478.676	0	9.18901	2.60314	2.33257	0	0	0.0428123	169.656	-440.598	52.8843	1	0	52.8142	51.4193	207.198	2
7763	1	0	1763	1	213.809	112.012	101.796	0	0	3.60662	-33.6966	164.708	177.079	5477.69	6810.58	-164.708	0	6.7088	2.13216	2.77199	0	0	0.123846	191.895	-456.432	50.9673	1	0	34.7813	33.515	92.2725	2
7914	1	0	1914	1	180.271	109.677	70.5942	0	0	0.762818	-37.0637	241.147	109.049	5181.56	7212.58	-241.147	0	4.22707	2.59033	3.43233	0	0	0.201618	156.214	-449.36	65.2763	224.092	0	56.1649	54.5662	152.828	2
7985	1	0	1985	1	189.054	77.0444	112.01	0	0	29.9604	7.75067	75.4622	145.93	5252.02	6669.47	-75.4622	0	5.37568	2.82469	3.60639	0	0	0.079955	167.727	-452.249	62.5482	145.343	0	43.2433	42.8601	120.143	2
8127	2	0	127	1	176.347	90.4174	85.9296	0	0	21.3199	-47.6799	280.376	115.575	5459.98	7322.86	-280.376	0	4.53559	2.52328	3.80861	0	0	0.156585	170.4	-444.914	67.7202	201.378	0	53.3447	53.0749	152.355	2
8540	2	0	540	1	247.997	137.178	110.818	0	0	25.2748	85.7926	225.884	165.374	5655.35	6890.41	-225.884	0	6.22943	2.80594	2.76681	0	0	0.262008	175.138	-446.602	43.8493	210.842	0	38.4129	37.7928	105.877	2
8545	2	0	545	1	224.384	102.526	121.858	0	0	85.1721	-37.8231	217.996	159.096	5495.79	6814.7	-217.996	0	6.05524	2.1388	2.86081	0	0	0.0843842	191.328	-459.279	48.3053	1	0	38.5132	37.3427	103.077	2
8573	2	0	573	1	187.617	82.5056	105.111	0	0	16.7189	-16.6589	-182.946	132.741	5564.24	6893.2	182.946	0	5.29889	2.52949	3.53612	0	0	0.0621617	198.802	-461.325	62.1825	1	0	50.3836	47.4103	194.766	2
8786	2	0	786	1	203.967	106.165	97.8022	0	0	4.25521	-83.5737	353.234	153.776	4879.08	7159.43	-353.234	0	6.32117	2.48056	3.11085	0	0	0.147101	128.536	-424.578	55.2823	169.46	0	41.2799	39.4692	131.774	2
8854	2	0	854	1	194.429	104.376	90.0526	0	0	-43.8476	62.9789	196.403	125.514	5126.51	7311.86	-196.403	0	4.77513	2.60274	3.68653	0	0	0.194676	151.352	-436.907	59.9961	195.875	0	49.8059	49.3604	134.812	2
8929	2	0	929	1	237.913	128.892	109.021	0	0	108.947	33.7223	182.223	134.859	5472.01	7141.8	-182.223	0	5.00429	2.49265	3.39095	0	0	0.15866	187.062	-456.658	46.4046	1	0	47.4843	45.9317	121.498	2
9540	2	0	1540	1	231.8	94.8678	136.932	0	0	-21.7866	22.4327	82.665	161.373	5702.41	6953.77	-82.665	0	5.99302	2.8947	3.37895	0	0	0.145253	170.623	-448.552	48.5519	177.432	0	39.6736	38.357	115.653	2
9546	2	0	1546	1	193.796	108.237	85.5592	0	0	-56.3056	94.0994	-29.0626	136.666	5537.61	7081.42	29.0626	0	5.12701	3.0127	3.67025	0	0	0.0737515	161.55	-445.814	61.2574	174.406	0	46.6827	45.4542	145.572	2
9549	2	0	1549	1	246.654	98.3905	148.264	0	0	-33.3645	31.5542	87.369	162.396	5514.67	7044.31	-87.369	0	6.04375	2.80848	3.44691	0	0	0.184347	184.088	-463.012	45.0289	201.304	0	40.1286	38.737	108.271	2
9550	2	0	1550	1	167.219	86.8556	80.3629	0	0	-4.95116	-38.5726	-516.628	229.542	5486.25	7114.43	516.628	0	12.3512	2.48278	2.59978	0	0	0.0180372	164.341	-445.199	69.0156	186.553	0	45.8508	46.9285	154.564	2
9551	2	0	1551	1	197.419	98.0318	99.3876	0	0	-24.4474	35.6052	-205.117	174.648	5306.43	6840.93	205.117	0	7.02869	3.29317	3.73043	0	0	0.212749	143.9	-445.457	60.6409	152.93	0	42.1841	39.2633	172.562	2
9557	2	0	1557	1	207.748	101.534	106.213	0	0	98.0195	8.07472	-612.013	277.001	5383.28	7067.79	612.013	0	16.4127	3.12497	2.41667	0	0	0.058088	187.696	-463.02	53.9592	218.736	0	49.1789	50.9631	127.07	2
9558	2	0	1558	1	285.765	120.987	164.778	0	0	-5.48527	42.6417	-149.624	282.539	5387.13	6933.56	149.624	0	10.9658	1.87727	3.01463	0	0	0.144593	198.623	-470.073	36.3396	1	0	24.9884	24.3925	89.7101	2
9586	2	0	1586	1	205.944	87.5947	118.349	0	0	-46.9751	-78.1816	167.629	128.116	5428.62	7154.04	-167.629	0	5.00674	2.41377	3.3841	0	0	0.0867493	195.179	-456.69	54.9628	1	0	47.4494	46.1464	122.805	2
9615	2	0	1615	1	226.166	109.254	116.912	0	0	31.5298	146.658	-67.6605	138.837	5649.09	6829.54	67.6605	0	5.16262	2.39915	3.21228	0	0	0.0980379	164.404	-431.658	48.8554	1	0	44.5409	42.9639	150.783	2
9661	2	0	1661	1	226.998	86.3441	140.654	0	0	-1.94697	21.5699	-433.696	219.853	5483.25	7153.95	433.696	0	10.6004	1.83402	2.41076	0	0	0.0917381	193.973	-447.666	46.4434	221.443	0	41.4004	39.7587	164.345	2
9743	2	0	1743	1	213.453	117.644	95.8087	0	0	61.6486	-21.4562	154.876	148.143	5319.99	6997.66	-154.876	0	5.5328	2.40705	3.34822	0	0	0.0472008	127.66	-422.24	52.5736	197.405	0	41.8567	42.2874	111.472	2
9855	2	0	1855	1	225.725	102.548	123.176	0	0	71.0592	52.5278	385.991	156.325	5310.58	6923.67	-385.991	0	6.28264	2.81914	3.17313	0	0	0.037505	187.379	-459.719	49.6783	211.558	0	40.8217	42.0432	138.09	2
9918	2	0	1918	1	206.096	102.487	103.609	0	0	38.6164	-22.1283	-170.595	160.315	5343.02	7297.31	170.595	0	6.34972	2.81737	2.68861	0	0	0.0769529	156.494	-435.479	54.4947	188.618	0	41.2366	38.3184	165.25	2
