# Supplementary material for: CaV1 and CaV2 calcium channels mediate the release of distinct pools of synaptic vesicles
Source: eLife. 2023 Feb 23;12:e81407. doi: 10.7554/eLife.81407 (PMC10023163; doi:10.7554/eLife.81407)
Supplement: Figure 7—source data 1. [file elife-81407-fig7-data1.zip › Figure 7 - Source Data 1/unc13-all/19/1/cav1_to_cav1(cav2).csv]

353.645576012713
340.548169831437
271.199786694826
343.149125626889
339.032368414147
312.038248293285
388.007887690143
338.762728976842
265.354026677728
319.883410395371
199.404475241495
349.06435401855
290.857842405808
273.61065818722
360.897964477779
314.404797535089
343.954635032629
328.01374840475
271.960862367312
330.335970517307
403.690376465237
347.597920498016
294.352651343704
351.071238365758
338.359213020675
366.530677443149
368.227480405263
415.981395306083
390.111208976534
382.668780566192
346.136241495414
351.273127946676
366.360799737492
366.820307934315
220.691441210219
356.72200226819
333.325054286795
312.726278319209
270.527125049873
179.805997779789
204.47166374417
213.155194181038
282.588646328742
321.014187240071
232.292389082612
354.636872362114
410.641974355993
361.455653372993
210.894697172277
282.155305176967
295.450070424583
387.588513047239
374.731439820404
344.729918275369
333.722517498599
391.418243920272
329.502788687158
337.170358289
291.441311478365
403.049230265492
244.877095197053
201.536932309403
304.69976150544
274.877811918167
324.492951998178
340.156007842077
278.9343969302
280.46983905443
253.749776364762
328.988731728819
301.027553535753
326.686663465274
230.725282610107
244.082925381625
314.537757401353
354.653538485107
318.880992749933
339.8642241645
306.282267170624
266.223764997404
213.374442534187
266.31637246186
348.974978703836
266.452286964908
301.845650276171
319.364845897163
328.116338844822
354.220805592055
259.114105889399
365.453168053156
296.558075099927
394.777166277687
294.892507734536
310.716489817284
226.268046871111
341.25518182351
420.425522592927
254.554343946078
336.126500957012
273.444828527372
308.162735047702
266.009223638458
310.204123592956
279.892848865458
249.06708567733
310.436275857658
394.004938705064
285.102618168133
232.583816427385
252.740678461088
314.931954831771
156.616383657345
292.05981178312
241.613875245729
273.248371875537
266.161338922958
356.195055497987
175.469902391113
302.884601713232
201.513540878379
247.98192290856
251.790749102679
195.182458924673
273.910201639978
195.965252421401
277.49558239367
387.866363639983
221.171088948761
299.346741036215
255.748570260228
334.644135431369
283.450593646321
172.809539947354
250.424556478215
