# Supplementary material for: CaV1 and CaV2 calcium channels mediate the release of distinct pools of synaptic vesicles
Source: eLife. 2023 Feb 23;12:e81407. doi: 10.7554/eLife.81407 (PMC10023163; doi:10.7554/eLife.81407)
Supplement: Figure 7—source data 1. [file elife-81407-fig7-data1.zip › Figure 7 - Source Data 1/unc13-all/19/1/cav1_to_cav1(unc-13).csv]

-184.162585598271
-194.666892945366
-70.8777690718607
-178.855065760737
-220.933593001218
-458.706966327506
149.840654965546
245.916200595573
285.419689020056
-104.469151364489
53.7966887563416
-118.779630345413
-60.0913973555289
32.5951206657928
377.694157056591
91.6180817729219
137.849585521817
34.7892793193396
120.321247041189
78.7165187541386
168.417609530126
-291.93341018902
359.342532345703
-43.1803241017215
133.115468231113
157.467284768525
236.520931235415
-19.4031253768144
81.6238108132266
158.656939673293
-173.943452067542
-440.665317565262
-60.6734480005771
-197.306347644158
-289.116977849907
-314.485315740548
89.518269392941
-204.189951415475
-136.995868318477
74.8879136141004
267.654919290037
107.642707786224
176.563336053529
-506.983972314636
-258.642183003594
85.8293413692863
315.094927184676
151.065210955179
127.902556521351
99.9045625439148
-81.5562021728774
-3.34393104230094
-0.30085953474736
42.5137001269022
261.029141723724
97.1421721715988
-67.0543403117827
-76.9089255244244
-42.223554855942
