# Supplementary material for: CaV1 and CaV2 calcium channels mediate the release of distinct pools of synaptic vesicles
Source: eLife. 2023 Feb 23;12:e81407. doi: 10.7554/eLife.81407 (PMC10023163; doi:10.7554/eLife.81407)
Supplement: Figure 7—source data 1. [file elife-81407-fig7-data1.zip › Figure 7 - Source Data 1/unc13-all/19/1/cav1_to_cav2.csv]

42.2441355961937
112.911178755218
196.051661852851
130.741520901757
57.7502565022969
-175.911416162669
399.306329392459
517.877359597151
607.652823848911
185.852562600259
434.386036036144
179.154919119762
186.687056756527
370.153937771886
661.925800312634
426.96273271674
463.966557132028
303.878127074613
453.626901102341
404.841665583738
475.383941330395
-16.0668955012743
717.817072548243
237.500857925799
371.885433591043
381.124216722281
577.698304152215
341.615763265562
363.032249590274
494.343734103436
212.474892321437
-161.236979682753
246.45231182493
168.805016216773
-45.9672811575247
-28.4373713321738
451.503395086031
60.8972699208007
270.371120551617
300.988441005376
602.241952385205
467.905788761806
513.549438566321
-217.30232127903
-18.1090940259132
359.757824575211
631.1767463539
438.81916328426
426.335573042235
380.634549141333
278.249152931696
293.364657260536
332.040109830181
314.677428578434
612.050711466268
367.445648713391
250.523093196668
260.707474280066
194.718734833896
