# Supplementary material for: CaV1 and CaV2 calcium channels mediate the release of distinct pools of synaptic vesicles
Source: eLife. 2023 Feb 23;12:e81407. doi: 10.7554/eLife.81407 (PMC10023163; doi:10.7554/eLife.81407)
Supplement: Figure 7—source data 1. [file elife-81407-fig7-data1.zip › Figure 7 - Source Data 1/unc13-all/19/1/cav2_to_cav1.csv]

-260.620818147362
-189.953774988337
-106.813291890705
-172.123432841799
-245.114697241259
-478.776369906224
96.441375648903
215.012405853595
304.787870105355
-117.012391143297
131.521082292588
-123.710034623794
-116.177896987029
67.2889840283306
359.060846569078
124.097778973184
161.101603388473
1.01317333105681
150.761947358785
101.976711840182
172.518987586839
-318.93184924483
414.952118804687
-65.3640958177571
69.020479847487
78.2592629787255
274.833350408659
38.7508095220064
60.1672958467184
191.47878035988
-90.3900614221193
-464.101933426309
-56.4126419186259
-134.059937526783
-348.83223490108
-331.30232507573
148.638441342475
-241.967683822755
-32.4938331919388
-1.87651273818028
299.376998641649
165.04083501825
210.684484822765
-520.167275022586
-320.974047769469
56.8928708316553
328.311792610344
135.954209540704
123.47061929868
77.7695953977773
-24.61580081186
-9.50029648302007
29.1751560866251
11.8124748348782
309.185757722712
64.5806949698353
-52.3418605468873
-42.1574794634903
-108.14621890966
