# Supplementary material for: CaV1 and CaV2 calcium channels mediate the release of distinct pools of synaptic vesicles
Source: eLife. 2023 Feb 23;12:e81407. doi: 10.7554/eLife.81407 (PMC10023163; doi:10.7554/eLife.81407)
Supplement: Figure 7—source data 1. [file elife-81407-fig7-data1.zip › Figure 7 - Source Data 1/unc13-all/19/1/cav2_to_cav2(cav1).csv]

-50.780622269157
-37.6832160878812
31.6651670487295
-40.2841718833333
-36.1674146705909
-9.17329454972878
-85.1429339465876
-35.8977752332858
37.5109270658281
-17.0184566518155
103.460478502061
-46.1994002749943
12.007111337748
29.2542955563354
-58.0330107342229
-11.5398437915328
-41.0896812890733
-25.1487946611946
30.9040913762437
-27.4710167737512
-100.825422721681
-44.73296675446
8.51230239985171
-48.2062846222025
-35.4942592771195
-63.6657236995934
-65.3625266617073
-113.116441562527
-87.2462552329785
-79.803826822636
-43.2712877518579
-48.4081742031203
-63.4958459939362
-63.955354190759
82.1735125333371
-53.8570485246346
-30.4601005432396
-9.86132457565282
32.3378286936827
123.058955963766
98.3932899993861
89.7097595625173
20.2763074148133
-18.1492334965151
70.572564660944
-51.7719186185586
-107.777020612437
-58.590699629437
91.9702565712787
20.7096485665888
7.4148833189729
-84.7235593036835
-71.8664860768486
-41.8649645318133
-30.857563755043
-88.5532901767165
-26.6378349436018
-34.3054045454446
11.4236422651911
-100.184276521936
57.987858546503
101.328021434153
-1.83480776188389
27.9871418253892
-21.6279982546221
-37.2910540985213
23.9305568133559
22.3951146891254
49.1151773787938
-26.1237779852636
1.8374002078026
-23.821709721718
72.1396711334492
58.7820283619312
-11.6728036577974
-51.7885847415509
-16.0160390063775
-36.9992704209444
-3.41731342706771
36.6411887461518
89.4905112093684
36.548581281696
-46.1100249602805
36.4126667786477
1.01930346738482
-16.4998921536071
-25.2513851012664
-51.3558518484992
43.7508478541567
-62.5882143096005
6.30687864362835
-91.9122125341314
7.97244600902013
-7.85153607372786
76.5969068724444
-38.3902280799539
-117.560568849371
48.3106097974778
-33.2615472134557
29.4201252161834
-5.2977813041457
36.8557301050973
-7.33916984940015
22.972104878098
53.7978680662254
-7.57132211410226
-91.1399849615077
17.7623355754231
70.2811373161703
50.1242752824678
-12.0670010882154
146.248570086211
10.8051419604358
61.2510784978267
29.6165818680192
36.7036148205975
-53.3301017544309
127.395051352443
-0.0196479696764982
101.351412865176
54.8830308349961
51.0742046408768
107.682494818883
28.9547521035774
106.899701322155
25.369371349886
-85.0014098964275
81.693864794795
3.51821270734035
47.1163834833278
-31.7791816878134
19.4143600972347
130.055413796202
52.4403972653408
