# Supplementary material for: CaV1 and CaV2 calcium channels mediate the release of distinct pools of synaptic vesicles
Source: eLife. 2023 Feb 23;12:e81407. doi: 10.7554/eLife.81407 (PMC10023163; doi:10.7554/eLife.81407)
Supplement: Figure 7—source data 1. [file elife-81407-fig7-data1.zip › Figure 7 - Source Data 1/unc13-all/19/1/cav2_to_cav2(unc-13).csv]

37.0856389218175
-50.067445553952
-51.1581928190039
-36.1006829561693
-32.2607836684265
13.6587042629408
-28.585708356492
-19.4004603606822
-19.9728377822362
-13.1876530138293
22.9646199132617
-27.193557633746
-12.6963291049569
61.3376395162923
-64.1271632999405
-52.4590512034029
-64.1260575685069
-44.0094426033502
-18.8215753396248
-22.4105154735103
-54.7065216828441
-4.42928807118415
37.6325653332078
-27.8927901066108
-52.9568580289056
-31.5273301626244
-52.9619817471566
-111.55676873016
-43.4748230259966
-25.382593051007
0.282231296658665
-68.5361054449231
-47.6898355292442
-42.6560876079293
58.0916845158158
-53.4145182057746
-17.5578580755964
-42.7194480084354
56.1733304824807
123.994609527205
25.5454533871898
69.9850098295783
6.05539185569478
-8.32202139432638
33.1321871357854
3.29112151475101
-51.7625363855946
-57.1594447781517
-13.3958827076517
39.269580492532
5.55480780389462
-7.27013774199304
-9.91736182756404
-55.0504698719742
-58.1178074446807
-75.9247392029538
-15.5447759234112
1.30444355672216
33.092783555061
-87.6338506947218
60.9368057516422
22.6639588188618
10.2885699616654
15.3704583040258
-74.5255148205938
-12.4132593873551
7.1811531806984
19.6883444671871
-7.72623695563789
-91.5905521605109
16.0243190825631
-39.0656701715698
42.7999129293999
28.6833178849606
15.6758382519279
-30.7675485138734
-54.8003889634547
-65.2238276811113
42.1742211127635
26.8232253650931
71.842148004092
1.80218264517271
-64.7402526885385
16.0345075411892
12.2604502862487
30.8005065513598
-44.7602934419033
-26.5179522399944
64.4853631770447
-21.2583328068467
-43.3145828375191
-80.5883712458494
17.6589116245536
19.5110779607253
73.7136279498168
-54.7958812273323
-51.506656168373
7.46378362729138
25.5201723686491
21.5665435748156
68.1890628310111
55.9564067429228
47.1581740060792
56.1879761247624
70.1487368331282
-2.57727391160233
-102.997474443343
3.69216587759229
-24.1301458133557
40.3500965043731
41.0350044277025
146.354120166158
56.6685038328642
35.991734434017
39.8499683148079
44.5234006540622
-47.6246267744145
84.2911956586977
8.52287604249386
74.9454283974687
45.5410545884529
78.8564456128529
90.9386103292309
100.444804361785
79.5273573922482
-13.1954698155223
-21.8471027492233
31.0713864264667
-11.5555338270638
50.8889443517132
-54.1076139826464
-75.9146945696752
147.928627856995
-6.79873570400696
