# Supplementary material for: CaV1 and CaV2 calcium channels mediate the release of distinct pools of synaptic vesicles
Source: eLife. 2023 Feb 23;12:e81407. doi: 10.7554/eLife.81407 (PMC10023163; doi:10.7554/eLife.81407)
Supplement: Figure 7—source data 1. [file elife-81407-fig7-data1.zip › Figure 7 - Source Data 1/unc13-all/19/1/unc13all_to_cav1.csv]

356.388976427906
295.304297795961
45.1234580046912
342.41328961625
134.842833821451
394.383218259609
180.472469669678
78.2760267048152
184.425100676536
363.580169118118
225.129791317767
374.19421838591
248.819985094668
201.053005885118
361.166061440143
221.433461158493
190.673790899972
172.434739982446
241.176146029484
317.346025862928
398.090987267064
327.427021675931
370.435134062488
230.128903365804
212.393625504388
356.166289906269
451.167801640351
226.985357961852
267.452112010006
372.156749218943
418.02900491264
415.984105665522
295.338575759892
255.037930255981
396.77065579514
330.123305476021
294.433979723757
244.139941167563
183.363435715568
357.932733284233
14.4324969702166
166.635231762722
400.730290932491
489.26140559848
272.141505227666
321.595994892549
378.748554550624
344.386106075169
240.4259039768
381.661867284574
159.402801389865
517.626079437399
353.401749866146
397.973909851973
279.68840103544
289.742837269428
173.800769815687
356.458148082593
194.188714742707
63.2423779709225
329.221769554247
218.234970735302
202.502490713515
410.61577709264
351.822600313218
115.52376966612
288.683853147759
260.322914070753
251.063774626521
341.885863588997
-323.973340836006
405.079182540105
158.515611671131
366.715739671654
429.597653091902
340.563713323596
140.680443264193
431.976306447264
465.082880340206
406.616533288959
309.649953641112
286.446829031815
306.022142881606
338.043154133497
270.493391221752
162.840991404766
46.7331707262638
463.839022451965
314.690794726114
408.262599770123
388.424983175061
348.392273722236
251.49114267661
345.301059139448
341.309096435068
331.304989635408
281.22431518146
191.490693252202
104.941723295689
391.927218428365
318.090396221598
220.213744143444
164.014820234219
241.591875960487
232.295758072783
288.033218140742
227.919242653843
378.82643581346
46.1566522702287
261.39493179164
-420.063406047967
163.081220815328
101.744603697177
422.138966651426
302.694837743877
239.344172899126
454.028460446416
292.608697926863
517.409728929744
203.928941796976
417.838984226471
48.7182707017582
8.17069635983444
338.812586658294
7.06390274254045
-1.42515845302023
280.997753710925
194.901165243514
458.078276014468
-63.8030666336172
410.203749174109
286.518013945975
352.470902569497
440.097666118594
343.832265507906
365.927342653623
181.360665446978
453.902109875735
221.693828131893
328.716286168458
162.202595455436
187.93661027488
260.162528076486
512.240910520568
128.899178312933
240.384795518679
367.319369381506
335.079994899172
174.222746026937
463.041910647381
-308.220863554446
222.006296379231
366.540459251812
175.292493322973
35.1955781433344
334.828902270811
378.742737998687
-273.784584453872
283.433386174692
287.171237306163
307.274334555204
63.7186355634285
354.924045009556
492.346298792318
185.038089823446
599.905572079938
241.623675971484
145.450801277941
400.733402199976
330.855712719555
231.736054605368
13.0097973262182
333.796795330096
545.878459157052
-120.062870934627
371.40877532829
-82.4640009498835
361.644517637873
260.868745359135
267.187422771672
-275.751393183936
273.927999234237
363.868306504794
369.439164185927
294.89551652699
281.355283879143
347.585219456103
567.018837837443
295.280497617217
-3.08197262045542
-142.279670493599
194.469524355482
152.939308572022
12.8849378005725
-31.6197904366909
74.614607613722
439.242780337693
466.846934309523
131.224009428603
253.444948130887
416.48153169808
164.925238374188
256.773840088858
163.51033842847
89.5264669196413
353.860994225385
273.207301439841
367.49875261845
368.733879042591
196.158918029808
366.431425591179
325.689166251061
448.723086171654
503.07024705564
417.759170317652
296.833510251712
306.401087972064
-57.5384463495939
354.934551718423
371.040710880165
249.706456453946
240.798098813065
175.911968001397
416.134584863265
248.525394062855
235.111752426407
355.458535603862
-130.327253737391
280.439156182317
415.942067983673
186.213151716602
154.364014407765
170.726609635976
409.046768245908
-45.580351549409
69.3163420385208
251.146647949825
151.252832888636
-133.276993939888
337.196543917101
3.70218582174766
376.881382163402
78.8544448942002
214.205767453972
-41.4232048356853
438.815515293731
434.953289133507
27.5429388731991
283.455472944983
486.571471247952
299.881205927738
328.386936991154
574.598659724837
448.136856037857
288.132926629592
257.570961713564
355.176990370286
373.234827711136
-202.705959905393
95.0650805628202
222.565593863615
118.876658484538
379.907975551025
73.2351366823968
587.727452657048
444.542105713787
368.483894405554
265.896997571753
203.142578378537
-403.013699290695
308.773632808154
170.949135630509
209.736798753471
126.875006394494
-28.6843595827595
402.660140649022
372.301108724651
223.277930838298
-36.7864822705724
299.676004237363
342.909754749006
94.5892307955628
241.97997431256
192.856504337487
-18.9538388175479
-96.7401334363267
130.684723992216
-97.3023742669784
471.159984062284
92.9453779181449
-71.7634748268047
276.426675403477
170.769185720238
223.257040230123
297.728034648883
-11.6563255187593
460.821528094056
199.114920374142
261.317174527814
142.955876268892
138.925522589866
346.814514634229
65.2828624669773
157.601353384223
104.948377774677
85.5023247660129
212.893132674203
208.704763305998
339.972476993872
-52.6010080454189
191.093193756576
182.591640979669
405.599510387793
