# Supplementary material for: CaV1 and CaV2 calcium channels mediate the release of distinct pools of synaptic vesicles
Source: eLife. 2023 Feb 23;12:e81407. doi: 10.7554/eLife.81407 (PMC10023163; doi:10.7554/eLife.81407)
Supplement: Figure 7—source data 1. [file elife-81407-fig7-data1.zip › Figure 7 - Source Data 1/unc13-all/19/1/unc13all_to_cav2.csv]

-42.9634595129942
56.0640414575646
208.253427126242
-9.35041258869433
149.441446493849
-40.7761241034059
108.048783081117
15.3909868045052
167.380070891477
50.8118422013463
74.0495819956877
72.2665418154211
81.2503640155278
150.180859650759
35.4566597732137
60.45410017106
139.461030995786
-83.4039486572915
113.460362392188
23.7011211114691
-42.927136584618
-15.9222018921428
29.3035912423002
48.2575645048032
141.781096853684
20.5546974857948
-8.65214202191419
44.9430666302023
-4.47237258520136
-13.3594241568289
-73.3411959431019
-7.7957670120818
7.36903060305804
18.4395769019375
-66.9736179387251
99.6561789765501
30.3477421245393
-25.1957207372534
90.8144392313329
212.012080340654
118.844793551151
108.019770391394
-37.0792283104756
7.89325940066647
52.5763540041094
54.950773289851
-36.6460478109757
-36.0135774466225
167.443313076633
-17.3023237823299
360.624090346188
-196.803560890927
22.7089851825945
40.2016489031821
70.1557516261187
115.141635348591
108.190832724402
20.6802697978719
81.8943228735843
229.615171517941
50.5794370720751
150.696621221201
137.792099390937
-74.5051540495488
81.6087637658056
192.448266256761
101.311368089838
221.00064663341
77.7939768771303
166.727071804133
644.384143199972
46.1637506743809
80.1779849339136
92.1226845731235
38.2068928444646
1.77233465303743
166.516858170624
-0.859559700219506
-53.9231126212112
100.120086047287
-12.5347208847538
34.6976797252296
28.7195565221423
-13.0158646491559
21.7631913907994
265.870006698503
321.964641592944
-79.9685538990857
-25.0470275382527
17.5410466209114
65.3632049118664
32.503836456543
96.0510986020663
22.2517385183951
15.2350437539594
77.5686375012519
-18.1908942775481
38.5624888684079
210.416932913083
30.6121652122038
125.46461470951
-17.2011388760361
399.242269349351
87.9871125092955
-11.2646310132218
165.33791736837
-124.598470137828
-23.9420652540061
279.255021941867
-25.7271829435199
339.398130184259
19.2928622035656
273.308435447449
-13.0245335299123
-134.544335455651
38.6796791716374
-57.8150608235574
113.12889084329
-0.424116554940156
191.672649054355
-10.902559014658
4.18597928789632
92.6710449732136
-20.7271576208304
385.122027073266
93.6519372274101
-5.98102981782495
-92.095880601642
-68.5376412802543
355.243321081679
131.297210843861
108.782000489986
-52.3526150109719
11.2841168027448
44.899906843762
-10.2029553045168
53.7011358305058
0.774484262928581
205.374271440327
71.7828147575151
276.566917269776
331.162797000413
-24.0183156590747
-42.6536643972358
89.4930175322606
-0.891687856485987
1.00441566612426
14.0857312527091
205.416232815812
-9.55914784426295
309.289704166453
-114.861458439265
46.4949015013835
139.604439652026
313.500961428195
67.6993257920408
-167.982318688434
362.824524912214
-12.1646642067203
61.07895687071
57.4192027544241
391.232526523635
-73.4054511060012
46.2309603680578
192.160545867732
-40.2384145582523
51.9836080165455
219.315709928304
-100.427572310525
25.6966201639261
119.550003230563
294.598901383677
-27.7943480574404
-20.4400440097334
498.997930227094
114.898881640799
275.858542016375
-11.4015057182605
-22.0149747141163
19.6273731677961
568.700033392071
155.58406526714
-91.6956372462078
-13.1197427872307
144.889366381245
167.478986024555
66.6776622220741
-146.801292804076
-28.5725065375505
396.520710913003
419.065422556271
107.972457181113
229.907779973309
325.854800085076
193.410232692823
311.330356890932
61.7454208931563
-13.6061114489876
396.437640871542
43.4415507571598
30.7345721357165
74.0647000914314
47.4399180044334
90.001106052187
124.455848531138
28.1728748185201
9.39286686604328
90.7236540493864
-25.1380579842444
218.698231315614
-14.2092657717344
170.83930325282
-55.9793297286242
-128.126801227913
-112.332943270584
53.7461619717274
-62.967214940325
309.326871972286
-79.1369711597854
90.7117434321767
-11.0452423809356
92.1805490168058
113.123783456672
69.0470505803391
29.9815344059139
-5.98364677588734
-84.617405678548
94.5349441029225
-34.5014088273069
-32.7197013453824
3.82143515791222
129.841124864238
194.65007850373
3.25941629785939
445.251968422166
45.9520171292374
224.614995205384
360.295851589142
187.373551974332
96.6393962393217
186.436537891613
-4.86673137652633
315.016793944555
91.9000793322762
144.098924785759
-56.5435694782509
-82.5117984820545
406.787285725616
179.520810159504
12.1285308283277
37.4103320713371
-48.3065800186255
-91.1150798031608
-8.74527454877125
213.094951344031
-51.967127940713
-77.4529211995969
-15.6193627769235
455.186876677623
281.019719956628
12.3568661945092
401.457697002101
-40.2013750620049
270.038363878146
-109.360797325589
-59.8605321714108
22.8358321793448
66.6002554960196
-75.653766648325
589.043574565923
69.6280373855834
170.257454496786
358.143767263567
207.331995426913
373.994949325724
151.891610066637
-6.99865817930231
84.8422587543614
324.032380673194
71.5561243861589
8.7417329838454
423.951415354753
215.115951254501
325.822555085606
43.034950755004
416.851573422182
179.314116708948
442.902940464096
41.258386252679
147.261995215073
214.112460563033
33.8144444364934
280.549837014406
35.425021403335
3.21292139082971
185.522753632801
-65.0683727481291
77.4661178198562
74.6830824482008
-129.60732505453
208.717005049673
6.0573167433331
286.677800867049
242.405913771755
325.924803855874
191.086605118278
8.0677647528687
95.9158355610589
45.3830766007359
392.069038937139
69.5699863590512
115.583822375732
-9.14339025042682
