# Supplementary material for: CaV1 and CaV2 calcium channels mediate the release of distinct pools of synaptic vesicles
Source: eLife. 2023 Feb 23;12:e81407. doi: 10.7554/eLife.81407 (PMC10023163; doi:10.7554/eLife.81407)
Supplement: Figure 7—source data 1. [file elife-81407-fig7-data1.zip › Figure 7 - Source Data 1/unc13-all/19/2.csv]

image-ID	cycle	z-step	frame	accum	photon-count	photon-count11	photon-count12	photon-count21	photon-count22	psfx	psfy	psfz	psf-photon-count	x	y	z	stdev	amp	background11	background12	background21	background22	maxResidualSlope	chisq	log-likelihood	accuracy	llr	time-point	precisionx	precisiony	precisionz	vis-probe
1	0	0	1	1	658.169	314.441	343.728	0	0	29.9075	39.1438	246.536	711.615	4953.09	9627.88	-246.536	0	24.1009	7.18263	7.98781	0	0	0.399078	225.906	-558.843	8.20508	430.534	0	16.6496	16.1516	52.9569	0
3	0	0	3	1	484.036	284.48	199.556	0	0	23.5557	37.2537	475.229	594.824	4959.44	9629.77	-475.229	0	24.0958	7.5337	8.7061	0	0	0.471187	156.077	-528.461	11.6128	284.304	0	20.9814	20.9928	86.9766	0
4	0	0	4	1	360.724	209.344	151.381	0	0	12.2407	-5.29528	422.606	356.373	4970.76	9672.32	-422.606	0	13.8434	5.62753	8.42244	0	0	0.236928	253.476	-549.718	15.8583	323.103	0	29.3559	29.1506	116.681	0
9	0	0	9	1	374.182	217.655	156.528	0	0	5.2223	-1.1766	414.991	385.29	4977.78	9568.54	-414.991	0	14.8889	6.40849	9.84652	0	0	0.178171	180.936	-533.484	15.5301	239.372	0	28.656	28.461	112.504	0
11	0	0	11	1	417.409	205.737	211.672	0	0	48.383	21.3338	252.834	406.48	5034.28	9546.03	-252.834	0	13.8012	6.24754	7.77227	0	0	0.203197	233.807	-555.452	13.4627	314.821	0	25.852	25.2073	81.6421	0
15	0	0	15	1	451.345	207.798	243.547	0	0	58.7991	45.1741	287.159	364.164	5023.86	9621.85	-287.159	0	12.6051	7.26676	8.82696	0	0	0.182135	186.891	-530.077	12.5488	260.795	0	29.9454	29.0777	96.3604	0
17	0	0	17	1	425.076	231.443	193.633	0	0	24.3449	46.8563	313.002	442.415	5058.32	9620.16	-313.002	0	15.684	6.2886	8.61265	0	0	0.287798	267.999	-553.174	13.2814	324.414	0	24.6745	24.0054	83.1694	0
19	0	0	19	1	404.466	222.391	182.075	0	0	-2.44108	-33.7919	287.015	274.436	5085.1	9601.15	-287.015	0	9.72939	6.66334	8.40036	0	0	0.333597	229.563	-550.331	14.0819	300.453	0	36.9356	35.9501	119.158	0
26	0	0	26	1	363.459	181.32	182.139	0	0	99.0308	82.7915	682.405	268.151	4983.63	9584.23	-682.405	0	13.5522	6.2387	8.75903	0	0	0.0958285	269.031	-563.354	15.8847	278.696	0	45.8735	53.1844	332.865	0
29	0	0	29	1	399.148	202.379	196.769	0	0	64.6681	121.148	177.573	324.706	5017.99	9545.87	-177.573	0	10.5282	6.56101	7.39386	0	0	0.0775063	181.465	-522.145	14.1586	283.37	0	30.9912	30.1587	97.5963	0
30	0	0	30	1	380.64	210.192	170.448	0	0	17.1486	37.1664	161.654	395.003	4965.85	9530.19	-161.654	0	12.83	6.26196	7.9923	0	0	0.234776	205.725	-542.812	14.9731	296.147	0	26.2414	25.3456	82.9507	0
31	0	0	31	1	396.903	254.824	142.079	0	0	-12.7205	32.938	398.227	472.683	4995.72	9534.42	-398.227	0	18.0509	6.85929	9.11776	0	0	0.455765	210.099	-553.487	14.5022	324.594	0	24.3325	23.9665	89.989	0
32	0	0	32	1	471.689	279.577	192.112	0	0	43.3493	1.14347	226.802	457.201	4939.65	9566.22	-226.802	0	15.3323	5.26379	8.56419	0	0	0.235891	228.014	-538.569	11.6931	348.547	0	22.9106	22.3352	73.2205	0
37	0	0	37	1	455.07	236.909	218.161	0	0	93.6415	98.8248	455.007	435.317	4989.02	9568.2	-455.007	0	17.1423	6.97678	7.97643	0	0	0.221126	238.684	-559.051	12.3205	362.324	0	26.5686	26.5656	106.198	0
40	0	0	40	1	615.748	306.524	309.224	0	0	52.9223	0.219753	257.034	664.94	5029.74	9567.14	-257.034	0	22.6886	6.98406	8.9254	0	0	0.326432	258.503	-583.321	8.86051	460.864	0	17.7253	17.3346	56.8536	0
41	0	0	41	1	545.596	265.528	280.068	0	0	8.09863	52.6308	209.581	589.084	4974.9	9614.39	-209.581	0	19.5926	5.9568	7.88059	0	0	0.362889	166.44	-522.63	9.97931	344.187	0	18.7572	18.0451	59.7151	0
44	0	0	44	1	444.217	204.479	239.739	0	0	65.1254	32.4279	178.424	407.654	5017.53	9634.59	-178.424	0	13.2384	6.34962	8.54068	0	0	0.122022	273.384	-569.145	12.6391	344.198	0	25.8653	25.0057	82.026	0
45	0	0	45	1	424.699	277.792	146.907	0	0	65.3788	39.0236	467.464	505.909	4917.62	9628	-467.464	0	20.1814	4.8591	7.87167	0	0	0.391873	259.777	-553.332	13.0195	351.87	0	21.7205	21.8783	94.0707	0
50	0	0	50	1	375.485	238.728	136.757	0	0	89.5127	108.91	467.179	334.868	4893.49	9558.11	-467.179	0	13.3613	5.46461	7.06117	0	0	0.19337	191.375	-515.652	14.9489	257.426	0	31.323	31.5737	131.002	0
53	0	0	53	1	380.991	223.463	157.528	0	0	63.2587	3.32931	443.385	327.439	4919.74	9663.69	-443.385	0	12.8116	5.95845	7.70685	0	0	0.163844	208.56	-534.917	14.8707	236.338	0	31.9833	32.2361	129.574	0
57	0	0	57	1	503.851	313.331	190.521	0	0	66.4992	3.6051	333.557	610.044	5016.16	9563.75	-333.557	0	21.8721	5.94847	7.01677	0	0	0.219232	190.495	-532.806	10.8283	344.488	0	18.5745	18.3214	62.9788	0
59	0	0	59	1	404.045	248.844	155.201	0	0	0.238378	94.1226	552.117	396.071	4982.76	9572.9	-552.117	0	17.518	6.45265	9.00894	0	0	0.457565	187.797	-528.305	14.1355	239.567	0	29.9805	30.4186	153.946	0
60	0	0	60	1	342.309	160.389	181.919	0	0	78.0623	64.8379	159.256	223.96	5104.26	9701.84	-159.256	0	7.18837	5.97791	7.6846	0	0	0.250411	256.111	-547.772	16.7997	268.617	0	42.5371	41.1635	134.006	0
61	0	0	61	1	442.073	277.196	164.877	0	0	33.1835	-27.2984	457.371	552.878	4949.82	9694.32	-457.371	0	22.1319	4.86567	7.55761	0	0	0.433806	241.698	-549.879	12.427	326.608	0	19.9018	20.0453	83.2054	0
62	0	0	62	1	528.102	282.086	246.016	0	0	46.1732	83.2208	298.7	469.936	5036.49	9583.8	-298.7	0	16.4171	5.35951	8.03195	0	0	0.400246	276.857	-560.244	10.2992	349.966	0	22.6563	22.1016	75.7418	0
63	0	0	63	1	409.449	197.68	211.768	0	0	82.3553	66.7243	326.933	511.395	4900.64	9600.3	-326.933	0	18.1361	4.66854	7.28055	0	0	0.213382	230.228	-535.382	13.471	322.29	0	20.6472	20.3345	71.4404	0
67	0	0	67	1	455.733	203.733	252	0	0	8.40648	-17.3467	238.068	326.227	5074.25	9684.37	-238.068	0	11.1306	6.59298	7.69865	0	0	0.163196	228.29	-549.022	12.2322	242.082	0	31.128	30.0692	97.3921	0
69	0	0	69	1	334.768	174.767	160.001	0	0	38.6354	3.03716	291.922	351.961	5044.02	9663.98	-291.922	0	12.3154	5.16699	7.45937	0	0	0.300408	202.74	-522.123	17.0197	244.407	0	28.2759	27.4978	93.3148	0
73	0	0	73	1	354.323	188.467	165.855	0	0	-20.4908	31.7218	100.808	236.44	5003.49	9635.3	-100.808	0	7.59922	5.18352	6.89003	0	0	0.124852	211.833	-514.588	15.8802	237.206	0	38.5325	36.7759	123.422	0
74	0	0	74	1	414.092	239.451	174.641	0	0	5.29495	18.1635	297.079	391.771	4977.71	9648.86	-297.079	0	13.8322	5.68578	7.27563	0	0	0.239852	226.587	-540.123	13.4519	270.904	0	26.2843	25.4672	85.6675	0
77	0	0	77	1	318.243	135.098	183.145	0	0	16.0108	64.3874	172.177	265.383	5066.65	9602.63	-172.177	0	8.64398	6.23703	8.27482	0	0	0.196299	195.664	-522.315	18.4384	199.901	0	37.2474	35.8469	117.098	0
80	0	0	80	1	327.122	160.947	166.175	0	0	81.6419	42.1865	18.3951	203.272	5001.02	9624.83	-18.3951	0	6.29835	5.39113	7.47721	0	0	0.0910744	217.911	-531.745	17.5291	249.832	0	45.2656	43.5011	150.324	0
83	0	0	83	1	265.808	132.99	132.818	0	0	-20.3141	-47.4327	3.29341	189.381	5003.31	9614.79	-3.29341	0	6.08006	6.41852	8.06305	0	0	0.269643	180.23	-520.368	22.7895	179.444	0	48.7815	46.8577	163.919	0
87	0	0	87	1	268.484	138.174	130.31	0	0	-9.06361	46.6316	100.462	271.684	4992.06	9620.39	-100.462	0	8.68829	5.54013	6.34502	0	0	0.300542	222.7	-512.894	21.7784	234.889	0	33.98	32.4497	110.1	0
89	0	0	89	1	419.386	220.323	199.063	0	0	79.6151	-34.1921	272.87	432.188	5003.04	9701.21	-272.87	0	14.9557	4.90567	6.72404	0	0	0.12591	229.328	-539.32	13.097	330.401	0	23.1791	22.6106	74.9118	0
90	0	0	90	1	351.949	188.69	163.259	0	0	59.2852	47.6536	359.909	380.888	5023.38	9619.37	-359.909	0	13.8746	5.49511	7.63154	0	0	0.228247	218.689	-530.947	16.1714	1	0	27.377	26.8453	98.0546	0
92	0	0	92	1	364.761	183.245	181.516	0	0	-18.9084	35.2057	352.837	183.645	5101.57	9631.81	-352.837	0	6.78427	5.68318	7.64729	0	0	0.110539	248.189	-549.682	15.5656	246.556	0	51.4747	50.2102	182.892	0
97	0	0	97	1	376.044	229.146	146.898	0	0	42.3048	34.0602	365.846	301.517	4940.7	9632.96	-365.846	0	11.0702	4.89701	6.44247	0	0	0.194156	202.345	-520.241	14.7461	305.026	0	32.1048	31.6513	114.796	0
98	0	0	98	1	279.855	152.803	127.052	0	0	-7.03908	-2.74881	158.806	260.84	4990.04	9669.77	-158.806	0	8.56123	5.52892	7.60954	0	0	0.390955	217.3	-528.223	21.0587	265.165	0	36.3387	34.9765	114.089	0
104	0	0	104	1	334.225	170.585	163.639	0	0	26.5987	21.2915	321.095	232.669	4956.4	9645.73	-321.095	0	8.3072	5.42103	7.42321	0	0	0.134881	182.474	-514.957	17.1024	240.644	0	41.1491	40.1889	139.098	0
107	0	0	107	1	343.101	188.106	154.995	0	0	-16.9776	-15.2156	261.872	313.77	4999.98	9682.24	-261.872	0	10.9429	4.97443	6.27689	0	0	0.286011	190.282	-514.231	16.3282	260.275	0	30.078	28.9621	94.9445	0
110	0	0	110	1	490.622	198.302	292.32	0	0	63.1512	68.0722	90.513	508.9	5019.51	9598.95	-90.513	0	15.9861	5.84952	7.71848	0	0	0.274362	139.092	-497.119	11.1955	302.988	0	20.7418	20.0317	68.697	0
111	0	0	111	1	360.021	200.003	160.019	0	0	-18.4228	102.066	274.867	294.998	5001.42	9564.95	-274.867	0	10.3059	4.94474	7.12544	0	0	0.439843	211.495	-526.416	15.5844	284.74	0	32.4952	31.3457	104.011	0
116	0	0	116	1	366.253	191.437	174.816	0	0	24.5155	-5.02259	262.934	333.871	5058.14	9572.38	-262.934	0	11.5038	4.45845	6.96315	0	0	0.216728	209.883	-522.35	15.1722	269.913	0	28.4678	27.6996	91.9234	0
117	0	0	117	1	441.131	269.148	171.983	0	0	18.2992	15.6635	342.838	448.476	4964.7	9551.7	-342.838	0	16.3002	5.44708	5.76109	0	0	0.302004	238.716	-540.134	12.356	342.235	0	23.2583	22.7883	77.9457	0
118	0	0	118	1	345.951	162.703	183.248	0	0	30.6569	1.42116	428.7	263.981	5052	9565.94	-428.7	0	10.2547	5.8636	7.39627	0	0	0.101904	208.334	-537.744	16.5295	268.046	0	38.3423	38.3699	150.151	0
120	0	0	120	1	373.742	203.333	170.409	0	0	-14.6228	-30.6424	460.486	325.819	5097.28	9598	-460.486	0	13.2615	5.69967	7.32329	0	0	0.300352	236.101	-545.724	15.1026	226.976	0	31.6878	31.8656	131.017	0
121	0	0	121	1	428.337	207.802	220.535	0	0	60.2416	7.11017	265.965	486.277	5022.42	9659.91	-265.965	0	16.6551	4.96527	6.40082	0	0	0.0724659	197.225	-529.233	12.7707	332.262	0	21.0689	20.4637	67.7412	0
122	0	0	122	1	308.884	174.179	134.705	0	0	43.1086	19.2266	313.192	288.556	4939.89	9548.13	-313.192	0	10.2157	4.74775	6.98938	0	0	0.157086	237.673	-522.552	18.4602	281.959	0	33.1681	32.5272	111.176	0
124	0	0	124	1	334.782	148.963	185.82	0	0	30.1319	17.3805	206.425	193.509	5052.53	9649.64	-206.425	0	6.4155	5.47136	7.40785	0	0	0.0851981	200.024	-520.795	17.0785	251.883	0	47.6652	45.8943	148.694	0
125	0	0	125	1	325.008	183.78	141.228	0	0	30.6946	50.3379	246.492	252.779	4952.31	9517.02	-246.492	0	8.55301	5.33341	6.53242	0	0	0.20761	191.542	-508.907	17.4809	218.555	0	37.3181	36.1575	115.586	0
126	0	0	126	1	316.386	153.98	162.407	0	0	42.1749	-90.2704	348.004	183.392	5040.49	9657.63	-348.004	0	6.82785	5.34186	6.9415	0	0	0.16298	228.236	-531.073	18.1022	218.836	0	49.7396	49.5152	174.023	0
127	0	0	127	1	358.565	233.644	124.921	0	0	74.8019	-6.67467	486.421	302.081	5007.86	9574.04	-486.421	0	12.3084	5.97097	7.34618	0	0	0.0901545	206.165	-532.383	15.8814	267.983	0	35.3162	35.6306	153.56	0
129	0	0	129	1	391.594	170.492	221.102	0	0	50.4133	16.6128	253.327	307.11	5032.25	9650.41	-253.327	0	10.4334	4.60685	6.99162	0	0	0.0970752	219.289	-525.064	14.1127	294.174	0	30.8066	29.7772	98.7078	0
130	0	0	130	1	410.978	217.411	193.567	0	0	46.6074	74.6858	365.125	407.212	4936.39	9592.33	-365.125	0	14.9177	5.1549	7.23625	0	0	0.276476	206.712	-528.112	13.4849	330.196	0	25.4682	25.1364	91.5493	0
133	0	0	133	1	297.408	130.052	167.356	0	0	-18.532	3.36299	304.185	240.392	5001.53	9663.66	-304.185	0	8.60643	4.86337	6.63089	0	0	0.290268	213.652	-523.753	19.2357	280.135	0	38.4189	37.0789	126.343	0
134	0	0	134	1	673.468	372.471	300.998	0	0	45.7487	68.1427	359.913	809.614	4937.25	9598.88	-359.913	0	29.545	3.84114	5.83783	0	0	0.487282	328.396	-592.368	7.73778	1	0	13.971	13.7581	50.0651	0
136	0	0	136	1	324.229	163.893	160.336	0	0	70.2115	117.421	394.073	298.116	4912.79	9549.6	-394.073	0	11.1692	5.48042	6.98126	0	0	0.308121	212.522	-521.039	17.6423	257.078	0	33.7574	33.5962	124.394	0
138	0	0	138	1	386.93	225.422	161.508	0	0	26.9912	3.60905	334.799	292.609	5055.67	9563.75	-334.799	0	10.5697	5.69006	7.79982	0	0	0.23742	212.472	-533.605	14.5803	214.692	0	34.2547	33.7179	118.051	0
141	0	0	141	1	410.426	214.37	196.056	0	0	-26.1471	25.2156	448.984	351.937	5009.15	9641.8	-448.984	0	14.127	5.71656	7.11724	0	0	0.390975	202.482	-524.565	13.5731	286.938	0	29.841	29.3792	118.773	0
142	0	0	142	1	310.392	189.548	120.843	0	0	53.1149	7.58347	454.658	253.31	4929.89	9559.78	-454.658	0	10.0247	5.49681	7.15231	0	0	0.155502	177.187	-510.616	18.5818	208.871	0	39.5813	39.8565	162.542	0
143	0	0	143	1	494.673	318.421	176.253	0	0	103.828	6.40088	347.322	561.14	4978.83	9660.62	-347.322	0	20.2464	5.51516	6.44058	0	0	0.174151	232.3	-550.462	10.9631	389.005	0	19.5614	19.2549	67.292	0
144	0	0	144	1	320.013	197.476	122.537	0	0	29.8634	44.8952	454.789	358.344	5052.8	9622.13	-454.789	0	14.2109	5.4064	7.14739	0	0	0.256211	206.133	-535.423	17.9206	247.609	0	29.1976	29.0438	120.505	0
145	0	0	145	1	333.364	177.556	155.808	0	0	29.0084	25.2729	236.439	267.852	5053.65	9641.75	-236.439	0	9.02805	3.84121	5.78891	0	0	0.102125	280.951	-543.903	16.5337	327.228	0	32.855	31.5762	104.471	0
150	0	0	150	1	325.628	166.699	158.928	0	0	9.22655	16.4729	245.806	302.522	4973.77	9650.55	-245.806	0	10.3125	5.36964	6.78861	0	0	0.266318	218.312	-529.04	17.497	281.441	0	31.8324	30.6903	99.7142	0
151	0	0	151	1	301.676	144.923	156.754	0	0	-46.8893	14.0454	139.225	193.317	5029.89	9652.98	-139.225	0	6.3653	6.13437	6.80182	0	0	0.283389	168.588	-501.172	19.2882	198.781	0	47.003	44.8973	147.825	0
154	0	0	154	1	330.765	174.242	156.523	0	0	17.3074	65.53	442.307	232.501	4965.69	9601.49	-442.307	0	9.14096	5.49936	6.36301	0	0	0.25434	188.186	-503.074	17.1412	223.063	0	42.1831	41.7594	165.629	0
165	0	0	165	1	240.507	109.409	131.098	0	0	77.9594	11.7555	442.3	125.408	5004.7	9655.26	-442.3	0	4.88871	5.61194	7.05223	0	0	0.116712	179.137	-505.48	25.0275	183.015	0	74.7203	74.137	304.44	0
170	0	0	170	1	273.504	128.689	144.816	0	0	-14.8862	-18.7084	229.974	202.811	4997.89	9685.73	-229.974	0	6.93258	4.23647	7.27193	0	0	0.28228	228.465	-516.667	21.1022	250.799	0	43.2586	41.5344	137.203	0
175	0	0	175	1	320.221	157.794	162.427	0	0	8.46144	-42.5623	165.881	263.221	4974.54	9609.92	-165.881	0	8.70752	5.2554	6.6724	0	0	0.149275	202.111	-512.456	17.786	224.228	0	34.9385	33.7073	109.689	0
204	0	0	204	1	279.067	155.663	123.404	0	0	19.3286	-18.4349	484.328	188.441	4963.67	9585.79	-484.328	0	7.75244	5.01147	6.55106	0	0	0.0929476	210.882	-519.491	20.7177	247.411	0	50.5321	50.7526	222.154	0
207	0	0	207	1	343.18	192.306	150.874	0	0	-2.89586	0.35762	195.8	166.125	5085.56	9567	-195.799	0	5.53372	5.30773	7.38546	0	0	0.0341713	222.692	-535.143	16.5655	242.985	0	53.9851	52.2933	168.089	0
209	0	0	209	1	225.839	96.8306	129.008	0	0	-14.4428	-32.8835	253.065	186.196	4997.44	9699.9	-253.065	0	6.4757	5.2188	6.43469	0	0	0.358031	197.765	-502.782	26.56	205.939	0	47.8174	46.0725	148.773	0
212	0	0	212	1	375.446	200.462	174.984	0	0	11.1912	-2.54591	167.529	317.181	4971.81	9669.57	-167.529	0	10.3985	4.65029	6.09815	0	0	0.074139	221.535	-522.337	14.6849	266.822	0	29.0058	27.997	91.8944	0
213	0	0	213	1	280.367	165.338	115.03	0	0	4.96542	66.377	407.355	232.303	4978.03	9500.98	-407.355	0	8.88408	4.65621	6.28836	0	0	0.193958	181.264	-502.455	20.4359	231.059	0	40.4275	39.7526	151.374	0
217	0	0	217	1	285.334	113.194	172.141	0	0	97.3149	36.7017	51.0005	160.799	4985.35	9530.66	-51.0005	0	5.00587	5.26942	6.50767	0	0	0.0800102	216.479	-520.485	20.2612	225.521	0	54.2346	52.3652	178.712	0
220	0	0	220	1	325.248	156.487	168.76	0	0	48.3725	15.1381	151.354	275.83	5034.29	9552.22	-151.354	0	8.89722	5.10827	6.67213	0	0	0.151286	160.576	-496.313	17.4405	219.242	0	33.6023	32.644	106.452	0
222	0	0	222	1	446.699	222.337	224.361	0	0	88.6732	51.3178	376.774	358.529	4993.99	9516.04	-376.774	0	13.183	4.42	5.86321	0	0	0.120487	329.134	-561.455	12.0788	406.674	0	27.4479	27.0469	98.1839	0
225	0	0	225	1	259.352	156.054	103.298	0	0	-92.7753	14.8176	428.381	209.839	5075.78	9652.2	-428.381	0	8.55387	4.88394	6.2003	0	0	0.14821	267.615	-531.039	22.4043	231.306	0	44.2816	42.3536	166.97	0
227	0	0	227	1	374.102	230.432	143.671	0	0	-13.9811	59.9376	491.447	378.499	4996.98	9607.08	-491.447	0	15.7505	5.32246	6.61594	0	0	0.358312	187.021	-520.311	14.9272	220.703	0	28.2772	28.0096	122.201	0
229	0	0	229	1	263.937	134.738	129.2	0	0	-20.2606	15.7803	161.556	210.587	5102.92	9551.58	-161.556	0	6.92585	6.13541	7.22329	0	0	0.210397	167.875	-505.597	22.6562	216.476	0	44.0902	42.778	138.432	0
230	0	0	230	1	200.384	106.238	94.1458	0	0	3.07862	4.12678	-5.19513	124.872	4979.92	9563.23	5.19513	0	3.93097	4.79083	7.01818	0	0	0.13554	193.404	-507.332	30.6251	195.485	0	68.3234	65.6686	224.225	0
238	0	0	238	1	276.968	136.183	140.786	0	0	-44.0217	-31.1429	287.785	196.96	5027.02	9698.16	-287.785	0	7.08273	5.8501	5.95553	0	0	0.113796	229.806	-526.943	20.9936	262.025	0	46.3842	44.6035	144.718	0
240	0	0	240	1	392.05	186.579	205.471	0	0	82.0622	50.9601	68.1167	292.605	5000.6	9616.06	-68.1167	0	9.13537	5.53487	6.6385	0	0	0.192368	182.647	-514.112	14.2006	302.727	0	32.1435	30.8961	106.614	0
243	0	0	243	1	340.864	184.233	156.631	0	0	19.6919	18.9894	459.085	260.342	5062.97	9648.03	-459.085	0	10.4053	4.10696	6.0815	0	0	0.123568	204.962	-508.19	16.2339	266.894	0	35.7804	35.5406	152.117	0
246	0	0	246	1	309.495	121.59	187.905	0	0	24.2259	13.3639	49.7632	232.063	4958.77	9554	-49.7632	0	7.30405	4.89414	7.1055	0	0	0.129761	211.598	-520.929	18.479	262.851	0	39.1822	37.7456	128.29	0
249	0	0	249	1	290.992	175.307	115.685	0	0	166.689	-66.5572	471.473	240.592	4915.97	9633.92	-471.473	0	9.78679	5.15526	6.55345	0	0	0.0625672	185.186	-513.067	19.7877	253.223	0	40.306	41.0947	170.73	0
255	0	0	255	1	309.556	150.853	158.703	0	0	27.898	24.8509	241.837	249.835	4955.1	9642.17	-241.837	0	8.45121	5.5116	5.84388	0	0	0.0963542	219.32	-524.882	18.377	267.931	0	37.103	35.8664	114.723	0
266	0	0	266	1	250.215	146.579	103.635	0	0	34.0995	-10.2732	315.867	189.095	4948.9	9677.29	-315.867	0	6.74602	4.78259	6.39865	0	0	0.108929	198.632	-514.303	23.3729	225.632	0	47.1827	46.2346	158.154	0
270	0	0	270	1	337.261	229.1	108.161	0	0	19.0165	26.8073	569.671	361.321	4963.98	9540.55	-569.671	0	16.1567	4.19042	6.64212	0	0	0.224557	199.051	-517.74	16.5303	263.541	0	29.6239	30.3564	158.552	0
281	0	0	281	1	298.644	165.998	132.646	0	0	1.56108	50.1737	212.018	320.508	4981.44	9616.85	-212.018	0	10.6937	4.75688	5.52554	0	0	0.234591	235.882	-524.646	18.8835	1	0	28.9075	27.6742	90.31	0
288	0	0	288	1	239.663	118.378	121.285	0	0	59.1403	44.1618	70.2125	135.174	5023.52	9622.86	-70.2125	0	4.23341	5.34638	6.50648	0	0	0.137961	190.967	-503.537	24.8428	189.073	0	63.6739	61.0737	207.564	0
289	0	0	289	1	275.585	138.743	136.842	0	0	-1.64724	13.3979	183.849	162.741	4984.65	9653.62	-183.849	0	5.37712	5.47864	6.8834	0	0	0.0258678	215.762	-519.512	21.2479	256.661	0	54.9798	52.7526	169.55	0
299	0	0	299	1	399.018	231.027	167.991	0	0	13.2888	18.5315	244.326	382.476	4969.71	9548.83	-244.326	0	13.0096	3.97477	5.88119	0	0	0.228008	253.112	-528.717	13.5985	330.454	0	24.6338	23.8023	78.1387	0
300	0	0	300	1	318.899	159.703	159.195	0	0	-40.899	40.9423	265.414	229.219	4924.24	9526.42	-265.414	0	8.02348	4.43086	6.42467	0	0	0.392977	202.25	-516.234	17.6263	268.702	0	39.1294	37.6779	122.85	0
303	0	0	303	1	350.203	178.984	171.219	0	0	50.7495	88.0707	211.67	385.949	4932.25	9578.95	-211.67	0	12.735	3.68634	5.41712	0	0	0.224979	253.471	-534.17	15.5716	328.461	0	23.9029	23.1838	76.113	0
315	0	0	315	1	282.78	140.109	142.672	0	0	79.2082	13.3278	528.702	225.51	4903.79	9554.03	-528.702	0	9.55969	5.10596	6.08435	0	0	0.137916	220.232	-523.976	20.3228	253.031	0	44.8983	45.7264	214.47	0
317	0	0	317	1	284.317	128.134	156.183	0	0	35.9049	-21.8275	96.157	163.218	5046.76	9688.85	-96.157	0	5.21939	4.53792	6.49068	0	0	0.130403	237.908	-522.8	20.1205	232.296	0	51.9209	50.1192	166.091	0
318	0	0	318	1	421.916	242.677	179.239	0	0	106.843	5.43747	366.245	362.318	4975.82	9661.58	-366.245	0	13.2532	4.40402	6.62749	0	0	0.163427	208.765	-517.389	12.9294	284.131	0	27.0974	26.6879	98.3445	0
320	0	0	320	1	237.362	125.213	112.15	0	0	10.7093	37.6176	282.996	152.005	4972.29	9629.4	-282.996	0	5.29779	5.22986	7.09301	0	0	0.152022	158.669	-494.42	25.2706	200.396	0	59.3956	57.2502	189.711	0
322	0	0	322	1	344.714	180.505	164.208	0	0	42.9729	-8.74272	239.027	278.247	4940.03	9576.1	-239.027	0	9.41613	5.2051	7.53681	0	0	0.220345	171.826	-511.137	16.4827	279.888	0	34.3998	33.5519	108.403	0
324	0	0	324	1	333.828	164.606	169.222	0	0	5.24339	62.3071	75.4772	208.944	5077.42	9505.05	-75.4772	0	6.60371	4.65865	6.87962	0	0	0.206326	224.272	-529.948	16.8668	284.408	0	42.3742	41.0264	136.881	0
325	0	0	325	1	294.666	124.789	169.877	0	0	51.1357	89.044	28.1278	202.218	4931.86	9577.98	-28.1278	0	6.27213	4.42043	5.29404	0	0	0.114487	270.85	-536.823	19.0308	281.041	0	41.5057	40.0389	140.634	0
327	0	0	327	1	319.92	171.953	147.967	0	0	7.22958	9.63933	291.528	258.021	4975.77	9557.72	-291.528	0	9.08008	5.43057	6.17891	0	0	0.232291	243.872	-516.325	17.7517	232.306	0	36.7813	35.7173	116.425	0
333	0	0	333	1	310.334	186.451	123.883	0	0	5.71548	1.13841	365.63	253.781	4977.28	9665.88	-365.63	0	9.42551	4.70801	6.59228	0	0	0.137042	208.126	-519.952	18.279	231.318	0	36.8942	36.1246	132.592	0
334	0	0	334	1	351.841	184.932	166.909	0	0	27.141	16.0288	396.552	261.422	5055.52	9551.33	-396.552	0	9.87435	4.53645	5.88183	0	0	0.245279	272.517	-527.896	15.7298	275.848	0	35.7908	35.5453	132.816	0
335	0	0	335	1	261.396	121.113	140.283	0	0	-7.48168	-73.8457	281.65	196.293	5090.14	9641.21	-281.65	0	7.02439	4.45172	6.13726	0	0	0.294911	226.715	-512.531	22.0317	232.624	0	43.8269	42.7408	142.01	0
347	0	0	347	1	345.68	179.832	165.848	0	0	36.5348	33.4613	239.045	251.031	5046.13	9633.56	-239.045	0	8.45552	5.52878	6.21935	0	0	0.153414	209.634	-521.188	16.2891	277.47	0	37.2906	35.9131	116.067	0
353	0	0	353	1	311.07	170.261	140.81	0	0	28.1116	-107.778	312.622	163.734	4954.89	9675.14	-312.622	0	6.01066	4.76011	6.3649	0	0	0.0801334	216.675	-518.369	18.2008	198.398	0	52.3154	52.2663	174.407	0
363	0	0	363	1	335.686	176.145	159.54	0	0	71.0491	-19.2939	169.493	241.147	5011.61	9586.65	-169.493	0	7.86163	3.99915	5.15408	0	0	0.0259531	268.977	-542.842	16.3412	1	0	35.222	34.0812	110.953	0
369	0	0	369	1	243.562	106.713	136.849	0	0	46.5616	5.26658	418.368	198.668	5036.1	9661.75	-418.368	0	7.62123	4.20775	6.6498	0	0	0.0782735	224.627	-512.632	23.9434	1	0	45.1698	44.6595	182.352	0
372	0	0	372	1	226.599	115.77	110.829	0	0	-103.543	158.214	293.908	128.21	5086.54	9608.47	-293.909	0	4.76966	5.25578	6.66069	0	0	0.0769955	195.628	-514.099	26.555	229.338	0	68.0313	63.7944	213.215	0
376	0	0	376	1	388.611	213.67	174.941	0	0	60.8716	20.5077	219.828	340.219	4922.13	9646.51	-219.828	0	11.3036	5.01944	5.80762	0	0	0.145189	186.156	-509.183	14.1558	270.365	0	27.776	27.0343	87.3538	0
379	0	0	379	1	257.001	131.235	125.766	0	0	33.9306	103.379	180.481	204.554	5048.73	9663.3	-180.481	0	6.66382	4.70952	5.4244	0	0	0.170636	239.489	-530.427	22.3542	265.992	0	42.2328	40.6563	132.313	0
381	0	0	381	1	354.321	160.235	194.086	0	0	102.806	31.7581	284.832	339.031	4979.85	9535.6	-284.832	0	11.6838	4.13292	5.58289	0	0	0.0747969	227.605	-513.086	15.4856	278.598	0	27.6689	26.9054	88.7995	0
383	0	0	383	1	261	133.914	127.085	0	0	54.318	46.775	415.334	238.45	4928.68	9620.25	-415.334	0	9.08343	4.16989	6.2715	0	0	0.100994	198.57	-511.736	21.9998	233.572	0	38.3238	38.1413	151.315	0
397	0	0	397	1	400.429	245.917	154.512	0	0	88.754	72.4658	312.355	409.284	4894.25	9594.55	-312.355	0	14.3601	4.78078	6.36883	0	0	0.269678	180.011	-503.33	13.7261	291.352	0	24.5477	24.1231	81.8919	0
401	0	0	401	1	243.87	99.9352	143.935	0	0	10.0254	35.454	92.9807	177.597	5072.63	9631.57	-92.9807	0	5.64659	4.87983	6.35985	0	0	0.17616	156.81	-486.728	24.1083	207.977	0	48.6738	46.5518	157.008	0
402	0	0	402	1	350.186	175.564	174.623	0	0	30.0643	109.663	184.51	249.314	4952.94	9557.36	-184.51	0	8.14592	4.16472	4.95982	0	0	0.18116	262.365	-524.308	15.5987	338.871	0	34.579	33.4598	108.34	0
406	0	0	406	1	272.279	108.613	163.666	0	0	26.3714	-14.0662	48.355	188.728	4956.63	9581.43	-48.355	0	5.96825	4.73657	5.68996	0	0	0.151685	227.664	-512.973	21.0067	248.324	0	44.6524	42.9542	148.582	0
410	0	0	410	1	374.029	197.685	176.345	0	0	76.5681	-6.16098	419.9	328.114	5006.09	9673.18	-419.9	0	12.5705	4.33226	6.70978	0	0	0.0757459	208.186	-518.266	14.7666	265.258	0	29.5889	29.3599	117.442	0
412	0	0	412	1	345.873	205.134	140.739	0	0	-41.9377	13.9507	355.132	244.442	5024.94	9653.07	-355.132	0	9.14186	4.62325	6.55946	0	0	0.184718	173.886	-503.564	16.1528	226.297	0	37.7899	36.5373	133.298	0
416	0	0	416	1	264.766	142.538	122.229	0	0	9.71698	1.85628	152.389	175.614	4973.28	9565.5	-152.389	0	5.72038	4.60447	5.98897	0	0	0.140885	193.131	-499.096	21.7252	228	0	48.6141	46.8792	151.335	0
421	0	0	421	1	284.508	123.726	160.783	0	0	70.2069	-15.4924	223.466	183.308	5012.45	9483.19	-223.466	0	6.13204	4.30368	6.683	0	0	0.0301555	178.625	-500.483	20.0716	229.483	0	47.464	46.3223	147.724	0
428	0	0	428	1	326.126	150.742	175.384	0	0	39.065	60.2284	265.461	259.926	4943.94	9606.79	-265.461	0	8.88689	4.76639	6.00124	0	0	0.134684	186.014	-504.11	17.1927	218.025	0	35.3653	34.2874	111.588	0
439	0	0	439	1	297.775	138.05	159.725	0	0	64.228	50.2896	42.2129	161.783	5018.43	9517.07	-42.2129	0	5.03196	4.7862	6.51438	0	0	0.159717	219.265	-525.261	19.1635	253.228	0	53.1076	51.4653	174.958	0
451	0	0	451	1	356.349	157.721	198.628	0	0	5.84798	-33.7712	303.681	255.363	4977.15	9700.79	-303.681	0	9.13592	3.43461	5.74381	0	0	0.157158	245.78	-529.328	15.2679	303.389	0	33.5708	32.5947	113.23	0
452	0	0	452	1	338.455	155.971	182.484	0	0	8.38895	48.1321	6.14402	315.906	5074.27	9618.89	-6.14402	0	9.87189	4.61037	5.83867	0	0	0.1021	192.803	-506.221	16.4328	282.771	0	28.5912	27.3996	97.9691	0
454	0	0	454	1	321.088	163.311	157.777	0	0	-32.5292	-2.54875	113.93	314.509	5115.19	9669.57	-113.93	0	10.2426	4.12218	5.19183	0	0	0.235353	281.865	-541.26	17.2004	307.1	0	27.7733	26.5739	90.65	0
455	0	0	455	1	328.449	156.652	171.796	0	0	12.0964	14.4809	253.256	205.89	4970.9	9652.54	-253.256	0	7.04883	3.9899	6.69328	0	0	0.143944	248.418	-535.427	16.9855	291.061	0	42.2578	40.7134	135.168	0
464	0	0	464	1	355.234	177.956	177.278	0	0	87.1935	-21.0653	101.274	299.331	4995.47	9688.09	-101.274	0	9.52952	4.42259	6.19868	0	0	0.0401101	190.405	-506.306	15.5865	228.072	0	30.152	29.2169	97.7165	0
466	0	0	466	1	301.363	138.367	162.997	0	0	12.5024	15.8729	134.516	193.212	5070.16	9651.15	-134.516	0	6.23513	4.774	5.97017	0	0	0.211415	227.557	-518.135	18.7899	256.2	0	44.6187	42.8302	141.573	0
468	0	0	468	1	288.116	170.664	117.452	0	0	29.5715	88.2768	389.902	160.957	5053.09	9578.74	-389.902	0	6.03501	4.85941	6.30219	0	0	0.152891	222.825	-511.07	19.8727	247.985	0	56.0109	55.2163	208.214	0
475	0	0	475	1	327.9	188.097	139.803	0	0	16.1127	40.5643	489.406	167.219	4966.89	9626.46	-489.406	0	6.88116	4.7609	6.19418	0	0	0.0838356	189.51	-503.256	17.1206	1	0	55.6768	55.4202	249.796	0
476	0	0	476	1	309.438	153.92	155.518	0	0	-14.5467	42.7655	86.9414	216.107	5097.21	9624.25	-86.9414	0	6.89761	4.143	5.95025	0	0	0.158544	261.394	-533.887	18.0716	280.122	0	39.4199	37.6097	128.157	0
502	0	0	502	1	258.198	111.918	146.28	0	0	10.2477	68.833	61.3951	218.589	5072.41	9598.19	-61.3951	0	6.87462	4.97827	4.97419	0	0	0.184023	204.83	-509.916	22.1862	240.828	0	38.5388	36.9382	130.692	0
504	0	0	504	1	319.836	159.686	160.15	0	0	89.1364	16.3455	345.981	222.857	4993.52	9650.67	-345.981	0	8.03	4.33776	6.10466	0	0	0.0560284	207.221	-507.998	17.4899	278.041	0	40.6423	39.6725	142.17	0
505	0	0	505	1	290.056	129.186	160.87	0	0	-2.848	-7.0563	341.607	291.775	5085.51	9674.08	-341.607	0	10.6877	4.12156	6.35405	0	0	0.268736	251.031	-528.922	19.5119	1	0	31.5163	30.7296	111.383	0
509	0	0	509	1	396.708	158.228	238.48	0	0	27.0638	72.0427	33.4875	272.224	5055.6	9594.98	-33.4875	0	8.48551	4.42564	5.26981	0	0	0.119961	226.806	-515.328	13.6837	284.876	0	31.7979	30.5654	108.433	0
514	0	0	514	1	311.036	169.993	141.043	0	0	77.2687	14.4411	186.529	342.808	5105.05	9652.58	-186.529	0	11.1854	3.92619	4.84486	0	0	0.0908684	255.928	-531.982	17.7039	313.534	0	25.9061	25.0747	83.0388	0
521	0	0	521	1	279.16	139.223	139.936	0	0	21.4542	15.4951	296.703	224.336	5061.21	9651.53	-296.703	0	7.88975	4.82794	5.86685	0	0	0.169353	201.605	-510.302	20.4887	227.648	0	40.3781	39.053	130.88	0
522	0	0	522	1	313.317	137.062	176.256	0	0	50.1984	-7.37272	247.416	176.274	5032.46	9674.39	-247.416	0	5.98808	5.12301	5.75677	0	0	0.0673347	194.239	-505.128	18.0215	223.913	0	49.8339	48.1876	154.228	0
525	0	0	525	1	272.382	140.088	132.294	0	0	71.9912	-40.3158	272.568	205.763	4911.01	9607.68	-272.568	0	7.13482	4.28608	6.06196	0	0	0.132027	160.045	-483.696	20.944	257.432	0	42.2368	41.4642	135.172	0
526	0	0	526	1	242.021	128.692	113.329	0	0	45.3825	58.5355	162.483	177.486	5037.28	9708.15	-162.483	0	5.72746	5.3255	6.2345	0	0	0.18468	192.492	-505.578	24.4609	225.925	0	49.7616	48.0538	155.502	0
533	0	0	533	1	266.535	172.76	93.7751	0	0	-70.8415	88.357	433.084	180.358	5053.84	9678.32	-433.084	0	7.28461	4.97895	5.88252	0	0	0.205923	240.852	-514.331	21.6557	249.99	0	50.6365	48.833	192.971	0
540	0	0	540	1	302.328	163.177	139.15	0	0	84.3558	-1.45623	427.406	226.116	4998.3	9668.48	-427.406	0	8.70702	4.18481	6.49469	0	0	0.0805781	185.003	-497.675	18.6641	274.513	0	40.4598	40.1129	164.108	0
551	0	0	551	1	261.623	120.71	140.914	0	0	99.6039	-109.131	415.332	203.587	4983.06	9676.49	-415.332	0	7.98784	4.91491	5.69409	0	0	0.169788	182.182	-500.308	22.0487	231.861	0	44.4056	45.0982	166.888	0
565	0	0	565	1	271.201	139.758	131.442	0	0	78.1195	35.8829	277.82	257.6	4904.88	9631.14	-277.82	0	8.84654	4.51294	4.81349	0	0	0.10265	264.258	-520.018	20.7972	1	0	34.557	33.7298	108.905	0
575	0	0	575	1	280.399	158.492	121.907	0	0	25.5642	20.2144	272.53	190.587	5057.1	9646.81	-272.53	0	6.58369	4.0082	5.94266	0	0	0.0818159	229.389	-513.563	20.1481	260.143	0	44.8832	43.2067	144.62	0
580	0	0	580	1	296.037	136.505	159.531	0	0	110.954	39.3093	157.337	216.958	5071.37	9627.71	-157.337	0	6.96007	3.68406	6.07712	0	0	0.120857	228.086	-510.86	18.8808	233.394	0	39.3056	37.7854	124.461	0
582	0	0	582	1	234.985	114.163	120.822	0	0	-7.26448	4.09288	163.8	177.447	4990.26	9662.93	-163.8	0	5.82928	4.70367	6.35887	0	0	0.113298	179.527	-491.577	25.0972	208.457	0	48.7142	46.7312	151.569	0
586	0	0	586	1	319.386	152.836	166.55	0	0	-8.61812	69.6981	266.782	190.469	4991.62	9497.66	-266.782	0	6.59112	4.42601	6.21791	0	0	0.178682	229.457	-525.806	17.559	267.411	0	46.1783	44.5516	144.676	0
589	0	0	589	1	297.446	158.444	139.002	0	0	111.827	2.32921	434.171	242.769	4970.83	9664.69	-434.171	0	9.38505	4.24461	5.94961	0	0	0.128656	221.474	-518.877	18.9209	256.592	0	38.0501	37.8507	152.714	0
594	0	0	594	1	321.572	133.95	187.622	0	0	95.0907	30.534	84.504	268.315	4987.57	9636.49	-84.504	0	8.42332	5.25211	5.62978	0	0	0.0683274	158.883	-487.08	17.5032	1	0	33.4751	32.2002	110.55	0
610	0	0	610	1	232.302	96.8899	135.412	0	0	2.74707	-51.4146	163.987	237.35	4980.25	9618.78	-163.987	0	7.87678	4.14799	6.31642	0	0	0.210934	207.241	-506.316	25.1616	215.284	0	36.5911	35.2516	115.085	0
612	0	0	612	1	336.126	195.046	141.08	0	0	42.3214	23.8773	39.4971	207.057	4940.68	9543.48	-39.4971	0	6.47483	4.81753	6.37845	0	0	0.146539	203.415	-517.173	16.6928	272.677	0	42.4095	40.9365	140.928	0
613	0	0	613	1	276.754	115.037	161.717	0	0	30.0498	14.6748	319.035	206.674	4952.95	9552.69	-319.035	0	7.36857	4.71913	5.47609	0	0	0.028565	220.343	-519.515	20.5605	230.297	0	43.3813	42.456	141.666	0
621	0	0	621	1	315.809	166.756	149.053	0	0	10.5415	36.2313	262.345	264.117	4872.8	9431.47	-262.345	0	9.07882	4.86553	6.1119	0	0	0.242845	183.391	-499.347	17.8705	258.037	0	35.4667	34.1244	109.867	0
622	0	0	622	1	341.225	160.116	181.11	0	0	-11.6289	20.657	456.599	300.12	4894.97	9546.7	-456.599	0	12.0747	3.88999	7.00035	0	0	0.127457	211.912	-510.923	16.2949	1	0	31.6611	31.6788	135.038	0
633	0	0	633	1	307.634	150.083	157.551	0	0	4.56347	0.560754	278.2	187.196	4878.78	9467.14	-278.2	0	6.54108	4.1869	5.86186	0	0	0.12911	280.973	-535.975	18.1856	240.423	0	46.3746	44.9989	145.774	0
642	0	0	642	1	304.73	123.094	181.635	0	0	90.7729	-96.0943	238.699	206.054	4892.23	9563.79	-238.699	0	7.11692	3.91202	5.98049	0	0	0.0333745	222.615	-503.796	18.3269	1	0	40.8227	40.6668	128.457	0
759	0	0	759	1	274.211	115.472	158.739	0	0	-0.708196	50.1154	87.2936	154.005	5083.37	9517.25	-87.2936	0	4.89419	4.5887	5.73379	0	0	0.179528	214.674	-510.442	20.8031	260.43	0	53.6019	51.8904	173.165	0
766	0	0	766	1	487.556	239.561	247.995	0	0	80.813	-27.4716	273.704	526.907	4902.19	9495.17	-273.704	0	18.2135	4.44437	6.03064	0	0	0.194198	147.981	-492.649	10.9992	283.403	0	19.4816	19.0452	62.484	0
780	0	0	780	1	328.41	147.608	180.802	0	0	87.5746	48.3602	179.709	252.238	4995.09	9519	-179.709	0	8.16856	4.219	5.05061	0	0	0.0914832	252.835	-533.952	16.7716	307.619	0	34.4348	33.3375	107.635	0
787	0	0	787	1	320.31	185.26	135.05	0	0	45.7939	56.9655	482.194	272.156	4937.21	9510.39	-482.194	0	11.045	3.82829	5.46652	0	0	0.194457	191.603	-496.214	17.2256	239.071	0	34.6532	34.6163	149.936	0
788	0	0	788	1	373.303	185.808	187.495	0	0	65.3437	40.6055	180.527	260.741	5017.32	9526.75	-180.527	0	8.46848	4.0463	5.50694	0	0	0.104572	240.913	-528.632	14.595	1	0	33.5476	32.5264	105.423	0
791	0	0	791	1	297.856	167.441	130.415	0	0	42.6218	15.0295	373.827	232.51	4940.38	9552.33	-373.827	0	8.60179	4.5744	5.98035	0	0	0.272982	216.915	-523.638	18.9891	282.57	0	39.6627	39.268	141.907	0
807	0	0	807	1	365.604	178.89	186.714	0	0	50.4883	80.9861	260.734	359.295	4932.51	9486.37	-260.734	0	12.2199	4.4073	6.26683	0	0	0.359723	189.386	-514.179	15.1023	290.64	0	26.806	26.0237	84.9425	0
808	0	0	808	1	321.96	168.588	153.371	0	0	56.6659	67.6791	155.865	250.302	5025.99	9499.68	-155.865	0	8.03982	4.95197	6.18415	0	0	0.185185	198.562	-512.267	17.5187	266.368	0	36.181	35.2245	113.966	0
810	0	0	810	1	256.642	146.693	109.949	0	0	33.3605	97.8404	295.902	220.714	4949.64	9469.52	-295.902	0	7.7181	4.25608	5.07902	0	0	0.134083	258.454	-515.868	22.1301	227.658	0	39.9289	38.8257	126.642	0
813	0	0	813	1	352.599	232.906	119.693	0	0	63.6431	47.8931	293.621	296.046	4919.36	9519.47	-293.621	0	10.2848	5.57221	6.09202	0	0	0.249159	198.349	-512.804	15.9168	249.81	0	33.0152	32.2279	104.571	0
816	0	0	816	1	297.444	141.71	155.734	0	0	13.1399	-26.2929	133.66	212.19	4969.86	9493.99	-133.66	0	6.90027	4.71492	5.87738	0	0	0.0864547	167.96	-496.67	19.0351	229.82	0	40.7597	39.469	128.605	0
818	0	0	818	1	267.437	169.306	98.1304	0	0	58.0014	24.1489	377.065	244.974	4925	9543.21	-377.065	0	9.05445	3.39896	5.59619	0	0	0.0517801	263.058	-527.699	20.9512	279.543	0	35.7213	35.3839	132.222	0
821	0	0	821	1	357.674	230.962	126.713	0	0	20.1825	-78.8324	411.109	309.954	5062.48	9546.53	-411.109	0	12.1085	4.60385	6.34008	0	0	0.181382	215.525	-523.092	15.5233	248.373	0	30.7805	31.1763	117.227	0
826	0	0	826	1	400.664	211.429	189.235	0	0	101.321	21.3158	392.479	403.041	4981.34	9546.04	-392.479	0	15.0178	3.35749	5.66484	0	0	0.0785315	254.295	-537.488	13.4127	340.554	0	23.7959	23.5445	89.4885	0
827	0	0	827	1	368.189	171.926	196.263	0	0	191.582	18.8063	274.122	257.405	4891.08	9448.89	-274.122	0	8.86499	4.09249	6.27338	0	0	0.199583	233.064	-524.766	14.9259	273.201	0	35.5205	34.2721	112.284	0
828	0	0	828	1	377.995	192.986	185.009	0	0	22.5229	-53.4641	431.95	372.683	4960.48	9521.16	-431.95	0	14.7001	4.19464	4.62699	0	0	0.193086	196.712	-509.916	14.3032	303.115	0	25.9999	26.0211	96.752	0
842	0	0	842	1	302.697	189.475	113.222	0	0	43.4671	-1.50356	420.346	291.639	5039.19	9568.86	-420.346	0	11.2228	4.64588	6.53484	0	0	0.163316	228.264	-532.148	18.7753	280.294	0	33.1255	33.0962	129.572	0
852	0	0	852	1	376.103	196.555	179.548	0	0	-7.65466	74.4632	479.23	304.945	4990.65	9492.9	-479.23	0	12.5161	4.25504	5.22452	0	0	0.294492	199.366	-509.175	14.4741	277.668	0	31.9749	31.7054	131.901	0
857	0	0	857	1	287.134	142.104	145.03	0	0	72.7003	18.3867	59.2084	151.94	4910.3	9548.97	-59.2084	0	4.75621	3.79767	6.26556	0	0	0.107982	226.757	-508.47	19.6142	259.99	0	54.5893	52.7824	175.885	0
860	0	0	860	1	362.14	169.309	192.831	0	0	13.16	-15.7089	115.614	306.086	5069.5	9483.41	-115.614	0	9.87269	3.47773	5.44893	0	0	0.186377	210.488	-503.025	14.972	271.011	0	28.1476	27.4085	90.5822	0
863	0	0	863	1	373.297	189.852	183.445	0	0	53.9537	54.6261	175.603	276.515	5028.71	9512.73	-175.603	0	8.96406	4.15874	5.48055	0	0	0.216595	221.123	-517.353	14.6115	295.365	0	31.9336	31.0122	100.663	0
871	0	0	871	1	331.323	182.723	148.6	0	0	-34.0218	-64.7869	425.263	233.434	5116.68	9632.15	-425.263	0	9.34559	3.87553	5.66041	0	0	0.319296	211.054	-510.812	16.6344	223.668	0	37.2394	37.3129	148.127	0
874	0	0	874	1	336.351	160.054	176.297	0	0	32.2991	37.6047	235.984	266.571	4950.7	9529.76	-235.984	0	8.96579	4.95978	6.22728	0	0	0.304068	205.272	-516.022	16.6856	233.618	0	34.8552	33.773	108.249	0
894	0	0	894	1	313.611	184.951	128.66	0	0	84.6204	-14.8723	263.271	216.975	4998.04	9482.57	-263.271	0	7.4274	4.40535	4.68016	0	0	0.138697	269.663	-517.811	17.62	313.155	0	39.7608	38.8258	122.088	0
913	0	0	913	1	272.147	161.601	110.546	0	0	18.1358	12.3148	499.383	253.456	4964.86	9555.05	-499.383	0	10.5455	3.34079	5.47814	0	0	0.0824696	216.949	-505.447	20.4972	1	0	36.0039	36.1	166.433	0
914	0	0	914	1	294.84	122.29	172.55	0	0	102.377	60.9959	278.043	266.584	4880.62	9606.02	-278.043	0	9.12917	4.13775	5.37473	0	0	0.115788	165.724	-490.081	18.9591	270.195	0	33.5566	32.8343	107.277	0
915	0	0	915	1	322.965	178.565	144.4	0	0	-24.406	17.8765	315.74	334.455	5007.41	9549.48	-315.74	0	12.073	2.9752	5.56863	0	0	0.383398	247.821	-524.501	16.8643	334.769	0	26.5486	25.6945	90.7431	0
917	0	0	917	1	267.103	152.791	114.312	0	0	85.4455	-1.10276	251.685	161.279	4897.55	9568.46	-251.685	0	5.46618	4.47696	6.01011	0	0	0.0988766	217.089	-508.802	21.4697	235.321	0	53.2902	52.1921	165.946	0
921	0	0	921	1	288.467	160.795	127.673	0	0	55.1337	-53.0295	219.804	142.318	4927.87	9620.39	-219.804	0	4.80381	4.62646	6.3086	0	0	0.0839244	205.237	-512.797	19.7783	233.496	0	59.1854	57.7801	183.912	0
926	0	0	926	1	338.878	180.784	158.094	0	0	50.0561	16.2161	383.82	297.138	5032.6	9551.14	-383.82	0	11.0617	3.9273	5.28338	0	0	0.0972365	162.603	-489.023	16.177	264.813	0	30.9954	30.709	113.063	0
928	0	0	928	1	313.064	144.203	168.86	0	0	36.1371	-30.1839	131.041	280.192	4946.86	9497.88	-131.041	0	9.07147	3.78493	5.86178	0	0	0.0763848	230.204	-516.615	17.7274	290.497	0	31.1657	30.2226	99.2862	0
933	0	0	933	1	303.173	189.203	113.969	0	0	-3.48379	12.4881	494.192	218.733	4986.48	9554.87	-494.192	0	9.10959	4.52543	5.852	0	0	0.165155	204.435	-512.056	18.5745	265.072	0	43.4846	43.4171	191.946	0
934	0	0	934	1	302.846	159.962	142.884	0	0	63.7668	41.0426	99.5767	267.996	4919.23	9526.32	-99.5767	0	8.45652	4.38476	6.13377	0	0	0.242241	211.377	-507.205	18.6155	283.947	0	33.464	32.3517	108.045	0
940	0	0	940	1	396.143	231.338	164.805	0	0	59.9884	-38.4555	419.694	358.348	4923.01	9605.82	-419.694	0	13.8372	3.93838	5.98765	0	0	0.187197	227.347	-523.828	13.7123	295.563	0	26.6592	26.8094	104.498	0
941	0	0	941	1	303.553	168.566	134.988	0	0	26.7648	42.8792	286.993	186.913	4956.24	9524.48	-286.993	0	6.50586	4.29317	5.7827	0	0	0.124866	237.846	-521.073	18.4733	226.611	0	46.5986	45.2418	148.508	0
946	0	0	946	1	348.718	150.782	197.936	0	0	26.175	53.5407	162.852	272.265	4956.82	9513.82	-162.852	0	8.81934	5.10296	6.19565	0	0	0.226283	156.048	-488.034	16.0456	227.761	0	33.9028	32.7613	106.454	0
948	0	0	948	1	226.508	143.639	82.8689	0	0	-48.2866	-63.0621	531.784	205.489	4931.63	9530.76	-531.784	0	9.16594	4.02677	5.63904	0	0	0.122128	187.784	-488.399	25.6193	226.906	0	44.9756	45.6188	213.192	0
949	0	0	949	1	259.943	146.133	113.81	0	0	136.841	-20.6321	164.466	147.952	4945.82	9488.33	-164.466	0	4.80589	4.01623	5.80716	0	0	0.0841313	251.26	-527.193	21.9244	249.253	0	55.5537	54.1205	172.078	0
952	0	0	952	1	349.428	177.737	171.691	0	0	34.303	23.0783	333.612	302.521	4948.7	9544.28	-333.612	0	10.8771	4.56232	6.05459	0	0	0.240994	190.331	-506.852	15.8819	260.724	0	31.398	30.791	106.428	0
959	0	0	959	1	271.472	132.88	138.592	0	0	47.6104	56.6268	250.892	243.351	4935.39	9510.73	-250.892	0	8.23006	4.77364	5.9317	0	0	0.140261	159.687	-488.596	21.1525	258.987	0	37.5151	36.4199	116.504	0
965	0	0	965	1	260.999	173.076	87.9226	0	0	35.1483	22.7614	475.456	171.475	5047.51	9544.6	-475.456	0	6.93512	3.67043	5.99624	0	0	0.130981	193.529	-492.699	21.7378	210.662	0	50.7964	51.0742	229.249	0
968	0	0	968	1	281.526	141.579	139.947	0	0	94.98	76.8636	223.045	218.304	4888.02	9490.5	-223.045	0	7.2185	4.46131	5.41188	0	0	0.0547693	167.807	-485.579	20.0747	207.175	0	40.4227	39.2144	124.458	0
980	0	0	980	1	268.256	136.197	132.059	0	0	-32.5086	18.9667	319.217	170.987	5015.51	9448.73	-319.217	0	6.20498	4.79674	6.19954	0	0	0.0803578	234.113	-519.394	21.5205	227.123	0	51.9874	50.5431	169.332	0
982	0	0	982	1	223.332	126.112	97.2198	0	0	-11.7183	29.1949	95.0147	126.417	4994.72	9538.17	-95.0147	0	4.04701	4.59524	6.49178	0	0	0.239034	174.575	-492.402	26.6304	195.727	0	66.2026	63.5286	208.751	0
996	0	0	996	1	273.349	133.257	140.092	0	0	22.5089	16.9318	127.892	143.54	5060.15	9550.43	-127.892	0	4.6113	4.23303	5.08393	0	0	0.165046	209.272	-501.2	20.6006	274.883	0	55.636	53.8725	175.994	0
1000	0	0	1000	1	275.866	122.315	153.552	0	0	91.439	40.6034	126.519	227.263	4991.22	9526.76	-126.519	0	7.21511	3.53081	5.202	0	0	0.0617854	212.903	-511.481	20.1927	285.548	0	36.7245	35.4721	116.402	0
1009	0	0	1009	1	213.703	115.684	98.0194	0	0	83.5007	43.9227	320.115	146.387	4899.5	9523.44	-320.115	0	5.16994	4.50372	5.98384	0	0	0.0582765	183.712	-495.352	27.7979	182.535	0	59.5958	58.4713	197.02	0
1011	0	0	1011	1	309.863	125.172	184.69	0	0	106	25.4206	75.7654	202.552	4976.66	9541.94	-75.7654	0	6.34732	4.53186	5.60129	0	0	0.0884194	171.512	-487.59	18.076	223.07	0	42.0881	40.6278	137.451	0
1013	0	0	1013	1	313.61	180.26	133.351	0	0	39.5245	70.0699	519.517	326.872	4943.48	9497.29	-519.517	0	13.7968	2.68767	5.45639	0	0	0.228348	230.599	-515.161	17.3145	323.23	0	28.6812	28.7627	140.249	0
1015	0	0	1015	1	359.15	195.287	163.863	0	0	15.6044	72.1514	162.672	274.34	4967.4	9495.21	-162.672	0	8.89795	4.5951	5.15876	0	0	0.229527	262.429	-517.045	15.2774	275.858	0	32.3365	31.2229	101.819	0
1019	0	0	1019	1	334.769	193.287	141.482	0	0	22.3842	16.6513	497.009	391.562	4960.62	9550.71	-497.009	0	16.2299	3.06845	4.82349	0	0	0.24943	244.336	-519.959	16.1294	1	0	24.7227	24.756	109.653	0
1020	0	0	1020	1	338.695	148.319	190.376	0	0	43.763	49.3389	106.832	303.192	4939.24	9518.02	-106.832	0	9.60428	3.9268	5.01639	0	0	0.211912	314.149	-537.244	16.1436	1	0	28.7854	27.7808	93.5974	0
1022	0	0	1022	1	438.342	205.374	232.967	0	0	53.8304	-24.8547	289.181	320.024	5028.83	9492.55	-289.181	0	11.2053	3.7268	6.05595	0	0	0.0637075	252.254	-539.005	12.2553	293.061	0	28.4849	27.9755	93.4212	0
1023	0	0	1023	1	268.454	139.902	128.552	0	0	-7.1831	36.6448	221.317	237.498	4990.18	9530.72	-221.317	0	7.9937	3.79861	4.85225	0	0	0.147388	225.478	-510.411	20.8222	241.802	0	35.6593	34.2584	110.542	0
1024	0	0	1024	1	245.417	116.162	129.255	0	0	14.8388	16.5766	63.0893	168.321	4968.16	9550.78	-63.0893	0	5.31956	4.43875	5.47653	0	0	0.0680468	214.058	-508.531	23.4822	232.503	0	49.0504	47.1249	160.759	0
1031	0	0	1031	1	331.238	187.1	144.138	0	0	71.9171	-5.44712	297.889	261.854	4911.08	9572.81	-297.889	0	9.16827	3.60293	6.22364	0	0	0.0258482	244.498	-532.663	16.659	356.32	0	33.755	33.2107	113.025	0
1035	0	0	1035	1	282.806	129.514	153.292	0	0	88.5978	15.6221	194.524	183.775	4894.4	9551.74	-194.524	0	6.01318	4.13737	5.18612	0	0	0.166998	245.744	-531.821	19.8233	270.778	0	45.5824	44.3865	141.142	0
1036	0	0	1036	1	284.207	155.663	128.544	0	0	40.197	-13.0405	58.7458	171.237	4942.8	9580.4	-58.7458	0	5.41207	4.40753	5.72698	0	0	0.0873764	193.565	-502.853	19.9186	1	0	48.4861	46.7544	159.237	0
1038	0	0	1038	1	258.339	118.693	139.646	0	0	5.18026	35.4405	36.269	159.311	5077.48	9631.58	-36.269	0	5.00643	5.07662	6.12273	0	0	0.0926219	152.088	-483.502	22.5515	186.019	0	53.2423	50.8864	178.656	0
1040	0	0	1040	1	328.469	195.408	133.061	0	0	-44.2418	71.4762	288.127	329.237	4927.58	9595.54	-288.127	0	11.7109	4.31539	5.84146	0	0	0.375789	205.013	-516.852	16.9268	287.908	0	28.338	27.269	90.9564	0
1041	0	0	1041	1	319.164	156.837	162.328	0	0	11.2957	-4.06484	326.293	228.087	4971.7	9471.76	-326.293	0	8.22953	4.95914	5.09353	0	0	0.0941598	180.729	-498.841	17.4814	251.425	0	40.0752	39.1168	128.661	0
1042	0	0	1042	1	286.79	178.035	108.755	0	0	64.2008	21.7706	380.332	235.326	4918.8	9545.59	-380.332	0	8.71408	3.72596	5.90364	0	0	0.0617078	266.672	-538.241	19.5441	313.84	0	37.7652	37.489	140.144	0
1048	0	0	1048	1	304.764	146.7	158.064	0	0	87.2406	37.3704	292.485	214.818	4895.76	9430.33	-292.486	0	7.44479	4.36814	6.00289	0	0	0.190829	186.016	-503.682	18.4536	255.115	0	42.1742	40.7496	134.144	0
1049	0	0	1049	1	344.273	186.679	157.594	0	0	119.225	34.1815	359.042	366.54	4963.44	9533.18	-359.042	0	13.2944	3.72676	5.92326	0	0	0.035047	151.211	-483.524	15.9487	235.757	0	26.091	25.653	93.0479	0
1056	0	0	1056	1	355.696	159.517	196.179	0	0	82.9427	6.23314	146.353	408.044	4999.72	9561.13	-146.353	0	13.1081	3.99152	5.10977	0	0	0.119432	183.259	-497.388	15.3236	314.424	0	22.5969	21.9076	72.8946	0
2005	0	0	5	1	347.6	196.374	151.226	0	0	80.359	31.24	212.789	256.454	5002.3	9536.12	-212.789	0	13.308	12.7578	11.3126	0	0	0.297926	137.505	-526.896	47.2938	201.29	0	45.0113	42.8404	134.597	1
2013	0	0	13	1	312.667	147.444	165.223	0	0	38.499	-15.498	106.248	276.268	5143.82	9483.2	-106.248	0	13.0779	12.7427	11.4847	0	0	0.20125	134.729	-525.784	55.1748	170.312	0	41.4161	40.0763	98.2269	1
2025	0	0	25	1	332.043	147.903	184.14	0	0	12.6834	35.9631	-62.3175	215.821	5169.64	9631.06	62.3175	0	8.8789	12.1285	11.4631	0	0	0.125302	136.848	-521.317	50.072	152.684	0	49.4462	47.8863	127.545	1
2031	0	0	31	1	325.133	187.418	137.716	0	0	-5.5576	32.8936	-20.3681	283.772	5088.22	9434.81	20.3681	0	12.052	11.8648	10.4962	0	0	0.200605	149.202	-528.918	50.4177	198.472	0	38.3047	36.7207	94.1771	1
2043	0	0	43	1	325.537	159.364	166.173	0	0	84.1394	-19.69	405.91	198.45	4998.52	9487.39	-405.91	0	12.6028	12.9402	11.8302	0	0	0.181146	117.273	-517.3	52.5808	126.409	0	69.074	63.6939	383.555	1
2052	0	0	52	1	361.572	238.019	123.553	0	0	16.9756	77.685	329.533	391.371	5065.68	9589.34	-329.533	0	23.0345	10.6669	11.3823	0	0	0.247962	153.457	-533.005	43.2438	260.65	0	30.6196	29.1901	133.628	1
2053	0	0	53	1	373.062	194.07	178.991	0	0	20.5543	57.3434	137.11	367.719	5062.11	9510.02	-137.11	0	17.778	11.6989	11.0268	0	0	0.193138	117.272	-515.808	41.8963	175.926	0	31.7872	30.1874	77.2228	1
2055	0	0	55	1	333.214	192.206	141.008	0	0	-10.2629	-83.9532	746.404	357.161	4993.26	9551.65	-746.404	0	33.893	10.3887	10.3911	0	0	0.203333	134.896	-517.165	47.3407	186.764	0	64.8449	60.59	266.879	1
2069	0	0	69	1	302.816	144.366	158.45	0	0	20.3595	96.854	347.669	231.018	5161.96	9570.17	-347.669	0	13.8516	11.7366	11.5421	0	0	0.101881	131.42	-520.345	56.8043	180.3	0	50.8009	49.1633	238.796	1
2070	0	0	70	1	311.36	172.765	138.596	0	0	26.2558	45.0848	283.331	176.646	5056.4	9522.28	-283.331	0	9.90398	12.7243	10.5167	0	0	0.131004	153.317	-528.785	54.4351	172.585	0	63.8215	60.5525	237.198	1
2090	0	0	90	1	370.569	188.974	181.595	0	0	-43.0668	2.01014	67.5198	271.926	5225.39	9565.35	-67.5198	0	12.5892	11.1426	11.5618	0	0	0.259433	154.988	-531.78	42.2759	179.638	0	40.6355	38.9531	97.9614	1
2091	0	0	91	1	308.893	182.598	126.295	0	0	16.6258	21.3309	338.926	228.878	5066.03	9546.03	-338.926	0	13.634	11.7182	11.8353	0	0	0.202403	150.505	-531.271	55.489	193.339	0	51.0889	48.887	231.955	1
2092	0	0	92	1	311.38	238.801	72.5788	0	0	43.7324	9.64704	397.293	361.885	5038.93	9657.37	-397.293	0	22.806	11.0411	10.9441	0	0	0.28391	157.774	-535.673	53.2632	224.685	0	36.5439	34.495	199.986	1
2112	0	0	112	1	282.261	149.188	133.073	0	0	-12.6728	32.7295	44.6179	196.374	5095.33	9634.29	-44.6179	0	8.7978	13.2186	11.0042	0	0	0.291559	168.194	-542.475	63.9317	192.865	0	56.6544	53.8464	134.072	1
2113	0	0	113	1	341.636	213.678	127.958	0	0	7.80926	40.5552	62.6946	183.027	5074.85	9526.81	-62.6946	0	8.28802	12.0458	10.6485	0	0	0.285505	174.84	-533.715	47.3076	183.447	0	59.6298	56.1859	139.741	1
2114	0	0	114	1	309.436	161.467	147.969	0	0	56.7663	-3.61509	-66.0037	236.646	5125.55	9570.98	66.0037	0	9.75202	12.6699	11.109	0	0	0.217874	128.732	-517.471	55.5283	163.324	0	44.7499	43.5883	118.219	1
2120	0	0	120	1	286.391	141.546	144.845	0	0	36.2871	9.49875	-167.948	174.757	5046.37	9557.86	167.948	0	6.92112	12.2249	11.2045	0	0	0.238057	138.491	-520.076	61.7304	191.774	0	58.7724	56.2056	188.49	1
2159	0	0	159	1	342.821	151.049	191.772	0	0	-37.5969	37.928	-79.7178	297.966	5319.58	9728.75	79.7178	0	12.2532	11.4408	10.1465	0	0	0.185103	149.599	-525.952	46.1559	185.15	0	35.4401	34.2316	95.7849	1
2173	0	0	173	1	348.205	172.241	175.964	0	0	1.05819	12.2136	132.66	246.553	5081.6	9555.15	-132.66	0	11.9728	10.9685	10.4885	0	0	0.198921	139.149	-518.023	45.0894	182.617	0	44.3068	42.0674	106.29	1
2183	0	0	183	1	251.656	136.653	115.002	0	0	159.196	50.9353	-52.4128	172.638	4823.8	9616.08	52.4128	0	7.13613	11.1739	10.3785	0	0	0.106976	144.02	-519.521	71.7562	177.762	0	58.3733	57.1704	150.144	1
2202	0	0	202	1	298.952	180.2	118.752	0	0	-0.666109	99.9863	400.944	223.112	5083.33	9567.03	-400.944	0	14.2174	11.556	10.9684	0	0	0.180813	142.62	-524.335	57.0277	169.163	0	58.1526	54.186	328.168	1
2214	0	0	214	1	374.289	221.68	152.608	0	0	-17.9752	31.2454	197.293	362.873	5100.64	9635.78	-197.293	0	18.8215	10.9685	10.4608	0	0	0.298921	146.893	-524.558	40.7994	208.523	0	31.1615	29.4628	89.1541	1
2215	0	0	215	1	367.245	214.115	153.129	0	0	43.0309	0.383724	205.335	328.574	5039.63	9566.98	-205.335	0	17.0526	12.5366	12.1487	0	0	0.202704	162.597	-546.168	44.2517	197.24	0	35.6318	34.209	106.042	1
2216	0	0	216	1	378.601	208.953	169.648	0	0	37.7324	65.8158	127.191	279.84	5044.93	9501.54	-127.191	0	13.359	12.0193	10.5174	0	0	0.233371	131.394	-523.079	40.8946	175.39	0	40.5616	38.6677	96.3035	1
2226	0	0	226	1	326.605	154.323	172.282	0	0	72.8103	30.5453	220.775	310.555	5009.85	9536.82	-220.775	0	16.2555	11.0596	10.5203	0	0	0.217734	145.369	-525.404	49.4098	213.449	0	36.2275	34.4601	113.206	1
2229	0	0	229	1	313.822	165.875	147.946	0	0	38.2167	71.6068	134.723	246.489	5044.44	9595.41	-134.723	0	11.8482	11.4787	11.8086	0	0	0.13188	118.658	-514.322	53.9745	159.084	0	45.5135	43.4873	110.731	1
2241	0	0	241	1	290.628	139.107	151.521	0	0	-10.4393	10.217	236.638	238.586	4893.78	9457.48	-236.638	0	12.8891	11.6842	10.4426	0	0	0.182507	159.862	-535.093	58.8964	166.831	0	46.942	44.4303	151.047	1
2242	0	0	242	1	339.36	143.934	195.426	0	0	45.4184	45.5343	106.055	299.407	5037.24	9521.83	-106.055	0	14.021	10.7977	9.87198	0	0	0.279044	153.54	-522.107	46.0444	200.263	0	36.9207	35.1181	87.304	1
2263	0	0	263	1	352.285	212.665	139.62	0	0	1.61051	4.7081	174.136	235.952	5081.05	9562.65	-174.136	0	11.9445	10.7134	10.7395	0	0	0.201156	162.77	-528.916	44.369	190.676	0	45.6176	43.4358	120.933	1
2284	0	0	284	1	265.293	140.83	124.462	0	0	16.4099	83.4308	90.4797	170.259	4966.59	9583.59	-90.4797	0	7.86713	10.6511	9.93755	0	0	0.132943	133.885	-510.859	65.0941	186.736	0	61.6289	58.9259	143.543	1
2286	0	0	286	1	294.123	166.843	127.28	0	0	-12.5526	-13.7207	197.243	296.117	4995.55	9581.08	-197.243	0	15.4364	10.5968	10.1005	0	0	0.215447	114.472	-504.792	56.3028	152.17	0	36.617	34.9898	104.872	1
2295	0	0	295	1	288.007	157.875	130.132	0	0	45.7712	-26.4406	277.861	261.973	5036.89	9494.14	-277.861	0	14.6916	10.2214	10.7836	0	0	0.338663	159.796	-528.225	58.3712	204.106	0	41.5973	39.6209	159.374	1
2299	0	0	299	1	290.664	170.808	119.857	0	0	108.881	111.189	600.745	294.306	5073.44	9655.49	-600.745	0	22.8438	10.5104	10.5763	0	0	0.0537306	148.798	-524.704	57.7159	196.563	0	59.0773	57.1769	311.256	1
2330	0	0	330	1	308.979	173.702	135.277	0	0	59.8115	-14.8945	-6.65097	177.351	5022.85	9482.59	6.65097	0	7.62323	11.7162	11.4152	0	0	0.176862	127.059	-517.402	55.0302	161.959	0	59.8884	57.8013	144.7	1
2338	0	0	338	1	280.671	156.958	123.712	0	0	-13.2778	41.5316	166.568	220.234	5095.94	9525.83	-166.568	0	11.0507	10.709	9.9733	0	0	0.18956	164.277	-525.771	60.1549	181.13	0	48.2653	45.7712	124.051	1
2347	0	0	347	1	245.77	122.124	123.645	0	0	2.50795	-15.3988	-3.39377	136.949	5179.81	9682.42	3.39377	0	5.94116	11.8448	11.0963	0	0	0.234728	101.958	-500.366	76.5593	123.364	0	75.9167	73.5062	182.467	1
2352	0	0	352	1	352.88	234.597	118.283	0	0	20.1529	58.2883	137.712	323.472	5062.51	9608.73	-137.712	0	15.6479	11.4396	10.5551	0	0	0.193632	148.307	-525.066	44.6793	211.271	0	35.1978	33.4039	85.0777	1
2360	0	0	360	1	326.019	169.962	156.057	0	0	41.5965	64.5825	231.545	206.591	5041.06	9502.78	-231.545	0	10.9434	10.9113	9.94275	0	0	0.113335	115.394	-501.742	48.8484	175.588	0	51.8336	49.2304	167.698	1
2375	0	0	375	1	332.619	185.994	146.625	0	0	94.5514	4.16868	697.763	349.518	4988.11	9563.19	-697.763	0	30.3267	10.4582	10.0987	0	0	0.241569	148.392	-519.701	47.2575	137.756	0	60.3766	57.0799	259.365	1
2376	0	0	376	1	308.192	161.244	146.948	0	0	18.8885	71.8083	241.887	275.511	4964.11	9495.55	-241.887	0	14.8016	11.0951	10.4806	0	0	0.168935	129.291	-512.266	53.6143	184.483	0	40.6463	38.4369	135.45	1
2377	0	0	377	1	294.552	133.216	161.336	0	0	6.31925	105.179	35.512	231.798	5176	9561.84	-35.512	0	10.2082	11.3349	10.7768	0	0	0.16709	138.063	-519.747	57.7882	179.236	0	47.1747	44.9705	113.458	1
2417	0	0	417	1	384.055	207.622	176.433	0	0	26.9348	64.4565	113.874	299.313	5155.39	9702.22	-113.874	0	14.1298	10.6691	10.0873	0	0	0.326602	153.475	-521.464	38.9392	173.742	0	36.8784	35.2317	87.3039	1
2421	0	0	421	1	283.776	167.367	116.408	0	0	60.2936	-24.5676	145.268	218.387	5122.03	9492.27	-145.268	0	10.7197	10.2981	11.0205	0	0	0.17892	117.747	-506.289	59.9956	169.904	0	48.4042	46.7769	121.629	1
2452	0	0	452	1	268.071	151.354	116.717	0	0	-83.976	-77.0129	136.609	147.641	5066.98	9544.71	-136.609	0	7.54616	11.7632	10.4308	0	0	0.251795	138.853	-516.555	66.2832	132.631	0	69.9595	66.3084	166.61	1
2466	0	0	466	1	314.092	196.25	117.842	0	0	-5.74515	-29.2912	-41.6981	148.086	5088.41	9496.99	41.6981	0	6.28555	12.6464	10.6821	0	0	0.299049	128.834	-517.94	53.8688	178.349	0	69.0634	65.9314	173.217	1
2493	0	0	493	1	304.507	160.017	144.49	0	0	88.5105	27.3513	208.138	195.568	5093.81	9540.01	-208.138	0	10.101	11.3115	10.036	0	0	0.146439	168.243	-526.706	54.2635	160.389	0	55.7495	52.6244	189.222	1
2504	0	0	504	1	343.934	212.763	131.171	0	0	131.491	27.0736	30.8317	236.119	4951.17	9540.29	-30.8317	0	10.3664	11.4925	9.77506	0	0	0.0751911	186.541	-530.787	45.6573	182.397	0	45.3454	43.4482	109.926	1
2515	0	0	515	1	342.669	220.548	122.121	0	0	151.149	-34.2749	655.301	410.463	4931.51	9601.64	-655.301	0	33.8197	10.0418	9.99487	0	0	0.0330694	150.973	-526.371	44.9184	210.453	0	47.2997	44.6136	214.85	1
2517	0	0	517	1	324.645	153.224	171.42	0	0	50.9077	83.3611	-137.587	218.469	5330.73	9583.66	137.587	0	8.60377	10.8644	10.6177	0	0	0.095316	138.949	-515.321	49.7428	139.594	0	47.9155	45.5853	144.226	1
2583	0	0	583	1	252.603	146.758	105.845	0	0	38.3036	2.95632	302.652	160.015	5044.36	9464.74	-302.652	0	9.16925	11.3067	10.9535	0	0	0.146136	155.7	-528.878	72.471	155.997	0	68.1666	65.4391	274.992	1
2587	0	0	587	1	275.643	163.129	112.514	0	0	13.9713	60.7157	-84.3718	258.12	5068.69	9705.96	84.3718	0	10.4479	10.5582	10.2594	0	0	0.100159	132.929	-512.112	61.9205	205.054	0	40.1443	39.2327	106.764	1
2595	0	0	595	1	329.433	168.38	161.053	0	0	43.7971	49.8692	523.019	263.938	5038.86	9517.49	-523.019	0	18.9464	10.8187	10.3464	0	0	0.120272	153.034	-524.686	48.4419	178.904	0	59.0723	57.5061	359.468	1
2638	0	0	638	1	278.538	157.926	120.612	0	0	13.4454	1.37187	133.739	182.879	5069.21	9665.65	-133.739	0	8.88546	10.0267	10.9667	0	0	0.197534	198.638	-545.715	61.1985	197.367	0	56.9698	54.5176	137.997	1
2666	0	0	666	1	346.244	202.151	144.092	0	0	61.2592	0.198249	-246.859	219.857	5021.4	9666.82	246.859	0	8.64936	10.8073	10.2453	0	0	0.155232	138.298	-516.84	45.1105	159.395	0	46.8654	45.6053	165.747	1
2667	0	0	667	1	373.605	195.782	177.823	0	0	75.5948	-3.66766	53.9717	231.589	5106.73	9670.69	-53.9717	0	10.4116	10.6495	10.5587	0	0	0.173159	141.725	-517.48	40.7499	196.636	0	46.3162	44.6804	110.086	1
2684	0	0	684	1	333.268	196.948	136.32	0	0	102.915	26.3344	729.72	333.795	4979.75	9441.37	-729.72	0	30.1625	10.3518	10.2587	0	0	0.0364128	167.075	-533.819	47.1801	163.698	0	66.4951	63.6051	281.289	1
2696	0	0	696	1	367.101	216.449	150.651	0	0	31.8119	-28.1739	223.09	354.706	5050.85	9595.53	-223.09	0	18.8671	9.93609	10.6173	0	0	0.210456	117.134	-505.573	41.2555	188.14	0	30.9958	29.4818	99.987	1
2697	0	0	697	1	327.45	156.527	170.923	0	0	56.9928	-31.9065	64.5161	205.872	4926.01	9599.27	-64.5161	0	9.4122	10.694	10.2349	0	0	0.182619	145.601	-518.539	48.6357	166.142	0	50.8709	49.2364	121.49	1
2698	0	0	698	1	332.245	132.674	199.571	0	0	-8.69509	84.9561	-102.285	230.045	4991.7	9681.72	102.285	0	9.24097	10.2818	9.8036	0	0	0.0942407	147.194	-513.739	46.909	177.129	0	43.7438	42.9898	121.351	1
2732	0	0	732	1	220.883	103.311	117.572	0	0	50.0545	39.0995	177.804	147.097	5132.27	9528.26	-177.804	0	7.38426	11.4471	11.0879	0	0	0.197411	128.796	-511.592	89.0645	150.754	0	71.9847	69.132	194.453	1
2734	0	0	734	1	286.225	156.022	130.203	0	0	2.86937	63.7212	319.342	230.139	5079.79	9603.3	-319.342	0	13.4445	10.6204	10.4396	0	0	0.111661	117.319	-503.38	58.9646	140.416	0	48.2337	45.6051	203.21	1
2735	0	0	735	1	270.074	134.786	135.288	0	0	-41.1338	61.1101	-147.724	245.391	5223.45	9605.91	147.724	0	9.79423	11.3421	10.7146	0	0	0.137377	115.015	-505.578	65.4253	196.686	0	42.4266	40.486	130.91	1
2743	0	0	743	1	283.615	136.833	146.782	0	0	-24.8352	29.8476	-14.2769	215.638	5207.16	9736.83	14.2769	0	9.24199	9.93357	10.2749	0	0	0.216279	110.397	-496.883	58.6987	146.426	0	47.6623	45.883	114.902	1
2752	0	0	752	1	262.749	166.755	95.9942	0	0	106.408	38.1897	308.143	203.454	4876.59	9529.17	-308.143	0	11.6105	10.8185	10.2883	0	0	0.180899	144.184	-515.959	66.7513	190.464	0	54.8209	52.3817	219.599	1
2779	0	0	779	1	321.16	154.738	166.423	0	0	55.6659	-80.2683	-631.31	298.499	5126.65	9846.95	631.31	0	13.3607	10.5539	9.0663	0	0	0.140153	157.442	-523.659	48.6749	158.744	0	59.0963	61.4458	166.616	1
2814	0	0	814	1	313.266	146.5	166.767	0	0	15.5612	-68.0233	5.83528	194.834	5465.74	9934.36	-5.83528	0	8.63409	10.3974	10.0593	0	0	0.0877603	158.513	-510.728	51.275	131.691	0	51.7902	50.308	125.716	1
2821	0	0	821	1	267.074	138.722	128.352	0	0	118.115	34.6844	146.807	189.691	4964.55	9532.68	-146.807	0	9.21495	10.4391	10.2454	0	0	0.315078	123.351	-504.633	64.6174	162.409	0	55.8437	53.3685	136.893	1
2847	0	0	847	1	291.966	151.314	140.652	0	0	97.1036	139.743	375.209	249.922	5284.54	9626.94	-375.21	0	15.3206	9.80118	9.94858	0	0	0.148086	135.632	-509.162	55.8072	151.575	0	46.7464	44.4575	241.779	1
2908	0	0	908	1	268.33	147.538	120.793	0	0	2.63952	-6.82569	83.4798	193.699	4880.7	9574.19	-83.4798	0	9.01408	10.3321	10.0725	0	0	0.228074	106.777	-494.804	63.7988	151.194	0	53.9052	51.9921	126.728	1
2917	0	0	917	1	337.815	199.891	137.924	0	0	7.2067	17.7225	359.812	196.574	5075.45	9549.64	-359.812	0	11.9897	10.2141	10.6107	0	0	0.111582	145.045	-519.606	46.4842	173.653	0	57.4181	54.741	282.66	1
2948	0	0	948	1	332.791	183.408	149.383	0	0	0.878942	37.7969	-148.412	287.907	5081.78	9529.56	148.412	0	11.4322	10.5302	9.68151	0	0	0.192278	146.606	-521.788	46.9041	180.352	0	35.8064	33.7527	108.747	1
2950	0	0	950	1	227.164	113.398	113.766	0	0	80.622	54.5199	124.082	194.886	5002.04	9612.5	-124.082	0	9.25014	11.2562	10.2161	0	0	0.147698	125.642	-511.7	83.3135	135.993	0	55.3963	52.8642	130.523	1
2961	0	0	961	1	294.298	167.066	127.232	0	0	70.0772	4.85443	141.033	152.823	4912.92	9462.85	-141.033	0	7.4224	10.0395	10.256	0	0	0.0521831	153.073	-517.445	55.8047	201.216	0	67.8558	65.124	164.14	1
2997	0	0	997	1	310.825	171.843	138.982	0	0	32.8756	44.0663	17.4255	250.361	5448.42	9822.27	-17.4255	0	10.8672	8.86601	9.82684	0	0	0.152082	157.661	-518.133	50.0226	188.926	0	41.0037	39.6626	99.7143	1
3041	0	0	1041	1	295.824	159.852	135.972	0	0	60.6187	42.9293	1.85578	254.99	5420.68	9923.07	-1.85578	0	10.9085	9.92491	9.22769	0	0	0.0305457	138.223	-508.257	54.1016	153.602	0	40.1835	39.1206	99.4008	1
3131	0	0	1131	1	279.539	168.144	111.395	0	0	191.663	-19.2929	496.849	225.153	5090.32	9586.65	-496.849	0	15.7222	9.49508	10.4289	0	0	0.0381375	143.151	-514.814	59.538	192.688	0	62.0403	58.8039	363.245	1
3163	0	0	1163	1	291.993	123.662	168.331	0	0	76.4945	78.4551	78.1534	252.015	4806.85	9488.91	-78.1534	0	11.4477	9.09279	10.2462	0	0	0.0541189	148.332	-516.123	55.2872	214.557	0	42.2297	40.6934	101.441	1
3194	0	0	1194	1	357.333	183.287	174.046	0	0	104.993	29.6113	-44.4502	231.89	5376.31	9836.73	44.4502	0	9.61293	10.0292	9.847	0	0	0.0329252	150.869	-517.072	42.2907	178.589	0	43.9138	42.5642	110.218	1
3209	0	0	1209	1	264.212	121.682	142.53	0	0	34.9278	102.714	58.7588	207.531	5047.73	9564.31	-58.7588	0	9.28804	9.25957	9.37155	0	0	0.0736855	123.275	-500.543	62.7381	170.444	0	49.3107	47.0419	117.073	1
3214	0	0	1214	1	333.581	166.956	166.625	0	0	72.5481	-35.7823	-20.5803	181.847	4810.79	9603.14	20.5803	0	7.77898	10.0654	9.73858	0	0	0.154288	138.341	-509.063	46.4038	172.38	0	54.3311	53.2288	133.63	1
3224	0	0	1224	1	320.204	166.171	154.033	0	0	24.0368	-19.2558	204.975	205.503	5158.28	9586.62	-204.975	0	10.7284	10.1549	9.1921	0	0	0.139997	135.65	-508.322	48.6452	172.998	0	49.8293	47.701	147.43	1
3239	0	0	1239	1	296.806	186.242	110.565	0	0	34.8251	-26.8009	651.384	322.312	5047.83	9693.82	-651.384	0	26.6753	8.72821	9.12855	0	0	0.10985	192.468	-538.817	52.4143	208.567	0	56.0365	52.0443	256.996	1
3270	0	0	1270	1	242.072	95.6179	146.455	0	0	76.788	104.041	-92.5609	163.005	5005.87	9662.64	92.5609	0	6.52005	9.45869	9.2935	0	0	0.189543	139.333	-501.094	71.2981	178.456	0	58.6726	58.1754	159.363	1
3293	0	0	1293	1	317.233	208.088	109.145	0	0	41.9189	55.9151	94.5668	166.851	4941.08	9611.11	-94.5668	0	7.72587	9.45997	9.41362	0	0	0.0456182	159.935	-514.335	48.8369	172.635	0	60.2395	57.9816	142.272	1
3302	0	0	1302	1	337.619	199.37	138.249	0	0	29.9783	24.6703	132.567	218.964	5252	9642.35	-132.567	0	10.5607	9.80774	8.71609	0	0	0.0858801	126.966	-498.231	44.5124	165.45	0	46.9029	44.9923	125.057	1
3309	0	0	1309	1	276.671	124.56	152.11	0	0	-25.0816	-76.0811	-710.825	238.974	5307.06	9942.42	710.825	0	11.1911	10.0118	8.79647	0	0	0.0801935	139.697	-505.48	58.9621	150.475	0	94.4543	98.0523	192.876	1
3328	0	0	1328	1	294.132	144.635	149.497	0	0	37.3917	39.2737	76.6055	160.703	5144.93	9727.41	-76.6055	0	7.33733	9.73221	9.56368	0	0	0.0339955	119.348	-493.866	54.7137	135.313	0	62.9152	60.3569	147.542	1
3344	0	0	1344	1	278.574	149.154	129.42	0	0	93.2473	-16.6026	27.4856	201.179	4989.41	9683.62	-27.4856	0	8.87308	9.35502	9.05601	0	0	0.226522	147.744	-509.591	57.9391	156.804	0	49.4182	48.1237	119.223	1
3429	0	0	1429	1	252.149	149.766	102.382	0	0	19.1869	-69.4647	298.22	188.288	4963.81	9736.49	-298.22	0	10.931	8.96373	8.71214	0	0	0.191844	155.003	-508.715	65.5758	198.842	0	52.3593	50.1965	210.431	1
3448	0	0	1448	1	278.907	149.658	129.249	0	0	25.4217	57.246	184.689	161.984	5455.88	9809.09	-184.689	0	8.20374	9.40488	8.3899	0	0	0.0697828	176.98	-519.34	57.0295	193.184	0	61.1936	58.7429	165.835	1
3466	0	0	1466	1	333.859	193.253	140.605	0	0	-64.6066	59.832	176.56	204.432	5446.25	9607.19	-176.56	0	10.5079	8.49506	8.63929	0	0	0.199365	167.612	-515.668	43.9976	180.656	0	47.9601	45.1332	130.682	1
3488	0	0	1488	1	297.102	171.617	125.485	0	0	30.609	39.472	240.847	203.203	4952.39	9527.89	-240.847	0	10.9018	9.56042	8.76102	0	0	0.132234	132.683	-504.239	52.8455	172.76	0	50.3097	47.8733	167.293	1
3491	0	0	1491	1	299.658	119.361	180.297	0	0	59.7458	9.95888	-59.3209	259.136	5421.55	9956.04	59.3209	0	10.6854	8.63709	8.08303	0	0	0.0528084	149.985	-505.842	50.4781	165.791	0	36.5675	36.1821	96.129	1
3495	0	0	1495	1	267.607	136.009	131.599	0	0	62.8671	18.7315	30.5618	136.937	5518.09	9847.61	-30.5618	0	6.0152	9.93868	8.43372	0	0	0.0271437	135.316	-502.167	61.174	160.117	0	70.5599	68.5487	171.344	1
3522	0	0	1522	1	230.155	114.931	115.224	0	0	12.6408	41.1058	-250.036	165.482	5169.68	9625.92	250.036	0	6.47162	9.72262	8.60189	0	0	0.0522203	122.157	-495.087	75.8472	164.133	0	58.013	54.8107	212.642	1
3523	0	0	1523	1	250.027	145.515	104.511	0	0	5.36535	43.2267	224.209	135.434	5077.29	9623.79	-224.209	0	7.17425	9.9134	9.31395	0	0	0.0819773	118.379	-496.696	68.7945	162.081	0	73.7755	69.2087	232.786	1
3555	0	0	1555	1	262.28	122.187	140.093	0	0	18.354	58.3293	-1.16012	150.949	5263.63	9509.03	1.16012	0	6.45737	9.31409	8.82765	0	0	0.0426555	131.999	-495.072	62.6869	164.582	0	64.2897	61.4607	155.751	1
3573	0	0	1573	1	257.745	155.173	102.573	0	0	70.1401	17.5929	204.117	154.096	5112.18	9649.43	-204.117	0	7.94549	8.8138	8.91278	0	0	0.126239	169.886	-515.705	63.6486	170.734	0	62.9576	59.7178	186.623	1
3605	0	0	1605	1	288.726	125.636	163.091	0	0	80.6648	107.029	-97.2277	181.405	5101.66	9759.31	97.2278	0	7.23937	8.71017	8.01764	0	0	0.076109	153.429	-501.977	53.1113	197.965	0	50.9116	49.6794	140.838	1
3638	0	0	1638	1	325.863	218.368	107.495	0	0	67.983	69.6815	98.9995	238.217	5313.66	9597.34	-98.9995	0	11.0391	7.72691	8.13644	0	0	0.0904875	194.415	-523.607	44.2758	231.273	0	41.3644	39.5362	99.7006	1
3642	0	0	1642	1	256.111	147.438	108.673	0	0	27.4473	34.9174	43.1292	260.871	5055.21	9532.44	-43.1292	0	11.5888	8.47921	7.20991	0	0	0.0538243	141.992	-497.248	61.0925	185.924	0	37.6062	35.5226	90.741	1
3756	0	0	1756	1	231.223	125.748	105.476	0	0	35.6275	30.9614	-201.103	158.913	5146.69	9735.72	201.103	0	6.23228	8.7412	8.46364	0	0	0.145864	121.643	-486.767	73.3405	143.782	0	58.186	56.1603	192.945	1
3766	0	0	1766	1	282.39	156.686	125.704	0	0	32.4614	38.3469	117.453	175.619	5448.84	9728.33	-117.453	0	8.33211	8.5326	7.99232	0	0	0.114231	177.537	-509.436	54.5119	187.859	0	55.3556	53.1317	131.326	1
3770	0	0	1770	1	354.377	246.728	107.649	0	0	96.087	6.16193	123.787	260.822	4986.57	9561.2	-123.787	0	12.4484	8.02049	7.18548	0	0	0.0758942	157.922	-506.235	39.0985	215.301	0	37.7563	36.0604	89.699	1
3837	0	0	1837	1	302.793	196.255	106.538	0	0	64.0007	19.9095	151.952	230.093	5516.96	9746.77	-151.952	0	11.2717	8.47756	7.50871	0	0	0.0243627	150.784	-503.287	48.9593	191.603	0	42.7276	41.4708	105.979	1
3973	0	0	1973	1	295.249	142.873	152.376	0	0	31.1356	66.6419	-118.62	178.513	5151.18	9500.72	118.62	0	7.09673	8.09911	7.33533	0	0	0.100844	125.959	-485.767	50.0481	150.544	0	49.5235	47.4638	144.885	1
3975	0	0	1975	1	232.496	140.659	91.8366	0	0	57.9267	36.252	104.446	155.782	5024.73	9531.11	-104.446	0	7.28337	7.91461	7.73841	0	0	0.221112	157.033	-502.372	69.9466	174.187	0	60.3645	57.3719	141.806	1
3981	0	0	1981	1	199.797	101.487	98.3092	0	0	274.385	-29.788	-529.194	263.645	5206.92	9796.47	529.194	0	11.8176	7.3097	5.93816	0	0	0.138255	203.043	-509.06	80.7193	192.325	0	45.427	43.3132	152.23	1
4446	0	0	446	1	242.471	125.411	117.06	0	0	45.3445	44.135	100.671	179.696	5236.64	9622.89	-100.671	0	6.57649	2.71386	3.09173	0	0	0.0979229	157.676	-427.568	45.3421	180.987	0	35.8758	34.3475	99.6987	2
4512	0	0	512	1	173.749	100.083	73.6655	0	0	69.0387	77.8591	267.239	134.848	4913.96	9389.84	-267.239	0	5.12634	2.22344	3.76304	0	0	0.102931	164.269	-443.876	67.8309	1	0	47.6905	45.385	129.448	2
4646	0	0	646	1	230.189	118.228	111.961	0	0	0.755788	-12.1767	306.017	129.494	4882.58	9579.54	-306.017	0	5.10921	1.82936	3.39077	0	0	0.150236	216.053	-478.196	46.9377	1	0	45.1471	44.9825	133.682	2
5212	0	0	1212	1	175.716	93.3116	82.4045	0	0	49.7692	5.59118	233.868	152.49	5331.87	9661.43	-233.868	0	5.78763	2.54829	3.02615	0	0	0.0223073	145.855	-425.968	66.2627	185.69	0	41.0753	40.0803	112.407	2
5278	0	0	1278	1	220.647	111.527	109.12	0	0	73.493	58.7202	-135.673	132.03	5208.49	9608.3	135.673	0	5.03634	3.07045	3.20987	0	0	0.139385	155.187	-437.756	51.5674	179.353	0	48.2291	45.4766	192.754	2
5351	0	0	1351	1	188.997	94.3102	94.6871	0	0	17.596	11.9346	230.425	156.336	5463.7	9854.41	-230.425	0	5.95	2.20691	3.39944	0	0	0.0550612	149.432	-434.396	60.4384	186.735	0	40.0075	39.8776	108.002	2
6625	1	0	625	1	184.223	115.205	69.0181	0	0	105.144	-37.0904	156.434	142.051	5276.5	9803.77	-156.434	0	5.32231	2.69909	2.90217	0	0	0.0369424	148.243	-422.012	62.6444	169.795	0	43.2439	42.4702	113.746	2
7170	1	0	1170	1	185.753	113.401	72.3519	0	0	106.742	-30.7294	153.119	131.418	5474.22	9598.09	-153.119	0	4.91154	2.40053	2.92843	0	0	0.0905364	193.195	-453.686	61.296	219.14	0	45.412	44.2911	121.543	2
7580	1	0	1580	1	218.442	126.771	91.6711	0	0	30.4923	-32.5777	49.3978	148.207	5052.17	9699.6	-49.3978	0	5.51769	2.79758	2.85658	0	0	0.0780151	148.612	-432.065	51.0965	178.717	0	40.2538	39.5282	117.708	2
7746	1	0	1746	1	169.98	85.6101	84.3696	0	0	-14.0263	52.291	124.871	161.337	5495.33	9714.39	-124.871	0	5.98324	1.89292	3.26289	0	0	0.10633	154.016	-426.507	67.3275	1	0	38.2382	37.1173	101.433	2
7901	1	0	1901	1	192.551	92.8391	99.7115	0	0	-9.38323	-105.343	189.471	153.485	5291.36	9772.36	-189.471	0	6.03498	1.70269	3.26379	0	0	0.175087	171.13	-436.373	57.3568	1	0	38.0543	38.0219	101.45	2
7922	1	0	1922	1	228.894	101.217	127.677	0	0	25.7718	79.4798	-75.1628	157.433	5555.19	9886.52	75.1628	0	5.86816	2.39998	3.26023	0	0	0.0957819	148.049	-435.487	48.2335	215.927	0	39.0919	38.7196	134.421	2
8579	2	0	579	1	206.566	127.957	78.6095	0	0	55.9497	-37.014	230.031	112.578	5325.69	9604.37	-230.031	0	4.30817	2.82768	3.10075	0	0	0.0511053	135.663	-423.574	55.1695	157.853	0	53.9906	53.0333	145.89	2
9558	2	0	1558	1	184.903	89.4263	95.4769	0	0	17.9693	32.6051	160.781	161.355	5363.67	9634.42	-160.781	0	6.0015	2.75635	3.03278	0	0	0.0416276	118.189	-415.585	62.8183	167.644	0	39.7281	38.1348	106.393	2
