# Supplementary material for: CaV1 and CaV2 calcium channels mediate the release of distinct pools of synaptic vesicles
Source: eLife. 2023 Feb 23;12:e81407. doi: 10.7554/eLife.81407 (PMC10023163; doi:10.7554/eLife.81407)
Supplement: Figure 7—source data 1. [file elife-81407-fig7-data1.zip › Figure 7 - Source Data 1/unc13-all/19/2/cav1_to_cav1(cav2).csv]

322.956142485452
316.330850042709
293.286317171145
316.316515651915
268.642640479406
256.886295263515
224.357636168814
204.152469772502
306.21353945991
284.29458591274
338.741227473137
308.912495744873
353.510825491887
305.645906338304
266.939439318217
305.929636013441
259.297761032418
356.902542458098
400.058089043196
344.63862825296
280.921258208576
310.295513871983
156.927383130018
307.039390526508
255.69613400434
381.111698397626
190.686367066984
225.49332736295
272.544728240646
293.354485648362
221.403512949302
277.912950857888
278.597731993339
287.76979124317
254.078332762654
258.057200245235
179.583220039913
333.369432004301
275.546908163687
314.667217165063
262.448877018825
267.619476288202
294.698344973815
238.229406278335
333.675667421538
245.958076798569
193.387000117302
247.353397108724
358.467608192719
221.452134871868
355.488815772342
230.695773198358
285.922470391435
240.659915125339
349.147780770681
266.291150772994
346.445892679962
384.008351685588
243.07007003615
265.258702102705
364.707511734323
288.909719176358
229.081049097762
222.641352958413
296.644514952572
242.183969349951
318.451604133219
265.662662857577
263.450487657648
307.556145523156
324.888248538235
213.503160436027
259.818817933316
293.068872130052
335.447596881337
319.925170429537
266.858283510341
315.839716633381
198.444282052709
286.872555737934
201.293185831159
315.788828767447
231.979609794405
280.829823408314
211.912068172269
338.697250126992
356.785904569488
316.933348882078
312.80355130536
337.562330505823
298.958892086339
256.92243655795
285.341086989827
329.698887437238
379.685170198878
356.950234898877
391.360334924025
215.737719081077
291.518097408336
304.126437449715
350.314017940892
239.063509723948
357.601976170383
321.344402058436
288.886512817604
246.77479464621
187.838198329036
232.193839070811
307.681480160618
278.71441418046
233.720187674789
200.674160839915
347.274765597116
221.176042267089
323.777874239488
348.52894719148
388.882038193795
207.376997534809
343.319111515448
332.882762027486
259.193056917502
246.900341035247
321.499203904985
307.573398422332
337.768840039648
292.130502156986
279.001772328143
209.441420952196
155.708625099877
298.823452754978
265.092233327834
204.129381170656
241.243865346066
310.142667879227
185.927745944831
217.15836675149
277.689304930751
182.849429321219
234.182966341972
170.294219130164
212.594666563729
233.583263714006
369.061109000396
219.286071316966
211.974097702664
268.003565653695
280.307118901949
368.207367901021
217.885412989577
209.690823667539
277.297287493819
323.380067373328
295.406905059634
287.45514033719
299.545567035003
359.044009019488
344.648498684085
456.189239455318
401.91166462373
440.233120169118
399.636637176508
229.865373524936
409.769308718842
313.937218057795
371.855780399294
290.418480895658
356.793970210217
383.245389595484
289.873910441988
371.665763514116
386.352966877521
345.278732873389
374.143103908027
241.483248014663
319.357108210404
433.682111915327
346.474822578857
257.393041008709
325.674114136409
386.574441579842
252.855542569195
283.526454706243
165.010123751312
353.378448886882
321.556164631921
332.561883774395
398.651146630385
293.395341224486
393.201027963856
349.264799311709
268.786983637438
366.197758668623
311.901199999331
384.513498994316
358.09821748077
349.584908163501
352.085660019051
371.361085657549
369.932239844344
351.131352151501
373.501884712036
256.378101814832
424.683354158424
314.522131263529
308.795323244893
242.597228471492
315.419815481937
404.240886997417
325.016159011904
369.605013591677
347.285656278716
337.868219828173
367.723360185768
289.197437306506
315.280753075673
330.624713591908
378.99186174257
401.012680869674
346.427433185494
202.727755711659
356.667535545614
349.889698379335
379.400413427844
434.520063154374
340.192761423394
297.422229208552
