# Supplementary material for: CaV1 and CaV2 calcium channels mediate the release of distinct pools of synaptic vesicles
Source: eLife. 2023 Feb 23;12:e81407. doi: 10.7554/eLife.81407 (PMC10023163; doi:10.7554/eLife.81407)
Supplement: Figure 7—source data 1. [file elife-81407-fig7-data1.zip › Figure 7 - Source Data 1/unc13-all/19/2/cav1_to_cav1(unc-13).csv]

-54.8453423857572
-437.875368229507
-402.303590758182
47.8264322155883
-86.2915971318725
237.837493009965
44.6227151004296
159.826085605491
-201.826605096514
219.536111078007
47.8110843199229
334.791141003285
22.4549297278991
68.436511541222
