# Supplementary material for: CaV1 and CaV2 calcium channels mediate the release of distinct pools of synaptic vesicles
Source: eLife. 2023 Feb 23;12:e81407. doi: 10.7554/eLife.81407 (PMC10023163; doi:10.7554/eLife.81407)
Supplement: Figure 7—source data 1. [file elife-81407-fig7-data1.zip › Figure 7 - Source Data 1/unc13-all/19/2/cav1_to_cav2.csv]

247.03333297501
-128.918417578522
-104.590769067097
349.31520320915
215.882001970499
530.94097500171
337.081156150739
467.528054082451
92.3022769878708
521.09691954302
342.3114910983
627.796278826226
327.034609103542
372.035872706266
