# Supplementary material for: CaV1 and CaV2 calcium channels mediate the release of distinct pools of synaptic vesicles
Source: eLife. 2023 Feb 23;12:e81407. doi: 10.7554/eLife.81407 (PMC10023163; doi:10.7554/eLife.81407)
Supplement: Figure 7—source data 1. [file elife-81407-fig7-data1.zip › Figure 7 - Source Data 1/unc13-all/19/2/cav2_to_cav1.csv]

-52.7415945256462
-428.693345079178
-404.365696567753
49.5402757084939
-83.8929255301573
231.166047501054
37.3062286500826
167.753126581795
-207.472650512786
221.321992042363
42.5365635976441
328.021351325569
27.2596816028854
72.2609452056095
