# Supplementary material for: CaV1 and CaV2 calcium channels mediate the release of distinct pools of synaptic vesicles
Source: eLife. 2023 Feb 23;12:e81407. doi: 10.7554/eLife.81407 (PMC10023163; doi:10.7554/eLife.81407)
Supplement: Figure 7—source data 1. [file elife-81407-fig7-data1.zip › Figure 7 - Source Data 1/unc13-all/19/2/cav2_to_cav2(cav1).csv]

-23.1812149847956
-16.5559225420529
6.48861032951118
-16.541588151259
31.1322870212507
42.8886322371409
75.4172913318425
95.6224577281546
-6.43861195925365
15.480341587916
-38.9662999724806
-9.13756824421671
-53.7358979912306
-5.87097883764818
32.8354881824398
-6.15470851278496
40.4771664682385
-57.1276149574414
-100.283161542539
-44.8637007523039
18.8536692920807
-10.5205863713263
142.847544370638
-7.26446302585191
44.0787934963164
-81.3367708969699
109.088560433673
74.2816001377059
27.2301992600105
6.42044185229406
78.3714145513541
21.8619766427682
21.1771955073173
12.0051362574859
45.6965947380022
41.7177272554218
120.191707460744
-33.5945045036451
24.2280193369688
-14.8922896644062
37.3260504818309
32.155451212454
5.07658252684178
61.5455212223214
-33.9007399208813
53.8168507020873
106.387927383355
52.4215303919327
-58.6926806920628
78.3227926287882
-55.7138882716854
69.0791543022988
13.8524571092212
59.1150123753168
-49.3728532700252
33.4837767276622
-46.6709651793053
-84.2334241849321
56.7048574645059
34.5162253979515
-64.9325842336666
10.8652083242987
70.6938784028944
77.133574542243
3.13041254808468
57.5909581507049
-18.6766766325627
34.1122646430795
36.3244398430079
-7.78121802250007
-25.1133210375783
86.2717670646298
39.9561095673407
6.70605537060419
-35.6726693806804
-20.1502429288803
32.9166439903156
-16.0647891327244
101.330645447947
12.9023717627224
98.4817416694978
-16.0139012667905
67.7953177062509
18.9451040923423
87.8628593283875
-38.9223226263357
-57.0109770688314
-17.1584213814212
-13.0286238047038
-37.7874030051662
0.816035414317412
42.852490942706
14.4338405108292
-29.9239599365819
-79.9102426982217
-57.1753073982209
-91.5854074233685
84.0372084195797
8.25683009232034
-4.35150994905871
-50.5390904402357
60.711417776708
-57.8270486697265
-21.5694745577794
10.8884146830524
53.0001328544458
111.93672917162
67.5810884298453
-7.90655265996156
21.0605133201962
66.0547398258668
99.1007666607411
-47.4998380964598
78.5988852335677
-24.0029467388313
-48.754019690824
-89.1071106931386
92.3979299658477
-43.5441840147914
-33.1078345268297
40.5818705831543
52.8745864654093
-21.7242764043285
-7.79847092167529
-37.9939125389919
7.64442534367026
20.7731551725128
90.3335065484598
144.066302400779
0.951474745678752
34.6826941728223
95.6455463299999
58.5310621545905
-10.3677403785705
113.847181555825
82.6165607491666
22.0856225699054
116.925498179437
65.5919611586842
129.480708370492
87.180260936927
66.1916637866507
-69.2861814997395
80.4888561836906
87.8008297979923
31.7713618469616
19.4678085987071
-68.4324404003646
81.8895145110791
90.0841038331173
22.4776400068376
-23.6051398726713
4.36802244102182
12.3197871634666
0.229360465653372
-59.2690815188316
-44.8735711834288
-156.414311954662
-102.136737123074
-140.458192668461
-99.8617096758517
69.90955397572
-109.994381218185
-14.1622905571385
-72.0808528986372
9.35644660499838
-57.0190427095604
-83.4704620948278
9.901017058668
-71.8908360134601
-86.5780393768646
-45.503805372733
-74.3681764073708
58.291679485993
-19.5821807097482
-133.907184414671
-46.6998950782008
42.3818864919476
-25.8991866357528
-86.7995140791854
46.9193849314615
16.2484727944129
134.764803749345
-53.603521386226
-21.7812371312648
-32.7869562737387
-98.8762191297292
6.3795862761699
-93.4261004631999
-49.4898718110526
30.9879438632188
-66.4228311679663
-12.1262724986746
-84.7385714936599
-58.3232899801142
-49.8099806628443
-52.3107325183946
-71.5861581568925
-70.1573123436874
-51.3564246508449
-73.7269572113801
43.3968256858243
-124.908426657767
-14.7472037628731
-9.02039574423634
57.1776990291646
-15.6448879812806
-104.465959496761
-25.2412315112479
-69.8300860910203
-47.5107287780602
-38.0932923275168
-67.9484326851116
10.5774901941504
-15.5058255750164
-30.8497860912521
-79.2169342419138
-101.237753369018
-46.6525056848377
97.0471717889977
-56.8926080449573
-50.1147708786784
-79.6254859271876
-134.745135653718
-40.4178339227374
2.35269829210392
