# Supplementary material for: CaV1 and CaV2 calcium channels mediate the release of distinct pools of synaptic vesicles
Source: eLife. 2023 Feb 23;12:e81407. doi: 10.7554/eLife.81407 (PMC10023163; doi:10.7554/eLife.81407)
Supplement: Figure 7—source data 1. [file elife-81407-fig7-data1.zip › Figure 7 - Source Data 1/unc13-all/19/2/cav2_to_cav2(unc-13).csv]

-27.7057360368481
-21.1091599147021
-1.71399652151922
-15.0533847164124
35.9765497482631
40.5322426379962
74.002185037677
96.564031543252
-6.25785858365361
19.967699938612
-34.2283505559899
-4.10670529852268
-52.9044359621985
-4.09515101616489
35.6375425196202
-8.94285342526109
36.8063980370862
-62.4722773267567
-99.7598898635015
-53.4376070658864
21.6572664285895
-9.31918425275308
134.979282155949
-17.9651190318573
45.5048477489472
-84.5249315872561
102.140091315461
68.5160648675519
23.173955380913
0.530832020023809
78.7562013249635
18.7109048209941
19.0003888962019
9.05742312884649
35.5772168529647
39.5781398782783
118.693313093931
-38.8681827027358
16.6993968460656
-20.9805661700248
28.8789865135186
31.8028617800583
7.43373689273358
64.5142025830182
-31.1644023255903
57.236889689585
107.896625693984
46.5370383791042
-56.1944421803983
74.0683016696403
-50.0753337353362
63.8162492828014
15.5217335587331
54.3271925844811
-51.0135778349486
26.7783715309615
-48.8935935596255
-82.4883731456066
60.40973381205
29.9921642885074
-63.7323419188597
3.92116339741187
68.9719374015276
73.6292133987163
-3.00427604548167
52.5132865217811
-20.4902385242176
28.2505887091929
27.5091945848171
-10.1670709674199
-25.5311467770771
90.3600118268805
29.8292920566846
-1.22005223717679
-27.9743658726875
-15.0106334402781
37.1926739259634
-9.38545594646439
97.3714214749871
11.2892195213499
104.382094004828
-13.989235607869
58.5030555383482
16.5898476197854
83.9943745325118
-36.5324780907658
-62.9369436386132
-22.9494188360413
-22.1863100617284
-34.0435253194664
-2.04883780662294
40.3955917426701
8.26540560007015
-26.8097696304303
-75.7752571513838
-57.6817140671383
-90.4524898298423
76.050230928352
1.15596084089884
-8.57764148766
-50.6062934716983
70.3031784026352
-58.2532714890549
-19.1334634347941
3.42595803821314
57.8421827146731
109.314347846977
64.6573170409611
-16.7301524767145
21.6572886504155
60.313330970529
99.4029540535612
-54.4414935556306
73.0032398002131
-19.442466761262
-53.134663679014
-91.9129830130942
90.2614135866825
-41.5958968831765
-33.2858504756132
33.1062127934611
47.675733123835
-20.0595448525182
2.31875280114855
-40.7903502506688
14.7866792136374
10.1017604722401
89.3988733188271
139.410896217404
-5.43143499891812
25.595513817857
91.6545493082758
60.800472925901
-14.4470576148042
112.943604751837
83.5404903208591
16.3904392810273
111.178871551935
66.4272222769559
126.154277227528
82.9502042661861
59.2064223560101
-72.9155327520202
70.5132038965203
80.9423835486023
24.5496293067481
11.1628287463027
-74.356083306865
77.999165823343
88.2733295710741
15.5821899207913
-15.2919357547562
-3.1322837803109
7.79110139159184
-2.83990059856205
-56.3257875408217
-42.4961847859167
-144.732978012814
-100.531863034504
-131.916213881726
-99.8888052559596
78.5166511061325
-103.492532349015
-7.72969748727883
-66.1778823410032
15.5844134712906
-54.8953351324426
-75.4688197593914
18.8127422518637
-61.9510081605104
-81.9161177779697
-37.3499419704767
-71.7577699492886
63.7333065796884
-15.9464729203391
-123.408629759713
-41.2551696476094
45.2415519230144
-17.1709732609161
-85.0534071965267
58.3177963949893
24.023793545206
133.579865917455
-49.1716757786689
-11.9357880472126
-30.3546173219238
-103.046362736182
10.2940741359917
-93.760710439682
-53.9018500005968
35.3246046923132
-59.1508699971619
-9.1842202771295
-80.7086876254507
-61.5080904125562
-44.7668690635564
-46.2754253110224
-67.6811616964242
-62.032047319949
-48.3036513745592
-67.8967274623546
48.6742080728
-118.300944460751
-1.39553043748492
-4.3567268351735
62.2080175927413
-10.0132175351473
-100.621659099125
-21.335756174255
-62.5810446554106
-39.5250206139845
-35.359108315788
-62.6998587748139
20.208785968729
-10.2615470488427
-27.9500324469254
-79.6423895385469
-100.108732026466
-47.0514131492937
95.0203724440271
-59.0290927412916
-39.8774343129426
-77.3750784414233
-122.435359189294
-36.009447768387
5.02188433566698
