# Supplementary material for: CaV1 and CaV2 calcium channels mediate the release of distinct pools of synaptic vesicles
Source: eLife. 2023 Feb 23;12:e81407. doi: 10.7554/eLife.81407 (PMC10023163; doi:10.7554/eLife.81407)
Supplement: Figure 7—source data 1. [file elife-81407-fig7-data1.zip › Figure 7 - Source Data 1/unc13-all/19/2/unc13all_to_cav1.csv]

304.731196308381
189.938142937806
114.981582925925
258.760311222567
324.991807033583
226.944496285223
257.497323413413
307.897774862269
143.075468853676
258.657101876919
85.1440447146006
241.466960876322
228.744767801017
183.678570998649
239.77236556596
177.000171408353
255.878398141453
-59.3659856736576
223.713672756248
444.989977643483
218.014843706347
178.179587679819
259.082451312969
276.543537366551
297.3989200014
244.815274497674
433.637713055559
276.809735695743
221.658533739014
321.998361978876
295.654904404219
286.633572805672
196.971777009872
303.78288580785
220.297103032592
87.8165569970461
223.273357996943
279.753695659689
308.778398284917
354.517413309266
132.743120327786
103.966436642615
207.296857592948
241.027194989701
237.25995715202
217.43555858013
351.331260004133
348.762009096944
-20.0877775856825
289.697906385072
184.127335236998
276.776167097922
197.461389980783
241.971462757032
160.487988797786
358.404297436153
238.75276509803
354.741229665575
264.761452918977
185.336535734546
208.903024758536
73.0581687394351
43.4672948366697
425.202574124476
81.3351902041231
-267.16911483629
341.372003503823
8.46075878974625
405.904151339984
231.380207490944
232.31954196585
278.784298328881
413.816770797495
-212.462933903931
-220.969704644211
204.720839468977
504.519609051404
-149.683390031758
252.389113656669
461.648378567306
140.891551821297
207.885464935329
257.993222133877
336.524923080005
33.7436774323523
-120.873727080179
105.15445172559
266.261089119374
272.179535082515
-214.95113639494
-136.672352464233
354.437258946755
-233.092555947675
-286.59806052776
116.706543212927
204.225312449077
68.5349884018106
162.658597414405
134.862294532443
-8.74368369172225
256.291030512266
100.651614778481
-180.644911749705
310.907410108587
-250.957966071783
177.016673738258
285.379087980506
23.2418501711418
