# Supplementary material for: CaV1 and CaV2 calcium channels mediate the release of distinct pools of synaptic vesicles
Source: eLife. 2023 Feb 23;12:e81407. doi: 10.7554/eLife.81407 (PMC10023163; doi:10.7554/eLife.81407)
Supplement: Figure 7—source data 1. [file elife-81407-fig7-data1.zip › Figure 7 - Source Data 1/unc13-all/19/2/unc13all_to_cav2.csv]

2.67843352328782
131.171920045114
185.312033202717
67.2076379531345
-10.5256627950239
75.2148254167651
56.2552804878778
-3.16173261533913
165.912954403932
53.0440054356768
227.187470773534
67.1178010624835
62.2354902886209
113.056259669979
72.0230729102677
130.358904080617
50.1401929632611
351.415170204495
84.1665929738083
-156.816435298664
88.178614475999
118.554823343743
45.3067386755229
37.7520815080534
10.2200929467153
55.5649940483854
-119.086366078025
34.163667064543
85.0887487794234
-23.0958715784682
4.81972059568579
28.4241115190753
95.7174465616154
12.4024228126073
92.5177266185165
205.296150956906
75.8843549018893
34.1979346862927
-5.96405926530133
-42.6856811505131
178.06040073847
185.203012041682
111.567278150676
67.7923430775863
79.5117209372802
93.1919838585382
-46.6585859604193
-53.9856667830845
334.076045822712
30.0213744455914
100.894183812889
34.9068211951289
93.5485442379431
46.8832255524339
131.331368554916
-37.9042244278262
61.8754796888579
-59.8420831895201
20.656402169835
128.624726555594
91.7748361911081
233.189056625714
242.7252616507
-121.975730923685
185.219235475445
534.842383300577
-35.0181707094243
297.206122624739
-109.170971777181
77.0607115207895
79.3561265940352
17.3084604215137
-99.2668277205194
496.010205983645
488.446116019243
98.8581671052916
-198.224518312914
428.100769640654
52.7311025044037
-172.098757543478
165.509310877709
78.0682762112938
30.8363808644026
-42.7536272575744
268.293140610678
380.77552874712
179.852626220523
18.7805834413321
3.97479701748489
500.758637064199
451.966718773445
-47.8785066957826
495.724675336661
569.282704902943
184.349575843059
93.3158891887169
253.718567260004
132.533695972376
143.628966904544
319.999309772302
53.8568166236664
183.198345903976
478.114993867906
-7.86234655740009
548.522529518415
141.805127640453
23.7020230906528
254.112590331359
