# Supplementary material for: CaV1 and CaV2 calcium channels mediate the release of distinct pools of synaptic vesicles
Source: eLife. 2023 Feb 23;12:e81407. doi: 10.7554/eLife.81407 (PMC10023163; doi:10.7554/eLife.81407)
Supplement: Figure 7—source data 1. [file elife-81407-fig7-data1.zip › Figure 7 - Source Data 1/unc13-all/19/3.csv]

image-ID	cycle	z-step	frame	accum	photon-count	photon-count11	photon-count12	photon-count21	photon-count22	psfx	psfy	psfz	psf-photon-count	x	y	z	stdev	amp	background11	background12	background21	background22	maxResidualSlope	chisq	log-likelihood	accuracy	llr	time-point	precisionx	precisiony	precisionz	vis-probe
3	0	0	3	1	602.254	318.144	284.11	0	0	1.10204	21.0073	409.285	637.795	5779.18	13831.7	-409.285	0	24.497	7.042	7.88346	0	0	0.564977	192.54	-539.588	9.02743	340.844	0	19.243	19.5556	71.1231	0
4	0	0	4	1	297.724	154.911	142.814	0	0	-1.37778	5.69564	223.53	243.273	5881.32	13747.4	-223.53	0	8.21597	7.08712	7.97516	0	0	0.304274	180.311	-517.398	20.0892	1	0	42.3352	41.6125	127.392	0
8	0	0	8	1	496.692	206.703	289.988	0	0	26.5534	61.8783	238.926	531.972	5853.39	13790.9	-238.926	0	17.9196	6.39929	8.60568	0	0	0.448961	212.048	-559.84	11.1646	338.459	0	21.416	21.2078	67.3534	0
19	0	0	19	1	325.543	193.123	132.42	0	0	11.2783	46.4318	539.313	288.851	5769	13706.6	-539.313	0	12.5243	6.21034	7.94557	0	0	0.210603	196.542	-529.841	17.8957	232.423	0	38.6188	40.2807	197.349	0
25	0	0	25	1	449.265	272.156	177.109	0	0	49.075	-6.60668	522.718	555.213	5731.21	13759.7	-522.718	0	23.5423	4.63905	7.44939	0	0	0.260145	201.221	-527.916	12.1686	330.965	0	20.6289	21.9574	102.477	0
26	0	0	26	1	442.729	233.221	209.508	0	0	-23.4267	10.3933	397.88	497.075	5803.71	13842.3	-397.88	0	19.0841	5.59981	7.60337	0	0	0.4293	242.393	-551.578	12.5061	311.388	0	22.4823	22.7811	83.0984	0
29	0	0	29	1	489.515	273.681	215.835	0	0	24.1256	14.7866	300.371	550.786	5855.81	13738.3	-300.371	0	19.4099	6.47107	7.51585	0	0	0.372394	207.707	-542.804	11.2683	344.733	0	20.7741	20.7529	66.976	0
32	0	0	32	1	382.532	212.921	169.611	0	0	1.74917	-0.349835	503.173	405.323	5778.53	13753.4	-503.173	0	17.0277	6.3968	8.33735	0	0	0.250882	191.261	-530.349	14.9549	262.457	0	28.454	29.7059	130.368	0
33	0	0	33	1	455.515	221.485	234.031	0	0	68.23	20.6657	262.042	390.174	5811.71	13732.4	-262.042	0	13.2929	6.36177	6.97893	0	0	0.179231	206.252	-528.513	12.1448	258.984	0	27.1158	27.0512	85.1152	0
38	0	0	38	1	391.868	208.355	183.513	0	0	64.144	18.4464	263.294	334.587	5815.8	13734.6	-263.294	0	11.4168	5.50574	7.05867	0	0	0.183546	182.797	-519.549	14.2555	290.572	0	30.191	30.1966	95.6304	0
39	0	0	39	1	424.53	243.817	180.713	0	0	17.9588	32.0375	205.805	343.753	5762.32	13820.7	-205.805	0	11.402	5.76919	7.38051	0	0	0.154279	205.554	-533.032	13.1051	241.001	0	29.2546	29.2386	93.4837	0
40	0	0	40	1	393.648	182.497	211.151	0	0	42.4198	-45.507	451.887	386.223	5737.86	13798.6	-451.888	0	15.4147	6.03775	7.33435	0	0	0.243921	156.638	-511.553	14.2979	249.221	0	28.0077	29.478	115.645	0
42	0	0	42	1	491.225	258.83	232.395	0	0	-28.2459	50.0639	294.168	473.85	5808.53	13802.7	-294.168	0	16.8295	6.2661	7.13236	0	0	0.517188	177.376	-522.162	11.1743	300.832	0	23.1867	22.9874	74.4146	0
46	0	0	46	1	323.224	175.3	147.924	0	0	50.1679	93.5601	342.685	209.07	5829.77	13858.8	-342.685	0	7.53402	5.62497	7.70815	0	0	0.120999	180.083	-515.462	17.8664	215.606	0	47.3481	47.8922	163.744	0
48	0	0	48	1	317.308	205.907	111.401	0	0	76.6239	2.84004	442.408	235.769	5803.32	13849.9	-442.408	0	9.20238	6.9926	7.39518	0	0	0.0859813	182.129	-521.56	18.5046	234.599	0	45.6314	47.1404	176.636	0
49	0	0	49	1	336.679	138.264	198.415	0	0	-26.4469	26.5003	232.116	239.801	5806.73	13826.2	-232.116	0	8.18126	6.10265	6.90879	0	0	0.178399	203.768	-526.207	17.0161	234.878	0	40.6426	40.1432	125.107	0
50	0	0	50	1	405.712	225.783	179.929	0	0	17.4826	47.5315	406.887	393.875	5762.8	13805.2	-406.887	0	15.0085	5.95048	6.97474	0	0	0.29455	193.3	-527.445	13.7659	266.578	0	27.3731	28.0585	103.191	0
51	0	0	51	1	512.265	230.222	282.042	0	0	10.5962	90.6283	142.321	463.862	5869.34	13762.1	-142.321	0	14.9392	5.80647	8.63083	0	0	0.524575	201.674	-540.9	10.7327	333.228	0	23.5592	23.042	74.0573	0
52	0	0	52	1	429.248	248.752	180.496	0	0	-15.7259	58.7741	203.086	375.451	5895.67	13794	-203.086	0	12.5218	6.56201	6.59837	0	0	0.390338	199.351	-529.175	12.957	266.492	0	27.8083	27.1816	85.2045	0
56	0	0	56	1	510.415	297.426	212.99	0	0	76.3283	44.696	484.641	550.388	5803.61	13808	-484.641	0	22.2914	5.07537	7.06436	0	0	0.34739	233.601	-548.903	10.5987	353.686	0	20.9469	21.8946	91.3452	0
57	0	0	57	1	265.651	155.075	110.576	0	0	-56.9335	-56.083	490.752	280.576	5737.55	13809.2	-490.752	0	12.0346	4.55849	6.7056	0	0	0.155861	217.373	-520.352	21.8085	219.148	0	34.8831	36.6323	158.107	0
61	0	0	61	1	550.801	260.995	289.805	0	0	-25.3968	82.3842	257.616	582.894	5805.68	13770.4	-257.616	0	20.1561	5.81394	6.6953	0	0	0.733551	182.192	-519.907	9.79061	336.564	0	19.0395	18.7833	60.3233	0
63	0	0	63	1	448.444	224.044	224.4	0	0	5.42315	19.9088	311.415	448.832	5874.52	13733.2	-311.415	0	16.0014	5.16106	6.61836	0	0	0.402111	219.743	-538.165	12.186	325.225	0	23.489	23.4728	76.8051	0
65	0	0	65	1	421.958	199.597	222.361	0	0	34.8126	-37.0792	331.239	398.155	5845.13	13790.2	-331.239	0	14.4322	6.35115	7.32597	0	0	0.26939	183.333	-520.176	13.2646	257.878	0	27.1143	27.6233	90.1985	0
68	0	0	68	1	391.222	213.88	177.342	0	0	106.405	39.0393	386.965	283.406	5773.54	13714	-386.965	0	10.4982	6.52586	8.09078	0	0	0.218853	167.285	-514.266	14.5668	218.632	0	37.4426	38.078	139.187	0
70	0	0	70	1	314.932	177.136	137.796	0	0	1.7167	16.7162	448.756	289.027	5778.56	13836	-448.756	0	11.4988	5.15914	7.59514	0	0	0.303444	215.755	-538.165	18.2704	255.156	0	35.272	36.4567	147.232	0
73	0	0	73	1	408.689	188.006	220.684	0	0	12.529	103.239	246.678	281.462	5867.41	13749.5	-246.678	0	9.56281	5.25959	7.04761	0	0	0.30213	240.673	-539.63	13.5641	269.352	0	34.9307	34.5941	108.031	0
74	0	0	74	1	296.521	155.569	140.951	0	0	87.195	-89.4942	634.299	276.606	5792.75	13842.6	-634.299	0	13.4355	4.97207	7.57745	0	0	0.0735565	233.998	-534.655	19.5222	254.937	0	39.983	46.7157	249.303	0
75	0	0	75	1	438.928	226.163	212.765	0	0	-20.5949	26.9524	264.689	377.393	5800.88	13726.1	-264.689	0	13.1215	5.78544	7.42586	0	0	0.324992	210.354	-540.828	12.6331	276.725	0	27.4898	27.1707	87.269	0
79	0	0	79	1	415.001	250.987	164.014	0	0	27.0136	7.64349	360.493	359.994	5753.27	13745.4	-360.493	0	13.2388	5.18966	6.67276	0	0	0.223869	234.554	-548.662	13.2848	269.535	0	28.1476	28.8133	101.767	0
80	0	0	80	1	447.868	291.655	156.213	0	0	49.9656	20.2109	428.645	518.274	5829.97	13732.9	-428.645	0	20.0176	4.0449	5.71445	0	0	0.329504	243.291	-545.086	11.9849	364.776	0	20.3046	21.012	79.2755	0
81	0	0	81	1	262.617	133.232	129.385	0	0	73.9847	20.1199	150.037	162.408	5805.96	13633.3	-150.037	0	5.21697	6.14302	6.91686	0	0	0.0852641	170.365	-504.909	22.7055	212.186	0	57.3422	56.8558	181.354	0
84	0	0	84	1	555.882	279.582	276.3	0	0	42.3676	62.4129	339.812	492.334	5837.57	13690.7	-339.812	0	17.7153	5.50141	6.98539	0	0	0.361685	263.645	-553.067	9.68778	375.74	0	22.2078	22.1916	76.2057	0
89	0	0	89	1	412.155	212.744	199.411	0	0	30.279	-12.5276	208.035	302.851	5849.66	13765.6	-208.035	0	10.0981	6.64545	6.99035	0	0	0.188454	195.811	-530.732	13.6182	251.559	0	33.6228	33.2831	102.834	0
91	0	0	91	1	328.046	161.955	166.091	0	0	54.772	56.9461	336.846	246.295	5825.17	13696.1	-336.846	0	8.82618	6.44224	7.78367	0	0	0.229308	180.478	-511.626	17.7602	226.087	0	41.8735	41.8888	142.247	0
93	0	0	93	1	597.967	287.096	310.871	0	0	49.9166	27.9217	163.431	594.581	5830.02	13725.2	-163.431	0	19.2326	5.45264	7.24474	0	0	0.349352	223.483	-544.656	8.96065	428.166	0	18.481	18.2261	59.2216	0
94	0	0	94	1	391.787	204.287	187.501	0	0	9.97029	76.9591	319.228	247.042	5770.31	13676.1	-319.228	0	8.82245	5.91218	6.95943	0	0	0.126185	210.553	-532.752	14.3084	240.378	0	40.1416	39.929	135.164	0
96	0	0	96	1	449.329	241.826	207.503	0	0	25.5452	9.45411	218.238	513.353	5854.4	13743.6	-218.238	0	17.1648	4.42118	6.514	0	0	0.182299	218.877	-528.68	12.0596	350.976	0	20.1859	19.994	63.7714	0
97	0	0	97	1	460.303	278.698	181.605	0	0	69.421	-18.4545	274.27	477.334	5810.52	13771.5	-274.27	0	16.4929	6.43779	6.8875	0	0	0.187532	171.736	-516.38	12.0036	279.325	0	22.8592	22.9926	72.4604	0
98	0	0	98	1	544.609	324.034	220.575	0	0	28.9176	-16.0734	409.294	663.003	5751.36	13769.2	-409.294	0	25.4058	4.47155	6.31909	0	0	0.261592	221.553	-536.744	9.78035	362.15	0	16.8378	17.4429	65.0522	0
100	0	0	100	1	419.356	194.056	225.3	0	0	-33.6228	78.7316	567.872	425.687	5813.9	13774	-567.872	0	19.3658	4.09254	5.85445	0	0	0.41351	343.355	-583.165	12.8942	351.988	0	25.6688	27.3437	131.851	0
103	0	0	103	1	360.648	195.063	165.585	0	0	16.1306	-14.6496	358.785	293.147	5863.81	13767.7	-358.785	0	10.8303	5.18637	7.02068	0	0	0.155939	225.532	-535.045	15.5859	281.57	0	33.9964	34.8502	118.934	0
104	0	0	104	1	411.028	185.092	225.936	0	0	42.9446	2.80438	145.353	360.008	5737.34	13750.3	-145.353	0	11.6192	5.59345	6.40224	0	0	0.119283	215.881	-523.398	13.4522	234.397	0	26.9581	27.1406	88.9751	0
106	0	0	106	1	289.972	148.179	141.792	0	0	13.6405	39.6903	349.49	253.033	5866.3	13713.4	-349.49	0	9.2328	5.12185	7.30904	0	0	0.0690718	207.362	-522.936	20.0214	231.556	0	38.756	38.8761	135.277	0
107	0	0	107	1	386.074	189.41	196.664	0	0	-2.39897	12.4599	170.284	247.367	5683.02	13740.6	-170.284	0	8.12673	5.33683	6.57917	0	0	0.0839481	166.885	-505.42	14.408	224.969	0	37.2755	37.2992	122.058	0
108	0	0	108	1	476.883	255.798	221.085	0	0	33.4938	48.8409	250.568	493.361	5846.45	13704.2	-250.568	0	16.7294	5.85853	6.92614	0	0	0.334241	175.603	-520.082	11.4881	381.621	0	21.9905	21.648	68.9045	0
111	0	0	111	1	459.119	246.59	212.529	0	0	35.5377	70.7354	231.183	564.428	5844.4	13782	-231.183	0	18.885	3.70401	6.30442	0	0	0.408865	434.899	-572.963	11.6719	1	0	18.3184	18.2196	58.9452	0
115	0	0	115	1	418.034	246.083	171.952	0	0	-16.0832	57.9669	216.176	318.912	5896.02	13794.8	-216.176	0	10.7154	5.30651	6.06075	0	0	0.220932	175.065	-505.306	13.1264	242.08	0	30.686	30.1415	93.9064	0
119	0	0	119	1	520.717	268.312	252.405	0	0	33.9086	54.469	221.658	442.862	5846.03	13698.6	-221.658	0	14.7464	6.49091	7.32864	0	0	0.501578	212.583	-542.792	10.5119	331.768	0	24.481	24.0034	76.0039	0
122	0	0	122	1	453.758	265.419	188.339	0	0	35.3966	-44.2782	502.069	470.312	5744.88	13797.4	-502.069	0	19.717	6.18155	6.44402	0	0	0.229603	194.178	-523.262	12.1249	278.204	0	24.4661	25.9179	107.831	0
124	0	0	124	1	414.918	247.49	167.428	0	0	14.2574	65.0901	424.786	366.389	5865.68	13688	-424.786	0	14.1892	5.37176	7.06434	0	0	0.460666	178.716	-519.441	13.3554	246.776	0	28.7432	29.0488	111.005	0
125	0	0	125	1	385.676	237.511	148.164	0	0	54.3589	-85.9382	569.129	266.712	5725.92	13839	-569.129	0	12.078	5.26867	5.81949	0	0	0.0780409	246.78	-528.722	14.3144	242.085	0	39.367	43.6316	207.226	0
127	0	0	127	1	406.384	237.845	168.538	0	0	39.0221	93.4194	304.619	410.969	5840.92	13659.7	-304.619	0	14.4405	5.30052	5.64528	0	0	0.527701	249.978	-542.928	13.4917	311.183	0	24.9802	24.7133	81.1242	0
128	0	0	128	1	484.503	252.908	231.595	0	0	-0.929073	40.3779	282.126	451.329	5880.87	13712.7	-282.126	0	15.7662	5.93992	7.09446	0	0	0.255409	225.188	-536.124	11.311	297.287	0	23.9762	23.5925	75.4241	0
130	0	0	130	1	353.862	165.65	188.212	0	0	114.533	-28.1274	312.509	299.41	5765.41	13681.5	-312.509	0	10.6065	4.77138	5.34657	0	0	0.0633222	227.154	-517.977	15.5913	295.4	0	31.5234	31.849	105.487	0
131	0	0	131	1	395.107	191.298	203.808	0	0	17.8253	47.039	290.825	398.923	5862.12	13706	-290.825	0	13.9463	4.45352	6.54727	0	0	0.27504	235.106	-507.75	13.8989	277.922	0	25.1688	24.9221	81.7566	0
132	0	0	132	1	443.041	276.789	166.252	0	0	115.011	22.6834	471.128	429.152	5764.93	13730.4	-471.128	0	17.13	5.53975	7.07134	0	0	0.318995	184.637	-524.485	12.439	306.459	0	25.6709	26.7268	110.079	0
133	0	0	133	1	467.86	221.307	246.554	0	0	18.1061	74.5481	263.734	329.795	5861.83	13678.5	-263.734	0	11.3084	5.66278	7.09517	0	0	0.287612	223.417	-539.322	11.7268	257.239	0	30.9162	30.2934	96.5736	0
134	0	0	134	1	434.019	250.728	183.291	0	0	21.9312	22.1758	498.724	380.384	5758.35	13730.9	-498.724	0	15.789	4.25035	6.01651	0	0	0.216671	243.78	-538.467	12.4565	283.467	0	26.9748	28.2413	124.923	0
141	0	0	141	1	383.252	236.134	147.118	0	0	66.3417	51.2374	515.106	432.277	5813.6	13801.5	-515.106	0	18.0714	4.94018	6.68229	0	0	0.360397	204.411	-516.984	14.4748	272.432	0	25.7513	27.1771	120.835	0
143	0	0	143	1	343.329	181.843	161.485	0	0	115.938	22.9777	222.43	290.926	5863.66	13630.4	-222.43	0	9.6428	5.57412	6.40893	0	0	0.111352	221.475	-534.362	16.4555	262.013	0	33.6855	33.0603	104.191	0
144	0	0	144	1	233.147	126.283	106.865	0	0	89.4978	79.5493	247.138	142.285	5790.44	13773.2	-247.138	0	4.77625	5.84536	6.3869	0	0	0.126636	172.96	-503.19	25.8267	212.1	0	64.7872	65.0509	199.929	0
148	0	0	148	1	326.33	196.055	130.275	0	0	19.3471	4.6889	540.88	350.103	5760.93	13748.4	-540.88	0	15.2035	4.56231	5.90934	0	0	0.10941	192.239	-510.375	17.1187	268.3	0	30.0977	32.0613	151.358	0
150	0	0	150	1	435.594	252.653	182.941	0	0	39.9225	71.365	331.238	485.607	5740.36	13781.4	-331.238	0	17.3738	5.29516	5.71143	0	0	0.465625	198.959	-519.839	12.5059	322.453	0	21.6681	22.0309	74.7582	0
153	0	0	153	1	396.685	246.858	149.828	0	0	-0.233912	34.9996	602.831	451.37	5780.51	13817.7	-602.831	0	21.0598	3.86347	6.19835	0	0	0.247256	218.783	-525.619	13.7018	321.462	0	24.8644	27.2159	141.923	0
157	0	0	157	1	330.79	200.14	130.651	0	0	59.3565	100.056	408.472	327.421	5720.92	13752.7	-408.472	0	12.4106	4.80298	5.97102	0	0	0.241826	220.369	-524.044	16.9235	260.574	0	30.0361	31.1163	117.848	0
158	0	0	158	1	361.042	178.605	182.437	0	0	85.4381	24.3169	406.049	260.573	5794.5	13828.4	-406.049	0	9.82431	4.53314	6.43691	0	0	0.141036	223.227	-526.966	15.3618	275.436	0	36.9498	38.1784	142.31	0
159	0	0	159	1	276.15	151.074	125.076	0	0	-22.0078	51.573	494.694	223.223	5802.29	13801.2	-494.694	0	9.34529	5.08633	6.56479	0	0	0.137297	196.492	-514.216	20.9966	237.966	0	44.5692	46.4541	199.801	0
160	0	0	160	1	454.568	232.088	222.48	0	0	62.8164	50.1944	367.963	429.905	5717.46	13802.5	-367.963	0	15.7453	4.26683	6.49803	0	0	0.397869	250.494	-538.891	11.8871	340.327	0	23.4394	24.13	88.5306	0
161	0	0	161	1	533.746	311.382	222.364	0	0	3.46019	28.6139	470.921	571.351	5776.82	13824.1	-470.921	0	23.1815	4.20886	6.3325	0	0	0.333837	243.878	-548.055	9.97243	398.019	0	19.3951	20.0666	82.0827	0
163	0	0	163	1	343.546	168.624	174.921	0	0	20.836	21.334	321.225	413.942	5759.44	13731.7	-321.225	0	14.7996	4.02131	6.42489	0	0	0.102806	247.883	-539.193	16.1237	333.39	0	23.7516	24.0574	83.4625	0
167	0	0	167	1	314.142	169.805	144.336	0	0	-32.5823	86.6466	261.525	231.316	5912.52	13666.4	-261.525	0	8.04146	4.04658	6.25794	0	0	0.324271	228.442	-523.676	17.7974	323.101	0	38.8571	37.741	121.706	0
168	0	0	168	1	331.097	159.152	171.946	0	0	100.962	48.0234	279.053	231.928	5778.98	13804.7	-279.053	0	7.95267	5.12584	6.19641	0	0	0.180959	161.102	-495.589	17.014	195.626	0	40.5828	40.9571	130.225	0
169	0	0	169	1	272.82	177.873	94.9464	0	0	3.40107	-61.3624	592.039	295.481	5776.88	13814.4	-592.039	0	13.7792	5.11302	5.92735	0	0	0.155076	194.774	-513.207	21.1373	248.645	0	36.696	40.5848	198.235	0
170	0	0	170	1	422.319	209.184	213.135	0	0	36.4105	41.3633	256.571	431.712	5743.87	13711.7	-256.571	0	14.6953	3.95205	5.8635	0	0	0.253278	226.464	-524.999	12.7763	320.693	0	22.4204	22.4494	74.3246	0
172	0	0	172	1	362.139	174.912	187.227	0	0	4.93862	24.0589	286.279	270.125	5775.34	13828.7	-286.279	0	9.46138	4.79628	6.01179	0	0	0.151232	163.688	-494.3	15.2996	214.973	0	34.8176	34.9665	112.937	0
173	0	0	173	1	316.388	151.829	164.559	0	0	49.2485	141.296	205.852	246.467	5830.69	13711.4	-205.852	0	8.14034	4.76478	6.49873	0	0	0.198399	187.257	-508.014	17.8807	241.518	0	37.8025	37.3998	118.186	0
176	0	0	176	1	383.712	193.613	190.099	0	0	-44.6548	-7.45721	232.886	292.962	5725.27	13760.5	-232.886	0	10.1169	5.09082	5.90187	0	0	0.238582	195.1	-512.637	14.3797	271.609	0	31.6834	31.7257	101.91	0
179	0	0	179	1	273.515	162.303	111.213	0	0	-91.6204	-35.4965	478.7	301.598	5772.24	13688.9	-478.7	0	12.9744	5.10658	6.17693	0	0	0.320066	228.356	-528.962	21.1384	246.481	0	33.6166	33.701	138.181	0
181	0	0	181	1	509.188	307.107	202.081	0	0	61.285	3.85726	508.456	471.308	5818.66	13749.2	-508.456	0	19.6352	4.57145	7.03222	0	0	0.276227	230.224	-536.744	10.5748	353.765	0	23.429	24.8231	109.965	0
183	0	0	183	1	333.116	207.517	125.598	0	0	15.4904	-15.4505	399.173	312.876	5864.45	13768.5	-399.173	0	11.926	4.49365	5.45997	0	0	0.143511	200.853	-518.184	16.6379	323.466	0	30.9377	32.0606	112.355	0
184	0	0	184	1	403.16	251.167	151.993	0	0	16.5986	-30.0389	572.608	442.388	5763.68	13783.1	-572.608	0	19.9813	3.7049	5.83629	0	0	0.152877	232.124	-524.22	13.3977	295.631	0	24.3208	26.5726	130.909	0
185	0	0	185	1	350.419	162.227	188.192	0	0	35.9147	54.8457	5.6325	292.596	5744.37	13698.2	-5.6325	0	9.08969	4.88381	6.42658	0	0	0.156382	181.405	-510.884	15.9511	266.695	0	31.7659	31.5796	111.129	0
186	0	0	186	1	407.157	197.79	209.367	0	0	24.3052	-4.22923	284.969	434.983	5855.64	13757.3	-284.969	0	15.2088	4.97007	6.40988	0	0	0.19269	150.474	-498.19	13.5078	259.141	0	23.6907	23.7788	75.7496	0
188	0	0	188	1	281.207	109.359	171.848	0	0	-18.0137	-71.3848	508.647	156.616	5698.63	13824.5	-508.647	0	6.75619	4.94246	5.79556	0	0	0.0734049	202.877	-509.928	20.3347	221.671	0	59.1541	63.4133	280.489	0
189	0	0	189	1	273.955	124.831	149.124	0	0	18.8486	17.9643	99.9632	199.509	5861.09	13735.1	-99.9632	0	6.3584	5.63183	6.91306	0	0	0.144257	149.269	-490.964	21.4503	217.352	0	47.0401	45.7293	147.29	0
190	0	0	190	1	327.259	180.669	146.59	0	0	42.7407	9.03097	289.066	362.337	5837.2	13843.7	-289.066	0	12.6338	4.31958	5.8138	0	0	0.237995	193.161	-509.455	16.9929	239.354	0	26.8084	26.9287	86.8172	0
194	0	0	194	1	329.564	207.233	122.331	0	0	0.566317	-16.0533	490.005	288.924	5779.71	13769.1	-490.005	0	12.0099	4.6872	5.85592	0	0	0.129457	228.738	-525.44	16.949	248.473	0	34.4597	36.2327	151.856	0
196	0	0	196	1	331.15	194.979	136.171	0	0	27.8131	50.835	281.82	256.367	5752.47	13702.2	-281.82	0	8.88575	5.38819	6.53865	0	0	0.137497	158.711	-495.503	17.1265	242.707	0	37.4234	37.3827	122.423	0
197	0	0	197	1	431.531	223.087	208.445	0	0	28.4981	82.0655	230.549	412.469	5851.44	13770.7	-230.549	0	13.8133	5.02152	6.07925	0	0	0.430588	218.951	-536.315	12.6411	314.497	0	24.5563	24.3364	76.5254	0
199	0	0	199	1	333.712	161.875	171.836	0	0	15.6114	-23.2702	374.665	281.041	5764.67	13776.4	-374.665	0	10.524	4.43665	5.90957	0	0	0.104306	199.463	-512.836	16.6683	262.985	0	33.4352	34.53	123.099	0
201	0	0	201	1	412.209	284.898	127.311	0	0	81.8378	-58.0097	577.018	461.913	5798.1	13811.1	-577.018	0	20.8472	4.618	6.43484	0	0	0.145473	182.964	-517.291	13.2769	308.735	0	24.7325	27.2712	131.104	0
202	0	0	202	1	685.413	400.623	284.789	0	0	-19.4527	40.8208	475.41	882.449	5799.73	13811.9	-475.41	0	36.2129	4.61595	5.52853	0	0	0.714057	226.035	-545.524	7.62383	443.051	0	14.1401	14.4786	56.8687	0
205	0	0	205	1	454.103	226.724	227.379	0	0	30.3792	44.8917	303.901	472.145	5749.9	13807.8	-303.901	0	16.6127	5.23101	5.48195	0	0	0.349907	216.013	-514.758	11.9187	321.893	0	21.9086	22.1317	72.9506	0
209	0	0	209	1	484.941	305.992	178.949	0	0	87.8651	62.5017	369.486	361.685	5891.73	13790.2	-369.486	0	13.2238	5.56856	6.475	0	0	0.274322	201.486	-527.527	11.2122	259.257	0	28.9442	29.7629	100.854	0
210	0	0	210	1	418.252	246.764	171.488	0	0	-5.49183	31.6923	307.022	406.797	5785.77	13821	-307.022	0	14.4868	5.45786	6.65203	0	0	0.272421	199.778	-520.263	13.2044	342.137	0	25.5755	25.6048	84.4341	0
212	0	0	212	1	590.127	320.042	270.085	0	0	72.9079	31.1151	354.883	648.14	5807.03	13821.6	-354.883	0	23.5055	4.96472	6.17664	0	0	0.231724	198.942	-531.452	8.99899	368.911	0	17.4519	17.7417	61.2171	0
213	0	0	213	1	423.247	172.977	250.269	0	0	42.7985	-14.2022	239.982	439.715	5837.14	13767.3	-239.982	0	14.9048	5.18546	6.07892	0	0	0.203193	154.235	-500.421	12.9347	284.986	0	23.2311	23.2047	72.7776	0
214	0	0	214	1	395.699	207.787	187.912	0	0	91.9285	59.8162	341.326	403.683	5788.01	13792.9	-341.326	0	14.4537	4.76958	5.60169	0	0	0.345326	220.504	-524.239	13.8135	270.861	0	25.1099	25.5549	86.4414	0
217	0	0	217	1	337.852	204.467	133.385	0	0	55.8034	21.6429	329.774	316.807	5724.48	13731.4	-329.774	0	11.3199	4.54284	5.87468	0	0	0.0995501	220.169	-520.29	16.4573	282.397	0	30.0242	30.6351	105.968	0
219	0	0	219	1	444.035	236.474	207.561	0	0	29.0898	56.0177	418.341	380.296	5751.19	13796.7	-418.341	0	14.5917	4.47099	6.14795	0	0	0.2685	166.879	-502.209	12.1904	289.434	0	26.426	27.3279	104.53	0
220	0	0	220	1	527.113	261.381	265.733	0	0	92.3329	-14.2829	262.789	531.835	5787.61	13767.4	-262.789	0	18.1884	4.73331	6.36976	0	0	0.166322	183.96	-522.878	10.1576	353.376	0	19.6932	19.8674	63.9378	0
221	0	0	221	1	374.843	199.713	175.131	0	0	18.8721	-36.5145	377.96	312.269	5761.41	13789.6	-377.96	0	11.7458	3.97735	6.64578	0	0	0.209753	212.188	-516.69	14.6557	1	0	30.1253	31.2634	115.24	0
222	0	0	222	1	338.122	171.365	166.758	0	0	67.6759	32.9511	242.73	229.976	5812.26	13720.1	-242.73	0	7.72932	5.30787	6.34134	0	0	0.1195	177.656	-499.041	16.6776	221.729	0	41.0281	40.8148	127.704	0
223	0	0	223	1	433.653	246.904	186.75	0	0	16.4051	63.199	465.292	343.814	5763.88	13789.5	-465.292	0	13.8164	5.05257	6.19554	0	0	0.24641	193.523	-513.275	12.5889	274.209	0	30.0297	31.2027	126.044	0
224	0	0	224	1	362.26	223.906	138.354	0	0	51.0759	65.0974	409.647	388.146	5729.2	13787.6	-409.647	0	14.7197	3.83019	5.34218	0	0	0.24513	214.738	-524.716	15.0214	291.302	0	24.9213	25.8602	98.4368	0
229	0	0	229	1	389.389	208.089	181.3	0	0	25.4792	-23.6081	307.697	331.156	5854.46	13776.7	-307.697	0	11.7985	4.99477	7.13626	0	0	0.129634	175.746	-509.822	14.2837	241.046	0	30.1434	30.5796	99.5042	0
234	0	0	234	1	344.024	212.335	131.69	0	0	54.6567	60.9198	467.055	335.902	5725.62	13791.8	-467.055	0	13.4125	5.5494	6.50269	0	0	0.34701	208.201	-528.571	16.4287	265.499	0	31.1999	32.6137	133.637	0
236	0	0	236	1	354.548	189.918	164.63	0	0	64.0745	53.4442	217.615	287.86	5716.21	13799.3	-217.615	0	9.52012	5.22818	6.65081	0	0	0.181887	173.979	-504.563	15.8422	1	0	32.9925	33.4283	107.296	0
241	0	0	241	1	433.325	231.605	201.72	0	0	71.2811	48.5831	362.281	429.063	5808.66	13704.5	-362.281	0	15.6324	4.70658	6.16844	0	0	0.214283	268.672	-547.117	12.5528	350.128	0	24.0369	24.3095	85.8309	0
242	0	0	242	1	488.648	282.803	205.845	0	0	100.876	55.1538	590.913	536.304	5779.06	13797.6	-590.913	0	24.23	4.10444	5.94035	0	0	0.320998	200.559	-522.626	10.9302	336.254	0	21.7568	23.793	122.043	0
243	0	0	243	1	363.095	205.838	157.257	0	0	100.879	31.3978	528.097	498.116	5779.06	13821.3	-528.097	0	21.0419	3.60226	5.37687	0	0	0.200177	231.4	-527.947	14.9443	335.662	0	21.6983	22.9947	105.217	0
245	0	0	245	1	336.18	205.631	130.549	0	0	51.1879	-1.75609	475.796	378.028	5729.09	13754.8	-475.796	0	15.285	4.51778	5.37276	0	0	0.273553	191.409	-505.178	16.4593	272.832	0	26.8181	28.2518	116.037	0
246	0	0	246	1	388.543	240.698	147.845	0	0	82.6543	2.77537	396.687	376.76	5797.29	13850	-396.687	0	14.1331	5.29527	6.1338	0	0	0.13269	199.792	-526.044	14.2425	280.322	0	27.7226	28.407	101.249	0
249	0	0	249	1	353.465	167.976	185.488	0	0	31.3028	130.587	414.886	289.446	5748.98	13722.2	-414.887	0	11.1336	5.40191	5.93685	0	0	0.300517	192.283	-517.269	15.8178	275.952	0	34.2481	35.1263	131.813	0
252	0	0	252	1	408.811	222.002	186.809	0	0	39.9293	39.1627	376.127	411.486	5840.01	13813.6	-376.127	0	15.2277	4.35232	5.65668	0	0	0.167218	254.813	-537.93	13.2748	356.997	0	24.5933	25.2199	88.0123	0
254	0	0	254	1	303.184	180.844	122.34	0	0	31.4775	111.218	480.433	250.12	5748.8	13741.5	-480.433	0	10.2041	4.33531	6.81559	0	0	0.339442	196.077	-507.905	18.7069	258.892	0	38.1771	40.0118	178.396	0
257	0	0	257	1	400.547	207.419	193.128	0	0	-25.5085	10.5715	462.948	320.593	5805.79	13742.5	-462.948	0	13.0519	5.36331	6.36724	0	0	0.329911	198.407	-522.566	13.8074	268.691	0	32.2206	33.2375	130.95	0
258	0	0	258	1	348.257	186.303	161.954	0	0	-15.7082	20.8792	455.525	379.578	5795.99	13732.2	-455.525	0	15.277	5.10649	6.71705	0	0	0.287964	201.611	-521.819	16.1509	266.051	0	27.6426	28.4267	113.058	0
261	0	0	261	1	314.726	172.325	142.401	0	0	109.609	57.9586	343.531	223.315	5869.99	13695.1	-343.531	0	8.00182	5.99719	6.4421	0	0	0.0721669	186.667	-513.028	18.2653	265.219	0	44.6187	44.5094	148.146	0
264	0	0	264	1	362.927	229.662	133.265	0	0	111.006	-32.7183	596.323	380.837	5768.94	13785.8	-596.323	0	17.4255	5.23179	6.29731	0	0	0.102717	172.356	-506.915	15.3814	235.975	0	30.0082	33.3282	167.874	0
266	0	0	266	1	336.114	186.656	149.458	0	0	66.5257	-125.49	613.381	242.143	5813.41	13778.9	-613.381	0	11.6727	4.9274	5.8695	0	0	0.23817	198.951	-512.706	16.6316	258.365	0	42.9266	50.6837	243.905	0
272	0	0	272	1	401.958	228.95	173.007	0	0	34.1203	101.428	153.457	309.39	5746.16	13751.3	-153.457	0	9.96132	5.48959	5.69594	0	0	0.129734	233.64	-540.771	13.6877	270.504	0	30.3578	30.499	99.5736	0
273	0	0	273	1	305.923	179.248	126.676	0	0	137.313	39.1399	526.605	252.997	5742.63	13813.6	-526.605	0	10.663	4.47251	6.63403	0	0	0.0601969	193.809	-506.213	18.5223	226.617	0	39.5768	42.1843	204.324	0
276	0	0	276	1	330.81	170.714	160.096	0	0	76.2594	88.7159	266.731	273.518	5803.68	13764	-266.731	0	9.31173	5.20597	6.34779	0	0	0.172763	193.06	-516.86	17.0742	236.576	0	35.3	35.4691	111.787	0
277	0	0	277	1	290.556	155.025	135.531	0	0	66.7572	-69.5022	579.036	203.176	5813.18	13822.6	-579.036	0	9.23471	5.07302	6.31625	0	0	0.0432098	182.688	-508.594	19.7457	234.699	0	50.7003	56.3386	275.298	0
280	0	0	280	1	411.186	264.388	146.798	0	0	17.9873	43.3466	361.241	446.756	5861.95	13809.4	-361.241	0	16.4223	4.28871	5.70637	0	0	0.243169	215.114	-530.954	13.1872	346.923	0	22.8867	23.3517	80.1347	0
282	0	0	282	1	297.736	139.799	157.937	0	0	-19.7088	7.81024	534.747	300.854	5799.99	13745.3	-534.747	0	13.1363	4.97911	6.38446	0	0	0.188692	195.384	-508.642	19.1922	201.799	0	34.8958	36.8055	170.357	0
284	0	0	284	1	420.474	231.043	189.431	0	0	45.1831	14.9473	447.773	362.587	5834.76	13738.1	-447.773	0	14.2667	4.44491	5.55782	0	0	0.164746	174.484	-505.514	12.8748	294.387	0	27.7133	28.8347	110.415	0
290	0	0	290	1	298.057	157.181	140.876	0	0	-88.8894	54.4516	379.095	231.711	5869.17	13698.6	-379.095	0	9.01937	4.09125	6.30362	0	0	0.22728	188.135	-509.541	18.9024	289.488	0	39.5803	38.6784	140.93	0
292	0	0	292	1	361.171	186.214	174.957	0	0	46.2114	-66.1121	393.635	229.198	5833.73	13819.2	-393.635	0	8.74588	4.65374	6.12846	0	0	0.09337	188.576	-506.228	15.3358	221.569	0	40.7191	42.6498	150.1	0
295	0	0	295	1	265.769	157.685	108.085	0	0	84.7976	-7.9148	359.749	214.348	5695.48	13761	-359.749	0	7.82873	5.42137	6.28439	0	0	0.0617213	170.632	-498.44	21.9817	205.549	0	44.116	45.6112	160.784	0
299	0	0	299	1	268.166	146.482	121.685	0	0	122.652	-1.00274	359.44	254.246	5856.95	13754.1	-359.44	0	9.25968	3.50692	5.32848	0	0	0.038359	254.085	-526.43	20.8646	307.057	0	35.0752	36.1813	124.639	0
303	0	0	303	1	277.086	152.478	124.608	0	0	-57.8715	14.0384	291.247	164.706	5838.15	13639.4	-291.247	0	5.92743	5.43436	6.64616	0	0	0.187057	158.608	-492.271	21.0422	204.061	0	55.9153	54.4679	177.329	0
312	0	0	312	1	330.584	149.699	180.885	0	0	24.6096	-0.356031	351.657	206.739	5855.33	13753.4	-351.657	0	7.56626	4.93863	6.22714	0	0	0.167455	247.238	-544.25	17.0089	295.386	0	45.2883	46.2962	155.495	0
325	0	0	325	1	400.926	231.484	169.442	0	0	2.21337	86.6876	238.473	372.874	5877.73	13666.4	-238.473	0	12.627	4.50122	6.26189	0	0	0.287891	169.511	-501.767	13.6524	290.037	0	26.3736	25.6808	82.3069	0
328	0	0	328	1	391.658	182.786	208.872	0	0	44.9926	3.96698	6.89424	327.45	5934.61	13649.5	-6.89424	0	10.233	4.45301	5.67111	0	0	0.202504	170.286	-495.9	13.931	254.663	0	28.5059	27.5582	94.3057	0
335	0	0	335	1	326.028	168.975	157.053	0	0	35.9494	2.20896	476.01	289.195	5744.33	13750.9	-476.01	0	11.7232	4.12572	5.3036	0	0	0.109345	189.388	-507.297	16.932	262.18	0	32.9429	34.7204	144.745	0
338	0	0	338	1	284.875	151.979	132.895	0	0	87.7128	43.1381	34.0639	138.783	5792.23	13709.9	-34.0639	0	4.30667	5.46351	5.36223	0	0	0.0642667	159.176	-486.612	20.0681	185.98	0	60.9998	60.2871	211.283	0
346	0	0	346	1	454.576	257.476	197.1	0	0	55.8203	6.69727	254.125	416.476	5923.78	13746.4	-254.125	0	14.1642	4.49402	6.09596	0	0	0.3055	200.672	-521.391	11.8804	307.931	0	23.9243	23.962	75.2348	0
349	0	0	349	1	367.082	209.673	157.41	0	0	62.7722	72.6653	301.553	382.82	5916.83	13780.1	-301.553	0	13.3656	4.50871	6.56799	0	0	0.309383	181.341	-506.615	15.0932	278.063	0	26.1302	26.5674	86.1509	0
350	0	0	350	1	341.229	158.654	182.575	0	0	-3.62743	-12.7957	154.311	275.372	5783.91	13765.9	-154.311	0	9.03145	4.52065	5.68595	0	0	0.227712	181.09	-500.46	16.2409	247.944	0	32.7043	32.5749	104.622	0
356	0	0	356	1	501.541	269.705	231.836	0	0	90.4579	43.3864	258.677	464.267	5889.14	13809.4	-258.677	0	15.7186	4.92035	6.15273	0	0	0.29565	184.175	-512.851	10.7222	290.616	0	22.3721	22.3623	70.4029	0
359	0	0	359	1	389.286	201.282	188.004	0	0	52.5305	57.2648	218.303	380.04	5827.41	13795.5	-218.303	0	12.5899	4.48767	5.15256	0	0	0.377832	201.693	-513.379	13.964	285.834	0	25.2659	25.1145	79.404	0
360	0	0	360	1	277.894	148.4	129.494	0	0	-69.0367	-13.8068	350.458	175.787	5749.66	13766.9	-350.458	0	6.66106	4.57982	5.57626	0	0	0.185267	183.067	-490.695	20.4483	187.874	0	49.8999	50.4832	173.681	0
362	0	0	362	1	426.091	231.94	194.151	0	0	22.4863	9.98472	190.842	347.233	5857.45	13743.1	-190.842	0	11.4509	5.05672	5.67756	0	0	0.236233	171.346	-500.614	12.7799	1	0	27.9199	27.4759	86.3899	0
375	0	0	375	1	338.2	171.236	166.963	0	0	14.8277	-85.809	547.376	356.131	5765.45	13838.9	-547.376	0	15.8938	4.52634	5.57096	0	0	0.113112	196.437	-503.156	16.3851	244.148	0	29.5117	32.1431	144.801	0
493	0	0	493	1	297.987	151.764	146.223	0	0	18.3866	141.195	221.631	218.421	5761.89	13811.2	-221.631	0	7.32209	5.14734	6.30132	0	0	0.140639	212.751	-519.779	19.2009	232.417	0	41.8787	42.1429	133.112	0
727	0	0	727	1	287.395	164.816	122.579	0	0	170.406	31.6562	37.8084	158.814	5809.19	13621.8	-37.8084	0	4.95271	4.72662	5.01129	0	0	0.203149	186.66	-497.915	19.5883	1	0	52.2014	51.919	181.479	0
757	0	0	757	1	338.96	179.107	159.853	0	0	91.4555	44.1566	297.398	197.864	5888.14	13609.3	-297.398	0	6.87518	4.43657	5.61743	0	0	0.134977	171.801	-495.688	16.3334	210.3	0	45.4153	44.4849	146.47	0
765	0	0	765	1	362.89	154.567	208.323	0	0	37.1228	2.19321	2.41105	247.363	5942.48	13651.2	-2.41105	0	7.74014	4.52343	5.57771	0	0	0.103112	163.879	-488.972	15.1531	222.036	0	36.2213	34.9027	119.247	0
769	0	0	769	1	319.942	181.972	137.971	0	0	45.731	-14.57	260.491	199.952	5834.21	13668	-260.491	0	6.86324	4.6346	5.26618	0	0	0.156739	217.614	-514.482	17.3985	240.114	0	44.265	43.9307	137.893	0
772	0	0	772	1	289.069	110.233	178.836	0	0	140.37	12.0012	-3.88581	249.739	5938.89	13641.4	3.88581	0	7.76199	4.02982	5.2679	0	0	0.0401021	195.024	-504.626	19.3294	281.901	0	35.2225	34.1237	116.271	0
773	0	0	773	1	276.243	170.783	105.46	0	0	113.073	46.3078	308.286	202.3	5866.53	13706.8	-308.286	0	7.0748	4.36931	5.10672	0	0	0.128682	211.675	-506.373	20.4044	244.824	0	44.2911	44.113	142.036	0
781	0	0	781	1	329.555	152.219	177.336	0	0	107.883	43.6699	333.036	322.175	5871.72	13609.8	-333.036	0	11.4655	3.67147	5.73803	0	0	0.144776	228.465	-515.922	16.6969	290.593	0	29.043	28.6278	101.062	0
790	0	0	790	1	322.201	152.451	169.749	0	0	140.34	54.3994	343.132	233.817	5938.92	13599	-343.132	0	8.37779	4.81418	5.20576	0	0	0.105415	174.209	-497.501	17.2891	220.428	0	39.8892	39.1029	133.084	0
804	0	0	804	1	300.682	154.587	146.094	0	0	-58.7836	83.9288	382.213	253.821	5839.06	13669.2	-382.213	0	9.74707	2.85399	5.21861	0	0	0.289489	248.794	-522.583	18.1467	1	0	33.6217	33.293	126.051	0
838	0	0	838	1	294.425	186.993	107.433	0	0	49.5827	-29.8948	290.551	169.729	5830.36	13683.3	-290.551	0	5.95868	4.03456	5.31652	0	0	0.101954	242.113	-519.086	18.9478	228.007	0	50.092	50.167	161.975	0
863	0	0	863	1	266.339	147.422	118.918	0	0	25.395	-14.4489	270.166	155.303	5754.89	13667.9	-270.166	0	5.38478	3.68872	5.27522	0	0	0.0653362	204.831	-499.367	21.0779	191.691	0	52.7137	52.899	173.807	0
886	0	0	886	1	339.326	206.428	132.898	0	0	70.8693	1.27353	288.361	331.557	5908.73	13652.1	-288.361	0	11.5229	3.83101	5.04686	0	0	0.0874934	151.239	-481.191	16.0954	260.859	0	27.9159	27.5754	89.3386	0
894	0	0	894	1	281.593	135.746	145.847	0	0	117.746	16.8956	180.93	225.398	5861.85	13636.5	-180.93	0	7.32058	4.48349	5.69181	0	0	0.106434	193.942	-504.579	20.1428	225.502	0	39.7997	39.121	123.659	0
2001	0	0	1	1	302.967	150.697	152.27	0	0	52.4743	100.59	422.785	164.659	5628.15	13652.5	-422.785	0	10.6339	12.4405	11.2627	0	0	0.129847	108.633	-507.903	57.1875	115.352	0	84.6338	78.2784	507.445	1
2003	0	0	3	1	278.839	150.339	128.5	0	0	-52.3128	101.219	-85.388	235.035	5932.25	13651.9	85.388	0	9.6082	11.8471	11.5778	0	0	0.315545	100.191	-505.214	64.2034	127.384	0	46.5843	44.5155	121.159	1
2004	0	0	4	1	275.178	149.153	126.025	0	0	-51.9809	92.787	101.064	279.655	5931.92	13660.3	-101.064	0	13.2609	11.848	11.0631	0	0	0.430058	115.264	-511.082	64.7743	145.838	0	41.0547	38.9519	94.9263	1
2005	0	0	5	1	307.703	179.583	128.12	0	0	88.6126	-73.3145	444.813	216.311	5791.33	13726.7	-444.813	0	14.4394	12.187	11.5614	0	0	0.0475937	96.6474	-503.511	55.9919	128.785	0	66.9581	62.8409	394.988	1
2010	0	0	10	1	304.979	149.544	155.435	0	0	29.6814	-70.2424	285.512	210.799	6049.58	13424.7	-285.512	0	12.0645	12.1191	10.4253	0	0	0.204911	127.82	-514.953	55.3828	156.634	0	52.0725	50.0048	196.458	1
2011	0	0	11	1	210.39	114.176	96.2144	0	0	45.4897	-6.68986	145.968	191.935	5734.79	13660.1	-145.968	0	9.40607	12.5595	11.0118	0	0	0.0690184	108.828	-508.258	98.0795	128.73	0	58.2045	56.7239	146.943	1
2015	0	0	15	1	272.664	128.744	143.92	0	0	27.8733	22.5859	-77.1707	246.117	5752.41	13730.5	77.1707	0	10.0444	12.1086	10.8915	0	0	0.100412	115.453	-510.807	65.741	140.675	0	43.071	43.0734	117.962	1
2017	0	0	17	1	237.088	156.344	80.7436	0	0	18.4484	-0.289181	525.938	257.94	5761.83	13853	-525.938	0	18.6835	11.2818	11.5431	0	0	0.112751	111.094	-508.408	80.5951	153.806	0	60.4394	60.9075	369.878	1
2021	0	0	21	1	341.712	235.817	105.895	0	0	83.4201	49.7511	517.213	353.73	5796.52	13803	-517.213	0	25.1122	11.5439	10.6889	0	0	0.0957866	114.355	-512.078	46.9267	172.894	0	46.8258	46.452	287.895	1
2022	0	0	22	1	279.657	136.432	143.225	0	0	14.4205	28.0559	69.8776	237.523	5765.86	13625.4	-69.8776	0	10.8306	12.3728	11.178	0	0	0.29984	112.604	-511.204	64.0512	136.447	0	48.1877	46.2426	116.819	1
2032	0	0	32	1	298.692	194.786	103.906	0	0	61.4083	39.1727	364.284	258.163	5718.87	13813.6	-364.284	0	15.6544	11.5776	11.2409	0	0	0.0469388	117.719	-512.226	57.4287	130.259	0	47.398	46.3719	239.754	1
2034	0	0	34	1	361.217	196.489	164.727	0	0	28.8366	65.2623	130.245	367.236	5751.44	13687.8	-130.245	0	17.6047	11.1947	10.7176	0	0	0.131967	135.668	-518.968	43.2043	188.791	0	31.5936	30.5703	79.0248	1
2036	0	0	36	1	344.063	231.035	113.028	0	0	40.7482	39.8636	118.482	379.886	5739.53	13713.2	-118.482	0	18.0191	11.4697	10.1892	0	0	0.0897494	123.616	-512.671	45.9848	173.955	0	30.4814	29.7505	75.4236	1
2037	0	0	37	1	354.443	193.173	161.27	0	0	93.7835	10.1714	-33.1779	282.749	5686.5	13742.9	33.1779	0	11.8489	11.3533	9.91765	0	0	0.0484646	148.365	-522.854	43.8157	191.592	0	38.2727	37.324	117.773	1
2038	0	0	38	1	322.882	163.102	159.779	0	0	71.3219	47.6022	44.4417	267.117	5808.62	13605.8	-44.4417	0	11.8153	11.6486	10.035	0	0	0.165586	103.416	-499.771	50.2591	176.163	0	42.1108	40.3865	102.659	1
2039	0	0	39	1	258.23	160.453	97.7762	0	0	-5.86881	79.3143	-80.9993	142.692	5985.47	13374.8	80.9993	0	5.79292	12.6998	11.4996	0	0	0.214466	107.861	-508.397	72.9805	125.118	0	74.0971	72.8438	196.365	1
2045	0	0	45	1	261.832	139.166	122.666	0	0	37.636	-90.9884	308.393	257.16	5642.98	13744.4	-308.393	0	15.1329	10.33	10.391	0	0	0.1232	114.519	-502.807	66.5469	170.292	0	42.2242	42.0926	177.24	1
2048	0	0	48	1	256.831	133.443	123.388	0	0	10.5342	16.3056	91.6452	235.937	5670.09	13736.8	-91.6452	0	10.9984	10.7999	10.2339	0	0	0.0184574	109.373	-498.166	68.8879	126.013	0	46.2063	45.0846	110.338	1
2057	0	0	57	1	322.507	202.723	119.785	0	0	-40.7622	116.17	-28.2022	237.785	5920.7	13636.9	28.2022	0	10.0501	12.0619	10.1822	0	0	0.4313	157.584	-525.389	50.8525	189.235	0	45.7239	43.535	111.58	1
2061	0	0	61	1	301.293	158.02	143.273	0	0	25.5461	-10.5064	-122.533	200.224	5954.05	13564.3	122.533	0	8.07521	12.0317	10.5327	0	0	0.1268	93.0493	-495.157	56.3913	132.574	0	51.7233	49.9579	150.957	1
2062	0	0	62	1	235.894	145.747	90.1468	0	0	28.2044	128.883	466.55	228.85	5951.4	13424.9	-466.55	0	15.5994	10.88	10.3726	0	0	0.203242	95.083	-493.545	78.4196	124.84	0	62.4861	58.1454	383.499	1
2069	0	0	69	1	259.508	148.381	111.127	0	0	-10.2734	-60.4488	217.742	196.794	6089.53	13414.9	-217.742	0	10.5785	11.4071	10.9238	0	0	0.102855	121.734	-510.347	69.7543	142.731	0	53.6897	51.0748	166.876	1
2071	0	0	71	1	209.033	131.179	77.8539	0	0	13.834	-88.3686	441.676	222.45	5766.45	13841.4	-441.676	0	15.0061	10.9985	10.5697	0	0	0.106973	113.127	-502.887	94.6549	119.636	0	60.9146	58.5083	366.853	1
2080	0	0	80	1	243.168	121.629	121.539	0	0	33.0256	-0.65318	36.6219	193.441	5747.25	13753.7	-36.6219	0	8.59406	10.648	10.277	0	0	0.0776791	113.12	-500.944	74.4445	143.443	0	54.0699	53.7324	133.78	1
2083	0	0	83	1	238.991	150.019	88.9726	0	0	52.5428	19.6877	511.897	242.342	5727.74	13833.1	-511.897	0	17.1836	10.9204	10.4498	0	0	0.221986	107.29	-501.143	77.1271	141.028	0	62.5995	62.5594	389.102	1
2090	0	0	90	1	278.099	148.142	129.957	0	0	87.0526	8.28519	139.295	206.847	5992.21	13346.2	-139.295	0	10.0155	11.1105	9.95498	0	0	0.0847211	114.601	-503.776	61.4155	145.529	0	51.785	50.0773	128.269	1
2092	0	0	92	1	286.743	148.406	138.336	0	0	94.9644	-61.2435	-65.0387	172.837	5984.3	13515.3	65.0387	0	7.25034	12.2541	10.4414	0	0	0.0250631	107.216	-501.601	60.6826	134.467	0	59.1947	57.7125	152.843	1
2095	0	0	95	1	300.344	134.933	165.411	0	0	-30.6157	-102.841	-184.489	151.02	6010.22	13457.3	184.489	0	6.29265	11.7543	10.5465	0	0	0.203947	103.008	-497.776	56.3782	115.284	0	64.3851	63.7362	207.741	1
2112	0	0	112	1	243.923	156.431	87.4922	0	0	76.5729	16.3247	395.356	255.271	5703.71	13736.8	-395.356	0	15.9822	10.7293	10.5226	0	0	0.0703565	91.5491	-494.915	74.6507	149.216	0	50.0764	48.0979	279.861	1
2114	0	0	114	1	230.086	130.864	99.2225	0	0	49.988	85.0704	266.81	222.735	5730.29	13767.7	-266.81	0	12.2166	11.259	10.4783	0	0	0.156716	99.4351	-496.705	82.2561	141.359	0	49.6302	48.564	188.394	1
2116	0	0	116	1	332.635	187.909	144.725	0	0	9.83742	80.2563	95.1319	302.447	5770.44	13672.8	-95.1319	0	14.0534	11.1278	10.8505	0	0	0.169877	129.786	-517.463	48.5187	181.608	0	37.7933	36.3796	91.7743	1
2117	0	0	117	1	290.235	169.073	121.161	0	0	90.6717	-3.80172	-150.782	165.759	5988.59	13358.2	150.782	0	6.60153	11.281	10.6863	0	0	0.0461081	119.483	-503.969	58.8563	141.561	0	61.1591	60.2033	186.821	1
2119	0	0	119	1	254.152	112.582	141.57	0	0	-61.393	71.154	-37.5274	220.358	5941.33	13681.9	37.5274	0	9.32918	11.2594	10.2195	0	0	0.169597	91.046	-494.998	70.5985	128.015	0	48.2273	45.5817	116.751	1
2126	0	0	126	1	287.024	135.703	151.321	0	0	-23.8338	-21.7837	-35.2368	175.354	6103.09	13376.2	35.2368	0	7.48713	11.7001	10.4164	0	0	0.0757284	118.273	-506.432	59.9478	127.8	0	58.9961	56.6724	142.995	1
2128	0	0	128	1	300.688	166.549	134.139	0	0	53.9342	17.9113	303.701	274.299	6025.33	13336.5	-303.701	0	15.6739	10.8233	10.4997	0	0	0.0282152	128.557	-511.528	55.2556	196.931	0	40.5127	39.1527	167.184	1
2141	0	0	141	1	251.596	162.995	88.6001	0	0	68.5102	26.6381	385.602	247.609	5711.77	13626.8	-385.602	0	15.3474	10.4706	10.4731	0	0	0.296972	131.041	-511.342	70.8587	161.098	0	50.0595	47.4279	270.279	1
2142	0	0	142	1	268.344	124.804	143.54	0	0	68.8231	17.6761	105.711	175.779	5711.46	13635.7	-105.711	0	8.24285	11.4094	10.9157	0	0	0.0713021	112.942	-506.729	66.4111	141.116	0	62.0368	60.146	152.036	1
2143	0	0	143	1	268.044	125.224	142.82	0	0	26.3414	29.2573	141.556	265.575	5753.94	13823.5	-141.556	0	12.9195	10.2448	10.1053	0	0	0.0417522	118.399	-500.64	63.8236	164.402	0	40.4804	39.7413	102.806	1
2144	0	0	144	1	355.04	214.479	140.561	0	0	61.7509	32.326	406.366	331.483	5718.53	13720.8	-406.366	0	21.0043	9.72302	9.51789	0	0	0.15956	138.853	-510.384	42.1676	203.151	0	39.2741	37.3816	224.124	1
2147	0	0	147	1	312.819	196.496	116.323	0	0	-76.4124	-72.2638	448.269	232.171	5856.69	13725.7	-448.269	0	16.1346	10.6442	10.606	0	0	0.21802	117.336	-504.273	52.1778	126.057	0	58.3272	55.7014	346.131	1
2149	0	0	149	1	251.02	162.72	88.2997	0	0	82.5506	-2.76444	503.381	278.012	5797.39	13755.8	-503.381	0	19.5008	11.0617	10.1522	0	0	0.210089	105.436	-501.755	71.4874	148.316	0	55.7966	54.8067	337.382	1
2151	0	0	151	1	260.4	123.503	136.897	0	0	63.2221	-11.8149	-106.179	201.218	6115.7	13465.9	106.179	0	8.14516	11.1653	10.6803	0	0	0.104971	110.148	-503.712	68.7002	148.24	0	50.6555	49.771	140.27	1
2153	0	0	153	1	301.324	156.523	144.801	0	0	39.319	-5.11576	225.419	182.334	6039.94	13459.2	-225.419	0	9.66919	11.227	10.37	0	0	0.123023	120.062	-504.313	55.3709	147.324	0	58.028	55.4947	184.411	1
2158	0	0	158	1	245.698	148.564	97.1348	0	0	-31.8405	51.0983	433.397	202.525	5812.12	13702	-433.397	0	13.4585	10.3523	10.4245	0	0	0.237333	124.06	-505.835	73.0868	158.398	0	66.4108	61.2943	399.356	1
2160	0	0	160	1	284.258	140.927	143.331	0	0	18.9975	36.6622	172.792	250.426	5761.28	13816.1	-172.792	0	12.5671	10.0747	10.2111	0	0	0.262359	103.667	-493.291	58.6071	132.515	0	42.4753	41.5647	116.79	1
2169	0	0	169	1	285.462	139.625	145.837	0	0	74.6579	40.374	115.347	265.571	5705.62	13712.7	-115.347	0	12.523	10.5546	9.36387	0	0	0.162242	94.4811	-488.316	57.7706	129.625	0	40.8718	39.9585	100.17	1
2172	0	0	172	1	236.008	180.442	55.5657	0	0	22.0293	-74.7577	341.355	244.355	5758.25	13728.2	-341.355	0	14.8208	11.3654	10.2248	0	0	0.153326	120.527	-508.023	78.9173	152.556	0	47.1225	46.2071	213.798	1
2173	0	0	173	1	305.4	166.293	139.107	0	0	-2.93818	-24.3761	28.6924	192.65	5783.22	13677.8	-28.6924	0	8.59902	11.8174	10.191	0	0	0.122573	126.859	-511.746	54.7124	131.466	0	55.4656	54.0637	136.854	1
2174	0	0	174	1	286.147	169.333	116.814	0	0	83.6943	-3.28389	403.188	191.41	5696.59	13856	-403.188	0	12.0969	11.2768	10.7952	0	0	0.127859	114.153	-503.836	60.1976	141.754	0	66.9558	63.8247	382.158	1
2177	0	0	177	1	238.984	134.989	103.995	0	0	15.5996	49.0312	269.065	227.335	5764.68	13704	-269.065	0	12.5813	10.7263	10.0849	0	0	0.0829986	106.342	-498.289	76.1603	157.065	0	48.3562	46.0161	181.903	1
2189	0	0	189	1	299.79	157.991	141.799	0	0	56.344	37.0926	73.5093	165.926	5723.94	13716	-73.5093	0	7.54307	11.4602	10.5171	0	0	0.20281	106.825	-500.161	56.187	123.891	0	64.7199	63.7092	158.058	1
2192	0	0	192	1	274.04	121.745	152.295	0	0	27.5307	22.9253	159.087	219.206	6051.73	13431.2	-159.087	0	10.8544	11.7737	9.64988	0	0	0.146962	117.445	-506.746	63.0992	130.761	0	49.5827	47.5092	121.994	1
2193	0	0	193	1	239.304	174.378	64.9255	0	0	-10.5024	182.508	516.518	210.656	6089.76	13470.9	-516.518	0	15.4407	10.8288	10.7557	0	0	0.221126	123.476	-508.448	77.3552	152.231	0	68.7239	67.3182	415.744	1
2201	0	0	201	1	240.842	150.163	90.6789	0	0	150.44	216.656	-426.514	127.705	5629.84	13636.1	426.514	0	5.26445	11.278	10.4391	0	0	0.0962795	121.164	-504.75	76.8233	147.481	0	94.7328	87.2476	414.3	1
2204	0	0	204	1	331.897	201.447	130.45	0	0	154.943	-11.7759	478.634	278.877	5725	13764.9	-478.634	0	19.0507	10.3032	10.4363	0	0	0.230563	117.975	-509.015	47.5655	146.579	0	51.7674	50.0845	308.217	1
2215	0	0	215	1	269.097	127.442	141.654	0	0	-114.122	137.353	-70.0218	189.506	5994.06	13615.7	70.0218	0	7.99938	11.0088	9.83905	0	0	0.267279	116.055	-500.938	64.0974	143.607	0	54.0877	49.8927	135.472	1
2230	0	0	230	1	278.197	132.176	146.021	0	0	10.4806	68.4053	187.177	152.764	5670.14	13684.7	-187.177	0	7.77227	10.5816	11.0014	0	0	0.238272	111.764	-501.579	62.077	115.714	0	68.6431	66.2247	198.698	1
2243	0	0	243	1	273.47	127.302	146.168	0	0	31.9355	45.0682	-62.8375	245.536	5748.34	13608.4	62.8375	0	10.0598	9.50318	9.35247	0	0	0.0747833	112.688	-493.556	60.0507	139.8	0	41.1712	40.5918	110.582	1
2256	0	0	256	1	281.482	174.688	106.793	0	0	-25.7635	-102.714	506.954	218.195	5706.38	13756.1	-506.954	0	15.9408	10.8079	9.68092	0	0	0.159702	115.353	-502.04	59.6452	131.355	0	64.7086	65.6714	382.299	1
2263	0	0	263	1	232.782	131.884	100.899	0	0	39.6408	-12.0294	383.665	195.907	5939.96	13366.5	-383.665	0	12.2103	9.98803	10.3793	0	0	0.116512	97.8616	-491.738	78.3744	139.407	0	59.0996	56.7074	326.366	1
2270	0	0	270	1	277.558	143.501	134.056	0	0	-9.76277	38.2736	-112.126	190.489	6188.68	13515.5	112.126	0	7.66705	10.3267	9.87857	0	0	0.137319	129.956	-506.954	60.5237	142.985	0	51.4475	50.1346	145.868	1
2286	0	0	286	1	243.674	144.615	99.0581	0	0	50.2951	42.8361	163.234	148.477	5729.99	13710.2	-163.234	0	7.34393	10.4398	10.2135	0	0	0.192842	106.2	-494.258	73.7715	110.788	0	69.7056	68.3614	186.791	1
2290	0	0	290	1	306.17	148.177	157.993	0	0	58.0188	4.76591	160.912	271.983	5722.26	13748.3	-160.912	0	13.4778	10.2952	9.35246	0	0	0.0864993	137.624	-511.184	52.0801	168.185	0	39.3019	39.0052	103.744	1
2292	0	0	292	1	310.219	161.342	148.877	0	0	13.7947	9.00308	60.126	200.606	5866.15	13843.7	-60.126	0	9.09872	11.3685	10.2565	0	0	0.158544	85.2095	-489.009	53.1493	111.375	0	53.6539	51.786	128.215	1
2293	0	0	293	1	292.694	193.202	99.4922	0	0	6.18566	58.1537	232.481	238.312	5674.43	13694.9	-232.481	0	12.7177	10.0408	9.91954	0	0	0.0897316	117.572	-500.947	55.8536	161.545	0	44.6571	42.8472	152.172	1
2299	0	0	299	1	253.012	115.223	137.789	0	0	7.79526	-21.7802	1.7203	226.733	5672.82	13675.2	-1.7203	0	9.88197	10.4864	9.58199	0	0	0.299808	96.7372	-490.653	68.9052	143.714	0	45.912	44.5622	114.347	1
2301	0	0	301	1	250.527	139.583	110.944	0	0	8.46551	33.534	76.3929	169.133	6070.79	13918.9	-76.3929	0	7.759	10.9925	10.0632	0	0	0.0920013	114.207	-497.569	71.4437	132.126	0	62.6275	59.8627	151.709	1
2317	0	0	317	1	287.102	154.683	132.419	0	0	42.4696	-11.9935	58.7879	247.492	6136.45	13466.1	-58.7879	0	11.2186	10.9678	8.88601	0	0	0.103345	147.85	-513.073	57.1394	149.048	0	42.3161	40.9692	100.895	1
2318	0	0	318	1	363.047	246.889	116.158	0	0	50.4592	38.5301	280.473	356.71	5729.82	13814.2	-280.473	0	19.8765	9.3722	9.41182	0	0	0.213151	149.744	-512.385	40.5739	181.094	0	30.9656	30.2667	121.641	1
2319	0	0	319	1	361.177	239.245	121.932	0	0	-7.22615	98.6231	89.8109	316.074	5787.51	13654.5	-89.8109	0	14.6535	9.69102	8.77899	0	0	0.208745	149.421	-514.836	40.6033	209.938	0	34.4445	33.0125	83.4397	1
2320	0	0	320	1	281.073	144.829	136.244	0	0	23.6996	48.4552	54.6343	221.143	5756.58	13704.6	-54.6343	0	9.90962	10.2585	10.0454	0	0	0.230856	133.423	-510.265	59.5758	154.529	0	48.1049	47.008	118.804	1
2322	0	0	322	1	272.15	169.111	103.039	0	0	63.3722	-12.5051	432.773	254.44	5716.91	13765.6	-432.773	0	16.6338	10.624	10.0324	0	0	0.232626	76.8823	-482.753	62.8429	110.901	0	53.687	50.8927	318.818	1
2329	0	0	329	1	256.693	123.858	132.835	0	0	61.0241	77.8153	417.476	156.182	6018.24	13475.9	-417.476	0	10.0083	11.1232	11.5703	0	0	0.273772	91.8376	-495.691	71.4227	119.32	0	83.5295	76.8229	500.937	1
2330	0	0	330	1	239.95	147.41	92.54	0	0	-28.7925	-34.9805	359.916	272.765	6108.05	13489.1	-359.916	0	16.9024	9.17051	9.70892	0	0	0.181582	99.7169	-488.754	72.4149	158.983	0	40.0778	38.4625	195.969	1
2346	0	0	346	1	284.855	100.015	184.84	0	0	-8.55192	-14.7296	-38.8587	240.352	5689.17	13867.5	38.8587	0	10.1846	10.0398	9.11849	0	0	0.205436	125.329	-499.506	57.0401	142.959	0	41.9431	40.7148	104.058	1
2350	0	0	350	1	310.325	203.098	107.227	0	0	21.5679	46.0612	719.177	350.847	5858.37	13607.4	-719.177	0	31.6839	9.90163	10.6588	0	0	0.147552	123.141	-510.062	52.0516	162.779	0	62.0094	59.3685	265.058	1
2353	0	0	353	1	258.899	137.878	121.022	0	0	-6.13962	111.585	400.95	195.245	5886.08	13641.5	-400.95	0	12.4675	9.8599	10.3268	0	0	0.186576	123.565	-502.434	66.8495	147.231	0	63.2015	59.021	359.006	1
2357	0	0	357	1	254.909	147.225	107.684	0	0	60.4727	-76.8258	0.819242	187.945	5919.13	13431.3	-0.819242	0	8.28691	10.1308	10.0631	0	0	0.259889	138.328	-513.51	68.3856	170.227	0	53.441	53.8588	131.469	1
2359	0	0	359	1	254.018	183.846	70.172	0	0	93.1344	-24.2755	104.819	170.137	5587.49	13677.7	-104.819	0	8.03101	9.73389	10.1693	0	0	0.0235992	120.626	-499.96	68.283	142.267	0	61.681	58.3299	143.999	1
2366	0	0	366	1	222.891	113.736	109.154	0	0	17.7887	65.6653	215.688	208.947	5662.83	13886.7	-215.688	0	10.9311	11.032	9.84361	0	0	0.134328	97.6928	-492.299	84.5116	125.073	0	51.0862	49.2998	155.907	1
2376	0	0	376	1	285.701	133.851	151.849	0	0	45.3928	75.4152	16.0276	222.518	5635.23	13677.7	-16.0276	0	9.60536	10.6834	10.5444	0	0	0.0716448	102.08	-493.416	59.3219	114.589	0	48.762	46.8732	118.826	1
2379	0	0	379	1	275.519	144.672	130.846	0	0	79.6103	33.3422	202.646	254.764	5800.33	13719.7	-202.646	0	13.0842	10.5349	9.91607	0	0	0.145129	130.787	-510.123	61.4763	162.049	0	42.8473	41.2374	128.302	1
2387	0	0	387	1	275.756	175.292	100.464	0	0	-1.60713	65.7287	81.3398	178.539	5981.21	13488	-81.3398	0	8.21536	10.8915	10.0879	0	0	0.123527	120.32	-503.064	62.0762	125.34	0	60.0541	57.0174	138.721	1
2388	0	0	388	1	272.258	125.735	146.523	0	0	24.3545	37.9666	50.8058	173.738	5656.27	13715.1	-50.8058	0	7.7688	10.2171	9.60032	0	0	0.133456	138.95	-508.394	61.6927	156.511	0	59.9422	58.0328	143.779	1
2391	0	0	391	1	320.804	184.375	136.429	0	0	-12.9485	20.2022	203.043	202.013	5892.89	13732.9	-203.043	0	10.5392	10.173	9.87885	0	0	0.158237	119.255	-502.34	49.214	150.774	0	51.9642	49.9261	151.685	1
2392	0	0	392	1	252.137	122.988	129.149	0	0	37.6519	-12.6474	-190.845	171.308	6141.27	13566.4	190.845	0	6.79961	11.3077	9.48082	0	0	0.0600839	118.652	-502.156	70.2726	123.897	0	56.5817	53.806	190.193	1
2403	0	0	403	1	311.88	160.783	151.097	0	0	34.0961	53.1841	81.7349	239.672	6144.82	13699.9	-81.7349	0	10.9812	10.1801	9.68188	0	0	0.151459	105.439	-493.207	50.9898	125.023	0	44.0955	43.0203	105.81	1
2405	0	0	405	1	221.336	132.411	88.9246	0	0	38.717	92.4765	-124.67	171.437	5542.24	13660.6	124.67	0	6.78037	10.3328	10.107	0	0	0.0599937	97.2843	-490.937	84.5876	122.609	0	58.8879	56.1756	169.633	1
2407	0	0	407	1	278.017	137.467	140.55	0	0	-18.4281	-2.21924	281.681	278.385	5798.71	13655.6	-281.681	0	15.8073	9.77889	9.84471	0	0	0.16807	106.696	-494.711	59.6475	150.911	0	39.2582	37.192	151.003	1
2421	0	0	421	1	236.901	145.569	91.3318	0	0	29.3453	0.970536	161.44	166.55	5750.94	13652.5	-161.44	0	8.29101	10.7292	10.0673	0	0	0.327424	106.774	-495.788	77.1206	130.3	0	63.3059	61.2371	165.942	1
2426	0	0	426	1	226.549	114.539	112.01	0	0	33.3381	30.0711	-64.5251	165.11	5846.6	13822.7	64.525	0	6.77348	10.2003	9.11885	0	0	0.166377	141.57	-505.995	79.5165	158.239	0	57.8492	57.1066	153.978	1
2440	0	0	440	1	243.248	128.28	114.968	0	0	77.6082	34.3595	-138.056	193.691	5702.67	13718.7	138.056	0	7.67189	10.033	9.996	0	0	0.0313725	99.2963	-489.904	72.9249	129.767	0	51.9141	50.9725	156.603	1
2441	0	0	441	1	287.592	170.172	117.421	0	0	38.0334	64.8572	137.061	171.445	5642.59	13588.6	-137.061	0	8.26313	10.1398	9.76095	0	0	0.0991091	132.018	-505.024	57.1833	161.64	0	60.9026	58.3304	152.485	1
2445	0	0	445	1	256.905	161.69	95.2152	0	0	52.256	29.1319	382.77	204.738	5728.02	13624.3	-382.77	0	12.6759	10.4899	9.91831	0	0	0.081138	102.63	-493.265	67.9261	122.036	0	58.8395	55.8467	312.98	1
2455	0	0	455	1	291.628	178.474	113.154	0	0	9.39664	58.804	157.138	275.552	5770.88	13694.3	-157.138	0	13.6124	10.0979	9.95911	0	0	0.171632	115.605	-503.066	56.2535	171.234	0	39.4925	37.979	102.937	1
2456	0	0	456	1	298.447	166.603	131.843	0	0	-5.84098	80.1086	278.356	240.629	5686.46	13673	-278.356	0	13.4958	10.6763	9.23003	0	0	0.191915	119.409	-502.933	54.2267	164.517	0	45.4245	43.3961	173.793	1
2459	0	0	459	1	234.732	135.351	99.381	0	0	32.9189	44.0337	19.0478	175.884	5847.02	13609.4	-19.0478	0	7.6445	11.0352	9.50996	0	0	0.119338	86.7014	-484.513	77.6419	120.171	0	60.2252	57.5744	145.096	1
2461	0	0	461	1	214.59	123.565	91.0254	0	0	-39.1194	55.4696	200.015	163.43	5819.4	13598	-200.015	0	8.53366	9.86899	9.93553	0	0	0.0940988	109.726	-492.557	87.2229	164.449	0	63.0438	59.3731	185.2	1
2463	0	0	463	1	373.627	213.303	160.324	0	0	-59.4644	52.7646	441.931	261.331	5939.4	13800	-441.931	0	17.69	10.3407	10.3551	0	0	0.356026	122.992	-506.516	40.3859	149.299	0	52.4009	50.4924	314.459	1
2464	0	0	464	1	271.792	133.488	138.304	0	0	-7.67447	-21.2333	213.759	256.727	5787.95	13774.3	-213.759	0	13.6107	10.5156	10.2997	0	0	0.143412	127.211	-510.003	63.1831	153.344	0	41.8807	40.6801	133.135	1
2465	0	0	465	1	290.843	183.333	107.51	0	0	104.095	-41.4389	571.869	324.998	5775.85	13794.5	-571.869	0	24.4861	9.62289	9.45379	0	0	0.11557	131.458	-504.414	55.3283	152.089	0	49.7164	50.3236	280.412	1
2467	0	0	467	1	264.584	174.441	90.1435	0	0	63.4129	33.4954	325.142	281.49	5716.87	13819.2	-325.142	0	16.3999	9.36563	9.52437	0	0	0.218911	119.769	-497.435	62.9763	191.196	0	39.0284	38.4569	173.483	1
2468	0	0	468	1	253.198	147.798	105.4	0	0	45.6731	36.4683	304.188	343.415	5734.61	13816.3	-304.188	0	19.6227	10.0556	9.22008	0	0	0.166521	98.8997	-492.173	67.6197	196.329	0	32.8508	32.2591	134.486	1
2475	0	0	475	1	278.462	139.293	139.169	0	0	-43.219	-23.7217	46.8792	215.481	5823.5	13677.1	-46.8792	0	9.85678	9.7816	10.0422	0	0	0.238519	131.058	-507.11	59.7641	149.98	0	48.4164	46.6661	117.208	1
2476	0	0	476	1	342.184	176.774	165.41	0	0	21.6353	28.4498	40.7525	353.083	5758.65	13824.3	-40.7525	0	15.6809	9.45696	9.00804	0	0	0.197827	134.032	-503.695	43.6816	209.141	0	30.2352	29.5937	75.3339	1
2478	0	0	478	1	279.128	157.312	121.815	0	0	171.206	-26.5617	698.993	350.845	5609.07	13779.6	-698.993	0	30.4836	9.24636	9.22367	0	0	0.0384971	129.696	-498.159	57.8556	134.438	0	55.8373	55.5278	243.722	1
2484	0	0	484	1	269.398	170.845	98.553	0	0	55.679	39.1595	559.718	263.785	5724.6	13813.6	-559.718	0	19.6222	9.94721	9.62544	0	0	0.226181	131.103	-503.141	62.3075	134.271	0	59.7062	60.9254	357.234	1
2486	0	0	486	1	278.309	139.707	138.601	0	0	-31.4452	49.4869	93.0801	184.411	5712.07	13703.6	-93.0801	0	8.64953	10.6882	10.4927	0	0	0.333134	115.256	-501.378	61.5346	107.946	0	57.6313	56.0691	140.538	1
2489	0	0	489	1	322.774	214.703	108.071	0	0	-39.9416	-21.4586	415.583	341.361	5720.56	13774.5	-415.583	0	22.4254	10.3648	9.92049	0	0	0.334121	150.075	-525.425	49.0151	201.757	0	38.7325	37.0697	223.719	1
2492	0	0	492	1	297.987	156.881	141.106	0	0	31.1692	59.972	244.141	221.719	6048.09	13992.1	-244.141	0	11.9191	10.0779	10.4598	0	0	0.168724	113.808	-499.756	55.0977	143.664	0	48.1315	46.3061	165.782	1
2496	0	0	496	1	223.343	95.7823	127.561	0	0	1.53384	13.9749	47.2164	158.551	5778.75	13838.8	-47.2164	0	7.12046	10.2752	10.4631	0	0	0.0767779	108.059	-497.445	84.0513	126.838	0	64.9458	63.5957	157.687	1
2498	0	0	498	1	214.685	106.214	108.471	0	0	-7.22094	102.876	-150.526	154.43	5986.82	13251.6	150.526	0	6.09103	10.7387	9.99355	0	0	0.0564364	108.105	-493.365	89.1164	121.266	0	64.5214	61.6256	197.053	1
2522	0	0	522	1	259.979	156.577	103.402	0	0	31.2477	-12.856	665.054	268.034	5749.03	13865.6	-665.054	0	22.5454	9.77736	9.70865	0	0	0.176637	114.409	-497.714	65.4378	143.602	0	70.6858	67.7161	320.141	1
2525	0	0	525	1	232.186	126.665	105.521	0	0	-11.7609	67.4941	423.036	137.717	6091.02	13286.9	-423.036	0	9.00052	11.0227	9.70559	0	0	0.0934462	115.172	-498.091	79.2597	126.041	0	92.2079	85.2257	549.852	1
2527	0	0	527	1	296.392	164.988	131.403	0	0	82.8346	14.8268	168.011	264.381	5697.45	13738.3	-168.011	0	13.1486	10.4435	9.33591	0	0	0.0648563	121.443	-504.039	54.6378	170.768	0	40.742	40.1642	108.273	1
2528	0	0	528	1	277.908	158.748	119.16	0	0	41.0463	71.264	108.415	212.301	5739.23	13781.5	-108.415	0	9.94785	10.0138	9.19	0	0	0.218435	132.361	-504.58	59.1239	148.167	0	48.98	48.3401	119.885	1
2529	0	0	529	1	307.364	148.629	158.736	0	0	62.652	76.524	239.936	167.906	5916.95	13676.6	-239.936	0	8.94499	10.9831	10.2883	0	0	0.128421	106.144	-497.494	53.4997	122.5	0	63.8973	61.2148	211.393	1
2534	0	0	534	1	242.667	141.24	101.427	0	0	55.5296	31.1397	355.797	173.228	5724.75	13821.6	-355.797	0	10.4254	10.1863	9.65585	0	0	0.102196	144.929	-511.294	72.8557	175.805	0	64.0212	63.0041	316.622	1
2555	0	0	555	1	266.822	149.672	117.15	0	0	16.2516	-3.31266	175.85	167.292	5764.03	13656.7	-175.85	0	8.4708	10.8395	10.4555	0	0	0.0631427	84.5623	-487.442	65.545	102.561	0	63.5232	61.066	172.946	1
2559	0	0	559	1	274.938	130.25	144.687	0	0	-25.6975	56.4981	-203.466	208.544	5805.98	13895.9	203.466	0	8.21267	9.35626	9.65826	0	0	0.228357	146.329	-504.987	59.803	177.487	0	46.8123	46.0915	154.516	1
2560	0	0	560	1	239.076	109.652	129.424	0	0	-12.2769	-26.7123	77.2482	179.95	5593.24	13580.5	-77.2482	0	8.3914	10.2909	9.68733	0	0	0.113877	100.749	-488.594	74.6858	128.024	0	58.3438	54.6097	137.723	1
2574	0	0	574	1	234.204	106.706	127.498	0	0	21.0799	27.117	-230.522	197.188	5659.54	13626.3	230.522	0	7.73036	10.1741	9.55681	0	0	0.122521	123.581	-495.821	76.5243	163.92	0	51.7539	48.6719	182.926	1
2580	0	0	580	1	273.789	149.112	124.676	0	0	83.3946	-20.5157	105.701	169.65	5896.21	13474.6	-105.701	0	8.00907	10.7049	9.54468	0	0	0.146175	126.327	-503.542	61.7376	151.125	0	61.7471	60.2087	145.372	1
2600	0	0	600	1	236.518	87.4178	149.101	0	0	53.0571	50.0238	-211.167	189.538	5627.56	13603.4	211.167	0	7.39229	10.452	9.83219	0	0	0.225226	92.0163	-486.839	76.4058	126.925	0	53.9749	50.4276	185.774	1
2601	0	0	601	1	240.005	95.2627	144.742	0	0	28.5939	64.0438	-217.409	183.661	5951.01	13390.1	217.409	0	7.1556	10.7724	9.59967	0	0	0.0613806	99.8725	-490.796	74.8942	140.762	0	54.6237	54.1061	190.071	1
2633	0	0	633	1	229.351	113.45	115.901	0	0	16.2787	32.5174	107.472	205.875	5764	13720.6	-107.472	0	9.70643	9.63201	9.37382	0	0	0.152286	123.772	-494.363	77.5669	142.081	0	50.2789	49.1203	123.231	1
2645	0	0	645	1	268.477	148.769	119.708	0	0	41.5652	32.17	191.478	187.078	5938.03	13820.6	-191.478	0	9.53707	10.864	9.11464	0	0	0.129474	94.1893	-488.064	63.0652	133.654	0	56.5714	55.3205	153.641	1
2648	0	0	648	1	315.692	195.651	120.041	0	0	38.5693	4.11752	244.001	266.284	5642.05	13749	-244.001	0	14.3707	9.86626	9.26159	0	0	0.0522345	156.421	-518.847	49.4072	198.658	0	39.8796	39.1888	137.863	1
2651	0	0	651	1	291.576	185.993	105.583	0	0	89.854	16.6274	248.318	240.67	5690.43	13736.5	-248.318	0	12.9594	9.56339	9.63393	0	0	0.0588156	127.894	-500.194	55.2739	161.119	0	43.902	42.808	158.15	1
2662	0	0	662	1	354.86	180.686	174.174	0	0	48.9264	-6.58643	-6.17834	272.332	6129.99	13859.3	6.17834	0	11.695	9.68826	10.0727	0	0	0.140807	118.462	-502.555	42.6006	156.086	0	38.5047	37.8101	97.1768	1
2663	0	0	663	1	264.909	140.483	124.426	0	0	-2.41146	91.8207	95.6857	224.477	5683.03	13860.6	-95.6857	0	10.4557	10.5365	9.68093	0	0	0.339865	121.974	-500.786	64.7019	143.335	0	47.7425	46.1652	112.008	1
2664	0	0	664	1	312.973	176.177	136.796	0	0	65.2149	6.84175	70.9783	216.839	5914.39	13247.9	-70.9783	0	9.87645	11.5165	10.0359	0	0	0.0421253	96.1395	-494.108	52.3939	115.542	0	49.6578	48.009	122.074	1
2665	0	0	665	1	248.826	140.569	108.257	0	0	-59.8588	-18.6804	281.969	193.404	6039.46	13273.5	-281.969	0	11.1547	10.3679	9.86315	0	0	0.173902	141.11	-514.17	70.8717	168.42	0	52.7788	50.8376	209.093	1
2668	0	0	668	1	239.036	137.796	101.24	0	0	-0.827641	41.609	254.798	221.201	5781.11	13711.5	-254.798	0	12.11	9.83766	10.1633	0	0	0.361733	120.746	-500.684	74.7538	173.28	0	48.8063	46.2397	201.841	1
2674	0	0	674	1	224.25	118.118	106.132	0	0	64.7071	39.5616	616.063	208.609	5715.57	13813.2	-616.063	0	16.4622	9.883	9.68628	0	0	0.210271	112.926	-493.501	81.2607	124.301	0	82.04	80.6977	426.732	1
2688	0	0	688	1	278.214	142.149	136.066	0	0	93.0683	-5.50666	-191.094	186.773	6085.85	13957.9	191.094	0	7.39008	11.7246	9.49642	0	0	0.0350835	124.629	-505.172	61.4677	155.001	0	52.4847	49.4959	197.058	1
2693	0	0	693	1	234.812	122.698	112.114	0	0	58.2173	-32.1401	422.193	165.594	5921.38	13386.6	-422.193	0	10.7425	10.0035	9.88282	0	0	0.0446558	132.791	-502.12	76.5286	136.434	0	75.1396	69.9935	447.817	1
2695	0	0	695	1	237.053	137.111	99.9422	0	0	82.2111	-16.2274	252.973	189.371	5698.07	13769.3	-252.973	0	10.3002	10.5739	10.3845	0	0	0.0214918	91.1355	-489.59	77.3479	113.654	0	56.1021	55.1241	205.156	1
2697	0	0	697	1	242.831	138.178	104.653	0	0	-8.4218	7.88886	196.78	234.54	6087.68	13446.2	-196.78	0	12.1657	10.5008	9.10291	0	0	0.210382	120.486	-501.031	72.315	198.388	0	44.6287	42.5172	124.951	1
2698	0	0	698	1	290.068	162.97	127.099	0	0	16.3026	91.894	239.11	194.283	6062.96	13561.5	-239.11	0	10.4105	10.6169	10.04	0	0	0.161995	101.588	-494.185	57.3734	114.194	0	54.3242	51.4295	182.625	1
2703	0	0	703	1	317.364	186.495	130.868	0	0	80.0182	10.1065	44.9671	203.731	6098.9	13942.3	-44.9671	0	9.0639	10.8357	9.68889	0	0	0.210378	111.181	-498.919	50.3896	129.237	0	52.0856	49.6075	129.107	1
2715	0	0	715	1	213.772	112.635	101.137	0	0	63.7279	25.9695	235.415	173.795	5616.89	13727.1	-235.415	0	9.24465	10.5885	9.92121	0	0	0.131377	104.155	-494.399	89.2132	139.538	0	60.6466	58.8345	202.121	1
2728	0	0	728	1	296.481	148.395	148.086	0	0	29.6622	25.5361	-131.809	224.273	5850.28	13827.2	131.809	0	8.93565	9.86392	9.72855	0	0	0.109365	102.244	-490.403	54.4398	148.435	0	43.7704	43.015	131.047	1
2734	0	0	734	1	239.179	176.229	62.95	0	0	105.83	73.6305	175.384	205.487	5674.45	13779.1	-175.384	0	10.2314	10.7414	9.30715	0	0	0.101189	85.4134	-482.99	74.6869	125.971	0	51.9147	50.9841	137.769	1
2736	0	0	736	1	231.616	137.561	94.0547	0	0	-2.8253	52.4809	100.951	211.385	5683.45	13800.3	-100.951	0	9.91855	10.3778	9.39618	0	0	0.142108	93.2741	-486.964	77.8309	119.503	0	50.0951	48.5904	118.406	1
2755	0	0	755	1	377.471	144.982	232.489	0	0	26.0631	3.12368	-46.018	194.506	5654.56	13650.3	46.018	0	8.12274	10.2277	10.5277	0	0	0.133665	129.161	-508.426	39.8673	138.929	0	53.1174	51.7009	134.771	1
2756	0	0	756	1	312.271	137.341	174.93	0	0	-38.3767	-22.4022	264.245	192.558	6117.64	13576.2	-264.245	0	10.836	9.70757	9.95813	0	0	0.0218089	138.076	-506.393	50.7077	164.41	0	52.1373	49.7985	198.158	1
2768	0	0	768	1	304.825	166.128	138.697	0	0	15.3169	-27.3106	76.915	266.009	5964.28	13381.8	-76.915	0	12.3385	9.65095	8.63418	0	0	0.037942	106.29	-490.34	50.9533	171.709	0	38.9078	37.7658	94.4309	1
2783	0	0	783	1	263.121	129.736	133.385	0	0	5.79801	71.5284	38.0162	204.693	5774.48	13681.6	-38.0162	0	9.04821	9.26913	10.0625	0	0	0.284165	108.606	-489.762	64.0799	136.794	0	50.9481	49.4481	125.244	1
2798	0	0	798	1	226.153	122.526	103.628	0	0	22.7887	11.4285	193.412	175.876	5657.83	13542.3	-193.412	0	9.03147	9.37653	9.99128	0	0	0.151854	116.03	-495.328	79.8535	140.627	0	57.5694	56.096	171.506	1
2799	0	0	799	1	252.279	135.599	116.68	0	0	32.5587	26.5566	38.5658	173.802	5747.72	13726.5	-38.5658	0	7.69589	10.2369	9.82754	0	0	0.119748	119.566	-501.944	69.2141	112.889	0	59.1827	58.5869	146.661	1
2800	0	0	800	1	308.523	166.144	142.378	0	0	56.4186	50.2369	316.135	228.123	5823.52	13802.5	-316.135	0	13.1663	10.0802	9.8702	0	0	0.110604	116.467	-500.701	51.8621	136.998	0	48.2657	46.8993	205.419	1
2809	0	0	809	1	230.209	160.004	70.2043	0	0	82.7055	45.5575	644.072	269.113	5697.57	13906.8	-644.072	0	21.8923	8.82264	9.97753	0	0	0.198757	104.315	-490.831	76.7019	154.501	0	65.7101	63.2567	317.09	1
2819	0	0	819	1	264.274	161.012	103.262	0	0	-9.93955	-3.67567	152.739	191.67	5690.56	13657.1	-152.739	0	9.53782	10.1662	9.31023	0	0	0.0809625	116.392	-495.076	63.8814	142.128	0	53.9379	52.1714	139.19	1
2828	0	0	828	1	351.165	199.261	151.904	0	0	14.7559	-7.40367	170.913	327.715	5865.18	13660.8	-170.913	0	16.5295	9.51666	9.19945	0	0	0.218556	139.218	-510.944	42.3807	229.567	0	33.2742	31.6728	86.378	1
2829	0	0	829	1	240.055	126.255	113.8	0	0	35.6586	48.3623	-196.544	185.592	5744.62	13505.4	196.544	0	7.25949	11.3518	9.94271	0	0	0.143459	120.869	-504.212	76.4232	149.214	0	54.9093	53.2732	192.406	1
2834	0	0	834	1	233.495	137.522	95.973	0	0	44.7199	32.2883	133.437	186.308	5735.56	13920.1	-133.437	0	8.96765	10.5511	9.35391	0	0	0.123566	98.7856	-487.829	77.1309	133.054	0	55.7505	54.2661	134.405	1
2844	0	0	844	1	286.55	140.171	146.378	0	0	17.5605	-6.07196	48.5363	220.215	6061.7	13161.2	-48.5363	0	9.91364	9.49456	9.64911	0	0	0.213221	150.881	-513.302	56.5748	175.163	0	46.331	44.8252	111.552	1
2852	0	0	852	1	274.808	146.25	128.558	0	0	4.65762	21.9268	188.021	158.687	5476.64	13631.5	-188.021	0	8.12076	10.1403	9.47844	0	0	0.309179	130.05	-506.77	60.6182	175.065	0	65.2527	60.7325	174.538	1
2853	0	0	853	1	234.046	116.039	118.006	0	0	47.7015	-4.15566	-23.3231	154.86	5732.58	13956.6	23.3231	0	6.56467	9.70351	10.2679	0	0	0.112232	104.666	-493.115	77.0347	138.99	0	63.3679	63.3192	154.398	1
2857	0	0	857	1	203.461	102.478	100.984	0	0	1.4618	-55.7276	634.739	250.18	5778.82	14008.1	-634.74	0	20.5172	8.91401	10.2	0	0	0.284902	106.019	-491.893	92.6904	146.359	0	68.96	64.18	325.911	1
2861	0	0	861	1	285.647	150.346	135.301	0	0	67.109	94.5902	20.1467	167.397	5713.17	13758.2	-20.1467	0	7.23226	10.023	9.35029	0	0	0.133833	150.869	-509.812	57.0895	171.535	0	60.7405	60.1547	149.446	1
2871	0	0	871	1	265.517	136.206	129.311	0	0	-47.7299	69.4998	-223.244	193.796	6027.33	13284.9	223.244	0	7.64353	10.416	9.58428	0	0	0.270524	100.776	-489.661	64.1874	127.761	0	52.5012	48.81	175.466	1
2881	0	0	881	1	223.351	130.694	92.6567	0	0	86.6685	56.6741	-58.3132	145.802	5693.61	13796.1	58.3132	0	5.96538	10.9414	9.5218	0	0	0.029751	130.483	-508.429	83.4092	148.058	0	68.6152	66.6757	176.21	1
2886	0	0	886	1	233.032	120.857	112.175	0	0	69.6024	37.6949	33.1454	201.82	6109.32	13416.4	-33.1454	0	8.85493	10.1124	9.39525	0	0	0.0794618	102.944	-491.773	76.6772	139.292	0	51.2179	49.106	121.292	1
2898	0	0	898	1	271.954	138.627	133.327	0	0	85.3119	5.56708	30.3998	153.48	5595.31	13747.5	-30.3998	0	6.75213	10.5031	10.19	0	0	0.223564	105.374	-495.013	62.9648	148.29	0	68.472	65.6519	159.398	1
2899	0	0	899	1	246.393	141.169	105.224	0	0	-38.2574	-18.0694	7.05802	178.332	5918.2	13870.8	-7.05802	0	7.87501	10.4444	8.55536	0	0	0.101168	115.614	-495.14	69.7555	155.82	0	55.2327	53.0265	135.937	1
2903	0	0	903	1	243.34	152.976	90.3637	0	0	10.4739	2.71671	562.033	366.327	5769.81	13850	-562.033	0	27.5673	8.96692	9.09588	0	0	0.106614	109.057	-492.805	69.6194	160.563	0	43.1708	43.6494	249.791	1
2905	0	0	905	1	212.784	133.047	79.7365	0	0	202.629	-31.1843	306.7	138.802	5577.65	13883.9	-306.7	0	8.02677	11.1137	10.265	0	0	0.0642293	94.0434	-488.832	91.7073	120.753	0	76.6708	73.7861	306.311	1
2916	0	0	916	1	237.465	80.6863	156.779	0	0	-52.669	67.1384	-136.035	299.87	6032.27	13387	136.035	0	12.0374	9.1008	8.03298	0	0	0.257447	223.991	-515.01	70.4251	187.368	0	33.1365	31.9389	96.8525	1
2925	0	0	925	1	265.396	150.967	114.429	0	0	92.7421	51.8204	286.5	216.279	5687.54	13800.9	-286.5	0	12.0693	9.77787	8.96002	0	0	0.0972175	109.15	-489.306	62.4665	154.036	0	49.0898	47.9337	192.326	1
2938	0	0	938	1	274.893	170.912	103.981	0	0	129.225	-15.3131	673.528	346.126	5651.06	13868.1	-673.528	0	29.1066	8.90286	9.9126	0	0	0.315557	101.443	-490.437	59.5255	130.822	0	54.0992	53.0908	244.743	1
2945	0	0	945	1	253.116	178.977	74.1395	0	0	96.5616	66.2157	144.148	131.565	5783.38	13886.2	-144.148	0	6.35706	10.6386	10.4036	0	0	0.111631	113.185	-494.429	70.3878	126.893	0	79.4054	76.7628	196.901	1
2946	0	0	946	1	227.714	144.701	83.0138	0	0	123.577	23.1185	608.163	237.268	5856.02	13929.3	-608.163	0	18.4668	9.25504	9.86112	0	0	0.34023	118.092	-496.752	78.5758	123.411	0	71.698	67.7787	363.289	1
2973	0	0	973	1	232.985	122.42	110.565	0	0	46.8989	24.2901	185.288	144.578	6132.02	13728.8	-185.288	0	7.32659	10.0344	10.214	0	0	0.217027	120.093	-500.499	78.0638	151.345	0	69.6031	69.398	195.458	1
2977	0	0	977	1	245.778	152.771	93.0064	0	0	22.4893	15.85	117.494	159.181	6056.77	13637.6	-117.494	0	7.58626	10.1113	9.37508	0	0	0.0546918	128.952	-501.613	70.9297	121.916	0	64.2159	61.6686	150.195	1
2981	0	0	981	1	285.382	135.258	150.123	0	0	-20.1942	124.463	-41.4026	154.126	5800.47	13728.3	41.4026	0	6.42058	10.4113	10.2963	0	0	0.199186	97.4048	-488.711	58.789	117.883	0	65.4753	64.9112	165.529	1
2992	0	0	992	1	237.606	116.712	120.894	0	0	-17.9391	45.3891	155.979	201.182	5698.56	13508.4	-155.979	0	9.99637	9.44223	8.86179	0	0	0.124338	123.028	-496.861	72.4456	155.302	0	50.7839	49.4752	130.255	1
3001	0	0	1001	1	247.382	113.854	133.528	0	0	34.3727	-9.56562	-129.483	211.305	5845.57	13563.3	129.483	0	8.49295	9.90007	8.59054	0	0	0.125333	107.109	-488.052	68.6134	144.354	0	45.9912	45.3862	139.863	1
3043	0	0	1043	1	231.604	96.22	135.384	0	0	49.9427	21.2575	-99.0723	194.639	5830	13432.8	99.0723	0	7.84507	9.90796	8.28095	0	0	0.0348884	100.162	-481.264	74.8423	151.234	0	49.3678	49.6087	141.108	1
3058	0	0	1058	1	296.97	179.205	117.765	0	0	29.9306	14.2433	-29.7316	272.045	6148.99	13240.5	29.7316	0	11.4539	8.44778	8.14025	0	0	0.111245	120.014	-489.715	50.9619	177.618	0	36.2182	34.367	88.429	1
3114	0	0	1114	1	247.835	128.402	119.433	0	0	32.2609	3.69846	144.506	142.117	6047	13550.1	-144.506	0	6.95337	10.4536	9.11156	0	0	0.0656867	103.876	-489.916	70.1544	125.605	0	71.5091	68.1837	171.069	1
3124	0	0	1124	1	218.888	108.46	110.427	0	0	51.7024	14.5104	-16.7055	146.536	6027.56	13539.3	16.7055	0	6.21446	10.0176	9.4894	0	0	0.138639	122.893	-494.422	84.0714	123.611	0	68.068	65.1928	161.892	1
3147	0	0	1147	1	304.139	187.145	116.994	0	0	-47.1944	-12.6014	123.881	202.547	5628.15	13666	-123.881	0	9.91746	9.74431	9.04924	0	0	0.1789	130.098	-501.36	51.6687	153.707	0	50.5682	48.3403	122.547	1
3151	0	0	1151	1	259.97	106.157	153.813	0	0	39.3988	91.4983	-337.014	146.069	5541.56	13561.9	337.014	0	5.72224	9.97716	10.1308	0	0	0.140651	139.912	-508.289	66.3454	137.609	0	74.704	68.3265	307.423	1
3155	0	0	1155	1	225.247	120.189	105.058	0	0	97.583	-44.7396	122.298	169.755	5583.04	13698.2	-122.298	0	8.18407	9.51159	8.76036	0	0	0.0099208	146.247	-508.052	78.1902	151.818	0	59.9395	56.8706	139.464	1
3156	0	0	1156	1	217.117	116.283	100.834	0	0	-2.14713	44.3161	-42.5599	211.726	5782.43	13708.8	42.5599	0	8.83106	8.9338	8.71943	0	0	0.202777	125.369	-493.161	81.2319	160.427	0	46.0938	45.6387	118.018	1
3174	0	0	1174	1	284.586	158.979	125.607	0	0	56.9373	53.0231	-52.3027	139.577	6221.64	13600.4	52.3027	0	5.73858	9.76364	9.34179	0	0	0.228703	102.119	-486.277	57.0731	144.607	0	67.8243	66.1165	174.087	1
3197	0	0	1197	1	217.056	109.108	107.948	0	0	62.735	70.324	206.467	146.74	5717.55	13882.1	-206.467	0	7.55585	9.96406	9.05769	0	0	0.12615	107.083	-488.365	84.0784	126.601	0	68.3653	66.5462	205.848	1
3202	0	0	1202	1	241.239	143.046	98.1932	0	0	42.6658	64.096	85.7645	134.239	5837.27	13689	-85.7645	0	6.16113	10.3626	9.40257	0	0	0.124039	109.946	-491.667	73.3267	123.34	0	77.0875	74.104	181.371	1
3206	0	0	1206	1	248.328	135.788	112.54	0	0	40.6	43.6996	165.932	152.411	6138.32	13609.7	-165.932	0	7.56674	9.59945	9.15185	0	0	0.103057	118.839	-492.612	68.7207	138.91	0	64.5692	62.2906	171.175	1
3222	0	0	1222	1	286.56	140.099	146.461	0	0	43.3222	44.5829	-110.238	253.835	5736.96	13708.5	110.238	0	10.1442	9.16729	8.53499	0	0	0.185218	121.202	-491.365	54.8334	150.963	0	38.3303	38.2619	112.674	1
3223	0	0	1223	1	242.411	144.384	98.0262	0	0	-14.5851	-12.0511	83.8716	178.924	5794.87	13765.1	-83.8716	0	8.36836	9.45363	9.41288	0	0	0.0772455	124.182	-497.095	71.3473	162.054	0	56.1564	55.0671	137.037	1
3232	0	0	1232	1	256.304	124.751	131.552	0	0	54.6176	16.7174	210.531	221.517	5825.32	13836	-210.531	0	11.5136	9.85618	8.8417	0	0	0.165961	106.322	-486.736	65.5679	142.238	0	46.9062	45.6114	143.486	1
3251	0	0	1251	1	235.522	110.771	124.751	0	0	15.3413	92.9763	-63.2212	201.755	5764.94	13660.1	63.2212	0	8.24027	9.1682	7.76904	0	0	0.08983	132.592	-493.335	70.8622	176.055	0	46.9554	46.9107	127.918	1
3252	0	0	1252	1	242.999	134.956	108.043	0	0	42.9195	-55.8977	282.238	175.512	5837.02	13709.3	-282.238	0	9.95435	9.60479	8.48471	0	0	0.0660657	97.7211	-480.455	69.7466	126.153	0	58.2075	55.9125	219.415	1
3260	0	0	1260	1	207.936	104.248	103.688	0	0	33.7145	1.164	-50.157	117.719	5746.57	13851.6	50.157	0	4.90107	9.82121	9.31002	0	0	0.114403	111.651	-490.058	89.8642	136.807	0	79.8528	79.8493	204.045	1
3267	0	0	1267	1	240.563	122.215	118.348	0	0	-38.597	-21.9059	99.1107	164.303	6117.86	13376.3	-99.1107	0	7.85681	9.15829	9.78774	0	0	0.212307	113.501	-487.49	72.2569	137.764	0	60.0838	57.3055	141.236	1
3274	0	0	1274	1	308.979	147.664	161.316	0	0	21.8485	149.308	-128.713	193.821	6057.41	13703.4	128.713	0	7.66389	9.16266	8.25922	0	0	0.172709	134.83	-495.901	49.128	146.931	0	49.3146	46.6748	145.117	1
3278	0	0	1278	1	272.685	151.987	120.698	0	0	49.2448	-20.4762	101.603	187.253	5731.04	13873.2	-101.603	0	8.82644	9.54725	8.06246	0	0	0.0224404	154.262	-505.004	58.5658	173.707	0	52.6714	51.803	126.061	1
3279	0	0	1279	1	210.441	120.516	89.9257	0	0	7.09141	28.6737	164.848	179.467	5773.19	13824.1	-164.848	0	8.96249	9.63148	9.13447	0	0	0.100515	101.333	-486.642	87.4722	145.912	0	56.2105	54.9778	149.231	1
3281	0	0	1281	1	279.39	174.556	104.834	0	0	53.2259	29.0763	204.304	226.787	6026.03	13823.7	-204.304	0	11.6987	9.32545	7.83793	0	0	0.0594969	99.3784	-479.9	56.0522	159.096	0	44.1425	44.6869	128.054	1
3282	0	0	1282	1	216.657	128.163	88.4934	0	0	61.425	37.988	113.34	135.725	5918.18	13416.1	-113.34	0	6.39529	9.76717	9.25977	0	0	0.0419678	103.959	-487.998	84.3487	133.943	0	73.8877	72.3339	178.79	1
3309	0	0	1309	1	252.714	101.092	151.622	0	0	13.5866	57.1164	52.3296	183.326	5766.69	13795.6	-52.3296	0	8.20362	9.43235	8.83137	0	0	0.195605	102.456	-484.76	66.2604	106.014	0	54.5259	53.3702	134.043	1
3319	0	0	1319	1	206.798	105.442	101.356	0	0	26.071	49.4366	-192.71	131.373	5654.55	13703.6	192.71	0	5.1448	10.2156	9.25311	0	0	0.129629	95.8	-481.817	91.3358	109.34	0	74.3241	70.4557	248.396	1
3320	0	0	1320	1	246.116	118.254	127.862	0	0	48.3939	6.69095	-122.697	140.342	5731.89	13846	122.697	0	5.6233	8.81793	8.83995	0	0	0.147403	128.824	-490.995	67.843	144.503	0	65.3382	64.7991	189.738	1
3335	0	0	1335	1	211.105	104.875	106.23	0	0	7.38106	-40.104	525.463	162.584	5772.9	13793.2	-525.463	0	11.8465	8.80652	8.78697	0	0	0.153351	119.692	-491.142	84.4944	164.67	0	84.0505	84.5816	509.207	1
3346	0	0	1346	1	275.065	137.983	137.082	0	0	41.8544	37.8067	-36.4609	183.144	5539.11	13615.6	36.4609	0	7.63373	9.57657	8.47373	0	0	0.104035	111.261	-488.244	58.4702	132.879	0	53.6485	50.5339	132.596	1
3353	0	0	1353	1	236.979	152.337	84.6417	0	0	42.2795	37.1273	187.67	163.563	6036.98	14014.9	-187.67	0	8.30156	9.84171	8.76063	0	0	0.13553	98.4207	-482.215	73.2053	110.963	0	61.6346	60.0897	168.988	1
3361	0	0	1361	1	182.296	98.0885	84.2072	0	0	60.8055	-66.4033	197.142	176.103	5918.79	13620.2	-197.142	0	9.1871	9.74312	8.45906	0	0	0.293954	113.967	-487.59	106.618	152.31	0	56.9329	54.4896	158.205	1
3378	0	0	1378	1	272.279	165.231	107.048	0	0	-31.5804	-208.617	563.645	148.805	5712.2	13862	-563.645	0	12.0324	9.7002	8.67366	0	0	0.126854	108.765	-487.759	59.7462	131.814	0	90.4466	104.481	529.376	1
3383	0	0	1383	1	241.376	135.284	106.092	0	0	125.634	75.5557	-97.115	179.812	5554.99	13577.9	97.115	0	7.2067	8.74428	8.28315	0	0	0.0944667	123.109	-488.473	68.6748	145.415	0	52.7638	49.7453	144.935	1
3391	0	0	1391	1	215.446	131.687	83.7584	0	0	28.7791	80.1731	105.083	178.986	6050.48	13971.9	-105.083	0	8.36978	9.45991	9.12497	0	0	0.153649	102.225	-481.821	84.1195	110.265	0	56.8156	54.6479	137.414	1
3398	0	0	1398	1	313.902	175.407	138.495	0	0	167.711	61.081	273.297	257.219	5712.23	13891.3	-273.297	0	14.1716	7.25491	8.38079	0	0	0.128463	259.793	-528.387	46.2815	231.48	0	38.4095	36.7837	149.252	1
3408	0	0	1408	1	240.812	129.626	111.186	0	0	-14.721	70.9013	284.886	170.479	5595.68	13682.2	-284.886	0	9.64884	9.54507	9.49996	0	0	0.294233	90.7725	-479.775	72.3346	99.5963	0	60.6756	57.2461	237.396	1
3431	0	0	1431	1	291.087	178.098	112.988	0	0	75.2762	-61.2274	721.982	239.304	5804.66	13914	-721.982	0	21.5591	8.47305	8.38189	0	0	0.0744183	118.707	-490.578	52.686	113.344	0	83.7792	78.6511	348.955	1
3459	0	0	1459	1	242.24	145.343	96.8967	0	0	76.6791	56.686	91.5159	190.498	6002.58	13895.7	-91.5159	0	8.77212	9.11579	7.82691	0	0	0.0226161	105.373	-478.868	68.1141	119.306	0	52.0874	50.3176	125.117	1
3465	0	0	1465	1	256.35	119.263	137.087	0	0	123.568	13.6543	-291.868	209.379	6155.01	13639.8	291.868	0	8.25912	8.97918	8.23875	0	0	0.13277	125.673	-491.45	63.354	130.875	0	46.6914	43.6937	176.348	1
3467	0	0	1467	1	251.627	137.847	113.779	0	0	52.1696	49.136	-97.2498	189.092	5728.11	13604.3	97.2498	0	7.58956	9.1614	8.46978	0	0	0.202479	110.06	-486.765	65.6808	122.803	0	50.1476	49.56	146.878	1
3474	0	0	1474	1	214.663	86.2366	128.426	0	0	9.18917	36.941	16.6057	146.379	5970.41	14114.8	-16.6057	0	6.37671	9.35014	8.56413	0	0	0.159364	83.8846	-470.369	83.1092	118.799	0	65.0425	62.9438	158.656	1
3478	0	0	1478	1	269.785	132.994	136.791	0	0	43.4554	-7.16597	-12.2024	189.701	6135.46	13261.9	12.2024	0	8.11511	9.19208	7.69709	0	0	0.185753	143.54	-497.873	58.4691	162.329	0	50.1706	47.5674	122.036	1
3498	0	0	1498	1	240.241	144.329	95.9122	0	0	59.8046	30.1212	-24.402	169.184	6119.12	13324.3	24.402	0	7.11146	8.88988	7.74451	0	0	0.148682	122.753	-487.929	68.4093	158.423	0	55.8319	53.0487	135.219	1
3505	0	0	1505	1	186.602	97.1926	89.4093	0	0	16.0254	-47.8262	263.279	146.825	5764.25	13900.6	-263.279	0	8.18941	9.13077	8.48187	0	0	0.0396624	114.034	-482.43	101.376	113.963	0	66.5503	63.7781	243.239	1
3509	0	0	1509	1	250.71	154.401	96.3094	0	0	-25.3309	45.8779	374.81	220.573	5805.61	14006.2	-374.81	0	13.7521	7.8916	8.75016	0	0	0.150504	120.539	-486.974	64.4602	162.014	0	49.4295	45.9491	249.999	1
3518	0	0	1518	1	270.599	149.916	120.683	0	0	65.0814	26.6027	117.382	155.759	5814.86	13726.5	-117.382	0	7.37575	9.16261	8.61663	0	0	0.0703741	113.461	-487.161	59.498	144.489	0	63.678	62.128	154.623	1
3532	0	0	1532	1	244.122	123.298	120.824	0	0	104.926	5.90803	-41.0587	197.256	5675.35	13747.2	41.0588	0	8.23288	8.87202	8.47666	0	0	0.0918296	107.3	-483.268	68.1158	131.777	0	49.2983	48.4593	122.914	1
3541	0	0	1541	1	226.456	120.713	105.743	0	0	75.0879	-39.3405	506.068	207.322	5705.19	13792.4	-506.068	0	14.654	9.14537	8.115	0	0	0.093836	98.6066	-478.488	75.6163	133.268	0	66.1598	65.7227	397.522	1
3542	0	0	1542	1	267.266	141.493	125.773	0	0	97.1461	-23.9468	62.8676	199.189	5683.13	13876.7	-62.8676	0	9.0618	8.16982	8.37683	0	0	0.0385342	137.883	-493.077	58.8544	153.356	0	48.8759	47.3306	116.305	1
3546	0	0	1546	1	296.898	170.321	126.577	0	0	51.5752	78.9934	55.5333	255.069	5828.37	13773.7	-55.5333	0	11.3739	8.11957	8.11948	0	0	0.269725	104.182	-477.279	50.5927	149.327	0	38.9664	38.0999	96.4336	1
3547	0	0	1547	1	246.725	126.431	120.294	0	0	8.56381	30.2909	69.8632	203.131	5672.06	13623.1	-69.8632	0	9.26839	8.55676	7.74449	0	0	0.158502	110.079	-479.524	65.3811	125.959	0	48.5038	46.297	119.601	1
3553	0	0	1553	1	241.015	125.578	115.437	0	0	65.8152	-25.0832	-6.81983	144.749	5614.81	13578.8	6.81983	0	6.23588	8.71313	7.98418	0	0	0.168361	151.429	-504.419	68.2458	164.561	0	65.2019	61.8953	161.101	1
3560	0	0	1560	1	249.32	134.764	114.556	0	0	48.1755	33.3813	120.222	149.94	5732.1	13819.4	-120.222	0	7.12335	9.11511	8.39436	0	0	0.0915585	135.568	-494.918	66.3494	153.662	0	64.932	64.2185	159.08	1
3567	0	0	1567	1	309.776	165.915	143.86	0	0	120.357	16.5616	190.783	189.341	5560.26	13636.9	-190.783	0	9.62059	7.70743	8.18147	0	0	0.0629375	136.175	-488.725	47.4017	140.16	0	51.4946	48.0133	144.682	1
3575	0	0	1575	1	242.449	133.561	108.888	0	0	13.047	-33.3055	72.9474	221.674	5767.23	13985.7	-72.9474	0	10.2661	7.7731	8.27328	0	0	0.180277	100.565	-473.892	66.6007	159.852	0	43.3144	41.8258	102.953	1
3577	0	0	1577	1	240.654	146.73	93.9233	0	0	0.0504083	18.9392	115.619	187.509	5780.23	13634.5	-115.619	0	8.95153	8.93477	8.37686	0	0	0.249136	120.845	-492.687	69.4454	129.864	0	53.5366	51.404	129.579	1
3579	0	0	1579	1	265.848	134.7	131.148	0	0	3.65223	49.5769	183.777	200.721	5676.97	13803.2	-183.777	0	10.2023	8.79746	7.17629	0	0	0.227731	121.009	-484.247	58.3804	161.237	0	48.6119	47.6645	131.958	1
3597	0	0	1597	1	271.127	138.042	133.085	0	0	49.4233	62.498	-236.294	222.954	6029.84	13690.6	236.294	0	8.66613	8.26501	7.32366	0	0	0.0801557	126.053	-483.46	56.379	142.297	0	42.8136	39.5374	147.158	1
3608	0	0	1608	1	259.912	121.338	138.574	0	0	67.0214	6.36225	143.812	140.523	6012.24	14045.7	-143.812	0	6.8428	8.3977	8.29699	0	0	0.0316954	118.074	-481.044	61.3992	129.834	0	67.4778	66.4452	166.931	1
3618	0	0	1618	1	273.418	149.559	123.859	0	0	56.7848	-24.7791	127.128	190.608	5723.5	13777.9	-127.128	0	9.20108	8.57978	7.90825	0	0	0.0493036	103.745	-477.293	56.9358	123.19	0	50.6413	50.4405	126.287	1
3619	0	0	1619	1	191.66	106.84	84.8197	0	0	25.1772	34.2019	90.7608	165.328	5954.42	14017.9	-90.7608	0	7.66293	8.16084	8.39284	0	0	0.0883252	99.9438	-472.819	94.6172	130.709	0	58.2478	55.5864	138.327	1
3625	0	0	1625	1	231.935	111.607	120.328	0	0	18.4401	-12.6346	2.50528	182.584	6160.48	13765.7	-2.50528	0	7.93089	8.47982	8.05802	0	0	0.0963024	94.1925	-471.657	71.7941	110.142	0	51.581	51.3466	126.742	1
3628	0	0	1628	1	214.166	131.021	83.1452	0	0	208.788	264.006	-325.607	134.514	6069.79	13588.7	325.607	0	5.55151	9.27337	8.60518	0	0	0.138959	114.067	-485.994	83.3244	131.094	0	72.0958	66.3942	285.133	1
3641	0	0	1641	1	232.039	131.572	100.467	0	0	136.595	60.0485	83.4769	168.029	5843	13992	-83.4769	0	7.68664	9.11079	7.89397	0	0	0.138557	109.496	-481.529	72.5308	139.839	0	58.0807	55.8129	135.897	1
3660	0	0	1660	1	236.503	107.944	128.559	0	0	35.66	94.9618	-33.641	166.069	5744.62	13757.8	33.641	0	6.90018	8.2925	8.51736	0	0	0.117539	133.524	-494.398	70.3199	146.154	0	56.7178	56.9434	143.135	1
3664	0	0	1664	1	265.163	112.994	152.169	0	0	72.4725	77.0207	-172.881	191.512	5707.81	13576.4	172.881	0	7.47989	7.82396	7.42763	0	0	0.108542	148.254	-494.338	57.6869	175.107	0	47.7269	46.3308	160.342	1
3682	0	0	1682	1	277.24	178.572	98.668	0	0	38.3015	12.4304	-216.687	225.726	5941.3	13541.3	216.687	0	8.87369	8.74229	6.79575	0	0	0.0629931	127.968	-487.769	54.502	185.389	0	41.0519	39.7983	143.369	1
3689	0	0	1689	1	282.668	157.535	125.133	0	0	-31.6337	-46.5482	177.078	195.745	5712.25	13700	-177.078	0	10.1242	7.89839	7.23627	0	0	0.121687	119.161	-480.041	52.7205	149.917	0	47.5473	46.5276	133.048	1
3696	0	0	1696	1	283.1	142.991	140.109	0	0	44.6439	18.9947	-118.105	241.393	5934.96	13335.4	118.105	0	9.66319	7.45442	7.52827	0	0	0.160365	133.577	-484.256	52.4428	190.379	0	38.0584	37.6718	109.226	1
3702	0	0	1702	1	230.969	110.792	120.177	0	0	53.9974	-25.7654	92.3894	131.781	5526.96	13579.5	-92.3894	0	6.16545	8.45165	8.10441	0	0	0.135579	107.405	-475.204	72.2579	111.925	0	72.9996	68.2515	168.672	1
3706	0	0	1706	1	226.069	105.925	120.145	0	0	16.0669	57.2909	45.3366	205.8	6063.19	13596.1	-45.3366	0	9.15006	7.45642	7.83519	0	0	0.0475646	135.49	-489.223	72.0648	172.289	0	46.752	43.7297	110.106	1
3740	0	0	1740	1	208.279	95.7373	112.541	0	0	1.34541	19.1005	9.7297	139.878	6077.92	13634.3	-9.7297	0	6.08571	8.78346	7.79297	0	0	0.181303	112.32	-479.636	83.8026	110.636	0	67.3643	63.4034	159.457	1
3744	0	0	1744	1	261.768	137.66	124.108	0	0	3.11447	35.7187	27.7265	175.585	5976.49	13717.4	-27.7265	0	7.72815	8.4708	8.03868	0	0	0.231524	105.434	-479.157	60.5192	120.761	0	55.6654	52.6642	129.625	1
3745	0	0	1745	1	260.092	132.856	127.235	0	0	-28.4439	-22.1774	330.058	201.32	6107.7	13376.6	-330.058	0	12.077	7.74113	8.46905	0	0	0.129977	118.139	-484.197	60.6125	156.683	0	48.1271	46.0835	215.456	1
3752	0	0	1752	1	232.273	125.635	106.639	0	0	-75.1296	223.522	-179.302	175.826	5855.41	13828.5	179.302	0	7.07915	7.71916	8.00581	0	0	0.405518	118.143	-482.017	70.169	184.491	0	50.7277	49.3627	160.661	1
3754	0	0	1754	1	302.471	139.673	162.798	0	0	13.8554	61.5775	-74.2269	228.029	5766.42	13890.8	74.2269	0	9.28024	8.13601	7.60728	0	0	0.23897	133.21	-488.487	48.7905	153.147	0	40.3266	40.1442	108.023	1
3755	0	0	1755	1	253.532	139.752	113.78	0	0	50.0609	25.1747	45.0359	147.965	5630.56	13727.9	-45.0359	0	6.57724	8.64567	8.16864	0	0	0.110412	116.762	-487.944	63.7443	144.417	0	65.5915	63.4602	155.417	1
3762	0	0	1762	1	188.515	70.7869	117.728	0	0	164.364	10.1975	-101.026	147.408	5615.92	13842.5	101.026	0	5.98837	7.89732	7.54525	0	0	0.0833774	126.75	-480.845	93.8662	138.391	0	60.1919	57.6901	163.097	1
3772	0	0	1772	1	249.359	146.103	103.256	0	0	-30.5954	45.7791	190.195	207.527	5711.22	13707.3	-190.195	0	10.7084	8.27779	7.94182	0	0	0.129402	116.089	-481.898	64.3132	139.575	0	46.5613	45.3128	136.842	1
3775	0	0	1775	1	248.951	140.528	108.423	0	0	3.17036	68.556	123.684	195.067	5777.11	13684.5	-123.684	0	9.33073	8.74418	8.2052	0	0	0.135634	122.417	-487.302	65.6105	136.953	0	51.2861	49.3874	125.776	1
3779	0	0	1779	1	262.306	153.656	108.65	0	0	43.712	31.8314	144.299	175.079	6035.55	13920.6	-144.299	0	8.51727	8.07272	6.70781	0	0	0.103878	123.824	-471.861	57.7937	153.149	0	53.3187	51.9183	131.875	1
3781	0	0	1781	1	218.879	121.239	97.6392	0	0	122.381	127.403	125.759	122.4	5657.9	13825	-125.759	0	5.80789	8.16012	8.29001	0	0	0.0533457	120.53	-479.983	77.8165	145.673	0	77.3888	75.7603	185.54	1
3783	0	0	1783	1	271.703	155.279	116.424	0	0	77.505	10.392	52.3102	219.424	5702.78	13842.3	-52.3102	0	9.82274	7.77162	7.59618	0	0	0.0712593	89.742	-466.043	55.9578	132.682	0	44.1615	42.9843	130.64	1
3785	0	0	1785	1	212.368	108.059	104.309	0	0	55.5067	25.211	-108.889	204.32	5824.43	13827.5	108.889	0	8.19215	7.40473	7.40584	0	0	0.177203	122.708	-481.473	77.6954	143.697	0	43.0108	42.9941	123.95	1
3787	0	0	1787	1	196.488	94.4074	102.081	0	0	-6.88512	-7.991	-212.79	169.937	6086.15	13262.8	212.79	0	6.75737	8.59488	6.81375	0	0	0.115422	105.524	-473.799	88.0552	127.471	0	53.2863	48.3404	177.524	1
3799	0	0	1799	1	263.329	163.6	99.7289	0	0	18.6011	66.2155	137.37	190.265	5861.34	13886.2	-137.37	0	9.19849	8.10924	6.98843	0	0	0.156063	126.44	-477.885	57.9683	155.777	0	50.5935	48.3871	121.331	1
3831	0	0	1831	1	254.475	145.307	109.168	0	0	44.8255	38.6952	46.4119	152.872	5835.11	13913.7	-46.4119	0	6.79318	8.76245	7.51056	0	0	0.104007	121.255	-481.11	62.5282	156.815	0	61.2179	59.9656	148.735	1
3833	0	0	1833	1	297.182	155.166	142.017	0	0	103.947	-100.156	138.799	203.088	6074.97	13354.9	-138.799	0	10.1303	7.21563	7.65052	0	0	0.24603	123.903	-482.688	48.9914	186.473	0	45.0251	43.4645	111.244	1
3834	0	0	1834	1	217.612	110.645	106.967	0	0	6.99623	-24.543	193.686	127.038	5773.28	13578.3	-193.686	0	6.58508	8.08875	7.74357	0	0	0.0662986	102.593	-471.12	77.1775	127.521	0	73.9348	70.4095	212.595	1
3837	0	0	1837	1	204.871	110.348	94.5231	0	0	57.6281	-16.2767	-79.4924	118.14	5722.65	13769.4	79.4924	0	4.84866	8.46031	8.17212	0	0	0.148832	102.615	-474.929	86.0252	109.569	0	75.442	75.4833	202.485	1
3841	0	0	1841	1	248.923	135.659	113.264	0	0	13.5419	4.69465	175.949	247.346	6065.72	13349.7	-175.949	0	12.515	7.634	6.24646	0	0	0.0894366	143.738	-480.312	60.6543	176.7	0	38.0536	36.4017	100.057	1
3847	0	0	1847	1	246.921	117.532	129.389	0	0	-78.8814	116.238	81.6744	159.245	5460.52	13636.8	-81.6744	0	7.48396	8.84294	7.77414	0	0	0.250874	112.584	-478.013	65.7949	131.661	0	60.8237	56.3883	138.716	1
3855	0	0	1855	1	229.522	114.002	115.52	0	0	4.5079	28.2586	52.2239	161.834	5775.77	13625.2	-52.2239	0	7.27812	7.98995	7.80511	0	0	0.119787	103.326	-471.971	71.4913	135.997	0	59.2913	56.9625	145.242	1
3872	0	0	1872	1	255.294	118.026	137.268	0	0	110.54	221.403	-574.72	189.897	5570.08	13631.3	574.72	0	8.19892	8.12866	6.74343	0	0	0.139756	131.197	-482.072	60.1107	134.903	0	72.4374	72.1113	246.075	1
3901	0	0	1901	1	278.027	134.412	143.615	0	0	79.9743	-3.46588	-164.899	259.764	5700.31	13557.2	164.899	0	10.3115	6.73539	6.60794	0	0	0.053526	125.264	-474.934	51.6555	160.237	0	34.6557	33.7526	112.339	1
3924	0	0	1924	1	230.146	122.864	107.283	0	0	47.6089	42.942	-95.1462	178.625	5931.99	13211.8	95.1462	0	7.18524	7.18023	6.48782	0	0	0.0370104	101.569	-461.04	67.2388	121.031	0	47.8546	46.957	133.248	1
3938	0	0	1938	1	255.737	133.444	122.293	0	0	45.1316	-29.6175	189.174	170.387	6034.13	13882.4	-189.174	0	8.74967	7.56839	7.32454	0	0	0.0589686	147.645	-494.07	60.0935	156.7	0	53.4727	53.3524	150.771	1
3943	0	0	1943	1	204.403	96.9433	107.46	0	0	4.66273	21.4215	93.204	169.398	5775.62	13731.7	-93.204	0	7.90986	7.35542	7.45073	0	0	0.195635	114.229	-475.526	82.0193	133.039	0	54.7322	53.7554	134.777	1
3950	0	0	1950	1	259.079	149.719	109.361	0	0	-2.78217	17.213	288.384	187.535	5683.4	13735.9	-288.384	0	10.656	7.24438	6.82989	0	0	0.271151	123.723	-473.746	57.8278	127.059	0	49.9565	48.947	200.662	1
3962	0	0	1962	1	299.147	165.21	133.938	0	0	69.2037	103.563	-85.6029	247.836	5711.08	13549.9	85.6029	0	9.9487	7.37935	6.7955	0	0	0.143958	130.666	-479.501	47.7959	167.65	0	37.0047	36.5703	105.329	1
3973	0	0	1973	1	226.501	132.216	94.2855	0	0	-23.2028	-7.79986	122.311	181.463	6002.8	14059.9	-122.311	0	8.80405	7.6452	7.62288	0	0	0.114887	94.4603	-463.095	71.8353	110.175	0	51.1686	49.9903	123.742	1
3983	0	0	1983	1	248.733	121.467	127.266	0	0	0.374394	-37.5694	-164.069	157.611	6078.89	13890.3	164.069	0	6.36342	7.93684	7.30455	0	0	0.119995	122.627	-477.855	62.9698	129.479	0	54.7903	52.0833	190.807	1
3989	0	0	1989	1	239.379	128.261	111.118	0	0	-3.76922	-31.9788	170.204	168.411	5983.37	13984.4	-170.204	0	8.56261	7.57249	7.69935	0	0	0.0367326	127.769	-481.041	66.4871	131.113	0	55.0197	52.6635	144.096	1
3990	0	0	1990	1	194.743	110.417	84.3263	0	0	42.5279	15.2577	21.4205	139.871	5638.09	13837.5	-21.4205	0	6.11206	7.61751	6.79701	0	0	0.0921991	135.959	-478.101	86.8264	139.163	0	64.3108	62.083	152.305	1
4137	0	0	137	1	233.855	130.371	103.484	0	0	41.62	-11.2548	262.12	144.614	5539.34	13664.7	-262.12	0	5.56602	2.96877	3.12665	0	0	0.181565	175.011	-459.922	47.7913	243.433	0	46.4011	44.1361	124.497	2
4659	0	0	659	1	218.318	109.653	108.665	0	0	-16.3848	25.6634	184.9	126.785	5796.67	13827.1	-184.9	0	4.78723	2.28314	3.32275	0	0	0.0187287	141.649	-427.616	50.8748	174.625	0	48.8393	49.3105	131.747	2
4685	0	0	685	1	208.999	123.003	85.9963	0	0	62.2383	-19.9569	56.3186	123.472	6017.02	14072	-56.3186	0	4.56368	2.48403	2.84152	0	0	0.100799	151.581	-431.371	53.2205	183.513	0	47.4524	45.912	148.868	2
4879	0	0	879	1	210.406	124.317	86.089	0	0	27.5358	83.9487	101.244	144.263	5952.06	13469.8	-101.244	0	5.273	2.44381	3.30997	0	0	0.154893	147.033	-432.73	53.5086	221.765	0	45.2554	44.5516	120.089	2
4888	0	0	888	1	223.805	106.702	117.103	0	0	42.2528	11.6768	7.48035	155.622	5538.71	13641.7	-7.48035	0	5.73715	3.04976	3.56296	0	0	0.0693087	137.684	-438.194	51.2164	185.766	0	42.9522	40.4557	128.084	2
4904	0	0	904	1	221.049	115.25	105.798	0	0	27.656	-47.1791	249.511	144.247	5951.94	13501.3	-249.511	0	5.59295	2.46679	3.36154	0	0	0.114303	200.293	-468.957	50.5593	1	0	44.4909	43.2194	119.85	2
5531	0	0	1531	1	206.833	116.644	90.189	0	0	80.9989	-7.80661	36.7638	154.296	5998.26	13561.6	-36.7638	0	5.68435	2.50232	2.91726	0	0	0.117298	176.193	-458.089	54.0633	1	0	41.8141	40.2476	115.527	2
5697	0	0	1697	1	185.383	122.032	63.3517	0	0	135.992	-12.6307	429.926	136.439	5743.95	13666.1	-429.926	0	5.66306	2.3867	3.36044	0	0	0.0106521	157.329	-444.512	62.3286	178.278	0	46.2117	47.521	184.384	2
5713	0	0	1713	1	201.039	86.2489	114.79	0	0	36.6232	-58.3415	99.9077	120.128	6142.3	13811.4	-99.9077	0	4.51467	3.03908	3.1117	0	0	0.0561704	138.934	-434.205	57.4915	157.18	0	50.6589	51.7774	142.289	2
5728	0	0	1728	1	222.229	96.8022	125.427	0	0	26.7648	94.8673	-34.7103	133.224	5952.84	13259.6	34.7103	0	4.90515	2.58143	3.01005	0	0	0.164845	199.124	-453.794	49.9245	219.769	0	45.4616	45.3753	145.581	2
5919	0	0	1919	1	197.6	121.401	76.1987	0	0	47.1576	-5.13926	15.9217	113.482	5733.12	13558.9	-15.9217	0	4.19399	2.10503	2.92897	0	0	0.0882589	177.969	-455.777	56.1664	245.751	0	52.7788	53.433	162.863	2
6290	1	0	290	1	251.679	124.047	127.632	0	0	7.57278	88.1583	273.589	135.83	5573.39	13565.3	-273.589	0	5.22361	1.99159	2.52468	0	0	0.191392	195.03	-455.418	41.6523	279.25	0	45.6761	43.6492	126.832	2
6547	1	0	547	1	169.305	113.377	55.9272	0	0	-6.38614	83.418	500.111	122.487	5985.99	13968.6	-500.111	0	5.40295	3.07608	3.19593	0	0	0.156203	126.503	-425.546	71.4719	141.263	0	55.5537	55.505	244.543	2
6568	1	0	568	1	222.357	130.878	91.4789	0	0	-31.3009	58.7687	244.432	178.234	5711.92	13694.3	-244.432	0	6.86083	2.36649	2.1414	0	0	0.204137	182.839	-450.57	48.0642	211.783	0	34.9819	35.3271	100.564	2
6762	1	0	762	1	216.055	94.5918	121.463	0	0	11.5262	65.3566	165.887	168.361	5569.43	13488.4	-165.887	0	6.25427	2.30282	2.69083	0	0	0.1524	175.954	-443.747	50.5549	227.94	0	38.5794	36.8561	100.605	2
7099	1	0	1099	1	241.079	153.776	87.3027	0	0	96.0411	60.844	158.75	181.865	5983.22	13791.9	-158.75	0	6.68962	2.42316	3.18333	0	0	0.0873823	164.068	-446.529	45.3067	196.354	0	37.4461	36.6595	95.6484	2
7282	1	0	1282	1	207.844	124.146	83.6979	0	0	45.1058	63.0861	308.547	173.862	5535.85	13590.3	-308.547	0	6.74243	1.99304	2.44056	0	0	0.142553	158.305	-433.529	51.8151	209.412	0	36.8445	35.2637	106.719	2
7320	1	0	1320	1	171.204	90.3539	80.8504	0	0	88.96	2.59624	-18.4491	120.807	5990.3	13451.5	18.4491	0	4.47278	3.0331	3.15767	0	0	0.0728774	126.148	-428.85	70.2433	163.556	0	52.3367	52.0527	161.225	2
7367	1	0	1367	1	217.95	101.059	116.891	0	0	36.7835	8.91727	15.9259	116.302	5843.16	13345.5	-15.9259	0	4.2884	3.16841	2.98586	0	0	0.0424688	147.737	-435.943	52.1162	164.593	0	52.5211	51.9644	159.336	2
7861	1	0	1861	1	213.509	129.71	83.7989	0	0	94.8016	95.694	349.02	150.641	5984.46	13956.4	-349.02	0	5.92415	2.05495	3.36062	0	0	0.0442651	166.967	-447.356	51.7779	249.887	0	41.8032	41.5132	132.629	2
7915	1	0	1915	1	194.06	129.612	64.4483	0	0	-44.2081	51.1929	253.13	146.214	5824.49	13502.6	-253.13	0	5.6747	2.52302	3.23061	0	0	0.17288	143.918	-439.809	59.052	189.132	0	44.2813	43.9199	124.607	2
7916	1	0	1916	1	172.527	78.0828	94.4438	0	0	56.6676	76.7575	31.0326	161.742	5524.29	13676.3	-31.0326	0	5.88505	2.88576	2.71877	0	0	0.0875888	170.142	-443.526	67.9087	201.748	0	40.0242	37.4071	118.007	2
8180	2	0	180	1	201.48	74.7744	126.706	0	0	77.7701	47.885	-96.1027	139.943	6001.49	13605.5	96.1027	0	5.25585	3.07925	3.03969	0	0	0.132648	145.1	-444.852	57.2723	178.767	0	47.3618	44.5946	163.3	2
8360	2	0	360	1	244.601	90.4002	154.201	0	0	-32.2421	28.1699	-120.817	233.48	5812.52	13924.2	120.817	0	9.02402	2.17505	2.4222	0	0	0.20355	145.845	-432.195	43.184	226.502	0	27.262	27.2247	101.82	2
8362	2	0	362	1	182.112	98.0726	84.0397	0	0	80.8711	15.0215	206.313	190.939	5599.75	13937.4	-206.313	0	7.15591	2.18971	2.77376	0	0	0.122869	155.543	-435.448	61.8365	212.606	0	33.7618	33.0669	89.3105	2
8366	2	0	366	1	219.44	101.19	118.25	0	0	4.04915	17.4951	75.0821	183.252	5975.55	14034.6	-75.0821	0	6.76719	2.40736	3.48789	0	0	0.0556112	184.802	-456.046	51.0664	1	0	35.6674	34.278	105.283	2
8468	2	0	468	1	229.266	116.465	112.801	0	0	-27.196	74.7017	180.934	151.007	5707.82	13479.1	-180.934	0	5.68337	2.68443	2.71108	0	0	0.197058	145.063	-431.249	47.822	1	0	43.5029	42.4602	114.848	2
8509	2	0	509	1	219.382	122.449	96.933	0	0	61.9508	69.3889	296.118	163.303	5519.01	13683.7	-296.118	0	6.28519	1.80574	2.45825	0	0	0.0903438	160.203	-426.701	48.3171	1	0	38.5363	36.5385	108.554	2
8594	2	0	594	1	188.27	102.62	85.6499	0	0	109.14	34.3221	111.112	144.072	5372.16	13619.1	-111.112	0	5.27323	2.3487	2.85086	0	0	0.0983854	166.186	-443.275	60.0031	1	0	43.0817	41.0784	114.862	2
8762	2	0	762	1	187.377	105.575	81.8017	0	0	-10.8909	-58.837	98.2376	132.596	5591.85	13612.6	-98.2376	0	5.02855	2.21231	2.74487	0	0	0.04156	213.882	-461.718	59.7565	214.33	0	46.0641	43.3032	125.317	2
9065	2	0	1065	1	217.56	122.442	95.1178	0	0	21.1628	17.5849	208.88	125.855	5559.8	13635.8	-208.88	0	4.75039	3.265	2.83708	0	0	0.0778199	110.689	-417.541	52.1145	134.468	0	52.6374	49.3423	136.859	2
9162	2	0	1162	1	199.022	126.113	72.9082	0	0	53.2177	-0.569584	382.254	175.174	5926.38	13554.3	-382.254	0	7.08135	2.48054	2.58388	0	0	0.0845254	158.15	-441.101	55.8959	208.702	0	37.1954	36.4778	119.628	2
9267	2	0	1267	1	201.308	112.382	88.9262	0	0	33.3162	33.8868	183.545	150.618	5447.98	13519.9	-183.545	0	5.61885	1.79737	2.91006	0	0	0.0691436	176.092	-442.677	54.1239	1	0	40.6092	39.3346	106.362	2
9589	2	0	1589	1	173.876	88.4107	85.4649	0	0	55.6513	37.0574	106.867	164.4	6123.27	13716	-106.867	0	6.02083	1.90326	3.00026	0	0	0.0824385	172.909	-441.347	64.9695	1	0	37.5955	36.9954	101.365	2
9639	2	0	1639	1	172.807	91.1252	81.6819	0	0	95.4142	-54.6372	-447.013	146.554	5485.55	13608.4	447.013	0	7.29567	2.2797	2.65528	0	0	0.100437	168.605	-439.555	65.8526	201.864	0	59.6674	58.0669	228.663	2
9667	2	0	1667	1	186.429	102.592	83.8375	0	0	82.1434	34.3056	316.107	165.652	5997.12	14017.8	-316.107	0	6.43692	2.13673	2.6265	0	0	0.0771654	168.245	-434.835	59.6591	1	0	37.9591	36.9239	112.295	2
9714	2	0	1714	1	201.124	78.775	122.349	0	0	12.0285	-90.6253	-187.689	112.175	6166.89	13744	187.689	0	4.63474	2.85171	3.14209	0	0	0.0673315	122.468	-426.804	57.1214	154.125	0	55.582	53.5001	225.334	2
9830	2	0	1830	1	158.281	77.4743	80.8072	0	0	29.8324	-14.8529	55.7371	128.657	5551.13	13668.3	-55.7371	0	4.76461	3.20772	3.2726	0	0	0.0393149	126.532	-432.198	78.5234	157.029	0	50.5507	47.4953	143.067	2
