# Supplementary material for: CaV1 and CaV2 calcium channels mediate the release of distinct pools of synaptic vesicles
Source: eLife. 2023 Feb 23;12:e81407. doi: 10.7554/eLife.81407 (PMC10023163; doi:10.7554/eLife.81407)
Supplement: Figure 7—source data 1. [file elife-81407-fig7-data1.zip › Figure 7 - Source Data 1/unc13-all/19/3/cav1_to_cav1(cav2).csv]

154.697490886294
103.586907646848
137.135199306789
32.0095771220967
71.8913083882853
171.946682310439
87.4896609915431
79.5640809187807
69.0720477317227
72.3621624761145
139.286503235286
111.050307491016
135.439138194124
195.286139072363
179.10811968798
157.411024033663
124.589608693233
114.187928357969
152.345747948451
139.08733094542
121.106374123441
103.697755185038
88.0261837632679
134.073274577397
40.4072046167603
158.633715965892
101.568897688825
169.06005052113
59.9058425392468
64.592098600202
74.8383245224431
-27.4470216029313
36.6472068006824
111.839067713507
38.2250693553142
67.4827150923229
3.19571760569852
92.1542735503663
106.15218388545
86.819277126684
109.52384434114
117.94662464984
64.6691726162062
66.6941944532555
39.6548827487022
52.1402455018269
126.01321691369
153.212823815302
46.6585583681426
111.934561909482
42.2029359173539
146.261777627396
7.94550983623594
70.2433421471724
6.94541735589701
58.4008151439793
53.6112665362562
31.995093350657
52.1844185352547
135.758714941743
-13.5141016701073
101.964614129012
69.6817313140746
95.3111987384727
141.682469388805
62.2114674425484
155.975221040495
132.196438151679
108.875812207973
146.739713203709
53.2657823387344
35.0922496108633
128.796408304563
137.472690895538
29.6139617109711
150.714047250698
54.4680027877203
70.936936793787
16.0061791409407
87.1648096184854
118.897678221585
103.691326887058
16.8371673957499
105.626364961056
124.480448226375
85.9557405196629
182.984675397069
94.9331062928832
23.0113688889178
117.23600416008
97.5650753826012
140.458932976922
141.696669058481
123.342649976124
147.567623019193
146.364260499242
153.094987601238
109.840709850203
120.116879188265
42.854978925312
113.091792905343
95.5936124437176
109.255487310706
57.4583175277257
109.87503026073
98.0138618404962
123.853456587092
100.997219740526
105.450945484483
41.4842281182373
122.023778821516
144.708336454087
66.5873461882784
177.457678015793
41.1438272570103
154.988045051979
59.564781742738
77.0250029766175
64.3284461037147
50.2468141055415
107.798825399199
114.072007197086
68.1804074886822
126.788910904721
96.9928108844288
155.833048432092
157.321344606695
78.0254810040788
81.2026070632201
53.3594000622015
158.52955762429
62.7889766182325
102.942818666987
-12.2868549435734
101.803693801399
25.0178208063553
25.3131259122929
67.2676174807693
41.8950901531134
114.925247626203
145.168779429096
93.0864412648389
165.194978386362
134.014865181585
84.1255390688984
92.558910177986
157.613092106454
130.069018429767
-37.5189585179869
-26.6211814370763
29.2192694380064
13.9468204349869
18.799570928275
60.4435788793635
-30.8974798386625
-21.7750853356411
16.4998603513741
27.476405264395
-9.11824517839341
20.3074409553883
-8.19959696399383
