# Supplementary material for: CaV1 and CaV2 calcium channels mediate the release of distinct pools of synaptic vesicles
Source: eLife. 2023 Feb 23;12:e81407. doi: 10.7554/eLife.81407 (PMC10023163; doi:10.7554/eLife.81407)
Supplement: Figure 7—source data 1. [file elife-81407-fig7-data1.zip › Figure 7 - Source Data 1/unc13-all/19/3/cav1_to_cav1(unc-13).csv]

-226.855894748285
72.6654061864374
368.96027397436
82.2219781690874
-236.09232126904
93.9612423557119
159.56356058305
-36.7505610412682
386.997826006411
3.86644525023075
-87.1140976945389
-232.702073456183
301.310276578175
-55.8185542928331
-265.301300975052
232.268396852274
-258.079138288718
110.768190200581
-65.4401003269577
295.30297808646
-23.6367770576471
-236.436295377945
179.071660757814
123.880488770983
-68.2927944647181
316.466746111531
-140.576609245039
-238.544493551783
-398.909213205046
-197.803725319704
-218.771272885913
90.2178176698744
-365.97871853952
333.475905155108
-297.874622269217
330.131900635544
384.425162301761
-214.577691635903
