# Supplementary material for: CaV1 and CaV2 calcium channels mediate the release of distinct pools of synaptic vesicles
Source: eLife. 2023 Feb 23;12:e81407. doi: 10.7554/eLife.81407 (PMC10023163; doi:10.7554/eLife.81407)
Supplement: Figure 7—source data 1. [file elife-81407-fig7-data1.zip › Figure 7 - Source Data 1/unc13-all/19/3/cav1_to_cav2.csv]

162.854701790346
-67.1043435523534
-365.320015894717
229.889327821846
185.051685716004
199.773715806597
128.644043158325
102.264071249634
-152.163965884254
430.857297022134
208.007148388373
248.135701372998
-257.364643698436
84.5475118464055
322.887599426802
-87.4333416302688
235.077612220342
236.331778155311
380.398687181185
-245.244306078584
235.436168586984
156.109864862457
85.6896301643337
-164.633844982729
-115.654708798365
-317.513632134429
291.714394767716
150.555896202524
254.912638241291
197.516686256879
184.591690071946
156.446157453216
327.906521669991
-55.3407678447911
232.31890696345
-307.67964315668
-94.7724942278855
155.994818129157
