# Supplementary material for: CaV1 and CaV2 calcium channels mediate the release of distinct pools of synaptic vesicles
Source: eLife. 2023 Feb 23;12:e81407. doi: 10.7554/eLife.81407 (PMC10023163; doi:10.7554/eLife.81407)
Supplement: Figure 7—source data 1. [file elife-81407-fig7-data1.zip › Figure 7 - Source Data 1/unc13-all/19/3/cav2_to_cav1.csv]

-74.5997400365868
155.359305306112
453.574977648475
-141.634366068087
-96.7967239622449
-111.518754052839
-40.3890814045662
-14.0091094958752
240.418927638013
-342.602335268375
-119.752186634614
-159.880739619239
345.619605452195
3.70744990735329
-234.632637673043
175.688303384028
-146.822650466584
-148.076816401552
-292.143725427426
333.499267832343
-147.181206833226
-67.8549031086986
2.56533158942511
252.888806736488
203.909670552124
405.768593888188
-203.459433013957
-62.3009344487655
-166.657676487532
-109.26172450312
-96.3367283181869
-68.1911956994572
-239.651559916232
143.59572959855
-144.063945209691
395.934604910439
183.027455981644
-67.7398563753977
