# Supplementary material for: CaV1 and CaV2 calcium channels mediate the release of distinct pools of synaptic vesicles
Source: eLife. 2023 Feb 23;12:e81407. doi: 10.7554/eLife.81407 (PMC10023163; doi:10.7554/eLife.81407)
Supplement: Figure 7—source data 1. [file elife-81407-fig7-data1.zip › Figure 7 - Source Data 1/unc13-all/19/3/cav2_to_cav2(cav1).csv]

66.4425291325351
15.3319458930891
48.8802375530304
-56.2453846316621
-16.3636533654735
83.6917205566806
-0.765300762215702
-8.69088083497809
-19.1829140220361
-15.8927992776444
51.0315414815268
22.7953457372569
47.1841764403653
107.031177318604
90.8531579342216
69.1560622799043
36.3346469394746
25.9329666042104
64.0907861946926
50.8323691916612
32.8514123696823
15.4427934312789
-0.228777990490926
45.8183128236378
-47.8477571369986
70.3787542121336
13.3139359350662
80.8050887673708
-28.349119214512
-23.6628631535568
-13.4166372313157
-115.70198335669
-51.6077549530764
23.5841059597478
-50.0298923984446
-20.7722466614359
-85.0592441480603
3.89931179660744
17.8972221316908
-1.43568462707481
21.2688825873811
29.6916628960807
-23.5857891375526
-21.5607673005034
-48.6000790050566
-36.1147162519319
37.7582551599317
64.957862061543
-41.5964033856162
23.6796001557232
-46.0520258364049
58.0068158736376
-80.3094519175229
-18.0116196065865
-81.3095443978618
-29.8541466097795
-34.6436952175027
-56.2598684031018
-36.0705432185041
47.5037531879843
-101.769063423866
13.7096523752534
-18.5732304396843
7.05623698471391
53.4275076350459
-26.0434943112105
67.7202592867361
43.9414763979203
20.6208504542137
58.4847514499506
-34.9891794150244
-53.1627121428955
40.5414465508038
49.2177291417793
-58.6410000427877
62.4590854969392
-33.7869589660386
-17.3180249599718
-72.2487826128181
-1.09015213527346
30.6427164678262
15.4363651332988
-71.4177943580089
17.3714032072967
36.2254864726165
-2.29922123409597
94.7297136433099
6.67814453912433
-65.243592864841
28.9810424063216
9.31011362884237
52.2039712231635
53.4417073047225
35.0876882223656
59.3126612654341
58.1092987454831
64.8400258474794
21.5857480964441
31.8619174345058
-45.3999828284468
24.8368311515842
7.33865068995874
21.0005255569467
-30.7966442260331
21.6200685069707
9.75890008673741
35.5984948333335
12.7422579867671
17.195983730724
-46.7707336355215
33.7688170677575
56.4533747003279
-21.6676155654804
89.2027162620343
-47.1111344967485
66.7330832982207
-28.6901800110209
-11.2299587771413
-23.9265156500442
-38.0081476482173
19.5438636454401
25.8170454433275
-20.0745542650766
38.5339491509621
8.73784913066993
67.5780866783334
69.0663828529359
-10.2294807496801
-7.05235469053878
-34.8955616915573
70.2745958705309
-25.4659851355264
14.6878569132277
-100.541816697332
13.5487320476404
-63.2371409474035
-62.9418358414659
-20.9873442729895
-46.3598716006454
26.6702858724439
56.9138176753368
4.83147951108003
76.9400166326031
45.7599034278264
-4.1294226848604
4.3039484242272
69.3581303526953
41.8140566760085
-125.773920271746
-114.876143190835
-59.0356923157524
-74.308141318772
-69.4553908254838
-27.8113828743953
-119.152441592421
-110.0300470894
-71.7551014023848
-60.7785564893638
-97.3732069321522
-67.9475207983705
-96.4545587177527
