# Supplementary material for: CaV1 and CaV2 calcium channels mediate the release of distinct pools of synaptic vesicles
Source: eLife. 2023 Feb 23;12:e81407. doi: 10.7554/eLife.81407 (PMC10023163; doi:10.7554/eLife.81407)
Supplement: Figure 7—source data 1. [file elife-81407-fig7-data1.zip › Figure 7 - Source Data 1/unc13-all/19/3/cav2_to_cav2(unc-13).csv]

-82.8885513980931
24.8028619621036
-24.408491147824
35.407985236332
-25.6124580997021
-86.8375786362722
27.0506093073
-7.37830982031301
21.4342276358093
20.3576668606147
-76.5843352895263
-61.5025740114106
-47.3270123919501
-96.0962739915758
-94.2830880973597
-70.5017881548429
-61.4803641401086
7.52049297614212
-16.5530277821654
-53.7122416703587
-71.8270552488648
-16.8404956888353
36.7818905570057
-25.8519581825876
29.4211137744151
-87.2036377372169
19.2030571391824
-89.9405313478892
24.74355103364
-6.12954897901
25.6376028700797
115.7387313567
68.3745901287712
-0.91334676452243
59.9728879938339
33.0924978175499
65.2225080380776
21.5662593983488
-16.6614091711199
-29.6225078926473
-18.2101495704701
0.688750152477951
-14.9540129259403
53.808869491877
-19.5207619845351
57.6059670575778
-18.114007877306
-17.2363977432033
62.9105781865692
-58.5410134166887
78.198879083684
-103.613766310758
99.1959517133691
58.2249682704551
58.7457618207991
59.8881388378413
11.3606390184123
86.3924997376671
9.18856025340756
-44.8659403358179
133.350913368035
-23.4582104436995
-7.06303197459965
-44.2370954391263
-69.0161708977503
-21.4879867932523
-75.7670530068572
-47.4788233956933
-70.507810138768
-76.1488591068119
8.69511927624262
111.09730384573
-56.8443418005045
-66.7583944584567
24.0289417211097
-80.9746241884441
46.6021818878398
-27.9102244236819
53.3466435657392
6.98079413836967
0.0798118202546902
-39.8948184682067
37.2050429933188
8.64344758974039
-96.6037668189419
31.4985832221155
-79.5951109770631
-22.2495243692592
35.4179891984022
-5.3856484471944
-33.1651639255506
-58.1225974120007
-58.4774415630927
-67.3041923393612
-13.891565414222
-70.8555902509379
-65.9788828042547
-5.76979247210511
-43.1219766269915
0.0122085560269625
-56.2449327554205
-18.5788515069507
-46.7596985115069
33.4633600916732
-46.0290962079744
-53.0937394328739
-10.4095421433285
-58.0718915528487
-67.7358311762546
47.6168053765359
-49.9616479572596
-72.8677346092154
-21.4207213945938
-95.9274028098043
15.1922121147982
-49.7821976103824
-3.50746667459862
10.1531301451978
17.5928203417025
72.4429261042405
-41.1543368934963
-23.071770934921
-13.6567663132737
-74.7758252452222
-11.1682073693009
-65.3669204982743
-40.0917534039836
5.95829323868929
21.8412000077114
68.8497088445092
-56.8064360258104
-36.0394001018576
12.0724781721437
118.10498272165
12.3332387764785
102.168074995699
133.10081681098
-13.7398549385834
38.1807602618464
36.6671806104187
2.3122860098083
-18.0787441065841
-33.1131465505096
-35.5224455604657
-27.8358776770401
22.8323255781106
-93.3713151661177
-67.5129347370912
127.682513489941
160.02715211433
133.477684591529
89.4517949831225
142.02798751461
60.2468116802265
155.329531185362
183.01535290971
89.536797954077
73.6761772840036
69.1901113526474
123.945531570234
126.99069790628
