# Supplementary material for: CaV1 and CaV2 calcium channels mediate the release of distinct pools of synaptic vesicles
Source: eLife. 2023 Feb 23;12:e81407. doi: 10.7554/eLife.81407 (PMC10023163; doi:10.7554/eLife.81407)
Supplement: Figure 7—source data 1. [file elife-81407-fig7-data1.zip › Figure 7 - Source Data 1/unc13-all/19/3/unc13all_to_cav1.csv]

-149.159879719899
132.374167667756
135.228530220369
29.9467473627592
155.610991523507
-47.4948643007519
-4.68447792627558
50.1285743315057
63.4598920298231
-31.7616768123971
-4.49790245041731
-21.6471597981981
-23.1266105155992
-61.0875646124987
0.483414373147752
77.4381168112013
-100.846128960966
-78.5868784589984
116.029599561702
119.617131662906
64.7188722564824
188.939321177251
50.0451985607397
-0.737457188792177
11.056468879342
72.923518380625
129.210831717584
131.40678598448
-47.4367190551256
-11.1846513426535
-9.68603576301939
74.083912605689
152.073261201633
186.944034499691
99.961223749091
-81.3513531524241
-78.29035751013
31.7201616714447
-39.7247225893188
90.1289727066905
46.5091162173849
232.373223701827
159.658241736228
39.9171861024151
35.7370251746106
-54.7335678824129
-0.138775219602394
4.03612515464192
-9.19005719099368
-3.28529923284805
-36.5179423983773
160.048375802202
210.219888720683
-153.763790273795
-17.1394029920848
176.024782170209
-98.1408173685231
-54.3900776605478
-37.7021153880341
32.1489384698889
318.651616354055
-33.0943835208054
-25.9231114839331
143.286165202213
-90.328687383455
-99.2316441755174
361.183203095654
251.674098423577
5.8733957951772
-0.75460286834641
-10.5645226006927
-24.3717405225871
145.835016986755
234.013168385902
-11.7386042812686
47.180536159618
85.6834452868243
37.2272474055317
-177.352497700123
-28.9204469129181
-133.119641961253
35.6521434548595
116.077444958817
-99.5552561751956
126.378270415
293.87333776042
347.38587224943
-225.711378040443
10.0364318774828
-35.3904545800578
117.272076255131
-55.2096224569832
-159.820173077733
-67.2356457200112
-1.18995826510218
-87.4213357696317
37.4167555502827
7.53708178231136
194.714822663464
44.7223982770956
41.1106410852208
-4.24422917239826
11.1015358591285
41.0936747972992
36.3851126783302
-119.022577943073
0.811152082129411
-52.1808699427638
-17.6416600724606
367.689008269752
60.4634660793308
32.340520085183
43.0090856956813
142.165656930742
-52.6725308935311
2.29021066188579
127.490414684413
3.959770300542
-21.6820310997573
107.174346137217
-208.592010895431
-129.932460438304
32.2806935066619
-168.178187882733
51.2655988553925
2.3296541976888
201.19528472897
-99.9772662722353
-59.8539860883102
393.612366786771
-20.0233513514886
-36.1604809602195
89.3522883002843
14.7592319483247
-7.70595501027492
389.80882775391
22.4956038480759
-40.4357320051859
199.000436158538
219.472856037337
396.031336381668
-131.52780960874
122.374652048988
-58.6337195094584
-42.319350407588
-125.517699345321
275.66608489047
60.4382399596361
-2.63222652318109
-163.11803416827
-10.5347532951146
88.2882769976241
10.8291482515378
-89.604190837199
73.5795820547719
-96.5858795079712
51.0317951875331
67.7106718837276
-297.439734132029
62.0021883740155
124.219782169346
-30.6209021888117
82.4021335047837
-34.485798690388
207.839786925726
-143.847892518459
201.707541369033
56.393721991255
-108.89620495067
125.38972571973
-38.3040930159677
-46.8231900438223
82.5854339570906
166.10347351804
346.398520495137
242.366773621388
39.0172191375896
-138.133539663238
18.7302400892586
-44.7906497927434
178.42108290356
200.396598647982
178.321716833256
-144.08111604501
-263.472828440626
-173.763388734598
14.9665074826244
381.130042067593
20.0490923714133
58.3289194618628
307.42971911721
-27.2759716627152
47.6729479318692
102.558900827426
-19.5597867865727
65.7342410681194
35.4629397060817
200.666600075319
267.714027380802
29.1998486905413
49.7817134284032
283.896737302446
30.6287259730707
33.0373913140138
-105.4752533131
19.75463647992
37.888292079042
-245.540649746772
365.972654543144
107.977295949324
7.53040692973264
-245.010166870761
362.304095389896
18.5810012248548
-168.071241986232
112.760623239457
289.256194390829
334.21737640245
-74.676351762093
341.8759664299
173.935824079956
182.271390884298
70.2781373381258
148.326907854624
51.6729118558651
-69.8007670599909
-25.1484626888159
-13.8738017565229
81.9472835108882
-119.536077704826
-189.246165149871
9.9421636960069
-217.931240876476
105.054237697312
-15.0238834138981
-47.2323136875493
237.353993837891
354.637245132948
-13.6385465269759
290.606409669217
386.649705254713
236.03386908739
177.628003141926
-1.63180902337263
-103.981155679845
99.151081942422
-53.3684303405589
15.8162889436389
-270.379059314902
232.702642644275
260.721546461886
198.005554361038
191.365849963149
127.616850772611
68.6019154666392
-118.561090955849
-89.0125257769578
-51.5764685736158
0.89555832800761
329.171602470535
-56.7001032091848
-8.60880045555677
98.5365431906357
128.586890174891
154.818224769877
140.860800308932
152.876665752985
-42.6060176351639
-17.623842701063
142.349937975741
-310.381618604006
-22.6549403704703
-210.939398195595
-118.153310496946
-33.4344276412248
313.484900368137
17.2718814685122
-66.593260988775
-110.92080609513
351.232846911029
357.928694397062
304.826785294175
-70.3522336557944
