# Supplementary material for: CaV1 and CaV2 calcium channels mediate the release of distinct pools of synaptic vesicles
Source: eLife. 2023 Feb 23;12:e81407. doi: 10.7554/eLife.81407 (PMC10023163; doi:10.7554/eLife.81407)
Supplement: Figure 7—source data 1. [file elife-81407-fig7-data1.zip › Figure 7 - Source Data 1/unc13-all/19/3/unc13all_to_cav2.csv]

51.5450467681985
130.175493637302
121.97218258636
21.7125395705934
379.878655377006
71.5699415559993
8.05059578522196
-107.928099027968
-50.6994589320366
113.081995934288
-80.8740855923534
49.0712508552551
21.4652815770169
-20.8505359956835
143.000241584137
411.652559363041
-33.4701658536105
-19.1666801098872
141.708584721553
220.436234311008
354.486398801651
399.603969054046
-95.5309082433378
-15.6966097648328
-97.4442845504127
441.024397310826
275.558798957192
338.268536305381
-10.5377443830112
-33.5805983975697
68.4453290440888
428.497266696619
103.510927206729
440.487899202564
458.900067644205
97.8461116910621
89.1646830826485
-81.4413570317083
8.7299932542137
39.4543902874848
-4.85729105097198
357.029203031421
344.060142016733
50.9211055727883
-72.4053553962258
13.2451649945706
11.7724483500442
66.8929461952939
-127.572153543169
36.8121146486537
14.7577355459962
374.148216021176
345.538914431741
67.8294288641773
-32.2321296412993
181.02705298983
31.200883502006
125.015825201077
-28.5059399236998
407.993889690624
327.82183070795
21.9162422892477
-16.8914545313819
-72.1647811349121
22.443642512646
41.070499108293
-92.3226335662093
362.161614094301
-78.6435508804752
90.5135070135511
34.1532613296877
-34.9850665070244
322.3500270685
332.642912116702
-140.591344382407
154.222713363524
128.377081091774
340.018345242379
16.7533801149129
-165.908619257938
29.0063661827626
30.7879974972529
301.151209338459
-1.74064865518994
41.7866997152651
266.458613983828
138.34180332763
21.6666558568086
92.3249561494358
83.0604250520537
-56.8859670838501
6.6890063879855
117.010677382756
104.433103378889
47.7784765415927
46.6976556728278
149.376610315147
153.305756952448
-11.1282607572648
-25.1604475095064
-47.7893742958768
-86.7998158307746
-79.4437989487069
77.9077938595947
-81.0056859526176
-76.1943876459663
-79.4034192712643
23.6957911568697
-42.6501183909131
-168.896746680492
-89.8610765174926
531.07204195653
-123.391276613283
523.698591581182
-13.5941932420246
-44.6237722853693
102.37599536683
-87.0969325248807
82.3608082850515
-138.059441537383
112.173129971199
84.9239694537573
292.286162994742
98.8488428356322
388.020554911996
20.5936596402844
-31.3898178960426
-38.1547675012825
-13.6562491972581
-19.5248226850181
-135.498380956173
516.058156729796
523.416282022321
33.7802898135415
-81.3344655775254
-126.150882396903
383.798451146047
-43.3966114942104
368.877648189031
251.095365173445
-107.724034974844
-23.4459690847816
-60.2907123394853
-58.9306544865412
-77.1105401710702
60.4497616085282
250.922004383607
399.448406418218
60.9770250225683
165.671209410199
10.7128628706996
-43.2863668552272
-176.418904531927
63.1173394970992
104.359390753867
223.610706355012
-179.522831725426
637.662541641646
32.9549031000843
-215.564987323814
-253.471822084044
-28.7928664138908
509.284869021443
-70.443560059337
403.233533749022
-48.7013404603676
-84.9977789764234
-102.980441292093
-185.064780936533
411.872965421959
-76.6406984718742
-150.952587979884
-134.484910368239
-157.497287307753
107.124650534428
175.955867201057
22.5120167078512
208.889405773229
193.560173464535
315.692416797216
583.42288927813
258.017176610729
263.465907574324
38.4972758905024
116.885829159435
-4.20204209939584
36.7286362305895
254.225389016559
-147.41823376884
69.940644521108
223.851947692938
25.348220617765
-14.4925406217208
-75.2021792426076
79.3082643449743
50.2564979299841
-110.491640503329
444.182128901752
112.524328346592
-135.354015961137
-77.0805377709567
-11.7998232563568
354.465340999548
-51.2035388244531
8.93266257239702
-108.847012225775
-47.2900716130443
64.355877179496
-193.784483306621
157.358938441006
-129.364687905532
104.868758812047
-148.759996155513
-157.675483394194
14.5061750177629
-155.891911770468
-87.4066301066086
199.043919712163
123.78623377982
-307.423896526689
559.267135707665
494.763601913712
-153.312453531749
-244.759526607835
27.9450682455517
-27.8682604431997
-63.8953724004405
-151.033389775857
-14.2063174893919
91.2301674810842
119.352355819421
-83.0841723232861
49.1977699269191
-234.796885987282
107.975047399401
-81.5765565687652
117.819410188436
-229.902518859075
-45.1816409292787
-217.873902687661
78.7653095242531
226.559516297764
-221.438657746105
-20.33428398059
145.541412909941
239.393344820402
27.2213956662799
436.768783841548
96.1281544214016
217.713443646157
184.573697992284
78.224315648089
441.284504821351
-60.2304945022534
-143.283784463913
-20.7106173360644
-135.229208515775
19.9015737641676
58.8491884128543
-103.010412400345
-107.540811529005
-112.742352072135
-67.2153441996197
545.741340809205
-114.475635256184
-147.786640280839
453.857080755668
160.508641828785
-37.1845394547308
456.508776499006
23.6950729846412
115.818804662782
57.130587535481
162.173286685007
555.466092445067
-66.4545116446043
12.8478908425968
-14.880673616175
171.992984672184
-246.049718667673
-62.6017369453548
-178.065771037895
-124.706531090706
