# Supplementary material for: CaV1 and CaV2 calcium channels mediate the release of distinct pools of synaptic vesicles
Source: eLife. 2023 Feb 23;12:e81407. doi: 10.7554/eLife.81407 (PMC10023163; doi:10.7554/eLife.81407)
Supplement: Figure 7—source data 1. [file elife-81407-fig7-data1.zip › Figure 7 - Source Data 1/unc13-all/19/4.csv]

image-ID	cycle	z-step	frame	accum	photon-count	photon-count11	photon-count12	photon-count21	photon-count22	psfx	psfy	psfz	psf-photon-count	x	y	z	stdev	amp	background11	background12	background21	background22	maxResidualSlope	chisq	log-likelihood	accuracy	llr	time-point	precisionx	precisiony	precisionz	vis-probe
13	0	0	13	1	331.54	184.17	147.37	0	0	83.2729	77.0088	459.696	296.627	6294.97	14872	-459.696	0	11.7242	5.59743	7.81498	0	0	0.233738	190.924	-517.964	17.3644	251	0	34.4304	35.2774	148.532	0
22	0	0	22	1	339.82	165.153	174.668	0	0	52.1906	89.6588	312.896	235.9	6326.05	14959	-312.896	0	8.31739	5.96457	8.24751	0	0	0.171682	176.623	-513.736	17.0271	216.1	0	41.6675	41.414	141.231	0
26	0	0	26	1	349.193	208.264	140.929	0	0	75.014	49.3956	468.901	279.849	6303.23	14899.6	-468.901	0	11.1628	6.16143	8.36548	0	0	0.1661	203.768	-527.3	16.5604	240.479	0	37.3751	38.3064	163.807	0
41	0	0	41	1	319.668	131.277	188.392	0	0	23.33	87.4771	143.061	202.737	6255.25	14861.5	-143.061	0	6.51312	5.55356	6.76304	0	0	0.143907	170.904	-499.812	17.9065	242.013	0	44.4702	43.8833	141.687	0
46	0	0	46	1	268.969	127.147	141.822	0	0	90.7477	-15.8091	107.081	207.827	6287.49	14865.2	-107.081	0	6.61802	5.44492	7.71055	0	0	0.136721	177.639	-504.216	22.0544	234.755	0	44.056	43.6351	141.197	0
54	0	0	54	1	289.445	147.199	142.246	0	0	-18.3338	64.1447	235.386	193.144	6296.91	14785.2	-235.386	0	6.56815	4.83703	6.65304	0	0	0.128273	182.673	-500.703	19.8386	210.089	0	45.37	44.6227	144.223	0
66	0	0	66	1	249.085	104.773	144.311	0	0	16.599	128.903	319.855	130.094	6261.98	14820.1	-319.855	0	4.65867	5.78695	7.61897	0	0	0.0697929	160.92	-493.108	24.2506	170.445	0	69.7702	69.5647	239.963	0
71	0	0	71	1	284.099	173.848	110.251	0	0	25.8882	42.6406	412.684	315.129	6252.69	14906.4	-412.684	0	12.0447	4.58676	6.99308	0	0	0.157174	170.647	-491.563	20.2619	221.532	0	30.5697	30.8342	122.062	0
72	0	0	72	1	301.542	150.64	150.902	0	0	23.7458	33.5688	313.431	277.04	6254.83	14815.8	-313.431	0	9.83396	3.9351	6.72619	0	0	0.288817	194.894	-504.36	18.6871	289.958	0	32.3821	32.2644	113.684	0
81	0	0	81	1	304.753	142.91	161.843	0	0	-3.3153	43.5484	180.473	246.502	6281.9	14805.8	-180.473	0	8.10793	4.52849	6.53323	0	0	0.182513	213.853	-511.088	18.5994	252.424	0	35.9705	35.3408	114.69	0
104	0	0	104	1	267.522	124.201	143.321	0	0	-19.1759	60.1218	275.787	197.525	6297.76	14789.2	-275.787	0	6.90182	4.74168	6.66076	0	0	0.0839413	185.204	-497.514	21.6867	217.06	0	44.5645	43.9687	145.207	0
113	0	0	113	1	297.268	157.65	139.618	0	0	1.88254	20.497	305.664	253.018	6276.7	14928.5	-305.664	0	8.9925	4.08293	6.39991	0	0	0.124554	241.407	-524.891	18.9749	263.409	0	35.2353	34.7714	119.662	0
141	0	0	141	1	284.825	123.028	161.797	0	0	58.0625	76.1159	265.662	189.252	6220.52	14972.5	-265.662	0	6.45058	5.41802	6.96283	0	0	0.0448039	194.079	-508.778	20.452	205.316	0	48.6491	47.5574	155.457	0
162	0	0	162	1	327.617	176.879	150.738	0	0	127.384	31.5878	468.926	258.039	6250.86	14917.4	-468.926	0	10.2713	4.89038	7.04456	0	0	0.268678	177.058	-503.146	17.31	207.571	0	37.6549	38.4507	167.027	0
166	0	0	166	1	243.993	122.13	121.863	0	0	-40.3018	-17.9892	391.074	186.859	6318.88	14967	-391.074	0	7.21065	4.28869	6.7094	0	0	0.0451144	210.504	-497.711	23.9474	219.403	0	46.5704	46.526	178.504	0
169	0	0	169	1	301.845	145.988	155.857	0	0	68.2256	-6.57803	203.432	251.901	6310.01	14955.6	-203.432	0	8.32287	4.73834	6.35062	0	0	0.0705659	169.409	-490.794	18.8241	226.983	0	35.7625	35.223	112.915	0
243	0	0	243	1	320.544	158.486	162.058	0	0	39.7814	111.902	195.578	250.192	6238.8	15036.4	-195.578	0	8.20649	4.80402	5.8714	0	0	0.216288	160.763	-487.059	17.5144	217.134	0	35.944	34.8863	113.719	0
274	0	0	274	1	286.317	155.37	130.947	0	0	120.407	11.0527	218.558	234.72	6257.83	15137.3	-218.558	0	7.77492	5.34324	6.33816	0	0	0.115198	169.338	-491.869	20.1626	219.861	0	39.0584	38.2299	122.46	0
288	0	0	288	1	260.631	153.762	106.869	0	0	-24.5921	10.7872	466.974	179.287	6203.51	14938.2	-466.974	0	7.3246	4.16164	5.88031	0	0	0.0985813	252.462	-503.798	21.9316	220.613	0	48.733	49.1362	213.558	0
391	0	0	391	1	303.128	179.522	123.606	0	0	49.2488	108.433	189.352	172.723	6229.33	15039.9	-189.352	0	5.6381	4.25194	5.97084	0	0	0.1375	186.641	-498.577	18.5282	239.825	0	49.1378	47.6123	154.771	0
394	0	0	394	1	211.366	102.803	108.563	0	0	111.789	-92.0951	78.713	130.293	6266.45	14841.8	-78.713	0	4.21965	4.4308	5.4545	0	0	0.10709	228.589	-500.903	27.8987	209.796	0	59.7069	60.3501	196.236	0
427	0	0	427	1	262.655	141.747	120.908	0	0	-17.2778	-8.67807	330.296	180.57	6295.86	14957.7	-330.296	0	6.5929	3.92428	5.42508	0	0	0.20591	213.243	-495.897	21.5352	213.48	0	46.2444	45.7303	158.884	0
448	0	0	448	1	223.119	115.949	107.171	0	0	130.288	-27.32	440.56	161.461	6247.95	14976.3	-440.56	0	6.30735	3.8221	5.37532	0	0	0.110162	236.842	-509.237	25.8716	240.93	0	52.2506	52.7518	217.223	0
458	0	0	458	1	315.01	153.29	161.721	0	0	51.3234	-5.42688	313.441	297.471	6326.92	14954.4	-313.441	0	10.5544	3.14321	5.10518	0	0	0.28896	261.99	-526.502	17.3054	306.408	0	28.8569	28.7454	99.1119	0
535	0	0	535	1	373.427	209.34	164.087	0	0	10.5792	48.2572	201.881	308.593	6268	15100.1	-201.881	0	10.2178	3.74727	5.70133	0	0	0.151255	166.18	-491.51	14.5599	269.991	0	28.7161	27.7567	96.3017	0
565	0	0	565	1	286.927	132.16	154.767	0	0	47.2163	77.9333	225.266	227.94	6231.36	15070.4	-225.266	0	7.58393	3.9028	6.04535	0	0	0.0736823	209.68	-510.244	19.6195	268.2	0	38.0947	36.8093	121.467	0
693	0	0	693	1	254.827	115.847	138.979	0	0	95.3189	66.2779	254.437	164.159	6282.92	14882.7	-254.437	0	5.53522	3.86815	5.2893	0	0	0.180635	218.284	-487.951	22.2272	213.982	0	49.9511	49.3782	158.714	0
2001	0	0	1	1	337.369	188.888	148.481	0	0	22.6558	-37.5571	285.808	284.984	6255.92	14986.6	-285.808	0	16.2043	11.2223	10.0553	0	0	0.132311	128.019	-509.638	46.9362	168.923	0	38.8306	37.1142	146.947	1
2002	0	0	2	1	304.396	176.738	127.657	0	0	-18.0158	75.4051	266.363	269.556	6296.6	14973.3	-266.363	0	14.9766	11.5053	10.7003	0	0	0.0615608	100.029	-497.75	55.2273	152.787	0	41.1476	39.1351	150.354	1
2003	0	0	3	1	369.12	224.154	144.966	0	0	65.395	36.8167	112.044	404.598	6312.85	15011.8	-112.044	0	19.0385	11.7209	10.9223	0	0	0.216218	122.354	-516.149	42.4543	204.659	0	28.8563	27.6582	69.2512	1
2005	0	0	5	1	313.568	199.004	114.564	0	0	41.8444	75.3132	353.837	344.884	6236.74	14973.3	-353.837	0	20.7254	11.6772	10.5138	0	0	0.135888	113.977	-508.109	52.9125	197.038	0	35.1861	34.0155	163.638	1
2006	0	0	6	1	286.841	155.252	131.589	0	0	-20.1259	75.0885	109.796	208.766	6298.71	14973.6	-109.796	0	9.90018	12.842	11.1105	0	0	0.159748	101.621	-501.49	62.1666	132.731	0	53.4232	50.973	124.74	1
2013	0	0	13	1	370.362	206.855	163.506	0	0	63.2811	121.046	387.595	345.599	6314.96	14927.6	-387.595	0	21.4946	10.9484	11.0242	0	0	0.185352	119.116	-509.52	41.7867	185.123	0	36.8971	35.4073	200.638	1
2014	0	0	14	1	243.458	111.684	131.775	0	0	27.3493	27.879	-245.428	213.21	6151.57	14821.5	245.428	0	8.34735	11.7718	10.7228	0	0	0.0523145	79.2263	-486.707	76.8828	112.637	0	49.8999	46.6662	175.552	1
2015	0	0	15	1	268.404	120.076	148.328	0	0	-18.2465	43.5527	27.3847	217.344	6396.49	14606.5	-27.3847	0	9.59435	12.8169	11.2162	0	0	0.246612	106.743	-505.382	68.6552	140.454	0	50.4022	48.1816	122.42	1
2016	0	0	16	1	269.948	165.098	104.85	0	0	22.5839	35.9609	316.763	262.394	6355.66	14614.1	-316.763	0	15.2454	12.4501	11.435	0	0	0.113351	91.6153	-499.176	67.9199	130.135	0	44.194	42.6368	184.286	1
2018	0	0	18	1	277.584	160.033	117.551	0	0	34.9252	23.4841	323.271	251.05	6343.31	14526.9	-323.271	0	14.6666	12.566	11.4718	0	0	0.162391	83.9297	-494.827	65.3805	120.382	0	46.314	45.1086	196.632	1
2024	0	0	24	1	280.599	179.712	100.888	0	0	46.5172	66.7453	304.827	260.193	6331.72	14682.9	-304.827	0	14.8544	11.0477	10.117	0	0	0.151417	106.589	-495.999	60.7699	172.434	0	42.3441	40.9393	171.883	1
2030	0	0	30	1	346.123	236.401	109.722	0	0	-43.0133	69.5643	287.992	378.67	6321.59	14879.4	-287.992	0	21.6786	10.8542	11.2531	0	0	0.237582	108.185	-505.722	46.001	200.909	0	30.0053	28.879	118.844	1
2031	0	0	31	1	308.442	160.819	147.623	0	0	-31.2549	67.83	56.2903	311.166	6309.83	14881.2	-56.2903	0	14.0908	11.2545	10.6349	0	0	0.155566	89.9578	-492.967	53.8771	158.742	0	35.5665	34.0291	85.5827	1
2032	0	0	32	1	225.9	114.361	111.539	0	0	49.0569	77.3704	161.201	195.694	6428.84	14772	-161.201	0	9.63945	11.7993	10.8381	0	0	0.12834	97.917	-495.662	86.2635	133.587	0	55.1352	53.411	139.533	1
2033	0	0	33	1	269.428	153.719	115.709	0	0	63.6755	126.803	241.589	212.633	6314.56	14822.2	-241.589	0	11.3558	10.8804	10.759	0	0	0.101895	92.777	-493.213	65.1	126.62	0	49.8794	48.0196	173.336	1
2036	0	0	36	1	306.873	155.781	151.092	0	0	-3.33675	-3.94552	419.29	255.439	6182.26	14952.9	-419.29	0	16.6437	10.1944	10.7075	0	0	0.265205	103.909	-493.716	53.2402	168.536	0	50.222	46.9178	294.34	1
2037	0	0	37	1	302.998	139.531	163.467	0	0	17.3853	-14.0742	189.32	295.255	6261.19	14863.4	-189.32	0	15.1775	11.2427	10.4334	0	0	0.0775082	97.64	-494.081	55.0234	158.162	0	36.9618	35.6736	103.633	1
2043	0	0	43	1	325.337	206.842	118.495	0	0	30.861	29.9424	245.24	349.448	6347.38	14719.7	-245.24	0	18.8473	12.1604	11.8899	0	0	0.142107	121.591	-518.61	51.98	174.665	0	33.1451	31.8794	115.29	1
2044	0	0	44	1	301.008	172.638	128.37	0	0	-40.1581	61.9373	108.021	245.62	6318.74	14887.1	-108.021	0	11.6999	12.0878	11.3813	0	0	0.305019	103.679	-504.165	57.492	126.921	0	45.132	43.2669	107.169	1
2046	0	0	46	1	258.128	158.043	100.085	0	0	23.1714	42.412	221.574	269.079	6355.07	14906.6	-221.574	0	14.1683	11.9625	10.5229	0	0	0.0701717	95.4345	-496.458	70.4701	127.267	0	41.2279	39.586	129.149	1
2047	0	0	47	1	307.53	155.449	152.08	0	0	-40.4197	64.0524	80.3158	287.697	6319	14586	-80.3158	0	13.3513	12.3807	11.5256	0	0	0.135764	110.743	-508.36	56.1942	144.017	0	39.194	37.5983	94.3007	1
2048	0	0	48	1	272.276	172.573	99.7028	0	0	87.6209	49.7061	451.785	261.191	6290.62	14899.3	-451.785	0	17.3097	11.1717	10.8723	0	0	0.168383	68.4589	-480.712	64.6502	107.625	0	54.9286	51.1367	332.554	1
2049	0	0	49	1	298.169	187.268	110.901	0	0	46.2633	107.627	206.295	244.591	6331.98	14941	-206.295	0	12.6113	11.3768	10.3167	0	0	0.138961	118.05	-503.45	56.3038	139.583	0	44.2288	42.7198	132.102	1
2056	0	0	56	1	371.006	219.305	151.701	0	0	4.40486	81.5251	178.984	318.737	6274.18	15066.8	-178.984	0	16.0944	11.9375	10.0587	0	0	0.323686	103.476	-501.653	41.6464	172.629	0	35.4723	33.7725	92.7352	1
2057	0	0	57	1	281.197	162.606	118.591	0	0	59.2344	65.1353	235.878	232.911	6319.01	14784.2	-235.878	0	12.3653	10.6244	10.3285	0	0	0.0934966	133.619	-504.252	60.3442	138.947	0	45.9416	44.1438	177.354	1
2061	0	0	61	1	318.118	155.356	162.762	0	0	-27.8509	35.518	91.5173	330.815	6306.43	14913.5	-91.5173	0	15.5036	10.8925	10.7588	0	0	0.155463	119.674	-508.793	51.3482	191.222	0	33.5985	32.0807	80.3444	1
2063	0	0	63	1	296.28	159.608	136.673	0	0	35.7037	46.8338	221.61	281.958	6242.88	15001.8	-221.61	0	14.8121	11.5551	10.1044	0	0	0.0736461	104.476	-497.747	56.7528	147.42	0	39.226	37.3099	121.648	1
2065	0	0	65	1	295.733	146.18	149.553	0	0	13.4776	93.6457	164.944	308.998	6265.1	14955	-164.944	0	15.3526	10.9451	10.0358	0	0	0.0540932	106.143	-498.567	56.1723	161.625	0	35.6146	34.0984	91.3731	1
2068	0	0	68	1	324.186	209.404	114.781	0	0	53.568	55.0382	248.26	398.099	6324.67	14993.6	-248.26	0	21.4295	10.2728	10.4345	0	0	0.0544721	103.218	-499.3	49.1174	192.167	0	28.3238	27.0218	99.2771	1
2069	0	0	69	1	352.441	210.907	141.534	0	0	-12.8174	38.409	266.071	302.061	6291.4	15010.3	-266.071	0	16.782	10.8229	10.4428	0	0	0.172781	105.73	-497.73	44.1909	159.285	0	36.5743	34.5987	133.485	1
2070	0	0	70	1	355.575	211.02	144.555	0	0	27.3638	-4.76607	593.388	400.882	6251.22	15053.4	-593.388	0	31.0734	9.77806	10.3849	0	0	0.149754	120.55	-505.611	42.7924	183.464	0	42.4284	41.235	225.483	1
2071	0	0	71	1	216.39	152.092	64.2983	0	0	55.6203	-1.91925	364.268	239.918	6322.62	14851.3	-364.268	0	14.6091	10.5024	9.99389	0	0	0.19306	122.509	-502.717	87.5879	174.724	0	47.3114	46.4399	234.131	1
2072	0	0	72	1	258.468	148.397	110.071	0	0	56.4336	76.9203	212.195	187.258	6321.81	14672.8	-212.195	0	9.70275	11.6085	10.5422	0	0	0.101266	109.667	-498.833	69.8714	131.846	0	56.6155	54.7295	174.909	1
2073	0	0	73	1	279.894	156.057	123.837	0	0	47.5361	52.2141	88.338	202.393	6330.7	14697.5	-88.338	0	9.31592	11.4561	10.4346	0	0	0.0508797	99.0744	-494.96	61.8969	121.001	0	52.5925	50.8928	126.004	1
2080	0	0	80	1	307.731	128.162	179.569	0	0	46.7386	49.1621	-34.2915	228.759	6231.84	14800.2	34.2915	0	9.52995	9.65202	10.3982	0	0	0.141747	116.764	-494.428	52.1391	166.13	0	44.795	43.4037	109.402	1
2082	0	0	82	1	300.016	186.222	113.794	0	0	-8.172	39.3541	368.928	294.889	6286.75	15009.3	-368.928	0	18.1954	11.1891	9.84219	0	0	0.181646	115.303	-501.377	55.0681	147.502	0	40.5339	38.8715	198.203	1
2086	0	0	86	1	314.33	164.625	149.705	0	0	2.20878	58.9765	240.052	233.118	6176.71	14890	-240.052	0	12.5483	11.0037	10.8104	0	0	0.207944	111.297	-501.972	52.3851	127.934	0	46.141	43.7131	157.64	1
2087	0	0	87	1	318.047	188.003	130.044	0	0	29.2751	95.889	303.175	262.427	6249.31	14853.1	-303.175	0	14.9971	11.1991	10.3902	0	0	0.311649	102.979	-498.598	51.2897	137.411	0	42.3258	40.9364	171.485	1
2088	0	0	88	1	400.823	244.843	155.98	0	0	1.02683	31.478	239.605	444.592	6277.55	14917.5	-239.605	0	23.972	10.5878	9.95527	0	0	0.316123	105.552	-501.906	36.6243	192.846	0	25.7667	24.5132	86.2781	1
2089	0	0	89	1	228.918	138.901	90.0162	0	0	-2.41566	38.13	325.241	206.214	6281	14910.9	-325.241	0	12.1476	12.4971	10.5901	0	0	0.205451	99.2758	-496.797	85.294	134.954	0	55.1772	53.1543	232.786	1
2090	0	0	90	1	296.952	181.836	115.117	0	0	74.7408	111.62	336.49	355.732	6303.5	14837.4	-336.49	0	20.9297	9.96445	10.0725	0	0	0.28731	93.6145	-489.752	54.8145	168.62	0	32.1774	31.3035	144.422	1
2092	0	0	92	1	259.094	172.895	86.1995	0	0	-5.77382	-110.737	594.648	356.888	6284.35	15059.7	-594.648	0	28.3653	9.62041	9.94535	0	0	0.280029	102.983	-493.075	65.8716	147.229	0	45.5381	44.7144	234.714	1
2096	0	0	96	1	304.14	204.302	99.8379	0	0	111.15	51.7947	200.038	282.258	6366.75	14996.9	-200.038	0	14.4199	10.7628	10.1946	0	0	0.0788815	121.733	-505.597	53.974	175.392	0	38.5529	36.8843	112.592	1
2098	0	0	98	1	327.122	160.869	166.253	0	0	-14.8388	122.306	367.22	182.624	6293.42	14926.4	-367.22	0	11.2845	10.4208	10.5715	0	0	0.0458916	123.85	-503.21	48.7661	133.535	0	61.1495	58.7686	315.052	1
2103	0	0	103	1	301.85	180.907	120.943	0	0	34.946	25.9269	151.751	222.41	6343.29	14823.4	-151.751	0	10.9185	12.1471	11.0054	0	0	0.196781	86.4959	-493.632	56.9003	120.061	0	49.23	47.8258	122.864	1
2104	0	0	104	1	269.566	146.194	123.372	0	0	0.200406	-15.3701	184.132	226.507	6378.04	14765.1	-184.132	0	11.6248	12.0163	9.96962	0	0	0.324884	102.687	-495.776	65.3919	137.591	0	47.4452	45.9362	127.259	1
2108	0	0	108	1	240.07	148.116	91.954	0	0	33.1641	80.9381	188.853	211.04	6345.08	14469.4	-188.853	0	10.7093	10.9431	11.244	0	0	0.108751	124.25	-509.699	78.015	172.581	0	50.2252	48.7481	142.86	1
2111	0	0	111	1	353.975	189.399	164.576	0	0	51.5453	75.7621	307.878	343.289	6326.69	14873.2	-307.878	0	19.6439	11.2833	10.1015	0	0	0.188556	93.395	-494.346	43.9973	156.473	0	33.4977	32.5642	135.049	1
2112	0	0	112	1	333.223	189.257	143.966	0	0	41.2981	2.34839	110.092	302.889	6336.94	14747.3	-110.092	0	14.3325	11.0988	10.3691	0	0	0.0685903	110.455	-500.461	47.9372	155.013	0	36.0766	35.184	87.0296	1
2115	0	0	115	1	290.264	142.717	147.547	0	0	30.0375	38.1028	141.732	187.805	6348.2	15010.6	-141.732	0	9.12342	11.6204	10.5607	0	0	0.0941772	93.8844	-492.693	59.0771	116.751	0	56.8816	54.6927	138.753	1
2116	0	0	116	1	323.889	180.26	143.629	0	0	35.9652	55.4861	120.623	296.256	6242.61	14993.2	-120.623	0	14.0678	10.3695	9.38319	0	0	0.136689	111.576	-494.651	48.263	163.079	0	36.2798	34.6516	86.473	1
2117	0	0	117	1	324.801	162.116	162.685	0	0	12.3855	121.733	-15.6663	187.239	6365.85	14627.9	15.6663	0	7.90195	11.3225	10.1	0	0	0.110792	110.283	-496.137	49.6224	124.43	0	54.6294	52.9977	135.628	1
2118	0	0	118	1	330.74	208.354	122.387	0	0	7.04337	38.0448	290.639	324.885	6371.2	14911	-290.639	0	18.4298	10.1512	9.54663	0	0	0.19433	115.879	-498.003	46.8526	175.3	0	33.7409	32.4767	130.82	1
2121	0	0	121	1	326.5	217.561	108.938	0	0	66.9946	26.46	472.389	378.589	6211.59	14922.5	-472.389	0	25.7109	10.3947	9.95762	0	0	0.138108	102.34	-496.757	48.3018	166.644	0	39.0644	37.0445	234.534	1
2122	0	0	122	1	373.66	204.495	169.165	0	0	-3.08919	70.3469	267.958	336.951	6281.67	14878.7	-267.958	0	18.6849	10.4581	9.66033	0	0	0.201724	132.606	-509.246	39.9633	168.805	0	32.7228	31.2199	119.712	1
2124	0	0	124	1	254.18	136.578	117.602	0	0	60.9766	83.6736	119.772	201.081	6317.26	14965	-119.772	0	9.49991	11.5298	10.3626	0	0	0.06847	90.2852	-491.194	71.2074	112.767	0	53.5237	51.5857	126.983	1
2125	0	0	125	1	214.338	125.842	88.4965	0	0	32.758	-10.9076	220.143	194.62	6345.48	14860.2	-220.143	0	10.2858	11.0339	10.6609	0	0	0.0553238	104.355	-495.794	91.4139	134.356	0	53.5978	52.0327	170.952	1
2126	0	0	126	1	246.182	124.564	121.619	0	0	56.637	-34.9705	-206.881	189.806	6221.94	15083.6	206.881	0	7.56667	11.5404	9.84776	0	0	0.112015	115.012	-502.469	73.7601	173.862	0	50.8749	49.284	177.104	1
2127	0	0	127	1	266.131	172.565	93.566	0	0	38.219	92.5091	616.026	327.596	6240.36	14956.2	-616.026	0	26.0483	10.2162	10.6091	0	0	0.196256	91.7001	-490.511	65.1395	122.981	0	53.3674	51.981	271.739	1
2128	0	0	128	1	367.072	199.774	167.298	0	0	26.6743	19.6664	257.124	442.41	6251.91	14929.3	-257.124	0	24.1956	11.1589	9.29126	0	0	0.273714	101.559	-496.713	41.1305	206.363	0	26.2018	25.0758	90.6211	1
2129	0	0	129	1	346.777	195.743	151.035	0	0	46.9702	6.09892	227.636	369.951	6331.27	14942.9	-227.636	0	19.6091	10.8568	10.3828	0	0	0.143805	102.791	-502.637	45.1692	171.995	0	30.2499	29.2091	98.3743	1
2130	0	0	130	1	316.116	201.189	114.926	0	0	43.6554	68.2297	415.715	294.473	6234.92	14980.4	-415.715	0	18.8779	10.6142	9.80747	0	0	0.175861	113.041	-499.592	50.5824	157.393	0	44.5553	41.7863	258.465	1
2131	0	0	131	1	227.606	132.906	94.7007	0	0	47.6742	-5.49141	224.143	257.005	6230.91	15153.8	-224.143	0	13.5975	10.3549	10.2916	0	0	0.20206	88.5863	-486.848	81.5528	162.399	0	41.1569	39.4514	131.168	1
2132	0	0	132	1	366.95	192.166	174.785	0	0	-34.9554	104.117	130.826	282.717	6313.54	14944.5	-130.826	0	13.7281	10.3417	9.52313	0	0	0.283251	103.02	-493.35	40.7718	163.113	0	37.5425	36.041	91	1
2133	0	0	133	1	333.25	179.603	153.647	0	0	-17.3724	37.0165	208.675	378.251	6295.95	15011.6	-208.675	0	19.8341	10.5287	9.65413	0	0	0.347396	124	-504.68	46.7884	194.103	0	29.2939	27.8097	87.5324	1
2134	0	0	134	1	280.523	149.923	130.6	0	0	-51.86	36.9035	194.991	210.492	6430.1	14812.4	-194.991	0	10.9944	10.6635	10.0689	0	0	0.0524539	118.759	-501.594	60.2684	128.663	0	48.8235	47.0058	139.623	1
2135	0	0	135	1	272.855	127.363	145.491	0	0	-16.2539	33.3241	711.625	275.06	6394.49	15015.3	-711.625	0	24.8299	9.42693	10.2366	0	0	0.130669	101.261	-490.284	61.288	118.093	0	72.6339	69.3094	316.667	1
2136	0	0	136	1	287.264	160.965	126.299	0	0	142.573	-175.415	420.727	179.524	6335.33	15024.8	-420.727	0	12.1626	12.1262	10.8259	0	0	0.100702	96.8978	-499.427	60.8719	115.161	0	69.7108	69.2571	399.991	1
2137	0	0	137	1	257.664	121.623	136.041	0	0	-20.8595	6.27982	150.365	256.479	6299.44	14942.7	-150.365	0	12.7447	10.3329	10.7421	0	0	0.202483	90.1912	-488.927	68.6303	141.459	0	41.2862	39.6785	104.332	1
2138	0	0	138	1	332.936	181.2	151.736	0	0	-37.6965	44.0015	154.927	273.726	6316.28	15004.7	-154.927	0	13.6607	10.5258	9.86012	0	0	0.152962	99.48	-491.797	47.0366	141.025	0	38.7744	37.0096	97.8263	1
2139	0	0	139	1	322.58	191.684	130.895	0	0	4.29024	63.1276	247.871	308.373	6274.29	14985.5	-247.871	0	16.7235	10.6892	9.54874	0	0	0.263595	131.64	-507.55	48.9856	185.506	0	35.5452	33.6124	120.779	1
2145	0	0	145	1	318.403	182.236	136.166	0	0	44.5934	46.1236	70.4293	239.483	6233.99	14703.6	-70.4293	0	10.8569	9.59489	10.2043	0	0	0.0605296	93.125	-483.61	49.4786	126.477	0	43.5836	41.7675	105.06	1
2155	0	0	155	1	271.241	177.3	93.9411	0	0	89.9918	87.7614	407.239	247.13	6188.59	14960.9	-407.239	0	15.6232	9.82125	10.2194	0	0	0.141906	105.77	-492.62	62.3288	122.856	0	50.7879	47.2704	292.23	1
2158	0	0	158	1	351.854	232.936	118.918	0	0	-17.8838	9.12783	222.107	371.188	6296.46	14939.9	-222.107	0	19.7964	10.092	9.01985	0	0	0.262624	118.35	-501.664	42.561	207.761	0	29.2004	27.957	91.7169	1
2160	0	0	160	1	231.184	128.15	103.035	0	0	51.8443	124.926	376.813	166.329	6226.74	15023.4	-376.813	0	10.246	10.6287	10.5526	0	0	0.200712	106.088	-494.625	80.6773	151.807	0	69.0424	65.5735	364.996	1
2165	0	0	165	1	253.136	128.112	125.024	0	0	20.2447	22.952	-9.7506	218.515	6457.66	14826.4	9.7506	0	9.33072	11.4285	10.7998	0	0	0.0799647	91.203	-491.591	72.1884	109.465	0	48.4791	46.6502	117.216	1
2172	0	0	172	1	273.518	169.424	104.094	0	0	44.3033	90.4675	368.431	390.471	6234.28	14958.2	-368.431	0	23.8217	10.6099	9.90145	0	0	0.289444	112.969	-502.687	62.1966	180.072	0	31.3017	30.2931	154.276	1
2173	0	0	173	1	250.673	149.343	101.331	0	0	124.747	-48.9559	428.161	202.268	6253.49	14898.3	-428.161	0	13.1846	10.6771	11.0782	0	0	0.140014	113.488	-497.528	72.5036	148.638	0	63.8565	59.9886	378.459	1
2174	0	0	174	1	282.457	159.433	123.025	0	0	11.6494	60.1044	127.634	220.465	6366.59	14888.9	-127.634	0	10.5751	10.9014	10.7215	0	0	0.118696	101.022	-494.38	60.7866	127.835	0	48.5795	46.6284	117.007	1
2175	0	0	175	1	243.484	157.67	85.8139	0	0	-15.3299	82.1638	312.611	291.76	6293.91	14966.5	-312.611	0	16.9983	10.2516	10.1986	0	0	0.180781	109.317	-497.746	73.5205	160.435	0	37.6669	36.1885	157.08	1
2176	0	0	176	1	329.161	180.106	149.055	0	0	38.8016	23.4329	383.447	263.38	6239.78	14925.6	-383.447	0	16.3563	10.7596	11.1834	0	0	0.0436093	109.224	-501.647	49.2049	147	0	46.0247	44.2399	248.761	1
2177	0	0	177	1	262.319	158.26	104.06	0	0	7.09811	62.5219	375.154	270.668	6271.48	14986.1	-375.154	0	16.7395	10.0756	10.1164	0	0	0.1171	102.804	-492.418	65.6123	145.045	0	43.2079	41.2198	222.863	1
2178	0	0	178	1	259.406	134.406	125	0	0	-60.8487	8.13572	143.363	230.909	6339.43	14542.2	-143.363	0	11.5291	10.5682	10.5327	0	0	0.31243	99.2041	-492.606	68.005	133.306	0	44.9357	43.4873	112.503	1
2179	0	0	179	1	275.108	139.614	135.494	0	0	-29.2133	94.8225	125.712	197.59	6307.79	14754.5	-125.712	0	9.53182	11.663	10.8495	0	0	0.194638	104.134	-496.579	64.2788	116.061	0	54.1279	52.4885	130.674	1
2180	0	0	180	1	376.464	230.048	146.416	0	0	-38.4745	29.9649	375.459	309.063	6317.05	14819.4	-375.459	0	19.3715	11.2446	11.0814	0	0	0.28999	132.387	-518.505	41.1031	156.278	0	39.0771	37.9724	202.666	1
2181	0	0	181	1	307.422	205.8	101.622	0	0	-1.44132	45.8703	107.34	249.82	6280.02	14903.1	-107.34	0	11.7969	11.5735	10.0093	0	0	0.0852217	99.7113	-493.489	53.7624	138.705	0	43.665	41.6005	102.486	1
2182	0	0	182	1	397.133	265.21	131.922	0	0	87.9657	21.0587	279.919	526.069	6290.27	14927.9	-279.919	0	29.2397	9.52939	9.98993	0	0	0.147731	115.27	-504.983	36.447	269.768	0	22.2774	21.304	84.533	1
2183	0	0	183	1	388.556	217.398	171.158	0	0	-14.1497	114.573	225.347	346.243	6292.73	14934.1	-225.347	0	18.4212	10.812	9.56538	0	0	0.304322	120.572	-503.826	38.0635	179.234	0	31.8658	30.4021	101.101	1
2185	0	0	185	1	296.476	176.76	119.716	0	0	35.1217	70.9185	351.512	287.625	6243.46	14977.7	-351.512	0	17.2615	10.5741	10.096	0	0	0.229962	108.313	-498.516	55.6408	153.741	0	39.9542	38.5075	187.158	1
2186	0	0	186	1	291.594	163.393	128.201	0	0	87.0906	79.6569	246.876	216.186	6291.15	14969	-246.876	0	11.5758	10.5979	10.1013	0	0	0.0644545	102.105	-492.843	56.9991	132.207	0	49.2559	46.7527	169.975	1
2189	0	0	189	1	277.988	158.285	119.703	0	0	32.1158	99.0682	81.2477	174.439	6246.46	14849.9	-81.2477	0	7.97	10.3037	10.7372	0	0	0.0959569	100.986	-489.748	61.4541	101.572	0	59.7232	57.7226	141.991	1
2192	0	0	192	1	270.471	132.953	137.517	0	0	-23.628	6.24518	40.0979	197.643	6501.53	14444.5	-40.0979	0	8.88256	11.8288	10.9345	0	0	0.0295039	108.414	-505.865	66.2239	152.737	0	54.3583	51.7462	128.492	1
2194	0	0	194	1	287.469	176.654	110.815	0	0	22.8389	32.4401	135.321	197.512	6156.08	15016.2	-135.321	0	9.5521	10.627	9.53868	0	0	0.130955	102.17	-489.472	57.5025	134.038	0	52.7632	50.3241	125.277	1
2195	0	0	195	1	284.096	150.903	133.193	0	0	25.3496	148.992	58.5414	205.363	6452.55	14899.7	-58.5414	0	9.21167	11.2245	9.78661	0	0	0.0950076	135.547	-505.457	59.4787	142.725	0	51.3543	49.2226	122.571	1
2197	0	0	197	1	293.174	200.15	93.0243	0	0	47.2806	79.727	355.711	286.368	6330.96	14968.9	-355.711	0	17.229	11.2931	9.89931	0	0	0.169951	104.605	-498.782	57.0819	152.168	0	40.9721	39.9107	192.668	1
2198	0	0	198	1	266.302	177.139	89.163	0	0	87.9377	0.207129	292.558	252.082	6190.64	14948.8	-292.558	0	14.2283	10.8182	10.512	0	0	0.108859	130.725	-507.902	65.7813	148.563	0	43.6749	41.7695	170.959	1
2203	0	0	203	1	303.101	176.243	126.858	0	0	40.286	104.149	349.446	201.278	6337.95	14844.9	-349.446	0	12.0518	10.9726	10.4578	0	0	0.239505	112.807	-500.418	54.7434	128.203	0	55.4123	54.2045	263.04	1
2204	0	0	204	1	345.438	182.022	163.416	0	0	45.7766	-4.66275	126.484	356.955	6332.46	14953.7	-126.484	0	17.1653	10.2026	10.3176	0	0	0.16076	83.4807	-486.224	44.8231	152.034	0	30.731	29.7597	75.3643	1
2210	0	0	210	1	315.404	193.647	121.758	0	0	54.2007	85.2899	423.474	269.16	6224.38	14963.4	-423.474	0	17.3785	10.5756	9.75074	0	0	0.134585	145.348	-511.88	50.6469	184.649	0	49.216	46.0379	291.077	1
2211	0	0	211	1	293.913	162.747	131.165	0	0	-5.01179	-12.6473	193.887	252.346	6283.59	14961.6	-193.887	0	13.0853	10.5174	9.71121	0	0	0.148216	118.382	-498.729	55.8149	153.581	0	41.6077	39.8121	117.629	1
2213	0	0	213	1	278.679	150.589	128.09	0	0	54.7725	17.2441	231.5	169.992	6223.81	14931.8	-231.5	0	9.02397	10.9009	10.459	0	0	0.0391324	103.914	-495.269	61.6391	110.749	0	60.9995	58.4823	202.12	1
2214	0	0	214	1	265.355	143.116	122.24	0	0	8.76434	43.8812	127.825	244.97	6170.16	14905.1	-127.825	0	11.7754	10.1532	8.73041	0	0	0.0618872	93.8383	-481.17	62.6335	140.983	0	42.4723	40.407	101.003	1
2220	0	0	220	1	335.414	200.671	134.743	0	0	72.3281	66.9076	132.974	302.934	6305.91	14882.1	-132.974	0	14.4941	10.857	10.2372	0	0	0.131127	102.295	-497.075	47.1771	168.68	0	36.3202	34.9719	88.5865	1
2221	0	0	221	1	229.704	141.893	87.8117	0	0	31.0968	44.296	318.586	198.124	6247.48	14805	-318.586	0	11.5096	10.5094	10.2551	0	0	0.142194	89.1889	-484.446	80.6705	107.741	0	53.8841	52.0468	232.299	1
2222	0	0	222	1	307.416	140.193	167.223	0	0	6.37615	40.7995	132.082	284.843	6272.2	14908.2	-132.082	0	13.7588	9.94904	10.0212	0	0	0.171401	96.3981	-488.85	52.1449	144.028	0	37.4282	35.7017	91.2619	1
2223	0	0	223	1	226.266	121.72	104.546	0	0	30.4665	-33.8776	-50.2294	202.89	6347.77	14982.9	50.2294	0	8.53053	10.9662	10.0627	0	0	0.0523654	97.871	-488.352	82.9666	169.602	0	48.8395	47.7237	124.703	1
2226	0	0	226	1	196.299	137.089	59.2109	0	0	49.7598	97.7855	290.821	227.582	6228.82	14851.2	-290.821	0	12.7996	9.18429	10.0464	0	0	0.0463019	118.782	-495.895	98.1441	172.237	0	45.1139	43.4246	184.587	1
2231	0	0	231	1	253.93	124.147	129.782	0	0	-36.6417	96.9302	149.963	199.575	6414.88	14353.8	-149.963	0	9.8827	10.4423	10.2611	0	0	0.10581	95.5934	-488.643	69.5435	143.98	0	51.7317	49.9836	128.237	1
2244	0	0	244	1	198.975	121.378	77.597	0	0	1.372	20.1886	233.344	178.162	6177.55	15028.5	-233.344	0	9.55518	9.92546	9.73524	0	0	0.218038	83.1056	-476.976	97.2875	132.932	0	56.8218	53.6347	185.932	1
2247	0	0	247	1	230.734	138.365	92.3687	0	0	19.7942	-8.20004	9.57235	148.772	6358.45	14658.2	-9.57235	0	6.48941	11.6063	10.1654	0	0	0.102751	110.044	-499.552	81.9136	157.809	0	67.8136	66.0928	166.481	1
2248	0	0	248	1	255.298	136.274	119.024	0	0	-0.188053	240.138	-7.67751	151.655	6278.77	14609.2	7.67751	0	6.55977	10.5752	10.2706	0	0	0.166064	97.4557	-488.351	69.215	123.702	0	65.6168	63.8704	160.421	1
2251	0	0	251	1	232.91	101.271	131.639	0	0	30.6059	35.2886	10.3122	208.385	6347.63	14515.1	-10.3122	0	9.00722	10.8755	10.313	0	0	0.0859309	84.7005	-485.98	79.7928	126.929	0	49.5467	48.1071	121.889	1
2252	0	0	252	1	353.302	208.103	145.199	0	0	-106.321	164.906	183.267	225.699	6484.56	14784.1	-183.267	0	11.9318	10.7061	9.72395	0	0	0.215027	111.658	-499.1	43.3681	138.364	0	45.7724	43.2476	122.235	1
2264	0	0	264	1	272.271	166.694	105.578	0	0	47.3108	57.9798	77.1797	197.094	6430.59	14492.4	-77.1797	0	8.97615	10.8563	10.7978	0	0	0.143455	110.477	-502.101	64.1373	128.088	0	53.8136	51.7395	128.202	1
2266	0	0	266	1	298.54	179.484	119.057	0	0	-17.952	82.9337	166.165	258.856	6296.53	14866.1	-166.165	0	12.9669	9.89589	9.6405	0	0	0.11156	115.483	-494.121	53.851	145.264	0	40.0907	38.6005	104.895	1
2267	0	0	267	1	296.012	174.631	121.38	0	0	33.0464	-100.968	329.543	228.764	6245.53	14950.3	-329.543	0	13.8003	10.6645	10.7096	0	0	0.151482	115.555	-501.808	56.5606	134.781	0	47.0187	46.0845	207.241	1
2274	0	0	274	1	268.666	134.143	134.523	0	0	53.1152	-5.4833	45.4961	224.599	6225.46	14954.5	-45.4961	0	10.0427	10.7655	9.68686	0	0	0.0498324	92.1974	-483.898	63.7129	114.489	0	46.2435	44.7323	111.11	1
2286	0	0	286	1	271.704	146.129	125.575	0	0	96.818	-170.034	311.91	255.539	6281.42	14820.1	-311.91	0	15.5567	10.0538	9.83697	0	0	0.222069	130.472	-507.159	61.9812	176.308	0	40.2918	40.4688	166.639	1
2287	0	0	287	1	238.579	152.539	86.0399	0	0	28.7213	90.9024	328.635	190.808	6249.86	14957.8	-328.635	0	11.1967	10.4313	9.66789	0	0	0.0761423	121.114	-494.826	75.1124	157.066	0	56.0631	54.0789	244.639	1
2290	0	0	290	1	283.221	147.507	135.714	0	0	-46.464	103.995	97.277	249.292	6325.04	14944.7	-97.277	0	11.7562	9.97086	10.0991	0	0	0.200955	94.3666	-485.854	58.6478	120.838	0	41.9894	40.268	100.256	1
2305	0	0	305	1	248.675	119.332	129.344	0	0	12.7887	27.4822	-48.3703	171.396	6365.45	14423.2	48.3703	0	7.12372	11.992	10.4029	0	0	0.018489	111.966	-502.402	74.2949	125.014	0	58.7619	57.094	151.404	1
2307	0	0	307	1	327.459	213.715	113.744	0	0	64.9006	109.629	157.251	207.533	6313.34	14739.7	-157.251	0	10.163	10.8296	10.3009	0	0	0.145856	124.057	-506.911	48.8172	141.908	0	50.6223	49.3063	130.055	1
2314	0	0	314	1	308.477	146.403	162.073	0	0	20.1029	-9.85293	-9.69029	213.343	6358.14	14759.5	9.69029	0	9.17365	10.8026	9.58121	0	0	0.0875248	119.354	-497.471	52.284	149.478	0	47.1762	46.1745	116.208	1
2326	0	0	326	1	302.602	169.871	132.732	0	0	0.50407	78.5209	294.573	221.783	6278.08	14970.1	-294.573	0	12.6322	9.80909	9.79546	0	0	0.137079	113.9	-494.938	52.9177	159.398	0	47.2414	44.9128	188.407	1
2327	0	0	327	1	269.897	162.933	106.965	0	0	-11.1443	-33.1169	207.188	224.327	6389.38	14982.1	-207.188	0	11.8536	10.4907	9.3441	0	0	0.0829984	130.181	-502.147	62.4558	128.418	0	45.6441	44.017	136.306	1
2330	0	0	330	1	253.687	172.119	81.5684	0	0	20.7362	63.5059	138.149	230.776	6357.5	14785.8	-138.149	0	11.1634	10.2	9.08684	0	0	0.0925796	153.761	-511.556	67.428	203.434	0	44.7312	43.2075	108.898	1
2331	0	0	331	1	270.033	139.407	130.625	0	0	42.3424	18.5822	194.127	280.994	6335.9	14930.4	-194.127	0	14.3842	9.06363	9.03096	0	0	0.0978992	91.3772	-478.817	60.1094	135.015	0	36.1932	34.9839	104.95	1
2338	0	0	338	1	267.529	154.016	113.513	0	0	8.75434	32.1384	408.665	244.817	6269.83	15016.5	-408.665	0	15.6895	9.38193	9.68704	0	0	0.0885377	78.7061	-473.802	62.2378	124.324	0	49.8517	46.6384	286.897	1
2339	0	0	339	1	253.438	155.793	97.6446	0	0	29.1436	36.8398	231.77	174.166	6349.1	15011.8	-231.77	0	9.26171	10.7952	9.70333	0	0	0.0106898	97.9832	-486.151	69.3829	122.059	0	59.168	56.6109	193.402	1
2340	0	0	340	1	286.133	156.594	129.54	0	0	-36.3527	4.9543	435.96	260.144	6314.93	14944	-435.96	0	17.3928	10.0914	9.85258	0	0	0.185105	105.431	-491.428	57.6507	135.39	0	50.0614	47.3622	298.506	1
2351	0	0	351	1	225.936	142.82	83.1161	0	0	29.9438	82.0474	218.659	177.704	6148.98	15066.3	-218.659	0	9.30114	9.62983	9.88423	0	0	0.180423	105.541	-485.616	80.2636	126.33	0	56.6814	53.6623	177.109	1
2357	0	0	357	1	301.402	136.323	165.079	0	0	54.6297	8.34894	-61.845	258.639	6323.61	14741.3	61.845	0	10.6555	9.57151	9.57386	0	0	0.163975	107.031	-489.543	52.7157	142.945	0	38.2837	37.8937	99.0739	1
2366	0	0	366	1	325.778	204.791	120.987	0	0	99.3049	4.80669	283.651	231.61	6378.6	14844.5	-283.651	0	12.9401	10.0835	9.55132	0	0	0.0291811	124.794	-500.426	47.7835	147.689	0	45.6117	44.0525	174.166	1
2369	0	0	369	1	297.421	212.632	84.7898	0	0	83.0542	40.9284	145.605	222.19	6195.53	15007.7	-145.605	0	10.7779	10.9215	9.18556	0	0	0.17087	121.854	-500.011	54.6876	180.398	0	47.7012	45.4509	114.595	1
2371	0	0	371	1	190.906	111.924	78.9815	0	0	-9.17679	42.7832	45.4233	197.86	6287.76	14806.6	-45.4233	0	8.85203	10.3098	9.90101	0	0	0.179866	94.6768	-485.937	105.026	136.349	0	52.0398	49.9313	124.469	1
2372	0	0	372	1	267.25	151.748	115.502	0	0	67.1945	47.6265	-5.46081	180.807	6211.39	15100.7	5.46081	0	7.68449	9.54984	9.47096	0	0	0.155998	113.658	-491.42	62.2669	140.498	0	54.332	52.5525	131.169	1
2378	0	0	378	1	285.929	153.023	132.907	0	0	-17.023	76.6076	391.215	219.472	6295.6	14972.1	-391.215	0	13.8865	9.31546	10.0621	0	0	0.137968	103.679	-488.877	57.0121	129.825	0	52.5551	49.85	294.346	1
2382	0	0	382	1	290.422	191.437	98.9857	0	0	3.59475	24.0839	294.397	228.789	6274.99	14924.9	-294.397	0	13.0532	8.88086	9.58359	0	0	0.19233	113.93	-488.8	54.7122	141.693	0	44.3728	42.3681	180.21	1
2383	0	0	383	1	273.293	155.069	118.224	0	0	7.21354	172.591	414.903	188.627	6271.37	14876.1	-414.903	0	12.2865	9.94785	10.0445	0	0	0.188838	114.449	-493.38	61.6026	151.695	0	65.0209	60.6224	389.063	1
2386	0	0	386	1	317.677	174.577	143.1	0	0	49.2036	58.0033	330.148	373.074	6329.04	14990.7	-330.148	0	21.8587	9.89256	9.6438	0	0	0.161601	91.9613	-488.132	49.3871	190.068	0	30.5173	29.5638	132.446	1
2387	0	0	387	1	311.008	205.47	105.538	0	0	51.0382	30.458	53.8555	323.479	6227.54	15018.2	-53.8555	0	14.4746	9.40042	9.06713	0	0	0.0650846	99.3471	-486.995	49.7751	183.349	0	32.4673	31.1449	78.4171	1
2389	0	0	389	1	297.41	146.01	151.4	0	0	58.9232	75.9815	233.585	204.543	6418.98	14574	-233.585	0	10.8303	11.5415	9.83576	0	0	0.149072	97.1168	-492.552	56.1102	132.279	0	52.2901	50.2078	169.398	1
2400	0	0	400	1	275.181	129.889	145.292	0	0	23.7642	9.97183	-23.4322	232.048	6354.48	14939	23.4322	0	9.82946	10.4273	10.0358	0	0	0.168136	94.6709	-487.447	61.6075	124.819	0	43.9409	42.7812	108.012	1
2401	0	0	401	1	364.848	222.397	142.451	0	0	63.748	61.0437	167.152	321.337	6314.49	14888	-167.152	0	15.9119	10.3362	9.49879	0	0	0.0835802	104.354	-496.137	41.068	141.767	0	33.6258	32.4186	87.809	1
2404	0	0	404	1	298.399	161.516	136.883	0	0	2.34977	100.723	313.24	234.163	6276.23	14848.3	-313.24	0	13.598	10.0342	9.36762	0	0	0.194231	102.258	-487.165	53.7271	145.741	0	45.2637	43.7586	188.472	1
2414	0	0	414	1	250.368	158.542	91.8261	0	0	11.6079	31.599	105.816	170.773	6366.63	14817.7	-105.816	0	8.04632	10.2689	10.2314	0	0	0.303028	120.609	-499.511	70.6707	158.003	0	60.0586	57.8796	141.857	1
2415	0	0	415	1	227.019	115.137	111.883	0	0	23.222	97.847	186.074	229.876	6355.02	14950.8	-186.074	0	11.6485	10.1196	9.77053	0	0	0.128369	96.1589	-488.943	80.4168	129.13	0	45.0553	43.5285	125.559	1
2418	0	0	418	1	295.651	192.658	102.993	0	0	37.4285	-94.1776	380.455	291.537	6340.81	14644.5	-380.455	0	18.4384	10.2597	10.5294	0	0	0.140136	110.855	-498.927	55.9989	160.908	0	39.983	39.1348	209.498	1
2425	0	0	425	1	253.688	129.94	123.748	0	0	57.6667	33.6356	-253.652	213.036	6220.91	14716	253.652	0	8.31571	10.5896	9.63794	0	0	0.0243343	115.495	-499.328	68.8798	129.034	0	48.1586	45.2624	171.532	1
2436	0	0	436	1	278.509	162.426	116.083	0	0	-12.9595	33.4178	315.96	157.399	6291.54	14716.3	-315.96	0	9.21032	10.6065	9.4777	0	0	0.0588339	105.543	-488.13	60.0417	150.02	0	65.8103	63.5054	276.755	1
2446	0	0	446	1	247.888	162.418	85.4699	0	0	58.9393	16.4354	54.5478	132.483	6319.3	14733.2	-54.5478	0	5.94129	11.2094	10.3886	0	0	0.0832071	91.5559	-486.934	73.4344	101.192	0	77.0046	75.2132	185.061	1
2451	0	0	451	1	295.683	180.653	115.03	0	0	29.8352	75.1548	186.755	303.36	6248.75	14973.5	-186.755	0	15.3718	9.08686	9.10042	0	0	0.0790061	97.8857	-482.729	53.0662	179.902	0	34.1694	32.621	95.4415	1
2452	0	0	452	1	229.949	123.257	106.692	0	0	28.8896	31.197	137.935	155.757	6249.69	15017.5	-137.935	0	7.54599	9.95667	10.0319	0	0	0.0306094	119.329	-495.749	79.1036	131.711	0	64.764	61.8867	157.121	1
2457	0	0	457	1	286.016	136.473	149.543	0	0	-3.70017	57.0787	140.61	276.64	6282.28	14991.6	-140.61	0	13.4818	9.74846	10.0376	0	0	0.175539	101.229	-490.055	57.4936	148.804	0	38.2937	36.3231	94.2418	1
2458	0	0	458	1	299.709	162.658	137.052	0	0	33.7473	98.3901	277.427	234.022	6244.83	14950.3	-277.427	0	13.0107	9.44709	9.7899	0	0	0.197127	121.507	-496.306	53.2279	144.82	0	44.2014	42.1926	170.968	1
2460	0	0	460	1	308.843	206.729	102.114	0	0	87.1497	-4.40863	578.904	329.411	6291.09	14953.4	-578.904	0	24.9352	9.76107	8.8187	0	0	0.115823	114.135	-496.572	50.3506	162.81	0	48.7128	48.4282	270.493	1
2463	0	0	463	1	297.568	170.427	127.141	0	0	76.4533	41.6076	465.558	243.624	6301.79	14907.4	-465.558	0	16.4018	10.4236	9.98491	0	0	0.104831	88.8538	-484.846	55.0625	111.608	0	57.8727	54.4852	352.446	1
2465	0	0	465	1	222.484	136.213	86.2709	0	0	25.0049	8.44107	18.4234	169.132	6253.58	14641.6	-18.4234	0	7.3973	11.0959	10.2611	0	0	0.162495	103.328	-493.33	85.7324	124.444	0	60.6693	58.6846	146.87	1
2466	0	0	466	1	345.302	208.686	136.616	0	0	43.2967	56.5173	696.823	311.134	6235.28	14792.8	-696.823	0	27.1898	9.95602	9.64077	0	0	0.169352	159.102	-514.708	44.0842	137.348	0	63.6442	61.6173	280.34	1
2479	0	0	479	1	316.411	148.243	168.168	0	0	2.35069	55.8977	243.224	222.319	6276.23	14594.1	-243.224	0	12.0077	10.6592	9.45377	0	0	0.166719	139.63	-507.316	50.1934	152.284	0	47.1001	44.8316	159.726	1
2485	0	0	485	1	270.905	158.688	112.217	0	0	39.3113	19.3285	178.853	226.275	6239.27	15029.3	-178.853	0	11.4115	10.1803	9.40538	0	0	0.151524	111.058	-491.969	61.8148	128.93	0	45.6698	43.7724	121.497	1
2489	0	0	489	1	294.082	182.702	111.38	0	0	82.8785	44.3018	201.076	234.09	6395.02	14904.7	-201.076	0	11.9889	10.1458	9.77813	0	0	0.086397	108.411	-493.064	55.4376	147.117	0	44.543	42.8718	131.131	1
2491	0	0	491	1	344.866	175.79	169.077	0	0	55.484	42.2766	-6.44478	308.593	6322.76	14906.7	6.44478	0	13.1232	10.0645	9.17634	0	0	0.0752198	105.214	-491.901	43.8512	161.271	0	33.6245	32.5941	83.2925	1
2492	0	0	492	1	311.955	209.815	102.141	0	0	79.2191	61.0463	343.575	327.487	6299.02	14888	-343.575	0	19.388	9.55923	9.74743	0	0	0.148491	128.039	-505.733	50.417	171.366	0	34.4483	33.344	158.131	1
2499	0	0	499	1	273.465	169.699	103.766	0	0	99.1874	-87.0298	654.717	287.505	6279.05	14836.7	-654.717	0	23.8982	9.9829	10.162	0	0	0.0705192	95.9013	-491.137	61.7472	111.95	0	63.0017	60.9177	287.754	1
2500	0	0	500	1	341.864	222.084	119.78	0	0	14.377	-30.1757	368.221	335.336	6264.2	14979.2	-368.221	0	20.7217	9.48196	9.06334	0	0	0.219562	95.2922	-484.681	43.8052	180.853	0	34.1598	33.0194	167.142	1
2501	0	0	501	1	256.119	156.992	99.1276	0	0	-11.7352	79.4802	100.6	189.683	6389.98	14869.5	-100.6	0	8.8976	10.8842	10.2447	0	0	0.138962	93.2956	-488.154	69.3058	113.373	0	55.4346	53.2468	130.056	1
2503	0	0	503	1	292.536	153.675	138.861	0	0	45.2083	-53.4435	-55.7818	182.074	6333.03	15102.1	55.7818	0	7.66866	10.6296	9.51168	0	0	0.130145	96.0464	-485.43	56.0689	100.801	0	52.0895	51.7044	135.742	1
2508	0	0	508	1	239.515	105.228	134.287	0	0	57.2766	-8.04399	-114.79	161.348	6121.64	15056.7	114.79	0	6.50446	10.196	9.78252	0	0	0.0931138	117.49	-494.291	74.4948	165.797	0	58.5005	57.5296	169.622	1
2509	0	0	509	1	240.871	165.485	75.3859	0	0	32.5482	-7.3495	332.736	188.083	6246.03	14956.4	-332.736	0	11.1369	10.0116	9.77168	0	0	0.0217383	121.836	-492.141	73.5577	136.122	0	56.0197	54.2876	249.723	1
2515	0	0	515	1	204.132	118.813	85.3196	0	0	-7.14731	45.5173	16.0944	191.767	6285.73	15003.1	-16.0944	0	8.36543	10.0701	9.66059	0	0	0.154487	83.6739	-478.521	93.7846	117.245	0	52.7589	50.315	126.344	1
2524	0	0	524	1	285.705	151.606	134.099	0	0	93.7095	44.3172	266.522	224.042	6384.19	14805	-266.522	0	12.2547	9.9865	9.35361	0	0	0.250317	156.416	-510.106	57.035	185.921	0	46.6247	44.6181	169.893	1
2531	0	0	531	1	229.151	117.815	111.337	0	0	79.9565	151.249	-215.114	190.118	6696.92	14698.1	215.114	0	7.37553	11.0709	9.52789	0	0	0.0673042	122.975	-501.913	80.5432	135.408	0	53.3412	50.27	184.299	1
2534	0	0	534	1	319.209	176.627	142.583	0	0	-24.8598	29.0837	186.093	158.543	6303.44	15119.2	-186.093	0	8.14679	10.1485	10.5324	0	0	0.162393	120.236	-501.117	50.1617	156.621	0	63.3672	60.4237	176.387	1
2540	0	0	540	1	287.894	150.224	137.67	0	0	2.17512	69.5217	191.024	254.874	6276.4	14979.1	-191.024	0	13.0395	10.0235	10.1297	0	0	0.212939	98.8859	-487.243	57.402	141.598	0	41.2661	39.172	116.851	1
2541	0	0	541	1	292.5	185.157	107.343	0	0	64.3417	-40.8567	717.882	348.535	6214.24	14790.5	-717.882	0	31.2091	8.95221	9.51096	0	0	0.0214363	108.204	-490.202	54.1761	125.819	0	58.1935	55.9748	253.324	1
2545	0	0	545	1	304.628	186.22	118.408	0	0	85.5072	63.9608	-21.9489	193.379	6093.41	14885	21.9489	0	8.10074	10.036	9.20389	0	0	0.109089	110.961	-487.102	52.0213	128.071	0	51.5558	49.7609	126.357	1
2548	0	0	548	1	242.249	101.725	140.523	0	0	47.8079	52.3715	-206.21	180.072	6230.77	14896.6	206.21	0	7.02566	10.2558	9.81618	0	0	0.145934	88.7171	-480.88	73.4277	116.316	0	54.6075	52.4398	182.841	1
2554	0	0	554	1	265.044	152.11	112.934	0	0	83.1038	82.1759	556.303	189.21	6195.48	14866.8	-556.303	0	13.999	9.90508	9.2739	0	0	0.237577	105.196	-486.949	63.212	133.093	0	78.3072	78.6472	466.77	1
2560	0	0	560	1	250.194	127.159	123.035	0	0	-20.5008	106.626	-46.071	170.209	6598.06	14643.1	46.071	0	7.06962	11.0876	10.1504	0	0	0.161653	107.939	-494.131	71.8686	115.52	0	59.9409	57.4174	147.725	1
2562	0	0	562	1	271.21	178.462	92.7481	0	0	-8.12643	18.0886	432.789	323.352	6286.71	14930.9	-432.789	0	21.3576	9.24667	9.27309	0	0	0.115976	112.131	-490.756	60.3113	164.902	0	40.3916	38.0276	238.91	1
2565	0	0	565	1	220.676	159.061	61.6143	0	0	31.446	35.7852	281.512	190.222	6247.13	14913.2	-281.512	0	10.6426	10.6177	10.242	0	0	0.125026	94.7225	-486.841	85.8075	105.198	0	55.2433	52.7563	214.156	1
2566	0	0	566	1	362.145	193.872	168.273	0	0	75.5966	31.3484	196.376	313.608	6302.64	14917.7	-196.376	0	16.0131	10.9293	10.0595	0	0	0.217568	76.9163	-483.914	42.3494	133.824	0	35.0637	33.6563	100.658	1
2567	0	0	567	1	323.644	211.486	112.158	0	0	150.737	-19.4164	670.838	339.566	6327.16	15068.1	-670.838	0	28.465	10.1841	9.411	0	0	0.122535	104.969	-494.508	48.1745	119.697	0	56.2112	53.5229	249.53	1
2604	0	0	604	1	258.849	153.09	105.759	0	0	94.625	-87.4044	-137.949	196.755	6383.28	14438.4	137.949	0	8.10371	10.5967	9.11517	0	0	0.0178872	143.206	-506.928	66.0977	168.92	0	46.7406	45.7473	146.263	1
2604	0	0	604	1	193.845	100.632	93.2135	0	0	-26.9924	100.703	264.138	187.247	6205.91	14948	-264.138	0	10.4062	9.97501	10.1752	0	0	0.0427542	90.3095	-482.507	102.469	143.491	0	54.3277	51.6794	203.011	1
2608	0	0	608	1	308.256	124.437	183.82	0	0	29.7488	-18.0607	-41.4187	208.747	6149.17	14967.1	41.4187	0	8.78645	9.73963	9.2923	0	0	0.178021	133.408	-501.842	50.9701	156.95	0	46.6099	45.5177	116.221	1
2611	0	0	611	1	270.884	123.511	147.373	0	0	26.2862	71.0596	-22.8913	216.17	6451.61	14579	22.8913	0	9.07562	10.2101	9.18443	0	0	0.0948397	112.01	-490.152	61.5497	123.56	0	46.1851	44.4438	114.59	1
2614	0	0	614	1	326.125	214.163	111.961	0	0	29.4228	25.0303	175.622	256.823	6348.82	14824.3	-175.622	0	12.9194	10.2029	9.5345	0	0	0.14587	99.7888	-488.409	47.8044	136.933	0	40.5607	39.3595	108.623	1
2615	0	0	615	1	246.16	157.148	89.0124	0	0	15.3561	-28.0919	267.999	206.899	6362.88	14877.4	-267.999	0	11.5476	11.0892	10.0778	0	0	0.173891	111.859	-497.831	73.4806	126.443	0	51.0926	49.2703	187.329	1
2618	0	0	618	1	226.579	140.301	86.2785	0	0	-48.7707	16.3122	116.611	185.773	6327.35	15132	-116.611	0	8.99125	9.89554	9.62369	0	0	0.210044	107.904	-488.735	79.9386	133.187	0	53.7911	51.8267	128.054	1
2638	0	0	638	1	201.317	122.57	78.7475	0	0	-21.6391	-9.66883	436.91	142.865	6399.88	14859	-436.91	0	9.53295	10.3982	10.4804	0	0	0.12835	106.536	-491.555	98.5507	132.956	0	88.779	83.249	536.29	1
2645	0	0	645	1	247.873	138.397	109.477	0	0	18.3106	30.6244	669.779	217.367	6260.27	15117.7	-669.779	0	18.4308	9.60174	9.85472	0	0	0.204228	100.941	-487.15	70.036	126.886	0	84.2318	79.0059	374.499	1
2650	0	0	650	1	231.688	106.764	124.925	0	0	83.1603	54.7868	-62.0054	145.517	6693.72	14694.9	62.0054	0	5.94173	11.3924	10.5367	0	0	0.165121	122.77	-509.532	81.7568	140.589	0	70.2041	67.6207	179.141	1
2657	0	0	657	1	206.505	103.769	102.736	0	0	59.0775	27.7979	92.4034	192.716	6319.16	15020.9	-92.4034	0	8.92023	10.1841	8.7978	0	0	0.063323	102.752	-482.093	90.345	145.091	0	52.4641	50.4703	123.608	1
2667	0	0	667	1	254.402	140.592	113.81	0	0	80.876	-8.99418	0.190602	239.897	6197.7	14958	-0.190602	0	10.3412	9.38277	9.33767	0	0	0.1468	125.061	-495.364	66.3446	169.087	0	41.8511	40.5199	101.471	1
2668	0	0	668	1	271.446	168.65	102.797	0	0	36.4864	6.46451	134.601	166.015	6341.75	14842.9	-134.601	0	8.03765	10.272	10.2105	0	0	0.11291	114.228	-495.354	62.8562	121.389	0	61.0525	59.5732	149.318	1
2712	0	0	712	1	183.19	108.669	74.5208	0	0	65.2797	4.41535	298.053	182.216	6213.3	14645.6	-298.053	0	10.3554	10.5837	9.57732	0	0	0.12822	87.4586	-480.333	111.635	134.428	0	57.5992	55.4844	228.825	1
2719	0	0	719	1	260.59	144.174	116.416	0	0	48.0686	34.4893	268.32	227.203	6230.51	15113.8	-268.32	0	12.511	10.1021	9.76571	0	0	0.170651	91.3356	-481.413	65.7671	133.507	0	46.292	43.8529	168.936	1
2720	0	0	720	1	326.229	160.451	165.778	0	0	65.5404	-33.4657	-69.0168	197.572	6312.7	14982.5	69.0168	0	8.19311	10.5023	9.19537	0	0	0.0423966	114.54	-495.323	47.7169	139.544	0	48.3462	47.3537	128.178	1
2721	0	0	721	1	281.749	166.069	115.68	0	0	30.9602	75.3674	281.009	239.134	6347.28	14973.3	-281.009	0	13.3496	10.6847	10.246	0	0	0.0396714	95.8192	-489.319	60.1445	146.556	0	45.0508	43.2822	173.426	1
2728	0	0	728	1	253.224	153.169	100.055	0	0	-15.5319	27.693	143.031	223.38	6294.11	15021	-143.031	0	10.9729	10.3072	9.51549	0	0	0.185203	106.039	-489.465	68.4519	138.096	0	46.472	44.2744	113.067	1
2731	0	0	731	1	230.317	123.581	106.736	0	0	-34.2834	29.0048	345.914	203.944	6412.52	14820.3	-345.914	0	12.3836	9.53055	9.70434	0	0	0.183038	114.385	-492.227	77.5195	133.279	0	51.3276	50.0732	240.926	1
2732	0	0	732	1	227.912	127.361	100.55	0	0	18.7864	68.1793	21.1013	179.589	6259.79	14880.8	-21.1013	0	7.81288	9.79595	10.0152	0	0	0.136653	92.187	-481.498	79.808	132.988	0	56.4529	54.2541	135.079	1
2740	0	0	740	1	207.67	112.751	94.9191	0	0	-4.21396	120.44	460.401	197.607	6282.79	15027.9	-460.401	0	13.4637	10.6087	9.64229	0	0	0.150653	91.4177	-483.426	92.5509	122.297	0	69.7316	64.5979	422.719	1
2754	0	0	754	1	297.712	145.824	151.888	0	0	-3.61819	103.844	-113.02	182.773	6381.86	14546.2	113.02	0	7.2935	10.4951	10.2637	0	0	0.0292225	121.522	-500.796	55.4174	163.109	0	53.9992	52.5506	155.121	1
2756	0	0	756	1	224.596	123.213	101.383	0	0	58.8092	46.0066	147.98	145.421	6219.77	15002.7	-147.98	0	7.07805	11.0151	9.24326	0	0	0.0827919	97.1683	-486.263	82.2704	118.537	0	70.3089	67.3176	169.64	1
2758	0	0	758	1	194.496	111.076	83.4209	0	0	15.0827	98.3861	332.948	152.172	6263.5	14850.6	-332.948	0	8.99489	10.5089	9.83464	0	0	0.111668	104.979	-486.937	102.426	137.188	0	69.2845	67.1407	310.892	1
2763	0	0	763	1	271.957	155.437	116.52	0	0	68.4533	6.98733	461.873	202.277	6309.79	14942	-461.873	0	13.5997	9.25156	9.81811	0	0	0.08735	119.304	-499.403	60.7977	174.631	0	64.9336	61.5328	396.013	1
2781	0	0	781	1	258.564	138.398	120.166	0	0	21.1821	184.279	-174.746	194.187	6257.4	14764.7	174.746	0	7.61357	10.6789	9.3796	0	0	0.0496361	110.808	-492.086	66.7323	140.299	0	50.6299	48.7857	164.432	1
2824	0	0	824	1	220.345	131.47	88.8749	0	0	64.7604	-11.9572	405.061	164.303	6313.48	15060.6	-405.061	0	10.4335	10.3257	9.2826	0	0	0.0257703	95.2584	-481.939	83.4159	109.476	0	72.9862	68.6028	409.433	1
2853	0	0	853	1	211.247	108.256	102.991	0	0	-37.5882	75.9234	53.3555	191.345	6415.83	14873.1	-53.3555	0	8.65213	10.7624	9.75821	0	0	0.124043	105.25	-490.815	90.8068	121.489	0	53.787	51.6262	128.166	1
2854	0	0	854	1	264.962	129.392	135.57	0	0	-37.5948	94.661	-103.155	208.501	6415.83	14954	103.155	0	8.41857	9.83564	8.92829	0	0	0.0877086	131.461	-498.79	62.6425	163.514	0	45.6091	44.2975	129.37	1
2874	0	0	874	1	264.44	145.628	118.812	0	0	107.788	72.6761	223.67	222.712	6270.45	15075.6	-223.67	0	11.6391	9.71088	9.29914	0	0	0.0874815	96.6936	-482.36	63.1885	133.73	0	46.4849	43.8453	146.023	1
2886	0	0	886	1	388.275	172.264	216.011	0	0	64.2619	74.0901	155.876	339.655	6313.98	14974.6	-155.876	0	16.6204	9.17254	8.99165	0	0	0.110346	126.053	-496.16	36.6815	168.978	0	31.1153	29.8737	79.5632	1
2900	0	0	900	1	305.614	161.081	144.533	0	0	37.8346	27.3557	161.021	201.478	6240.75	15021.3	-161.021	0	9.97537	9.98499	9.44764	0	0	0.122347	104.45	-488.511	52.0019	134.95	0	50.6081	48.4571	128.197	1
2915	0	0	915	1	218.95	146.987	71.9626	0	0	36.8073	38.103	416.722	199.254	6341.43	14611.9	-416.722	0	12.8065	9.88768	10.194	0	0	0.111459	95.1364	-485.72	85.2248	124.39	0	62.1767	58.083	369.172	1
2946	0	0	946	1	301.53	126.328	175.202	0	0	30.2538	69.5877	-131.049	186.069	6248.33	14580.4	131.049	0	7.3635	9.77267	9.38884	0	0	0.0852134	107.971	-486.679	52.6977	139.122	0	51.6702	50.0477	152.979	1
2953	0	0	953	1	280.54	153.702	126.838	0	0	-13.2771	32.4139	180.441	206.938	6291.86	14816.9	-180.441	0	10.5386	10.2692	9.9396	0	0	0.158525	120.613	-496.888	59.6162	131.893	0	49.4188	47.6187	135.334	1
2954	0	0	954	1	217.653	108.749	108.904	0	0	-65.0851	126.027	140.386	205.291	6443.33	14524	-140.386	0	10.1671	10.2287	9.56571	0	0	0.186559	110.725	-492.586	85.3648	133.012	0	49.6824	47.4199	121.027	1
3009	0	0	1009	1	246.444	121.448	124.996	0	0	53.0049	12.7665	50.9344	160.689	6325.24	15035.9	-50.9344	0	7.19192	9.37739	9.2942	0	0	0.0460902	91.8673	-476.345	69.3554	103.398	0	60.8343	58.9541	145.52	1
3014	0	0	1014	1	236.016	149.313	86.703	0	0	-57.3106	-56.6137	503.308	203.863	6335.89	15005.6	-503.308	0	14.8395	9.68456	9.20739	0	0	0.101508	132.214	-500.363	74.1932	128.526	0	64.8263	63.5812	382.724	1
3015	0	0	1015	1	287.186	165.145	122.042	0	0	66.5494	31.6982	399.728	258.253	6212.03	14917.3	-399.728	0	16.2423	9.03501	9.59339	0	0	0.0381283	118.452	-493.453	55.7752	163.228	0	46.0773	43.5895	261.799	1
3019	0	0	1019	1	278.499	138.107	140.391	0	0	16.6834	30.7667	3.037	167.934	6361.56	14619.3	-3.037	0	7.23565	9.97287	9.38261	0	0	0.337572	123.633	-493.594	59.15	146.644	0	58.2798	56.444	143.256	1
3025	0	0	1025	1	250.597	90.1497	160.448	0	0	14.4353	42.6757	137.26	150.249	6264.14	14707	-137.26	0	7.28195	9.97857	9.88074	0	0	0.176611	107.608	-488.448	69.5728	145.941	0	66.6156	63.9517	164.212	1
3037	0	0	1037	1	291.96	161.241	130.719	0	0	39.9675	-11.7604	223.444	250.882	6338.27	14761.4	-223.444	0	13.2917	9.96675	9.58531	0	0	0.172708	84.5544	-478.911	55.5771	127.703	0	40.9517	39.8376	132.572	1
3040	0	0	1040	1	283.122	182.949	100.173	0	0	89.8122	55.4109	-32.26	163.303	6188.77	14694.3	32.26	0	6.79746	9.84044	10.167	0	0	0.141833	110.062	-489.868	58.5977	129.853	0	61.8942	58.9358	148.357	1
3051	0	0	1051	1	212.451	104.872	107.579	0	0	39.8455	75.0352	-196.665	140.103	6338.39	14774.3	196.665	0	5.45881	10.0687	9.77419	0	0	0.0182618	89.4073	-478.297	88.6098	111.822	0	68.2608	66.5486	226.94	1
3060	0	0	1060	1	187.263	106.772	80.4914	0	0	19.8595	22.921	623.631	214.095	6258.72	14926.1	-623.631	0	17.1732	9.2016	9.88322	0	0	0.105109	74.5586	-471.554	104.97	101.714	0	76.9722	74.0384	385.574	1
3061	0	0	1061	1	206.058	96.2078	109.85	0	0	21.2499	103.264	-29.9711	199.924	6356.99	14845.7	29.9711	0	8.33966	9.89696	9.42213	0	0	0.143492	98.5985	-483.532	91.5207	137.594	0	49.6358	48.5445	121.981	1
3066	0	0	1066	1	287.108	129.946	157.161	0	0	-15.7053	-24.7684	44.15	166.7	6094.97	14674.8	-44.15	0	7.55683	9.49704	9.43681	0	0	0.0769051	137.955	-500.386	56.1708	118.923	0	59.3317	56.4633	140.269	1
3070	0	0	1070	1	251.619	125.361	126.257	0	0	7.41034	-27.079	74.9499	155.993	6171.51	14677.1	-74.9499	0	7.23215	9.80066	9.44293	0	0	0.0727038	110.729	-487.296	68.2038	118.267	0	63.9922	60.7317	149.535	1
3071	0	0	1071	1	256.291	131.369	124.923	0	0	-15.8624	109.83	69.1632	191.204	6394.1	14839.2	-69.1632	0	8.71238	9.55518	8.86889	0	0	0.234741	130.523	-498.347	65.1847	150.89	0	52.178	50.1736	123.359	1
3072	0	0	1072	1	268.527	141.109	127.417	0	0	33.7602	77.0285	269.38	259.192	6244.82	14772.3	-269.38	0	14.2889	8.49784	9.03166	0	0	0.145944	86.3702	-471.283	59.8026	164.971	0	38.7301	37.1288	148.489	1
3097	0	0	1097	1	289.477	170.446	119.031	0	0	2.11733	31.3339	142.377	240.595	6276.46	15017.3	-142.377	0	11.7604	9.0612	8.89433	0	0	0.137372	115.027	-487.057	54.379	163.542	0	41.9988	39.8851	102.731	1
3121	0	0	1121	1	258.319	152.336	105.984	0	0	0.0374333	64.6477	132.236	183.653	6278.54	14884.4	-132.236	0	8.86567	9.25121	8.95531	0	0	0.19031	122.345	-491.162	64.1529	140.212	0	53.689	51.5302	130.342	1
3122	0	0	1122	1	249.187	153.769	95.4188	0	0	71.3611	5.04276	-95.783	179.322	6207.22	15043.6	95.783	0	7.25807	9.31733	8.24111	0	0	0.106973	138.474	-494.23	66.4483	150.765	0	50.6178	49.8152	141.352	1
3128	0	0	1128	1	223.727	113.856	109.871	0	0	56.5575	41.1329	-77.1558	192.926	6321.68	15107.2	77.1558	0	7.82971	9.34035	8.49089	0	0	0.0687971	107.613	-481.743	78.0886	133.791	0	47.909	47.3945	129.315	1
3162	0	0	1162	1	207.821	118.799	89.022	0	0	57.7789	16.6079	176.79	134.525	6320.46	14633.4	-176.79	0	6.75873	9.805	10.0019	0	0	0.1249	113.973	-492.139	91.4898	125.024	0	72.494	70.5117	200.105	1
3182	0	0	1182	1	261.616	143.913	117.703	0	0	-9.43125	16.5542	18.4261	159.257	6188.35	14633.5	-18.4261	0	6.99482	9.69916	9.07268	0	0	0.252546	124.445	-492.404	63.8114	140.999	0	61.821	58.7793	146.594	1
3199	0	0	1199	1	269.723	142.671	127.053	0	0	22.9301	99.7176	-197.244	211	6155.99	14749.6	197.244	0	8.21597	9.58936	8.69536	0	0	0.18602	118.177	-491.053	60.4338	126.882	0	46.7574	43.7597	151.536	1
3201	0	0	1201	1	223.614	115.882	107.731	0	0	-23.0036	-16.873	-50.7156	140.917	6301.58	14766.6	50.7156	0	5.94658	9.91753	9.32068	0	0	0.0457525	104.214	-483.411	80.9341	106.253	0	66.4804	65.2558	167.777	1
3212	0	0	1212	1	202.376	96.4786	105.897	0	0	74.5287	90.5403	-29.8994	154.221	6403.37	15057.8	29.8994	0	6.4116	9.44985	8.6434	0	0	0.0484511	83.1566	-470.246	91.0422	96.4568	0	60.5968	59.8682	153.138	1
3240	0	0	1240	1	318.165	202.636	115.528	0	0	49.5215	95.9635	151.882	202.386	6328.72	15052.4	-151.882	0	9.87267	8.50616	8.92753	0	0	0.112746	95.7607	-475.627	47.2365	139.821	0	48.1664	46.4215	122.263	1
3248	0	0	1248	1	220.813	118.079	102.734	0	0	88.1398	52.2691	106.665	213.116	6290.1	14996.4	-106.665	0	9.95136	9.34558	8.49503	0	0	0.0361259	113.216	-483.769	79.6056	129.395	0	47.2819	44.9877	111.128	1
3264	0	0	1264	1	372.419	189.122	183.297	0	0	38.5078	-6.6866	95.4525	261.321	6439.39	14756.4	-95.4525	0	12.2262	9.27978	9.32711	0	0	0.197783	121.295	-495.998	39.0835	155.872	0	39.2234	37.932	93.3105	1
3271	0	0	1271	1	247.107	142.973	104.133	0	0	-26.9284	70.0305	201.609	173.976	6604.49	14779.3	-201.609	0	9.06099	9.3235	9.60292	0	0	0.0862499	90.0417	-478.533	69.4961	119.472	0	56.8078	54.0403	170.269	1
3274	0	0	1274	1	251.323	124.677	126.646	0	0	9.36873	32.9873	155.556	168.999	6368.87	14816.4	-155.556	0	8.3548	9.07811	8.69104	0	0	0.106854	110.821	-481.887	66.0226	127.14	0	57.1647	55.189	144.107	1
3288	0	0	1288	1	226.602	146.736	79.8657	0	0	107.863	57.8825	661.338	251.641	6270.38	14791.5	-661.338	0	20.8659	8.82855	8.58082	0	0	0.0717168	118.751	-491.262	75.8874	107.552	0	69.5863	66.9582	319.492	1
3323	0	0	1323	1	221.536	135.674	85.862	0	0	-18.8818	8.03298	401.878	244.824	6397.12	14542.3	-401.878	0	15.7078	10.0731	9.09133	0	0	0.239749	106.305	-489.917	81.8714	161.495	0	49.1725	46.6953	271.396	1
3324	0	0	1324	1	197.089	115.447	81.642	0	0	-35.356	-105.03	408.618	129.502	6313.94	14456.1	-408.618	0	8.59053	10.1581	9.22593	0	0	0.0963167	103.714	-486.211	97.9353	124.911	0	86.9271	84.0576	493.55	1
3326	0	0	1326	1	207.132	104.809	102.323	0	0	40.2052	64.9158	-21.1641	145.442	6238.38	14684.8	21.1641	0	6.10838	10.0218	9.47574	0	0	0.123998	88.427	-475.792	91.2198	102.06	0	67.163	64.8697	163.981	1
3342	0	0	1342	1	214.597	121.119	93.4783	0	0	74.2272	49.5549	-123.843	170.196	6304.01	15198.4	123.843	0	6.75425	8.42916	8.58794	0	0	0.0834873	118.348	-484.208	81.266	131.856	0	53.2566	51.9958	154.543	1
3359	0	0	1359	1	259.732	163.079	96.6526	0	0	35.2242	-14.6324	386.141	196.632	6343.02	14864	-386.141	0	12.2994	9.33469	8.87866	0	0	0.0728025	103.127	-480.462	63.6642	133.57	0	56.3434	54.8274	303.296	1
3362	0	0	1362	1	245.065	105.07	139.995	0	0	30.4759	-3.16145	68.0557	144.209	6347.76	14453.9	-68.0557	0	6.58593	10.2219	9.59915	0	0	0.135267	95.747	-482.567	71.7829	106.353	0	68.6188	66.8053	163.527	1
3363	0	0	1363	1	243.889	112.399	131.49	0	0	3.66237	65.919	-19.9372	158.2	6274.92	15082.4	19.9372	0	6.68129	8.88826	8.86641	0	0	0.051092	87.4096	-470.119	68.8868	133.54	0	59.7147	57.7289	143.802	1
3387	0	0	1387	1	213.187	114.168	99.0193	0	0	40.3575	83.8354	201.87	148.777	6437.54	14865.2	-201.87	0	7.64211	9.21769	8.40589	0	0	0.153261	107.137	-478.025	83.3184	103.943	0	64.3194	62.4519	187.962	1
3403	0	0	1403	1	215.105	115.192	99.9127	0	0	31.3544	97.4776	265.193	200.628	6247.23	14851.5	-265.193	0	11.0171	8.52914	8.89816	0	0	0.0960191	104.054	-478.719	81.8536	141.542	0	48.5409	46.587	183.853	1
3404	0	0	1404	1	224.233	127.422	96.8106	0	0	48.278	-25.5602	-31.8624	186.256	6230.3	14874.9	31.8624	0	7.89248	9.1917	8.60254	0	0	0.055968	80.6384	-466.953	77.7818	110.672	0	50.5588	49.355	125.18	1
3424	0	0	1424	1	251.389	127.604	123.785	0	0	-16.3829	25.6979	147.798	168.837	6195.3	14823.6	-147.798	0	8.3362	8.34491	8.53355	0	0	0.128477	102.309	-473.319	64.6173	133.946	0	55.8783	53.4931	140.759	1
3424	0	0	1424	1	388.729	145.073	243.657	0	0	-2358.69	-2926.86	384.279	186.659	6145.77	15085.4	-384.279	0	32.6202	11.1424	9.64109	0	0	0.198769	167.716	-528.335	38.2944	192.184	0	374.07	146.612	515.704	1
3443	0	0	1443	1	240.943	112.92	128.023	0	0	20.0442	134.218	-73.2195	160.565	6358.2	14715.1	73.2195	0	6.51041	8.79392	8.44556	0	0	0.161818	112.707	-479.168	69.2137	162.605	0	57.1025	55.8764	150.443	1
3462	0	0	1462	1	243.847	135.241	108.605	0	0	79.1658	42.275	-160.233	153.128	6697.71	14707.4	160.233	0	6.02368	9.03546	8.0122	0	0	0.0674598	113.993	-477.914	67.6839	122.006	0	60.1238	56.7756	187.836	1
3463	0	0	1463	1	237.644	133.799	103.845	0	0	3.18253	28.0295	122.252	142.974	6375.06	14622	-122.252	0	6.85568	8.58836	8.74396	0	0	0.209087	141.716	-488.845	70.7521	128.383	0	65.9256	63.2862	159.468	1
3477	0	0	1477	1	193.385	118.124	75.2612	0	0	63.4672	126.501	443.081	167.757	6215.11	14922.2	-443.081	0	11.0813	8.65931	8.67209	0	0	0.0609115	114.415	-478.643	95.4303	125.009	0	73.7845	68.479	456.81	1
3495	0	0	1495	1	282.671	190.003	92.668	0	0	78.2061	-7.19049	281.627	270.761	6300.03	14956.2	-281.627	0	15.1409	7.85111	7.87594	0	0	0.101827	100.225	-471.967	53.4665	164.422	0	36.5297	35.0463	140.174	1
3501	0	0	1501	1	186.088	109.791	76.2973	0	0	73.6959	-44.7512	436.577	214.107	6204.88	14894.1	-436.577	0	14.1043	8.22759	7.99644	0	0	0.0517171	95.2186	-465.773	97.8804	140.945	0	55.8253	52.2302	329.494	1
3508	0	0	1508	1	239.305	138.806	100.498	0	0	39.4016	78.9122	59.2256	182.528	6338.84	14471.4	-59.2256	0	8.17523	9.1472	7.97497	0	0	0.0916492	85.8293	-467.663	69.6245	118.78	0	52.5072	50.9358	126.856	1
3519	0	0	1519	1	291.261	153.358	137.902	0	0	26.5221	64.1123	-52.5406	210.037	6252.06	14386.6	52.5406	0	8.64487	8.8252	8.46475	0	0	0.152135	128.452	-494.886	53.1429	132.382	0	44.6788	43.5253	114.546	1
3520	0	0	1520	1	219.572	115.372	104.2	0	0	54.5715	-41.0483	91.3574	146.563	6224.01	14691.1	-91.3574	0	6.87807	9.19771	8.24007	0	0	0.204902	127.646	-487.047	79.426	131.084	0	64.7585	62.2933	153.408	1
3526	0	0	1526	1	179.275	108.464	70.8108	0	0	75.2511	91.4399	441.002	178.931	6302.99	14857.6	-441.002	0	11.7451	8.66936	8.49824	0	0	0.187612	91.0793	-470.709	106.307	123.471	0	69.276	64.8591	424.235	1
3565	0	0	1565	1	285.292	137.766	147.525	0	0	100.953	3.84188	-41.1756	172.73	6277.29	14945.2	41.1756	0	7.21101	8.35928	7.81476	0	0	0.113285	120.767	-481.716	53.3281	149.189	0	52.5207	51.1982	130.638	1
3566	0	0	1566	1	225.73	113.733	111.997	0	0	0.519041	37.3436	-84.3418	164.612	6278.06	14712.3	84.3418	0	6.69959	8.82315	7.97935	0	0	0.110048	155.985	-491.427	75.1012	133.793	0	54.9484	53.1937	148.005	1
3583	0	0	1583	1	308.014	144.831	163.183	0	0	31.1833	40.3265	106.718	246.212	6247.4	15008.3	-106.718	0	11.5634	8.1988	7.67922	0	0	0.0845562	110.839	-476.222	47.7536	172.671	0	39.5685	37.7322	93.7391	1
3588	0	0	1588	1	215.912	119.281	96.6306	0	0	52.393	-27.2598	224.828	123.923	6425.51	14478	-224.828	0	6.58387	9.33538	8.34338	0	0	0.11436	115.106	-484.712	81.8895	131.105	0	76.0503	73.5757	240.979	1
3590	0	0	1590	1	187.939	88.9363	99.0029	0	0	33.9763	63.4965	131.612	124.385	6144.94	14686.2	-131.612	0	5.9671	8.95058	7.95676	0	0	0.126463	102.073	-469.413	98.2924	102.723	0	75.9265	72.3829	180.764	1
3622	0	0	1622	1	208.982	124.208	84.7735	0	0	105.694	-28.4297	234.837	198.108	6372.21	14877.8	-234.837	0	10.5966	7.74057	7.61703	0	0	0.111966	116.055	-476.136	80.7165	140.716	0	46.946	45.219	157.188	1
3630	0	0	1630	1	225.19	143.124	82.066	0	0	59.4536	19.1354	142.671	154.494	6119.47	14929.9	-142.671	0	7.50452	8.2936	8.2481	0	0	0.113137	100.434	-472.95	74.8944	128.314	0	60.6955	58.6213	149.568	1
3633	0	0	1633	1	263.273	138.47	124.803	0	0	28.2983	36.5381	-110.716	148.102	6349.94	14414.2	110.716	0	5.93344	9.14076	8.16382	0	0	0.0449469	130.864	-486.03	61.1355	141.855	0	59.7842	58.2027	175.993	1
3635	0	0	1635	1	248.608	114.465	134.143	0	0	53.2948	49.625	-91.6149	195.394	6225.29	14999	91.6149	0	7.86237	7.58802	8.00085	0	0	0.101246	135.83	-478.018	63.5786	160.666	0	46.0244	44.9442	123.148	1
3637	0	0	1637	1	271.616	149.755	121.86	0	0	64.3121	70.2884	378.07	210.472	6313.93	15078	-378.07	0	12.9315	7.71891	7.63294	0	0	0.233261	121.71	-477.229	55.962	151.357	0	49.8855	47.3396	258.36	1
3664	0	0	1664	1	220.819	96.5608	124.258	0	0	12.9123	-83.9887	619.102	192.701	6365.33	15033	-619.102	0	15.5589	7.6915	8.46165	0	0	0.169244	104.435	-474.608	76.2039	124.758	0	77.4612	74.3153	384.679	1
3666	0	0	1666	1	252.737	154.964	97.7729	0	0	99.3715	10.3748	240.026	192.254	6278.87	14839	-240.026	0	10.2701	8.48918	7.78676	0	0	0.0264772	86.3143	-464.204	63.1843	123.028	0	49.8509	47.8944	168.483	1
3683	0	0	1683	1	202.523	104.554	97.9694	0	0	99.2192	15.4924	-109.974	117.098	6777.32	14833.8	109.974	0	4.70169	8.83044	8.32398	0	0	0.117497	102.501	-477.16	88.7188	123.593	0	76.7577	75.3937	220.068	1
3694	0	0	1694	1	272.583	139.712	132.871	0	0	26.7178	76.2738	407.47	232.952	6251.86	14972.4	-407.47	0	14.8483	7.56047	7.43179	0	0	0.121346	103.618	-470.987	55.2148	156.372	0	47.9542	45.2059	275.473	1
3696	0	0	1696	1	263.6	160.893	102.707	0	0	-28.4886	-40.317	232.466	166.97	6307.07	14989.3	-232.466	0	9.10468	7.93592	7.74702	0	0	0.103563	133.64	-481.662	58.772	138.679	0	54.3405	51.7524	181.111	1
3704	0	0	1704	1	252.619	141.93	110.689	0	0	15.4077	81.1752	175.396	165.347	6163.51	14768.2	-175.396	0	8.30124	8.72074	7.91209	0	0	0.0200471	96.5363	-468.772	63.7684	134.519	0	57.4658	54.9522	152.949	1
3741	0	0	1741	1	212.659	122.723	89.9356	0	0	105.931	106.403	428.088	176.705	6272.31	14942.3	-428.088	0	11.4215	7.42586	7.03723	0	0	0.0586746	116.678	-471.447	76.7784	165.238	0	64.7048	60.3907	387.075	1
3747	0	0	1747	1	202.263	124.925	77.3386	0	0	-54.857	64.7404	367.524	210.321	6134.12	14983.9	-367.524	0	13.1321	7.2837	7.68572	0	0	0.112873	97.8414	-464.057	83.6396	161.391	0	47.0281	44.8916	237.629	1
3765	0	0	1765	1	214.383	109.108	105.275	0	0	-5.99563	36.3891	134.595	184.639	6483.9	14713.3	-134.595	0	8.96705	7.74881	7.63085	0	0	0.0783916	100.374	-467.197	77.8809	128.58	0	50.5249	47.9885	120.917	1
3779	0	0	1779	1	210.811	97.279	113.532	0	0	82.3595	87.287	-112.065	120.946	6694.52	14762.1	112.065	0	4.80091	8.42645	7.89308	0	0	0.120124	100.001	-469.396	81.8286	105.196	0	75.3419	70.4437	210.485	1
3787	0	0	1787	1	246.333	108.236	138.096	0	0	13.1905	16.4289	-13.8295	180.678	6365.05	14434.3	13.8295	0	7.70863	7.71433	8.16117	0	0	0.159674	99.9824	-469.072	64.8601	136.335	0	50.4012	49.0017	123.32	1
3793	0	0	1793	1	264.578	136.938	127.64	0	0	52.0039	1.89202	270.315	208.473	6326.24	14847.4	-270.315	0	11.5391	7.3684	7.5737	0	0	0.12618	107.262	-470.914	57.4322	134.443	0	44.372	43.0905	168.942	1
3796	0	0	1796	1	201.445	127.182	74.2626	0	0	69.1822	83.9302	190.714	154.681	6309.06	14964.7	-190.714	0	7.83109	8.49856	7.5558	0	0	0.0275388	87.9039	-462.182	86.7008	132.449	0	60.459	58.062	168.675	1
3835	0	0	1835	1	241.096	106.453	134.643	0	0	60.3841	-17.4766	-87.2988	156.549	6816.16	14667.5	87.2988	0	6.40126	8.29016	7.48628	0	0	0.280207	103.477	-471.473	66.6481	154.003	0	55.477	56.7225	153.077	1
3837	0	0	1837	1	280.947	133.401	147.546	0	0	35.2841	62.2221	167.845	234.838	6342.96	14986.4	-167.845	0	11.6731	7.79585	7.13834	0	0	0.07944	119.982	-475.294	52.9084	147.539	0	40.2028	38.6327	105.172	1
3841	0	0	1841	1	205.551	93.4961	112.055	0	0	-28.8403	40.0279	-85.8718	152.726	6407.08	14809.3	85.8718	0	6.24441	8.43399	7.22352	0	0	0.0932263	96.2947	-463.019	83.2406	129.341	0	56.7669	54.9928	153.838	1
3849	0	0	1849	1	209.118	120.169	88.9484	0	0	85.7517	51.6163	299.76	170.088	6392.15	14598.4	-299.76	0	9.6257	8.31425	7.80419	0	0	0.153377	92.6527	-465.324	82.3353	129.803	0	56.6086	54.0805	225.807	1
3911	0	0	1911	1	217.896	101.033	116.863	0	0	70.9993	13.0232	-91.2675	157.127	6705.88	14736.7	91.2675	0	6.36155	7.30486	7.44506	0	0	0.121002	118.448	-473.499	74.7993	158.146	0	56.3974	53.8546	149.832	1
3913	0	0	1913	1	241.232	121.24	119.992	0	0	26.9784	60.765	153.217	179.859	6251.6	14888.2	-153.217	0	8.82297	7.55167	7.38742	0	0	0.152869	96.6507	-461.021	65.2137	110.05	0	50.8562	48.7804	129.017	1
3926	0	0	1926	1	250.498	134.267	116.231	0	0	94.9106	-11.5627	20.9159	175.816	6382.99	14462.3	-20.9159	0	7.70485	7.76065	7.30991	0	0	0.196004	115.774	-473.855	62.099	150.736	0	51.1088	49.6137	125.333	1
3954	0	0	1954	1	214.926	145.833	69.0927	0	0	-20.885	83.666	93.8869	235.816	6100.15	15064.7	-93.8869	0	11.0131	7.43946	6.41151	0	0	0.251896	110.398	-467.656	74.2674	174.146	0	39.4084	37.3833	92.2855	1
4232	0	0	232	1	211.9	116.433	95.4675	0	0	81.2225	104.185	315.579	137.992	6396.68	14745.2	-315.579	0	5.34652	2.75092	3.56879	0	0	0.0544336	150.082	-436.249	54.1397	189.499	0	45.9095	45.9239	136.237	2
4834	0	0	834	1	213.22	104.712	108.509	0	0	2.65591	21.0624	112.797	147.026	6076.6	14728.6	-112.797	0	5.44614	2.59753	3.24013	0	0	0.130879	156.575	-433.287	52.8727	1	0	43.7047	41.8485	113.78	2
5046	0	0	1046	1	193.918	94.6139	99.3037	0	0	15.8154	83.9289	157.652	119.487	6362.42	14466.4	-157.652	0	4.42122	2.92518	3.45594	0	0	0.0501959	163.332	-447.752	60.5574	193.496	0	52.3901	51.509	138.16	2
5054	0	0	1054	1	221.025	108.739	112.286	0	0	74.6022	-20.252	23.6359	154.276	6303.64	14769.9	-23.6359	0	5.71036	2.43131	3.10854	0	0	0.0542317	171.267	-444.171	50.1163	200.225	0	39.21	39.3288	116.06	2
5253	0	0	1253	1	201.231	94.7292	106.502	0	0	-67.1978	112.805	60.3149	137.003	6545.1	14736.5	-60.3149	0	5.11958	2.02527	3.32558	0	0	0.0996403	165.879	-443.018	55.4293	1	0	45.5657	43.0456	120.244	2
5464	0	0	1464	1	232.721	157.824	74.8977	0	0	60.0895	11.9402	337.424	151.781	6417.81	15036.7	-337.424	0	5.98303	2.11367	2.75123	0	0	0.0536622	189.005	-444.636	46.0959	237.046	0	39.3043	39.2834	122.604	2
6222	1	0	222	1	195.313	99.8421	95.4706	0	0	-38.567	11.2377	-517.725	214.74	6317.15	14439.5	517.725	0	11.4938	2.2765	2.90038	0	0	0.0257334	172.174	-447.765	57.3327	210.54	0	48.9358	50.1894	176.73	2
6373	1	0	373	1	190.771	104.226	86.5458	0	0	49.266	11.2595	148.812	129.385	6528.29	14937.7	-148.812	0	4.79556	2.63244	3.02128	0	0	0.0281971	152.553	-435.722	60.1328	189.504	0	48.9317	46.2798	125.554	2
6523	1	0	523	1	198.512	121.409	77.1029	0	0	1.78903	24.6106	221.266	152.119	6276.79	14625.4	-221.266	0	5.78004	2.1278	3.54799	0	0	0.0776529	153.076	-428.703	56.9894	1	0	40.4282	39.8797	111.047	2
6688	1	0	688	1	196.298	108.923	87.3755	0	0	-23.5744	36.8758	88.9761	125.968	6700.79	14812.5	-88.9761	0	4.6712	2.52853	3.55154	0	0	0.0519081	141.254	-434.269	58.8539	196.39	0	50.5625	48.4856	137.271	2
6788	1	0	788	1	219.268	117.558	101.709	0	0	-29.0773	77.0216	11.2963	157.041	6706.3	14672.7	-11.2963	0	5.80931	2.67059	3.40554	0	0	0.0651781	138.757	-431.726	51.5278	190.709	0	40.5507	42.2665	119.209	2
6902	1	0	902	1	190.824	109.298	81.5253	0	0	43.377	6.57297	15.3356	134.107	6235.2	14842.8	-15.3356	0	4.94431	2.31025	2.66203	0	0	0.0925141	172.455	-440.083	58.5399	198.306	0	43.7987	43.0133	129.847	2
6940	1	0	940	1	146.435	83.7955	62.6391	0	0	88.3097	14.6518	99.1634	97.0334	6289.93	14834.7	-99.1634	0	3.55873	2.93311	2.89286	0	0	0.0860744	147.04	-427.739	84.2123	160.755	0	60.8469	60.3869	166.432	2
7354	1	0	1354	1	209.132	120.482	88.6504	0	0	72.8251	-8.0354	267.511	123.06	6305.42	14558.4	-267.511	0	4.72644	2.59232	3.51388	0	0	0.0577914	130.665	-424.187	54.5706	180.76	0	49.49	49.7223	140.312	2
7431	1	0	1431	1	212.261	116.903	95.3583	0	0	109.444	-51.2925	131.46	138.423	6169.14	14801	-131.46	0	5.18804	1.98521	3.10687	0	0	0.0912218	162.127	-436.025	51.6003	241.923	0	43.7882	42.3971	114.255	2
7478	1	0	1478	1	168.475	83.0657	85.4088	0	0	130.003	-9.10323	-158.063	156.13	6547.22	14559.5	158.063	0	6.12682	2.30803	2.81062	0	0	0.0740083	171.928	-437.737	68.4256	196.005	0	41.4513	38.9659	158.049	2
7605	1	0	1605	1	233.717	118.759	114.958	0	0	99.101	67.3808	80.9662	135.374	6179.48	14682.3	-80.9662	0	4.92162	2.64573	3.20354	0	0	0.0465908	154.703	-434.946	47.4079	173.875	0	46.5029	45.176	126.205	2
7891	1	0	1891	1	170.503	98.5371	71.9656	0	0	99.3373	76.2049	199.267	120.116	6577.88	14773.1	-199.267	0	4.4596	2.4031	3.54007	0	0	0.075418	151.516	-433.409	69.5748	193.341	0	52.929	51.1359	136.096	2
8356	2	0	356	1	257.353	109.877	147.476	0	0	-28.424	20.3039	-146.736	229.801	6107.68	14829	146.736	0	8.99424	2.66479	3.4043	0	0	0.0685026	163.933	-447.557	42.5613	1	0	31.4456	29.2769	111.173	2
8803	2	0	803	1	222.078	123.915	98.1632	0	0	-25.892	64.6228	306.423	149.265	6304.47	14784.7	-306.423	0	5.87559	2.60273	3.52567	0	0	0.115335	160.318	-445.392	50.7899	189.064	0	41.8478	41.736	125.078	2
9220	2	0	1220	1	205.559	92.9393	112.62	0	0	24.0387	40.9126	144.717	177.154	6453.86	15107.4	-144.717	0	6.55108	2.20594	2.90672	0	0	0.0139741	137.151	-424.29	53.789	200.453	0	35.0731	34.2996	94.7044	2
9522	2	0	1522	1	231.173	127.704	103.469	0	0	56.0025	-19.7766	61.1787	146.418	6621.22	14869.1	-61.1787	0	5.41372	2.45195	2.42507	0	0	0.118219	189.951	-436.338	46.5403	1	0	42.0771	38.8561	118.341	2
9811	2	0	1811	1	183.358	83.9294	99.4283	0	0	66.6534	9.52156	-104.964	165.005	6211.93	14540.8	104.964	0	6.26636	1.9331	2.89449	0	0	0.0729755	151.432	-426.671	60.8363	233.282	0	36.9662	36.7905	128.293	2
