# Supplementary material for: CaV1 and CaV2 calcium channels mediate the release of distinct pools of synaptic vesicles
Source: eLife. 2023 Feb 23;12:e81407. doi: 10.7554/eLife.81407 (PMC10023163; doi:10.7554/eLife.81407)
Supplement: Figure 7—source data 1. [file elife-81407-fig7-data1.zip › Figure 7 - Source Data 1/unc13-all/19/4/cav1_to_cav1(cav2).csv]

149.460374610886
209.717020758822
169.367263931377
159.971436520893
147.247805240975
73.0521564757692
120.657983598463
200.265500717454
120.455331017147
98.3793643462959
76.1088233218743
207.604674165616
273.626695887498
210.731788162946
220.215771031206
214.691978907698
320.132603805063
398.429171078024
252.222060763303
327.85696729492
137.310236649182
223.513260767213
263.36809952596
205.28843143576
361.065708903423
353.364794448848
164.718763468212
