# Supplementary material for: CaV1 and CaV2 calcium channels mediate the release of distinct pools of synaptic vesicles
Source: eLife. 2023 Feb 23;12:e81407. doi: 10.7554/eLife.81407 (PMC10023163; doi:10.7554/eLife.81407)
Supplement: Figure 7—source data 1. [file elife-81407-fig7-data1.zip › Figure 7 - Source Data 1/unc13-all/19/4/cav1_to_cav1(unc-13).csv]

11.3897084007422
-137.88581033415
233.543843648715
-57.3814990901319
94.7035945549233
-228.390255829494
233.536625147439
-86.8390393739264
53.113140945823
108.923114207182
231.911945949769
-155.016531085425
-120.089366457976
125.335532525789
-152.838220434451
247.937800328476
-45.5192710772917
79.9908227650758
-208.31032347132
-69.6796398736587
-270.744924352746
19.6128476782615
92.6959052283273
