# Supplementary material for: CaV1 and CaV2 calcium channels mediate the release of distinct pools of synaptic vesicles
Source: eLife. 2023 Feb 23;12:e81407. doi: 10.7554/eLife.81407 (PMC10023163; doi:10.7554/eLife.81407)
Supplement: Figure 7—source data 1. [file elife-81407-fig7-data1.zip › Figure 7 - Source Data 1/unc13-all/19/4/cav1_to_cav2.csv]

220.630357772037
76.8088079349109
446.032870458124
153.160500437683
301.572978819735
-22.3029642240963
447.033185995049
118.373105615279
265.489158763685
312.486278258564
436.728668229211
55.9562989887781
90.0561111020015
337.882448531842
59.6293405280412
456.474631548173
167.919002343297
285.965962865081
4.90449541598355
140.706273988362
-65.9339627505869
223.947723648611
306.958486367206
