# Supplementary material for: CaV1 and CaV2 calcium channels mediate the release of distinct pools of synaptic vesicles
Source: eLife. 2023 Feb 23;12:e81407. doi: 10.7554/eLife.81407 (PMC10023163; doi:10.7554/eLife.81407)
Supplement: Figure 7—source data 1. [file elife-81407-fig7-data1.zip › Figure 7 - Source Data 1/unc13-all/19/4/cav2_to_cav1.csv]

11.0442812226011
-132.777268614525
236.446793908688
-56.4255761117529
91.9869022702987
-231.889040773533
237.447109445613
-91.2129709341571
55.9030822142486
102.900201709128
227.142591679774
-153.629777560658
-119.529965447435
128.296371982406
-149.956736021395
246.888554998737
-41.6670742061397
76.3798863156444
-204.681581133453
-68.879802561074
-275.520039300023
14.3616470991747
97.3724098177699
