# Supplementary material for: CaV1 and CaV2 calcium channels mediate the release of distinct pools of synaptic vesicles
Source: eLife. 2023 Feb 23;12:e81407. doi: 10.7554/eLife.81407 (PMC10023163; doi:10.7554/eLife.81407)
Supplement: Figure 7—source data 1. [file elife-81407-fig7-data1.zip › Figure 7 - Source Data 1/unc13-all/19/4/cav2_to_cav2(cav1).csv]

60.1257019385503
-0.130944209386143
40.218812618059
49.6146400285434
62.3382713084611
136.533920073667
88.9280929509732
9.32057583198184
89.1307455322894
111.20671220314
133.477253227562
1.98140238382075
-64.0406193380622
-1.14571161350977
-10.6296944817695
-5.10590235826203
-110.546527255627
-188.843094528587
-42.6359842138663
-118.270890745483
72.2758399002541
-13.9271842177768
-53.7820229765239
4.29764511367648
-151.479632353987
-143.778717899411
44.867313081224
