# Supplementary material for: CaV1 and CaV2 calcium channels mediate the release of distinct pools of synaptic vesicles
Source: eLife. 2023 Feb 23;12:e81407. doi: 10.7554/eLife.81407 (PMC10023163; doi:10.7554/eLife.81407)
Supplement: Figure 7—source data 1. [file elife-81407-fig7-data1.zip › Figure 7 - Source Data 1/unc13-all/19/4/cav2_to_cav2(unc-13).csv]

60.3425909171438
-2.19471008540313
39.758557836285
51.1493932907724
62.8798219600776
138.071159277939
90.924340815387
10.2174535532322
91.4024413840034
112.852337312434
134.926416895849
1.83182560454225
-63.2595445526986
-0.370240560914681
-12.6125015651978
-6.65080398919417
-111.308731733798
-191.757110809982
-40.8178771222265
-118.81410090286
73.7983723188627
-15.0952319469816
-53.8563118747134
2.2816136266174
-154.098476342589
-144.864478056481
45.2637947499261
