# Supplementary material for: CaV1 and CaV2 calcium channels mediate the release of distinct pools of synaptic vesicles
Source: eLife. 2023 Feb 23;12:e81407. doi: 10.7554/eLife.81407 (PMC10023163; doi:10.7554/eLife.81407)
Supplement: Figure 7—source data 1. [file elife-81407-fig7-data1.zip › Figure 7 - Source Data 1/unc13-all/19/4/unc13all_to_cav1.csv]

268.041570808338
235.823288566069
260.615331891526
266.408787484217
235.003065975978
187.158054446378
179.43762869388
-130.520550975722
-103.125403818251
-171.77316690302
-31.752072029125
142.337244789709
149.893321270227
-4.78432642325606
96.7595283670817
276.709326154469
159.444895129747
-8.11990508733834
150.412451707401
148.612016110008
-108.549001547895
175.267624124219
189.980451933901
327.65234542542
61.8206140624225
179.395959850233
287.770439534183
236.187365227997
238.930992466319
270.285805654012
327.864994105184
117.655921463254
-35.3706144229236
-18.6805947824796
120.113933908675
271.802115516826
225.475625277908
156.661003263052
197.590651715947
190.154445606617
115.476715037166
316.352746674584
220.266907413574
197.132396791838
83.111451687817
15.2406508592485
-222.105131052913
134.401814347229
20.9396576983381
241.521698402483
280.515749175152
-96.4693701422311
144.152668522438
235.590999469836
162.132662993945
218.132286581871
113.626122311987
368.785851239832
249.859813559649
220.834822763743
191.976486034075
273.441949282724
424.547255144187
202.411015174552
269.078473879506
29.3001246166623
221.909965768189
260.304095421054
208.068119482932
252.759539734549
257.709838384917
35.9770529960097
280.351890212252
207.183843745346
314.584759659409
27.252869554095
254.685613034841
193.379607305802
127.510766903075
231.352396707343
223.852095300099
259.661375453226
-156.638644049744
42.0230585812278
93.080353212823
183.950218219468
200.031306146402
204.103950557792
266.757484414187
234.911645470582
155.366459909501
-323.44763387817
344.499331496541
92.8732483276417
214.484743731697
268.903159207966
104.321545042676
200.652244159133
264.213995920118
232.413316638629
237.341558038608
241.802464031538
152.66989646539
116.24879612903
192.329862983999
217.930206901172
165.497120467002
-357.140407753386
344.102427982974
-66.6421496626244
-68.050506890957
-184.12387258271
-22.8532077227028
-246.025478465541
143.708850600884
242.146499614832
256.011639306258
111.887247792854
246.381159680726
196.707006065926
-272.227180802676
26.4650533958011
20.5947498170772
242.535340067971
195.981867120865
43.5295042256475
178.86565860745
286.636591378516
242.093375062543
201.270988875072
391.193547125413
22.5929676063042
83.2075618209037
317.035646969938
97.0430848378037
388.875712359571
235.30270695933
205.259799944019
165.16046718281
234.205269297956
309.706026626374
-169.949157258096
176.764844703346
153.357640578522
138.780086349136
66.2860885778409
186.632330791619
-69.4056408545457
53.3194514166262
17.488898290756
17.832322459768
260.444193603651
297.78674523406
258.870965335975
242.50416498808
221.53238468318
176.523148612914
-27.3282951805686
111.995149211374
-79.7328052976754
313.25424916635
126.566283086542
165.206788849791
161.262045327332
127.367728492593
257.449785530285
98.8831976686342
327.927143662784
396.910677583837
247.134646059654
266.99370233761
46.3967487334394
-205.28513298588
357.745502934904
251.13022801342
120.768445161937
263.739754111439
203.527066222141
195.942129063727
-202.051119686948
204.429120394525
209.437443434794
184.942824860949
301.699679327396
-268.271355037125
260.413256472499
305.823142954614
-182.323422573709
81.0595443441125
119.520877040077
356.531685178608
84.7988811652303
378.513822278779
-206.400843652807
265.213686088266
273.204261516459
100.66071278321
-3.30876723622532
390.367230692356
235.505398054313
209.928315542818
278.098957956923
45.0735549119145
175.11744190557
289.814227797628
-174.879834707473
300.352155461709
147.261589905187
202.178054382532
76.5378791394505
302.242406747046
88.769722804931
158.312181240128
337.122759940632
228.060461450439
305.621161444171
-97.7457199872078
-77.2539440188266
103.802171852896
-225.371308573236
275.001258595747
243.513448883201
230.896208628756
-101.670039357747
23.4945688161624
32.3805961336184
51.0878620232743
43.4082525741323
214.604497259354
95.2807349835984
82.2526247644382
45.1215742205368
70.7318949379714
89.4986737336458
283.936677436614
168.631715827682
341.922638423617
338.110443809557
-68.5494697982231
-0.961833843752174
115.373259951532
55.5973438036799
253.906154989943
287.406717664526
259.001460726058
-23.5847723680508
-88.2576337307892
64.0240662318265
92.943292343969
-186.029419299159
-217.6269459998
17.5733099625959
425.5353823679
118.149579066878
-236.798435289656
340.684159850238
70.8860668075104
156.348404185532
185.113673441925
158.898943121381
409.25225156462
-17.6025963931952
-197.694409822479
-106.24692424123
233.534570557937
219.371395242812
214.606550235463
-217.197579492406
-245.752230110202
30.3312128596299
133.101424164988
221.534699085176
20.9380710119603
291.048408882141
-255.808235436258
66.51998194933
115.097552611847
289.020877452491
-272.038829082188
294.351151086848
316.969695036425
252.024382381003
129.436802856815
-129.716463029825
257.909566317066
244.227398349372
127.519660111046
221.586363402355
327.954398438822
-83.3763766280372
-149.043804241983
-262.481128294821
112.453801078174
222.064197919233
-292.514944135048
223.396514374126
38.397414529687
-135.265867606264
-176.682299261634
185.663241635635
-247.578497595086
414.767885475614
