# Supplementary material for: CaV1 and CaV2 calcium channels mediate the release of distinct pools of synaptic vesicles
Source: eLife. 2023 Feb 23;12:e81407. doi: 10.7554/eLife.81407 (PMC10023163; doi:10.7554/eLife.81407)
Supplement: Figure 7—source data 1. [file elife-81407-fig7-data1.zip › Figure 7 - Source Data 1/unc13-all/19/4/unc13all_to_cav2.csv]

-59.2632937228445
-28.5581928281936
-55.0709521440276
-56.4184453644502
-27.8416756075476
20.4355091679881
38.2978054778578
342.583277157579
316.85336487916
388.285066227289
244.817064570778
66.182513390695
59.1159740995499
211.157648521943
113.537625048453
-63.7189221531498
52.2323416800591
219.534355134727
58.0408779914251
57.6904969875686
324.661913741447
34.155093545296
16.4968371741197
-121.748725335376
149.24210739794
28.9451886029074
-78.7857556161689
-27.0219218868897
-33.4610426706586
-63.7266547298077
-120.574669112728
91.5328751178604
249.144107150571
231.420046371622
94.5097287113967
-65.0057860509169
-10.6299815244292
55.819517523898
11.9634046587908
19.4106972710342
94.9367017455388
-110.731242550235
-16.7968112228427
11.4723920357374
125.847137365065
193.62124103281
440.00143138225
74.0437195899758
190.246902033356
-37.5561246256366
-71.2996623459076
309.381814933613
61.3033909133501
-23.1613718923491
48.2223677198126
-11.596311493111
94.2951729730612
-160.931930577854
-39.5986057465834
-10.4140941933729
14.4847190855235
-63.5496416698425
-218.890265831249
4.81661893639284
-62.7595921904776
175.986523101847
-20.1715834484366
-56.1143764230164
-0.152694271420842
-47.1904239545165
-49.7398665620676
181.009899352006
-67.853495971076
0.938590275780371
-105.415594266906
176.422362262085
-44.1985570035886
17.7590059532613
78.7182353539083
-23.791583074124
-12.7848556641493
-51.5787595402508
372.93737506385
170.307171829581
117.174776307538
25.8582693580302
8.67867577099969
4.336071462365
-57.1851868607573
-27.2888722577172
57.3253423683691
534.855636314671
-131.929786643215
109.167090602279
-8.67185269858783
-56.189811774886
104.332381653398
5.47962165266472
-53.4087080535555
-24.2578222397697
-25.7052156400587
-27.0433358951759
56.494934573775
97.5405298689257
17.7047080610955
-13.2393164913174
47.964656765711
574.804177681142
-132.823727020988
279.119511506446
285.403881287542
400.739735409004
226.381481683244
459.442771273672
66.2906713896973
-31.9703463288934
-45.0287665883807
99.972174248478
-36.5932231599581
9.99197191809071
490.373178722635
185.989576241091
189.315806111919
-34.3455547067988
6.8350270897572
165.740118134016
27.7032312287265
-79.2533864765683
-38.1993491630838
5.90610169167667
-179.577207307195
189.353334946209
123.605883406879
-106.045579550721
114.871648724611
-180.977155262148
-27.9615106437977
4.22226851209416
45.7297344045382
-28.8603863646422
-100.44079734457
381.816015470786
28.739042802079
55.2662487005819
72.5971418248246
141.755124712947
18.5463319786359
283.035147340128
163.94706718558
196.55440471669
194.516573105337
-51.0057263821927
-89.5121044767711
-51.4201699374153
-32.2961428002491
-13.5094233757573
32.1846608054566
245.003008251537
102.66043756494
297.586535765966
-104.805857194591
77.9658344133295
42.5641539072549
48.0661466836118
84.1766580916265
-48.8599349816413
106.775200790173
-125.602160345117
-183.80504091205
-37.1366719477501
-59.9929718583498
161.168580724781
401.336398857095
-154.509049050297
-43.0932590998564
94.9036291032735
-44.9743211370314
8.68923310288665
18.6400619647575
404.004473897568
4.36650371512224
1.61109967246193
23.4638634201019
-98.2412012135028
485.218341216118
-48.3747239874119
-91.6880377374182
392.577344792508
127.624350202599
87.1700271569152
-154.709900061507
120.676318747646
-173.273750718727
402.679325465882
-60.188431337896
-61.0467321304495
107.871167260841
222.715396059621
-183.672911413218
-29.2076844679577
-4.97052830200846
-71.9357995867176
160.81218147903
36.1802158711962
-83.3115018127919
389.144943080313
-90.3382726924083
64.6365976612087
5.28400093637356
137.826581550535
-97.9700343926943
115.620081909105
44.0164549624551
-131.273530346825
-21.6197463924345
-97.0363256033907
312.177581850685
296.726926176625
107.66347781341
437.403483226468
-70.6349777087398
-38.8600478074204
-18.3541274409927
314.996905611233
192.033119271278
178.386173178773
168.194766592931
167.024387567186
-4.41227804419032
112.485975197678
141.797257298445
175.385071703347
135.510915037272
125.244884008991
-76.8756989458998
41.7205899235123
-132.379441116709
-135.398666704747
283.388256357162
221.812644932073
103.992811567552
156.707325746476
-53.6548665671435
-83.6192574025426
-52.0289807884637
229.8752410626
286.448148556792
143.94828794577
120.14741801028
399.699149729326
437.27981431576
199.692764851152
-224.342734821768
89.7868963241399
454.96763192823
-135.211686216589
132.716622712922
56.2675775336502
27.6768957214499
56.7920914659171
-197.976399469067
228.64164297531
393.472764155666
318.890385414559
-21.2575546362332
-11.8267836811247
-1.14786186259516
435.327012360365
469.993028902909
187.428573714478
76.8205562107087
-12.6745457115812
193.820847908453
-82.4351138806815
469.82368831757
154.964466826352
91.1583934582577
-72.5858394314091
491.120252626246
-84.4943088497021
-113.161126670117
-49.4093928929524
82.0571792358969
318.64999611593
-48.5846622969766
-37.8466179958614
91.0301579359202
-12.4255994158211
-113.562141880273
288.738539332624
343.573744255495
480.362531447541
96.6695518717479
-15.1472580145564
483.91719636509
-18.5758120082101
168.016246526377
347.732552610792
371.342193194274
25.8187452477323
463.929762903706
-200.887697348731
