# Supplementary material for: CaV1 and CaV2 calcium channels mediate the release of distinct pools of synaptic vesicles
Source: eLife. 2023 Feb 23;12:e81407. doi: 10.7554/eLife.81407 (PMC10023163; doi:10.7554/eLife.81407)
Supplement: Figure 7—source data 1. [file elife-81407-fig7-data1.zip › Figure 7 - Source Data 1/unc13-all/23/1.csv]

image-ID	cycle	z-step	frame	accum	photon-count	photon-count11	photon-count12	photon-count21	photon-count22	psfx	psfy	psfz	psf-photon-count	x	y	z	stdev	amp	background11	background12	background21	background22	maxResidualSlope	chisq	log-likelihood	accuracy	llr	time-point	precisionx	precisiony	precisionz	vis-probe
1	0	0	1	1	640.016	337.722	302.294	0	0	56.0127	10.9832	228.729	748.678	3133.11	2879.16	-228.729	0	25.0504	13.5253	17.7682	0	0	0.421762	172.687	-568.191	9.27715	378.061	0	19.5441	19.0736	61.7547	0
2	0	0	2	1	858.745	486.152	372.593	0	0	40.7438	57.2632	247.184	1008.32	3048.72	2832.88	-247.184	0	34.0577	12.3718	15.5013	0	0	0.805728	168.78	-563.83	6.51585	449.668	0	14.7133	14.3962	47.5787	0
3	0	0	3	1	735.927	305.13	430.797	0	0	32.324	86.5562	15.8803	840.59	3057.14	2803.58	-15.8803	0	26.1057	12.6996	15.0594	0	0	0.781968	209.707	-578.513	7.75631	411.869	0	16.6944	16.3619	57.573	0
4	0	0	4	1	788.061	381.916	406.145	0	0	11.0707	15.1838	160.838	1017.26	3078.39	2874.96	-160.838	0	33.1646	13.0585	16.042	0	0	0.649353	188.127	-577.858	7.22037	499.29	0	14.5968	14.2017	47.0284	0
7	0	0	7	1	1043.31	388.709	654.599	0	0	11.5763	45.8992	0.476927	1383.13	3077.88	2844.24	-0.476927	0	43.1886	12.105	15.2965	0	0	1.13164	166.349	-572.887	5.2383	721.81	0	11.1454	10.818	38.4984	0
10	0	0	10	1	869.982	397.903	472.079	0	0	5.07964	-16.9364	195.66	1143.29	2984.72	2907.08	-195.66	0	38.125	13.5048	15.6494	0	0	0.701157	175.063	-569.327	6.46005	543.135	0	13.223	13.0095	42.8188	0
11	0	0	11	1	988.845	427.629	561.216	0	0	54.0036	29.8287	44.9739	1259.82	3035.46	2860.31	-44.9739	0	39.3377	12.0634	14.5044	0	0	0.647171	185.012	-571.564	5.54109	629.824	0	11.8083	11.5773	40.8991	0
15	0	0	15	1	1050.67	557.292	493.376	0	0	45.2358	13.0647	186.173	1356.8	3044.22	2877.08	-186.173	0	44.4414	11.8072	14.2489	0	0	0.595583	184.279	-573.762	5.17355	675.117	0	11.2428	11.0392	36.8018	0
20	0	0	20	1	841.364	422.762	418.602	0	0	65.6009	33.6815	225.144	889.908	3023.86	2856.46	-225.144	0	29.5979	11.5084	14.5002	0	0	0.667034	255.191	-586.674	6.61165	496.94	0	15.8955	15.6173	51.3825	0
22	0	0	22	1	976.351	338.109	638.242	0	0	85.6182	49.0494	-23.5836	1187.69	3103.5	2841.09	23.5836	0	36.721	13.5979	14.1525	0	0	0.696638	181.265	-575.03	5.64798	612.16	0	12.5564	12.2662	44.36	0
25	0	0	25	1	788.716	338.873	449.843	0	0	84.8346	41.0951	103.217	847.134	3104.29	2849.05	-103.217	0	26.7125	11.6798	14.5767	0	0	0.456633	227.171	-576.302	7.11673	448.158	0	16.505	16.0324	54.007	0
32	0	0	32	1	1086.58	430.165	656.414	0	0	37.6336	51.3887	12.2345	1430.9	3051.83	2838.75	-12.2345	0	44.4758	11.6177	13.4344	0	0	0.765577	203.888	-579.072	4.96961	809.69	0	10.544	10.3091	37.0813	0
36	0	0	36	1	799.063	414.573	384.489	0	0	20.3703	14.0948	188.844	898.868	3069.09	2876.05	-188.844	0	29.6095	11.6821	14.0332	0	0	0.552408	257.908	-587.29	6.99709	493.03	0	15.6575	15.2775	50.2444	0
39	0	0	39	1	835.12	420.459	414.66	0	0	2.50942	27.4455	229.348	930.979	3086.95	2862.69	-229.348	0	31.4284	11.678	14.5104	0	0	0.631787	209.993	-576.849	6.67292	481.386	0	15.4345	14.9581	49.1496	0
40	0	0	40	1	893.86	351.726	542.134	0	0	29.2188	25.3827	24.2391	1014.26	3060.24	2864.76	-24.2391	0	31.708	10.5458	13.5361	0	0	0.397878	191.185	-562.029	6.12942	511.857	0	13.7307	13.4119	47.1918	0
41	0	0	41	1	741.954	430.847	311.107	0	0	72.3161	34.5025	343.969	822.814	3017.14	2855.64	-343.969	0	29.6009	11.5088	13.9852	0	0	0.725465	191.593	-560.016	7.59691	374.111	0	17.3838	17.2704	61.4795	0
59	0	0	59	1	545.87	261.219	284.651	0	0	50.6318	15.4618	149.676	506.112	3138.49	2874.68	-149.676	0	16.309	11.4982	13.5292	0	0	0.306418	196.221	-559.431	10.7709	291.349	0	25.3844	24.6437	80.0797	0
64	0	0	64	1	699.675	413.268	286.407	0	0	42.0324	28.008	243.594	756.21	3047.43	2862.13	-243.594	0	25.533	10.078	13.5518	0	0	0.415707	195.28	-553.079	8.03203	387.902	0	17.7112	17.3538	57.3579	0
65	0	0	65	1	708.488	359.09	349.398	0	0	21.5673	5.7136	220.095	766.709	3067.89	2884.43	-220.095	0	25.699	11.1512	13.2142	0	0	0.568029	207.244	-557.975	7.95782	356.373	0	17.6842	17.2777	56.3425	0
66	0	0	66	1	590.655	265.491	325.164	0	0	66.7876	23.9922	48.5572	581.742	3122.33	2866.15	-48.5572	0	18.1665	12.0422	12.9879	0	0	0.322891	268.245	-573.528	9.83435	338.159	0	22.1962	21.5258	74.9062	0
67	0	0	67	1	745.285	365.23	380.055	0	0	36.8783	11.4971	251.847	803.147	3052.58	2878.64	-251.847	0	27.3389	11.1333	12.505	0	0	0.238457	206.707	-557.362	7.49111	350.872	0	16.9994	16.6897	54.5243	0
68	0	0	68	1	972.967	328.206	644.761	0	0	77.3483	32.1269	-11.3651	1116.99	3111.77	2858.01	11.3651	0	34.6119	11.0801	13.2351	0	0	0.388771	138.774	-544.016	5.5911	549.307	0	12.8147	12.4876	44.4436	0
72	0	0	72	1	852.219	369.564	482.655	0	0	3.89707	20.5738	66.2862	999.228	3085.56	2869.57	-66.2862	0	31.6606	11.5973	12.8877	0	0	0.58225	197.72	-567.015	6.47745	559.912	0	13.9764	13.5362	47.3268	0
74	0	0	74	1	593.941	311.475	282.466	0	0	102.336	50.4124	236.589	654.613	3086.78	2839.73	-236.589	0	21.833	11.4523	14.8568	0	0	0.506625	160.647	-552.474	9.83604	341.132	0	20.8507	20.3123	66.1983	0
78	0	0	78	1	665.628	268.224	397.403	0	0	-10.7145	25.1042	27.6656	729.682	3100.17	2865.04	-27.6656	0	23.0263	11.2425	13.6824	0	0	0.653116	252.434	-573.752	8.56541	418.302	0	18.252	17.6101	61.6108	0
79	0	0	79	1	943.066	439.458	503.608	0	0	19.1798	7.19763	106.97	1052.26	3070.28	2882.94	-106.97	0	33.6594	10.1882	13.6863	0	0	0.580442	200.633	-572.11	5.77173	565.77	0	13.3405	13.0047	44.1362	0
81	0	0	81	1	793.411	363.761	429.65	0	0	85.0341	36.62	98.0049	807.191	3104.09	2853.52	-98.0049	0	25.427	10.708	13.5696	0	0	0.464117	259.091	-578.553	7.00269	459.657	0	16.786	16.3036	55.074	0
82	0	0	82	1	765.615	308.284	457.331	0	0	58.5963	48.2552	-24.3579	770.446	3130.52	2841.89	24.3579	0	23.8721	10.9788	12.9841	0	0	0.318391	167.829	-546.331	7.2791	372.47	0	17.3576	16.8501	59.6322	0
88	0	0	88	1	607.321	314.708	292.613	0	0	63.0668	62.5351	263.582	552.212	3026.39	2827.6	-263.582	0	18.7869	10.9741	12.4891	0	0	0.514346	175.143	-543.727	9.43252	301.635	0	23.3833	22.9734	75.2718	0
90	0	0	90	1	747.288	376.968	370.32	0	0	51.8909	19.9345	263.935	883.406	3037.57	2870.21	-263.935	0	30.2007	9.70988	12.8077	0	0	0.529666	189.561	-550.278	7.41964	468.068	0	15.4415	15.1925	50.6426	0
94	0	0	94	1	617.469	320.322	297.147	0	0	10.5045	7.37814	189.207	667.367	3078.96	2882.76	-189.207	0	22.0584	10.6222	12.6303	0	0	0.396581	184.903	-552.565	9.24204	330.453	0	19.5163	18.9944	62.0302	0
103	0	0	103	1	638.284	310.663	327.621	0	0	93.9167	-1.53806	141.025	685.389	3095.2	2891.68	-141.025	0	21.9921	10.311	12.7544	0	0	0.279322	214.26	-554.3	8.88823	358.121	0	18.9567	18.5195	60.9792	0
106	0	0	106	1	889.056	510.786	378.27	0	0	68.0374	0.430709	259.337	970.411	3021.42	2889.71	-259.337	0	33.096	8.93999	11.9178	0	0	0.355039	213.445	-562.104	6.07906	538.806	0	13.9909	13.8183	46.0414	0
107	0	0	107	1	581.403	293.97	287.432	0	0	68.1564	51.7669	202.772	612.934	3021.3	2838.37	-202.772	0	20.1005	10.078	12.7181	0	0	0.314003	197.326	-551.345	9.86725	343.27	0	20.8472	20.4602	67.0764	0
111	0	0	111	1	882.23	389.173	493.057	0	0	89.9793	34.5767	39.2718	1061.32	3099.14	2855.56	-39.2718	0	32.9898	10.0707	12.8512	0	0	0.463224	231.721	-575.527	6.18763	615.561	0	13.1723	12.8041	44.9989	0
113	0	0	113	1	761.994	377.238	384.756	0	0	74.6493	24.5264	196.34	803.431	3014.81	2865.61	-196.34	0	26.3098	9.93011	12.0431	0	0	0.538999	204.821	-558.127	7.24475	428.211	0	16.4145	16.1652	53.2419	0
117	0	0	117	1	625.178	335.372	289.806	0	0	14.0217	54.4017	238.132	581.822	3075.44	2835.74	-238.132	0	19.6494	10.6992	13.2732	0	0	0.402865	200.7	-553.604	9.14856	284.908	0	22.3509	21.6963	70.8462	0
119	0	0	119	1	727.241	374.009	353.233	0	0	19.7285	3.03017	239.31	912.997	3069.73	2887.11	-239.31	0	30.9791	10.3518	12.2653	0	0	0.691935	181.935	-555.507	7.65735	459.97	0	15.0657	14.7179	48.314	0
120	0	0	120	1	671.252	300.433	370.819	0	0	17.2233	6.27307	126.048	658.069	3072.24	2883.87	-126.048	0	21.1867	10.755	12.913	0	0	0.28228	192.233	-555.432	8.42587	333.273	0	19.634	19.1642	63.6445	0
128	0	0	128	1	603.04	274.464	328.576	0	0	5.19711	22.3688	208.273	652.119	3084.26	2867.77	-208.273	0	21.7482	9.5766	11.2858	0	0	0.476407	230.549	-556.048	9.35675	353.899	0	19.3881	18.795	61.4343	0
130	0	0	130	1	605.2	334.365	270.835	0	0	49.4312	44.909	241.263	576.762	3040.03	2845.23	-241.263	0	19.3942	10.3659	13.0296	0	0	0.60402	187.728	-546.674	9.46044	305.163	0	22.2757	21.8244	71.5313	0
131	0	0	131	1	782.832	310.118	472.714	0	0	15.716	25.2355	-45.1744	907.307	3073.74	2864.9	45.1744	0	28.4281	10.3267	12.3865	0	0	0.609113	214.383	-560.766	7.05708	511.348	0	14.7977	14.488	51.3985	0
135	0	0	135	1	645.679	242.089	403.59	0	0	13.2947	57.6148	21.6011	683.095	3076.17	2832.53	-21.6011	0	21.3355	9.77171	11.5263	0	0	0.638466	234.65	-558.882	8.68631	384.954	0	18.4104	17.8895	62.9788	0
137	0	0	137	1	795.705	395.93	399.775	0	0	75.6686	26.8185	258.971	874.346	3013.79	2863.32	-258.971	0	29.6856	9.66303	11.6351	0	0	0.341845	214.135	-558.61	6.88335	443.437	0	15.3971	15.1725	50.2565	0
143	0	0	143	1	708.541	344.998	363.543	0	0	13.1223	71.0742	10.2192	769.076	3076.34	2819.07	-10.2192	0	23.9724	9.89941	12.726	0	0	0.673684	199.783	-552.736	7.88014	396.719	0	17.0422	16.5707	58.0424	0
145	0	0	145	1	621.275	225.112	396.163	0	0	7.59258	6.15467	54.9806	669.353	3081.87	2883.99	-54.9806	0	21.1891	9.13705	11.9627	0	0	0.41912	204.552	-548.468	9.05413	350.86	0	18.6599	18.1202	62.354	0
147	0	0	147	1	497.95	228.202	269.748	0	0	75.4206	40.8254	234.075	437.478	3014.04	2849.31	-234.075	0	14.6038	10.4977	13.017	0	0	0.439368	174.152	-538.773	11.8606	256.706	0	28.3866	27.8866	90.7509	0
148	0	0	148	1	562.699	296.561	266.138	0	0	70.4285	59.5483	309.097	533.102	3019.03	2830.59	-309.097	0	18.6959	9.83185	12.0969	0	0	0.301679	215.772	-554.798	10.1884	302.231	0	23.7667	23.4388	80.6433	0
150	0	0	150	1	588.705	207.98	380.725	0	0	63.9037	68.011	-84.5254	658.592	3125.22	2822.13	84.5254	0	20.5152	10.5535	12.5401	0	0	0.585265	174.261	-545.496	9.74979	335.704	0	19.7414	19.2192	69.2019	0
152	0	0	152	1	638.291	253.043	385.248	0	0	9.66137	47.7013	-3.12635	723.004	3079.8	2842.44	3.12635	0	22.5778	10.0808	12.1499	0	0	0.464816	206.935	-556.89	8.84657	406.464	0	17.7804	17.2856	60.9842	0
153	0	0	153	1	724.722	423.608	301.114	0	0	63.8788	11.4857	268.199	792.492	3025.58	2878.65	-268.199	0	27.1541	9.34875	12.0986	0	0	0.205988	189.178	-546.273	7.6362	402.814	0	16.6699	16.4555	54.772	0
154	0	0	154	1	674.717	340.251	334.466	0	0	13.9544	-3.13038	119.576	798.221	3075.51	2793.61	-119.576	0	25.7074	9.80161	11.2085	0	0	0.507836	189.697	-548.248	8.25598	436.36	0	16.1184	15.7309	52.8262	0
156	0	0	156	1	567.535	261.373	306.163	0	0	19.908	50.6528	26.6127	580.121	3069.55	2839.49	-26.6127	0	18.1173	9.87589	11.6292	0	0	0.383301	194.953	-546.723	10.0645	336.147	0	21.1514	20.6008	72.1367	0
159	0	0	159	1	666.083	379.818	286.265	0	0	-3.88727	34.6919	186.881	658.456	3093.35	2855.45	-186.881	0	21.744	10.8482	12.8289	0	0	0.629982	230.177	-559.099	8.50107	369.033	0	19.9144	19.241	62.9587	0
166	0	0	166	1	634.017	373.937	260.08	0	0	80.0235	32.1469	354.585	724.462	3009.44	2857.99	-354.585	0	26.2468	8.92998	11.6782	0	0	0.525959	170.46	-541.303	8.82411	370.412	0	18.1453	18.0545	65.8203	0
168	0	0	168	1	507.972	225.024	282.948	0	0	83.6479	49.2958	-22.43	449.792	3105.47	2840.84	22.43	0	13.9071	9.82349	12.0921	0	0	0.478954	193.547	-539.237	11.4586	277.379	0	26.7513	26.0717	90.963	0
170	0	0	170	1	600.466	284.507	315.959	0	0	74.4184	36.8927	100.568	648.639	3114.7	2853.25	-100.568	0	20.4621	10.2685	11.6693	0	0	0.460083	226.508	-555.653	9.46655	375.052	0	19.574	18.9902	64.0624	0
179	0	0	179	1	628.129	219.571	408.558	0	0	16.208	66.8041	-31.896	609.185	3073.25	2823.34	31.896	0	18.9735	10.2456	11.2453	0	0	0.440722	168.58	-536.561	8.97285	315.656	0	20.2254	19.8076	70.6026	0
182	0	0	182	1	823.749	423.744	400.006	0	0	21.9796	19.1046	187.381	1048.91	3067.48	2871.04	-187.381	0	34.4925	9.13065	12.1637	0	0	0.710462	206.707	-565.693	6.62171	631.368	0	13.12	12.788	42.6577	0
183	0	0	183	1	614.935	346.818	268.117	0	0	100.136	56.0024	295.359	625.487	2989.32	2834.14	-295.359	0	21.6804	10.1816	12.3729	0	0	0.516633	214.751	-555.31	9.24533	371.373	0	20.8989	20.603	69.866	0
185	0	0	185	1	638.705	295.314	343.391	0	0	56.1471	7.62585	178.765	637.669	3033.31	2882.51	-178.765	0	20.8013	10.3605	12.3518	0	0	0.321995	207.985	-552.626	8.8655	323.714	0	20.0066	19.7343	64.4855	0
186	0	0	186	1	685.267	340.97	344.296	0	0	42.6153	11.1821	210.085	760.021	3046.84	2878.96	-210.085	0	25.2126	9.4299	11.5688	0	0	0.503486	189.853	-546.945	8.11083	400.063	0	16.9941	16.688	54.7914	0
189	0	0	189	1	633.306	352.179	281.127	0	0	87.2363	4.20206	257.522	606.836	3101.88	2885.94	-257.522	0	20.6241	9.48709	11.4563	0	0	0.270242	262.434	-562.794	8.85768	313.863	0	20.8853	20.4096	66.4204	0
192	0	0	192	1	500.973	294.959	206.013	0	0	23.7825	20.1957	407.077	441.679	3065.68	2869.94	-407.077	0	16.8339	10.0982	11.8611	0	0	0.310037	234.076	-553.969	11.6516	277.725	0	28.6576	28.5531	109.403	0
194	0	0	194	1	536.6	260.931	275.669	0	0	66.7936	-27.7032	139.262	553.385	3122.33	2818.18	-139.262	0	17.8801	9.49718	11.6929	0	0	0.176784	175.012	-533.726	10.7042	299.278	0	22.0834	21.5366	70.3415	0
197	0	0	197	1	486.707	211.388	275.319	0	0	40.7942	44.1378	104.562	497.911	3148.33	2846	-104.562	0	15.7763	9.37424	11.83	0	0	0.287041	167.383	-531.821	11.975	311.073	0	24.4128	23.5237	78.2703	0
198	0	0	198	1	543.296	207.911	335.385	0	0	-7.07525	75.4709	15.3178	602.685	3096.54	2814.67	-15.3178	0	18.8805	9.68574	11.7362	0	0	0.605402	214.481	-547.389	10.5711	361.014	0	20.5969	19.9078	69.6629	0
200	0	0	200	1	705.082	320.11	384.972	0	0	40.0249	4.59925	222.571	634.426	3049.44	2885.54	-222.571	0	21.2235	9.44734	12.0957	0	0	0.429174	226.518	-560.044	7.87805	317.693	0	19.906	19.5485	63.9093	0
201	0	0	201	1	653.207	265.128	388.079	0	0	7.79506	61.8943	187.319	785.621	3081.67	2828.25	-187.319	0	25.8203	9.99035	11.6188	0	0	0.826239	196.473	-549.478	8.58989	422.89	0	16.7484	16.2264	53.5235	0
203	0	0	203	1	565.433	209.651	355.782	0	0	-16.7621	30.1407	-55.5364	591.566	3106.22	2860	55.5364	0	18.6898	8.82314	11.3894	0	0	0.363759	243.349	-548.15	10.0156	379.768	0	20.604	19.9459	69.8699	0
204	0	0	204	1	572.077	237.714	334.363	0	0	48.5513	52.6516	4.59392	599.242	3040.91	2837.49	-4.59392	0	18.5847	10.6098	12.5815	0	0	0.405562	196.689	-542.698	10.0816	328.693	0	20.9571	20.6261	72.552	0
206	0	0	206	1	734.235	349.767	384.468	0	0	62.192	63.3447	249.106	902.541	3027.27	2826.8	-249.106	0	30.4189	9.08577	10.9001	0	0	0.556562	196.144	-546.277	7.47275	461.312	0	14.7424	14.471	48.0395	0
207	0	0	207	1	765.883	349.723	416.161	0	0	64.448	44.675	105.808	979.735	3124.67	2845.47	-105.808	0	30.9579	9.8866	11.3614	0	0	0.585448	156.037	-537.293	7.17964	550.272	0	13.8441	13.4181	45.7919	0
208	0	0	208	1	415.075	170.764	244.311	0	0	27.1859	53.1598	-34.6922	450.645	3161.93	2836.98	34.6922	0	14.0255	9.82398	11.0647	0	0	0.164818	203.424	-532.674	14.396	260.976	0	26.4375	25.3796	90.1669	0
215	0	0	215	1	623.717	286.96	336.757	0	0	81.2258	65.4569	146.91	670.288	3107.89	2824.68	-146.91	0	21.4066	9.73082	11.8611	0	0	0.487858	202.523	-553.479	9.04556	373.151	0	19.0852	18.5491	61.1475	0
216	0	0	216	1	667.658	350.447	317.212	0	0	7.25777	1.24632	208.274	665.574	3082.2	2888.89	-208.274	0	22.2525	10.0057	12.2728	0	0	0.465093	176.613	-543.56	8.41053	334.131	0	19.3609	18.8258	61.4395	0
221	0	0	221	1	750.193	459.343	290.851	0	0	75.0293	-0.520572	380.05	813.725	3014.43	2890.66	-380.05	0	30.1659	9.23904	11.21	0	0	0.438053	264.064	-559.1	7.31446	432.841	0	16.6208	16.6888	61.5677	0
222	0	0	222	1	862.734	318.058	544.675	0	0	105.644	39.2283	-8.83858	970.839	3083.48	2850.91	8.83858	0	30.0243	9.54507	11.3608	0	0	0.29508	197.167	-552.229	6.28707	529.781	0	13.7366	13.4552	47.9083	0
229	0	0	229	1	488.463	200.671	287.792	0	0	-20.9643	50.7523	9.33884	658.915	3110.42	2839.39	-9.33884	0	20.7478	9.72753	11.2027	0	0	0.691576	212.433	-544.191	11.9089	354.098	0	18.9227	18.1955	64.3997	0
232	0	0	232	1	580.1	284.03	296.07	0	0	-0.875627	9.7194	89.4187	637.566	3090.34	2880.42	-89.4187	0	20.3783	8.89977	10.6167	0	0	0.317305	207.509	-540.884	9.69158	365.286	0	19.0368	18.4396	62.7655	0
233	0	0	233	1	705.423	287.844	417.578	0	0	88.1321	-19.1118	-29.1354	779.238	3100.99	2809.59	29.1354	0	24.3878	9.26326	11.0986	0	0	0.209149	205.619	-545.411	7.82707	421.723	0	16.2402	15.9474	56.0324	0
235	0	0	235	1	544.838	328.901	215.937	0	0	56.2371	50.0082	322.61	622.636	3033.22	2840.13	-322.61	0	22.0897	8.66369	10.2377	0	0	0.405806	246.911	-541.369	10.3599	322.708	0	20.0614	19.805	68.8994	0
236	0	0	236	1	350.901	180.371	170.53	0	0	85.9788	66.8372	248.514	185.801	3103.14	2823.3	-248.514	0	6.24468	9.68952	11.4772	0	0	0.292596	195.791	-533.637	17.6229	198.724	0	60.4573	58.7915	187.189	0
238	0	0	238	1	384.769	171.831	212.937	0	0	89.3169	31.1409	310.814	219.035	3000.14	2859	-310.814	0	7.6897	8.75417	11.4147	0	0	0.187183	228.539	-537.431	15.6245	214.463	0	50.9111	50.2471	174.582	0
242	0	0	242	1	431.15	205.747	225.403	0	0	6.97162	-22.5483	154.011	431.515	3082.49	2813.03	-154.011	0	14.1425	9.1004	11.9486	0	0	0.21925	255.099	-548.956	13.7678	290.967	0	27.1978	26.4755	86.0689	0
244	0	0	244	1	419.748	208.473	211.275	0	0	-5.28948	-10.2715	189.453	393.471	3094.75	2900.41	-189.453	0	13.0999	9.44745	11.275	0	0	0.399117	166.47	-522.178	14.1823	222.082	0	29.6893	28.7683	92.9073	0
245	0	0	245	1	534.484	350.858	183.626	0	0	82.0939	-25.1771	381.05	403.798	3007.37	2815.66	-381.05	0	15.0335	8.26264	11.4031	0	0	0.140139	334.989	-560.924	10.6297	285.244	0	29.1248	29.1667	111.201	0
247	0	0	247	1	721.741	349.31	372.431	0	0	82.8523	-27.3161	62.2772	782.668	3106.27	2817.8	-62.2772	0	24.7253	9.63157	11.1866	0	0	0.226964	198.363	-545.352	7.65059	415.777	0	16.29	15.8928	54.8761	0
248	0	0	248	1	502.759	253.572	249.187	0	0	53.346	21.8461	53.5008	338.652	3036.11	2868.29	-53.5008	0	10.6041	8.95721	11.3553	0	0	0.167175	240.594	-552.262	11.4601	249.981	0	33.107	32.637	110.715	0
249	0	0	249	1	530.361	270.672	259.689	0	0	68.2062	58.4966	17.4699	409.963	3120.91	2831.64	-17.4699	0	12.6943	10.2021	11.218	0	0	0.355028	195.076	-536.246	10.8725	286.456	0	28.7453	27.8488	97.7063	0
250	0	0	250	1	524.283	267.152	257.131	0	0	23.2409	-5.10028	52.131	441.91	3165.88	2795.58	-52.1311	0	13.9658	8.91197	10.3477	0	0	0.189743	219.888	-538.912	10.8491	257.901	0	26.1306	25.1134	85.7896	0
251	0	0	251	1	487.672	249.095	238.577	0	0	76.8382	31.3682	256.304	371.404	3012.62	2858.77	-256.304	0	12.581	9.37815	12.1361	0	0	0.429727	218.493	-544.261	11.972	270.991	0	31.9005	31.3832	103.173	0
253	0	0	253	1	465.494	218.833	246.661	0	0	-46.5736	-40.5939	94.3187	339.285	3136.03	2831.07	-94.3187	0	11.1419	9.34913	10.7494	0	0	0.207133	384.222	-563.432	12.5115	265.933	0	32.8779	31.4849	104.798	0
254	0	0	254	1	580.781	304.913	275.868	0	0	7.82595	-1.34336	136.248	572.26	3081.63	2791.82	-136.248	0	18.551	9.12855	11.5784	0	0	0.39835	210.186	-548.627	9.74898	324.281	0	21.2563	20.7066	68.128	0
257	0	0	257	1	416.114	224.905	191.209	0	0	78.3308	36.6556	58.8959	363.29	3110.79	2853.48	-58.8959	0	11.3383	9.01331	10.5435	0	0	0.0696653	204.586	-531.984	14.1883	263.028	0	31.1116	30.1399	102.86	0
258	0	0	258	1	322.067	155.382	166.686	0	0	55.498	-1.77988	-36.8023	179.506	3133.62	2891.92	36.8023	0	5.61325	9.61035	11.7327	0	0	0.0259915	182.31	-526.236	19.5834	212.253	0	60.6868	59.0551	204.85	0
260	0	0	260	1	511.751	219.45	292.301	0	0	112.939	59.2957	235.344	551.569	3076.18	2830.84	-235.344	0	18.369	10.0058	11.7797	0	0	0.400858	180.905	-538.11	11.3541	279.267	0	22.846	22.292	72.2589	0
261	0	0	261	1	412.717	221.73	190.987	0	0	3.76346	-62.9122	400.98	293.782	2986.04	2853.39	-400.98	0	11.3727	9.29125	12.5415	0	0	0.175062	236.808	-544.275	14.5844	260.834	0	39.6013	39.9023	156.341	0
262	0	0	262	1	401.024	209.65	191.374	0	0	39.3198	-40.1686	231.322	295.793	3149.8	2830.65	-231.322	0	10.0389	9.37062	11.3165	0	0	0.146059	214.658	-534.451	14.9594	219.951	0	38.4253	37.5041	118.694	0
263	0	0	263	1	333.266	158.937	174.329	0	0	12.0851	-10.5627	157.852	220.045	3077.38	2801.04	-157.852	0	7.19537	8.80385	11.141	0	0	0.168791	185.184	-518.925	18.5129	186.082	0	49.0711	47.8492	152.964	0
265	0	0	265	1	569.108	242.637	326.471	0	0	78.2443	-21.0762	121.15	513.476	3110.88	2811.56	-121.15	0	16.4514	9.39204	10.9751	0	0	0.033563	206.945	-539.167	9.95919	287.25	0	23.2357	22.6735	74.6053	0
267	0	0	267	1	463.596	218.022	245.575	0	0	66.5828	64.8598	58.6869	321.259	3122.54	2825.28	-58.6869	0	10.0109	9.1763	11.5201	0	0	0.376599	255.503	-553.529	12.6213	265.549	0	35.5827	34.3955	116.118	0
268	0	0	268	1	635.474	296.327	339.147	0	0	77.192	76.2312	222.983	446.7	3111.93	2813.91	-222.983	0	14.7886	9.46779	11.8327	0	0	0.507449	218.401	-547.803	8.84038	239.601	0	27.1605	26.4325	85.0716	0
269	0	0	269	1	437.607	208.593	229.014	0	0	67.8737	57.397	72.5902	366.624	3121.25	2832.74	-72.5902	0	11.4652	8.82846	10.754	0	0	0.271185	182.873	-523.144	13.3793	203.987	0	31.0208	29.985	101.149	0
271	0	0	271	1	684.509	303.899	380.609	0	0	67.6506	-1.42518	95.5648	689.055	3021.81	2791.91	-95.5648	0	21.8449	8.64076	10.4651	0	0	0.246756	240.469	-548.697	8.0365	415.629	0	17.5894	17.3696	58.9236	0
272	0	0	272	1	621.452	263.957	357.495	0	0	53.5489	27.7663	74.5785	665.338	3035.91	2762.71	-74.5785	0	20.9127	8.46838	10.0813	0	0	0.390183	239.033	-543.516	8.91828	376.801	0	17.9991	17.7027	60.8873	0
277	0	0	277	1	458.322	212.196	246.126	0	0	41.9651	-2.21476	270.781	384.504	3047.5	2892.35	-270.781	0	13.2666	8.11828	10.8226	0	0	0.0920251	167.719	-515.398	12.6073	267.868	0	29.6038	29.1448	96.6531	0
278	0	0	278	1	597.843	278.605	319.238	0	0	31.2898	-21.3313	41.7793	660.633	3058.17	2811.81	-41.7793	0	20.8855	9.39122	11.0411	0	0	0.46467	233.046	-548.643	9.42346	359.197	0	18.4674	18.1333	63.0777	0
280	0	0	280	1	612.876	340.529	272.346	0	0	49.3616	62.275	203.269	559.714	3040.1	2827.86	-203.269	0	18.3939	8.91042	10.9841	0	0	0.378987	234.777	-547.615	9.13092	318.607	0	21.6408	21.1949	69.4688	0
283	0	0	283	1	725.575	302.321	423.255	0	0	49.3991	-6.94727	5.45122	767.081	3040.06	2797.43	-5.45122	0	24.0096	8.03241	10.375	0	0	0.286758	257.753	-556.435	7.50531	449.716	0	15.9105	15.7168	55.0608	0
284	0	0	284	1	398.221	180.214	218.007	0	0	-12.6481	7.6392	-60.5896	369.889	3102.11	2882.5	60.5896	0	11.7277	9.18266	10.516	0	0	0.278331	184.732	-529.31	14.9584	240.684	0	30.2628	29.4598	104.697	0
285	0	0	285	1	416.534	193.47	223.064	0	0	62.7079	12.9807	178.977	328.924	3026.75	2877.16	-178.977	0	10.7135	9.45721	10.9447	0	0	0.149702	210.886	-541.947	14.2752	285.936	0	34.4963	34.0777	109.787	0
287	0	0	287	1	498.042	278.909	219.133	0	0	66.3823	73.8768	81.9371	429.778	3122.74	2816.26	-81.9371	0	13.4618	9.96365	11.4442	0	0	0.302399	174.075	-533.224	11.6858	250.246	0	27.7588	26.8944	90.5581	0
288	0	0	288	1	487.265	244.417	242.848	0	0	-11.1655	51.4071	200.76	354.719	3100.63	2838.73	-200.76	0	11.8042	9.73699	11.3044	0	0	0.199818	213.456	-536.022	11.9521	250.413	0	32.9642	31.7567	102.284	0
289	0	0	289	1	438.31	228.59	209.72	0	0	32.4878	15.1614	199.593	387.521	3056.97	2775.32	-199.593	0	12.8002	8.78744	10.3452	0	0	0.329134	203.878	-527.2	13.3084	255.767	0	29.3101	28.7292	92.4805	0
291	0	0	291	1	639.808	319.465	320.343	0	0	91.5909	63.6797	191.373	605.585	3097.53	2826.46	-191.373	0	19.6969	8.74647	10.6229	0	0	0.493891	214.461	-543.501	8.67547	344.678	0	20.2537	19.6951	64.2763	0
292	0	0	292	1	474.081	218.455	255.626	0	0	17.5215	73.6586	-39.9606	415.201	3071.94	2816.48	39.9606	0	12.9302	10.5053	11.2275	0	0	0.287614	217.316	-550.384	12.4072	281.113	0	28.1883	27.6805	98.8591	0
293	0	0	293	1	396.091	182.7	213.391	0	0	76.4376	3.74582	293.39	351.799	3013.02	2786.73	-293.39	0	12.2567	9.36153	11.9728	0	0	0.133363	160.276	-522.29	15.2577	200.423	0	33.5211	33.1289	111.515	0
294	0	0	294	1	345.758	186.889	158.869	0	0	-2.7864	-26.2526	276.799	296.611	3092.25	2816.73	-276.799	0	10.4266	9.68271	11.385	0	0	0.199967	176.237	-527.465	17.9234	217.676	0	38.8144	37.8603	122.974	0
295	0	0	295	1	560.542	312.153	248.389	0	0	42.6235	59.4032	262.326	609.251	3046.84	2830.74	-262.326	0	20.7745	9.23195	10.9281	0	0	0.590088	233.771	-553.242	10.1173	345.402	0	20.4956	20.0681	66.2034	0
296	0	0	296	1	504.617	274.826	229.791	0	0	15.6855	-15.3128	169.478	457.278	3073.77	2805.79	-169.478	0	15.0254	8.71502	11.2119	0	0	0.284318	293.845	-548.107	11.3785	308.463	0	25.4754	24.8712	80.8244	0
297	0	0	297	1	580.914	292.277	288.637	0	0	1.66602	-12.0961	90.8257	586.077	3087.79	2802.58	-90.8257	0	18.8059	8.85105	10.7244	0	0	0.215085	206.769	-541.159	9.67908	345.562	0	20.3909	19.8025	66.8088	0
298	0	0	298	1	513.647	201.258	312.389	0	0	7.79329	-0.762917	161.778	429.094	3081.67	2791.24	-161.778	0	14.0413	9.76477	12.0312	0	0	0.138775	179.992	-530.868	11.3029	256.652	0	27.7936	27.0876	87.5868	0
302	0	0	302	1	648.837	356.086	292.751	0	0	53.2519	-24.2462	183.818	635.378	3036.21	2814.73	-183.818	0	20.9083	9.47881	11.5568	0	0	0.292249	167.34	-534.338	8.62413	303.723	0	19.5155	19.245	62.9535	0
303	0	0	303	1	639.752	323.602	316.15	0	0	53.4522	70.3237	56.8098	619.1	3036.01	2819.82	-56.8098	0	19.306	9.35699	11.3111	0	0	0.397794	222.855	-554.422	8.74328	358.757	0	19.7616	19.4122	67.1802	0
304	0	0	304	1	476.862	225.913	250.949	0	0	61.7951	67.9735	44.9802	513.692	3027.67	2822.17	-44.9802	0	15.9685	8.60393	10.2056	0	0	0.317842	192.8	-526.916	12.0462	293.241	0	22.4688	22.1298	76.896	0
305	0	0	305	1	864.774	427.318	437.456	0	0	40.3165	-11.5932	130.669	1135.67	3049.14	2802.07	-130.669	0	36.5835	8.72453	11.5266	0	0	0.346577	195.105	-545.117	6.24908	629.403	0	12.0059	11.7946	39.9269	0
307	0	0	307	1	443.281	158.903	284.378	0	0	11.5082	19.7406	35.2683	449.814	3077.95	2870.4	-35.2683	0	14.1445	9.60569	11.2957	0	0	0.220454	244.95	-551.95	13.3256	304.119	0	26.0523	25.353	87.8632	0
311	0	0	311	1	522.901	206.586	316.316	0	0	61.6086	1.08733	12.7118	534.703	3127.51	2789.39	-12.7118	0	16.6923	8.54446	10.5326	0	0	0.323314	191.787	-529.082	10.8637	300.796	0	22.0273	21.4285	74.1983	0
313	0	0	313	1	331	173.452	157.548	0	0	43.4177	33.4578	257.722	163.172	3046.04	2757.02	-257.722	0	5.55525	8.23669	11.2609	0	0	0.18585	200.306	-517.943	18.5604	188.578	0	64.8332	63.4968	207.425	0
314	0	0	314	1	547.751	242.691	305.059	0	0	42.3866	69.3401	-47.6465	499.131	3047.07	2820.8	47.6465	0	15.495	8.83181	10.2021	0	0	0.345767	240.067	-544.373	10.3082	312.488	0	23.072	22.8468	81.0378	0
315	0	0	315	1	588.238	349.972	238.266	0	0	23.6079	51.0518	268.948	611.25	2966.19	2839.09	-268.948	0	21.0198	8.34334	10.1836	0	0	0.345454	190.812	-529.714	9.47944	319.321	0	19.8805	19.5349	65.2361	0
316	0	0	316	1	389.663	184.557	205.105	0	0	58.3481	6.4895	49.4793	269.206	3031.11	2783.99	-49.4793	0	8.43949	8.65112	11.0186	0	0	0.210234	221.967	-533.12	15.328	227.158	0	40.1615	39.7127	133.857	0
318	0	0	318	1	318.565	137.704	180.86	0	0	13.7503	-27.9597	97.5881	188.835	2976.05	2718.78	-97.5881	0	6.07573	9.01148	10.2876	0	0	0.0533066	222.209	-517.553	19.4345	172.252	0	54.6443	54.1677	178.123	0
319	0	0	319	1	462.007	240.734	221.274	0	0	72.1619	74.6445	97.3024	349.004	3017.3	2815.5	-97.3024	0	10.972	9.06037	10.6368	0	0	0.278147	204.163	-539.467	12.5797	261.583	0	32.0751	31.6299	105.649	0
320	0	0	320	1	349.891	143.869	206.022	0	0	55.9202	80.9809	434.198	250.72	3033.54	2809.16	-434.198	0	9.71273	8.0411	11.1312	0	0	0.341125	225.883	-531.146	17.3099	230.958	0	44.6135	44.672	188.842	0
321	0	0	321	1	345.832	154.972	190.86	0	0	55.9277	-10.4721	173.06	249.91	3033.53	2800.95	-173.06	0	8.15845	8.27684	10.9237	0	0	0.198766	204.959	-512.604	17.5687	212.187	0	42.9605	42.3479	136.145	0
323	0	0	323	1	446.643	237.674	208.969	0	0	85.0025	9.9186	298.191	347.868	3004.46	2880.22	-298.191	0	12.1398	8.64107	11.02	0	0	0.283026	228.129	-543.058	13.0691	233.772	0	33.1132	32.8136	111.309	0
325	0	0	325	1	411.44	233.348	178.092	0	0	14.0731	-31.5174	318.455	400.88	3075.39	2822	-318.455	0	14.4503	7.70006	9.44024	0	0	0.307043	177.488	-512.61	14.0717	234.744	0	27.9929	27.5539	94.4126	0
326	0	0	326	1	316.679	150.034	166.645	0	0	9.93829	9.39939	218.548	158.063	3079.52	2880.74	-218.548	0	5.3045	9.84112	11.492	0	0	0.118059	211.867	-532.636	19.9982	213.559	0	69.5971	67.6492	214.627	0
328	0	0	328	1	433.828	211.887	221.942	0	0	74.5064	15.8609	111.961	342.455	3014.95	2774.62	-111.961	0	10.8687	8.11859	10.8158	0	0	0.192996	224.729	-534.166	13.431	266.358	0	32.1308	31.71	104.251	0
330	0	0	330	1	422.848	203.597	219.252	0	0	57.8077	-4.10026	26.3747	302.845	3031.65	2894.24	-26.3747	0	9.4807	9.27478	10.5489	0	0	0.0881024	200.638	-526.105	13.9588	208.955	0	35.9056	35.6805	123.2	0
331	0	0	331	1	377.988	182.929	195.06	0	0	14.9286	-36.9006	-189.715	325.236	3074.53	2827.38	189.715	0	10.7739	8.62126	10.4305	0	0	0.065365	275.112	-542.753	15.805	243.746	0	34.4484	33.73	131.814	0
334	0	0	334	1	549.023	292.988	256.035	0	0	84.5833	0.681024	60.5379	484.397	3004.88	2789.8	-60.5379	0	15.201	8.28745	10.4931	0	0	0.174214	235.422	-535.898	10.2578	302.776	0	23.5296	23.2471	79.424	0
336	0	0	336	1	351.017	145.4	205.617	0	0	54.9011	6.44755	-68.1852	225.487	3034.56	2784.03	68.1852	0	7.06867	9.30296	10.448	0	0	0.155906	208.15	-527.405	17.3805	229.154	0	46.7644	46.7761	166.696	0
337	0	0	337	1	436.19	193.35	242.84	0	0	42.3677	-7.41761	37.8154	235.704	3047.09	2797.9	-37.8154	0	7.41026	10.2292	11.4772	0	0	0.157938	280.964	-546.807	13.6722	222.793	0	46.6193	46.0495	157.528	0
338	0	0	338	1	351.529	152.665	198.864	0	0	13.9452	-2.64059	-71.4201	248.303	3075.51	2793.12	71.4201	0	7.85412	8.8368	11.1661	0	0	0.155534	194.491	-523.601	17.3757	208.815	0	43.7452	43.0499	149.88	0
339	0	0	339	1	296.646	143.945	152.701	0	0	58.125	-5.22534	198.212	160.916	3031.34	2795.71	-198.212	0	5.30756	8.83576	10.9531	0	0	0.0873343	218.07	-518.906	21.2891	184.908	0	65.7051	64.762	205.94	0
340	0	0	340	1	412.878	190.264	222.613	0	0	13.1842	-40.4686	23.6817	303.394	3076.28	2830.95	-23.6817	0	9.65156	9.01515	11.3451	0	0	0.124108	153.428	-511.213	14.4088	191.488	0	36.2884	35.4475	121.054	0
342	0	0	342	1	355.149	182.954	172.196	0	0	-7.74684	59.868	89.3039	217.36	3097.21	2730.61	-89.3039	0	6.91907	8.73579	11.4669	0	0	0.225934	199.54	-522.13	17.1895	225.126	0	50.0628	48.5621	158.423	0
344	0	0	344	1	360.722	201.237	159.485	0	0	34.4312	-18.0199	281.22	238.484	3055.03	2808.5	-281.22	0	8.32091	8.04017	11.4218	0	0	0.186496	264.54	-513.043	16.7347	196.306	0	45.3659	44.5762	149.625	0
346	0	0	346	1	522.146	235.861	286.285	0	0	63.2777	27.1456	-1.33018	561.77	3026.18	2763.33	1.33018	0	17.4422	8.61628	10.2236	0	0	0.39971	259.372	-555.365	10.8659	333.371	0	20.7225	20.5232	72.1262	0
347	0	0	347	1	533.848	304.533	229.314	0	0	84.5458	16.4517	212.93	416.857	3004.91	2774.03	-212.93	0	13.7723	8.76066	11.8385	0	0	0.307796	203.255	-538.262	10.7149	281.488	0	28.0836	27.6249	89.9714	0
348	0	0	348	1	389.342	190.72	198.623	0	0	57.2093	-39.7863	54.0597	278.319	3131.91	2830.27	-54.0597	0	8.82818	9.36479	12.0503	0	0	0.00862105	209.117	-535.452	15.5825	251.402	0	40.4208	39.1769	131.259	0
351	0	0	351	1	386.189	139.76	246.43	0	0	2.96356	61.5887	-129.2	331.476	3086.5	2828.55	129.2	0	10.5432	8.77561	10.0036	0	0	0.188587	212.993	-527.08	15.379	224.181	0	33.5049	32.5569	122.901	0
352	0	0	352	1	389.238	196.593	192.645	0	0	-2.7501	-14.7432	163.5	345.699	2992.55	2805.22	-163.5	0	11.381	8.40945	10.7352	0	0	0.315193	303.414	-561.647	15.2747	283.197	0	31.8706	31.3082	101.994	0
353	0	0	353	1	453.603	184.053	269.55	0	0	-3.27405	43.2282	-142.633	462.841	3092.73	2747.25	142.633	0	14.8351	8.30817	10.1042	0	0	0.439066	202.072	-524.795	12.7149	291.435	0	25.1637	24.4778	91.3017	0
355	0	0	355	1	339.318	159.052	180.266	0	0	-34.1919	8.84527	4.49832	186.055	3123.65	2781.63	-4.49832	0	5.91638	8.86288	10.8993	0	0	0.201267	195.457	-524.311	18.0891	204.193	0	56.917	54.8596	187.056	0
357	0	0	357	1	348.833	151.164	197.668	0	0	85.2337	58.0886	65.7189	188.426	3004.23	2732.39	-65.7189	0	5.87518	8.77839	11.1196	0	0	0.188941	198.994	-523.049	17.5179	182.092	0	56.4103	55.7789	185.697	0
358	0	0	358	1	354.316	191.502	162.815	0	0	73.7142	13.955	-21.9451	174.726	3015.75	2776.52	21.9451	0	5.4324	8.66232	10.4145	0	0	0.0869772	203.685	-522.145	17.066	182.124	0	58.7885	58.7288	202.616	0
360	0	0	360	1	545.506	288.484	257.022	0	0	71.5437	57.8736	219.804	615.468	3017.92	2832.27	-219.804	0	20.3591	8.09467	9.92202	0	0	0.347319	196.409	-530.974	10.2808	358.743	0	19.4771	19.12	62.9891	0
361	0	0	361	1	363.846	169.502	194.344	0	0	67.8197	25.0971	239.724	230.844	3021.64	2765.38	-239.724	0	7.75019	8.64078	10.3887	0	0	0.148376	233.772	-535.245	16.5299	245.111	0	46.9248	46.1436	148.244	0
362	0	0	362	1	444.202	198.822	245.38	0	0	47.751	-6.34806	-42.075	453.796	3041.71	2796.83	42.075	0	14.2253	8.76705	10.7987	0	0	0.152754	240.134	-547.597	13.1463	288.162	0	25.0975	24.9605	86.9393	0
363	0	0	363	1	356.68	186.117	170.563	0	0	38.2085	-31.3336	369.998	213.868	2951.59	2821.81	-369.998	0	7.95454	7.8717	10.6183	0	0	0.157531	220.945	-518.946	16.8137	200.454	0	50.0356	50.1219	190.002	0
364	0	0	364	1	519.985	229.793	290.191	0	0	-5.74716	78.2443	174.79	489.103	2995.55	2811.9	-174.79	0	16.0306	8.80115	10.7334	0	0	0.378747	185.048	-533.441	10.9693	290.196	0	23.9517	23.4183	77.0586	0
365	0	0	365	1	505.775	226.74	279.035	0	0	30.4477	71.8543	277.9	406.911	2959.35	2818.29	-277.9	0	14.0505	7.89645	10.8167	0	0	0.391662	235.744	-534.8	11.2425	256.708	0	28.0599	27.596	93.4707	0
366	0	0	366	1	428.433	228.497	199.936	0	0	12.7543	8.77267	186.258	342.744	2977.05	2781.71	-186.258	0	11.3045	8.28874	10.0856	0	0	0.218832	206.093	-525.205	13.5746	259.774	0	31.9495	31.4205	102.086	0
367	0	0	367	1	393.684	208.427	185.257	0	0	53.9841	46.7491	226.077	247.923	3035.48	2743.73	-226.077	0	8.25361	8.87332	10.561	0	0	0.200044	244.514	-537.137	15.1214	227.562	0	44.2374	43.4265	138.865	0
370	0	0	370	1	455.359	239.064	216.295	0	0	43.6893	-23.8862	243.698	441.162	3045.77	2814.37	-243.698	0	15.0156	8.61385	10.7739	0	0	0.172349	219.435	-536.692	12.7547	316.666	0	26.2711	25.8497	84.1053	0
371	0	0	371	1	517.123	214.741	302.382	0	0	83.3605	72.4303	98.8848	452.468	3006.1	2817.71	-98.8848	0	14.2204	8.82743	9.98923	0	0	0.157871	168.3	-520.68	10.9864	263.056	0	25.1589	24.8129	83.6766	0
372	0	0	372	1	450.943	248.282	202.661	0	0	60.8924	-20.3615	239.605	496.873	3028.57	2810.84	-239.605	0	16.8151	8.04296	10.451	0	0	0.112411	194.994	-529.02	12.8023	335.416	0	23.3322	23.0069	75.3057	0
374	0	0	374	1	437.485	184.812	252.673	0	0	45.4524	12.7932	184.279	299.571	3044.01	2777.69	-184.279	0	9.80375	8.44949	10.916	0	0	0.187679	199.412	-519.526	13.3528	211.268	0	36.766	36.1413	116.29	0
375	0	0	375	1	327.188	132.194	194.994	0	0	21.1245	-48.6751	232.527	198.382	2968.68	2739.5	-232.527	0	6.77696	8.33013	9.45736	0	0	0.129561	205.409	-519.263	18.5224	189.393	0	51.7971	51.21	163.529	0
376	0	0	376	1	310.318	152.527	157.791	0	0	119.179	46.8809	-83.6624	162.708	3069.94	2743.6	83.6624	0	5.06955	8.32637	9.91986	0	0	0.0233962	196.086	-518.174	19.8234	198.031	0	62.7291	62.4749	222.07	0
377	0	0	377	1	427.211	204.787	222.424	0	0	11.7706	3.95293	-28.596	328.595	2978.03	2786.53	28.596	0	10.3297	8.21787	10.3716	0	0	0.12749	175.199	-517.863	13.64	239.614	0	32.7145	32.4475	112.549	0
378	0	0	378	1	384.656	172.437	212.22	0	0	49.9759	37.0746	-24.9543	249.582	3039.48	2753.41	24.9543	0	7.75131	8.7071	10.9616	0	0	0.245541	288.236	-548.89	15.5651	276.736	0	43.1155	42.8431	147.183	0
379	0	0	379	1	481.118	217.924	263.194	0	0	86.6241	15.1955	18.9315	424.184	3002.84	2775.28	-18.9315	0	13.1899	8.04161	9.78104	0	0	0.158068	203.452	-525.362	11.8328	277.239	0	25.9151	25.6836	89.3025	0
382	0	0	382	1	466.934	252.58	214.354	0	0	-5.56033	4.82881	168.58	466.9	2995.36	2785.65	-168.58	0	15.3594	8.8023	9.84208	0	0	0.4603	254.647	-538.889	12.3279	281.731	0	24.4206	23.9837	78.5722	0
383	0	0	383	1	414.185	236.645	177.54	0	0	64.9138	-9.25151	67.9846	258.566	3124.21	2799.73	-67.9846	0	8.15608	8.07596	10.3277	0	0	0.0486068	191.123	-518.949	14.1139	245.232	0	41.2687	40.0818	133.039	0
384	0	0	384	1	271.537	106.584	164.952	0	0	-16.3539	0.425511	-8.46421	190.292	3105.81	2790.05	8.46421	0	6.02497	9.03504	10.4571	0	0	0.17028	165.209	-511.818	23.6676	192.178	0	55.1343	53.4633	184.669	0
387	0	0	387	1	489.428	267.928	221.5	0	0	87.8998	-22.9443	169.845	411.45	3001.56	2813.42	-169.845	0	13.4087	7.91626	10.3707	0	0	0.131876	235.117	-530.62	11.6387	251.399	0	27.0802	26.7521	87.2619	0
396	0	0	396	1	413.039	167.734	245.305	0	0	100.138	54.1018	200.4	338.341	2989.32	2836.04	-200.4	0	11.055	8.73167	9.76255	0	0	0.266763	197.887	-527.844	14.1841	246.808	0	32.8903	32.3565	104.826	0
403	0	0	403	1	472.923	237.537	235.386	0	0	73.4904	14.2566	155.574	514.994	3015.97	2776.22	-155.574	0	16.5919	8.05708	10.0142	0	0	0.285039	198.056	-528.451	12.0878	320.729	0	22.3131	22.0131	72.3799	0
404	0	0	404	1	346.225	162.338	183.886	0	0	36.897	11.1583	116.896	224.465	3052.56	2779.32	-116.896	0	7.17325	8.62231	9.71545	0	0	0.124334	229.071	-522.538	17.4195	178.861	0	46.5292	45.8324	149.114	0
405	0	0	405	1	425.015	169.348	255.667	0	0	18.4522	51.9745	-144.567	403.543	3071.01	2838.17	144.567	0	12.8678	8.55787	9.50127	0	0	0.203835	266.156	-543.405	13.6713	275.844	0	27.7936	27.1635	104.501	0
406	0	0	406	1	378.722	155.77	222.953	0	0	51.7222	45.4591	-34.1031	320.494	3037.74	2844.68	34.1031	0	9.9467	8.56747	10.0007	0	0	0.24534	223.036	-524.864	15.7022	247.924	0	33.5823	33.3215	117.106	0
408	0	0	408	1	493.139	229.284	263.855	0	0	38.1845	61.947	1.60927	462.585	3051.28	2828.19	-1.60927	0	14.3539	8.38091	10.2256	0	0	0.241588	207.912	-533.141	11.5733	276.588	0	24.5263	24.1177	84.3241	0
409	0	0	409	1	298.495	138.419	160.076	0	0	27.118	-97.0834	222.29	231.928	3062.34	2787.9	-222.29	0	8.00324	8.63672	10.4159	0	0	0.140567	156.341	-506.137	20.9607	171.142	0	45.3563	45.2055	141.788	0
410	0	0	410	1	349.001	164.543	184.459	0	0	101.14	-23.1892	74.6782	248.732	2988.32	2813.67	-74.6782	0	7.8645	9.36436	11.4401	0	0	0.177894	193.627	-528.228	17.6709	278.207	0	43.8992	43.4364	145.265	0
411	0	0	411	1	447.709	254.322	193.387	0	0	66.4325	-10.7189	282.156	366.699	3023.03	2801.2	-282.156	0	12.7227	7.84501	10.6724	0	0	0.173966	198.683	-522.853	12.9049	261.266	0	30.5632	30.1789	101.29	0
414	0	0	414	1	640.813	289.641	351.172	0	0	7.758	10.684	131.131	698.513	2982.04	2779.8	-131.131	0	22.5584	8.29659	8.93907	0	0	0.525353	265.804	-560.308	8.55461	426.599	0	16.9453	16.6571	56.2098	0
415	0	0	415	1	371.629	199.452	172.177	0	0	55.6057	-28.4626	257.337	321.485	3033.85	2818.94	-257.337	0	11.028	8.17631	10.0501	0	0	0.168701	209.863	-518.647	15.9964	241.23	0	34.1004	33.6243	109.534	0
416	0	0	416	1	396.854	179.856	216.998	0	0	28.9157	28.875	120.603	387.564	3060.54	2761.6	-120.603	0	12.386	7.67986	9.27758	0	0	0.243417	196.539	-519.771	14.6472	263.974	0	27.9457	27.3758	90.1932	0
420	0	0	420	1	326.948	159.887	167.061	0	0	39.3806	-46.0094	42.9138	190.328	2950.42	2836.49	-42.9138	0	6.05129	8.31825	10.5718	0	0	0.247299	220.949	-522.995	18.7369	184.749	0	53.8142	53.2766	180.338	0
421	0	0	421	1	498.094	238.55	259.544	0	0	52.2532	74.0029	5.71792	410.446	3037.21	2816.14	-5.71792	0	12.7054	8.35985	9.81692	0	0	0.251551	206.482	-529.624	11.4086	266.438	0	26.9234	26.6094	93.1639	0
422	0	0	422	1	475.666	212.449	263.217	0	0	54.9194	14.5774	23.1562	334.784	3034.54	2775.9	-23.1562	0	10.4434	7.9939	9.29325	0	0	0.0839925	292.486	-530.98	11.9405	273.617	0	31.504	31.2209	108.033	0
423	0	0	423	1	457.494	194.622	262.872	0	0	72.6405	-21.7535	-73.3092	364.14	3016.82	2812.23	73.3092	0	11.4828	8.00277	9.91812	0	0	0.124086	311.716	-533.552	12.5398	1	0	29.5182	29.5141	103.919	0
424	0	0	424	1	602.896	282.339	320.558	0	0	20.6575	8.00051	104.993	701.431	2969.14	2782.48	-104.993	0	22.4145	7.97182	9.99351	0	0	0.486432	199.725	-529.334	9.18832	395.728	0	17.0388	16.7547	56.9467	0
425	0	0	425	1	363.911	231.769	132.143	0	0	103.973	-49.9466	448.92	257.799	2985.49	2840.43	-448.92	0	10.2024	7.43387	9.84	0	0	0.0768764	194.514	-512.182	16.2323	190.441	0	42.2966	42.9189	182.287	0
426	0	0	426	1	355.922	203.564	152.358	0	0	-7.8736	66.1924	270.275	385.127	2997.67	2823.95	-270.275	0	13.3566	8.25024	9.64301	0	0	0.450046	246.054	-528.799	16.7817	268.952	0	29.2315	28.5482	94.5391	0
427	0	0	427	1	462.904	211.539	251.365	0	0	82.7236	68.5454	6.82211	422.536	3006.74	2821.59	-6.82211	0	13.0497	8.20456	10.2096	0	0	0.304589	190.784	-520.61	12.4205	271.069	0	26.4296	26.144	91.1847	0
428	0	0	428	1	464.311	245.332	218.98	0	0	41.5021	-6.65077	158.574	393.732	2948.3	2797.13	-158.574	0	12.7955	8.50573	9.19648	0	0	0.0870804	250.177	-537.488	12.317	272.026	0	27.8027	27.5159	90.1896	0
429	0	0	429	1	326.972	170.273	156.699	0	0	118.166	-4.19058	273.292	233.415	2971.29	2894.33	-273.292	0	8.01638	7.62278	9.88282	0	0	0.132432	248.115	-534.64	18.4594	266.484	0	45.2142	44.9749	148.425	0
430	0	0	430	1	478.888	309.556	169.333	0	0	63.4413	-30.6069	330.809	426.41	3026.02	2821.09	-330.809	0	15.3587	7.27743	9.594	0	0	0.125564	219.349	-526.95	11.8009	258.487	0	26.3351	26.189	92.528	0
431	0	0	431	1	574.806	234.174	340.632	0	0	50.068	-4.00315	66.8617	489.474	3039.39	2794.48	-66.8617	0	15.4458	8.382	10.152	0	0	0.168878	210.104	-535.439	9.72877	319.346	0	23.1929	22.8796	77.9937	0
432	0	0	432	1	387.283	178.339	208.944	0	0	34.5416	27.2064	51.7666	322.596	3054.92	2763.27	-51.7666	0	10.1175	8.05988	9.37847	0	0	0.182066	241.8	-528.019	15.1378	244.411	0	32.8612	32.3126	110.206	0
434	0	0	434	1	293.449	156.55	136.898	0	0	42.1256	0.0927814	386.214	179.796	3047.33	2790.39	-386.214	0	6.72812	8.27582	9.89536	0	0	0.218916	159.604	-498.998	21.1863	127.603	0	59.5298	59.5707	222.83	0
436	0	0	436	1	406.339	213.754	192.585	0	0	68.1649	46.7855	46.9764	250.332	3021.3	2743.69	-46.9764	0	7.79243	8.55992	9.9465	0	0	0.166305	223.256	-528.485	14.4549	1	0	42.0446	41.6297	141.848	0
437	0	0	437	1	485.14	274.548	210.591	0	0	85.7703	-4.38416	223.827	483.5	3003.69	2794.86	-223.827	0	16.1221	7.84484	10.2581	0	0	0.095335	203.362	-530.31	11.7397	300.254	0	23.7438	23.4149	76.5537	0
438	0	0	438	1	379.922	190.969	188.953	0	0	76.6183	-2.11499	238.621	379.28	3012.84	2792.59	-238.621	0	12.7623	8.54239	9.48681	0	0	0.219181	222.148	-530.626	15.5697	250.002	0	29.529	29.1464	93.9349	0
439	0	0	439	1	470.948	161.563	309.385	0	0	19.3053	60.1209	-69.3258	313.996	3070.15	2830.02	69.3258	0	9.82051	8.63411	10.0591	0	0	0.1875	185.227	-519.152	12.2098	241.001	0	34.5918	33.9862	121.084	0
440	0	0	440	1	453.402	262.588	190.814	0	0	64.8367	-4.46752	202.165	399.681	3024.62	2794.95	-202.165	0	13.1968	7.90785	9.52669	0	0	0.102124	204.084	-516.739	12.6222	249.673	0	27.6	27.2316	88.1966	0
441	0	0	441	1	530.339	231.982	298.356	0	0	65.4866	-9.91089	-27.6261	554.135	3023.97	2800.39	27.6261	0	17.3295	8.29542	10.7118	0	0	0.216135	180.87	-526.081	10.682	326.375	0	20.9831	20.8735	72.4869	0
442	0	0	442	1	439.376	188.374	251.002	0	0	12.2312	15.3607	63.6548	379.529	3077.23	2775.12	-63.6548	0	12.0051	8.33667	9.51978	0	0	0.221837	217.853	-533.6	13.134	240.783	0	28.7805	28.0721	95.4734	0
446	0	0	446	1	481.526	199.931	281.595	0	0	74.4393	74.4614	-40.527	494.095	3015.02	2815.68	40.527	0	15.2732	7.73752	9.24045	0	0	0.271254	217.758	-535.21	11.7461	329.835	0	22.496	22.387	79.0826	0
447	0	0	447	1	391.542	175.329	216.213	0	0	33.6132	1.31371	251.236	241.137	2956.19	2789.17	-251.236	0	8.22235	8.03015	9.47169	0	0	0.130138	202.082	-512.477	14.9543	210.259	0	43.6554	43.1086	139.968	0
448	0	0	448	1	336.814	176.757	160.056	0	0	30.6489	40.5521	-8.34059	222.106	3058.81	2849.59	8.34059	0	6.91252	7.89013	9.72785	0	0	0.0788577	201.568	-514.688	17.853	214.265	0	46.2079	45.4326	156.914	0
449	0	0	449	1	460.816	257.555	203.261	0	0	83.6214	57.6619	196.401	325.986	3005.84	2832.48	-196.401	0	10.6374	9.15651	9.43836	0	0	0.314663	252.422	-533.779	12.5136	246.246	0	34.0451	33.5094	108.164	0
450	0	0	450	1	498.991	236.66	262.331	0	0	48.4886	49.8046	50.5065	463.86	3040.97	2840.34	-50.5065	0	14.4764	8.83473	9.91978	0	0	0.348048	189.873	-532.645	11.4366	292.903	0	24.4476	24.0287	83.4411	0
451	0	0	451	1	410.63	176.89	233.74	0	0	5.79101	13.656	80.8808	307.245	2984.01	2876.48	-80.8808	0	9.77594	8.49952	10.2898	0	0	0.24167	220.622	-532.554	14.3106	219.634	0	35.0901	34.5934	116.03	0
455	0	0	455	1	482.435	210.025	272.409	0	0	91.3103	60.8582	9.1133	384.721	2998.15	2829.28	-9.1133	0	11.8849	9.00204	9.7868	0	0	0.273434	232.667	-537.951	11.89	251.856	0	28.6572	28.3832	100.441	0
457	0	0	457	1	342.524	203.62	138.904	0	0	-6.0612	-23.4369	218.909	210.786	3095.52	2813.92	-218.909	0	7.14744	8.16051	10.4817	0	0	0.167592	243.597	-516.014	17.6775	186.716	0	50.0323	48.5329	155.023	0
458	0	0	458	1	379.019	163.77	215.25	0	0	54.7195	68.1945	-33.1876	286.479	3034.74	2821.95	33.1876	0	8.8693	8.69138	10.2441	0	0	0.0854688	233.671	-532.926	15.7406	274.441	0	37.4587	37.2117	130.35	0
459	0	0	459	1	437.163	194.942	242.221	0	0	77.0294	53.7383	-21.0935	302.447	3012.43	2736.74	21.0935	0	9.3504	8.83679	10.3111	0	0	0.23163	239.273	-531.132	13.3513	218.797	0	35.7319	35.6153	124.386	0
460	0	0	460	1	473.746	199.277	274.469	0	0	87.5662	20.7996	102.566	448.82	3001.89	2769.68	-102.566	0	14.1826	8.28745	10.0038	0	0	0.257031	238.574	-542.048	12.087	325.25	0	25.0511	24.7324	82.7667	0
464	0	0	464	1	449.085	185.78	263.305	0	0	31.3037	14.1651	-87.4962	356.209	3058.16	2776.31	87.4962	0	11.2274	7.74456	9.59454	0	0	0.0960616	217.166	-517.12	12.7484	240.971	0	30.1887	29.9339	105.974	0
465	0	0	465	1	412.056	193.155	218.901	0	0	65.0197	41.0075	24.5164	289.865	3024.44	2749.47	-24.5164	0	9.0002	7.9331	9.52949	0	0	0.280938	288.149	-542.052	14.0895	307.48	0	36.0912	35.7589	123.09	0
467	0	0	467	1	532.956	267.117	265.839	0	0	61.6935	10.5395	135.152	469.379	3027.77	2779.94	-135.152	0	15.0382	8.0733	10.0424	0	0	0.211403	239.884	-544.441	10.5598	326.053	0	24.0861	23.7706	78.2906	0
468	0	0	468	1	277.347	122.575	154.772	0	0	16.328	-15.3029	110.071	176.438	2973.47	2706.12	-110.071	0	5.6771	8.40257	10.1459	0	0	0.14882	178.429	-505.555	22.79	187.769	0	57.6702	57.196	185.779	0
469	0	0	469	1	294.944	146.675	148.269	0	0	69.271	81.1094	88.9061	218.663	2920.53	2809.03	-88.9061	0	6.85867	8.70574	9.65838	0	0	0.0924442	191.965	-515.664	21.1149	193.024	0	47.8418	47.04	158.323	0
473	0	0	473	1	283.202	147.767	135.435	0	0	63.0611	36.9869	273.614	215.182	3026.4	2853.15	-273.614	0	7.38021	8.4578	10.1047	0	0	0.168004	235.093	-527.931	22.2222	202.883	0	50.0717	49.2004	161.935	0
474	0	0	474	1	389.309	183.63	205.679	0	0	10.5902	-35.2965	236.826	298.111	3078.87	2726.12	-236.826	0	10.1988	7.13916	9.62917	0	0	0.132552	155.623	-497.039	14.934	202.14	0	35.1391	34.3939	110.657	0
475	0	0	475	1	540.848	248.786	292.063	0	0	72.0219	-25.7479	-64.1127	391.17	3017.44	2816.23	64.1127	0	12.3287	9.14018	9.4168	0	0	0.233335	217.568	-527.76	10.426	283.971	0	27.5798	27.6161	99.9609	0
476	0	0	476	1	346.972	198.264	148.707	0	0	-3.21815	-31.0923	279.675	217.805	2993.02	2821.57	-279.675	0	7.68037	8.50161	10.619	0	0	0.184012	263.543	-545.169	17.4975	245.543	0	49.2042	48.363	160.675	0
477	0	0	477	1	369.569	185.339	184.23	0	0	27.3023	-19.1437	215.814	266.501	2962.5	2809.62	-215.814	0	8.94079	8.86299	10.6648	0	0	0.195508	171.805	-515.377	16.3045	183.537	0	40.9587	40.4068	130.355	0
478	0	0	478	1	352.677	170.827	181.85	0	0	20.8045	17.7788	258.962	255.886	2969	2772.7	-258.962	0	8.7717	7.96147	10.1692	0	0	0.195576	194.272	-515.592	16.9903	195.057	0	41.7958	41.0715	135.076	0
480	0	0	480	1	340.09	196.961	143.129	0	0	91.1569	-28.9483	380.358	308.725	2998.3	2819.43	-380.358	0	11.4887	7.70482	9.62833	0	0	0.042652	150.437	-498.64	17.5958	190.051	0	35.8021	35.8196	134.713	0
481	0	0	481	1	332.768	151.694	181.074	0	0	43.7768	1.34052	112.342	191.464	3045.68	2689.48	-112.342	0	6.11382	8.5173	10.8879	0	0	0.138281	239.091	-533.709	18.4418	230.486	0	54.8865	54.4481	174.414	0
483	0	0	483	1	676.491	282.152	394.339	0	0	61.0814	36.7456	-32.6674	771.01	3028.38	2753.73	32.6674	0	23.9275	6.99899	9.12959	0	0	0.421124	239.239	-527.474	8.00208	498.132	0	15.4171	15.2683	53.7154	0
485	0	0	485	1	360.436	185.688	174.749	0	0	5.36708	-13.0891	-30.5006	271.304	3084.09	2803.57	30.5006	0	8.57402	8.17197	9.81254	0	0	0.131244	210.398	-520.314	16.5461	208.832	0	38.6472	37.8456	130.995	0
486	0	0	486	1	362.988	176.005	186.983	0	0	99.1826	62.5751	137.742	262.172	2990.28	2827.56	-137.742	0	8.33853	8.91892	9.83585	0	0	0.217035	275.567	-541.901	16.5414	222.924	0	41.0603	40.5093	132.453	0
487	0	0	487	1	383.073	186.688	196.385	0	0	4.30553	20.232	252.209	203.439	3085.15	2869.91	-252.209	0	6.96895	8.19985	10.0653	0	0	0.226099	188.161	-517.992	15.4439	203.533	0	52.1722	50.5549	163.496	0
490	0	0	490	1	326.772	170.707	156.065	0	0	33.9333	8.18366	168.695	262.638	3055.53	2782.3	-168.695	0	8.55891	8.36145	10.0742	0	0	0.191683	216.296	-525.742	18.67	205.335	0	40.7117	39.983	128.165	0
491	0	0	491	1	393.954	240.842	153.112	0	0	2.05856	7.7177	366.871	356.376	2987.74	2882.42	-366.871	0	13.2503	7.61668	9.26313	0	0	0.301165	318.979	-527.299	14.7605	286.721	0	31.2934	31.1518	114.475	0
493	0	0	493	1	346.623	185.708	160.915	0	0	-25.3257	-60.4767	-17.1477	263.332	3114.79	2850.96	17.1477	0	8.50499	8.20299	9.89295	0	0	0.206668	262.522	-518.306	17.3451	214.971	0	39.3609	38.2007	131.812	0
494	0	0	494	1	397.242	179.189	218.053	0	0	7.97782	-26.2304	52.5596	330.938	3081.48	2816.71	-52.5596	0	10.5441	8.076	10.2425	0	0	0.105675	245.851	-538.224	14.8058	262.861	0	32.5965	31.7171	107.392	0
496	0	0	496	1	494.004	221.167	272.837	0	0	25.5054	19.3008	-51.813	392.804	3063.95	2771.18	51.813	0	12.3062	8.08834	9.29276	0	0	0.331356	258.745	-539.298	11.4485	286.063	0	27.5389	27.2405	95.9417	0
497	0	0	497	1	420.361	222.198	198.163	0	0	0.686782	-23.5834	191.564	415.004	2989.11	2814.06	-191.564	0	13.8467	8.07581	9.5591	0	0	0.297777	165.469	-510.129	13.7911	227.536	0	26.5974	26.1286	85.23	0
501	0	0	501	1	364.518	180.244	184.274	0	0	83.9441	26.3836	-133.353	205.891	3105.18	2863.76	133.353	0	6.51756	8.30439	10.519	0	0	0.108073	332.045	-541.449	16.4531	229.048	0	52.1164	50.7669	189.152	0
502	0	0	502	1	413.05	239.849	173.201	0	0	120.044	-13.0527	385.301	402.709	2969.42	2803.53	-385.301	0	14.9815	8.73805	10.7182	0	0	0.183797	149.063	-511.774	14.2938	230.932	0	29.5312	29.6405	111.674	0
503	0	0	503	1	495.21	197.202	298.008	0	0	-3.50927	40.3624	80.0384	493.744	2993.31	2849.78	-80.0384	0	15.6863	7.93929	9.90231	0	0	0.450039	244.408	-540.66	11.4509	307.541	0	22.8569	22.3624	76.3199	0
504	0	0	504	1	392.217	185.47	206.747	0	0	102.446	-2.58387	237.685	336.733	2987.01	2793.06	-237.685	0	11.3066	8.30938	10.1067	0	0	0.186468	212.634	-529.521	15.046	232.051	0	32.9405	32.5	105.351	0
506	0	0	506	1	332.481	135.623	196.858	0	0	35.024	-10.8312	229.033	185.432	2954.78	2801.31	-229.033	0	6.2487	8.40336	10.3333	0	0	0.243098	252.89	-526.211	18.3418	217.599	0	56.487	55.771	179.791	0
508	0	0	508	1	372.019	132.694	239.325	0	0	14.4243	30.0862	-36.5799	337.05	3075.04	2760.39	36.5799	0	10.5471	7.1876	9.86101	0	0	0.218541	226.491	-510.725	15.7795	225.6	0	31.7469	31.1652	106.26	0
509	0	0	509	1	374.698	212.661	162.037	0	0	46.8353	-36.0022	409.178	299.474	3042.63	2826.48	-409.178	0	11.4793	7.68703	10.3109	0	0	0.180407	211.207	-524.143	15.7941	221.807	0	36.9118	37.0807	146.533	0
510	0	0	510	1	457.208	233.665	223.543	0	0	83.0087	-7.69594	193.419	368.943	3006.45	2798.18	-193.419	0	12.1159	7.41972	9.20468	0	0	0.204617	245.342	-531.185	12.4184	285.178	0	29.1101	28.7401	93.3118	0
511	0	0	511	1	484.284	224.203	260.081	0	0	42.4918	9.22342	121.862	513.033	2947.31	2781.26	-121.862	0	16.411	7.51615	9.47175	0	0	0.251446	212.772	-527.213	11.6672	353.308	0	21.8035	21.5104	71.9956	0
512	0	0	512	1	526.527	232.829	293.698	0	0	80.8339	28.7005	-69.7964	400.659	3008.63	2761.78	69.7964	0	12.4869	9.06826	10.3137	0	0	0.33924	271.417	-553.284	10.807	288.777	0	27.89	27.8392	99.7802	0
513	0	0	513	1	510.444	245.524	264.92	0	0	70.2521	13.3239	145.609	382.197	3019.21	2777.16	-145.609	0	12.2735	7.98021	10.3884	0	0	0.0945142	205.443	-526.272	11.1036	253.588	0	28.9607	28.575	93.2905	0
514	0	0	514	1	367.197	192.887	174.31	0	0	22.7362	25.159	-64.4405	246.612	3166.38	2665.66	64.4405	0	7.73621	8.1792	9.3907	0	0	0.181582	179.808	-506.251	16.1291	202.384	0	42.5844	41.6074	145.81	0
515	0	0	515	1	345.101	207.389	137.712	0	0	67.1258	-22.298	174.67	242.127	2922.67	2812.78	-174.67	0	7.91905	7.82329	10.129	0	0	0.0449248	215.741	-517.614	17.3978	203.692	0	43.2069	42.663	138.098	0
516	0	0	516	1	513.011	297.468	215.543	0	0	4.99441	-35.7203	258.937	596.285	2984.81	2826.2	-258.937	0	20.7161	7.92332	9.94153	0	0	0.366699	231.506	-533.266	11.0038	371.222	0	19.8136	19.5165	64.6032	0
517	0	0	517	1	589.643	246.842	342.801	0	0	1.47203	66.7484	85.0098	683.239	2988.33	2823.39	-85.0098	0	21.6627	8.0025	9.25338	0	0	0.5907	186.432	-529.696	9.37975	433.201	0	17.2789	16.895	58.4331	0
519	0	0	519	1	290.746	143.318	147.428	0	0	10.9416	81.4233	438.456	198.209	2978.86	2808.72	-438.456	0	7.78319	7.83118	9.39102	0	0	0.162448	189.807	-505.841	21.1881	195.64	0	54.1998	54.0711	225.262	0
521	0	0	521	1	557.598	247.828	309.769	0	0	22.0325	61.4394	215.601	453.346	2967.77	2828.7	-215.601	0	15.074	8.10469	9.75139	0	0	0.26941	235.273	-532.07	10.0211	286.889	0	25.0779	24.595	80.7049	0
522	0	0	522	1	435.486	195.826	239.66	0	0	17.1917	21.0874	137.33	346.29	2972.61	2769.39	-137.33	0	11.1662	8.30227	9.25196	0	0	0.216958	240.59	-525.012	13.2368	227.92	0	30.9882	30.5371	100.59	0
523	0	0	523	1	300.288	169.446	130.842	0	0	98.8569	-21.8477	221.662	218.408	2990.6	2911.99	-221.661	0	7.29321	8.48516	9.85912	0	0	0.065707	165.975	-509.135	20.6504	186.991	0	48.5178	48.2155	153.529	0
525	0	0	525	1	429.571	198.351	231.22	0	0	-20.9943	79.5779	47.4624	396.167	3010.79	2810.56	-47.4624	0	12.5189	8.33822	9.00461	0	0	0.313671	240.816	-540.481	13.4236	318.049	0	27.1632	26.6473	92.9105	0
526	0	0	526	1	448.783	228.225	220.558	0	0	18.172	45.5253	188.222	436.192	2971.63	2844.61	-188.222	0	14.3217	7.44808	8.95605	0	0	0.370101	216.176	-520.9	12.6632	274.413	0	25.1425	24.6796	81.1506	0
528	0	0	528	1	421.158	194.684	226.474	0	0	90.9149	-17.7888	-52.4137	344.85	3098.21	2808.27	52.4137	0	10.8147	7.49123	9.28815	0	0	0.125543	249.535	-524.686	13.6551	267.03	0	30.7551	30.2421	105.054	0
530	0	0	530	1	597.936	318.48	279.456	0	0	13.117	-22.4022	258.218	739.908	2976.68	2812.88	-258.218	0	25.5651	7.89397	8.96683	0	0	0.407607	218.917	-538.821	9.21267	421.378	0	16.4479	16.2112	53.6199	0
531	0	0	531	1	372.126	174.673	197.452	0	0	23.5015	-5.42077	148.272	284.045	2966.3	2795.9	-148.272	0	9.22269	7.53381	8.73504	0	0	0.0284345	236.491	-518.208	15.6807	205.331	0	36.0134	35.5934	116.255	0
532	0	0	532	1	442.38	229.113	213.267	0	0	13.6018	55.7438	239.092	274.692	2976.2	2834.4	-239.092	0	9.28285	7.73746	10.128	0	0	0.285021	263.912	-533.322	13.0196	234.907	0	38.9996	38.1618	125.386	0
534	0	0	534	1	442.674	221.834	220.84	0	0	65.4818	-7.25226	93.2576	475.628	3023.98	2797.73	-93.2576	0	15.0898	7.52608	9.53862	0	0	0.16205	241.394	-531.306	12.9278	342.958	0	23.2313	22.9573	77.121	0
535	0	0	535	1	507.861	231.042	276.82	0	0	45.322	24.8569	85.4631	492.755	3044.14	2765.62	-85.4631	0	15.5542	7.6114	10.1504	0	0	0.187007	194.605	-524.157	11.1159	302.782	0	22.9412	22.534	75.8729	0
536	0	0	536	1	392.527	168.095	224.432	0	0	38.5596	28.3951	-7.79732	349.305	3050.9	2762.08	7.79732	0	10.8753	8.50529	10.1205	0	0	0.15232	234.729	-536.063	15.0634	288.717	0	31.206	30.8597	107.15	0
538	0	0	538	1	295.026	135.557	159.47	0	0	39.6968	-12.7627	-26.1806	178.813	3049.76	2803.24	26.1806	0	5.61264	7.64542	9.91156	0	0	0.218724	237.88	-517.404	20.8822	188.406	0	55.9687	55.5591	189.134	0
539	0	0	539	1	446.905	209.064	237.841	0	0	51.6681	60.8211	158.323	334.336	3037.79	2729.66	-158.323	0	10.7598	8.09457	10.1567	0	0	0.176241	184.379	-517.862	12.914	228.16	0	32.7199	32.1951	104.245	0
540	0	0	540	1	441.22	153.992	287.228	0	0	37.7615	-6.31082	-138.171	279.54	3051.7	2796.79	138.171	0	8.96129	8.8156	9.25207	0	0	0.165089	276.093	-547.834	13.0976	256.25	0	37.5912	37.2662	143.914	0
542	0	0	542	1	345.958	171.571	174.387	0	0	17.661	35.3152	241.23	208.494	2972.14	2755.16	-241.23	0	7.05824	8.50591	10.1333	0	0	0.20283	203.389	-517.935	17.4818	204.588	0	50.9902	50.0002	161.666	0
543	0	0	543	1	368.232	173.489	194.744	0	0	23.9689	-10.6734	-106.318	271.179	3065.49	2801.15	106.318	0	8.64304	8.3234	9.69008	0	0	0.189048	151.077	-502.534	16.1436	193.392	0	38.7493	38.2944	139.445	0
545	0	0	545	1	528.775	217.859	310.916	0	0	79.613	23.8044	64.0906	465.187	3009.85	2766.68	-64.0906	0	14.5577	8.14957	9.85117	0	0	0.176179	215.28	-531.82	10.6473	326.154	0	24.0925	23.7841	81.4351	0
546	0	0	546	1	370.44	218.499	151.94	0	0	124.143	-8.25888	282.01	264.704	2965.32	2798.74	-282.01	0	9.15019	9.03028	10.6204	0	0	0.146319	220.886	-534.428	16.2809	226.043	0	42.2316	41.8342	138.136	0
547	0	0	547	1	436.631	216.653	219.978	0	0	1.08028	21.0957	123.323	376.064	2988.72	2769.38	-123.323	0	12.1146	7.90235	10.0203	0	0	0.304341	165.506	-509.894	13.2267	230.828	0	28.9711	28.4307	94.0244	0
548	0	0	548	1	459.603	230.34	229.264	0	0	99.5397	-5.12784	226.53	472.654	2989.92	2795.61	-226.53	0	15.7749	8.42138	10.3014	0	0	0.0928754	164.546	-517.176	12.5551	288.966	0	24.5427	24.2204	78.8504	0
549	0	0	549	1	367.164	216.509	150.655	0	0	106.346	58.6621	302.264	255.533	2983.11	2831.48	-302.264	0	8.89646	9.10087	10.5066	0	0	0.177547	241.467	-532.446	16.4488	196.834	0	44.2171	43.5661	147.64	0
550	0	0	550	1	506.254	250.646	255.607	0	0	14.6791	52.5314	88.1341	367.508	2975.12	2837.61	-88.1341	0	11.6376	7.82418	9.33702	0	0	0.219103	266.952	-544.286	11.1158	300.661	0	29.1887	28.6538	96.9965	0
551	0	0	551	1	461.116	207.75	253.366	0	0	73.3394	15.4718	203.757	395.866	3016.12	2775.01	-203.757	0	13.0289	8.25062	9.89822	0	0	0.310869	177.662	-517.273	12.4527	250.931	0	28.2761	27.8602	90.2106	0
552	0	0	552	1	507.477	230.027	277.45	0	0	76.6479	70.6491	38.1625	443.102	3012.81	2819.49	-38.1625	0	13.7384	8.90365	9.52459	0	0	0.389207	177.42	-522.868	11.1942	284.082	0	25.2263	24.9332	87.5035	0
554	0	0	554	1	526.091	267.854	258.237	0	0	49.4296	-5.62937	48.2194	490.139	3040.03	2796.11	-48.2194	0	15.4151	7.35655	9.73403	0	0	0.272419	217.498	-516.71	10.6326	302.202	0	22.6411	22.3298	76.4441	0
556	0	0	556	1	401.912	203.724	198.189	0	0	20.2555	-26.6124	-64.1845	283.261	3069.2	2817.09	64.1845	0	8.99166	8.31916	9.3632	0	0	0.292868	302.071	-554.265	14.5353	274.301	0	36.5929	36.1469	128.244	0
557	0	0	557	1	357.389	161.599	195.789	0	0	77.9292	25.3707	348.605	254.516	3011.53	2864.77	-348.605	0	9.18821	8.04412	9.97133	0	0	0.130631	225.167	-525.516	16.7127	221.76	0	43.1518	42.8273	155.098	0
559	0	0	559	1	531.002	294.907	236.095	0	0	69.3028	-6.15629	276.927	491.234	3020.16	2796.64	-276.927	0	16.9648	7.8904	9.77246	0	0	0.20148	169.664	-517.093	10.5702	270.387	0	23.5394	23.2579	77.1851	0
560	0	0	560	1	332.961	195.878	137.083	0	0	34.0209	36.8998	412.634	257.528	2955.78	2853.24	-412.634	0	9.82776	7.96444	9.03276	0	0	0.175915	188.584	-505.815	17.9914	190.118	0	42.5798	42.7152	167.393	0
561	0	0	561	1	386.014	207.602	178.411	0	0	7.49486	16.2872	148.775	329.046	2982.31	2774.19	-148.775	0	10.6848	8.25037	10.3476	0	0	0.266881	169.853	-515.716	15.3504	211.649	0	33.0844	32.5103	106.219	0
562	0	0	562	1	464.209	250.877	213.332	0	0	77.8362	42.671	24.2172	387.574	3011.62	2747.81	-24.2172	0	12.0188	7.82052	9.95763	0	0	0.335207	210.153	-524.144	12.3162	284.399	0	28.1567	27.8399	96.0634	0
564	0	0	564	1	455.15	202.439	252.71	0	0	71.7057	-3.43938	81.656	453.32	3017.75	2793.92	-81.656	0	14.3196	8.95366	9.32454	0	0	0.0438078	217.833	-537.314	12.6603	311.167	0	24.5749	24.3478	83.033	0
565	0	0	565	1	592.66	264.182	328.478	0	0	56.3476	1.15023	99.4084	579.411	3033.11	2789.33	-99.4084	0	18.4021	7.07404	10.0476	0	0	0.0800952	193.761	-522.311	9.30571	340.456	0	19.7441	19.4527	65.307	0
566	0	0	566	1	448.638	207.516	241.122	0	0	72.1736	17.6214	33.7392	475.628	3017.29	2772.86	-33.7392	0	14.8241	8.04345	9.44935	0	0	0.181035	194.258	-518.074	12.7835	287.019	0	23.3415	23.1002	80.3671	0
567	0	0	567	1	363.187	170.587	192.6	0	0	31.934	24.7363	39.5605	179.923	3057.53	2765.74	-39.5605	0	5.63491	8.42927	9.83061	0	0	0.128832	207.603	-517.302	16.4464	203.738	0	56.725	55.8512	189.218	0
568	0	0	568	1	492.441	273.103	219.339	0	0	-1.58211	-23.943	85.5664	498.193	2991.38	2814.42	-85.5664	0	16.0199	7.77336	8.71034	0	0	0.28179	235.208	-532.915	11.4127	344.614	0	21.9064	21.5558	73.664	0
570	0	0	570	1	462.828	161.693	301.135	0	0	-2.45703	-4.399	-81.3315	358.724	3091.92	2794.88	81.3315	0	11.4149	8.88503	9.61382	0	0	0.318095	215.562	-528.334	12.4405	254.654	0	30.4	29.7473	107.375	0
571	0	0	571	1	428.307	223.165	205.142	0	0	68.7748	-23.6541	65.279	391.13	3020.69	2814.13	-65.279	0	12.3662	7.80578	8.68494	0	0	0.156319	201.429	-511.927	13.3697	261.36	0	26.9602	26.7177	91.5008	0
572	0	0	572	1	405.558	188.917	216.641	0	0	-12.373	-21.0542	-38.8203	384.783	3002.17	2811.53	38.8203	0	12.2472	8.47391	8.91776	0	0	0.318867	225.97	-527.13	14.35	1	0	27.356	27.1678	96.9793	0
573	0	0	573	1	381.035	190.963	190.072	0	0	33.3149	14.0333	238.017	348.226	3056.15	2776.45	-238.017	0	11.7548	7.92383	9.58753	0	0	0.328031	207.263	-517.131	15.4332	218.154	0	31.4742	30.843	99.5127	0
574	0	0	574	1	387.527	159.818	227.709	0	0	85.5545	7.91589	85.6624	263.811	3003.91	2782.56	-85.6624	0	8.31604	8.2793	9.64873	0	0	0.135634	153.49	-505.62	15.1953	213.531	0	39.6515	39.2771	131.061	0
577	0	0	577	1	391.623	212.815	178.808	0	0	81.5773	47.8522	325.563	303.389	3007.88	2742.63	-325.563	0	10.7551	8.34696	9.99094	0	0	0.301106	188.146	-521.403	15.0639	231.927	0	36.9659	36.4857	126.814	0
579	0	0	579	1	419.647	222.759	196.888	0	0	58.5413	51.2053	298.8	287.155	3030.92	2838.93	-298.8	0	10.0167	7.76548	9.64905	0	0	0.233856	214.098	-521.328	13.7869	225.816	0	37.8361	37.1852	126.61	0
580	0	0	580	1	342.758	148.901	193.857	0	0	-9.60536	25.2754	25.4484	262.71	2999.41	2864.86	-25.4484	0	8.28514	8.3507	10.329	0	0	0.384863	206.58	-520.462	17.6771	225.372	0	40.1807	39.55	135.819	0
581	0	0	581	1	442.871	222.22	220.65	0	0	30.7696	46.7773	178.923	358.849	2959.03	2843.36	-178.923	0	11.7002	7.32857	9.28527	0	0	0.251827	219.074	-517.086	12.873	226.761	0	29.8302	29.3396	96.1983	0
582	0	0	582	1	461.125	210.872	250.253	0	0	56.1954	38.3837	37.9281	416.969	3033.26	2851.76	-37.9281	0	12.9871	7.90827	9.30392	0	0	0.380667	215.473	-524.573	12.3612	281.75	0	26.0901	25.7197	89.3179	0
584	0	0	584	1	466.634	264.39	202.245	0	0	101.726	-18.8993	341.031	441.429	2987.73	2809.38	-341.031	0	15.923	7.51744	9.24577	0	0	0.188011	236.449	-533.078	12.1486	307.309	0	25.8325	25.7328	91.4502	0
585	0	0	585	1	444.021	199.737	244.284	0	0	62.3232	-2.79621	36.9111	463.137	3027.14	2793.28	-36.9111	0	14.5083	8.06649	9.541	0	0	0.0508491	258.352	-545.085	12.9473	331.443	0	23.8648	23.6292	81.8369	0
587	0	0	587	1	328.99	165.052	163.938	0	0	7.74194	42.3607	-170.927	206.807	3081.72	2748.12	170.927	0	6.67968	8.08982	9.14327	0	0	0.237454	220.511	-515.932	18.2943	224.632	0	50.3531	49.2163	193.675	0
589	0	0	589	1	358.547	199.931	158.616	0	0	44.0948	-17.2513	82.3435	293.688	2945.71	2807.73	-82.3435	0	9.3358	7.37668	9.59459	0	0	0.0617965	265.063	-520.237	16.4706	264.717	0	35.2102	34.7637	116.655	0
590	0	0	590	1	442.743	228.829	213.914	0	0	36.1913	-3.1912	12.3083	402.895	3053.27	2793.67	-12.3083	0	12.63	7.79754	10.1596	0	0	0.295561	202.121	-521.085	13.0177	282.923	0	27.2231	26.8411	92.2087	0
591	0	0	591	1	520.145	244.504	275.64	0	0	1.28795	6.67004	71.1314	539.988	2988.51	2783.81	-71.1314	0	17.1789	7.91973	9.18683	0	0	0.488232	339.661	-528.688	10.7796	1	0	20.7806	20.4133	70.3599	0
592	0	0	592	1	495.919	233.107	262.812	0	0	43.1356	32.7071	-57.1362	402.027	3046.32	2757.77	57.1362	0	12.5421	7.73612	8.76827	0	0	0.384489	245.078	-531.785	11.324	292.218	0	26.5045	26.3702	93.4995	0
593	0	0	593	1	614.465	286.477	327.988	0	0	79.6596	66.9611	120.932	662.65	3009.8	2823.18	-120.932	0	20.9755	7.17954	9.32538	0	0	0.449407	197.708	-526.345	8.913	380.848	0	17.6315	17.3455	58.5463	0
595	0	0	595	1	384.915	187.436	197.479	0	0	55.2207	-8.65086	177.187	280.788	3034.24	2799.13	-177.187	0	9.18034	8.48614	10.0042	0	0	0.0552018	221.784	-533.704	15.3944	221.506	0	38.2873	37.7849	121.366	0
598	0	0	598	1	380.367	177.832	202.535	0	0	16.5629	-10.8871	147.116	292.862	2973.24	2701.71	-147.116	0	9.52891	7.6677	9.23873	0	0	0.341214	235.188	-524.573	15.3773	243.938	0	35.3715	35.0131	113.543	0
599	0	0	599	1	403.66	218.959	184.701	0	0	22.8906	5.27243	99.5902	278.56	2966.91	2785.21	-99.5902	0	8.88793	8.13247	9.22515	0	0	0.247493	233.177	-516.755	14.4199	192.771	0	37.1976	36.7614	122.617	0
600	0	0	600	1	338.978	173.483	165.495	0	0	33.3891	17.6228	193.294	223.379	3056.07	2772.86	-193.294	0	7.35157	7.97453	9.85913	0	0	0.144363	219.689	-524.167	17.7573	218.928	0	46.8288	45.8931	146.498	0
601	0	0	601	1	298.355	150.585	147.77	0	0	-47.1518	87.0083	-126.147	146.287	3036.95	2803.13	126.147	0	4.70974	8.21971	9.275	0	0	0.236658	175.284	-500.543	20.6152	188.396	0	67.5318	66.5429	251.213	0
602	0	0	602	1	359.798	192.001	167.797	0	0	31.4371	39.2053	89.4095	248.674	2958.36	2850.93	-89.4095	0	7.86146	7.82862	10.6249	0	0	0.163177	222.518	-528.289	16.6347	240.199	0	42.5088	41.8197	138.878	0
603	0	0	603	1	497.272	252.976	244.296	0	0	90.8657	17.0063	143.965	462.896	2998.59	2773.47	-143.965	0	14.8256	7.92184	8.85241	0	0	0.137127	235.501	-529.129	11.313	267.378	0	23.8824	23.6035	77.9212	0
604	0	0	604	1	497.038	237.947	259.091	0	0	42.3937	14.3991	140.114	411.975	3047.07	2776.08	-140.114	0	13.248	8.38917	9.24175	0	0	0.342752	250.82	-523.081	11.3927	259.864	0	26.7866	26.3861	86.482	0
605	0	0	605	1	498.863	222.947	275.916	0	0	73.3457	73.4648	73.8969	453.727	3016.11	2816.68	-73.8969	0	14.1743	7.66514	9.37773	0	0	0.339649	214.995	-524.663	11.29	317.646	0	24.3288	23.9761	81.8726	0
608	0	0	608	1	443.636	187.988	255.648	0	0	15.5025	59.7409	27.0842	400.977	2974.3	2830.4	-27.0842	0	12.5248	7.57746	8.80578	0	0	0.366916	193.539	-510.123	12.8305	298.026	0	26.5442	26.1068	91.5776	0
612	0	0	612	1	567.504	302.892	264.612	0	0	0.333565	8.98757	238.13	597.819	2989.47	2781.49	-238.13	0	20.3484	7.46329	8.21382	0	0	0.325141	257.227	-538.618	9.68629	383.048	0	19.203	18.8145	61.7963	0
613	0	0	613	1	336.443	147.197	189.246	0	0	79.7846	45.2523	14.837	274.895	3009.68	2745.23	-14.837	0	8.51286	8.30274	9.4958	0	0	0.31793	140.784	-499.673	17.9204	200.019	0	37.9788	37.7186	131.071	0
614	0	0	614	1	377.771	198.876	178.894	0	0	79.5731	-17.633	133.801	271.5	3009.89	2808.11	-133.801	0	8.72607	7.45652	8.97513	0	0	0.0470364	225.218	-522.073	15.4302	245.164	0	37.6262	37.2517	121.433	0
615	0	0	615	1	252.211	130.85	121.361	0	0	-2.79258	-39.0261	68.5867	193.414	2992.59	2829.51	-68.5867	0	6.22044	7.6285	9.50801	0	0	0.190965	237.478	-514.8	25.1412	204.351	0	51.1195	50.3848	168.724	0
616	0	0	616	1	356.429	198.865	157.564	0	0	78.888	-11.7063	22.6552	203.585	3010.57	2802.19	-22.6552	0	6.36907	8.3629	9.71098	0	0	0.0746548	307.937	-529.845	16.7842	1	0	49.8616	49.5905	170.46	0
619	0	0	619	1	429.873	206.251	223.623	0	0	42.7018	48.5162	410.137	355.122	2947.1	2841.62	-410.137	0	13.4944	6.46122	9.70681	0	0	0.32013	206.005	-511.785	13.2422	233.903	0	30.6079	30.7107	125.668	0
620	0	0	620	1	367.59	177.655	189.936	0	0	82.9042	114.215	115.989	240.823	3006.56	2775.92	-115.989	0	7.61076	7.68893	8.88379	0	0	0.156642	254.297	-520.315	15.9528	241.291	0	42.3174	41.9029	137.794	0
621	0	0	621	1	317.163	130.614	186.549	0	0	15.9233	3.57495	90.3518	237.193	2973.88	2786.91	-90.3518	0	7.56177	8.3427	10.0656	0	0	0.119055	262.564	-531.006	19.343	207.871	0	43.9076	43.326	144.101	0
622	0	0	622	1	378.397	191.651	186.746	0	0	63.7931	35.0136	156.613	310.091	3025.67	2755.47	-156.613	0	9.97791	7.89022	9.32482	0	0	0.259346	178.182	-506.648	15.5178	206.305	0	34.2734	33.7837	109.552	0
625	0	0	625	1	450.151	263.094	187.057	0	0	98.3456	-18.6977	326.814	378.335	2991.11	2809.18	-326.814	0	13.5148	7.16413	9.7482	0	0	0.0630536	223.576	-527.206	12.6591	252.045	0	29.2499	29.042	102.965	0
627	0	0	627	1	400.202	173.409	226.793	0	0	59.4288	24.3464	28.4844	337.334	3030.03	2766.13	-28.4844	0	10.5081	8.01794	10.1046	0	0	0.243075	214.888	-521.156	14.6536	218.638	0	31.941	31.5892	108.27	0
628	0	0	628	1	463.392	214.068	249.324	0	0	63.5994	18.6269	63.1257	390.738	3025.86	2771.85	-63.1257	0	12.2513	8.14706	9.27891	0	0	0.298214	236.07	-532.821	12.3154	288.294	0	27.6549	27.3451	93.4961	0
629	0	0	629	1	570.525	266.539	303.986	0	0	40.4747	-16.0068	142.702	512.144	2949.33	2806.49	-142.702	0	16.5803	7.50913	9.25033	0	0	0.269884	200.118	-516.81	9.69513	286.51	0	21.7389	21.4843	71.3539	0
630	0	0	630	1	371.822	210.523	161.299	0	0	84.9942	-34.5389	306.386	334.349	3004.47	2825.02	-306.386	0	11.8285	8.20183	9.29722	0	0	0.153719	199.431	-527.151	15.885	227.644	0	33.1173	32.8655	110.856	0
632	0	0	632	1	385.606	204.879	180.727	0	0	29.4716	80.4754	154.709	241.221	2960.33	2809.66	-154.709	0	7.77518	7.76382	8.52298	0	0	0.19467	224.668	-514.392	15.0553	204.415	0	42.1275	41.562	135.617	0
634	0	0	634	1	400.188	188.294	211.894	0	0	29.0831	26.6316	4.80262	397.82	3060.38	2763.85	-4.80262	0	12.4133	7.85696	9.33316	0	0	0.244871	255.24	-534.533	14.5387	262.899	0	27.2031	26.7764	93.1027	0
635	0	0	635	1	447.13	243.917	203.212	0	0	-29.2956	29.0282	6.07877	355.651	3019.1	2761.45	-6.07877	0	11.2546	7.47916	8.76362	0	0	0.324387	226.277	-515.929	12.7013	262.206	0	29.1204	28.6619	100.075	0
637	0	0	637	1	433.747	220.328	213.419	0	0	11.7061	30.5422	70.1904	442.82	2978.09	2759.94	-70.1904	0	13.999	7.5412	9.11442	0	0	0.293529	185.254	-517.379	13.1913	305.125	0	24.4856	24.0448	82.4933	0
638	0	0	638	1	336.472	173.859	162.613	0	0	24.5114	31.4252	284.164	200.521	2965.29	2759.05	-284.164	0	6.97542	8.37133	10.1774	0	0	0.0523182	209.365	-527.262	18.0496	198.993	0	53.1473	52.2594	174.163	0
639	0	0	639	1	465.782	215.75	250.032	0	0	44.8869	19.2697	-5.19272	307.453	3044.57	2771.21	5.19272	0	9.57743	7.83053	8.93028	0	0	0.193488	289.42	-527.981	12.1788	245.219	0	33.596	33.3445	116.2	0
640	0	0	640	1	377.973	151.811	226.163	0	0	93.1232	-38.5752	146.857	318.015	3096	2729.4	-146.857	0	10.3103	7.61629	9.18533	0	0	0.0756711	222.958	-520.654	15.4749	252.466	0	33.1692	32.6165	104.34	0
643	0	0	643	1	377.618	195.392	182.226	0	0	66.2072	60.9864	159.134	321.555	3023.25	2729.49	-159.134	0	10.3335	7.91317	9.2193	0	0	0.250102	205.806	-513.96	15.5443	224.682	0	33.2064	32.7564	106.132	0
644	0	0	644	1	337.401	113.713	223.688	0	0	142.015	51.2406	24.0858	194.301	2947.44	2838.9	-24.0858	0	6.01948	7.13135	9.08852	0	0	0.172755	256.821	-522.764	17.5526	214.894	0	50.8621	50.2882	173.328	0
645	0	0	645	1	317.186	190.667	126.519	0	0	77.1962	22.0915	282.882	247.936	3012.26	2768.39	-282.882	0	8.55587	7.66337	8.62987	0	0	0.231585	218.36	-511.498	18.9082	216.387	0	42.2731	41.6544	136.82	0
646	0	0	646	1	308.01	137.609	170.4	0	0	60.9252	-41.3507	-21.3815	235.849	3028.53	2831.83	21.3815	0	7.4389	7.67672	8.83209	0	0	0.100326	177.709	-504.995	19.6216	207.521	0	41.7855	41.762	145.335	0
648	0	0	648	1	323.488	148.367	175.121	0	0	50.161	47.9176	34.6496	199.361	2939.64	2842.22	-34.6496	0	6.20437	7.57909	9.10439	0	0	0.195899	229.717	-516.456	18.5451	226.812	0	50.1011	49.3516	170.085	0
649	0	0	649	1	354.451	156.395	198.055	0	0	7.68349	63.0143	-43.9557	239.161	3081.78	2827.13	43.9557	0	7.47132	7.4023	8.77156	0	0	0.101694	379.196	-539.209	16.5739	298.147	0	42.1821	41.212	144.334	0
653	0	0	653	1	318.299	144.515	173.784	0	0	56.0095	32.0892	57.6677	170.243	3133.11	2758.39	-57.6677	0	5.326	7.63032	8.95386	0	0	0.0819458	257.971	-503.327	18.8857	204.601	0	58.6833	56.9379	189.716	0
655	0	0	655	1	290.941	150.539	140.402	0	0	22.4632	91.1081	350.865	186.352	3067	2799.03	-350.865	0	6.79191	7.11216	9.10759	0	0	0.160072	210.366	-508.196	20.9078	214.25	0	54.8487	53.9987	195.988	0
658	0	0	658	1	368.256	199.128	169.129	0	0	21.7928	9.54122	98.7696	321.077	2968.01	2780.94	-98.7696	0	10.2369	7.27008	9.11266	0	0	0.258653	192.614	-506.143	15.8802	193.698	0	32.2407	31.7976	106.147	0
659	0	0	659	1	304.743	127.422	177.321	0	0	66.4974	7.12421	183.98	156.369	3122.62	2683.7	-183.98	0	5.10699	7.81651	9.57052	0	0	0.106467	225.462	-513.404	20.0605	190.51	0	64.774	63.8162	198.075	0
662	0	0	662	1	389.228	213.235	175.993	0	0	125.312	49.491	310.563	254.778	2964.15	2840.65	-310.563	0	8.92191	6.88482	8.86956	0	0	0.0471409	183.948	-505.234	14.8046	210.121	0	40.8709	40.3837	140.774	0
665	0	0	665	1	437.457	256.579	180.878	0	0	-15.0157	-16.4886	261.963	305.173	3004.82	2806.97	-261.963	0	10.6397	7.2743	8.67029	0	0	0.207975	275.654	-514.411	12.9867	246.456	0	34.1662	33.4919	109.751	0
669	0	0	669	1	379.855	221.176	158.679	0	0	78.9491	77.9776	263.665	211.681	3010.51	2712.5	-263.665	0	7.18865	7.59672	9.09177	0	0	0.258212	272.753	-513.372	15.3704	204.792	0	48.9033	48.1514	155.955	0
671	0	0	671	1	360.366	190.886	169.48	0	0	111.28	3.9477	200.958	326.442	2978.18	2786.53	-200.958	0	10.7247	7.22174	9.26666	0	0	0.139819	228.117	-519.377	16.298	237.505	0	32.396	31.9798	103.945	0
672	0	0	672	1	368.427	163.249	205.178	0	0	57.5641	-47.9548	143.395	204.659	3031.9	2738.77	-143.395	0	6.665	7.60791	9.99567	0	0	0.0812849	252.594	-528.688	16.0525	209.144	0	49.4693	49.0324	156.884	0
673	0	0	673	1	254.97	118.188	136.782	0	0	43.0229	115.457	74.9947	130.754	3046.44	2675.02	-74.9947	0	4.10074	7.56602	9.72633	0	0	0.198337	185.475	-506.218	24.8488	184.897	0	75.5826	75.0557	244.385	0
677	0	0	677	1	334.492	183.004	151.488	0	0	20.8779	48.6066	313.484	208.688	3068.58	2741.87	-313.484	0	7.40586	7.55117	9.25108	0	0	0.0813698	214.029	-516.878	17.8476	205.606	0	49.914	48.9257	166.353	0
680	0	0	680	1	404.803	236.269	168.534	0	0	75.0498	23.8485	114.376	315.341	3014.41	2766.63	-114.376	0	10.0036	7.96342	9.01343	0	0	0.210472	184.369	-509.853	14.324	210.574	0	33.3419	32.9771	108.899	0
681	0	0	681	1	387.634	203.186	184.448	0	0	61.273	-9.05091	222.58	332.101	3028.19	2799.53	-222.58	0	11.1012	7.20289	8.71288	0	0	0.146671	245.312	-510.691	14.9048	264.036	0	31.6383	31.1888	100.826	0
682	0	0	682	1	386.334	215.377	170.957	0	0	59.89	47.7846	158.191	236.38	2929.91	2742.7	-158.191	0	7.60533	7.92185	9.32576	0	0	0.154031	251.891	-534.4	15.153	243.369	0	43.708	43.098	140.133	0
683	0	0	683	1	467.922	221.632	246.29	0	0	65.1233	6.44694	87.8644	409.203	3024.34	2684.37	-87.8644	0	12.9308	7.83078	8.67086	0	0	0.0828235	216.258	-515.498	12.0921	278.891	0	26.1412	25.9721	87.159	0
684	0	0	684	1	316.07	178.073	137.997	0	0	113.727	-28.7222	255.362	221.421	2975.73	2819.2	-255.362	0	7.55335	7.96382	9.12369	0	0	0.064187	414.274	-525.344	19.1527	220.723	0	47.0035	46.4865	150.431	0
685	0	0	685	1	376.416	225.722	150.695	0	0	96.3831	11.7399	376.06	232.84	2993.08	2778.74	-376.06	0	8.5771	7.57743	9.56248	0	0	0.0618388	214.695	-520.293	15.5933	197.364	0	46.0732	45.8495	172.659	0
700	0	0	700	1	337.289	185.385	151.904	0	0	79.6508	-10.5341	148.968	230.363	3109.47	2900.67	-148.968	0	7.4317	7.81408	10.3839	0	0	0.14829	232.674	-528.383	17.915	211.135	0	45.9003	44.6487	143.371	0
701	0	0	701	1	284.624	130.52	154.105	0	0	23.7375	64.416	-97.9572	144.379	3165.38	2825.72	97.9572	0	4.53551	8.47241	9.88714	0	0	0.101153	182.51	-509.948	22.0389	201.738	0	72.061	68.6389	251.98	0
702	0	0	702	1	414.995	206.887	208.108	0	0	37.329	-15.8548	168.081	225.858	3151.79	2607.01	-168.081	0	7.3865	8.64921	10.2978	0	0	0.302914	224.497	-531.159	14.1567	249.28	0	47.2215	46.4032	146.17	0
1173	0	0	1173	1	276.733	123.015	153.719	0	0	28.5677	1.97581	-50.2789	146.249	3160.55	2688.84	50.2789	0	4.59379	7.32607	8.28681	0	0	0.179509	189.419	-493.827	22.0564	172.091	0	65.7249	64.4532	223.097	0
1276	0	0	1276	1	234.338	99.0135	135.324	0	0	80.642	-55.5189	74.5322	124.986	3108.48	2646.68	-74.5322	0	3.99211	6.84815	8.3851	0	0	0.0558711	210.725	-501.38	26.8007	189.627	0	74.4092	73.7554	238.453	0
1575	0	0	1575	1	334.931	198.393	136.538	0	0	62.9814	94.1203	224.22	194.812	2926.82	2796.02	-224.22	0	6.46516	6.19544	7.97055	0	0	0.0722124	218.273	-498.425	17.3187	1	0	49.3179	48.5857	158.48	0
1639	0	0	1639	1	281.669	146.214	135.454	0	0	53.1126	38.8	257.195	141.102	3036.35	2751.68	-257.195	0	4.79278	6.09595	7.71332	0	0	0.214015	199.371	-491.483	21.0983	205.047	0	66.0829	64.752	210.037	0
1731	0	0	1731	1	311.98	144.455	167.525	0	0	68.4918	4.64105	205.806	218.348	3020.97	2785.84	-205.806	0	7.20909	6.41266	8.07855	0	0	0.133722	209.288	-495.169	18.8759	171.822	0	44.5285	43.886	141.217	0
1775	0	0	1775	1	268.951	139.456	129.495	0	0	94.3082	55.3534	123.833	155.104	3094.81	2934.45	-123.833	0	4.91329	6.46614	7.56662	0	0	0.112522	341.993	-498.407	22.3572	191.946	0	60.6735	58.9117	191.347	0
1833	0	0	1833	1	312.785	112.25	200.534	0	0	66.0472	10.1025	214.514	167.868	3123.07	2680.72	-214.514	0	5.56524	6.26908	7.46981	0	0	0.0907734	267.332	-498.334	18.6662	193.09	0	56.1038	55.2564	171.684	0
1873	0	0	1873	1	288.366	157.82	130.546	0	0	107.724	-10.8386	209.02	149.31	3081.4	2801.32	-209.02	0	4.93901	6.19659	7.91859	0	0	0.112697	225.277	-499.172	20.6005	201.902	0	62.8661	61.4221	194.718	0
2000	0	0	0	1	259.282	165.133	94.1492	0	0	0.348985	20.9883	81.1246	179.767	3089.11	2769.49	-81.1246	0	8.30946	17.7094	17.0215	0	0	0.0953891	90.4801	-523.877	87.9764	101.296	0	71.0421	67.9462	166.985	1
2002	0	0	2	1	247.805	104.651	143.154	0	0	48.3225	13.6918	172.119	152.164	3140.8	2776.79	-172.119	0	7.62051	17.5283	17.1607	0	0	0.0374805	61.1791	-509.189	94.4529	80.4855	0	81.8839	79.182	218.221	1
2003	0	0	3	1	281.381	99.9551	181.426	0	0	3.8306	67.1477	-49.3484	194.532	3185.29	2723.33	49.3484	0	8.04611	17.6621	17.9894	0	0	0.143485	99.6088	-529.86	78.5414	118.505	0	65.4736	62.4861	159.291	1
2004	0	0	4	1	249.088	124.571	124.517	0	0	78.71	36.1984	177.617	182.968	3110.41	2156.32	-177.617	0	9.16355	18.1732	16.0478	0	0	0.15358	62.5028	-508.538	92.8384	75.8447	0	69.2396	66.9596	181.007	1
2008	0	0	8	1	351.542	154.375	197.166	0	0	21.7287	34.7468	20.4779	265.602	3167.39	2755.73	-20.4779	0	11.5884	17.2405	16.1944	0	0	0.194797	76.131	-515.902	54.0187	108.838	0	48.1868	45.9319	115.156	1
2011	0	0	11	1	323.472	167.277	156.195	0	0	40.5724	28.0193	-63.4956	276.591	3048.89	2862.12	63.4956	0	11.3504	17.0992	16.2534	0	0	0.209578	79.3686	-516.217	61.1416	123.223	0	44.4738	43.9269	115.25	1
2013	0	0	13	1	261.595	147.023	114.572	0	0	24.366	37.2094	191.611	236.294	3065.09	2753.27	-191.611	0	12.0722	17.1142	15.4631	0	0	0.208656	81.0331	-513.25	83.6092	103.041	0	53.1733	50.9688	151.029	1
2015	0	0	15	1	331.479	127.014	204.465	0	0	-46.1969	-7.50724	-37.2175	176.704	3235.32	2698.33	37.2175	0	7.54942	17.6244	15.7015	0	0	0.133444	100.425	-524.522	58.8622	105.861	0	68.0219	65.1058	166.032	1
2018	0	0	18	1	315.151	114.187	200.964	0	0	29.2429	11.7527	210.184	284.036	3159.88	2778.73	-210.184	0	14.8176	17.2618	16.4453	0	0	0.178628	79.2681	-517.651	63.9569	121.419	0	45.1531	43.3856	137.957	1
2020	0	0	20	1	356.189	140.837	215.352	0	0	18.6738	-24.1705	13.668	255.705	3270.11	2416.01	-13.668	0	11.2363	17.0768	16.4072	0	0	0.203207	96.9136	-525.182	53.0171	101.272	0	49.1766	47.2732	118.106	1
2021	0	0	21	1	286.613	135.696	150.917	0	0	-73.8316	22.736	-204.018	155.013	3163.29	2369.1	204.018	0	6.22628	17.1085	16.8351	0	0	0.0650023	104.928	-527.836	74.2707	101.682	0	76.5412	72.2556	253.973	1
2027	0	0	27	1	318.963	141.592	177.37	0	0	-2.36092	168.71	-161.426	227.129	3191.48	2621.77	161.426	0	8.94022	16.418	15.3899	0	0	0.166525	86.3175	-515.408	60.9566	109.516	0	52.8936	50.6822	164.497	1
2029	0	0	29	1	277.366	148.472	128.894	0	0	33.3028	45.058	183.499	214.998	3056.16	2944.74	-183.499	0	10.8722	16.3268	15.1316	0	0	0.058984	105.251	-521.388	74.9428	103.032	0	57.2152	55.1011	157.51	1
2031	0	0	31	1	378.418	191.865	186.553	0	0	-100.353	146.994	-317.651	305.493	3289.47	2543.83	317.651	0	12.2771	17.1077	15.2915	0	0	0.326403	97.8836	-523.817	47.6929	138.384	0	43.5711	39.4639	170.172	1
2033	0	0	33	1	283.52	163.376	120.143	0	0	43.7744	1.48456	135.05	233.312	3145.35	2689.34	-135.05	0	11.3005	16.3427	15.559	0	0	0.0781001	86.2492	-515.698	73.0211	102.631	0	53.256	51.6146	128.924	1
2036	0	0	36	1	280.222	136.998	143.223	0	0	13.1969	39.9929	-179.496	158.571	3375.24	2650.83	179.496	0	6.2417	17.0732	16.4459	0	0	0.120391	79.9166	-514.686	76.3749	72.689	0	76.4304	71.6151	243.882	1
2038	0	0	38	1	294.301	171.44	122.861	0	0	134.747	-52.9995	-129.995	180.391	3453.01	2345.18	129.995	0	7.35927	16.6228	15.7022	0	0	0.0703893	84.6588	-512.547	69.4461	97.3405	0	62.7546	61.339	188.941	1
2040	0	0	40	1	256.167	146.114	110.054	0	0	-10.5359	29.9804	5.74538	161.83	2900.68	2660.84	-5.74538	0	7.02164	16.5871	14.9376	0	0	0.0655576	91.3037	-512.486	84.8127	92.8609	0	74.0375	70.637	177.694	1
2041	0	0	41	1	308.946	166.482	142.464	0	0	112.489	-3.4478	-31.9567	157.459	3076.63	2395.29	31.9567	0	6.62782	17.128	15.9957	0	0	0.0449596	87.712	-516.158	65.3139	103.396	0	75.75	73.7115	186.616	1
2042	0	0	42	1	242.382	123.524	118.858	0	0	-3.63675	-2.92979	141.82	176.256	3093.1	2295.11	-141.82	0	8.66536	16.8981	15.2043	0	0	0.151381	93.7318	-518.004	93.4361	92.7036	0	69.3594	66.9757	166.777	1
2045	0	0	45	1	247.992	108.541	139.451	0	0	-31.3742	30.0419	112.824	214.886	3220.49	2660.78	-112.824	0	10.2906	16.606	15.3064	0	0	0.124008	71.5199	-507.794	89.8615	101.477	0	58.0204	55.194	134.541	1
2046	0	0	46	1	319.676	142.255	177.421	0	0	124.367	147.579	-203.051	225.348	3164.41	2842.22	203.051	0	8.78159	16.9899	15.1022	0	0	0.0615517	115.133	-526.834	60.9882	124.342	0	52.8379	50.728	181.786	1
2046	0	0	46	1	344.524	137.638	206.886	0	0	60.7377	-61.4085	-114.46	210.839	3327.7	2353.59	114.46	0	8.65124	17.0895	15.3816	0	0	0.0701544	103.476	-521.006	54.8496	114.493	0	54.4359	52.8454	158.619	1
2047	0	0	47	1	302.957	153.231	149.726	0	0	87.4246	45.644	260.07	182.471	3101.7	2744.84	-260.07	0	9.91767	16.5231	15.6989	0	0	0.0993301	84.5918	-514.311	66.3362	95.8499	0	68.3431	64.6847	249.794	1
2052	0	0	52	1	266.69	166.597	100.093	0	0	50.1947	57.3003	85.2979	211.98	3039.27	2733.18	-85.2979	0	9.72315	16.3065	15.2325	0	0	0.208738	91.3197	-514.55	79.7329	98.9853	0	58.441	56.3271	139.533	1
2054	0	0	54	1	287.654	140.688	146.966	0	0	61.0992	0.237936	-95.6327	260.307	3128.02	2790.24	95.6327	0	10.5522	16.3723	15.557	0	0	0.0954645	104.877	-523.832	71.451	135.463	0	45.7523	44.9768	125.775	1
2055	0	0	55	1	239.575	131.204	108.371	0	0	1.50491	85.7971	107.894	162.597	3187.62	2405.7	-107.894	0	7.65694	16.1579	14.7724	0	0	0.0665962	83.5463	-510.564	93.1824	98.4808	0	74.9251	71.4907	174.784	1
2056	0	0	56	1	298.8	175.771	123.029	0	0	43.4656	29.3831	243.745	219.387	3145.65	2262.8	-243.745	0	11.793	16.5777	15.9302	0	0	0.1032	77.4658	-512.082	68.0651	108.383	0	56.5859	54.47	195.499	1
2057	0	0	57	1	308.129	132.715	175.413	0	0	25.3993	0.763372	14.797	184.939	3163.72	2590.4	-14.797	0	8.07774	15.7586	15.8809	0	0	0.0487809	90.1545	-514.609	64.0607	93.9446	0	65.3936	63.6771	155.274	1
2062	0	0	62	1	319.788	205.524	114.264	0	0	32.6621	33.1529	92.3578	209.979	3256.12	2757.33	-92.3578	0	9.73816	15.4369	14.4083	0	0	0.0930474	62.9772	-498.127	58.8321	76.0367	0	58.2811	55.373	134.915	1
2064	0	0	64	1	322.143	187.791	134.351	0	0	89.7931	24.9957	90.1776	259.509	3099.33	2267.18	-90.1776	0	11.9754	15.1011	15.2729	0	0	0.0769285	89.9367	-512.497	58.7114	113.849	0	47.5384	45.7332	112.111	1
2066	0	0	66	1	295.385	186.803	108.581	0	0	32.4534	1.34634	130.954	234.643	3057.01	2689.47	-130.954	0	11.337	15.4737	14.9624	0	0	0.0551932	82.0568	-508.009	66.9386	99.7772	0	51.8021	50.3289	126.578	1
2067	0	0	67	1	341.378	150.476	190.902	0	0	49.7188	91.5311	29.0607	231.81	3239.06	2898.27	-29.0607	0	10.1014	16.1704	16.0226	0	0	0.159519	72.4625	-511.647	55.4078	91.3908	0	54.0683	52.2625	129.081	1
2068	0	0	68	1	255.768	113.596	142.172	0	0	18.6405	49.2068	190.326	164.317	3070.82	2741.27	-190.326	0	8.38367	16.1161	15.0557	0	0	0.149697	100.6	-519.037	84.5262	119.185	0	73.2331	70.019	208.041	1
2070	0	0	70	1	343.759	184.311	159.448	0	0	74.0377	48.5602	146.85	378.092	3015.42	2741.92	-146.85	0	18.3573	15.8047	15.7199	0	0	0.135996	70.0585	-511.811	54.2814	155.331	0	34.207	32.8669	86.7591	1
2071	0	0	71	1	391.949	197.823	194.127	0	0	24.8812	16.9977	75.0253	439.736	3064.58	2773.48	-75.0253	0	20.1459	16.124	14.2123	0	0	0.188433	74.4407	-509.639	43.98	140.187	0	29.4808	28.3691	71.1917	1
2072	0	0	72	1	387.354	223.437	163.918	0	0	34.4128	38.146	91.3262	352.922	3055.05	2752.33	-91.3262	0	16.338	15.6651	14.6177	0	0	0.235244	94.9173	-516.241	44.7269	131.477	0	35.9404	34.5402	86.3623	1
2073	0	0	73	1	383.528	135.439	248.09	0	0	14.9071	59.5185	-73.1502	222.248	3174.21	2631.3	73.1502	0	9.05148	15.576	14.7735	0	0	0.124109	133.515	-531.045	45.4224	139.511	0	53.1048	51.3612	136.94	1
2074	0	0	74	1	316.752	182.363	134.388	0	0	25.8928	15.1194	-84.8113	250.695	3163.23	2476.38	84.8113	0	10.2081	16.2409	14.4717	0	0	0.221825	94.8182	-514.227	60.491	119.308	0	46.5139	45.3231	126.453	1
2075	0	0	75	1	248.524	129.646	118.878	0	0	-19.397	42.9458	116.273	232.688	3009.2	2747.53	-116.273	0	11.129	15.6098	14.4834	0	0	0.119223	85.8723	-508.008	86.673	104.311	0	52.3743	50.1312	125.606	1
2076	0	0	76	1	285.87	144.512	141.358	0	0	-35.8762	126.155	-202.372	239.329	3225	2763.99	202.372	0	9.39724	15.4946	15.0201	0	0	0.139745	87.6494	-510.999	70.4412	118.243	0	50.2857	47.1173	163.87	1
2078	0	0	78	1	303.987	149.859	154.128	0	0	38.7053	24.0367	112.439	222.06	3150.41	2766.44	-112.439	0	10.4968	16.1271	15.4007	0	0	0.0516095	83.1609	-512.456	65.2587	106.997	0	55.8867	53.6727	132.421	1
2079	0	0	79	1	285.102	201.162	83.9398	0	0	106.679	-8.26527	68.8788	189.997	3580.74	2300.45	-68.8788	0	8.65713	15.9358	14.931	0	0	0.140487	99.7192	-517.475	71.1407	107.071	0	63.9042	61.7635	150.235	1
2080	0	0	80	1	450.011	236.997	213.014	0	0	-74.407	-16.7054	-13.8515	318.543	3163.87	2707.53	13.8515	0	13.9998	16.3241	15.5064	0	0	0.28591	107.99	-526.733	36.8777	131.281	0	38.8002	37.0661	93.3366	1
2081	0	0	81	1	289.673	187.592	102.082	0	0	57.184	37.9407	129.02	293.235	3131.94	2752.54	-129.02	0	14.0281	16.1854	15.0488	0	0	0.0227742	85.59	-515.205	69.8638	111.222	0	43.1167	41.3954	104.185	1
2082	0	0	82	1	386.976	192.781	194.195	0	0	51.3564	13.9714	125.617	398.441	3137.76	2776.51	-125.617	0	19.0715	15.2594	15.3868	0	0	0.245391	102.709	-521.943	45.0403	159.765	0	32.192	31.031	78.6381	1
2084	0	0	84	1	282.445	148.802	133.643	0	0	-206.335	-11.2766	-246.598	146.306	3395.46	2602.44	246.598	0	6.38974	16.8635	15.1052	0	0	0.0113955	99.9733	-517.652	73.4829	101.11	0	79.7813	70.1859	262.822	1
2086	0	0	86	1	421.961	138.452	283.509	0	0	-1.03901	51.3296	-28.1813	427.839	3090.5	2739.15	28.1813	0	18.0044	15.2533	14.2317	0	0	0.189344	113.901	-521.637	39.1251	185.755	0	29.2175	28.0948	72.3802	1
2092	0	0	92	1	496.293	231.647	264.646	0	0	85.2356	-17.9635	8.88979	568.919	3103.88	2708.78	-8.88979	0	24.7399	14.6707	14.6637	0	0	0.111634	101.839	-525.234	31.14	240.178	0	22.8767	22.1419	56.52	1
2093	0	0	93	1	379.518	229.78	149.738	0	0	60.5693	-20.9575	119.802	342.2	3128.55	2711.78	-119.802	0	16.3872	15.6679	14.4662	0	0	0.0289368	86.1864	-512.078	45.9628	97.5507	0	36.6832	35.4388	87.9989	1
2094	0	0	94	1	349.545	144.017	205.529	0	0	28.3415	-34.0215	-213.181	188.154	3360.1	2625.18	213.181	0	7.50867	16.7958	15.008	0	0	0.13619	78.0083	-508.964	53.14	101.912	0	62.1417	58.5908	212.133	1
2095	0	0	95	1	251.241	134.555	116.686	0	0	39.3092	18.9943	170.409	205.643	3050.15	2771.49	-170.409	0	10.2852	14.9761	14.0686	0	0	0.159168	79.117	-502.827	83.6009	110.223	0	57.4848	55.5757	153.41	1
2096	0	0	96	1	287.982	139.288	148.694	0	0	35.1849	66.3605	57.7503	320.076	3054.28	2724.12	-57.7503	0	14.3363	14.5414	13.8768	0	0	0.205686	96.3482	-510.954	67.167	150.124	0	38.234	36.8132	92.6533	1
2097	0	0	97	1	322.554	143.551	179.003	0	0	2.60481	52.5252	93.7589	224.077	3086.86	2638.29	-93.7589	0	10.4326	15.9138	14.4861	0	0	0.201838	92.0927	-511.617	58.593	118.612	0	54.8245	52.554	128.346	1
2099	0	0	99	1	431.088	232.873	198.215	0	0	84.2613	80.935	66.9173	344.298	3005.2	2709.54	-66.9173	0	15.4782	15.7868	14.7676	0	0	0.268717	105	-520.691	38.5258	105.418	0	37.0599	35.666	89.3716	1
2100	0	0	100	1	335.576	189.008	146.568	0	0	80.547	33.6173	80.1111	268.347	3108.57	2756.86	-80.1111	0	12.2601	15.0847	13.814	0	0	0.190978	92.4312	-509.926	53.9433	121.754	0	45.5689	43.6083	108.334	1
2103	0	0	103	1	266.303	127.167	139.136	0	0	-146.836	163.566	-561.56	295.263	3435.62	2527.25	561.56	0	13.09	15.4525	13.5147	0	0	0.195207	94.4182	-511.297	76.282	120.1	0	60.5979	58.0784	216.674	1
2104	0	0	104	1	324.778	197.218	127.56	0	0	64.1292	28.9302	294.969	214.355	3224.65	2861.21	-294.969	0	12.1131	15.244	14.4577	0	0	0.035363	111.688	-519.799	57.3675	120.599	0	57.2313	55.1803	228.18	1
2105	0	0	105	1	294.522	113.252	181.269	0	0	-10.3158	71.3612	-333.01	218.431	3299.1	2719.12	333.01	0	8.61125	14.8859	13.8894	0	0	0.119701	71.8914	-499.299	65.3383	83.3946	0	58.8579	52.7841	236.108	1
2107	0	0	107	1	284.95	140.002	144.948	0	0	-11.1555	50.0041	-88.4933	159.659	3399.6	2740.48	88.4933	0	6.4846	15.8601	14.8522	0	0	0.103304	76.2416	-505.326	71.0113	78.1614	0	72.7687	69.5298	194.697	1
2108	0	0	108	1	329.8	187.281	142.519	0	0	53.0615	7.2671	-7.10607	266.309	3136.06	2783.21	7.10607	0	11.3898	15.4108	14.469	0	0	0.0166941	82.5513	-508.267	56.2358	116.61	0	45.0683	43.8235	110.071	1
2109	0	0	109	1	325.34	123.971	201.369	0	0	52.83	25.8078	-293.033	308.633	3235.95	2764.67	293.033	0	12.0979	15.1954	13.5471	0	0	0.124961	99.3499	-514.204	56.2953	111.706	0	40.0345	37.2872	152.675	1
2111	0	0	111	1	245.857	168.531	77.3262	0	0	36.4355	72.488	148.81	249.791	3152.68	2717.99	-148.81	0	12.1757	15.3281	14.4539	0	0	0.0864851	71.4598	-503.521	87.6454	108.948	0	48.9519	47.0111	121.392	1
2112	0	0	112	1	291.96	161.038	130.922	0	0	-2.46898	-79.4137	22.5499	171.057	3091.93	2770.23	-22.5499	0	7.73568	16.3687	14.7859	0	0	0.100158	108.076	-519.825	68.918	113.711	0	68.5478	66.291	164.725	1
2113	0	0	113	1	284.59	160.018	124.572	0	0	-26.1045	74.2178	-130.692	169.255	3115.56	2716.26	130.692	0	6.75472	15.891	14.0194	0	0	0.157434	95.4476	-511.244	70.1236	100.579	0	66.4973	64.1358	199.676	1
2114	0	0	114	1	373.905	170.345	203.56	0	0	6.60116	29.0845	26.3854	288.935	3182.52	2661.74	-26.3854	0	12.7079	15.921	15.2636	0	0	0.175523	122.675	-529.206	47.7167	116.99	0	43.5494	41.4919	103.151	1
2117	0	0	117	1	339.415	167.506	171.909	0	0	-3.24571	-57.086	-69.3345	254.221	3292.03	2249.61	69.3345	0	10.7061	15.0241	14.2662	0	0	0.138894	90.1422	-508.011	53.4009	102.12	0	44.662	43.2233	115.958	1
2119	0	0	119	1	280.375	122.271	158.104	0	0	36.7836	64.1294	177.272	241.16	2953.02	2726.35	-177.272	0	12.0971	13.8036	14.4824	0	0	0.138586	99.3494	-508.709	69.7622	112.345	0	48.7	46.866	135.603	1
2121	0	0	121	1	307.854	168.025	139.829	0	0	81.4055	-5.04382	72.9051	250.073	3107.71	2795.52	-72.9051	0	11.428	15.066	13.712	0	0	0.127967	98.6923	-510.785	61.1457	125.299	0	48.2163	46.4926	114.879	1
2123	0	0	123	1	250.843	158.027	92.8162	0	0	25.1362	5.44336	275.561	210.689	2865	2884.7	-275.561	0	11.7652	14.9849	13.9049	0	0	0.0395123	79.0807	-500.97	83.5541	104.277	0	56.8942	54.7506	213.476	1
2124	0	0	124	1	272.079	113.398	158.681	0	0	75.1164	-39.9959	-126.631	151.074	3512.64	2730.82	126.631	0	6.12272	15.2821	14.6984	0	0	0.0713	84.7807	-507.733	75.2544	83.1039	0	73.0999	71.913	218.929	1
2126	0	0	126	1	287.276	130.325	156.951	0	0	-34.1807	32.0726	-37.9651	201.445	3123.64	2658.75	37.9651	0	8.50317	15.82	13.6641	0	0	0.192559	80.3313	-503.678	68.6002	98.119	0	56.9159	55.3157	142.058	1
2127	0	0	127	1	315.035	172.845	142.191	0	0	-3.97928	52.805	271.105	329.34	3093.44	2737.68	-271.105	0	18.3379	14.9981	14.5907	0	0	0.299544	80.2655	-508.025	59.9197	136.156	0	37.9994	35.9848	143.301	1
2132	0	0	132	1	321.015	180.724	140.291	0	0	41.7332	17.0041	36.0651	227.392	3147.39	2773.48	-36.0652	0	10.0537	14.9543	14.2695	0	0	0.0110018	86.64	-507.626	57.9144	125.169	0	52.6236	50.6466	126.115	1
2133	0	0	133	1	388.69	245.664	143.026	0	0	79.2974	30.243	148.172	445.462	3109.82	2859.9	-148.172	0	21.6917	14.6109	13.2335	0	0	0.228165	99.4061	-516.652	42.908	203.288	0	28.4801	27.341	71.3419	1
2134	0	0	134	1	274.148	143.556	130.591	0	0	71.1187	24.2434	72.1692	147.293	3018.34	2666.58	-72.1693	0	6.69385	15.2524	15.0333	0	0	0.0902357	100.964	-513.165	74.7941	113.471	0	80.6548	78.2308	192.215	1
2135	0	0	135	1	472.406	209.785	262.622	0	0	54.4646	85.2033	29.3485	504.115	3134.66	2804.94	-29.3485	0	21.9709	14.0729	13.8997	0	0	0.269076	105.648	-519.358	32.7364	179.626	0	25.3609	24.4228	62.3233	1
2136	0	0	136	1	409.987	247.971	162.015	0	0	2.48711	92.2697	175.685	296.018	3086.97	2797.87	-175.685	0	14.9006	14.7122	14.8975	0	0	0.192972	96.9246	-515.342	40.84	139.61	0	41.3739	39.6274	112.631	1
2139	0	0	139	1	383.337	133.293	250.044	0	0	-4.42905	80.5596	-170.94	313.381	3093.89	2709.92	170.94	0	12.3173	15.924	13.6022	0	0	0.205857	84.9768	-509.636	44.8503	133.796	0	37.616	36.1347	121.699	1
2141	0	0	141	1	258.216	137.389	120.827	0	0	-9.82925	72.7255	284.991	186.198	3099.29	2917.07	-284.991	0	10.5264	13.9539	14.0496	0	0	0.135525	88.6659	-503.144	78.6395	110.583	0	62.8019	59.5428	250.546	1
2141	0	0	141	1	320.05	144.272	175.778	0	0	372.831	31.7992	-634.932	259.083	3414.25	2459.7	634.932	0	12.7032	15.476	13.8166	0	0	0.129279	92.6328	-511.867	58.2019	125.096	0	88.4301	76.7889	194.428	1
2142	0	0	142	1	244.477	100.608	143.868	0	0	27.5215	48.0103	-297.385	196.675	3161.6	2742.47	297.385	0	7.69178	15.0981	13.6853	0	0	0.0383374	84.8096	-502.903	86.7364	99.6323	0	60.9791	56.7488	238.852	1
2145	0	0	145	1	277.613	146.826	130.787	0	0	1.83938	69.3622	14.6659	311.733	3187.28	2721.12	-14.6659	0	13.526	14.5792	13.3839	0	0	0.313485	90.7506	-507.136	70.3772	146.146	0	39.0658	36.9348	93.2464	1
2148	0	0	148	1	308.275	140.683	167.592	0	0	-16.0505	27.8954	-47.0232	146.815	3105.51	2762.58	47.0232	0	6.1382	15.7259	13.5486	0	0	0.115068	101.523	-511.866	61.4844	100.442	0	76.4847	73.9355	193.141	1
2149	0	0	149	1	334.933	134.606	200.327	0	0	30.8146	83.8178	-86.9566	236.539	3158.31	2806.32	86.9566	0	9.52054	15.4463	13.8038	0	0	0.0469514	87.2812	-509.33	54.3873	117.467	0	48.8571	47.4312	132.416	1
2150	0	0	150	1	313.622	189.75	123.872	0	0	95.7435	11.867	160.66	259.225	3093.38	2778.61	-160.66	0	12.8005	15.6924	13.4948	0	0	0.189534	79.2004	-504.838	59.8409	117.86	0	47.2887	45.456	119.81	1
2151	0	0	151	1	304.824	146.648	158.176	0	0	-63.8167	119.178	257.598	179.117	3153.28	2571.64	-257.598	0	10.0136	15.3651	14.0324	0	0	0.358409	91.5972	-507.519	62.7103	119.658	0	65.3081	62.426	234.223	1
2160	0	0	160	1	207.142	114.308	92.834	0	0	15.2594	-2.47611	-166.21	228.343	3273.52	2493.98	166.21	0	9.0947	15.2819	13.1602	0	0	0.144121	72.7256	-498.086	111.545	106.314	0	48.9511	47.0635	156.759	1
2162	0	0	162	1	252.305	104.023	148.283	0	0	11.9629	7.46362	-80.1747	176.672	3077.5	2783.02	80.1747	0	7.23664	15.0931	13.5217	0	0	0.0580601	99.2925	-507.165	82.3498	93.4286	0	62.8582	61.5734	168.159	1
2163	0	0	163	1	297.08	160.638	136.442	0	0	62.5006	23.661	44.4997	222.766	3126.62	2567.5	-44.4997	0	9.89114	14.9792	14.0885	0	0	0.0972399	73.6436	-500.51	64.8272	100.679	0	53.4747	51.9756	127.886	1
2164	0	0	164	1	242.5	117.146	125.354	0	0	5.12326	39.0003	-76.8014	168.111	3184	2751.48	76.8014	0	6.86268	14.8992	14.2367	0	0	0.0735139	126.094	-521.504	88.4666	137.422	0	68.075	64.7927	175.248	1
2165	0	0	165	1	250.559	167.003	83.5565	0	0	80.0527	3.93637	171.19	138.109	3109.07	2886.2	-171.19	0	6.90251	15.1017	13.8585	0	0	0.0180931	82.1724	-502.191	83.7999	83.1731	0	84.1479	81.3566	221.156	1
2166	0	0	166	1	260.221	104.592	155.628	0	0	75.7886	13.2293	-119.456	198.209	3611.63	2478.27	119.456	0	7.93132	14.8584	14.1486	0	0	0.0360541	93.791	-509.735	79.163	92.9507	0	56.5734	55.6996	167.673	1
2167	0	0	167	1	320.127	138.223	181.904	0	0	20.1724	27.5169	-49.1353	176.745	3268.61	2364.32	49.1353	0	7.33485	15.4595	14.1598	0	0	0.1431	101.359	-513.609	58.5124	102.578	0	64.7338	62.4172	163.077	1
2169	0	0	169	1	348.365	167.54	180.825	0	0	-1.2408	46.2723	19.8836	278.458	2991.04	2544.89	-19.8836	0	12.1697	13.5305	13.5146	0	0	0.104596	112.15	-510.664	49.5924	123.755	0	42.1934	40.5583	101.581	1
2170	0	0	170	1	368.445	186.274	182.171	0	0	1.07047	129.583	92.6079	260.504	3088.39	2660.9	-92.6079	0	12.0924	14.0143	13.7572	0	0	0.20809	96.9445	-508.614	46.2858	107.411	0	45.9817	44.0654	108.904	1
2174	0	0	174	1	286.399	147.222	139.177	0	0	13.351	79.6397	241.938	233.024	3076.11	2611.18	-241.938	0	12.531	14.2456	13.3784	0	0	0.152423	85.2466	-501.105	66.7663	112.162	0	50.4187	48.2861	172.56	1
2175	0	0	175	1	359.92	206.452	153.467	0	0	137.833	0.550872	207.593	224.429	3150.95	2690.27	-207.592	0	11.6272	15.3546	14.2373	0	0	0.197789	114.04	-518.837	49.2364	112.211	0	53.5606	51.6751	160.491	1
2176	0	0	176	1	206.048	80.3365	125.711	0	0	25.1645	10.3511	44.3105	137.128	3163.96	2182.17	-44.3105	0	6.12411	14.2643	13.3322	0	0	0.0754344	94.7346	-502.38	110.674	87.4215	0	81.6851	79.5038	193.65	1
2177	0	0	177	1	323.651	164.532	159.118	0	0	28.803	-22.5786	85.651	232.754	3060.66	2613.74	-85.651	0	10.8456	14.8746	12.9882	0	0	0.0751582	87.3503	-501.927	55.8878	88.2486	0	50.359	49.0279	119.374	1
2178	0	0	178	1	262.89	134.575	128.316	0	0	78.1222	70.5189	45.273	216.151	3111	2719.96	-45.273	0	9.54457	14.6808	13.4794	0	0	0.026358	91.976	-506.241	76.7069	119.558	0	54.8954	52.7106	131.327	1
2179	0	0	179	1	375.778	204.364	171.415	0	0	93.3201	26.2346	162.479	354.193	3095.8	2764.25	-162.479	0	17.4868	14.3128	13.8253	0	0	0.111936	94.8075	-511.732	45.2508	136.821	0	34.8705	33.3882	90.592	1
2180	0	0	180	1	314.846	128.75	186.096	0	0	2.91564	-5.24638	84.7755	208.299	3086.54	2696.07	-84.7755	0	9.70113	14.6088	13.8644	0	0	0.0733955	93.066	-507.075	58.8599	111.046	0	56.6728	54.5685	133.726	1
2181	0	0	181	1	290.371	119.869	170.502	0	0	42.252	19.0111	95.1022	205.184	3146.87	2771.47	-95.1022	0	9.54813	14.9346	13.7357	0	0	0.155966	74.9312	-499.009	66.6134	95.7313	0	57.9777	55.7156	136.52	1
2183	0	0	183	1	206.144	92.4834	113.661	0	0	-98.3126	-107.319	-195.368	161.23	3088.11	2499.16	195.368	0	6.87708	14.1543	13.779	0	0	0.314757	87.3166	-500.286	111.402	89.4306	0	64.7594	62.27	208.164	1
2184	0	0	184	1	273.381	145.688	127.692	0	0	-7.71622	99.174	306.779	229.789	2997.52	2790.97	-306.779	0	13.2852	13.4902	13.652	0	0	0.265699	83.6673	-499.284	70.9803	113.695	0	51.5015	49.2536	218.791	1
2185	0	0	185	1	329.256	107.834	221.422	0	0	-43.372	76.2027	-433.88	314.98	3232.49	2514.96	433.88	0	12.8569	13.4814	12.2865	0	0	0.221039	72.0804	-492.249	52.6325	123.056	0	44.6603	41.2141	195.386	1
2190	0	0	190	1	356.78	174.079	182.701	0	0	44.1007	41.4847	-24.5286	240.83	3145.02	2749	24.5286	0	10.1152	14.8369	13.3454	0	0	0.165274	147.787	-529.727	48.7658	155.275	0	48.2189	46.5256	118.762	1
2191	0	0	191	1	288.818	139.719	149.099	0	0	12.944	14.616	-256.048	205.407	3275.84	2875.52	256.048	0	8.07868	14.9415	13.5183	0	0	0.170034	104.367	-513.255	66.8915	119.448	0	56.4652	52.9238	203.844	1
2192	0	0	192	1	281.632	180.832	100.8	0	0	65.3917	1.18829	282.215	214.282	3024.07	2888.95	-282.215	0	11.9884	14.3101	13.3099	0	0	0.0834133	90.8902	-502.429	68.4556	124.664	0	55.3878	53.3203	215.521	1
2195	0	0	195	1	240.826	113.441	127.385	0	0	1.22052	-2.72517	-92.9976	170.65	3088.24	2793.21	92.9976	0	6.9741	13.5407	12.8424	0	0	0.0505471	83.0091	-495.677	84.7531	98.0628	0	62.9763	61.5925	170.39	1
2197	0	0	197	1	302.578	135.602	166.976	0	0	41.016	8.0316	81.1917	313.955	3148.1	2782.45	-81.1917	0	14.456	14.2832	13.7487	0	0	0.13334	82.6571	-504.76	61.9684	132.435	0	38.7187	37.2468	92.4255	1
2198	0	0	198	1	393.963	200.203	193.76	0	0	90.0271	17.0478	0.399123	429.602	3099.09	2773.43	-0.399123	0	18.4189	14.5701	13.1056	0	0	0.196728	80.0837	-506.702	41.9849	142.31	0	28.6521	27.6913	70.9171	1
2199	0	0	199	1	302.581	138.243	164.338	0	0	27.7308	65.9246	-33.8304	264.536	3161.39	2724.56	33.8304	0	11.0226	14.9093	13.9768	0	0	0.222444	96.7432	-511.617	62.8741	110.428	0	44.893	43.1617	110.172	1
2200	0	0	200	1	294.672	173.909	120.763	0	0	-22.6047	-8.39888	158.001	244.892	3112.06	2699.22	-158.001	0	12.2969	15.7375	13.8692	0	0	0.251579	93.3606	-509.432	66.1823	106.509	0	49.1598	47.4389	123.718	1
2202	0	0	202	1	310.944	138.532	172.412	0	0	-2.17599	-24.5547	-210.066	207.156	2991.98	2615.71	210.066	0	8.27578	14.4289	12.8938	0	0	0.101636	80.0348	-497.05	58.7534	87.8736	0	52.7256	50.8002	179.794	1
2203	0	0	203	1	371.85	168.694	203.156	0	0	-5.40475	68.0961	-6.50622	342.492	3194.52	2722.38	6.50622	0	14.6337	14.1014	13.5308	0	0	0.270355	83.3654	-502.858	45.577	137.636	0	35.5451	33.6304	85.1205	1
2204	0	0	204	1	344.171	199.222	144.949	0	0	2.78189	33.5113	82.0897	335.147	3086.68	2756.97	-82.0897	0	15.4702	14.1048	13.3102	0	0	0.0979099	90.4552	-506.073	50.7644	148.848	0	36.3591	34.6482	86.8981	1
2205	0	0	205	1	321.219	144.605	176.614	0	0	74.9947	-13.8636	42.0945	297.659	3114.13	2704.68	-42.0945	0	13.2804	14.4304	14.1673	0	0	0.0974553	88.9691	-507.213	57.2699	119.954	0	40.6112	39.279	97.9067	1
2206	0	0	206	1	373.849	163.383	210.466	0	0	71.7496	46.7817	-50.1997	391.215	3117.37	2743.7	50.1997	0	16.1104	14.2233	13.6114	0	0	0.254026	103.34	-512.209	45.3707	140.098	0	30.7635	29.8356	78.0949	1
2209	0	0	209	1	246.941	139.202	107.74	0	0	92.6906	-34.4319	-111.98	172.106	2996.77	2226.95	111.98	0	6.99748	14.7962	12.5966	0	0	0.0908083	93.4595	-499.642	83.0747	132.092	0	61.002	59.1467	179.445	1
2211	0	0	211	1	252.985	109.763	143.223	0	0	-9.94623	84.5316	-119.04	189.784	3099.41	2506.63	119.04	0	7.57313	15.1412	12.7997	0	0	0.160728	80.4708	-500.311	80.8902	94.961	0	57.7927	56.0427	171.582	1
2212	0	0	212	1	247.655	88.9005	158.754	0	0	-4.41572	22.9271	-64.602	201.674	2994.22	2867.21	64.602	0	8.3281	13.4857	13.7337	0	0	0.108702	93.1423	-503.951	82.5708	112.951	0	55.7393	54.5045	140.528	1
2213	0	0	213	1	235.528	121.737	113.791	0	0	45.3168	11.1537	18.3976	161.549	3044.14	2779.33	-18.3976	0	7.04587	15.3648	14.2332	0	0	0.110996	79.8071	-502.811	93.3637	107.087	0	72.0733	70.3754	175.079	1
2215	0	0	215	1	400.137	199.333	200.804	0	0	-3.24767	-34.9127	36.3072	424.651	3092.71	2725.73	-36.3072	0	19.1289	14.074	12.7296	0	0	0.21659	75.1719	-500.31	40.5386	155.536	0	28.6377	27.4348	69.909	1
2216	0	0	216	1	283.958	172.585	111.373	0	0	-13.7951	68.0471	128.262	285.452	3103.26	2722.43	-128.262	0	13.7651	14.771	12.8255	0	0	0.245992	83.544	-502.851	67.5267	122.755	0	42.2288	40.3249	101.14	1
2217	0	0	217	1	323.519	147.927	175.592	0	0	3.92957	-14.6977	282.997	230.565	3085.53	2605.86	-282.997	0	13.065	14.2265	13.2823	0	0	0.0912678	86.1867	-500.861	55.6334	110.242	0	51.1044	49.1191	196.452	1
2219	0	0	219	1	283.019	152.557	130.462	0	0	67.7958	23.9671	11.4128	234.897	3121.32	2666.85	-11.4128	0	10.1495	15.1832	14.1747	0	0	0.0361226	83.552	-506.634	70.0875	109.48	0	50.7619	49.3173	122.844	1
2220	0	0	220	1	322.216	144.289	177.927	0	0	75.2882	27.9062	27.915	312.521	3113.83	2762.57	-27.915	0	13.67	13.8936	13.3837	0	0	0.0248221	81.6407	-500.015	55.7548	108.149	0	38.3086	36.835	93.0726	1
2221	0	0	221	1	278.378	178.151	100.228	0	0	64.3308	24.5335	173.157	196.111	3224.45	2666.29	-173.157	0	9.8017	14.1778	13.6955	0	0	0.0948272	93.4953	-504.675	69.9994	103.871	0	59.5369	57.0643	155.748	1
2222	0	0	222	1	298	163.729	134.271	0	0	96.5085	-1.55084	234.337	262.323	2992.95	2891.69	-234.337	0	13.9589	14.3553	13.3321	0	0	0.0315897	87.168	-505.142	62.9932	116.206	0	45.7245	43.8055	151.861	1
2223	0	0	223	1	305.081	128.331	176.749	0	0	-0.818478	16.161	14.1919	230.748	3090.28	2774.32	-14.1919	0	10.0843	13.9462	13.0475	0	0	0.0855074	89.3691	-502.923	60.108	131.499	0	49.9766	48.0675	120.765	1
2225	0	0	225	1	268.493	122.021	146.472	0	0	15.6129	76.1204	-53.4449	217.005	3173.51	2814.02	53.4449	0	8.92826	13.6661	12.9602	0	0	0.0472496	77.385	-495.639	72.2186	87.2199	0	52.0283	50.0223	129.994	1
2226	0	0	226	1	243.836	126.906	116.93	0	0	32.3112	21.6816	-0.503299	141.215	3156.81	2868.46	0.503299	0	6.06476	14.1772	12.8756	0	0	0.248307	80.4426	-496.344	84.2323	103.129	0	78.708	76.3061	190.121	1
2227	0	0	227	1	272.57	140.371	132.199	0	0	-39.4694	-2.76494	-139.245	168.939	3029.27	2693.58	139.245	0	6.84413	14.1914	13.2558	0	0	0.185015	84.1998	-497.349	71.6812	90.0058	0	63.3452	61.9437	191.946	1
2228	0	0	228	1	262.598	149.136	113.462	0	0	39.109	3.64644	148.76	202.982	3050.35	2786.83	-148.76	0	9.96324	13.9135	12.9134	0	0	0.0739758	98.841	-504.655	74.9458	119.349	0	56.4748	54.7898	142.467	1
2229	0	0	229	1	245.465	127.711	117.754	0	0	-8.00506	2.50524	7.84446	176.631	3197.13	2688.31	-7.84446	0	7.71208	14.5939	13.3757	0	0	0.117958	85.5268	-502.463	84.8828	91.4058	0	65.2733	62.2832	154.086	1
2231	0	0	231	1	261.429	161.792	99.6369	0	0	117.96	67.2874	28.7373	155.583	3569.46	2723.19	-28.7373	0	6.78091	14.4428	13.3471	0	0	0.0688113	111.542	-511.713	76.8336	104.748	0	74.3085	71.925	179.997	1
2231	0	0	231	1	255.814	131.329	124.484	0	0	-32.7065	156.154	-198.523	243.809	3022.51	2634.33	198.523	0	9.57971	14.6129	12.4765	0	0	0.262181	78.6614	-497.408	78.2696	106.45	0	45.5095	43.9356	155.939	1
2232	0	0	232	1	288.715	172.231	116.484	0	0	-7.18603	77.2497	53.4659	208.922	3096.65	2713.23	-53.4659	0	9.37886	13.9545	13.1195	0	0	0.0567322	95.4252	-504.294	65.3194	115.311	0	55.7229	53.2823	132.405	1
2234	0	0	234	1	295.902	161.533	134.37	0	0	28.125	28.2661	66.4324	228.003	3061.34	2662.55	-66.4324	0	10.3437	14.4016	12.5443	0	0	0.0422315	104.468	-506.407	62.7751	111.682	0	50.9781	49.3418	121.881	1
2235	0	0	235	1	334.117	155.898	178.219	0	0	77.9193	-16.9931	99.3375	273.736	3111.2	2807.47	-99.3375	0	12.841	14.7615	13.2314	0	0	0.113268	81.6937	-503.409	53.4792	96.1184	0	43.9052	42.3152	104.301	1
2236	0	0	236	1	254.393	121.003	133.39	0	0	-6.46769	-4.84818	65.9564	143.49	3095.93	2695.67	-65.9564	0	6.58355	14.0979	14.115	0	0	0.118592	79.6988	-499.361	80.7698	98.4131	0	79.9299	76.971	188.315	1
2237	0	0	237	1	251.58	110.632	140.948	0	0	-58.0552	-88.5853	-326.077	177.826	3247.18	2281.11	326.077	0	7.4381	13.8061	12.2586	0	0	0.124286	89.2314	-495.076	78.7488	92.6232	0	61.7057	57.9388	249.04	1
2237	0	0	237	1	257.86	118.262	139.598	0	0	42.4813	38.3341	-382.009	245.297	3146.64	2851.81	382.009	0	9.79106	14.3228	11.6613	0	0	0.156741	109.929	-507.2	75.6176	132.217	0	51.2945	47.7031	226.955	1
2239	0	0	239	1	289.605	131.482	158.123	0	0	44.8447	57.2728	-165.597	242.872	3144.28	2733.21	165.597	0	9.52935	14.1632	12.8499	0	0	0.173709	84.8757	-500.966	64.9273	105.736	0	46.003	44.2263	146.303	1
2241	0	0	241	1	352.181	186.411	165.77	0	0	78.5986	18.9068	215.277	335.576	3010.86	2771.57	-215.277	0	17.484	13.7647	13.3097	0	0	0.124332	92.9813	-506.482	48.8403	125.423	0	35.9178	34.4305	113.755	1
2243	0	0	243	1	293.465	118.397	175.067	0	0	24.7636	-17.232	110.139	234.928	3164.36	2508.73	-110.139	0	11.1854	14.5281	13.077	0	0	0.113421	87.5428	-502.447	64.3316	101.855	0	50.025	48.2949	117.842	1
2244	0	0	244	1	323.624	143.605	180.019	0	0	33.4919	18.5759	-85.6187	241.28	3155.63	2672.24	85.6187	0	9.80567	13.9898	12.992	0	0	0.160074	102.444	-505.975	55.1101	110.409	0	46.3429	45.2251	123.887	1
2245	0	0	245	1	302.149	133.221	168.928	0	0	-4.64806	-36.4935	132.336	171.668	3193.77	2229.01	-132.336	0	8.42685	13.8215	12.6621	0	0	0.147974	132.042	-512.638	60.41	116.052	0	65.1219	62.7558	155.303	1
2246	0	0	246	1	250.471	135.899	114.572	0	0	67.7087	-20.0123	218.574	150.344	3221.07	2810.49	-218.574	0	7.91433	14.0808	12.686	0	0	0.0884663	79.0866	-493.667	80.3929	104.53	0	74.8802	72.1124	232.686	1
2247	0	0	247	1	238.079	132.959	105.12	0	0	121.372	63.0439	38.3473	144.339	3566.05	2727.44	-38.3473	0	6.34403	14.28	14.5298	0	0	0.0481388	87.9647	-504.958	90.4766	110.324	0	81.1852	78.742	195.334	1
2248	0	0	248	1	273.724	116.144	157.58	0	0	11.9684	51.2638	59.1526	185.295	3276.81	2240.92	-59.1526	0	8.34844	13.8971	13.1148	0	0	0.10099	88.8103	-500.857	70.6612	93.6912	0	61.9253	59.1371	146.179	1
2249	0	0	249	1	260.938	139.092	121.846	0	0	34.4096	94.5977	191.92	177.938	3055.05	2795.54	-191.92	0	9.05445	13.7496	12.9316	0	0	0.143104	90.2448	-498.291	75.466	95.857	0	63.7241	61.4631	184.064	1
2250	0	0	250	1	277.677	145.431	132.246	0	0	71.0248	-28.8111	85.8515	201.788	3118.1	2719.63	-85.8515	0	9.38235	14.1398	12.8167	0	0	0.0566917	86.7682	-499.483	69.0606	121.715	0	57.0436	54.9659	134.88	1
2251	0	0	251	1	378.923	178.888	200.034	0	0	-7.79445	-26.6233	90.7835	306.053	2997.59	2916.76	-90.7835	0	14.4314	13.1402	12.9346	0	0	0.0629479	84.7719	-497.917	43.3035	124.811	0	38.3508	36.9192	91.2136	1
2252	0	0	252	1	329.066	154.475	174.591	0	0	47.9466	20.5632	23.0018	232.081	3141.17	2869.58	-23.0018	0	10.1398	13.918	13.3107	0	0	0.223171	114.204	-511.863	54.0219	111.535	0	49.933	48.4182	120.827	1
2253	0	0	253	1	298.996	138.339	160.657	0	0	10.7174	79.2678	33.3364	246.989	3078.74	2611.55	-33.3364	0	10.8599	13.0431	12.1953	0	0	0.0341233	107.991	-504.697	59.9932	152.643	0	46.117	44.6746	110.904	1
2254	0	0	254	1	259.182	125.512	133.67	0	0	15.2942	0.89002	135.33	148.191	3074.17	2789.59	-135.33	0	7.20938	14.8536	13.2055	0	0	0.125756	76.8681	-497.316	78.2038	92.7477	0	77.7889	75.079	188.346	1
2255	0	0	255	1	283.081	167.113	115.968	0	0	7.34629	16.227	130.186	193.963	3082.11	2674.59	-130.186	0	9.37951	14.0698	12.8169	0	0	0.147847	81.4888	-496.11	67.0175	105.704	0	59.3274	57.1884	142.361	1
2257	0	0	257	1	386.348	181.68	204.668	0	0	-0.73011	-21.0108	20.1667	409.75	3090.19	2811.49	-20.1667	0	18.1409	13.3758	12.3603	0	0	0.191921	96.8759	-508.027	41.8989	187.15	0	29.0925	27.9992	71.3517	1
2258	0	0	258	1	385.976	184.527	201.449	0	0	47.0383	-21.7032	13.6667	354.519	3142.08	2812.18	-13.6667	0	15.5174	13.7405	12.37	0	0	0.0873541	119.809	-516.5	42.1923	162.494	0	33.0898	32.0184	81.3712	1
2259	0	0	259	1	307.532	175.817	131.715	0	0	15.3161	52.3514	194.402	311.212	3074.14	2738.13	-194.402	0	15.9501	12.521	12.344	0	0	0.125524	83.2207	-494.18	57.2053	112.002	0	37.008	35.3051	108.151	1
2260	0	0	260	1	285.924	173.222	112.702	0	0	19.7914	55.124	336.628	261.312	3069.67	2835.02	-336.628	0	15.4895	13.1939	13.594	0	0	0.315154	69.9692	-494.453	65.9397	121.39	0	46.5925	44.5542	215.437	1
2262	0	0	262	1	248.789	133.974	114.815	0	0	33.5363	12.0824	170.394	153.045	3155.58	2778.4	-170.394	0	7.66783	14.2744	13.6053	0	0	0.0311461	83.1584	-500.021	83.034	89.9636	0	74.5089	71.8237	196.165	1
2263	0	0	263	1	245.063	92.8325	152.231	0	0	72.6824	-3.51621	-184.746	153.193	3116.44	2594.68	184.746	0	6.06096	14.043	13.5328	0	0	0.0222832	92.0251	-502.283	84.4879	116.712	0	70.5868	69.5987	230.414	1
2265	0	0	265	1	313.135	181.547	131.587	0	0	30.4914	-9.9828	50.2918	228.528	3058.97	2700.8	-50.2918	0	10.2937	13.8107	12.8922	0	0	0.113926	81.0027	-497.121	57.5554	86.2156	0	50.2169	48.7883	121.238	1
2266	0	0	266	1	348.901	157.007	191.894	0	0	-17.4008	14.1944	56.9068	229.174	3106.86	2776.29	-56.9068	0	10.4184	13.5976	12.9142	0	0	0.21347	87.3061	-497.893	49.0447	111.993	0	50.3282	48.184	120.144	1
2267	0	0	267	1	288.237	154.295	133.941	0	0	35.2344	21.979	279.731	198.465	3054.23	2768.5	-279.731	0	11.0904	14.1106	13.0483	0	0	0.0570788	120.151	-512.328	65.5722	116.767	0	58.8461	56.3051	229.046	1
2268	0	0	268	1	324.947	162.128	162.819	0	0	82.1631	44.7843	108.298	301.18	3106.96	2745.7	-108.298	0	14.0978	13.4361	13.028	0	0	0.0862916	66.6224	-492.654	54.3152	103.374	0	39.6561	37.8951	94.9682	1
2269	0	0	269	1	234.936	119.072	115.864	0	0	51.6779	61.8753	-78.901	221.368	3137.44	2628.94	78.901	0	8.95228	14.0604	12.8928	0	0	0.109127	99.5518	-500.652	89.014	101.426	0	50.2013	49.3136	133.666	1
2271	0	0	271	1	374.161	191.761	182.4	0	0	63.7185	24.655	-43.7482	355.389	3125.4	2765.82	43.7482	0	14.7527	13.5292	12.6406	0	0	0.105627	103.747	-508.111	44.1414	157.888	0	32.6719	31.7812	82.5206	1
2273	0	0	273	1	249.282	135.613	113.668	0	0	-15.3857	57.2003	-65.0093	191.678	3204.51	2733.28	65.0093	0	7.88644	13.0772	13.1305	0	0	0.107866	95.0242	-499.908	80.15	103.797	0	58.299	55.2348	145.038	1
2275	0	0	275	1	318.756	186.651	132.105	0	0	16.2555	26.7181	-32.7861	295.353	3172.86	2664.1	32.7861	0	12.4011	13.3949	12.7726	0	0	0.189418	94.7091	-503.151	55.5669	123.606	0	39.0862	37.6527	95.2958	1
2276	0	0	276	1	304.983	152.96	152.023	0	0	46.2646	47.3293	69.6306	249.306	3142.86	2743.15	-69.6306	0	11.2908	14.456	13.1657	0	0	0.116386	93.306	-506.184	60.7843	123.134	0	47.777	45.6715	113.535	1
2277	0	0	277	1	287.551	138.408	149.144	0	0	-9.98558	84.8773	-4.67152	162.464	3099.45	2605.94	4.67152	0	6.94894	13.8077	13.1205	0	0	0.228813	88.226	-499.065	65.5452	82.2399	0	69.0638	67.2559	165.728	1
2279	0	0	279	1	252.844	148.604	104.24	0	0	48.9912	52.3298	73.3293	199.688	3140.13	2738.15	-73.3293	0	9.06635	14.1142	13.2477	0	0	0.241034	82.8621	-500.158	80.1986	112.359	0	58.4855	55.9562	138.436	1
2281	0	0	281	1	352.831	158.731	194.099	0	0	27.869	42.7177	101.361	259.267	3161.25	2847.42	-101.361	0	12.1181	13.7169	13.0853	0	0	0.180469	90.0186	-501.694	48.4932	107.775	0	45.5849	43.5447	107.978	1
2282	0	0	282	1	305.874	182.479	123.395	0	0	-83.928	-37.1894	163.599	165.669	3073.73	2528.69	-163.599	0	8.58996	13.5977	12.5761	0	0	0.177521	98.5836	-497.928	59.0116	101.247	0	65.8434	63.0328	168.922	1
2283	0	0	283	1	364.668	182.551	182.117	0	0	74.2666	13.7818	80.0285	369.22	3114.85	2876.36	-80.0285	0	16.9226	13.2031	12.0991	0	0	0.058482	82.8643	-497.643	45.133	127.385	0	32.3474	31.2073	77.8906	1
2285	0	0	285	1	330.021	137.564	192.456	0	0	-50.9969	-5.61631	-182.42	279.328	3140.46	2796.1	182.42	0	11.2546	13.7341	12.6018	0	0	0.205351	113.8	-510.244	52.9724	131.467	0	39.6155	38.1007	126.728	1
2286	0	0	286	1	290.614	147.418	143.197	0	0	52.9909	40.5283	-227.074	221.672	3136.13	2650.29	227.074	0	8.64888	13.4438	12.4393	0	0	0.081328	83.9745	-496.844	63.2913	119.504	0	49.7815	48.1215	173.021	1
2288	0	0	288	1	256.414	125.072	131.342	0	0	35.4094	52.7401	99.8853	178.568	3054.05	2239.44	-99.8853	0	8.318	14.2017	12.1367	0	0	0.116677	83.3115	-495.185	76.8735	102.833	0	63.5291	61.2053	147.843	1
2289	0	0	289	1	269.467	141.048	128.42	0	0	8.51688	49.1116	18.0206	178.489	3280.26	2542.05	-18.0206	0	7.77283	13.5517	12.959	0	0	0.0876396	102.045	-501.005	71.6738	108.292	0	64.0212	60.9169	150.466	1
2290	0	0	290	1	276.306	124.418	151.888	0	0	14.4811	79.9562	165.71	158.539	3074.98	2311.88	-165.71	0	7.88374	13.1695	12.4133	0	0	0.192291	106.348	-501.24	67.8326	111.865	0	69.76	67.216	179.102	1
2293	0	0	293	1	361.128	190.152	170.976	0	0	106.605	67.2222	189.529	265.36	3082.52	2822.92	-189.529	0	13.4032	13.2978	11.4899	0	0	0.0872063	112.262	-504.232	45.341	113.367	0	43.6353	41.6517	121.922	1
2294	0	0	294	1	249.752	111.523	138.229	0	0	68.6189	26.0994	-241.176	184.938	3220.16	2864.04	241.176	0	7.2299	13.8763	12.748	0	0	0.0799658	75.6831	-493.724	80.5404	88.6338	0	60.0177	56.9845	213.073	1
2297	0	0	297	1	259.385	147.107	112.278	0	0	52.2443	84.1695	126.425	223.415	3037.22	2706.31	-126.425	0	10.6306	13.2846	12.5504	0	0	0.185545	86.9603	-497.643	74.9162	118.12	0	51.2691	49.6947	125.275	1
2298	0	0	298	1	245.452	123.551	121.901	0	0	110.385	127.282	137.156	182.248	3078.74	2762.86	-137.156	0	8.74027	13.2229	12.6854	0	0	0.215163	86.7426	-494.557	81.5599	101.224	0	62.496	59.8299	153.702	1
2299	0	0	299	1	295.086	148.109	146.977	0	0	23.4647	91.0084	73.5161	271.204	3066	2699.47	-73.5161	0	12.3212	13.8574	13.0959	0	0	0.0816314	98.9424	-505.305	63.1011	122.819	0	43.7529	42.2194	104.814	1
2300	0	0	300	1	342.216	202.74	139.476	0	0	36.1836	55.2348	51.7343	249.958	3152.94	2735.25	-51.7343	0	11.147	13.3962	12.6038	0	0	0.108868	111.403	-506.873	49.9965	108.513	0	46.5123	44.3623	110.908	1
2301	0	0	301	1	288.775	118.115	170.66	0	0	96.4893	64.031	0.149057	150.131	3092.63	2925.77	-0.149057	0	6.39416	14.0416	12.7612	0	0	0.0752181	82.4312	-496.81	64.9585	92.8605	0	74.6054	72.4466	180.709	1
2304	0	0	304	1	205.024	103.166	101.858	0	0	-46.8235	62.5394	135.475	177.047	3235.94	2628.28	-135.475	0	8.67841	14.095	12.2921	0	0	0.201779	78.513	-492.088	108.61	86.1694	0	64.4423	61.2329	151.686	1
2310	0	0	310	1	295.966	158.895	137.07	0	0	85.2595	55.689	-139.101	194.805	3203.52	2734.79	139.101	0	7.68814	13.8052	12.8045	0	0	0.0770312	73.5333	-493.872	62.4288	96.3967	0	56.8054	53.841	169.344	1
2311	0	0	311	1	277.756	165.693	112.064	0	0	52.0862	43.724	-27.1498	171.887	3635.33	2348.12	27.1498	0	7.19927	13.317	12.4675	0	0	0.129468	107.481	-502.731	67.5609	111.822	0	63.0973	61.3906	156.671	1
2311	0	0	311	1	241.565	133.473	108.093	0	0	72.6109	-12.007	155.077	192.307	3116.51	2902.15	-155.077	0	9.49423	13.2111	12.4637	0	0	0.122358	74.133	-490.508	83.1609	89.9162	0	58.397	56.5258	148.196	1
2312	0	0	312	1	254.138	161.463	92.6742	0	0	63.4314	44.3425	159.352	204.761	3623.99	2646.48	-159.352	0	10.0751	14.2843	12.9282	0	0	0.190844	89.006	-502.753	79.3195	111.82	0	57.7659	54.9804	145.49	1
2313	0	0	313	1	281.79	108.705	173.085	0	0	20.6614	30.426	-191.725	196.776	3268.12	2760.05	191.725	0	7.73833	13.867	12.74	0	0	0.189013	96.7578	-501.74	67.1366	91.3384	0	56.728	52.8315	183.368	1
2315	0	0	315	1	299.65	160.683	138.966	0	0	52.3386	14.0891	-11.4682	181.15	3236.44	2676.73	11.4682	0	7.71231	14.4983	12.7812	0	0	0.0784632	99.3268	-503.261	61.9935	107.598	0	62.6489	60.1525	150.384	1
2316	0	0	316	1	280.006	164.441	115.565	0	0	58.2178	11.977	259.666	180.11	3230.56	2778.5	-259.666	0	9.8414	14.0702	12.7867	0	0	0.0553805	91.0939	-501.736	68.0802	96.5081	0	64.0189	61.5103	229.092	1
2318	0	0	318	1	227.595	111.226	116.369	0	0	-33.9581	29.8948	60.1195	153.327	3123.42	2860.25	-60.1195	0	7.00098	13.4251	12.5718	0	0	0.128007	75.7005	-490.441	91.688	84.0192	0	72.5187	69.5452	172.088	1
2322	0	0	322	1	336.116	222.029	114.088	0	0	28.8841	31.9818	168.333	162.236	3160.24	2559.18	-168.333	0	8.09651	13.8761	12.7691	0	0	0.102869	91.3503	-498.448	51.8591	84.9551	0	69.5443	67.1445	179.499	1
2324	0	0	324	1	283.846	138.234	145.613	0	0	-195.45	79.8842	-235.276	171.512	3284.91	2610.94	235.276	0	7.27927	14.0094	12.2532	0	0	0.127226	92.4565	-497.814	65.9506	115.071	0	63.8909	56.6001	208.283	1
2325	0	0	325	1	293.014	134.976	158.038	0	0	-26.2525	57.8837	-192.872	206.64	3016.05	2333.96	192.872	0	8.14827	13.6942	11.5142	0	0	0.218993	78.3277	-489.201	61.6699	89.4366	0	51.0607	48.2962	173.747	1
2326	0	0	326	1	278.694	156.291	122.402	0	0	67.7042	28.3054	70.5585	186.168	3121.42	2164.21	-70.5585	0	8.44498	12.7234	12.5026	0	0	0.0992715	124.519	-507.951	66.5332	143.528	0	59.5246	57.7166	140.908	1
2327	0	0	327	1	220.782	104.106	116.676	0	0	-11.0309	33.6849	-113.6	196.822	3100.49	2657.14	113.6	0	7.92579	14.0344	11.7206	0	0	0.0653786	79.5042	-491.531	95.4164	113.057	0	53.9356	52.4738	157.429	1
2328	0	0	328	1	319.353	166.33	153.022	0	0	4.50111	24.8464	8.34535	158.008	3084.96	2566.31	-8.34536	0	6.85634	13.853	12.3698	0	0	0.261966	111.547	-505.739	55.4358	109.962	0	69.863	67.8732	168.326	1
2332	0	0	332	1	315.513	157.774	157.739	0	0	-29.437	117.225	-85.6502	171.792	3218.56	2673.25	85.6502	0	6.97672	13.9771	12.2604	0	0	0.122998	96.5242	-499.685	56.422	102.755	0	63.4242	60.6617	168.751	1
2334	0	0	334	1	291.863	152.225	139.638	0	0	41.7643	58.5304	-86.8079	140.201	3247.02	2831.61	86.8079	0	5.65245	13.6748	12.7643	0	0	0.063623	86.776	-496.084	63.5385	106.128	0	77.1055	74.0775	205.453	1
2336	0	0	336	1	329.79	141.824	187.966	0	0	-56.2031	35.6547	-256.32	327.147	3145.66	2754.83	256.32	0	12.9888	13.4212	12.2768	0	0	0.0493947	91.6275	-500.866	52.4483	145.214	0	35.3982	33.3403	124.38	1
2337	0	0	337	1	338.044	189.788	148.256	0	0	38.2531	83.5281	177.013	378.176	3051.21	2806.61	-177.013	0	18.9473	13.5359	12.5206	0	0	0.180208	83.2689	-500.636	50.9283	145.157	0	31.8966	30.7508	86.952	1
2338	0	0	338	1	415.096	196.332	218.764	0	0	29.1586	38.5485	86.3031	392.414	3060.3	2751.93	-86.3031	0	18.0946	13.6837	13.4715	0	0	0.272608	94.0107	-507.55	38.7259	155.89	0	31.3617	30.0781	75.9472	1
2339	0	0	339	1	312.459	163.723	148.736	0	0	-44.5333	58.6243	-47.6519	333.541	3133.99	2731.86	47.6519	0	13.9708	13.4697	12.1459	0	0	0.187125	88.8819	-498.202	56.6244	151.012	0	34.1946	32.8607	86.2794	1
2340	0	0	340	1	356.259	165.43	190.829	0	0	52.2834	33.1585	-104.984	282.563	3136.84	2757.32	104.984	0	11.3322	13.6401	12.8879	0	0	0.237445	73.5052	-494.803	47.6098	112.695	0	39.7949	38.6522	111.398	1
2341	0	0	341	1	329.816	143.091	186.725	0	0	-5.8551	1.22414	-62.8945	307.458	3095.32	2689.6	62.8945	0	12.7728	14.1614	12.7163	0	0	0.215185	71.8822	-495.579	53.4966	134.865	0	37.052	36.1732	95.7665	1
2342	0	0	342	1	348.217	155.971	192.246	0	0	10.2215	67.3447	91.118	354.758	3079.24	2723.14	-91.118	0	16.4337	12.5943	12.0725	0	0	0.185861	78.8497	-492.86	47.6896	137.147	0	33.3086	31.801	79.9528	1
2343	0	0	343	1	299.88	155.596	144.285	0	0	75.6557	63.4075	21.4006	228.758	3013.8	2826.73	-21.4006	0	9.90967	13.3886	11.9726	0	0	0.144043	84.6093	-493.574	59.8414	116.816	0	49.554	48.0194	120.722	1
2344	0	0	344	1	340.054	164.899	175.155	0	0	-56.8048	-207.396	-371.21	176.615	3146.27	2898.22	371.21	0	8.11397	13.6732	12.4172	0	0	0.255568	122.724	-505.415	50.5155	109.009	0	61.6271	62.7011	251.494	1
2345	0	0	345	1	239.858	118.853	121.005	0	0	-14.1608	-0.723277	-118.779	236.395	3203.28	2691.54	118.779	0	9.57976	13.1581	12.7498	0	0	0.171891	82.1287	-494.617	84.4744	108.82	0	46.7854	44.7184	130.891	1
2346	0	0	346	1	272.179	145.964	126.215	0	0	30.473	-2.93679	109.167	193.017	3158.65	2693.76	-109.167	0	9.14703	13.7562	12.5573	0	0	0.078127	79.2625	-493.81	70.3165	98.0115	0	59.1802	57.0574	138.458	1
2347	0	0	347	1	310.118	176.353	133.765	0	0	38.8734	29.2971	93.3738	307.642	3050.59	2661.52	-93.3738	0	14.2772	13.3719	11.8185	0	0	0.107065	86.0187	-493.23	56.799	137.426	0	37.8815	36.6887	90.8496	1
2348	0	0	348	1	273.277	128.719	144.559	0	0	21.9511	64.7672	-176.106	176.019	3067.51	2626.05	176.106	0	6.89891	13.6725	13.1229	0	0	0.102755	98.4764	-503.047	70.5572	103.482	0	61.9045	60.4476	199.364	1
2349	0	0	349	1	303.062	163.213	139.849	0	0	93.2799	13.766	130.33	227.669	2996.18	2677.05	-130.33	0	10.9195	13.1007	12.4612	0	0	0.271615	78.5567	-492.146	59.1743	116.882	0	50.2191	48.5183	122.7	1
2350	0	0	350	1	263.554	133.476	130.078	0	0	76.7336	-50.2695	-216.224	150.063	3212.05	2741.09	216.224	0	6.00974	13.8323	12.2061	0	0	0.108819	104.239	-500.486	73.3739	117.972	0	70.3951	66.2068	240.725	1
2351	0	0	351	1	300.152	126.206	173.946	0	0	-11.9597	43.2303	113.956	261.963	3101.42	2647.59	-113.956	0	12.4795	12.6547	12.0573	0	0	0.0685105	87.2591	-493.285	59.089	113.711	0	43.511	41.7027	103.555	1
2355	0	0	355	1	245.998	127.948	118.05	0	0	78.1509	-35.2826	145.113	212.203	3310.29	2227.8	-145.113	0	10.429	13.2314	12.6363	0	0	0.0258201	81.671	-492.839	81.2172	90.2552	0	53.0642	51.2464	130.588	1
2356	0	0	356	1	234.775	135.131	99.6437	0	0	50.9415	23.9534	148.444	172.164	3138.18	2866.19	-148.444	0	8.41074	12.9486	12.7325	0	0	0.124475	71.2235	-487.888	86.8822	101.483	0	64.6803	62.4203	162.767	1
2357	0	0	357	1	294.32	175.883	118.438	0	0	6.50588	68.4439	-91.7691	183.483	3282.27	2323.4	91.7691	0	7.40016	13.6517	12.5258	0	0	0.183459	106.471	-504.141	62.4488	116.109	0	59.0004	56.5567	160.723	1
2358	0	0	358	1	278.46	149.201	129.259	0	0	-75.7202	-10.2817	-265.708	204.576	3165.18	2800.76	265.708	0	8.27157	14.4204	11.4354	0	0	0.066016	110.124	-506.094	67.1963	114.951	0	53.0684	49.4462	197.745	1
2363	0	0	363	1	235.459	135.886	99.573	0	0	52.6629	-32.924	307.334	192.893	3036.8	2125.78	-307.334	0	11.1479	13.1348	12.5842	0	0	0.03111	98.7821	-498.265	86.5554	106.774	0	59.2495	57.3146	240.812	1
2363	0	0	363	1	210.109	115.019	95.0904	0	0	-4.19439	70.0295	56.8715	139.669	2695.01	2620.79	-56.8715	0	6.28805	13.8835	12.3068	0	0	0.072177	92.9233	-495.122	104.121	93.1934	0	80.0462	76.0925	186.411	1
2364	0	0	364	1	272.483	147.121	125.362	0	0	57.8479	3.2659	22.0133	237.414	3230.93	2787.21	-22.0133	0	10.3908	13.6721	12.3561	0	0	0.0331205	104.706	-503.225	69.8135	123.496	0	48.3511	46.3263	115.621	1
2366	0	0	366	1	307.139	122.202	184.937	0	0	-26.2232	33.8253	-43.4688	165.38	3315	2457.67	43.4688	0	6.93916	14.3635	13.0902	0	0	0.215909	122.209	-514.577	59.98	122.468	0	67.0733	64.6826	166.098	1
2367	0	0	367	1	261.485	89.7594	171.726	0	0	70.6589	101.387	119.97	165.307	3018.8	2589.43	-119.97	0	7.80289	14.4764	12.6645	0	0	0.191653	83.7731	-496.198	75.8196	105.979	0	69.6762	67.92	165.18	1
2369	0	0	369	1	356.29	196.504	159.786	0	0	32.5557	-20.4713	-54.2027	279.53	3156.56	2810.95	54.2027	0	11.6748	13.9891	12.65	0	0	0.112651	102.8	-508.049	47.6721	162.48	0	40.2778	39.1792	102.707	1
2372	0	0	372	1	434.367	190.616	243.752	0	0	1.68496	26.5175	129.207	341.048	3087.78	2763.96	-129.207	0	16.4707	12.9042	12.916	0	0	0.159992	109.305	-509.923	35.6556	145.003	0	34.8069	33.24	85.3608	1
2374	0	0	374	1	278.369	127.996	150.373	0	0	-8.55442	40.4366	34.398	292.6	3197.67	2650.38	-34.398	0	12.9707	13.2963	11.9334	0	0	0.188564	80.2062	-493.162	66.6073	134.616	0	39.8608	37.7358	94.3992	1
2376	0	0	376	1	305.172	186.834	118.338	0	0	52.8959	26.7357	320.784	300.156	3036.56	2763.74	-320.784	0	17.4408	12.2732	11.73	0	0	0.0408578	81.9005	-490.247	56.9335	144.959	0	39.2255	37.8424	169.747	1
2378	0	0	378	1	213.845	90.8878	122.957	0	0	34.5335	33.8129	214.387	132.029	2855.61	2955.99	-214.387	0	6.89382	13.0015	12.6608	0	0	0.120467	88.2433	-490.246	100.265	89.1407	0	82.4951	79.3078	255.445	1
2382	0	0	382	1	232.237	118.414	113.823	0	0	-26.2389	56.2888	-88.5287	163.161	3115.7	2833.85	88.5287	0	6.64166	13.3528	12.641	0	0	0.180916	90.6301	-497.37	88.8918	129.272	0	65.6912	63.8147	176.229	1
2383	0	0	383	1	275.803	154.789	121.014	0	0	13.8517	52.0286	144.564	221.085	3175.27	2738.45	-144.564	0	10.7836	12.9824	12.8826	0	0	0.0815969	111.778	-508.645	68.3954	127.728	0	51.7999	49.2205	127.431	1
2386	0	0	386	1	309.719	189.646	120.073	0	0	49.2242	27.7136	195.444	198.741	3040.24	2264.47	-195.444	0	10.1673	13.7916	13.0448	0	0	0.084144	104.134	-505.7	58.6309	114.201	0	57.1265	55.2987	163.384	1
2387	0	0	387	1	274.762	128.778	145.984	0	0	-18.1676	71.4379	-164.3	173.145	3107.63	2719.04	164.3	0	6.83838	13.1747	12.7455	0	0	0.11655	87.8455	-494.791	68.8493	104.497	0	62.4304	59.9867	194.112	1
2388	0	0	388	1	250.289	121.942	128.347	0	0	-18.5067	18.0501	-459.869	238.779	3107.97	2872.09	459.869	0	9.8597	13.0148	12.0598	0	0	0.147036	85.436	-494.596	77.8543	92.6754	0	58.2555	55.4546	254.589	1
2390	0	0	390	1	272.578	109.185	163.393	0	0	54.7164	48.0303	-69.4581	141.012	3333.72	2543.13	69.4581	0	5.74209	13.5674	12.7298	0	0	0.0560762	81.4131	-492.09	70.1595	80.8849	0	76.7034	74.6715	197.754	1
2391	0	0	391	1	295.099	143.064	152.035	0	0	153.222	76.665	267.677	179.283	3633.86	2614.16	-267.677	0	9.80626	13.3047	12.8649	0	0	0.133938	80.8189	-493.624	62.22	99.4807	0	65.1887	61.257	239.091	1
2393	0	0	393	1	304.735	169.391	135.344	0	0	3.97073	56.6819	51.6591	276.399	3085.49	2733.8	-51.6591	0	12.382	13.1449	12.1702	0	0	0.227938	93.4892	-498.029	58.4273	123.968	0	41.9397	39.975	100.751	1
2394	0	0	394	1	270.36	147.185	123.175	0	0	80.416	27.298	-41.3082	210.596	3108.7	2663.52	41.3082	0	8.74831	13.5233	12.5811	0	0	0.142754	92.123	-500.349	70.7584	114.683	0	52.6006	51.4831	131.216	1
2396	0	0	396	1	284.556	149.928	134.628	0	0	47.1681	14.6486	110.853	265.213	3042.29	2775.83	-110.853	0	12.5241	12.8902	12.3388	0	0	0.159157	81.164	-494.324	64.5157	127.816	0	43.2686	41.9028	104.853	1
2398	0	0	398	1	267.037	110.869	156.167	0	0	34.9518	-4.2259	-168.38	137.431	3253.83	2595.39	168.38	0	5.46246	13.3659	12.5737	0	0	0.0790763	138.399	-510.424	71.8609	115.771	0	76.7574	74.1568	241.508	1
2399	0	0	399	1	306.679	132.015	174.664	0	0	74.8452	39.2221	-140.052	260.167	3213.93	2651.6	140.052	0	10.2902	13.3962	12.4049	0	0	0.0887732	93.2334	-499.224	58.3961	128.95	0	42.8052	41.0262	127.728	1
2400	0	0	400	1	356.067	150.655	205.413	0	0	-16.3109	57.3005	-11.7877	251.775	3205.43	2633.52	11.7877	0	10.7493	13.6185	12.3082	0	0	0.24615	105.158	-505.437	47.1628	126.035	0	45.4543	43.322	108.949	1
2401	0	0	401	1	208.094	110.11	97.9835	0	0	116.974	22.8085	188.777	172.064	3670.11	2668.01	-188.777	0	8.71801	13.2824	12.5025	0	0	0.0794999	100.275	-497.996	104.859	115.617	0	66.3838	62.9671	181.731	1
2401	0	0	401	1	273.733	140.081	133.653	0	0	76.137	20.2011	196.835	281.057	3013.32	2770.28	-196.835	0	14.3758	12.9936	12.3326	0	0	0.112246	95.3403	-501.673	68.4493	138.529	0	41.066	39.4842	121.075	1
2402	0	0	402	1	273.245	160.783	112.461	0	0	39.1715	36.3223	40.5396	190.146	3149.95	2654.5	-40.5396	0	8.41515	13.7939	12.7269	0	0	0.0851654	79.2109	-493.507	70.1876	105.967	0	59.9868	57.8253	142.546	1
2404	0	0	404	1	297.215	126.31	170.904	0	0	40.4325	-18.5379	-50.1014	232.308	3148.69	2709.36	50.1014	0	9.7145	13.0998	11.9899	0	0	0.148842	106.913	-503.397	60.3433	133.38	0	46.768	45.5752	117.974	1
2405	0	0	405	1	276.486	156.118	120.369	0	0	30.6133	58.5211	254.136	212.931	3058.85	2731.96	-254.136	0	11.5671	13.0471	13.0959	0	0	0.136032	96.7646	-503.642	68.5017	110.568	0	53.4321	50.8092	196.461	1
2406	0	0	406	1	293.605	173.37	120.235	0	0	61.2182	39.9676	53.9261	273.084	3028.24	2650.85	-53.9261	0	12.1952	12.3108	12.5678	0	0	0.270803	87.5777	-494.896	61.218	115.763	0	41.7663	40.4963	101.541	1
2409	0	0	409	1	266.651	139.444	127.206	0	0	28.5101	38.5702	-57.8729	136.81	3060.95	2652.25	57.8729	0	5.62994	13.1023	13.1117	0	0	0.0516011	104.611	-500.773	72.4129	96.8817	0	78.5094	77.2869	198.463	1
2412	0	0	412	1	278.054	133.329	144.725	0	0	-45.0687	70.1849	23.9797	201.417	3234.19	2720.3	-23.9797	0	8.90241	12.0036	11.6932	0	0	0.0632945	85.4335	-486.282	64.8138	92.3316	0	54.6427	51.405	128.412	1
2413	0	0	413	1	212.56	91.5853	120.975	0	0	2.31588	-27.3484	168.589	162.304	3186.8	2219.87	-168.589	0	8.2201	12.5086	11.6335	0	0	0.0859167	68.3739	-479.36	97.868	81.5646	0	65.8542	63.6766	169.871	1
2414	0	0	414	1	314.003	144.027	169.976	0	0	-9.7362	-51.8617	253.239	189.879	3099.2	2742.68	-253.239	0	10.5514	13.1896	12.4924	0	0	0.0829518	100.437	-499.104	56.3108	97.9876	0	58.3988	55.5647	209.746	1
2415	0	0	415	1	366.917	196.567	170.35	0	0	21.2171	55.9446	-45.8256	296.169	3167.9	2634.88	45.8256	0	12.2631	13.199	12.7124	0	0	0.328385	90.2387	-499.112	45.2017	123.66	0	38.7321	37.4617	95.9483	1
2416	0	0	416	1	274.272	134.826	139.447	0	0	48.5586	42.1301	-56.8724	179.535	3339.88	2648.69	56.8724	0	7.37524	13.8329	12.3208	0	0	0.100072	87.7725	-496.631	69.2852	94.5688	0	61.6611	58.6839	155.834	1
2419	0	0	419	1	270.637	123.835	146.802	0	0	86.5377	65.4764	167.668	184.628	3102.58	2426.02	-167.668	0	9.1313	13.151	12.0075	0	0	0.0388622	81.6663	-489.69	69.3685	95.2978	0	60.7275	58.1111	157.27	1
2421	0	0	421	1	280.128	148.248	131.881	0	0	50.9556	4.59395	94.7417	149.031	3138.16	2486.91	-94.7417	0	6.94371	12.8688	12.6182	0	0	0.0348239	109.224	-500.965	66.3563	109.704	0	73.9033	71.6992	174.933	1
2422	0	0	422	1	272.363	110.797	161.566	0	0	30.9646	-5.57869	102.593	194.765	3058.5	2796.06	-102.593	0	9.17837	13.0671	12.1157	0	0	0.0159077	105.462	-500.55	68.7592	127.68	0	57.4011	55.6252	137.212	1
2423	0	0	423	1	286.949	133.314	153.635	0	0	48.4111	38.4666	-49.3424	264.355	3140.71	2752.01	49.3424	0	10.9178	13.2118	12.9508	0	0	0.197724	90.2128	-501.439	64.8447	121.651	0	42.8295	41.4936	107.369	1
2424	0	0	424	1	266.343	134.649	131.694	0	0	1.75397	62.1458	163.766	207.866	3087.71	2728.33	-163.766	0	10.3502	13.0773	12.0373	0	0	0.0535804	105.9	-499.437	70.985	112.35	0	54.1279	51.6637	139.752	1
2426	0	0	426	1	239.292	119.805	119.488	0	0	48.9727	3.68649	17.7922	157.028	3140.15	2388.15	-17.7922	0	6.85345	13.5868	12.2566	0	0	0.0916178	79.4897	-491.522	84.6149	95.5405	0	69.7034	67.5256	169.091	1
2427	0	0	427	1	331.25	169.012	162.238	0	0	9.64588	100.99	206.631	182.753	3079.81	2888.81	-206.631	0	9.48187	12.9528	11.831	0	0	0.169351	113.605	-501.126	51.2962	110.216	0	60.6638	58.1114	183.025	1
2428	0	0	428	1	258.481	119.292	139.189	0	0	21.7462	-8.46746	98.88	188.786	3067.71	2599.63	-98.88	0	8.88323	13.2757	11.7361	0	0	0.0470328	105.99	-498.152	74.0444	110.485	0	58.8176	57.313	138.479	1
2430	0	0	430	1	255.402	147.443	107.959	0	0	62.1977	0.207816	63.2559	180.141	3126.92	2391.63	-63.2559	0	8.16213	13.2545	12.5248	0	0	0.131085	76.5814	-489.917	76.5982	90.7884	0	62.0732	59.8853	147.976	1
2433	0	0	433	1	331.64	207.219	124.421	0	0	29.1256	1.65305	70.3685	231.303	3159.99	2788.83	-70.3685	0	10.5765	12.9665	12.1765	0	0	0.112659	113.338	-504.735	51.5425	112.459	0	49.1181	47.1019	116.457	1
2434	0	0	434	1	233.6	121.979	111.622	0	0	-1.91793	83.9627	201.361	139.031	3091.38	2706.52	-201.361	0	7.19201	12.9561	12.2725	0	0	0.120867	95.7319	-495.789	86.72	86.8903	0	78.2795	74.894	232.387	1
2436	0	0	436	1	242.346	106.967	135.379	0	0	68.0447	56.3175	95.7772	178.851	3121.08	2833.82	-95.7772	0	8.27194	12.964	12.0805	0	0	0.0946902	96.2246	-497.145	81.6911	117.774	0	62.7087	60.1605	148.604	1
2438	0	0	438	1	320.79	190.27	130.52	0	0	-19.8784	5.66861	153.952	240.602	3109.34	2685.15	-153.952	0	11.9961	13.7668	12.3586	0	0	0.222377	84.0723	-496.805	54.9857	106.18	0	47.6537	45.9855	119.229	1
2439	0	0	439	1	264.914	163.202	101.712	0	0	80.8617	57.302	205.96	225.959	3108.26	2733.18	-205.96	0	11.6199	13.6757	13.0956	0	0	0.199156	83.2122	-498.125	73.8989	132.773	0	51.3116	48.9389	155.243	1
2440	0	0	440	1	209.383	105.483	103.9	0	0	21.6496	-21.2161	203.527	176.264	3067.81	2712.04	-203.527	0	9.19587	12.5964	12.2458	0	0	0.0317882	80.8414	-489.596	101.762	101.397	0	61.5562	59.2256	186.771	1
2442	0	0	442	1	245.404	112.069	133.335	0	0	8.69868	42.1252	111.698	143.056	3678.72	2549.03	-111.698	0	6.77277	13.0681	12.5703	0	0	0.0650052	137.681	-513.026	81.1449	128.256	0	79.3289	74.8542	182.962	1
2445	0	0	445	1	261.769	146.411	115.358	0	0	26.6351	8.76651	63.7667	236.629	3162.49	2781.71	-63.7667	0	10.7467	13.0997	11.6225	0	0	0.00720434	78.1964	-488.851	72.248	113.293	0	47.8757	45.8012	113.504	1
2446	0	0	446	1	300.997	150.191	150.805	0	0	-21.2904	66.5659	189.059	253.391	3110.75	2723.91	-189.059	0	13.0106	12.5596	12.5271	0	0	0.0401127	88.9774	-495.225	59.2622	132.344	0	44.3569	42.3725	126.613	1
2447	0	0	447	1	272.861	140.344	132.517	0	0	20.9749	79.3272	-22.9151	161.09	3467.13	3010.13	22.9151	0	6.76305	12.7949	12.3409	0	0	0.188658	97.5072	-496.642	68.5291	101.132	0	67.2604	65.7759	166.81	1
2448	0	0	448	1	262.803	126.696	136.107	0	0	-7.89139	46.7892	-71.3147	201.357	3197.01	2743.69	71.3147	0	8.25367	12.5401	11.866	0	0	0.163242	84.2804	-488.243	71.4245	98.7382	0	53.8409	50.9526	136.87	1
2450	0	0	450	1	254.039	131.022	123.017	0	0	17.9632	8.9835	-494.643	282.082	3270.82	2781.5	494.643	0	11.729	13.2484	11.0269	0	0	0.0386328	96.7763	-497.124	74.7877	137.614	0	52.5427	48.6184	219.662	1
2451	0	0	451	1	263.288	151.364	111.924	0	0	19.6548	-25.282	283.737	214.413	3169.47	2716.1	-283.737	0	12.1433	12.4554	12.353	0	0	0.172126	92.1036	-494.43	71.8125	130.137	0	52.2341	49.882	203.218	1
2457	0	0	457	1	285.834	148.364	137.47	0	0	71.38	-54.6146	-64.3865	180.549	3217.4	2446.45	64.3865	0	7.55898	13.0848	12.1056	0	0	0.112594	86.163	-493.457	64.0288	107.508	0	58.1155	56.504	150.526	1
2460	0	0	460	1	300.127	120.369	179.758	0	0	19.8943	66.833	42.7672	289.317	3069.57	2623.99	-42.7672	0	12.8167	12.3051	11.6637	0	0	0.294021	89.2662	-492.586	58.2835	125.455	0	39.1854	37.9036	94.7766	1
2461	0	0	461	1	293.651	130.507	163.144	0	0	69.2171	13.2281	-95.113	249.455	3119.9	2777.25	95.113	0	10.0814	13.5015	11.9242	0	0	0.10959	99.3879	-500.357	61.7735	115.927	0	43.4605	42.534	120.844	1
2462	0	0	462	1	348.167	144.841	203.326	0	0	-98.9619	156.251	-220.006	278.96	3188.42	2534.57	220.006	0	11.1634	13.6325	12.1811	0	0	0.373905	67.0135	-489.507	48.601	117.894	0	40.3783	37.8238	135.629	1
2463	0	0	463	1	272.614	157.805	114.809	0	0	53.3647	-9.18527	1.28144	256.867	3135.76	2700.01	-1.28144	0	11.0961	12.5978	12.0101	0	0	0.140145	93.0071	-494.343	67.9192	116.77	0	43.3047	42.1386	105.383	1
2464	0	0	464	1	292.087	185.578	106.51	0	0	111.691	8.99174	-78.3923	170.192	3575.73	2482.51	78.3923	0	6.94647	12.7468	12.1437	0	0	0.0817368	112.258	-501.693	61.6912	113.636	0	61.7931	61.4859	167.124	1
2466	0	0	466	1	290.136	155.255	134.881	0	0	38.057	-1.42527	81.7921	246.356	3051.4	2791.91	-81.7921	0	11.3737	13.1265	12.9393	0	0	0.0946919	99.8104	-503.566	63.6807	117.211	0	46.7165	45.3203	112.572	1
2467	0	0	467	1	346.484	154.608	191.877	0	0	-8.26359	4.01085	54.8316	353.042	3197.38	2786.47	-54.8316	0	16.0193	12.6298	12.0353	0	0	0.220055	98.3023	-501.019	48.0259	138.924	0	33.3783	31.6476	79.4025	1
2468	0	0	468	1	332.572	179.424	153.148	0	0	12.6598	15.3765	162.586	215.976	3674.76	2476.12	-162.586	0	10.7689	13.9487	12.7595	0	0	0.110725	118.113	-511.102	52.7142	117.376	0	54.115	52.1548	135.03	1
2469	0	0	469	1	254.11	101.56	152.55	0	0	81.9218	-8.65818	-74.9342	224.65	3107.2	2799.14	74.9342	0	9.2172	12.9461	11.4729	0	0	0.114065	84.2205	-491.292	75.0627	104.467	0	47.2116	46.3775	125.679	1
2470	0	0	470	1	205.682	114.158	91.5239	0	0	-2.43472	60.1981	41.1104	143.486	3191.55	2331.64	-41.1104	0	6.375	13.1295	11.4534	0	0	0.144535	79.8623	-486.048	103.884	96.5686	0	75.7287	71.9304	179.93	1
2471	0	0	471	1	259.185	123.043	136.143	0	0	30.2266	68.3022	-72.1114	218.856	3158.89	2821.84	72.1114	0	8.89338	13.4932	11.9459	0	0	0.0555353	86.2101	-494.927	74.3696	111.315	0	49.8525	48.2719	131.121	1
2472	0	0	472	1	289.296	117.685	171.611	0	0	-159.114	-9.69816	-435.938	264.278	3348.23	2800.18	435.938	0	11.5138	12.2432	12.2252	0	0	0.137245	91.0022	-495.449	62.0785	117.613	0	51.3756	46.0568	197.752	1
2473	0	0	473	1	254.584	125.742	128.842	0	0	33.8691	2.51916	-22.6808	215.364	3155.25	2688.3	22.6808	0	9.13145	12.5251	11.8939	0	0	0.0841604	89.5572	-493.456	74.9092	117.903	0	50.5447	49.171	122.711	1
2474	0	0	474	1	229.065	99.172	129.893	0	0	-1.89328	-7.91854	172.62	174.048	3091.35	2698.74	-172.62	0	8.82288	12.3859	12.1468	0	0	0.203633	68.8593	-482.379	88.0659	111.447	0	62.1761	59.8854	166.238	1
2475	0	0	475	1	228.938	121.99	106.948	0	0	57.2034	48.1778	153.769	131.058	3630.22	2841.96	-153.769	0	6.41476	13.8439	12.4362	0	0	0.0465878	80.9495	-492.723	91.3493	108.554	0	85.583	83.2848	210.362	1
2476	0	0	476	1	310.034	153.62	156.414	0	0	41.2069	4.53778	-252.002	187.582	3247.57	2686.28	252.002	0	7.37694	13.5916	11.1783	0	0	0.0873203	88.9337	-493.914	56.3199	127.56	0	57.4163	53.7459	210.326	1
2477	0	0	477	1	203.851	117.878	85.9727	0	0	28.8223	12.2125	-65.1555	129.488	3160.3	2778.27	65.1555	0	5.33141	13.2596	11.7402	0	0	0.124873	70.4891	-484.428	106.346	77.5389	0	80.5946	78.028	207.899	1
2478	0	0	478	1	348.667	160.163	188.504	0	0	-0.0318517	46.954	-40.7765	257.247	3089.49	2743.53	40.7765	0	10.7347	13.1564	11.5546	0	0	0.118134	101.059	-500.205	47.6006	118.262	0	42.4275	41.3173	107.347	1
2479	0	0	479	1	304.401	149.563	154.838	0	0	30.2869	-0.852563	-73.6308	148.528	2959.51	2592.01	73.6308	0	6.10341	13.6713	12.3185	0	0	0.0651615	128.873	-511.506	59.2193	119.396	0	70.6011	69.9224	187.526	1
2480	0	0	480	1	306.493	154.933	151.56	0	0	28.9021	65.9685	57.3449	264.012	3060.56	2724.51	-57.3449	0	11.8305	13.2384	11.7259	0	0	0.23505	105.452	-500.941	57.544	140.987	0	43.3962	41.7399	104.922	1
2481	0	0	481	1	240.249	115.966	124.282	0	0	34.2591	2.72	-27.1291	187.735	3154.86	2688.1	27.1292	0	7.93424	13.4418	12.5322	0	0	0.023972	89.5764	-495.844	84.3559	115.144	0	58.6209	57.096	142.78	1
2484	0	0	484	1	249.625	111.881	137.744	0	0	23.0927	56.1117	75.5621	158.234	3166.03	3033.35	-75.5621	0	7.21821	12.2592	12.365	0	0	0.0235298	113.172	-500.05	77.4839	118.339	0	69.9001	66.5045	163.859	1
2484	0	0	484	1	271.527	167.407	104.12	0	0	55.1415	-10.3147	117.359	147.753	3034.32	2202.83	-117.359	0	7.0464	12.9611	11.618	0	0	0.0418578	103.022	-494.513	68.2437	107.548	0	73.0435	71.1504	171.357	1
2489	0	0	489	1	209.379	97.9872	111.392	0	0	-77.2402	126.153	-301.529	204.521	3067.04	2863.65	301.529	0	8.1239	12.4791	11.4095	0	0	0.178374	96.8164	-493.214	99.5782	117.352	0	54.5815	51.5613	211.585	1
2489	0	0	489	1	250.146	105.461	144.685	0	0	40.8743	44.7822	135.736	150.939	3646.55	2546.38	-135.736	0	7.27461	13.2293	12.3187	0	0	0.0415453	73.0261	-487.756	78.6683	78.5432	0	75.0547	71.6245	178.905	1
2491	0	0	491	1	331.101	172.001	159.1	0	0	99.6284	126.569	-135.634	199.67	3189.15	2763.57	135.634	0	7.85697	12.2778	11.8802	0	0	0.0652356	100.186	-497.078	50.7879	132.346	0	53.9074	51.3255	158.144	1
2492	0	0	492	1	239.134	117.774	121.36	0	0	68.1061	16.827	156.882	189.217	3021.35	2673.99	-156.882	0	9.31478	13.4344	11.7751	0	0	0.181726	77.8529	-489.169	83.5751	111.571	0	59.0922	57.4105	150.317	1
2493	0	0	493	1	226.121	98.3783	127.743	0	0	24.3804	40.1124	-99.8331	155.949	3463.72	2351.73	99.8331	0	6.27551	13.0211	12.0125	0	0	0.0660905	87.163	-489.66	90.7449	97.5179	0	66.6999	64.8944	187.021	1
2494	0	0	494	1	297.901	157.63	140.272	0	0	34.0537	96.587	175.347	225.201	3155.07	2594.23	-175.347	0	11.2688	12.7789	11.6193	0	0	0.174573	80.5811	-487.771	59.3706	89.6951	0	49.6511	48.1281	130.993	1
2497	0	0	497	1	330.47	178.75	151.72	0	0	25.0657	-12.1449	33.5623	316.637	3164.05	2802.62	-33.5623	0	14.0821	12.9248	11.918	0	0	0.255057	73.6445	-490.837	51.5275	129.09	0	36.4295	34.9358	87.9862	1
2501	0	0	501	1	195.374	103.423	91.9508	0	0	-5.95678	34.3027	-74.0621	126.967	3195.08	2756.18	74.0621	0	5.20489	12.8909	12.1371	0	0	0.120194	80.4882	-487.091	113.796	95.3148	0	83.4842	79.1173	213.102	1
2502	0	0	502	1	260.745	122.074	138.672	0	0	-1.32153	27.509	25.0188	149.59	3190.44	2463.99	-25.0188	0	6.58283	13.3847	12.391	0	0	0.110723	90.9077	-495.579	74.231	93.8638	0	74.0058	70.5475	175.89	1
2504	0	0	504	1	235.485	68.9912	166.494	0	0	80.8988	-15.7905	-260.381	169.272	3407.2	2606.95	260.381	0	6.69206	12.8024	11.7199	0	0	0.0497088	99.8592	-494.755	84.3869	109.795	0	63.5545	60.2441	232.211	1
2506	0	0	506	1	254.153	123.463	130.69	0	0	132.467	9.15924	-232.932	171.345	3455.29	2482.34	232.932	0	6.75549	12.7586	11.6891	0	0	0.0358009	73.4325	-483.022	75.1194	93.2896	0	60.8664	60.0798	218.693	1
2508	0	0	508	1	224.217	119.236	104.981	0	0	42.1699	-51.0861	31.2087	137.551	3047.29	2941.23	-31.2087	0	6.16007	12.7358	11.0604	0	0	0.0972964	82.333	-485.035	89.4316	95.4186	0	75.918	74.3201	183.652	1
2509	0	0	509	1	205.366	111.286	94.0799	0	0	-56.7943	-137.411	-636.347	259.419	3445.23	2429.59	636.346	0	12.1902	13.456	11.225	0	0	0.0775961	77.7486	-490.325	104.258	96.0055	0	72.3927	77.589	188.786	1
2513	0	0	513	1	296.034	140.878	155.156	0	0	61.2632	41.9317	24.7617	256.841	3227.52	2648.89	-24.7617	0	11.1904	12.8465	11.6929	0	0	0.0921662	91.7196	-496.706	60.0754	123.908	0	44.345	42.266	105.586	1
2514	0	0	514	1	289.939	142.762	147.177	0	0	100.24	99.1034	-244.684	171.898	2989.22	2591.72	244.684	0	6.66437	13.8126	11.4187	0	0	0.126715	84.0699	-489.756	62.6364	137.797	0	62.0227	59.6972	232.562	1
2516	0	0	516	1	273.261	167.961	105.3	0	0	15.3456	30.7145	329.216	208.322	3173.77	2560.45	-329.216	0	12.2808	12.4138	11.8334	0	0	0.0388121	102.386	-496.199	67.2066	125.579	0	55.0777	52.9904	240.295	1
2518	0	0	518	1	260.419	157.399	103.02	0	0	19.0704	39.2976	81.8167	209.485	3170.05	2751.18	-81.8167	0	9.63342	12.7339	11.1299	0	0	0.101768	82.5405	-487.408	71.5481	111.056	0	53.336	50.5172	124.606	1
2519	0	0	519	1	210.544	110.076	100.467	0	0	34.8222	27.9278	-106.983	162.21	3154.3	2463.57	106.983	0	6.51475	12.3918	12.017	0	0	0.123306	103.666	-494.922	99.9338	122.14	0	63.9683	62.1402	179.922	1
2525	0	0	525	1	302.292	171.506	130.786	0	0	-19.6696	82.5301	139.712	173.567	3208.79	2508.63	-139.712	0	8.47089	12.8308	11.8355	0	0	0.0752181	109.168	-498.51	58.4184	111.754	0	63.735	61.0279	153.634	1
2528	0	0	528	1	234.336	125.01	109.326	0	0	-217.862	63.0113	-340.245	181.525	3307.32	2627.81	340.245	0	7.91861	13.8103	11.7424	0	0	0.303984	90.4184	-494.471	86.7521	121.915	0	65.6183	55.1415	242.535	1
2529	0	0	529	1	226.513	109.665	116.848	0	0	61.2251	14.5067	40.1287	137.121	3127.9	2775.97	-40.1287	0	6.0761	13.5644	12.0191	0	0	0.0953325	96.2004	-497.136	91.5082	109.461	0	80.1515	77.3575	191.747	1
2530	0	0	530	1	268.954	132.659	136.295	0	0	-7.62954	94.0124	77.0134	244.655	3097.09	2796.13	-77.0134	0	11.2108	12.2818	11.4139	0	0	0.187009	94.1107	-492.173	68.0403	117.272	0	45.9136	43.9093	109.386	1
2531	0	0	531	1	232.699	136.49	96.2087	0	0	50.0596	75.1941	-53.9088	190.194	3139.06	2615.63	53.9088	0	7.79628	12.2367	11.3087	0	0	0.192229	96.2062	-489.993	84.16	108.422	0	55.3416	54.5078	140.396	1
2533	0	0	533	1	219.296	119.071	100.225	0	0	3.28201	26.7441	160.091	168.853	3086.18	2763.74	-160.091	0	8.40106	12.1347	11.6166	0	0	0.216507	110.544	-495.717	92.5208	135.286	0	63.8675	61.0626	164.779	1
2537	0	0	537	1	284.189	154.105	130.083	0	0	-67.5019	126.658	-214.269	244.437	3156.96	2663.82	214.269	0	9.66866	12.4919	11.0198	0	0	0.2203	79.0331	-483.818	62.4992	121.471	0	43.9394	41.6936	147.898	1
2541	0	0	541	1	401.467	235.703	165.764	0	0	111.256	100.139	282.861	301.187	3077.86	2690.34	-282.861	0	16.7199	12.3479	11.0379	0	0	0.243287	118.053	-503.194	38.2631	145.965	0	38.6784	36.9469	147.197	1
2547	0	0	547	1	230.358	136.123	94.2349	0	0	-1.48383	-2.75702	-110.965	153.541	3290.26	2494.26	110.965	0	6.22929	13.378	11.6346	0	0	0.113561	65.4957	-480.933	88.0936	90.1227	0	67.5682	65.3165	192.247	1
2548	0	0	548	1	323.962	153.002	170.959	0	0	64.0992	37.7802	254.145	293.108	3025.36	2752.7	-254.145	0	15.8736	13.3626	12.837	0	0	0.0775041	88.7067	-500.441	54.3059	132.301	0	40.3189	38.4431	146.446	1
2549	0	0	549	1	282.163	164.759	117.404	0	0	41.784	56.3597	84.8788	224.701	3147.34	2634.46	-84.8788	0	10.3123	13.1115	12.4982	0	0	0.192778	83.3187	-494.611	65.7934	116.869	0	51.0116	49.1143	120.186	1
2550	0	0	550	1	312.016	121.528	190.488	0	0	-24.0773	94.1334	-46.6109	246.373	3113.54	2696.35	46.6109	0	10.2426	12.4318	11.2776	0	0	0.249572	100.116	-494.107	54.8226	130.733	0	43.8888	42.6757	110.216	1
2551	0	0	551	1	260.336	160.62	99.7157	0	0	-56.0814	-5.56024	-194.968	152.987	3245.2	2696.38	194.968	0	6.16196	13.5111	12.1255	0	0	0.143905	96.7747	-495.568	74.178	109.837	0	69.1596	64.8067	225.37	1
2552	0	0	552	1	343.198	176.658	166.54	0	0	79.7383	-21.7712	253.634	284.398	3109.38	2712.59	-253.634	0	15.4975	12.4841	11.8756	0	0	0.0856152	95.3008	-497.693	48.4258	115.693	0	40.1739	38.4185	142.894	1
2553	0	0	553	1	282.439	181.348	101.091	0	0	55.0476	80.668	189.462	266.598	3034.41	2709.81	-189.462	0	13.4991	12.588	11.9198	0	0	0.1326	78.1839	-490.903	64.3377	121.85	0	42.4285	40.9732	121.808	1
2555	0	0	555	1	194.663	100.013	94.65	0	0	21.6857	28.3525	104.784	136.178	3067.77	2762.13	-104.784	0	6.40233	12.674	11.2125	0	0	0.0848452	106.886	-495.759	111.399	122.458	0	79.2133	76.0934	187.582	1
2556	0	0	556	1	263.866	170.796	93.0698	0	0	-0.116675	-51.2189	234.817	137.449	3189.24	2243.74	-234.817	0	7.48028	12.8806	11.6532	0	0	0.0796072	82.3606	-486.419	71.1476	91.6469	0	77.6234	74.3307	255.259	1
2557	0	0	557	1	242.075	109.479	132.595	0	0	0.852653	-38.2087	-286.903	155.001	2889.29	2330.39	286.903	0	6.21777	12.6459	11.357	0	0	0.11554	107.739	-496.09	80.0502	126.155	0	67.3612	62.8153	260.126	1
2563	0	0	563	1	301.978	143.835	158.143	0	0	62.6608	70.38	-324.348	301.729	3126.46	2819.76	324.348	0	11.8013	12.7088	11.5551	0	0	0.125366	97.2907	-498.715	58.0647	130.743	0	39.3935	37.3929	159.37	1
2564	0	0	564	1	233.236	101.68	131.555	0	0	23.3258	21.7709	137.717	140.622	3265.45	2768.71	-137.717	0	6.82535	12.535	11.5672	0	0	0.0721214	82.0126	-485.037	84.8728	84.2171	0	77.567	74.0578	184.474	1
2569	0	0	569	1	309.657	140.528	169.129	0	0	7.78168	19.9414	-62.4614	241.047	3081.68	2770.54	62.4614	0	9.9523	12.3258	11.0871	0	0	0.145485	98.0695	-492.528	55.1147	117.004	0	44.0597	42.8981	113.947	1
2570	0	0	570	1	239.783	117.277	122.506	0	0	13.3584	-21.3438	182.103	151.213	3175.76	2811.82	-182.103	0	7.7344	13.0935	11.4889	0	0	0.0619061	68.4117	-481.348	82.1636	85.5806	0	71.8427	68.8579	193.053	1
2573	0	0	573	1	259.325	124.01	135.315	0	0	-6.63686	52.1959	89.6282	152.366	3295.42	2638.62	-89.6282	0	7.08003	12.8591	12.1003	0	0	0.329554	96.0438	-493.197	73.6601	118.283	0	74.0611	69.1855	168.614	1
2574	0	0	574	1	287.821	136.083	151.738	0	0	18.9687	69.0645	35.0357	186.243	3170.15	2621.76	-35.0357	0	8.19616	13.136	11.5089	0	0	0.294376	101.343	-496.528	62.6904	109.877	0	59.656	57.243	141.062	1
2575	0	0	575	1	281.244	150.609	130.636	0	0	-171.01	176.484	-355.285	205.274	3360.13	2514.34	355.285	0	8.64865	13.0537	11.2005	0	0	0.235936	78.7326	-487.013	64.3479	105.347	0	57.719	51.1557	228.946	1
2580	0	0	580	1	235.081	158.601	76.4794	0	0	95.18	0.11814	159.406	128.649	3193.6	2391.72	-159.406	0	6.35732	12.659	11.3896	0	0	0.0727909	137.737	-504.073	83.7471	109.639	0	83.7294	80.567	210.806	1
2581	0	0	581	1	226.731	142.603	84.1274	0	0	18.7193	41.2567	199.51	155.516	3070.74	2749.22	-199.51	0	8.01378	12.6557	11.1559	0	0	0.123792	73.3197	-481.597	87.9833	88.4525	0	69.3497	66.2361	203.427	1
2585	0	0	585	1	178.14	90.0467	88.0933	0	0	37.1139	68.4814	83.0247	124.195	3152.01	2522.68	-83.0247	0	5.68764	12.227	11.44	0	0	0.0380142	70.5359	-477.548	127.42	100.992	0	86.0211	82.9403	201.799	1
2587	0	0	587	1	263.513	167.141	96.3711	0	0	40.2151	48.312	340.909	232.713	3148.91	2642.51	-340.909	0	13.8097	12.158	11.8782	0	0	0.146733	74.0971	-484.22	70.626	114.496	0	49.9358	48.1808	228.158	1
2592	0	0	592	1	353.002	220.492	132.51	0	0	54.3487	-19.7397	95.7177	291.151	3035.11	2710.56	-95.7178	0	13.6423	11.9364	11.0854	0	0	0.0568737	114.533	-500.722	45.4699	158.236	0	38.2097	37.0881	92.6016	1
2593	0	0	593	1	241.122	128.383	112.739	0	0	70.8272	-22.8294	141.517	247.861	3018.63	2713.65	-141.517	0	12.1093	11.8856	11.3476	0	0	0.0868253	71.7184	-481.483	79.2724	124.36	0	44.2813	42.9116	111.316	1
2596	0	0	596	1	306.978	149.563	157.415	0	0	-36.2853	82.7657	-40.3999	200.661	3125.75	2608.05	40.3999	0	8.4085	12.7817	11.1623	0	0	0.316643	76.4386	-485.316	56.338	99.7315	0	52.7895	51.7114	132.024	1
2597	0	0	597	1	259.086	92.5269	166.559	0	0	19.7679	-6.78508	-52.3063	177.218	3169.35	2298.97	52.3063	0	7.39458	11.3424	11.1799	0	0	0.143215	84.8418	-481.619	70.208	94.8888	0	57.3739	55.9573	144.428	1
2600	0	0	600	1	293.679	153.466	140.213	0	0	24.3306	9.87496	-89.742	214.908	3164.79	2481.63	89.742	0	8.74119	12.8314	10.8175	0	0	0.118347	88.6004	-488.505	59.6972	109.528	0	48.1093	46.8792	133.32	1
2604	0	0	604	1	201.244	95.9679	105.276	0	0	42.1337	-22.112	50.0985	188.71	3047.33	2613.27	-50.0985	0	8.51217	12.2268	11.1812	0	0	0.178372	76.153	-482.425	104.69	103.381	0	56.5661	55.4559	136.561	1
2606	0	0	606	1	304.934	169.177	135.758	0	0	108.143	1.01324	161.516	201.269	3180.64	2689.81	-161.516	0	9.96305	12.6354	11.5446	0	0	0.104522	119.72	-501.778	57.1653	100.302	0	55.2884	53.0883	138.74	1
2609	0	0	609	1	277.863	153.783	124.08	0	0	89.2526	56.432	83.6302	143.326	3498.51	2534.73	-83.6301	0	6.55071	11.8196	12.2762	0	0	0.0384757	86.0899	-488.417	65.3843	76.944	0	76.2672	74.0969	183.231	1
2611	0	0	611	1	218.019	100.372	117.647	0	0	-86.6509	45.1741	-247.152	179.163	3176.11	2645.65	247.152	0	7.17311	12.4595	11.4538	0	0	0.0294125	87.4608	-488.37	93.6518	120.015	0	59.6018	55.6942	206.819	1
2612	0	0	612	1	226.499	134.268	92.2314	0	0	-2.49156	-2.87247	270.041	172.258	3091.95	2494.37	-270.041	0	9.62887	11.966	11.007	0	0	0.0945269	82.2885	-483.039	86.5649	95.3407	0	62.1171	59.4921	231.504	1
2613	0	0	613	1	228.17	128.867	99.3027	0	0	17.8952	-7.6224	16.7761	152.07	3270.88	2499.12	-16.7761	0	6.67187	12.1748	11.3788	0	0	0.1296	98.5679	-488.549	86.7199	116.36	0	69.9418	67.4076	165.724	1
2617	0	0	617	1	360.467	207.341	153.126	0	0	95.9127	6.81	108.425	252.597	3192.87	2783.67	-108.425	0	11.8849	12.5547	11.1157	0	0	0.0814162	103.303	-497.669	44.6296	140.414	0	44.9212	42.8301	105.004	1
2618	0	0	618	1	286.115	165.792	120.322	0	0	58.4958	82.5895	62.4891	157.69	3230.28	2807.55	-62.4891	0	7.06946	12.3358	12.2563	0	0	0.181331	105.347	-498.363	63.2404	115.379	0	70.3173	67.2466	164.848	1
2622	0	0	622	1	281.69	110.687	171.003	0	0	-35.7994	130.029	173.59	201.813	3224.92	2461.13	-173.59	0	10.2425	11.8913	11.1825	0	0	0.245654	90.8949	-487.657	62.8102	116.979	0	53.3084	50.87	141.498	1
2623	0	0	623	1	253.667	124.318	129.348	0	0	-6.91441	75.6585	60.0187	157.529	3096.37	2714.82	-60.0187	0	7.11316	12.215	11.8263	0	0	0.224871	98.086	-493.486	74.7452	109.008	0	69.2191	66.1596	163.876	1
2624	0	0	624	1	304.677	152.478	152.2	0	0	79.0047	-3.29651	62.2751	207.565	3209.78	2694.12	-62.2751	0	9.3959	12.8638	11.1603	0	0	0.0465999	81.1553	-487.203	57.032	93.8719	0	53.8061	51.3186	125.509	1
2625	0	0	625	1	351.681	178.498	173.183	0	0	4.19125	48.4569	-70.1143	298.23	3085.27	2542.7	70.1143	0	12.2045	12.0882	11.3473	0	0	0.196728	98.1466	-495.199	46.0412	132.248	0	36.4329	35.4937	94.9881	1
2626	0	0	626	1	225.311	103.961	121.35	0	0	-66.8438	-3.87275	-181.677	155.505	3355.62	2495.37	181.677	0	6.29372	12.5054	11.1977	0	0	0.0856065	94.669	-488.791	88.6373	116.761	0	64.9957	62.5603	210.049	1
2627	0	0	627	1	239.729	90.1964	149.532	0	0	46.8749	67.6096	20.9292	149.49	3042.59	2722.87	-20.9292	0	6.48182	13.0986	11.4198	0	0	0.104203	84.5892	-488.328	82.0736	85.4574	0	72.0957	70.0101	176.23	1
2631	0	0	631	1	247.997	137.626	110.37	0	0	-78.7507	62.3106	79.0298	202.985	2769.57	2728.17	-79.0298	0	9.53329	11.0951	10.9154	0	0	0.246255	88.3336	-482.07	74.0702	106.098	0	52.3152	49.1878	122.117	1
2632	0	0	632	1	326.091	161.575	164.516	0	0	65.8803	52.8377	-246.39	191.454	3322.56	2737.64	246.39	0	7.4474	12.2678	11.2405	0	0	0.100386	113.03	-501.897	51.2877	120.225	0	56.8519	52.398	199.66	1
2633	0	0	633	1	225.056	100.172	124.883	0	0	53.3001	33.7134	-42.776	138.861	3135.82	2557.45	42.776	0	5.76213	12.2175	11.1644	0	0	0.0678275	87.5469	-483.961	88.1907	100.991	0	73.7414	72.5623	184.698	1
2634	0	0	634	1	254.523	139.69	114.832	0	0	-20.4853	22.3914	307.001	189.841	3010.29	2867.75	-307.001	0	11.0382	11.8222	11.0215	0	0	0.133282	79.6909	-480.048	72.5363	111.679	0	57.5951	55.2815	240.294	1
2637	0	0	637	1	233.629	130.382	103.247	0	0	24.0432	51.715	-234.681	182.649	3264.74	2738.76	234.681	0	7.12386	11.4722	11.1073	0	0	0.0880601	93.0521	-486.048	81.9433	109.493	0	58.5495	54.0597	197.534	1
2640	0	0	640	1	220.498	115.308	105.19	0	0	-33.8741	44.5699	246.586	153.492	3023.67	2745.91	-246.586	0	8.40189	12.1939	11.0791	0	0	0.136279	85.2436	-481.859	90.7434	93.2872	0	68.9351	65.6302	245.251	1
2641	0	0	641	1	236.675	124.051	112.625	0	0	65.6443	129.899	-108.009	152.173	3123.48	2560.92	108.009	0	6.04351	12.707	11.9612	0	0	0.187373	71.1716	-484.186	84.0235	88.0189	0	68.4925	67.5485	194.669	1
2642	0	0	642	1	223.217	102.121	121.097	0	0	18.8064	26.2877	-31.9661	156.849	3070.65	2764.19	31.9661	0	6.58759	12.2506	12.0452	0	0	0.0434419	101.075	-494.49	91.1418	114.3	0	67.6483	65.8322	165.795	1
2643	0	0	643	1	244.565	122.327	122.237	0	0	16.7136	82.9192	-289.856	172.376	3172.41	2308.92	289.856	0	6.71214	11.6057	11.0545	0	0	0.116617	104.462	-489.298	76.6686	106.105	0	62.1836	58.4038	240.583	1
2644	0	0	644	1	294.19	139.893	154.297	0	0	30.3259	22.9883	-16.1667	160.77	3158.79	2867.15	16.1667	0	6.82353	12.5532	11.1037	0	0	0.0834257	96.1426	-490.615	59.6031	110.176	0	65.4817	63.5281	159.897	1
2645	0	0	645	1	394.979	191.989	202.99	0	0	1.21492	23.303	53.9659	372.041	3088.25	2767.18	-53.9659	0	16.7799	11.3049	10.702	0	0	0.166971	84.3659	-486.758	38.2785	149.759	0	30.4894	29.1099	74.137	1
2646	0	0	646	1	323.354	167.459	155.895	0	0	82.7997	59.726	-14.3398	215.956	3106.32	2730.75	14.3398	0	9.10105	13.1989	11.8882	0	0	0.16058	81.2569	-490.963	53.3807	105.958	0	51.3652	49.5978	125.938	1
2648	0	0	648	1	224.015	118.456	105.559	0	0	40.7465	-24.6349	18.2499	146.018	3148.37	2615.79	-18.2499	0	6.42298	13.2657	11.9257	0	0	0.197093	86.3171	-490.467	92.3337	94.7234	0	73.7636	72.0036	176.783	1
2649	0	0	649	1	278.887	169.656	109.23	0	0	29.6947	-49.0037	130.945	233.527	3059.77	2739.82	-130.945	0	11.4189	12.1001	11.2785	0	0	0.0958563	94.7366	-492.57	64.1125	106.076	0	46.6468	45.0356	114.748	1
2650	0	0	650	1	267.446	130.546	136.9	0	0	-48.0199	269.992	-88.0204	175.805	3237.14	2420.83	88.0204	0	7.34541	12.5298	11.3727	0	0	0.298196	83.431	-486.961	68.8744	112.911	0	57.7132	56.5298	157.545	1
2651	0	0	651	1	278.486	145.051	133.434	0	0	90.6262	144.544	258.031	155.027	3098.49	2645.94	-258.031	0	8.41494	12.1009	12.026	0	0	0.200407	92.6156	-491.31	65.2142	96.5105	0	70.0837	66.4544	257.035	1
2652	0	0	652	1	232.02	109.575	122.445	0	0	-26.216	9.84308	72.9828	181.996	3115.68	2680.98	-72.9828	0	8.41588	12.3304	11.4402	0	0	0.173209	113.837	-497.848	84.946	129.245	0	59.5719	57.3853	140.718	1
2653	0	0	653	1	252.981	128.875	124.105	0	0	53.6804	-50.0106	158.74	188.015	3135.44	2740.83	-158.74	0	9.41367	12.2458	11.3543	0	0	0.107342	112.631	-496.488	74.3488	160.787	0	57.0605	55.0381	145.826	1
2654	0	0	654	1	265.301	152.379	112.922	0	0	-17.3216	-6.82928	-403.126	210.824	3306.1	2597.99	403.126	0	8.62042	11.8213	10.8838	0	0	0.0267888	102.139	-489.012	68.0378	110.092	0	58.6024	54.0463	244.369	1
2657	0	0	657	1	241.567	125.683	115.884	0	0	-35.4635	12.055	207.064	209.649	3124.92	2379.79	-207.064	0	11.0598	11.1308	10.3551	0	0	0.195733	86.1078	-478.893	76.0971	101.117	0	49.461	47.5421	150.01	1
2663	0	0	663	1	244.646	120.673	123.973	0	0	13.8437	44.8243	154.574	202.259	3075.62	2147.7	-154.574	0	9.96923	11.8474	10.7966	0	0	0.111345	90.5691	-483.503	76.575	108.441	0	53.0571	51.0711	131.155	1
2664	0	0	664	1	204.897	130.269	74.6282	0	0	49.31	-40.759	235.061	162.988	3040.15	2731.58	-235.061	0	8.77756	12.2181	11.0483	0	0	0.0797901	69.7	-478.424	101.483	87.4742	0	65.0434	62.4851	221.251	1
2672	0	0	672	1	275.009	172.074	102.935	0	0	90.0896	21.7761	205.182	265.464	3099.03	2768.7	-205.182	0	13.6786	12.2261	11.0639	0	0	0.101113	107.81	-497.148	65.3047	135.453	0	42.2418	40.3475	126.407	1
2673	0	0	673	1	289.26	163.309	125.951	0	0	2.12532	16.4464	318.688	277.877	2987.67	2873.69	-318.688	0	16.2704	11.4335	10.8499	0	0	0.208835	107.938	-491.906	59.5132	115.99	0	40.8712	39.3283	173.951	1
2674	0	0	674	1	189.195	95.3349	93.8606	0	0	-16.1072	-21.7378	-180.723	149.556	3205.23	2911.88	180.723	0	6.00633	12.155	11.1009	0	0	0.166514	104.244	-491.258	114.783	88.6645	0	67.2667	64.241	216.13	1
2678	0	0	678	1	246.129	120.089	126.04	0	0	10.8625	0.115824	56.684	173.319	3178.26	2790.36	-56.684	0	7.85503	11.3854	11.4912	0	0	0.0199199	85.8519	-484.227	76.3078	115.469	0	61.9132	59.1328	145.617	1
2680	0	0	680	1	247.41	116.937	130.473	0	0	6.02264	35.7435	13.4163	131.975	3083.44	2156.78	-13.4163	0	5.73851	11.9622	11.265	0	0	0.058007	88.6932	-484.06	76.268	93.4627	0	78.429	75.4594	187.616	1
2681	0	0	681	1	330.341	160.787	169.554	0	0	18.1064	17.0901	93.0271	247.768	3071.35	2673.73	-93.0271	0	11.5485	12.439	11.2778	0	0	0.135336	92.4385	-490.795	50.5345	113.664	0	45.0838	43.5422	107.258	1
2682	0	0	682	1	242.855	119.896	122.959	0	0	47.446	-7.92487	204.573	169.309	3042.01	2698.74	-204.573	0	8.78757	12.7246	11.446	0	0	0.163627	86.1152	-487.781	79.9451	110.859	0	63.7662	61.8537	192.544	1
2683	0	0	683	1	337.188	154.338	182.85	0	0	1.98414	83.0281	98.9062	237.704	3087.48	2707.45	-98.9062	0	11.099	12.6659	11.137	0	0	0.209535	97.6112	-493.202	49.1403	99.2646	0	47.319	45.3183	111.739	1
2684	0	0	684	1	374.2	200.826	173.374	0	0	7.75995	28.0133	36.4938	355.002	3081.7	2762.47	-36.4938	0	15.7448	11.9806	10.3228	0	0	0.121373	102.157	-494.236	41.3872	137.872	0	31.7653	30.4002	77.7858	1
2685	0	0	685	1	260.417	131.205	129.212	0	0	16.888	66.4318	86.589	176.035	3172.23	2724.05	-86.589	0	8.11203	12.3328	10.9984	0	0	0.153548	107.563	-491.647	70.7999	113.106	0	62.2955	59.0368	144.52	1
2688	0	0	688	1	299.201	139.278	159.923	0	0	13.79	-10.2611	-57.7135	299.943	3175.33	2800.74	57.7135	0	12.4952	11.8039	11.4901	0	0	0.12055	92.4944	-494.27	57.8111	138.996	0	36.4714	35.1549	91.648	1
2691	0	0	691	1	226.171	140.054	86.1176	0	0	37.5048	-6.52791	215.045	210.431	3051.96	2797.01	-215.045	0	11.0487	11.4495	10.5856	0	0	0.207052	102.654	-488.657	84.9572	119.866	0	50.3921	48.5622	159.66	1
2695	0	0	695	1	272.487	129.058	143.429	0	0	58.3671	17.8993	16.6471	169.758	3130.75	2772.58	-16.6471	0	7.37689	12.7184	11.6088	0	0	0.204865	97.1946	-493.182	67.57	106.467	0	63.7935	61.6367	154.336	1
2697	0	0	697	1	291.477	159.165	132.313	0	0	19.5876	67.9902	18.6358	270.554	3169.53	2722.49	-18.6358	0	11.7453	11.9644	11.2379	0	0	0.186765	94.1903	-488.536	59.9219	128.597	0	41.3751	39.3186	99.1578	1
2698	0	0	698	1	226.357	102.217	124.139	0	0	58.7222	-89.3019	-259.714	145.383	3130.4	2481.14	259.714	0	5.92063	12.1395	11.4283	0	0	0.105046	91.2403	-487.495	87.8062	101.833	0	68.9246	66.8888	251.803	1
2702	0	0	702	1	228.081	140.173	87.9076	0	0	-3.22205	34.2823	40.1503	178.983	3092.68	2357.56	-40.1503	0	7.97111	12.3093	10.8334	0	0	0.243269	84.2552	-484.295	85.9309	132.835	0	59.8398	56.9072	142.621	1
2703	0	0	703	1	320.321	197.351	122.97	0	0	83.056	-14.0354	-52.3448	210.799	3106.06	2704.86	52.3448	0	8.77436	11.8098	11.2749	0	0	0.042718	119.55	-498.48	52.2195	132.182	0	49.681	48.6846	125.417	1
2704	0	0	704	1	293.669	117.43	176.239	0	0	28.9517	2.84436	131.543	201.055	3160.17	2687.98	-131.543	0	9.72176	12.1088	11.1043	0	0	0.00349417	93.9468	-489.185	59.2766	101.832	0	54.1624	52.2197	129.485	1
2705	0	0	705	1	208.482	121.569	86.913	0	0	-9.10546	84.4063	184.424	144.036	2998.91	3005.05	-184.424	0	7.33459	11.6914	11.1674	0	0	0.102379	98.5225	-485.972	97.9495	114.085	0	72.7956	70.262	201.076	1
2710	0	0	710	1	230.074	104.87	125.205	0	0	-13.6367	5.5623	-49.5403	166.256	3003.44	2884.58	49.5403	0	6.96772	11.2671	11.0458	0	0	0.154582	88.0308	-480.554	83.3555	97.7316	0	61.4573	60.4889	152.502	1
2711	0	0	711	1	254.706	124.426	130.28	0	0	-44.4543	63.8085	35.9654	151.927	3133.91	2627.01	-35.9654	0	6.78594	12.1126	11.6877	0	0	0.111356	87.5796	-486.14	73.9243	99.2502	0	70.2745	67.6954	166.607	1
2713	0	0	713	1	234.931	131.748	103.183	0	0	28.403	79.6086	129.238	137.666	3260.38	2710.87	-129.238	0	6.58856	12.3631	10.7122	0	0	0.186572	91.2096	-483.786	82.0481	81.1977	0	78.7178	74.6448	182.617	1
2714	0	0	714	1	260.475	123.489	136.986	0	0	78.9318	63.8653	36.781	178.957	3010.53	2726.61	-36.781	0	7.84992	11.4275	10.9372	0	0	0.046221	96.022	-485.836	69.4235	113.994	0	59.4264	57.2823	144.256	1
2716	0	0	716	1	271.481	129.544	141.937	0	0	16.4326	69.7963	17.5991	182.167	3571.33	2322.04	-17.5991	0	7.90403	12.1959	11.1541	0	0	0.156631	93.556	-488.82	66.6393	97.3521	0	58.7949	56.6288	141.883	1
2718	0	0	718	1	252.482	131.65	120.833	0	0	85.7965	-32.4988	167.508	139.587	3103.32	2922.64	-167.508	0	7.00057	11.7833	11.6152	0	0	0.0678035	86.6724	-485.778	74.2812	95.6218	0	75.4602	72.6224	199.146	1
2722	0	0	722	1	251.324	112.898	138.426	0	0	-69.6797	104.127	-174.39	136.202	3059.48	2487.03	174.39	0	5.42625	11.8122	10.8267	0	0	0.119975	84.8597	-479.076	73.5758	89.5475	0	72.6215	69.8698	234.615	1
2723	0	0	723	1	258.221	112.146	146.075	0	0	56.3893	9.81879	109.269	220.4	3033.07	2780.66	-109.269	0	10.3919	11.7891	10.6368	0	0	0.110304	106.44	-489.582	70.3693	131.147	0	49.118	47.6588	118.504	1
2724	0	0	724	1	215.862	124.748	91.1141	0	0	45.7555	4.71804	181.611	137.084	3143.36	2686.1	-181.611	0	6.94137	12.8786	11.7103	0	0	0.0820928	84.9627	-486.848	96.4978	120.047	0	78.509	76.1508	212.305	1
2725	0	0	725	1	290.432	152.786	137.646	0	0	-10.5186	-36.0943	-10.8434	179.276	3099.98	2627.25	10.8434	0	7.79823	11.793	11.3723	0	0	0.194906	77.3279	-478.79	60.2001	95.5961	0	58.1412	56.6909	140.368	1
2727	0	0	727	1	287.618	136.286	151.332	0	0	16.5615	34.9972	115.071	207.524	3172.56	2257.18	-115.071	0	9.85096	11.135	10.7184	0	0	0.165994	102.772	-484.686	59.4966	113.634	0	51.1457	49.1711	121.543	1
2730	0	0	730	1	290.055	163.826	126.23	0	0	53.0312	29.9311	12.5395	177.313	3136.09	2561.23	-12.5395	0	7.66745	12.6542	11.2583	0	0	0.168861	115.746	-498.706	61.1436	108.47	0	60.484	58.9957	146.66	1
2733	0	0	733	1	265.615	139.677	125.939	0	0	55.2916	33.1011	9.53001	234.908	3133.83	2358.74	-9.53001	0	10.1274	12.0138	11.6573	0	0	0.0946842	87.2686	-490.565	69.2894	114.252	0	46.4674	44.793	113.419	1
2734	0	0	734	1	219.004	119.967	99.0376	0	0	47.8269	-34.7876	132.3	149.273	3141.29	2725.61	-132.3	0	7.26448	11.8884	11.1705	0	0	0.0437306	93.1196	-486.949	91.2784	102.024	0	70.5273	67.9769	170.634	1
2737	0	0	737	1	276.062	84.1735	191.888	0	0	24.3426	117.356	-3.96292	170.203	3164.78	2673.12	3.96292	0	7.23645	11.7483	10.7829	0	0	0.0781002	130.457	-498.021	63.9725	96.9522	0	62.1017	59.8479	148.758	1
2739	0	0	739	1	275.957	112.736	163.22	0	0	18.6287	14.9531	39.7648	202.704	3668.79	2476.55	-39.7648	0	9.01898	12.0613	10.3682	0	0	0.0646922	94.0232	-485.501	63.8208	108.276	0	53.0641	50.9826	126.594	1
2740	0	0	740	1	216.756	93.2536	123.503	0	0	-18.4908	45.2121	124.219	147.303	3307.27	2844.93	-124.219	0	7.09597	12.1147	11.3314	0	0	0.0439654	61.6143	-475.676	93.5263	82.9015	0	73.166	70.3829	172.148	1
2741	0	0	741	1	207.766	91.9625	115.804	0	0	-13.0991	12.3532	46.9711	220.174	3102.56	2379.49	-46.9711	0	9.91772	11.7693	11.1199	0	0	0.200251	86.5381	-485.587	98.5273	124.379	0	49.088	46.8826	117.393	1
2742	0	0	742	1	281.157	128.066	153.091	0	0	-16.9842	62.3721	-36.3842	268.269	3106.44	2728.11	36.3842	0	11.2436	11.8152	11.2474	0	0	0.15507	80.9802	-485.524	62.9746	111.901	0	40.4909	38.992	100.071	1
2743	0	0	743	1	283.859	174.21	109.65	0	0	70.3831	-11.2673	222.603	295.973	3118.74	2801.75	-222.603	0	15.6144	12.1739	11.141	0	0	0.121292	79.8343	-487.625	62.3931	143.327	0	38.0417	36.5279	121.93	1
2744	0	0	744	1	283.434	122.053	161.381	0	0	46.906	63.0087	133.66	182.827	3142.21	2627.81	-133.66	0	8.7745	11.8345	10.9121	0	0	0.0652479	94.4253	-486.739	61.839	105.616	0	58.793	56.8185	141.483	1
2747	0	0	747	1	224.8	129.653	95.1475	0	0	79.1768	17.0087	-63.6568	148.112	3309.26	2275.17	63.6568	0	6.07934	11.782	11.4137	0	0	0.148213	86.565	-484.112	88.0203	113.999	0	68.8125	66.8438	176.649	1
2748	0	0	748	1	264.727	146.154	118.573	0	0	53.9711	14.9758	-1.77767	243.336	3135.15	2675.84	1.77767	0	10.4325	11.7544	10.7597	0	0	0.0665935	87.2231	-485.679	67.9827	132.653	0	44.0659	42.922	107.559	1
2749	0	0	749	1	287.036	105.827	181.209	0	0	-21.7009	-18.5781	-153.246	196.634	3111.16	2809.06	153.246	0	7.9405	12.0166	11.3488	0	0	0.0637863	80.5507	-485.06	61.4675	101.731	0	52.1163	50.6013	159.166	1
2750	0	0	750	1	169.434	74.3476	95.0868	0	0	-28.3362	79.187	-188.775	132.853	3217.46	2711.29	188.775	0	5.23034	11.9428	11.2903	0	0	0.149623	80.861	-482.01	136.453	88.8473	0	77.7864	72.9104	249.18	1
2751	0	0	751	1	227.27	106.739	120.531	0	0	-10.0734	-1.78051	-116.66	150.465	3199.19	2493.28	116.66	0	6.09909	12.2269	11.3667	0	0	0.0237921	69.6166	-479.185	87.3119	98.9415	0	67.4143	65.1812	192.547	1
2752	0	0	752	1	313.801	135.423	178.378	0	0	43.7046	32.2047	16.3376	203.927	3145.42	2758.28	-16.3376	0	8.84876	11.4055	11.0484	0	0	0.0629005	141.31	-507.135	53.147	132.975	0	52.3935	50.2778	126.388	1
2753	0	0	753	1	268.022	101.355	166.667	0	0	268.901	77.0411	-493.389	204.451	3418.52	2813.1	493.389	0	8.87229	11.7999	11.3208	0	0	0.163862	88.8403	-488.342	67.6172	113.224	0	65.8418	63.4431	251.93	1
2754	0	0	754	1	264.138	125.544	138.594	0	0	40.7762	34.03	-31.6364	153.287	3248	2557.13	31.6364	0	6.41508	12.3979	11.1744	0	0	0.134985	96.983	-490.117	69.6823	101.232	0	68.3358	66.2696	166.83	1
2755	0	0	755	1	264.206	104.737	159.469	0	0	66.4092	2.39676	-112.375	168.665	3222.37	2688.42	112.375	0	6.78494	12.788	11.0066	0	0	0.200871	73.9039	-481.682	69.9195	97.2032	0	61.1152	58.7357	174.512	1
2757	0	0	757	1	308.939	147.851	161.089	0	0	56.0706	25.6731	234.051	258.596	3033.39	2764.81	-234.051	0	13.7478	11.5081	11.5725	0	0	0.0465524	98.8214	-492.813	54.99	144.608	0	42.5057	40.6782	146.611	1
2759	0	0	759	1	246.53	118.25	128.28	0	0	55.1649	-46.7203	-40.6988	243.515	3133.96	2837.2	40.6988	0	10.3213	12.0436	10.7145	0	0	0.124753	101.308	-493.294	75.8693	132.637	0	42.7891	41.8799	108.185	1
2761	0	0	761	1	238.17	134.446	103.724	0	0	-33.0316	78.3381	273.983	178.638	3022.83	2811.8	-273.983	0	10.0463	12.2807	10.6225	0	0	0.139282	82.1306	-481.536	80.0823	100.24	0	60.5074	57.76	230.326	1
2761	0	0	761	1	239.3	123.162	116.139	0	0	-4.41459	-38.2256	140.027	182.99	3193.53	2230.75	-140.027	0	9.05189	11.2677	10.9212	0	0	0.0671608	74.7526	-474.768	78.3901	86.7499	0	56.8435	54.8211	138.668	1
2762	0	0	762	1	346.499	157.353	189.146	0	0	4.79723	-17.938	57.6895	261.548	3084.66	2708.76	-57.6895	0	11.924	10.831	10.7017	0	0	0.165826	113.955	-491.537	45.4635	122.353	0	41.065	39.4758	98.9575	1
2763	0	0	763	1	277.07	99.1564	177.914	0	0	4.06612	49.6125	-30.5015	172.545	3085.39	2840.53	30.5015	0	7.24432	12.2475	10.9497	0	0	0.138913	106.539	-494.089	64.4674	111.643	0	60.7026	58.9471	149.973	1
2764	0	0	764	1	266.159	163.595	102.564	0	0	72.4024	15.8491	76.4866	298.304	3116.72	2674.97	-76.4866	0	13.6259	12.4526	10.5788	0	0	0.0603065	104.806	-496.632	68.0906	173.786	0	37.8265	36.5349	90.3216	1
2767	0	0	767	1	270.555	127.693	142.862	0	0	19.6494	26.1967	159.612	179.296	3169.47	2365.64	-159.612	0	8.89023	11.2761	11.4414	0	0	0.0911222	95.6478	-486.9	66.155	88.0691	0	58.9315	56.5384	152.431	1
2768	0	0	768	1	251.645	143.462	108.184	0	0	54.8355	124.191	22.8726	164.665	3233.94	2666.29	-22.8726	0	7.1333	12.2557	11.0097	0	0	0.131272	75.8316	-481.945	74.3911	84.7014	0	65.794	62.7141	155.308	1
2772	0	0	772	1	184.953	78.1123	106.841	0	0	26.1777	2.95938	112.66	161.09	3063.28	2787.52	-112.66	0	7.65495	11.3431	11.0585	0	0	0.141887	81.4681	-478.996	116.521	107.783	0	65.3078	63.1481	157.492	1
2779	0	0	779	1	242.414	152.758	89.6563	0	0	69.1527	118.944	326.753	213.224	3119.97	2870.86	-326.753	0	12.4307	11.2732	10.2054	0	0	0.0659449	96.2601	-485.249	75.6718	114.24	0	52.011	49.9712	226.841	1
2782	0	0	782	1	311.085	133.419	177.667	0	0	36.9267	25.9976	78.2116	185.577	3152.19	2365.84	-78.2116	0	8.50094	12.5789	10.7921	0	0	0.118055	101.026	-490.828	54.6735	124.955	0	58.4196	56.0536	138.493	1
2783	0	0	783	1	368.095	170.498	197.597	0	0	33.8178	-9.77288	44.3795	250.675	3055.64	2700.59	-44.3795	0	11.2302	11.6086	10.4825	0	0	0.204577	80.8773	-482.155	42.2069	132.371	0	42.8113	41.6532	104.504	1
2785	0	0	785	1	226.975	127.425	99.55	0	0	46.8296	0.671599	160.685	150.18	3142.29	2690.15	-160.685	0	7.45401	12.4321	11.0366	0	0	0.0499928	97.8987	-490.102	87.1963	121.056	0	71.0194	68.9066	179.42	1
2788	0	0	788	1	271.068	148.256	122.812	0	0	-32.4609	73.176	309.113	197.138	3121.92	2816.96	-309.113	0	11.4987	11.8622	11.1037	0	0	0.251933	117.459	-494.431	66.2885	125.555	0	55.4779	53.1621	232.416	1
2789	0	0	789	1	220.054	86.8142	133.24	0	0	77.361	64.0564	110.163	212.408	3012.1	2826.08	-110.163	0	9.94466	11.8136	11.2006	0	0	0.0485022	95.4115	-488.622	90.5338	124.068	0	51.8211	49.8825	124.344	1
2790	0	0	790	1	286.343	146.199	140.144	0	0	14.5581	83.1935	300.332	284.054	3074.9	2109.33	-300.332	0	16.2272	11.4098	10.5412	0	0	0.193654	90.8065	-486.512	59.9788	136.378	0	39.6117	38.0998	154.647	1
2794	0	0	794	1	228.112	124.498	103.614	0	0	39.3948	15.577	-5.34786	122.724	3149.73	2774.9	5.34786	0	5.25314	12.7881	11.1951	0	0	0.132478	107.259	-494.621	87.4905	119.091	0	85.3377	82.4111	206.784	1
2800	0	0	800	1	219.568	98.7826	120.785	0	0	72.4772	102.087	-334.633	186.376	3315.96	2289.75	334.633	0	7.29061	11.8133	10.923	0	0	0.123198	78.6923	-480.233	90.2524	111.098	0	60.203	56.0493	253.046	1
2801	0	0	801	1	277.502	152.578	124.924	0	0	19.229	14.9825	74.0002	238.607	3169.89	2775.5	-74.0002	0	10.9342	11.4382	10.6496	0	0	0.212611	84.2751	-482.096	62.9328	115.655	0	45.7033	43.4994	107.978	1
2804	0	0	804	1	233.282	95.0169	138.265	0	0	-16.7434	65.8675	-255.391	209.35	3205.86	2624.95	255.391	0	8.19249	11.7329	10.4888	0	0	0.0743593	74.714	-476.23	81.4219	113.767	0	50.8831	47.8526	181.627	1
2805	0	0	805	1	292.239	145.638	146.6	0	0	35.5366	-43.2605	-140.298	159.628	3153.58	2136.12	140.298	0	6.46438	11.7231	10.6183	0	0	0.177889	93.2903	-480.738	58.6866	97.5696	0	59.8997	58.509	186.282	1
2807	0	0	807	1	257.549	147.373	110.176	0	0	-23.5803	21.1527	35.3232	162.274	3212.7	2570.01	-35.3232	0	7.24394	11.6587	10.1471	0	0	0.155226	95.1749	-480.381	69.6863	93.8358	0	64.1303	61.426	151.064	1
2810	0	0	810	1	308.324	173.265	135.059	0	0	49.0321	76.8812	10.5335	198.915	3239.75	2813.26	-10.5335	0	8.54514	10.7132	10.4349	0	0	0.0895569	118.471	-490.235	53.1468	102.025	0	52.9089	50.5509	126.263	1
2812	0	0	812	1	243.59	141.935	101.655	0	0	-4.15238	30.7924	295.65	192.166	3193.27	2460.71	-295.65	0	10.9908	11.2037	11.1742	0	0	0.224936	86.5499	-483.188	76.668	94.1663	0	56.0967	53.3091	226.283	1
2813	0	0	813	1	220.587	137.038	83.5494	0	0	33.7547	73.1646	62.3904	151.301	3055.71	2717.32	-62.3904	0	6.80235	11.6355	10.9258	0	0	0.0648454	113.055	-490.382	89.2811	114.968	0	69.8398	67.4389	167.677	1
2814	0	0	814	1	297.929	160.414	137.515	0	0	41.6805	29.4047	-27.1669	201.098	3247.1	2761.08	27.1669	0	8.44824	11.6504	10.7241	0	0	0.0556452	88.2145	-483.716	57.1301	117.013	0	52.7145	50.1215	127.295	1
2815	0	0	815	1	215.436	107.569	107.867	0	0	50.6318	-40.1172	-257.571	175.313	3238.15	2631.28	257.571	0	6.99045	11.604	10.3116	0	0	0.034549	117.105	-489.543	91.1063	103.247	0	57.9851	55.0627	208.828	1
2816	0	0	816	1	239.367	132.003	107.364	0	0	43.2982	-18.6084	-302.527	168.554	3145.82	2310.79	302.527	0	6.69837	11.6134	10.6482	0	0	0.119465	110.772	-490.732	78.4512	149.603	0	61.7694	58.5238	245.142	1
2819	0	0	819	1	234.589	139.309	95.2799	0	0	52.1475	46.0792	-14.5579	214.866	3136.97	2943.72	14.5579	0	9.07925	11.0181	10.2723	0	0	0.0706876	120.052	-489.786	79.1209	122.837	0	48.1908	46.9211	118.413	1
2820	0	0	820	1	281.731	146.924	134.806	0	0	11.0133	8.52915	-234.174	206.07	3277.77	2682.29	234.174	0	8.12248	12.2247	11.206	0	0	0.0728628	95.7662	-489.839	63.2252	121.958	0	52.4978	48.7224	177.769	1
2826	0	0	826	1	308.962	175.441	133.521	0	0	-32.0579	84.2312	-87.6181	225.498	3121.52	2905.57	87.6181	0	9.16835	10.2521	10.7292	0	0	0.165947	124.66	-491.431	52.8164	151.248	0	45.2908	44.3295	119.141	1
2827	0	0	827	1	208.903	102.182	106.721	0	0	21.0773	44.9086	14.1889	187.674	3068.38	2745.57	-14.1889	0	8.1363	11.2856	10.1351	0	0	0.158782	106.394	-485.223	94.3515	132.246	0	55.289	53.2585	134.991	1
2828	0	0	828	1	314.776	177.793	136.983	0	0	57.3355	-2.44259	205.099	285.658	3131.78	2593.6	-205.099	0	14.8041	11.5658	10.7732	0	0	0.108673	114.615	-494.982	52.788	122.731	0	38.3552	37.2519	114.341	1
2829	0	0	829	1	236.535	75.117	161.418	0	0	43.3886	-11.9473	-196.481	166.906	3245.39	2403.79	196.481	0	6.61605	12.2129	10.6229	0	0	0.14132	82.2507	-480.184	80.8014	94.6256	0	59.7543	57.2361	203.181	1
2830	0	0	830	1	269.217	147.751	121.466	0	0	-9.89126	-37.0575	211.523	196.179	3099.35	2827.54	-211.523	0	10.4174	11.7633	11.1375	0	0	0.196055	83.9927	-483.4	66.874	115.246	0	54.0248	51.5406	168.094	1
2831	0	0	831	1	243.954	127.143	116.811	0	0	-33.0909	21.2151	-2.00561	197.943	3222.21	2769.26	2.00561	0	8.59369	11.1729	10.8523	0	0	0.155212	84.787	-480.548	75.9119	111.662	0	53.3668	50.4949	126.611	1
2832	0	0	832	1	262.523	112.624	149.899	0	0	17.2952	-38.7721	-449.099	226.454	3171.82	2629.93	449.099	0	9.43027	12.0859	10.3655	0	0	0.128517	83.5355	-482.153	68.6683	108.37	0	56.8744	53.7686	241.213	1
2834	0	0	834	1	288.498	168.642	119.856	0	0	89.4854	33.7905	-125.091	201.031	3099.63	2856.35	125.091	0	7.99654	11.734	10.5074	0	0	0.229508	72.439	-477.031	59.6592	86.963	0	50.4198	49.4321	149.406	1
2836	0	0	836	1	246.163	115.242	130.921	0	0	-27.3349	11.1045	39.646	201.524	3116.8	2779.38	-39.646	0	9.05323	11.7509	11.0218	0	0	0.155256	96.3978	-490.107	76.1049	110.168	0	53.0817	50.9124	127.517	1
2837	0	0	837	1	226.384	108.576	117.808	0	0	48.7157	17.979	224.705	154.852	3140.4	2174.54	-224.705	0	8.16892	11.6954	10.7095	0	0	0.107632	98.819	-483.644	85.5379	104.664	0	67.1879	65.4194	213.386	1
2839	0	0	839	1	275.961	145.774	130.187	0	0	42.8527	57.174	-115.722	196.981	3146.27	2832.97	115.722	0	7.84109	11.4763	10.8962	0	0	0.124268	97.3067	-486.807	63.8187	115.526	0	52.0077	50.5677	148.724	1
2840	0	0	840	1	228.543	115.258	113.285	0	0	42.2543	82.7124	23.4481	162.767	2847.89	2309.13	-23.4481	0	7.06759	11.6893	10.8481	0	0	0.126167	74.4463	-476.411	84.5888	92.7849	0	64.706	61.9675	154.573	1
2841	0	0	841	1	245.394	151.695	93.6989	0	0	-20.5574	1.65331	268.961	208.036	3209.68	2489.85	-268.961	0	11.6601	11.0678	10.7442	0	0	0.197203	78.1512	-477.51	74.9061	96.6864	0	50.9998	48.6764	190.22	1
2843	0	0	843	1	279.113	114.172	164.941	0	0	60.7845	-57.3664	-318.614	223.74	3028.68	2249.89	318.614	0	9.04027	11.5721	10.4128	0	0	0.0695534	86.6613	-480.522	62.2572	114.365	0	47.0413	44.5761	188.327	1
2844	0	0	844	1	286.215	123.635	162.58	0	0	-1.35368	0.936792	113.933	211.97	3090.81	2689.88	-113.933	0	10.1364	12.1182	10.7024	0	0	0.0523974	119.507	-495.553	61.029	122.754	0	51.2561	49.3696	121.364	1
2845	0	0	845	1	277.483	112.816	164.667	0	0	12.1656	73.9766	94.866	188.203	3475.93	2616.84	-94.866	0	8.74209	11.1891	11.2196	0	0	0.0431932	102.373	-490.082	63.3668	116.472	0	57.4263	55.0371	139.869	1
2846	0	0	846	1	241.24	146.544	94.6961	0	0	-4.49375	36.0884	171.297	268.537	3093.95	2854.05	-171.297	0	13.5183	11.6767	9.99782	0	0	0.238008	75.4033	-477.335	76.4817	111.055	0	40.6722	38.8318	106.836	1
2847	0	0	847	1	313.58	177.587	135.992	0	0	41.2214	55.6824	103.649	176.048	3147.9	2236.5	-103.649	0	8.22152	11.8373	10.5856	0	0	0.141412	94.4016	-484.856	53.1372	108.507	0	60.239	58.2337	141.588	1
2848	0	0	848	1	272.723	168.309	104.414	0	0	75.0719	26.2544	270.195	211.092	3114.05	2764.23	-270.195	0	11.6215	11.8128	11.1307	0	0	0.221168	99.5632	-489.797	65.6746	119.779	0	52.0487	49.5445	195.842	1
2849	0	0	849	1	241.444	155.822	85.621	0	0	41.5778	9.05603	24.1178	174.763	3147.54	2980.74	-24.1178	0	7.66305	11.959	11.0328	0	0	0.050538	71.5591	-480.064	78.6863	101.872	0	60.6337	58.8783	146.242	1
2855	0	0	855	1	311.306	139.862	171.444	0	0	44.6016	45.1861	-155.889	174.156	3244.18	2545.97	155.889	0	6.86043	12.3732	10.9763	0	0	0.0441971	116.409	-491.795	54.623	107.379	0	58.803	56.6932	184.547	1
2858	0	0	858	1	215.508	92.0516	123.456	0	0	-5.79274	-14.2874	118.917	127.466	3194.91	2705.11	-118.917	0	6.14808	12.0601	11.1247	0	0	0.166962	94.3768	-486.858	93.7884	100.83	0	83.1496	79.1626	192.769	1
2859	0	0	859	1	250.579	118.154	132.425	0	0	40.0941	22.9056	39.8551	185.443	3049.37	2568.25	-39.8551	0	8.21808	10.6102	10.2333	0	0	0.145586	74.0449	-470.087	71.1163	107.526	0	55.2422	54.0176	133.551	1
2860	0	0	860	1	217.639	112.869	104.77	0	0	-5.14683	11.8935	131.239	126.491	3094.61	2678.93	-131.239	0	6.14225	11.9147	11.0658	0	0	0.1568	79.4666	-478.896	91.9771	80.763	0	82.8651	79.8869	198.93	1
2861	0	0	861	1	259.05	137.75	121.3	0	0	83.6658	86.115	192.637	238.622	3105.45	2804.03	-192.637	0	12.0918	10.8685	9.87427	0	0	0.0769264	77.0597	-473.574	67.5813	109.983	0	44.6191	42.7168	127.697	1
2862	0	0	862	1	281.042	158.586	122.456	0	0	57.0602	77.7179	205.122	261.093	3132.06	2712.76	-205.122	0	13.4302	11.6925	10.2761	0	0	0.158829	81.0994	-482.008	61.602	110.162	0	41.8789	40.2283	124.204	1
2863	0	0	863	1	292.758	167.283	125.475	0	0	8.12697	12.0947	366.808	294.057	3081.33	2778.39	-366.808	0	18.0701	11.1533	10.977	0	0	0.159791	93.9828	-488.135	58.3252	122.057	0	40.5967	39.0172	203.815	1
2864	0	0	864	1	290.856	113.453	177.403	0	0	-4.93893	4.0729	-44.4768	242.431	3094.4	2786.41	44.4768	0	10.18	11.6762	10.2972	0	0	0.112287	99.0833	-486.678	58.642	134.276	0	42.9255	41.7813	108.277	1
2865	0	0	865	1	353.993	176.027	177.966	0	0	37.5702	17.6622	64.8178	305.386	3151.55	2772.82	-64.8178	0	13.8415	11.2643	11.2096	0	0	0.12959	90.6562	-490.146	44.8743	158.912	0	36.6111	35.056	88.0682	1
2867	0	0	867	1	253.473	157.465	96.0084	0	0	72.5535	36.1336	-89.0875	170.194	3315.89	2654.69	89.0875	0	6.86675	12.456	10.9186	0	0	0.0930578	90.8533	-487.321	73.7374	105.6	0	61.63	58.2649	164.82	1
2868	0	0	868	1	274.187	140.173	134.014	0	0	7.72851	218.315	-260.799	190.039	3181.39	2671.82	260.799	0	7.4588	10.8145	10.7331	0	0	0.0772267	108.447	-489.869	63.3504	113.881	0	55.7507	53.0139	196.852	1
2870	0	0	870	1	247.838	110.663	137.175	0	0	-30.7879	79.6859	-130.319	201.722	3219.91	2511.47	130.319	0	8.05548	11.3836	10.8052	0	0	0.195343	91.9046	-485.053	74.4146	120.783	0	50.7594	48.8647	148.166	1
2872	0	0	872	1	315.476	174.102	141.374	0	0	79.2843	50.9504	129.119	330.726	3109.84	2739.53	-129.119	0	15.7788	11.0121	10.3692	0	0	0.0447367	75.0537	-479.604	51.6798	153.57	0	33.75	32.2554	82.5864	1
2873	0	0	873	1	254.701	122.619	132.081	0	0	66.5874	42.5112	207.058	207.726	3122.53	2747.97	-207.058	0	10.7171	11.0413	11.389	0	0	0.0919435	85.115	-484.41	71.8523	104.066	0	51.1007	48.796	158.386	1
2874	0	0	874	1	244.973	120.8	124.173	0	0	75.3515	8.43741	-17.5281	186.225	3213.43	2483.06	17.5281	0	7.89357	12.0828	10.4134	0	0	0.0870985	95.7701	-486.557	76.1194	101.739	0	55.794	54.1681	137.056	1
2875	0	0	875	1	236.362	119.363	117	0	0	-24.3334	43.352	102.107	169.408	3014.13	2647.47	-102.107	0	8.00367	11.3301	10.1738	0	0	0.182025	101.937	-484.259	78.5883	91.1288	0	61.288	59.0805	145.998	1
2878	0	0	878	1	257.472	148.022	109.45	0	0	-0.230702	71.6536	340.544	232.695	3289.01	2519.51	-340.544	0	13.9042	11.6532	10.2088	0	0	0.214723	94.8971	-484.734	69.8073	104.745	0	49.334	47.1781	217.458	1
2879	0	0	879	1	268.704	133.619	135.085	0	0	-139.52	131.329	-234.646	193.003	3228.98	3057.79	234.646	0	7.85924	11.6116	9.46753	0	0	0.140434	118.651	-486.942	64.4432	124.036	0	50.9441	47.1144	179.513	1
2879	0	0	879	1	229.881	131.12	98.761	0	0	2.99289	21.1828	-67.1312	131.649	3086.47	2470.32	67.1312	0	5.42325	11.6588	10.3129	0	0	0.140771	78.5974	-475.783	82.751	76.6846	0	74.7065	72.3466	194.984	1
2881	0	0	881	1	233.945	124.083	109.862	0	0	18.293	51.1189	26.3036	161.066	3170.83	2839.02	-26.3036	0	7.04952	12.1507	10.2314	0	0	0.165726	86.4189	-480.383	81.2803	90.6687	0	65.495	62.3242	156.704	1
2883	0	0	883	1	234.926	102.142	132.784	0	0	69.8047	38.8931	-35.1976	175.001	3119.32	2651.93	35.1976	0	7.2874	12.1834	11.0385	0	0	0.152503	110.755	-493.134	82.3672	131.076	0	59.7173	58.4627	148.249	1
2884	0	0	884	1	221.614	125.871	95.7435	0	0	20.2896	8.34096	-11.4981	137.362	2969.51	2981.46	11.4981	0	5.87423	11.3953	10.7229	0	0	0.0950753	74.0788	-471.679	87.7722	85.6841	0	74.2494	72.4633	178.604	1
2885	0	0	885	1	249.663	112.454	137.209	0	0	16.3842	44.3426	147.919	181.751	3073.08	2746.14	-147.919	0	8.89635	11.5265	11.236	0	0	0.142688	82.996	-481.92	74.527	104.541	0	58.7621	56.2058	148.391	1
2886	0	0	886	1	255.586	130.981	124.605	0	0	4.2558	-37.4911	144.327	190.473	3184.86	2728.31	-144.327	0	9.44246	11.6364	10.4363	0	0	0.129327	73.1845	-475.748	70.9024	91.0513	0	55.6742	52.9679	134.619	1
2887	0	0	887	1	191.469	97.3731	94.0957	0	0	31.8288	-18.8426	48.2346	183.349	3157.29	2809.32	-48.2346	0	8.26025	11.2111	10.9197	0	0	0.057762	105.974	-487.292	109.713	125.404	0	57.4522	55.1834	137.153	1
2888	0	0	888	1	285.817	144.463	141.355	0	0	40.996	28.729	-67.1654	204.618	3148.12	2861.41	67.1654	0	8.37735	10.9497	10.6098	0	0	0.030081	90.0716	-482.434	59.6838	105.847	0	49.8281	48.7288	128.443	1
2889	0	0	889	1	237.003	113.983	123.02	0	0	-27.8768	28.017	120.788	196.364	3217	2762.46	-120.788	0	9.46902	11.43	11.0491	0	0	0.104265	69.1926	-476.387	80.03	110.024	0	54.7301	51.9038	129.319	1
2890	0	0	890	1	241.791	106.056	135.735	0	0	-5.22597	168.015	-143.659	143.107	2995.03	2423.15	143.659	0	5.66073	11.3847	10.4391	0	0	0.0691397	87.2372	-477.895	76.5504	97.0237	0	68.8637	65.8902	210.467	1
2895	0	0	895	1	238.261	94.9632	143.298	0	0	52.0307	37.8848	-260.309	162.318	3535.73	2752.6	260.309	0	6.33243	11.3002	11.0525	0	0	0.12223	100.911	-487.73	79.1849	109.223	0	63.7961	61.8704	235.47	1
2903	0	0	903	1	204.451	133.142	71.3093	0	0	44.2855	29.1173	-66.5536	132.207	3045.17	2661.7	66.5536	0	5.41285	11.9667	11.0375	0	0	0.0486275	104.713	-488.755	101.231	101.619	0	75.776	75.0966	198.544	1
2904	0	0	904	1	263.789	130.372	133.417	0	0	153.996	46.9996	278.361	157.985	3134.78	2344.84	-278.361	0	8.74718	11.6426	10.5042	0	0	0.0868807	112.269	-492.86	67.8079	109.394	0	67.6438	64.5307	256.955	1
2907	0	0	907	1	230.064	98.7806	131.283	0	0	-147.421	172.572	-65.3513	161.074	3336.54	2617.91	65.3513	0	6.96098	10.8201	11.1119	0	0	0.315798	77.3138	-476.4	82.652	90.7777	0	63.5213	59.03	154.036	1
2908	0	0	908	1	244.299	113.998	130.301	0	0	44.0985	85.2607	-99.661	144.002	3145.02	2206.92	99.661	0	5.7533	12.51	10.8025	0	0	0.175876	108.663	-493.257	77.775	119.512	0	68.7698	67.6368	197.287	1
2909	0	0	909	1	242.519	99.2579	143.261	0	0	-67.9269	20.8597	-208.642	188.175	3157.39	2769.62	208.642	0	7.54257	11.465	10.8302	0	0	0.0677173	101.011	-486.849	77.0177	112.173	0	54.4317	51.4096	177.953	1
2910	0	0	910	1	448.104	199.115	248.989	0	0	24.4254	-0.410005	18.7489	325.061	3065.03	2591.57	-18.7489	0	14.248	10.8152	10.7102	0	0	0.0898561	96.0335	-488.891	32.0596	138.144	0	33.4364	32.7565	81.9777	1
2911	0	0	911	1	247.357	141.138	106.219	0	0	79.5412	28.0153	28.6071	255.84	3109.58	2762.46	-28.6071	0	11.1955	11.5396	10.1321	0	0	0.157065	95.2008	-485.469	73.7361	130.25	0	42.124	40.47	102.761	1
2913	0	0	913	1	221.302	100.771	120.531	0	0	-39.1248	32.0309	-168.456	151.291	3228.24	2758.45	168.456	0	6.03581	11.817	11.9318	0	0	0.14823	99.7932	-490.503	91.2521	119.251	0	69.1439	64.809	210.018	1
2917	0	0	917	1	300.763	152.913	147.85	0	0	-17.2172	-33.4452	91.0933	320.405	3106.68	2724.27	-91.0933	0	15.1701	11.0329	10.2054	0	0	0.181317	83.4237	-480.236	55.1291	133.437	0	34.0642	32.5784	81.7389	1
2919	0	0	919	1	214.141	108.212	105.929	0	0	-33.7267	57.0247	-91.9653	162.378	3222.85	2633.8	91.9653	0	6.60932	11.3498	10.7173	0	0	0.128958	85.9424	-480.204	92.3266	104.079	0	62.4689	59.7734	165.526	1
2920	0	0	920	1	236.3	105.247	131.053	0	0	0.984095	31.9366	255.366	150.647	3088.48	2758.54	-255.366	0	8.25529	11.0952	10.8412	0	0	0.0494982	77.7629	-475.214	79.4327	93.6995	0	68.7966	65.0745	252.194	1
2922	0	0	922	1	294.162	134.656	159.506	0	0	-44.4839	82.4315	38.2176	182.494	3133.94	2508.73	-38.2176	0	8.15612	11.1418	10.4323	0	0	0.111727	88.9592	-478.511	57.282	89.0258	0	56.8955	54.7106	136.415	1
2923	0	0	923	1	263.277	118.951	144.326	0	0	35.0401	74.3667	-174.251	179.685	3154.08	2815.77	174.251	0	7.02838	11.2127	9.80509	0	0	0.15604	110.14	-483.361	66.3736	103.08	0	55.1748	53.0828	178.926	1
2930	0	0	930	1	294.033	124.411	169.622	0	0	-4.94649	48.2855	13.7529	223.935	3094.41	2742.19	-13.7529	0	9.74263	11.3593	10.7195	0	0	0.158994	88.9207	-484.667	57.8946	113.015	0	47.767	45.6331	115.627	1
2931	0	0	931	1	282.691	144.718	137.973	0	0	31.8521	17.0276	199.366	260.304	3157.27	2873.11	-199.366	0	13.4177	11.2863	10.7451	0	0	0.143797	87.9327	-486.017	61.2097	130.906	0	41.6136	39.9573	122.641	1
2932	0	0	932	1	214.567	85.4181	129.149	0	0	37.9916	-23.6234	-249.578	162.305	3151.13	2814.1	249.578	0	6.4384	11.8062	10.6015	0	0	0.0577453	80.1344	-479.143	92.7272	112.523	0	62.4506	59.9047	224.49	1
2936	0	0	936	1	210.55	107.268	103.282	0	0	12.4139	22.7368	89.5103	138.14	3176.71	2668.08	-89.5103	0	6.41843	11.6284	10.7566	0	0	0.0696121	80.0558	-476.043	95.4094	82.9607	0	76.4727	72.9563	176.211	1
2937	0	0	937	1	272.374	119.803	152.571	0	0	101.608	-13.9521	-205.087	236.469	3187.17	2605.11	205.087	0	9.36894	11.5358	10.3673	0	0	0.0215592	93.4311	-484.757	64.391	124.663	0	43.5408	42.1314	144.281	1
2943	0	0	943	1	332.887	158.121	174.766	0	0	-8.46691	93.683	167.363	198.989	3197.59	2597.14	-167.363	0	9.95582	11.2745	10.1023	0	0	0.104047	87.8305	-480.556	47.9066	98.9504	0	53.2098	50.9823	134.93	1
2945	0	0	945	1	276.49	149.705	126.785	0	0	79.5806	-8.45806	38.6972	194.077	3109.54	2699.28	-38.6972	0	8.62275	11.3566	10.8825	0	0	0.0534208	75.8814	-478.196	63.473	94.7971	0	54.6231	52.9145	131.28	1
2946	0	0	946	1	271.013	141.05	129.962	0	0	-44.5021	97.6169	74.0859	153.421	3233.62	2692.86	-74.0859	0	7.07587	11.3513	10.58	0	0	0.124235	96.9029	-484.853	64.9222	103.041	0	68.8056	65.0686	158.672	1
2949	0	0	949	1	222.682	114.669	108.013	0	0	-3.7116	37.3235	249.619	162.382	3093.17	2354.52	-249.619	0	8.85115	10.61	10.4884	0	0	0.11452	104.263	-483.462	85.1375	123.237	0	62.765	59.6477	223.146	1
2950	0	0	950	1	214.4	110.601	103.799	0	0	47.1926	47.4362	52.1052	137.125	3241.59	2244.74	-52.1052	0	6.11527	11.4442	10.2385	0	0	0.148907	92.4282	-480.815	91.2837	95.9428	0	74.6033	71.939	177.968	1
2955	0	0	955	1	284.145	129.493	154.652	0	0	13.7261	-2.98604	-22.1571	250.734	3175.39	2693.81	22.1571	0	10.676	11.3941	10.4657	0	0	0.141804	100.42	-488.892	60.5337	137.757	0	42.4004	40.7688	102.581	1
2956	0	0	956	1	251.822	131.153	120.668	0	0	49.6082	-29.4894	145.836	150.414	3139.51	2819.97	-145.836	0	7.40302	12.1084	11.1476	0	0	0.049944	76.8975	-479.492	74.3202	95.0707	0	70.302	67.8548	174.661	1
2957	0	0	957	1	229.475	100.585	128.89	0	0	13.5352	54.1187	4.40606	122.085	3175.58	2636.7	-4.40606	0	5.2516	11.2009	10.7497	0	0	0.106029	85.4994	-478.01	82.9989	99.0043	0	84.2275	80.7129	198.402	1
2959	0	0	959	1	208.111	105.118	102.992	0	0	36.3125	-4.5938	-71.6373	132.021	3152.81	2795.07	71.6373	0	5.43282	11.5176	10.8354	0	0	0.0612344	91.2733	-483.48	97.0582	100.488	0	75.4588	73.5883	195.44	1
2962	0	0	962	1	218.21	122.382	95.8279	0	0	-14.4834	55.2592	136.147	227.395	3103.94	2735.22	-136.147	0	11.0616	10.5055	10.1326	0	0	0.123865	80.8285	-473.842	86.8006	98.7394	0	46.1404	43.9637	113.607	1
2963	0	0	963	1	249.535	133.536	115.999	0	0	-10.4255	71.2744	68.5448	211.882	3199.55	2719.21	-68.5448	0	9.65056	11.5315	10.7481	0	0	0.143638	72.0824	-478.523	73.8024	98.1952	0	51.5676	48.5276	120.013	1
2964	0	0	964	1	260.667	104.693	155.974	0	0	13.7828	7.90824	-78.6954	217.631	3075.68	2782.57	78.6954	0	8.91811	10.5879	10.2884	0	0	0.163257	102.144	-483.564	67.1995	123.84	0	46.2666	45.3737	121.623	1
2965	0	0	965	1	250.645	111.498	139.147	0	0	67.8021	51.7657	-278.705	214.639	3121.32	2938.03	278.705	0	8.35947	10.8189	9.51969	0	0	0.180482	80.3847	-474.807	70.239	113.314	0	47.787	45.9297	182.187	1
2966	0	0	966	1	269.194	141.478	127.716	0	0	26.3135	45.7793	145.298	234.98	3063.15	2744.7	-145.298	0	11.4523	10.8696	10.7214	0	0	0.114984	85.3034	-481.962	65.1164	123.718	0	45.4437	43.5773	115.134	1
2968	0	0	968	1	219.665	93.8764	125.789	0	0	-37.8104	87.7305	-244.94	243.023	3127.27	2702.75	244.94	0	9.53152	10.9901	9.8625	0	0	0.173209	77.5002	-473.144	86.3267	105.083	0	42.8127	40.8519	150.372	1
2972	0	0	972	1	263.587	160.314	103.274	0	0	53.115	36.9818	322.997	216.764	3235.67	2653.84	-322.997	0	12.6137	10.8192	10.3831	0	0	0.0750386	92.2805	-482.362	66.5821	116.018	0	50.6863	48.4452	215.101	1
2973	0	0	973	1	225.631	98.046	127.586	0	0	-31.8827	3.85765	83.5031	136.95	3121.34	2686.96	-83.5031	0	6.40947	11.9116	10.8247	0	0	0.174506	72.2215	-475.032	86.5987	90.0138	0	76.2794	73.5678	178.926	1
2974	0	0	974	1	204.758	107.445	97.3132	0	0	12.7149	84.5972	240.291	141.738	3674.71	2506.56	-240.291	0	7.60962	11.8241	10.8159	0	0	0.199508	66.1525	-472.867	100.136	82.2794	0	75.8522	72.4159	249.239	1
2976	0	0	976	1	197.579	115.847	81.732	0	0	3.57824	9.844	-87.7262	144.697	3285.2	2382	87.7262	0	5.90828	12.0269	9.73016	0	0	0.0366956	76.1246	-471.766	103.298	109.85	0	67.2717	64.5927	185.373	1
2979	0	0	979	1	270.294	168.204	102.09	0	0	-18.2424	13.9433	7.12278	194.902	3008.04	2876.2	-7.12278	0	8.50359	10.7507	9.76305	0	0	0.064632	103.355	-480.663	63.2516	116.524	0	52.2472	50.9013	126.771	1
2980	0	0	980	1	278.678	147.696	130.982	0	0	8.1054	62.2346	209.168	152.625	2882.03	2429.27	-209.168	0	7.94741	11.0299	10.1702	0	0	0.137784	107.582	-484.687	61.4209	98.6019	0	67.451	63.7621	200.041	1
2984	0	0	984	1	246.215	118.578	127.637	0	0	-4.78456	-57.8687	193.811	143.323	3193.9	2449.71	-193.811	0	7.50903	10.8561	10.3052	0	0	0.220862	91.7345	-477.348	73.4749	93.1372	0	69.8615	66.7394	200.124	1
2985	0	0	985	1	211.024	110.48	100.544	0	0	-58.4685	70.0045	-260.824	168.822	3347.25	2820.14	260.824	0	6.66963	10.9977	9.64225	0	0	0.174467	92.3355	-477.249	91.1699	109.273	0	60.32	55.8869	218.439	1
2988	0	0	988	1	240.643	115.695	124.948	0	0	19.0983	19.3369	54.4912	142.738	3070.36	2771.14	-54.4912	0	6.42558	11.1838	9.80839	0	0	0.0358926	90.556	-476.016	75.6376	107.138	0	71.4274	68.7937	171.308	1
2991	0	0	991	1	255.557	132.894	122.663	0	0	43.0843	43.6613	206.375	177.66	3644.34	2846.48	-206.375	0	9.1823	10.8685	10.4235	0	0	0.123467	103.447	-487.75	69.7811	100.206	0	58.4331	56.6616	174.248	1
2993	0	0	993	1	270.416	138.704	131.712	0	0	46.6143	33.9045	302.831	229.689	3142.51	2856.24	-302.831	0	13.107	10.747	10.3019	0	0	0.0612435	82.1822	-478.241	63.9557	124.305	0	46.9842	45.0932	192.977	1
2994	0	0	994	1	248.494	105.588	142.906	0	0	-44.1223	90.65	90.5994	181.397	2934.26	2899.15	-90.5994	0	8.49638	10.821	9.91989	0	0	0.217204	84.7841	-472.506	71.8	113.516	0	57.2051	55.0529	134.005	1
2995	0	0	995	1	257.646	120.458	137.188	0	0	52.2853	45.0479	41.7201	213.409	3136.83	2745.43	-41.7201	0	9.43187	11.2748	10.2915	0	0	0.12612	128.675	-494.079	69.3375	137.745	0	49.8325	47.6896	119.976	1
2999	0	0	999	1	236.447	138.166	98.2814	0	0	6.42098	20.8065	-25.3748	159.654	3481.68	2968.99	25.3748	0	6.75601	11.3065	10.5356	0	0	0.0592594	89.7778	-480.636	79.1719	110.739	0	63.6386	62.3274	157.915	1
3001	0	0	1001	1	252.151	118.627	133.524	0	0	-13.2029	61.0643	-107.671	144.923	3301.98	2231.12	107.671	0	5.82728	11.8085	10.158	0	0	0.183544	94.2475	-482.234	72.1169	135.305	0	67.1733	64.6407	193.657	1
3002	0	0	1002	1	253.401	87.0742	166.326	0	0	3.66095	74.5386	-81.9652	186.737	3185.46	2616.28	81.9652	0	7.56822	11.2469	10.5199	0	0	0.161863	110.583	-492.242	71.3656	133.908	0	54.8958	53.057	143.188	1
3006	0	0	1006	1	310.065	170.207	139.858	0	0	-7.91305	15.0409	92.2484	216.865	3097.37	2675.78	-92.2484	0	10.1528	10.4553	9.83249	0	0	0.247262	119.811	-485.888	51.8386	121.363	0	47.9435	46.1041	113.711	1
3007	0	0	1007	1	237.171	143.169	94.0022	0	0	78.6135	31.0406	213.274	179.239	3110.51	2659.78	-213.274	0	9.30691	10.6759	10.4596	0	0	0.057066	91.4735	-478.339	77.6003	104.832	0	57.5056	55.1662	179.345	1
3008	0	0	1008	1	180.45	90.9503	89.4995	0	0	38.8556	32.88	76.8192	140.038	3150.26	2657.94	-76.8192	0	6.39923	11.5588	11.1465	0	0	0.138534	98.5131	-486.268	121.987	93.1815	0	75.4291	72.6365	176.774	1
3017	0	0	1017	1	229.414	109.518	119.896	0	0	-2.17026	59.3532	27.8661	204.357	3091.63	2731.13	-27.8661	0	8.97873	10.8062	10.949	0	0	0.284184	92.9174	-483.298	82.6744	124.716	0	51.9631	49.6011	124.834	1
3020	0	0	1020	1	255.684	104.667	151.017	0	0	7.0801	41.9786	-3.74255	152.1	3082.38	2648.84	3.74255	0	6.51784	10.9032	9.83297	0	0	0.0817408	114.571	-481.836	68.8602	114.74	0	65.8919	64.0021	159.826	1
3021	0	0	1021	1	274.474	159.483	114.991	0	0	-2.19887	2.88407	313.01	201.563	3091.66	2787.6	-313.01	0	11.7628	10.7878	10.0428	0	0	0.0904013	102.433	-477.44	62.3017	127.722	0	52.8781	50.7621	222.304	1
3022	0	0	1022	1	241.021	157.771	83.2508	0	0	100.117	16.6809	255.516	220.26	2989.34	2773.8	-255.516	0	11.9418	10.5166	10.1582	0	0	0.0468569	99.1853	-482.617	74.9968	134.521	0	48.1364	45.7361	175.783	1
3024	0	0	1024	1	256.394	150.975	105.419	0	0	-0.829351	-7.49073	61.7961	155.401	3289.61	2797.97	-61.7961	0	7.10033	11.4784	10.7823	0	0	0.0653012	97.2352	-485.426	70.8886	103.971	0	68.4263	65.032	158.206	1
3025	0	0	1025	1	231.569	95.8941	135.675	0	0	8.06831	88.5246	-87.3071	127.777	3380.37	2701.96	87.3071	0	5.15464	12.3262	10.8405	0	0	0.109777	96.0389	-486.967	84.032	93.5294	0	80.7465	76.3747	216.23	1
3027	0	0	1027	1	207.635	104.562	103.073	0	0	16.2219	-13.4933	221.831	137.978	3471.88	2604.65	-221.831	0	7.32816	11.165	9.98926	0	0	0.0514144	94.1483	-478.029	94.612	119.973	0	74.3419	71.3656	240.861	1
3034	0	0	1034	1	256.471	101.551	154.919	0	0	5.47468	32.8405	78.6293	167.738	3283.31	2259.34	-78.6293	0	7.71533	11.379	10.389	0	0	0.113704	82.9978	-476.463	70.1036	91.8838	0	62.4662	59.5358	146.666	1
3035	0	0	1035	1	166.554	87.5052	79.0489	0	0	38.5384	43.884	89.5031	174.995	2751.94	2746.6	-89.5031	0	8.07821	10.4988	10.0209	0	0	0.0969778	86.2126	-471.668	130.607	110.791	0	58.7851	56.1871	137.692	1
3037	0	0	1037	1	268.191	127.319	140.872	0	0	75.5726	94.3127	29.8523	183.967	3213.21	2696.17	-29.8523	0	8.0093	11.1427	10.2953	0	0	0.116698	78.2363	-475.758	65.2385	80.6806	0	57.7536	54.9761	136.035	1
3038	0	0	1038	1	274.028	124.342	149.687	0	0	55.75	42.5795	-239.525	172.85	3033.71	2747.9	239.525	0	6.73718	10.6396	10.2796	0	0	0.0922211	99.0939	-480.236	62.5768	112.658	0	58.1385	56.1368	204.648	1
3040	0	0	1040	1	271.384	154.304	117.081	0	0	37.8945	54.6125	114.889	212.913	3051.57	2735.87	-114.889	0	10.0536	10.798	10.0833	0	0	0.102749	94.8126	-478.193	63.3932	128.103	0	49.4136	47.5378	119.912	1
3043	0	0	1043	1	286.713	110.879	175.834	0	0	11.2633	61.0835	-20.8149	202.036	3177.86	2829.06	20.8149	0	8.52092	10.376	10.0191	0	0	0.176372	105.65	-485.416	58.0234	105.095	0	50.8274	48.476	122.406	1
3047	0	0	1047	1	280.116	156.037	124.079	0	0	-17.9933	58.5809	254.104	152.086	3207.11	2432.92	-254.104	0	8.34679	10.8739	10.31	0	0	0.107782	121.876	-488.241	60.9607	117.144	0	67.4451	63.7531	241.929	1
3050	0	0	1050	1	199.867	109.408	90.4595	0	0	-10.3836	85.2196	25.9505	167.271	3000.18	2705.26	-25.9505	0	7.33509	10.9174	10.0483	0	0	0.0484413	88.3863	-475.473	99.8062	102.41	0	61.304	59.0981	148.721	1
3051	0	0	1051	1	215.524	123.536	91.9876	0	0	59.1145	-20.4647	154.305	178.32	3030.35	2511.96	-154.305	0	8.82156	10.917	10.4686	0	0	0.0118123	90.9134	-480.15	89.9996	109.097	0	57.657	56.0138	146.493	1
3053	0	0	1053	1	188.337	100.632	87.7049	0	0	90.1301	100.926	131.777	129.209	3198.65	2789.21	-131.777	0	6.16303	11.2098	10.315	0	0	0.0701879	85.2947	-478.379	110.815	104.876	0	80.804	77.1367	191.526	1
3055	0	0	1055	1	212.432	130.819	81.6127	0	0	48.116	29.0605	108.447	141.456	3041.34	2362.78	-108.447	0	6.65025	10.5042	9.88283	0	0	0.178419	97.234	-474.933	89.7917	104.651	0	71.0782	68.4148	167.676	1
3058	0	0	1058	1	244.694	115.64	129.054	0	0	-49.3319	57.5812	-230.851	165.887	3138.79	2732.9	230.851	0	6.55293	11.4225	9.65623	0	0	0.0673853	121.155	-488.991	73.9007	131.948	0	59.8029	56.3574	210.725	1
3060	0	0	1060	1	240.871	126.132	114.739	0	0	-78.5787	72.9399	-65.7502	158.154	3068.38	2817.2	65.7502	0	6.60965	10.7807	10.3681	0	0	0.147007	82.1943	-474.803	75.8674	91.1721	0	62.4385	60.6742	159.242	1
3062	0	0	1062	1	220.535	104.429	116.106	0	0	-9.12991	54.663	48.7886	203.13	3198.25	2835.48	-48.7886	0	9.10192	10.3481	10.5618	0	0	0.180247	96.5041	-483.246	85.9948	126.727	0	51.939	49.0301	122.677	1
3066	0	0	1066	1	249.957	147.764	102.193	0	0	40.6769	37.8715	109.769	177.047	3148.44	2752.61	-109.769	0	8.33125	10.4464	10.3751	0	0	0.0338899	101.222	-483.377	71.3455	105.323	0	58.4906	55.9021	139.484	1
3067	0	0	1067	1	248.39	171.797	76.5927	0	0	79.4642	62.2698	248.312	151.373	3109.66	2728.21	-248.312	0	8.12564	11.7472	10.556	0	0	0.206145	120.704	-493.869	74.3142	117.471	0	70.0585	66.5415	244.632	1
3068	0	0	1068	1	230.009	115.188	114.821	0	0	52.788	22.5534	108.765	194.135	3136.33	2668.27	-108.765	0	9.13375	11.3175	10.0845	0	0	0.166165	84.197	-478.682	81.634	102.48	0	54.3919	52.5803	128.202	1
3069	0	0	1069	1	222.491	126.263	96.2282	0	0	-4.09497	-28.8182	51.5597	169.704	3093.56	2918.96	-51.5597	0	7.73058	10.3777	9.90214	0	0	0.163035	111.201	-482.041	83.6103	110.232	0	59.4678	57.3467	142.127	1
3074	0	0	1074	1	192.031	114.076	77.955	0	0	-20.2402	37.4749	148.284	143.069	3209.36	2354.37	-148.284	0	7.06431	10.1329	10.1895	0	0	0.103062	81.6267	-468.886	104.401	89.2769	0	69.606	66.3802	174.904	1
3078	0	0	1078	1	141.454	69.7364	71.7178	0	0	-5.48071	27.1127	29.7268	132.916	3194.6	2663.71	-29.7268	0	5.87686	10.9497	10.1811	0	0	0.0846948	110.55	-482.104	171.935	114.292	0	77.1061	73.1513	179.669	1
3081	0	0	1081	1	322.892	169.658	153.234	0	0	12.9686	-15.8354	-160.456	225.252	3076.49	2407.68	160.456	0	9.01938	10.4345	9.35311	0	0	0.210392	80.9168	-471.64	48.4976	119.737	0	43.0377	41.3022	135.457	1
3085	0	0	1085	1	260.038	145.156	114.882	0	0	193.828	75.508	-222.334	163.549	3294.27	2615.31	222.334	0	6.46425	11.3448	10.1536	0	0	0.185861	82.0371	-475.872	68.2948	98.6067	0	61.6497	57.8928	209.705	1
3086	0	0	1086	1	230.94	106.982	123.959	0	0	1.32694	13.4761	131.775	159.803	3088.13	2677.34	-131.775	0	7.75162	10.6241	10.1804	0	0	0.235494	82.3611	-474.234	80.1008	97.8867	0	63.8494	61.5404	154.875	1
3087	0	0	1087	1	302.205	129.968	172.237	0	0	71.1821	15.0809	79.9383	217.463	3117.94	2775.4	-79.9383	0	9.96553	10.7994	10.0689	0	0	0.135836	91.0393	-478.891	54.3617	104.299	0	48.5331	46.6505	116.15	1
3088	0	0	1088	1	198.198	100.509	97.6887	0	0	14.5362	95.0587	162.727	146.654	3074.92	2595.76	-162.727	0	7.26878	11.0479	10.3392	0	0	0.164037	90.2039	-477.982	102.155	116.782	0	69.8829	67.8091	179.581	1
3089	0	0	1089	1	270.66	133.45	137.21	0	0	33.7707	33.5116	36.2994	208.811	2956.03	2657.31	-36.2994	0	9.21758	9.78623	9.62866	0	0	0.0686046	81.9608	-469.939	61.685	113.898	0	48.4056	46.7806	118.005	1
3090	0	0	1090	1	290.208	150.987	139.221	0	0	38.5365	119.488	-156.756	204.078	3150.58	2770.65	156.756	0	7.98841	10.9975	10.168	0	0	0.0799971	104.072	-482.828	57.9184	107.051	0	49.6147	47.7894	153.956	1
3092	0	0	1092	1	240.313	122.702	117.611	0	0	21.2588	32.6704	51.1755	135.937	3167.86	2359.17	-51.1755	0	6.08752	11.3259	9.67309	0	0	0.119076	118.166	-485.976	75.7676	124.791	0	74.6543	71.2318	177.884	1
3095	0	0	1095	1	247.382	111.904	135.478	0	0	2.20164	45.1097	45.0313	124.644	3087.26	2745.37	-45.0313	0	5.56067	11.1777	10.0871	0	0	0.164278	97.7207	-481.255	73.1	99.6998	0	81.8601	78.078	195.055	1
3097	0	0	1097	1	206.682	96.234	110.448	0	0	-3.10778	76.0242	26.1561	164.432	3291.89	3013.44	-26.1561	0	7.20548	10.184	9.73629	0	0	0.140907	131.617	-488.754	92.495	128.418	0	61.4725	58.8064	147.221	1
3100	0	0	1100	1	316.8	177.77	139.031	0	0	26.5615	69.1496	177.851	203.77	3162.56	2522.01	-177.851	0	10.2406	10.7298	10.0409	0	0	0.172778	109.079	-485.564	50.7761	126.909	0	51.0062	49.0513	137.061	1
3103	0	0	1103	1	242.115	128.448	113.668	0	0	1.88183	12.3919	14.6799	183.836	3087.58	2678.43	-14.6799	0	8.03898	11.1205	10.3787	0	0	0.0837944	68.5739	-470.785	75.8671	82.0489	0	56.3237	54.5535	135.856	1
3105	0	0	1105	1	237	141.867	95.1328	0	0	23.9585	64.2753	127.42	126.519	3165.16	2327.56	-127.42	0	6.05339	12.0792	10.4714	0	0	0.0422955	113.702	-488.82	80.0616	113.729	0	82.9384	79.5538	196.728	1
3106	0	0	1106	1	279.253	178.088	101.164	0	0	98.8565	22.547	33.5718	139.032	3588.56	2269.63	-33.5718	0	6.11327	12.0298	10.2083	0	0	0.0676525	120.536	-493.253	62.4759	107.619	0	74.3232	71.5197	178.327	1
3107	0	0	1107	1	258.424	129.479	128.945	0	0	66.6741	-5.94606	-37.2508	172.273	3222.11	2696.77	37.2508	0	7.22818	10.1752	10.3033	0	0	0.13175	82.8129	-473.276	67.4639	103.442	0	58.5188	56.2538	140.627	1
3110	0	0	1110	1	241.584	113.942	127.641	0	0	6.09716	-9.91984	-140.65	148.559	3183.02	2700.74	140.65	0	5.97258	10.9658	10.2485	0	0	0.156976	86.5221	-476.677	75.6348	101.826	0	66.245	63.2521	195.2	1
3111	0	0	1111	1	205.732	106.332	99.3994	0	0	10.7765	37.5528	-130.284	182.138	3178.34	2852.59	130.284	0	7.26002	10.9384	9.61128	0	0	0.107687	95.8148	-479.885	94.5092	122.871	0	54.0039	51.6601	159.614	1
3115	0	0	1115	1	227.056	93.6805	133.375	0	0	36.5862	-24.6088	-149.514	142.141	3650.83	2516.11	149.514	0	5.70611	11.1206	10.6775	0	0	0.127293	88.4283	-479.532	84.0336	111.593	0	68.5419	66.435	215.265	1
3116	0	0	1116	1	208.347	111.195	97.1525	0	0	22.3339	-16.1381	12.9117	156.181	3166.79	2308.32	-12.9117	0	6.84116	10.1999	9.64149	0	0	0.0478528	98.4105	-474.821	91.2073	120.564	0	62.6941	60.6159	151.784	1
3126	0	0	1126	1	233.188	122.805	110.383	0	0	60.8082	25.6875	-173.262	194.48	3327.63	2366.15	173.262	0	7.65607	11.2613	9.61415	0	0	0.0578087	106.502	-484.579	78.9818	130.104	0	50.3772	48.1419	165.118	1
3127	0	0	1127	1	247.458	106.712	140.747	0	0	42.993	39.4096	-67.6049	176	3146.13	2452.09	67.6049	0	7.18954	10.9703	9.33531	0	0	0.121235	90.5269	-472.729	71.466	111.311	0	55.0911	53.4283	146.461	1
3132	0	0	1132	1	241.896	150.147	91.749	0	0	-10.0475	3.67829	-29.9887	174.377	3298.83	2388.16	29.9887	0	7.40281	11.2129	9.55869	0	0	0.0948108	91.3395	-477.605	74.6564	83.489	0	57.0983	54.8274	140.951	1
3134	0	0	1134	1	247.264	118.12	129.144	0	0	14.7444	56.2496	126.405	227.305	3074.72	2534.91	-126.405	0	10.8876	10.4185	9.58317	0	0	0.130547	93.318	-476.945	71.1367	106.449	0	45.7738	43.9966	110.274	1
3135	0	0	1135	1	259.319	137.608	121.711	0	0	-0.0782492	81.5489	128.492	187.656	3189.2	2908.25	-128.492	0	9.01852	10.0747	10.1425	0	0	0.0601547	97.7235	-479.56	66.7457	125.198	0	55.0033	52.3826	132.594	1
3137	0	0	1137	1	260.067	122.283	137.784	0	0	34.9997	-34.7817	-142.523	175.272	3154.12	2924.92	142.523	0	7.07305	10.6816	10.6395	0	0	0.0864193	97.3358	-483.449	68.0741	107.009	0	55.9417	54.7293	166.621	1
3138	0	0	1138	1	238.012	134.969	103.044	0	0	44.605	73.3963	-26.1656	158.159	3144.52	2916.4	26.1656	0	6.61066	10.8169	9.64947	0	0	0.0497352	103.588	-480.575	75.9787	120.826	0	62.7071	61.2939	155.039	1
3139	0	0	1139	1	292.5	168.652	123.849	0	0	66.2937	145.364	-78.5278	186.064	3222.49	2744.78	78.5278	0	7.49981	9.97666	9.77677	0	0	0.170917	108.953	-482.222	55.6673	121.097	0	53.8117	51.1988	138.667	1
3140	0	0	1140	1	226.754	89.9985	136.756	0	0	77.4087	-8.50833	31.2755	182.128	3111.71	2699.33	-31.2755	0	8.04373	11.2454	9.56327	0	0	0.0290725	88.0246	-475.113	82.1871	102.132	0	56.2108	54.527	135.981	1
3141	0	0	1141	1	259.568	149.178	110.391	0	0	46.3167	85.302	176.739	182.952	3142.8	2705.18	-176.739	0	9.15375	10.4476	10.0036	0	0	0.191611	89.1107	-473.168	66.988	90.4494	0	55.8848	53.8719	150.728	1
3142	0	0	1142	1	303.467	141.09	162.377	0	0	11.3866	78.992	221.692	199.909	3078.07	2811.15	-221.692	0	10.5316	10.8793	10.2514	0	0	0.119772	121.516	-490.429	54.3264	134.175	0	52.3366	49.8013	169.559	1
3144	0	0	1144	1	232.016	135.877	96.139	0	0	55.731	19.9239	35.2065	147.263	3233.05	2670.9	-35.2065	0	6.49518	11.1724	9.63477	0	0	0.0940451	106.759	-480.001	79.4622	114.602	0	69.6923	66.375	163.405	1
3147	0	0	1147	1	205.045	110.241	94.8038	0	0	52.7898	52.8891	-26.804	157.963	3136.33	2637.93	26.804	0	6.60942	11.0766	9.90439	0	0	0.16028	86.7662	-475.23	96.0182	104.683	0	63.3639	61.9846	155.807	1
3148	0	0	1148	1	249.67	109.754	139.916	0	0	68.5937	-34.5144	6.82952	167.425	3120.53	2725.33	-6.82952	0	7.30545	11.259	9.53672	0	0	0.142803	91.163	-477.195	71.3121	111.02	0	59.7891	57.8794	146.258	1
3149	0	0	1149	1	203.099	91.3671	111.732	0	0	35.6853	63.6082	-41.517	124.45	3452.41	2427.89	41.517	0	5.15494	11.1972	10.3412	0	0	0.0658367	90.6727	-476.268	98.7777	87.2642	0	79.3657	78.7669	199.933	1
3150	0	0	1150	1	215.242	119.391	95.8517	0	0	71.1419	81.4385	45.702	143.632	3616.28	2310.4	-45.702	0	6.34189	11.6301	10.2564	0	0	0.0657623	89.681	-481.127	91.1579	107.157	0	72.2099	69.7453	172.395	1
3151	0	0	1151	1	224.339	122.558	101.781	0	0	25.7492	20.3091	206.222	177.959	3063.71	2670.51	-206.222	0	9.24171	10.263	9.68828	0	0	0.0895696	100.355	-477.036	81.9453	120.319	0	56.3802	54.3502	171.984	1
3152	0	0	1152	1	249.932	98.1756	151.756	0	0	-42.057	24.8814	-298.131	204.293	3231.18	2865.26	298.131	0	8.1209	10.4081	10.0731	0	0	0.194998	127.523	-490.46	70.8161	120.105	0	51.878	48.3232	192.521	1
3153	0	0	1153	1	248.166	90.2733	157.892	0	0	75.544	-25.4666	-185.166	160.361	3611.88	2616.63	185.166	0	6.38587	10.9247	10.7734	0	0	0.046888	103.862	-485.467	73.4975	113.924	0	62.1912	59.2832	205.724	1
3157	0	0	1157	1	200.379	101.046	99.333	0	0	-48.5922	-50.1569	-218.235	131.565	3237.71	2541.66	218.235	0	5.35648	10.9555	9.92145	0	0	0.0618929	106.504	-480.693	99.1838	97.7465	0	72.0971	68.6924	244.281	1
3158	0	0	1158	1	276.317	159.238	117.079	0	0	61.0957	-44.0621	-127.549	234.239	3227.68	2435.9	127.549	0	9.50747	10.8948	9.99032	0	0	0.145046	119.836	-487.884	61.7683	118.117	0	42.1535	40.7788	124.788	1
3160	0	0	1160	1	242.214	141.996	100.218	0	0	-5.11629	62.0916	-121.496	147.329	3094.58	2628.73	121.496	0	5.88256	10.9373	10.1398	0	0	0.124007	102.257	-481.323	75.1102	117.32	0	66.2812	64.8182	192.005	1
3162	0	0	1162	1	279.943	161.4	118.543	0	0	29.4134	-13.7004	256.238	237.979	3060.05	2206.22	-256.238	0	13.0581	10.2029	9.76313	0	0	0.199164	97.5601	-476.203	59.49	115.915	0	43.3899	41.9659	153.729	1
3163	0	0	1163	1	230.69	102.131	128.558	0	0	2.09644	47.4118	-59.2303	124.284	3386.34	2344.43	59.2303	0	5.12201	10.7733	10.5909	0	0	0.0412493	105.172	-483.959	81.2709	112.966	0	79.616	76.2865	199.768	1
3165	0	0	1165	1	259.044	133.707	125.337	0	0	-42.0073	52.9865	-129.665	185.886	3231.13	2837.15	129.665	0	7.46976	10.7136	9.36027	0	0	0.100043	86.7492	-474.578	66.5713	103.28	0	52.5414	49.659	154.229	1
3166	0	0	1166	1	230.197	111.375	118.822	0	0	12.2877	4.22732	80.348	175.354	3276.49	2387.61	-80.348	0	8.10581	10.7468	9.33761	0	0	0.215276	83.2608	-471.887	79.0645	91.5709	0	58.3662	55.6821	137.086	1
3167	0	0	1167	1	209.706	94.9995	114.706	0	0	60.9013	13.012	310.803	181.805	3028.56	2677.81	-310.803	0	10.4609	10.1313	10.1102	0	0	0.145605	92.9585	-476.042	91.2395	113.766	0	57.062	55.1719	244.143	1
3168	0	0	1168	1	211.409	117.711	93.6981	0	0	1.28963	19.9325	53.5069	122.309	3088.17	2770.55	-53.5069	0	5.51716	11.107	10.0472	0	0	0.0256521	91.8002	-475.959	92.0921	92.9161	0	83.0401	79.5137	197.465	1
3172	0	0	1172	1	242.395	145.107	97.2878	0	0	9.51201	-16.2455	64.9754	185.001	3079.95	2109.11	-64.9754	0	8.47702	10.2238	9.43159	0	0	0.103854	84.7216	-468.892	72.6473	85.9376	0	53.9108	51.9521	127.455	1
3174	0	0	1174	1	265.542	144.645	120.897	0	0	76.0234	29.2491	173.717	154.035	3212.76	2262.93	-173.717	0	7.692	10.2953	9.60693	0	0	0.219027	120.232	-482.36	64.0495	97.6257	0	64.8465	62.5507	171.435	1
3179	0	0	1179	1	221.713	123.938	97.7744	0	0	51.4679	-27.265	-38.0232	164.92	3137.65	2219.78	38.0232	0	6.96141	11.0373	9.80012	0	0	0.0832111	120.548	-484.512	85.0987	132.264	0	58.505	57.5191	147.959	1
3186	0	0	1186	1	256.259	113.853	142.406	0	0	-4.65097	24.4064	11.0049	165.355	3094.11	2766.07	-11.0049	0	7.20277	10.6421	9.87568	0	0	0.0906027	104.325	-481.756	68.3288	101.254	0	61.152	58.6888	147.759	1
3190	0	0	1190	1	247.668	123.516	124.152	0	0	32.1435	33.407	232.238	161.622	3555.62	2458.09	-232.238	0	8.59733	11.0657	9.94749	0	0	0.1246	79.0468	-471.883	72.5701	110.978	0	64.3093	62.7658	208.721	1
3193	0	0	1193	1	223.568	96.9274	126.641	0	0	39.1936	42.1764	109.176	148.521	3149.93	2250	-109.176	0	6.98284	10.756	10.5123	0	0	0.0960142	96.2005	-480.003	84.9672	104.74	0	68.7856	66.5218	162.988	1
3195	0	0	1195	1	211.857	117.658	94.1993	0	0	-4.4719	16.5459	-42.4213	151.343	3193.59	2574.61	42.4213	0	6.34621	10.5169	9.7579	0	0	0.126507	98.1347	-477.515	89.8998	104.173	0	64.9877	62.9935	158.807	1
3197	0	0	1197	1	213.809	126.964	86.8452	0	0	10.2522	36.5052	31.5238	185.9	3178.87	2554.66	-31.5238	0	8.19706	10.5624	9.46073	0	0	0.106805	82.3621	-470.808	88.1017	129.866	0	54.8797	52.5972	130.464	1
3199	0	0	1199	1	246.913	138.18	108.733	0	0	81.6584	74.4659	-20.4826	152.366	3506.1	2417.03	20.4826	0	6.38363	11.2173	10.2003	0	0	0.0945239	100.366	-482.201	73.5564	94.1353	0	66.2008	65.6027	164.104	1
3208	0	0	1208	1	224.24	131.584	92.6558	0	0	24.3244	-20.1716	168.953	137.171	3663.1	2412.01	-168.953	0	6.91161	10.5529	10.0792	0	0	0.0900271	89.6089	-473.919	83.3357	94.8245	0	73.3654	71.4133	188.41	1
3208	0	0	1208	1	277.891	137.138	140.753	0	0	26.2549	72.6841	55.3296	228.489	2963.55	2518.48	-55.3296	0	10.2191	9.65437	9.21832	0	0	0.157868	94.1096	-470.459	58.7235	119.239	0	44.4585	42.8139	106.637	1
3210	0	0	1210	1	246.985	121.374	125.611	0	0	-6.21334	82.6182	-243.389	170.445	3294.99	2907.18	243.389	0	6.64609	10.8862	9.53668	0	0	0.0869508	128.149	-488.233	71.8886	118.102	0	59.0561	55.1658	210.694	1
3211	0	0	1211	1	234.557	101.026	133.53	0	0	53.3992	132.261	-662.02	276.213	3335.04	2558.56	662.02	0	12.1222	10.2539	8.80997	0	0	0.0915286	107.93	-480.626	75.0834	109.882	0	69.7608	73.1273	205.355	1
3212	0	0	1212	1	243.468	93.2503	150.218	0	0	44.3097	2.18874	-34.5577	141.95	3045.15	2788.29	34.5577	0	5.96352	10.829	10.2068	0	0	0.0509655	75.6436	-470.695	74.4838	92.989	0	69.3157	68.5661	172.734	1
3225	0	0	1225	1	250.363	109.979	140.384	0	0	-7.16042	77.8833	39.7945	259.823	2996.96	2712.6	-39.7945	0	11.5256	10.4242	9.11184	0	0	0.0504763	81.7951	-471.045	69.0913	114.538	0	40.0735	38.4429	97.972	1
3226	0	0	1226	1	253.438	129.004	124.433	0	0	40.7061	-11.4741	81.0512	134.116	3148.41	2403.31	-81.0512	0	6.19896	10.6158	9.64826	0	0	0.109688	79.9923	-467.154	69.0333	79.4231	0	74.2978	71.5951	176.294	1
3228	0	0	1228	1	235.636	101.566	134.07	0	0	76.095	28.9234	152.959	197.992	3611.33	2562.24	-152.959	0	9.68911	10.6185	9.53638	0	0	0.0171438	91.7198	-475.546	76.5621	114.929	0	53.3068	50.8742	132.158	1
3229	0	0	1229	1	313.619	149.921	163.698	0	0	-29.9587	15.8625	-124.03	159.927	3219.08	2973.94	124.03	0	6.46483	10.2371	10.0186	0	0	0.057448	137.602	-493.666	50.995	101.117	0	60.2665	58.0336	172.652	1
3232	0	0	1232	1	229.986	94.2577	135.728	0	0	0.981299	31.0214	-47.4663	144.938	3188.14	2759.46	47.4663	0	6.03511	10.3999	10.155	0	0	0.0603125	87.1472	-474.338	80.1352	104.852	0	68.9344	65.3213	167.416	1
3242	0	0	1242	1	252.83	150.949	101.881	0	0	-3.16864	12.3169	125.363	180.856	2893.31	2479.18	-125.363	0	8.72871	9.91215	9.79833	0	0	0.0211252	99.5668	-475.147	68.4575	106.047	0	55.7877	53.3031	132.509	1
3245	0	0	1245	1	275.251	155.717	119.533	0	0	25.3179	-31.0853	102.973	237.559	3163.8	2422.93	-102.973	0	11.2728	10.5536	8.96567	0	0	0.248512	93.6272	-474.078	60.2811	110.61	0	43.3334	41.5128	103.036	1
3246	0	0	1246	1	286.979	153.63	133.349	0	0	45.5636	44.1964	69.7497	178.23	3043.9	2546.96	-69.7497	0	8.07616	10.1621	9.50704	0	0	0.0582213	103.872	-476.327	57.071	99.9347	0	56.5192	54.8305	135.394	1
3248	0	0	1248	1	267.554	133.536	134.018	0	0	7.7951	70.0362	156.366	214.193	3081.67	2720.44	-156.366	0	10.5695	10.1632	9.97758	0	0	0.123413	105.544	-481.298	63.7038	121.21	0	48.185	46.0827	124.093	1
3248	0	0	1248	1	246.13	153.141	92.9891	0	0	149.224	36.0453	275.007	172.697	3637.86	2355.79	-275.007	0	9.53466	10.7766	10.1486	0	0	0.0603209	91.0485	-478.73	73.1252	95.9211	0	60.9245	58.5455	226.565	1
3252	0	0	1252	1	210.088	91.5285	118.56	0	0	85.3422	-16.0675	-123.384	180.805	3103.78	2706.89	123.384	0	7.2799	10.5726	10.0027	0	0	0.0623263	95.241	-478.547	91.7169	104.891	0	53.8368	52.753	156.308	1
3257	0	0	1257	1	193.172	66.4514	126.721	0	0	-17.6167	60.0816	-211.686	143.197	3107.08	2630.74	211.686	0	5.62181	10.9302	9.25157	0	0	0.16839	98.9622	-476.807	102.912	107.639	0	66.8865	64.5504	231.898	1
3261	0	0	1261	1	245.724	89.9602	155.764	0	0	-7.0188	-41.0438	-79.4328	199.148	3196.14	2931.18	79.4328	0	8.29975	9.7169	9.71468	0	0	0.174085	93.3411	-473.915	70.8856	112.932	0	48.6606	46.9401	125.797	1
3262	0	0	1262	1	239.211	138.226	100.985	0	0	47.5241	-3.66292	16.0014	187.71	3540.24	2295.84	-16.0014	0	8.19493	11.2745	9.93393	0	0	0.078912	90.4739	-479.892	76.6806	105.136	0	54.154	52.8452	132.603	1
3262	0	0	1262	1	280.906	142.966	137.939	0	0	33.4473	74.3822	-8.27399	263.022	3155.67	2815.76	8.27399	0	11.1523	10.5447	9.33359	0	0	0.146739	86.083	-477.096	59.0514	126.169	0	39.4865	37.9794	96.9517	1
3270	0	0	1270	1	266.496	137.361	129.134	0	0	-11.0342	-13.3572	148.646	132.377	3299.81	3003.16	-148.646	0	6.57483	10.6752	9.7579	0	0	0.0875543	99.8548	-476.794	64.4443	96.4703	0	75.7687	73.6657	185.983	1
3270	0	0	1270	1	262.763	112.676	150.087	0	0	59.3081	-26.2129	-19.5579	166.721	3229.47	2318.39	19.5579	0	7.12128	9.92943	9.78747	0	0	0.0594422	89.9947	-470.717	64.7756	85.1848	0	58.1672	56.4915	142.628	1
3274	0	0	1274	1	260.436	128.507	131.929	0	0	-40.2642	-27.0566	-467.488	262.43	3229.38	2817.54	467.488	0	11.0546	9.5087	8.93821	0	0	0.0807441	126.409	-484.492	63.7545	123.546	0	48.5539	45.3686	195.734	1
3275	0	0	1275	1	284.047	131.619	152.428	0	0	9.13515	-13.8429	57.5238	203.306	3080.32	2306.02	-57.5238	0	9.25145	10.1526	9.66969	0	0	0.0610481	123.018	-485.048	58.0977	138.612	0	49.8008	47.8691	118.518	1
3276	0	0	1276	1	234.077	117.964	116.112	0	0	75.072	-10.4186	-236.469	175.878	3014.39	2402.26	236.469	0	6.94103	9.81617	9.05776	0	0	0.136878	97.5713	-470.435	75.0375	116.296	0	53.8836	51.6281	189.442	1
3284	0	0	1284	1	270.545	123.401	147.144	0	0	60.4452	40.2866	-154.351	183.28	3327.99	2650.53	154.351	0	7.22304	10.0943	9.82873	0	0	0.0953479	97.6933	-474.914	62.4031	102.24	0	54.5632	51.275	163.349	1
3288	0	0	1288	1	220.616	125.357	95.2587	0	0	78.4258	51.7441	-40.5961	147.321	3011.03	2439.76	40.5961	0	6.10027	10.2919	9.0043	0	0	0.136835	94.5737	-469.766	82.6034	110.597	0	64.7479	62.4944	162.705	1
3289	0	0	1289	1	226.095	111.807	114.289	0	0	60.0028	11.2671	193.965	138.839	3129.12	2480.23	-193.965	0	7.09903	10.0517	8.95396	0	0	0.0220726	122.887	-477.851	79.1447	124.643	0	69.9902	67.7414	199.988	1
3291	0	0	1291	1	245.778	113.714	132.064	0	0	-43.7788	75.2755	-45.4685	234.387	3033.58	2615.54	45.4685	0	9.81287	10.0931	8.95306	0	0	0.240842	92.9814	-471.738	70.18	127.332	0	41.6951	41.0836	106.307	1
3296	0	0	1296	1	200.425	121.115	79.31	0	0	191.431	-106.24	-579.984	182.455	3495.99	2697.4	579.984	0	8.2728	10.758	8.81688	0	0	0.119362	93.9049	-475.11	95.789	103.089	0	77.9658	80.9369	246.081	1
3303	0	0	1303	1	176.833	88.384	88.4489	0	0	55.4143	49.4152	21.9516	136.983	3034.05	2641.4	-21.9516	0	5.95139	10.1109	9.55936	0	0	0.0978979	72.7753	-463.432	116.357	95.1582	0	71.4912	69.9589	174.225	1
3309	0	0	1309	1	225.265	134.311	90.9545	0	0	39.4875	60.3205	197.011	145.486	3647.93	2630.5	-197.011	0	7.44345	10.227	10.5164	0	0	0.13186	100.09	-478.286	82.9959	85.9948	0	70.6093	66.4772	204.805	1
3311	0	0	1311	1	241.584	123.385	118.2	0	0	11.5881	-17.0697	210.712	198.108	3077.87	2109.93	-210.712	0	10.4205	9.8013	9.58831	0	0	0.147305	138.463	-482.297	72.5789	123.442	0	50.3011	48.4832	151.824	1
3312	0	0	1312	1	178.98	95.8648	83.1147	0	0	30.8875	33.466	250.28	158.178	3058.57	2159.05	-250.28	0	8.57267	9.89976	9.07947	0	0	0.0975501	73.8356	-462.28	112.077	104.579	0	62.2708	59.9113	214.701	1
3313	0	0	1313	1	196.481	94.8087	101.672	0	0	70.245	19.7873	-57.1594	139.2	3019.22	2770.69	57.1594	0	5.7335	10.7789	9.95878	0	0	0.0704972	87.4331	-475.019	101.854	96.6604	0	69.9434	68.893	179.848	1
3316	0	0	1316	1	246.33	104.223	142.107	0	0	12.2592	58.5878	-69.6024	188.975	3176.86	2731.89	69.6024	0	7.71584	10.4298	9.31453	0	0	0.0964521	131.731	-486.588	71.0894	134.265	0	52.4951	49.9207	134.659	1
3319	0	0	1319	1	241.911	135.932	105.98	0	0	35.0451	17.3643	230.039	146.148	3054.42	2374.48	-230.039	0	7.76663	10.3513	9.36259	0	0	0.15776	96.0978	-470.796	72.9419	106.057	0	67.6621	65.0306	221.033	1
3320	0	0	1320	1	186.611	114.321	72.2903	0	0	61.3159	-30.815	27.2547	140.347	3127.8	2223.33	-27.2547	0	6.2179	10.144	9.48178	0	0	0.0805963	84.0751	-467.652	107.055	105.274	0	68.55	66.8123	165.4	1
3322	0	0	1322	1	266.359	148.154	118.205	0	0	108.429	-102.334	-275.881	153.196	2981.03	2394.51	275.881	0	6.29407	9.9387	9.15527	0	0	0.0647718	143.488	-487.7	62.6425	146.457	0	60.4321	58.0036	223.245	1
3323	0	0	1323	1	236.203	84.8326	151.37	0	0	67.4734	47.134	-9.26961	126.87	3021.99	2743.35	9.26961	0	5.37688	9.98151	8.8748	0	0	0.114569	104.892	-474.629	73.9987	97.6411	0	74.9563	72.9921	185.301	1
3324	0	0	1324	1	248.253	126.323	121.931	0	0	0.0187804	42.9334	135.656	196.653	2989.78	2647.89	-135.656	0	9.54174	10.2001	9.16801	0	0	0.151007	110.456	-478.384	69.699	113.478	0	50.8826	49.5132	126.084	1
3328	0	0	1328	1	251.393	102.954	148.439	0	0	-8.78535	-42.8876	141.649	123.882	2998.59	2434.73	-141.649	0	6.15069	10.5053	9.21983	0	0	0.062079	90.6736	-470.309	68.981	102.498	0	78.7371	75.1525	189.565	1
3329	0	0	1329	1	285.676	133.938	151.738	0	0	10.5165	14.7537	-14.6771	203.385	3178.6	2875.39	14.6771	0	8.67837	9.71326	9.26423	0	0	0.131556	102.11	-477.294	56.6123	122.624	0	48.851	47.0037	117.939	1
3331	0	0	1331	1	217.664	107.75	109.914	0	0	-16.4097	44.5331	-123.033	136.926	3205.53	2347.31	123.033	0	5.48983	10.8755	9.17845	0	0	0.13082	101.243	-477.277	85.771	124.478	0	68.436	65.1042	204.752	1
3337	0	0	1337	1	242.865	95.2226	147.642	0	0	-7.32819	44.257	-42.5808	154.958	3196.45	2746.22	42.5808	0	6.46937	10.3676	10.0419	0	0	0.134744	110.16	-484.136	73.7228	123.889	0	64.817	61.1563	156.432	1
3339	0	0	1339	1	275.848	141.466	134.382	0	0	-7.10367	49.5278	101.855	243.694	3096.56	2740.95	-101.855	0	11.4576	9.33758	9.16705	0	0	0.0317384	86.9505	-470.884	58.8675	132.863	0	41.8782	39.8108	100.603	1
3340	0	0	1340	1	310.644	150.886	159.758	0	0	11.2856	-200.771	335.663	256.603	3078.17	2692.27	-335.663	0	16.4632	10.0409	9.19422	0	0	0.272213	102.778	-479.82	50.6216	134.178	0	39.423	40.9818	173.713	1
3341	0	0	1341	1	314.867	143.49	171.377	0	0	-9.49071	-20.479	-200.536	219.886	2999.29	2611.64	200.536	0	8.79256	10.0219	8.76294	0	0	0.128322	108.183	-475.593	49.2136	116.586	0	43.2073	41.9939	144.299	1
3343	0	0	1343	1	325.852	159.739	166.113	0	0	47.0703	8.86482	39.054	211.156	3142.05	2582.3	-39.054	0	9.3683	9.60403	9.39352	0	0	0.10056	118.924	-482.425	47.184	127.93	0	47.5074	46.3839	114.283	1
3344	0	0	1344	1	263.137	115.111	148.025	0	0	10.3664	54.0374	-34.9526	245.126	3079.09	2736.44	34.9526	0	10.2433	9.64845	9.36727	0	0	0.101983	114.776	-483.771	63.6459	135.339	0	41.0089	39.6447	101.588	1
3351	0	0	1351	1	216.315	109.513	106.802	0	0	7.07131	-13.7977	-17.6666	139.043	2883.07	2604.96	17.6666	0	5.96146	10.1724	9.19318	0	0	0.00655046	89.5152	-468.656	85.2184	113.813	0	68.8073	66.3815	166.716	1
3352	0	0	1352	1	234.616	131.922	102.694	0	0	73.6297	-33.5843	114.98	196.788	3215.15	2525.08	-114.98	0	9.40283	9.96181	9.07351	0	0	0.109116	86.1238	-468.119	75.0658	100.965	0	51.2237	49.2783	120.734	1
3359	0	0	1359	1	240.635	125.616	115.019	0	0	-12.7312	14.2705	186.836	158.796	3201.85	2776.21	-186.836	0	8.15573	10.692	9.59743	0	0	0.113671	116.399	-485.474	74.4745	109.154	0	63.6295	60.7274	173.927	1
3366	0	0	1366	1	240.61	115.678	124.932	0	0	66.5743	-24.9944	116.402	152.962	3222.21	2416.83	-116.402	0	7.30581	10.1415	8.80777	0	0	0.120002	88.4094	-466.936	72.1802	99.2788	0	64.4903	61.9239	152.831	1
3367	0	0	1367	1	283.399	130.526	152.873	0	0	-23.3074	-40.3635	-9.23616	147.443	3212.43	2531.86	9.23616	0	6.44752	9.84486	9.08091	0	0	0.182601	115.987	-475.831	57.1765	115.973	0	64.5076	62.1485	154.743	1
3369	0	0	1369	1	217.042	106.351	110.691	0	0	29.684	39.2267	-253.499	139.899	3159.44	2751.25	253.499	0	5.46326	10.2234	9.39393	0	0	0.100158	74.597	-464.842	85.3379	108.923	0	70.0248	65.9548	250.934	1
3370	0	0	1370	1	234.254	94.4245	139.829	0	0	-33.401	75.2225	-255.082	140.292	3322.18	2615.6	255.082	0	5.5028	10.629	10.534	0	0	0.255041	117.861	-482.675	79.0833	115.696	0	73.6478	68.4593	256.151	1
3371	0	0	1371	1	206.993	116.813	90.1794	0	0	64.1064	-69.1598	-169.66	117.713	3125.01	2560.66	169.66	0	4.77719	10.7646	9.55761	0	0	0.111993	95.9192	-475.287	93.1392	88.2802	0	77.3017	76.4096	251.005	1
3372	0	0	1372	1	169.886	91.7997	78.0862	0	0	-40.661	32.5769	138.847	153.239	3130.12	2757.9	-138.847	0	7.54255	10.3401	8.79031	0	0	0.225117	90.0829	-466.747	121.72	104.803	0	64.2986	61.3956	156.269	1
3375	0	0	1375	1	245.713	159.119	86.5938	0	0	32.3249	46.493	49.2773	215.096	3057.14	2743.99	-49.2773	0	9.58542	10.0373	8.99887	0	0	0.0540307	89.4559	-470.88	70.2001	112.853	0	47.0759	45.303	114.802	1
3377	0	0	1377	1	261.866	107.761	154.105	0	0	8.97527	76.5313	-141.308	152.486	3379.46	2315.31	141.308	0	6.02625	10.0165	9.7122	0	0	0.0700024	121.84	-479.134	65.1083	103.112	0	63.0226	60.0355	188.289	1
3380	0	0	1380	1	238.469	102.55	135.919	0	0	38.2385	-2.76998	-203.672	159.694	3051.22	2693.59	203.672	0	6.31065	10.0312	9.42529	0	0	0.088858	114.876	-480.296	74.0605	128.95	0	59.2117	58.0895	198.593	1
3381	0	0	1381	1	225.931	120.737	105.194	0	0	39.6559	81.8702	-176.474	132.772	3149.46	2907.93	176.474	0	5.18569	10.1668	9.13915	0	0	0.0352396	93.9898	-471.49	79.8156	85.5825	0	70.564	68.8255	230.141	1
3383	0	0	1383	1	190.074	94.5712	95.5028	0	0	-33.6192	82.7821	-42.5273	142.439	3422.06	2608.04	42.5273	0	5.95595	10.3676	8.59529	0	0	0.0806379	101.394	-471.956	102.114	103.314	0	66.8988	64.5747	171.338	1
3386	0	0	1386	1	250.082	126.333	123.749	0	0	24.0875	70.5618	-122.275	213.375	3165.03	2620.26	122.275	0	8.47374	10.3827	8.69523	0	0	0.115047	79.4264	-466.94	68.4347	115.048	0	45.3134	44.0673	133.282	1
3389	0	0	1389	1	254.448	117.048	137.4	0	0	-59.4051	-18.5198	130.147	183.38	3248.53	2809	-130.147	0	9.08022	10.3651	9.49042	0	0	0.0575094	84.5286	-470.311	68.0219	106.508	0	55.0161	52.5308	131.017	1
3396	0	0	1396	1	210.691	75.7541	134.937	0	0	2.77464	19.0297	-96.3544	176.624	3086.69	2871.11	96.3544	0	7.16851	9.97656	8.70705	0	0	0.195683	102.928	-470.606	87.056	128.268	0	53.0983	52.3233	147.164	1
3398	0	0	1398	1	183.743	74.5658	109.177	0	0	76.6327	10.5487	-62.1314	143.836	3212.15	2580.61	62.1314	0	5.91726	10.2382	8.98594	0	0	0.0458723	87.7824	-468.013	108.348	97.9623	0	65.9562	64.4984	168.419	1
3402	0	0	1402	1	285.132	129.909	155.222	0	0	14.7785	14.8931	-68.6386	242.153	3174.34	2775.59	68.6386	0	9.96178	10.2068	8.80267	0	0	0.0113155	116.996	-483.114	56.7464	129.744	0	40.9134	39.1872	106.004	1
3410	0	0	1410	1	310.963	174.807	136.156	0	0	18.5682	14.1688	112.398	202.815	3070.89	2975.63	-112.398	0	9.62811	9.54263	9.2654	0	0	0.0187902	96.2	-472.717	50.1322	111.465	0	49.5829	47.924	119.014	1
3412	0	0	1412	1	289.376	147.424	141.952	0	0	0.103882	237.9	-72.0559	168.7	3288.68	2652.24	72.0559	0	6.96687	10.4556	9.06464	0	0	0.159308	102.982	-476.913	56.185	100.816	0	58.1967	55.0633	149.089	1
3418	0	0	1418	1	320.037	131.881	188.156	0	0	44.0953	25.555	-116.85	210.806	3244.68	2366.29	116.85	0	8.43148	10.3993	8.6023	0	0	0.11171	167.866	-485.57	48.2899	139.475	0	44.9175	43.2664	133.433	1
3422	0	0	1422	1	233.18	127.233	105.947	0	0	60.0274	20.9424	22.2373	128.992	3129.09	2470.56	-22.2373	0	5.62689	10.2562	9.53267	0	0	0.0603375	100.837	-474.208	77.1146	112.563	0	75.8118	73.3075	183.268	1
3423	0	0	1423	1	271.807	106.037	165.77	0	0	-24.2023	34.8618	-133.078	169.846	3113.66	2855.28	133.077	0	6.80958	9.69492	9.60458	0	0	0.14932	82.1294	-467.884	61.162	98.566	0	56.3099	54.8251	163.91	1
3424	0	0	1424	1	188.818	94.2349	94.5834	0	0	61.4472	29.9719	201.523	138.058	3426.65	2361.87	-201.523	0	7.09507	10.4294	9.06766	0	0	0.119127	94.7849	-470.492	104.708	113.33	0	71.6971	69.8967	208.833	1
3426	0	0	1426	1	229.341	117.716	111.624	0	0	47.8906	-4.73994	124.825	151.879	3041.57	2396.58	-124.825	0	7.29072	9.96837	9.94889	0	0	0.107439	91.0727	-471.883	79.279	101.022	0	65.2726	63.1464	157.603	1
3427	0	0	1427	1	180.242	94.4739	85.7679	0	0	-38.8231	-15.2928	30.4777	122.695	3227.94	2606.45	-30.4777	0	5.51773	9.94745	9.52918	0	0	0.0593342	76.9268	-464.23	112.433	91.0173	0	79.1634	75.8414	184.843	1
3428	0	0	1428	1	299.124	139.86	159.264	0	0	33.4783	27.5298	68.5931	179.085	3155.64	2563.63	-68.5931	0	8.13525	9.79889	9.13537	0	0	0.0781497	129.025	-481.005	53.0313	132.964	0	55.6853	53.836	131.827	1
3430	0	0	1430	1	165.4	87.1391	78.261	0	0	51.7783	8.66412	-86.4527	109.8	3037.68	2682.16	86.4527	0	4.46363	10.0798	9.24488	0	0	0.0702586	95.5069	-467.307	127.69	111.294	0	83.3303	83.0039	227.567	1
3436	0	0	1436	1	255.234	104.105	151.129	0	0	74.3388	-20.8573	-38.468	132.224	3613.08	2811.34	38.468	0	5.56346	10.6862	10.2247	0	0	0.134806	113.816	-484.966	69.3343	122.557	0	74.0225	73.0707	182.784	1
3437	0	0	1437	1	271.534	115.198	156.336	0	0	-26.3472	41.6103	-196.874	190.438	3115.81	2549.55	196.874	0	7.52564	9.7931	8.76345	0	0	0.123316	84.9506	-464.977	60.2209	121.951	0	49.6927	48.0584	164.916	1
3440	0	0	1440	1	226.703	116.617	110.086	0	0	79.9096	-8.66832	88.642	186.865	3308.53	2300.85	-88.642	0	8.66572	10.5048	9.13242	0	0	0.0130707	119.486	-481.896	80.0119	118.156	0	54.3476	52.1896	128.235	1
3442	0	0	1442	1	258.704	124.042	134.663	0	0	18.2766	-12.091	-260.396	165.151	3170.84	2603.25	260.396	0	6.53998	10.3612	8.6468	0	0	0.0094914	106.963	-475.373	65.0848	130.06	0	58.0675	55.7938	213.574	1
3444	0	0	1444	1	226.228	134.471	91.7577	0	0	33.1891	48.6763	-74.4317	145.878	3554.57	2741.8	74.4317	0	5.9327	10.0339	9.39246	0	0	0.201204	108.266	-477.984	79.9256	111.277	0	65.2707	64.3456	174.557	1
3450	0	0	1450	1	212.752	123.988	88.7642	0	0	93.6557	-19.8823	146.058	149.455	3095.46	2810.36	-146.058	0	7.32111	10.0073	9.3887	0	0	0.0833986	75.4864	-465.033	87.436	104.025	0	66.3323	63.7548	166.032	1
3455	0	0	1455	1	241.405	102.338	139.067	0	0	15.935	64.5115	-22.5263	221.937	3173.19	2825.63	22.5263	0	9.33869	10.3062	9.48515	0	0	0.0784431	97.9192	-477.492	73.3083	116.643	0	45.9732	43.9327	111.834	1
3459	0	0	1459	1	244.07	122.81	121.26	0	0	-29.69	-219.423	-286.238	131.682	3019.49	2710.92	286.238	0	5.98002	10.0206	9.51402	0	0	0.0829728	66.6855	-460.761	71.7412	76.5943	0	66.2179	68.0105	245.632	1
3462	0	0	1462	1	250.607	87.8932	162.714	0	0	-30.6138	72.001	6.72885	142.776	3120.07	2718.48	-6.72885	0	6.19664	9.53452	9.30851	0	0	0.095937	100.439	-471.079	67.9761	103.782	0	67.8569	65.0949	162.766	1
3463	0	0	1463	1	239.902	153.677	86.2248	0	0	-8.50354	-42.4892	185.312	150.304	3297.28	2434.33	-185.312	0	7.78387	9.84486	9.27993	0	0	0.0746998	141.59	-484.063	72.8541	120.356	0	64.9488	61.9453	178.301	1
3465	0	0	1465	1	250.61	134.309	116.301	0	0	91.7605	48.9097	227.739	124.714	2997.7	2641.91	-227.739	0	6.55599	9.9811	9.11219	0	0	0.108129	105.188	-472.969	68.3381	104.879	0	78.414	74.8191	258.311	1
3470	0	0	1470	1	210.757	111.476	99.2811	0	0	94.8763	84.0975	-88.253	123.32	3193.9	2208.08	88.253	0	4.94988	10.6857	8.99507	0	0	0.115759	111.731	-478.02	89.1576	84.933	0	74.7428	73.2671	208.554	1
3473	0	0	1473	1	198.246	86.4748	111.771	0	0	36.1949	-8.6223	-51.2689	153.484	3152.93	2998.42	51.2689	0	6.39931	9.71646	9.51145	0	0	0.11778	77.1485	-465.091	96.7427	86.0207	0	61.954	60.7647	155.309	1
3474	0	0	1474	1	225.749	90.3002	135.448	0	0	-113.808	-0.0882296	-236.659	188.182	3203.27	2292.27	236.659	0	7.70551	10.0789	8.39714	0	0	0.131991	92.5429	-468.199	78.2138	118.954	0	49.3319	46.0638	173.077	1
3475	0	0	1475	1	151.932	64.6579	87.2738	0	0	8.83999	-68.6688	-136.776	111.194	3279.94	2560.17	136.776	0	4.56695	10.4541	9.60474	0	0	0.202631	104.977	-477.607	148.833	112.51	0	83.1651	79.9519	244.331	1
3476	0	0	1476	1	214.504	101.11	113.394	0	0	45.9843	86.4873	23.6821	128.977	3342.46	2803.65	-23.6821	0	5.5984	10.7007	8.80633	0	0	0.0495678	98.4771	-473.875	86.442	101.21	0	77.0127	74.4294	183.509	1
3484	0	0	1484	1	209.772	108.15	101.621	0	0	-10.5853	18.0409	32.6267	137.304	3199.71	2971.76	-32.6267	0	6.10103	10.1171	9.1699	0	0	0.104127	94.0996	-470.135	89.0118	98.4491	0	71.6001	68.1867	169.596	1
3486	0	0	1486	1	241.211	115.208	126.003	0	0	10.8137	45.0683	-108.698	182.486	3178.31	2645.75	108.698	0	7.32214	10.3739	8.97437	0	0	0.0851709	76.187	-465.832	72.5883	99.016	0	52.9334	50.8839	148.633	1
3491	0	0	1491	1	249.887	135.879	114.008	0	0	-2.52947	4.34086	164.387	178.134	3091.99	2686.48	-164.387	0	8.93937	9.44839	8.96759	0	0	0.109329	93.8773	-467.528	67.5773	96.8566	0	54.7466	52.7659	142.552	1
3497	0	0	1497	1	244.584	108.838	135.746	0	0	-30.7494	6.40088	-53.9441	188.612	3120.21	2784.08	53.9441	0	7.91114	9.36425	8.45034	0	0	0.131711	105.047	-471.897	68.6677	122.769	0	49.6899	48.2852	126.104	1
3511	0	0	1511	1	236.93	105.817	131.114	0	0	18.9838	33.337	-12.8956	138.934	3668.44	2657.48	12.8956	0	5.90929	10.3984	8.58728	0	0	0.160165	81.9256	-465.186	73.8017	96.9444	0	70.0656	65.7961	171.038	1
3514	0	0	1514	1	266.268	105.858	160.41	0	0	68.8272	75.6558	23.3966	220.58	3020.63	2814.48	-23.3966	0	9.56398	9.15054	8.98633	0	0	0.0948629	95.2362	-469.004	61.3669	130.859	0	45.2357	43.9469	110.794	1
3517	0	0	1517	1	256.727	162.207	94.5202	0	0	69.1017	31.9968	131.578	164.752	3219.68	2459.5	-131.578	0	7.89908	9.75966	9.65632	0	0	0.104734	99.9303	-472.685	66.5257	96.9851	0	60.8788	58.2889	147.771	1
3518	0	0	1518	1	219.915	117.183	102.732	0	0	-8.66818	1.76706	137.616	146.21	3098.13	2788.71	-137.616	0	7.16089	9.86103	8.94785	0	0	0.0998216	93.0118	-469.279	82.0428	106.428	0	66.7653	64.082	163.721	1
3522	0	0	1522	1	209.382	117.751	91.6308	0	0	36.7868	25.4245	87.9633	123.766	3351.65	2466.08	-87.9632	0	5.72013	10.2745	9.08391	0	0	0.0270226	123.642	-477.485	89.3881	107.37	0	80.1067	77.3852	186.362	1
3529	0	0	1529	1	194.425	78.0143	116.411	0	0	-4.13709	-6.56568	-25.8272	131.111	3193.26	2398.41	25.8272	0	5.58943	10.3348	9.33145	0	0	0.114797	72.731	-463.237	100.684	96.0486	0	72.9952	70.0933	178.738	1
3530	0	0	1530	1	223.936	107.453	116.483	0	0	-303.028	-212.311	-71.3392	124.55	3292.83	2305.17	71.3392	0	7.32539	10.4694	8.58908	0	0	0.217451	94.6865	-468.066	80.2465	94.7574	0	76.291	60.1492	147.099	1
3530	0	0	1530	1	246.626	150.626	95.9997	0	0	4.98775	-9.82511	63.4052	165.103	3084.47	2800.31	-63.4052	0	7.54988	10.8134	9.13843	0	0	0.0532335	104.893	-478.061	71.2381	121.166	0	61.0416	58.7255	145.865	1
3533	0	0	1533	1	210.4	93.5235	116.877	0	0	30.9629	19.5602	46.1131	161.274	3158.16	2372.28	-46.1131	0	7.1963	9.56988	8.75447	0	0	0.0789858	90.3585	-464.078	86.4908	89.0591	0	60.0964	57.6302	144.655	1
3535	0	0	1535	1	215.472	125.833	89.6389	0	0	44.5158	35.6271	-6.97957	134.912	3244.26	2954.17	6.97957	0	5.74527	9.91857	9.23127	0	0	0.117259	90.0107	-469.027	85.2813	91.5419	0	71.5722	68.9695	173.228	1
3536	0	0	1536	1	260.9	125.198	135.702	0	0	-0.461229	13.7706	151.052	191.836	2990.26	2178.75	-151.052	0	9.48384	9.9393	9.11851	0	0	0.18081	97.8171	-471.217	64.4631	122.051	0	51.9599	50.0511	127.554	1
3539	0	0	1539	1	210.712	101.934	108.779	0	0	-4.82799	-33.6687	-328.005	169.976	3293.61	2525.17	328.005	0	6.85831	10.2031	9.52474	0	0	0.0662658	95.8443	-473.173	89.4252	100.874	0	61.3767	57.0838	240.079	1
3540	0	0	1540	1	263.562	113.099	150.463	0	0	-46.259	-55.1061	-318.516	213.849	3235.38	2745.93	318.516	0	8.76337	9.99638	8.96451	0	0	0.141762	112.443	-480.66	63.3854	138.975	0	48.2267	44.208	182.254	1
3541	0	0	1541	1	248.762	137.443	111.319	0	0	53.4316	3.22413	36.7173	129.657	3633.99	2787.26	-36.7173	0	5.74464	10.4586	9.29486	0	0	0.153229	95.2939	-472.776	70.0949	101.492	0	76.0889	74.3984	181.15	1
3542	0	0	1542	1	221.939	91.9473	129.992	0	0	-5.44502	18.76	21.261	141.115	3194.57	2672.06	-21.261	0	6.20485	9.03761	9.4915	0	0	0.0640084	115.649	-473.538	80.4241	127.772	0	69.1314	65.67	161.092	1
3543	0	0	1543	1	222.841	135.14	87.7002	0	0	65.4389	23.7379	50.4897	201.42	3024.02	2966.06	-50.4897	0	8.98708	8.9592	8.40226	0	0	0.0682406	89.8756	-461.976	77.6311	123.282	0	48.3997	47.0866	116.954	1
3544	0	0	1544	1	245.042	117.86	127.182	0	0	79.3983	80.4705	237.846	154.322	3309.04	2710.01	-237.846	0	8.19106	10.1626	9.34537	0	0	0.132811	116.896	-478.073	71.2681	110.143	0	66.3859	62.5554	219.541	1
3547	0	0	1547	1	233.138	109.376	123.762	0	0	91.2121	59.1462	267.199	165.179	3297.23	2532.01	-267.199	0	9.03466	9.3002	9.33267	0	0	0.116193	113.647	-475.562	75.0678	121.974	0	61.164	57.2294	224.584	1
3549	0	0	1549	1	296.064	173.613	122.451	0	0	15.7023	38.9158	54.9137	209.693	3472.4	2552.24	-54.9137	0	9.42077	10.4434	8.77545	0	0	0.137573	91.0283	-471.766	54.0474	97.6915	0	48.6486	47.2137	119.237	1
3556	0	0	1556	1	173.494	80.9526	92.5416	0	0	57.1922	12.6173	9.27541	137.761	3131.93	2877.52	-9.2754	0	5.9581	9.72298	9.1428	0	0	0.106339	95.1655	-470.722	117.177	121.377	0	69.804	68.1752	169.393	1
3558	0	0	1558	1	197.358	89.6858	107.672	0	0	12.4187	44.5972	159.031	150.121	3176.7	2945.2	-159.031	0	7.43415	9.067	8.73686	0	0	0.160665	121.889	-471.672	93.7954	112.61	0	64.181	60.9442	163.392	1
3562	0	0	1562	1	252.833	115.758	137.075	0	0	85.458	35.8398	11.081	156.551	3103.66	2854.3	-11.081	0	6.74676	9.37497	9.01197	0	0	0.107745	102.535	-465.965	66.4154	94.5215	0	61.9321	59.9921	150.245	1
3567	0	0	1567	1	182.07	106.844	75.2252	0	0	39.6758	-9.79169	180.511	160.834	3249.1	2700.61	-180.511	0	8.16154	9.46998	8.65932	0	0	0.0936888	119.23	-475.905	106.682	141.258	0	60.5486	57.9007	160.757	1
3575	0	0	1575	1	241.873	91.6877	150.185	0	0	16.6641	42.339	47.3745	150.884	3072.8	2548.82	-47.3745	0	6.73079	9.96026	9.55587	0	0	0.138914	119.843	-480.249	72.6609	121.398	0	65.6913	63.4859	156.841	1
3576	0	0	1576	1	230.442	120.053	110.389	0	0	12.6319	22.422	-49.7356	185.062	3575.13	2269.76	49.7356	0	7.69231	10.156	8.74694	0	0	0.117025	102.515	-472.521	76.7478	127.861	0	51.2523	49.654	131.972	1
3577	0	0	1577	1	236.543	136.36	100.183	0	0	20.8428	8.34339	211.215	167.244	3068.62	2682.48	-211.215	0	8.75007	10.0888	9.55475	0	0	0.189881	113.223	-480.838	75.2724	122.849	0	59.2816	57.1315	184.496	1
3579	0	0	1579	1	219.32	102.489	116.831	0	0	85.7155	-52.8342	184.81	204.87	3103.4	2544.33	-184.81	0	10.5019	9.13828	8.05045	0	0	0.197469	98.1773	-463.362	79.0324	117.265	0	46.9472	45.4397	128.814	1
3585	0	0	1585	1	256.15	109.676	146.474	0	0	-39.2976	65.5787	-91.6937	173.841	3328.08	2425.92	91.6937	0	7.07907	9.72003	9.12721	0	0	0.13407	113.378	-477.459	65.8752	143.759	0	54.7083	52.6445	146.991	1
3590	0	0	1590	1	220.557	134.494	86.0631	0	0	-72.4683	77.2171	-51.9373	125.757	3560.57	2314.62	51.9373	0	5.28852	10.4434	8.73052	0	0	0.11325	85.3606	-466.717	82.3207	109.14	0	73.1117	70.5498	188.383	1
3592	0	0	1592	1	206.434	121.32	85.1137	0	0	-2.28578	-11.5272	17.8189	112.72	3291.07	2403.37	-17.8189	0	4.97083	9.64057	9.57651	0	0	0.0396491	111.209	-473.133	91.0502	112.019	0	85.4931	81.637	202.164	1
3595	0	0	1595	1	198.787	76.9266	121.86	0	0	127.903	-55.1024	-600.961	292.565	3459.86	2546.6	600.961	0	12.8811	9.55986	8.25277	0	0	0.118532	76.9232	-462.092	92.7105	94.5126	0	53.8423	55.9548	163.39	1
3600	0	0	1600	1	223.876	137.775	86.1018	0	0	52.3894	21.3855	146.817	180.885	3136.73	2569.77	-146.817	0	8.82461	9.75024	8.66958	0	0	0.0490889	89.3703	-466.641	79.1452	130.128	0	54.4698	52.9835	134.287	1
3603	0	0	1603	1	222.858	145.382	77.4757	0	0	72.1887	-27.0643	253.506	206.588	2917.61	2817.54	-253.506	0	11.274	8.72085	8.51957	0	0	0.112872	85.8867	-456.647	77.3982	107.512	0	47.0937	45.1256	169.857	1
3612	0	0	1612	1	237.256	131.657	105.598	0	0	8.11359	48.2137	102.484	128.802	3380.33	2941.59	-102.483	0	6.04213	10.1974	9.28363	0	0	0.0213551	98.71	-473.167	74.6342	84.925	0	76.9717	75.4463	180.792	1
3620	0	0	1620	1	220.951	124.29	96.6613	0	0	61.533	-26.7782	233.3	184.603	3127.59	2318.96	-233.3	0	9.88078	8.84806	8.64903	0	0	0.131962	96.7493	-463.733	78.8803	111.374	0	51.5859	49.7538	173.342	1
3622	0	0	1622	1	255.285	120.92	134.365	0	0	8.25546	-6.18051	80.2141	255.183	3180.86	2796.66	-80.2141	0	11.827	8.65672	8.70753	0	0	0.138889	93.8673	-465.207	63.971	123.333	0	39.3362	37.3623	93.5388	1
3623	0	0	1623	1	300.207	150.713	149.494	0	0	36.966	112.528	263.01	227.902	3052.49	2877.27	-263.01	0	12.4802	9.65551	9.54341	0	0	0.228159	100.361	-476.318	53.0662	138.905	0	45.0622	42.9897	169.512	1
3624	0	0	1624	1	274.848	153.415	121.433	0	0	116.903	-53.613	-329.219	183.839	3470.86	2345.79	329.219	0	7.45393	9.41849	8.74519	0	0	0.0269848	146.347	-485.375	58.71	129.89	0	53.7452	50.7914	213.694	1
3626	0	0	1626	1	258.306	110.619	147.687	0	0	-7.1705	19.6915	-66.5182	134.228	3096.63	2870.45	66.5182	0	5.54298	9.62107	8.72479	0	0	0.0124079	111.13	-471.494	64.3341	94.5539	0	68.7456	67.6015	177.688	1
3627	0	0	1627	1	182.352	98.26	84.0915	0	0	38.1815	56.2622	-43.513	141.15	3051.28	2435.24	43.513	0	5.84235	9.6746	8.90552	0	0	0.129023	85.8568	-463.127	107.774	89.0986	0	66.3236	64.2153	166.861	1
3629	0	0	1629	1	215.33	108.714	106.616	0	0	-76.5777	-63.0806	-191.736	187.918	3166.04	2853.56	191.736	0	7.78188	9.66583	8.71137	0	0	0.223945	95.7598	-465.977	83.699	103.352	0	48.9959	46.6925	156.43	1
3631	0	0	1631	1	222.434	131.801	90.6326	0	0	98.7419	35.0071	289.474	174.247	3190.04	2755.47	-289.474	0	9.76155	10.0367	9.17838	0	0	0.115964	80.6227	-466.501	81.4992	112.044	0	59.0593	55.9711	227.751	1
3634	0	0	1634	1	192.296	85.675	106.621	0	0	-12.1974	28.9681	-172.902	120.649	3300.98	2462.53	172.902	0	4.78388	9.73264	8.80101	0	0	0.0926197	103.405	-467.654	99.3651	94.6903	0	76.1803	72.3519	241.803	1
3636	0	0	1636	1	195.317	97.8902	97.4266	0	0	27.0396	10.0675	-352.859	175.295	3162.08	2481.43	352.859	0	6.99075	9.8818	8.22741	0	0	0.0783996	89.8934	-463.498	95.8498	101.207	0	58.5605	54.6327	249.624	1
3637	0	0	1637	1	261.511	142.233	119.278	0	0	57.0964	-30.8829	-186.899	191.896	3231.68	2422.72	186.899	0	7.65639	9.34809	8.37853	0	0	0.0273101	100.177	-468.207	62.3219	114.736	0	47.8221	45.8362	156.997	1
3638	0	0	1638	1	215.662	87.5026	128.159	0	0	118.914	36.5622	-328.104	178.203	3369.19	2654.26	328.104	0	7.03722	10.2567	8.6524	0	0	0.11925	111.487	-476.473	84.5434	115.944	0	58.4267	53.1886	237.09	1
3639	0	0	1639	1	216.122	140.308	75.8143	0	0	70.1767	-9.06309	297.326	170.972	3019.28	2799.54	-297.326	0	9.72313	9.27576	8.89665	0	0	0.0311063	112.277	-472.155	82.8631	119.945	0	58.1065	55.7973	239.611	1
3640	0	0	1640	1	190.77	106.053	84.7169	0	0	66.078	66.3191	205.18	141.109	3123.04	2823.82	-205.18	0	7.25539	9.60449	9.20436	0	0	0.083727	92.4994	-469.056	101.352	110.487	0	68.8104	65.7515	210.311	1
3643	0	0	1643	1	243.838	155.375	88.4626	0	0	54.6988	60.8473	113.806	148.67	3134.42	2829.29	-113.806	0	6.99683	10.109	8.31924	0	0	0.0108674	117.854	-478.351	69.8773	137.112	0	66.2115	63.4991	156.879	1
3644	0	0	1644	1	199.235	103.128	96.1073	0	0	-31.7313	73.8011	-128.63	154.657	3220.85	2417.7	128.63	0	6.18455	10.2171	8.84526	0	0	0.0987868	92.3755	-470.404	95.4948	110.302	0	60.3641	57.5367	180.754	1
3648	0	0	1648	1	247.651	142.013	105.639	0	0	28.8168	65.4502	-45.1546	206.643	3160.3	2725.03	45.1546	0	8.54307	9.0638	8.50626	0	0	0.120579	107.169	-469.864	67.091	122.345	0	46.6863	44.794	115.608	1
3650	0	0	1650	1	213.156	124.371	88.7847	0	0	22.1239	-33.7293	32.5893	162.596	3266.66	2624.89	-32.5893	0	7.26896	9.82237	9.14368	0	0	0.0530094	88.1674	-465.063	86.2556	104.882	0	60.9653	57.7922	142.301	1
3651	0	0	1651	1	259.355	110.13	149.225	0	0	-32.3047	32.7103	43.089	195.893	3022.1	2558.45	-43.089	0	8.80571	9.38795	8.83165	0	0	0.183458	100.402	-469.882	63.8002	113.378	0	49.7768	48.1951	120.35	1
3652	0	0	1652	1	248.064	146.221	101.844	0	0	-9.63765	3.86822	178.202	162.891	2999.44	2288.31	-178.202	0	8.30074	9.95071	9.31707	0	0	0.118035	116.543	-479.945	69.6427	123.96	0	60.1664	57.9473	159.641	1
3654	0	0	1654	1	276.642	140.108	136.534	0	0	0.996463	28.0183	-183.978	155.772	3287.78	2762.46	183.978	0	6.15214	10.3175	9.43358	0	0	0.185916	141.997	-492.612	60.2072	130.505	0	63.3768	58.2775	198.9	1
3661	0	0	1661	1	211.828	84.2202	127.608	0	0	24.3526	21.161	-13.4731	190.329	3164.77	2769.32	13.4731	0	8.10277	9.7035	8.88014	0	0	0.0748284	94.3236	-465.854	86.2037	97.6904	0	51.5718	49.3331	124.767	1
3662	0	0	1662	1	199.654	108.918	90.736	0	0	70.3229	36.6452	177.552	200.251	3218.46	2953.15	-177.552	0	10.0336	8.80763	8.44396	0	0	0.045683	99.9128	-465.108	90.8416	107.531	0	48.8303	46.6434	131.255	1
3663	0	0	1663	1	222.64	118.958	103.682	0	0	73.056	1.77357	70.3536	198.577	3116.06	2788.71	-70.3536	0	9.0448	9.34647	9.156	0	0	0.0244603	74.8416	-461.02	80.011	99.2333	0	50.2128	48.3875	120.888	1
3664	0	0	1664	1	201.615	101.985	99.6298	0	0	-6.82459	-13.123	125.634	147.224	3195.94	2404.96	-125.634	0	7.14598	9.38016	8.69751	0	0	0.121476	89.4817	-461.827	91.525	97.6784	0	65.2805	62.3401	156.454	1
3665	0	0	1665	1	188.046	108.13	79.9156	0	0	24.9848	48.3908	-161.908	118.193	3263.8	2443.11	161.908	0	4.6549	9.64058	9.13169	0	0	0.0380887	120.157	-477.822	103.457	137.937	0	78.2675	74.5966	244.028	1
3669	0	0	1669	1	242.198	105.39	136.809	0	0	14.2761	-19.005	-7.22555	132.738	2975.52	2809.49	7.22555	0	5.73629	9.30605	8.92151	0	0	0.107967	107.707	-470.916	70.3597	105.009	0	70.989	69.1485	171.498	1
3670	0	0	1670	1	243.895	123.019	120.876	0	0	-7.55256	-25.9213	131.759	142.505	3097.01	2617.08	-131.759	0	6.97782	9.94031	8.84469	0	0	0.197953	79.7478	-463.007	70.5344	85.3549	0	67.9041	65.7698	162.81	1
3671	0	0	1671	1	181.927	114.296	67.6306	0	0	50.7864	20.2761	156.394	151.847	3138.33	2770.2	-156.394	0	7.4795	9.59552	9.26935	0	0	0.0828256	93.5817	-470.255	109.039	103.05	0	64.2792	61.8472	164.853	1
3675	0	0	1675	1	253.499	138.809	114.69	0	0	55.5464	87.385	-57.7755	242.542	3233.23	2802.76	57.7755	0	9.90554	8.87978	9.16822	0	0	0.115868	93.5415	-470.848	65.65	130.342	0	41.12	39.457	102.173	1
3677	0	0	1677	1	205.383	87.4228	117.961	0	0	26.3288	32.6615	-548.909	220.276	3461.77	2757.82	548.909	0	9.26902	10.1262	7.70002	0	0	0.124139	121.553	-478.474	88.1156	108.195	0	62.4479	61.2876	248.821	1
3678	0	0	1678	1	242.547	109.596	132.952	0	0	0.823686	102.183	-18.1183	188.528	3088.64	2688.3	18.1183	0	7.95828	9.64638	8.63031	0	0	0.102221	111.211	-472.417	70.2562	132.312	0	51.5209	50.1121	126.224	1
3679	0	0	1679	1	277.118	134.102	143.015	0	0	-25.3642	-1.02769	-66.8238	203.393	3114.82	2691.85	66.8238	0	8.46874	9.09861	8.05044	0	0	0.142739	118.9	-472.906	56.7131	113.641	0	45.482	44.4805	118.009	1
3681	0	0	1681	1	175.957	77.2006	98.7562	0	0	33.7754	-25.9307	-95.9991	154.764	3255	2617.09	95.9991	0	6.33038	8.94462	8.97667	0	0	0.133764	111.973	-470.247	111.716	103.693	0	60.1169	58.018	158.497	1
3683	0	0	1683	1	272.232	152.849	119.383	0	0	59.5822	85.8329	-90.4978	177.832	3129.54	2704.65	90.4978	0	7.12964	9.18974	9.16071	0	0	0.0837623	122.46	-479.356	59.7678	133.548	0	53.6469	52.5308	143.253	1
3686	0	0	1686	1	182.471	95.5045	86.9667	0	0	-22.8715	49.8528	-181.185	153.176	3112.33	2939.95	181.185	0	6.05418	9.56036	8.63565	0	0	0.121729	101.594	-468.876	106.51	115.845	0	60.2915	58.3234	195.393	1
3689	0	0	1689	1	256.571	137.929	118.642	0	0	56.4768	63.3634	23.0395	158.405	3232.3	2727.12	-23.0395	0	6.87767	9.51875	8.9202	0	0	0.118046	116.053	-476.723	65.1104	102.572	0	62.4574	58.943	147.139	1
3690	0	0	1690	1	232.367	128.212	104.155	0	0	58.9101	52.206	15.3932	197.23	3130.21	2837.93	-15.3932	0	8.51897	10.0747	8.96831	0	0	0.0507322	109.755	-477.826	76.1175	125.873	0	50.6398	48.8566	123.818	1
3691	0	0	1691	1	275.292	128.393	146.899	0	0	74.7348	6.08909	29.8491	239.632	3114.39	2884.05	-29.8491	0	10.5392	9.34838	8.571	0	0	0.148671	114.395	-478.116	58.2546	143.249	0	41.5277	40.3898	101.586	1
3696	0	0	1696	1	252.15	111.426	140.723	0	0	-24.6081	108.058	87.5229	143.992	3313.39	2582.76	-87.5229	0	6.68734	9.65285	9.08791	0	0	0.163844	91.6336	-466.156	67.2118	112.928	0	69.4889	65.602	159.366	1
3697	0	0	1697	1	229.666	133.741	95.9248	0	0	7.16186	40.1104	136.267	192.849	3082.3	2949.69	-136.267	0	9.35234	9.32575	8.52815	0	0	0.151685	84.8505	-462.693	75.2347	102.434	0	51.1717	49.0298	125.151	1
3700	0	0	1700	1	246.662	90.1881	156.474	0	0	51.2496	-33.4051	-318.663	205.607	3137.87	2524.91	318.663	0	8.23252	9.54625	7.74809	0	0	0.0689123	119.043	-473.404	66.8907	131.447	0	47.0801	45.0959	191.207	1
3704	0	0	1704	1	219.826	95.2849	124.541	0	0	-21.8063	58.1576	11.7954	129.952	3410.25	2433.34	-11.7954	0	5.65855	10.0001	9.23167	0	0	0.0539995	87.107	-464.97	82.9657	84.8871	0	74.685	72.472	179.534	1
3708	0	0	1708	1	299.8	137.931	161.87	0	0	-2.34542	181.894	-343.446	205.975	2992.15	2309.61	343.446	0	8.14442	8.75358	7.93893	0	0	0.171135	111.952	-471.312	50.4035	119.783	0	49.352	45.5987	204.727	1
3710	0	0	1710	1	235.909	118.678	117.231	0	0	-3.89938	-64.4934	-43.3155	158.525	3193.02	2854.97	43.3155	0	6.80025	9.43269	9.16978	0	0	0.150239	77.6735	-460.768	73.7377	137.474	0	59.4084	57.0914	145.054	1
3713	0	0	1713	1	210.648	109.024	101.624	0	0	-5.37272	65.8294	-204.47	149.351	3393.81	2525.33	204.47	0	5.85052	10.0398	9.01225	0	0	0.0947213	92.8837	-469.641	87.9328	102.919	0	64.1995	61.5366	215.437	1
3715	0	0	1715	1	214.868	129.472	85.3963	0	0	26.0781	-25.9881	87.3869	187.14	3262.7	2716.81	-87.3869	0	8.74422	9.63803	8.93887	0	0	0.105176	85.2697	-465.724	84.4129	95.9951	0	53.7613	50.7243	124.192	1
3716	0	0	1716	1	281.814	154.358	127.456	0	0	56.035	26.9469	-28.4832	166.017	3033.43	2464.55	28.4832	0	6.96346	9.44384	8.70942	0	0	0.12255	111.163	-471.575	56.6734	85.0912	0	56.6968	55.2017	140.721	1
3717	0	0	1717	1	189.647	96.1354	93.5115	0	0	-7.09945	9.22764	114.721	125.323	3196.22	2681.59	-114.721	0	5.99576	9.43414	8.92507	0	0	0.152503	100.29	-465.519	101.018	98.1225	0	77.1536	73.4136	178.607	1
3718	0	0	1718	1	279.198	154.418	124.78	0	0	20.191	-6.74975	35.4669	203.042	3368.25	2298.93	-35.4669	0	9.03913	9.09145	8.93614	0	0	0.125868	86.6076	-463.046	57.2763	111.782	0	48.123	46.2446	115.999	1
3719	0	0	1719	1	216.377	89.2966	127.081	0	0	11.966	-0.839053	-240.117	194.993	3177.15	2890.98	240.117	0	7.70262	9.51481	8.48018	0	0	0.173033	93.8646	-467.306	82.2937	128.41	0	49.0028	46.9331	170.011	1
3720	0	0	1720	1	238.53	87.7679	150.762	0	0	86.4105	-0.104713	-92.3788	149.51	3302.03	2690.92	92.3788	0	6.06801	9.43863	9.23941	0	0	0.0552441	97.2399	-469.435	72.7026	104.959	0	64.5254	60.5163	167.593	1
3721	0	0	1721	1	235.121	115.79	119.332	0	0	-23.4501	35.5482	-199.984	128.082	3212.57	2754.93	199.984	0	5.06213	10.316	9.29631	0	0	0.170799	104.549	-473.62	75.8474	107.718	0	74.8985	69.4894	245.049	1
3724	0	0	1724	1	228.927	114.924	114.003	0	0	32.8799	73.5383	179.816	161.931	3455.22	2716.94	-179.816	0	8.14469	9.30067	9.23557	0	0	0.128016	90.1281	-467.522	76.8983	100.391	0	60.6106	59.2583	171.988	1
3725	0	0	1725	1	241.809	105.961	135.849	0	0	88.0177	-15.8943	-269.833	220.633	3101.1	2706.71	269.833	0	8.72876	9.28182	8.74309	0	0	0.0533435	81.335	-462.858	70.1746	115.579	0	44.3375	42.9268	159.21	1
3727	0	0	1727	1	230.425	103.083	127.342	0	0	11.267	9.93614	238.462	146.943	3277.51	2680.88	-238.462	0	7.91593	8.93579	8.93365	0	0	0.112551	92.8531	-462.419	74.9396	89.1869	0	65.6319	61.7192	220.205	1
3730	0	0	1730	1	233.642	123.204	110.438	0	0	4.17324	22.6451	107.469	121.022	3384.27	2867.5	-107.469	0	5.72569	9.4411	9.0274	0	0	0.0450723	89.4238	-465.783	74.5289	129.63	0	79.8182	78.969	187.438	1
3736	0	0	1736	1	219.958	116.815	103.143	0	0	51.9607	43.1762	-208.723	153.786	3137.16	2946.62	208.723	0	6.00647	9.61116	8.64191	0	0	0.15474	94.2303	-466.074	80.8824	116.774	0	60.2895	58.5258	205.952	1
3738	0	0	1738	1	306.498	192.331	114.166	0	0	46.2906	43.9091	258.211	147.081	3242.49	2945.89	-258.211	0	8.01157	9.33374	8.70738	0	0	0.0455502	117.493	-475.327	50.3333	109.343	0	66.1217	63.37	238.296	1
3739	0	0	1739	1	195.826	104.583	91.2435	0	0	81.6351	15.0247	134.363	114.053	3207.15	2775.46	-134.363	0	5.49197	10.1185	8.81869	0	0	0.0652832	122.96	-473.169	97.6823	98.1571	0	86.0437	82.1009	203.212	1
3743	0	0	1743	1	304.432	152.926	151.506	0	0	72.8484	-8.40951	96.4678	233.553	3215.93	2898.55	-96.4678	0	10.9098	9.07244	8.17293	0	0	0.019019	106.295	-470.81	49.9461	108.841	0	42.5926	40.9223	100.837	1
3745	0	0	1745	1	276.775	140.093	136.681	0	0	-28.9038	28.6543	-119.237	161.701	3118.36	2861.49	119.237	0	6.52832	10.1342	9.10044	0	0	0.219631	83.2141	-468.746	59.4929	94.4722	0	58.0801	56.6986	168.32	1
3747	0	0	1747	1	210.611	104.146	106.466	0	0	34.2246	2.89219	-41.4572	171.942	3154.9	2687.93	41.4572	0	7.19576	10.1667	8.32194	0	0	0.118037	93.3651	-466.963	86.5636	129.9	0	55.0923	53.6558	138.416	1
3750	0	0	1750	1	276.874	154.215	122.66	0	0	39.4333	-8.13095	54.1442	142.071	3149.69	2300.31	-54.1442	0	6.41096	9.84797	8.73239	0	0	0.0690981	133.852	-481.349	58.6161	131.946	0	67.4306	65.3645	161.345	1
3757	0	0	1757	1	260.639	117.554	143.085	0	0	-240.085	300.951	-398.289	199.044	3329.55	2688.85	398.289	0	9.28301	9.56823	8.84734	0	0	0.339062	111.01	-476.905	63.631	125.655	0	58.0627	48.5283	206.902	1
3758	0	0	1758	1	227.901	96.0688	131.833	0	0	-23.6013	22.8404	-69.8621	184.665	3113.06	2867.3	69.8621	0	7.63174	9.66071	8.62214	0	0	0.0957695	100.465	-469.731	76.8665	111.463	0	50.9127	49.8659	133.103	1
3761	0	0	1761	1	250.658	132.63	118.027	0	0	-26.5381	-31.2976	177.835	189.045	3016.34	2522.8	-177.835	0	9.73538	8.68126	8.0419	0	0	0.193832	120.391	-467.417	64.6221	127.584	0	49.3185	47.5727	133.747	1
3764	0	0	1764	1	255.319	114.373	140.946	0	0	0.927282	20.0316	-131.456	164.515	3287.85	2870.11	131.456	0	6.58772	9.44739	9.01145	0	0	0.0897595	102.777	-474.263	65.6021	110.274	0	57.639	54.9006	166.475	1
3766	0	0	1766	1	250.048	127.797	122.251	0	0	53.4453	44.4583	-26.9107	147.546	3135.67	2945.34	26.9107	0	6.17964	9.48405	8.88761	0	0	0.151296	114.207	-473.574	67.4399	101.651	0	64.1335	62.6764	157.964	1
3771	0	0	1771	1	240.093	106.495	133.598	0	0	-3.11687	2.02338	-114.345	131.62	3192.24	2688.8	114.345	0	5.32792	10.0014	8.88673	0	0	0.234723	86.9296	-465.574	72.3243	100.478	0	70.941	67.7393	199.041	1
3773	0	0	1773	1	201.002	92.3501	108.652	0	0	49.6501	3.30526	115.134	124.024	2940.15	2986.49	-115.134	0	5.88998	9.45444	8.88458	0	0	0.154702	94.1829	-465.017	92.5831	99.3332	0	77.3987	75.4432	182.693	1
3774	0	0	1774	1	279.718	145.976	133.742	0	0	62.1514	14.3004	13.4398	207.83	3126.97	2875.84	-13.4398	0	9.01233	9.56156	8.16714	0	0	0.046246	105.001	-470.173	56.6838	137.066	0	46.6604	45.4596	114.869	1
3775	0	0	1775	1	247.984	81.032	166.952	0	0	-0.910053	6.73206	-355.179	201.392	3489.01	2684.09	355.179	0	8.07025	8.97936	8.06402	0	0	0.162122	82.5675	-457.113	66.096	99.3225	0	51.3591	47.7009	212.762	1
3782	0	0	1782	1	246.695	101.273	145.423	0	0	148.423	73.0827	200.68	123.74	3539	2617.74	-200.68	0	6.32517	9.18691	9.56185	0	0	0.0557944	122.445	-476.362	69.3731	115.465	0	78.4611	74.9482	241.554	1
3783	0	0	1783	1	252.224	86.7439	165.48	0	0	-6.14345	-16.1759	101.403	223.391	2995.94	2707	-101.403	0	10.6062	8.58819	8.47725	0	0	0.145318	126.053	-472.706	64.6067	141.874	0	43.4308	41.8247	105.644	1
3787	0	0	1787	1	184.978	58.8824	126.096	0	0	-17.928	-7.23069	-262.366	161.912	3306.71	2498.73	262.366	0	6.43867	9.2952	9.09848	0	0	0.107901	82.1408	-461.55	104.982	116.808	0	59.7933	56.7329	209.378	1
3789	0	0	1789	1	205.147	97.8895	107.258	0	0	20.3907	31.571	28.9957	175.972	3667.03	2659.25	-28.9957	0	7.73659	9.24096	8.83964	0	0	0.0588163	93.6076	-466.362	89.2359	114.391	0	56.4962	52.987	134.63	1
3793	0	0	1793	1	215.52	94.6135	120.906	0	0	-29.3246	11.8674	114.793	173.065	3019.12	2878.27	-114.793	0	8.32075	8.55675	8.42674	0	0	0.10443	105.188	-463.666	80.6925	118.91	0	54.7277	52.9593	132.48	1
3796	0	0	1796	1	187.039	101.812	85.2271	0	0	-47.4639	23.5674	22.7951	132.267	2937.6	2966.23	-22.7951	0	5.87828	8.82088	8.69906	0	0	0.161296	103.347	-463.808	100.795	103.71	0	70.7194	68.1853	167.82	1
3798	0	0	1798	1	219.138	89.595	129.543	0	0	66.8963	63.9715	-168.764	200.552	3221.88	2726.51	168.764	0	7.8506	9.71416	8.75494	0	0	0.0623986	86.944	-466.862	81.7684	103.096	0	48.4542	45.6018	151.232	1
3801	0	0	1801	1	220.201	118.71	101.491	0	0	15.3089	-26.209	-191.529	121.548	3273.47	2717.03	191.529	0	4.85602	9.84909	8.76921	0	0	0.117311	98.0913	-466.163	81.4818	91.9541	0	76.8125	70.8337	245.842	1
3803	0	0	1803	1	256.161	113.504	142.658	0	0	12.6885	-46.4828	-209.281	163.584	3176.43	2936.62	209.281	0	6.57244	9.64805	9.07921	0	0	0.0429324	101.437	-472.395	65.6922	103.883	0	57.1207	54.8031	188.351	1
3804	0	0	1804	1	290.72	170.555	120.166	0	0	34.8339	-22.5337	210.912	242.01	3054.63	2912.67	-210.912	0	12.6965	10.031	8.84074	0	0	0.113415	108.62	-478.251	55.0798	139.89	0	42.093	40.5913	129.261	1
3805	0	0	1805	1	254.697	108.63	146.066	0	0	27.4135	-31.4094	-148.621	127.356	3560.35	2622.57	148.621	0	5.12958	10.0736	9.22202	0	0	0.0742964	87.7125	-469.195	67.0781	89.8755	0	72.1668	69.5972	232.094	1
3814	0	0	1814	1	193.717	99.9016	93.815	0	0	13.5539	50.9497	-183.371	137.045	3275.23	2839.19	183.371	0	5.38069	9.05963	8.70563	0	0	0.0423608	127.671	-473.713	96.3167	118.59	0	68.381	63.9766	214.741	1
3817	0	0	1817	1	213.157	111.29	101.867	0	0	69.7763	1.4321	5.86188	122.217	3219	2290.75	-5.86188	0	5.2804	9.66126	8.68516	0	0	0.0609638	122.659	-471.4	84.8843	101.575	0	76.3763	74.1661	186.125	1
3818	0	0	1818	1	244.032	126.165	117.867	0	0	-65.7482	44.6651	-162.45	194.701	3254.87	2945.14	162.45	0	7.81873	9.8626	8.30764	0	0	0.132427	107.288	-472.733	69.4053	121.625	0	47.8679	45.1479	151.139	1
3824	0	0	1824	1	224.652	110.316	114.336	0	0	21.9666	28.4994	-31.8019	144.555	3167.15	2761.98	31.8019	0	6.06706	9.93033	8.24662	0	0	0.183827	89.4513	-462.627	78.1842	110.274	0	65.2182	62.2403	160.571	1
3826	0	0	1826	1	194.053	92.4864	101.567	0	0	127.24	-15.3491	92.8125	131.127	3560.18	2805.83	-92.8125	0	6.11483	9.37793	8.82444	0	0	0.0945528	107.594	-468.476	97.1975	90.2769	0	73.1502	72.9321	173.483	1
3828	0	0	1828	1	289.923	152.427	137.496	0	0	56.4583	25.8265	135.611	168.879	3033	2565.33	-135.611	0	8.1426	9.36925	8.22679	0	0	0.109935	118.91	-474.482	53.8	132.162	0	56.9879	55.518	139.146	1
3830	0	0	1830	1	245.43	130.565	114.865	0	0	54.337	36.6232	-27.3211	175.746	3134.78	2355.22	27.3211	0	7.36661	9.63081	8.15197	0	0	0.0473834	99.4328	-465.667	68.2164	95.8321	0	53.2445	51.4452	133.855	1
3831	0	0	1831	1	256.881	137.764	119.117	0	0	-0.964621	10.4005	50.2997	163.245	2891.1	2680.42	-50.2997	0	7.35881	8.97216	8.59808	0	0	0.191084	120.093	-470.197	63.7126	141.735	0	58.955	56.0997	140.285	1
3834	0	0	1834	1	247.332	133.156	114.176	0	0	45.481	52.6832	124.181	160.352	3243.3	2937.12	-124.181	0	7.63341	9.71331	8.48088	0	0	0.11251	102.939	-471.738	68.1642	95.5991	0	61.5181	58.981	145.71	1
3837	0	0	1837	1	258.489	113.428	145.061	0	0	-65.5132	301.956	-132.553	139.544	3154.97	2687.84	132.553	0	5.83014	9.76214	8.434	0	0	0.175212	131.44	-475.703	64.0102	105.269	0	63.5736	63.1265	189.676	1
3837	0	0	1837	1	194.623	79.3965	115.226	0	0	34.153	1.49253	-251.163	150.892	3653.27	2589.67	251.163	0	5.94191	10.3853	8.85768	0	0	0.0318866	126.191	-479.162	99.3397	132.054	0	63.7106	59.5068	239.623	1
3838	0	0	1838	1	280.065	166.883	113.182	0	0	38.497	-26.6133	-44.2537	165.29	3250.28	2916.75	44.2537	0	6.9549	9.77097	8.99899	0	0	0.0490332	151.315	-490.363	57.9401	134.276	0	57.3342	55.6486	143.08	1
3839	0	0	1839	1	194.267	104.427	89.8397	0	0	69.1215	76.841	-97.5771	168.117	3120	2713.64	97.5771	0	6.72048	9.52209	8.68666	0	0	0.174397	85.9827	-463.982	97.0269	108.33	0	55.7666	54.4897	154.008	1
3840	0	0	1840	1	171.122	87.5592	83.5631	0	0	46.6555	42.8882	-74.9977	127.769	3142.46	2847.25	74.9977	0	5.19318	9.87977	8.79313	0	0	0.0547161	111.618	-470.592	118.943	81.8399	0	72.4143	70.7808	191.746	1
3846	0	0	1846	1	246.022	109.667	136.355	0	0	24.3919	38.9538	108.49	135.301	3065.07	2751.53	-108.49	0	6.3721	9.32467	8.57118	0	0	0.153947	109.194	-468.029	68.2409	105.526	0	70.8749	67.9817	170.229	1
3848	0	0	1848	1	224.91	135.173	89.737	0	0	37.8153	12.9856	-22.0851	127.39	3151.3	2777.49	22.0851	0	5.38949	9.34173	8.24622	0	0	0.0574894	93.6587	-462.975	76.9949	96.3818	0	72.4342	69.9656	176.901	1
3849	0	0	1849	1	234.974	111.71	123.264	0	0	11.8133	88.5847	-158.707	169.718	3177.31	3000.88	158.707	0	6.66743	9.02722	7.95149	0	0	0.0960215	93.4181	-459.694	71.2133	115.283	0	53.6218	51.5044	167.94	1
3852	0	0	1852	1	283.529	130.807	152.722	0	0	46.0346	-7.88074	-205.396	162.654	3242.75	2499.38	205.396	0	6.4324	9.23985	8.38024	0	0	0.064218	116.828	-470.732	55.536	124.715	0	56.2682	54.3219	188.276	1
3854	0	0	1854	1	284.329	134.391	149.937	0	0	7.36207	15.8998	57.9368	178.792	3381.08	2575.26	-57.9368	0	8.09268	9.52436	8.44028	0	0	0.0778701	105.029	-468.354	55.7241	107.426	0	55.5945	52.9554	131.353	1
3856	0	0	1856	1	194.172	107.43	86.7418	0	0	27.8279	-18.7565	-17.535	150.788	3161.29	2609.92	17.535	0	6.45495	9.40109	8.31628	0	0	0.141492	90.9802	-462.155	95.7797	99.8198	0	61.6817	60.383	149.609	1
3859	0	0	1859	1	183.625	107.215	76.4105	0	0	51.5629	-2.02028	-280.344	141.859	3137.56	2792.5	280.344	0	5.59263	9.31835	8.34693	0	0	0.0342539	79.9779	-456.501	103.949	90.3346	0	66.1677	63.5351	249.489	1
3861	0	0	1861	1	196.183	100.33	95.8527	0	0	-13.7343	-50.5796	190.048	135.89	3103.19	2442.42	-190.048	0	7.09357	8.75452	8.31015	0	0	0.13296	115.341	-467.258	92.7327	102.024	0	67.0033	64.1631	190.962	1
3867	0	0	1867	1	213.487	94.8099	118.677	0	0	95.6646	22.7426	-198.737	163.064	3292.78	2468.76	198.737	0	6.40238	8.64817	8.85497	0	0	0.114107	119.546	-471.928	82.9261	125.08	0	57.4257	55.0022	183.294	1
3870	0	0	1870	1	220.982	93.4996	127.483	0	0	37.4457	33.1282	118.67	156.795	3151.67	2159.39	-118.67	0	7.44742	8.85908	8.65191	0	0	0.126617	97.7742	-461.16	78.892	108.492	0	60.2728	58.7338	143.629	1
3871	0	0	1871	1	220.584	87.6681	132.916	0	0	28.2403	-42.4454	-195.306	186.162	3360.2	2434.29	195.306	0	7.46539	9.78315	8.3746	0	0	0.0337917	86.8766	-462.73	80.2968	113.824	0	49.4904	47.5669	164.765	1
3872	0	0	1872	1	165.337	72.6414	92.6954	0	0	61.565	34.9722	-156.751	154.337	3227.22	2456.53	156.751	0	6.08469	9.00615	8.37635	0	0	0.0703404	113.009	-469.076	120.803	130.349	0	58.8612	56.5397	183.273	1
3878	0	0	1878	1	197.245	101.688	95.5567	0	0	84.1885	77.458	-58.676	154.997	3403.91	2713.02	58.676	0	6.32683	9.11476	8.963	0	0	0.0781832	95.2161	-467.253	94.5731	90.5208	0	62.0032	59.3793	156.579	1
3880	0	0	1880	1	218.41	115.259	103.151	0	0	80.0346	156.617	200.751	129.422	3308.41	2733.52	-200.751	0	6.63357	8.93224	9.01896	0	0	0.0593552	116.583	-472.908	81.1503	105.667	0	74.376	70.3114	218.702	1
3885	0	0	1885	1	248.904	164.238	84.6661	0	0	32.6946	48.7051	54.1017	143.528	3256.09	2941.09	-54.1017	0	6.42091	9.01879	8.46649	0	0	0.10356	100.779	-467.699	66.478	77.2052	0	66.7146	63.7588	158.11	1
3886	0	0	1886	1	194.35	73.7246	120.625	0	0	-2.94736	18.7045	63.1711	151.716	3092.41	2871.44	-63.1711	0	6.90851	8.02059	8.42123	0	0	0.106221	102.729	-459.396	92.403	122.241	0	61.4189	59.0577	147.256	1
3889	0	0	1889	1	172.695	95.192	77.5028	0	0	35.408	6.91825	18.7705	114.086	3353.03	2384.92	-18.7705	0	4.9864	9.60213	8.25107	0	0	0.0431267	88.191	-459.974	114.528	94.1275	0	81.632	78.9403	196.657	1
3897	0	0	1897	1	236.092	146.316	89.7761	0	0	-8.79433	171.333	-164.219	158.564	2998.59	2320.17	164.219	0	6.24564	9.37903	8.72898	0	0	0.285218	80.1955	-459.599	72.7655	140.738	0	58.1479	55.6218	183.618	1
3901	0	0	1901	1	193.865	103.542	90.3229	0	0	40.3501	-34.9351	131.608	137.19	3248.43	3024.74	-131.608	0	6.67794	9.73527	8.44293	0	0	0.100925	72.3	-457.625	97.1765	83.6154	0	70.4742	67.756	167.363	1
3903	0	0	1903	1	252.029	134.369	117.661	0	0	40.9257	-1.70835	59.486	188.408	3546.83	2293.89	-59.486	0	8.52781	8.83672	8.57922	0	0	0.0751031	107.285	-466.14	65.2172	109.339	0	50.9289	49.5593	122.343	1
3909	0	0	1909	1	236.892	140.927	95.9648	0	0	26.1422	-25.9236	68.3806	136.25	2963.66	2417.76	-68.3806	0	6.26053	9.04957	8.17667	0	0	0.163808	87.7729	-457.156	70.8492	99.3368	0	68.3627	65.4219	160.745	1
3914	0	0	1914	1	205.678	96.3156	109.362	0	0	34.5455	48.6005	49.2147	139.508	2955.25	2642.22	-49.2147	0	6.21348	9.43849	8.00252	0	0	0.133522	102.758	-464.884	87.2834	112.121	0	67.5894	65.3248	163.572	1
3918	0	0	1918	1	254.702	142.965	111.736	0	0	64.4166	12.2069	-61.3541	156.317	3324.02	2379.63	61.3541	0	6.43346	9.54105	8.10294	0	0	0.0755328	104.808	-465.247	64.5127	119.811	0	58.5347	56.7813	152.463	1
3920	0	0	1920	1	249.821	134.358	115.463	0	0	-15.4767	247.435	-97.346	153.197	3104.94	2941.69	97.346	0	6.27444	8.92922	7.86027	0	0	0.176975	150.488	-482.417	64.9965	146.707	0	57.7734	57.2696	161.286	1
3925	0	0	1925	1	188.233	89.7171	98.5157	0	0	-24.8426	35.4921	-9.48365	118.388	3213.96	2754.99	9.48365	0	5.0878	9.19696	8.97459	0	0	0.195269	81.9571	-460.297	101.651	79.4325	0	80.2835	75.4867	188.5	1
3931	0	0	1931	1	259.254	138.432	120.822	0	0	37.3075	32.5546	133.953	164.136	2653.51	2558.61	-133.953	0	7.91112	8.54066	7.9228	0	0	0.0598089	119.759	-463.611	61.262	119.295	0	57.1968	55.0898	137.016	1
3932	0	0	1932	1	222.962	111.475	111.487	0	0	113.038	-55.7579	235.244	159.516	3674.04	2646.92	-235.244	0	8.59095	9.70242	8.76267	0	0	0.0963463	113.314	-472.677	79.7233	136.027	0	62.6829	58.7776	201.492	1
3936	0	0	1936	1	180.689	97.9623	82.7266	0	0	22.9505	-2.50483	50.3846	112.067	3564.81	2593.67	-50.3846	0	5.0451	9.86809	8.6977	0	0	0.115099	97.796	-465.741	109.169	99.15	0	86.0206	82.7587	210.145	1
3937	0	0	1937	1	222.215	88.4559	133.759	0	0	-2.02464	18.5656	-88.939	160.734	3191.14	2871.57	88.939	0	6.55271	8.77257	8.29997	0	0	0.127442	94.4648	-461.708	77.3763	101.562	0	57.1178	54.9196	150.845	1
3944	0	0	1944	1	175.716	81.5608	94.1553	0	0	54.3617	25.6004	-39.5748	124.351	3134.76	2864.54	39.5748	0	5.17796	8.66012	8.65441	0	0	0.0353873	128.359	-466.508	110.015	107.062	0	73.3967	72.0225	180.895	1
3950	0	0	1950	1	245.412	125.666	119.746	0	0	-25.2293	41.5183	138.033	160.777	3413.67	2948.28	-138.033	0	7.86582	8.92069	8.65035	0	0	0.220272	103.295	-467.227	67.975	95.4075	0	59.3714	58.6797	145.695	1
3953	0	0	1953	1	251.039	113.936	137.103	0	0	76.8891	25.6604	203.919	153.09	3311.55	3063.8	-203.919	0	7.8804	9.0194	8.4891	0	0	0.057969	119.778	-472.566	65.7163	95.955	0	62.7225	61.8072	185.207	1
3960	0	0	1960	1	173.829	90.942	82.8873	0	0	26.0958	12.4129	221.682	150.647	3362.34	2479.09	-221.682	0	7.95421	9.36101	9.00317	0	0	0.0964902	88.4693	-463.597	115.218	103.797	0	64.4909	62.1724	205.155	1
3961	0	0	1961	1	265.483	107.227	158.257	0	0	-9.80324	54.2641	-337.733	191.157	3198.92	2437.24	337.733	0	7.56122	8.73507	8.15688	0	0	0.0774106	93.6527	-460.033	59.8732	102.819	0	53.3861	48.9896	216.069	1
3962	0	0	1962	1	179.304	77.4336	101.871	0	0	-3.66424	36.6995	-46.3078	120.319	3392.1	2953.1	46.3078	0	5.01314	9.16301	8.285	0	0	0.0651877	85.271	-459.571	107.073	95.004	0	75.0245	73.5678	192.342	1
3964	0	0	1964	1	240.086	114.82	125.266	0	0	42.3736	-7.40306	184.364	125.301	3645.05	2698.22	-184.364	0	6.37768	9.86783	8.05147	0	0	0.0786943	107.964	-468.964	70.5735	107.564	0	77.1906	74.4417	205.306	1
3969	0	0	1969	1	213.961	122.39	91.5708	0	0	62.509	-29.9773	102.173	135.973	2927.29	2720.8	-102.173	0	6.42033	9.55028	8.99391	0	0	0.145501	120.491	-473.599	84.8796	111.089	0	70.9444	68.4018	169.989	1
3970	0	0	1970	1	218.988	110.446	108.542	0	0	70.6287	43.0749	-180.55	161.227	3616.79	2647.75	180.55	0	6.31743	9.49412	8.99844	0	0	0.145894	95.9865	-469.182	81.9357	112.674	0	58.9745	55.6042	194.75	1
3972	0	0	1972	1	247.644	130.975	116.669	0	0	65.6976	35.6043	-111.967	134.677	3522.06	2754.88	111.967	0	5.38077	9.27199	8.71824	0	0	0.0490859	110.455	-465.099	67.7679	92.3735	0	67.2613	67.1171	196.333	1
3975	0	0	1975	1	211.087	122.56	88.5266	0	0	115.192	12.4049	233.615	172.045	3073.93	2977.4	-233.615	0	9.12654	9.18286	8.29404	0	0	0.0360806	108.823	-468.627	84.1981	98.3146	0	56.6406	54.1527	188.232	1
3975	0	0	1975	1	248.169	115.838	132.331	0	0	23.6456	42.2384	23.4919	194.531	3065.81	2150.28	-23.4919	0	8.4974	8.6948	7.92116	0	0	0.0552815	79.2848	-452.732	65.3545	102.201	0	48.0277	46.2902	116.672	1
3982	0	0	1982	1	217.718	103.443	114.275	0	0	24.4848	15.7624	119.396	150.54	3463.62	2475.74	-119.396	0	7.18525	8.83784	8.07778	0	0	0.139177	110.994	-464.161	79.3436	122.642	0	62.7457	62.1007	150.566	1
3986	0	0	1986	1	226.099	123.336	102.763	0	0	38.1564	10.2126	148.974	120.667	3250.62	2780.27	-148.974	0	5.91847	9.40416	9.24562	0	0	0.0239759	114.23	-474.472	78.5182	96.3292	0	79.8007	76.7483	197.023	1
3989	0	0	1989	1	303.608	152.627	150.981	0	0	5.09747	-12.5652	-52.8886	212.975	3582.66	2603.73	52.8886	0	8.91592	8.94645	8.35462	0	0	0.11234	95.4385	-464.814	50.2049	115.149	0	44.5746	42.9353	116.299	1
3995	0	0	1995	1	243.705	118.29	125.415	0	0	76.6188	78.5503	-274.388	159.588	3212.16	3010.91	274.388	0	6.19354	9.02916	7.66821	0	0	0.0442133	118.84	-467.839	67.1185	135.728	0	58.1342	54.7665	221.964	1
3996	0	0	1996	1	229.93	109.988	119.942	0	0	-77.6158	69.788	-292.746	147.685	3266.74	2920.01	292.746	0	5.8817	9.28068	8.37379	0	0	0.216177	120.185	-472.129	74.7289	104.244	0	65.6955	60.0848	246.592	1
4009	0	0	9	1	195.712	87.3846	108.327	0	0	62.2545	-2.08107	-126.963	132.866	3027.21	2493.58	126.963	0	5.10984	5.04039	4.94326	0	0	0.113105	197.453	-445.842	67.8358	159.688	0	54.9815	53.2156	210.063	2
4014	0	0	14	1	255.572	135.534	120.038	0	0	25.9883	-5.03019	232.222	141.338	3462.11	2496.53	-232.222	0	5.39181	5.21474	5.56108	0	0	0.0730914	187.542	-447.851	49.0272	139.37	0	53.1919	53.627	145.056	2
4019	0	0	19	1	306.364	144.24	162.124	0	0	41.9507	61.9444	39.3599	165.69	3246.83	3027.52	-39.3599	0	6.04161	4.84577	5.78926	0	0	0.198916	156.823	-450.365	38.8209	171.687	0	46.1362	44.7756	131.149	2
4021	0	0	21	1	235.94	101.607	134.333	0	0	-4.3746	150.301	-228.607	191.867	3193.49	2739.84	228.607	0	7.76911	5.60086	5.9267	0	0	0.162422	125.495	-451.23	55.4953	195.319	0	48.7385	44.6574	197.64	2
4022	0	0	22	1	199.891	68.8299	131.062	0	0	-101.215	53.9507	-304.259	162.973	3290.34	2935.85	304.259	0	7.19996	5.62861	5.74226	0	0	0.12149	156.611	-451.853	68.8899	124.921	0	61.7776	52.4588	249.892	2
4023	0	0	23	1	204.019	88.8315	115.188	0	0	-33.73	60.0626	303.8	118.383	3322.51	2730.42	-303.8	0	4.66779	6.05552	6.005	0	0	0.07973	153.881	-452.383	68.4167	138.763	0	66.3633	65.6062	187.738	2
4024	0	0	24	1	255.771	126.44	129.33	0	0	-25.6597	-85.4209	-258.242	193.85	3214.78	2975.56	258.242	0	8.43191	5.33875	5.52398	0	0	0.0440957	225.015	-468.194	49.0952	220.568	0	45.9145	42.2769	182.974	2
4026	0	0	26	1	230.902	136.588	94.3142	0	0	27.8395	21.4365	272.271	122.06	3061.62	2968.36	-272.271	0	4.69719	5.33915	6.04958	0	0	0.050001	133.679	-448.346	56.8475	140.712	0	62.0946	61.5352	174.41	2
4028	0	0	28	1	236.905	120.471	116.435	0	0	-46.6578	46.2118	210.419	164.709	3235.78	2843.93	-210.419	0	6.30961	5.91752	5.46341	0	0	0.187445	139.706	-448.436	54.9719	132.053	0	48.4041	46.2507	123.143	2
4029	0	0	29	1	237.191	114.308	122.883	0	0	56.5504	62.1275	-30.3102	123.511	3032.91	2728.35	30.3102	0	4.54071	5.91352	6.19134	0	0	0.174116	183.031	-463.324	55.9767	157.766	0	61.1369	62.3941	196.625	2
4038	0	0	38	1	217.105	130.872	86.2331	0	0	64.3987	32.5972	25.1242	132.433	3324.04	2558.56	-25.1242	0	4.8443	5.46867	5.77287	0	0	0.127102	182.794	-453.171	61.4422	153.521	0	57.4831	56.6489	166.961	2
4039	0	0	39	1	196.285	81.3302	114.955	0	0	47.2347	-36.3421	109.367	137.53	3141.89	3026.14	-109.367	0	5.12791	4.57178	6.16904	0	0	0.10347	183.517	-448.434	68.9677	167.724	0	54.874	53.3435	141.206	2
4042	0	0	42	1	274.011	110.544	163.467	0	0	47.055	42.3051	-20.9783	192.211	3042.41	2947.49	20.9783	0	7.07582	5.73673	5.56552	0	0	0.0496606	150.927	-450.349	45.4518	149.193	0	39.8251	40.4355	128.2	2
4044	0	0	44	1	216.159	96.5547	119.605	0	0	6.11698	-14.5978	-393.65	179.135	3282.66	2805.08	393.65	0	8.37073	5.478	5.92728	0	0	0.0628061	149.271	-455.758	62.0857	159.259	0	64.177	56.85	261.789	2
4045	0	0	45	1	242.608	96.08	146.528	0	0	-138.043	134.741	-522.487	257.265	3127.84	2755.4	522.487	0	14.3347	4.98772	4.34449	0	0	0.167596	160.545	-447.052	50.3402	169.845	0	51.319	50.6919	171.024	2
4046	0	0	46	1	210.484	93.8317	116.653	0	0	-62.3651	-0.0204424	-426.787	214.514	3450.81	2591.18	426.787	0	10.4979	5.20468	5.00788	0	0	0.15802	137.362	-440.238	62.0755	155.909	0	51.164	48.6635	207.976	2
4048	0	0	48	1	240.351	105.323	135.027	0	0	49.7998	-107.112	-595.935	349.4	3238.98	2897.59	595.935	0	21.1394	4.81343	4.54388	0	0	0.0518427	161.529	-454.805	51.0024	165.338	0	44.9033	49.4861	112.17	2
4052	0	0	52	1	305.147	112.434	192.713	0	0	-30.9528	99.5289	-512.372	343.209	3120.41	2790.61	512.372	0	18.0428	5.03107	4.58162	0	0	0.261068	177.494	-461.481	38.1181	206.666	0	39.3269	39.9763	150.342	2
4055	0	0	55	1	226.236	103.731	122.505	0	0	13.5686	-25.6011	-67.127	130.071	3175.55	2915.74	67.127	0	4.94612	5.67744	5.7211	0	0	0.0876202	143.505	-445.995	58.4502	168.575	0	57.8817	55.6688	190.517	2
4084	0	0	84	1	206.21	86.2675	119.943	0	0	-12.1255	44.146	-6.5733	139.527	3201.25	2547.01	6.5733	0	5.17033	4.55605	4.70644	0	0	0.0675429	233.976	-442.18	61.8936	202.224	0	51.1247	49.3996	152.585	2
4087	0	0	87	1	217.119	103.71	113.409	0	0	37.5968	18.1012	292.582	127.456	3350.84	2672.72	-292.582	0	4.93805	4.69585	5.14224	0	0	0.0506652	208.899	-443.648	58.9207	157.644	0	57.8502	57.3422	164.395	2
4093	0	0	93	1	227.135	110.487	116.649	0	0	41.9914	41.8343	7.46763	139.333	3346.45	2449.67	-7.46763	0	5.10786	4.93613	5.05131	0	0	0.0480789	203.092	-443.816	55.842	160.258	0	52.1902	50.7932	157.762	2
4104	0	0	104	1	248.7	124.618	124.083	0	0	-16.8357	-22.9834	-27.5516	174.561	3006.64	3012.78	27.5516	0	6.60309	4.15279	5.18373	0	0	0.157566	174.835	-440.001	48.7474	155.492	0	41.2994	41.8218	126.653	2
4120	0	0	120	1	195.463	108.073	87.3895	0	0	38.6798	63.6059	376.615	121.684	3449.42	2726.87	-376.615	0	4.88248	4.82131	4.8493	0	0	0.0620526	138.685	-433.28	67.2617	164.67	0	59.3755	62.3211	205.989	2
4125	0	0	125	1	215.859	94.8358	121.023	0	0	-31.4135	21.1601	151.281	125.041	3320.19	2271.02	-151.281	0	4.70611	4.85997	5.25235	0	0	0.17657	200.155	-444.136	59.8676	158.055	0	57.7999	56.4034	148.804	2
4127	0	0	127	1	212.086	90.8077	121.278	0	0	5.21184	74.3402	-10.3399	121.077	3084.25	2417.16	10.3399	0	4.45705	4.81383	5.03205	0	0	0.0660085	234.66	-453.476	60.7745	164.773	0	58.7473	56.6536	180.511	2
4148	0	0	148	1	234.68	110.932	123.748	0	0	68.8183	20.5503	231.044	158.092	3219.96	2869.59	-231.044	0	5.96801	4.57443	4.80396	0	0	0.0503424	194.818	-445.87	52.6059	202.113	0	47.2537	45.8581	123.218	2
4149	0	0	149	1	210.702	97.7343	112.968	0	0	43.0069	68.1432	56.0026	132.523	3146.11	2921.66	-56.0026	0	4.82689	4.44757	4.78675	0	0	0.0859445	180.951	-443.175	60.1286	156.005	0	54.164	52.5867	149.759	2
4150	0	0	150	1	202.91	113.303	89.607	0	0	45.6679	3.45837	515.861	157.395	3143.45	2787.02	-515.861	0	6.97912	4.58658	5.26009	0	0	0.0695811	152.38	-442.309	64.3524	150.182	0	49.1857	49.5325	247.908	2
4156	0	0	156	1	239.636	130.892	108.743	0	0	86.9447	19.155	245.686	127.717	3201.84	2771.32	-245.686	0	4.84025	4.76224	5.07597	0	0	0.0872622	173.238	-448.659	51.8986	159.677	0	57.9121	56.4253	150.58	2
4165	0	0	165	1	205.208	92.9684	112.239	0	0	-4.85354	28.6897	-28.6026	127.768	3193.97	2363.15	28.6026	0	4.75903	4.7995	5.07798	0	0	0.0992456	174.537	-436.827	63.5096	147.049	0	55.4064	53.6402	174.965	2
4213	0	0	213	1	209.454	90.4829	118.971	0	0	24.7878	24.1044	-79.5093	118.761	3164.33	2467.4	79.5093	0	4.46821	4.97159	5.08364	0	0	0.0990472	149.782	-437.485	62.1775	131.914	0	60.3331	57.9145	207.091	2
4218	0	0	218	1	188.327	89.5252	98.8016	0	0	-2.97996	37.52	133.842	111.475	3491.08	2553.64	-133.842	0	4.13755	4.54594	5.0995	0	0	0.200669	164.238	-436.588	70.5506	1	0	64.2898	63.855	174.143	2
4262	0	0	262	1	223.502	102.469	121.033	0	0	81.6918	-25.1655	184.837	130.135	3306.75	2417.01	-184.837	0	4.89241	4.58467	4.47193	0	0	0.037864	181.65	-434.886	55.4508	178.163	0	55.1394	53.3124	142.622	2
4280	0	0	280	1	307.682	130.713	176.969	0	0	-8.30107	50.2416	88.1953	164.976	3297.08	2341.6	-88.1953	0	6.08179	5.4221	6.16832	0	0	0.218801	179.344	-462.866	39.4793	178.374	0	47.6414	45.7091	127.448	2
4281	0	0	281	1	328.158	194.005	134.153	0	0	3.69469	-33.7491	569.062	223.135	3185.43	2126.61	-569.062	0	10.55	4.63807	4.83228	0	0	0.196303	185.709	-446.267	34.7748	206.498	0	37.9959	38.7917	208.744	2
4282	0	0	282	1	291.306	116.809	174.497	0	0	112.438	63.5572	379.388	249.402	3176.34	2627.26	-379.388	0	9.9626	4.96033	5.03007	0	0	0.118565	266.557	-468.107	40.7459	221.52	0	32.0353	31.7761	104.047	2
4283	0	0	283	1	297.621	133.155	164.466	0	0	80.244	-6.77923	-55.5391	183.859	3208.54	2498.28	55.5391	0	6.8882	5.51798	4.96994	0	0	0.0572109	180.329	-450.575	40.1349	197.651	0	40.6095	39.366	136.021	2
4284	0	0	284	1	267.795	147.879	119.916	0	0	86.8912	9.66387	251.036	208.987	3201.89	2481.84	-251.036	0	7.94716	5.36936	5.12105	0	0	0.0433715	137.076	-445.286	45.853	161.147	0	38.0142	37.0289	102.729	2
4285	0	0	285	1	263.066	126.696	136.369	0	0	32.2803	-3.41013	335.647	186.772	3256.5	2494.91	-335.647	0	7.40383	5.19037	4.69731	0	0	0.163579	173.49	-449.833	46.1582	175.686	0	41.4099	40.6769	123.284	2
4286	0	0	286	1	289.058	145.975	143.083	0	0	8.6485	50.2408	264.023	233.968	3180.47	2540.92	-264.023	0	8.97926	5.26524	5.00028	0	0	0.163307	144.896	-447.745	41.4144	204.753	0	34.2083	33.2894	93.2678	2
4289	0	0	289	1	267.229	155.499	111.73	0	0	32.5226	18.1982	337.653	223.686	3256.26	2473.3	-337.653	0	8.84396	4.79174	4.78803	0	0	0.186383	216.727	-449.416	44.9065	188.419	0	34.941	34.2308	106.223	2
4290	0	0	290	1	296.013	161.725	134.287	0	0	75.3704	-27.8329	337.527	225.962	3213.41	2419.67	-337.527	0	8.96492	4.94502	5.10383	0	0	0.0440132	172.165	-449.011	39.9983	194.02	0	34.6292	34.0387	106.374	2
4291	0	0	291	1	304.483	160.708	143.775	0	0	11.4615	8.57599	330.789	266.547	3277.32	2482.92	-330.789	0	10.5636	4.71701	5.01529	0	0	0.152757	242.327	-459.834	38.3341	215.118	0	30.1394	29.457	90.877	2
4292	0	0	292	1	264.273	125.512	138.761	0	0	33.9694	18.6718	411.322	233.262	3254.81	2173.85	-411.322	0	9.58828	4.64008	5.03832	0	0	0.137596	218.84	-460.512	45.6456	229.932	0	32.7121	33.1664	115.058	2
4293	0	0	293	1	284.667	158.888	125.778	0	0	-12.7758	25.0768	362.558	206.901	3201.9	2267.1	-362.558	0	8.35887	4.59369	4.98002	0	0	0.105746	165.865	-446.72	41.4922	167.629	0	36.1114	35.8304	114.847	2
4298	0	0	298	1	262.157	122.2	139.957	0	0	50.224	9.79362	209.247	148.756	3238.56	2282.39	-209.247	0	5.59892	5.53045	5.53947	0	0	0.165688	178.992	-454.7	47.8228	145.565	0	51.2222	50.4975	133.6	2
4299	0	0	299	1	301.086	141.917	159.168	0	0	52.2165	63.1135	178.057	240.791	3136.9	2229.07	-178.057	0	8.91902	4.65013	4.33806	0	0	0.15448	209.413	-443.438	38.1759	171.571	0	31.2276	31.0314	83.0987	2
4300	0	0	300	1	230.033	134.651	95.3822	0	0	-25.8982	28.5732	411.738	211.874	3115.36	2263.61	-411.738	0	8.83222	4.82027	5.27871	0	0	0.189417	177.516	-446.379	55.0979	185.234	0	35.5494	35.8226	127.288	2
4301	0	0	301	1	336.894	181.998	154.895	0	0	-7.27086	-26.7321	231.164	369.183	3196.39	2418.57	-231.164	0	14.2529	4.67245	4.50859	0	0	0.252248	157.516	-449.226	33.472	261.772	0	22.3355	21.5316	60.9925	2
4302	0	0	302	1	363.374	172.103	191.27	0	0	75.9727	59.0981	273.426	352.974	3212.81	2432.4	-273.426	0	13.4557	4.98871	5.38586	0	0	0.189149	177.589	-466.605	31.3298	244.529	0	24.2115	23.4879	68.5159	2
4303	0	0	303	1	261.594	138.946	122.647	0	0	50.4271	6.74101	390.967	266.869	3138.69	2385.1	-390.967	0	10.831	4.4505	5.41537	0	0	0.216601	128.858	-443.253	46.4161	232.697	0	29.169	29.0994	102.994	2
4304	0	0	304	1	299.874	145.319	154.556	0	0	26.8074	51.6245	379.241	282.468	3162.31	2340.22	-379.241	0	11.38	5.09034	5.07412	0	0	0.20884	171.564	-447.524	39.4698	205.352	0	28.584	28.2948	94.5933	2
4305	0	0	305	1	355.751	205.786	149.965	0	0	35.2275	7.5026	331.731	243.542	3253.55	2284.68	-331.731	0	9.61401	4.81964	5.7532	0	0	0.240075	256.51	-475.859	32.2551	228.951	0	32.3104	32.0881	98.7705	2
4307	0	0	307	1	280.524	126.342	154.182	0	0	-4.50747	38.0706	320.438	172.655	3293.29	2254.11	-320.438	0	6.8103	5.11694	5.21123	0	0	0.203017	246.773	-459.101	43.0685	195.463	0	43.7032	43.1599	127.221	2
4308	0	0	308	1	240.275	114.666	125.609	0	0	1.04073	53.1949	97.5592	155.574	3287.74	2338.65	-97.5592	0	5.72617	5.99101	5.27928	0	0	0.244836	188.068	-451.29	53.7842	1	0	49.2661	47.2166	134.255	2
4309	0	0	309	1	307.303	148.629	158.674	0	0	40.9581	-22.5497	269.129	276.395	3247.82	2514.05	-269.129	0	10.6935	4.95756	5.2296	0	0	0.108426	211.67	-445.508	38.3083	221.431	0	29.4308	28.7617	81.5446	2
4311	0	0	311	1	271.69	150.106	121.584	0	0	42.4688	-1.43768	386.48	213.011	3246.31	2492.94	-386.48	0	8.64482	4.51823	4.8411	0	0	0.0999824	201.202	-448.736	43.7292	219.621	0	35.9684	35.5517	121.585	2
4312	0	0	312	1	281.631	142.097	139.535	0	0	75.5647	74.6966	159.526	241.945	3312.88	2416.8	-159.526	0	8.89738	4.66951	5.29872	0	0	0.287432	165.261	-450.706	42.4534	187.089	0	33.1326	31.981	86.9262	2
4314	0	0	314	1	291.745	147.579	144.166	0	0	26.1135	-1.71412	217.491	212.228	3262.67	2293.89	-217.491	0	8.05354	5.22589	5.21222	0	0	0.123652	172.72	-453.929	41.1127	191.374	0	36.7087	35.9927	96.9793	2
4316	0	0	316	1	266.155	141.694	124.461	0	0	31.5576	-13.1219	81.9822	211.309	3257.22	2205.64	-81.9822	0	7.82388	4.6464	4.5577	0	0	0.0935393	208.132	-450.542	44.6868	203.29	0	34.2488	34.3253	96.2066	2
4346	0	0	346	1	221.413	108.896	112.517	0	0	43.5257	-21.6802	267.659	137.705	3444.57	2513.18	-267.659	0	5.32188	4.5262	4.63952	0	0	0.06253	215.416	-443.471	56.3065	168.329	0	51.533	52.0165	145.357	2
4353	0	0	353	1	229.832	136.732	93.1	0	0	80.5462	-40.2489	400.451	135.939	3407.55	2432.09	-400.451	0	5.58252	4.08327	4.73676	0	0	0.00851798	198.007	-437.284	53.1003	174.374	0	50.787	52.8228	183.783	2
4376	0	0	376	1	273.464	156.443	117.021	0	0	-38.8188	-65.0828	316.49	169.288	3526.92	2456.92	-316.49	0	6.88643	4.46675	4.33618	0	0	0.287081	278.883	-449.296	42.7559	163.484	0	42.1266	42.6871	122.781	2
4474	0	0	474	1	224.159	99.6591	124.5	0	0	-1.65615	64.01	60.7164	139.067	2891.8	2726.47	-60.7164	0	5.10396	3.94852	4.29858	0	0	0.14756	206.886	-432.811	53.8763	160.122	0	49.6239	48.2274	139.642	2
4487	0	0	487	1	201.245	82.6055	118.64	0	0	59.2268	-17.9353	-110.272	144.97	3129.89	2908.08	110.272	0	5.56068	4.55673	4.64639	0	0	0.106234	175.271	-443.744	63.7622	171.008	0	49.4625	48.5742	177.803	2
4491	0	0	491	1	199.757	95.5675	104.189	0	0	34.0529	10.7264	79.9319	128.032	3454.05	2381.11	-79.9319	0	4.71163	4.54258	4.30052	0	0	0.0263497	171.519	-431.692	63.6154	137.573	0	53.3619	53.0687	152.87	2
4501	0	0	501	1	184.702	116.67	68.0315	0	0	56.8381	4.15381	274.524	116.926	3331.6	2487.35	-274.524	0	4.49794	4.20465	4.66545	0	0	0.0420689	160.92	-425.371	70.4894	139.358	0	60.407	59.4257	167.668	2
4513	0	0	513	1	190.324	101.812	88.5124	0	0	45.4748	-3.68909	337.771	121.702	3043.99	2196.21	-337.771	0	4.8195	4.29632	4.96482	0	0	0.0426407	182.396	-439.546	68.6608	168.364	0	55.886	57.1111	172.09	2
4519	0	0	519	1	195.286	95.6703	99.6154	0	0	20.0837	48.2877	375.034	121.941	3567.68	2841.85	-375.034	0	4.90898	4.03462	5.07002	0	0	0.135475	154.713	-428.772	65.9627	145.625	0	56.8659	57.705	192.642	2
4541	0	0	541	1	230.091	107.138	122.953	0	0	-13.6037	38.8966	119.981	140.037	3003.4	2950.9	-119.981	0	5.19748	4.31437	4.72194	0	0	0.08613	154.564	-429.805	53.3926	138.514	0	50.8474	50.8438	135.428	2
4546	0	0	546	1	193.801	72.647	121.154	0	0	-15.0886	-13.6558	-21.2187	135.839	3104.55	3003.46	21.2187	0	5.11498	4.01729	4.54394	0	0	0.142905	161.561	-427.661	65.5007	176.504	0	50.2417	49.8818	152.929	2
4548	0	0	548	1	207.998	103.303	104.695	0	0	79.3589	-29.4217	246.907	118.542	3109.76	2919.56	-246.907	0	4.54232	4.16791	4.68213	0	0	0.109702	122.796	-420.141	60.3765	110.385	0	58.8374	57.5278	158.939	2
4595	0	0	595	1	201.229	104.631	96.5978	0	0	13.7313	-9.44719	161.453	122.081	3175.39	2401.29	-161.453	0	4.58228	4.08769	4.24761	0	0	0.270197	225.352	-435.359	61.963	153.733	0	56.1648	53.8732	146.051	2
4607	0	0	607	1	231.842	123.546	108.296	0	0	-8.0372	-12.6807	299.254	125.263	3097.5	2902.82	-299.254	0	4.94013	4.11322	4.58359	0	0	0.0646006	178.682	-430.376	52.3445	152.265	0	55.1342	53.9041	160.025	2
4618	0	0	618	1	196.313	102.052	94.2611	0	0	41.9534	-51.7968	337.158	129.509	2947.85	2642.96	-337.158	0	5.18974	4.24092	4.06034	0	0	0.136441	145.345	-420.465	63.8838	136.415	0	52.096	52.4104	160.869	2
4643	0	0	643	1	211.783	102.536	109.247	0	0	72.0709	16.9264	272.36	120.296	3515.69	2474.57	-272.36	0	4.60734	4.11562	4.48691	0	0	0.0113542	142.181	-422.386	58.5442	132.165	0	57.9508	58.3665	161.668	2
4660	0	0	660	1	213.966	90.5493	123.417	0	0	78.1501	45.3164	224.69	137.861	3210.63	2545.84	-224.69	0	5.17343	4.57508	3.8788	0	0	0.109136	154.4	-423.25	57.4726	139.448	0	51.8813	50.4274	134.866	2
4673	0	0	673	1	204.929	108.837	96.092	0	0	73.4866	-16.9527	-197.315	124.029	3414.61	2608.11	197.315	0	4.97143	4.00625	4.63286	0	0	0.090823	248.715	-436.235	61.1033	150.061	0	61.1102	59.5228	249.377	2
4685	0	0	685	1	208.724	100.28	108.444	0	0	19.0283	20.5665	150.295	119.094	3170.09	2470.93	-150.295	0	4.42706	4.41633	4.11739	0	0	0.0560002	236.046	-441.793	59.5145	183.694	0	58.2845	55.8436	151.716	2
4709	0	0	709	1	210.509	101.766	108.743	0	0	15.659	4.71343	68.9886	120.503	3273.12	2885.43	-68.9886	0	4.45125	4.37117	4.39341	0	0	0.134665	183.536	-434.504	59.3197	138.763	0	58.2434	55.9279	158.795	2
4766	0	0	766	1	177.486	83.2416	94.2439	0	0	11.5011	-32.196	11.6365	113.175	3177.62	2523.7	-11.6365	0	4.23851	4.2964	4.2113	0	0	0.147527	195.703	-434.758	73.3428	150.033	0	58.9196	57.023	173.918	2
4772	0	0	772	1	222.059	104.76	117.299	0	0	-6.11793	-90.688	-341.323	143.192	3294.9	2980.83	341.323	0	6.62126	4.4466	4.02147	0	0	0.0575575	161.943	-428.89	54.8893	136.74	0	62.9681	55.6071	259.045	2
4868	0	0	868	1	218.573	103.673	114.9	0	0	164.018	-26.2044	266.495	131.993	3124.76	2418.04	-266.495	0	5.09935	3.96732	4.36545	0	0	0.0296896	199.101	-435.274	55.7623	182.16	0	51.6512	50.494	145.253	2
4870	0	0	870	1	208.855	98.635	110.22	0	0	8.32727	5.23653	316.269	148.978	2981.47	2685.58	-316.269	0	5.87358	3.96535	3.70526	0	0	0.0925659	182.422	-429.882	57.8033	144.983	0	45.5876	45.4802	135.519	2
4911	0	0	911	1	209.954	90.8442	119.109	0	0	124.56	45.4564	266.602	126.399	3164.22	2944.34	-266.602	0	4.80821	3.73664	4.55742	0	0	0.0644226	164.303	-428.953	58.5447	155.635	0	55.2156	53.2104	151.257	2
4915	0	0	915	1	217.944	115.805	102.139	0	0	75.0609	-11.4556	302.664	134.863	3014.4	2702.28	-302.664	0	5.25224	3.84698	4.74146	0	0	0.07998	201.232	-441.762	56.3527	192.647	0	50.8138	50.6581	151.586	2
4925	0	0	925	1	199.274	94.9148	104.359	0	0	48.9084	22.1301	43.6876	145.551	2940.89	2668.69	-43.6876	0	5.33398	3.98087	3.59629	0	0	0.0287039	220.86	-427.973	61.1184	192.097	0	44.9562	45.4222	134.413	2
4961	0	0	961	1	211.273	114.002	97.2713	0	0	78.0783	-11.0438	475.882	141.764	3210.7	2303.22	-475.882	0	6.07721	4.44037	5.06481	0	0	0.0413291	159.526	-438.476	60.4029	154.834	0	51.7658	51.7848	226.348	2
4965	0	0	965	1	169.758	82.1722	87.5857	0	0	47.0275	-0.0708821	110.121	112.507	3540.73	2391.91	-110.121	0	4.15447	4.63941	4.26834	0	0	0.109152	126.936	-421.035	78.9101	148.02	0	60.8594	60.4016	167.411	2
5014	0	0	1014	1	196.358	100.806	95.5527	0	0	103.211	47.1443	117.928	119.891	3384.89	2544.02	-117.928	0	4.38369	4.48487	4.0658	0	0	0.146866	179.89	-432.789	64.3912	1	0	58.2291	57.5469	158.1	2
5057	0	0	1057	1	206.949	92.1339	114.815	0	0	62.5923	-7.27614	122.474	134.561	3325.85	2997.08	-122.474	0	4.97838	3.96734	4.46187	0	0	0.168723	153.145	-432.772	59.9438	172.895	0	51.1882	51.5237	139.871	2
5095	0	0	1095	1	186.989	102.173	84.8156	0	0	15.9375	7.29338	285.899	114.695	3472.16	2484.21	-285.899	0	4.45694	4.28274	4.55325	0	0	0.0235169	177.032	-427.237	69.3002	155.275	0	60.1743	61.0158	172.462	2
5134	0	0	1134	1	277.059	143.746	133.314	0	0	21.451	54.8494	184.783	170.759	3267.33	2436.65	-184.783	0	6.36884	5.09812	4.99706	0	0	0.184171	188.34	-453.468	43.4914	171.824	0	45.1257	43.1622	116.803	2
5136	0	0	1136	1	237.65	130.41	107.24	0	0	41.2418	62.4618	238.869	159.559	3347.2	2429.04	-238.869	0	6.02784	5.0304	4.78813	0	0	0.206734	201.405	-447.485	52.4272	1	0	47.365	46.5425	127.23	2
5137	0	0	1137	1	237.828	150.254	87.5745	0	0	14.6516	-10.723	252.988	167.239	3373.79	2302.9	-252.988	0	6.44549	4.88565	4.96476	0	0	0.19336	195.458	-453.444	52.4283	188.345	0	44.2538	44.1049	119.877	2
5139	0	0	1139	1	264.09	165.538	98.552	0	0	64.2153	6.06871	329.789	270.531	3324.22	2485.43	-329.789	0	10.6325	4.67193	4.52158	0	0	0.116589	210.379	-445.611	45.1086	1	0	29.4021	29.1067	88.2942	2
5140	0	0	1140	1	338.194	176.814	161.38	0	0	37.7456	47.2916	352.404	333.07	3350.69	2543.87	-352.404	0	13.2102	4.33644	5.17194	0	0	0.196512	112.419	-437.35	33.5322	228.314	0	24.6167	24.2762	78.7081	2
5141	0	0	1141	1	341.513	201.929	139.584	0	0	19.8291	27.108	324.157	400.603	3368.61	2564.05	-324.157	0	15.7596	4.72427	4.47842	0	0	0.323505	181.036	-459.585	32.9427	291.247	0	21.2253	20.9331	63.7299	2
5150	0	0	1150	1	184.742	89.4565	95.2854	0	0	-6.25502	78.6195	133.306	114.385	2796.74	2711.86	-133.306	0	4.23095	4.50865	4.69307	0	0	0.173551	194.358	-430.425	71.3121	149.232	0	62.4155	59.501	160.554	2
5192	0	0	1192	1	213.795	109.033	104.763	0	0	-46.1553	109.104	116.993	124.908	3334.94	2581.72	-116.993	0	4.65712	4.44757	4.20037	0	0	0.168121	156.613	-427.02	57.9348	150.938	0	56.6036	54.7806	148.31	2
5194	0	0	1194	1	173.645	91.2074	82.4374	0	0	34.2434	-10.5968	338.538	114.746	3453.86	2402.44	-338.538	0	4.55949	4.49403	4.71809	0	0	0.141641	274.251	-428.12	77.4384	1	0	60.3531	62.9798	187.507	2
5228	0	0	1228	1	223.042	88.0426	134.999	0	0	33.8758	-27.5934	-120.357	165.325	3254.9	2519.09	120.357	0	6.40192	3.92624	4.11163	0	0	0.140937	168.449	-421.245	53.8708	175.003	0	42.9439	41.3134	152.912	2
5252	0	0	1252	1	217.925	100.833	117.092	0	0	60.7111	-7.85686	121.972	129.752	3327.73	2300.04	-121.972	0	4.8015	3.78684	4.17089	0	0	0.0466799	214.873	-426.02	55.3075	157.936	0	51.8414	50.9143	136.903	2
5260	0	0	1260	1	268.912	168.135	100.777	0	0	44.7285	72.3334	312.513	159.422	3244.05	3017.13	-312.513	0	6.19104	3.8024	4.19516	0	0	0.120342	218.06	-433.475	42.7027	148.758	0	44.4243	44.1179	129.862	2
5289	0	0	1289	1	193.78	80.9104	112.87	0	0	46.9638	27.4065	117.32	127.413	3241.82	2165.11	-117.32	0	4.68384	4.0007	4.70387	0	0	0.0706699	176.628	-431.171	65.8034	176.776	0	53.4829	53.5501	141.254	2
5292	0	0	1292	1	211.577	97.7644	113.812	0	0	61.2111	26.8651	399.746	125.961	3526.55	2663.95	-399.746	0	5.11774	4.05318	4.24345	0	0	0.0225369	169.588	-429.451	58.0529	144.977	0	54.7692	56.5151	197.309	2
5312	0	0	1312	1	198.886	98.1214	100.765	0	0	19.0339	15.6363	93.5407	115.512	2871.11	2376.2	-93.5407	0	4.26039	3.88604	4.46931	0	0	0.0967444	128.967	-412.672	62.9018	141.816	0	58.202	56.5276	153.9	2
5315	0	0	1315	1	219.684	85.5803	134.104	0	0	88.5835	-2.25665	156.15	137.492	3200.2	2593.42	-156.15	0	5.10499	4.16137	4.36076	0	0	0.0499625	161.738	-424.301	55.7492	160.633	0	51.7034	50.5368	131.153	2
5324	0	0	1324	1	183.006	76.6949	106.312	0	0	16.8603	-61.9588	-321.578	168.831	2972.94	2653.12	321.578	0	7.54471	3.91872	3.97826	0	0	0.115152	203.69	-432.891	68.9311	171.084	0	52.1172	48.3039	220.811	2
5338	0	0	1338	1	175.808	83.0107	92.7972	0	0	-0.471827	52.4712	-28.7032	147.047	3189.59	2638.35	28.7032	0	5.4511	3.95209	4.2661	0	0	0.126423	161.299	-422.944	73.4581	196.984	0	47.8685	46.8843	143.911	2
5375	0	0	1375	1	177.23	110.815	66.4144	0	0	-19.0017	46.2334	172.949	109.157	3507.1	2943.57	-172.949	0	4.09974	4.28134	4.41248	0	0	0.12593	124.342	-423.473	73.9786	147.049	0	64.2379	63.3099	164.155	2
5402	0	0	1402	1	223.547	93.0048	130.543	0	0	-115.602	-196.667	448.805	117.933	3105.4	2887.49	-448.805	0	5.75399	4.27094	4.24656	0	0	0.08329	156.74	-426.585	54.5296	127.153	0	53.6531	56.3263	208.664	2
5406	0	0	1406	1	291.062	139.988	151.074	0	0	201.666	198.068	236.309	149.217	3386.09	2492.75	-236.309	0	5.72453	4.00417	4.26572	0	0	0.261655	203.813	-436.322	39.0754	170.659	0	47.09	46.8602	129.191	2
5460	0	0	1460	1	189.98	94.9101	95.07	0	0	41.3527	-62.0295	-117.471	131.237	3446.75	2453.87	117.471	0	5.1383	4.6503	4.62436	0	0	0.0783591	164.597	-438.946	68.912	159.263	0	53.0712	52.6696	206.023	2
5464	0	0	1464	1	177.566	66.4094	111.156	0	0	21.6797	0.369234	-100.138	118.685	3566.08	2590.79	100.138	0	4.52639	4.16256	4.60863	0	0	0.12132	157.093	-430.863	73.9735	148.18	0	58.274	57.8736	217.611	2
5484	0	0	1484	1	213.843	78.212	135.631	0	0	-17.2561	-7.0418	77.911	136.844	3206.38	2897.18	-77.911	0	5.10742	3.6398	4.08736	0	0	0.0869845	173.486	-425.709	56.2064	151.768	0	50.1544	47.6126	132.408	2
5538	0	0	1538	1	204.334	97.3748	106.959	0	0	22.8402	-56.2997	270.1	120.702	3166.28	2547.8	-270.1	0	4.73081	4.02296	4.49611	0	0	0.156332	179.411	-425.505	61.1093	176.213	0	56.245	55.6391	156.156	2
5544	0	0	1544	1	159.186	75.2971	83.889	0	0	24.4096	89.638	-44.32	106.396	2766.07	2302.2	44.32	0	3.92857	3.99961	4.34798	0	0	0.0300688	220.572	-426.908	84.1325	154.656	0	61.7469	60.6546	203.46	2
5555	0	0	1555	1	205.09	121.121	83.9692	0	0	120.418	-59.7725	-199.388	138.959	3467.34	2650.93	199.388	0	5.67824	4.32373	4.38771	0	0	0.0408108	194.399	-438.019	61.2317	160.809	0	52.9901	51.458	224.083	2
5610	0	0	1610	1	196.888	95.3358	101.552	0	0	-24.1939	61.3369	126.848	130.116	3013.99	2430.16	-126.848	0	4.83593	4.07745	4.2488	0	0	0.131704	188.064	-429.039	63.6992	185.435	0	52.923	50.6709	138.114	2
5621	0	0	1621	1	213.583	120.73	92.8529	0	0	146.162	166.058	305.297	116.847	3142.62	2624.42	-305.297	0	4.5368	4.26389	4.80446	0	0	0.0888087	157.723	-431.049	58.7604	146.318	0	59.5263	59.1968	173.145	2
5627	0	0	1627	1	212.272	105.573	106.699	0	0	42.1448	8.99546	299.246	125.277	3047.32	2781.48	-299.246	0	4.87044	3.89762	4.19901	0	0	0.0682051	180.154	-426.853	57.4321	148.088	0	53.9112	53.4406	157.886	2
5648	0	0	1648	1	190.208	60.513	129.695	0	0	-21.5947	-8.30451	-174.81	129.021	3111.05	2699.12	174.81	0	5.1532	3.93978	4.55072	0	0	0.0837624	194.043	-432.122	66.9284	152.705	0	57.3335	56.6245	215.668	2
5651	0	0	1651	1	200.115	90.9298	109.186	0	0	13.368	-55.1623	-71.9121	128.543	3175.75	2646.32	71.9121	0	4.94841	4.26364	4.82085	0	0	0.102682	132.83	-426.495	63.9464	131.402	0	54.6669	54.3086	174.658	2
5659	0	0	1659	1	213.487	83.9598	129.527	0	0	47.9938	58.3806	-112.715	116.14	2941.81	2532.78	112.715	0	4.38969	4.31698	3.91703	0	0	0.125729	184.611	-428.605	57.2657	136.317	0	57.9335	56.345	220.467	2
5688	0	0	1688	1	209.838	115.26	94.5778	0	0	15.5836	31.8695	23.3499	118.571	3273.2	2459.63	-23.3499	0	4.36209	4.04816	4.57254	0	0	0.081653	151.87	-426.139	59.2573	146.674	0	58.3377	55.8893	166.068	2
5716	0	0	1716	1	172.627	72.5355	100.091	0	0	22.0776	4.07772	18.3543	113.359	3167.04	2387.76	-18.3543	0	4.19188	4.68277	4.618	0	0	0.0964737	172.652	-433.719	78.3051	157.441	0	60.2301	58.4279	180.967	2
5789	0	0	1789	1	171.191	97.8314	73.3599	0	0	23.7694	37.4747	288.507	127.082	3165.35	2952.33	-288.507	0	4.91464	3.84292	4.29126	0	0	0.0830657	164.799	-428.243	75.7988	183.989	0	54.6155	52.5961	152.772	2
5801	0	0	1801	1	243.06	109.589	133.471	0	0	206.038	-114.264	-466.644	141.805	3182.4	2805.08	466.644	0	7.60241	4.41805	4.29168	0	0	0.102353	164.676	-436.516	49.3654	146.994	0	71.7094	73.5117	244.512	2
5834	0	0	1834	1	170.28	84.639	85.6406	0	0	15.383	32.5694	233.208	107.249	3074.08	2957.23	-233.208	0	4.07414	4.1248	4.10448	0	0	0.0335082	121.271	-416.354	76.642	132.459	0	63.4979	62.39	169.597	2
5913	0	0	1913	1	206.733	72.0649	134.668	0	0	50.1697	-3.37047	-106.441	126.014	3238.61	2295.55	106.441	0	4.80831	4.41989	3.88782	0	0	0.126816	211.758	-422.414	59.7794	1	0	52.2069	51.653	199.889	2
5918	0	0	1918	1	234.295	98.4093	135.886	0	0	92.4403	-131.843	-605.384	246.461	3395.66	2523.68	605.384	0	15.2915	4.35577	3.20239	0	0	0.0964292	188.318	-432.63	49.7939	157.597	0	55.4328	64.0048	131.095	2
5961	0	0	1961	1	197.376	108.08	89.296	0	0	13.1192	-13.2007	403.921	126.744	3474.98	2604.36	-403.921	0	5.23399	4.54955	5.0842	0	0	0.0302679	181.412	-439.913	66.2935	147.468	0	56.1834	56.8672	204.688	2
5987	0	0	1987	1	202.433	99.8478	102.585	0	0	63.3475	-21.8004	-220.584	139.769	3026.11	2413.64	220.584	0	5.69419	4.45979	3.98652	0	0	0.0263404	188.676	-430.35	61.696	1	0	54.1218	50.209	234.121	2
6079	1	0	79	1	185.877	76.1733	109.704	0	0	12.6445	77.3529	39.9474	121.525	3076.82	3012.11	-39.9474	0	4.44358	4.06657	4.10862	0	0	0.116897	200.835	-431.869	68.2427	162.259	0	55.2785	55.0805	160.38	2
6080	1	0	80	1	172.755	92.2127	80.5425	0	0	5.21601	-41.962	395.283	119.915	2785.26	2832.44	-395.283	0	4.96849	4.30161	4.22256	0	0	0.0385734	183.029	-422.724	76.0369	132.564	0	56.7189	56.6559	192.58	2
6102	1	0	102	1	176.048	71.9358	104.112	0	0	38.4251	-13.2749	102.249	115.034	3051.04	2305.46	-102.249	0	4.26209	3.85327	4.79702	0	0	0.113266	229.798	-444.276	74.3771	165.771	0	58.5328	57.8813	155.623	2
6109	1	0	109	1	218.349	112.498	105.851	0	0	126.085	62.9467	439.17	125.798	3063.03	2827.19	-439.17	0	5.20998	4.20585	4.14412	0	0	0.137557	138.783	-425.435	55.8813	146.962	0	55.4988	54.9846	219.194	2
6118	1	0	118	1	248.918	88.5813	160.337	0	0	114.017	70.381	-617.845	311.605	3473.74	2520.78	617.845	0	18.4907	3.70824	2.74669	0	0	0.147	229.033	-438.433	44.7594	193.074	0	47.8634	49.557	125.217	2
6123	1	0	123	1	168.591	83.0021	85.5886	0	0	-26.2344	39.2285	287.345	117.755	3016.03	2751.25	-287.345	0	4.60777	3.87851	4.3389	0	0	0.0965065	144.481	-415.53	77.5782	146.487	0	56.8779	56.0405	164.575	2
6129	1	0	129	1	207.47	108.338	99.1327	0	0	98.7749	20.5701	150.069	122.708	3688.31	2769.91	-150.069	0	4.52921	3.87153	4.14763	0	0	0.0306868	233.23	-432.672	58.9691	1	0	56.2472	54.636	143.4	2
6205	1	0	205	1	189.064	102.852	86.2129	0	0	30.3335	71.8334	362.351	114.543	3158.79	2120.69	-362.351	0	4.56651	4.08418	4.29166	0	0	0.097235	216.855	-437.189	67.2289	179.138	0	58.1186	59.2048	183.398	2
6230	1	0	230	1	242.318	115.164	127.154	0	0	210.244	106.179	-561.866	203.552	3576.84	2684.3	561.866	0	11.5296	3.86992	3.845	0	0	0.148271	160.422	-431.951	48.1302	152.051	0	63.4239	63.9544	189.055	2
6237	1	0	237	1	168.325	61.7168	106.608	0	0	-49.0361	-2.48525	-430.214	173.224	3138.5	2792.97	430.214	0	8.47445	4.09792	3.78165	0	0	0.126538	154.82	-425.64	76.7552	148.53	0	58.8257	56.1697	235.384	2
6295	1	0	295	1	202.868	111.903	90.965	0	0	72.3117	55.7552	195.5	116.65	3515.45	2336.08	-195.5	0	4.33668	4.02933	4.51565	0	0	0.0740302	224.233	-438.08	61.727	183.677	0	59.2439	59.3489	160.043	2
6335	1	0	335	1	188.129	109.196	78.9329	0	0	13.7476	27.8303	329.081	110.26	3275.03	2862.31	-329.081	0	4.35238	4.12742	4.37719	0	0	0.0857369	109.536	-415.099	67.9654	137.038	0	62.1173	62.6019	185.387	2
6399	1	0	399	1	229.367	121.103	108.264	0	0	51.7695	31.0586	314.697	125.713	3237.01	2560.1	-314.697	0	4.89733	3.70004	4.25371	0	0	0.120152	201.061	-429.49	51.8587	163.082	0	54.3687	53.1594	159.449	2
6517	1	0	517	1	223.457	97.9478	125.509	0	0	19.5313	-3.34369	179.992	135.49	3568.23	2694.16	-179.992	0	5.09573	4.00744	4.79797	0	0	0.112183	179.833	-439.215	54.9828	1	0	52.1381	52.0312	138.263	2
6544	1	0	544	1	226.281	102.122	124.159	0	0	-72.2653	-52.482	-314.147	145.277	3660.03	2643.64	314.147	0	6.58487	3.80637	4.0728	0	0	0.0924126	152.203	-426.102	52.6432	143.453	0	60.307	51.9444	243.16	2
6667	1	0	667	1	243.831	114.777	129.053	0	0	47.272	5.4755	8.62037	157.804	3341.17	2386.36	-8.62037	0	5.82205	3.97191	4.1901	0	0	0.176886	217.247	-442.063	48.3922	184.083	0	43.5096	42.3066	130.611	2
6676	1	0	676	1	241.185	116.4	124.785	0	0	18.5346	-22.1612	91.7471	142.583	3070.93	3011.96	-91.7471	0	5.30648	4.01163	4.18243	0	0	0.0675773	194.667	-432.613	49.0992	173.893	0	47.8977	47.6496	130.929	2
6768	1	0	768	1	201.377	106.948	94.4289	0	0	-18.0833	15.6818	220.295	115.268	3506.18	2575.48	-220.295	0	4.40731	4.22844	4.11783	0	0	0.0494752	171.755	-423.332	61.9292	144.251	0	59.4858	58.8532	161.364	2
6792	1	0	792	1	172.123	87.5161	84.6067	0	0	-7.18284	-11.8773	117.436	119.792	3495.28	2902.02	-117.436	0	4.48236	3.94053	4.15416	0	0	0.059258	168.388	-429.104	75.178	1	0	56.1973	56.859	151.047	2
6828	1	0	828	1	212.5	80.8954	131.605	0	0	136.478	-21.7672	-25.197	134.823	3650.6	2612.93	25.197	0	5.04624	4.50559	4.40516	0	0	0.0974022	165.768	-432.767	58.8807	127.207	0	50.8818	49.1601	166.264	2
6839	1	0	839	1	227.25	107.037	120.213	0	0	53.4197	6.82969	60.1079	137.074	3235.36	2584.33	-60.1079	0	5.03548	3.74174	4.05209	0	0	0.0417718	178.966	-424.938	52.222	142.858	0	49.8494	48.9363	136.056	2
6852	1	0	852	1	208.183	95.176	113.007	0	0	-44.3616	-4.58243	240.098	120.386	3532.46	2496.08	-240.098	0	4.69024	4.97913	4.94397	0	0	0.221828	194.739	-441.318	62.42	173.929	0	60.2773	59.5711	161.206	2
6858	1	0	858	1	194.058	106.962	87.0955	0	0	87.0144	-11.0832	175.612	119.913	3401.09	2602.24	-175.612	0	4.48105	4.72944	3.8803	0	0	0.0585629	176.485	-434.498	65.4394	151.203	0	58.2867	57.7982	154.33	2
6859	1	0	859	1	222.304	93.071	129.233	0	0	46.6861	12.075	-551.039	234.927	3541.07	2579.09	551.039	0	12.8768	3.84569	3.4535	0	0	0.133671	195.65	-435.366	52.8226	1	0	52.5913	55.9281	184.731	2
6883	1	0	883	1	185.836	100.42	85.4164	0	0	41.3548	28.811	190.703	128.303	3347.09	2662.01	-190.703	0	4.79373	4.28748	4.35247	0	0	0.0329725	117.612	-416.025	69.3944	1	0	55.9736	54.3792	143.606	2
6893	1	0	893	1	219.982	108.073	111.909	0	0	102.135	1.05524	-23.4601	123.908	3485.63	2490.44	23.4601	0	4.5956	4.41784	4.39079	0	0	0.0861694	233.79	-440.4	56.156	173.796	0	54.4742	55.6074	184.783	2
6916	1	0	916	1	231.398	136.428	94.9694	0	0	-4.24736	-6.28005	271.426	126.086	3691.67	2796.76	-271.426	0	4.90786	3.99755	4.16964	0	0	0.107288	247.334	-442.309	51.6561	172.302	0	54.2647	53.6578	146.324	2
6982	1	0	982	1	211.103	106.924	104.178	0	0	44.3695	33.4333	-49.1707	125.817	3643.05	2757.05	49.1707	0	4.67093	3.58495	4.35684	0	0	0.0856757	132.241	-420.11	57.4814	145.959	0	54.2936	52.2378	171.533	2
7059	1	0	1059	1	203.063	120.064	82.9987	0	0	17.9569	6.00003	5.28952	112.798	3470.14	2884.14	-5.28952	0	4.17855	4.21208	4.22696	0	0	0.0557341	166.221	-433.272	61.4632	170.038	0	58.1637	60.2482	184.844	2
7106	1	0	1106	1	202.866	79.2184	123.648	0	0	64.0414	58.7801	80.2747	127.533	3224.74	2333.06	-80.2747	0	4.64404	3.99769	3.87655	0	0	0.0439808	213.652	-425.701	60.3827	161.692	0	52.3164	50.8704	145.888	2
7126	1	0	1126	1	161.458	102.757	58.7016	0	0	33.1215	11.3929	364.751	107.158	3654.3	2779.09	-364.751	0	4.29699	3.81094	4.41733	0	0	0.0475328	261.618	-436.466	82.1302	1	0	62.0658	63.5055	200.491	2
7166	1	0	1166	1	195.881	109.755	86.1252	0	0	-35.722	43.5373	266.406	121.68	3025.52	2846.6	-266.406	0	4.73509	4.13656	3.74077	0	0	0.109964	131.083	-412.431	63.1177	133.036	0	55.1646	54.2213	154.108	2
7203	1	0	1203	1	187.386	69.6509	117.735	0	0	21.9318	60.5495	-54.8015	130.466	3366.51	2630.27	54.8015	0	4.84416	3.85351	3.78459	0	0	0.150516	188.581	-424.142	66.2466	183.091	0	51.7994	50.7512	170.254	2
7212	1	0	1212	1	191.206	94.8423	96.3633	0	0	-18.015	12.3963	139.727	115.049	3007.81	2578.76	-139.727	0	4.30972	3.65545	4.04922	0	0	0.137747	173.954	-423.522	64.6954	160.174	0	57.4763	56.5933	149.038	2
7259	1	0	1259	1	205.453	97.6337	107.82	0	0	-12.8965	37.5256	33.4846	121.891	3301.68	2752.95	-33.4846	0	4.50306	3.79713	4.43479	0	0	0.108427	167.069	-426.3	60.0878	131.952	0	57.8586	54.4243	156.912	2
7276	1	0	1276	1	210.414	101.743	108.671	0	0	47.3053	19.6235	8.00928	126.604	3540.46	2770.86	-8.00928	0	4.65689	3.97317	4.28298	0	0	0.116506	182.164	-433.718	58.3766	144.794	0	52.472	52.7498	162.415	2
7326	1	0	1326	1	207.984	109.795	98.1884	0	0	57.588	-25.4323	-24.5824	147.533	3330.85	2815.91	24.5824	0	5.51709	3.75562	4.38292	0	0	0.0563467	150.195	-427.656	58.9795	165.529	0	47.3091	45.8181	142.43	2
7330	1	0	1330	1	212.908	88.7156	124.192	0	0	-42.4422	146.101	-174.219	148.482	3530.54	2345.4	174.219	0	5.86844	4.07485	4.26767	0	0	0.120414	159.919	-429.623	57.6781	174.455	0	49.4384	46.3885	203.073	2
7335	1	0	1335	1	238.201	118.175	120.026	0	0	-128.197	-28.3067	-439.293	195.896	3416.98	2719.13	439.293	0	10.0997	4.1549	4.16887	0	0	0.139696	218.415	-442.745	50.0596	1	0	52.8033	50.1462	196.17	2
7343	1	0	1343	1	214.474	115.609	98.8647	0	0	41.2203	36.8204	266.285	130.15	3546.54	2554.34	-266.285	0	4.97663	3.74404	4.27101	0	0	0.0948902	149.271	-422.385	56.5181	156.64	0	53.2593	52.0352	148.223	2
7371	1	0	1371	1	266.574	105.685	160.889	0	0	6.04834	47.8035	169.57	180.965	2983.75	2643.02	-169.57	0	6.74779	3.37465	3.60405	0	0	0.125636	168.801	-418.858	41.9598	185.128	0	37.6913	37.3282	99.8508	2
7386	1	0	1386	1	248.384	117.431	130.953	0	0	32.2241	42.5031	120.659	150.713	3655.2	2747.98	-120.659	0	5.54073	3.6982	4.33435	0	0	0.130132	190.082	-429.693	47.0902	169.349	0	46.7922	45.346	121.907	2
7390	1	0	1390	1	203.946	75.1545	128.792	0	0	44.9047	33.2747	-251.541	178.516	3144.22	2458.23	251.541	0	7.32607	3.5902	3.90321	0	0	0.0429056	166.618	-425.666	59.1962	201.336	0	45.3033	41.5284	189.191	2
7420	1	0	1420	1	201.238	90.3471	110.891	0	0	3.36768	17.1257	256.829	123.435	3484.73	2873.01	-256.829	0	4.75008	3.88232	3.81822	0	0	0.0789461	161.316	-420.771	60.6429	163.422	0	54.753	55.7428	149.258	2
7427	1	0	1427	1	210.897	120.767	90.1303	0	0	105.049	1.15177	378.92	117.745	3482.71	2590.01	-378.92	0	4.73256	4.43329	4.4007	0	0	0.0639437	227.08	-440.16	59.3112	183.262	0	59.6621	59.99	199.513	2
7434	1	0	1434	1	210.897	94.2564	116.641	0	0	40.7185	12.0224	4.62908	121.78	3547.04	2678.8	-4.62908	0	4.49167	3.91183	4.11505	0	0	0.133413	200.633	-430.236	57.7793	155.847	0	53.8926	53.5824	169.564	2
7455	1	0	1455	1	178.057	70.8887	107.168	0	0	44.4917	50.7988	-125.652	121.154	2945.31	2640.02	125.652	0	4.61083	4.0462	4.21189	0	0	0.0899176	162.201	-421.904	72.3687	139.3	0	56.6785	56.4466	216.559	2
7569	1	0	1569	1	200.691	83.6774	117.013	0	0	40.5386	-35.6423	-551.559	181.766	3447.56	2626.8	551.559	0	10.109	3.86479	3.31894	0	0	0.101766	232.351	-431.402	59.7293	181.437	0	64.4505	68.8832	214.472	2
7631	1	0	1631	1	200.588	104.293	96.2947	0	0	108.063	41.2696	197.142	115.937	3280.38	2549.89	-197.142	0	4.31482	3.86262	4.4764	0	0	0.0469131	183.866	-420.989	62.1803	1	0	60.6694	58.5653	154.624	2
7651	1	0	1651	1	174.694	87.7999	86.8942	0	0	58.957	2.52957	273.892	107.512	3329.48	2887.61	-273.892	0	4.13513	4.2455	4.12221	0	0	0.109789	176.992	-432.155	74.4963	158.442	0	63.4709	65.174	175.707	2
7667	1	0	1667	1	181.124	68.0495	113.075	0	0	-7.4915	-60.1893	-277.748	136.138	3096.95	2751.01	277.748	0	5.90639	3.97693	3.94528	0	0	0.0754472	172.211	-418.938	69.9209	1	0	59.4876	55.8968	243.203	2
7681	1	0	1681	1	181.863	98.8745	82.9886	0	0	-29.7979	-28.9774	-162.394	114.226	3318.58	2420.82	162.394	0	4.572	4.18998	3.6766	0	0	0.178441	154.837	-417.217	69.3705	1	0	59.8052	55.035	236.737	2
7715	1	0	1715	1	192.198	114.456	77.7427	0	0	27.1907	-2.59183	51.7811	127.078	3161.93	2593.75	-51.7811	0	4.69334	4.0685	3.63028	0	0	0.0211572	230.692	-431.394	64.2513	187.183	0	52.0963	51.4313	147.257	2
7720	1	0	1720	1	221.951	96.4622	125.489	0	0	70.688	-63.2912	-50.8097	146.511	3218.09	2455.13	50.8097	0	5.589	3.48024	4.10986	0	0	0.0950934	203.692	-427.799	53.3966	199.053	0	45.2585	43.865	142.101	2
7757	1	0	1757	1	209.275	112.136	97.1391	0	0	44.3162	27.9341	168.047	131.28	2746.16	2563.23	-168.047	0	4.87515	3.9032	3.9328	0	0	0.105594	168.277	-421.682	57.9837	145.447	0	51.4462	50.2547	132.572	2
7806	1	0	1806	1	211.096	86.38	124.716	0	0	-21.6043	51.218	274.964	120.666	3111.06	2838.92	-274.964	0	4.68645	3.90522	3.80103	0	0	0.0516473	184.208	-428.643	57.1085	175.775	0	55.6314	53.8509	153.096	2
7821	1	0	1821	1	207.357	100.812	106.545	0	0	69.5154	12.2532	246.848	128.741	3518.24	2578.91	-246.848	0	4.89155	3.82098	4.28856	0	0	0.0674365	177.14	-428.047	59.1697	155.123	0	53.5438	53.1683	148.726	2
7822	1	0	1822	1	185.771	91.5674	94.2032	0	0	57.3236	-5.4253	210.399	129.401	3231.46	2397.27	-210.399	0	4.8834	3.78434	3.7766	0	0	0.107134	178.393	-421.469	66.7957	148.889	0	52.1638	50.3537	137.466	2
7929	1	0	1929	1	207.883	83.5184	124.364	0	0	0.314839	2.62956	-399.168	180.278	3288.47	2987.17	399.168	0	8.43382	3.94342	3.65255	0	0	0.0385148	147.301	-423.695	57.9955	164.489	0	55.1499	49.3278	229.48	2
7939	1	0	1939	1	216.832	102.599	114.233	0	0	20.4141	81.6976	42.6794	119.296	3567.35	2509.46	-42.6794	0	4.35474	3.58787	4.22972	0	0	0.122992	226.605	-436.577	55.3763	184.712	0	56.5955	55.9432	167.09	2
7944	1	0	1944	1	181.169	91.1027	90.0662	0	0	-62.9434	-33.7705	125.356	118.533	2753.76	2425.61	-125.356	0	4.54872	3.78316	3.91538	0	0	0.163677	140.591	-417.013	69.3224	125.958	0	54.5899	52.335	142.494	2
7956	1	0	1956	1	234.515	135.807	98.7077	0	0	8.04347	-87.2879	220.048	131.462	3480.06	2678.45	-220.048	0	5.14641	4.04593	3.50242	0	0	0.136404	204.042	-433.289	49.8269	157.027	0	49.7842	51.0031	137.906	2
8074	2	0	74	1	178.911	75.9088	103.002	0	0	-17.981	9.58153	-241.58	135.728	3107.44	2481.92	241.58	0	5.61541	4.14531	4.14282	0	0	0.0578676	145.814	-422.54	72.0028	133.891	0	58.0309	52.8518	242.678	2
8113	2	0	113	1	217.357	87.5008	129.857	0	0	18.2253	66.8754	-57.9299	124.496	3569.53	2424.62	57.9299	0	4.62587	3.98926	3.86706	0	0	0.156149	145.562	-420.8	55.3232	1	0	53.1561	52.0384	187.017	2
8120	2	0	120	1	227.31	104.992	122.318	0	0	89.9146	76.2586	246.757	131.991	3497.85	2813.88	-246.757	0	4.9752	3.90401	4.18486	0	0	0.0920728	180.569	-427.626	52.6873	1	0	52.3025	53.8027	145.07	2
8124	2	0	124	1	214.167	105.395	108.773	0	0	19.5113	-14.1239	70.0343	120.803	3468.59	2405.96	-70.0343	0	4.48034	3.80683	4.42626	0	0	0.164898	224.093	-440.382	57.009	1	0	55.2672	55.3333	157.087	2
8149	2	0	149	1	177.281	98.9036	78.3774	0	0	125.237	8.54912	3.37506	117.55	3362.86	2482.95	-3.37506	0	4.33589	4.36548	4.08149	0	0	0.0452642	177.87	-431.76	73.2793	142.204	0	56.9742	56.3711	177.654	2
8173	2	0	173	1	204.808	98.6673	106.14	0	0	94.8468	85.529	374.166	119.659	3492.91	2505.63	-374.166	0	4.76678	3.42549	4.57885	0	0	0.0630724	212.703	-437.721	59.7544	1	0	55.7365	56.1627	191.449	2
8190	2	0	190	1	222.568	127.268	95.3002	0	0	60.9748	61.7619	169.615	127.307	2729.51	2529.4	-169.615	0	4.70194	3.66916	3.68138	0	0	0.111032	201.729	-425.281	52.8504	170.382	0	52.1327	50.6767	134.384	2
8212	2	0	212	1	191.788	80.4695	111.318	0	0	32.682	44.5345	-131.899	125.98	3555.08	2945.27	131.899	0	4.818	3.57505	3.98604	0	0	0.0924608	218.574	-437.368	64.1145	194.323	0	54.1477	53.411	210.626	2
8240	2	0	240	1	197.122	103.922	93.1997	0	0	25.6149	-3.08604	111.757	144.298	3462.49	2893.23	-111.757	0	5.3485	3.67759	4.48814	0	0	0.0271233	198.702	-437.574	63.171	1	0	47.7606	49.0424	129.812	2
8244	2	0	244	1	266.445	118.312	148.133	0	0	52.9676	-3.51789	-168.401	140.004	3534.79	2893.66	168.401	0	5.50151	3.55437	4.10809	0	0	0.0923666	166.141	-430.392	42.7755	163.496	0	50.4923	50.5425	205.431	2
8249	2	0	249	1	196.976	86.7365	110.24	0	0	-4.56284	36.3949	232.769	124.164	2894.7	2654.43	-232.769	0	4.73484	3.39298	3.99398	0	0	0.117185	167.546	-417.27	61.5761	165.261	0	52.8006	52.0525	143.599	2
8251	2	0	251	1	191.268	96.4232	94.8447	0	0	-31.4585	1.90451	-185.132	115.666	3021.26	2888.24	185.132	0	4.64522	3.79372	4.22446	0	0	0.126087	196.961	-427.677	65.3864	159.298	0	61.5358	60.7671	242.792	2
8262	2	0	262	1	225.958	96.2338	129.725	0	0	9.74609	102.509	120.451	123.739	3378.69	2986.95	-120.451	0	4.54709	3.49966	3.66959	0	0	0.0170265	191.702	-423.459	51.5707	164.837	0	52.9139	53.6443	146.424	2
8271	2	0	271	1	180.076	82.5245	97.5513	0	0	32.6896	12.0878	125.756	111.303	3156.43	2180.43	-125.756	0	4.11587	4.09119	3.91009	0	0	0.0587191	171.038	-419.645	70.647	145.961	0	58.1188	58.3499	155.257	2
8315	2	0	315	1	258.498	122.59	135.908	0	0	55.8551	58.4687	172.374	148.407	3232.93	2632.35	-172.374	0	5.48919	3.67111	3.98432	0	0	0.0748399	223.787	-434.277	44.3858	177.34	0	47.3035	45.8288	119.354	2
8362	2	0	362	1	226.91	107.569	119.341	0	0	16.2098	-91.6462	-281.688	163.402	3272.57	2583.15	281.688	0	7.18969	4.63026	4.25384	0	0	0.0520213	219.488	-449.282	54.0982	168.966	0	52.1278	48.276	212.694	2
8363	2	0	363	1	246.693	135.611	111.081	0	0	42.9443	-32.3795	53.7896	155.186	3345.5	2723.2	-53.7896	0	5.76739	3.82293	4.16653	0	0	0.0496902	182.511	-426.658	47.4536	1	0	45.0588	43.4587	124.265	2
8369	2	0	369	1	203.143	74.3144	128.828	0	0	31.2561	28.585	-210.458	163.498	2759.22	2363.26	210.458	0	6.54479	3.58654	3.25711	0	0	0.0997985	232.547	-430.141	58.1626	1	0	43.6287	40.6949	188.252	2
8395	2	0	395	1	278.752	153.14	125.612	0	0	65.7253	4.15231	187.562	172.862	3322.71	2487.35	-187.562	0	6.46475	3.88741	3.80958	0	0	0.039204	186.115	-427.53	40.5632	187.574	0	41.1361	40.0709	107.759	2
8438	2	0	438	1	228.944	104.947	123.997	0	0	27.3242	32.8896	-19.238	125.91	3460.78	2757.59	19.238	0	4.65096	4.04257	3.97864	0	0	0.0556792	164.657	-425.331	52.117	145.942	0	51.8988	51.9102	169.092	2
8452	2	0	452	1	206.629	113.55	93.079	0	0	73.6246	11.2701	288.917	120.921	3314.82	2380.57	-288.917	0	4.66414	3.91596	4.70316	0	0	0.138811	153.048	-428.817	60.3942	164.184	0	57.3533	56.4883	164.326	2
8471	2	0	471	1	185.128	91.549	93.5793	0	0	10.1724	12.9755	-118.459	123.048	3278.61	2578.18	118.459	0	4.7219	3.83752	4.11382	0	0	0.13176	172.266	-418.707	68.0384	1	0	56.8413	54.8637	200.903	2
8532	2	0	532	1	246.532	124.68	121.852	0	0	38.7274	-3.93044	12.1576	130.197	3349.71	2993.73	-12.1576	0	4.81666	4.00192	3.949	0	0	0.0726425	148.885	-419.617	47.4484	135.767	0	50.2792	50.407	160.746	2
8542	2	0	542	1	246.02	127.196	118.824	0	0	-5.18061	91.2076	327.836	181.218	3592.94	2300.63	-327.836	0	7.15679	4.26207	4.35594	0	0	0.268461	205.107	-442.262	48.4972	174.52	0	40.2239	40.192	117.637	2
8543	2	0	543	1	205.755	91.4559	114.299	0	0	5.99328	49.8754	235.048	131.358	3382.45	2242.3	-235.048	0	4.99302	4.31115	4.28036	0	0	0.177	278.711	-445.474	60.7397	169.578	0	52.7475	52.1968	139.21	2
8544	2	0	544	1	254.41	111.283	143.127	0	0	0.898992	121.936	372.251	130.384	3487.2	2269.9	-372.251	0	5.26828	4.22245	4.37359	0	0	0.244974	184.756	-437.9	46.486	171.978	0	53.2394	53.7887	171.11	2
8548	2	0	548	1	212.589	115.065	97.5247	0	0	58.3026	-48.8326	326.011	153.001	3429.8	2440.67	-326.011	0	6.08309	4.08899	4.25014	0	0	0.112702	191.586	-431.192	57.7828	179.044	0	45.0917	46.575	138.117	2
8581	2	0	581	1	194.93	73.7643	121.165	0	0	99.7184	60.8916	-174.271	147.545	3488.04	2530.27	174.271	0	5.74362	3.82815	3.90817	0	0	0.0329949	158.989	-422.59	63.219	148.394	0	49.345	48.7888	212.825	2
8621	2	0	621	1	185.177	106.14	79.0372	0	0	26.4045	-7.96862	202.585	111.672	3262.38	2300.15	-202.585	0	4.22485	4.44031	3.76584	0	0	0.0454918	151.042	-422.285	68.5842	153.581	0	60.2287	58.9469	156.221	2
8774	2	0	774	1	153.851	86.4761	67.3754	0	0	60.4297	6.57494	139.061	107.739	3527.33	2385.27	-139.061	0	3.98524	4.07878	4.12412	0	0	0.151945	182.214	-419.715	87.5544	1	0	62.3111	62.3013	166.182	2
8780	2	0	780	1	214.746	103.572	111.173	0	0	34.0369	-22.858	-60.1896	134.26	2756.44	2414.7	60.1896	0	5.07514	3.87012	4.07447	0	0	0.0648822	151.047	-417.75	56.3262	150.558	0	48.1663	47.2922	162.715	2
8884	2	0	884	1	176.034	76.0383	99.9959	0	0	15.5505	35.0463	-54.7982	128.518	3372.89	2755.43	54.7982	0	4.79447	3.475	4.39082	0	0	0.108777	231.698	-428.12	72.249	161.357	0	53.8324	51.7604	166.663	2
8895	2	0	895	1	181.907	91.4279	90.4786	0	0	15.1073	34.0812	-86.2614	108.091	3273.67	2955.72	86.2614	0	4.07424	3.79654	3.93105	0	0	0.12078	176.98	-426.402	69.0353	169.08	0	61.5395	58.8224	213.014	2
8937	2	0	937	1	194.227	85.1451	109.082	0	0	94.0269	7.73165	78.4867	133.728	3095.09	2982.07	-78.4867	0	4.90486	3.58867	3.83983	0	0	0.0728194	175.518	-423.344	62.8147	146.945	0	49.7122	49.3842	136.793	2
8970	2	0	970	1	216.11	108.604	107.506	0	0	10.7236	14.9298	44.3248	128.025	2979.08	2675.89	-44.3248	0	4.72337	4.19066	4.65477	0	0	0.0532328	167.506	-433.797	57.4859	162.621	0	53.4289	54.2475	153.436	2
8971	2	0	971	1	170.297	100.182	70.1153	0	0	39.4265	15.2378	276.39	123.667	2850.71	2775.24	-276.39	0	4.76205	4.21352	4.16829	0	0	0.20543	170.035	-425.658	77.0741	156.661	0	55.8968	55.022	157.096	2
9034	2	0	1034	1	223.853	107.237	116.616	0	0	80.2303	69.1524	156.958	141.161	3507.53	2522.01	-156.958	0	5.18881	3.59854	3.9431	0	0	0.0790549	240.847	-430.017	52.7834	176.38	0	48.5685	48.2867	131.8	2
9059	2	0	1059	1	177.763	101.047	76.7154	0	0	55.8974	45.4783	337.081	108.285	3531.86	2844.66	-337.081	0	4.25292	3.77457	4.1205	0	0	0.10997	166.365	-426.548	71.5423	168.723	0	61.6075	63.0136	190.044	2
9061	2	0	1061	1	220.17	96.7874	123.382	0	0	115.029	13.4473	-289.775	148.378	3273.41	2478.05	289.775	0	6.29589	4.07051	3.57449	0	0	0.0543527	207.942	-426.662	54.0469	174.646	0	56.6011	49.6678	245.057	2
9126	2	0	1126	1	158.656	65.0279	93.6283	0	0	-3.94108	70.8217	301	102.676	3193.06	2918.98	-301	0	4.00594	3.87561	4.10099	0	0	0.0763863	153.072	-423.45	83.2797	155.411	0	65.8138	63.5005	185.263	2
9176	2	0	1176	1	181.539	86.1974	95.3415	0	0	58.5186	62.96	244.763	117.79	3429.58	2528.2	-244.763	0	4.44941	3.95991	4.26054	0	0	0.138579	182.961	-424.22	70.4625	158.698	0	58.1455	58.1283	160.85	2
9178	2	0	1178	1	181.103	85.4127	95.6902	0	0	-9.29848	33.6229	-17.613	135.507	2999.1	2557.54	17.613	0	5.03643	3.85451	3.67613	0	0	0.0634592	185.889	-420.883	68.9215	1	0	48.0673	47.479	150.55	2
9220	2	0	1220	1	193.648	96.069	97.5792	0	0	67.6149	-108.949	-254.763	121.403	3021.85	2301.47	254.763	0	5.26593	3.93688	3.88485	0	0	0.0937403	194.077	-430.124	63.9437	153.547	0	59.9572	56.924	254.336	2
9241	2	0	1241	1	191.326	65.4816	125.844	0	0	-40.715	42.488	-430.884	172.358	3429.16	2349.35	430.884	0	8.33159	3.97474	3.41207	0	0	0.122171	184.085	-426.719	63.8867	160.157	0	56.8182	53.0164	240.717	2
9246	2	0	1246	1	166.842	84.1666	82.6751	0	0	72.4449	8.24373	65.603	109.221	2917.36	2184.28	-65.603	0	4.00617	3.6792	3.58205	0	0	0.0418392	171.794	-417.54	75.7951	168.525	0	57.0409	55.833	160.975	2
9307	2	0	1307	1	178.883	85.8158	93.0674	0	0	-39.2993	-36.559	29.7659	107.236	3228.42	2627.72	-29.7659	0	4.06546	3.90933	3.83041	0	0	0.0383175	172.793	-426.463	70.5739	149.318	0	60.7046	59.1279	170.889	2
9309	2	0	1309	1	209.403	111.734	97.6699	0	0	92.717	9.73797	-201.437	118.05	2996.74	2382.1	201.437	0	4.71019	4.1967	3.90367	0	0	0.0328794	231.273	-434.256	58.4363	175.401	0	61.2412	57.2242	262.345	2
9383	2	0	1383	1	203.526	105.669	97.8578	0	0	81.0734	-14.2291	-118.022	117.657	3008.39	2804.71	118.022	0	4.52076	3.9123	4.20614	0	0	0.025497	141.811	-423.676	60.622	152.874	0	57.0516	57.527	211.094	2
9437	2	0	1437	1	143.344	73.2631	70.0813	0	0	73.6454	46.0036	62.2939	97.2991	3215.13	2744.48	-62.2939	0	3.54488	4.17183	4.67518	0	0	0.118537	124.77	-422.155	98.8465	127.466	0	72.3906	69.3347	191.381	2
9539	2	0	1539	1	190.841	107.93	82.9117	0	0	64.6516	-39.1379	206.546	124.25	3024.81	2331.32	-206.546	0	4.72167	3.55542	3.92149	0	0	0.0608681	227.918	-431.168	64.3291	1	0	52.2258	51.3969	137.384	2
9642	2	0	1642	1	190.65	112.892	77.7576	0	0	-0.604917	-10.0314	428.45	123.957	2990.41	2800.51	-428.45	0	5.21003	3.83229	3.78583	0	0	0.129678	188.626	-428.304	64.7583	169.947	0	53.758	53.6054	208.775	2
9732	2	0	1732	1	234.34	126.552	107.788	0	0	11.8721	19.6018	245.007	148.449	3575.89	2770.88	-245.007	0	5.67634	3.32889	4.23233	0	0	0.131919	169.323	-419.77	49.8395	151.822	0	45.5501	46.2372	125.915	2
9737	2	0	1737	1	192.586	91.9935	100.593	0	0	-21.0112	30.8614	122.92	128.864	2711.83	2659.96	-122.92	0	4.80048	3.6172	3.72954	0	0	0.0338329	143.25	-408.649	63.3144	138.287	0	51.1642	49.177	133.154	2
9749	2	0	1749	1	185.333	80.0894	105.244	0	0	16.7155	54.9204	54.3199	120.056	3172.4	2934.88	-54.3199	0	4.3948	3.5995	3.70216	0	0	0.0703991	166.571	-420.113	66.3599	136.131	0	55.3051	52.8533	152.16	2
9753	2	0	1753	1	186.943	79.2491	107.694	0	0	3.39964	33.7398	122.006	113.645	3385.04	2856.4	-122.006	0	4.20576	4.26862	3.91173	0	0	0.133744	201.459	-429.515	67.7348	162.077	0	59.8072	59.9351	161.616	2
9762	2	0	1762	1	169.443	87.0252	82.4179	0	0	25.8562	65.8361	354.984	112	3661.56	2525.32	-354.984	0	4.45261	3.93806	3.57177	0	0	0.126427	175.207	-423.094	75.0039	169.439	0	62.0018	59.1828	180.246	2
9779	2	0	1779	1	166.176	74.4221	91.7543	0	0	62.9322	-11.6642	3.12995	125.44	3026.53	2403.5	-3.12995	0	4.64633	4.02617	3.36104	0	0	0.00509668	231.83	-421.778	76.4811	1	0	50.3722	49.116	158.487	2
9812	2	0	1812	1	253.936	112.67	141.266	0	0	38.6718	17.5172	-248.969	169.132	3549.09	2673.3	248.969	0	6.95516	4.06501	4.11274	0	0	0.103431	202.069	-440.093	46.0493	196.105	0	47.9557	44.343	209.623	2
9831	2	0	1831	1	205.356	104.649	100.707	0	0	74.5923	52.5687	32.0247	138.819	3014.87	2438.93	-32.0247	0	5.05799	3.6264	3.56987	0	0	0.0977233	155.23	-411.879	58.1061	156.013	0	47.1677	45.6209	138.033	2
9919	2	0	1919	1	187.561	89.1793	98.3813	0	0	67.7461	0.17305	442.692	110.862	2922.05	2690.65	-442.692	0	4.63871	4.01906	3.69919	0	0	0.0911303	152.144	-412.744	66.3444	1	0	60.1916	60.9566	238.85	2
9920	2	0	1920	1	209.834	107.23	102.603	0	0	42.9494	14.9841	73.8231	133.331	3644.47	2476.52	-73.8231	0	4.89568	3.65293	4.14258	0	0	0.086969	254.372	-434.629	57.6826	1	0	51.4224	49.5552	141.593	2
9926	2	0	1926	1	164.534	101.195	63.3396	0	0	-11.1105	50.3198	169.763	122.468	2901.25	2939.48	-169.763	0	4.58397	3.75955	3.39585	0	0	0.0882684	197.016	-417.58	76.8143	185.713	0	54.6312	53.5745	140.346	2
9950	2	0	1950	1	193.538	97.7963	95.7421	0	0	53.3219	42.3823	154.49	157.223	3036.14	2449.12	-154.49	0	5.80243	3.54464	3.6881	0	0	0.063488	231.187	-427.273	62.6638	166.775	0	43.2044	41.6013	113.343	2
9962	2	0	1962	1	188.357	80.0326	108.324	0	0	41.1957	91.8413	-60.8624	137.143	3147.92	2897.96	60.8624	0	5.07675	3.39349	3.24782	0	0	0.0935367	162.351	-408.732	63.4435	155.479	0	47.3334	46.071	155.324	2
9966	2	0	1966	1	208.073	112.637	95.4355	0	0	104.586	53.9439	245.369	116.157	3283.85	2636.88	-245.369	0	4.38124	4.55588	4.01363	0	0	0.072932	154.812	-426.9	59.7989	145.605	0	61.6735	59.5607	158.323	2
9975	2	0	1975	1	208.616	95.7651	112.85	0	0	10.5525	18.4159	54.3048	139.291	2979.25	2871.72	-54.3048	0	5.13439	3.67226	3.49996	0	0	0.109536	207.113	-420.173	56.9273	181.785	0	46.7393	46.9098	135.217	2
