# Supplementary material for: CaV1 and CaV2 calcium channels mediate the release of distinct pools of synaptic vesicles
Source: eLife. 2023 Feb 23;12:e81407. doi: 10.7554/eLife.81407 (PMC10023163; doi:10.7554/eLife.81407)
Supplement: Figure 7—source data 1. [file elife-81407-fig7-data1.zip › Figure 7 - Source Data 1/unc13-all/23/1/cav1_to_cav1(cav2).csv]

275.795708663635
305.08516734065
278.797295054486
312.566968029701
291.773913031926
402.592238064535
333.593158842253
338.796047683834
339.349359674469
271.032869587391
275.943799924127
306.874628829312
320.059102076348
297.909430911313
318.696574555189
343.655560430016
268.809703666808
326.170309002542
326.701847658976
274.647277444521
333.810848095513
276.694275856033
303.656564085948
282.215717183497
289.945612372214
323.942972962934
279.168116314312
251.998135446754
317.634053200611
338.883716461048
317.527146040172
311.900250625474
364.023660452974
328.742972720985
284.161535044839
352.212740167845
287.687008405509
327.214324690999
323.162906710245
303.358884268408
319.892048175613
309.007344434601
284.946516513889
351.374541542383
275.550814652549
316.265125565993
341.541960365478
325.028842703691
242.22742984556
289.142168539012
353.389086769443
258.613283828146
294.539803915786
288.28272424546
350.85591363279
269.432663132682
271.291300112669
280.732212102638
317.774789765445
349.010139663804
350.445001647986
338.192017249225
303.103918535072
318.32176615411
241.601169102626
241.919635867504
257.877424522346
340.840272503626
278.011305969824
282.088168912799
313.922149665263
316.445059253378
258.704824869728
225.847676355916
256.546009359761
319.401486802382
369.744912037084
292.309574071545
264.845690179135
307.66617926273
251.152209106661
321.31503265273
259.038447404897
358.292936387644
266.931993565109
318.240459505186
323.195621510818
252.980719251237
338.61934807478
251.902951971487
194.464366868826
349.088178644647
240.550328150481
252.943996061436
274.283966468102
284.216278653688
283.775041826683
364.648850815438
230.279605489711
262.37624786625
245.340411735577
246.340074640068
246.198197885705
252.414278199607
296.367408960632
266.031193691035
346.937858941252
283.720258447582
307.87526840845
286.941305384601
300.567414082552
351.514547136742
239.981303529107
271.48744847274
259.452458245328
265.281834992509
276.955991727197
299.170514461868
262.40621030385
304.973686120475
268.265242766231
255.891297602646
252.515444603689
301.649851738188
305.301280639776
312.965547318402
283.555987870012
309.744564912098
218.013193273143
254.768522577246
297.959389209704
369.18627380672
284.170148377083
279.1586128729
315.887491403483
299.748117079105
294.09956940682
369.779790573973
278.257887280215
315.729661631007
289.42905359096
359.728970385249
282.587505386527
307.185809805434
281.696920442222
282.169284637591
258.275727165909
292.0772337195
283.778333372298
199.483575249915
283.716104240504
273.511240764982
296.300250466389
242.985658233332
274.71687630099
326.746094356889
214.194118273994
215.465376120364
268.107731155776
290.15805492625
326.990779766041
278.214353836516
285.331943766219
367.865260947091
329.173292803626
359.815413213471
321.785667974229
253.267731579529
294.472143379595
325.528426666677
304.50803229268
270.479378150699
298.774691067855
228.199334515023
324.395755794913
257.036738662518
298.661834549123
311.227624496908
227.528381597356
234.197427721009
325.863969863548
350.319032843908
289.791917324699
265.404676629555
292.572164984403
321.173098450309
299.998613955831
264.226184871602
335.633402682067
301.882872656853
316.852810500627
306.26076441104
247.4131043452
378.826274814304
301.896323450038
276.110732709791
313.982752458297
328.049794773339
356.119497188141
335.93771774132
327.737410842829
353.248232640481
403.543810279695
313.417571809112
285.394735919734
252.637292771212
276.821744566999
263.518758882951
311.534188130556
303.337892250851
287.581085866078
296.424767943892
300.643497909785
244.628919045941
317.664183567737
342.045475787519
309.282652521382
335.891813763683
315.841997547058
382.026822965655
339.261572450199
258.100118263915
307.689197087429
265.160516237729
295.492665689269
259.271871362116
265.224474224164
283.801187682115
272.307402146046
381.575532957906
335.227973369216
209.684474540334
316.28890086826
337.668778158432
351.559402826358
321.413920424382
332.367264927176
208.501765810445
265.303183176481
259.255299620857
343.781365699983
304.187981646539
265.304723775006
383.415090654906
269.648501552528
270.199226441703
251.540892548997
335.329427032809
285.432259025368
342.347991280914
356.892186633497
322.384929029555
351.430673693721
236.069006369573
305.090690665783
311.820679875395
343.03314628883
285.164836832072
288.090913031783
104.601196592588
382.607664075867
346.809484228399
342.322175986961
339.080612567241
360.883408391485
316.51692877669
401.712488539004
317.203239022382
369.045688395764
252.257996952788
343.526605017639
339.353330020847
358.699477617076
298.803798809579
262.070229576518
254.731468825966
283.912574332766
241.900595433385
278.062988708214
307.054694207684
271.070668436007
287.656068391105
342.020148389425
304.832467840284
322.032244869976
351.679099657023
361.693672190803
288.849629315415
321.890810060718
286.053715014183
279.362344895611
354.011628167744
300.821891017872
386.479926173394
312.792417665958
273.373681732578
300.695031279381
286.39909749229
286.520421525415
252.446956761643
333.931984736223
247.593144118637
312.486418839116
324.119798063248
260.825294382849
302.901356759926
272.516219963429
322.15555232966
362.858989819937
377.317871017297
329.297842105021
333.105729895171
293.447660416532
222.774215086498
362.427878650751
274.775610582807
314.925388706865
255.082228792128
326.61466146082
292.331133506239
269.436111091293
331.546916123222
258.410164348081
293.122314471626
383.018436423323
300.495616997858
267.152177096936
317.562972076602
357.321156158814
312.631291031067
273.002580295899
316.16783403661
343.45026573556
311.596690375773
384.766837556562
296.406227805091
327.665723375904
268.466237397303
330.517908621349
272.649406474602
279.612550078953
358.949643030165
331.745750588149
353.159915101312
249.079087795865
277.348168234425
306.034648296567
314.699804692377
265.609439224027
199.527103376813
252.323018217808
382.646599601525
287.087148070698
318.996852069336
390.587663697902
277.160012756048
192.598324789328
268.515673346384
327.807999637106
148.748876803401
371.739668200974
319.057562695053
249.853535251741
324.287026074011
252.44584749385
197.989502566132
227.993368966164
284.316240318297
296.99212204161
329.082151268883
220.450147007512
348.56901863507
308.120078425932
307.749561258949
215.589978455172
74.7735083159998
124.795655208937
133.49571488287
368.053659500083
258.113783820309
292.794726132827
341.646822275113
146.369792021372
259.655180867341
