# Supplementary material for: CaV1 and CaV2 calcium channels mediate the release of distinct pools of synaptic vesicles
Source: eLife. 2023 Feb 23;12:e81407. doi: 10.7554/eLife.81407 (PMC10023163; doi:10.7554/eLife.81407)
Supplement: Figure 7—source data 1. [file elife-81407-fig7-data1.zip › Figure 7 - Source Data 1/unc13-all/23/1/cav1_to_cav1(unc-13).csv]

-132.150099789986
234.31968131602
-230.754526347655
-122.630181704476
-145.095407772928
-8.4262489285702
-230.195199867777
-355.973551966858
-142.296482158847
-252.402295605778
84.4285639450009
-318.826553981017
-361.111648773246
-81.9257942781319
-186.477331343155
174.331192710707
-168.176296072672
-211.523550784921
-231.524580225731
-13.3311628984829
46.2887042983796
161.405569817894
-426.166470410478
100.864763467639
234.360065061459
-43.1655720621582
-169.355027909218
-259.592609584097
-190.112958121822
-132.335118971526
78.4611520678379
-2.16235914145182
228.410142426726
145.208699684118
177.200683770586
197.252934315957
-77.1656074604603
18.7994858279053
21.9303757452756
61.1818395086298
-27.6720819794793
72.4916653895373
64.8010188216583
85.1888986047413
230.799370823866
136.343584748208
159.221834074384
101.597082958443
64.9669880712902
50.9835935832798
57.5112320216276
19.9854565535989
63.8845181848344
170.687354109843
220.604449650523
170.868192205937
43.6392296134768
53.6079170046423
150.508194492932
173.49859335009
215.902453498959
210.605718600559
222.478379542142
310.268829623471
-370.817412873348
-266.084184508675
288.989857161785
128.764135257218
40.4769095036202
139.687600548083
-395.941225176132
-338.343172997922
-289.235612251933
42.4180731211102
-290.692451142583
-278.893425346975
291.362050903338
-4.76985207330131
134.676719317295
0.831496929702325
-132.806394417102
-20.9098260044404
-165.199947570157
-9.35213317579473
-273.148140505319
-256.349700685342
-254.17765696325
-298.491340610411
124.547464070748
356.590460219263
143.670218501268
-147.665330531314
249.388257816738
101.385469386487
173.031095628802
262.735595698734
123.541584427762
114.807808639154
119.221825266249
-443.47991833465
81.3141648870608
277.465309189432
46.9456911868012
225.280239746468
-227.571778170574
224.46268225515
199.65853929563
-201.717049225809
-38.9451052075585
-263.073427079048
-71.860874040751
34.2284764610663
-275.839742519231
172.000311347443
244.04853819366
272.088140227049
-195.546161656624
-43.3459919831362
-251.184718350769
156.487610390609
-109.550147564037
-104.188686574158
-268.513096487328
-170.702453386346
-87.8192983818708
-225.305449691844
94.1102451271151
42.5599797617465
-259.65016656487
-166.772501321596
-339.499456180001
152.253034151742
163.620837199613
187.763692257514
-90.4922094965409
-366.418519238136
-517.435185329869
-11.7608704961999
-279.570676060524
231.242349295806
-278.887468288379
280.099470652216
177.862322830542
231.37564239594
-197.471896896981
364.940791526044
-118.872628322817
9.9575169345826
218.836278095115
323.438571395943
190.666276721453
-371.32311664862
229.553306195022
46.3617548319562
331.819315831925
-4.34758269440522
294.094290779818
126.362489975372
257.156292725484
48.8210566991895
257.468380447925
268.638338035172
248.648721785144
34.6123455335971
120.531510124628
246.427206589427
-321.655002160172
82.1653397936477
-193.948118087938
-38.0570544140328
154.472806302075
-46.9139822412519
372.745639893576
77.5354267234982
274.97116631242
-248.544413621301
263.762990576457
-14.2953806335499
52.8889895550699
201.95043134976
209.087068961913
-279.476630422945
152.603937055815
52.0995801757247
-86.2722142945081
-210.279698460586
153.190222467953
-71.5075453471693
49.8699002055282
-407.100067281773
-245.173750137671
237.931918896747
92.0099439499465
-174.019137327889
316.492218300806
-327.350095777583
152.59058602908
-58.0421420742036
363.536384517437
95.4940710005792
288.055505842279
157.562575912498
255.536587807915
-403.167159751307
73.9266654898106
23.2956220506223
84.2516234868008
-329.983254466998
-347.444198645219
-97.5517416630439
144.038088690073
-31.987115735348
27.7706601231991
14.8759468956252
-289.511932682751
121.240823611334
94.111986317246
171.451823883685
35.5299255060404
-125.688661359157
449.404323599393
302.349483588219
376.291769947658
236.736739962785
238.28807781737
169.918102351312
348.788007602666
-319.269696128577
20.8843595343501
-169.788603552285
-334.953133859851
-270.008279841742
-431.573189030736
259.182409663743
107.877270783062
84.4745336216363
-218.432589310754
189.918133933164
-190.013947959538
-34.3376878395952
284.846714562901
-60.330033203611
-33.3371030324713
-98.5438343161577
-313.834262189602
-106.788972114176
-47.7356052664884
-326.812549497964
184.4453830173
-487.686219239192
-244.387334845097
-22.6262123501367
387.769447793847
-84.7345974752454
213.75209236944
-113.477732443541
-326.134402371178
399.305405657134
-476.303264463784
-100.906456044039
-245.434469734997
8.69138861039346
-374.194681206714
