# Supplementary material for: CaV1 and CaV2 calcium channels mediate the release of distinct pools of synaptic vesicles
Source: eLife. 2023 Feb 23;12:e81407. doi: 10.7554/eLife.81407 (PMC10023163; doi:10.7554/eLife.81407)
Supplement: Figure 7—source data 1. [file elife-81407-fig7-data1.zip › Figure 7 - Source Data 1/unc13-all/23/1/cav1_to_cav2.csv]

210.305792251896
523.517267503729
1.67406169414124
161.189978231926
96.3635808882254
261.201390112949
14.2369286814139
-91.8233487466812
120.137831343092
52.706546965632
380.703265862317
-73.442581265824
-91.3708434235414
180.882914526556
102.883457463014
450.122748092127
85.4914997516132
73.2418546535347
27.0099507802321
299.653809084245
321.485829273729
471.960843208074
-162.27696055003
355.639546217901
575.996296889237
304.297142273183
90.993523269024
1.59169529834998
92.415859003413
145.556306041283
421.036319661684
327.734424692468
505.174027504695
465.682895284048
510.622734037053
577.796286229798
226.313912185648
338.507739134043
345.01275863767
375.593818397428
288.786465503022
390.306788539801
396.191563838288
398.945308516305
595.544188666973
492.952492283402
508.992890427878
472.034810228813
432.626922075209
384.612145102047
386.98706064798
365.844632499131
413.883373913605
518.281053142472
568.146582910311
505.884725633754
356.116615319521
369.564561584541
470.27098368589
518.547132705577
575.391263272888
499.333101201597
528.360789227405
597.782733931118
-48.2840104542507
-0.810470073235649
597.186673402827
435.239182403814
427.324584206114
362.153354046728
-121.996938318973
-84.8849818989341
-23.3104689907739
381.294023203167
-20.6652737046757
49.8739616443103
577.483573407528
307.259043607168
412.219714988441
329.477860224722
118.615300581696
298.583306364503
68.6826405925637
333.055191355194
44.8833757194176
-0.905054288244912
57.2486916195846
27.1037333712326
474.448554331421
652.577930396197
434.827766591977
79.9227251931576
539.289297740453
423.57890249547
486.716316183928
592.887200711887
431.212351138463
410.140723898314
409.228477867134
-107.12495925036
372.649573273577
582.354900915145
357.776646763107
561.470156428381
6.81651655514196
592.149103465293
454.893399701853
178.016438917207
266.921262886013
61.0616855694536
228.278568040448
248.167036582332
-4.37814044714361
471.017053487588
541.771440432387
533.946581829186
62.1433524459077
273.761062811371
152.854584602517
420.943517277046
244.412556085936
203.827921785441
26.5510621577372
129.483771146972
212.75597668021
121.397804839064
412.003140339003
384.562099297563
-5.59019732535722
108.207969075306
-75.1241747928901
499.963326168089
456.646606491368
458.563145130516
264.578399290293
-110.944391394992
-198.512901779731
357.173523232542
6.44947391154477
515.241834872691
24.695221764075
499.152624742171
562.564123390255
477.327915946377
84.7288758864613
672.714140860731
135.926955689614
316.557389427638
464.294363252979
565.63973321315
511.747255575671
-115.110511430318
501.074103415826
268.22256175065
579.960105229779
298.669529995644
574.821507623356
406.463333846467
523.877739455556
326.145610440069
544.761434829054
483.091443182073
475.204383777712
262.316834243314
464.069144368788
468.175951956192
-34.1115821336332
362.08788999213
137.563667077655
230.581738652171
391.326916582527
208.353458401914
677.231885289541
337.45694939177
544.892805843194
75.8552747114706
490.259733877945
319.474525265341
280.559970233921
474.05193804655
459.515846037903
50.0581450104521
423.228634801355
355.02835467978
157.966898347423
83.5166157423407
471.633370667544
238.953352681099
375.155851042818
-41.3987298971732
33.1840373852594
507.453076340727
424.706535289174
59.6541900152121
590.894677152761
58.9154423369447
411.205513232492
276.494166417583
650.920407377268
330.804330035999
590.607262668844
460.929577288564
539.574194087497
-30.1625414000246
281.774935024402
250.509597947207
302.621100228835
3.44581574356965
-65.8849335859691
125.203048866486
519.699085300989
263.827555617758
326.454640981491
282.839826087673
105.825567219637
428.795134278325
342.71127436541
496.635747680708
334.256613412526
99.5257848085877
753.305105855132
640.911333465842
697.827526227226
538.578345116388
519.069824609686
514.024463328963
647.438979214461
68.3738824354577
280.490911443022
70.5918174726241
-77.0068213204698
49.8263040515691
-111.665926593316
538.887680556671
334.252912570945
399.46598701273
37.4703262159357
478.120232725106
145.86836476557
338.763395223128
601.02397122323
343.753425208959
263.747981355192
265.016746727307
-17.6708660951415
173.679597710088
320.345594298354
-27.8105924881473
416.995098836755
-132.919779377984
11.5412500795975
219.7406796808
648.258376929476
271.868198743692
464.790720201066
239.008861752329
-1.68076917153991
669.488325388904
-188.174741350021
247.406935384065
19.2304207911718
297.616994642309
-84.9560223313059
