# Supplementary material for: CaV1 and CaV2 calcium channels mediate the release of distinct pools of synaptic vesicles
Source: eLife. 2023 Feb 23;12:e81407. doi: 10.7554/eLife.81407 (PMC10023163; doi:10.7554/eLife.81407)
Supplement: Figure 7—source data 1. [file elife-81407-fig7-data1.zip › Figure 7 - Source Data 1/unc13-all/23/1/cav2_to_cav1.csv]

-86.9362429973589
226.275232254475
-295.567973555113
-136.052057017328
-200.878454361029
-36.0406451363058
-283.005106567841
-389.065383995936
-177.104203906163
-244.535488283623
83.4612306130621
-370.684616515079
-388.612878672796
-116.359120722699
-194.358577786241
152.880712842873
-211.750535497642
-224.00018059572
-270.232084469023
2.41177383499007
24.243794024474
174.718807958819
-459.518995799284
58.3975109686462
278.754261639982
7.05510702392849
-206.248511980231
-295.650339950905
-204.826176245842
-151.685729207972
123.794284412429
30.4923894432136
207.93199225544
168.440860034793
213.380698787799
280.554250980543
-70.9281230636068
41.2657038847888
47.770723388415
78.3517831481738
-8.45556974623264
93.0647532905466
98.9495285890334
101.70327326705
298.302153417718
195.710457034147
211.750855178623
174.792774979558
135.384886825955
87.370109852792
89.7450253987254
68.6025972498762
116.64133866435
221.039017893217
270.904547661056
208.642690384499
58.8745800702661
72.3225263352858
173.028948436636
221.305097456323
278.149228023633
202.091065952342
231.11875397815
300.540698681863
-345.526045703505
-298.05250532249
299.944638153572
137.99714715456
130.082548956859
64.9113187974731
-419.238973568227
-382.127017148189
-320.552504240029
84.0519879539122
-317.90730895393
-247.368073604944
280.241538158273
10.0170083579135
114.977679739186
32.235824975467
-178.626734667559
1.34127111524845
-228.559394656691
35.8131561059392
-252.358659529837
-298.1470895375
-239.99334362967
-270.138301878022
177.206519082167
355.335895146942
137.585731342722
-217.319310056097
242.047262491199
126.336867246215
189.474280934673
295.645165462632
133.970315889208
112.898688649059
111.98644261788
-404.366994499615
75.4075380243228
285.11286566589
60.5346115138525
264.228121179126
-290.425518694113
294.907068216038
157.651364452599
-119.225596332048
-30.3207723632415
-236.180349679801
-68.9634672088071
-49.0749986669227
-301.620175696398
173.775018238333
244.529405183132
236.704546579931
-235.098682803347
-23.4809724378836
-144.387450646737
123.701482027791
-52.8294791633186
-93.4141134638132
-270.690973091517
-167.758264102283
-84.4860585690442
-175.844230410191
114.761105089748
87.320064048308
-302.832232574612
-189.034066173949
-372.366210042145
202.721290918834
159.404571242113
161.321109881261
-32.663635958962
-408.186426644247
-495.754937028985
59.9314879832868
-290.79256133771
217.999799623436
-272.54681348518
201.910589492917
265.322088141
180.085880697123
-212.513159362793
375.472105611476
-161.315079559641
19.3153541783829
167.052328003725
268.397697963896
214.505220326417
-412.352546679573
203.832068166571
-29.0194734986048
282.718069980525
1.42749474638936
277.579472374101
109.221298597213
226.635704206301
28.9035751908139
247.519399579799
185.849407932819
177.962348528457
-34.9252010059411
166.827109119533
170.933916706938
-331.353617382888
64.8458547428756
-159.6783681716
-66.6602965970833
94.0848813332718
-88.8885768473403
379.989850040286
40.2149141425152
247.650770593939
-221.386760537784
193.017698628691
22.2324900160859
-16.682065015334
176.809902797295
162.273810788648
-247.183890238803
125.986599552101
57.7863194305255
-139.275136901832
-213.725419506914
174.39133541829
-58.288682568156
77.9138157935638
-338.640765146428
-264.057997863995
210.211041091473
127.464500039919
-237.587845234043
293.652641903506
-238.32659291231
113.963477983237
-20.7478688316712
353.678372128013
33.5622947867448
293.365227419589
163.68754203931
242.332158838242
-327.404576649279
-15.4671002248531
-46.7324373020474
5.37906497957988
-293.796219505685
-363.126968835224
-172.038986382769
222.457050051734
-33.414479631497
29.2126057322359
-14.4022091615821
-191.416468029618
131.55309902907
45.4692391161552
199.393712431453
37.0145781632716
-197.716250440667
456.063070605878
343.669298216588
400.585490977972
241.336309867134
221.827789360431
216.782428079708
350.196943965206
-228.868152813797
-16.7511238062323
-226.650217776631
-374.248856569724
-247.415731197686
-408.907961842571
241.645645307416
37.01087732169
102.223951763475
-259.771709033319
180.878197475852
-151.373670483685
41.5213599738738
303.781935973975
46.511389959704
-33.494053894063
-32.2252885219475
-314.912901344396
-123.562437539167
23.103559049099
-325.052627737402
119.753063587501
-430.161814627239
-285.700785169657
-77.5013555684543
351.016341680222
-25.3738365055626
167.548684951811
-58.2331734969257
-298.922804420795
372.246290139649
-485.416776599276
-49.8350998651899
-278.011614458083
0.374959393054041
-382.198057580561
