# Supplementary material for: CaV1 and CaV2 calcium channels mediate the release of distinct pools of synaptic vesicles
Source: eLife. 2023 Feb 23;12:e81407. doi: 10.7554/eLife.81407 (PMC10023163; doi:10.7554/eLife.81407)
Supplement: Figure 7—source data 1. [file elife-81407-fig7-data1.zip › Figure 7 - Source Data 1/unc13-all/23/1/cav2_to_cav2(cav1).csv]

21.4463265856197
-7.84313209139492
18.4447401947686
-15.3249327804459
5.4681222173287
-105.35020281528
-36.3511235929987
-41.5540124345792
-42.1073244252146
26.2091656618638
21.2982353251277
-9.63259358005695
-22.8170668270935
-0.667395662058027
-21.4545393059346
-46.4135251807609
28.4323315824462
-28.9282737532874
-29.4598124097211
22.5947578047341
-36.5688128462585
20.5477593932214
-6.41452883669336
15.0263180657575
7.29642287704058
-26.7009377136797
18.0739189349428
45.2438998025006
-20.3920179513566
-41.6416812117932
-20.2851107909176
-14.6582153762191
-66.7816252037192
-31.5009374717307
13.0805002044155
-54.97070491859
9.55502684374545
-29.9722894417444
-25.9208714609907
-6.11684901915334
-22.6500129263587
-11.7653091853463
12.2955187353659
-54.1325062931281
21.6912205967062
-19.0230903167388
-44.2999251162235
-27.7868074544361
55.0146054036947
8.09986671024257
-56.147051520188
38.6287514211082
2.70223133346866
8.95931100379465
-53.6138783835352
27.8093721165723
25.9507351365855
16.5098231466163
-20.5327545161902
-51.7681044145493
-53.2029663987317
-40.9499819999706
-5.86188328581699
-21.0797309048551
55.6408661466282
55.3223993817512
39.3646107269087
-43.5982372543718
19.2307292794305
15.1538663364556
-16.6801144160079
-19.2030240041234
38.5372103795268
71.3943588933384
40.6960258894935
-22.1594515531277
-72.5028767878289
4.93246117770963
32.39634507012
-10.424144013475
46.0898261425938
-24.0729974034749
38.2035878443573
-61.0509011383897
30.3100416841459
-20.9984242559318
-25.9535862615635
44.261315998018
-41.3773128255251
45.3390832777672
102.777668380428
-51.8461433953919
56.6917070987735
44.298039187819
22.9580687811526
13.0257565955669
13.4669934225716
-67.4068155661828
66.9624297595432
34.8657873830052
51.9016235136775
50.9019606091862
51.0438373635499
44.8277570496475
0.874626288622437
31.2108415582192
-49.6958236919968
13.521776801673
-10.6332331591958
10.3007298646541
-3.32537883329729
-54.2725118874874
57.2607317201472
25.7545867765143
37.7895770039269
31.9602002567453
20.2860435220582
-1.92847921261324
34.8358249454045
-7.73165087122067
28.9767924830239
41.3507376466088
44.7265906455656
-4.40781648893363
-8.05924539052131
-15.7235120691469
13.6860473792428
-12.5025296628428
79.2288419761114
42.4735126720086
-0.717353960449429
-71.9442385574651
13.0718868721719
18.0834223763545
-18.645456154228
-2.50608182985076
3.14246584243432
-72.5377553247184
18.9841479690396
-18.4876263817526
7.81298165829497
-62.486935135994
14.6545298627281
-9.94377455617956
15.5451148070326
15.0727506116636
38.9663080833458
5.16480152975481
13.4637018769567
97.7584599993397
13.5259310087508
23.7307944842727
0.941784782865341
54.2563770159226
22.5251589482645
-29.5040591076341
83.0479169752611
81.7766591288909
29.1343040934789
7.08398032300437
-29.7487445167861
19.0276814127389
11.9100914830357
-70.6232256978365
-31.9312575543711
-62.5733779642165
-24.5436327249748
43.9743036697259
2.76989186965983
-28.2863914174227
-7.26599704342567
26.7626570985557
-1.53265581860029
69.0427007342318
-27.1537205456585
40.2052965867362
-1.4197992998682
-13.9855892476538
69.7136536518989
63.0446075282461
-28.6219346142933
-53.0769975946537
7.45011792455529
31.8373586196996
4.6698702648518
-23.9310632010545
-2.75657870657648
33.0158503776531
-38.3913674328124
-4.64083740759867
-19.6107752513724
-9.01872916178542
49.8289309040546
-81.5842395650498
-4.65428820078347
21.1313025394635
-16.7407172090423
-30.8077595240841
-58.8774619388865
-38.6956824920654
-30.4953755935742
-56.0061973912262
-106.30177503044
-16.1755365598572
11.847299329521
44.6047424780431
20.4202906822561
33.7232763663037
-14.2921528813018
-6.0958570015967
9.66094938317673
0.817267305363146
-3.40146266053017
52.6131162033134
-20.4221483184827
-44.8034405382639
-12.0406172721278
-38.6497785144286
-18.5999622978034
-84.7847877164002
-42.0195372009439
39.1419169853393
-10.4471618381745
32.0815190115258
1.74936955998595
37.9701638871383
32.0175610250903
13.4408475671395
24.934633103209
-84.3334977086511
-37.9859381199608
87.557560708921
-19.0468656190051
-40.426742909177
-54.3173675771032
-24.1718851751269
-35.1252296779217
88.7402694388094
31.9388520727736
37.9867356283975
-46.539330450728
-6.94594639728422
31.9373114742484
-86.1730554056515
27.5935336967265
27.0428088075516
45.7011427002573
-38.0873917835539
11.8097762238862
-45.105956031659
-59.6501513842423
-25.1428937803008
-54.1886384444661
61.1730288796813
-7.84865541652863
-14.5786446261403
-45.7911110395758
12.0771984171831
9.15112221747216
192.640838656667
-85.3656288266125
-49.5674489791448
-45.0801407377062
-41.8385773179867
-63.6413731422302
-19.2748935274352
-104.470453289749
-19.9612037731272
-71.8036531465096
44.9840382964664
-46.2845697683845
-42.1112947715924
-61.4574423678212
-1.56176356032421
35.1718056727368
42.5105664232892
13.3294609164884
55.3414398158699
19.1790465410408
-9.81265895842972
26.1713668132479
9.5859668581499
-44.7781131401708
-7.59043259102947
-24.7902096207213
-54.4370644077683
-64.4516369415481
8.3924059338396
-24.6487748114628
11.188320235072
17.8796903536435
-56.7695929184895
-3.57985576861762
-89.2378909241393
-15.5503824167034
23.8683535166767
-3.4529960301266
10.842937756965
10.7216137238394
44.795078487612
-36.6899494869681
49.6488911306175
-15.2443835898612
-26.8777628139929
36.4167408664054
-5.65932151067165
24.7258152858259
-24.9135170804055
-65.6169545706821
-80.0758357680427
-32.0558068557667
-35.8636946459163
3.79437483272221
74.4678201627571
-65.1858434014967
22.4664246664478
-17.6833534576104
42.1598064571262
-29.3726262115652
4.91090174301593
27.8059241579619
-34.3048808739673
38.8318709011734
4.11972077762852
-85.7764011740681
-3.25358174860372
30.089858152319
-20.3209368273475
-60.0791209095597
-15.3892557818122
24.2394549533557
-18.9257987873555
-46.208230486305
-14.3546551265179
-87.5248023073073
0.835807444163436
-30.4236881266493
28.7757978519516
-33.2758733720946
24.5926287746531
17.6294851703016
-61.7076077809107
-34.5037153388944
-55.9178798520571
48.1629474533897
19.8938670148297
-8.7926130473125
-17.4577694431223
31.6325960252279
97.7149318724416
44.919017031447
-85.4045643522705
10.1548871785569
-21.7548168200809
-93.3456284486472
20.0820224932065
104.643710459927
28.7263619028706
-30.5659643878512
148.493158445853
-74.4976329517197
-21.815527445798
47.3884999975134
-27.0449908247561
44.796187755405
99.252532683123
69.248666283091
12.9257949309574
0.249913207644738
-31.8401160196282
76.7918882417429
-51.3269833858154
-10.8780431766775
-10.507526009694
81.6520567940829
222.468526933255
172.446380040317
163.746320366384
-70.8116242508286
39.1282514289457
4.44730911642745
-44.4047870258585
150.872243227883
37.5868543819142
