# Supplementary material for: CaV1 and CaV2 calcium channels mediate the release of distinct pools of synaptic vesicles
Source: eLife. 2023 Feb 23;12:e81407. doi: 10.7554/eLife.81407 (PMC10023163; doi:10.7554/eLife.81407)
Supplement: Figure 7—source data 1. [file elife-81407-fig7-data1.zip › Figure 7 - Source Data 1/unc13-all/23/1/cav2_to_cav2(unc-13).csv]

10.8867724766322
-9.8647763153307
17.7290067343898
-21.9902636582871
0.790950657510493
-107.85019039112
-39.2389007861497
-46.0893112235834
-43.9812839342427
20.0342117402514
14.5645157083382
-12.2338186402059
-28.9353062853917
-7.11951544196008
-26.2679200593458
-47.7898933864489
17.8011829898622
-32.7252482893367
-36.0316333412037
13.5774128253587
-41.7574852307431
12.7482199815312
-13.2122087682002
10.0461430915446
-0.181466174362541
-33.3363846145804
11.0690821018573
37.2270744291217
-20.5976496782927
-45.2991376964718
-27.4844460901781
-23.5014681035774
-70.6091624243019
-32.0543561279461
6.27398470492936
-56.8269075127099
5.58034244095425
-36.836568881589
-32.7453988149076
-12.7138475866408
-24.8813408750849
-17.4824220676361
8.47666227660112
-55.7754138913603
18.7173985541386
-26.4935607714364
-45.0681108921546
-27.6948123179422
48.6061799256862
3.40994404657395
-59.546708959775
37.3296670123194
-1.12061269066693
2.54357426144598
-54.629367653322
21.5197445260352
18.2598086399879
13.4691665058759
-26.2255499563233
-49.932675240124
-57.3605610439494
-45.7785456737621
-14.7827398009625
-26.5832361175554
49.6752919875133
45.8635958015328
35.3317851159266
-49.0177462504142
15.3196006680135
7.5955991994441
-18.477365936444
-19.4160904449963
30.6803891642338
61.6079386598125
35.2740645857003
-29.9635252906197
-75.9275306205547
-0.540231478522301
25.8708613370626
-18.2289172522607
42.085220578995
-25.528482134621
33.1842658542431
-61.5142095230168
27.3128315386638
-30.3672373998828
-24.1389054505613
39.3844278049252
-44.8158484077413
38.6113289213484
95.363227271709
-53.1220360878045
48.9980105531362
42.7071773164956
15.5116780676066
1.62062819944809
9.75498909120289
-66.5786295853378
58.3827308330614
32.9700689436244
47.1161472793877
44.4707768678376
46.0392605329074
38.0074861934635
3.24311026784868
34.5023848983286
-55.4199837009163
12.2141926896335
-11.7641507222094
11.1083691204995
-12.0426335032117
-57.6549295788524
51.3901285520304
19.9200053771664
38.8829654463262
27.111694109176
17.7686397793278
1.35217853253685
30.9563012740415
-9.49253914470013
27.0181700068311
38.6670370591661
43.1699760649566
-4.4455831784518
-8.40757265486253
-15.6685390375138
13.5966445832924
-18.8485963154966
74.7514913726198
45.4555936641744
-1.86112130736264
-68.8905856016514
15.3277925588578
28.1374413574664
-17.4787903268833
-2.01251786426759
4.15899905065622
-74.6373886446028
15.8868934546289
-25.5955713642621
11.7361303471626
-67.2807422745324
11.2720124882102
-6.31887838062643
17.5697981167644
15.3845171299557
37.698396651458
6.65985532735554
9.73807119285412
99.0289805235096
12.6370533344524
27.6278317057218
5.56795336680703
46.8866626319226
18.2747961389822
-26.0428834144849
83.5567781717251
78.0488405181376
36.4546122258579
10.8332275033896
-29.6900536118598
23.0952276007878
12.6465341620657
-65.5025108921947
-29.0939023655395
-57.743085662342
-18.5593980095129
48.5018245786358
2.12135870931853
-26.5179482764462
-6.54988348146743
28.5643026635561
7.69170004244926
71.2943669183127
-21.5410838412003
43.8518586555975
3.26405297030384
-9.46565931215459
64.7972247553611
59.9636180734097
-26.2796423566141
-51.3624432286189
11.2038682584767
32.968583465533
0.834228695720057
-25.9756121446545
-4.64953844904143
32.9529786275001
-35.1873878686644
-2.94423334072248
-13.8357835861413
-9.16790021409783
51.5585310505145
-77.3198901511413
-4.84804009690619
23.6745284599689
-15.3342034545705
-24.3482094180225
-57.1883266718643
-36.7654488169541
-29.0161928950689
-49.0973101387834
-107.100443295867
-15.9424881734632
12.8870224913004
46.6006125979048
21.1939227752647
39.1932402671504
-10.9102881896016
-3.17607160533056
6.40080082631935
2.80609530709181
-1.71563412689569
52.3763271299282
-19.1158076935134
-37.9111272866409
-15.7941228816061
-37.8037442853585
-20.5825030333321
-85.2909934976179
-40.4602051925832
35.2244141571281
-10.8468162381579
38.5815637750692
6.85245362966849
38.9216929761472
36.9116812372882
16.1757939235416
35.9650711259199
-76.3409791397165
-39.8176807619003
90.3293645904192
-17.9359208379264
-38.0368799376923
-49.1442970706584
-17.0808682249389
-32.9491997218037
96.0429937927002
36.3008017429432
35.4853013918763
-44.3489247694605
-13.7380803738635
32.6820921017783
-87.3043909980689
20.0423276496393
23.8784294525786
46.5952530300063
-34.9605872306266
4.08123891302112
-40.0041309109569
-59.0741834045399
-20.5409094153157
-47.9751920412265
62.0184982544252
-9.0594766366993
-11.5909348728398
-37.8069805041072
17.2361172682157
12.6303131950286
193.458548021496
-77.753525381194
-46.9279523205197
-42.4951940797074
-37.6926463402348
-60.0314535721626
-12.2125829215312
-107.672553063473
-18.0487586719697
-69.4617548788552
41.2476766983574
-42.2587932449375
-36.3172577373633
-58.768916075143
0.29262687130641
37.732707523853
44.8486015121569
13.1245289933266
60.6109558935574
19.2558630354819
-1.81390646969693
25.0567596887596
14.3522902225353
-39.0997944277127
-1.59531097502339
-20.5433365938444
-52.0207907421331
-61.8957394116054
12.2131919289424
-23.4383337274727
12.0819241748426
15.5050958834027
-58.3549466532605
-1.4029188750243
-86.3944272642892
-9.43638848639957
29.7178330093876
-0.943274371548014
12.6265548635241
14.6016275585001
46.4608117475162
-33.7365107908257
47.1813012695335
-14.215261305474
-24.4556647899455
37.4925929745665
-1.50953382296861
31.1527375001311
-26.1402080645409
-66.4046794478799
-76.8192440736847
-34.2538239859081
-32.3476852967689
5.72241132390478
75.651113380656
-58.7796364016855
22.6376654210002
-12.5923246933961
45.0756143641057
-28.197423770038
5.99615909768055
39.1321641490555
-27.8711968555609
40.1414154488817
4.77087690491008
-82.9569903023393
1.82712402537855
31.7911020849984
-19.1504634014588
-57.010182923341
-10.2142645548312
30.3816594599199
-16.797833764091
-44.2949951259531
-11.8951423427149
-83.3667540706723
5.23236983397679
-24.5601503771424
33.2066795915249
-29.971178166794
28.0563437053341
21.0057049836363
-55.46245988196
-33.0922802171834
-50.6035191544207
49.7600117194053
24.379792974078
-1.49234221109567
-9.25245110045252
33.8093696150955
99.1426334479491
51.1631084977388
-81.0960106322151
14.652680281364
-22.3714004642319
-88.7312772257789
16.2348552291574
101.767340882165
27.6465377207947
-23.9335418547936
151.063753809199
-71.4080064901922
-19.2789808256672
55.5579169230601
-21.4422966265651
49.8765500154458
107.424802582099
71.7005375512837
17.3930470208298
1.71073765367179
-20.2495323300353
85.8341894368342
-47.6403054397084
-5.76738455329577
-20.8685711985887
72.3533012019255
227.984525221066
172.175848819701
169.609312867863
-62.4083537654914
43.0923401558717
7.25763433439748
-55.9431447921139
153.602593666639
35.4068636449143
