# Supplementary material for: CaV1 and CaV2 calcium channels mediate the release of distinct pools of synaptic vesicles
Source: eLife. 2023 Feb 23;12:e81407. doi: 10.7554/eLife.81407 (PMC10023163; doi:10.7554/eLife.81407)
Supplement: Figure 7—source data 1. [file elife-81407-fig7-data1.zip › Figure 7 - Source Data 1/unc13-all/23/1/unc13all_to_cav1.csv]

226.759823081408
186.905436762375
120.773712135522
-117.937719944328
153.183290911029
310.146172952132
238.445794137915
65.1160011321201
171.792219831512
-114.734244347994
-49.3277691252306
61.4282795380891
348.010392334512
-63.0206669371989
136.465116338456
-78.5997161825912
-307.251783747717
328.337566680103
37.962677558887
-29.347169578607
57.66102322494
201.783523503629
-196.725587673833
202.972805980188
249.593266644822
204.8863396478
-50.418446995847
-91.0319438277768
68.2079839393173
78.9464547904392
-49.4993807009914
211.293582119915
168.470871099661
227.203573110276
274.433046133967
249.64445698851
246.441518772745
81.1205035352275
7.87743170598696
282.685605531114
108.83045426497
173.258753595212
-439.175765608198
130.483148506188
181.483945770384
189.328915141308
-121.491456148629
209.419593085846
181.916641655283
162.63751837038
-79.4525149291078
260.795895438865
232.06400246548
158.765894460965
265.831144309824
203.562720807285
-195.535706663181
160.921513235741
22.2171733337811
-51.4528976703687
194.337056416599
99.9261094279818
145.525536711019
224.767592701907
176.017285762562
90.3052217323213
-221.935570660419
318.945029672774
224.886987339367
477.795877033355
-152.261349600701
138.540459045726
206.14841249344
179.565105200466
257.400412447448
231.823856483046
207.098690935449
243.690544801487
190.97819243333
296.769454582914
-213.438880841214
151.018786350667
117.912243049974
209.199680719998
187.819689589371
228.005029365739
67.0484433760873
-76.0807662607474
243.79321458727
87.4042918691853
136.862572441043
272.046683865697
-370.581675815377
-141.003175830646
190.095452196035
169.516795566156
153.420155889325
132.221488599021
-149.483476221998
167.858841569033
181.847471920422
218.306639264715
189.819536018639
178.934317597998
83.5852503463248
315.713068359601
-30.1811489015033
168.528808172681
125.224903463398
345.444448152494
240.133127347629
183.743107305303
220.413152552308
141.654782122039
169.900999878401
227.029979752439
112.456548387465
222.146104082065
171.058093790796
189.104459909831
15.8608306199187
78.0021482351303
359.123322815448
270.058792199896
200.399712812345
189.713492407913
142.614043022618
144.819148835566
202.153413543235
57.2453108974739
373.24003091084
228.342918692121
179.058681702865
222.194756781078
236.958663504558
268.79917076368
92.0966804876139
-204.411181824759
211.113434458164
190.405929632019
193.287364833517
228.299990716453
181.659987237798
-167.198585679487
221.930846451157
160.742775192478
294.088337849234
24.1559157503866
118.655308707802
-149.75624011789
136.929593234247
-199.261184808731
-213.685069211086
269.462050993768
175.663167214133
382.669630381416
236.027059660802
151.391595231861
250.111511991141
182.124826650215
248.221748350157
204.676569264029
222.721103000837
278.122970501181
175.255356380913
110.499687235208
215.671062858376
215.361351484286
255.750176484002
198.979615789222
110.980420814069
194.093574876201
109.809420380561
99.7374709009964
167.240102117313
130.876630238665
166.886613586148
207.228075223509
111.486950685949
261.912909730587
197.480750831175
123.463442763783
-25.9591658700283
-56.1748615948793
-5.07844100862781
260.802054085984
166.228960070479
237.012869362821
232.003414957919
209.013237460089
154.500934012664
307.040597803956
27.2715221159924
111.451691132833
-459.976829959474
274.24797093986
-291.42608015903
70.2403589451974
52.660580028408
111.855549391967
246.077650060997
54.5202449044355
-23.4082093575601
56.5553869586145
-123.051645756369
157.273792349129
122.025782145309
65.937827402877
126.22084819372
171.09318454148
278.609361602498
241.785514447917
168.731635181299
179.883828335259
178.942360617764
210.419079537133
320.98732017459
246.969327351998
88.6129525635904
127.564564606191
201.835990536912
168.620181947916
256.155118823201
107.589419534758
151.398912297819
-249.007883785678
236.751343071471
-174.363693273964
179.043694755613
-71.9144935520455
481.052242044346
116.182764765664
-130.528404756072
190.332188649953
191.767332315109
224.939198598523
71.4321336615662
268.167775846381
523.722737296453
238.545982305733
137.308626858783
-0.937254741871357
184.209252341224
265.460342660657
-100.840903367721
-316.997515967403
210.809127027588
153.724946868945
269.759727954694
-5.39064608126887
58.321802297532
55.882780556416
-318.985594747701
291.319261995646
114.010952840636
144.304427818703
232.373396727809
215.065510559514
188.129987402822
77.777005869159
-148.727181292149
203.937712690857
88.3677254285485
-49.8158279984564
32.3737500292145
34.703295928656
266.819465484271
173.779823673539
206.016221048993
-19.5960899803076
298.198951701538
154.37542613295
-6.5459779280643
177.08000008644
191.290940197464
233.977084265478
164.706921226454
191.20932171236
214.178279829376
-389.659661107262
171.17108645582
184.163438111803
35.0572700340829
121.702446210627
79.3831270565206
130.30980232585
-53.9103274296529
165.779388092946
204.837481706339
17.5612391273253
150.265357167322
-337.941798814295
270.617008229205
144.180773196687
-425.151930073408
227.247172301817
-93.2004341023924
195.597280224944
23.8255608271445
127.533005506959
187.171460330378
-192.554521239787
48.32948275133
171.191718476717
212.607808555148
241.881865012555
226.957223259969
127.756497676642
302.238869020261
-28.7666427664237
295.601552783494
-363.847071218018
138.945359279908
233.224340389665
-312.825727077655
77.5686599319788
180.99090863487
129.989905575891
-21.7503758405219
-129.02388336609
-236.10799730699
353.646793268888
-255.697610108463
45.3772589177433
216.584778857135
43.7468598094244
148.508166167699
8.60994653969237
-13.4969930801374
-33.3853973152527
197.38541550286
234.199323722629
102.518441469191
226.176018380825
113.043940029769
194.112420472069
-90.0980994820447
271.764300341938
105.543211425986
167.119505667221
55.7160046127597
179.291987568685
241.255536787981
240.898047162125
-138.075106152229
161.926212649719
221.933572314994
77.1135873520927
233.606982567836
175.982510849008
-17.5556939206517
79.4738222938875
-138.528951101312
-62.9270982631094
231.506711415096
42.0393036049686
108.503285485698
241.06271956899
256.655422492996
109.743936271482
-91.8185601565413
9.35424220761956
178.88918080178
106.850758686854
-244.772384196594
87.1576935667465
77.7836685584241
-71.1082388267935
146.505710134275
127.569163682642
-52.4533460929301
191.489971722062
84.4867376795382
109.184990804405
-144.818733117993
241.290911878479
475.162291926272
12.2304582149504
74.2644058904282
345.811505769874
61.7582937407285
269.577055097076
86.5560129176426
239.558283139628
-89.1071807981727
219.821233793034
226.256938373144
191.556473999092
94.7249392756637
235.78231991284
-84.2649285704827
152.999420999369
157.119983303668
172.283399871292
-48.2398361528124
-11.1613152723035
-93.0884845170815
247.996136895026
217.943976755968
368.11865089769
204.35093113566
162.433827904584
-94.868835665098
190.772484113661
228.926263098426
195.08684683777
229.29068914566
132.209542984515
170.443431783614
272.860171602696
193.16750093693
133.663358670371
38.1963045727614
4.27908489771471
177.98336336564
123.19888996779
428.589882693186
360.574773327132
112.939516959124
50.5893581594689
270.414744773405
-419.710120518354
296.326469143054
101.351497052419
280.135535376514
136.423046877266
141.781210944384
-116.799090430889
76.0497442655824
-29.9161369158978
159.224141670712
111.380795942355
-419.870630888282
82.3296296507228
7.60138204736631
190.048437258647
218.871755643609
106.341710204659
-222.89941782042
137.904786015919
229.18092878006
87.1348871542425
-13.5506882965562
173.134308381907
-28.7752799016234
-20.8402841299092
70.7955105711067
271.420494050905
224.877894838445
305.391433839987
-148.626134793964
198.171233918338
267.755160878372
153.037982063872
-56.4010452136008
49.2142391855002
258.224545302261
254.649847318237
-41.6710034369644
218.377251758231
139.486227762273
224.283897255886
322.079680107033
-112.921149325547
178.341359242971
-220.801773663346
161.600276642206
50.9531380725596
-165.232795900184
15.8948737305554
122.5970732882
-25.8927615406149
227.231077283292
88.5776287412125
26.9995506383539
-65.6086871875448
279.080159546397
20.6465162196866
271.830211421017
231.559329321114
96.9425747631826
-100.324849082219
249.020732504837
113.999180433076
82.4132007998821
264.132575152565
208.595686164841
-133.610384925673
212.206778696091
185.635193080744
-24.2553914120074
1.07795763637546
182.908196403784
-181.91880880314
267.714023902214
-106.947615411249
202.851615400516
289.857871458631
-23.5531395712107
102.925750087227
153.177969902918
173.858667590091
231.333332462812
160.189226162807
238.085336965757
231.297360311105
175.693014227109
-26.3173318244214
96.6317176031732
-21.3944430378174
193.255242181468
187.012605835883
-31.0463279227433
225.205608122028
-75.5880920100815
261.987014333944
69.6083477340737
194.64566082408
138.562912642895
440.90233247878
227.885548308917
123.790748494095
190.281159800845
225.792861538662
114.785466648937
121.860722494166
-160.198150477731
206.518653153196
-38.1254455464716
-63.3876302608874
-120.269389151365
169.045986278113
152.349380601839
205.691443814397
103.137063018378
187.799537265335
41.2899859268848
221.459256089005
49.8993511010963
196.433974067533
207.730278462277
224.282805117382
198.040752917292
98.5997260884276
56.1999183023695
43.1357263379566
172.065557717957
63.6404609186395
2.24482570329792
-181.844412552116
113.424696730628
211.001670344497
82.838018629411
186.480613990145
195.952023295604
106.51097930868
245.093678406205
289.292833808882
235.52180391511
158.909922766346
41.1173435502533
155.516014357812
-408.892421622141
-145.623556060512
352.217422663569
220.749355596461
-32.2862626401229
35.2887792212493
243.506378101204
-202.095735792403
227.786052232439
426.881812915258
173.55778213684
0.826368098797047
-240.206645773984
63.5979566131211
169.844779282004
150.200683972671
115.581302360149
204.190581509725
168.177780936343
234.250114925564
313.488052273304
72.2563210843484
-55.7010783449462
-184.985765033139
-209.372375731773
499.900730323793
82.6761993361301
262.140727796939
240.617307985544
183.390122093986
-52.4104765232682
267.799193441354
139.284939264743
144.565775053997
50.5074251118654
165.223624393616
269.720882734487
169.555057646851
167.557837108584
187.37673417394
132.873202815825
302.625478416511
-96.1628249997837
81.1318550201545
44.6820434570157
-29.0011079574933
178.495388911317
205.510559761104
146.212063924247
279.616060020096
175.357805175588
-58.4855088033689
215.475260701573
185.120493505828
32.7542403341013
179.541543347913
-73.0411120770523
-462.21321547454
75.4640806423017
110.659703632502
195.519741931896
-383.595719042928
-84.6708171322973
-189.974891357798
9.40786858029651
-153.876374531635
113.962909835749
215.982671068066
254.550808236189
258.135859492105
100.720276446731
170.255796780586
147.062004982699
258.297363500587
52.4234372958499
116.709283640037
176.643467334804
-262.67949648883
-463.951131160779
195.522477128803
157.553066616955
-297.080656578067
-20.3739863942906
-68.2305612105563
147.139535401418
-48.7350326818637
-251.230747262247
142.61951416702
-135.263792389095
229.157897708378
228.12003877997
-117.312003609065
-147.755648502198
-107.18111755467
220.706452164334
-333.933357659402
-101.473285522133
34.5177249208089
36.3462225163626
-313.901326454845
-449.439662433986
199.289151024738
125.886056226795
-93.7374984899652
273.977586678024
274.434626211883
-18.5096215625679
-325.591991787904
225.693182553947
137.610447728694
237.793486329718
-21.080928489491
146.464602261992
206.924200980264
-458.031620564727
180.994353130517
137.632047017644
222.325751907927
-407.357981826178
195.083082298734
172.941294347129
-132.34993188367
133.653069851852
-12.7194754837719
94.3476545314754
-38.773438787998
117.1695871406
38.7947150236841
191.734712744655
-155.975825790953
205.114124573985
-320.199201470637
-115.114906032863
-72.6128171640416
286.544719352652
132.468161240234
45.6715402577024
-96.9540940524146
118.450229116622
269.634919304207
246.035963071349
125.017366231316
207.446626123252
-96.6829043711834
123.52423680257
205.250183277821
194.878303348358
218.67543899278
82.2312341252666
217.63171912643
313.469731226831
-10.1153582038276
134.931849605327
-73.761203058132
-4.20140406687437
157.524349825351
-52.4659134821491
85.122707313858
185.879741507953
240.229608093642
-260.922384586572
218.388435347135
249.442829781451
-141.018699960212
83.0075691416187
112.897296087012
282.946795492231
22.0075697413683
157.882337828354
352.001819539323
-4.5956732749039
-119.702475909708
33.6683199541512
251.689399751832
-276.052437686093
68.3200503366409
22.4115193625662
60.7838512581486
223.757447947553
-194.362600483553
86.9894051001402
-208.600382544859
69.0285223463013
-181.895617709764
243.15990435234
185.514823315048
254.473199994734
173.383348392477
-127.967161082083
236.147629188058
-161.016908337085
294.715679129091
-124.093416980809
-46.250456507601
30.5571951306849
240.923954602157
85.3491825943911
180.098219761471
208.213885477861
-323.182285358339
308.681015850862
-48.8873059496093
229.366131776246
-157.063575855133
-59.0752073979504
-193.012473686128
247.106144597477
-43.2922457751001
193.851532440532
-4.30897412224544
-76.4655011697528
90.424570964916
-224.88688432904
85.6057837326821
386.567836232439
8.95184374457313
-75.8849128358238
-213.347742148747
248.076674047582
246.246464365774
259.629963340934
54.6691363029433
122.998424833497
-450.778593944286
197.744436870139
94.7105719079404
-158.512684079188
-414.557364498321
-139.206074381003
-205.740319593838
80.0578985172551
397.49366285944
71.9978992903407
-45.8285998229326
163.589918293021
315.170916956166
-322.032662500376
274.183282548883
80.6992770377885
206.445599872102
133.876830980913
-116.074534024549
11.5410732995131
-78.6373967666259
-71.6524375561978
301.864051065934
226.99080771918
220.274485533092
-72.1467795929184
142.827609810963
-0.531847519769826
171.034623116195
46.2914130465347
54.8867041859771
162.640709655307
215.141800728656
214.192568467955
-57.8536285100643
-94.9565221575549
344.197640914776
138.8764605155
185.484831476703
122.520759326106
-94.8272557720263
183.902835510602
163.638867044214
5.18010004017469
158.001139979087
297.923670115886
83.00986895601
228.440309588955
266.399111975338
-62.5230461056701
328.526137652122
55.1935692161462
-224.097350631574
63.8084723532832
184.364512940223
-161.176190707988
51.7906098735205
111.420316032359
89.2866403124822
-260.162332439684
216.979431471406
4.71379754596478
114.522750441431
-111.06341128126
183.166451406434
20.115354875071
29.1914667350361
280.464371021287
190.938177081918
130.047066163427
188.194194269975
251.020381565984
127.632077913286
-74.4670577734187
-19.6782760403762
258.600927401737
156.916248339414
112.179011301767
281.043376529782
96.4959771157626
468.428504658928
251.379121525076
-157.159910855224
-234.81337098712
272.314365872539
-101.637753592958
-321.046065124548
343.943598664854
459.792780177068
91.5029855569335
42.7935237478259
241.903881032024
332.219587623423
-250.307938932532
106.385978416886
-138.214987616997
180.061824860169
156.716140977302
-152.530592098765
165.475699689566
-32.5954033235091
346.876230795594
185.580401349597
127.524890895935
-346.470830987881
168.82115095439
170.864031733604
223.038858867578
237.53571817596
178.39256716228
275.394283151624
-47.1642369597328
-123.802539476078
80.6638750385989
198.016990764992
40.5947809038921
-105.816055602157
-151.219115900944
-181.235577053932
-56.8504527649245
-69.7298796790726
22.0101645174204
176.87170395864
278.281960119753
-201.470174182056
63.984453219505
227.919428466231
-413.973760649818
145.536538298094
272.236809267427
-179.738272034774
305.104582894039
113.378405183641
483.045335881028
-333.547318217412
-269.479034445337
194.799299962445
238.76652249366
47.3475251123732
195.312650364244
-159.178968342759
-43.1780311584182
68.169399634194
-281.683488862559
337.762659356846
-284.656354970668
-147.414992283338
350.372152616288
-83.4120882712821
-246.673611375927
95.8224219275421
-279.22533718576
251.245462424355
156.628395342396
