# Supplementary material for: CaV1 and CaV2 calcium channels mediate the release of distinct pools of synaptic vesicles
Source: eLife. 2023 Feb 23;12:e81407. doi: 10.7554/eLife.81407 (PMC10023163; doi:10.7554/eLife.81407)
Supplement: Figure 7—source data 1. [file elife-81407-fig7-data1.zip › Figure 7 - Source Data 1/unc13-all/23/1/unc13all_to_cav2.csv]

64.4369028317945
92.9856578814314
162.5151018817
539.880917575972
126.345187517379
-31.7561943055438
60.823480426467
214.27666756045
104.091523215842
449.6371884425
414.587739120012
243.016582471367
-89.1406395183789
366.201564792448
161.789156336175
342.169581084633
623.391977746635
22.1005574647926
337.806849360842
424.040083994853
232.766635449634
59.2980709980746
534.53653401754
91.2778014239014
58.9368230852389
74.4477348548956
403.069178818644
482.962119087843
248.340583949041
183.577102733112
449.160635740246
103.512246499497
66.2830191543174
73.6272656370814
36.6527232111492
45.2793875559281
54.9186817597816
224.471465933186
333.819008546938
28.3347685975406
158.070335549033
107.103098422357
741.17233240279
160.297937220313
105.398980993638
91.1942729824249
391.900030756031
88.1834682686066
119.849000345963
133.83867584343
351.500526065456
37.2735513485933
75.639866139796
161.684336765166
54.2882775491513
86.7570920533002
474.929847892069
84.680861605343
240.636319391379
290.750150968484
85.032871116778
164.770095779422
145.057161977122
65.7372454608927
121.912460641036
207.03788942936
589.290868821309
7.27381433384186
57.0986960041943
-169.85439741318
372.465437374945
170.510618086057
91.2258865928735
99.8165158489268
10.041743297454
95.2698442805387
67.758826381941
41.6713198783581
112.411911058155
-39.9140854342842
511.687977252019
132.510276573215
165.488724852655
80.4374787199036
82.2958141574467
60.3861591969715
255.582071423141
393.209787930858
46.6093193220039
241.139679671276
140.482390322085
-10.2431917743599
627.704679269598
487.546530677881
168.863448332664
145.677727291358
175.005118050387
164.777378544332
555.695583462571
162.90361070582
116.125044285896
72.7859622149045
117.993593667684
100.986597534792
267.204205784992
-12.0464737891913
350.400543190094
116.677109625243
107.62523457145
-68.2920144370133
46.014412414754
93.5340987402368
68.0446582097394
145.849419037957
132.430186961274
116.189794380239
169.308692483173
72.2579684894155
129.684748829988
102.455633239234
411.88998006964
269.024930230997
-71.5911143231891
27.4158027226616
99.737610286479
109.168925625671
185.212305497269
162.887382478572
85.9244013196847
231.228290749372
-90.8489445079885
61.5728223773025
86.5119290064161
34.5470036926389
82.1503836943196
25.8617724013474
196.665587579942
415.627681516808
122.284559178429
111.738789469593
126.621458963871
50.4046570598783
124.478677090906
536.049443415044
40.3785131763851
128.071883860234
11.3376861710411
310.219524286065
181.427285342302
540.080352454027
120.490420280847
410.18375360001
585.806566716674
22.4027476635402
121.049300569618
-106.658539022057
23.4039795095867
176.458758710636
39.4722559547784
131.239981293455
33.5427731367587
67.197332053602
78.1766357160305
2.32213440134238
101.507951187281
213.982113374542
96.2771338358301
71.0096588504299
42.2105668948837
94.0947816082859
202.031349062521
91.0985327054276
167.685567780731
198.900070463243
119.656754120123
194.319558258015
121.621374151904
53.3039044447545
235.512200229541
0.968102057721225
78.2307823750119
185.102530254164
440.214681181025
361.47549666622
399.487004694773
19.8902703467419
79.5942291872033
77.8066605470759
62.596551163719
101.907798887018
132.240079737883
-50.8470701324622
267.398276255008
165.897282868018
741.252166393867
-17.3458719371285
509.265128205703
189.433254151986
231.268483263843
150.813135929553
18.735072444052
269.542066148875
312.697523094965
344.061391926471
541.194599430612
156.475998203558
214.598663526375
222.111780226662
121.687608456435
112.711471544744
11.5435151622251
58.6772380590686
122.31096871755
105.029034749792
128.644674886563
92.815517933387
-28.2345066565125
5.21087365429763
198.285257799548
167.222197520253
120.316793333331
158.151501960988
72.7969056456751
166.774172827551
164.274944350152
617.728797238565
23.9858281264509
527.335440439374
91.0042212277602
514.384377588656
-83.2118812502969
144.50245359594
447.851364454277
153.628897166317
77.6591778182472
67.7223668846824
225.56390565979
34.1553780767577
-229.684876996608
33.5170737428888
144.538172793514
412.284359645518
114.597933573974
-0.349722760110026
395.870549737204
540.08643292247
88.9099009516016
157.081941347791
28.8312102121939
303.930334444157
235.35437817575
243.361807187811
523.437374960857
13.9285337043014
191.036060770513
148.92357877346
72.7499090528078
113.62677437227
134.115459722395
196.999837539725
542.367976414768
91.2567682967245
217.621833210082
320.492511948663
331.772421552516
309.384447380092
24.2835486769849
111.573570160492
94.4881785161341
385.012859450609
-31.4773341530653
178.164518381922
373.681094172427
96.5636215501903
113.317403856529
37.0828171251709
141.226653678758
104.372356003171
93.6407872688566
618.641337539401
103.567942536962
112.987986531037
132.309977051188
154.912583490949
175.070095934784
157.536987095786
392.016973025033
161.058349211962
78.8751516204692
306.620148870039
147.444084394225
600.870965757468
22.7305348082403
122.963903595222
670.898820357846
54.0387352016179
461.38825501468
70.9988444497707
211.994007645605
169.09172234844
119.152170071754
366.267539788141
231.412029173927
104.71428177193
84.2223095551811
112.640129701652
79.4822788334849
168.985377483914
-83.4621616317605
454.770241159219
-20.9542808201435
599.448922996498
134.776245227598
91.6760792324243
625.516447858627
239.761743310721
88.8603566010514
144.242678078624
361.062601585704
396.237959055816
521.679344829122
-92.3409485791029
554.748890051668
246.343800478983
132.424811759364
277.496985885091
131.52093220129
337.577522649308
339.555548207806
314.761498242582
85.1070151862503
49.6455304327613
213.114151994722
66.8341886781173
188.639328362836
116.588986096968
404.023738433222
35.0869705732767
204.397452967141
135.564589651103
222.250845559638
120.604137144259
73.3222635895403
55.9212447780929
526.012514113869
263.266068544762
51.206268338285
181.158109741812
58.7535078591817
89.6492580547291
298.78975186978
228.976565644902
434.928432900361
417.527578132889
67.5921288549604
291.588536541003
199.373724599244
73.2188884904505
60.0402122542115
210.052454914042
471.352231556088
330.895720874094
154.478399681681
184.676815582923
510.719263263635
214.924259791426
273.337678829597
387.603234289664
122.100727851214
128.768333094284
385.922666400625
110.357896615411
200.624562673929
232.569572300671
446.233335247911
68.8816860470871
-114.912516396223
242.150164419856
254.761348985245
-61.4140658411128
203.228175481355
39.0835072402523
244.023246275241
56.2677897957754
465.88002153174
36.8367823284187
65.6088196714414
104.923306033559
219.1251436016
67.4410795536754
424.296663031689
163.586941379196
148.540024430689
116.515901867729
336.397861221573
381.273643407348
523.45550120585
60.7203898926387
71.5645131057698
-80.7810840458323
33.7615554924727
107.444564807299
521.772822029434
124.80080323911
86.6577622710475
110.049102471116
64.8394308915646
153.372221577426
97.7038729407685
19.2615421246381
89.5349793595827
152.767966483492
308.61583510451
376.769263540455
124.234544978435
172.572746018119
-172.228272430215
-78.5900829829849
201.15889988396
221.34424949479
44.9531799634354
718.728401731896
-41.4514800024412
257.476959260603
19.1244686906301
162.916709963798
178.632629661223
504.913648601491
252.094680183951
402.981928250272
131.821797335816
186.791097103542
666.643510144281
151.343713559467
366.773515452667
106.988960799808
59.6747152037159
206.023118186344
581.404084883159
165.230503553964
49.1818237491124
192.76188050407
344.784186799248
109.957254338008
248.563274101946
328.881816933477
213.20540685447
31.2624898104351
43.0218639546041
-11.0525499837687
538.612926436937
107.206115433378
8.52870732848702
153.747531019276
421.261455120982
237.478228528632
33.857998770247
8.47884105589797
409.730666101469
94.2420846591286
159.164364488836
50.3233351513507
-28.8649639350871
551.855110848518
100.289032953205
574.844992432175
113.114528919613
250.094003340679
583.512569194115
295.941570479575
130.708270184765
365.394618088979
81.6987019658614
174.814787722767
266.596212814415
446.96114857959
-35.1531144302027
254.303701163008
-16.6199613476002
68.7845362348765
224.897462749618
442.552721165026
27.4976020883783
152.267168462412
223.928394283981
6.00220712664473
75.2307040186232
545.921052188527
54.3121164170783
251.999148587206
354.273813483378
415.642746342319
125.463769982258
434.059942166864
3.99223637466694
504.234926306011
84.820123518219
-56.0498091971869
334.764041526169
182.561377747174
189.699882033371
136.206358090222
49.2064464008343
135.41283738762
52.6158050374803
55.1883384089866
103.052870850115
300.178086615549
198.708396978742
344.74184683137
100.634479544553
102.640697995913
361.85303313446
106.877672382828
384.199647586967
-60.3957919453247
287.826505284727
65.934194080878
172.79766087379
-173.838868157371
71.4509385635675
158.48441471762
79.3665326950398
34.1291228048834
153.953023587288
263.101690831095
371.282426409518
116.611830273669
414.06746220967
341.455091383065
524.597441837473
109.307016702994
182.464746456193
83.20820627979
164.373041835819
110.036656698919
254.623593063189
72.2619752008617
290.185477158024
72.3988002356385
88.4708928818419
31.3507821263796
71.7126758254179
198.440621291052
252.714904234875
265.574823201876
130.725411187343
217.273305915846
379.379597223188
559.736742553963
178.209225200172
59.6427290233549
221.310171368326
87.1393477983096
99.9921649077117
175.006812092994
45.7493303781947
-41.1781349530121
65.994838588096
139.790852104564
247.986317276072
147.767588713174
647.95950309168
485.168029228868
-69.2545790621058
184.076631197276
374.087128534364
196.32850886945
50.8468603807936
372.165366798796
34.324954925164
-135.114809316141
113.96978650559
172.850576369062
609.757654115242
243.183199234618
140.394447662542
161.088359146656
188.65158844545
94.9627912159091
150.794917071241
52.4883390218368
-4.51308233478325
175.051010089587
307.072294745299
440.565777782106
576.226121623815
-140.392056511425
201.340852573284
44.198170965927
65.0131242174128
78.0590158377025
395.421623198068
54.2029392874743
219.53242115044
121.738426071165
339.029593456921
124.689549739547
14.8822830686243
86.6563804316182
116.212898940787
109.034342060549
171.704126312378
-45.1099999271713
456.013050099842
213.511109463428
328.391055656594
315.57337891467
133.135240471506
78.9764745310139
185.825102138449
61.209398085951
104.046992406894
425.069875272788
81.369055543833
14.409360762061
299.04075198033
131.952785364795
447.0785296811
769.514780984765
206.750721627735
178.019310907287
60.6685871512294
625.046113105884
462.630299570648
525.038914403959
340.835721047217
489.50903581147
231.483586957483
25.9361045226054
-9.71126489881102
-9.62226597127314
170.873003030617
132.116907419019
148.190023720135
25.8166194132192
233.423022409361
194.535263560237
118.360349481226
560.756770820514
757.090847254142
122.192321592783
85.9337350052364
523.7521146862
333.746335473713
406.726165018189
173.962575922261
469.164534281067
580.048735849117
107.053847068738
475.210206852314
93.5498651828856
63.02017625106
555.346499157452
527.061692684888
510.066424938018
70.3033923655954
606.003174381524
495.412968797753
279.894535783945
285.212781000262
604.288260664094
711.463142843212
170.632819837244
96.4126192280959
385.128656140483
21.3384851379186
46.5588875875745
379.044698540607
564.318884843535
-3.81782925057873
137.203891894342
153.947682208496
374.416031007313
202.118368172154
96.4476463730767
737.146629797337
121.205385096692
180.682299778603
13.2516175603367
717.968853097026
73.4534698054493
27.3611230220298
496.332413320567
120.65804022486
407.413535016095
291.571750112125
311.2773613148
261.139811468213
308.457634488498
143.71470851526
386.648922958581
124.564346954903
537.056668954207
553.35959201772
503.685705351383
17.5056352648954
150.521779376293
338.839477801863
500.907989233552
275.433421951356
39.9035146734662
90.5251605639588
256.732181089965
43.6826024613268
458.803400060947
152.639928936543
90.8199546981415
115.340803068024
124.066738173382
240.164451029188
82.7083547992882
52.5531675177063
331.365345365849
133.628509729226
417.474080138837
324.471989683272
124.480707556685
333.736158905534
245.226528326105
100.166912042905
62.5710459103912
597.430771301862
96.598721007943
0.00488148819964351
405.204243799305
226.733392920127
139.696305480184
-13.6268763314291
287.602750335714
115.97749043504
-102.684752496246
284.101734076396
470.304233385166
315.714643597542
16.0472897325634
593.472388213332
313.746247180175
278.556906486129
263.163924435777
96.282711648527
378.021293961275
247.527959347162
561.598877309892
243.359937078034
391.817202818104
37.8638329760325
77.5645480293568
62.6609431314138
123.212091876268
453.744872473149
100.241132113123
555.915991197516
-65.8044226723024
498.733127125398
347.629279054897
205.582784936628
-14.9340809277202
216.297887992648
128.799428260661
73.9396722001437
530.261468665382
-14.5181545049983
383.698290134933
55.9140753707053
465.659769274079
412.269372107946
548.008307944573
38.1887432000884
408.816236272424
27.6423633545568
443.873571294176
382.969918582337
178.496731787172
409.912659661938
207.2078979658
-126.350948557417
254.037980064644
380.206818603621
480.347261324602
11.3437619150785
-10.1013881925548
10.198934701819
221.636198092086
219.751703915434
760.572206136958
116.418418090995
243.28306321069
480.357785167691
717.225685785196
472.952774905036
476.332803578517
246.089741446178
-84.6678924874717
126.722107760169
428.807206743718
104.416066881582
-40.7858195888729
634.688625512983
-6.58392065962757
291.049056855703
51.8381013675342
141.457709388895
434.960856780354
329.261467089875
419.278565525146
335.604055953709
-4.16474799034167
45.8987314060272
49.2771613017629
415.923726155973
144.777885828489
290.18090490758
179.114959195434
367.474411556443
200.567417266535
114.39310050334
11.4185220942653
67.7224404267789
409.105433329794
425.088533040768
-40.4717406095221
184.32966409723
96.3179991387768
134.315668665387
318.64564435898
125.223613236054
139.793866486988
288.371419270767
139.856063964217
-48.5436001946688
190.623004066092
40.0028516773526
-5.12164320655997
352.659639044835
-75.6502427793618
280.598098995235
528.889801095106
346.644901264674
68.5455900239148
448.839376443901
218.402252176767
257.237325817901
201.123142100286
602.37417854121
30.9960367861857
263.786729971055
156.701904139637
345.094523023238
119.575838566047
255.19350834033
185.070345054542
-37.2102614144552
32.707452613827
137.683373413728
50.8393280066165
14.4695386638281
169.139647350647
457.396157937931
283.468585547471
6.60697707312362
202.148492674406
119.605873776455
-37.2283356279342
193.076394743692
-196.959941590828
9.34141392342086
392.067925585025
474.919414492991
50.1011875467756
411.49368565126
528.000927090108
-63.5151914057032
-183.393482425469
184.219616331346
225.329622104704
-3.82267394664326
-66.0152904808027
485.345507314102
134.562168857555
510.236427424283
41.4250728291157
121.483943801283
347.328663433191
181.116231654981
406.256413935683
1.05721198057869
39.8404116039622
169.253473902896
571.298455358508
59.7659278472578
126.808136999428
41.0570859676021
62.1196752715226
99.3740062785626
-51.5993806772778
368.881686176806
402.882837109811
232.051246263835
79.0299303088599
319.833000956254
424.87235506363
564.74378334937
495.212916484211
390.898947242791
314.252546916759
235.931576179222
45.276205518713
-10.1081186709872
527.642280041479
342.939665701523
-22.7159452091474
723.776298188547
246.498017374217
72.0510724363663
512.517607814767
-54.7198834427092
157.572181760533
-63.7519719355722
541.896024656594
510.030304110398
54.8157997711804
22.9751202543538
143.644924328006
-10.5393050961917
462.909856596571
386.777000378824
125.812227229478
484.200013285386
-5.49505833792786
503.56765487932
360.563896662893
-102.014606704007
515.053342942218
532.131890634887
162.692337675746
514.215737407653
-36.1954877706581
68.1529973354348
