# Supplementary material for: CaV1 and CaV2 calcium channels mediate the release of distinct pools of synaptic vesicles
Source: eLife. 2023 Feb 23;12:e81407. doi: 10.7554/eLife.81407 (PMC10023163; doi:10.7554/eLife.81407)
Supplement: Figure 7—source data 1. [file elife-81407-fig7-data1.zip › Figure 7 - Source Data 1/unc13-all/23/2.csv]

image-ID	cycle	z-step	frame	accum	photon-count	photon-count11	photon-count12	photon-count21	photon-count22	psfx	psfy	psfz	psf-photon-count	x	y	z	stdev	amp	background11	background12	background21	background22	maxResidualSlope	chisq	log-likelihood	accuracy	llr	time-point	precisionx	precisiony	precisionz	vis-probe
0	0	0	0	1	598.55	386.364	212.186	0	0	65.7607	29.1804	429.448	526.417	4020.3	3757.9	-429.448	0	20.2847	13.2745	16.4241	0	0	0.0848534	230.68	-577.03	9.95141	290.588	0	27.1137	27.4146	106.909	0
21	0	0	21	1	355.488	179.753	175.735	0	0	239.428	-170.374	-42.3588	191.837	3846.63	3957.45	42.3588	0	6.60228	14.0906	15.78	0	0	0.223152	215.86	-563.519	18.8093	214.108	0	58.7549	61.3828	203.887	0
28	0	0	28	1	517.641	305.489	212.151	0	0	51.4102	-26.815	459.128	449.673	4034.65	3913.56	-459.128	0	17.9672	14.2991	15.2739	0	0	0.089302	208.126	-574.214	11.8236	239.348	0	31.6713	32.3597	128.471	0
44	0	0	44	1	415.88	244.631	171.248	0	0	34.6945	-48.9205	284.992	306.488	3752.39	4234.64	-284.992	0	10.7981	13.7364	15.9491	0	0	0.152144	163.893	-551.626	15.4321	188.257	0	42.6606	42.0076	135.247	0
58	0	0	58	1	461.779	264.196	197.582	0	0	54.0596	32.8844	209.408	270.851	3733.02	4152.84	-209.408	0	8.94259	12.1662	14.8591	0	0	0.0541953	211.51	-560.219	13.3058	202.078	0	46.3434	45.0013	141.827	0
59	0	0	59	1	403.558	200.913	202.646	0	0	84.1381	30.7717	315.6	234.86	3702.94	4154.95	-315.6	0	8.276	11.7634	14.0977	0	0	0.0938152	223.91	-557.32	15.518	179.559	0	53.5828	52.3949	173.633	0
73	0	0	73	1	383.873	193.618	190.255	0	0	24.6438	25.8615	419.628	234.833	3662.78	3960.54	-419.628	0	9.04039	11.595	14.0159	0	0	0.159746	231.447	-558.672	16.4567	207.557	0	55.03	54.4333	208.397	0
75	0	0	75	1	346.88	197.676	149.204	0	0	36.6537	80.2442	407.567	244.345	3750.43	4205.14	-407.567	0	9.27871	10.8724	13.3013	0	0	0.272618	197.322	-540.069	18.3894	206.853	0	50.2322	50.0443	191.914	0
77	0	0	77	1	434.312	254.59	179.722	0	0	44.0381	12.5152	388.971	306.879	3743.04	4173.21	-388.971	0	11.4868	10.7748	13.5676	0	0	0.0778401	205.517	-547.287	14.023	203.34	0	40.752	40.5072	150.528	0
80	0	0	80	1	420.934	218.586	202.348	0	0	33.1915	58.7028	333.479	228.753	3753.89	4226.68	-333.479	0	8.20868	12.3011	14.0149	0	0	0.188227	172.349	-540.569	14.8054	181.15	0	54.8526	53.96	184.089	0
107	0	0	107	1	322.143	186.439	135.704	0	0	-45.5482	71.4534	88.1982	174.724	3732.97	4114.27	-88.1982	0	5.62564	10.842	12.1683	0	0	0.335368	259.436	-552.709	19.931	226.296	0	64.1763	61.4292	204.676	0
122	0	0	122	1	338.159	173.571	164.587	0	0	-23.6534	93.7852	40.4753	169.566	3810.73	4091.94	-40.4753	0	5.35417	10.9723	14.2146	0	0	0.123567	194.519	-545.504	19.1465	223.762	0	68.0419	66.1471	222.638	0
136	0	0	136	1	397.719	221.565	176.154	0	0	48.7831	59.3641	282.215	298.769	3738.3	4126.36	-282.215	0	10.3151	10.458	13.1511	0	0	0.258666	192.765	-532.347	15.4883	221.976	0	40.9058	39.7438	129.318	0
141	0	0	141	1	572.19	338.112	234.078	0	0	45.1145	22.1733	405.619	528.958	4040.95	3764.91	-405.619	0	20.0448	10.3221	12.9802	0	0	0.5535	221.5	-558.184	10.082	347.473	0	24.7328	24.8997	93.4186	0
144	0	0	144	1	474.526	260.903	213.623	0	0	140.869	28.2165	368.206	438.81	4044.85	3758.86	-368.206	0	16.0364	10.658	13.4279	0	0	0.342654	170.047	-535.495	12.6006	247.197	0	29.3502	29.3269	104.797	0
148	0	0	148	1	455.04	284.165	170.875	0	0	156.415	12.654	307.361	219.079	3730.33	4173.07	-307.361	0	7.68973	11.3368	13.1753	0	0	0.136727	257.245	-557.121	13.2932	208.07	0	55.6289	54.5843	178.493	0
150	0	0	150	1	459.502	228.588	230.914	0	0	111.781	27.4161	299.537	420.2	3974.28	3759.66	-299.537	0	14.6286	10.6363	12.7395	0	0	0.245452	182.577	-542.138	13.0238	253.812	0	29.938	29.5227	97.1976	0
153	0	0	153	1	424.825	206.156	218.669	0	0	17.8248	-3.39154	175.564	279.464	3769.26	4089.45	-175.564	0	9.18105	10.8707	12.2976	0	0	0.0387156	262.955	-561.132	14.2742	218.467	0	42.1242	40.9505	129.656	0
157	0	0	157	1	450.191	246.548	203.644	0	0	97.6129	-56.2447	468.21	340.92	3689.47	4241.96	-468.21	0	13.7622	9.83947	12.5974	0	0	0.156394	178.569	-538.044	13.2366	217.468	0	36.5024	37.2998	154.305	0
160	0	0	160	1	409.587	203.757	205.83	0	0	64.3836	39.4087	314.054	266.534	3722.7	4146.31	-314.054	0	9.39495	10.1522	13.5093	0	0	0.241285	218.888	-552.186	14.9473	241.197	0	45.4937	44.4483	150.502	0
161	0	0	161	1	473.738	248.572	225.166	0	0	19.3603	7.18775	92.3687	279.148	3767.72	4078.87	-92.3687	0	8.89212	12.3919	13.1001	0	0	0.266129	228.581	-560.829	12.7718	266.508	0	42.9956	41.7985	138.759	0
172	0	0	172	1	420.803	215.66	205.143	0	0	51.2339	50.7489	377.158	319.932	3636.19	4134.97	-377.158	0	11.8198	10.2711	11.896	0	0	0.431232	223.386	-542.252	14.3154	238.456	0	39.0477	38.5409	136.275	0
176	0	0	176	1	486.696	269.019	217.678	0	0	-6.32072	-4.16664	382.904	260.83	3793.4	4189.89	-382.904	0	9.85712	10.9272	12.576	0	0	0.271923	261.098	-557.519	12.1879	226.629	0	46.6376	46.096	168.65	0
185	0	0	185	1	400.116	225.273	174.843	0	0	57.044	-0.314573	383.843	230.501	3730.04	4086.37	-383.843	0	8.58905	10.8244	12.5811	0	0	0.152991	213.238	-549.622	15.3616	226.304	0	53.351	52.6727	189.798	0
186	0	0	186	1	397.104	230.014	167.09	0	0	103.9	-41.79	340.445	337.804	3982.16	3729.21	-340.445	0	12.2403	9.98971	12.0771	0	0	0.288976	192.123	-541.179	15.3179	237.229	0	35.6815	35.6109	121.853	0
194	0	0	194	1	485.939	266.119	219.82	0	0	39.9146	-14.8228	290.771	629.342	4046.15	3702.24	-290.771	0	22.0647	9.96064	12.4088	0	0	0.322327	168.023	-542.67	12.1018	347.852	0	20.6095	20.3122	66.729	0
199	0	0	199	1	391.797	180.442	211.355	0	0	101.84	43.1443	393.484	338.889	3685.24	4142.58	-393.484	0	12.6183	9.24935	11.129	0	0	0.245806	240.69	-540.031	15.3351	241.742	0	36.0588	35.5091	129.705	0
204	0	0	204	1	456.048	232.467	223.581	0	0	80.4518	-42.5767	255.052	373.057	4005.61	3730	-255.052	0	12.7876	10.9546	12.4283	0	0	0.211951	158.889	-533.369	13.1459	202.701	0	32.7036	32.2303	101.802	0
207	0	0	207	1	405.459	175.869	229.59	0	0	16.4565	113.418	135.856	201.267	3670.96	4171.96	-135.856	0	6.46269	10.5002	12.3485	0	0	0.224956	216.299	-548.852	15.0465	185.986	0	56.9013	55.098	176.545	0
208	0	0	208	1	342.134	210.803	131.33	0	0	57.7957	-32.7245	344.686	308.123	4028.26	3720.14	-344.686	0	11.2198	10.3962	13.4519	0	0	0.087234	181.369	-536.017	18.6318	244.864	0	39.5004	39.446	137.312	0
210	0	0	210	1	492.872	238.37	254.502	0	0	75.0544	44.7514	244.916	295.6	3811.69	4041.31	-244.916	0	9.93138	10.6938	10.9971	0	0	0.152897	260.408	-552.567	11.8565	284.126	0	39.98	39.0881	122.226	0
213	0	0	213	1	379.202	228.611	150.591	0	0	79.7154	40.0491	375.005	285.601	3707.36	4145.67	-375.005	0	10.5003	10.0732	12.4847	0	0	0.185885	223.522	-545.914	16.2543	236.42	0	42.977	42.2926	152.666	0
217	0	0	217	1	391.198	197.031	194.167	0	0	67.6838	-25.7202	280.959	238.374	3719.4	4111.78	-280.959	0	8.28717	11.188	13.0557	0	0	0.219067	190.664	-536.68	15.8985	229.897	0	50.974	49.6888	157.951	0
218	0	0	218	1	448.108	199.799	248.309	0	0	61.4089	37.2045	275.796	298.782	3725.67	4048.86	-275.796	0	10.2645	10.4525	12.203	0	0	0.270754	190.463	-535.851	13.3428	199.463	0	40.9181	39.584	126.245	0
219	0	0	219	1	380.666	222.256	158.409	0	0	30.2907	-12.9694	428.196	308.93	3756.79	4198.69	-428.196	0	12.0213	9.6803	11.942	0	0	0.140919	224.372	-540.849	16.0443	206.887	0	38.9981	39.0987	153.291	0
225	0	0	225	1	344.706	145.94	198.767	0	0	-6.70827	33.0102	227.256	182.796	3594.47	4152.71	-227.256	0	6.17538	9.97152	11.3224	0	0	0.12184	201.791	-534.533	18.0343	199.701	0	61.669	59.9002	185.897	0
226	0	0	226	1	340.41	161.771	178.639	0	0	82.6349	99.3136	268.64	190.338	3704.45	4186.07	-268.64	0	6.4874	9.80477	12.4721	0	0	0.214612	185.727	-530.843	18.468	156.384	0	60.4519	59.0827	187.942	0
249	0	0	249	1	342.641	203.011	139.63	0	0	-12.2168	54.848	443.221	280.293	3799.3	4130.87	-443.221	0	11.1244	9.72981	12.6425	0	0	0.354076	200.758	-540.425	18.3334	231.55	0	43.0857	42.6084	176.614	0
251	0	0	251	1	323.565	173.093	150.472	0	0	-40.1132	49.8065	388.757	188.551	3627.87	4135.91	-388.757	0	7.21369	9.83553	11.6484	0	0	0.327657	210.104	-539.185	19.5072	194.059	0	62.0975	60.7601	219.149	0
258	0	0	258	1	419.823	198.337	221.486	0	0	43.639	28.0527	316.82	328.032	3743.44	4157.67	-316.82	0	11.6312	8.80847	11.1697	0	0	0.333064	198.967	-529.048	14.083	234.301	0	35.5282	34.7682	117.743	0
262	0	0	262	1	337.078	179.656	157.423	0	0	121.352	0.237674	494.956	283.221	3665.73	4085.82	-494.956	0	11.5952	9.15354	11.7975	0	0	0.14549	173.468	-521.36	18.4429	205.462	0	44.2909	44.2268	195.783	0
265	0	0	265	1	281.525	155.929	125.595	0	0	4.16568	99.4693	352.012	204.521	3683.25	4185.91	-352.012	0	7.49971	9.32094	10.4257	0	0	0.140668	276.215	-525.201	22.7107	199.757	0	55.4363	54.4777	186.435	0
274	0	0	274	1	369.88	222.089	147.791	0	0	53.7668	42.6126	516.637	287.899	3633.65	4143.11	-516.637	0	12.0783	8.78199	10.955	0	0	0.182693	222.544	-538.042	16.3149	230.697	0	43.1997	43.6438	201.609	0
277	0	0	277	1	512.014	316.686	195.329	0	0	20.1637	19.6433	385.062	449.179	3766.92	4166.08	-385.062	0	16.8331	9.58214	11.063	0	0	0.384437	230.871	-552.402	11.257	297.472	0	27.7387	27.3945	99.7933	0
279	0	0	279	1	479.668	233.539	246.13	0	0	97.0832	-23.7638	340.072	290.856	3789.66	4109.82	-340.072	0	10.497	9.5197	11.9178	0	0	0.25769	176.057	-527.2	12.2008	213.306	0	40.6688	40.0346	138.962	0
283	0	0	283	1	459.144	267.382	191.762	0	0	104.249	55.201	423.598	372.989	4081.47	3931.2	-423.598	0	14.2367	9.24977	11.0457	0	0	0.204424	213.275	-537.261	12.7286	260.542	0	32.5541	32.733	126.706	0
290	0	0	290	1	489.138	309.564	179.574	0	0	43.9806	1.88493	520.453	426.181	3743.1	4183.84	-520.453	0	18.0277	9.8647	12.2856	0	0	0.276072	244.441	-555.696	11.9906	228.851	0	31.1959	31.6633	148.327	0
291	0	0	291	1	411.887	180.22	231.667	0	0	-47.5159	46.9766	162.611	274.107	3834.6	4039.08	-162.611	0	9.07633	10.3072	12.2299	0	0	0.427038	190.814	-537.497	14.727	220.466	0	41.8532	40.5686	129.685	0
296	0	0	296	1	370.363	190.046	180.317	0	0	143.99	38.3445	326.263	235.038	4041.73	3748.74	-326.263	0	8.33016	10.274	11.8086	0	0	0.134295	186.321	-533.987	16.6612	201.645	0	50.1069	49.5715	165.697	0
301	0	0	301	1	394.591	216.472	178.119	0	0	122.626	-9.84304	420.813	264.761	4063.09	3796.92	-420.813	0	10.1329	9.43062	12.0035	0	0	0.0798295	227.022	-538.546	15.3409	227.679	0	44.3869	45.0312	173.603	0
302	0	0	302	1	352.334	182.992	169.342	0	0	0.915224	-27.773	405.265	296.258	3686.5	4213.49	-405.265	0	11.4195	8.94072	11.3445	0	0	0.115086	211.549	-528.19	17.3751	230.969	0	39.3292	39.2584	146.816	0
305	0	0	305	1	455.111	221.705	233.407	0	0	134.877	11.5594	336.836	362.471	4050.84	3775.52	-336.836	0	12.9707	10.036	11.559	0	0	0.112721	262.323	-553.742	12.9947	270.435	0	33.5054	33.3735	112.722	0
305	0	0	305	1	362.379	138.81	223.568	0	0	-31.7019	67.0178	70.7942	257.482	3719.12	4218.36	-70.7942	0	8.21198	10.0194	11.4197	0	0	0.27805	231.929	-545.546	17.0024	237.858	0	43.5172	41.5375	141.671	0
306	0	0	306	1	434.751	187.088	247.663	0	0	82.2277	41.4417	336.771	262.119	4003.83	3745.64	-336.771	0	9.3683	9.1783	11.2731	0	0	0.208026	194.879	-531.085	13.5771	195.632	0	43.9691	43.5116	149.631	0
312	0	0	312	1	384.162	219.976	164.186	0	0	105.317	-35.5542	258.274	188.413	3681.76	4221.27	-258.274	0	6.45091	9.4687	10.9676	0	0	0.0867261	210.04	-529.52	15.7093	186.206	0	58.6663	57.5626	179.088	0
313	0	0	313	1	327.022	164.501	162.521	0	0	38.1142	43.5608	376.391	276.733	3748.97	4241.82	-376.391	0	10.2444	8.41499	10.6801	0	0	0.218138	183.773	-513.059	18.7724	202.42	0	40.8301	40.52	148.757	0
316	0	0	316	1	380.932	206.681	174.251	0	0	92.2466	-11.9035	520.06	325.354	3694.83	4197.62	-520.06	0	13.6958	8.87422	11.6611	0	0	0.0228547	262.111	-541.85	15.8622	240.309	0	38.5748	39.2255	184.697	0
318	0	0	318	1	340.909	211.55	129.359	0	0	28.7006	25.1264	221.091	222.502	3658.72	4160.59	-221.091	0	7.43194	9.22573	11.4165	0	0	0.320038	162.326	-519.54	18.1458	177.811	0	50.595	49.0931	153.708	0
319	0	0	319	1	363.765	178.348	185.417	0	0	108.924	1.72058	311.035	208.777	3777.82	4184	-311.035	0	7.34918	9.45776	10.9957	0	0	0.222612	193.967	-525.279	16.7652	214.12	0	54.2121	53.1971	176.458	0
322	0	0	322	1	446.942	199.901	247.041	0	0	-19.9929	46.4468	216.02	357.524	3707.41	4139.27	-216.02	0	12.0346	8.87059	9.82517	0	0	0.340664	213.511	-530.501	12.9696	257.065	0	31.8909	30.5513	97.2569	0
323	0	0	323	1	303.521	166.853	136.668	0	0	70.3515	15.2121	185.671	151.106	3716.73	4170.51	-185.671	0	4.93103	9.66361	10.6787	0	0	0.14865	183.297	-521.967	20.8495	179.608	0	71.7118	69.7336	217.723	0
327	0	0	327	1	413.999	216.854	197.145	0	0	11.4769	54.5728	236.043	275.864	3675.94	4031.49	-236.043	0	9.31005	8.95757	10.7613	0	0	0.224682	241.706	-536.972	14.2902	234.278	0	41.7979	39.8478	126.244	0
328	0	0	328	1	332.872	171.769	161.103	0	0	43.0431	45.1528	408.332	202.342	3744.04	4240.23	-408.332	0	7.67746	8.84535	11.2719	0	0	0.0785803	184.792	-524.982	18.5704	192.293	0	55.4836	55.4564	214.177	0
333	0	0	333	1	360.608	211.07	149.538	0	0	-37.6283	20.2539	462.32	277.16	3625.39	4165.47	-462.32	0	11.3221	8.54212	10.5384	0	0	0.336323	250.876	-531.154	16.7101	224.14	0	42.5222	42.5153	195.602	0
335	0	0	335	1	407.867	224.15	183.717	0	0	15.2293	17.1708	459.335	312.666	3672.19	4168.55	-459.335	0	12.5155	8.77109	11.127	0	0	0.290826	173.912	-523.221	14.5575	234.773	0	38.4725	38.4643	156.937	0
337	0	0	337	1	421.386	190.509	230.877	0	0	55.8021	14.7416	174.919	346.665	3731.28	4170.98	-174.919	0	11.2779	8.92154	10.5782	0	0	0.299446	183.253	-524.803	13.9734	222.599	0	32.7523	31.8271	101.84	0
338	0	0	338	1	333.829	174.596	159.233	0	0	-100.044	65.0355	368.186	161.475	3687.8	4120.68	-368.186	0	6.27652	8.94518	10.3597	0	0	0.313669	188.115	-517.485	18.3702	199.854	0	68.9317	64.9797	227.664	0
340	0	0	340	1	287.578	137.053	150.525	0	0	2.3177	13.9212	297.572	177.637	3685.1	4171.8	-297.572	0	6.28214	9.57755	10.6626	0	0	0.103869	297.681	-536.216	22.2509	216.301	0	63.0055	61.3684	196.531	0
346	0	0	346	1	334.912	141.914	192.997	0	0	74.7506	-15.8223	300.763	197.478	3712.33	4201.54	-300.763	0	6.93854	9.55795	11.7033	0	0	0.15299	187.267	-524.859	18.6569	178.707	0	57.3409	56.4716	184.089	0
348	0	0	348	1	355.943	186.813	169.13	0	0	5.64121	72.8021	204.453	238.821	3681.78	4212.58	-204.453	0	7.91974	9.55365	10.4775	0	0	0.208391	225.998	-531.66	17.1425	202.002	0	46.6768	45.1394	141.9	0
353	0	0	353	1	370.597	189.38	181.216	0	0	14.9555	17.6008	381.397	355.14	3672.46	4168.12	-381.397	0	13.2906	8.34371	10.6355	0	0	0.212963	234.188	-529.31	16.158	250.758	0	33.1576	32.7451	118.339	0
354	0	0	354	1	455.83	239.649	216.181	0	0	104.885	2.89519	515.598	348.259	3682.19	4182.83	-515.598	0	14.5554	8.65028	10.6639	0	0	0.0826349	287.008	-550.705	12.7336	288.904	0	36.0403	36.4912	166.535	0
356	0	0	356	1	414.474	249.162	165.312	0	0	-5.71843	-21.0425	641.321	476.922	3693.14	4206.76	-641.321	0	23.4235	8.16503	9.96118	0	0	0.276504	164.259	-515.764	14.0744	211.494	0	28.8664	31.1685	170.456	0
359	0	0	359	1	420.201	292.253	127.949	0	0	48.1283	-14.1617	540.676	368.844	3738.95	4199.88	-540.676	0	15.9508	8.3025	10.2377	0	0	0.242842	202.028	-528.113	13.9008	250.632	0	33.8414	34.6238	167.801	0
369	0	0	369	1	396.938	174.037	222.9	0	0	99.6771	36.3418	330.882	226.045	3687.4	4249.04	-330.882	0	8.0387	8.52022	11.0077	0	0	0.141299	208.208	-528.784	14.9771	216.844	0	49.3576	48.7968	166.331	0
372	0	0	372	1	372.546	203.297	169.249	0	0	140.389	-31.6867	415.393	282.28	3746.35	4117.75	-415.393	0	10.8012	8.62389	10.2502	0	0	0.10708	221.748	-526.325	16.0529	218.552	0	40.9881	40.7674	153.822	0
374	0	0	374	1	388.342	185.978	202.365	0	0	106.796	-34.7231	142.398	216.298	3680.28	4021.12	-142.398	0	6.99121	8.18061	10.1436	0	0	0.054536	228.562	-527.609	15.2062	205.026	0	49.5509	47.7346	152.622	0
375	0	0	375	1	350.617	191.561	159.056	0	0	73.5379	-8.58844	161.197	188.188	3613.88	4094.65	-161.197	0	6.09987	9.31884	10.5504	0	0	0.0399361	206.95	-527.473	17.4236	219.98	0	58.0946	56.2627	178.566	0
378	0	0	378	1	402.557	184.829	217.727	0	0	129.028	-73.2769	448.428	300.053	3757.71	4159.34	-448.428	0	11.946	8.99111	10.7546	0	0	0.0264169	249.9	-543.195	14.7711	247.629	0	39.1705	39.6624	156.999	0
381	0	0	381	1	333.819	159.008	174.811	0	0	44.8405	-3.07745	287.001	220.269	3742.24	4188.8	-287.001	0	7.68062	8.74439	9.74741	0	0	0.100746	195.004	-518.405	18.2214	192.133	0	49.4066	48.4347	155.173	0
382	0	0	382	1	432.302	233.796	198.506	0	0	65.8494	68.7091	324.086	301.685	3721.23	4017.35	-324.086	0	10.696	8.58862	10.1487	0	0	0.201207	204.866	-523.4	13.4781	205.813	0	38.6087	37.56	125.9	0
383	0	0	383	1	338.596	150.644	187.952	0	0	9.87413	76.5965	89.7333	205.622	3677.55	4208.78	-89.7333	0	6.51235	9.30148	10.3406	0	0	0.145453	229.115	-525.243	18.1276	241.791	0	52.1436	50.2188	167.791	0
384	0	0	384	1	341.211	172.25	168.961	0	0	16.3748	1.36901	156.832	239.688	3770.71	4184.35	-156.832	0	7.80973	9.14651	10.5578	0	0	0.228465	196.679	-521.771	17.9683	185.247	0	45.4507	44.0544	141.415	0
385	0	0	385	1	366.542	186.427	180.114	0	0	17.8554	22.761	502.979	342.489	3669.56	4162.96	-502.979	0	14.2909	8.44766	9.93507	0	0	0.286594	211.356	-526.592	16.2877	233.902	0	35.8972	36.002	157.925	0
387	0	0	387	1	447.092	241.434	205.658	0	0	8.6186	-41.4144	496.075	386.231	3678.8	4127.47	-496.075	0	16.1905	8.76568	10.8366	0	0	0.491811	298.23	-533.425	13.0514	230.535	0	32.5275	32.5899	140.465	0
392	0	0	392	1	273.498	106.573	166.925	0	0	44.7947	-36.7399	93.3644	148.489	3742.29	4023.14	-93.3644	0	4.75625	8.88988	10.9043	0	0	0.171332	187.349	-519.494	23.5291	188.483	0	70.6218	68.7578	223.506	0
401	0	0	401	1	418.518	230.993	187.525	0	0	-1.37401	-48.4304	491.488	279.16	3688.79	4134.49	-491.488	0	11.7022	7.76001	10.0268	0	0	0.287497	179.079	-509.668	13.8695	185.377	0	41.3629	41.4527	179.942	0
403	0	0	403	1	447.464	253.701	193.762	0	0	37.2769	-86.4961	501.916	362.134	3650.14	4172.56	-501.916	0	15.3596	7.93167	9.35122	0	0	0.151044	247.933	-535.874	12.7995	245.054	0	32.8705	33.956	142.53	0
405	0	0	405	1	335.782	180.142	155.639	0	0	22.6173	101.63	503.21	255.618	3764.46	4183.75	-503.21	0	10.6803	8.5279	9.84864	0	0	0.201103	303.898	-533.04	18.0692	228.088	0	45.8794	46.0747	209.367	0
409	0	0	409	1	460.459	296.657	163.802	0	0	89.5421	60.7572	443.031	483.99	3697.54	4124.96	-443.031	0	18.815	8.32109	10.3891	0	0	0.299581	164.33	-514.464	12.525	247.095	0	26.0062	25.7327	101.624	0
416	0	0	416	1	342.033	179.678	162.354	0	0	124.482	-9.64556	401.859	189.163	3662.6	4195.37	-401.859	0	7.12585	8.43007	10.3174	0	0	0.0950169	206.87	-521.23	17.7357	201.754	0	58.6318	58.7747	215.835	0
418	0	0	418	1	447.128	264.372	182.756	0	0	79.7436	36.0997	350.727	317.144	3707.34	4149.62	-350.727	0	11.4549	9.19049	10.6546	0	0	0.205563	215.699	-534.986	13.0817	196.728	0	37.4817	36.7655	126.753	0
420	0	0	420	1	344.661	154.803	189.858	0	0	-46.7437	-79.6425	160.631	193.765	3634.5	4066.04	-160.631	0	6.58797	8.51011	10.1365	0	0	0.305548	196.338	-519.063	17.5613	193.237	0	53.9674	51.8817	164.967	0
423	0	0	423	1	341.145	186.218	154.927	0	0	78.3559	47.3682	232.067	216.812	3708.72	4138.35	-232.067	0	7.22348	7.94829	9.73866	0	0	0.146195	179.171	-509.562	17.5989	226.332	0	49.3802	47.7541	150.28	0
424	0	0	424	1	371.668	191.984	179.685	0	0	85.2216	31.5365	219.484	189.708	3701.86	4154.18	-219.484	0	6.27909	9.25876	9.89228	0	0	0.300981	225.51	-532.995	16.149	219.589	0	57.5472	55.7392	173.029	0
425	0	0	425	1	347.486	203.628	143.858	0	0	35.5681	-14.8009	353.236	238.577	3651.85	4200.52	-353.236	0	8.74165	8.25959	10.0965	0	0	0.199399	193.312	-517.87	17.3374	193.566	0	46.3436	46.1308	158.613	0
426	0	0	426	1	422.925	213.417	209.508	0	0	110.393	-10.5496	351.908	331.416	3776.35	4096.61	-351.908	0	12.0251	7.78485	9.09221	0	0	0.124106	243.883	-529.572	13.6067	256.057	0	33.9369	33.4225	115.871	0
431	0	0	431	1	397.839	175.228	222.611	0	0	140.039	-7.89589	291.997	207.386	3746.7	4093.96	-291.997	0	7.21927	8.8469	10.8449	0	0	0.107416	253.924	-547.83	14.9668	251.959	0	53.7917	52.546	169.95	0
442	0	0	442	1	388.359	235.124	153.236	0	0	32.1647	-12.9121	585.849	360.881	3655.26	4198.63	-585.849	0	16.4308	8.28864	10.3819	0	0	0.136949	249.952	-537.341	15.2522	234.792	0	35.7394	37.4189	193.719	0
443	0	0	443	1	305.801	165.601	140.2	0	0	65.7061	43.0588	237.02	180.498	3621.71	4142.66	-237.02	0	6.04121	8.29001	10.4532	0	0	0.225061	178.945	-511.287	20.2757	199.818	0	59.8358	58.2308	181.909	0
444	0	0	444	1	380.397	206.215	174.182	0	0	-9.33296	-81.1055	300.339	227.253	3696.75	4067.51	-300.339	0	8.26118	8.40107	9.14777	0	0	0.107281	234.633	-525.186	15.4781	211.108	0	47.5259	46.4174	147.575	0
447	0	0	447	1	358.104	180.739	177.365	0	0	84.6355	12.3053	272.784	260.468	3702.44	4173.42	-272.784	0	8.93264	8.22518	10.3933	0	0	0.127105	191.367	-521.157	16.7689	215.96	0	42.5071	41.4987	132.493	0
448	0	0	448	1	333.576	186.853	146.722	0	0	-144.881	5.67017	298.989	194.385	3732.64	3980.73	-298.989	0	7.46457	7.93482	10.0842	0	0	0.179564	233.163	-526.694	18.1282	192.982	0	55.7793	51.0465	165.273	0
452	0	0	452	1	387.57	210.803	176.767	0	0	60.6571	42.876	289.346	215.181	3726.42	4043.18	-289.346	0	7.4586	8.01713	9.63149	0	0	0.118924	201.372	-519.266	15.151	192.862	0	50.6557	49.125	158.503	0
457	0	0	457	1	430.602	261.324	169.278	0	0	152.289	-60.0776	492.129	270.163	3734.45	4146.14	-492.129	0	11.1749	7.40634	9.93743	0	0	0.0397279	256.869	-522.006	13.3671	239.793	0	41.8649	42.3399	187.152	0
458	0	0	458	1	371.135	182.051	189.083	0	0	44.7523	53.61	93.2313	220.666	3742.33	4231.77	-93.2313	0	6.95923	9.17859	10.3282	0	0	0.169887	213.629	-526.08	16.2274	200.969	0	48.771	46.9875	156.856	0
459	0	0	459	1	376.4	196.089	180.311	0	0	9.54242	28.0302	267.962	265.08	3677.88	4157.69	-267.962	0	9.15523	8.64091	10.236	0	0	0.171237	231.072	-540.922	15.8603	236.999	0	42.2623	40.8974	129.723	0
461	0	0	461	1	367.426	206.372	161.053	0	0	184.053	-37.672	462.988	287.429	3603.03	4123.73	-462.988	0	11.5361	8.29253	9.79304	0	0	0.386037	168.475	-507.827	16.1948	216.208	0	40.7752	41.2287	162.276	0
462	0	0	462	1	421.485	223.471	198.013	0	0	143.788	31.9576	436.415	277.539	3742.95	4153.76	-436.415	0	10.7237	8.1134	9.98417	0	0	0.111863	242.765	-530.825	13.7996	212.89	0	41.24	41.024	162.704	0
464	0	0	464	1	352.395	184.591	167.804	0	0	93.1871	80.3149	428.153	253.316	3693.89	4205.07	-428.153	0	9.71862	8.26546	9.67485	0	0	0.0651376	232.766	-521.653	16.9875	214.269	0	44.739	44.7149	171.531	0
465	0	0	465	1	292.504	173.222	119.282	0	0	62.9964	9.21444	419.015	202.204	3724.08	4176.51	-419.015	0	7.73784	8.25435	9.71507	0	0	0.384425	202.802	-516.255	21.2225	211.101	0	54.4482	54.4339	207.169	0
466	0	0	466	1	393.814	227.58	166.234	0	0	69.8995	69.3114	451.928	276.434	3717.18	4216.07	-451.928	0	10.8587	8.63513	10.2744	0	0	0.249377	199.003	-521.324	15.0444	218.278	0	42.0655	42.248	170.758	0
468	0	0	468	1	365.52	184.432	181.088	0	0	121.946	5.24884	378.213	202.275	3665.13	4180.47	-378.213	0	7.46364	8.57599	10.5657	0	0	0.221922	235.323	-531.211	16.4545	208.677	0	55.5217	55.2487	196.681	0
473	0	0	473	1	348.303	178.987	169.316	0	0	86.9474	84.696	423.28	239.382	3700.13	4101.02	-423.28	0	9.151	7.01678	9.95683	0	0	0.292819	229.063	-518.517	17.0198	247.668	0	45.7927	45.1973	179.515	0
474	0	0	474	1	346.936	192.679	154.256	0	0	100.245	7.63837	447.67	265.541	3686.84	4178.08	-447.67	0	10.3891	7.92899	10.0279	0	0	0.113147	205.566	-521.527	17.2945	199.024	0	42.9385	43.0583	171.995	0
477	0	0	477	1	421.749	221.942	199.807	0	0	102.031	-26.7007	306.15	301.064	3685.05	4112.76	-306.15	0	10.6198	7.86837	9.87027	0	0	0.105491	239.36	-537.549	13.7451	248.051	0	37.3281	36.3592	119.167	0
479	0	0	479	1	359.829	223.845	135.984	0	0	27.938	-106.989	337.85	267.119	3759.14	4093.39	-337.85	0	9.97162	9.00689	10.0835	0	0	0.125652	193.465	-522.116	16.7667	208.028	0	41.719	41.8497	138.597	0
484	0	0	484	1	433.217	223.718	209.5	0	0	102.161	71.1025	332.868	315.723	3784.58	4114.62	-332.868	0	11.2292	9.25409	10.6982	0	0	0.131309	237.943	-537.778	13.5833	225.221	0	37.3948	36.5814	125.078	0
485	0	0	485	1	386.955	237.244	149.711	0	0	19.134	-57.7732	498.137	292.588	3668.29	4243.49	-498.137	0	12.3049	7.60569	9.94089	0	0	0.0548274	259.285	-534.001	15.1531	217.102	0	38.9198	39.9533	175.359	0
487	0	0	487	1	429.103	181.878	247.225	0	0	90.5592	62.3773	279.987	301.385	3696.52	4123.34	-279.987	0	10.3406	8.79703	10.2194	0	0	0.391894	233.894	-540.448	13.6278	237.137	0	38.3042	37.057	118.428	0
490	0	0	490	1	405.436	236.931	168.505	0	0	93.2547	50.3116	461.115	282.973	3693.83	4135.41	-461.115	0	11.185	7.70742	9.58382	0	0	0.278283	385.883	-533.043	14.3297	253.57	0	40.7376	40.4479	166.306	0
493	0	0	493	1	589.026	298.4	290.626	0	0	115.073	157.812	378.483	404.271	3672.01	3928.25	-378.483	0	15.0154	10.2611	11.0849	0	0	0.352112	268.144	-564.75	9.64153	260.715	0	31.5252	31.2081	110.089	0
499	0	0	499	1	438.389	233.936	204.452	0	0	73.7898	-26.7146	387.357	380.27	3713.29	4112.77	-387.357	0	14.2423	8.74842	10.0904	0	0	0.00693028	235.728	-538.332	13.2751	253.816	0	31.5549	31.1872	111.658	0
500	0	0	500	1	421.451	252.096	169.355	0	0	94.3529	61.0825	386.863	230.102	3692.73	4224.3	-386.863	0	8.52261	9.56515	10.4829	0	0	0.323144	227.713	-531.615	14.042	203.026	0	50.5445	50.2411	179.353	0
508	0	0	508	1	619.763	369.574	250.188	0	0	94.2658	16.9261	360.4	718.884	3692.81	4168.79	-360.4	0	26.1629	8.06962	8.87126	0	0	0.452908	234.642	-540.433	8.85968	378.035	0	17.8825	17.6288	60.9362	0
510	0	0	510	1	371.372	221.168	150.204	0	0	161.537	-64.7521	523.047	292.981	3725.2	4150.81	-523.047	0	12.5216	7.77145	9.69153	0	0	0.0863617	336.419	-541.653	15.891	272.101	0	40.2617	40.9517	188.644	0
516	0	0	516	1	392.915	194.959	197.956	0	0	-11.9909	-57.486	261.881	324.82	3699.41	4043.89	-261.881	0	11.4277	8.65703	9.78022	0	0	0.111297	266.343	-525.685	15.0251	239.726	0	34.8459	33.598	106.074	0
520	0	0	520	1	374.334	201.457	172.877	0	0	79.9904	-38.3281	481.9	260.12	3707.09	4124.39	-481.9	0	10.6062	8.02415	9.51121	0	0	0.137661	395.59	-541.993	15.7618	236.112	0	44.3806	44.5353	187.443	0
523	0	0	523	1	404.24	174.446	229.794	0	0	10.7143	89.0592	393.435	241.39	3676.71	4196.32	-393.435	0	9.11904	8.0388	9.40017	0	0	0.257343	261.771	-531.318	14.4041	216.493	0	45.7585	45.3363	164.771	0
524	0	0	524	1	423.834	234.66	189.174	0	0	-6.40434	-25.4239	390.574	305.473	3693.82	4111.48	-390.574	0	11.656	8.70769	9.45546	0	0	0.40473	226.624	-526.243	13.7287	251.459	0	38.0253	37.2813	132.405	0
527	0	0	527	1	347.941	195.982	151.959	0	0	91.7426	-37.11	432.712	257.687	3695.34	4123.17	-432.712	0	10.027	7.94195	9.59091	0	0	0.129859	221.675	-516.754	17.1694	214.03	0	43.8547	43.6648	167.757	0
530	0	0	530	1	389.497	200.611	188.887	0	0	26.543	-98.8409	355.126	296.904	3660.88	4085.24	-355.126	0	11.1818	7.77334	10.6754	0	0	0.187627	236.421	-530.526	15.1536	243.575	0	37.6677	37.6097	129.902	0
531	0	0	531	1	366.088	201.603	164.485	0	0	41.8114	-24.7865	420.8	338.629	3745.27	4110.85	-420.8	0	13.0896	8.20048	9.05594	0	0	0.287343	233.765	-518.631	16.1401	264.563	0	34.1241	33.9305	126.945	0
532	0	0	532	1	414.406	256.962	157.444	0	0	42.0163	-36.2267	412.965	285.485	3745.06	4122.29	-412.965	0	10.9876	7.75217	9.12412	0	0	0.185329	235.218	-525.687	13.9274	260.516	0	38.8935	38.6974	145.178	0
534	0	0	534	1	342.574	186.465	156.109	0	0	103.51	30.4478	262.794	198.576	3683.57	4155.27	-262.794	0	6.74412	7.84219	9.94028	0	0	0.140346	205.745	-517.451	17.5234	209.837	0	53.9127	52.3376	165.411	0
536	0	0	536	1	440.851	281.773	159.078	0	0	-22.3174	-7.80311	305.472	309.164	3709.74	4093.86	-305.472	0	11.1118	8.56711	9.23052	0	0	0.356805	216.418	-525.544	13.0801	237.787	0	36.5958	35.347	114.702	0
539	0	0	539	1	371.708	166.134	205.573	0	0	61.6359	-28.6095	330.33	278.162	3725.44	4114.67	-330.33	0	10.0137	8.12716	9.26291	0	0	0.142584	171.06	-508.987	15.8736	218.47	0	39.8874	39.1315	130.921	0
558	0	0	558	1	386.485	206.719	179.766	0	0	152.675	-78.8936	531.096	258.236	3734.07	4164.95	-531.096	0	11.1675	8.42236	9.92905	0	0	0.0168409	214.512	-528.593	15.3016	224.353	0	46.0338	47.3002	219.223	0
562	0	0	562	1	327.492	171.116	156.376	0	0	95.5487	26.39	416.335	207.395	3791.19	4258.99	-416.335	0	7.88014	8.50856	9.59015	0	0	0.0428279	226.377	-525.664	18.5639	197.207	0	53.4096	53.3785	204.213	0
563	0	0	563	1	561.873	317.351	244.522	0	0	54.1861	71.0093	343.701	643.649	3732.89	4214.37	-343.701	0	23.1792	7.1608	9.61421	0	0	0.43063	197.881	-535.528	9.85636	351.902	0	18.961	18.6648	65.9044	0
565	0	0	565	1	372.118	208.14	163.979	0	0	128.167	54.5508	395.381	325.147	3658.91	4230.83	-395.381	0	12.1146	8.26105	10.2185	0	0	0.301888	172.598	-514.655	16.0092	213.787	0	35.6251	35.6147	130.4	0
566	0	0	566	1	388.225	179.432	208.794	0	0	19.5293	42.1398	256.704	212.923	3667.89	4243.24	-256.704	0	7.2731	8.28125	10.3441	0	0	0.265758	242.519	-536.734	15.2525	223.726	0	50.4713	49.2846	156.062	0
567	0	0	567	1	401.202	236.25	164.952	0	0	41.7308	27.7254	386.893	244.358	3745.35	4257.65	-386.893	0	9.12244	9.24894	10.6796	0	0	0.0973989	214.685	-528.975	14.8573	208.517	0	46.8449	46.7528	170.472	0
570	0	0	570	1	378.692	166.596	212.097	0	0	125.259	27.6219	345.105	227.801	3661.82	4257.76	-345.105	0	8.18396	8.22587	9.67322	0	0	0.134176	305.599	-531.975	15.6047	217.146	0	48.0428	47.8355	162.326	0
572	0	0	572	1	432.17	241.253	190.918	0	0	69.3289	-23.3063	371.208	404.107	3717.75	4209.03	-371.208	0	14.948	8.32601	10.3231	0	0	0.0319929	202.298	-524.231	13.468	260.003	0	29.1039	28.9893	103.341	0
577	0	0	577	1	328.347	199.351	128.996	0	0	49.8604	70.595	516.452	250.015	3737.22	4214.79	-516.452	0	10.4989	7.86011	9.52812	0	0	0.138278	251.749	-523.362	18.3578	225.35	0	46.1613	46.7195	220.043	0
579	0	0	579	1	354.327	188.091	166.236	0	0	95.7651	-59.3309	595.71	326.837	3691.31	4245.05	-595.71	0	15.0448	7.61436	9.08299	0	0	0.104677	252.346	-531.509	16.6676	230	0	37.5652	40.1271	207.101	0
580	0	0	580	1	408.416	241.686	166.73	0	0	87.1326	-18.9687	370.287	308.372	3699.95	4204.69	-370.287	0	11.37	8.15224	10.0457	0	0	0.183188	182.445	-515.857	14.3244	227.216	0	36.7957	36.6141	129.676	0
583	0	0	583	1	389.899	245.862	144.037	0	0	51.7301	-28.4028	350.975	298.81	3735.35	4214.12	-350.975	0	10.9288	8.72972	9.66569	0	0	0.250446	199.426	-525.483	15.1566	231.432	0	37.8421	37.5645	128.851	0
586	0	0	586	1	324.576	170.202	154.374	0	0	31.8548	-11.9816	286.961	175.193	3755.23	4297.36	-286.961	0	6.13243	8.02719	10.2573	0	0	0.315675	207.161	-511.937	18.7794	208.855	0	59.6803	58.7784	191.209	0
587	0	0	587	1	365.268	228.011	137.257	0	0	178.934	-36.0823	481.579	223.751	3707.81	4221.8	-481.579	0	9.1309	8.14519	10.1147	0	0	0.14159	191.54	-512.401	16.3278	198.511	0	50.5185	51.1352	218.202	0
589	0	0	589	1	415.564	246.994	168.57	0	0	38.7075	-49.7503	624.91	341.619	3748.37	4235.47	-624.91	0	16.3443	7.17588	9.65563	0	0	0.225263	205.862	-512.022	13.8617	212.425	0	36.0278	39.3442	218.761	0
590	0	0	590	1	397.391	220.546	176.845	0	0	42.7768	22.3402	271.154	292.629	3744.3	4263.04	-271.154	0	10.0639	7.76888	9.6204	0	0	0.147311	262.531	-533.397	14.679	233.75	0	36.9586	36.1749	116.694	0
591	0	0	591	1	347.76	158.462	189.298	0	0	92.1792	70.0694	301.356	244.007	3694.9	4314.97	-301.356	0	8.49408	7.44018	9.0572	0	0	0.0456598	217.447	-515.233	16.9987	218.684	0	43.2247	42.6398	139.522	0
594	0	0	594	1	405.291	199.981	205.309	0	0	42.2608	38.3134	278.37	266.41	3744.82	4147.41	-278.37	0	9.19394	7.56946	9.31557	0	0	0.201755	264.496	-527.587	14.2849	247.579	0	40.2802	39.1534	126.937	0
597	0	0	597	1	347.063	206.246	140.818	0	0	99.8528	-91.93	437.133	266.542	3687.23	4277.65	-437.133	0	10.5794	7.79071	9.96045	0	0	0.1276	234.092	-524.985	17.2491	232.607	0	40.9553	42.3541	162.744	0
602	0	0	602	1	383.391	187	196.391	0	0	163.9	72.5997	415.165	220.337	3722.84	4212.78	-415.165	0	8.36119	8.22435	9.49394	0	0	0.22575	278.404	-534.356	15.3575	230.116	0	50.2523	50.061	189.115	0
604	0	0	604	1	411.962	239.679	172.283	0	0	74.2372	-25.8387	456.796	272.852	3712.84	4211.56	-456.796	0	10.8425	7.66317	9.68071	0	0	0.166845	200.148	-519.223	14.0729	183.029	0	40.9306	41.4023	168.597	0
605	0	0	605	1	314.48	145.078	169.402	0	0	67.0422	49.08	282.826	230.888	3720.04	4236.3	-282.826	0	7.95823	8.2911	9.111	0	0	0.0866575	194.4	-509.067	19.3394	183.875	0	46.5238	45.5138	145.194	0
608	0	0	608	1	362.211	229.411	132.799	0	0	49.304	-27.9319	545.62	311.007	3737.78	4213.65	-545.62	0	13.5467	6.91065	9.28021	0	0	0.127967	197.418	-508.908	16.146	220.497	0	37.2159	38.2715	190.379	0
609	0	0	609	1	410.324	211.799	198.525	0	0	110.168	29.3322	413.765	377.07	3676.91	4256.05	-413.764	0	14.2832	7.42864	9.91947	0	0	0.173449	234.107	-529.286	14.1304	248.185	0	30.3883	30.5398	116.284	0
611	0	0	611	1	342.396	189.666	152.729	0	0	91.5327	-13.1481	429.157	239.379	3695.55	4198.87	-429.157	0	9.24291	8.33476	9.41072	0	0	0.0673616	262.245	-530.632	17.544	196.702	0	46.9276	47.1264	178.183	0
614	0	0	614	1	316.927	163.305	153.623	0	0	74.8685	61.0939	427.179	263.302	3712.21	4224.29	-427.179	0	10.1046	8.50254	9.73837	0	0	0.191118	218.453	-528.896	19.3333	252.505	0	43.2631	43.3077	166.068	0
617	0	0	617	1	323.591	195.978	127.613	0	0	102.195	4.87488	485.112	244.722	3684.89	4280.51	-485.112	0	9.92243	8.03215	9.96721	0	0	0.096082	223.3	-528.67	18.7966	222.316	0	46.4453	47.4776	204.379	0
622	0	0	622	1	306.424	162.96	143.464	0	0	-42.6398	-18.8098	225.713	223.244	3630.4	4104.87	-225.713	0	7.68657	7.31588	8.98156	0	0	0.128186	198.457	-507.994	19.6846	165.992	0	46.3193	44.3511	139.881	0
623	0	0	623	1	380.295	200.564	179.73	0	0	107.815	-14.8727	376.405	206.541	3679.27	4300.25	-376.405	0	7.63601	7.61731	9.08855	0	0	0.03974	288.541	-523.27	15.3527	195.938	0	51.0386	51.3827	181.734	0
626	0	0	626	1	297.737	139.132	158.605	0	0	87.9978	157.089	312.383	148.996	3699.08	4227.95	-312.383	0	5.27273	8.37375	9.45943	0	0	0.0952502	214.974	-515.007	20.7469	182.879	0	70.5447	69.5213	227.414	0
642	0	0	642	1	298.864	123.609	175.255	0	0	65.9709	49.6275	108.104	168.4	3621.45	4136.09	-108.104	0	5.32162	7.72739	9.41651	0	0	0.136833	176.87	-501.71	20.4778	179.3	0	60.5089	58.5327	191.508	0
647	0	0	647	1	333.12	164.507	168.612	0	0	45.6747	-30.3965	10.4323	166.25	3641.75	4315.78	-10.4323	0	5.23765	8.06178	8.89859	0	0	0.128337	278.8	-508.174	17.9767	192.64	0	57.9452	56.4236	200.934	0
650	0	0	650	1	327.339	169.048	158.29	0	0	41.3623	-33.6361	297.192	168.591	3646.06	4219.36	-297.192	0	5.9585	7.52224	9.3028	0	0	0.106905	208.828	-511.451	18.3109	191.711	0	60.6119	60.0206	193.292	0
751	0	0	751	1	319.206	167.296	151.91	0	0	-26.9511	19.1057	32.4117	171.061	3614.71	3967.29	-32.4117	0	5.43272	6.82921	8.79447	0	0	0.234604	235.294	-511.633	18.6084	204.692	0	57.515	54.4986	191.998	0
868	0	0	868	1	390.803	185.446	205.357	0	0	22.6221	35.7384	204.531	245.595	3565.14	3950.66	-204.531	0	8.12953	6.69943	8.31015	0	0	0.140198	229.06	-516.059	14.6386	212.716	0	41.2875	40.2993	129.793	0
912	0	0	912	1	306.683	146.119	160.565	0	0	42.3916	-44.4531	237.461	168.504	3844.35	3931.19	-237.461	0	5.74332	6.84651	8.06084	0	0	0.113917	244.454	-510.135	19.3607	233.712	0	57.1171	56.697	176.042	0
1031	0	0	1031	1	353.711	199.216	154.495	0	0	-9.47253	16.3071	32.8354	188.275	3597.23	4169.41	-32.8354	0	5.9518	7.28961	8.80036	0	0	0.0788364	226.773	-509.378	16.5979	218.239	0	52.0931	50.3257	175.055	0
1108	0	0	1108	1	252.045	112.741	139.304	0	0	127.6	-54.5233	132.843	152.858	3858.8	3841.6	-132.843	0	4.95298	6.54927	7.77993	0	0	0.0267464	222.029	-503.143	24.2446	176.92	0	60.5211	59.8153	191.116	0
1237	0	0	1237	1	286.797	122.519	164.278	0	0	36.4271	2.65162	225.286	155.857	3650.99	3884.09	-225.286	0	5.22698	6.55094	8.19565	0	0	0.239534	232.39	-502.902	20.8984	213.007	0	62.5992	61.2909	192.416	0
1367	0	0	1367	1	294.919	135.88	159.038	0	0	28.7725	-5.59953	-112.957	169.706	3758.31	3992	112.957	0	5.40696	7.43212	7.81807	0	0	0.0899372	292.431	-515.037	20.3655	233.757	0	55.6711	54.4295	209.183	0
1428	0	0	1428	1	327.736	158.859	168.877	0	0	13.7615	-27.453	416.073	182.554	3673.66	3914.19	-416.073	0	7.07536	6.16315	7.68329	0	0	0.110906	256.915	-505.76	17.701	228.773	0	54.9334	55.1983	208.023	0
1534	0	0	1534	1	324.339	175.297	149.042	0	0	44.8657	20.1715	273.159	175.196	3742.21	3966.23	-273.159	0	6.03266	6.7633	7.82993	0	0	0.136446	217.566	-498.266	18.074	194.524	0	56.9382	55.7612	175.688	0
1607	0	0	1607	1	362.786	179.821	182.965	0	0	126.632	14.8155	381.498	191.165	3660.45	4071.24	-381.498	0	7.06335	6.41688	7.99899	0	0	0.0545627	208.179	-498.986	15.8454	207.649	0	53.9968	53.0464	189.565	0
1685	0	0	1685	1	266.273	157.492	108.781	0	0	16.1152	-28.6992	277.199	177.483	3671.3	3915.44	-277.199	0	6.21364	6.63855	8.23793	0	0	0.153529	238.206	-502.027	22.8622	189.751	0	56.2651	54.9919	175.496	0
2003	0	0	3	1	365.791	205.732	160.058	0	0	36.3631	11.4742	61.7816	264.944	3651.06	4273.91	-61.7816	0	11.9913	18.3252	17.2398	0	0	0.208066	84.8414	-525.102	52.4842	123.295	0	49.6006	48.2579	117.391	1
2006	0	0	6	1	386.987	237.934	149.053	0	0	67.5496	-36.5329	208.787	306.003	3819.19	4122.59	-208.787	0	16.0094	18.7211	16.8095	0	0	0.221951	120.766	-535.514	48.2116	131.713	0	44.3328	41.7714	129.876	1
2007	0	0	7	1	340.872	163.431	177.442	0	0	78.9723	1.89026	-29.4393	244.237	3708.11	3984.51	29.4393	0	10.2797	18.0803	16.1989	0	0	0.0503658	80.5057	-519.543	57.2523	104.2	0	52.4147	49.8714	132.56	1
2010	0	0	10	1	398.558	191.139	207.419	0	0	64.4226	62.4436	169.73	304.947	3722.66	4222.94	-169.73	0	15.1368	19.1885	17.4034	0	0	0.285021	94.7204	-535.021	46.8171	123.507	0	44.966	43.2777	114.448	1
2013	0	0	13	1	287.87	172.083	115.787	0	0	100.435	-65.0531	275.474	228.506	3686.64	4250.77	-275.474	0	12.8423	17.8555	16.8056	0	0	0.14635	78.1414	-520.256	74.6037	99.3792	0	57.6403	55.3963	211.657	1
2017	0	0	17	1	378.116	197.717	180.399	0	0	100.467	52.5642	282.155	268.111	3686.61	4133.16	-282.155	0	14.8894	18.3498	17.3886	0	0	0.229155	92.0271	-530.254	50.0714	121.295	0	52.8675	49.2884	192.179	1
2018	0	0	18	1	313.792	184.552	129.241	0	0	43.1427	-62.9589	287.528	281.396	3644.28	4049.36	-287.528	0	16.0732	17.2404	16.8901	0	0	0.198331	106.652	-535.637	64.8096	126.088	0	50.541	47.227	208.55	1
2019	0	0	19	1	275.705	164.143	111.562	0	0	20.2538	-42.3953	180.547	198.578	3766.83	4228.12	-180.547	0	10.1783	18.8464	16.7085	0	0	0.186601	85.5671	-523.73	80.8826	110.261	0	65.2685	62.5626	171.29	1
2021	0	0	21	1	304.483	162.36	142.122	0	0	55.7562	-5.14401	144.986	233.531	3830.98	4091.2	-144.986	0	11.4184	17.495	16.4067	0	0	0.15257	72.7938	-515.402	67.6058	92.7696	0	56.0792	53.2106	134.693	1
2022	0	0	22	1	372.032	187.475	184.557	0	0	191.678	-84.1897	100.128	246.75	3495.74	4469.23	-100.128	0	11.9067	18.3738	16.7572	0	0	0.233402	112.684	-537.564	50.8499	126.045	0	51.7106	50.1398	121.006	1
2024	0	0	24	1	323.269	141.962	181.306	0	0	78.6779	-23.3065	124.766	184.86	3608.74	4109.37	-124.766	0	8.88822	17.3823	16.0381	0	0	0.0597968	93.4691	-523.31	61.2483	104.031	0	69.8241	67.7448	164.046	1
2025	0	0	25	1	298.403	144.733	153.67	0	0	-26.5313	41.4385	3.76918	186.317	3813.61	4044.62	-3.76918	0	8.08631	17.4729	16.6767	0	0	0.160952	88.8455	-519.716	70.0129	111.467	0	68.6338	64.391	161.436	1
2027	0	0	27	1	320.579	185.528	135.051	0	0	82.1631	19.4235	79.105	251.03	3605.26	4066.64	-79.105	0	11.482	18.0901	16.2375	0	0	0.207157	79.744	-519.399	62.8739	131.76	0	53.0739	50.7836	126.561	1
2029	0	0	29	1	362.838	128.585	234.253	0	0	66.1055	-46.2189	42.0577	279.076	3720.97	4032.62	-42.0577	0	12.5659	17.6844	15.3503	0	0	0.121978	95.0163	-523.593	51.1866	108.198	0	47.069	43.8607	111.642	1
2030	0	0	30	1	469.758	279.794	189.964	0	0	78.2448	-16.2178	317.193	439.081	3708.84	4102.28	-317.193	0	25.4867	17.5995	15.6577	0	0	0.175891	91.7585	-527.211	35.3204	154.972	0	33.3611	31.2659	129.233	1
2031	0	0	31	1	348.032	192.984	155.048	0	0	30.0662	19.5575	33.4619	292.294	3757.01	3867.18	-33.4619	0	12.9065	17.2176	15.6994	0	0	0.237565	107.326	-529.196	54.3987	125.723	0	44.506	42.6781	106.479	1
2032	0	0	32	1	326.067	146.81	179.257	0	0	55.7083	-57.0127	202.108	214.291	3731.37	4342.39	-202.108	0	11.2084	17.2685	16.7574	0	0	0.142521	95.974	-526.118	61.0368	100.201	0	58.122	56.4893	171.36	1
2033	0	0	33	1	293.8	157.989	135.811	0	0	15.9486	26.771	29.618	267.69	3671.47	3959.63	-29.618	0	11.7915	17.3539	15.0364	0	0	0.0936654	83.575	-516.452	69.6218	118.694	0	48.5024	45.6573	118.699	1
2034	0	0	34	1	248.066	104.708	143.358	0	0	81.6844	24.3514	-63.0029	194.043	3705.4	4161.37	63.0029	0	7.95617	17.48	15.9191	0	0	0.147917	94.6622	-522.972	92.1788	100.66	0	62.5977	60.2069	162.678	1
2035	0	0	35	1	328.266	166.22	162.046	0	0	55.4432	-71.8739	217.91	294.527	3631.98	4058.27	-217.91	0	15.7149	16.4074	15.8442	0	0	0.193416	110.584	-526.278	58.7986	137.013	0	44.3412	42.205	134.464	1
2037	0	0	37	1	403.797	170.897	232.9	0	0	125.634	-57.0978	-244.586	279.464	3561.79	4043.5	244.586	0	11.2453	16.8939	15.9277	0	0	0.140142	97.5042	-525.115	43.6642	123.652	0	43.3071	41.2915	166.074	1
2039	0	0	39	1	309.264	162.608	146.656	0	0	-25.3936	5.3151	123.42	181.327	3613.15	4180.41	-123.42	0	8.7903	18.0163	16.5136	0	0	0.213835	77.8053	-518.418	66.6437	90.299	0	70.9743	69.6313	165.501	1
2040	0	0	40	1	287.08	165.424	121.656	0	0	78.9022	15.8965	190.635	210.781	3608.52	4169.82	-190.635	0	10.7193	17.7175	15.791	0	0	0.081388	80.9932	-517.212	73.5001	94.8809	0	61.7411	60.9104	167.024	1
2041	0	0	41	1	289.695	164.594	125.101	0	0	90.0826	-87.422	283.828	231.697	3796.66	4073.82	-283.828	0	13.2248	17.3666	15.6266	0	0	0.107879	90.6583	-521.527	71.8869	108.816	0	57.511	53.3617	208.829	1
2042	0	0	42	1	246.723	134.774	111.948	0	0	-20.5399	48.7518	89.7014	182.006	3707.96	3837.99	-89.7014	0	8.48717	17.3398	15.0067	0	0	0.213517	81.8778	-514.571	91.1953	93.831	0	69.5138	67.116	160.884	1
2045	0	0	45	1	354.319	223.871	130.448	0	0	34.9241	-3.79404	272.763	211.633	3652.5	4089.85	-272.763	0	11.7805	18.3222	16.3166	0	0	0.136085	80.1507	-519.851	54.2986	100.329	0	64.5617	60.9629	226.794	1
2049	0	0	49	1	372.097	198.733	173.364	0	0	7.92455	-90.6194	274.02	314.399	3779.16	4077.02	-274.02	0	17.9709	16.6723	15.942	0	0	0.155896	82.3152	-517.621	49.0701	119.118	0	42.6346	39.3976	152.009	1
2052	0	0	52	1	284.491	143.073	141.418	0	0	59.7497	0.349865	-66.0484	233.224	3727.33	3986.05	66.0484	0	9.59999	18.1838	14.535	0	0	0.107002	82.803	-515.426	73.3957	117.237	0	51.7125	49.6561	142.204	1
2053	0	0	53	1	409.666	233.949	175.717	0	0	68.7578	29.3287	364.042	360.014	3718.32	4056.73	-364.042	0	21.82	17.0956	15.5858	0	0	0.17782	98.9126	-526.551	42.665	141.286	0	41.7972	38.5797	191.626	1
2055	0	0	55	1	376.555	200.45	176.105	0	0	106.464	-66.6991	158.552	326.146	3780.28	4152.76	-158.552	0	16.3665	17.2124	16.4125	0	0	0.130953	107.18	-533.112	48.9181	125.225	0	40.7782	38.5961	100.525	1
2057	0	0	57	1	310.199	184.104	126.095	0	0	68.7452	16.4062	-71.0008	182.051	3917.66	4169.31	71.0008	0	7.44339	17.611	15.9077	0	0	0.0987363	107.195	-527.825	65.2922	103.545	0	65.8453	63.8658	174.015	1
2058	0	0	58	1	342.677	199.509	143.168	0	0	54.7588	-1.36199	201.079	264.415	3732.32	4286.74	-201.079	0	13.6497	17.7858	16.2711	0	0	0.227313	89.7568	-524.32	56.6281	105.088	0	48.8585	47.5543	140.862	1
2061	0	0	61	1	364.484	227.85	136.634	0	0	60.2868	-28.0529	177.694	255.044	3726.79	4114.11	-177.694	0	12.9256	16.8506	15.7246	0	0	0.232299	98.0692	-523.202	50.5514	112.468	0	51.5264	48.5233	131.787	1
2063	0	0	63	1	265.786	124.379	141.407	0	0	12.2953	6.97955	40.9324	221.25	3774.78	4079.08	-40.9324	0	9.87814	16.5467	15.6435	0	0	0.166905	87.0557	-517.923	81.067	107.604	0	58.2799	54.3627	134.475	1
2068	0	0	68	1	313.845	185.274	128.571	0	0	107.348	-88.3408	205.653	244.164	3779.39	4174.4	-205.653	0	12.9071	17.7728	16.0045	0	0	0.0916999	93.7976	-524.642	64.3962	113.062	0	53.0306	50.5608	152.222	1
2069	0	0	69	1	375.767	219.539	156.228	0	0	57.7068	-26.098	93.3167	301.199	3729.37	4112.16	-93.3167	0	14.1004	17.2714	14.5555	0	0	0.143087	99.5568	-522.519	47.7435	129.611	0	43.733	41.1903	99.9579	1
2070	0	0	70	1	272.619	124.137	148.481	0	0	48.744	-22.5924	32.7728	175.782	3638.68	4208.31	-32.7728	0	7.81248	17.6424	15.5968	0	0	0.25041	94.7593	-521.906	79.262	100.322	0	70.19	68.3676	168.33	1
2072	0	0	72	1	268.431	150.337	118.094	0	0	91.9039	19.6473	118.171	192.676	3794.84	3867.09	-118.171	0	9.12874	17.3461	14.9604	0	0	0.225165	94.3187	-517.457	79.887	98.9735	0	66.8562	63.5764	152.695	1
2077	0	0	77	1	438.372	229.972	208.401	0	0	66.9571	-21.6542	200.487	409.073	3720.12	4008.05	-200.487	0	21.1593	15.8379	15.2946	0	0	0.272883	93.0239	-518.336	37.9237	169.643	0	33.4752	30.7665	92.8855	1
2078	0	0	78	1	428.365	253.207	175.158	0	0	67.149	64.4403	391.127	470.923	3719.93	4121.28	-391.127	0	29.3224	16.695	15.1733	0	0	0.203181	107.02	-531	39.5676	166.105	0	34.3484	31.2761	175.32	1
2079	0	0	79	1	400.414	244.178	156.235	0	0	95.6624	49.3413	73.3629	313.918	3691.42	4036.72	-73.3629	0	14.2261	16.8485	15.3456	0	0	0.208808	74.889	-513.06	43.8041	115.732	0	43.2273	39.8554	100.507	1
2080	0	0	80	1	330.141	159.363	170.778	0	0	45.2402	-48.2834	102.619	216.09	3741.84	4034.68	-102.619	0	10.2739	16.2221	14.7822	0	0	0.041519	94.7461	-516.147	57.1475	125.266	0	59.5754	54.986	134.357	1
2082	0	0	82	1	435.606	235.585	200.021	0	0	151.042	-40.1368	325.438	299.401	3735.7	4126.2	-325.438	0	17.5808	16.2859	15.4692	0	0	0.0883191	87.1124	-516.848	38.5858	103.371	0	46.0617	42.9324	187.975	1
2084	0	0	84	1	386.547	231.053	155.494	0	0	-1.82887	-13.9662	141.071	302.146	3689.25	4100.03	-141.071	0	14.87	16.3506	15.8186	0	0	0.328065	98.3846	-524.342	46.112	128.766	0	44.0689	41.3491	103.633	1
2086	0	0	86	1	261.15	120.866	140.284	0	0	100.798	9.68063	-132.15	168.961	3686.28	4176.04	132.15	0	6.74218	17.2061	15.0805	0	0	0.0847166	86.0426	-515.395	83.3716	106.096	0	68.1638	65.4471	210.993	1
2088	0	0	88	1	385.924	181.566	204.358	0	0	46.0239	-34.8718	88.7366	178.931	3641.4	4021.27	-88.7366	0	8.36992	17.3051	14.6156	0	0	0.275349	99.076	-519.945	45.9848	103.418	0	70.8918	66.9293	166.722	1
2090	0	0	90	1	363.82	182.45	181.37	0	0	-1.60457	10.909	-178.465	296.649	3888.34	3875.83	178.465	0	11.7771	16.8983	14.0378	0	0	0.129238	106.477	-524.352	49.3862	145.642	0	39.6339	38.0719	131.502	1
2091	0	0	91	1	319.274	144.382	174.893	0	0	104.477	17.2527	-68.0545	240.047	3881.92	3769.83	68.0545	0	9.83189	16.4728	15.2471	0	0	0.0630394	83.1846	-514.683	60.7756	116.739	0	49.6925	48.5549	130.16	1
2092	0	0	92	1	448.281	190.619	257.662	0	0	72.3705	-22.0717	107.129	370.144	3714.71	4108.13	-107.129	0	17.5115	15.9736	15.303	0	0	0.212076	96.5187	-523.412	36.8104	139.766	0	36.1685	34.0497	83.3604	1
2093	0	0	93	1	271.319	126.711	144.608	0	0	4.57778	-11.0656	62.073	159.276	3682.84	3997.47	-62.073	0	7.27757	17.481	15.3141	0	0	0.122474	91.7718	-519.189	79.2482	99.8758	0	80.8983	75.0354	188.607	1
2094	0	0	94	1	318.22	193.41	124.809	0	0	80.5021	-130.51	155.447	225.136	3606.92	4116.91	-155.447	0	11.5668	16.3885	14.5257	0	0	0.105378	119.961	-523.278	60.2647	117.22	0	54.5367	53.9341	133.619	1
2098	0	0	98	1	303.543	137.808	165.734	0	0	65.6065	29.2739	55.0592	189.528	3821.13	4256.11	-55.0592	0	8.48222	15.8986	16.2523	0	0	0.0839977	79.8049	-512.772	66.075	87.4582	0	65.8939	63.0529	154.698	1
2100	0	0	100	1	291.131	156.294	134.837	0	0	135.698	-68.3617	184.014	205.179	3751.04	3855.44	-184.014	0	10.5588	16.6654	14.8579	0	0	0.138028	70.1378	-507.001	69.6309	85.1906	0	61.0205	58.9628	161.595	1
2102	0	0	102	1	303.976	159.721	144.256	0	0	65.4542	-76.223	-49.1156	176.539	3721.63	3863.3	49.1156	0	7.52165	15.6302	14.7551	0	0	0.0964843	99.885	-516.88	64.0419	108.176	0	64.6759	63.6428	166.503	1
2103	0	0	103	1	349.212	187.007	162.205	0	0	114.188	-40.2953	85.5657	320.476	3772.55	3927.04	-85.5657	0	14.9358	15.4745	14.5003	0	0	0.0459176	88.1044	-513.811	51.7683	123.23	0	40.5002	37.8027	93.1114	1
2104	0	0	104	1	304.089	159.23	144.859	0	0	73.8132	-52.0518	288.095	277.766	3713.27	4038.45	-288.095	0	15.7785	16.2596	15.4341	0	0	0.09927	86.9083	-515.992	65.3994	120.153	0	48.8538	44.6562	177.402	1
2105	0	0	105	1	295.388	143.204	152.184	0	0	-1.14157	-4.71733	-17.5692	266.776	3489.24	3991.12	17.5692	0	11.4294	15.2195	14.4372	0	0	0.122456	86.5258	-512.514	66.0524	124.284	0	45.0095	43.6898	113.869	1
2106	0	0	106	1	350.942	184.334	166.608	0	0	59.9497	-21.9799	35.3043	258.951	3727.13	4108.04	-35.3043	0	11.521	16.0704	15.081	0	0	0.144571	86.108	-514.018	52.334	101.131	0	49.033	46.316	115.768	1
2107	0	0	107	1	409.477	196.752	212.725	0	0	62.1199	-5.49124	168.679	286.439	3724.96	4191.21	-168.679	0	14.322	16.194	14.8	0	0	0.0404241	103.561	-523.087	41.706	135.698	0	44.6496	43.0773	112.748	1
2108	0	0	108	1	394.885	240.847	154.038	0	0	129.722	-166.176	259.358	272.791	3757.02	4152.58	-259.358	0	15.7553	15.7799	14.9132	0	0	0.154318	124.088	-530.089	43.7653	141.321	0	45.4987	43.8988	157.153	1
2109	0	0	109	1	307.819	158.282	149.537	0	0	85.2361	-5.02432	123.882	272.088	3801.5	4091.08	-123.882	0	13.0173	16.1397	15.6277	0	0	0.0488955	82.1794	-515.141	64.287	115.631	0	48.1482	45.1196	111.17	1
2110	0	0	110	1	283.165	196.3	86.8659	0	0	35.8203	-45.3723	292.074	336.125	3651.6	4131.43	-292.074	0	19.2244	16.4259	13.8781	0	0	0.0099589	67.2092	-506.957	71.0825	121.521	0	39.9293	38.2544	145.271	1
2112	0	0	112	1	331.528	198.083	133.445	0	0	-16.9631	-49.6349	293.882	276.404	3704.38	4135.69	-293.882	0	16.0227	16.9012	14.7586	0	0	0.318684	96.366	-521.105	57.3435	115.64	0	48.2248	45.3111	177.732	1
2113	0	0	113	1	326.214	159.14	167.074	0	0	42.5661	-31.7988	139.545	274.556	3744.51	3918.54	-139.545	0	13.4505	15.6364	13.9427	0	0	0.103408	105.543	-517.266	56.8451	116.265	0	46.5861	43.8597	109.092	1
2114	0	0	114	1	364.061	204.665	159.395	0	0	-8.85318	-20.4569	39.8369	349.461	3696.27	4006.86	-39.8369	0	15.7444	16.6259	14.2217	0	0	0.316686	95.9725	-520.433	49.3016	136.422	0	37.4573	34.6878	89.9333	1
2115	0	0	115	1	383.644	243.902	139.742	0	0	53.1391	4.78705	175.707	304.002	3733.94	3981.61	-175.707	0	15.2912	16.8383	15.2192	0	0	0.240733	84.0034	-516.176	46.5234	119.876	0	44.5312	41.1666	111.706	1
2118	0	0	118	1	320.612	187.208	133.404	0	0	-7.79029	-73.6681	307.027	282.076	3595.55	3960.41	-307.027	0	16.6325	14.8222	13.8548	0	0	0.167301	142.086	-523.414	57.4913	156.667	0	44.3026	43.626	175.706	1
2119	0	0	119	1	356.791	248.873	107.917	0	0	75.4619	-100.552	290.62	242.263	3711.62	4186.61	-290.62	0	13.9966	16.5748	15.3057	0	0	0.0930557	80.7486	-514.07	51.6311	110.186	0	53.23	51.3276	199.746	1
2120	0	0	120	1	319.778	154.998	164.78	0	0	68.4779	-43.9325	199.591	233.369	3818.26	4030.33	-199.591	0	12.1202	16.5839	14.9862	0	0	0.0902429	97.3838	-519.423	60.4714	113.829	0	55.0463	51.1953	152.742	1
2122	0	0	122	1	302.096	196.118	105.978	0	0	79.1946	-15.4034	253.441	264.716	3707.89	4201.12	-253.441	0	14.4059	16.4542	15.1647	0	0	0.0834889	75.8388	-511.965	65.9572	112.966	0	49.008	46.8601	166.563	1
2124	0	0	124	1	323.188	181.149	142.039	0	0	33.8116	10.1488	207.577	402.15	3753.27	4175.57	-207.577	0	20.9144	16.5697	14.0933	0	0	0.294642	93.9127	-519.584	58.6068	148.038	0	33.0608	31.4726	94.7245	1
2125	0	0	125	1	319.014	178.095	140.92	0	0	-27.6784	6.91249	158.284	278.742	3715.1	3979.49	-158.284	0	13.9823	16.6112	14.1073	0	0	0.268876	106.452	-524.403	59.8066	144.552	0	47.3185	43.6332	112.651	1
2126	0	0	126	1	438.816	269.633	169.183	0	0	60.3629	30.7279	312.983	398.83	3726.72	4154.99	-312.983	0	22.9622	16.0219	14.1198	0	0	0.157643	99.3854	-521.106	37.3351	155.467	0	34.6642	32.7514	134.894	1
2127	0	0	127	1	417.512	243.733	173.779	0	0	77.179	-2.19279	229.726	380.296	3709.9	4187.91	-229.726	0	20.1657	16.1196	14.5472	0	0	0.177925	95.0915	-520.419	40.3712	149.216	0	34.8584	33.376	108.674	1
2130	0	0	130	1	422.811	216.681	206.13	0	0	50.6253	-7.49996	132.67	390.916	3736.45	4093.56	-132.67	0	18.9093	15.7356	14.0441	0	0	0.170057	99.8177	-520.416	39.1592	158.486	0	34.0714	31.9427	79.1731	1
2132	0	0	132	1	283.924	171.253	112.671	0	0	21.0151	-34.4598	21.6128	221.069	3666.41	3921.2	-21.6128	0	9.8	15.5981	14.1618	0	0	0.0597334	104.241	-516.221	70.2189	94.7928	0	54.8978	52.6735	135.379	1
2135	0	0	135	1	295.091	172.557	122.534	0	0	65.7722	-39.8176	-150.959	252.773	3721.31	4225.54	150.959	0	10.1789	16.2886	14.1378	0	0	0.0637255	100.348	-519.509	66.9474	125.229	0	44.9915	43.0359	142.923	1
2146	0	0	146	1	217.621	94.479	123.142	0	0	79.3117	-105.724	-113.981	136.585	3807.43	3892.8	113.981	0	5.71599	15.6888	14.5334	0	0	0.20627	90.3459	-509.814	107.01	89.4911	0	79.1811	77.7815	230.426	1
2148	0	0	148	1	322.216	179.217	142.998	0	0	15.5108	-169.593	199.865	222.4	3671.91	4255.65	-199.865	0	12.2624	16.0359	14.4461	0	0	0.180737	103.602	-518.81	58.755	118.188	0	52.5698	52.7424	148.936	1
2149	0	0	149	1	330.431	174.088	156.343	0	0	75.5947	-30.0077	84.3288	205.854	3811.15	4215.73	-84.3288	0	9.55944	17.1465	15.1765	0	0	0.138637	95.4161	-521.69	58.2365	104.695	0	61.2928	58.2892	141.702	1
2150	0	0	150	1	317.876	153.769	164.107	0	0	15.9767	8.02942	-123.224	217.892	3870.76	4277.35	123.224	0	8.75356	16.9754	14.7164	0	0	0.152652	81.9886	-513.184	61.0951	107.072	0	53.6797	51.9768	158.791	1
2153	0	0	153	1	274.749	174.21	100.539	0	0	66.0997	-30.4144	101.718	261.327	3820.64	3917.15	-101.718	0	12.3326	15.7978	13.9286	0	0	0.0316331	109.018	-520.91	73.7396	125.799	0	48.1253	45.5105	110.284	1
2154	0	0	154	1	288.796	170.705	118.091	0	0	18.0617	-64.4019	164.775	316.183	3669.36	4050.8	-164.775	0	16.0649	15.2618	14.3131	0	0	0.233765	87.7338	-513.078	68.2377	141.145	0	40.825	38.0887	101.029	1
2155	0	0	155	1	323.645	155.027	168.618	0	0	59.2421	-20.4429	141.115	241.432	3628.18	4006.84	-141.115	0	11.7945	15.0788	13.7665	0	0	0.0647723	98.107	-514.761	56.8433	94.8069	0	51.6115	49.1065	124.874	1
2156	0	0	156	1	236.299	154.75	81.5492	0	0	-21.0858	15.9531	236.941	191.74	3708.51	3771.13	-236.941	0	10.382	15.7399	13.8675	0	0	0.0746212	101.456	-515.756	92.839	128.95	0	62.7029	61.1426	206.811	1
2157	0	0	157	1	374.842	189.19	185.652	0	0	35.9692	-30.071	87.7981	277.323	3651.45	4016.47	-87.7981	0	12.9596	15.0451	13.7178	0	0	0.105138	96.8066	-512.735	45.8317	114.752	0	45.3481	42.5786	107.298	1
2159	0	0	159	1	396.621	204.875	191.746	0	0	3.97562	-38.1765	194.266	379.83	3683.44	4024.58	-194.266	0	19.7717	15.2995	13.8259	0	0	0.132448	130.851	-528.021	42.4938	175.071	0	34.8569	32.0313	93.6414	1
2162	0	0	162	1	333.871	171.64	162.231	0	0	59.8719	23.8986	61.4468	277.591	3727.21	4161.82	-61.4468	0	12.5068	15.9959	14.724	0	0	0.404347	85.073	-513.119	55.9558	138.446	0	46.0012	43.739	107.407	1
2164	0	0	164	1	383.058	189.062	193.996	0	0	77.7622	41.8857	69.5302	315.159	3709.32	4044.17	-69.5302	0	14.2511	14.5939	14.0741	0	0	0.364046	102.041	-515.516	44.3804	143.262	0	41.1918	37.9265	95.8089	1
2166	0	0	166	1	299.07	141.118	157.952	0	0	-0.654979	-25.9173	-22.0533	237.163	3688.08	3813	22.0533	0	10.1831	14.4631	13.318	0	0	0.141337	77.9338	-502.449	62.7566	100.425	0	48.5161	47.3461	120.189	1
2171	0	0	171	1	284.669	170.688	113.98	0	0	53.8597	68.0078	195.426	256.232	3733.22	4217.37	-195.426	0	13.0602	16.0133	15.3846	0	0	0.112513	75.9629	-511.537	71.9624	104.931	0	49.4068	47.4479	139.128	1
2174	0	0	174	1	314.607	162.524	152.083	0	0	20.0592	8.09495	91.4057	276.097	3767.02	3878.65	-91.4057	0	12.8656	15.3753	13.3084	0	0	0.0701035	96.1911	-512.81	59.0709	122.058	0	45.4144	43.1644	104.471	1
2175	0	0	175	1	281.732	151.436	130.296	0	0	-18.7579	-73.3447	105.094	177.912	3606.52	3860.42	-105.094	0	8.63841	14.8158	13.7266	0	0	0.2054	104.338	-514.08	69.5585	103.898	0	65.3443	65.7715	155.106	1
2176	0	0	176	1	345.34	164.566	180.774	0	0	76.3099	-23.3656	-42.4651	264.816	3710.77	4209.09	42.4651	0	11.1208	15.3659	14.1375	0	0	0.0118272	113.083	-522.601	52.2261	128.858	0	44.441	42.9039	111.43	1
2179	0	0	179	1	442.69	235.161	207.53	0	0	33.6364	-14.4969	59.0212	378.734	3753.44	4100.56	-59.0212	0	17.1979	14.589	14.2563	0	0	0.218129	113.889	-521.331	36.2538	155.509	0	34.0872	31.9274	79.7112	1
2180	0	0	180	1	318.627	157.735	160.892	0	0	46.0965	45.3222	171.559	239.247	3740.98	4140.4	-171.559	0	11.9345	16.0211	14.6387	0	0	0.292802	87.3134	-513.619	59.9273	101.424	0	53.4889	50.441	134.476	1
2182	0	0	182	1	371.426	203.048	168.379	0	0	66.4575	-42.2069	185.666	338.996	3720.62	4227.93	-185.666	0	17.3634	15.2147	13.3442	0	0	0.21158	100.253	-517.267	46.2723	132.093	0	36.7669	35.501	98.2957	1
2183	0	0	183	1	361.056	150.309	210.747	0	0	10.8759	-47.1411	207.997	342.063	3776.2	4133.2	-207.997	0	18.0652	14.8011	13.2274	0	0	0.0685467	126.458	-521.479	47.8144	160.831	0	36.9409	34.4295	105.836	1
2184	0	0	184	1	346.337	221.698	124.639	0	0	49.629	25.1695	128.31	242.771	3538.13	4060.89	-128.31	0	11.6329	15.7401	14.5941	0	0	0.303227	103.062	-519.847	52.6901	126.623	0	51.5693	50.0884	124.882	1
2185	0	0	185	1	343.106	210.908	132.199	0	0	103.707	-64.1525	183.862	249.897	3683.37	4150.21	-183.862	0	12.8343	14.8013	14.5166	0	0	0.0667418	95.7307	-512.816	52.5905	124.831	0	49.8069	47.6655	131.31	1
2186	0	0	186	1	263.632	147.907	115.725	0	0	-26.9267	-7.7004	-149.685	166.038	3814.01	3994.1	149.685	0	6.69681	16.0358	13.679	0	0	0.151534	81.8831	-506.047	78.4819	111.927	0	66.8273	63.7567	212.542	1
2189	0	0	189	1	266.294	130.946	135.349	0	0	52.4071	-9.08787	29.1747	193.285	3734.67	4294.47	-29.1747	0	8.53462	16.2785	14.356	0	0	0.149505	106.321	-520.324	78.6037	129.522	0	61.8291	59.9209	148.153	1
2190	0	0	190	1	333.277	201.295	131.983	0	0	121.914	-49.8435	282.57	320.872	3764.83	4235.56	-282.57	0	18.0836	15.7439	14.8196	0	0	0.0289436	87.411	-514.649	55.9763	118.8	0	40.3486	38.3357	150.924	1
2192	0	0	192	1	264.932	147.66	117.271	0	0	62.003	-7.91649	-37.3666	167.998	3824.74	3695.34	37.3666	0	7.05312	15.0036	14.1791	0	0	0.115606	101.368	-512.575	77.2617	94.4043	0	67.2817	66.0395	168.503	1
2193	0	0	193	1	324.908	157.78	167.128	0	0	39.2824	49.1471	267.038	284.342	3747.8	4136.57	-267.038	0	15.6397	15.5695	14.518	0	0	0.127129	110.631	-524.936	57.6853	138.693	0	45.9905	42.6826	161.688	1
2194	0	0	194	1	376.563	208.883	167.68	0	0	67.1983	-34.385	247.963	359.614	3620.22	4020.79	-247.963	0	19.5541	15.2497	13.1296	0	0	0.100985	96.1489	-513.314	45.2309	137.324	0	36.0766	34.1537	118.324	1
2199	0	0	199	1	309.503	141.999	167.504	0	0	31.3984	-44.177	162.115	257.04	3656.02	4229.9	-162.115	0	12.9252	15.6408	14.1009	0	0	0.112944	89.6374	-512.863	61.6429	108.981	0	47.8021	46.6833	119.319	1
2200	0	0	200	1	399.758	221.543	178.215	0	0	62.3811	6.64349	337.406	437.346	3724.7	4079.42	-337.406	0	25.8675	15.1473	13.323	0	0	0.302808	84.7971	-511.57	41.6028	130.794	0	32.3643	30.1718	132.467	1
2201	0	0	201	1	253.338	95.2606	158.077	0	0	67.3062	-68.9379	-282.275	199.967	3819.43	3856.02	282.275	0	8.07624	15.7257	13.6534	0	0	0.0335196	101.303	-515.046	82.96	111.567	0	56.801	54.0952	224.409	1
2204	0	0	204	1	380.293	245.119	135.174	0	0	113.907	-43.824	231.583	379.527	3673.17	4129.88	-231.583	0	20.304	14.8141	14.1595	0	0	0.0357073	100.018	-517.905	45.0497	147.418	0	34.5775	32.6586	107.84	1
2205	0	0	205	1	380.582	196.622	183.961	0	0	15.8869	8.78671	254.437	300.943	3771.19	4176.93	-254.437	0	16.4665	15.213	15.4233	0	0	0.351736	83.4732	-513.297	46.1336	114.48	0	42.5787	40.0224	148.938	1
2206	0	0	206	1	365.564	182.94	182.624	0	0	5.12883	18.5434	30.0994	236.614	3682.29	3967.86	-30.0994	0	10.4595	15.5031	13.6547	0	0	0.0848584	115.319	-519.591	47.788	111.686	0	52.5083	49.037	127.33	1
2208	0	0	208	1	335.754	241.383	94.3704	0	0	53.1262	-26.3984	73.6841	213.161	3733.95	4212.12	-73.6842	0	9.81178	15.4712	13.8311	0	0	0.127562	123.707	-523.151	54.2376	127.065	0	56.7387	54.3823	131.907	1
2209	0	0	209	1	349.427	245.362	104.065	0	0	82.9293	-20.7517	275.267	308.762	3803.81	4106.81	-275.267	0	17.1888	15.2657	14.2628	0	0	0.333954	91.9283	-512.554	51.3612	135.539	0	42.2822	39.1267	152.539	1
2210	0	0	210	1	328.485	136.011	192.473	0	0	94.3344	-35.3495	-96.6597	255.275	3892.07	3822.43	96.6597	0	10.4464	15.4453	13.857	0	0	0.063697	102.449	-517.458	56.0177	114.694	0	44.5211	43.4449	124.206	1
2211	0	0	211	1	332.122	178.358	153.764	0	0	17.3667	51.7535	210.492	224.814	3769.71	4133.97	-210.492	0	11.7084	16.3523	14.6819	0	0	0.335137	84.196	-511.841	56.6575	115.27	0	57.0855	53.0579	164.934	1
2212	0	0	212	1	381.035	206.209	174.826	0	0	63.5562	-14.0541	236.873	384.04	3723.52	4100.11	-236.873	0	20.5752	14.2985	13.314	0	0	0.226714	103.985	-514.827	43.995	155.695	0	34.0251	31.5681	106.95	1
2213	0	0	213	1	379.63	209.054	170.576	0	0	12.1338	-53.7264	232.814	334.664	3675.29	4040.13	-232.814	0	18.1435	14.8324	13.6442	0	0	0.0653537	103.363	-516.089	44.8118	100.5	0	38.8048	35.6436	119.715	1
2217	0	0	217	1	317.107	182.643	134.464	0	0	77.168	10.6538	26.19	231.811	3709.91	3876.09	-26.19	0	10.1553	14.9843	13.2379	0	0	0.0952173	107.077	-514.625	57.9516	121.147	0	51.9142	50.1769	126.007	1
2218	0	0	218	1	333.294	157.851	175.444	0	0	50.4343	-18.9963	-14.6482	285.722	3736.65	4204.72	14.6482	0	12.2303	15.0033	13.4952	0	0	0.0956496	114.706	-518.363	54.1213	117.104	0	41.4439	39.8844	101.333	1
2220	0	0	220	1	337.519	161.587	175.932	0	0	27.3903	-6.49498	-24.4825	187.995	3560.37	4291.88	24.4825	0	7.98337	16.7373	14.4313	0	0	0.245052	106.406	-521.738	55.3979	134.636	0	61.7459	60.572	154.319	1
2221	0	0	221	1	261.679	123.685	137.994	0	0	19.5465	-57.1941	-18.4037	216.437	3767.53	3943.93	18.4037	0	9.38052	15.24	13.0788	0	0	0.0461909	71.9098	-499.209	77.3941	105.948	0	53.647	50.838	131.758	1
2224	0	0	224	1	349.1	205.442	143.658	0	0	-65.7313	8.76483	-81.9346	197.189	3852.81	4276.62	81.9346	0	8.21477	15.8151	14.4255	0	0	0.250868	101.134	-516.896	51.9942	128.128	0	58.0241	56.0049	153.562	1
2225	0	0	225	1	261.515	114.293	147.221	0	0	30.0625	9.25121	-26.5607	243.058	3757.02	3877.49	26.5607	0	10.2667	16.0702	13.1071	0	0	0.185597	114.721	-520.528	78.6044	142.008	0	48.3762	46.9037	122.168	1
2226	0	0	226	1	310.213	136.786	173.427	0	0	34.9109	17.9613	113.661	251.618	3752.17	4167.76	-113.661	0	11.9239	15.1527	13.5001	0	0	0.21531	75.5684	-503.003	60.3117	115.032	0	49.3317	46.8505	113.17	1
2227	0	0	227	1	296.355	149.847	146.508	0	0	29.4526	-21.2622	42.9879	199.938	3757.63	4007.66	-42.9879	0	8.97626	14.9427	13.6032	0	0	0.200964	102.767	-512.555	64.4608	110.518	0	61.3079	56.7319	142.251	1
2229	0	0	229	1	332.986	186.272	146.714	0	0	-44.9504	-43.4899	179.369	293.132	3732.37	4129.55	-179.369	0	15.243	14.7699	13.9422	0	0	0.257809	134.802	-528.823	54.4092	119.092	0	42.3703	39.7718	109.872	1
2230	0	0	230	1	353.923	209.078	144.845	0	0	84.0941	-192.802	-48.722	187.902	3902.31	4079.54	48.722	0	8.59015	15.4638	14.4099	0	0	0.144692	99.2102	-515.083	50.6805	122.036	0	56.8717	58.2618	142.597	1
2231	0	0	231	1	238.189	143.984	94.2051	0	0	102.954	-37.2734	213.883	222.743	3684.13	4222.99	-213.883	0	11.6934	14.8706	13.4703	0	0	0.120587	78.0873	-501.138	89.5409	95.3343	0	54.4284	52.3972	160.896	1
2232	0	0	232	1	328.976	137.336	191.64	0	0	38.3581	29.049	-125.325	215.682	3848.38	3957.35	125.325	0	8.59862	15.1368	13.1226	0	0	0.325941	93.8607	-508.218	54.9206	117.007	0	51.6145	50.0192	155.551	1
2234	0	0	234	1	292.521	138.832	153.689	0	0	66.3753	9.92194	114.603	278.131	3820.36	3876.82	-114.603	0	13.1687	14.8507	13.3275	0	0	0.202961	98.2583	-510.601	65.2959	130.326	0	44.5415	42.5246	103.268	1
2236	0	0	236	1	271.019	140.932	130.088	0	0	44.2163	-30.1637	138.61	252.711	3742.86	3817.24	-138.61	0	12.3622	14.0541	13.5685	0	0	0.114177	98.1079	-510.516	72.5505	117.724	0	47.2868	46.1877	114.754	1
2237	0	0	237	1	264.991	114.845	150.145	0	0	186.979	-121.892	66.7672	192.258	3998.74	4108.29	-66.7672	0	9.16406	14.657	13.7046	0	0	0.0594537	92.291	-505.745	76.0796	91.6902	0	58.7182	57.3421	141.306	1
2239	0	0	239	1	349.828	188.566	161.262	0	0	71.5606	-139.092	665.104	438.363	3715.52	4125.49	-665.104	0	37.4707	13.37	12.6981	0	0	0.15276	89.2772	-506.541	48.5018	127.396	0	50.1782	47.1541	213.395	1
2241	0	0	241	1	294.208	167.286	126.922	0	0	17.0221	-23.6345	157.308	207.823	3670.4	4309.02	-157.308	0	10.3738	14.557	13.8792	0	0	0.0847493	108.499	-515.26	65.0681	112.36	0	56.5048	54.9446	141.241	1
2242	0	0	242	1	322.575	160.768	161.807	0	0	14.4465	11.7433	306.688	257.415	3772.63	4173.98	-306.688	0	14.8574	15.8093	14.3594	0	0	0.16054	79.5158	-510.161	58.3676	111.45	0	50.5127	47.5944	198.637	1
2243	0	0	243	1	382.054	206.515	175.539	0	0	89.8936	83.9989	256.676	285.264	3697.19	4101.72	-256.676	0	15.4259	14.947	14.0831	0	0	0.29789	103.407	-515.391	44.7861	134.389	0	46.1913	42.5862	154.177	1
2248	0	0	248	1	232.223	94.9932	137.229	0	0	67.7952	-25.3283	0.263571	218.125	3719.28	3912.07	-0.263571	0	9.44638	14.823	13.054	0	0	0.075882	85.0754	-503.796	92.2488	102.722	0	53.8691	51.6034	133.052	1
2249	0	0	249	1	287.134	154.498	132.636	0	0	15.7616	-1.0829	-11.2127	223.052	3771.32	3788.16	11.2127	0	9.56642	14.0414	12.6891	0	0	0.186316	76.5912	-497.079	65.4207	117.193	0	50.7404	49.4326	124.561	1
2252	0	0	252	1	315.703	201.846	113.856	0	0	87.1797	30.4696	185.147	203.711	3500.58	4155.25	-185.147	0	10.2805	15.6926	13.8383	0	0	0.192899	97.0588	-510.936	59.6194	119.057	0	60.1778	59.4337	160.669	1
2253	0	0	253	1	365.97	200.328	165.642	0	0	41.1913	-97.3671	408.717	361.05	3745.89	4083.77	-408.717	0	23.5005	14.3205	13.1578	0	0	0.176061	90.6833	-510.056	46.5032	138.978	0	41.9296	38.1053	221.81	1
2254	0	0	254	1	375.858	206.366	169.491	0	0	-4.85508	-26.6711	104.259	388.483	3791.94	4112.73	-104.259	0	18.5331	14.8925	13.0145	0	0	0.224678	99.6126	-512.824	45.0352	129.414	0	32.9887	30.7114	75.6323	1
2255	0	0	255	1	375.837	189.84	185.997	0	0	34.1352	-29.4621	171.554	225.639	3752.94	4115.52	-171.554	0	11.4047	15.5196	14.29	0	0	0.197253	100.553	-515.642	46.3893	120.842	0	55.67	52.147	139.238	1
2256	0	0	256	1	403.53	236.685	166.846	0	0	12.9719	48.5626	114.66	371.903	3674.45	4137.16	-114.66	0	17.6318	14.5106	13.1718	0	0	0.295763	102.851	-512.709	40.592	150.787	0	34.5737	32.6823	79.9707	1
2260	0	0	260	1	267.476	144.651	122.825	0	0	-4.01519	-216.721	-519.124	249.365	3591.78	4103.46	519.124	0	11.8195	15.0578	12.546	0	0	0.130347	91.8794	-508.374	73.8307	105.148	0	56.0363	60.7489	207.283	1
2261	0	0	261	1	450.414	296.525	153.889	0	0	46.9056	56.5802	294.515	463.248	3740.17	4129.14	-294.515	0	26.174	15.2491	13.1363	0	0	0.247381	96.0711	-516.85	35.1281	166.472	0	29.7182	27.6862	108.904	1
2264	0	0	264	1	233.059	102.818	130.241	0	0	-8.39917	-65.9527	83.9357	141.791	3695.82	4052.35	-83.9357	0	6.72314	15.5721	13.1269	0	0	0.175661	108.592	-514.81	93.1372	114.277	0	85.225	78.6794	193.185	1
2265	0	0	265	1	249.151	121.512	127.639	0	0	69.8375	20.3108	98.4729	157.544	3617.58	4165.41	-98.4729	0	7.33548	15.6428	14.2161	0	0	0.134513	106.305	-514.246	85.9432	95.0713	0	77.3418	75.6697	178.987	1
2266	0	0	266	1	201.687	110.238	91.4485	0	0	22.0204	-89.4737	189.671	174.74	3665.4	3876.55	-189.671	0	9.16433	14.7294	13.1733	0	0	0.194264	87.6521	-504.315	115.151	96.2868	0	66.7616	66.6569	181.704	1
2267	0	0	267	1	319.091	162.178	156.913	0	0	0.731157	-66.8949	213.09	249.783	3786.35	3953.64	-213.09	0	13.3572	14.5783	13.7214	0	0	0.211383	109.772	-516.253	57.5355	124.993	0	49.6664	45.6198	143.983	1
2271	0	0	271	1	317.363	141.927	175.436	0	0	45.807	26.7983	226.207	264.679	3741.27	4158.92	-226.207	0	13.975	14.815	13.652	0	0	0.115444	69.5603	-500.008	58.1513	124.687	0	47.2066	44.5446	145.873	1
2278	0	0	278	1	319.944	177.009	142.935	0	0	-13.0147	-9.09184	38.1575	269.2	3600.77	4194.81	-38.1575	0	12.089	15.747	12.7473	0	0	0.216209	99.8196	-512.86	57.3569	138.725	0	44.4131	43.0316	107.474	1
2279	0	0	279	1	226.074	104.875	121.199	0	0	37.274	47.6899	-60.9157	187.839	3650.15	3839.05	60.9157	0	7.69796	13.808	13.0767	0	0	0.0963966	84.8995	-499.425	94.3546	92.2918	0	59.2009	58.1534	156.827	1
2282	0	0	282	1	288.308	143.467	144.84	0	0	77.7785	-10.3449	-136.888	226.257	3709.3	3897.09	136.888	0	9.05764	14.3172	12.9249	0	0	0.0650912	87.0832	-502.05	65.629	118.095	0	49.0262	47.2601	156.597	1
2284	0	0	284	1	255.373	139.44	115.933	0	0	84.2734	4.66457	138.301	148.137	3802.47	3782.42	-138.301	0	7.17114	14.5664	13.2319	0	0	0.107422	142.772	-521.442	79.6224	148.278	0	78.6599	76.1632	188.256	1
2287	0	0	287	1	247.391	123.299	124.092	0	0	46.6358	-64.9699	257.834	198.6	3541.12	4250.69	-257.834	0	11.0132	13.8858	12.8361	0	0	0.112677	91.2414	-500.543	81.8749	131.289	0	57.8441	57.9995	204.332	1
2289	0	0	289	1	268.632	134.424	134.208	0	0	180.743	-150.202	-706.234	321.009	3606.34	4036.94	706.234	0	15.5425	13.6277	11.4191	0	0	0.164078	103.416	-507.144	69.8901	102.69	0	77.5973	83.2399	147.904	1
2294	0	0	294	1	324.255	187.402	136.853	0	0	-1.05424	-1.82196	192.806	213.536	3688.47	4287.2	-192.806	0	11.0306	15.0471	13.8917	0	0	0.207105	87.6346	-508.201	56.7795	107.337	0	55.8018	54.1605	154.763	1
2295	0	0	295	1	307.395	159.303	148.092	0	0	10.224	-75.7304	-48.3611	257.587	3776.86	4161.79	48.3611	0	11.0376	14.8201	13.2318	0	0	0.0864468	100.592	-510.432	60.5125	133.502	0	44.3799	42.2508	110.786	1
2296	0	0	296	1	325.218	158.886	166.331	0	0	105.241	-54.6636	-21.825	178.62	3582.18	3642.42	21.825	0	7.68113	14.4948	13.026	0	0	0.0685072	86.2665	-502.165	55.1984	92.9265	0	61.7244	59.8523	151.47	1
2297	0	0	297	1	373.296	185.483	187.813	0	0	65.2162	36.3972	319.295	321.466	3721.86	4149.32	-319.295	0	18.61	14.7973	13.0467	0	0	0.361952	102.763	-512.536	45.4394	127.987	0	41.254	38.8015	163.067	1
2298	0	0	298	1	357.327	195.571	161.756	0	0	80.749	-14.2434	381.351	308.35	3706.33	4100.3	-381.351	0	19.0862	13.9949	12.7621	0	0	0.0772187	118.836	-516.462	47.569	135.258	0	46.1963	42.3256	223.807	1
2301	0	0	301	1	346.008	194.73	151.278	0	0	75.6517	-0.502829	12.3257	248.629	3711.43	4186.22	-12.3257	0	10.7982	14.853	12.5616	0	0	0.0896841	110.194	-512.739	50.305	116.353	0	47.3084	45.3319	114.279	1
2302	0	0	302	1	271.053	161.158	109.895	0	0	57.3241	-30.2189	-57.4172	197.762	3729.76	4215.94	57.4172	0	8.2507	15.8517	13.3404	0	0	0.138997	113.08	-519.246	74.4982	142.327	0	56.8191	54.8314	147.931	1
2306	0	0	306	1	221.192	92.8196	128.372	0	0	54.0494	-44.4298	-36.6949	133.217	3733.03	4130.49	36.6949	0	5.65718	15.0414	13.6047	0	0	0.158828	95.1553	-507.457	101.091	87.9291	0	83.9795	80.2953	208.435	1
2307	0	0	307	1	315.198	150.984	164.213	0	0	44.1439	-159.337	321.529	245.562	3742.94	4145.74	-321.529	0	15.0574	14.9394	13.0727	0	0	0.159271	120.42	-521.793	58.2545	124.91	0	50.3365	48.6942	200.793	1
2308	0	0	308	1	422.838	254.869	167.968	0	0	56.1911	75.8975	311.677	288.051	3730.89	4109.82	-311.677	0	16.538	15.6556	14.0655	0	0	0.12618	112.615	-522.129	39.1266	130.563	0	46.8073	43.4476	181.212	1
2309	0	0	309	1	350.004	170.824	179.18	0	0	52.2472	-20.5293	269.416	310.089	3834.49	4305.91	-269.416	0	17.209	14.4493	14.1549	0	0	0.0465166	116.724	-523.862	50.5081	131.033	0	39.5695	38.0466	147.396	1
2312	0	0	312	1	307.387	189.21	118.177	0	0	70.2346	-36.9475	108.562	194.917	3716.85	4123.01	-108.562	0	9.26908	14.4371	13.7065	0	0	0.0713706	80.5956	-501.762	60.6472	97.2843	0	62.4723	58.881	142.155	1
2313	0	0	313	1	286.283	146.071	140.212	0	0	2.23882	-0.243904	181.517	246.937	3784.84	4185.96	-181.517	0	12.6011	15.5323	13.2574	0	0	0.0118963	99.0919	-511.945	68.1137	111.641	0	49.868	47.2454	129.636	1
2314	0	0	314	1	299.475	182.665	116.81	0	0	47.787	-26.6821	228.342	246.045	3739.29	4212.4	-228.342	0	13.1236	14.4841	13.2081	0	0	0.224277	86.9476	-504.893	62.5266	111.9	0	48.8733	46.8257	154.02	1
2317	0	0	317	1	365.333	186.295	179.037	0	0	53.1218	2.38804	105.855	271.478	3733.96	3984.01	-105.855	0	12.7805	14.724	13.099	0	0	0.121782	110.361	-515.484	46.8567	154.272	0	46.8164	43.2812	106.228	1
2319	0	0	319	1	347.041	204.716	142.325	0	0	159.467	-9.4252	330.103	288.412	3727.27	4195.15	-330.103	0	16.929	13.9396	13.1426	0	0	0.104328	81.8288	-501.516	49.8862	102.849	0	44.6055	42.368	186.765	1
2320	0	0	320	1	266.819	135.972	130.847	0	0	67.8711	-48.6974	-148.938	160.523	3918.53	3835.78	148.938	0	6.48755	14.1527	12.8708	0	0	0.218906	94.1589	-502.116	73.4203	104.824	0	65.4136	63.7972	205.031	1
2321	0	0	321	1	325.674	196.461	129.212	0	0	61.04	6.41499	306.563	240.516	3726.04	4079.65	-306.563	0	13.79	14.6868	13.7835	0	0	0.295817	88.3126	-505.564	55.9886	115.386	0	54.2593	50.0514	207.014	1
2322	0	0	322	1	338.852	200.313	138.539	0	0	153.692	-17.9299	358.365	354.451	3733.05	4203.65	-358.365	0	21.4216	14.5777	13.3394	0	0	0.104556	111.12	-517.664	52.3401	129.529	0	38.7045	36.5846	176.989	1
2323	0	0	323	1	378.944	203.399	175.545	0	0	-0.337897	-25.163	118.514	318.877	3787.42	4111.22	-118.514	0	15.3949	13.951	12.982	0	0	0.226474	116.082	-516.965	43.8763	138.649	0	38.9186	36.2276	89.4831	1
2324	0	0	324	1	309.944	164.619	145.326	0	0	40.4117	-59.6159	-84.9153	200.011	3647.01	4345	84.9153	0	8.31459	14.6306	13.2256	0	0	0.0814534	74.7527	-497.606	59.5865	89.0754	0	53.5183	52.4774	147.277	1
2325	0	0	325	1	234.872	130.608	104.264	0	0	174.893	-86.1432	67.3126	177.988	3711.85	4172.2	-67.3126	0	8.33863	14.5597	13.4662	0	0	0.0858952	94.116	-505.187	90.9703	118.359	0	65.4261	62.8639	151.621	1
2326	0	0	326	1	303.148	161.776	141.372	0	0	-12.5779	0.141591	232.044	293.378	3700	4085.92	-232.044	0	15.8051	14.1792	13.2324	0	0	0.237057	99.2193	-512.124	61.1197	139.101	0	43.2449	39.8574	132.986	1
2330	0	0	330	1	403.8	243.668	160.132	0	0	61.9457	-33.8656	242.148	343.15	3725.13	4119.93	-242.148	0	18.5574	14.0424	13.3703	0	0	0.178734	84.04	-505.197	40.4058	129.468	0	37.1813	34.6248	120.065	1
2331	0	0	331	1	396.766	191.478	205.289	0	0	54.9203	14.1507	5.65185	256.516	3632.5	3972.25	-5.65185	0	11.0615	14.1967	12.76	0	0	0.190135	101.165	-509.163	41.1165	113.025	0	45.9453	44.1609	118.137	1
2333	0	0	333	1	307.34	148.338	159.002	0	0	20.6306	17.0602	112.845	229.102	3666.79	4268.32	-112.845	0	10.8721	14.4655	13.3546	0	0	0.115523	90.0652	-506.273	60.3109	116.359	0	52.0359	50.4844	121.3	1
2337	0	0	337	1	363.213	184.838	178.375	0	0	97.218	12.5593	215.994	264.743	3789.52	4173.16	-215.994	0	13.8023	13.7836	13.3295	0	0	0.132429	96.6598	-508.383	46.7537	118.748	0	45.9365	43.1786	139.01	1
2341	0	0	341	1	383.449	227.868	155.581	0	0	38.4126	-29.9738	274.252	339.135	3649.01	4116.03	-274.252	0	18.982	14.6543	12.8741	0	0	0.127657	98.798	-510.641	43.518	152.97	0	38.1021	36.2459	133.339	1
2342	0	0	342	1	438.406	302.114	136.292	0	0	54.6679	-9.97821	607.787	533.662	3632.75	4096.04	-607.787	0	41.8323	13.3596	12.4497	0	0	0.328587	89.8672	-507.836	35.1905	143.991	0	38.3402	37.101	195.04	1
2343	0	0	343	1	326.726	177.746	148.98	0	0	84.9887	17.6104	28.7817	197.376	3901.41	4168.11	-28.7817	0	8.65235	14.1503	13.3747	0	0	0.128889	109.011	-511.774	54.856	103.885	0	59.2994	56.4541	142.284	1
2344	0	0	344	1	314.457	165.481	148.976	0	0	-90.4128	63.006	-116.407	223.881	3877.49	3923.39	116.407	0	9.17196	13.8707	12.8886	0	0	0.230055	106.81	-508.07	57.2552	106.125	0	49.1385	46.807	139.377	1
2346	0	0	346	1	280.103	124.549	155.553	0	0	20.8249	10.1179	-70.88	188.01	3566.94	4175.6	70.88	0	7.72637	14.2999	12.7503	0	0	0.197131	91.688	-503.027	68.2703	110.638	0	57.7657	56.5786	157.867	1
2349	0	0	349	1	304.173	138.102	166.071	0	0	75.1813	-62.4816	106.909	197.399	3612.24	4048.88	-106.909	0	9.44182	13.9084	13.39	0	0	0.0642728	94.7804	-504.94	60.7074	125.052	0	60.0939	57.4721	142.958	1
2353	0	0	353	1	292.013	157.686	134.327	0	0	60.2407	-10.0909	251.71	181.77	3726.84	3996.49	-251.71	0	9.8818	14.4547	13.3721	0	0	0.145523	106.408	-511.019	65.0839	131.386	0	68.9492	62.6036	224.87	1
2356	0	0	356	1	343.735	182.808	160.927	0	0	73.5924	28.0477	93.2744	293.71	3813.15	4058.01	-93.2744	0	13.5929	13.5549	13.3985	0	0	0.267803	93.8056	-505.316	50.4828	104.466	0	42.3483	39.3961	97.1571	1
2359	0	0	359	1	249.546	125.73	123.816	0	0	-36.1531	58.9635	-67.0734	160.655	3723.57	3827.78	67.0734	0	6.63158	13.8104	12.5742	0	0	0.221668	98.2026	-503.399	80.255	106.295	0	67.3869	65.3884	178.776	1
2360	0	0	360	1	243.812	123.45	120.362	0	0	41.8907	21.5133	46.6114	192.884	3645.53	3665.91	-46.6114	0	8.59698	13.933	12.2329	0	0	0.0998132	95.6687	-501.295	82.7387	107.295	0	58.6192	56.7781	140.01	1
2361	0	0	361	1	293.197	125.267	167.931	0	0	45.7782	-18.1475	1.30072	239.215	3641.64	3605.91	-1.30072	0	10.363	12.7891	12.3204	0	0	0.168057	97.2343	-499.554	61.6033	106.937	0	46.1813	44.961	112.508	1
2363	0	0	363	1	351.691	177.891	173.799	0	0	-3.59093	2.0017	90.8111	262.681	3591.35	3785.08	-90.8111	0	12.2989	13.52	13.1385	0	0	0.1804	100.635	-509.163	48.6087	120.785	0	44.8323	44.5292	105.854	1
2364	0	0	364	1	326.374	179.276	147.098	0	0	53.3312	-8.19503	203.172	291.483	3733.75	3994.6	-203.172	0	15.0982	14.4614	12.2999	0	0	0.288406	77.9251	-498.846	54.1671	108.323	0	43.6864	40.0158	118.914	1
2365	0	0	365	1	311.449	146.304	165.145	0	0	155.358	-58.1118	61.1401	186.11	3731.38	4144.17	-61.1401	0	8.56625	13.9381	13.5189	0	0	0.183453	90.7836	-501.911	58.7898	118.336	0	63.0715	59.7817	146.432	1
2368	0	0	368	1	312.998	132.774	180.224	0	0	20.4153	-2.13132	217.039	162.696	3866.32	3988.53	-217.039	0	8.57643	14.2677	13.2396	0	0	0.134424	108.64	-512.615	58.3962	114.734	0	72.0402	67.7077	217.956	1
2373	0	0	373	1	337.874	140.849	197.025	0	0	18.8412	-41.4593	158.676	231.785	3768.24	4227.18	-158.676	0	11.6309	15.0992	13.3524	0	0	0.159162	98.2894	-509.743	52.9988	113.524	0	51.7983	49.5407	127.534	1
2376	0	0	376	1	341.427	185.492	155.935	0	0	-21.48	9.84812	202.826	257.091	3708.9	4076.21	-202.826	0	13.4563	14.1926	12.9243	0	0	0.209402	87.3024	-502.915	51.0899	131.756	0	48.5352	44.679	133.695	1
2379	0	0	379	1	290.287	133.707	156.58	0	0	36.9714	-23.1862	-110.185	207.531	3949.43	3909.93	110.185	0	8.42907	13.2342	12.5877	0	0	0.10716	90.2352	-498.394	63.3385	106.718	0	51.2897	50.3617	145.72	1
2380	0	0	380	1	273.557	143.69	129.867	0	0	62.2981	-69.4357	-6.64337	173.105	3824.44	3856.52	6.64337	0	7.56863	13.5642	12.9309	0	0	0.133865	126.577	-513.647	70.0521	129.096	0	63.5568	61.9146	153.871	1
2382	0	0	382	1	280.104	126.083	154.021	0	0	68.6875	-45.6586	71.5572	197.227	3618.73	3932.4	-71.5572	0	9.10014	13.2711	12.7443	0	0	0.0929777	116.171	-509.839	67.0219	104.831	0	58.3587	56.9705	142.468	1
2388	0	0	388	1	271.266	138.524	132.741	0	0	10.6006	46.5812	14.0141	247.705	3577.16	4039.48	-14.0141	0	10.7518	13.6915	12.4859	0	0	0.243774	91.8373	-502.03	70.4886	110.137	0	46.9896	44.8438	120.008	1
2389	0	0	389	1	366.239	184.121	182.118	0	0	63.8296	-42.3104	-138.798	233.006	3523.93	4128.37	138.798	0	9.42004	13.6209	12.9065	0	0	0.0624984	128.855	-514.876	45.7683	135.894	0	46.114	44.9349	148.241	1
2391	0	0	391	1	264.929	133.568	131.361	0	0	114.285	-7.43302	176.175	225.899	3672.8	4093.49	-176.175	0	11.3587	13.8292	12.9901	0	0	0.18789	65.8024	-491.623	73.9501	110.342	0	54.4868	51.1896	137.617	1
2392	0	0	392	1	295.689	158.799	136.891	0	0	64.7997	11.8444	261.416	269.074	3722.28	4173.88	-261.416	0	14.7189	13.6727	12.8443	0	0	0.104374	105.573	-506.091	62.4172	136.252	0	45.6209	43.2518	158.316	1
2393	0	0	393	1	337.669	162.092	175.577	0	0	85.5235	-46.9358	135.064	212.387	3801.22	4232.66	-135.064	0	10.3694	14.9231	13.3363	0	0	0.0977971	104.945	-511.428	52.8878	137.944	0	56.2364	53.6657	133.018	1
2394	0	0	394	1	275.831	166.213	109.618	0	0	109.296	-41.0742	263.842	263.081	3578.12	3927.81	-263.842	0	14.5238	12.9607	12.5304	0	0	0.115469	71.9428	-490.949	67.8977	112.878	0	44.8192	44.7048	161.738	1
2395	0	0	395	1	212.083	89.721	122.362	0	0	101.899	-65.7873	1.74393	136.259	3485.86	4450.83	-1.74393	0	5.98177	15.2629	13.2971	0	0	0.0958076	92.5391	-504.933	107.751	98.5648	0	80.942	78.6422	196.979	1
2396	0	0	396	1	269.624	144.688	124.936	0	0	27.1947	14.7233	195.412	183.315	3660.23	3772.36	-195.412	0	9.42137	13.3466	12.7666	0	0	0.206525	105.417	-506.423	71.074	114.793	0	61.6022	61.4245	176.686	1
2397	0	0	397	1	321.813	154.615	167.198	0	0	60.4521	-0.00449025	114.113	181.791	3726.63	3986.4	-114.113	0	8.6223	13.8584	12.7151	0	0	0.15065	91.0048	-500.046	55.1701	97.4459	0	67.8337	56.9937	151.509	1
2401	0	0	401	1	263.277	139.048	124.229	0	0	44.7312	-52.5217	-150.506	180.95	3941.67	3939.26	150.506	0	7.32909	13.653	13.0024	0	0	0.137625	105.457	-509.078	74.426	106.815	0	58.2407	57.1411	180.266	1
2403	0	0	403	1	337.248	148.895	188.353	0	0	45.1181	-6.82986	98.8359	205.892	3841.62	4192.55	-98.8359	0	9.65573	13.727	12.575	0	0	0.186646	124.092	-513.913	51.309	125.324	0	56.4775	53.8537	131.843	1
2404	0	0	404	1	332.141	197.369	134.772	0	0	90.787	-28.5739	197.162	208.17	3795.95	3915.31	-197.162	0	10.7329	13.7811	11.8295	0	0	0.0219248	85.6872	-494.7	51.7924	105.056	0	57.1925	53.3122	154.509	1
2407	0	0	407	1	304.166	179.651	124.515	0	0	121.618	-72.971	317.299	241.816	3665.46	4258.69	-317.299	0	14.1904	13.5989	12.1045	0	0	0.0616173	91.9587	-499.82	58.9732	115.323	0	49.8527	48.6215	200.137	1
2409	0	0	409	1	318.634	172.156	146.478	0	0	35.8051	-79.6656	333.401	268.227	3751.27	4165.73	-333.401	0	16.1266	12.9795	12.5261	0	0	0.0535316	101.385	-504.164	54.9601	138.781	0	45.9156	43.5055	195.253	1
2413	0	0	413	1	333.482	192.143	141.339	0	0	25.6622	-2.44758	211.223	238.895	3761.42	4188.17	-211.223	0	12.5092	13.8312	13.5715	0	0	0.179432	108.195	-513.428	53.1422	116.982	0	49.9395	47.5174	149.273	1
2416	0	0	416	1	289.458	146.762	142.695	0	0	-3.11028	-7.51919	-127.705	200.357	3790.19	3794.6	127.705	0	8.09287	13.7008	12.4188	0	0	0.182842	124.937	-513.8	63.9285	144.35	0	53.4027	51.7032	160.323	1
2420	0	0	420	1	340.128	168.817	171.311	0	0	109.227	-70.7827	227.457	266.959	3777.51	4057.18	-227.457	0	14.3301	13.1352	12.5938	0	0	0.101768	85.4854	-497.968	50.2133	116.261	0	45.8097	41.6866	139.113	1
2421	0	0	421	1	254.243	141.525	112.718	0	0	44.169	13.7798	220.351	248.74	3742.91	4271.6	-220.351	0	13.0786	13.0451	13.4991	0	0	0.115939	79.6846	-499.127	78.2987	120.456	0	46.5237	44.9768	147.915	1
2422	0	0	422	1	288.603	145.468	143.135	0	0	9.53926	-27.4594	118.456	187.288	3677.88	4013.86	-118.456	0	9.02969	13.6689	13.1843	0	0	0.177506	89.0149	-502.809	65.1067	115.349	0	64.7865	59.5824	148.69	1
2423	0	0	423	1	258.566	145.606	112.959	0	0	45.526	10.1212	11.7536	190.923	3741.55	4275.26	-11.7536	0	8.28485	14.5564	12.9237	0	0	0.139481	90.0321	-503.237	77.6368	107.064	0	59.7853	57.7946	144.217	1
2424	0	0	424	1	298.684	118.096	180.588	0	0	0.209526	-56.8313	-22.7289	293.588	3786.87	3943.57	22.7289	0	12.7231	13.0192	12.0383	0	0	0.151212	107.74	-506.19	59.8803	137.241	0	38.8397	36.7592	94.7311	1
2427	0	0	427	1	287.861	137.11	150.75	0	0	37.2918	-57.4808	-203.615	210.582	3749.79	4342.86	203.615	0	8.47959	13.7155	12.4348	0	0	0.160599	109.72	-509.662	64.4904	124.593	0	50.2428	48.0202	171.211	1
2429	0	0	429	1	301.839	147.048	154.791	0	0	45.5336	16.9443	-12.5421	227.692	3841.21	4069.12	12.5421	0	9.6859	13.6866	12.901	0	0	0.244259	84.7125	-499.437	60.6285	122.247	0	50.6512	48.5205	121.88	1
2430	0	0	430	1	297.406	130.856	166.55	0	0	65.6699	-53.3781	-216.826	231.327	3721.41	4239.1	216.826	0	9.2759	13.5733	11.6579	0	0	0.0219601	92.5098	-497.777	60.39	117.313	0	45.5655	43.1066	159.942	1
2435	0	0	435	1	236.051	120.331	115.721	0	0	-5.9397	-153.698	224.702	169.454	3494.04	3940.78	-224.702	0	9.51473	13.1755	12.3076	0	0	0.158634	97.794	-499.94	85.7922	109.417	0	64.2378	64.6956	204.653	1
2442	0	0	442	1	268.121	169.407	98.7138	0	0	74.774	-12.8419	89.0389	171.354	3911.63	3899.58	-89.0389	0	7.95805	13.5444	12.4999	0	0	0.0777618	119.658	-511.425	71.5574	93.8048	0	66.3696	63.7929	153.964	1
2446	0	0	446	1	387.256	217.419	169.837	0	0	38.9054	32.7407	89.4948	274.279	3748.17	4053.32	-89.4948	0	12.678	13.1378	12.1654	0	0	0.0987809	120.497	-510.272	41.4782	143.323	0	44.74	41.0717	101.635	1
2449	0	0	449	1	345.492	170.396	175.096	0	0	46.5224	-55.1873	-44.9296	260.378	3740.56	4240.91	44.9296	0	11.0456	14.0598	12.2046	0	0	0.154377	105.445	-507.358	49.4913	127.254	0	42.3827	40.9131	107.649	1
2450	0	0	450	1	295.497	159.843	135.653	0	0	63.3592	16.6982	265.062	235.781	3723.72	4169.02	-265.062	0	12.94	13.5763	12.2002	0	0	0.0747492	84.2794	-497.086	61.6168	115.069	0	51.3341	48.5448	178.107	1
2451	0	0	451	1	360.588	195.904	164.684	0	0	59.7297	-0.417463	156.169	263.549	3727.35	3986.82	-156.169	0	13.0095	13.3897	12.121	0	0	0.182581	105.906	-503.607	46.0096	117.863	0	46.8652	43.1173	111.405	1
2452	0	0	452	1	339.15	161.543	177.607	0	0	134.087	-67.898	117.042	219.985	3652.99	4353.28	-117.042	0	10.6404	14.3963	11.8403	0	0	0.157517	118.419	-512.126	50.7536	131.149	0	51.6603	50.4428	121.445	1
2453	0	0	453	1	257.026	109.742	147.284	0	0	58.417	-1.18953	-134.158	211.737	3828.32	3788.27	134.158	0	8.46549	12.8951	11.5233	0	0	0.0698763	102.066	-496.85	73.8031	105.362	0	49.0517	48.1181	151.139	1
2456	0	0	456	1	269.429	108.457	160.972	0	0	75.2009	-33.92	75.173	198.657	3711.88	3920.66	-75.173	0	9.16137	13.9048	12.1788	0	0	0.0308149	101.96	-504.607	71.0422	113.751	0	59.5549	56.2515	138.628	1
2457	0	0	457	1	367.146	216.748	150.398	0	0	95.958	-15.6758	154.515	279.027	3691.12	4201.4	-154.515	0	13.7653	13.7637	12.2139	0	0	0.0650906	106.428	-509.86	45.1795	131.712	0	43.1153	41.5518	104.223	1
2460	0	0	460	1	266.689	138.466	128.223	0	0	50.7022	36.9208	127.028	184.673	3736.38	4248.46	-127.028	0	8.82427	14.3375	13.3243	0	0	0.15403	75.8098	-497.614	74.3731	88.8483	0	63.741	61.3832	149.794	1
2461	0	0	461	1	248.066	155.473	92.5928	0	0	38.784	11.4837	213.603	168.845	3648.64	3875.26	-213.603	0	8.82654	13.6038	12.7991	0	0	0.0255245	82.5429	-497.684	81.0395	89.7041	0	68.2776	68.4481	207.03	1
2464	0	0	464	1	332.105	148.86	183.245	0	0	83.4861	-27.2865	-86.0386	292.582	3902.91	3814.37	86.0386	0	11.9995	13.4595	11.6628	0	0	0.09678	110.763	-506.536	51.3744	129.709	0	37.1524	36.3594	102.044	1
2465	0	0	465	1	362.386	207.328	155.058	0	0	123.929	70.211	298.149	316.898	3663.15	4115.51	-298.149	0	17.8688	14.0986	12.9151	0	0	0.367452	116.325	-516.989	46.8157	139.195	0	41.3886	38.7961	153.417	1
2467	0	0	467	1	322.905	219.712	103.194	0	0	91.1016	36.0835	294.892	330.055	3795.64	4149.64	-294.892	0	18.5981	13.4998	12.2508	0	0	0.169298	106.601	-508.974	54.117	147.679	0	38.4095	35.6178	144.833	1
2468	0	0	468	1	331.721	189.857	141.864	0	0	16.4233	-43.3085	241.747	354.454	3770.66	4129.37	-241.747	0	19.3242	13.6651	13.351	0	0	0.161214	121.736	-520.539	53.2075	156.45	0	35.4257	32.7833	115.867	1
2469	0	0	469	1	267.467	151.661	115.806	0	0	120.923	-10.1783	81.3308	191.817	3765.82	4195.9	-81.3308	0	8.84241	14.4341	13.0533	0	0	0.0828328	92.0549	-501.746	73.784	90.9168	0	61.8646	58.822	142.179	1
2470	0	0	470	1	263.102	112.341	150.761	0	0	10.828	53.8512	-61.0085	226.667	3676.59	3832.89	61.0085	0	9.31019	13.6021	12.4216	0	0	0.157988	103.35	-502.891	73.5766	121.472	0	49.2269	47.849	129.787	1
2471	0	0	471	1	226.332	117.613	108.718	0	0	20.9147	28.8182	98.0678	137.18	3766.17	4256.56	-98.0678	0	6.40976	14.6983	12.5278	0	0	0.0751143	93.7535	-501.951	94.6968	119.609	0	84.1702	80.318	192.019	1
2472	0	0	472	1	320.072	172.531	147.541	0	0	26.5587	-44.261	95.296	194.214	3860.18	3931	-95.296	0	9.18333	13.311	12.4364	0	0	0.117075	104.717	-504.384	54.8243	116.838	0	59.1122	55.92	135.82	1
2474	0	0	474	1	326.331	175.469	150.863	0	0	101.349	6.19693	22.6741	261.953	3685.73	4079.86	-22.6741	0	11.452	13.6274	11.7219	0	0	0.202479	98.583	-503.724	52.8881	125.062	0	45.0977	42.3471	109.346	1
2475	0	0	475	1	330.471	197.722	132.749	0	0	47.4573	-80.9477	-33.842	239.345	3639.96	4266.67	33.842	0	10.3281	13.8794	12.2	0	0	0.0918623	123.693	-513.353	52.6102	147.639	0	44.9675	44.2797	113.95	1
2476	0	0	476	1	196.972	96.4075	100.564	0	0	96.1915	-35.1883	-23.2263	157.849	3790.55	3822.27	23.2263	0	6.73739	13.0834	11.9054	0	0	0.0477818	109.032	-500.332	112.213	104.334	0	67.7922	65.8677	166.825	1
2480	0	0	480	1	307.865	187.389	120.477	0	0	94.6979	15.012	159.756	265.592	3592.72	3971.39	-159.756	0	13.0976	13.2105	12.4171	0	0	0.116014	74.9982	-493.654	57.8946	107.968	0	44.9035	43.5902	114.336	1
2482	0	0	482	1	309.288	165.076	144.211	0	0	10.972	-4.42257	104.175	185.198	3776.11	3891.16	-104.175	0	8.76497	14.3106	12.5682	0	0	0.120276	120.467	-515.008	58.7473	119.437	0	64.4643	60.8555	145.871	1
2483	0	0	483	1	246.383	141.745	104.638	0	0	-7.52369	-46.7158	84.7771	170.13	3694.94	3933.46	-84.7771	0	8.02227	13.2516	11.5658	0	0	0.158937	98.619	-498.511	79.2418	122.333	0	67.5245	63.2152	155.831	1
2484	0	0	484	1	269.697	151.792	117.905	0	0	124.577	-13.0825	84.038	138.523	3662.5	4497.78	-84.038	0	6.40591	14.7757	13.6939	0	0	0.0581473	98.6314	-507.473	74.2114	97.267	0	82.8365	80.3354	194.032	1
2485	0	0	485	1	268.202	137.201	131.001	0	0	91.7969	-16.7324	-227.442	228.022	3794.94	3803.81	227.442	0	9.02317	13.2894	11.9381	0	0	0.0251273	94.9181	-498.583	70.3875	120.157	0	47.2661	45.2702	168.456	1
2486	0	0	486	1	294.691	150.949	143.742	0	0	-9.60836	-54.4009	86.4312	167.855	3497.71	4140.46	-86.4312	0	7.94857	13.6625	12.8705	0	0	0.128888	95.1992	-501.919	62.7495	91.5543	0	67.2486	65.6422	159.1	1
2492	0	0	492	1	312.317	142.871	169.446	0	0	50.9715	2.83635	-59.7624	213.757	3736.11	3983.56	59.7624	0	8.83047	12.9984	11.9069	0	0	0.0886865	115.141	-505.359	55.9562	114.658	0	51.5728	49.2245	135.864	1
2494	0	0	494	1	232.927	110.528	122.399	0	0	57.4062	-33.7272	-86.4338	134.936	3829.33	3920.47	86.4338	0	5.54781	14.6277	12.7852	0	0	0.101649	103.924	-504.541	90.9652	100.528	0	78.7973	76.7571	216.87	1
2495	0	0	495	1	221.508	110.807	110.701	0	0	79.1281	7.66939	-55.6672	149.568	4006.93	4277.71	55.6672	0	6.18066	14.1458	12.8127	0	0	0.133613	89.8473	-498.723	97.4892	82.9574	0	72.1961	72.4025	186.125	1
2500	0	0	500	1	244.68	122.562	122.118	0	0	62.5341	-90.7895	-10.7566	162.375	3525.23	4276.51	10.7566	0	7.1405	13.479	12.819	0	0	0.190817	97.6172	-501.198	82.5867	109.822	0	65.4218	64.951	160.911	1
2503	0	0	503	1	257.095	123.687	133.409	0	0	111.857	-25.8081	-26.1349	128.627	4073.86	3812.89	26.1349	0	5.46676	13.5978	12.6983	0	0	0.0957897	79.5064	-491.932	76.6007	84.846	0	83.4017	80.7539	203.893	1
2504	0	0	504	1	260.311	168.157	92.1539	0	0	23.8529	-15.483	303.628	230.49	3663.57	4101.54	-303.628	0	13.2873	13.8757	12.1612	0	0	0.107398	83.7496	-497.954	74.7419	100.822	0	54.3349	51.0848	202.342	1
2505	0	0	505	1	305.284	148.617	156.667	0	0	75.8618	-14.0604	66.1696	280.858	3611.56	4000.46	-66.1696	0	12.7879	12.8587	11.6819	0	0	0.133174	103.3	-502.865	57.4473	128.369	0	41.7095	39.8212	102.877	1
2507	0	0	507	1	327.907	168.412	159.496	0	0	-10.2464	-54.9534	67.4212	289.392	3697.67	4340.33	-67.4212	0	13.482	13.2326	12.6684	0	0	0.167109	83.3708	-498.538	53.0869	94.4884	0	39.8029	38.2141	94.5795	1
2509	0	0	509	1	317.26	195.808	121.452	0	0	46.9745	9.07084	163.076	269.642	3540.79	4076.99	-163.076	0	13.396	12.589	11.9463	0	0	0.100057	89.3112	-497.442	54.3534	115.46	0	42.9725	42.0676	110.54	1
2512	0	0	512	1	329.253	182.643	146.609	0	0	18.9898	-38.6069	316.728	261.432	3768.09	4124.67	-316.728	0	15.3488	13.3732	12.3907	0	0	0.229517	103.923	-505.409	52.6378	115.649	0	47.6374	44.0944	189.194	1
2514	0	0	514	1	365.727	232.085	133.643	0	0	116.117	44.2457	203.582	320.697	3770.62	4241.13	-203.582	0	16.4515	13.4353	12.4829	0	0	0.152114	102.046	-506.25	45.4059	142.071	0	37.662	35.8063	108.891	1
2517	0	0	517	1	269.646	155.389	114.257	0	0	34.4324	-19.7008	-26.806	165.301	3553.33	4404.74	26.806	0	7.02639	14.3573	12.3739	0	0	0.177616	108.205	-504.331	71.8099	98.1408	0	64.8107	63.6809	162.691	1
2518	0	0	518	1	257.617	123.851	133.767	0	0	72.5459	-7.14597	33.104	180.835	3714.53	3993.55	-33.104	0	7.99735	13.3868	11.9964	0	0	0.134693	101.199	-499.203	74.9805	101.098	0	64.3738	59.8023	153.311	1
2521	0	0	521	1	255.53	160.055	95.4744	0	0	14.5026	35.8615	304.593	206.504	3672.92	4149.86	-304.593	0	11.8675	13.5582	12.7454	0	0	0.223236	84.4534	-498.372	77.3265	124.582	0	59.7126	56.4229	229.32	1
2523	0	0	523	1	244.524	132.213	112.311	0	0	34.7411	6.06034	15.6531	149.418	3752.34	4279.32	-15.6531	0	6.51611	13.8612	12.5479	0	0	0.046185	78.1831	-493.658	82.8093	106.861	0	74.281	71.7191	177.551	1
2524	0	0	524	1	341.753	203.819	137.934	0	0	59.5611	-22.9503	10.1426	233.187	3528.2	4308.33	-10.1426	0	10.1727	13.4012	12.913	0	0	0.177154	105.203	-505.901	50.3648	139.86	0	48.1448	47.1931	117.667	1
2525	0	0	525	1	352.259	210.41	141.849	0	0	103.484	14.4581	245.02	278.042	3783.26	4171.26	-245.02	0	14.9181	14.1344	11.645	0	0	0.136679	116.804	-509.359	47.7062	128.986	0	44.219	41.3799	142.576	1
2526	0	0	526	1	273.539	162.807	110.732	0	0	44.2487	-63.7739	143.51	257.02	3643.17	4050.17	-143.51	0	12.7493	13.1135	12.4316	0	0	0.149749	72.4583	-491.037	68.8087	112.492	0	46.3545	43.8385	111.884	1
2529	0	0	529	1	283.238	154.502	128.735	0	0	-41.6532	-10.418	-226.298	185.327	3729.07	3897.16	226.298	0	7.42238	13.4187	12.0114	0	0	0.0499335	101.756	-501.853	65.1651	101.669	0	57.8178	54.3612	213.303	1
2531	0	0	531	1	211.653	122.422	89.2316	0	0	4.6484	-19.0955	95.6695	173.516	3682.77	4304.48	-95.6695	0	8.18323	13.5885	13.3455	0	0	0.0804452	74.9578	-495.209	104.674	80.7661	0	65.7588	63.4509	152.935	1
2535	0	0	535	1	238.707	145.406	93.3014	0	0	42.0225	-14.0315	-53.9811	171.704	3645.4	3801.11	53.9811	0	7.15317	13.2125	11.6322	0	0	0.122661	92.004	-495.418	83.18	106.796	0	61.2782	60.6533	160.408	1
2536	0	0	536	1	335.778	152.453	183.325	0	0	31.8393	60.6342	82.5023	294.223	3655.58	3925.77	-82.5023	0	13.4847	11.8381	11.4253	0	0	0.231558	99.7695	-495.697	49.0025	134.624	0	39.7893	38.1247	95.5523	1
2537	0	0	537	1	261.49	107.909	153.581	0	0	28.5818	-94.7799	180.34	175.447	3758.5	4081.18	-180.34	0	9.12792	13.9622	12.0552	0	0	0.142597	113.339	-506.473	74.1879	108.231	0	66.7938	62.2653	167.755	1
2541	0	0	541	1	252.829	133.944	118.885	0	0	39.3679	0.185649	106.659	237.404	3847.37	3886.55	-106.659	0	11.2052	12.2742	11.4177	0	0	0.109607	98.8837	-495.575	74.5582	116.331	0	47.8562	45.6977	110.96	1
2544	0	0	544	1	258.566	131.469	127.097	0	0	50.7991	-109.956	103.171	200.649	3736.28	4196.02	-103.171	0	9.75942	13.4181	12.6437	0	0	0.109792	87.6258	-498.373	75.6053	101.75	0	56.3033	54.6242	130.098	1
2546	0	0	546	1	349.98	171.01	178.97	0	0	71.4766	-83.9464	187.8	271.063	3715.6	4170.01	-187.8	0	14.0828	12.8733	12.4945	0	0	0.172537	98.8522	-503.33	47.9143	143.639	0	43.0735	41.5333	116.037	1
2549	0	0	549	1	275.71	137.398	138.311	0	0	20.5234	-14.7319	292.78	203.25	3567.24	4200.45	-292.78	0	11.5943	13.1315	12.1148	0	0	0.129741	74.7359	-490.258	67.6036	96.855	0	57.2402	57.3183	218.654	1
2554	0	0	554	1	195.23	87.6334	107.596	0	0	72.0305	-39.7444	-164.579	198.856	4014.03	3727.16	164.579	0	7.98392	12.4371	11.4504	0	0	0.258248	100.445	-493.795	110.962	139.657	0	51.4868	49.8541	164.883	1
2555	0	0	555	1	342.555	150.418	192.137	0	0	36.6457	13.273	-132.161	318.764	3750.43	3773.81	132.161	0	12.7246	12.939	11.2721	0	0	0.056473	86.1736	-495.169	48.3887	119.877	0	33.9485	33.0183	104.432	1
2558	0	0	558	1	274.931	135.058	139.873	0	0	78.6322	16.5404	172.332	257.04	3708.45	4169.18	-172.332	0	12.8373	13.6838	12.0887	0	0	0.170714	95.8952	-501.432	68.5345	115.233	0	46.8339	44.8077	117.446	1
2559	0	0	559	1	220.935	109.083	111.852	0	0	112.432	-81.2741	166.469	191.916	3674.65	4067.67	-166.469	0	9.75007	13.2459	13.1232	0	0	0.224344	86.5332	-497.779	96.7611	87.8321	0	62.0972	58.0816	153.49	1
2561	0	0	561	1	278.307	145.864	132.443	0	0	4.05828	-6.73149	1.32576	141.849	3783.02	4391.77	-1.32576	0	6.16115	13.7998	12.763	0	0	0.106795	103.438	-504.154	68.3425	93.5618	0	77.5525	74.7173	185.199	1
2562	0	0	562	1	327.302	180.461	146.84	0	0	93.1716	-3.3871	168.783	208.736	3693.91	4189.11	-168.783	0	10.4156	13.7855	13.1023	0	0	0.0685283	87.3844	-501.368	54.1324	113.029	0	57.0457	55.0213	143.195	1
2564	0	0	564	1	331.406	180.818	150.588	0	0	26.1383	-9.9548	252.327	226.945	3661.28	4096.01	-252.327	0	12.4022	12.9299	12.0304	0	0	0.0652557	120.232	-509.266	51.4279	121.545	0	53.0636	49.6333	174.933	1
2570	0	0	570	1	315.513	160.56	154.953	0	0	28.5618	-27.9084	188.373	162.129	3858.18	4213.63	-188.373	0	8.33468	13.7765	12.3056	0	0	0.193022	91.7041	-498.04	56.2829	106.35	0	69.4783	66.3032	192.365	1
2575	0	0	575	1	254.178	110.802	143.377	0	0	49.9941	-37.7839	-64.1066	173.915	3737.09	3824.86	64.1066	0	7.24804	12.4524	11.5371	0	0	0.202954	91.3512	-490.927	74.4202	106.223	0	59.4607	58.4482	157.295	1
2580	0	0	580	1	277.868	145.979	131.889	0	0	14.3447	-18.1454	118.652	205.341	3573.42	4004.55	-118.652	0	9.87238	13.4722	11.6553	0	0	0.2407	120.705	-508.27	66.6181	145.172	0	56.0563	54.0444	134.773	1
2582	0	0	582	1	282.324	145.503	136.821	0	0	52.3084	-165.976	252.49	198.039	3635.11	4152.38	-252.49	0	11.3969	12.575	12.2479	0	0	0.191227	100.882	-499.465	64.7734	115.759	0	55.8731	56.1537	189.997	1
2583	0	0	583	1	361.491	187.418	174.073	0	0	79.3937	-58.0513	243.153	287.294	3707.69	4044.45	-243.153	0	15.6219	12.4139	11.8569	0	0	0.20061	93.5799	-494.479	44.9327	132.866	0	42.5653	38.6429	134.987	1
2584	0	0	584	1	243.53	116.517	127.013	0	0	5.04522	16.2522	-71.3598	140.071	3682.38	3671.17	71.3598	0	5.76005	13.4877	11.7507	0	0	0.0984199	93.2546	-496.826	81.3393	84.1933	0	74.5006	71.9984	196.228	1
2589	0	0	589	1	286.197	160.926	125.271	0	0	86.4051	30.7369	125.068	195.187	3601.02	3756.34	-125.068	0	9.29454	12.2458	12.0167	0	0	0.132697	83.7373	-491.48	62.8168	103.019	0	57.1107	56.5408	136.396	1
2592	0	0	592	1	235.623	122.021	113.602	0	0	-4.95617	7.34199	92.6329	190.133	3692.38	3779.74	-92.6329	0	8.91067	12.8911	12.1614	0	0	0.137344	80.8332	-491.717	85.2746	105.544	0	59.3114	58.0924	138.895	1
2594	0	0	594	1	292.836	182.696	110.14	0	0	57.8687	-10.3932	265.602	269.801	3729.21	4196.11	-265.602	0	14.8798	13.2331	12.0737	0	0	0.0611594	101.807	-505.121	61.9156	132.12	0	44.4081	42.3389	156.108	1
2598	0	0	598	1	327.158	179.385	147.772	0	0	-3.35248	-27.7406	346.72	266.944	3690.77	4014.14	-346.72	0	16.1957	12.9752	12.1923	0	0	0.132684	115.39	-510.206	52.5835	138.581	0	48.0442	44.3377	205.576	1
2599	0	0	599	1	175.97	104.502	71.4686	0	0	97.3849	-43.8283	-63.3024	154.1	3590.04	3930.57	63.3024	0	6.43093	13.0164	11.8948	0	0	0.137534	81.3992	-488.693	133.818	107.14	0	68.0274	66.4038	190.387	1
2600	0	0	600	1	265.902	143.437	122.464	0	0	98.685	-3.79805	201.262	199.936	3688.4	3890.54	-201.262	0	10.2976	12.6944	11.4631	0	0	0.0897132	89.7643	-491.642	69.8157	117.452	0	57.8646	56.074	161.976	1
2601	0	0	601	1	230.882	107.394	123.488	0	0	9.46128	-29.0745	-184.344	179.063	3677.96	3716.49	184.344	0	7.1735	13.1088	11.9707	0	0	0.204127	82.1538	-492.697	87.9766	110.203	0	58.4147	55.4992	192.121	1
2603	0	0	603	1	329.072	163.697	165.375	0	0	-17.1054	27.8985	-147.257	257.287	3804.19	4058.16	147.257	0	10.2722	13.1102	12.163	0	0	0.23746	133.256	-516.104	52.2349	147.455	0	43.1022	40.5582	131.264	1
2605	0	0	605	1	264.863	177.642	87.2215	0	0	58.3383	14.2395	128.928	179.702	3629.08	3872.5	-128.928	0	8.62258	12.7141	11.8634	0	0	0.100544	106.665	-500.975	70.8335	123.676	0	62.6556	63.2258	151.041	1
2607	0	0	607	1	243.804	102.983	140.821	0	0	9.10709	-19.7198	-106.451	170.777	3777.97	3806.8	106.451	0	6.96235	12.7214	11.2512	0	0	0.160095	103.292	-496.827	79.1319	120.265	0	59.707	58.0394	172.408	1
2611	0	0	611	1	258.472	146.945	111.526	0	0	58.6833	-26.7039	-56.0245	188.31	3828.06	3813.78	56.0245	0	7.85408	13.2081	11.7164	0	0	0.0815083	90.6812	-494.086	73.9241	108.391	0	55.9246	54.9752	145.339	1
2612	0	0	612	1	265.335	116.755	148.58	0	0	11.9099	9.40353	-112.922	162.283	3775.17	3977	112.922	0	6.54546	12.6739	12.1952	0	0	0.182928	98.6686	-497.503	71.0677	105.083	0	65.8457	62.6199	189.166	1
2613	0	0	613	1	248.532	104.643	143.889	0	0	91.0644	-158.759	-103.018	161.578	3696.02	4145.16	103.018	0	7.0082	13.0294	11.4292	0	0	0.0941973	86.8927	-491.672	77.6494	110.909	0	60.3695	58.8955	173.732	1
2614	0	0	614	1	270.569	141.424	129.144	0	0	-22.9227	-72.4263	44.0277	240.145	3710.34	3959.17	-44.0277	0	11.0673	12.4628	10.8823	0	0	0.16113	113.581	-500.473	66.9218	122.511	0	47.0191	43.7425	112.342	1
2615	0	0	615	1	302.102	151.236	150.867	0	0	81.1491	-15.5445	32.9086	185.565	3805.59	4300.92	-32.9086	0	8.21913	14.0339	12.3038	0	0	0.0890291	97.0069	-500.505	60.2326	104.622	0	61.0674	58.7563	144.927	1
2619	0	0	619	1	290.63	153.572	137.058	0	0	22.1819	30.9063	331.498	317.461	3764.9	4154.81	-331.498	0	18.7336	13.386	11.9806	0	0	0.330416	77.3524	-494.377	62.6623	151.995	0	40.3324	37.6797	167.492	1
2621	0	0	621	1	236.687	120.75	115.937	0	0	-41.0457	-14.1748	-152.684	175.932	3628.81	3801.25	152.684	0	7.12861	12.314	11.4564	0	0	0.127453	90.0461	-492.179	82.4339	113.273	0	58.0609	55.8029	183.769	1
2628	0	0	628	1	229.337	82.6052	146.732	0	0	-101.817	3.12474	-61.9719	173.78	3390.6	3983.28	61.9719	0	7.43653	12.8195	11.7535	0	0	0.218287	97.8104	-497.258	87.9411	122.801	0	60.4212	57.9752	153.989	1
2629	0	0	629	1	289.409	124.186	165.223	0	0	31.5984	-34.1034	131.47	204.996	3655.82	4319.48	-131.47	0	9.98619	14.0502	12.5973	0	0	0.0920523	92.0098	-503.658	64.5545	135.427	0	55.8397	54.3765	132.989	1
2631	0	0	631	1	322.919	162.838	160.081	0	0	11.2667	-33.6046	56.2752	197.029	3775.81	3820.68	-56.2752	0	8.99797	12.8074	12.1635	0	0	0.214208	96.9469	-498.529	53.3993	111.16	0	57.0443	54.8094	134.594	1
2632	0	0	632	1	351.856	160.949	190.907	0	0	37.9123	-55.6891	35.9721	283.611	3649.51	4141.75	-35.9721	0	12.7748	12.7204	11.2889	0	0	0.107043	81.7306	-492.304	46.4401	118.517	0	39.9848	38.4757	97.3229	1
2633	0	0	633	1	326.141	143.8	182.341	0	0	36.7803	-34.6484	44.1338	231.615	3650.64	4021.05	-44.1338	0	10.4364	12.9509	11.8338	0	0	0.020394	94.8282	-497.937	52.4538	126.475	0	49.8727	46.8506	122.309	1
2637	0	0	637	1	205.816	111.514	94.3021	0	0	8.89785	-24.6994	-42.1862	135.022	3778.18	4409.74	42.1862	0	5.70706	13.9211	12.1495	0	0	0.0834427	74.5001	-489.961	107.225	76.371	0	78.2865	75.5164	195.704	1
2639	0	0	639	1	303.365	139.519	163.846	0	0	88.7262	13.0479	-48.8216	200.033	3997.33	4272.33	48.8216	0	8.29168	12.6615	11.7915	0	0	0.0664917	143.245	-514.771	57.8952	141.208	0	53.3639	53.1689	135.69	1
2641	0	0	641	1	325.45	158.054	167.396	0	0	52.2326	36.4105	2.75785	249.259	3734.85	3850.33	-2.75785	0	10.6864	12.1927	11.5799	0	0	0.123077	82.3558	-489.858	51.6904	108.36	0	44.9215	43.5287	110.338	1
2645	0	0	645	1	374.292	221.409	152.883	0	0	81.8626	-9.83442	306.92	329.218	3605.56	4095.89	-306.92	0	18.8889	12.7539	11.1548	0	0	0.182316	80.8367	-491.696	42.5056	127.103	0	37.664	36.4665	142.788	1
2646	0	0	646	1	261.648	125.96	135.687	0	0	-13.6959	-35.4863	96.563	191.995	3800.78	4121.55	-96.563	0	9.13302	12.678	11.5927	0	0	0.112131	103.684	-496.79	71.678	112.754	0	59.126	54.9759	134.285	1
2648	0	0	648	1	229.488	109.917	119.572	0	0	52.5526	-90.8805	147.162	167.004	3335.89	3977.62	-147.162	0	8.38413	12.4951	11.067	0	0	0.0831402	94.8062	-492.095	85.9279	107.205	0	65.2155	62.4208	158.365	1
2649	0	0	649	1	345.748	167.686	178.062	0	0	12.0701	-30.9867	-54.7847	240.024	3775.01	3818.07	54.7847	0	10.0786	12.2953	11.3683	0	0	0.210965	102.586	-496.537	47.3386	146.231	0	44.3365	43.1553	113.964	1
2654	0	0	654	1	262.89	157.638	105.251	0	0	62.3134	4.12373	63.6418	180.805	3625.11	4181.6	-63.6418	0	8.18855	12.8487	12.0119	0	0	0.0746431	96.976	-497.464	72.0294	121.813	0	62.214	60.8991	147.156	1
2659	0	0	659	1	305.405	180.117	125.288	0	0	255.435	-92.7608	266.143	212.859	3830.63	4178.82	-266.143	0	12.167	13.2795	12.5234	0	0	0.0674781	109.362	-505.623	58.7627	113.974	0	53.7886	50.5825	195.093	1
2662	0	0	662	1	290.111	114.02	176.091	0	0	3.97369	49.6909	-39.2105	203.404	3783.11	3837.05	39.2105	0	8.48805	13.0434	11.478	0	0	0.190004	78.9407	-488.794	61.8272	93.8702	0	53.4347	51.4585	134.295	1
2664	0	0	664	1	240.675	151.283	89.391	0	0	57.1834	-54.9673	-24.3857	139.813	3829.56	3742.39	24.3857	0	6.00693	12.812	11.8437	0	0	0.0182623	90.2547	-492.841	81.8857	109.718	0	74.1279	72.5686	184.01	1
2667	0	0	667	1	300.852	162.721	138.131	0	0	104.117	-14.4488	-80.0201	194.264	3782.62	4200.17	80.0201	0	7.96511	12.6507	12.0233	0	0	0.146933	116.957	-502.631	58.8468	100.624	0	55.3329	52.7081	144.538	1
2670	0	0	670	1	286.388	143.27	143.118	0	0	19.1338	-5.91599	21.8165	179.552	3767.95	3992.32	-21.8165	0	7.90482	12.4353	10.6153	0	0	0.149642	116.691	-498.485	61.2179	124.381	0	61.8283	57.3297	145.687	1
2672	0	0	672	1	262.714	135.275	127.439	0	0	34.5286	18.7082	146.242	156.984	3951.87	3768.37	-146.242	0	7.6733	12.7948	11.9619	0	0	0.128615	122.202	-504.633	71.9535	109.816	0	70.063	67.8636	171.194	1
2674	0	0	674	1	365.143	238.031	127.111	0	0	63.9507	23.1818	232.34	289.345	3723.13	4062.88	-232.34	0	15.3475	12.6999	11.9959	0	0	0.0598698	114.844	-503.771	44.6133	148.409	0	42.7802	38.9281	131.239	1
2676	0	0	676	1	364.287	192.774	171.513	0	0	57.0166	-92.941	323.15	295.014	3730.06	3979.68	-323.15	0	17.5817	11.6549	12.0687	0	0	0.113674	97.1506	-496.602	44.0454	128.459	0	41.2787	38.5228	166.766	1
2679	0	0	679	1	370.649	187.561	183.088	0	0	19.1319	-38.2227	269.684	324.411	3767.95	4124.28	-269.684	0	18.1621	12.4769	11.641	0	0	0.204701	110.879	-503.848	43.2673	155.302	0	37.5312	34.554	131.478	1
2680	0	0	680	1	371.989	194.98	177.01	0	0	14.9804	14.4799	179.032	240.038	3672.44	3971.92	-179.032	0	12.1617	12.9631	12.1639	0	0	0.183885	141.93	-524.882	43.7677	162.629	0	50.1571	46.6774	128.995	1
2681	0	0	681	1	289.641	150.453	139.189	0	0	162.65	-47.8086	110.606	183.766	3724.09	4233.53	-110.606	0	8.80427	12.9674	12.0762	0	0	0.163636	100.182	-499.281	62.6258	114.408	0	60.9885	58.6636	141.593	1
2684	0	0	684	1	293.418	153.648	139.769	0	0	31.4789	-36.4884	256.912	255.27	3755.6	4122.55	-256.912	0	14.0735	13.4166	11.9783	0	0	0.110645	112.716	-506.367	61.8199	124.001	0	47.5159	43.904	159.215	1
2685	0	0	685	1	299.262	146.541	152.721	0	0	36.5436	-18.2455	9.84098	142.993	3949.86	4303.63	-9.84098	0	6.24102	13.7985	12.6764	0	0	0.0655593	122.706	-509.692	61.2623	111.58	0	76.6724	76.1751	185.85	1
2688	0	0	688	1	264.502	145.236	119.266	0	0	26.0685	38.9881	-172.422	164.152	3462.03	3947.41	172.422	0	6.461	13.0295	11.7811	0	0	0.0890462	122.271	-505.974	71.2816	135.844	0	63.6772	60.9769	213.898	1
2695	0	0	695	1	288.141	154.87	133.27	0	0	66.6379	-10.0523	261.777	187.026	3720.44	4096.11	-261.777	0	10.2651	13.5984	13.1925	0	0	0.179839	82.94	-497.768	65.1899	111.327	0	65.4947	60.2491	224.008	1
2698	0	0	698	1	279.981	148.839	131.143	0	0	51.0993	-0.45286	42.2178	182.028	3935.3	3986.85	-42.2178	0	8.10955	12.8625	11.4618	0	0	0.105014	82.6973	-489.066	64.9006	90.3366	0	59.965	58.5189	143.408	1
2703	0	0	703	1	267.738	126.277	141.461	0	0	77.0264	-20.9115	-144.105	209.715	3510.73	3907.65	144.105	0	8.40519	12.107	11.3779	0	0	0.192116	103.324	-498.143	68.2132	113.959	0	49.2785	47.7249	157.536	1
2704	0	0	704	1	299.1	150.436	148.665	0	0	77.0061	12.3995	31.3571	275.559	3710.07	3974	-31.3571	0	12.1185	13.1677	11.4104	0	0	0.0686449	99.0615	-500.614	59.1836	123.702	0	43.0359	40.1028	104.141	1
2705	0	0	705	1	347.374	176.637	170.737	0	0	-32.2397	-26.3236	344.413	255.468	3719.66	4112.38	-344.413	0	15.5769	12.9944	11.5951	0	0	0.111986	116.899	-505.398	47.7632	135.636	0	49.1747	45.67	209.117	1
2707	0	0	707	1	227.368	128.569	98.7996	0	0	89.7409	-93.1494	188.504	183.127	3797	3979.89	-188.504	0	9.54338	12.2695	11.3406	0	0	0.0235897	85.9775	-489.064	87.2813	99.3434	0	61.9111	57.229	161.546	1
2708	0	0	708	1	343.83	186.609	157.221	0	0	75.3211	-17.9538	-148.048	258.259	3911.08	4004.35	148.048	0	10.3315	12.9732	11.7042	0	0	0.0653243	97.218	-496.922	48.5428	121.675	0	41.2026	40.5602	127.735	1
2709	0	0	709	1	265.796	159.169	106.627	0	0	89.1593	-59.2679	299.395	294.889	3797.58	4145.33	-299.395	0	16.9537	13.2468	11.6223	0	0	0.214744	68.1058	-487.923	70.8168	117.125	0	41.638	38.8323	157.48	1
2710	0	0	710	1	226.268	115.653	110.615	0	0	79.6159	-31.3108	-26.8839	149.053	3408.48	4017.71	26.8839	0	6.33874	12.1185	11.4655	0	0	0.026868	135.673	-506.321	87.8923	126.749	0	70.0722	68.3884	173.817	1
2711	0	0	711	1	303.527	152.658	150.87	0	0	78.2241	10.4557	40.3788	202.699	3708.86	4274.92	-40.3788	0	8.98351	12.8281	12.0942	0	0	0.0341083	100.266	-500.925	58.3561	124.996	0	55.261	53.3078	131.225	1
2714	0	0	714	1	226.409	116.488	109.922	0	0	121.317	-91.2203	-105.782	142.455	3665.76	4077.62	105.782	0	5.9449	12.7327	11.4869	0	0	0.142643	74.7949	-484.185	88.9845	90.2354	0	70.0064	67.7669	211.542	1
2715	0	0	715	1	299.512	166.881	132.631	0	0	32.123	30.8649	114.969	250.079	3555.64	4254.52	-114.969	0	11.8483	12.6878	12.014	0	0	0.197783	93.1989	-496.073	59.2597	130.413	0	45.6333	45.0407	108.246	1
2716	0	0	716	1	320.738	179.978	140.76	0	0	41.8946	50.6175	278.301	294.991	3745.19	4135.1	-278.301	0	16.4073	12.7453	11.5595	0	0	0.254267	101.135	-500.666	53.2673	135.014	0	41.6067	38.4861	148.526	1
2718	0	0	718	1	398.578	207.245	191.333	0	0	56.2934	-61.9584	213.057	310.781	3730.79	4048.36	-213.057	0	16.453	12.6645	12.21	0	0	0.143191	105.978	-505.879	39.586	139.588	0	39.4521	36.0336	113.771	1
2721	0	0	721	1	295.526	121.455	174.071	0	0	-26.6149	-39.4108	-94.1639	197.496	3813.69	4225.13	94.1639	0	8.20076	13.3146	12.0051	0	0	0.174179	97.7709	-500.63	61.0969	103.396	0	53.9172	51.0038	146.219	1
2722	0	0	722	1	304.06	154.118	149.942	0	0	59.2561	-6.20903	137.777	236.462	3727.82	4191.93	-137.777	0	11.4815	13.6496	11.8727	0	0	0.273239	102.803	-503.773	58.791	136.657	0	49.6783	47.7803	116.647	1
2727	0	0	727	1	375.345	234.184	141.162	0	0	80.8347	39.1034	226.054	300.163	3805.91	4146.62	-226.054	0	15.7738	12.518	11.236	0	0	0.157883	79.5676	-489.059	42.2448	126.15	0	39.5672	36.8034	122.525	1
2729	0	0	729	1	278.829	179.187	99.6425	0	0	44.9764	-70.8756	28.9837	191.497	3642.44	4555.58	-28.9837	0	8.61751	12.5689	11.4735	0	0	0.0469698	123.544	-505.163	64.958	129.894	0	55.0033	53.6404	134.1	1
2730	0	0	730	1	245.491	122.17	123.321	0	0	3.61895	-31.6521	196.958	203.17	3484.48	4117.71	-196.958	0	10.5891	12.4144	11.4962	0	0	0.0914695	97.4312	-498.01	78.2613	111.585	0	54.83	53.3922	154.234	1
2734	0	0	734	1	289.971	124.19	165.781	0	0	6.69762	-5.11093	-52.1874	241.189	3880.04	3991.51	52.1874	0	10.0796	12.4018	11.307	0	0	0.189873	99.9892	-494.094	60.9493	101.976	0	44.5724	43.3641	112.143	1
2735	0	0	735	1	313.948	150.638	163.311	0	0	9.23196	14.1243	137.147	244.471	3777.85	4071.94	-137.147	0	11.9009	12.784	11.8841	0	0	0.159942	116.53	-507.783	55.3067	127.986	0	49.0349	45.0626	112.699	1
2740	0	0	740	1	268.277	98.5586	169.718	0	0	80.4071	38.6227	-219.906	227.225	3706.67	3947.78	219.906	0	8.87116	12.5572	10.9308	0	0	0.241098	124.78	-504.697	67.9545	132.08	0	47.2974	44.0977	178.474	1
2741	0	0	741	1	314.157	141.224	172.933	0	0	107.227	54.4859	67.6429	195.6	3879.17	4031.57	-67.6429	0	8.8161	12.4255	11.6621	0	0	0.288807	106.407	-499.266	54.6796	107.774	0	58.0467	54.7785	134.872	1
2746	0	0	746	1	242.521	148.244	94.2771	0	0	66.1237	-59.9168	4.69345	128.771	3720.96	3747.34	-4.69345	0	5.65646	12.0336	11.7403	0	0	0.030838	105.958	-495.78	79.501	93.9159	0	80.4589	78.7396	195.179	1
2747	0	0	747	1	270.722	131.477	139.244	0	0	44.3849	-12.2411	221.134	264.58	3742.7	4197.96	-221.134	0	13.9779	13.0083	11.5854	0	0	0.109447	82.9537	-493.551	68.5581	106.695	0	44.0896	42.1617	134.028	1
2748	0	0	748	1	313.75	161.76	151.99	0	0	17.4778	46.5717	143.468	282.847	3669.94	4039.49	-143.468	0	13.7792	12.6197	11.6691	0	0	0.207691	92.603	-497.592	54.9762	119.396	0	43.0437	39.5801	101.653	1
2750	0	0	750	1	281.444	143.98	137.464	0	0	44.3063	-19.3352	268.689	249.485	3842.43	4005.74	-268.689	0	13.8465	13.1214	10.6185	0	0	0.150804	110.007	-499.358	63.5663	118.195	0	47.3795	44.1457	163.455	1
2751	0	0	751	1	323.74	206.865	116.875	0	0	55.9353	-23.9324	172.643	242.298	3731.14	4209.65	-172.643	0	12.2133	12.7801	11.9743	0	0	0.234749	103.881	-500.585	52.9968	109.822	0	47.3251	45.6194	121.767	1
2752	0	0	752	1	236.104	94.8099	141.294	0	0	59.4342	-66.7658	-258.267	187.32	3727.65	4053.17	258.267	0	7.54806	12.6173	11.2622	0	0	0.0292371	85.8876	-489.418	82.8926	110.324	0	55.7147	52.2099	215.774	1
2754	0	0	754	1	216.824	91.9998	124.824	0	0	30.5492	37.0949	-73.1367	171.11	3955.85	4048.97	73.1367	0	6.97835	12.1108	11.7831	0	0	0.191356	108.858	-497.024	94.4409	122.022	0	60.7383	60.2183	159.308	1
2758	0	0	758	1	241.823	130.339	111.484	0	0	12.8252	-15.2173	157.698	201.286	3774.25	4001.62	-157.698	0	10.0408	12.2701	11.1752	0	0	0.124178	85.5418	-487.134	79.2529	103.577	0	58.0202	52.715	136.431	1
2759	0	0	759	1	286.14	161.945	124.195	0	0	131.604	58.8516	97.4454	174.709	3755.14	4126.87	-97.4454	0	8.091	12.604	11.7108	0	0	0.208269	113.482	-501.222	62.8796	107.835	0	66.2098	61.6457	149.606	1
2760	0	0	760	1	262.982	136.171	126.811	0	0	111.645	16.3811	105.655	182.978	3874.76	4169.34	-105.655	0	8.57446	13.225	12.0635	0	0	0.127363	87.6929	-495.198	72.5819	107.964	0	62.6761	59.286	146.675	1
2762	0	0	762	1	363.75	212.29	151.461	0	0	19.1298	-51.6605	229.979	231.081	3767.95	4137.72	-229.979	0	12.4698	12.789	11.7173	0	0	0.0504675	104.619	-500.47	44.7032	121.235	0	50.3364	46.7379	156.388	1
2765	0	0	765	1	298.051	159.158	138.893	0	0	34.6373	53.3586	154.849	225.094	3752.44	4032.7	-154.849	0	11.0533	12.4242	11.0518	0	0	0.170961	124.53	-502.972	58.2926	123.455	0	52.9353	47.965	123.892	1
2770	0	0	770	1	266.539	132.653	133.886	0	0	82.9417	-57.0017	86.2225	201.753	3704.14	4043.4	-86.2225	0	9.45555	11.564	11.6373	0	0	0.16248	102.372	-494.616	68.2887	115.817	0	56.9306	52.2932	130.38	1
2773	0	0	773	1	263.294	158.006	105.288	0	0	104.15	-110.036	-217.097	179.789	3483.61	4096.44	217.097	0	7.40828	13.0996	10.9264	0	0	0.172369	107.275	-499.418	70.5612	134.403	0	54.8699	53.1581	203.442	1
2774	0	0	774	1	305.975	205.465	100.51	0	0	49.9821	6.7222	126.55	261.912	3637.44	4179	-126.55	0	12.5641	11.7357	10.8527	0	0	0.22366	111.375	-498.309	55.2204	155.717	0	43.1823	42.3508	101.924	1
2775	0	0	775	1	222.982	133.889	89.0925	0	0	0.910083	-9.00882	206.454	163.666	3586.85	4294.39	-206.454	0	8.5779	12.1457	11.9147	0	0	0.0519059	96.2004	-492.394	90.823	109.656	0	65.9138	64.8707	195.991	1
2776	0	0	776	1	274.56	116.475	158.085	0	0	38.5438	-42.7981	25.8607	244.318	3848.2	3929.54	-25.8607	0	10.8706	11.5358	11.8118	0	0	0.123936	124.469	-504.661	65.5719	147.467	0	45.4247	43.2454	107.722	1
2777	0	0	777	1	282.701	135.883	146.818	0	0	107.668	-21.5741	191.275	213.93	3679.41	4107.63	-191.275	0	10.9461	12.534	11.5175	0	0	0.150946	128.546	-505.372	63.6736	126.91	0	55.0623	51.5746	145.354	1
2778	0	0	778	1	335.835	176.913	158.922	0	0	48.4738	-10.9306	78.8896	305.596	3638.95	4096.99	-78.8896	0	14.0851	12.1062	11.3378	0	0	0.15939	80.6394	-489.335	49.1404	125.158	0	38.2979	36.6019	91.4473	1
2781	0	0	781	1	214.668	112.026	102.642	0	0	-1.27349	15.7057	188.195	155.254	3788.35	3771.37	-188.195	0	7.96258	12.2904	11.0238	0	0	0.182459	91.7944	-488.804	94.5909	140.125	0	69.4697	66.8789	190.508	1
2782	0	0	782	1	335.724	174.259	161.465	0	0	59.3022	-24.3635	-7.14503	187.134	3827.44	4210.08	7.14503	0	8.06112	12.5768	10.9498	0	0	0.0456448	137.488	-505.773	49.1971	114.692	0	57.3039	54.5574	138.557	1
2783	0	0	783	1	317.496	160.232	157.264	0	0	69.3733	-63.2472	36.577	252.319	3618.05	4049.65	-36.577	0	11.3724	12.1094	11.2975	0	0	0.0959872	109.503	-501.977	53.1891	111.643	0	44.2884	42.3128	111.022	1
2785	0	0	785	1	351.224	230.68	120.544	0	0	68.5413	-24.76	316.592	286.208	3718.54	4210.48	-316.592	0	16.6412	13.0772	11.9225	0	0	0.254996	91.0989	-500.782	47.3601	143.762	0	42.8268	41.0064	171.454	1
2792	0	0	792	1	308.795	163.078	145.717	0	0	129.855	-31.1235	-77.9974	166.112	4055.86	4017.52	77.9974	0	6.86254	12.7556	12.0993	0	0	0.157096	119.913	-506.26	56.8475	112.721	0	62.2466	61.9275	165.308	1
2797	0	0	797	1	273.355	178.484	94.8709	0	0	83.523	-37.5133	86.8217	144.095	3803.22	4123.57	-86.8217	0	6.71773	12.4413	12.2488	0	0	0.0955247	95.209	-493.528	67.7634	104.011	0	78.1198	72.9293	177.821	1
2800	0	0	800	1	365.008	197.971	167.037	0	0	101.64	-11.5251	33.3277	231.659	3984.42	4097.58	-33.3277	0	10.2536	12.3368	11.4862	0	0	0.136659	100.377	-497.297	43.9885	122.424	0	47.5089	46.1302	115.799	1
2802	0	0	802	1	353.27	215.251	138.019	0	0	79.5615	-24.9025	148.357	278.793	3607.86	4011.3	-148.357	0	13.7086	13.0067	10.4191	0	0	0.120933	92.0004	-493.105	45.6393	124.877	0	41.9525	40.0535	102.299	1
2808	0	0	808	1	300.653	190.158	110.495	0	0	-18.1312	-33.0744	69.5557	172.797	3805.21	4119.13	-69.5557	0	8.02737	13.1466	10.2925	0	0	0.230222	93.8061	-491.074	57.3794	97.4841	0	63.988	59.4394	146.304	1
2809	0	0	809	1	335.547	202.04	133.507	0	0	59.1836	48.7547	158.214	274.849	3727.9	3937.65	-158.214	0	13.5083	11.6361	11.2758	0	0	0.286937	75.8485	-484.062	48.744	101.811	0	43.0758	39.937	104.739	1
2815	0	0	815	1	239.436	112.519	126.917	0	0	-21.2153	9.6871	82.0847	179.129	3808.3	4176.03	-82.0847	0	8.34136	12.2976	10.9028	0	0	0.149602	85.9389	-485.488	79.9913	98.0912	0	61.6591	57.8807	141.559	1
2819	0	0	819	1	297.435	174.641	122.793	0	0	159.197	-85.9586	358.308	260.451	3727.54	4072.36	-358.308	0	15.9889	12.2615	10.6182	0	0	0.116325	94.9833	-491.125	57.7835	150.926	0	48.6823	44.9711	210.957	1
2821	0	0	821	1	254.132	140.563	113.569	0	0	95.49	-28.0378	37.2374	176.436	3691.59	4114.1	-37.2374	0	7.86607	12.384	11.8808	0	0	0.0600291	99.4351	-495.593	74.8779	104.216	0	64.0286	60.2382	150.553	1
2822	0	0	822	1	282.966	150.921	132.045	0	0	95.0859	-7.0844	-196.395	197.99	3691.99	4093.14	196.395	0	7.8331	12.05	10.4021	0	0	0.102044	105.109	-494.544	61.5742	119.002	0	51.4223	48.4519	183.252	1
2823	0	0	823	1	253.356	146.402	106.954	0	0	176.416	-11.3716	185.616	129.594	3710.32	4197.09	-185.616	0	6.60738	12.7365	11.5022	0	0	0.0864618	96.7036	-491.979	75.1411	112.027	0	85.3979	82.0512	224.636	1
2825	0	0	825	1	287.461	155.078	132.383	0	0	27.9325	-32.1651	86.3356	230.01	3659.49	4018.57	-86.3356	0	10.7515	12.4978	11.5315	0	0	0.0469321	96.8169	-494.091	62.1138	100.032	0	50.6384	47.123	119.156	1
2827	0	0	827	1	276.684	132.392	144.292	0	0	130.941	9.4691	-62.6889	165.908	3755.8	4176.25	62.6889	0	6.83956	12.5151	11.8932	0	0	0.150762	110.238	-497.415	66.1909	97.17	0	64.0109	61.4524	163.313	1
2829	0	0	829	1	313.17	138.479	174.69	0	0	20.3458	44.3385	-52.5927	237.272	3866.39	3942.06	52.5927	0	9.79756	12.5545	11.3225	0	0	0.234126	85.8684	-489.16	54.697	127.627	0	45.6704	44.0477	115.53	1
2835	0	0	835	1	294.931	130.686	164.245	0	0	60.4719	29.6438	148.121	197.076	3826.27	3956.76	-148.121	0	9.60911	12.6574	11.3138	0	0	0.172657	91.2629	-493.112	59.7491	97.8968	0	58.4945	54.5818	138.148	1
2837	0	0	837	1	315.031	190.524	124.507	0	0	34.3382	7.86672	290.22	251.828	3752.74	3878.87	-290.22	0	14.2486	11.4861	11.1197	0	0	0.155847	89.8783	-490.232	53.0027	129.638	0	45.8512	43.6509	173.518	1
2838	0	0	838	1	320.491	163.904	156.588	0	0	4.73507	-35.0205	107.258	251.136	3682.69	4021.42	-107.258	0	12.0165	11.9597	10.5532	0	0	0.2739	92.6184	-489.423	51.5964	117.694	0	46.2843	42.3877	105.967	1
2839	0	0	839	1	301.033	123.454	177.579	0	0	-60.2646	-20.5011	-203.296	201.837	3947	4006.9	203.296	0	8.16917	12.9879	10.943	0	0	0.0912419	110.231	-498.41	57.903	127.233	0	50.2275	49.0197	171.828	1
2841	0	0	841	1	252.214	129.709	122.505	0	0	123.461	6.58678	-101.918	127.84	3962.6	4179.13	101.918	0	5.16789	12.7956	11.8145	0	0	0.290815	131.407	-508.074	76.2423	109.39	0	79.6322	77.921	225.61	1
2843	0	0	843	1	206.308	116.649	89.659	0	0	-13.9068	-100.946	-93.4314	120.854	3800.99	4187.01	93.4314	0	5.13622	12.4945	11.6853	0	0	0.0993015	108.723	-496.263	102.566	99.786	0	82.8475	78.7263	221.28	1
2844	0	0	844	1	292.196	149.445	142.751	0	0	75.8186	91.5036	-79.7203	162.464	3611.6	3795.24	79.7203	0	6.54509	11.9776	10.6417	0	0	0.0872176	103.887	-492.342	59.005	116.157	0	62.8185	61.7104	171.656	1
2847	0	0	847	1	229.525	86.5813	142.943	0	0	27.5369	45.9606	-296.6	211.072	3759.54	3840.78	296.6	0	8.25685	12.2737	11.0068	0	0	0.111453	95.206	-493.03	85.3984	119.913	0	52.2731	48.5677	213.117	1
2850	0	0	850	1	266.894	160.317	106.577	0	0	113.11	-15.0676	141.698	186.625	3873.29	3901.81	-141.698	0	9.09444	11.604	11.3648	0	0	0.178121	116.768	-498.818	67.8327	121.064	0	58.9043	55.9369	141.146	1
2853	0	0	853	1	354.719	182.722	171.997	0	0	43.3013	47.6734	213.873	263.793	3743.78	4138.05	-213.873	0	13.7336	12.6925	11.3213	0	0	0.259035	97.5655	-496.599	45.9193	125.435	0	44.9921	41.9565	130.811	1
2854	0	0	854	1	320.125	184.297	135.828	0	0	35.4872	-57.7011	71.5616	260.36	3651.93	3944.44	-71.5616	0	12.0926	11.9919	11.2555	0	0	0.0687124	119.207	-505.571	52.4159	142.664	0	43.6035	41.7552	105.71	1
2855	0	0	855	1	301.52	158.686	142.834	0	0	33.8968	12.9979	169.78	232.113	3653.52	4372.04	-169.78	0	11.6201	12.659	11.2755	0	0	0.0788929	100.831	-497.282	57.8229	125.334	0	47.8107	46.7141	123.399	1
2856	0	0	856	1	306.225	195.489	110.736	0	0	107.319	-34.6196	418.774	396.076	3679.76	4120.68	-418.774	0	25.5135	11.554	10.5262	0	0	0.263346	112.282	-497.02	54.6163	200.555	0	37.4981	33.6746	198.647	1
2859	0	0	859	1	295.088	153.504	141.584	0	0	36.6678	-142.272	225.715	160.73	3650.75	3730.03	-225.715	0	8.9112	11.5883	11.1804	0	0	0.0991907	101.684	-492.134	58.3835	100.457	0	63.068	63.1729	205.256	1
2862	0	0	862	1	277.666	174.553	103.113	0	0	128.724	-68.3314	305.001	197.854	3758.02	4154.39	-305.001	0	11.4566	12.5174	11.7189	0	0	0.0294619	102.72	-496.635	65.6203	91.7605	0	59.4115	55.4804	229.999	1
2863	0	0	863	1	330.782	200.151	130.631	0	0	47.6797	9.67986	237.872	251.031	3739.4	4076.38	-237.872	0	13.4366	12.4715	11.3127	0	0	0.285438	108.667	-500.376	50.4995	126.864	0	47.9484	43.7966	149.05	1
2865	0	0	865	1	342.037	186.92	155.116	0	0	78.1672	36.3533	10.1068	193.675	3808.57	4249.03	-10.1068	0	8.34069	12.8379	11.7815	0	0	0.225161	121.742	-506.822	48.8651	124.541	0	57.6088	54.719	137.388	1
2867	0	0	867	1	265.951	128.977	136.974	0	0	0.170391	-64.3663	-144.646	191.144	3786.91	3951.11	144.646	0	7.83115	12.6743	10.7144	0	0	0.0931672	100.94	-494.007	68.6572	132.599	0	52.9946	50.2423	167.37	1
2870	0	0	870	1	281.915	140.597	141.317	0	0	30.7835	-55.3199	128.332	205.26	3656.64	4041.72	-128.332	0	10.0294	12.138	11.0107	0	0	0.0390736	85.8688	-487.574	62.8095	112.311	0	55.6158	51.87	129.923	1
2871	0	0	871	1	290.207	155.391	134.816	0	0	69.8199	-47.5199	92.2031	183.095	3816.92	3834.6	-92.2031	0	8.60595	11.8835	10.9171	0	0	0.0305991	106.222	-492.501	59.8228	109.203	0	59.1637	56.8536	137.925	1
2873	0	0	873	1	256.167	126.218	129.949	0	0	25.8368	-20.6892	-91.1892	155.859	3661.58	4007.09	91.1892	0	6.38464	13.1191	11.6192	0	0	0.103471	119.781	-507.288	74.6412	123.755	0	67.0624	64.0054	200.105	1
2880	0	0	880	1	287.363	111.935	175.428	0	0	10.1088	-15.7874	23.2199	171.179	3677.31	4101.85	-23.2199	0	7.57283	12.251	11.187	0	0	0.197443	106.401	-495.909	61.4351	110.582	0	64.4155	60.6068	154.224	1
2882	0	0	882	1	245.03	125.736	119.293	0	0	91.1866	-69.6502	90.2479	142.944	3795.55	3956.39	-90.2479	0	6.75018	12.0219	11.199	0	0	0.151638	88.9136	-486.523	77.3577	94.4262	0	77.6548	71.9372	174.011	1
2884	0	0	884	1	242.518	137.847	104.671	0	0	54.2035	-43.967	88.3894	227.59	3633.22	3930.71	-88.3894	0	10.6617	11.1789	11.1435	0	0	0.0902106	107.019	-493.885	77.0788	102.127	0	48.4572	47.247	117.543	1
2885	0	0	885	1	318.446	188.595	129.851	0	0	6.25574	16.4088	300.063	231.412	3780.82	3969.99	-300.063	0	13.2821	11.8891	10.9341	0	0	0.160413	96.2124	-490.928	52.3909	111.893	0	51.4013	46.8835	191.621	1
2886	0	0	886	1	251.247	157.064	94.1829	0	0	33.8704	8.94892	75.1701	160.174	3952.53	3977.45	-75.1701	0	7.34063	12.0481	11.507	0	0	0.145687	73.7524	-481.291	75.06	106.735	0	67.2403	65.2214	158.331	1
2887	0	0	887	1	246.34	113.373	132.968	0	0	-2.35564	30.2514	140.26	214.45	3689.78	3756.83	-140.26	0	10.4717	11.642	10.2978	0	0	0.131759	88.06	-485.522	74.6263	117.271	0	50.5073	49.2901	122.038	1
2888	0	0	888	1	253.251	106.452	146.799	0	0	12.5181	-32.3345	-273.906	270.551	3774.56	4018.73	273.906	0	10.8003	11.9587	9.96913	0	0	0.152674	97.9264	-488.576	71.5543	142.815	0	39.5359	36.6464	152.903	1
2892	0	0	892	1	277.033	138.028	139.005	0	0	16.7794	-13.7384	77.304	151.342	3770.3	4199.46	-77.304	0	6.99773	13.1188	11.5259	0	0	0.065352	86.5766	-492.174	66.3152	100.8	0	73.7362	69.7645	168.558	1
2893	0	0	893	1	279.293	141.744	137.549	0	0	16.3819	-65.1972	-97.5581	152.552	3770.7	4151.26	97.5581	0	6.33595	12.6237	11.2033	0	0	0.0651139	122.347	-500.969	64.5063	125.481	0	66.5307	63.0056	183.575	1
2895	0	0	895	1	300.039	129.846	170.193	0	0	-24.0243	-120.754	-104.784	163.163	3711.44	4107.15	104.784	0	6.98968	11.9202	11.391	0	0	0.0162829	86.4786	-486.97	57.5929	103.418	0	60.5948	58.0662	172.051	1
2896	0	0	896	1	270.434	145.499	124.936	0	0	-93.7931	-51.8989	32.4181	205.616	3880.87	4038.3	-32.4181	0	9.54175	12.0539	10.7106	0	0	0.0747239	87.505	-486.607	66.2089	109.341	0	51.7804	48.6619	122.088	1
2905	0	0	905	1	206.668	108.984	97.6837	0	0	57.9354	41.6017	107.668	186.787	3529.82	3845.14	-107.668	0	8.75364	11.2326	10.7304	0	0	0.0769753	84.8965	-482.307	97.2055	106.95	0	57.4412	57.6616	137.361	1
2907	0	0	907	1	240.357	141.323	99.0348	0	0	21.4186	19.7211	115.461	221.047	3765.66	3767.36	-115.461	0	10.5101	11.0751	10.1818	0	0	0.0993618	115.042	-491.181	76.2649	123.233	0	48.5607	47.0027	115.183	1
2911	0	0	911	1	267.059	145.804	121.254	0	0	20.9353	14.4112	-20.2917	188.383	3865.8	4270.97	20.2917	0	7.99367	11.8899	11.1244	0	0	0.165199	138.956	-499.166	67.8182	138.704	0	56.4242	54.5866	136.484	1
2918	0	0	918	1	280.508	164.574	115.934	0	0	-1.33744	-38.581	101.581	196.442	3788.42	4024.98	-101.581	0	9.37064	12.1863	10.695	0	0	0.111064	88.1215	-487.353	62.9081	105.666	0	57.9874	52.9487	129.127	1
2919	0	0	919	1	263.997	142.733	121.264	0	0	60.8349	17.7169	98.0864	158.701	3626.59	3669.7	-98.0864	0	7.3941	11.0036	10.9026	0	0	0.0779472	99.8774	-487.082	67.4314	105.722	0	65.8574	64.1557	155.493	1
2920	0	0	920	1	322.41	157.403	165.007	0	0	11.0362	2.11008	-2.5324	162.444	3975.36	3984.29	2.5324	0	7.01276	12.66	10.7264	0	0	0.117606	106.438	-494.342	51.9542	99.9838	0	64.2805	62.9621	156.72	1
2927	0	0	927	1	218.206	111.782	106.424	0	0	66.5824	-8.78258	-68.536	149.481	3321.86	3895.52	68.536	0	6.15654	12.0498	10.9381	0	0	0.188112	82.7798	-484.589	91.6066	99.281	0	68.0914	66.2745	177.368	1
2928	0	0	928	1	266.777	137.995	128.782	0	0	37.1834	23.8574	235.806	211.939	3749.9	3763.22	-235.806	0	11.3172	10.784	10.6492	0	0	0.16091	117.589	-492.343	65.7562	125.733	0	50.1493	48.5214	169.125	1
2931	0	0	931	1	251.112	123.274	127.838	0	0	47.5286	23.188	-31.3849	146.067	3739.55	4262.19	31.3849	0	6.12191	13.1306	11.6433	0	0	0.127561	78.2973	-488.092	76.9602	102.462	0	72.4278	69.9675	179.277	1
2932	0	0	932	1	191.152	105.858	85.2941	0	0	72.1132	21.0922	154.338	167.062	3814.63	3865.65	-154.338	0	8.19671	11.7226	11.0319	0	0	0.0218674	92.3581	-486.667	111.648	102.892	0	65.6508	62.5214	160.288	1
2933	0	0	933	1	258.171	173.495	84.6765	0	0	-24.8592	47.988	146.938	167.136	3712.28	4038.07	-146.938	0	8.24309	11.8067	12.2656	0	0	0.264241	92.9443	-492.172	72.8551	98.2923	0	69.6335	62.8589	163.487	1
2935	0	0	935	1	240.51	123.4	117.11	0	0	-4.49277	-20.9172	1.98721	188.708	3791.57	3907.66	-1.98721	0	8.2425	11.7802	10.7759	0	0	0.125832	100.82	-491.762	78.3959	103.923	0	56.9753	53.8876	136.02	1
2936	0	0	936	1	301.545	113.839	187.707	0	0	4.13953	12.4503	75.1939	162.655	3782.94	3973.95	-75.1939	0	7.48374	11.9075	10.745	0	0	0.0972009	106.27	-491.592	56.4407	104.865	0	69.2896	63.4294	155.43	1
2937	0	0	937	1	240.318	126.003	114.315	0	0	4.65182	-41.4071	165.307	186.605	3782.43	3828.49	-165.307	0	9.4479	12.0553	10.6796	0	0	0.131013	93.6818	-487.323	78.7607	106.242	0	58.3804	55.9475	146.332	1
2940	0	0	940	1	371.847	164.856	206.991	0	0	31.445	-11.0427	-12.8444	243.438	3855.3	4097.1	12.8444	0	10.4316	11.9633	10.7724	0	0	0.0689403	103.104	-494.382	42.0778	107.383	0	44.4836	42.5934	107.988	1
2942	0	0	942	1	258.411	131.97	126.441	0	0	13.1752	-35.0031	163.947	191.072	3773.9	4121.06	-163.947	0	9.63074	12.1741	10.6385	0	0	0.270041	102.693	-491.103	70.8302	123.719	0	58.7716	54.5582	142.275	1
2945	0	0	945	1	285.571	171.092	114.478	0	0	41.1536	-91.0064	-94.5871	164.336	3546.61	4276.73	94.5871	0	6.89219	12.7015	11.5157	0	0	0.108735	108.469	-499.89	62.9303	133.821	0	59.8831	59.2644	169.205	1
2951	0	0	951	1	218.077	113.4	104.677	0	0	-55.7662	-36.762	180.123	152.192	3743.19	4023.16	-180.123	0	7.93482	12.0669	10.8137	0	0	0.165533	104.365	-488.332	91.4513	119.492	0	73.9748	66.504	184.375	1
2952	0	0	952	1	257.781	160.741	97.0401	0	0	42.6576	-41.4607	102.612	146.776	3943.74	3928.2	-102.612	0	6.96666	11.8554	11.5175	0	0	0.0393074	73.3852	-481.385	71.9872	91.3956	0	72.2713	69.6721	169.605	1
2953	0	0	953	1	257.131	101.248	155.883	0	0	63.8905	32.3892	-113.668	176.557	3723.19	4053.67	113.668	0	7.0538	12.5817	10.9448	0	0	0.117172	94.9917	-491.868	72.4043	115.749	0	58.8528	55.751	178.271	1
2956	0	0	956	1	335.498	183.31	152.188	0	0	70.9627	68.2675	323.499	235.677	3815.78	4117.45	-323.499	0	13.6757	12.2208	11.6946	0	0	0.185058	84.3991	-490.674	49.628	103.626	0	51.1327	47.3676	213.796	1
2957	0	0	957	1	294.729	152.82	141.909	0	0	123.801	-32.6154	14.0217	271.418	3862.6	4118.68	-14.0217	0	11.9072	11.1397	10.6444	0	0	0.0592127	113.187	-495.076	57.3694	156.742	0	40.1359	38.0816	96.8534	1
2959	0	0	959	1	275.174	143.322	131.852	0	0	51.4173	-45.0336	236.696	243.471	3735.66	4031.43	-236.696	0	13.1434	11.0923	10.7223	0	0	0.124263	85.8856	-483.072	63.3653	109.243	0	47.6056	42.8268	147.9	1
2960	0	0	960	1	300.442	146.089	154.353	0	0	39.0887	40.0066	136.225	194.024	3747.99	4046.05	-136.225	0	9.36218	12.2119	10.8514	0	0	0.0829735	119.849	-500.783	57.1743	126.679	0	60.1964	54.7644	136.613	1
2962	0	0	962	1	280.371	144.577	135.794	0	0	-8.19639	-18.1693	206.596	201.225	3795.28	4004.57	-206.596	0	10.5867	12.1865	10.8495	0	0	0.124019	87.7804	-488.731	63.1584	112.643	0	57.0594	51.8901	158.51	1
2967	0	0	967	1	271.096	151.225	119.871	0	0	14.0431	30.2142	-46.3738	144.758	3773.04	4454.49	46.3738	0	6.02042	13.0306	11.5645	0	0	0.0600118	129.161	-506.11	68.4164	145.52	0	72.3661	69.4751	181.602	1
2971	0	0	971	1	209.27	86.5736	122.697	0	0	-6.07013	-13.0639	-72.115	144.427	3593.83	4198.78	72.115	0	5.99031	12.5438	10.2669	0	0	0.101155	82.6148	-482.694	97.0359	109.363	0	68.0936	66.0763	187.452	1
2984	0	0	984	1	247.663	125.123	122.541	0	0	100.224	-2.06419	-267.479	181.092	3985.84	4088.12	267.479	0	7.13938	11.4196	11.0039	0	0	0.184332	104.709	-491.868	74.8745	121.157	0	57.2762	55.9581	209.909	1
2986	0	0	986	1	233.362	104.592	128.77	0	0	32.1345	-14.5806	98.6184	133.658	3655.29	4399.62	-98.6184	0	6.28681	12.4859	12.0217	0	0	0.0758882	117.631	-501.166	85.5622	115.676	0	80.1804	78.1926	188.108	1
2988	0	0	988	1	264.018	130.497	133.52	0	0	55.1099	-18.1373	-101.476	165.939	4030.95	3805.22	101.476	0	6.74461	11.2013	10.3981	0	0	0.0594512	81.8529	-479.457	66.97	89.1015	0	58.9996	57.647	165.521	1
2990	0	0	990	1	210.949	97.5645	113.385	0	0	48.6745	27.358	-114.205	183.464	3539.09	3859.38	114.205	0	7.34034	11.5711	10.0336	0	0	0.0485543	94.4644	-485.249	93.3272	106.176	0	54.0458	52.5522	164.081	1
2991	0	0	991	1	231.171	113.376	117.795	0	0	62.6758	-20.4641	204.018	178.873	3724.4	3907.2	-204.018	0	9.2858	11.7833	9.90976	0	0	0.170332	97.5535	-483.509	81.4767	130.596	0	62.1877	58.9074	172.09	1
2993	0	0	993	1	251.247	128.829	122.418	0	0	53.2948	29.4701	124.093	168.827	3733.79	4056.59	-124.093	0	8.04991	12.234	11.4637	0	0	0.143103	106.899	-493.516	75.2723	94.4556	0	68.9677	63.1368	155.589	1
2994	0	0	994	1	247.856	138.374	109.482	0	0	56.673	5.12057	35.6964	197.099	3730.41	3881.62	-35.6964	0	8.72001	11.3005	10.422	0	0	0.11208	101.8	-488.433	73.6438	112.782	0	54.8896	52.858	131.815	1
2995	0	0	995	1	237.107	123.068	114.039	0	0	19.6503	67.9528	134.535	190.365	3667.77	4018.11	-134.535	0	9.17535	11.7971	11.116	0	0	0.0433209	101.419	-493.551	80.7245	109.077	0	60.7895	55.7831	141.642	1
2997	0	0	997	1	206.256	98.4059	107.85	0	0	54.1271	-2.68769	-43.8898	153.677	3732.95	3789.77	43.8898	0	6.41888	11.0204	10.4545	0	0	0.132974	94.2833	-483.306	96.3683	101.801	0	64.8849	64.0969	164.79	1
3001	0	0	1001	1	284.956	140.868	144.088	0	0	63.5738	-32.3676	174.808	226.322	3823.17	3919.11	-174.808	0	11.4459	11.2303	10.5305	0	0	0.0982908	100.728	-490.175	60.1763	121.611	0	48.7881	45.8416	124.963	1
3003	0	0	1003	1	317.091	197.016	120.075	0	0	28.8436	-5.17844	124.784	193.64	3658.58	4091.24	-124.784	0	9.31746	12.2316	11.1902	0	0	0.248499	109.092	-498.054	53.2919	130.284	0	59.2608	56.009	136.928	1
3006	0	0	1006	1	294.971	152.22	142.751	0	0	77.9139	5.52061	-12.2415	196.218	3908.49	4080.54	12.2415	0	8.35379	11.9711	11.2382	0	0	0.0894939	87.6257	-489.523	58.9059	97.0366	0	54.4231	52.9863	132.649	1
3008	0	0	1008	1	277.893	104.447	173.446	0	0	-12.9435	13.3426	7.50329	231.252	3800.02	3873.4	-7.50329	0	10.0822	11.6242	11.093	0	0	0.225626	81.396	-484.421	63.6162	122.111	0	47.4251	45.2192	113.538	1
3010	0	0	1010	1	255.759	115.649	140.11	0	0	59.0918	-28.9668	4.86065	184.665	3827.65	3816.05	-4.86065	0	8.0369	11.0111	10.5521	0	0	0.105631	83.742	-480.041	70.1082	99.6798	0	55.8268	54.329	135.705	1
3014	0	0	1014	1	305.047	137.986	167.061	0	0	-22.1268	-138.514	-228.753	202.672	3908.87	4025.25	228.753	0	8.57423	11.2039	10.5435	0	0	0.107889	107.946	-490.794	54.5797	98.7987	0	47.6249	46.7327	161.261	1
3015	0	0	1015	1	224.991	104.045	120.946	0	0	51.0081	-46.8641	170.047	174.162	3935.39	3933.6	-170.047	0	8.80986	11.809	10.5843	0	0	0.196303	111.72	-491.944	86.2897	116.157	0	60.5475	58.358	156.488	1
3019	0	0	1019	1	288.49	129.723	158.767	0	0	16.1219	-10.9644	175.531	213.573	3770.96	4097.02	-175.531	0	10.826	11.6669	10.3712	0	0	0.0996074	109.155	-490.865	59.4165	107.622	0	52.9836	48.879	131.93	1
3021	0	0	1021	1	279.463	151.68	127.783	0	0	59.9166	-33.6955	81.0695	208.663	3627.5	3820.78	-81.0695	0	9.68023	11.5187	10.0924	0	0	0.101127	108.387	-491.944	61.6532	116.991	0	51.0606	51.2298	122.105	1
3023	0	0	1023	1	273.959	147.073	126.886	0	0	-3.95004	-45.5451	120.174	247.335	3691.37	4031.95	-120.174	0	12.0311	11.5342	10.5351	0	0	0.137503	114.482	-495.672	64.0807	112.586	0	46.6247	42.5409	106.566	1
3031	0	0	1031	1	222.253	103.825	118.428	0	0	46.6994	-22.0424	-45.7121	163.17	3740.38	4008.44	45.7121	0	6.84538	11.5142	10.5919	0	0	0.0789612	94.0048	-485.549	87.3511	104.422	0	63.6472	60.1825	162.186	1
3033	0	0	1033	1	280.597	154.964	125.633	0	0	79.4733	-39.2746	-21.1956	198.266	3508.29	4224.99	21.1956	0	8.48531	11.8432	10.5352	0	0	0.118586	95.2359	-486.713	62.2641	108.395	0	51.6058	50.5496	129.917	1
3034	0	0	1034	1	282.263	150.441	131.822	0	0	29.7833	-44.0822	73.6492	207.073	3557.98	3831.16	-73.6492	0	9.60131	11.4416	10.4036	0	0	0.100367	88.5668	-484.755	61.0916	96.0597	0	51.2335	51.3325	123.138	1
3035	0	0	1035	1	235.699	114.964	120.735	0	0	58.8234	-57.827	31.9292	169.2	3728.26	4442.87	-31.9292	0	7.58825	12.1132	10.6806	0	0	0.0907764	123.27	-501.348	81.1743	149.519	0	61.174	59.1625	147.528	1
3037	0	0	1037	1	296.401	161.147	135.254	0	0	49.3401	38.8264	172.601	237.726	3737.74	4047.23	-172.601	0	11.8736	11.5714	11.4082	0	0	0.219814	103.597	-494.892	58.251	112.369	0	49.582	45.0007	123.313	1
3042	0	0	1042	1	277.757	146.921	130.836	0	0	78.8241	-2.7143	-36.2042	189.747	3708.26	3989.11	36.2042	0	7.9581	11.543	10.4137	0	0	0.0378653	140.902	-499.762	62.663	110.993	0	55.8122	52.7505	143.268	1
3043	0	0	1043	1	329.619	163.392	166.227	0	0	22.788	-0.598471	248.073	222.914	3664.63	3987	-248.073	0	12.1186	11.5238	10.9362	0	0	0.169516	117.994	-498.536	49.5735	131.226	0	51.859	47.9451	169.531	1
3044	0	0	1044	1	272.459	123.972	148.487	0	0	21.104	-47.5353	135.956	256.794	3666.32	4033.94	-135.956	0	12.6264	10.17	9.96922	0	0	0.0607807	99.1821	-482.939	62.0656	125.218	0	43.2909	39.9443	102.372	1
3045	0	0	1045	1	223.24	138.785	84.4547	0	0	20.3277	-21.7238	-1.27593	145.955	3866.41	3908.46	1.27593	0	6.33473	12.0907	10.7751	0	0	0.0896978	97.1438	-488.383	88.2334	98.1541	0	71.3308	68.629	170.958	1
3049	0	0	1049	1	305.231	178.966	126.265	0	0	-27.5853	-66.6	131.102	263.724	3615.35	3853.68	-131.102	0	13.1137	11.0867	10.3556	0	0	0.140917	122.492	-499.258	54.2086	117.532	0	40.7036	41.2389	99.5415	1
3052	0	0	1052	1	294.995	162.923	132.072	0	0	26.8192	100.102	194.007	179.599	3660.6	4085.62	-194.007	0	9.16945	11.6353	10.8818	0	0	0.214363	107.665	-494.257	58.1157	108.15	0	63.4164	59.2603	170.248	1
3054	0	0	1054	1	281.706	135.691	146.015	0	0	63.0168	-31.5816	-156.758	201.489	3823.72	3818.66	156.758	0	8.08113	11.3307	10.3376	0	0	0.150106	91.8286	-483.385	61.0488	106.415	0	48.9508	47.7354	156.277	1
3057	0	0	1057	1	274.832	128.778	146.054	0	0	-4.44219	-79.3302	10.267	195.063	3691.86	4065.73	-10.267	0	8.7412	11.6233	10.5135	0	0	0.106794	93.0707	-485.575	63.8668	108.131	0	54.9087	51.3253	133.278	1
3058	0	0	1058	1	293.613	156.808	136.805	0	0	103.569	-62.8634	-69.3167	193.925	3783.17	4049.26	69.3167	0	8.12286	11.8587	10.2307	0	0	0.0831867	91.54	-483.703	57.9676	102.479	0	52.6809	49.9718	138.184	1
3059	0	0	1059	1	281.362	161.882	119.48	0	0	36.5438	-24.6421	117.496	138.002	3750.54	4011.04	-117.496	0	6.61612	11.689	11.3752	0	0	0.00534561	112.959	-498.234	62.9157	103.814	0	82.1163	74.6203	183.571	1
3062	0	0	1062	1	242.95	112.595	130.356	0	0	14.6656	-50.3622	130.193	172.785	3672.75	4036.76	-130.193	0	8.46562	11.5774	10.7995	0	0	0.0476893	110.826	-492.549	76.9437	137.808	0	65.0612	59.7994	150.105	1
3065	0	0	1065	1	288.032	151.385	136.646	0	0	29.4224	45.3622	0.368787	193.129	3757.66	4339.68	-0.368787	0	8.27247	12.1462	10.8856	0	0	0.14537	109.376	-496.821	60.7342	111.847	0	55.0255	52.9048	133.619	1
3069	0	0	1069	1	236.107	138.695	97.4127	0	0	90.7663	-11.6907	295.928	195.439	3696.31	3898.43	-295.928	0	11.0867	11.7455	11.0486	0	0	0.120184	95.262	-489.185	81.0257	117.677	0	58.9962	56.7312	222.773	1
3070	0	0	1070	1	323.679	160.24	163.44	0	0	75.9356	33.8847	136.329	360.93	3810.8	4052.18	-136.329	0	17.3723	11.2886	10.1242	0	0	0.29993	128.908	-502.805	49.8576	149.195	0	32.7988	30.2868	76.7016	1
3072	0	0	1072	1	277.306	98.2149	179.091	0	0	75.637	-16.0279	84.6043	192.796	3910.76	4201.75	-84.6043	0	8.92475	11.7685	11.4734	0	0	0.0125697	89.1051	-488.79	64.4888	105.412	0	56.7251	54.1976	135.632	1
3074	0	0	1074	1	298.459	147.389	151.071	0	0	41.9374	55.7278	161.545	202.091	3745.14	4129.99	-161.545	0	9.97815	11.5303	11.0369	0	0	0.178917	91.8756	-487.711	57.2126	118.923	0	55.9357	52.1996	136.579	1
3078	0	0	1078	1	235.767	140.246	95.5205	0	0	22.2513	-50.2284	-85.2076	233.516	3764.83	3837.31	85.2076	0	9.69082	10.9008	9.58974	0	0	0.17499	100.019	-482.298	77.071	142.458	0	42.2659	41.1952	116.938	1
3079	0	0	1079	1	262.311	121.605	140.706	0	0	63.9819	-16.9051	204.458	159.898	3723.1	4003.31	-204.458	0	8.29758	11.8691	10.9634	0	0	0.0648514	115.27	-496.03	69.3628	109.556	0	71.8501	65.0053	196.96	1
3082	0	0	1082	1	325.147	162.86	162.287	0	0	42.4605	1.90695	12.2287	220.304	3943.94	4283.47	-12.2287	0	9.58215	11.849	10.5787	0	0	0.0377462	90.9001	-487.144	50.4822	108.193	0	48.2175	47.6464	118.376	1
3083	0	0	1083	1	363.178	152.204	210.974	0	0	36.6267	28.5908	-31.7867	277.907	3750.45	3858.15	31.7867	0	11.6443	11.8667	9.80297	0	0	0.159926	149.178	-504.443	42.6318	159.454	0	38.3295	37.1849	98.0702	1
3085	0	0	1085	1	214.337	113.356	100.98	0	0	12.2103	-47.315	-132.644	134.4	3774.87	4233.04	132.644	0	5.47729	12.3951	10.7513	0	0	0.0920294	73.9097	-480.516	94.4035	90.1815	0	73.4811	69.1433	221.007	1
3086	0	0	1086	1	274.081	140.537	133.545	0	0	89.5743	-53.9424	-101.446	168.386	3697.51	4140	101.446	0	6.92088	11.599	10.8333	0	0	0.0915818	130.149	-498.398	64.5269	124.782	0	59.4162	56.8039	168.676	1
3089	0	0	1089	1	274.801	130.645	144.156	0	0	222.785	-58.5684	149.418	148.346	3962.94	4044.97	-149.418	0	7.45771	11.4802	10.4239	0	0	0.150526	94.5285	-483.39	63.5773	107.084	0	69.1044	66.511	171.743	1
3090	0	0	1090	1	274.967	141.333	133.634	0	0	17.7458	3.94247	120.227	205.868	3868.99	3783.14	-120.227	0	9.86338	10.6721	10.595	0	0	0.160146	83.1816	-479.619	62.7262	93.858	0	51.4539	49.5945	122.548	1
3095	0	0	1095	1	334.077	151.059	183.019	0	0	47.3741	0.976173	3.73345	272.762	3739.71	3985.42	-3.73345	0	11.783	10.9734	10.6728	0	0	0.265766	97.9745	-489.07	47.9323	117.226	0	41.0242	38.3515	99.4523	1
3100	0	0	1100	1	250.65	111.562	139.088	0	0	40.3136	32.1457	144.933	202.773	3746.77	4153.57	-144.933	0	9.87426	11.5289	10.2949	0	0	0.139374	105.207	-489.557	72.572	117.85	0	54.7764	51.6207	128.876	1
3103	0	0	1103	1	268.445	157.041	111.403	0	0	107.386	-13.8888	86.56	156.204	3779.35	4398.93	-86.56	0	7.23684	12.7	11.3914	0	0	0.0792702	104.448	-498.372	68.7437	140.607	0	69.8161	67.202	161.76	1
3104	0	0	1104	1	274.485	136.731	137.754	0	0	80.3267	-15.1462	303.162	229.319	3706.75	4200.87	-303.162	0	13.12	11.3487	10.5569	0	0	0.110078	98.1957	-486.035	63.6998	133.95	0	49.8836	47.584	191.867	1
3106	0	0	1106	1	223.094	106.635	116.46	0	0	29.4257	-12.8239	60.7337	155.039	3757.65	3899.56	-60.7337	0	7.0515	11.909	9.89535	0	0	0.0619428	124.436	-496.521	86.1142	146.768	0	69.4748	65.746	161.378	1
3109	0	0	1109	1	254.519	145.792	108.727	0	0	60.4715	0.988049	137.485	216.368	3726.61	4284.39	-137.485	0	10.4878	11.0679	11.1308	0	0	0.0595467	99.3419	-490.528	71.5801	131.714	0	49.7201	48.4391	120.662	1
3112	0	0	1112	1	279.125	155.928	123.197	0	0	102.696	-44.0784	241.003	215.773	3684.38	4030.48	-241.003	0	11.6541	11.4517	10.7732	0	0	0.0798175	74.89	-479.757	62.5818	113.511	0	54.0093	48.7964	168.896	1
3114	0	0	1114	1	275.516	111.961	163.554	0	0	83.0389	-20.3986	-306.622	210.097	3604.38	3807.48	306.622	0	8.35659	11.3864	9.71739	0	0	0.0734621	101.267	-488.377	62.2495	144.08	0	50.2681	46.5196	203.362	1
3115	0	0	1115	1	287.294	188.846	98.4486	0	0	19.7971	26.6885	235.929	248.105	3667.62	3959.71	-235.929	0	13.2838	11.4332	9.82482	0	0	0.164125	118.486	-491.779	58.8159	134.982	0	46.3155	43.1844	143.538	1
3120	0	0	1120	1	245.548	140.066	105.482	0	0	19.5811	23.5813	104.187	184.539	3966.82	3962.82	-104.187	0	8.67982	11.5652	10.1913	0	0	0.177267	96.4383	-485.496	74.6796	110.741	0	57.5115	55.3288	134.325	1
3122	0	0	1122	1	220.845	127.453	93.3918	0	0	-16.8947	59.8442	87.7213	176.656	3504.99	4125.88	-87.7213	0	8.20713	10.831	10.2171	0	0	0.251919	114.136	-488.414	86.0781	144.585	0	59.6062	57.828	141.992	1
3123	0	0	1123	1	209.082	101.089	107.992	0	0	132.974	-34.345	-36.3104	122.316	3853.43	3721.77	36.3104	0	5.18362	11.3949	10.7794	0	0	0.020828	68.9929	-473.03	95.9752	95.1112	0	80.6207	78.9619	202.188	1
3127	0	0	1127	1	207.564	90.0744	117.489	0	0	-82.9536	23.8356	-177.944	183.627	3870.03	4062.22	177.944	0	7.42642	11.3833	10.1309	0	0	0.158478	102.306	-486.543	95.4743	120.749	0	54.1874	51.1818	173.198	1
3134	0	0	1134	1	253.382	165.998	87.3836	0	0	30.8507	-38.1377	64.727	149.482	3855.89	4124.2	-64.727	0	6.86511	11.5602	10.5108	0	0	0.085268	94.9339	-482.881	71.8197	93.8674	0	70.7458	66.6902	165.213	1
3135	0	0	1135	1	333.723	135.469	198.253	0	0	25.1637	18.7378	-156.804	267.48	3662.26	3967.66	156.804	0	10.6063	10.7987	9.50671	0	0	0.169722	121.61	-494.359	46.7854	137.76	0	38.2395	36.1331	132.483	1
3136	0	0	1136	1	280.003	169.691	110.312	0	0	98.7285	-95.6998	319.874	213.602	3688.35	4082.1	-319.874	0	12.6612	11.2665	9.81889	0	0	0.115939	108.26	-486.561	60.8195	127.091	0	54.6582	50.8405	207.173	1
3137	0	0	1137	1	260.09	140.135	119.955	0	0	39.9525	20.1712	191.568	152.994	3747.13	4165.55	-191.568	0	7.81267	11.6429	10.2298	0	0	0.238016	118.687	-492.808	68.8006	110.169	0	70.7981	67.0793	189.355	1
3141	0	0	1141	1	243.332	126.378	116.954	0	0	46.9057	25.8766	24.4556	168.439	3640.51	4159.84	-24.4556	0	7.36198	11.9367	10.7065	0	0	0.0561488	104.27	-492.197	77.174	110.344	0	63.539	61.4571	154.282	1
3146	0	0	1146	1	285.749	153.463	132.287	0	0	51.3626	-43.3126	91.1461	178.031	3835.38	4029.71	-91.1461	0	8.36097	11.7773	10.2108	0	0	0.113143	95.3364	-484.239	60.1563	90.7143	0	61.0647	57.2945	139.218	1
3149	0	0	1149	1	219.797	88.1498	131.648	0	0	108.638	-55.6364	26.9124	155.867	3678.44	4141.7	-26.9124	0	6.95088	11.4176	11.4562	0	0	0.0511677	95.2887	-486.452	90.4249	113.33	0	68.925	65.678	163.304	1
3152	0	0	1152	1	330.953	194.996	135.957	0	0	57.162	-62.8595	-101.497	185.567	3929.24	4248.58	101.497	0	7.6578	11.7015	10.4568	0	0	0.14303	94.8791	-488.195	48.9966	117.291	0	53.1569	52.3454	150.072	1
3154	0	0	1154	1	260.7	123.742	136.959	0	0	67.7537	17.3555	107.452	158.567	3818.99	3769.72	-107.452	0	7.44852	11.7529	10.9781	0	0	0.11899	83.7162	-483.789	69.8543	99.3335	0	67.6879	65.5107	159.416	1
3160	0	0	1160	1	265.901	111.324	154.577	0	0	87.1833	10.3869	204.612	149.597	3799.56	4175.33	-204.612	0	7.71661	11.8008	10.5147	0	0	0.0755754	112.411	-488.077	67.2464	106.823	0	72.4745	68.2833	207.277	1
3164	0	0	1164	1	225.417	112.321	113.097	0	0	47.5862	-42.9609	-45.9217	142.129	3938.81	3830.04	45.9217	0	5.99975	11.2779	9.67568	0	0	0.100928	120.369	-491.608	83.2047	110.526	0	67.6638	66.2718	172.31	1
3169	0	0	1169	1	301.571	143.241	158.33	0	0	-4.8489	-22.9543	197.081	259.129	3891.59	4109.01	-197.081	0	13.5064	10.8842	9.63102	0	0	0.23192	76.5563	-473.766	54.114	108.872	0	41.404	39.0236	118.383	1
3170	0	0	1170	1	236.316	111.24	125.076	0	0	38.8892	-47.0679	-180.232	147.24	3847.85	4033.47	180.232	0	5.92088	11.459	10.5315	0	0	0.0819083	78.4804	-476.68	79.488	102.017	0	66.3488	63.7569	216.765	1
3172	0	0	1172	1	248.132	115.084	133.048	0	0	44.4089	-7.06901	-95.0122	165.633	3842.33	4192.79	95.0122	0	6.73531	10.8633	10.7683	0	0	0.120248	123.922	-493.98	73.4065	108.374	0	60.977	58.2804	163.268	1
3174	0	0	1174	1	243.784	131.653	112.131	0	0	117.239	-44.4406	68.4113	168.308	3869.16	4230.16	-68.4113	0	7.7392	11.9077	10.8613	0	0	0.0656209	93.6012	-489.862	77.1847	112.92	0	63.8171	60.6542	150.363	1
3175	0	0	1175	1	298.938	185.803	113.135	0	0	120.442	-52.4188	30.6305	247.814	3666.64	3939.16	-30.6305	0	11.0769	10.8835	10.3826	0	0	0.0518075	104.385	-489.401	55.649	129.423	0	43.8616	41.8595	108.87	1
3176	0	0	1176	1	236.963	80.0503	156.913	0	0	-50.7505	27.1015	-40.6017	145.8	3638.51	4058.96	40.6017	0	6.17659	11.4931	10.0601	0	0	0.148731	113.275	-488.422	78.3509	118.804	0	69.0256	65.4607	184.576	1
3178	0	0	1178	1	304.881	151.016	153.865	0	0	41.7758	36.6605	67.4835	274.972	3645.64	3949.74	-67.4835	0	12.4512	11.1631	9.16637	0	0	0.133129	95.9406	-484.366	53.0289	120.133	0	40.1616	38.2115	98.3552	1
3181	0	0	1181	1	269.676	113.673	156.003	0	0	-97.8388	12.9365	159.802	144.461	3685.6	4073.12	-159.802	0	7.43698	11.6855	10.8504	0	0	0.167632	120.52	-496.539	66.2048	112.731	0	77.0364	69.9644	182.224	1
3185	0	0	1185	1	212.492	98.9648	113.528	0	0	50.8263	-30.9226	81.038	147.685	3636.59	4017.32	-81.038	0	6.85116	11.346	10.3919	0	0	0.194842	96.3448	-482.907	92.6701	106.021	0	73.023	68.7337	174.7	1
3186	0	0	1186	1	308.431	169.726	138.705	0	0	46.1655	37.173	272.175	267.004	3641.25	4048.89	-272.175	0	14.7615	11.2338	10.2055	0	0	0.377142	89.9779	-486.153	53.3981	156.264	0	43.7578	40.6455	152.315	1
3188	0	0	1188	1	260.855	153.7	107.155	0	0	28.6191	-49.0348	0.141172	282.302	3758.46	3935.78	-0.141172	0	12.3522	11.0983	9.56201	0	0	0.17847	84.7255	-479.966	66.7376	132.777	0	38.1171	35.927	93.5338	1
3189	0	0	1189	1	260.855	156.634	104.22	0	0	-37.8233	-8.80932	278.446	181.323	3625.58	3895.55	-278.446	0	10.328	11.9964	9.87391	0	0	0.232403	102.307	-488.481	68.4196	129.633	0	60.1788	60.769	218.678	1
3190	0	0	1190	1	220.822	124.44	96.3818	0	0	47.0176	-20.8491	73.0962	200.112	3939.38	4007.25	-73.0962	0	9.19878	10.845	10.4223	0	0	0.0848077	119.335	-491.8	86.5426	129.864	0	52.3119	50.801	124.506	1
3191	0	0	1191	1	310.491	141.257	169.235	0	0	51.9537	-6.46992	23.1175	212.835	3834.79	3893.21	-23.1175	0	9.34697	11.1549	10.4911	0	0	0.106117	113.66	-492.054	53.1234	100.828	0	50.2085	48.2294	119.885	1
3196	0	0	1196	1	267.925	126.776	141.149	0	0	-27.9603	-4.55039	-129.292	136.066	3815.04	3990.95	129.292	0	5.51615	10.993	9.88158	0	0	0.0959877	107.169	-485.342	64.543	124.533	0	70.8034	67.666	211.765	1
3198	0	0	1198	1	356.352	192.673	163.678	0	0	61.3705	-13.7786	244.07	236.031	3626.05	4000.18	-244.07	0	12.7396	10.8588	9.93096	0	0	0.0836296	98.2725	-485.301	43.1414	130.01	0	47.2078	44.6543	154.201	1
3199	0	0	1199	1	217.434	113.974	103.46	0	0	72.0681	26.8648	1.33546	144.704	3515.69	4258.52	-1.33546	0	6.1997	11.991	10.9302	0	0	0.111723	89.777	-484.555	91.9671	110.751	0	71.5091	70.0161	175.46	1
3201	0	0	1201	1	270.835	151.241	119.594	0	0	41.5187	18.3236	37.1102	228.645	3845.22	4067.74	-37.1102	0	10.1158	11.3567	9.44103	0	0	0.180544	108.848	-490.047	63.3642	148.752	0	46.921	44.3973	111.438	1
3202	0	0	1202	1	303.096	160.906	142.191	0	0	21.6034	-25.0711	158.562	248.364	3665.82	4011.47	-158.562	0	12.407	11.1235	9.96392	0	0	0.1057	79.4775	-476.736	54.3501	129.592	0	45.7079	42.2213	110.852	1
3203	0	0	1203	1	252.546	103.647	148.899	0	0	-18.6636	4.67306	62.2905	192.436	3706.08	4081.39	-62.2905	0	8.80738	10.5803	10.3514	0	0	0.150224	97.5811	-483.971	70.4496	120.492	0	56.9994	52.5988	131.453	1
3206	0	0	1206	1	299.774	163.437	136.337	0	0	58.7025	1.54323	20.5711	154.231	3828.04	4184.18	-20.5711	0	6.74442	11.1867	10.4094	0	0	0.0976985	114.244	-488.018	55.781	91.7573	0	67.8945	64.3871	160.744	1
3209	0	0	1209	1	303.716	145.351	158.366	0	0	31.7826	-35.0922	-24.0295	205.886	3954.62	4220.81	24.0295	0	8.80998	11.436	10.2266	0	0	0.189045	102.615	-488.443	54.8043	110.424	0	49.4787	48.2425	123.985	1
3210	0	0	1210	1	258.912	145.529	113.384	0	0	24.0942	62.9528	219.774	218.67	3663.33	4222.43	-219.774	0	11.4763	11.5315	10.9841	0	0	0.228715	81.5026	-482.446	70.2586	108.015	0	50.7034	49.0177	155.104	1
3212	0	0	1212	1	227.164	118.947	108.216	0	0	10.8297	-21.1943	228.373	151.922	3676.59	3907.93	-228.373	0	8.14194	12.0672	10.4814	0	0	0.092895	99.8757	-489.441	85.3063	125.775	0	72.8709	70.1585	223.258	1
3218	0	0	1218	1	286.866	98.0242	188.842	0	0	39.0693	23.4459	-256.128	243.63	3847.67	3863.29	256.128	0	9.53843	11.5434	9.31162	0	0	0.115618	98.6622	-484.425	58.3895	130.441	0	41.7946	39.9273	158.839	1
3219	0	0	1219	1	255.454	107.204	148.25	0	0	49.0196	-77.0368	-70.0133	158.918	3638.4	3963.78	70.0133	0	6.69904	11.4987	10.2031	0	0	0.0982765	102.646	-487.248	70.3884	105.88	0	61.7005	60.0311	178.651	1
3220	0	0	1220	1	241.325	128.062	113.263	0	0	-2.26486	26.3984	32.0526	180.08	3490.36	3860.34	-32.0526	0	7.97357	10.5115	9.85044	0	0	0.15666	110.875	-486.055	74.3177	129.504	0	57.3256	55.6385	138.505	1
3221	0	0	1221	1	272.46	133.446	139.014	0	0	58.4743	6.49931	123.151	238.085	3628.95	4179.22	-123.151	0	11.3763	11.3104	9.71523	0	0	0.130596	70.2733	-474.748	63.1603	113.42	0	45.9737	45.1456	107.651	1
3222	0	0	1222	1	277.242	196.011	81.2317	0	0	22.6539	-98.7836	51.7318	137.702	3664.77	4284.5	-51.7318	0	6.3996	11.4921	10.2875	0	0	0.0397843	102.028	-488.238	62.5993	106.582	0	72.7432	71.1645	172.195	1
3223	0	0	1223	1	225.842	117.544	108.298	0	0	57.472	-6.72566	72.1608	139.013	3928.93	3893.47	-72.1608	0	6.35879	11.407	10.4866	0	0	0.0804527	144.833	-499.529	84.8651	131.337	0	74.7847	72.2602	175.021	1
3224	0	0	1224	1	282.485	170.75	111.735	0	0	20.905	-77.7528	49.3348	193.34	3566.86	4163.81	-49.3348	0	8.89292	11.662	10.2144	0	0	0.081622	107.13	-490.712	61.0322	110.239	0	53.8423	53.1284	131.076	1
3227	0	0	1227	1	285.455	118.518	166.938	0	0	77.3249	-97.4588	-168.786	158.964	3610.1	4083.86	168.786	0	6.53601	11.0323	10.1389	0	0	0.0583099	104.946	-483.982	59.3045	97.0651	0	59.4683	57.3996	209.498	1
3228	0	0	1228	1	214.87	99.5294	115.341	0	0	59.4793	9.09347	240.061	161.067	3727.6	4176.63	-240.061	0	8.62932	11.3507	10.5436	0	0	0.0616211	72.4065	-473.856	91.4728	93.3187	0	67.6023	64.2001	218.998	1
3234	0	0	1234	1	263.152	128.881	134.271	0	0	9.7311	17.9699	22.1025	144.292	3777.35	4167.75	-22.1024	0	6.3325	12.4117	10.4253	0	0	0.287809	121.187	-499.745	68.9464	133.279	0	74.363	69.6172	174.215	1
3236	0	0	1236	1	250.494	112.155	138.339	0	0	19.2856	10.7305	-41.2389	157.805	3668.13	4075.33	41.2389	0	6.60541	11.5301	10.85	0	0	0.205591	98.1557	-487.79	73.5485	137.587	0	66.1502	62.9294	170.664	1
3237	0	0	1237	1	228.399	139.488	88.911	0	0	69.3389	-41.4832	111.41	148.115	3817.4	3928.22	-111.41	0	7.07075	11.1264	10.0761	0	0	0.104928	78.1934	-474.929	82.1333	71.1885	0	72.0024	67.4414	163.297	1
3240	0	0	1240	1	227.038	96.1995	130.838	0	0	171.583	-41.8169	-198.964	172.958	3715.16	4028.22	198.964	0	6.98392	11.4204	10.1474	0	0	0.220487	91.5877	-482.116	83.5412	114.83	0	56.6602	53.2329	204.42	1
3241	0	0	1241	1	229.199	113.86	115.339	0	0	34.8001	13.1	-25.8959	181.134	3752.28	4172.62	25.8959	0	7.64458	11.2564	11.1363	0	0	0.137928	72.5911	-477.315	83.9837	101.092	0	58.3547	55.7057	140.414	1
3244	0	0	1244	1	244.676	130.115	114.56	0	0	19.4224	10.7052	89.1873	157.53	3668	3876.03	-89.1873	0	7.32317	11.4039	10.2704	0	0	0.210425	96.6056	-485.535	74.9599	118.471	0	68.1488	66.8991	159.875	1
3253	0	0	1253	1	265.241	152.099	113.142	0	0	78.0717	-23.2473	15.3303	168.32	3609.35	3810.33	-15.3303	0	7.36702	10.4204	9.9425	0	0	0.0510955	112.5	-485.251	64.8065	126.427	0	60.0452	59.7914	146.842	1
3257	0	0	1257	1	233.591	124.169	109.422	0	0	56.5501	-42.1068	-35.4125	208.914	3830.19	3829.19	35.4125	0	8.87109	10.9711	9.62211	0	0	0.16509	109.438	-487.99	78.3099	118.825	0	47.6289	46.6176	120.333	1
3258	0	0	1258	1	229.971	135.213	94.7581	0	0	45.6216	48.1236	-105.916	132.478	3940.78	3738.96	105.916	0	5.29999	11.6998	9.93175	0	0	0.0569458	86.719	-479.356	82.0124	94.4814	0	72.7312	71.0039	212.523	1
3261	0	0	1261	1	225.907	114.705	111.202	0	0	-68.8947	-32.1614	68.3174	203.918	3756.31	4018.56	-68.3174	0	9.60282	11.1095	9.64632	0	0	0.110266	87.8313	-479.06	82.5749	97.1185	0	53.5789	48.4002	121.806	1
3263	0	0	1263	1	269.012	125.033	143.979	0	0	53.7305	17.0259	59.7447	199.864	3733.35	4069.03	-59.7447	0	9.00578	11.3844	10.6226	0	0	0.170771	101.802	-490.543	65.7281	113.391	0	56.2685	52.0328	129.815	1
3264	0	0	1264	1	189.959	107.836	82.1237	0	0	28.9811	86.0168	-95.906	147.23	3957.42	3800.72	95.906	0	5.8998	10.8621	9.59781	0	0	0.191983	92.0822	-477.461	106.406	119.135	0	65.4329	63.9944	182.436	1
3265	0	0	1265	1	266.861	156.698	110.163	0	0	-63.7964	-54.6489	308.112	226.54	3651.56	4140.71	-308.112	0	13.5324	11.1821	10.1098	0	0	0.133367	96.236	-485.702	65.4944	105.509	0	49.6678	47.4328	189.809	1
3266	0	0	1266	1	262.715	136.678	126.037	0	0	26.3046	34.7394	118.796	140.35	3760.78	3951.66	-118.796	0	6.67587	11.7521	10.2453	0	0	0.103909	112.926	-486.368	67.9686	102.419	0	79.7657	72.9202	177.606	1
3267	0	0	1267	1	250.47	103.195	147.276	0	0	38.014	46.032	128.586	202.702	3649.41	4040.03	-128.586	0	9.70467	11.0163	10.0646	0	0	0.164784	92.6829	-481.924	71.5051	109.79	0	55.1462	51.2289	129.367	1
3268	0	0	1268	1	233.248	122.391	110.858	0	0	41.4117	-16.8046	-118.308	179.759	3845.33	3803.88	118.308	0	7.26258	10.2327	9.84461	0	0	0.0919513	102.492	-480.654	77.6199	117.453	0	53.2731	52.4181	155.296	1
3272	0	0	1272	1	318.691	138.472	180.219	0	0	113.253	50.8255	-16.2493	207.476	3972.81	3935.57	16.2493	0	8.74604	10.9154	9.83588	0	0	0.175422	127.13	-495.191	50.32	138.447	0	49.349	47.7948	120.907	1
3283	0	0	1283	1	242.247	130.359	111.888	0	0	128.206	-22.4441	69.2024	185.406	4057.51	3709.86	-69.2024	0	8.48509	10.6878	10.2578	0	0	0.0709026	126.512	-488.399	74.8928	117.951	0	55.927	54.0836	132.411	1
3290	0	0	1290	1	252.386	123.26	129.125	0	0	158.164	-106.952	-66.9651	153.601	3927.9	4093.35	66.9651	0	6.59763	10.9201	10.0563	0	0	0.103995	101.299	-485.336	70.5584	114.352	0	61.1831	61.0921	160.849	1
3291	0	0	1291	1	224.153	100.652	123.501	0	0	97.1657	-108.659	278.376	175.761	3689.91	3995.4	-278.376	0	10.0517	10.4183	10.428	0	0	0.0762152	78.0298	-474.708	83.8136	87.8788	0	62.8255	57.5495	221.826	1
3292	0	0	1292	1	350.903	165.963	184.94	0	0	4.06529	19.9006	77.6114	268.351	3783.01	4066.16	-77.6114	0	12.3584	10.9317	10.0965	0	0	0.227469	103.301	-486.407	44.2585	131.247	0	42.3964	38.8196	96.3642	1
3295	0	0	1295	1	223.242	91.4716	131.77	0	0	30.9769	-8.29325	-57.0993	138.837	3756.1	3895.03	57.0993	0	5.77043	11.1922	10.4683	0	0	0.130205	99.0201	-484.669	85.905	104.604	0	72.316	70.1538	187.038	1
3297	0	0	1297	1	278.072	119.267	158.805	0	0	11.1386	11.9238	17.109	195.77	3775.94	3974.48	-17.109	0	8.56483	11.1352	10.1479	0	0	0.127461	101.266	-486.057	61.7118	125.687	0	55.571	51.4563	130.7	1
3300	0	0	1300	1	206.187	125.211	80.9762	0	0	89.0614	39.3661	161.603	134.593	3897.34	4046.69	-161.603	0	6.63028	11.2707	10.9697	0	0	0.0224689	87.7684	-480.327	98.2	97.3641	0	78.8555	74.5104	199.423	1
3303	0	0	1303	1	201.655	103.443	98.2118	0	0	-0.221434	-137.602	223.54	170.466	3787.3	4024.34	-223.54	0	9.46799	11.0986	10.2827	0	0	0.180301	105.69	-484.741	99.479	96.107	0	62.9802	57.56	186.759	1
3309	0	0	1309	1	267.337	143.997	123.34	0	0	25.9421	-19.8075	191.738	170.928	3860.8	3806.89	-191.738	0	8.80494	10.1608	10.4653	0	0	0.169891	127.579	-492.41	64.4438	126.675	0	59.4689	57.1383	169.529	1
3312	0	0	1312	1	294.412	126.576	167.836	0	0	107.944	-24.2082	-63.232	238.228	3679.14	4010.61	63.232	0	9.8852	9.70069	9.48278	0	0	0.0502491	109.364	-480.921	54.5126	127.255	0	42.524	40.2844	115.58	1
3313	0	0	1313	1	228.395	121.525	106.87	0	0	24.6486	47.5647	97.7302	164.794	3762.43	3938.84	-97.7302	0	7.67611	10.5502	9.47972	0	0	0.0956889	102.965	-479.739	79.9208	106.786	0	65.8495	60.364	147.578	1
3316	0	0	1316	1	283.259	165.347	117.912	0	0	112.686	-40.2747	154.936	153.115	3774.05	4026.67	-154.936	0	7.59953	11.1442	10.1522	0	0	0.0633466	95.7969	-480.488	60.1118	108.191	0	72.4315	65.5092	168.386	1
3320	0	0	1320	1	244.494	120.419	124.074	0	0	-7.7463	3.81305	-166.737	200.756	3994.15	3783.27	166.737	0	8.01006	10.6687	10.0624	0	0	0.112856	94.932	-483.331	73.5251	110.806	0	49.4052	47.5459	154.998	1
3322	0	0	1322	1	223.063	112.969	110.094	0	0	65.2147	12.5769	232.973	183.431	3622.21	4173.14	-232.973	0	9.74722	10.8975	9.85652	0	0	0.135008	110.699	-486.491	84.1893	115.189	0	58.8025	57.9495	185.079	1
3329	0	0	1329	1	284.166	144.153	140.013	0	0	56.4896	-3.20741	270.378	193.859	3630.93	3989.61	-270.378	0	10.733	11.3263	9.84957	0	0	0.0728774	85.5548	-478.723	59.6557	102.509	0	57.7192	54.7385	201.05	1
3330	0	0	1330	1	287.801	151.861	135.94	0	0	-11.1098	12.6575	226.58	212.976	3698.53	4073.4	-226.58	0	11.3862	11.8415	9.60979	0	0	0.279214	100.606	-486.942	58.8314	131.546	0	54.171	49.3682	157.294	1
3334	0	0	1334	1	224.71	114.132	110.578	0	0	34.0413	5.96366	272.782	188.476	3653.38	3980.44	-272.782	0	10.4789	10.7211	10.2132	0	0	0.155188	101.573	-484.963	83.6645	127.748	0	59.0509	55.2152	208.928	1
3335	0	0	1335	1	247.61	127.186	120.423	0	0	47.6822	-16.3889	-94.6389	146.107	3938.72	3803.47	94.6389	0	5.95613	10.4122	9.93279	0	0	0.0708556	102.146	-481.959	71.5622	111.354	0	65.1087	64.1646	178.862	1
3336	0	0	1336	1	221.734	103.826	117.908	0	0	22.3006	17.3588	-120.698	127.778	3665.12	3670.06	120.698	0	5.12281	10.7758	9.57064	0	0	0.0731985	97.9944	-479.309	84.1065	109.099	0	73.7129	71.0953	217.219	1
3339	0	0	1339	1	260.239	118.791	141.448	0	0	15.7799	16.5891	143.479	193.689	3771.3	3969.81	-143.479	0	9.47217	11.0232	10.0822	0	0	0.128867	84.0178	-478.146	67.6648	106.119	0	58.0968	52.8206	133.147	1
3345	0	0	1345	1	271.913	177.384	94.5286	0	0	228.313	-263.457	-70.5202	181.331	3758.09	3851.22	70.5202	0	9.01927	10.2434	9.75696	0	0	0.362584	130.026	-491.155	62.0529	144.904	0	46.9281	52.1365	124.578	1
3347	0	0	1347	1	364.609	203.562	161.047	0	0	75.6158	-64.8343	-72.7949	193.412	3811.12	4051.23	72.7949	0	8.09083	11.548	9.99437	0	0	0.107994	136.089	-499.022	42.3389	151.053	0	51.9126	49.6855	136.805	1
3352	0	0	1352	1	195.668	96.0128	99.6552	0	0	151.156	-167.716	-190.376	157.976	3835.24	3954.8	190.376	0	6.79743	10.7345	10.0265	0	0	0.118836	91.682	-479.026	102.568	108.785	0	57.0723	56.6393	189.533	1
3354	0	0	1354	1	256.062	149.997	106.065	0	0	-26.989	-9.49401	137.418	187.252	3714.41	3796.57	-137.418	0	9.22886	10.9638	9.25523	0	0	0.148967	98.2169	-480.197	67.8701	104.375	0	55.3522	54.4541	132.578	1
3355	0	0	1355	1	215.768	114.425	101.343	0	0	-13.3596	8.65409	55.8536	181.778	3700.78	3977.75	-55.8535	0	8.25703	10.2606	9.75988	0	0	0.031462	101.595	-480.559	86.9603	110.668	0	59.392	54.4466	139.277	1
3356	0	0	1356	1	279.018	110.786	168.232	0	0	38.219	-17.9251	26.7684	228.082	3848.52	3805.01	-26.7684	0	10.0861	10.58	9.40672	0	0	0.0552519	123.858	-486.732	59.7594	138.251	0	45.0087	43.6623	109.436	1
3357	0	0	1357	1	256.294	109.033	147.261	0	0	17.9056	10.1508	-124.694	205.161	3868.83	3876.59	124.694	0	8.23179	10.5743	9.82223	0	0	0.110179	98.2497	-482.65	68.1344	116.114	0	47.9285	46.7123	140.489	1
3359	0	0	1359	1	195.342	79.8256	115.516	0	0	128.585	10.0962	-63.6329	160.995	3758.16	3876.64	63.6329	0	6.63109	10.6233	9.68516	0	0	0.104614	108.997	-484.963	101.638	131.163	0	60.9938	59.5399	161.224	1
3361	0	0	1361	1	231.026	113.179	117.847	0	0	64.2043	-1.32853	-9.03549	171.718	3623.22	4386.37	9.03549	0	7.34247	11.3564	9.78127	0	0	0.133768	127.308	-495.958	80.5712	122.458	0	57.8052	56.7901	143.715	1
3364	0	0	1364	1	307.743	139.122	168.621	0	0	50.9398	25.9293	188.773	223.26	3636.48	3960.47	-188.773	0	11.3457	10.3194	8.98951	0	0	0.161852	106.742	-483.129	51.3333	116.096	0	48.225	46.2256	130.109	1
3370	0	0	1370	1	240.447	129.261	111.186	0	0	92.474	25.6002	104.223	179.336	3694.61	3761.48	-104.223	0	8.38076	10.5158	9.98208	0	0	0.0578172	97.2437	-480.839	74.9525	95.4382	0	58.2953	56.9783	137.252	1
3371	0	0	1371	1	244.687	102.452	142.235	0	0	107.286	-43.024	-171.965	157.91	3679.79	4228.74	171.965	0	6.34486	11.7701	10.4224	0	0	0.0661009	89.6648	-483.828	75.7874	107.456	0	61.3166	58.3809	202.45	1
3374	0	0	1374	1	287.485	128.044	159.441	0	0	45.3967	40.0608	109.299	182.47	3741.68	3946.34	-109.299	0	8.57598	10.7566	9.38118	0	0	0.0585854	133.688	-490.487	57.4439	120.194	0	60.2362	55.3985	135.726	1
3377	0	0	1377	1	229.722	137.645	92.0762	0	0	76.8455	24.8905	133.022	181.59	3809.89	4160.83	-133.022	0	8.72242	11.1291	10.1395	0	0	0.0977934	104.429	-486.019	81.5607	102.238	0	59.5844	56.0195	139.723	1
3378	0	0	1378	1	238.977	138.964	100.013	0	0	34.8883	-33.6964	135.401	122.961	3851.85	3721.12	-135.401	0	6.00885	10.5371	9.76811	0	0	0.22221	102.79	-477.043	75.2842	107.373	0	80.8577	78.3427	196.054	1
3379	0	0	1379	1	277.869	151.886	125.983	0	0	57.8796	63.9524	91.5317	289.288	3729.2	4121.77	-91.5317	0	13.3288	10.9852	9.92723	0	0	0.298982	82.0834	-478.642	61.2998	139.693	0	39.4867	36.7918	90.6173	1
3380	0	0	1380	1	299.996	208.453	91.5426	0	0	50.4137	-71.6304	181.232	237.326	3736.67	4058.03	-181.232	0	12.2243	10.4407	9.47884	0	0	0.0680002	118.151	-486.023	53.8807	131.294	0	46.6134	42.675	117.739	1
3387	0	0	1387	1	271.814	139.293	132.521	0	0	128.035	23.3985	236.999	174.423	3559.38	3963	-236.999	0	9.27253	11.1539	9.70882	0	0	0.101179	98.2006	-479.721	63.1737	104.8	0	61.4626	60.6333	200.614	1
3388	0	0	1388	1	205.383	110.916	94.4664	0	0	117.466	1.84373	226.033	161.995	3769.27	4084.22	-226.033	0	8.54144	10.6763	10.4244	0	0	0.141008	75.2563	-472.35	96.1317	94.448	0	68.2467	61.8616	206.297	1
3389	0	0	1389	1	241.652	120.901	120.751	0	0	51.8489	57.4058	189.335	200.234	3635.57	4028.65	-189.335	0	10.1515	10.8866	9.90318	0	0	0.180916	91.147	-481.213	74.8698	130.262	0	55.3017	51.6256	148.314	1
3390	0	0	1390	1	257.56	105.245	152.315	0	0	-28.8661	32.1938	-273.585	192.724	3716.29	3954.21	273.585	0	7.608	10.9707	9.01684	0	0	0.110797	86.1548	-474.462	66.9229	105.646	0	52.8566	48.0741	218.445	1
3392	0	0	1392	1	254.536	146.019	108.518	0	0	50.609	4.94088	245.494	205.736	3736.47	4081.12	-245.494	0	11.1009	10.631	9.95523	0	0	0.150291	112.192	-486.809	69.1091	115.465	0	54.6908	49.733	174.493	1
3400	0	0	1400	1	318.124	189.729	128.395	0	0	28.9503	7.11397	242.003	284.751	3658.47	4178.61	-242.003	0	15.3523	10.9148	9.84379	0	0	0.124286	95.7621	-484.762	50.4531	155.256	0	39.5968	38.3011	127.513	1
3401	0	0	1401	1	256.1	134.667	121.433	0	0	49.2727	58.1422	98.368	174.959	3538.49	3828.6	-98.368	0	8.12199	10.7368	10.1934	0	0	0.193714	88.0878	-477.913	69.0195	90.8237	0	59.8438	60.0853	142.472	1
3403	0	0	1403	1	258.938	142.946	115.991	0	0	-11.1747	20.4055	50.1275	190.017	3598.93	3766.67	-50.1275	0	8.56691	10.3473	9.8257	0	0	0.0951935	91.3508	-478.317	66.8131	100.693	0	54.1342	53.0632	128.825	1
3407	0	0	1407	1	260.491	116.696	143.794	0	0	72.6931	-6.5181	-31.43	168.859	3614.73	4291.9	31.43	0	7.11231	10.7735	10.0735	0	0	0.0256112	122.264	-494.195	67.209	134.867	0	58.3672	57.2973	145.851	1
3408	0	0	1408	1	212.925	122.231	90.6939	0	0	71.1341	-46.1059	162.358	128.848	3815.61	3932.85	-162.358	0	6.45748	11.3503	10.4962	0	0	0.128849	98.5993	-485.739	92.631	97.9877	0	83.0129	77.4524	202.203	1
3414	0	0	1414	1	291.563	157.39	134.173	0	0	136.077	80.6854	27.5661	228.109	3651	4005.37	-27.5661	0	9.93598	10.8029	9.14757	0	0	0.262563	124.705	-489.298	56.069	116.359	0	46.9311	44.0949	118.562	1
3415	0	0	1415	1	261.98	89.9442	172.036	0	0	40.9706	-48.6597	16.5569	167.381	3746.11	4334.04	-16.5569	0	7.40496	10.9167	10.0951	0	0	0.088137	107.788	-487.928	66.8861	106.027	0	59.905	57.9298	144.747	1
3416	0	0	1416	1	258.143	145.247	112.896	0	0	70.1512	-60.2909	-5.5407	182.724	3816.59	3747.71	5.5407	0	7.96573	9.6787	10.0244	0	0	0.249396	93.1438	-475.236	66.4225	100.829	0	53.7294	52.4333	131.283	1
3418	0	0	1418	1	259.593	127.612	131.981	0	0	67.1493	55.1061	22.4864	202.674	3819.59	3931.29	-22.4864	0	8.79755	10.0121	9.83011	0	0	0.0862711	82.3288	-471.838	66.0959	107.379	0	52.0362	48.9269	122.833	1
3420	0	0	1420	1	284.562	168.131	116.43	0	0	-26.0011	-19.552	70.815	229.774	3713.42	3706.97	-70.815	0	10.6695	10.0579	9.22378	0	0	0.167913	104.491	-482.262	57.2776	126.462	0	44.3782	42.8257	106.043	1
3423	0	0	1423	1	239.659	100.467	139.192	0	0	110.376	2.40783	224.298	155.402	3577.04	3884.33	-224.298	0	8.17911	10.3565	9.74668	0	0	0.0705458	100.099	-478.422	74.634	103.277	0	65.9341	68.1623	210.683	1
3425	0	0	1425	1	258.587	174.02	84.5675	0	0	39.5441	5.2506	244.557	191.411	3548.22	4080.81	-244.557	0	10.3327	10.7231	8.87468	0	0	0.0702236	123.221	-484.787	65.9796	115.412	0	55.3199	54.0979	180.396	1
3432	0	0	1432	1	208.936	86.741	122.195	0	0	86.191	63.8485	-232.582	160.508	3900.21	3922.55	232.582	0	6.23866	10.8532	9.5582	0	0	0.0230198	83.8798	-475.009	92.0329	101.715	0	61.0402	58.4538	219.325	1
3435	0	0	1435	1	252.803	137.85	114.953	0	0	48.0543	26.0995	-3.45139	186.668	3838.69	3960.3	3.45139	0	7.98044	10.1655	9.85202	0	0	0.140009	114.359	-482.602	68.9368	123.778	0	55.1163	52.5271	131.515	1
3436	0	0	1436	1	200.621	117.393	83.2277	0	0	76.8134	-51.5267	141.726	137.059	3411.29	3938.27	-141.726	0	6.74453	10.4512	10.3523	0	0	0.113739	95.5049	-480.775	98.8856	105.143	0	75.833	72.3517	184.355	1
3437	0	0	1437	1	259.945	136.508	123.436	0	0	-75.5889	66.8675	248.097	176.319	3763.01	4019.19	-248.097	0	9.7983	11.3203	10.9773	0	0	0.328089	84.5172	-482.282	69.5379	108.925	0	64.311	56.7657	208.126	1
3438	0	0	1438	1	283.024	151.644	131.38	0	0	6.53726	36.1088	121.993	236.468	3780.54	3950.29	-121.993	0	11.3174	11.0551	9.41426	0	0	0.19491	93.4323	-481.198	59.1157	120.668	0	47.672	43.5308	107.176	1
3439	0	0	1439	1	253.357	98.7697	154.588	0	0	126.642	-49.2832	-593.436	287.658	3660.44	4035.68	593.436	0	12.6029	10.2226	8.975	0	0	0.140438	76.653	-470.489	67.4047	87.7255	0	55.0592	55.7629	173.416	1
3445	0	0	1445	1	259.166	113.707	145.459	0	0	39.7243	-50.0882	-92.5294	220.578	3747.36	3936.83	92.5294	0	9.10493	10.2655	9.80586	0	0	0.165498	99.0181	-481.22	66.5817	116.49	0	45.1119	43.2806	126.468	1
3456	0	0	1456	1	281.202	168.09	113.112	0	0	4.95159	-48.7412	309.767	193.476	3782.13	4134.8	-309.767	0	11.3358	10.1296	9.71702	0	0	0.0770068	87.4162	-476.128	58.9643	107.606	0	56.2427	51.7147	221.577	1
3457	0	0	1457	1	255.675	143.337	112.338	0	0	1.59563	-122.099	165.969	186.137	3785.48	4108.5	-165.969	0	9.7083	10.1451	9.59968	0	0	0.0659907	99.5798	-477.049	67.4027	109.386	0	55.4346	51.7871	136.392	1
3458	0	0	1458	1	276.037	116.502	159.535	0	0	23.9761	-44.3706	44.1419	169.475	3663.44	4429.41	-44.1419	0	7.67041	11.1913	10.7568	0	0	0.127442	99.6801	-488.879	63.2496	122.818	0	60.479	58.5556	144.962	1
3459	0	0	1459	1	197.923	107.518	90.4048	0	0	71.0371	-52.5267	23.6336	178.995	3516.72	4437.57	-23.6336	0	7.95569	10.6068	9.73553	0	0	0.0731118	130.053	-487.343	99.7318	133.465	0	55.2539	53.807	134.493	1
3460	0	0	1460	1	288.663	132.708	155.955	0	0	46.8681	-16.057	-668.532	392.512	3640.55	4002.46	668.532	0	17.4737	10.0044	7.93141	0	0	0.0932931	110.699	-483.531	54.4279	97.434	0	50.0925	51.6143	132.564	1
3470	0	0	1470	1	257.581	131.551	126.03	0	0	11.4657	-44.6601	77.1176	195.324	3675.95	4031.06	-77.1176	0	9.11023	10.2356	9.66469	0	0	0.221718	100.868	-480.571	66.9153	123.163	0	55.2184	50.6277	128.811	1
3474	0	0	1474	1	274.506	130.547	143.959	0	0	63.9192	-48.9457	124.94	195.21	3723.16	4035.35	-124.94	0	9.45819	10.521	9.94998	0	0	0.0550097	103.866	-482.63	61.829	131.569	0	56.6386	51.5963	128.598	1
3475	0	0	1475	1	300.584	148.842	151.742	0	0	71.7844	25.1446	251.152	195.35	3715.3	4160.58	-251.152	0	10.5521	11.1683	10.5727	0	0	0.140567	140.262	-498.452	55.7314	128.37	0	57.2313	53.7887	190.795	1
3477	0	0	1477	1	228.099	118.044	110.055	0	0	74.4369	-32.1057	66.7593	136.703	3911.96	3819.19	-66.7593	0	6.25585	10.5566	9.73706	0	0	0.0526316	103.05	-480.973	80.5944	112.136	0	73.5244	70.8053	172.637	1
3478	0	0	1478	1	224.08	96.6239	127.456	0	0	-43.4914	-41.7665	-130.044	145.68	3431.93	4327.15	130.044	0	5.99738	11.6227	9.88886	0	0	0.125429	106.14	-486.116	85.0194	115.119	0	64.0333	61.6764	197.145	1
3479	0	0	1479	1	276.607	172.267	104.34	0	0	83.111	-27.4825	264.109	192.301	3703.97	4213.2	-264.109	0	10.5993	10.6012	10.5921	0	0	0.135543	120.021	-493.131	62.0968	142.293	0	56.1882	53.5353	199.723	1
3480	0	0	1480	1	263.671	147.621	116.05	0	0	51.3849	42.3329	174.361	186.585	3636.04	4043.73	-174.361	0	9.33031	9.72449	9.53477	0	0	0.127144	123.841	-484.487	63.8084	133.379	0	57.1299	53.3738	147.267	1
3482	0	0	1482	1	258.905	132.198	126.707	0	0	8.61874	-46.3002	-209.921	170.262	3977.78	4232.02	209.921	0	6.84375	10.9585	9.92407	0	0	0.220164	89.3199	-479.624	67.8384	114.151	0	56.842	54.8791	192.488	1
3483	0	0	1483	1	279.667	160.214	119.453	0	0	75.6607	48.4896	-147.423	137.827	3910.74	3937.91	147.423	0	5.43245	10.7139	9.26672	0	0	0.229223	116.276	-485.671	59.5323	113.002	0	68.0985	66.2113	214.483	1
3487	0	0	1487	1	223.236	108.708	114.528	0	0	90.9464	-49.3179	-85.9621	174.444	3596.47	3836.4	85.9621	0	7.20719	10.2738	8.7645	0	0	0.217079	96.5539	-474.804	80.6407	131.511	0	53.7732	52.5162	152.29	1
3490	0	0	1490	1	233.06	110.466	122.595	0	0	59.1813	-34.7255	62.3879	183.695	3727.9	4021.13	-62.3879	0	8.38816	9.96157	10.0309	0	0	0.0789717	89.7656	-474.875	77.5649	112.458	0	58.7943	53.6959	135.718	1
3493	0	0	1493	1	218.191	75.0299	143.161	0	0	88.2812	14.8812	-77.1313	158.603	3698.8	4270.5	77.1313	0	6.46414	10.5641	9.86657	0	0	0.140943	83.525	-475.448	86.3656	102.429	0	61.1206	59.1141	162.231	1
3499	0	0	1499	1	317.656	135.479	182.176	0	0	52.2949	-10.8439	131.873	293.637	3734.79	4196.56	-131.873	0	14.2002	10.3496	9.28198	0	0	0.111151	110.552	-488.247	49.4576	140.628	0	37.0585	35.4958	87.3864	1
3500	0	0	1500	1	296.496	170.101	126.395	0	0	46.4801	-124.57	334.458	210.677	3640.94	4210.63	-334.458	0	12.86	10.4962	9.76158	0	0	0.125418	117.092	-485.833	55.1657	144.046	0	51.6675	51.3566	218.351	1
3503	0	0	1503	1	228.569	126.455	102.115	0	0	106.439	-97.3566	-26.2804	178.805	3680.64	3984.1	26.2804	0	7.79862	10.7413	9.51308	0	0	0.0194348	103.873	-479.459	80.2371	114.746	0	55.7886	53.2297	144.295	1
3507	0	0	1507	1	255.622	126.205	129.417	0	0	34.1227	-12.6249	49.7582	247.183	3653.3	3899.37	-49.7582	0	11.1308	10.5611	8.55905	0	0	0.0457699	84.3446	-470.934	66.336	97.8635	0	42.3182	41.2575	104.618	1
3509	0	0	1509	1	252.912	122.916	129.996	0	0	49.166	-52.9234	-250.325	173.479	3937.23	4238.64	250.325	0	6.95157	10.5702	9.57991	0	0	0.0684103	94.841	-477.651	69.064	96.7797	0	55.9298	53.8276	200.782	1
3511	0	0	1511	1	207.121	118.281	88.8397	0	0	24.0214	-5.91243	107.131	124.45	3663.4	4291.29	-107.131	0	5.89538	10.6652	9.67976	0	0	0.0209779	100.882	-480.173	93.1323	108.725	0	80.6878	78.6099	187.061	1
3516	0	0	1516	1	309.137	121.242	187.895	0	0	27.7543	-8.24127	111.517	322.573	3759.33	3894.98	-111.517	0	15.3419	9.43491	8.96456	0	0	0.185216	103.128	-478.519	50.1174	152.692	0	33.9712	32.0593	79.0313	1
3517	0	0	1517	1	241.491	159.106	82.3851	0	0	15.3147	16.9551	49.8991	126.648	3672.11	3770.13	-49.8991	0	5.68443	10.071	9.6373	0	0	0.120918	98.6951	-475.534	73.1508	104.984	0	78.4557	76.9118	186.219	1
3518	0	0	1518	1	305.932	157.277	148.655	0	0	15.0578	53.2657	212.661	168.426	3672.36	4132.45	-212.661	0	8.79407	11.2403	9.87237	0	0	0.117736	110.627	-488.801	53.6527	121.799	0	65.5743	61.5862	186.398	1
3521	0	0	1521	1	257.331	141.448	115.883	0	0	43.0504	58.1614	83.4167	165.074	3744.03	4127.56	-83.4167	0	7.56354	10.6018	9.97142	0	0	0.181949	116.508	-487.492	68.0059	131.032	0	65.2778	60.7413	148.214	1
3523	0	0	1523	1	263.854	147.882	115.972	0	0	96.0238	-44.9973	-79.5376	143.498	3491.74	4131.06	79.5376	0	5.93893	10.498	9.49836	0	0	0.0672248	106.342	-482.766	64.7525	114.254	0	65.1647	63.8078	184.334	1
3525	0	0	1525	1	242.145	116.464	125.681	0	0	41.3044	-21.7178	132.41	188.572	3745.78	4207.44	-132.41	0	9.15592	11.0377	9.61724	0	0	0.0682676	95.0838	-481.474	74.377	112.683	0	56.0647	53.6794	130.943	1
3526	0	0	1526	1	232.879	135.726	97.153	0	0	-12.3869	110.948	56.2654	164.487	3699.81	3775.79	-56.2654	0	7.40267	10.2258	9.48171	0	0	0.234672	121.785	-488.291	77.1117	140.784	0	61.9573	60.2241	147.214	1
3530	0	0	1530	1	238.256	123.509	114.747	0	0	38.0402	-40.2421	-64.3385	150.38	3848.7	3926.98	64.3385	0	6.2776	10.5738	9.27359	0	0	0.143571	97.7349	-476.125	74.7766	106.083	0	63.1324	61.4184	164.383	1
3531	0	0	1531	1	253.171	108.026	145.146	0	0	16.0868	148.124	-379.111	229.426	3870.65	3838.28	379.111	0	9.11125	9.82964	8.30501	0	0	0.115982	99.2291	-473.118	65.8089	134.655	0	48.2926	44.4638	214.015	1
3534	0	0	1534	1	298.467	176.102	122.365	0	0	20.1635	18.6457	58.5229	210.674	3866.58	4167.07	-58.5229	0	9.51658	10.1805	9.5467	0	0	0.136857	90.9901	-475.821	54.0706	110.345	0	49.6316	46.7256	117.578	1
3539	0	0	1539	1	229.378	120.967	108.411	0	0	32.2167	6.06311	-5.25422	164.1	3655.2	4378.98	5.25422	0	7.04343	11.1816	9.90994	0	0	0.12954	93.4043	-481.138	81.3825	101.072	0	60.5922	59.2595	149.252	1
3540	0	0	1540	1	242.425	147.487	94.9376	0	0	57.9376	17.7484	119.656	147.811	3629.48	3968.65	-119.656	0	7.02714	10.3527	8.64684	0	0	0.0542808	91.2069	-470.013	71.4355	111.247	0	70.0096	67.0838	166.226	1
3546	0	0	1546	1	224.37	131.24	93.1302	0	0	-13.5226	37.8507	21.5215	131.974	3800.6	4048.21	-21.5215	0	5.79611	11.2785	10.2412	0	0	0.207789	125.56	-491.801	84.9594	118.871	0	80.438	74.2289	186.222	1
3550	0	0	1550	1	225.887	106.286	119.601	0	0	56.9452	-87.4887	53.9446	141.697	3630.47	4372.87	-53.9446	0	6.54191	10.3874	10.3603	0	0	0.0996165	102.664	-483.503	82.6691	93.1957	0	69.0913	68.1166	165.552	1
3552	0	0	1552	1	286.363	145.38	140.984	0	0	-12.399	-70.6071	45.8174	172.942	3600.16	3957.35	-45.8174	0	7.95764	9.72661	9.96554	0	0	0.118493	134.364	-490.577	57.2832	141.867	0	58.3172	56.537	146.512	1
3560	0	0	1560	1	225.304	95.5163	129.788	0	0	-7.35767	-63.3137	-82.2227	140.496	3794.44	3850.39	82.2227	0	5.89534	10.2953	9.38719	0	0	0.127492	110.245	-480.616	80.8831	120.534	0	66.4364	64.5183	179.134	1
3565	0	0	1565	1	245.505	122.184	123.322	0	0	49.0926	4.18084	250.174	170.697	3638.33	4081.88	-250.174	0	9.25689	10.3904	9.30891	0	0	0.105962	112.065	-482.54	71.3651	113.758	0	63.4818	59.7616	206.624	1
3566	0	0	1566	1	223.593	120.72	102.874	0	0	33.2706	-55.8907	-88.4947	188.044	3753.81	3942.63	88.4947	0	7.79802	10.052	9.62653	0	0	0.10369	116.922	-487.455	81.8198	106.219	0	51.8419	49.6374	143.162	1
3567	0	0	1567	1	246.24	136.715	109.525	0	0	54.5106	-26.575	1.24173	167.506	3632.91	3714	-1.24173	0	7.26755	9.8234	9.28945	0	0	0.0607217	115.17	-480.578	70.1419	114.067	0	57.9256	56.7311	140.994	1
3569	0	0	1569	1	285.406	118.367	167.039	0	0	96.1392	42.2915	13.2234	192.536	3890.26	3944.11	-13.2234	0	8.30422	10.3382	8.72182	0	0	0.0984825	106.993	-475.401	56.7106	100.623	0	52.3863	50.0007	125.968	1
3573	0	0	1573	1	253.269	151.572	101.697	0	0	63.0168	-6.32471	2.29021	153.003	3724.06	4092.38	-2.29021	0	6.60601	10.4829	8.88717	0	0	0.114241	142.611	-490.191	67.6639	130.843	0	65.8409	61.9025	159.531	1
3585	0	0	1585	1	259.555	130.019	129.536	0	0	28.876	-76.3861	-3.75546	145.549	3758.2	4162.45	3.75546	0	6.41332	10.7418	9.46379	0	0	0.0657032	90.4853	-474.092	66.5825	104.036	0	67.7986	64.3809	162.148	1
3586	0	0	1586	1	262.356	126.381	135.975	0	0	24.0467	38.9466	244.518	176.066	3563.71	3947.45	-244.518	0	9.49238	9.72148	9.65944	0	0	0.235979	117.5	-479.309	64.4404	114.383	0	58.052	57.8531	200.749	1
3587	0	0	1587	1	246.126	112.742	133.384	0	0	57.6684	-38.0447	126.949	160.766	3829.07	3924.78	-126.949	0	7.78421	10.2025	9.06488	0	0	0.114831	103.179	-478.807	70.397	108.662	0	64.0464	60.2179	147.512	1
3592	0	0	1592	1	230.405	95.6821	134.723	0	0	-12.0742	30.2618	179.619	190.033	3699.49	3956.14	-179.619	0	9.66912	9.93073	9.05412	0	0	0.161618	99.0277	-473.542	76.9772	128.122	0	56.6809	51.9987	143.361	1
3594	0	0	1594	1	250.086	136.985	113.101	0	0	-155.36	-222.265	-12.1524	151.123	3743.12	4208.67	12.1524	0	7.79371	9.83606	9.08192	0	0	0.207768	123.172	-479.516	68.2757	99.7522	0	57.223	56.8965	133.884	1
3595	0	0	1595	1	268.139	173.206	94.9324	0	0	11.8989	9.01179	98.4111	168.465	3675.52	4176.71	-98.4111	0	7.90978	10.196	9.56441	0	0	0.144374	106.081	-480.266	62.9718	124.345	0	62.0181	59.472	141.65	1
3596	0	0	1596	1	268.369	152.208	116.162	0	0	50.8351	35.0629	135.875	208.229	3835.91	3752.02	-135.875	0	10.0363	10.0218	9.11677	0	0	0.232225	114.511	-484.958	62.0301	137.853	0	49.1787	47.4716	119.671	1
3598	0	0	1598	1	214.811	91.7828	123.028	0	0	21.8599	-57.4182	118.157	149.549	3864.88	3944.16	-118.157	0	7.25287	9.95814	9.32054	0	0	0.129727	112.573	-479.288	85.9472	122.926	0	67.3756	63.5286	155.307	1
3599	0	0	1599	1	291.917	170.29	121.627	0	0	-41.6549	31.8616	136.224	192.085	3629.42	4353.18	-136.224	0	9.43388	10.5619	9.97141	0	0	0.241446	117.589	-489.745	56.7153	149.364	0	53.2193	51.6974	128.923	1
3600	0	0	1600	1	293.691	164.978	128.713	0	0	-21.2512	-18.416	32.0515	247.437	3708.67	4004.82	-32.0515	0	11.1008	10.7994	8.5511	0	0	0.0447348	137.834	-491.84	54.7424	148.941	0	43.2531	39.6618	104.786	1
3601	0	0	1601	1	280.185	158.768	121.416	0	0	-27.8876	19.1554	52.1018	211.398	3615.65	4066.9	-52.1018	0	9.58611	10.174	9.69752	0	0	0.28687	105.098	-482.634	59.2978	129.003	0	50.0081	47.2792	122.837	1
3603	0	0	1603	1	252.832	129.927	122.905	0	0	132.621	26.3796	-160.105	147.853	3953.44	4259	160.105	0	5.85397	10.6699	9.23659	0	0	0.164622	122.189	-484.73	68.6789	128.062	0	63.442	62.5914	204.801	1
3605	0	0	1605	1	250.749	121.661	129.088	0	0	30.7623	11.4743	39.7172	199.54	3656.66	3875.27	-39.7172	0	8.86887	9.6368	9.00292	0	0	0.0562727	99.5453	-474.777	67.5884	106.174	0	50.8917	50.0934	125.096	1
3609	0	0	1609	1	267.758	119.699	148.06	0	0	68.1373	6.69924	64.8485	181.788	3918.26	4179.02	-64.8485	0	8.23476	10.501	9.5111	0	0	0.103564	98.7097	-477.959	63.4251	99.6799	0	56.5724	54.0601	136.336	1
3610	0	0	1610	1	311.827	153.571	158.256	0	0	79.3126	-25.3255	374.053	326.117	3608.11	4011.73	-374.053	0	20.0724	9.33434	9.02052	0	0	0.0881478	119.412	-481.651	49.4816	149.13	0	36.4176	35.1026	175.017	1
3612	0	0	1612	1	197.012	96.8376	100.174	0	0	70.5961	-9.47617	135.775	189.956	3716.48	3896.22	-135.775	0	9.20414	10.2974	9.59984	0	0	0.0402195	87.564	-473.634	99.3188	121.254	0	56.4233	54.0823	132.615	1
3614	0	0	1614	1	277.195	135.353	141.842	0	0	-65.1666	73.3235	-209.495	170.878	3852.25	3913.08	209.495	0	6.77977	10.7229	9.50415	0	0	0.255668	120.566	-486.862	60.6238	158.453	0	56.8812	54.009	195.32	1
3618	0	0	1618	1	255.852	122.03	133.822	0	0	21.2974	32.0558	22.9992	163.45	3865.44	4054	-22.9992	0	7.14938	10.0058	9.25476	0	0	0.0659919	89.6115	-470.28	66.5976	88.0769	0	61.824	58.6075	146.175	1
3619	0	0	1619	1	267.16	135.516	131.644	0	0	26.7828	-58.8273	-12.007	153.817	3859.96	3845.91	12.007	0	6.69451	10.0759	9.25221	0	0	0.108783	94.2689	-472.999	62.6959	117.582	0	62.3911	60.6404	151.67	1
3622	0	0	1622	1	229.782	121.434	108.348	0	0	-68.9447	1.06884	109.962	137.845	3656.71	3985.33	-109.962	0	6.69255	10.2738	9.24712	0	0	0.177125	106.955	-475.873	78.2669	115.524	0	75.4816	69.8956	175.036	1
3630	0	0	1630	1	237.9	123.154	114.746	0	0	45.5448	-38.9964	-1.89527	145.432	3841.2	4125.06	1.89527	0	6.32229	10.714	9.60497	0	0	0.165835	67.247	-465.796	75.7804	85.22	0	68.76	65.1199	164.75	1
3640	0	0	1640	1	288.576	185.274	103.302	0	0	24.403	5.82995	105.997	169.671	3862.34	3880.91	-105.997	0	8.01092	10.0575	9.28951	0	0	0.0486608	107.733	-478.979	56.2407	99.1903	0	60.3249	57.4988	139.157	1
3642	0	0	1642	1	298.595	160.879	137.716	0	0	-7.34147	13.0224	214.103	211.025	3694.76	4172.7	-214.103	0	11.129	10.9759	9.49615	0	0	0.203091	124.208	-489.321	54.8117	123.517	0	51.5775	49.1092	148.762	1
3644	0	0	1644	1	211.522	104.623	106.899	0	0	41.0926	-3.21154	18.3502	150.546	3745.99	4188.93	-18.3502	0	6.58791	10.9578	10.1667	0	0	0.119322	86.9178	-479.779	91.9787	95.6877	0	68.5416	65.3854	162.162	1
3646	0	0	1646	1	258.486	142.212	116.275	0	0	78.454	-3.83356	100.472	196.046	3608.97	4388.87	-100.472	0	9.18001	10.6279	9.28314	0	0	0.0928907	108.132	-485.07	66.539	137.408	0	52.1283	50.8969	122.609	1
3647	0	0	1647	1	234.763	133.791	100.972	0	0	114.872	-7.46407	6.097	123.374	3871.53	4292.84	-6.097	0	5.34274	11.1863	9.67889	0	0	0.203889	90.8791	-476.162	78.2015	109.462	0	81.0273	78.8257	194.544	1
3654	0	0	1654	1	251.591	103.498	148.093	0	0	34.0938	75.791	-262.498	193.539	3852.65	3810.95	262.498	0	7.51598	10.5684	9.11839	0	0	0.0715792	102.015	-475.246	68.8253	105.31	0	51.3157	48.9263	195.773	1
3656	0	0	1656	1	325.236	173.524	151.712	0	0	59.7368	-32.5421	78.407	269.343	3827	4018.94	-78.407	0	12.4625	10.3579	8.93663	0	0	0.0648481	112.524	-485.344	47.5352	125.042	0	40.1088	37.4543	92.7297	1
3663	0	0	1663	1	212.107	132.176	79.931	0	0	50.134	-60.4059	109.459	170.033	3736.95	3847.49	-109.459	0	8.16049	10.0208	8.73216	0	0	0.0523192	99.4695	-473.844	86.3499	110.716	0	59.3074	57.7046	138.133	1
3664	0	0	1664	1	290.736	141.35	149.386	0	0	75.051	-0.854115	145.621	178.289	3811.69	4086.91	-145.621	0	8.70324	10.7223	9.02416	0	0	0.10551	128.609	-487.136	56.0516	131.71	0	59.8424	55.7995	139.556	1
3665	0	0	1665	1	273.284	148.214	125.07	0	0	4.41774	6.70259	-243.521	193.171	3583.34	3880.04	243.521	0	7.62224	10.0523	8.92181	0	0	0.0494269	102.842	-479.391	60.2211	121.997	0	51.0434	47.312	191.367	1
3668	0	0	1668	1	268.749	143.024	125.725	0	0	61.1945	16.1668	251.999	152.151	3825.55	4368.87	-251.999	0	8.24224	9.89951	9.60652	0	0	0.0611737	138.675	-488.935	62.432	114.792	0	65.3626	62.9272	231.187	1
3670	0	0	1670	1	206.915	102.255	104.661	0	0	12.3951	-11.2398	-2.99154	141.938	3774.69	3698.66	2.99154	0	6.143	9.77816	8.86386	0	0	0.185449	103.361	-472.744	89.3636	118.478	0	67.0077	64.8477	163.467	1
3689	0	0	1689	1	296.578	126.983	169.595	0	0	70.4758	-11.8662	17.1047	185.597	3716.6	3998.27	-17.1047	0	8.11327	9.82981	9.28137	0	0	0.185714	96.0677	-472.619	53.8686	110.182	0	56.2403	52.0662	135.745	1
3691	0	0	1691	1	220.572	117.571	103.001	0	0	73.0895	35.8763	105.695	126.339	3813.65	3950.52	-105.695	0	5.90791	9.91719	9.32695	0	0	0.156102	102.972	-473.649	82.5913	105.099	0	82.1533	75.9271	184.333	1
3698	0	0	1698	1	251.344	131.507	119.838	0	0	6.69413	-9.84488	61.4652	146.737	3880.05	3896.59	-61.4652	0	6.69676	10.3946	9.1975	0	0	0.187632	110.828	-481.135	68.8015	106.98	0	68.6722	65.3807	159.254	1
3700	0	0	1700	1	228.397	97.3318	131.065	0	0	2.08188	40.1756	-241.821	200.388	3785	4045.88	241.82	0	7.85057	9.61363	8.66022	0	0	0.153411	113.738	-479.344	76.6168	125.877	0	49.15	45.3454	177.145	1
3703	0	0	1703	1	270.354	157.618	112.736	0	0	39.2594	42.2054	73.276	146.683	3847.48	4143.51	-73.276	0	6.67353	10.4489	9.11386	0	0	0.199954	114.299	-482.057	61.9228	117.256	0	69.865	65.4527	162.4	1
3705	0	0	1705	1	193.618	71.2975	122.321	0	0	17.3284	-41.432	-4.51165	143.344	3769.75	4027.83	4.51165	0	6.24456	10.0024	9.66476	0	0	0.136326	99.6862	-474.558	101.379	121.431	0	70.7675	65.4987	166.842	1
3706	0	0	1706	1	250.637	111.927	138.71	0	0	56.8688	-49.5963	-97.8931	168.7	3630.55	4334.98	97.8931	0	6.93742	10.0776	8.9784	0	0	0.176138	97.4067	-476.885	68.2502	108.753	0	53.8473	52.7184	153.438	1
3707	0	0	1707	1	250.549	121.23	129.319	0	0	51.5291	23.05	-54.4993	151.994	3635.89	4262.33	54.4993	0	6.27222	10.4334	9.91129	0	0	0.0823323	146.689	-489.093	70.3425	122.452	0	63.4979	62.1538	163.527	1
3711	0	0	1711	1	222.813	114.703	108.109	0	0	4.6701	-18.9376	214.558	223.17	3682.75	3806.02	-214.558	0	11.8044	9.80632	7.90965	0	0	0.0813568	108.043	-474.633	78.1632	129.837	0	45.4622	45.2076	135.04	1
3714	0	0	1714	1	235.076	103.996	131.081	0	0	145.495	-35.3875	-174.621	153.213	3940.56	4221.11	174.621	0	6.16158	9.90444	9.36866	0	0	0.195538	112.249	-480.863	75.2992	137.261	0	60.5774	58.8167	194.54	1
3721	0	0	1721	1	259.289	86.0502	173.238	0	0	28.83	25.8514	-355.609	268.865	3658.59	3860.89	355.609	0	10.6884	9.24095	7.72032	0	0	0.143095	116.896	-475.826	61.8957	155.57	0	40.0731	36.2353	174.706	1
3723	0	0	1723	1	257.143	161.137	96.0056	0	0	71.0461	-73.8193	126.033	195.943	3616.37	4159.88	-126.033	0	9.5741	9.66687	9.22982	0	0	0.0810653	99.616	-474.121	65.5921	108.375	0	52.0069	51.4562	123.336	1
3724	0	0	1724	1	277.428	122.046	155.382	0	0	35.4216	-15.793	-179.279	178.116	3950.98	3902.53	179.279	0	7.08968	9.71931	9.17826	0	0	0.106697	130.115	-487.494	58.8899	139.267	0	52.5988	51.3519	169.423	1
3728	0	0	1728	1	226.227	103.883	122.345	0	0	59.0944	56.3928	168.837	167.271	4126.63	3830.35	-168.837	0	8.30274	9.93706	9.84801	0	0	0.213201	109.407	-482.128	80.6353	129.189	0	59.8929	57.6174	158.035	1
3729	0	0	1729	1	290.643	181.443	109.201	0	0	47.7876	-32.9342	73.0857	147.918	3739.29	3720.35	-73.0857	0	6.81997	9.87091	9.44955	0	0	0.0717907	134.796	-485.798	55.6608	132.307	0	66.5535	64.6947	158.766	1
3732	0	0	1732	1	300.901	129.178	171.723	0	0	67.6099	16.6481	78.2825	177.991	3619.81	4468.05	-78.2825	0	8.14413	10.4776	9.73215	0	0	0.0387199	124.458	-488.815	53.9788	122.937	0	56.9498	55.4157	135.393	1
3733	0	0	1733	1	258.035	102.264	155.771	0	0	91.0327	45.9135	101.294	155.804	3696.05	3840.83	-101.294	0	7.24341	9.74553	8.52386	0	0	0.0172259	106.688	-472.745	64.2893	117.41	0	64.9688	63.454	151.057	1
3734	0	0	1734	1	250.109	117.578	132.53	0	0	149.563	-77.088	-107.969	161.444	3438.2	3963.83	107.969	0	6.70916	10.0251	8.78389	0	0	0.110971	133.607	-486.288	68.0547	125.265	0	55.8451	55.2052	166.17	1
3736	0	0	1736	1	316.951	162.165	154.785	0	0	18.3615	74.1423	-44.7646	212.788	3768.72	4211.24	44.7646	0	8.80334	9.69065	9.08349	0	0	0.0885921	118.143	-481.815	48.7899	127.5	0	46.9624	44.4455	115.915	1
3738	0	0	1738	1	265.636	139.993	125.643	0	0	-7.64904	-19.7561	158.454	169.054	3794.73	4404.8	-158.454	0	8.48157	10.8026	9.61872	0	0	0.0613306	106.244	-483.82	64.7092	113.391	0	60.1924	57.9045	149.151	1
3739	0	0	1739	1	294.138	148.265	145.872	0	0	57.3657	-0.285329	113.382	148.764	4028.69	4186.01	-113.382	0	7.05316	10.3331	9.05079	0	0	0.0990117	120.232	-482.129	54.7647	110.8	0	66.569	64.3923	161.47	1
3740	0	0	1740	1	220.775	128.633	92.1415	0	0	71.7118	-14.1169	51.7997	157.202	3914.69	3801.2	-51.7997	0	7.072	9.38058	9.2122	0	0	0.163853	102.151	-472.853	81.1824	122.247	0	62.3098	60.2764	147.971	1
3742	0	0	1742	1	210.7	101.773	108.928	0	0	40.0508	-13.593	83.7223	200.73	3846.69	3999.99	-83.7223	0	9.30503	9.57105	8.20074	0	0	0.0854036	80.4738	-462.599	85.0093	111.8	0	50.654	47.6676	116.343	1
3743	0	0	1743	1	262.07	109.315	152.755	0	0	30.2236	16.1772	-63.9881	134.435	3657.2	4169.54	63.9881	0	5.53343	9.66357	9.58884	0	0	0.222957	110.879	-474.904	64.3571	120.29	0	70.6678	68.5969	184.548	1
3748	0	0	1748	1	195.931	96.6878	99.2429	0	0	119.342	-62.9602	215.378	155.652	3867.06	4049.36	-215.378	0	8.23803	9.4719	9.09624	0	0	0.0987383	87.2413	-466.287	96.7639	87.0512	0	64.109	59.6628	194.484	1
3755	0	0	1755	1	219.32	104.895	114.424	0	0	83.3017	-4.85595	105.818	176.935	3903.1	3692.28	-105.818	0	8.32568	9.51222	9.0236	0	0	0.0859756	80.4438	-464.424	81.8435	104.488	0	56.1815	54.5183	133.352	1
3756	0	0	1756	1	269.46	170.062	99.3988	0	0	58.0763	52.4479	3.37602	155.779	3928.32	4133.27	-3.37602	0	6.66518	10.5557	8.69662	0	0	0.165755	127.502	-483.759	61.7348	135.828	0	62.8278	60.4545	155.888	1
3760	0	0	1760	1	219.581	89.7928	129.788	0	0	61.4975	11.6279	93.5084	198.367	3725.58	4273.75	-93.5084	0	9.21258	9.52489	9.84266	0	0	0.0504003	97.5508	-476.108	83.4048	124.711	0	51.4491	49.792	121.002	1
3762	0	0	1762	1	232.997	122.535	110.462	0	0	49.6047	11.2903	11.7375	147.704	3837.14	3875.45	-11.7375	0	6.40565	9.94893	9.07265	0	0	0.0882674	134.837	-483.612	75.8013	104.043	0	66.5714	64.2874	159.692	1
3763	0	0	1763	1	240.732	108.699	132.033	0	0	43.0863	-82.0666	222.95	152.96	3544.67	4267.79	-222.95	0	8.24051	10.8561	9.37377	0	0	0.0673198	115.392	-484.538	74.2875	121.067	0	65.5089	66.213	203.236	1
3764	0	0	1764	1	310.211	150.307	159.904	0	0	9.94385	40.4897	220.382	213.878	3876.8	3846.25	-220.382	0	11.2773	9.81883	9.27157	0	0	0.114438	100.525	-476.538	50.5827	112.807	0	48.0853	45.4188	149.376	1
3765	0	0	1765	1	249.607	136.191	113.416	0	0	74.5957	-16.0977	149.105	195.685	3911.8	4002.5	-149.105	0	9.61294	9.47428	8.96724	0	0	0.063692	89.7182	-470.005	67.7247	103.888	0	51.3047	49.1642	126.425	1
3768	0	0	1768	1	248.209	125.78	122.429	0	0	32.6169	-21.5896	-100.149	146.273	3455.48	4107.65	100.149	0	5.96499	9.80838	8.97738	0	0	0.101159	92.5997	-468.558	68.8022	110.443	0	62.3189	61.4986	183.496	1
3773	0	0	1773	1	254.648	141.317	113.332	0	0	59.9764	38.5084	138.844	215.537	3727.1	4246.87	-138.844	0	10.4053	10.2255	9.35499	0	0	0.0964301	72.2742	-467.375	67.5275	116.833	0	48.5227	46.6925	115.955	1
3774	0	0	1774	1	252.332	155.092	97.2397	0	0	53.3085	-14.9308	108.138	202.77	3634.11	4100.99	-108.138	0	9.59934	9.45656	9.54647	0	0	0.0843448	97.2404	-476.747	67.5602	106.33	0	51.8054	49.6434	122.135	1
3777	0	0	1777	1	227.592	110.002	117.59	0	0	115.014	-45.3747	115.428	193.619	3672.07	4031.77	-115.428	0	9.27941	9.27182	8.71174	0	0	0.0491765	91.3268	-466.624	76.4894	111.138	0	54.2927	49.8535	125.228	1
3778	0	0	1778	1	255.836	154.866	100.97	0	0	74.9269	-69.3227	187.925	128.377	3612.49	4554.02	-187.925	0	6.6366	10.7807	9.15631	0	0	0.0945199	107.882	-481.683	67.5419	103.989	0	75.8912	73.94	206.822	1
3782	0	0	1782	1	204.065	90.9391	113.126	0	0	21.3021	30.1961	-216.282	156.283	3765.78	3856.54	216.282	0	6.12883	9.79091	9.56577	0	0	0.104563	97.2528	-474.883	92.9547	119.232	0	61.9557	58.9234	216.838	1
3783	0	0	1783	1	257.046	121.034	136.012	0	0	-46.3011	-1.11533	-110.22	159.252	3534.4	3987.52	110.22	0	6.52472	9.93831	8.87961	0	0	0.112181	117.118	-478.357	65.4732	124.336	0	57.8944	56.3541	183.527	1
3786	0	0	1786	1	247.486	118.489	128.997	0	0	143.758	-60.3129	-106.529	155.581	4041.96	3847.39	106.529	0	6.42058	9.43131	8.96675	0	0	0.10247	97.881	-467.844	68.4887	100.927	0	58.0323	56.5507	163.752	1
3787	0	0	1787	1	252.365	126.849	125.515	0	0	81.463	-22.9158	169.103	170.868	3805.28	4308.3	-169.103	0	8.56551	9.95485	9.98112	0	0	0.0943066	89.9987	-474.529	68.9881	128.061	0	58.8955	56.9033	153.517	1
3788	0	0	1788	1	249.567	127.884	121.683	0	0	55.43	-39.7687	-83.9882	213.938	3631.99	4026.17	83.9882	0	8.82485	9.6081	8.74909	0	0	0.0701935	112.939	-478.957	67.5865	140.456	0	44.6178	42.8428	133.331	1
3793	0	0	1793	1	214.465	109.875	104.59	0	0	15.1751	-37.2105	-24.4084	123.135	3572.59	4322.59	24.4084	0	5.28238	9.9606	9.15614	0	0	0.0538481	106.674	-476.701	85.7921	120.325	0	75.1658	73.258	185.77	1
3796	0	0	1796	1	271.322	129.301	142.021	0	0	-14.7889	67.7394	200.59	195.149	3901.53	3719.34	-200.59	0	10.1219	9.85915	8.82031	0	0	0.106646	108.315	-479.107	60.4508	121.681	0	51.3351	49.3111	148.766	1
3797	0	0	1797	1	234.178	121.519	112.658	0	0	51.382	-85.9268	192.293	139.634	3935.02	4072.33	-192.293	0	7.30378	10.0237	9.62022	0	0	0.172032	100.459	-476.798	76.3908	111.757	0	69.2858	67.052	200.042	1
3809	0	0	1809	1	341.312	187.728	153.585	0	0	45.8866	15.9633	114.107	197.495	3840.85	4070.1	-114.107	0	9.35386	9.7576	9.02316	0	0	0.0358598	143.499	-492.582	44.0919	130.583	0	52.7225	49.4388	121.738	1
3813	0	0	1813	1	260.581	109.614	150.967	0	0	58.221	-46.8479	-179.836	149.335	3728.86	3734.27	179.836	0	5.99805	9.98085	9.16961	0	0	0.0140463	151.84	-488.916	64.7108	116.304	0	61.4995	59.0681	203.528	1
3815	0	0	1815	1	187.033	104.874	82.1593	0	0	76.0194	73.0576	134.554	157.615	3810.72	4311.98	-134.554	0	7.54845	10.0048	10.1144	0	0	0.102127	70.0389	-466.834	108.106	89.9078	0	64.6788	62.2682	155.856	1
3816	0	0	1816	1	245.808	145.834	99.9734	0	0	-46.5313	-27.0423	-55.5256	148.282	3833.61	3913.78	55.5256	0	6.29456	10.7009	8.74925	0	0	0.177379	98.7208	-475.502	70.721	97.4217	0	63.1999	61.0251	163.496	1
3818	0	0	1818	1	206.587	117.453	89.1333	0	0	85.7931	57.5354	-53.1833	130.032	3701.29	4128.19	53.1833	0	5.33657	10.1924	9.42121	0	0	0.12224	79.6042	-468.102	91.829	88.4874	0	75.1574	71.2316	192.457	1
3826	0	0	1826	1	313.931	167.808	146.123	0	0	126.476	-55.8154	170.496	235.476	3560.94	4042.22	-170.496	0	11.9142	8.82011	8.24101	0	0	0.0809824	140.884	-486.784	47.7285	132.377	0	42.6163	41.3564	112.151	1
3830	0	0	1830	1	281.192	164.28	116.912	0	0	59.5259	49.5171	248.499	194.066	3627.89	4435.18	-248.499	0	10.4454	9.86182	9.34793	0	0	0.0372478	106.952	-474.67	58.1723	117.032	0	51.9568	50.2327	180.338	1
3833	0	0	1833	1	238.207	118.912	119.295	0	0	5.20027	-75.3777	-7.07719	163.31	3682.22	4061.78	7.07719	0	7.20052	10.0962	8.99046	0	0	0.160034	106.861	-477.034	73.4991	118.487	0	60.5955	56.7608	150.478	1
3836	0	0	1836	1	220.933	86.7634	134.17	0	0	9.15809	-42.2369	-179.845	144.123	3977.24	4227.96	179.845	0	5.80481	9.79996	9.23788	0	0	0.0283134	102.799	-474.564	81.9784	110.77	0	63.9846	62.0248	205.89	1
3839	0	0	1839	1	294.04	165.106	128.934	0	0	52.4704	-25.9126	59.1777	146.587	3734.61	4012.31	-59.1777	0	6.66318	10.3126	8.89503	0	0	0.0721713	106.339	-476.468	54.5784	98.6673	0	71.332	65.2182	164.346	1
3841	0	0	1841	1	274.342	147.8	126.542	0	0	4.16766	-41.0844	185.436	204.367	3782.91	4027.48	-185.436	0	10.5528	10.0358	9.10237	0	0	0.0876159	97.6744	-475.896	60.1214	109.678	0	52.8234	47.5975	134.585	1
3842	0	0	1842	1	169.912	85.796	84.1163	0	0	89.0778	-16.3546	151.945	153.714	3797.66	4102.41	-151.945	0	7.56709	9.38343	8.98476	0	0	0.0671888	103.057	-469.081	119.294	90.5226	0	66.601	61.5695	158.333	1
3852	0	0	1852	1	229.602	90.6544	138.947	0	0	72.602	8.72237	-10.1888	139.874	3913.8	4177	10.1888	0	5.96083	10.2476	9.81247	0	0	0.0450687	93.431	-475.541	79.4041	119.982	0	70.8677	68.0901	172.521	1
3859	0	0	1859	1	279.658	130.362	149.297	0	0	28.2396	54.3334	26.7953	136.825	3858.5	4131.39	-26.7953	0	5.98073	9.88489	9.05198	0	0	0.039152	91.7688	-470.708	58.2654	93.4946	0	72.7932	68.3261	172.157	1
3861	0	0	1861	1	255.838	145.493	110.345	0	0	-28.5899	48.7748	236.448	148.029	3616.35	4037.29	-236.448	0	8.00391	9.55953	9.14817	0	0	0.145434	123.858	-484.315	65.7875	122.146	0	69.3356	64.7027	222.828	1
3869	0	0	1869	1	216.394	100.836	115.558	0	0	56.3859	-77.1407	34.8793	150.895	3431.71	4262.86	-34.8793	0	6.83198	9.5958	8.85868	0	0	0.0936092	90.6812	-467.727	83.2805	106.584	0	62.6068	61.4506	151.178	1
3870	0	0	1870	1	268.452	144.228	124.224	0	0	-6.21783	4.45777	188.349	184.575	3793.3	4280.92	-188.349	0	9.49335	9.36912	8.44531	0	0	0.178371	125.036	-478.462	60.193	136.496	0	53.0782	50.9842	144.714	1
3872	0	0	1872	1	209.773	91.8462	117.927	0	0	32.0323	-12.8848	-107.744	129.992	3356.41	3999.28	107.744	0	5.27133	9.67921	8.49148	0	0	0.14004	114.034	-472.985	86.482	121.826	0	69.192	68.3544	199.08	1
3877	0	0	1877	1	232.701	124.986	107.715	0	0	-116.62	31.0514	21.5934	164.606	3804.04	3955.35	-21.5934	0	7.50433	9.36822	8.78255	0	0	0.18596	98.3676	-472.446	74.3798	121.776	0	60.5804	55.1087	139.79	1
3880	0	0	1880	1	256.295	131.267	125.028	0	0	-14.5673	-10.0496	72.2648	163.605	3701.99	3896.79	-72.2648	0	7.56972	9.20317	9.04669	0	0	0.115074	113.946	-476.166	64.9406	129.365	0	61.9852	59.1617	145.265	1
3881	0	0	1881	1	214.451	100.426	114.025	0	0	-18.8272	21.9368	72.2952	171.483	3706.25	3964.46	-72.2952	0	7.89472	9.57315	8.92809	0	0	0.106258	104.847	-476.585	84.4967	132.515	0	61.2626	56.0263	141.757	1
3882	0	0	1882	1	219.017	122.157	96.8604	0	0	79.8908	-4.80059	197.288	145.964	3607.53	4190.52	-197.288	0	7.49555	9.96576	9.06469	0	0	0.0989121	124.11	-482.265	82.992	106.285	0	69.4284	69.1565	192.699	1
3883	0	0	1883	1	185.238	93.21	92.0282	0	0	73.2294	-19.9187	167.799	150.684	3813.51	4305.3	-167.799	0	7.54285	9.6913	8.84514	0	0	0.0592628	89.4049	-467.68	105.117	115.23	0	64.8146	62.7318	165.955	1
3884	0	0	1884	1	229.49	140.848	88.6425	0	0	46.8108	22.8495	186.211	170.007	3640.61	4063.21	-186.211	0	8.62477	9.66525	8.84699	0	0	0.150923	104.523	-471.974	76.5463	110.409	0	61.7601	57.8571	162.3	1
3887	0	0	1887	1	212.587	131.421	81.166	0	0	40.219	24.7506	128.19	199.065	3946.18	3762.33	-128.19	0	9.54808	8.87618	8.41664	0	0	0.066355	86.5288	-462.863	82.9696	122.072	0	49.1394	47.516	118.134	1
3897	0	0	1897	1	226.432	113.856	112.575	0	0	122.707	-39.3544	-36.3003	149.976	3764.03	4324.73	36.3003	0	6.36057	10.3602	8.65731	0	0	0.0940472	141.987	-489.126	78.91	137.834	0	62.2932	60.2539	156.827	1
3900	0	0	1900	1	251.32	109.714	141.606	0	0	65.2764	-73.7303	284.201	197.066	3821.46	4159.79	-284.201	0	11.2243	9.647	8.9266	0	0	0.111913	89.8334	-468.807	67.2609	98.1313	0	52.3829	49.0996	197.579	1
3903	0	0	1903	1	267.587	160.854	106.733	0	0	106.547	-75.0914	101.812	135.668	3780.19	4360.47	-101.812	0	6.48415	11.2968	9.47247	0	0	0.0913015	106.741	-483.31	64.4465	105.296	0	74.2655	71.8505	171.099	1
3909	0	0	1909	1	271.723	143.774	127.949	0	0	77.682	-45.953	-134.561	175.803	3510.08	4032.35	134.561	0	7.12315	9.40956	8.90087	0	0	0.127562	117.458	-481.804	59.8627	128.942	0	52.1913	50.9825	171.709	1
3910	0	0	1910	1	243.669	143.243	100.426	0	0	14.7868	6.76479	110.468	166.604	3772.29	3879.98	-110.468	0	7.90947	9.89826	9.24085	0	0	0.161419	112.127	-476.606	71.2494	118.355	0	62.4586	59.0569	142.58	1
3914	0	0	1914	1	241.833	127.712	114.121	0	0	44.3741	29.3775	339.606	210.566	3842.37	3757.7	-339.606	0	12.4845	9.11143	7.85574	0	0	0.0617134	98.1823	-466.773	68.3218	122.029	0	49.0465	47.645	216.354	1
3923	0	0	1923	1	265.542	115.615	149.927	0	0	-114.464	89.2036	-256.671	168.818	3901.54	3797.54	256.671	0	6.79553	9.36792	8.18279	0	0	0.152928	122.197	-476.082	60.7315	136.977	0	55.4209	51.9083	199.696	1
3925	0	0	1925	1	237.07	109.051	128.019	0	0	75.8864	-49.7528	-176.989	138.099	3810.85	4036.15	176.989	0	5.55314	10.5	9.0833	0	0	0.0314734	88.0527	-470.324	74.8461	101.039	0	67.3599	63.784	223.243	1
3930	0	0	1930	1	239.875	130.716	109.159	0	0	54.8231	-9.65877	197.349	135.722	3732.26	4295.04	-197.349	0	6.99027	10.1769	8.95139	0	0	0.0383577	105.359	-478.71	72.8191	114.357	0	72.3465	70.5209	203.699	1
3931	0	0	1931	1	253.596	146.019	107.577	0	0	-25.7311	-20.7525	171.497	151.548	3713.15	4206.47	-171.497	0	7.73641	9.67998	9.02776	0	0	0.203671	103.173	-473.265	66.6093	115.44	0	65.4573	62.8737	166.015	1
3934	0	0	1934	1	259.688	103.218	156.471	0	0	13.2894	-32.2567	-116.518	165.308	3773.79	4317.64	116.518	0	6.73585	10.5891	9.22978	0	0	0.126333	102.23	-477.435	65.9604	110.344	0	56.9203	54.4559	165.688	1
3936	0	0	1936	1	247.639	115.13	132.509	0	0	32.4041	30.795	78.1466	223.14	3356.04	4254.59	-78.1466	0	10.2196	9.49722	8.30573	0	0	0.153958	108.525	-473.151	67.4192	133.638	0	45.0266	43.2436	106.367	1
3942	0	0	1942	1	193.735	103.911	89.8242	0	0	31.0937	14.0565	14.8156	142.498	3656.33	3972.34	-14.8156	0	6.20307	9.73085	8.47412	0	0	0.0220969	100.054	-471.169	97.3503	110.636	0	69.3019	65.4993	175.783	1
3943	0	0	1943	1	254.948	146.089	108.858	0	0	104.465	48.3801	207.263	138.199	3881.94	3838.36	-207.263	0	7.11387	9.08723	8.82691	0	0	0.102072	128.024	-476.624	64.9193	115.312	0	70.3994	66.5085	208.974	1
3947	0	0	1947	1	275.643	89.7956	185.848	0	0	57.8045	20.7721	-355.401	200.42	3828.94	3965.63	355.401	0	7.96525	9.94893	8.24017	0	0	0.157957	106.107	-475.147	58.4176	127.654	0	52.2127	48.4661	229.276	1
3948	0	0	1948	1	244.716	129.513	115.203	0	0	0.107742	16.3809	114.08	199.24	3587.65	4069.68	-114.08	0	9.50135	8.98132	8.17177	0	0	0.143052	101.044	-468.279	67.5361	112.69	0	50.5284	48.3638	120.966	1
3951	0	0	1951	1	220.087	106.537	113.55	0	0	84.6969	-27.7353	64.4272	122.099	3901.7	4213.46	-64.4272	0	5.56819	10.2208	9.24338	0	0	0.0533748	89.873	-471.168	83.2738	103.101	0	81.2302	77.1755	192.693	1
3954	0	0	1954	1	245.073	121.71	123.362	0	0	10.5384	-10.25	55.3687	155.047	3577.22	4395.29	-55.3687	0	7.03496	9.73029	8.73734	0	0	0.061523	126.466	-479.961	69.5365	132.461	0	62.0495	60.3021	147.691	1
3960	0	0	1960	1	245.509	104.598	140.911	0	0	42.3231	18.7066	-89.4517	196.038	3844.42	3868.03	89.4517	0	7.94546	8.72002	8.49742	0	0	0.0844536	103.066	-469.155	67.3611	113.183	0	47.4516	46.5125	128.382	1
3964	0	0	1964	1	249.578	146.676	102.902	0	0	55.8237	-7.49599	153.898	178.06	3930.58	3794.58	-153.898	0	8.78478	9.46757	8.47591	0	0	0.103547	100.967	-470.844	66.9174	105.742	0	55.0174	53.3655	136.514	1
3968	0	0	1968	1	278.2	153.645	124.555	0	0	75.5553	-30.4374	-43.5644	223.613	3811.18	4016.84	43.5644	0	9.40334	9.3197	8.20042	0	0	0.0718664	128.297	-480.219	56.8742	122.497	0	43.475	41.3487	108.691	1
3970	0	0	1970	1	201.549	74.9821	126.567	0	0	-15.6396	100.429	-67.3482	138.383	3802.72	3885.97	67.3482	0	5.66495	9.45805	8.70417	0	0	0.189193	80.9896	-460.098	91.7671	88.0077	0	67.9972	65.6515	176.519	1
3973	0	0	1973	1	216.586	119.547	97.0384	0	0	-0.535797	5.19398	-185.361	152.459	3986.94	4280.19	185.361	0	6.05378	9.15647	9.31222	0	0	0.0793838	101.736	-470.738	83.2321	94.1995	0	61.4151	61.1366	194.762	1
3974	0	0	1974	1	258.577	119.835	138.741	0	0	108.539	55.4482	-208.005	150.112	3977.52	4030.61	208.005	0	5.85918	9.95975	8.42748	0	0	0.068229	93.8799	-469.08	64.2377	106.345	0	61.0768	60.2112	213.559	1
3984	0	0	1984	1	244.524	135.35	109.174	0	0	40.8341	3.57576	-226.689	163.628	3945.57	4082.48	226.689	0	6.44137	9.92018	8.35368	0	0	0.086513	98.3615	-469.976	69.375	114.075	0	56.2361	55.0705	201.168	1
3985	0	0	1985	1	232.197	139.247	92.9506	0	0	18.9684	-26.1154	4.85573	153.749	3867.77	3813.2	-4.85573	0	6.71347	9.7616	8.37986	0	0	0.13685	115.026	-476.83	74.5168	122.409	0	61.6274	59.6918	149.899	1
3985	0	0	1985	1	226.313	104.49	121.824	0	0	58.5114	34.2277	6.74166	154.689	3728.57	4450.47	-6.74166	0	6.65189	10.008	9.04803	0	0	0.0828441	101.422	-476.124	79.1445	122.244	0	62.5753	60.3556	152.319	1
3987	0	0	1987	1	243.012	139.149	103.863	0	0	18.224	-21.2749	-7.48838	146.275	3768.86	4207	7.48838	0	6.32022	10.3263	8.88736	0	0	0.0872468	109.745	-477.675	71.581	116.715	0	66.7093	63.0606	159.827	1
3993	0	0	1993	1	273.78	126.781	146.999	0	0	-7.84637	67.473	119.504	194.658	3695.27	4018.59	-119.504	0	9.29535	9.24424	9.1779	0	0	0.244967	95.1974	-473.161	59.3869	112.77	0	55.4117	49.8683	126.185	1
3995	0	0	1995	1	206.328	100.877	105.451	0	0	37.4299	86.3525	-100.872	158.253	3948.97	3700.73	100.872	0	6.32189	9.07231	7.84754	0	0	0.194244	96.008	-463.094	85.7121	104.376	0	56.554	55.3742	162.634	1
4046	0	0	46	1	227.041	144.206	82.8343	0	0	25.5159	34.1043	292.876	131.484	3960.88	3752.98	-292.876	0	5.09415	5.22157	5.04104	0	0	0.108007	129.681	-438.146	56.3198	146.533	0	56.8331	55.824	157.351	2
4053	0	0	53	1	245.647	121.677	123.97	0	0	9.59523	73.4133	-56.1216	164.582	3478.5	3912.99	56.1216	0	6.11691	4.67229	5.01995	0	0	0.0724818	196.505	-447.588	50.0792	169.523	0	44.7928	43.3372	155.802	2
4067	0	0	67	1	251.719	127.67	124.048	0	0	-16.9231	14.3101	196.127	141.678	3405.36	3872.43	-196.127	0	5.37759	4.40457	4.72518	0	0	0.0945783	178.867	-441.34	47.8069	156.739	0	51.2874	50.4551	133.119	2
4068	0	0	68	1	194.474	106.744	87.7304	0	0	-117.862	-30.2783	-69.8548	134.7	3805.28	4016.68	69.8548	0	5.38223	5.06021	5.49082	0	0	0.142481	169.667	-449.626	69.6519	144.774	0	53.2255	51.0648	175.942	2
4073	0	0	73	1	212.938	117.66	95.2789	0	0	41.641	-29.9682	293.654	129.745	4044.42	4016.37	-293.654	0	5.07486	4.79567	5.37836	0	0	0.0411108	179.939	-444.608	61.0402	160.192	0	55.5537	55.0017	157.804	2
4077	0	0	77	1	206.387	111.614	94.7729	0	0	-8.86563	13.4113	293.14	122.145	3895.61	3674.01	-293.14	0	4.78302	4.709	5.1527	0	0	0.080418	173.033	-440.702	62.9914	158.589	0	59.263	58.5668	168.084	2
4078	0	0	78	1	245.887	112.577	133.31	0	0	83.73	-12.5908	-50.0822	132.329	4101.99	3998.99	50.0822	0	4.95759	4.94534	5.22166	0	0	0.100273	144.907	-437.723	50.6814	131.905	0	53.4291	52.5702	176.097	2
4079	0	0	79	1	203.876	104.455	99.4208	0	0	-23.3605	9.25843	276.903	122.442	3910.1	3877.48	-276.903	0	4.78722	5.21738	5.73482	0	0	0.201064	128.306	-440.274	66.2133	113.724	0	61.0701	60.1674	165.602	2
4086	0	0	86	1	184.526	110.8	73.7264	0	0	-0.344393	22.8807	73.4591	120.487	4086.4	3963.52	-73.4591	0	4.44857	5.41461	5.37829	0	0	0.10705	145.468	-441.706	75.3591	145.225	0	60.4515	58.4705	167.415	2
4138	0	0	138	1	224.434	105.073	119.361	0	0	78.2393	-48.1104	133.319	163.093	3609.18	3934.85	-133.319	0	6.10984	4.32777	4.7108	0	0	0.117408	140.988	-434.696	55.1147	164.832	0	45.4162	43.82	124.581	2
4157	0	0	157	1	193.329	97.6113	95.7181	0	0	96.4829	23.8776	87.0034	131.11	3690.6	3962.52	-87.0034	0	4.79556	5.17329	4.85134	0	0	0.0887905	173.599	-441.23	69.027	146.187	0	57.3182	54.3037	161.615	2
4176	0	0	176	1	197.649	95.6055	102.043	0	0	-86.8234	57.3591	-106.031	126.099	3873.9	3929.04	106.031	0	4.91745	5.35392	4.6697	0	0	0.0997585	174.745	-443.881	66.9949	169.401	0	55.8537	54.0812	208.25	2
4182	0	0	182	1	203.457	111.963	91.4944	0	0	35.1198	7.79747	350.778	125.909	3751.96	3978.6	-350.778	0	5.01493	5.14222	5.02368	0	0	0.0476429	151.019	-434.501	64.8202	144.753	0	62.1755	59.4929	179.781	2
4192	0	0	192	1	220.641	111.718	108.924	0	0	63.2229	54.1905	307.89	118.25	3823.52	3932.21	-307.89	0	4.57719	4.8144	5.36278	0	0	0.0724357	177.003	-446.447	58.2827	138.096	0	63.7252	62.027	178.51	2
4219	0	0	219	1	185.49	93.7392	91.7504	0	0	79.4081	66.4022	170.134	117.449	3707.67	3820.34	-170.134	0	4.33164	4.58476	5.30679	0	0	0.107892	180.608	-445.545	72.5609	142.765	0	63.6805	62.0963	164.152	2
4231	0	0	231	1	187.748	95.0801	92.6683	0	0	61.3847	58.8629	68.1383	121.26	4024.68	4126.86	-68.1383	0	4.41421	4.47223	4.60363	0	0	0.093792	153.433	-425.603	69.5144	170.833	0	56.7555	56.8416	160.146	2
4232	0	0	232	1	236.057	112.499	123.558	0	0	16.3489	-47.7715	4.45663	134.698	3671.07	3934.51	-4.45663	0	5.07248	4.91248	4.79937	0	0	0.0306516	191.851	-439.689	52.7227	133.758	0	52.8802	50.4174	171.582	2
4247	0	0	247	1	202.225	124.587	77.6374	0	0	18.5809	-23.235	316.252	158.995	3768.5	3810.32	-316.252	0	6.29084	4.47562	4.91569	0	0	0.184549	172.123	-439.455	63.7282	183.857	0	46.7485	46.0759	135.751	2
4248	0	0	248	1	191.169	85.4597	105.709	0	0	46.0195	-81.1417	468.581	152.908	3541.74	3967.88	-468.581	0	6.66256	4.202	5.34973	0	0	0.0924087	161.828	-438.521	68.8286	152.52	0	47.6868	49.9623	203.485	2
4325	0	0	325	1	241.529	122.37	119.159	0	0	8.26595	34.8014	207.022	141.505	3679.15	3951.6	-207.022	0	5.33774	4.42696	4.72184	0	0	0.0913744	215.002	-450.236	50.3854	167.481	0	53.9802	50.7998	137.89	2
4364	0	0	364	1	214.052	90.598	123.454	0	0	68.8831	87.3873	-149.455	137.127	3917.52	3899.01	149.455	0	5.25312	4.88315	4.94458	0	0	0.140099	159.127	-445.142	60.0194	159.275	0	54.679	53.5129	218.833	2
4386	0	0	386	1	200.036	87.1805	112.856	0	0	62.222	31.3228	205.38	116.952	3625.2	3855.42	-205.38	0	4.37604	4.65443	4.441	0	0	0.112612	161.463	-437.462	64.033	187.995	0	62.0508	61.8487	163.541	2
4480	0	0	480	1	197.095	113.965	83.1306	0	0	79.0935	5.75576	265.901	135.583	3608.33	3781.32	-265.901	0	5.18813	4.48528	4.54208	0	0	0.0433835	162.613	-432.549	65.1357	170.901	0	53.1532	54.3948	145.042	2
4507	0	0	507	1	222.73	96.6348	126.095	0	0	62.4775	71.2988	-118.066	139.091	4023.58	4214.08	118.066	0	5.25775	4.51108	5.00351	0	0	0.102314	185.043	-449.184	56.4525	177.773	0	51.6267	51.6054	194.534	2
4509	0	0	509	1	188.288	113.322	74.9664	0	0	93.3078	29.2527	194.645	124.412	3693.77	4355.79	-194.645	0	4.63488	4.40965	5.25985	0	0	0.0721198	138.898	-434.692	70.5758	153.979	0	58.112	56.7795	148.784	2
4516	0	0	516	1	239.151	108.324	130.827	0	0	-30.6192	82.8867	-301.966	213.033	3618.38	4003.17	301.966	0	9.12508	3.97554	4.0829	0	0	0.153476	217.289	-444.093	49.4204	193.796	0	44.822	37.7176	204.498	2
4568	0	0	568	1	231.24	85.0431	146.197	0	0	6.97572	24.9884	2.81964	137.606	3979.42	3961.41	-2.81964	0	5.08836	4.46104	5.21013	0	0	0.130214	175.936	-443.699	54.0243	159.214	0	51.9492	51.0452	152.596	2
4585	0	0	585	1	223.762	122.289	101.473	0	0	15.4772	-4.39374	215.798	120.187	3572.28	3891.13	-215.798	0	4.57007	4.39879	4.49589	0	0	0.142024	151.437	-436.614	55.0967	155.2	0	59.3872	59.8182	159.165	2
4588	0	0	588	1	260.568	117.995	142.573	0	0	107.943	-31.0087	149.842	202.513	3778.8	4416.05	-149.842	0	7.56462	4.79331	5.26704	0	0	0.114722	134.603	-438.046	46.9323	170.14	0	38.0788	36.8973	97.7906	2
4593	0	0	593	1	247.741	125.961	121.781	0	0	32.3831	2.18914	148.199	197.825	3754.7	4083.87	-148.199	0	7.361	5.00697	5.15207	0	0	0.111467	139.08	-442.931	50.1898	178.772	0	40.064	38.3153	102.703	2
4621	0	0	621	1	191.834	99.4617	92.3722	0	0	26.7101	-30.0472	-7.06413	112.08	3760.37	3916.79	7.06413	0	4.19618	4.54091	4.63462	0	0	0.129809	218.964	-440.013	67.8113	160.421	0	60.7676	59.3744	192.541	2
4635	0	0	635	1	220.545	104.982	115.563	0	0	-9.08519	59.8701	40.957	165.464	3696.51	3926.53	-40.957	0	6.08664	4.58161	4.68985	0	0	0.122183	278.295	-449.625	56.7734	164.785	0	44.8318	42.5022	134.111	2
4643	0	0	643	1	215.298	116.97	98.3274	0	0	-24.484	37.946	308.217	131.407	3911.22	3948.45	-308.217	0	5.18494	4.21975	4.54533	0	0	0.130906	200.248	-442.968	57.6282	159.386	0	53.3602	52.3544	151.65	2
4676	0	0	676	1	223.183	110.165	113.018	0	0	-14.1089	-15.681	316.329	127.771	3601.87	3902.42	-316.329	0	5.08683	4.00868	4.07544	0	0	0.0807526	212.293	-439.087	53.9094	176.324	0	54.7875	55.5728	158.326	2
4700	0	0	700	1	241.664	88.347	153.317	0	0	61.6172	9.05098	154.92	167.469	3825.12	3678.37	-154.92	0	6.21042	4.20389	4.20837	0	0	0.110467	222.428	-446.172	49.2954	207.089	0	42.5966	41.7066	113.57	2
4774	0	0	774	1	247.155	142.958	104.198	0	0	97.6606	-21.9178	311.648	129.642	3988.4	3709.34	-311.648	0	5.07369	4.00873	4.33905	0	0	0.0470104	202.853	-439.019	47.8389	162.345	0	53.5445	53.0413	153.789	2
4908	0	0	908	1	238.852	141.044	97.8081	0	0	52.6913	55.1507	449.043	170.043	3834.05	3831.59	-449.043	0	7.12204	4.26411	3.88159	0	0	0.1917	160.224	-423.984	49.6137	148.447	0	43.6099	43.3287	165.099	2
4914	0	0	914	1	161.949	87.0121	74.9365	0	0	68.5628	-21.4644	28.9997	108.313	3419.54	3908.2	-28.9997	0	4.00944	4.99064	3.92605	0	0	0.0321765	153.975	-427.173	83.8777	166.763	0	60.7095	59.5429	192.27	2
4918	0	0	918	1	197.349	117.717	79.6324	0	0	50.3486	39.0503	152.877	122.03	3836.39	3847.69	-152.877	0	4.50539	4.71465	4.28642	0	0	0.0913848	216.223	-443.576	64.9482	155.675	0	58.3371	57.0096	151.254	2
5017	0	0	1017	1	155.17	70.547	84.623	0	0	4.51083	52.6532	-41.4378	102.586	3682.91	3834.09	41.4378	0	3.81032	4.18623	4.4392	0	0	0.0324467	191.957	-436.647	88.029	153.15	0	66.0887	63.1445	224.426	2
5027	0	0	1027	1	203.882	88.3834	115.498	0	0	26.0462	49.0192	-81.255	125.889	4060.01	4236.36	81.255	0	4.71767	4.33769	4.77831	0	0	0.0242027	137.727	-427.085	62.4964	175.031	0	55.0731	54.3599	190.417	2
5069	0	0	1069	1	223.171	123.162	100.009	0	0	22.0527	-14.6757	203.595	131.336	3366.39	4001.08	-203.595	0	4.9818	4.67848	4.7406	0	0	0.0645781	151.226	-433.895	56.1689	119.087	0	55.9597	53.5089	146.748	2
5089	0	0	1089	1	212.48	111.68	100.799	0	0	39.8863	19.505	-2.5592	122.182	3846.85	3767.58	2.5592	0	4.50456	4.77671	4.39562	0	0	0.147933	142.918	-429.258	59.362	132.073	0	55.4915	54.4923	178.432	2
5139	0	0	1139	1	197.905	87.5866	110.318	0	0	-32.9491	33.0607	-32.7718	143.161	3820.03	3853.68	32.7718	0	5.37088	4.23278	4.27618	0	0	0.202574	160.913	-424.937	63.6758	172.253	0	47.4373	46.5181	153.838	2
5152	0	0	1152	1	196.681	89.0574	107.623	0	0	57.9361	-1.89662	-50.2906	128.55	3629.48	4087.96	50.2906	0	4.80613	3.85954	4.65196	0	0	0.124126	180.059	-435.158	64.1119	185.649	0	53.414	51.7568	183.737	2
5153	0	0	1153	1	207.643	94.5729	113.07	0	0	2.83786	120.5	5.37837	118.382	3385.6	4065.22	-5.37837	0	4.34434	4.29679	4.61856	0	0	0.10938	142.785	-425.967	60.6544	138.404	0	58.1106	56.8807	180.141	2
5157	0	0	1157	1	187.766	113.319	74.4466	0	0	7.91363	-57.6164	321.655	124.065	3679.51	4143.68	-321.655	0	4.97826	4.08796	4.18251	0	0	0.168991	239.921	-433.578	67.5845	181.515	0	57.0214	55.8806	157.702	2
5159	0	0	1159	1	169.414	84.0443	85.3697	0	0	-13.1872	9.39049	75.4871	113.969	3899.93	3777.69	-75.4871	0	4.23242	4.04449	4.49053	0	0	0.0709009	147.205	-422.99	78.0187	137.241	0	59.5425	58.0487	163.575	2
5209	0	0	1209	1	156.78	70.5832	86.1969	0	0	65.9885	32.3239	212.848	115.45	3721.09	3854.42	-212.848	0	4.32733	4.32194	4.5483	0	0	0.0565287	129.543	-422.719	87.6598	129.858	0	62.7997	61.2174	162.411	2
5230	0	0	1230	1	156.698	75.5475	81.1507	0	0	-2.718	-7.31299	401.307	109.134	3590.48	3993.71	-401.307	0	4.51235	4.08015	4.6198	0	0	0.105472	132.418	-421.779	87.0902	166.218	0	64.8912	64.2452	218.796	2
5235	0	0	1235	1	183.221	86.9405	96.2809	0	0	56.473	77.8682	19.9022	107.708	3830.27	3808.87	-19.9022	0	3.92228	4.38668	4.49505	0	0	0.0515409	177.349	-435.709	71.2945	140.689	0	62.9493	62.034	190.986	2
5254	0	0	1254	1	190.219	96.2217	93.9968	0	0	73.0608	-14.5922	220.573	125.508	3913.34	3602.35	-220.573	0	4.75427	3.96648	4.19252	0	0	0.072813	188.313	-427.912	66.1964	177.464	0	54.2653	54.2573	145.336	2
5273	0	0	1273	1	211.59	99.9228	111.667	0	0	-27.5976	-43.1327	45.0754	138.938	3814.68	3929.87	-45.0754	0	5.25578	4.52753	4.42207	0	0	0.174058	216.791	-436.648	59.2788	167.278	0	49.3986	48.4676	142.726	2
5275	0	0	1275	1	219.905	108.413	111.492	0	0	30.5206	-5.19882	-158.383	124.98	3955.88	3792.28	158.383	0	4.89697	4.08421	4.49957	0	0	0.160116	193.477	-438.639	55.7722	165.062	0	57.2234	55.2172	225.348	2
5281	0	0	1281	1	200.225	90.454	109.771	0	0	-1.37434	-14.8579	267.562	112.659	3688.79	3702.28	-267.562	0	4.38404	4.1655	4.4151	0	0	0.0623322	182.812	-436.662	62.8715	168.305	0	61.0278	60.4155	166.261	2
5345	0	0	1345	1	169.638	103.694	65.9437	0	0	16.3866	58.9212	147.088	110.085	3870.35	4425.78	-147.088	0	4.06998	4.47053	4.21465	0	0	0.165023	143.623	-426.126	78.3452	146.819	0	63.092	62.2721	162.364	2
5348	0	0	1348	1	203.799	86.56	117.239	0	0	10.8487	-17.2785	47.3302	122.26	3776.23	3904.02	-47.3302	0	4.54576	4.31821	4.06601	0	0	0.0475756	196.819	-440.038	61.0604	150.861	0	55.127	53.7273	161.179	2
5360	0	0	1360	1	208.166	103.92	104.245	0	0	-18.4548	45.6668	-61.6105	123.481	3606.22	3841.07	61.6105	0	4.63927	3.84045	4.79398	0	0	0.124162	214.723	-432.086	59.8216	154.351	0	56.8487	54.4903	193.92	2
5376	0	0	1376	1	182.044	98.541	83.5026	0	0	35.0002	71.8257	465.139	148.173	3752.08	3814.91	-465.139	0	6.29438	3.81776	4.24736	0	0	0.115608	170.932	-426.842	69.7996	167.323	0	48.8708	48.7759	202.537	2
5401	0	0	1401	1	219.88	84.1904	135.69	0	0	39.2298	38.0991	-92.0279	133.471	3847.51	3748.98	92.0278	0	5.02247	3.91494	4.23369	0	0	0.0515366	171.759	-431.046	55.0294	164.933	0	50.8579	49.5432	184.368	2
5474	0	0	1474	1	224.519	100.232	124.287	0	0	39.1149	-21.573	-4.38447	133.673	3847.63	4406.61	4.38447	0	4.98128	4.07208	4.69327	0	0	0.0932475	189.011	-438.766	54.6088	147.039	0	51.4753	51.023	153.197	2
5509	0	0	1509	1	169.755	80.6656	89.0892	0	0	70.1489	-40.2101	290.66	111.912	3617.27	3926.95	-290.66	0	4.37045	4.2188	4.74474	0	0	0.0812332	156.991	-431.555	79.0524	169.17	0	64.2355	63.9188	179.433	2
5528	0	0	1528	1	196.921	110.273	86.6482	0	0	131.491	-7.93961	345.097	120.069	3655.59	3994.34	-345.097	0	4.75505	4.0528	4.62166	0	0	0.0900222	169.094	-433.356	64.4044	152.317	0	61.6318	58.9421	179.549	2
5530	0	0	1530	1	213.558	106.755	106.803	0	0	23.8004	32.5505	-63.5011	123.038	3962.6	4252.83	63.5011	0	4.59822	4.36206	4.15556	0	0	0.0771967	169.63	-427.663	57.7782	169.835	0	53.0648	53.5577	186.902	2
5539	0	0	1539	1	210.847	96.6458	114.201	0	0	-26.6332	33.6096	156.065	132.113	3514.73	4052.45	-156.065	0	4.96043	3.83955	4.10432	0	0	0.107094	181.792	-429.366	57.636	138.839	0	51.9413	50.1162	142.853	2
5579	0	0	1579	1	222.098	88.275	133.823	0	0	-20.4721	96.1926	-61.6206	154.999	4006.87	3790.55	61.6206	0	5.79818	4.30706	4.84201	0	0	0.211045	164.755	-436.343	56.0305	147.063	0	46.3785	45.1987	152.184	2
5584	0	0	1584	1	265.39	132.661	132.73	0	0	-4.86428	41.2029	30.9652	160.28	3592.62	4044.86	-30.9652	0	5.90771	4.13058	4.04432	0	0	0.0622978	225.366	-438.385	43.6173	1	0	43.8034	41.3162	139.599	2
5588	0	0	1588	1	193.399	82.4031	110.996	0	0	24.3441	59.0759	-177.447	163.448	3862.4	3927.32	177.447	0	6.39002	4.34057	4.0664	0	0	0.157542	183.907	-430.89	65.3557	162.243	0	45.4243	43.6402	188.501	2
5635	0	0	1635	1	190.68	104.439	86.2411	0	0	59.6748	-11.0704	133.308	111.893	3827.07	3798.15	-133.308	0	4.1516	4.39612	4.36806	0	0	0.0294499	163.726	-437.46	67.3981	151.391	0	61.8685	60.5298	163.224	2
5639	0	0	1639	1	222.899	115.597	107.302	0	0	9.13722	-10.1932	132.394	137.751	3678.28	3896.93	-132.394	0	5.14589	4.42462	3.9362	0	0	0.157135	236.582	-447.478	54.4405	195.372	0	51.7581	49.4653	139.232	2
5659	0	0	1659	1	176.916	74.2895	102.627	0	0	-3.32682	-62.2398	-9.87503	120.135	3790.41	3948.98	9.87503	0	4.57786	4.33081	4.47684	0	0	0.117586	214.325	-432.121	74.4564	175.354	0	55.7128	54.72	173.432	2
5692	0	0	1692	1	211.369	88.8114	122.558	0	0	82.5956	14.7419	-12.0038	129.808	4103.12	3971.66	12.0038	0	4.78659	4.15378	4.51522	0	0	0.0144793	185.478	-438.62	58.8166	155.217	0	52.0001	50.986	160.875	2
5732	0	0	1732	1	199.067	98.7845	100.283	0	0	43.1401	13.4552	428.078	130.765	3743.94	3972.95	-428.078	0	5.42657	3.88496	4.19855	0	0	0.040336	203.245	-431.141	62.2817	185.339	0	56.1658	54.0627	196.679	2
5789	0	0	1789	1	241.096	141.422	99.6737	0	0	83.7518	114.271	376.451	137.663	3802.99	4370.43	-376.451	0	5.50024	4.20587	4.19661	0	0	0.0864076	158.348	-429.661	49.4261	144.827	0	51.1559	50.9939	164.107	2
5830	0	0	1830	1	220.747	117.763	102.984	0	0	15.1572	-23.2559	211.813	122.5	3871.58	3910	-211.813	0	4.67369	4.30413	4.19028	0	0	0.160212	231.879	-440.244	55.3643	160.053	0	56.9925	55.8246	145.083	2
5872	0	0	1872	1	171.14	78.4738	92.6666	0	0	-49.8239	91.2354	-24.02	115.222	3737.24	3994.82	24.02	0	4.30894	4.12065	4.41828	0	0	0.116073	154.341	-422.322	77.0119	124.712	0	59.3433	56.9183	191.408	2
5879	0	0	1879	1	169.048	83.2379	85.81	0	0	29.5322	29.837	165.797	108.873	3757.55	3956.56	-165.797	0	4.04803	4.27574	4.36044	0	0	0.00288953	154.291	-427.546	78.5729	165.954	0	66.1832	62.9894	166.408	2
5919	0	0	1919	1	183.901	63.0714	120.829	0	0	-32.9575	13.2188	-198.696	136.58	4019.36	4172.5	198.696	0	5.5148	4.02246	4.65971	0	0	0.114203	144.498	-426.877	70.3961	146.413	0	54.6617	53.185	220.38	2
5935	0	0	1935	1	212.77	87.098	125.672	0	0	78.7141	-17.8119	230.904	139.102	3608.71	4004.21	-230.904	0	5.2879	4.37109	4.39597	0	0	0.0921937	114.137	-421.795	58.5188	121.901	0	53.2058	50.9311	140.644	2
5947	0	0	1947	1	197.565	99.743	97.822	0	0	46.2161	-8.55978	12.7315	117.596	4039.84	3895.3	-12.7315	0	4.35199	3.92018	4.43553	0	0	0.1121	161.546	-429.304	63.4523	159.945	0	56.5764	55.665	166.244	2
5994	0	0	1994	1	214.857	99.2796	115.577	0	0	-7.04679	-15.6868	59.7564	169.826	3794.13	4101.75	-59.7564	0	6.33397	3.82889	3.86025	0	0	0.133428	178.008	-426.971	55.8286	163.204	0	40.5892	39.1166	114.272	2
6003	1	0	3	1	178.526	110.896	67.6298	0	0	33.7431	58.41	419.919	110.844	3653.68	4525.95	-419.919	0	4.56678	4.25018	4.61001	0	0	0.120137	179.941	-430.295	73.6961	140.622	0	61.6905	62.2484	223.137	2
6007	1	0	7	1	200.709	111.238	89.4711	0	0	-39.3803	-58.9311	403.942	112.16	3527.48	4045.33	-403.942	0	4.7554	4.12668	4.84126	0	0	0.0687782	180.743	-429.777	63.4337	1	0	60.8714	61.8455	213.45	2
6030	1	0	30	1	219.893	80.0556	139.838	0	0	49.2373	21.7648	-117.697	125.778	3937.16	4363.28	117.697	0	4.79317	4.5024	4.35319	0	0	0.103664	187.665	-440.295	56.2643	163.093	0	54.4807	55.5343	210.403	2
6038	1	0	38	1	204.795	84.0539	120.741	0	0	-11.6162	-24.8928	104.469	114.288	3898.36	3612.65	-104.469	0	4.2891	4.00806	4.31397	0	0	0.12356	149.838	-423.8	60.5528	134.535	0	58.1277	57.3027	159.587	2
6050	1	0	50	1	174.865	73.4578	101.408	0	0	35.2501	-18.2087	244.787	116.697	4050.81	3705.63	-244.787	0	4.47646	4.13983	4.67416	0	0	0.052595	169.377	-436.387	75.5869	165.245	0	59.679	58.6122	157.53	2
6060	1	0	60	1	178.938	79.8382	99.0999	0	0	69.6244	23.7811	-64.2583	107.692	3817.12	3862.96	64.2583	0	4.01716	4.38844	3.96862	0	0	0.041583	164.395	-424.289	72.1418	160.424	0	60.4038	59.7576	215.579	2
6092	1	0	92	1	199.135	88.4202	110.715	0	0	62.7318	16.0254	203.786	135.705	3724.35	4070.03	-203.786	0	5.08754	4.01521	4.1006	0	0	0.0404769	132.234	-413.876	62.335	128.405	0	53.5431	50.8334	134.591	2
6117	1	0	117	1	190.611	95.0754	95.5352	0	0	-2.16671	-38.0744	296.926	145.964	3789.25	4124.13	-296.926	0	5.77809	4.16117	4.23995	0	0	0.107746	141.803	-421.834	66.5885	146.195	0	48.9027	47.1173	134.847	2
6118	1	0	118	1	214.526	122.817	91.7084	0	0	45.2306	-22.5815	91.7287	136.009	3741.85	3809.66	-91.7287	0	5.04326	4.06454	4.27554	0	0	0.0889073	147.962	-425.483	57.1221	1	0	50.7499	49.4726	140.563	2
6153	1	0	153	1	175.669	93.795	81.8745	0	0	-22.4793	1.86572	125.755	112.852	4008.88	3785.21	-125.755	0	4.23122	3.89702	4.59814	0	0	0.00758268	166.815	-430.75	74.2263	152.47	0	60.5777	58.6731	156.277	2
6163	1	0	163	1	173.325	89.058	84.267	0	0	42.2299	-14.8206	240.657	104.455	3744.85	3801.9	-240.657	0	3.99419	3.90738	4.25465	0	0	0.0835877	165.609	-421.521	74.6741	158.073	0	65.5488	64.5542	174.118	2
6181	1	0	181	1	207.22	110.353	96.8671	0	0	19.8307	-24.5296	286.126	123.9	3767.25	4110.59	-286.126	0	4.84337	4.34248	4.20639	0	0	0.151193	191.776	-433.466	60.1049	131.436	0	57.781	55.5898	154.294	2
6219	1	0	219	1	249.105	104.935	144.17	0	0	33.9278	70.3332	9.36597	161.603	3852.81	3816.41	-9.36597	0	5.9078	4.02603	3.97289	0	0	0.0629471	181.997	-438.979	46.9108	182.664	0	42.2168	41.6055	129.932	2
6228	1	0	228	1	208.922	104.73	104.192	0	0	8.35329	-47.8917	-132.98	134.402	3380.09	4034.29	132.98	0	5.29265	3.80859	4.36919	0	0	0.0327001	232.62	-439.887	58.7292	152.093	0	51.3185	49.4863	192.398	2
6241	1	0	241	1	195.519	103.721	91.798	0	0	0.215607	-45.697	254.673	128.964	3388.22	3832.78	-254.673	0	5.03492	3.99275	4.6523	0	0	0.0850303	182.983	-439.708	64.9231	170.963	0	53.8527	53.6008	144.56	2
6254	1	0	254	1	206.99	110.448	96.5421	0	0	2.79313	57.3722	220.287	126.181	3684.63	3829.37	-220.287	0	4.77329	3.69419	4.5496	0	0	0.132689	207.896	-431.488	59.5056	153.333	0	56.1365	55.0385	147.587	2
6262	1	0	262	1	222.607	89.874	132.733	0	0	64.3276	-51.667	86.2789	142.193	3722.75	3739.09	-86.2789	0	5.31111	4.16262	4.04984	0	0	0.0796731	168.277	-430.181	54.3015	156.291	0	47.6769	46.5448	134.48	2
6307	1	0	307	1	152.767	68.3551	84.4117	0	0	69.2207	-5.50449	25.5476	101.798	3817.52	3792.58	-25.5476	0	3.75296	4.34097	4.42621	0	0	0.0801215	194.251	-429.136	90.4184	143.676	0	65.3959	64.386	197.657	2
6340	1	0	340	1	223.459	111.045	112.413	0	0	49.3673	-51.3639	454.247	125.962	3837.37	3738.78	-454.247	0	5.38116	3.82459	4.50602	0	0	0.0307772	151.935	-425.718	54.1949	165.283	0	54.7634	54.8236	224.813	2
6392	1	0	392	1	207.844	91.4042	116.44	0	0	29.4176	27.3191	52.4932	127.618	3359.02	4058.74	-52.4932	0	4.68179	4.23117	4.12338	0	0	0.0862489	168.275	-432.485	59.4962	173.74	0	53.0107	51.9002	155.292	2
6468	1	0	468	1	204.786	84.705	120.081	0	0	50.6828	-16.0968	117.848	111.517	3736.4	4500.8	-117.848	0	4.13668	4.10263	4.85574	0	0	0.0100285	146.398	-427.291	61.7809	154.169	0	62.007	59.7918	160.114	2
6480	1	0	480	1	205.503	105.241	100.262	0	0	-7.10032	-66.3806	415.251	112.848	3594.86	4052.78	-415.251	0	4.77828	4.07122	4.22196	0	0	0.123256	155.589	-427.041	60.2381	150.702	0	62.34	61.7955	210.136	2
6488	1	0	488	1	236.485	102.838	133.647	0	0	50.2791	19.0261	-191.492	137.368	3836.46	3768.05	191.492	0	5.43864	4.03408	4.12483	0	0	0.0248252	233.069	-443.085	50.2643	189.547	0	53.4655	50.2603	227.757	2
6554	1	0	554	1	177.127	65.528	111.599	0	0	-0.000375073	46.7184	-15.5762	127.159	3787.08	3939.68	15.5762	0	4.70493	4.06862	4.43676	0	0	0.0468978	130.287	-417.212	73.5108	159.482	0	16.2635	52.6795	160.964	2
6565	1	0	565	1	261.15	138.094	123.056	0	0	35.386	48.1351	236.232	181.318	3652.03	4336.9	-236.232	0	6.85799	4.53951	4.66749	0	0	0.146807	177.339	-445.792	45.7598	196.768	0	40.7135	40.1774	108.058	2
6566	1	0	566	1	194.947	99.8731	95.0735	0	0	4.93331	12.8715	118.779	110.55	4081.13	3774.21	-118.779	0	4.10298	4.40908	4.34636	0	0	0.146336	178.85	-435.291	65.4692	166.585	0	62.3102	60.1931	163.335	2
6566	1	0	566	1	181.668	82.2805	99.387	0	0	-8.69265	-113.924	-594.09	191.826	3397.13	4199.98	594.09	0	11.7176	4.55681	3.62593	0	0	0.0315748	132.201	-424.518	70.1802	138.043	0	67.7758	76.3638	175.895	2
6567	1	0	567	1	196.671	82.5563	114.115	0	0	54.5434	-15.9821	-63.6752	133.316	3832.2	3902.72	63.6752	0	5.02493	4.22924	4.44207	0	0	0.113511	175.327	-433.266	64.5383	152.416	0	50.7146	50.7373	172.465	2
6571	1	0	571	1	150.916	77.4332	73.4826	0	0	-9.9696	-41.2284	322.706	100.856	3498.07	4127.29	-322.706	0	4.047	4.71235	4.42747	0	0	0.082232	156.813	-431.122	93.282	147.804	0	68.6875	70.7716	197.921	2
6581	1	0	581	1	231.327	101.366	129.961	0	0	-10.0478	-64.4682	214.444	151.698	3697.47	3851.55	-214.444	0	5.90064	3.51752	4.2273	0	0	0.126505	186.741	-429.399	50.9632	158.098	0	46.0157	45.0904	120.86	2
6614	1	0	614	1	198.596	111.133	87.4634	0	0	48.6015	-11.5932	318.767	114.497	3638.82	3898.33	-318.767	0	4.50114	4.20673	4.53284	0	0	0.137046	197.157	-431.614	63.8701	155.888	0	62.7623	63.127	180.898	2
6764	1	0	764	1	265.154	128.238	136.916	0	0	145.45	-16.8452	-556.631	182.963	3442.31	4102.91	556.631	0	10.2433	4.10993	3.95674	0	0	0.100298	154.691	-433.515	43.5342	152.429	0	68.9264	71.0313	211.497	2
6768	1	0	768	1	228.949	132.374	96.5754	0	0	66.8907	16.0725	94.7754	133.17	3819.85	3771.01	-94.7754	0	4.88473	4.42133	4.12377	0	0	0.0577665	171.793	-431.567	52.9487	147.125	0	51.8741	50.5936	144.622	2
6770	1	0	770	1	264.386	128.476	135.911	0	0	9.64491	19.4499	92.6349	157.114	3378.8	4066.61	-92.6349	0	5.79996	4.00935	3.83144	0	0	0.0807682	195.341	-430.241	43.416	158.15	0	43.742	42.4822	123.009	2
6778	1	0	778	1	168.057	89.6186	78.4384	0	0	74.7753	84.9473	183.134	108.368	3712.3	4499.41	-183.134	0	4.00717	4.08402	4.68967	0	0	0.102124	168.233	-424.922	79.5357	124.478	0	64.2949	62.1315	162.685	2
6787	1	0	787	1	275.432	138.768	136.664	0	0	54.0007	51.0693	456.405	153.978	3533.76	3935.33	-456.405	0	6.48252	4.77835	4.38848	0	0	0.183097	180.193	-445.848	42.7756	1	0	48.9661	51.3627	190.786	2
6805	1	0	805	1	227.265	97.8363	129.428	0	0	50.466	-13.4483	66.0664	132.62	3636.95	4298.83	-66.0664	0	4.89747	4.5153	4.79477	0	0	0.164705	208.705	-449.966	54.6915	167.68	0	51.9195	50.9897	147.856	2
6811	1	0	811	1	235.304	109.936	125.368	0	0	52.0832	13.1879	309.177	134.19	3535.68	4072.87	-309.177	0	5.22793	4.77456	4.67715	0	0	0.0935016	174.734	-441.219	52.5435	151.17	0	54.8721	55.086	157.014	2
6812	1	0	812	1	230.761	129.984	100.777	0	0	82.7304	11.1435	152.3	134.253	3505.03	3975.26	-152.3	0	4.96769	4.54928	5.29983	0	0	0.135597	159.835	-439.105	54.4498	140	0	55.2592	53.9661	152.131	2
6815	1	0	815	1	206.102	86.0052	120.097	0	0	3.36993	-99.3091	-665.773	240.57	3584.39	4085.71	665.773	0	16.0069	4.63321	3.46062	0	0	0.0976087	151.058	-434.901	59.4536	145.094	0	72.3212	78.9137	133.041	2
6876	1	0	876	1	170.645	76.075	94.5704	0	0	52.7285	47.1246	-164.779	130.021	3435.37	3939.28	164.779	0	5.04391	4.12017	3.94875	0	0	0.0459002	158.119	-418.811	75.958	145.918	0	54.7195	51.0969	231.335	2
6877	1	0	877	1	270.247	150.074	120.173	0	0	128.068	13.6888	69.3256	141.926	3659.01	3773.39	-69.3256	0	5.20486	4.34007	4.3996	0	0	0.0900617	244.264	-438.59	43.3121	1	0	49.2646	48.3115	141.869	2
6958	1	0	958	1	211.722	94.1384	117.583	0	0	63.919	41.438	-579.869	202.179	3523.84	4044.62	579.869	0	11.4142	4.28896	3.6035	0	0	0.124349	167.017	-436.151	57.1918	156.446	0	66.6083	66.6502	214.449	2
6964	1	0	964	1	251.478	100.59	150.888	0	0	88.0033	32.4485	85.832	161.14	3499.76	4053.61	-85.832	0	5.8851	4.31202	4.59891	0	0	0.192385	179.409	-441.444	47.5744	173.997	0	44.5938	43.2862	131.995	2
6971	1	0	971	1	195.225	96.3017	98.9231	0	0	62.4747	-66.3181	-67.7583	127.627	3425.63	4052.72	67.7583	0	4.90272	4.63754	4.00363	0	0	0.205177	192.994	-436.814	65.0451	176.988	0	51.0023	49.9818	190.117	2
6988	1	0	988	1	222.167	120.267	101.9	0	0	64.0728	38.5646	123.797	131.644	3623.35	4545.8	-123.797	0	4.82825	4.52388	4.51129	0	0	0.0961147	182.616	-440.07	55.8409	179.013	0	52.4609	51.4302	141.854	2
7014	1	0	1014	1	166.039	74.4182	91.6207	0	0	5.81269	-31.6782	-113.63	110.7	3681.61	4416.72	113.63	0	4.29782	4.41786	4.23656	0	0	0.0473481	155.023	-431.743	80.5172	155.04	0	59.5483	56.3463	230.399	2
7058	1	0	1058	1	217.912	91.5348	126.377	0	0	59.4514	3.49809	166.925	144.06	3727.63	3883.24	-166.925	0	5.3637	3.73321	4.49859	0	0	0.112162	192.895	-437.288	55.7509	212.602	0	50.1815	48.5609	128.973	2
7059	1	0	1059	1	167.95	83.1137	84.8366	0	0	77.9607	-3.50583	-75.0126	117.359	3410.14	3989.91	75.0126	0	4.42059	4.06263	4.65595	0	0	0.0672967	159.654	-430.882	79.4404	149.397	0	57.9695	56.411	203.277	2
7073	1	0	1073	1	200.179	91.5823	108.596	0	0	9.05972	79.9999	-617.797	177.571	3479.04	4205.38	617.797	0	10.5597	4.59358	3.66428	0	0	0.107616	193.207	-429.072	62.1099	1	0	80.1408	83.9082	231.195	2
7083	1	0	1083	1	214.768	118.656	96.1114	0	0	56.4634	-20.5407	289.535	123.515	3730.62	3807.62	-289.535	0	4.80329	3.92353	4.12827	0	0	0.106914	161.309	-428.344	56.5146	148.147	0	56.1923	55.8305	156.919	2
7086	1	0	1086	1	194.025	101.552	92.4735	0	0	95.8151	-22.7903	131.976	119.828	3790.93	3909.53	-131.976	0	4.45154	4.41501	4.38629	0	0	0.0523875	199.762	-441.189	65.9755	204.697	0	59.1517	57.4429	153.255	2
7106	1	0	1106	1	249.1	137.813	111.287	0	0	70.3664	-9.84264	171.083	133.002	3517.39	4195.56	-171.083	0	4.96735	4.37751	4.76672	0	0	0.0805269	174.15	-435.507	48.4543	163.97	0	53.2404	53.6828	139.49	2
7118	1	0	1118	1	251.878	116.384	135.495	0	0	9.57659	13.3122	-560.675	277.567	3378.86	3973.09	560.675	0	15.4521	4.04935	3.03928	0	0	0.125726	163.69	-431.441	44.9729	154.18	0	46.0228	46.9737	152.649	2
7147	1	0	1147	1	190.844	87.6744	103.17	0	0	-16.5904	-97.4777	-39.1554	135.767	4002.99	3784.9	39.1554	0	5.31088	3.98081	3.72784	0	0	0.0683533	225.591	-429.089	64.8745	168.748	0	46.6284	45.9553	152.08	2
7166	1	0	1166	1	218.376	85.3116	133.065	0	0	64.8491	65.4248	-37.5023	167.266	3821.89	3821.32	37.5023	0	6.15492	3.86817	4.39282	0	0	0.231163	196.463	-434.464	55.6865	166.507	0	41.7129	41.1464	135.08	2
7190	1	0	1190	1	201.848	104.711	97.1373	0	0	27.6657	-32.0988	69.3868	120.054	3659.75	3819.18	-69.3868	0	4.47001	3.94745	4.11279	0	0	0.046494	173.748	-424.567	61.1514	155.588	0	55.8665	54.4705	160.672	2
7229	1	0	1229	1	169.114	91.8094	77.3046	0	0	26.4514	24.8523	47.5453	116.502	3760.63	3961.55	-47.5453	0	4.27817	4.36185	4.20541	0	0	0.0646752	193.971	-426.951	78.3265	145.905	0	58.994	57.0806	172.161	2
7304	1	0	1304	1	182.819	89.8618	92.9567	0	0	21.5165	-7.22167	67.3087	120.524	3665.9	3893.96	-67.3087	0	4.46022	3.88471	4.25639	0	0	0.0991456	148.962	-423.411	69.6162	156.737	0	57.0855	54.9463	164.851	2
7310	1	0	1310	1	205.67	99.5996	106.07	0	0	61.2088	64.3715	160.831	134.164	3725.87	4519.99	-160.831	0	4.94357	3.80735	4.70005	0	0	0.0924634	170.094	-428.419	60.5112	1	0	52.5131	50.4157	133.053	2
7328	1	0	1328	1	303.527	126.55	176.977	0	0	82.0129	18.78	246.73	195.547	3705.07	4366.26	-246.73	0	7.41559	5.36423	5.4242	0	0	0.20856	196.039	-464.918	39.4516	187.524	0	40.1949	39.5794	106.367	2
7335	1	0	1335	1	177.26	83.0753	94.1847	0	0	65.3414	-10.2808	42.6142	113.344	3622.08	3897.02	-42.6142	0	4.17944	4.18201	4.48226	0	0	0.0348214	185.39	-434.898	73.8715	128.002	0	60.8564	58.9832	186.557	2
7349	1	0	1349	1	185.262	87.0446	98.2178	0	0	-8.14023	43.0338	-38.1721	123.191	3994.54	3843.71	38.1721	0	4.59035	4.2706	4.8741	0	0	0.163063	185.589	-441.192	70.864	150.609	0	56.7069	55.3372	177.179	2
7392	1	0	1392	1	221.824	101.17	120.654	0	0	30.9854	-18.6567	152.076	119.37	3955.41	3606.42	-152.076	0	4.46834	3.87353	4.28857	0	0	0.0929443	175.873	-429.607	54.4396	160.896	0	56.5924	55.7575	149.831	2
7447	1	0	1447	1	262.524	111.229	151.295	0	0	63.7463	-58.7901	-652.052	232.578	3723.33	4045.19	652.052	0	14.8313	4.1971	3.49498	0	0	0.0971424	214.343	-447.139	43.573	149.304	0	68.2605	75.7035	144.884	2
7483	1	0	1483	1	219.48	102.746	116.733	0	0	-10.9458	35.6234	-166.043	140.566	3897.69	4249.76	166.043	0	5.51498	4.59633	4.11424	0	0	0.0856182	151.014	-429.63	56.1249	156.085	0	51.3569	48.6599	211.553	2
7540	1	0	1540	1	217.308	91.4466	125.861	0	0	-37.355	-44.4189	-499.915	225.07	3425.8	4130.48	499.915	0	12.0064	3.80986	3.83241	0	0	0.0790585	223.011	-449.371	54.9592	193.913	0	49.6019	51.2627	174.332	2
7571	1	0	1571	1	211.342	91.1764	120.165	0	0	140.172	-53.4845	66.5127	144.988	3447.59	3940.22	-66.5127	0	5.42334	4.60197	4.05346	0	0	0.0641808	193.327	-442.578	58.7822	168.326	0	46.8421	45.8532	142.175	2
7614	1	0	1614	1	226.717	151.525	75.192	0	0	61.6516	-11.621	255.697	152.101	3426.45	3798.7	-255.697	0	5.82781	3.91088	4.43426	0	0	0.0904761	169.725	-435.025	53.2604	153.564	0	46.161	46.8566	125.262	2
7658	1	0	1658	1	197.426	75.381	122.045	0	0	47.9974	64.8772	-545.411	244.791	3340.44	3921.52	545.411	0	13.2238	3.77146	3.52641	0	0	0.141066	159.724	-428.02	61.2509	168.633	0	51.1164	52.1189	186.459	2
7659	1	0	1659	1	206.978	101.161	105.817	0	0	47.0439	21.0971	299.365	129.296	3441.06	4463.6	-299.365	0	5.0141	4.3905	4.07871	0	0	0.0735857	185.18	-427.2	60.0289	130.677	0	53.5896	53.2973	148.382	2
7761	1	0	1761	1	183.686	82.3411	101.345	0	0	-38.0526	35.3591	54.5168	114.064	3924.79	4349.68	-54.5168	0	4.24273	4.34861	4.73296	0	0	0.127938	198.417	-440.381	71.5379	167.992	0	59.4553	59.9578	169.023	2
7773	1	0	1773	1	192.473	105.875	86.5988	0	0	83.7792	21.919	130.843	120.694	3404.32	4163.8	-130.843	0	4.43909	4.2422	4.1545	0	0	0.0429447	181.781	-433.768	65.7473	149.278	0	56.7512	56.4909	151.551	2
7795	1	0	1795	1	239	123.128	115.873	0	0	21.9738	13.4968	70.6121	137.376	3765.11	4471.2	-70.6121	0	5.05968	3.96439	4.33517	0	0	0.175121	203.039	-439.164	49.8032	177.595	0	50.0349	48.0478	136.488	2
7798	1	0	1798	1	194.402	93.1001	101.302	0	0	44.2424	92.8053	-31.265	143.673	3443.86	4192.58	31.265	0	5.27595	4.58903	4.17769	0	0	0.138246	133.918	-422.294	65.7113	138.855	0	47.1113	46.9074	161.652	2
7821	1	0	1821	1	160.47	80.7154	79.7543	0	0	-14.5177	16.3591	28.3488	117.776	3701.94	4269.02	-28.3488	0	4.37138	4.37534	4.00818	0	0	0.0736996	150.208	-420.131	83.3547	147.822	0	56.1423	53.5288	168.118	2
7845	1	0	1845	1	191.384	99.1302	92.2535	0	0	28.3875	-43.0617	-68.2572	121.989	3659.03	3929.8	68.2572	0	4.65816	4.38824	3.89749	0	0	0.0319754	219.763	-435.604	65.9436	1	0	54.6275	51.6224	207.798	2
7933	1	0	1933	1	208.496	86.9213	121.575	0	0	34.0928	69.8483	-42.0745	115.388	3454.01	4115.87	42.0745	0	4.25902	3.97891	4.08166	0	0	0.154756	149.809	-421.93	58.6903	136.407	0	56.7613	56.0397	197.85	2
7936	1	0	1936	1	198.444	83.6992	114.745	0	0	77.592	21.8797	-78.1566	126.962	3709.49	4064.18	78.1566	0	4.75893	3.97094	4.15757	0	0	0.0449916	168.022	-425.091	62.6357	156.305	0	53.6444	51.441	193.223	2
7971	1	0	1971	1	251.98	126.762	125.218	0	0	51.664	61.9126	197.289	142.303	3835.08	3924.49	-197.288	0	5.29977	3.82827	3.8521	0	0	0.0912898	154.619	-418.258	45.8312	157.149	0	49.2801	47.9904	125.771	2
8037	2	0	37	1	196.581	100.047	96.534	0	0	3.94111	24.3864	-0.430257	114.64	3583.82	4260.99	0.430257	0	4.24404	4.64718	4.60036	0	0	0.0921412	172.301	-441.562	65.8369	153.902	0	58.1507	56.9	184.654	2
8071	2	0	71	1	234.365	134.311	100.054	0	0	92.4756	-9.71075	268.373	150.034	3893.92	3796.79	-268.373	0	5.76042	4.18485	4.26789	0	0	0.0452162	202.109	-442.212	51.2812	206.729	0	47.623	46.7488	128.921	2
8085	2	0	85	1	233.867	107.668	126.2	0	0	37.1197	76.0426	239.12	139.057	3550.64	4209.34	-239.12	0	5.25295	3.87703	4.22345	0	0	0.0846501	217.054	-433.708	50.8653	142.718	0	50.0236	50.6748	132.632	2
8112	2	0	112	1	207.209	105.793	101.416	0	0	11.2995	-25.5223	157.124	121.556	3975.1	3613.28	-157.124	0	4.57934	4.14878	4.04303	0	0	0.141317	170.056	-430.452	59.4098	152.956	0	55.819	54.4514	147.126	2
8116	2	0	116	1	222.461	107.895	114.566	0	0	23.9578	48.9823	178.521	133.3	3862.78	4037.08	-178.521	0	4.96419	4.29021	4.296	0	0	0.0228021	159.376	-430.533	54.9832	152.833	0	53.2869	51.6986	136.338	2
8124	2	0	124	1	204.962	125.901	79.0608	0	0	23.7592	18.8914	171.14	129.144	3564	4465.81	-171.14	0	4.82123	4.30224	4.53004	0	0	0.0808429	192.601	-440.724	61.5176	1	0	53.0547	52.5425	139.87	2
8155	2	0	155	1	229.489	117.013	112.476	0	0	18.4033	40.2394	247.704	132.418	3370.04	4045.82	-247.704	0	5.04716	3.90447	4.08768	0	0	0.108162	267.756	-438.094	51.9133	191.055	0	53.3248	50.9343	143.304	2
8172	2	0	172	1	202.275	100.856	101.418	0	0	85.1641	17.9029	357.278	115.496	3701.92	4466.8	-357.278	0	4.58281	3.81252	4.51864	0	0	0.084984	197.365	-435.354	61.4866	161.795	0	58.3369	58.0639	182.316	2
8221	2	0	221	1	173.374	93.5803	79.7939	0	0	42.5205	10.3692	9.30625	111.489	3744.56	4474.33	-9.30625	0	4.11022	4.21615	4.40225	0	0	0.125808	151.735	-424.526	75.9393	131.814	0	59.6075	57.6054	180.092	2
8280	2	0	280	1	183.939	100.447	83.4923	0	0	46.1654	-7.72301	368.003	135.326	3840.57	3794.8	-368.003	0	5.44179	4.15783	4.17438	0	0	0.0474264	127.898	-421.732	69.5644	150.433	0	51.9814	51.5881	164.818	2
8370	2	0	370	1	193.464	100.956	92.5081	0	0	47.7481	57.2192	356.205	128.171	3838.99	3829.52	-356.205	0	5.0824	4.09121	4.65941	0	0	0.145303	185.431	-440.075	66.0686	176.345	0	55.4328	54.6011	173.715	2
8420	2	0	420	1	171.737	89.616	82.1207	0	0	64.8697	35.2923	-82.7287	130.385	3722.21	3851.45	82.7287	0	4.88387	3.84464	3.99604	0	0	0.0426218	183.616	-423.443	74.6779	180.5	0	51.6455	49.7138	189.807	2
8421	2	0	421	1	220.316	92.8723	127.443	0	0	66.7369	-20.4408	-102.487	174.22	3820	3807.52	102.487	0	6.66421	4.12388	4.20481	0	0	0.0756536	169.096	-428.871	55.2149	164.171	0	40.0542	39.2692	147.935	2
8443	2	0	443	1	241.941	124.886	117.055	0	0	14.31	59.6427	203.724	129.084	3473.79	4225.74	-203.724	0	4.84522	4.20119	4.29169	0	0	0.0340297	172.786	-431.715	49.3402	142.591	0	53.8476	53.8824	140.085	2
8506	2	0	506	1	196.56	91.6273	104.933	0	0	25.0132	88.1291	165.826	116.306	3562.75	3997.93	-165.826	0	4.30453	4.21076	4.65788	0	0	0.137244	143.258	-425.999	64.9963	134.679	0	61.9643	59.5188	168.108	2
8507	2	0	507	1	172.029	77.0878	94.9407	0	0	-16.0912	82.5364	-139.214	127.682	3703.51	3804.2	139.214	0	4.91863	3.98454	4.44328	0	0	0.0548828	183.903	-431.957	76.1516	156.546	0	56.4357	52.699	223.662	2
8535	2	0	535	1	204.745	91.9888	112.756	0	0	119.684	-34.7832	214.153	128.953	3667.4	4120.84	-214.153	0	4.89751	4.15128	4.16818	0	0	0.0810071	183.175	-434.719	60.5779	175.464	0	55.6208	53.6325	140.549	2
8547	2	0	547	1	193.576	107.952	85.6244	0	0	71.5381	-34.5178	460.843	166.699	3914.86	3821.6	-460.843	0	7.10586	3.42131	4.08451	0	0	0.127563	222.947	-434.515	63.199	197.381	0	41.7932	41.814	171.115	2
8563	2	0	563	1	206.867	107.492	99.3752	0	0	-44.6817	103.775	11.3779	120.895	3632.44	3782.97	-11.3779	0	4.48811	4.25727	4.5686	0	0	0.0810049	193.122	-441.608	60.7721	183.156	0	56.9059	55.1585	174.737	2
8581	2	0	581	1	203.964	108.136	95.8285	0	0	-28.5475	72.8886	40.5666	122.597	3915.29	3714.19	-40.5666	0	4.52693	4.08735	4.12514	0	0	0.0525576	160.178	-422.416	60.6573	142.775	0	54.2863	52.7129	160.974	2
8591	2	0	591	1	167.496	91.2723	76.2235	0	0	15.4043	22.0451	107.231	101.177	3472.7	4263.34	-107.231	0	3.73491	4.04479	4.27364	0	0	0.157902	136.805	-417.049	78.5775	124.306	0	65.3707	64.2405	175.791	2
8600	2	0	600	1	207.87	104.417	103.453	0	0	-53.7077	-79.4389	471.373	122.569	3442.15	4165.5	-471.374	0	5.4959	3.94946	3.86484	0	0	0.126226	173.828	-430.315	58.4351	158.814	0	54.9083	58.5583	221.505	2
8627	2	0	627	1	192.379	98.7722	93.6066	0	0	67.3243	39.2832	377.297	119.853	3719.76	4046.78	-377.297	0	4.80019	3.95828	4.11335	0	0	0.0765247	204.871	-429.397	65.0475	1	0	60.9668	57.7976	185.176	2
8637	2	0	637	1	153.436	75.7902	77.6455	0	0	1.40534	-34.8939	207.624	102.705	3486.69	3921.63	-207.624	0	3.93779	3.87692	4.09529	0	0	0.075372	169.867	-427.639	87.036	151.358	0	65.3301	65.1104	175.977	2
8657	2	0	657	1	228.179	114.775	113.404	0	0	185.532	153.888	-79.6499	146.586	3601.55	4330.81	79.6499	0	5.53837	4.00847	3.59509	0	0	0.125722	202.827	-435.666	51.6421	173.897	0	43.1782	42.2038	161.982	2
8668	2	0	668	1	216.127	109.823	106.305	0	0	38.1191	54.0237	348.019	140.027	3449.98	3932.38	-348.019	0	5.53881	4.3991	3.93814	0	0	0.202275	176.564	-431.376	56.5633	170.209	0	51.2645	52.0658	156.311	2
8749	2	0	749	1	229.528	108.706	120.821	0	0	14.1155	81.0258	17.1873	161.47	3374.32	4304.01	-17.1873	0	5.91014	3.83123	3.78561	0	0	0.121399	159.556	-419.042	51.3059	157.047	0	41.2814	40.2718	126.902	2
8752	2	0	752	1	203.09	107.776	95.3136	0	0	1.64803	-19.4321	34.0865	133.901	3785.43	4105.49	-34.0865	0	4.99395	4.08813	4.01126	0	0	0.209525	208.063	-429.477	60.759	200.004	0	50.3736	48.5192	147.008	2
8755	2	0	755	1	226.18	111.733	114.447	0	0	31.6361	52.9598	126.219	123.84	3556.12	3933.44	-126.219	0	4.55143	3.7843	4.355	0	0	0.0301796	181.919	-431.539	53.0747	160.003	0	56.443	54.9321	157.49	2
8762	2	0	762	1	190.267	78.86	111.407	0	0	-18.6149	40.038	368.019	123.484	3407.06	4345	-368.019	0	5.00412	3.96412	4.39502	0	0	0.142345	138.757	-420.422	66.6212	157.52	0	55.5119	54.9792	174.101	2
8784	2	0	784	1	196.238	111.941	84.2965	0	0	-20.7844	-36.624	418.551	112.627	4106.84	4023.02	-418.551	0	4.75782	4.31287	4.19052	0	0	0.163661	196.526	-438.416	64.3595	183.055	0	60.3398	59.7711	213.999	2
8793	2	0	793	1	184.145	114.712	69.4335	0	0	68.3765	-25.731	217.574	111.41	3818.36	3912.47	-217.574	0	4.2297	4.47175	4.135	0	0	0.0429728	183.271	-428.15	70.1287	162.224	0	63.1745	61.8402	160.838	2
8804	2	0	804	1	167.963	80.2849	87.6786	0	0	-14.0225	31.8914	-80.3163	127.3	3801.1	4353.15	80.3163	0	4.81757	3.88369	4.08641	0	0	0.0954525	177.48	-426.067	77.252	157.346	0	53.3672	50.4053	180.215	2
8805	2	0	805	1	172.013	71.1673	100.845	0	0	5.5245	31.6534	-12.9513	106.51	3881.22	4353.39	12.9513	0	3.94451	4.31598	4.67854	0	0	0.104874	194.683	-436.408	77.7875	1	0	63.9247	63.3167	194.949	2
8808	2	0	808	1	234.756	139.837	94.9185	0	0	67.7798	-15.4349	410.465	177.863	4117.94	3802.51	-410.465	0	7.31312	3.69627	3.93724	0	0	0.020866	243.799	-427.384	49.9183	168.631	0	39.0118	39.5765	136.991	2
8810	2	0	810	1	219.514	107.657	111.856	0	0	62.1924	17.367	54.2416	161.139	3724.89	3769.71	-54.2416	0	5.90279	3.54352	3.90229	0	0	0.0755345	163.784	-421.868	53.9132	169.763	0	42.1409	41.0848	122.646	2
8903	2	0	903	1	182.487	74.7133	107.774	0	0	-108.854	77.5164	-537.769	195.346	3497.29	3908.88	537.769	0	10.896	4.05277	3.42427	0	0	0.122977	183.551	-427.748	68.0564	159.376	0	62.4788	59.6632	207.464	2
8916	2	0	916	1	211.534	124.067	87.4666	0	0	62.6336	54.3416	188.554	136.563	3923.77	3732.74	-188.554	0	5.07153	3.31253	3.59332	0	0	0.131498	227.882	-424.548	55.4456	182.731	0	48.8168	47.3373	128.048	2
8993	2	0	993	1	158.528	67.6965	90.8319	0	0	-45.7267	77.0012	-65.7577	119.062	3633.49	4308.04	65.7577	0	4.49669	4.33569	4.58981	0	0	0.185291	138.113	-426.155	86.5445	157.249	0	55.8872	54.047	193.676	2
9069	2	0	1069	1	158.595	60.9256	97.6694	0	0	94.7629	-9.46979	111.219	103.517	3692.32	3896.21	-111.219	0	3.82144	4.03842	4.07997	0	0	0.0967491	179.269	-428.75	83.8068	157.13	0	66.4418	63.8707	179.989	2
9179	2	0	1179	1	239.269	110.552	128.717	0	0	170.154	34.7538	146.344	140.706	3716.59	4250.63	-146.344	0	5.20627	4.51086	4.91282	0	0	0.0993061	148.921	-437.895	51.3855	160.257	0	52.0112	50.0885	133.265	2
9183	2	0	1183	1	246.619	101.256	145.363	0	0	34.9286	20.4689	-154.834	141.065	3652.49	3666.95	154.834	0	5.479	4.11507	4.48337	0	0	0.16945	210.692	-446.973	48.3131	170.966	0	51.4346	48.9548	204.098	2
9205	2	0	1205	1	179.285	100.754	78.531	0	0	84.5374	66.1286	152.268	120.266	3602.88	4219.25	-152.268	0	4.41652	4.02739	4.0288	0	0	0.0885669	154.698	-426.346	71.1999	150.873	0	56.8625	55.8236	148.003	2
9239	2	0	1239	1	170.051	86.8704	83.1808	0	0	60.7091	38.3437	353.448	107.547	3626.71	3848.4	-353.448	0	4.25784	3.81948	4.18222	0	0	0.0849607	202.822	-431.791	76.0909	1	0	63.8043	66.0927	198.509	2
9284	2	0	1284	1	165.962	75.3536	90.6087	0	0	-6.2549	83.6002	17.4206	106.358	3793.33	3803.14	-17.4206	0	3.90775	4.22171	3.9346	0	0	0.121005	199.447	-430.279	79.035	156.068	0	61.7292	59.8876	190.692	2
9304	2	0	1304	1	230.385	108.371	122.015	0	0	117.282	-10.2268	57.8008	131.396	3769.46	4295.61	-57.8008	0	4.84214	4.11923	4.11715	0	0	0.131772	212.107	-431.759	52.0523	161.273	0	51.8107	49.6559	145.408	2
9355	2	0	1355	1	169.433	67.1397	102.293	0	0	51.1702	-4.23442	69.1297	110.403	3536.59	4389.27	-69.1297	0	4.06735	3.94152	4.40066	0	0	0.044062	183.179	-429.551	77.439	149.99	0	58.6631	58.1922	166.85	2
9404	2	0	1404	1	206.773	113.466	93.3068	0	0	58.1628	58.3157	299.915	120.861	3629.26	3928.08	-299.915	0	4.66368	3.78267	4.10868	0	0	0.101532	151.459	-427.659	58.9656	139.416	0	58.7581	57.8716	164.777	2
9518	2	0	1518	1	206.687	91.7864	114.9	0	0	49.8869	9.89636	117.029	124.636	3537.87	4175.82	-117.029	0	4.59517	3.83099	4.22043	0	0	0.0516492	164.927	-432.418	59.3068	149.636	0	53.9409	53.9208	146.951	2
9551	2	0	1551	1	231.079	112.648	118.431	0	0	217.501	45.7427	-480.83	159.295	3469.92	3940.66	480.83	0	8.24826	3.67492	3.71094	0	0	0.0950464	244.401	-437.89	50.5163	157.952	0	66.2904	62.6799	231.245	2
9668	2	0	1668	1	217.163	119.362	97.8007	0	0	79.8994	98.1412	398.686	118.816	3507.86	3987.92	-398.686	0	4.80505	4.03502	4.71336	0	0	0.109171	216.552	-434.527	56.9319	147.61	0	58.9581	60.1494	207.172	2
9731	2	0	1731	1	230.222	101.215	129.008	0	0	-7.33554	19.913	127.175	161.155	3595.1	3866.83	-127.175	0	5.99776	3.40342	4.07064	0	0	0.120884	194.211	-431.967	50.8406	185.152	0	43.4464	42.6331	118.162	2
9947	2	0	1947	1	224.346	106.623	117.722	0	0	32.0771	-5.16586	243.524	175.133	3655.34	4390.21	-243.524	0	6.69889	3.96174	4.07403	0	0	0.0635701	217.218	-438.786	53.4779	186.626	0	39.8522	39.5732	106.985	2
9972	2	0	1972	1	201.824	94.5698	107.254	0	0	-6.32907	-4.89931	-70.2866	119.176	3394.77	4290.28	70.2866	0	4.5258	3.77274	4.16868	0	0	0.086484	188.562	-434.99	60.8984	156.852	0	54.5013	53.0558	187.664	2
