# Supplementary material for: CaV1 and CaV2 calcium channels mediate the release of distinct pools of synaptic vesicles
Source: eLife. 2023 Feb 23;12:e81407. doi: 10.7554/eLife.81407 (PMC10023163; doi:10.7554/eLife.81407)
Supplement: Figure 7—source data 1. [file elife-81407-fig7-data1.zip › Figure 7 - Source Data 1/unc13-all/23/2/cav1_to_cav1(cav2).csv]

-173.894438405225
-15.956025195137
-18.7536107992128
234.77100570633
150.722039656276
146.370864820702
-52.1315137964502
205.531323054533
172.759896621611
227.313775770725
113.028051153912
107.788818111844
125.976406207792
-162.643274364644
-167.72276344247
169.913506609975
-181.985770072143
96.5151894955952
228.508994853019
142.142064129936
85.8501008554094
112.619936431687
199.792550383175
85.1447952034669
-210.055852184751
-222.764004831449
130.511821785265
-204.284775000158
156.172104085536
-209.089418776821
58.5273912990451
138.246486274522
107.702343454432
47.5654703699138
200.58546976133
121.057951365444
177.097371708975
143.387142464864
111.764610215682
157.662414539915
70.8973746346228
172.42148273904
120.031313801897
170.884714097318
120.765928866524
8.46229145370671
183.158318879224
61.232773048866
-178.275262510061
-126.649176858776
200.060314927548
-150.16876285045
211.772524544474
-189.383790018787
206.650956513718
241.056847472205
186.330993026568
142.454074163583
190.716497841801
132.004272762618
164.513012499609
19.9929866438952
238.452386819873
140.11636269505
153.102715429799
168.074080587045
109.661031490619
159.030248276842
193.891652427037
198.164991314706
152.740161058955
169.186309313717
194.900590842652
197.944854917638
234.984938105331
119.28049457059
10.7866107169475
68.4706324987374
162.336203893877
187.820954420738
15.8332907513977
193.550566490752
189.542691335098
147.080539632882
114.376254632723
25.9799076245927
123.36461398527
152.319754877983
187.624064943479
115.91908286398
177.261696220695
142.101417505386
44.9142553673191
131.384697427607
145.388323953721
180.001543213417
105.022087766201
96.1120092005085
178.881959806521
117.046204350517
59.6213609239494
164.309671549493
-17.5124010432828
42.1759360464457
144.48092096756
229.822320505303
143.705406548869
94.5690432379442
153.737838328365
193.409331948067
171.942006216525
209.121585439765
163.243590011956
93.0815849564242
165.536825384507
101.3368367095
98.207160603306
124.372592899276
225.488518867485
114.118873546944
125.337927593452
-81.7114942337139
107.367011364201
211.949963824422
157.733116775402
147.071583189602
37.1114297588865
117.398123462138
181.197927436221
101.955913262706
113.70122079841
69.296750452203
112.308873909358
123.441114864374
142.554073763125
88.1349117506934
111.813556622047
162.777494023039
266.832893577539
210.80983589064
211.119859448749
225.158991169211
255.75120029833
238.051150612488
202.364941948432
212.14328094394
231.920224353314
194.329981627086
211.090023383116
296.65461126467
212.72229727508
234.724912895324
260.79344518106
300.998202235814
147.932475961677
262.900992037749
207.113857134585
203.790031947717
229.496240962932
211.148872756853
239.597454929132
187.70575199201
216.093078995822
265.196386717467
81.9775402419828
283.284479802357
216.869793655344
110.57181089286
290.458685518208
197.174084239151
-55.7845922645474
-82.5999776244171
-42.0984108387966
137.962437984176
-126.548306859142
-129.337510490468
-1.02896910892196
-95.0965155525537
-29.638865305129
55.5269205868663
-94.3783729463821
