# Supplementary material for: CaV1 and CaV2 calcium channels mediate the release of distinct pools of synaptic vesicles
Source: eLife. 2023 Feb 23;12:e81407. doi: 10.7554/eLife.81407 (PMC10023163; doi:10.7554/eLife.81407)
Supplement: Figure 7—source data 1. [file elife-81407-fig7-data1.zip › Figure 7 - Source Data 1/unc13-all/23/2/cav1_to_cav1(unc-13).csv]

-76.7691004985782
-199.597323492239
-272.989520145756
62.8057102369803
190.458981103651
-178.404940110189
206.568318158672
1.26107013946876
168.260056126412
-111.22712774192
-44.2969726254514
25.4617544717084
2.11056136846764
1.192047426317
-155.296651630748
273.255051384658
-78.4096433207333
-131.224958792381
-119.392936791583
-59.6480385136501
23.4210766856113
-169.769877174729
-241.401968753436
346.360366558058
289.679342430836
-48.5813167658307
109.25403199971
-167.904607421346
386.076334884442
92.5206401375735
-45.6153061202449
-71.5443128308589
61.823947121653
-142.537896050139
-212.425967875094
-98.920941785831
-78.1910859951622
-235.181987210997
-63.3362565017851
-156.923078580191
384.671414283207
-185.13581206645
-125.427575428472
-67.0261107755541
28.9965886215632
-120.667440203657
102.836271499413
-88.4931433390702
-119.323550703522
-71.4978537590732
-99.4095203636043
-229.468007472789
-5.51354621866267
-46.2383274838749
-265.146457445203
443.267174134737
-47.9214406244955
-192.046782079268
-136.129791322595
-140.790008510721
414.917253402034
-113.574661486713
-36.1384320411344
346.482918063824
-62.3858262360718
-20.4256523019085
-27.1356463601242
17.8571844520393
-110.178705036946
-106.305036598307
-2.34911616121099
184.081157028997
-6.95309380606705
360.470351021737
8.1335655570474
7.94144336700083
-13.5213471038915
308.971434202913
-52.8750536254493
85.7149964282362
128.718741085145
412.006490299298
-61.5817057643535
426.196280493217
-228.778110023582
-68.6726829503104
-60.741826052993
64.5928677365773
145.017698148915
-146.03760120265
-23.8623692257188
-150.989470671832
121.809788378898
-80.9822711855395
-149.74801826198
-315.65862706808
-159.991066715115
-215.879953746724
-119.993158755104
-154.832019153673
-140.360059507625
435.003470471306
-19.2457314222047
-130.588040864015
-11.9880546005161
251.392263478881
5.48982473394244
-0.639003375117682
-19.0816653978109
-8.06358186402213
-134.382723736216
-126.229175668665
-58.4885093566245
-136.971719238408
-123.130302439244
420.938024877991
-151.163475980571
211.160013344179
-33.926525816174
-132.793503497756
2.97703240959618
-200.454537655674
-220.993599846437
-64.1286211307597
-69.4131254750682
-109.816993909917
412.554685320316
334.655819947342
-91.4748049078325
-171.171809840826
47.736939114604
-153.768122704753
-35.4029639829187
59.9531377768199
-202.114890220633
-27.2748351653863
-93.3727321817096
-181.909005445461
-7.65772712391572
-115.436462542924
445.584974494756
304.569960954528
-136.29018820046
17.8948840523681
-203.526089483883
43.0595232105661
309.168877063299
-44.0252791805988
-193.123877641528
-324.004313776444
-266.238014995923
245.596151215475
408.088730833464
-27.3622101317251
425.35079749637
18.1043298504901
220.735959740909
-88.8293607834303
-41.2800876608644
51.7015356850106
0.852690352135141
150.769275039687
-75.5699488331329
89.3814155408782
-187.197839760332
110.798586454655
313.223618317084
-145.381831628538
387.833038576559
417.003262119136
-105.788073191731
-77.2976754875326
-121.233871285998
-106.043547987214
62.1312511169472
-82.7649873557448
-171.15878980499
77.0607575780541
-43.4068096967931
-227.111495651575
-133.929389328492
93.3171105080473
-5.69070852176719
42.4933607885059
-187.916432651269
219.245131012874
-198.469627491159
75.0567672152729
127.225131181111
-140.800079928118
127.202451962842
229.465933871888
-18.2466903252798
344.859222428498
387.917925703332
49.0905363584097
-188.863901960467
-193.019225413933
-113.720246341113
217.090960662577
-99.4034275984523
213.034164068836
-314.414141554199
125.697550914198
-174.893503791087
-124.009981311345
279.318539952679
233.892116967687
-106.206493393198
54.2291512463562
-180.807870790047
-120.583090713591
-176.22975934193
298.205321739533
74.3946877651197
