# Supplementary material for: CaV1 and CaV2 calcium channels mediate the release of distinct pools of synaptic vesicles
Source: eLife. 2023 Feb 23;12:e81407. doi: 10.7554/eLife.81407 (PMC10023163; doi:10.7554/eLife.81407)
Supplement: Figure 7—source data 1. [file elife-81407-fig7-data1.zip › Figure 7 - Source Data 1/unc13-all/23/2/cav1_to_cav2.csv]

309.022460882558
255.528076651563
310.748165116337
84.5564758482851
33.8777791973416
400.091773961292
38.5850540275633
198.210185807518
76.5632352288039
206.311313660002
161.919712523347
155.552852854308
133.128207167229
163.196094352611
297.192087037243
-69.8638948680664
193.44934607813
294.013568026216
188.417967613286
175.029669489332
175.593282171833
280.500070208261
356.493080764455
-154.844322084942
-222.98535832605
137.600574197356
101.43148838077
256.892856525632
-299.987366060165
29.6940858609414
191.724377156222
195.822416358028
128.632918180242
239.554190815396
410.859565087555
345.792327946357
259.258119505227
272.777474352174
243.029378312352
289.036693813791
-184.378542890551
193.363552789733
319.067823043638
240.664821552899
52.3934016661697
126.602717751622
-12.7114248397693
297.874265093425
261.034567733409
152.791022822707
282.261665538012
466.324602051103
167.366875221073
271.691849073292
416.563024238727
-329.010968560811
200.819664675439
298.566475313284
293.0296184345
337.099531311826
-305.438048711955
212.305019728184
138.294891639302
-179.70336211521
111.550299097275
262.511667030526
102.36066998749
159.684964428469
293.417426407385
228.628354747529
153.870239276827
65.0458737418567
140.35808227601
-260.573103311031
174.649743778506
120.419197039615
153.469822053083
-113.320538981095
138.646001899798
153.140944715981
3.8191537634475
-380.686943687262
115.78848426053
-282.190789086279
459.454927980451
336.112031426836
232.218530440971
49.6861528231957
-17.0060078555789
300.339832545496
267.300401699523
307.281879509515
0.912843158532269
270.08976178801
157.996340995148
353.140693960674
293.281505691256
373.359400209304
300.89531691365
349.226764940298
138.600265436516
-373.749946700544
94.1452006424834
320.823641969256
163.66635830538
-195.63118245956
262.644756826056
-7.51738418800142
190.157695831253
41.9824645722783
268.874070412265
235.672902942899
77.6893165036381
321.472726490836
126.694344407025
-367.254091050278
221.920921511817
-155.22149709165
87.1334562357642
189.033723115767
64.2042849591271
239.03720822298
353.436457323124
117.258163496233
113.60837722049
130.281479273467
-393.614654051338
-279.922306559514
231.482855770158
194.949833046381
-30.2554034589657
304.727027238077
192.302481134703
-28.8368780729734
218.051657968536
268.858947422626
271.884381932557
308.541347496666
147.937918879242
234.169335227874
-390.253934716805
-235.623682099032
240.521540408208
213.202339075874
453.379383167691
74.1725665158456
-162.865960576659
54.2728321105405
235.513670796317
378.287098018949
276.626784648839
-274.442436287152
-266.266309447396
26.2980722840284
-350.95101217603
-10.2497345016936
-139.951819239241
200.617842745493
62.5329595284475
58.5696301758062
168.274179031541
-106.924754059902
280.494602275931
-49.3885670280233
442.47943047941
52.3671836263902
-302.810857166633
148.873930371011
-333.180867357486
-349.628062299261
293.812388299381
260.227388653208
263.697521963705
285.770062730021
-49.028122840944
154.579713879847
313.847909261479
12.1852113491423
251.790811302558
349.741070282616
356.639933773274
-85.5313769714112
16.5722838143365
73.3801964653967
245.340695687544
-178.919496816849
242.663922820266
-104.293080213909
2.01985920879451
219.000608812162
-151.320523537343
14.073512850824
183.582344694947
-243.287422891382
-260.602458450167
227.14791636936
342.987091122205
255.537807280919
336.708545709521
-163.482144485281
226.338655645171
-125.107771305615
458.819529300677
-70.2076455122087
287.036777570025
295.735073346643
-180.324946977452
-222.186946483032
208.644883178055
-13.9167457344347
230.323317181904
176.061439396129
275.769302899554
-248.42130882953
-95.2383906894493
