# Supplementary material for: CaV1 and CaV2 calcium channels mediate the release of distinct pools of synaptic vesicles
Source: eLife. 2023 Feb 23;12:e81407. doi: 10.7554/eLife.81407 (PMC10023163; doi:10.7554/eLife.81407)
Supplement: Figure 7—source data 1. [file elife-81407-fig7-data1.zip › Figure 7 - Source Data 1/unc13-all/23/2/cav2_to_cav1.csv]

-191.368913665607
-137.874529434611
-193.094617899385
33.0970713686665
83.77576801961
-282.438226744341
79.0684931893884
-80.5566385905659
41.0903119881477
-88.6577664430506
-44.2661653063951
-37.8993056373565
-15.4746599502769
-45.5425471356593
-179.538539820292
187.517442085018
-75.7957988611788
-176.360020809265
-70.7644203963346
-57.3761222723806
-57.9397349548817
-162.846522991309
-238.839533547503
272.497869301894
340.638905543002
-19.9470269804042
16.2220588361815
-139.23930930868
417.640913277117
87.9594613560103
-74.07082993927
-78.1688691410764
-10.9793709632904
-121.900643598445
-293.206017870603
-228.138780729405
-141.604572288275
-155.123927135222
-125.375831095401
-171.38314659684
302.032090107503
-75.7100055727815
-201.414275826686
-123.011274335947
65.260145550782
-8.94917053466997
130.364972056721
-180.220717876473
-143.381020516457
-35.1374756057558
-164.60811832106
-348.671054834152
-49.7133280041216
-154.038301856341
-298.909477021775
446.664515777763
-83.166117458487
-180.912928096333
-175.376071217548
-219.445984094875
423.091595928907
-94.651472511232
-20.6413444223508
297.356909332161
6.10324811967621
-144.858119813574
15.2928772294617
-42.0314172115177
-175.763879190434
-110.974807530577
-36.2166920598756
52.607673475095
-22.7045350590579
378.226650527983
-56.9961965615539
-2.76564982266336
-35.816274836131
230.974086198046
-20.9924546828461
-35.4873974990296
113.834393453504
498.340490904214
1.86506295642175
399.844336303231
-341.801380763499
-218.458484209884
-114.56498322402
67.967394393756
134.659555072531
-182.686285328545
-149.646854482571
-189.628332292563
116.740704058419
-152.436214571058
-40.3427937781962
-235.487146743722
-175.627958474304
-255.705852992352
-183.241769696699
-231.573217723347
-20.946718219564
491.403493917495
23.5083465744683
-203.170094752304
-46.012811088428
313.284729676512
-144.991209609105
125.170931404953
-72.5041486143018
75.6710826446733
-151.220523195313
-118.019355725947
39.9642307133136
-203.819179273884
-9.04079719007314
484.907638267229
-104.267374294865
272.875044308602
30.5200909811874
-71.3801758988157
53.4492622578246
-121.383661006028
-235.782910106172
0.39538372071911
4.04516999646148
-12.6279320565154
511.26820126829
397.575853776466
-113.829308553206
-77.2962858294295
147.908950675917
-187.073480021125
-74.6489339177515
146.490425289925
-100.398110751585
-151.205400205674
-154.230834715605
-190.887800279715
-30.2843716622901
-116.515788010923
507.907481933757
353.277229315983
-122.867993191257
-95.5487918589224
-335.72583595074
43.4809807011061
280.519507793611
63.3807151064111
-117.860123579365
-260.633550801997
-158.973237431887
392.095983504104
383.919856664348
91.3554749329232
468.604559392981
127.903281718645
257.605366456192
-82.9642955285417
55.1205876885042
59.0839170411455
-50.6206318145896
224.578301276853
-162.84105505898
167.042114244975
-324.825883262459
65.2863635905615
420.464404383585
-31.2203831540592
450.834414574438
467.281609516212
-176.15884108243
-142.573841436257
-146.043974746754
-168.116515513069
166.681670057896
-36.9261666628954
-196.194362044527
105.468335867809
-134.137264085606
-232.087523065665
-238.986386556322
203.184924188363
101.081263402615
44.273350751555
-127.687148470593
296.5730440338
-125.010375603314
221.946627430861
115.633688008157
-101.34706159521
268.974070754294
103.580034366128
-65.9287974779954
360.940970108333
378.256005667118
-109.494369152409
-225.333543905253
-137.884260063967
-219.054998492569
281.135691702233
-108.685108428219
242.761318522566
-341.165982083726
187.86119272916
-169.383230353073
-178.081526129691
297.978494194404
339.840493699984
-90.9913359611037
131.570292951386
-112.669769964952
-58.407892179177
-158.115755682602
366.074856046482
212.891937906401
