# Supplementary material for: CaV1 and CaV2 calcium channels mediate the release of distinct pools of synaptic vesicles
Source: eLife. 2023 Feb 23;12:e81407. doi: 10.7554/eLife.81407 (PMC10023163; doi:10.7554/eLife.81407)
Supplement: Figure 7—source data 1. [file elife-81407-fig7-data1.zip › Figure 7 - Source Data 1/unc13-all/23/2/cav2_to_cav2(cav1).csv]

-291.547985622176
-133.609572412089
-136.407158016164
117.117458489379
33.0684924393245
28.7173176037504
-169.785061013402
87.8777758375809
55.1063494046593
109.660228553774
-4.62549606303946
-9.86472910510747
8.32285899084036
-280.296821581595
-285.376310659422
52.2599593930236
-299.639317289095
-21.1383577213564
110.855447636068
24.4885169129839
-31.8034463615422
-5.0336107852645
82.1390031662231
-32.5087520134848
-327.709399401702
-340.4175520484
12.8582745683134
-321.93832221711
38.5185568685847
-326.742965993772
-59.1261559179065
20.5929390575702
-9.95120376251998
-70.0880768470379
82.9319225443787
3.40440414849218
59.4438244920229
25.7335952479125
-5.88893700126937
40.0088673229629
-46.7561725823289
54.767935522088
2.37776658494568
53.2311668803659
3.11238164957194
-109.191255763245
65.5047716622721
-56.4207741680857
-295.928809727013
-244.302724075727
82.4067677105968
-267.822310067401
94.1189773275219
-307.037337235739
88.9974092967668
123.403300255253
68.6774458096161
24.8005269466312
73.0629506248497
14.3507255456661
46.8594652826578
-97.6605605730565
120.798839602921
22.4628154780985
35.4491682128473
50.4205333700929
-7.99251572633239
41.3767010598904
76.2381052100855
80.5114440977541
35.0866138420033
51.5327620967655
77.2470436256999
80.291307700686
117.331390888379
1.62694735363857
-106.866936500004
-49.1829147182143
44.682656676925
70.1674072037868
-101.820256465554
75.8970192738007
71.8891441181468
29.4269924159307
-3.27729258422914
-91.673639592359
5.71106676831823
34.666207661031
69.9705177265278
-1.73446435297137
59.6081490037432
24.4478702884344
-72.7392918496325
13.731150210655
27.7347767367692
62.3479959964652
-12.6314594507503
-21.5415380164432
61.2284125895694
-0.607342866434919
-58.0321862930023
46.6561243325414
-135.165948260234
-75.477611170506
26.8273737506088
112.168773288351
26.0518593319175
-23.0845039790074
36.0842911114132
75.7557847311155
54.2884589995738
91.4680382228134
45.5900427950046
-24.5719622605275
47.8832781675555
-16.3167105074517
-19.4463866136457
6.71904568232458
107.834971650534
-3.53467367000758
7.68438037650048
-199.365041450666
-10.2865358527506
94.2964166074707
40.0795695584502
29.4180359726506
-80.5421174580651
-0.255423754813819
63.5443802192694
-15.6976339542462
-3.95232641854182
-48.3567967647487
-5.34467330759344
5.78756764742229
24.9005265461738
-29.5186354662583
-5.83999059490452
45.1239468060876
149.179346360587
93.1562886736883
93.466312231797
107.505443952259
138.097653081379
120.397603395536
84.7113947314801
94.4897337269886
114.266677136362
76.6764344101339
93.4364761661645
179.001064047719
95.068750058128
117.071365678372
143.139897964108
183.344655018862
30.2789287447258
145.247444820798
89.4603099176338
86.136484730765
111.84269374598
93.4953255399014
121.943907712181
70.0522047750583
98.4395317788703
147.542839500516
-35.6760069749689
165.630932585405
99.2162464383928
-7.08173632409125
172.805138301256
79.5205370221993
-173.438139481499
-200.253524841369
-159.751958055748
20.3088907672245
-244.201854076094
-246.99105770742
-118.682516325874
-212.750062769505
-147.292412522081
-62.1266266300854
-212.031920163334
