# Supplementary material for: CaV1 and CaV2 calcium channels mediate the release of distinct pools of synaptic vesicles
Source: eLife. 2023 Feb 23;12:e81407. doi: 10.7554/eLife.81407 (PMC10023163; doi:10.7554/eLife.81407)
Supplement: Figure 7—source data 1. [file elife-81407-fig7-data1.zip › Figure 7 - Source Data 1/unc13-all/23/2/cav2_to_cav2(unc-13).csv]

377.810415826736
168.149971942275
223.299161235019
-114.218903391331
-33.7359560725904
-37.6561747932915
153.978003200228
-84.8908018322704
-53.4645947676545
-106.182930237087
4.76082445547218
31.7397162274292
-6.98572895904363
372.05853176555
378.332720223465
-54.0913620097026
373.278253362506
31.724218617207
-125.320147884532
-27.8402185268578
42.1920871387088
-21.7380889735296
-67.077132361831
32.4333397043201
404.148054725631
434.928062184746
-26.3761387855884
404.773711088699
-56.5638577949417
415.981736349434
82.3354563667731
-28.126505427409
6.42791507944094
69.6115198248876
-78.0689842014872
-41.9618414351507
-68.6284661916529
-7.80874283499679
-23.178139089865
-37.928757130584
29.1039425753311
-69.7472832460644
-30.0164546314877
-44.9074218129708
12.6215751146474
208.514881317198
-64.0716278570771
85.9430495828487
388.246139665863
341.442010689499
-97.0810824472951
362.064288163062
-99.9749770496492
389.05483067457
-105.132780576043
-121.592087298947
-80.7376044388138
-45.9527209058283
-62.1374490490361
-21.7351391448742
-52.3562080325191
83.9507954274159
-120.302298936885
-52.8338981682755
-53.0858859645218
-51.9478737408044
-4.36161255460411
-55.5513964193779
-83.5950824745728
-96.4573917248258
-52.6403855270592
-66.7368156708953
-89.9628882748484
-80.3327097400938
-132.512098249751
2.09407731680176
94.5636561787346
17.163054133378
-38.7351248211776
-69.0744645248706
100.796399437195
-92.919410470156
-62.9156006029311
-47.6646703046808
-11.6820239766116
96.2870209717148
-18.0867712187342
-58.4183745453465
-62.6936165944467
-8.0464240268343
-80.435420932055
-32.0705218996563
46.9645262676745
-20.7378104573918
-36.9527087744414
-86.2243561266587
25.0048335154934
25.8618831337626
-84.1321465809629
-30.2873491042815
49.2513638426703
-56.1227101050495
138.037856943303
75.3264121075472
-26.9619110476392
-111.960823977914
-41.9025015383586
-12.5183550984307
-34.0554248406347
-88.2307335010673
-57.9020245014372
-97.806142421015
-65.4099627232386
16.006198285455
-61.7150301212937
3.37812516300846
27.1810749408851
7.52394821024018
-128.124682689772
-6.49088668589411
-18.7011452364268
186.76587100436
5.07123625841632
-107.495688643713
-52.0819018330217
-32.1812581923627
72.98879015793
-6.90152182533211
-80.5327483988845
5.18469494035844
-6.39235934531644
29.3903939380998
8.91638567385417
-2.5154561872082
-39.1437548502754
23.7327240148029
3.90743462499222
-45.760590561862
-136.184638679442
-95.1618008316373
-116.053413453144
-127.899260861881
-137.611588272671
-142.758900426449
-90.7445809818882
-95.3199034895674
-128.293557156797
-87.4859597654836
-94.7638986327861
-176.653467912872
-104.090797120775
-115.289830092061
-143.055100752166
-197.869785564693
-27.6042073133726
-161.080275423859
-94.180788518287
-93.5660873497491
-117.82683994595
-94.1482061067022
-140.141967888452
-81.9419075904466
-106.310910472611
-164.076190031983
7.95794152328926
-184.119189772471
-110.756090341695
-23.7449876760174
-201.883671964434
-105.37924635278
144.341292365204
157.951564147431
194.224672359502
-58.4649949537288
284.523051069425
229.577821736525
128.336472086517
200.899787275303
153.088610288385
43.3389791496475
199.509736031867
