# Supplementary material for: CaV1 and CaV2 calcium channels mediate the release of distinct pools of synaptic vesicles
Source: eLife. 2023 Feb 23;12:e81407. doi: 10.7554/eLife.81407 (PMC10023163; doi:10.7554/eLife.81407)
Supplement: Figure 7—source data 1. [file elife-81407-fig7-data1.zip › Figure 7 - Source Data 1/unc13-all/23/2/unc13all_to_cav1.csv]

197.652062393282
159.731332251746
-16.3511964068148
192.885222316625
197.132296544235
97.7455062625859
4.29924543049947
220.888281751057
139.515804955672
279.60118775899
35.9925141828426
90.8683937424103
-1.97224970701882
31.1765544444388
83.5452083551163
-89.3289145849349
298.469564038425
-56.9713578537203
131.631336898232
5.24823073810694
-44.775599176608
98.3743455093572
86.950097835128
106.473484845715
-140.228738284033
42.9068045197764
99.8165286063722
-4.76930905758036
50.1300383538855
164.409661909674
251.87715375269
251.958058817539
103.141977646656
99.2142110724199
182.217617854349
102.874422053772
135.603455444139
-69.1698152422296
9.96227007261132
105.530644572993
18.8345187694831
44.0803784211603
118.122959370639
71.165517827194
133.799051370404
-20.9749887155604
-11.7723957326871
-104.767684085294
91.6278191321899
-18.9179054694532
41.3896799074428
273.582412129699
-102.441578916343
-111.53183937551
-30.4398603491827
31.9837187414723
-127.839131249646
98.195193493264
167.306253460281
151.815879674858
123.6456603354
77.5570658042425
109.388261699319
-52.6201621104829
-3.80046785378181
-4.98507547036206
-96.9216791987947
156.284111217497
81.2817927531505
166.548699007672
169.234669657593
-16.8537542073591
137.644760959301
156.462481612753
90.9460257437413
-92.1481134080195
194.359897196533
-40.7126377755831
193.376465491666
234.126375781328
318.075382042494
-13.0729121150971
18.9311356568232
-40.2384820630059
-196.425726995675
-19.6548807911167
4.30874509705973
143.677646643774
34.7038047176493
-171.976972069464
193.827541104591
-74.2833953281079
-175.537160070462
174.823193702813
105.948342840346
132.945041954178
196.010171225922
145.700697731241
-42.7381401806379
110.418283800631
48.397121949607
259.746278072871
226.104674324054
-198.290979191082
133.357003502351
-32.7096610682356
163.120332237786
72.7138566013737
-65.3699419171389
87.7851654078686
179.969106161096
-44.2301048706413
189.782198985207
138.17182346491
-54.8958238432515
142.879804640638
89.5640209105841
13.0878036684499
-106.994334210848
184.974030796364
164.325448155774
-18.8543857203913
307.857196642863
-80.6124665256057
162.047477871707
29.6967272330767
119.172226898239
167.818248428612
172.317898589766
35.7308043654994
-47.2982046632087
-139.092881136758
243.689713779555
106.728852693876
237.662016737751
178.246850869892
76.8405080940011
-71.5822217035602
-148.439921201841
16.9029012346391
87.7237085211354
136.824511122177
118.320859810984
94.6208323406809
21.9272040268788
122.998004945704
34.3941242416167
88.0701758454334
-130.413924003015
-0.583481337122066
148.748033497827
103.919135979376
-170.255503619
-89.5773543713476
-136.627715464391
119.226536309863
-26.4886100699114
228.891500843075
170.209919951619
-372.74855355727
130.254480986849
80.5296810683276
155.852963033315
190.768566566241
120.319481135619
138.505298751152
101.71035815337
322.80552184818
105.344869976227
194.900050760949
192.875124219421
-2.94657561391796
171.870839645142
-29.4628091391314
73.6249491882336
182.144341009312
133.130952691307
255.550913566242
144.231876746873
64.9938718124286
107.171468797704
-67.1534235562303
201.342898737247
186.588423699426
63.1599543649099
37.5726339486173
242.171181522158
22.608249908616
69.5927162832668
-13.2444050134982
3.78952992580889
101.935786156437
-140.505608244243
-319.015736707353
-371.791532909407
-247.30762493023
5.88877206381039
130.995372550034
71.6713776908637
220.848263669205
61.5503037727567
49.7161289226551
-62.2676507488741
-108.188912115034
-39.950805217949
6.68135749483827
56.8407069802352
151.230310605798
243.119304343782
-133.789238014668
258.769927020882
-221.211290872148
-4.84801562931625
70.3467599099577
230.839491129826
-27.8341596180544
192.494930920571
159.850888388052
184.240037803071
-132.905152103405
82.1707865021581
244.830564340042
-7.72279577292284
247.19550276882
-8.81365395664307
308.719472342385
126.332020442407
205.87046772843
-167.804772446892
20.7521381175548
63.2155360896295
217.64304002541
147.894262951212
-4.10802467355188
265.745512426207
-117.857868751347
-68.2826161875182
157.815058348779
221.786298728047
-140.468736119325
-55.9075784757797
70.2840365276616
169.989532622363
139.501336147854
193.124795280062
-161.317526644348
244.564702715864
19.7790100737675
52.2406961417964
185.597506629088
-109.333722961395
-89.1582430455974
-58.8512668628446
-66.5288225882068
392.922954069675
-122.582702931437
2.87141837644958
-2.17676058339202
-5.61953385575725
391.216435083682
132.54279686731
34.2825334244189
58.7051961146071
-54.5190385530204
278.703015484201
-27.7121437453425
134.155539547204
233.907916474682
255.917160842672
-5.27910572623114
104.53289223993
256.39740301062
161.016713870452
181.634627209462
4.38989324959221
-78.9433025182698
240.44276353271
-204.852431639124
-94.0797717709684
92.2804195846238
-24.6295980108853
177.425337050438
144.387370093119
90.7493843646398
-70.1551102565136
-171.73847879095
139.861577236428
36.0144968461609
367.819002814264
148.923384445103
52.8078890899114
257.508240594003
-135.740963954031
-71.4642859997493
86.4376402777025
34.0684999982241
-294.860527671863
-266.418101926996
-197.778871264464
173.719659999546
-0.591400502844408
-125.081297217283
-106.290904679025
-258.933111419143
97.2698494029082
-153.26328765499
-129.133596591455
-96.4430972896198
13.1736456760327
112.91789376122
-36.5685854128478
303.130869242242
157.915031572634
-213.608079338672
-187.225494042772
238.701059659194
-118.561518997173
85.1586799819161
-16.2184251105973
380.41326971304
381.53577084972
-115.419084644128
22.9020552324091
149.005169958109
-221.271925011124
-121.194670942767
105.777161750132
213.360259636285
-100.825474187785
-155.959410271305
205.718857317976
22.2558271547905
-68.58523987843
57.8991338761798
-8.69116535384819
133.751136197696
-46.0684723825143
202.59780057168
125.683454813881
382.590141549903
-179.325012794457
84.5368692236698
107.149090262137
-186.86946233872
-24.1828814735136
97.8664570028686
27.2922519767289
108.979948031203
167.38563792178
-148.571032748865
229.422457919536
39.6661940450258
130.229270200809
130.718894454761
49.728240916751
243.427237579549
169.444398580441
172.931270911952
431.02915603357
-23.427137269523
81.5280143794371
94.8236332017805
-48.1552662355161
114.910048013744
-209.866849719223
182.498513710071
9.68535917891404
73.4337253031363
186.192193131179
52.1127183190129
170.627490409375
33.4834087737672
129.087445795509
228.955433125917
145.106826964115
48.0773467860508
31.2824533952016
-41.8638919316809
110.175652564765
180.610255443468
12.1373681828336
72.3235071180534
41.6916650426192
-153.516794795019
238.066059225584
-9.48606877415114
180.153776291403
197.549854365101
152.017051175063
226.980927049259
-47.3392509686437
149.330062038349
-45.3584233808824
199.058696735618
68.2678458886494
84.3051648610608
66.8096534146371
164.443480577867
-13.5799846931877
171.162502170191
32.4455057335526
23.4057371664258
-81.7358382682705
1.23763337888431
130.347976804171
284.212500691421
204.425795701971
-227.891605414784
-110.281447098723
2.1283648421313
132.457196646768
-80.257535579517
281.879659368551
83.5368939147775
-262.047467935866
153.880076984958
78.0082888937777
260.882093987844
-2.42158038214802
4.4553991085304
-84.8106647767836
-22.161703133439
66.3166010981859
6.66109127928758
-101.866169546815
10.2729405454083
108.423136094252
-218.526661853455
48.1057646217723
198.529038652059
158.017975384411
89.0506878260867
121.505666950567
-229.474075368355
-169.041719815988
310.031720998595
60.8001669669429
-325.944442879358
126.414063086013
-298.144249722231
-180.969650021862
235.08263807848
-59.8008908315678
31.1331023771745
-36.6406257637573
14.7527947078597
-108.421697463211
157.50950560106
134.213137277853
144.164770017071
35.0690397290155
62.1092088722871
50.149537799909
153.564458742756
179.64757041737
38.0287350852259
56.9767046943343
47.2247927677345
415.473957389835
103.561275273467
219.747561109201
306.129250276288
4.84959932911624
-212.483958279074
-72.9582987007725
58.286601756723
-91.3565583976633
-9.53970210623447
-167.603590208068
-10.0635852437927
47.3334116963651
171.968827462132
-61.0676211485052
-94.7444422821827
125.456601414341
62.2053758074217
112.328725074529
-197.807555862194
14.7775176136911
21.1287948951776
79.9514989416157
-226.22333067862
381.703342480131
52.4910161979742
-12.3843415511892
-37.504660145175
3.05974120251904
4.06697675137457
-176.508765999492
43.6654668485226
-94.6413516968069
43.5809290537436
78.5065554428256
28.7601307171781
8.8817942006981
310.242271772755
-95.3934730130386
95.7529100898082
275.595489221065
126.374621359937
-110.383707203207
7.5513534221318
362.390016974802
-100.46744162793
229.34584510801
109.355115700987
171.040238095276
-100.438046836533
1.32041400317394
147.169656859626
371.905541018163
165.727687410156
-61.6281530956949
246.918242648511
9.79656104860624
-221.411769736664
-58.9631167262451
103.705667291224
-5.55343037457078
-160.613624382441
135.917812621443
180.722358025962
-55.1130691348335
55.534740606482
157.484330932803
95.6291667318965
89.9153753157343
100.590995451252
325.047865131039
-138.521673928195
193.79225740708
-23.4649304599388
186.983873648662
99.7624267622796
231.422047974464
277.347892030279
-76.850369447915
9.3240991993498
-79.1439732025628
46.476415839079
-26.8852658088281
2.28139723938057
-30.5919760924407
-135.660078450815
126.567785113471
-25.7314480798696
46.2865755205239
-47.0049623552886
112.239817166763
127.310970077829
-16.1930026443333
64.4185675799999
216.503634827226
315.160185132739
160.718893583199
-97.9149198651749
-44.1219093024592
-71.1539840163814
-237.738353383908
105.82026147992
213.933172044419
24.8434051870772
59.5883476031377
15.1661290839565
156.399484051459
175.507727439157
38.9990382074775
-5.45274103413431
24.3511677971965
166.212615401205
-129.46254968316
-216.345318386951
-82.2835891546165
-99.3662669354744
38.2002639960283
68.5620205102659
-38.2834831481759
85.3765040371254
-15.9337263758362
-0.839814505896356
-95.5701143236347
83.8856974893388
-61.514874215376
193.174565044555
-16.8851650046863
92.7000771766652
-66.2847190994671
11.4563241113183
137.404273046714
59.6603354908793
-84.7520608974182
-9.79480770927694
-25.8829887679949
54.5416120019436
-33.3805374082704
97.0779595619288
-53.3254441250547
53.629206976897
-49.0649065353309
-45.9625282801926
-305.030702990725
5.02863887917192
-102.236108941086
95.1214054373731
26.5477222702784
-171.77513612478
-25.983631252031
-92.9090371328493
-21.5660929472333
-80.7208641426032
277.779956868451
-74.9776624861033
-212.0142445989
174.854722379513
-30.6452141499067
187.066436968628
-162.007957512189
110.903146480856
61.0437853875246
-114.080556360954
100.60980607546
-17.8579455267009
-37.5767407265585
80.4459503789312
121.095012216481
-238.811455952192
-258.808038574645
193.419330763352
-2.49823823985116
-29.2741681950956
299.298880444872
-158.402059457522
-1.68742064942671
-248.009288960798
-171.103937940953
-20.5102765859319
34.0513721118532
33.0401619353934
-214.188216677379
42.3163698471008
-6.52170464323808
1.38470503865301
-35.6421660490751
150.224503072032
129.795077593681
335.658749692207
264.073233359819
-37.3225484732084
5.77743405375713
34.6546028901157
136.259329364288
-46.9942612051727
125.423555930837
174.658506979476
-4.86518866724782
337.019917367374
52.6617665988024
-201.207789415159
25.1752868260119
220.306861975598
177.084596409714
138.772530496587
-31.3912247388134
-117.605157380453
320.923210082708
218.937353180286
-64.5992486528748
-216.740884106523
89.52333697823
123.727736583554
-8.26413908044833
192.155813120196
-197.14201282939
10.2418278121677
-52.9613691541781
222.662015521383
288.642013039729
-71.8105144544379
86.9426414692643
270.251572081785
-97.0412528930792
-83.4938956308761
28.5933261551108
-27.2915610631626
-285.134051955628
46.9455706160716
83.3216530994432
160.786393179766
-124.902920301483
-2.11701271010679
-44.9323144644859
191.772236400828
128.609657651816
-144.426261053301
33.412138408632
253.053505613827
1.10861951132938
3.80500547997508
346.79640512739
-136.170415462842
260.402240380537
-46.8422122841439
-86.4718743090098
0.396358272484576
126.517415213496
-52.232694528755
-43.1520541287564
173.59135462082
-21.3875290273609
135.512950988966
176.628719097972
272.269972655539
331.575024071768
-85.6811040303555
76.3331798967174
-116.695367196175
125.57295180161
-171.358784708556
371.219549177242
-222.25743270746
-0.183859122972535
11.3830558958616
1.33379730853721
76.6295953509571
192.539233135744
53.2216604825062
238.280440964614
179.753535276585
-180.725495370598
307.893012862563
-147.287978030497
82.7505572497084
44.2928295362963
77.2612909267227
-222.866515781805
344.968817908607
-144.199792295141
-178.198056180088
207.637029646313
385.091917699699
325.376855342354
-60.7340584765734
70.8541097779098
112.75229198335
123.463530806642
-158.961921740332
227.128326967983
237.377377197466
-39.4801750772167
135.573508270105
-42.9377622713191
107.801976335199
-47.4390111062503
215.479038638736
42.4824349170767
4.30192628510304
413.690928813812
-93.6277924397582
-106.72489945541
46.3689815390389
309.200542179176
-21.8682710093963
196.809301184527
-136.938242872084
179.222864330333
126.967476751134
-216.684237143993
315.219676473054
-8.98267386678799
101.398549908382
-46.3117557247824
321.518346027425
35.0871009309094
333.300708233864
21.31227157388
59.9651798551513
131.164571941879
256.309867842729
188.193394989023
-20.8385730543478
70.9861346572952
279.658639524435
-191.994932509431
10.3236500405856
-93.7409244410965
-34.2866994848882
103.910341690779
311.067989563398
14.0382814935756
-76.7321035695459
301.018047567592
192.376477545882
339.859328431434
-81.8559369623736
-70.3407495213123
-136.171697196582
-70.8603479279191
82.2356279166188
258.938779998167
173.882564067847
300.248174449802
23.5230344025522
-54.3307927782198
-46.8547920872352
32.3283292768983
-8.82323137748426
280.643308725257
260.711372780057
-41.8554147592222
-57.8279036534213
66.096787523421
-49.0027875065916
382.619245500771
166.70601704965
193.44193674423
-75.6924017223428
388.290533209934
204.129465120186
5.57551734931076
-127.286657807457
