# Supplementary material for: CaV1 and CaV2 calcium channels mediate the release of distinct pools of synaptic vesicles
Source: eLife. 2023 Feb 23;12:e81407. doi: 10.7554/eLife.81407 (PMC10023163; doi:10.7554/eLife.81407)
Supplement: Figure 7—source data 1. [file elife-81407-fig7-data1.zip › Figure 7 - Source Data 1/unc13-all/23/2/unc13all_to_cav2.csv]

-159.528416793925
1.65570871065484
132.785386324046
-104.333150966402
-134.284783294822
-16.8906631010987
64.2039762777736
-106.839925970799
33.6996026950351
-363.85991147712
2.15986487792588
79.1472721583759
44.6022176559127
85.5385134484382
15.2737728334464
252.850877897415
-223.040450146332
155.410421815905
-43.9161320391072
54.5684078103318
65.0785178248075
-68.4848725219199
-58.193373372173
48.9782036330666
279.029648371531
24.2834053881352
44.7286413021043
132.407305729903
61.3125820962732
-30.8059540180652
-39.0407415630998
-167.434450354739
4.54783088771228
42.4082425985021
-52.4602394313206
6.64987573074177
-94.7944309932509
255.222158988616
110.012530143875
-3.02283012936505
79.6638800180981
84.7408872506899
-6.98282052399463
16.3382472104618
-59.7125156549769
92.0691610848116
252.136848660811
357.556734082871
9.78842776196598
118.324997106596
-5.47617125211127
-131.504264587198
264.209471366467
254.590124882491
194.037017020061
79.2547548287639
112.987844664778
10.6272870957914
-72.5221970718289
-32.0290415892891
32.0415096812762
-17.2751888494681
-18.3443880656796
200.830514218474
109.762022582717
137.237858864349
150.053271703708
-68.7350762142769
93.6916932555232
-83.4436136770641
-55.2033501396681
138.217800730393
-36.2619819788697
-70.1364394429634
25.6429998888339
193.465314979927
-107.009834075768
230.318231121086
-140.044235067807
-91.7996352452501
-149.712526901591
206.809218667635
64.2791175033121
105.675626578318
345.801120892597
97.4665178646287
91.300526695617
-43.049999363036
73.3069503225884
302.775242741292
-98.1364387307326
242.005436582531
250.522849391603
-91.2254203691546
19.6803709973442
-20.8385487641312
-109.437096258977
-11.5276125199339
46.2932875681354
-34.1050264911373
129.599440136446
-175.008657034068
-114.38699952612
428.46274811745
-16.6042206814031
91.2709677314124
-115.299395819853
39.048645730933
267.754979014469
-14.4271703971067
-55.4801585336072
147.847932475642
-92.8519699300332
16.4794520747737
305.664599587333
-12.6876087514306
18.3251418847394
75.2873216396692
241.116597223885
-85.3026080923737
-182.935024659733
176.875014479123
-150.066381033188
242.560246961464
-47.4739042966794
112.663966680068
-10.527547991037
49.6401364196281
-106.706720339942
168.355328613479
247.048924891779
301.846622765644
26.7579496763219
-7.49112469521879
-193.408157234655
-52.4486847808857
15.1301674099832
205.767171348371
332.59005274312
-50.1595196040848
35.9844862328873
9.85437365289044
4.71744687760793
-21.6167255239352
7.03628699287719
-9.64789325034508
64.3276837422841
-53.2450114685976
237.973133345719
168.317681571328
-39.3073498878375
-83.6052728641816
274.485182564506
220.118033089936
340.198193604613
-142.980923168158
74.3132909592528
-170.538111070375
-40.0257706052362
466.658159243283
-30.895398375977
17.0987962572285
-68.3572445680134
-96.9177066425959
-11.4260338656868
-26.0506257080251
9.07728441488371
-180.407907459068
-4.93542932150922
-63.6705205989992
-92.8094165119778
134.843433436501
-76.3157145205155
293.934643870221
38.8998768522702
-84.4516638369614
11.0890338358345
-230.733267359348
-54.3374341112171
31.0708736530728
-1.36168668873052
140.463196577971
-152.999949521906
-50.6115782091038
-2.05941677596866
16.9135927755488
-38.8229278786825
204.009076229983
-66.4704520103437
62.7508399773019
121.956757505464
65.7539026795753
290.162469504662
447.031415636651
506.687607816219
324.810847881761
124.260044428207
-25.1806418024526
138.314003941201
-105.81660290458
41.2999393870969
221.783121414221
267.558031289366
179.410223966288
70.0181319528456
-21.9202582160306
21.8742796055167
-55.3853656366132
-109.297676385348
181.54276871925
-346.089243945743
341.661698058813
132.015727315119
192.038518395737
-66.8242475235679
207.156869423397
-143.467687193229
-45.501876288115
-67.288907207766
327.299783260019
64.4330211592292
-151.683347942061
101.665702948372
-155.418704746039
178.400712494517
-222.398724583423
56.3563622896891
-120.539121744794
163.525694690887
229.834646949333
66.5165637927344
-121.190932439709
-50.4473684147297
131.639913419718
-238.637555549498
335.917798816973
196.74652875337
-84.734466203739
-128.979276827967
238.250026225319
314.363665781865
-0.687610662762381
-26.7653048123552
-8.03868911729842
-74.7394828519655
282.228509111564
-135.267963407142
195.368999349073
36.2592507832605
-152.971011672345
299.701858268756
138.92258606929
230.066405051537
182.948212465582
-382.301013132823
318.39300920988
-35.5695234150894
135.422276175886
204.019336616006
-141.859755515586
-169.712217587594
326.150594098806
13.2822908026938
111.041697871344
-223.016573305023
30.3830111634265
-3.50223503397774
-119.597678871861
-296.014166977858
124.149016907224
-34.3858802918076
-158.82059344326
-201.295185444565
-49.0925635040171
63.3285089356409
221.240446143278
-188.13041306273
312.069663038228
188.2504994591
39.3302536198621
238.965549449743
-76.6407574934742
-51.9252659580025
-91.2571283593879
408.116333658131
345.654102855637
-51.5279776291695
47.758852203875
-269.215670986036
-72.2985773091114
18.664120332412
-86.86718073968
293.892516352509
104.659002048172
-39.1815322056609
72.9291582212054
444.00333298897
354.081712742486
336.234027414878
-77.1569699795236
102.163580422633
179.506661635725
225.395677475296
398.499262665695
65.0638176203124
239.825381548656
314.385027788209
310.43855140192
144.325959367474
-28.3013244173871
158.213749577912
-177.169886179608
-33.7797569655536
310.929411095265
114.864810943322
-204.728406267808
300.40002689686
-27.7024480099158
92.8460049221139
-287.44485233194
-137.068503138808
268.33378664294
15.4235500690056
1.58354872723521
117.215067820548
302.957029987162
-68.951424964509
-53.7820214657204
284.500070233064
381.789070969244
-77.9885393025097
128.59842194616
363.23260877986
55.4638567854226
138.930351580633
-3.1213879966117
143.201290332051
-114.817635146594
-2.13933849814475
-171.174344028237
154.977309056623
22.1321131000832
144.15097961273
197.601929901744
143.394459634721
5.84468721709254
142.757739422626
125.222177194783
-22.3461525841967
81.5757833646676
-157.05078630657
37.2908263896425
-145.928282329109
-15.2942997514838
70.4193857869927
-101.02934374913
-73.0684061761558
-23.1314404033751
-441.205582030695
-13.6588048409371
136.166851375409
49.7203915753421
169.361688098221
96.1272997091814
370.298651355928
-78.1900501401105
75.603509881038
119.694575254287
-90.5559307377289
65.428774259025
83.3833745151283
119.695288835732
-6.4792169479897
-41.6578925223039
-16.5369248686256
87.3565462210763
73.7631542711815
7.52001226966377
-65.6125619694303
-183.843504898037
196.103854188454
8.15865155826486
16.3392304365884
350.376534243768
-85.1775048032969
62.3326299565779
-92.1442985513381
120.807515347191
-0.285623437158847
36.5848476099668
99.9982896075244
4.26630755958149
180.753584804928
-52.3437734145582
46.2670695225665
2.43497735108531
23.3809496493409
-79.2744009676203
95.855215117369
-55.7295336321872
184.70364203952
167.610848766553
240.924641322279
94.4095440817523
124.84307560322
-46.1326339408347
-63.7446380915994
315.890574237392
279.355404114279
225.296504039581
-18.3239642695444
169.394358542641
-257.331445954349
-4.84648744359674
383.342931974001
-33.775439253759
42.9696373879701
-125.194617658044
170.876848913426
72.5754748345175
288.984618270985
107.44036287689
13.8014845308621
166.127519010194
181.97100821454
151.663939147628
154.572973757826
358.945526909325
102.635127424236
-78.0228239927037
-29.8864332127796
10.5694374142322
89.5120727723306
261.149427196429
353.010850867684
-143.643266403883
97.2323699199337
442.106083944184
149.122251319185
198.31951285688
356.192864075641
-142.493110053964
257.853029736846
79.5743584191482
214.528796837894
147.838999616223
293.003480231388
29.2770279483743
0.451582586623772
-168.642435914827
96.3213344149917
203.203224471568
64.660711459449
6.58070334727199
8.17655438701968
87.6122693477
73.7624757255112
118.018931843666
-332.423381785797
-87.9865830613016
46.1132658786291
-284.754500732161
331.218824727639
247.494399973056
210.937083153534
62.3852892785803
236.832973133042
96.8137266039671
328.668972091316
205.005364996829
23.2626069867474
49.0146589328879
249.236038799624
308.147956988089
104.226938528289
197.309483093103
24.2705206258547
291.355955831282
84.42218240077
110.845076485432
-119.30760741646
276.802249442822
-323.525116468323
71.9664683542592
128.202805294129
127.677734454177
80.9250936040135
218.243690375994
257.783099492529
28.9941994137571
305.305697899661
50.7332186847025
72.679947659979
108.86253640745
78.4980057880248
-218.749890174992
217.99707351408
71.4315676880096
-71.8378191159563
-10.1966162277045
283.138116491683
114.923619832446
-151.40806102654
261.468822420887
-111.266095829597
-23.060857856367
87.803676280354
343.491180449699
133.782769857313
-33.6353947934517
-276.58396825262
-83.2628196374635
220.568412112151
-165.433085425491
85.4679550702685
303.237430682581
155.098382315008
170.038143400295
-20.5770205962772
403.81108670906
64.9818745249613
2.26193625744372
146.839602766059
34.1813344649349
-45.5718783024317
-46.3022914746143
95.3430346610112
-25.907833727711
-117.468091853558
353.871362624475
-52.1721379002106
300.887238706421
19.5772770722333
92.3419170528077
-67.0209921283667
-102.704913390749
175.551876089902
54.2734738076001
163.724669260204
42.9791427989408
95.7218907767315
64.4903880956613
184.463188121767
216.606259164174
124.034167060098
231.558999402407
132.805823647499
112.195048563828
-152.330299125715
57.9756848169309
103.324040400903
35.9592998262619
-59.2884625963134
-88.2180255409762
-107.402142334834
207.32509490949
262.201304567406
149.273595860737
243.597347172598
-66.3441749402227
-169.272320919783
236.976851011842
-54.7067364782902
27.7054508971933
-57.8095225471616
-45.9453715400982
39.7195877311578
195.563970641781
89.5801162403982
-52.3184243944411
238.648987192884
300.692348051649
295.185055932027
391.920263739521
101.704200243034
49.9413967916676
331.276199795489
-26.5407099549298
168.752006619467
73.8263731886254
321.362047773291
197.599787534097
428.00702876271
37.3985501770421
120.817605649684
55.8010593357621
224.996689603372
146.887809553927
82.1306138541613
97.8036602484217
319.29048850122
104.985775241167
181.648179905196
94.6788226103226
350.90954407549
-60.6817163137334
123.040111504391
43.4794325860817
133.54733112024
327.403449000163
444.070399588741
151.269481050876
268.846960380706
72.3991370265012
170.108242390521
320.763242249026
139.091025617761
320.426486521246
250.201626384959
243.477450731329
-273.462689879228
152.461780069134
354.595277495094
-112.707990291507
172.910443897504
-37.0755506103978
404.364617237689
-2.95288473442133
61.1215968554079
145.286652030083
36.9453021895215
84.350999360784
163.523553059757
38.0615630905004
-63.9549983400275
278.182190348343
343.64447178377
-179.676655051586
190.834447042354
108.519175422055
-213.816711296177
375.696561839217
192.631632703757
410.140449985321
224.87849514016
27.0180513426658
206.217741000642
164.826315329142
161.040653784462
101.479409359652
171.311195545162
78.833650711962
182.745682479286
-12.76707485825
13.6870857899876
-313.998769022723
-330.992280055199
110.793661977958
84.3806158311545
82.9455566515212
-42.5305225380071
310.09822480598
-225.88676380998
-95.7380326469424
69.3267922491873
-98.0108922414106
191.520740227006
273.893035219779
97.4255328647741
-153.245528161634
-77.2696332547398
-96.9739125136439
131.537984182303
214.464945052077
-107.064324877407
-176.132583659825
225.241392859817
344.604095998074
-17.0413418877797
-7.83798093104815
-26.5466707407181
-87.4670468062441
340.62492484825
198.689348456035
288.551655785223
-39.8853422995726
-264.157496811265
143.874514331921
74.7792018158098
-259.550030508005
153.385721033159
271.867638967148
31.3843367696863
177.345224935913
398.267863052662
184.096921106081
26.0736381696879
-41.8099132496973
161.069481205937
199.701501528831
160.583894584224
-88.8552267997502
-61.0302083037946
372.559553907077
182.516399592027
-239.95919293169
112.546126422335
44.9692891716732
-126.409676355936
238.723713159604
-48.6968829879897
99.5841492375102
221.419459701301
212.77814081652
72.9100997981031
280.290853089511
128.86705681456
0.517579701020168
245.49809176837
-55.8671847028304
-68.9780735698
-276.817525909893
-165.127895395567
314.746369655052
105.588051847026
271.295263777244
36.8184562652996
229.540625875763
-243.792461282364
422.130384600717
119.56244531636
173.078406171885
230.914683612223
76.1641587888039
-17.5201049809457
93.2616103765899
-221.724172245295
-148.884364059687
309.421097240928
-89.3654074665283
253.193933165284
-47.7980494911035
229.263129256563
311.90481809079
398.344967258417
-355.199667804232
275.47655150327
137.150060902191
-89.8766687110333
-281.515749533282
-49.0143671922206
328.220120243972
125.69102058009
-54.9780982450311
77.6393528660565
436.242899320436
-2.42345922303684
-154.874569125155
249.428396507872
-159.835705438062
280.967055671119
127.112231506188
-5.36604262186938
-127.951827491666
12.0546212708941
83.4379138047216
-441.454640770228
264.000410853488
119.304793283363
289.789570552418
-184.555148726118
86.610583328405
-212.852165555341
409.137469927026
58.8096818288386
55.3564352435128
383.82129348594
-187.900375936936
210.955277135428
-11.044390534802
66.3049263543826
-321.902209695881
54.0946615962944
-93.9908483685435
106.634144422747
94.4046242536701
20.500550207249
-46.9495326240631
-4.75757328169675
74.5676093182378
-161.727050466706
-157.947472776425
96.8320092800764
167.677639438951
219.976636859049
152.686719302173
-78.9154005304522
-181.064275870582
50.157855969986
368.918463426392
-203.442940938301
-35.3396820898379
-238.143313543912
73.0897054171342
240.995679634919
367.279481021139
331.080410550527
87.4354057025007
-175.72296138639
-88.4666566065798
-195.777241623527
-158.035596190981
141.810495792154
289.152676709619
158.918015587732
40.5057302368141
-84.0728937550757
-285.140613746809
257.273931766891
335.786361989102
106.730159739016
236.851749496353
-145.540794848077
103.016826637975
49.3144041092014
313.412319313633
-331.092587727078
-85.6359431503756
97.9930653924948
430.574599579872
