# Supplementary material for: CaV1 and CaV2 calcium channels mediate the release of distinct pools of synaptic vesicles
Source: eLife. 2023 Feb 23;12:e81407. doi: 10.7554/eLife.81407 (PMC10023163; doi:10.7554/eLife.81407)
Supplement: Figure 7—source data 1. [file elife-81407-fig7-data1.zip › Figure 7 - Source Data 1/unc13-all/23/3.csv]

image-ID	cycle	z-step	frame	accum	photon-count	photon-count11	photon-count12	photon-count21	photon-count22	psfx	psfy	psfz	psf-photon-count	x	y	z	stdev	amp	background11	background12	background21	background22	maxResidualSlope	chisq	log-likelihood	accuracy	llr	time-point	precisionx	precisiony	precisionz	vis-probe
0	0	0	0	1	429.132	184.218	244.913	0	0	-42.5606	49.6723	149.155	277.4	3630.32	5132.65	-149.155	0	9.11578	13.6185	18.0097	0	0	0.253563	206.093	-575.863	15.0446	250.386	0	47.3045	45.3689	145.6	0
1	0	0	1	1	489.269	256.221	233.049	0	0	57.2933	70.3909	303.74	438.386	3630.13	5111.93	-303.74	0	15.3403	13.8737	15.9125	0	0	0.359606	187.275	-571.357	12.6663	290.144	0	31.5297	31.1589	102.486	0
5	0	0	5	1	545.2	330.142	215.058	0	0	37.3651	3.16291	326.329	554.363	3650.05	5079.5	-326.329	0	19.8662	13.5673	16.9568	0	0	0.315215	196.299	-571.102	11.1694	279.671	0	25.5848	25.5707	86.5364	0
6	0	0	6	1	467.95	271.355	196.594	0	0	102.667	-27.3783	522.817	454.174	3584.75	5110.04	-522.817	0	19.2096	12.4626	15.8556	0	0	0.0401934	240.987	-564.41	13.2137	257.143	0	31.6686	32.9924	156.017	0
7	0	0	7	1	391.482	208.031	183.451	0	0	67.2612	42.93	329.56	361.732	3620.16	5139.39	-329.56	0	12.8818	13.2425	15.5216	0	0	0.278822	186.939	-558.8	16.5052	222.154	0	37.2279	36.8554	125.385	0
8	0	0	8	1	437.7	220.824	216.876	0	0	32.8775	23.8595	113.081	329.583	3654.54	5058.8	-113.081	0	10.5077	12.6687	15.848	0	0	0.106605	175.645	-549.287	14.3521	201.248	0	38.7704	37.766	122.501	0
9	0	0	9	1	513.62	290.205	223.415	0	0	37.2892	16.208	418.047	405.54	3650.13	5166.11	-418.047	0	15.5613	13.6151	16.2523	0	0	0.377931	200.819	-570.699	11.9501	241.217	0	34.4704	34.6146	132.279	0
12	0	0	12	1	624.026	357.142	266.884	0	0	81.8994	-7.68832	320.357	621.665	3605.52	5190.01	-320.357	0	22.0896	13.1281	15.6681	0	0	0.229359	173.607	-561.289	9.43098	315.614	0	22.9044	22.651	76.7055	0
14	0	0	14	1	478.809	270.284	208.525	0	0	24.4501	-5.62468	307.34	283.228	3662.97	5187.94	-307.34	0	10.0574	14.0333	16.5996	0	0	0.254869	234.934	-577.502	13.0761	226.848	0	47.4098	46.4211	153.021	0
16	0	0	16	1	575.391	340.53	234.861	0	0	-13.9562	-1.75903	429.329	687.773	3601.72	5184.08	-429.329	0	27.0728	12.6446	15.4744	0	0	0.536304	207.317	-570.138	10.3256	307.192	0	21.1521	21.1874	82.2834	0
18	0	0	18	1	457.668	239.122	218.546	0	0	41.0562	36.3836	483.583	460.063	3646.36	5145.94	-483.583	0	18.7186	12.3093	15.2782	0	0	0.215816	166.96	-546.857	13.5036	236.865	0	30.569	31.1097	134.868	0
19	0	0	19	1	541.887	324.776	217.111	0	0	50.3808	-21.6727	310.415	583.499	3637.04	5104.33	-310.415	0	20.7241	12.9883	15.6527	0	0	0.277271	184.825	-564.789	11.1202	286.593	0	23.8982	23.7943	78.9872	0
20	0	0	20	1	443.391	235.702	207.689	0	0	66.0264	47.1255	483.937	392.739	3621.39	5135.19	-483.938	0	15.9148	13.2286	15.4871	0	0	0.346414	190.618	-559.318	14.1593	216.014	0	35.9876	36.7117	158.735	0
21	0	0	21	1	491.845	236.81	255.034	0	0	32.31	44.6654	495.994	373.553	3555.45	5137.65	-495.994	0	15.4117	13.6937	16.1985	0	0	0.272553	201.961	-572.063	12.5925	206.848	0	38.1622	39.0209	176.78	0
22	0	0	22	1	498.074	287.22	210.854	0	0	-6.91489	74.8344	341.554	386.949	3594.68	5107.49	-341.554	0	14.1093	13.3988	16.2751	0	0	0.38566	203.503	-567.292	12.3813	223.481	0	35.0451	34.7295	120.951	0
24	0	0	24	1	424.022	245.622	178.4	0	0	-1.02833	-1.80066	425.808	423.76	3588.79	5184.12	-425.808	0	16.5608	12.547	15.8273	0	0	0.261445	198.513	-561.652	14.901	252.997	0	32.1888	32.3062	127.386	0
25	0	0	25	1	490.716	295.958	194.758	0	0	95.4885	28.394	508.861	476.794	3591.93	5153.93	-508.861	0	19.7605	12.4532	14.9586	0	0	0.195302	172.541	-553.793	12.409	235.116	0	30.2435	30.9843	142.516	0
27	0	0	27	1	574.947	264.947	310	0	0	6.38509	14.4648	301.733	576.901	3581.38	5167.86	-301.733	0	20.4372	11.6803	14.5354	0	0	0.468838	179.688	-553.656	10.2125	280.173	0	23.4369	23.0044	77.4854	0
28	0	0	28	1	483.711	287.382	196.329	0	0	28.282	22.8568	314.932	373.006	3659.14	5159.46	-314.932	0	13.254	12.8324	15.6635	0	0	0.273928	213.391	-573.374	12.7194	246.403	0	35.8771	35.2155	118.076	0
29	0	0	29	1	440.956	208.123	232.833	0	0	-15.0863	-44.4454	275.309	400.43	3602.85	5127.11	-275.309	0	14.175	13.1534	15.3765	0	0	0.284261	244.067	-575.148	14.2346	265.589	0	32.823	32.2343	103.71	0
31	0	0	31	1	385.08	221.336	163.744	0	0	72.8533	8.57082	350.984	288.57	3614.57	5074.09	-350.984	0	10.46	12.4932	15.6873	0	0	0.0708529	270.919	-574.219	16.7503	208.932	0	44.9026	45.3052	158.163	0
32	0	0	32	1	464.182	214.943	249.239	0	0	15.8535	94.0789	183.516	362.884	3671.57	5187.9	-183.516	0	11.8785	12.8142	14.3382	0	0	0.195249	210.982	-569.624	13.2447	219.123	0	35.8154	34.3308	109.318	0
33	0	0	33	1	471.949	277.339	194.61	0	0	50.8252	24.1079	355.859	392.851	3636.59	5158.21	-355.859	0	14.3081	11.8505	15.2996	0	0	0.208293	277.55	-576.596	12.9666	268.212	0	33.6555	33.4631	119.305	0
34	0	0	34	1	505.449	284.968	220.481	0	0	72.1352	3.91993	438.085	337.902	3615.28	5078.74	-438.085	0	13.1422	12.4751	15.602	0	0	0.188961	203.815	-567.912	12.0296	241.075	0	39.4728	40.5183	160.433	0
36	0	0	36	1	589.339	297.573	291.766	0	0	149.452	-31.8151	398.061	497.633	3637.63	5214.14	-398.061	0	18.782	12.1422	14.4777	0	0	0.193051	217.571	-570.277	9.95125	282.318	0	27.4969	27.5278	101.395	0
37	0	0	37	1	560.649	270.933	289.716	0	0	36.7887	12.7925	114.64	350.159	3650.63	5069.87	-114.64	0	11.1796	13.3864	14.7501	0	0	0.0236688	249.983	-582.76	10.6539	283.254	0	36.446	35.5057	115.879	0
38	0	0	38	1	540.015	313.664	226.351	0	0	44.7334	42.7604	193.325	480.34	3642.69	5139.56	-193.325	0	15.7354	12.6237	14.5796	0	0	0.283474	188.031	-556.655	11.0656	284.855	0	27.653	26.7855	85.7285	0
39	0	0	39	1	516.446	237.727	278.719	0	0	57.0013	39.231	313.65	478.844	3630.42	5143.09	-313.65	0	16.8907	13.8247	14.6748	0	0	0.227602	219.131	-577.363	11.7716	281.728	0	28.9708	28.5456	94.2139	0
40	0	0	40	1	437.796	275.89	161.906	0	0	22.8215	25.2288	405.039	357.265	3664.6	5256.75	-405.039	0	13.5909	13.2146	15.3722	0	0	0.230105	208.097	-565.544	14.3666	225.327	0	38.1407	37.8535	141.641	0
41	0	0	41	1	464.999	269.55	195.449	0	0	29.3451	44.8728	294.304	393.101	3658.08	5137.45	-294.304	0	13.7428	12.1515	14.4513	0	0	0.206515	228.773	-568.954	13.1575	266.921	0	33.3669	32.6235	106.788	0
42	0	0	42	1	493.905	296.191	197.714	0	0	65.1079	-28.5347	370.824	363.276	3622.31	5111.19	-370.824	0	13.4549	12.6639	15.6955	0	0	0.150318	209.057	-566.271	12.3914	243.226	0	36.5701	36.9146	132.144	0
46	0	0	46	1	528.16	308.516	219.645	0	0	10.983	66.9401	406.067	545.952	3676.44	5115.38	-406.067	0	20.822	13.2437	15.4919	0	0	0.448492	214.479	-571.845	11.4738	296.488	0	26.1692	26.1197	97.2173	0
47	0	0	47	1	449.686	282.294	167.392	0	0	30.3566	38.498	280.844	283.702	3657.06	5044.16	-280.844	0	9.82891	14.1603	15.0868	0	0	0.185459	226.071	-577.455	13.9819	248.399	0	46.3922	45.8296	144.343	0
48	0	0	48	1	399.97	201.462	198.508	0	0	7.33946	-23.9017	206.974	262.41	3680.08	5106.56	-206.974	0	8.80954	13.8858	15.5286	0	0	0.244607	225.139	-567.125	16.1646	248.657	0	49.1805	47.6371	148.753	0
55	0	0	55	1	485.207	258.732	226.475	0	0	51.4112	-68.4552	516.365	443.582	3636.01	5151.12	-516.365	0	18.9264	12.8569	14.8771	0	0	0.142653	196.611	-562.404	12.61	269.194	0	32.1215	33.4747	150.102	0
57	0	0	57	1	478.472	337.064	141.408	0	0	51.7479	9.61327	422.701	522.89	3635.67	5073.05	-422.701	0	20.1062	11.5693	14.4526	0	0	0.297627	216.04	-561.938	12.6569	321.316	0	25.9964	26.5564	101.462	0
63	0	0	63	1	489.161	263.865	225.296	0	0	-5.35423	27.3919	270.192	369.746	3692.77	5154.93	-270.192	0	12.8418	12.0105	14.1967	0	0	0.159388	248.593	-577.484	12.3518	270.132	0	35.0107	33.7617	108.252	0
66	0	0	66	1	463.875	241.388	222.487	0	0	-14.3693	62.2517	313.702	290.895	3701.79	5120.07	-313.702	0	10.4212	13.2313	15.2958	0	0	0.360624	190.44	-558.962	13.387	205.06	0	45.355	44.1716	146.421	0
68	0	0	68	1	542.603	259.328	283.276	0	0	30.5476	13.6873	196.353	421.568	3656.87	5068.97	-196.353	0	13.91	12.8088	14.7672	0	0	0.492067	222.743	-573.662	11.0303	282.26	0	30.9865	30.329	95.8324	0
70	0	0	70	1	454.544	257.868	196.675	0	0	78.5826	57.7237	363.717	427.732	3608.84	5124.6	-363.717	0	15.5846	12.6736	14.024	0	0	0.321842	204.823	-563.853	13.5375	252.021	0	31.5638	31.492	110.696	0
71	0	0	71	1	441.677	257.295	184.382	0	0	-7.70461	50.7525	299.592	323.337	3695.12	5131.57	-299.592	0	11.4489	12.4382	14.0072	0	0	0.3195	256.132	-576.005	13.9849	267.47	0	40.0635	38.846	126.64	0
73	0	0	73	1	457.742	226.835	230.907	0	0	-1.20836	40.6131	250.44	355.232	3688.63	5141.71	-250.44	0	12.149	12.3436	13.6186	0	0	0.203741	210.111	-558.277	13.3501	250.64	0	36.253	34.8501	110.182	0
75	0	0	75	1	453.853	255.338	198.515	0	0	70.1278	20.1646	357.993	356.392	3617.29	5162.16	-357.993	0	12.9709	11.9611	13.7434	0	0	0.210734	207.137	-559.445	13.4575	242.961	0	36.5257	36.3447	127.466	0
79	0	0	79	1	383.003	218.352	164.651	0	0	34.1089	-4.38189	292.445	275.452	3653.31	5186.7	-292.445	0	9.66099	11.8069	14.7768	0	0	0.0719382	195.707	-555.371	16.635	181.743	0	45.7699	44.7735	146.474	0
82	0	0	82	1	465.892	251	214.892	0	0	89.6652	-2.15745	434.944	372.603	3597.75	5084.82	-434.944	0	14.4387	11.1175	14.7371	0	0	0.193187	211.022	-561.121	13.0394	273.757	0	34.8485	35.7253	142.372	0
86	0	0	86	1	464.175	230.475	233.7	0	0	-11.2576	-30.1435	251.226	565.104	3698.68	5212.46	-251.226	0	19.599	12.0921	15.2842	0	0	0.284365	233.232	-577.531	13.2528	258.396	0	23.9995	23.1443	74.5093	0
87	0	0	87	1	579.95	321.573	258.378	0	0	14.1892	1.61816	329.066	503.131	3673.23	5180.7	-329.066	0	18.1599	11.8158	13.961	0	0	0.404997	219.198	-565.558	10.0868	274.215	0	26.695	26.1892	88.758	0
88	0	0	88	1	571.877	341.246	230.631	0	0	75.9467	21.2471	300.273	450.501	3711.13	5260.73	-300.273	0	15.7347	12.1144	14.1465	0	0	0.252538	200.912	-558.685	10.2842	258.766	0	29.6143	28.9723	94.8897	0
90	0	0	90	1	423.322	197.925	225.396	0	0	68.0081	-11.1076	270.439	375.079	3719.07	5193.43	-270.439	0	12.9108	12.2562	14.3354	0	0	0.160307	198.527	-561.505	14.7338	228.438	0	34.7516	33.8357	107.746	0
91	0	0	91	1	597.422	324.676	272.746	0	0	57.6352	-57.5916	285.642	533.828	3629.78	5140.25	-285.642	0	18.793	11.7628	14.1937	0	0	0.115135	261.451	-579.321	9.75515	307.162	0	24.7612	24.5468	79.6025	0
95	0	0	95	1	534.551	301.541	233.01	0	0	-2.9498	-0.0303385	321.523	502.244	3690.37	5182.35	-321.523	0	18.12	11.3723	12.5952	0	0	0.434931	230.934	-564.097	10.9626	261.651	0	26.2359	25.9519	85.2587	0
98	0	0	98	1	523.675	219.169	304.506	0	0	26.6616	45.4771	199.271	383.801	3660.76	5236.5	-199.271	0	12.6485	10.9823	13.668	0	0	0.191985	194.65	-545.086	11.2715	227.324	0	32.8336	31.4673	100.597	0
101	0	0	101	1	559.333	275.292	284.041	0	0	105.992	66.114	348.104	416.433	3681.09	5215.87	-348.104	0	14.9711	11.1936	14.0489	0	0	0.312966	228.942	-565.616	10.4792	260.642	0	31.5887	30.9716	108.632	0
102	0	0	102	1	409.314	218.244	191.07	0	0	64.3249	-39.0173	307.847	426.548	3623.1	5121.68	-307.847	0	15.1526	10.6506	12.9672	0	0	0.110035	251.46	-564.418	14.9695	288.244	0	29.4282	29.2917	97.0229	0
103	0	0	103	1	399.988	239.223	160.764	0	0	90.7769	-61.4276	367.993	319.927	3596.64	5144.09	-367.993	0	11.8941	10.8709	12.7469	0	0	0.262841	219.347	-560.004	15.3944	229.909	0	38.557	38.9025	137.49	0
105	0	0	105	1	413.529	189.946	223.583	0	0	27.856	-28.0879	211.154	331.519	3659.56	5210.41	-211.154	0	11.1144	10.5766	12.7034	0	0	0.220244	198.59	-547.105	14.7474	218.409	0	36.4732	35.1533	111.399	0
106	0	0	106	1	434.72	245.063	189.657	0	0	105.005	-86.8923	391.534	401.209	3682.08	5169.55	-391.534	0	15.3012	11.4736	13.1391	0	0	0.139842	206.906	-557.271	14.0492	234.892	0	32.2051	32.6183	115.779	0
109	0	0	109	1	458.04	259.594	198.446	0	0	77.0334	26.168	423.407	407.613	3610.39	5156.15	-423.407	0	15.6064	11.5616	13.4216	0	0	0.100579	253.771	-567.75	13.2373	283.16	0	32.4722	32.7201	125.749	0
110	0	0	110	1	561.591	324.788	236.803	0	0	46.6492	-29.5887	396.72	509.193	3640.77	5211.91	-396.72	0	19.2955	11.7153	14.4486	0	0	0.292764	217.096	-570.675	10.4933	263.717	0	26.6054	26.6269	98.8166	0
113	0	0	113	1	462.304	260.029	202.274	0	0	34.8893	-49.1954	292.653	411.472	3752.19	5231.52	-292.653	0	14.5723	11.3042	13.4305	0	0	0.169542	195.967	-553.459	13.0655	227.764	0	30.8774	30.373	98.8905	0
118	0	0	118	1	479.469	250.104	229.365	0	0	62.3409	-78.0983	492.403	461.769	3625.08	5160.76	-492.403	0	19.2677	10.5778	13.8797	0	0	0.225217	235.904	-566.39	12.476	239.769	0	28.7829	29.9478	130.221	0
120	0	0	120	1	533.796	299.186	234.61	0	0	17.3759	-23.3686	408.651	475.963	3670.04	5205.69	-408.651	0	18.3015	11.8536	13.1076	0	0	0.204008	160.665	-539.734	11.0543	254.355	0	28.246	28.1339	103.571	0
121	0	0	121	1	525.936	283.722	242.214	0	0	39.2529	-26.4012	341.606	439.817	3747.83	5208.72	-341.606	0	16.0069	10.813	13.3229	0	0	0.431249	252.313	-567.104	11.1769	275.876	0	29.2315	28.8873	99.9452	0
126	0	0	126	1	465.967	231.093	234.873	0	0	33.9517	36.352	223.564	304.022	3653.47	5145.97	-223.564	0	10.1476	11.418	14.1217	0	0	0.287158	240.519	-562.235	13.0171	217.779	0	40.9573	39.6554	125.676	0
128	0	0	128	1	446.177	244.451	201.726	0	0	23.1764	-23.5476	253.595	312.717	3664.24	5205.87	-253.595	0	10.7509	11.1038	13.7782	0	0	0.255126	246.107	-559.995	13.639	243.44	0	39.5325	38.269	121.862	0
130	0	0	130	1	520.627	285.375	235.252	0	0	-14.3712	-75.3448	262.025	592.718	3701.79	5158	-262.025	0	20.9922	12.1738	13.0553	0	0	0.410691	255.929	-572.73	11.404	312.234	0	22.4549	21.8906	69.3232	0
131	0	0	131	1	456.912	236.186	220.725	0	0	60.3403	80.1714	378.816	336.527	3627.08	5201.81	-378.816	0	12.4334	11.1728	14.2094	0	0	0.379789	251.089	-568.967	13.3051	258.251	0	38.1154	37.824	139.853	0
132	0	0	132	1	435.586	221.919	213.666	0	0	10.7217	-12.2435	164.418	347.864	3676.7	5194.56	-164.418	0	11.4122	10.8719	12.6978	0	0	0.246538	228.352	-558.835	13.8981	245.526	0	35.0427	33.5344	107.418	0
135	0	0	135	1	490.074	212.377	277.697	0	0	10.434	-20.8913	219.125	337.131	3676.99	5302.87	-219.125	0	11.3776	11.3286	13.9213	0	0	0.0294084	272.849	-583.529	12.2366	229.814	0	36.9897	35.6894	112.78	0
144	0	0	144	1	498.626	278.916	219.71	0	0	52.908	30.9033	392.316	399.337	3634.51	5251.08	-392.316	0	14.9402	11.2947	12.8266	0	0	0.354044	221.172	-553.594	11.9008	257.798	0	32.5989	32.3575	118.564	0
145	0	0	145	1	580.547	309.569	270.978	0	0	48.9208	22.3765	408.873	553.2	3738.16	5259.6	-408.873	0	21.0061	9.68898	12.5232	0	0	0.447722	200.201	-547.399	9.84552	283.241	0	23.5812	23.6051	89.647	0
147	0	0	147	1	670.089	395.13	274.96	0	0	84.4636	-4.32441	446.376	690.589	3702.62	5286.3	-446.376	0	27.0574	9.95361	12.1478	0	0	0.341864	247.349	-566.369	8.36819	370.972	0	19.8925	20.102	78.8978	0
148	0	0	148	1	555.431	300.855	254.576	0	0	88.3686	16.8098	460.71	412.791	3698.71	5265.17	-460.71	0	16.3444	10.635	12.3734	0	0	0.276664	232.295	-559.263	10.4184	270.888	0	31.7697	31.9797	129.499	0
151	0	0	151	1	510.875	285.147	225.728	0	0	87.0764	49.8467	331.027	483.495	3700	5232.13	-331.027	0	17.1964	9.87438	11.993	0	0	0.404137	256.449	-558.067	11.3807	277.267	0	26.4162	25.8157	88.2703	0
157	0	0	157	1	423.455	206.197	217.259	0	0	62.8723	41.9301	334.399	238.685	3624.55	5240.05	-334.399	0	8.53414	11.3388	13.3782	0	0	0.0606658	217.501	-552.288	14.5069	192.971	0	51.8584	50.8609	174.691	0
162	0	0	162	1	379.411	219.547	159.864	0	0	-54.7277	-44.3609	467.407	231.317	3642.49	5326.34	-467.407	0	9.66119	10.5032	13.3527	0	0	0.312305	248.063	-547.239	16.4279	182.695	0	52.4279	52.5349	220.596	0
502	0	0	502	1	326.348	169.267	157.08	0	0	94.4905	65.4016	291.233	222.029	3692.59	5116.92	-291.233	0	7.67443	8.69735	10.0395	0	0	0.0778744	212.16	-525.482	18.765	207.087	0	50.2054	49.0132	157.216	0
884	0	0	884	1	337.762	179.637	158.126	0	0	83.3541	57.5639	178.751	173.24	3703.73	5224.42	-178.751	0	5.60617	7.47369	8.9178	0	0	0.125376	300.186	-524.557	17.5726	212.157	0	59.3085	56.6334	179.132	0
1138	0	0	1138	1	309.539	172.515	137.024	0	0	68.2359	-2.07861	252.912	165.646	3619.18	5284.06	-252.912	0	5.62832	6.83415	8.4909	0	0	0.0447242	315.782	-519.33	19.2347	241.779	0	60.217	58.3364	184.521	0
1314	0	0	1314	1	296.033	159.88	136.153	0	0	45.2658	-10.0003	167.728	146.235	3642.15	5092.66	-167.728	0	4.77001	6.88962	7.64153	0	0	0.150095	220.055	-503.849	20.0981	223.935	0	64.7038	63.1898	198.748	0
1596	0	0	1596	1	247.809	130.788	117.021	0	0	91.3371	9.75023	221.241	136.631	3496.42	5072.91	-221.241	0	4.53725	7.04488	8.32314	0	0	0.11898	165.619	-490.886	25.0989	199.861	0	70.0544	69.9166	219.406	0
1684	0	0	1684	1	245.927	120.892	125.034	0	0	67.6627	18.3628	323.133	138.18	3719.42	5263.62	-323.133	0	4.90863	6.78582	7.45652	0	0	0.0907418	198.041	-491.965	24.9514	184.569	0	71.0179	69.6129	229.328	0
1807	0	0	1807	1	295.578	143.176	152.403	0	0	165.355	-105.843	318.35	172.664	3721.39	5188.5	-318.35	0	6.31211	6.84179	7.53131	0	0	0.0542944	221.865	-500.795	20.0969	194.939	0	56.7404	56.4429	180.837	0
2017	0	0	17	1	429.868	301.71	128.158	0	0	77.4661	32.4131	427.296	466.873	3510.29	5149.91	-427.296	0	30.1907	19.6649	18.233	0	0	0.405783	119.304	-552.61	42.583	190.292	0	38.3749	35.6522	227.005	1
2018	0	0	18	1	502.077	269.148	232.929	0	0	48.5512	-30.2292	410.476	503.489	3539.21	5112.89	-410.476	0	32.2998	19.3301	19.036	0	0	0.169685	120.538	-555.505	34.1702	164.587	0	33.749	31.9404	194.324	1
2020	0	0	20	1	461.787	299.801	161.985	0	0	35.3497	49.6467	293.335	448.167	3552.41	5033.01	-293.335	0	25.3428	19.3272	18.1502	0	0	0.350357	92.5676	-538.057	38.1533	182.102	0	32.0366	30.7106	128.188	1
2037	0	0	37	1	520.244	341.895	178.349	0	0	54.3945	-28.5363	432.549	483.117	3533.37	5111.2	-432.549	0	31.678	19.353	18.0174	0	0	0.348971	118.386	-551.925	32.1028	193.805	0	36.5291	34.2757	214.774	1
2038	0	0	38	1	561.109	312.349	248.76	0	0	13.7994	-12.4157	347.052	546.195	3573.96	5095.08	-347.052	0	32.9493	19.1351	17.6841	0	0	0.30827	100.885	-543.199	28.675	195.166	0	27.6395	26.9161	127.707	1
2040	0	0	40	1	483.126	228.023	255.103	0	0	116.159	-36.8674	190.275	428.247	3471.6	5119.53	-190.275	0	21.9662	19.2292	17.8585	0	0	0.236627	116.726	-550.171	35.5719	162.318	0	32.6209	31.1825	95.3487	1
2043	0	0	43	1	424.394	155.178	269.216	0	0	88.7557	25.4214	190.466	226.897	3598.66	5057.24	-190.466	0	11.5171	19.0467	17.8284	0	0	0.15434	129.268	-549.582	42.841	141.965	0	58.4406	56.2745	167.517	1
2072	0	0	72	1	420.573	225.895	194.677	0	0	67.4753	18.3449	229.875	320.881	3520.28	5163.98	-229.875	0	16.9819	19.3437	18.7803	0	0	0.287543	104.868	-545.285	44.1179	149.569	0	42.7901	41.1187	147.883	1
2075	0	0	75	1	349.744	212.126	137.618	0	0	122.999	0.018568	336.846	366.903	3564.42	5182.3	-336.846	0	21.6308	18.7615	16.803	0	0	0.157703	115.827	-543.864	56.1154	183.309	0	39.3168	38.1134	177.034	1
2079	0	0	79	1	391.296	221.802	169.494	0	0	130.192	-2.86285	262.378	281.908	3656.89	4985.86	-262.378	0	15.4284	18.1207	15.9632	0	0	0.30031	108.853	-534.159	46.4872	159.129	0	46.8359	45.2569	167.525	1
2085	0	0	85	1	499.366	289.529	209.837	0	0	75.6411	46.604	215.058	453.953	3512.12	5135.72	-215.058	0	23.5855	18.0924	17.2015	0	0	0.504974	99.2857	-536.544	33.2222	194.575	0	30.5312	29.1316	99.175	1
2088	0	0	88	1	389.301	194.766	194.535	0	0	87.2066	-76.9179	346.564	344.413	3500.55	5059.92	-346.564	0	20.8469	18.5995	18.1973	0	0	0.132514	141.115	-558.039	48.6409	161.53	0	41.5431	40.1877	195.831	1
2089	0	0	89	1	455.831	251.711	204.12	0	0	54.3793	-2.17313	373.156	408.095	3533.38	5084.83	-373.156	0	25.0806	19.9214	17.4453	0	0	0.59587	122.921	-551.073	38.7978	177.21	0	37.8385	36.7274	193.046	1
2101	0	0	101	1	263.875	120.709	143.167	0	0	550.508	293.441	259.759	246.669	3535.55	5187.86	-259.759	0	19.5802	17.5004	15.1836	0	0	0.388103	112.319	-530.777	82.5798	151.188	0	82.1176	44.8456	164.77	1
2102	0	0	102	1	270.527	111.897	158.63	0	0	409.471	509.313	128.171	168.388	3776.25	5171.31	-128.171	0	12.4496	17.9369	17.1104	0	0	0.215443	88.5774	-526.597	82.7177	107.88	0	70.1491	94.9609	141.097	1
2122	0	0	122	1	399.809	218.173	181.636	0	0	112.94	0.539776	65.9828	352.366	3474.82	5082.12	-65.9828	0	15.9886	17.9063	16.6464	0	0	0.373848	103.421	-535.261	45.3583	139.99	0	38.2455	36.6657	92.9689	1
2123	0	0	123	1	334.724	169.63	165.094	0	0	50.4334	-23.8468	282.364	235.948	3537.33	5106.51	-282.364	0	13.278	19.1835	17.1203	0	0	0.233602	117.521	-544.795	60.6163	154.474	0	56.6871	54.5928	225.637	1
2154	0	0	154	1	425.09	228.277	196.813	0	0	79.4465	28.7415	361.986	360.637	3508.31	5053.92	-361.986	0	21.7906	18.2329	17.0365	0	0	0.332602	133.399	-549.343	41.8643	151.836	0	40.8262	39.1569	201.882	1
2155	0	0	155	1	451.377	247.274	204.103	0	0	36.4049	1.85861	372.479	407.326	3551.36	5080.8	-372.479	0	25.0696	16.966	16.6818	0	0	0.375457	107.284	-535.256	37.6009	203.528	0	35.8827	34.828	186.177	1
2158	0	0	158	1	381.99	192.897	189.093	0	0	71.8895	-31.6725	125.293	201.472	3416.21	5114.33	-125.293	0	9.71461	18.1449	18.0122	0	0	0.415752	115.548	-540.818	49.6077	123.64	0	65.0582	62.0319	159.781	1
2160	0	0	160	1	402.269	189.213	213.056	0	0	10.4498	-37.0679	228.532	277.859	3577.31	5020.07	-228.532	0	14.9439	19.0081	16.6103	0	0	0.37638	118.385	-540.474	45.5643	142.688	0	47.4151	45.4643	154.496	1
2167	0	0	167	1	278.942	126.342	152.6	0	0	509.862	-110.114	106.02	216.119	3476.54	5192.77	-106.02	0	13.9775	16.8612	15.0177	0	0	0.361876	89.1429	-518.232	74.7862	96.1708	0	77.8836	48.1082	120.408	1
2175	0	0	175	1	446.871	278.452	168.419	0	0	151.067	-27.054	672.162	603.507	3536.35	5109.71	-672.162	0	50.7033	15.5144	15.4279	0	0	0.284132	131.219	-542.76	36.8138	190.412	0	39.8425	38.288	180.117	1
2186	0	0	186	1	426.757	261.104	165.653	0	0	83.2383	-46.99	545.739	492.059	3504.52	5129.65	-545.739	0	36.1974	17.2748	17.0599	0	0	0.309804	109.292	-539.266	41.1321	146.339	0	39.4317	39.5054	230.081	1
2206	0	0	206	1	309.208	151	158.208	0	0	31.1331	-9.92615	181.479	186.492	3456.97	5092.59	-181.479	0	9.48406	17.9501	17.4986	0	0	0.318081	106.931	-531.816	67.6378	138.986	0	68.4674	65.8557	194.841	1
2233	0	0	233	1	306.759	152.383	154.376	0	0	81.781	-24.5435	128.944	260.187	3605.64	5107.2	-128.944	0	12.5606	17.4093	16.6889	0	0	0.250551	113.946	-533.861	67.0549	145.41	0	49.7394	48.028	122.604	1
2243	0	0	243	1	383.798	189.432	194.366	0	0	96.5304	38.9013	218.02	222.389	3491.23	5243.08	-218.02	0	11.5835	16.9568	15.8142	0	0	0.332462	131.733	-537.598	46.9865	150.052	0	57.3061	54.9768	184.999	1
2293	0	0	293	1	354.714	227.066	127.647	0	0	155.34	-22.8263	475.104	435.048	3532.08	5005.83	-475.104	0	29.6519	14.4548	15.0101	0	0	0.116851	105.187	-524.649	50.2064	169.226	0	38.2622	36.3441	224.443	1
2295	0	0	295	1	400.708	240.828	159.88	0	0	66.5914	-30.2069	312.511	285.977	3620.83	5112.87	-312.511	0	16.5795	16.2395	15.5199	0	0	0.0963415	142.143	-544.369	43.5076	175.783	0	45.2142	43.9219	191.569	1
2358	0	0	358	1	285.669	152.66	133.008	0	0	81.2075	-45.0259	132.267	199.721	3606.21	5028.03	-132.267	0	9.72215	16.1766	14.43	0	0	0.196194	117.522	-527.616	70.5718	140.375	0	60.6986	58.774	147.928	1
2365	0	0	365	1	336.506	169.243	167.263	0	0	71.5292	-16.5847	213.932	227.261	3516.23	5099.24	-213.932	0	11.8967	15.9191	15.2536	0	0	0.121611	98.0947	-520.518	55.7171	99.7254	0	54.0559	51.9632	176.503	1
2371	0	0	371	1	327.825	154.566	173.259	0	0	23.3848	-6.78363	149.099	181.262	3664.04	5089.44	-149.099	0	8.93645	16.4905	14.8143	0	0	0.288659	115.198	-527.443	58.0145	123.412	0	67.4693	65.3425	166.939	1
2379	0	0	379	1	359.336	203.587	155.749	0	0	154.78	78.3487	226.346	251.038	3632.3	5203.63	-226.346	0	13.1692	16.0064	14.648	0	0	0.273599	136.892	-532.798	50.155	116.514	0	49.7807	47.7642	161.762	1
2419	0	0	419	1	352.884	145.183	207.701	0	0	86.3567	-22.8042	-106.937	168.508	3501.4	5005.8	106.937	0	6.83868	15.9473	15.238	0	0	0.29481	111.329	-525.753	51.9428	148.417	0	68.2383	68.2079	191.256	1
2459	0	0	459	1	306.845	140.964	165.881	0	0	65.6928	69.1312	141.349	266.651	3621.73	5013.53	-141.349	0	12.8658	15.3318	13.9043	0	0	0.257583	109.291	-522.058	61.9205	139.891	0	46.0187	44.5329	113.925	1
2466	0	0	466	1	411.2	255.488	155.711	0	0	62.5514	37.8969	245.94	320.516	3525.21	5044.76	-245.94	0	17.2154	15.2915	13.7154	0	0	0.225135	119.533	-526.268	40.2935	155.24	0	39.0202	37.2394	137.838	1
2498	0	0	498	1	433.615	278.178	155.437	0	0	114.49	53.8372	173.737	365.681	3572.93	5128.48	-173.737	0	18.1991	15.6241	13.8813	0	0	0.35232	115.67	-526.193	37.641	161.286	0	34.8912	33.4485	95.3319	1
2499	0	0	499	1	475.414	248.882	226.532	0	0	27.0263	51.7815	351.516	339.7	3560.73	5130.54	-351.516	0	20.4225	15.7429	15.235	0	0	0.31591	153.463	-546.136	33.7577	174.656	0	39.9064	38.4992	194.194	1
2522	0	0	522	1	342.734	195.222	147.512	0	0	40.8074	-58.1435	377.218	346.704	3546.95	5140.8	-377.218	0	21.6384	15.4692	13.8698	0	0	0.281975	131.328	-529.816	52.6566	181.532	0	39.7852	38.592	207.624	1
2542	0	0	542	1	337.179	144.141	193.038	0	0	14.9461	-42.8974	199.492	241.842	3373.49	5125.56	-199.492	0	12.6422	15.462	15.4835	0	0	0.247303	110.74	-523.153	55.3618	130.884	0	50.5599	47.953	153.054	1
2594	0	0	594	1	300.74	135.264	165.476	0	0	148.168	66.0164	100.057	172.733	3539.25	5116.3	-100.057	0	8.02429	14.7111	14.1377	0	0	0.213868	108.401	-515.987	63.4197	118.708	0	68.9508	66.2453	170.034	1
2605	0	0	605	1	408.778	228.869	179.909	0	0	57.021	-13.7427	228.251	321.872	3530.74	5096.4	-228.251	0	17.1059	15.2855	14.4076	0	0	0.306084	144.888	-538.61	41.0539	166.207	0	38.5958	37.1761	132.013	1
2614	0	0	614	1	395.129	195.013	200.116	0	0	124.036	-20.756	66.4854	240.608	3364.06	5103.42	-66.4854	0	10.9789	15.1375	14.2462	0	0	0.320188	120.46	-522.927	42.901	143.818	0	51.2312	48.3869	121.2	1
2645	0	0	645	1	469.631	246.567	223.064	0	0	12.0109	-34.3537	438.395	406.397	3476.09	5117.01	-438.395	0	27.0261	14.3136	14.1087	0	0	0.338851	126.839	-527.091	33.2035	171.711	0	38.4514	35.8693	226.307	1
2668	0	0	668	1	338.078	170.357	167.721	0	0	103.222	29.7118	296.2	267.303	3584.2	5052.95	-296.2	0	15.0818	13.9167	14.0984	0	0	0.125832	133.99	-525.264	52.6222	150.103	0	45.8711	43.8428	188.718	1
2677	0	0	677	1	307.433	141.107	166.326	0	0	154.671	28.3222	248.579	232.658	3532.75	5154	-248.579	0	12.5206	14.5798	13.0102	0	0	0.185756	139.62	-527.261	60.0213	159.365	0	51.5159	49.2561	188.323	1
2695	0	0	695	1	303.46	156.049	147.411	0	0	115.589	43.61	98.222	198.372	3671.49	5039.05	-98.222	0	9.20028	14.4698	12.4282	0	0	0.127371	107.216	-509.924	60.413	120.698	0	59.3151	56.6508	138.811	1
2710	0	0	710	1	428.249	210.783	217.466	0	0	-13.4606	6.66119	261.763	228.137	3501.56	5076	-261.763	0	12.6612	14.4026	14.2282	0	0	0.392346	154.394	-533.5	37.8666	177.382	0	52.2209	49.6722	200.828	1
2717	0	0	717	1	311.973	133.613	178.36	0	0	337.561	169.685	-51.6483	214.209	3349.86	5112.3	51.6483	0	9.51992	12.8591	13.447	0	0	0.331125	110.645	-509.089	57.4783	124.991	0	52.4245	47.731	124.196	1
2741	0	0	741	1	333.19	195.644	137.545	0	0	81.8739	10.5428	218.907	233.969	3605.55	4972.46	-218.907	0	12.2455	13.023	12.389	0	0	0.158285	115.478	-509.788	51.4411	153.358	0	48.6608	46.9138	154.241	1
2768	0	0	768	1	286.449	124.375	162.075	0	0	344.438	133.533	222.9	213.824	3641.96	5148.45	-222.9	0	11.8524	13.2009	11.3248	0	0	0.381432	134.649	-513.528	62.9664	138.612	0	52.8674	48.504	162.388	1
2770	0	0	770	1	338.93	156.055	182.875	0	0	71.6114	-42.6425	222.653	282.779	3516.15	5224.96	-222.653	0	15.0157	14.3656	13.7257	0	0	0.320118	156.413	-535.71	52.4889	162.594	0	42.3541	40.9391	141.409	1
2775	0	0	775	1	310.124	176.784	133.34	0	0	184.613	-17.4174	232.977	195.869	3602.47	5100.08	-232.977	0	10.4787	13.7827	13.0587	0	0	0.149159	103.407	-508.603	58.5242	129.492	0	58.7302	56.3375	201.113	1
2781	0	0	781	1	255.674	136.752	118.921	0	0	146.043	21.8429	151.623	164.181	3940.02	5459.46	-151.623	0	8.03607	12.9651	11.8643	0	0	0.0659924	124.788	-509.591	75.0257	128.695	0	67.7251	65.9684	172.694	1
2828	0	0	828	1	367.593	206.6	160.993	0	0	91.9024	21.1274	409.922	359.295	3595.52	5061.53	-409.922	0	22.8022	13.5426	12.9208	0	0	0.193284	106.862	-514.024	45.4835	175.283	0	40.5485	38.2505	231.222	1
2835	0	0	835	1	244.339	113.26	131.079	0	0	142.342	43.2585	-40.9646	143.899	3844.06	5139.06	40.9646	0	5.9837	13.5427	12.0625	0	0	0.189221	97.8999	-501.364	81.5646	117.636	0	75.1005	73.9475	188.586	1
2843	0	0	843	1	295.223	121.06	174.163	0	0	64.4248	2.8347	-93.8288	244.158	3523.34	5079.83	93.8288	0	9.89821	13.1687	12.891	0	0	0.143292	107.014	-507.983	62.0603	126.825	0	45.6316	44.7405	124.582	1
2849	0	0	849	1	356.372	176.228	180.144	0	0	70.7803	62.5581	60.4589	212.479	3815.96	5020.1	-60.4589	0	9.51456	12.9665	11.8201	0	0	0.202355	125.511	-510.439	46.2278	149.453	0	54.2709	51.379	126.702	1
2866	0	0	866	1	215.667	92.5928	123.074	0	0	320.964	136.985	-26.4676	123.056	3466.12	5045.34	26.4676	0	5.47421	13.8391	12.2492	0	0	0.318628	111.456	-504.341	99.7585	127.531	0	86.7729	82.3599	209.505	1
2871	0	0	871	1	294.035	178.632	115.403	0	0	121.665	-15.3428	143.963	161.389	3665.41	5098	-143.963	0	7.88329	13.7824	11.923	0	0	0.088434	110.382	-505.523	61.9521	140.391	0	69.97	67.6403	170.814	1
2887	0	0	887	1	225.681	145.128	80.5526	0	0	108.049	6.28396	71.4122	138.754	3778.69	5275.7	-71.4122	0	6.31766	13.1088	12.3864	0	0	0.0546169	117.636	-508.199	91.9265	121.871	0	81.7491	77.7449	190.864	1
2909	0	0	909	1	376.029	208.277	167.752	0	0	127.121	-31.8593	303.864	340.946	3560.3	5114.52	-303.864	0	19.5497	13.974	12.731	0	0	0.131363	134.078	-522.452	44.1938	148.48	0	36.4572	35.1623	150.97	1
2916	0	0	916	1	333.234	173.279	159.956	0	0	60.6798	35.1336	259.875	229.624	3925.72	5246.85	-259.875	0	12.5159	12.5916	11.1295	0	0	0.113079	147.584	-513.788	49.9011	183.834	0	49.491	47.6015	177.259	1
2919	0	0	919	1	337.008	177.708	159.301	0	0	74.6804	54.5437	215.057	257.067	3612.74	5028.12	-215.057	0	13.3496	12.1094	12.4001	0	0	0.147849	122.565	-510.894	49.8303	176.397	0	43.8063	42.0942	141.075	1
2931	0	0	931	1	361.355	171.371	189.984	0	0	34.5891	44.0667	118.067	302.319	3553.17	5038.59	-118.067	0	14.3387	13.6053	12.5322	0	0	0.199664	126.284	-519.488	46.3502	157.951	0	39.2761	37.8736	96.543	1
2950	0	0	950	1	248.101	114.207	133.894	0	0	115.797	-28.5655	-134.974	179.474	3671.28	5111.23	134.974	0	7.23784	13.6303	12.0637	0	0	0.170635	118.426	-511.545	79.8328	114.431	0	60.1793	56.5995	177.828	1
3007	0	0	1007	1	295.141	127.019	168.122	0	0	76.8409	45.5994	-45.3419	177.071	3710.24	5037.06	45.3419	0	7.31532	13.1755	12.1723	0	0	0.166419	144.671	-517.165	61.2613	130.04	0	62.4541	59.1574	154.118	1
3018	0	0	1018	1	296.813	176.873	119.94	0	0	102.895	-31.3714	40.258	166.034	3783.84	5114.03	-40.258	0	7.42768	12.6974	11.278	0	0	0.0909825	108.672	-500.063	59.1995	115.922	0	66.503	63.271	154.725	1
3025	0	0	1025	1	304.684	145.961	158.723	0	0	107.178	-28.7748	50.5953	176.447	3779.56	5310.75	-50.5953	0	7.95582	12.9645	11.4783	0	0	0.0318305	125.524	-509.321	57.4897	115.3	0	63.7355	59.8337	150.826	1
3075	0	0	1075	1	321.655	188.63	133.025	0	0	98.1728	-23.3857	243.107	211.622	3589.25	5106.05	-243.107	0	11.4037	13.9373	12.3771	0	0	0.332425	102.086	-507.525	54.9427	123.891	0	54.8364	52.586	192.293	1
3097	0	0	1097	1	414.047	221.554	192.493	0	0	174.704	-13.9331	250.878	350.242	3612.38	5096.59	-250.878	0	19.0369	12.6226	11.1001	0	0	0.144693	143.255	-518.018	36.8673	172.276	0	33.5441	32.2705	118.686	1
3166	0	0	1166	1	369.694	219.249	150.445	0	0	36.2122	-23.6798	397.459	338.627	3551.55	5106.34	-397.459	0	21.4524	12.9651	11.3975	0	0	0.217383	163.056	-527.027	43.5739	172.761	0	39.9132	38.228	220.633	1
3193	0	0	1193	1	339.903	212.795	127.108	0	0	147.301	18.6042	192.549	220.418	3639.78	5263.38	-192.549	0	11.2282	12.096	12.0095	0	0	0.258768	125.83	-509.074	48.8841	121.007	0	50.5805	48.5802	144.933	1
3201	0	0	1201	1	235.397	94.7816	140.615	0	0	360.088	-92.7766	-529.206	244.042	3426.99	5275.1	529.206	0	11.8658	12.7711	11.2703	0	0	0.273389	113.828	-505.46	83.5408	118.342	0	58.4278	57.4373	194.979	1
3225	0	0	1225	1	297.825	163.211	134.613	0	0	94.3554	34.8988	88.9534	157.91	3393.74	4948.1	-88.9534	0	7.26859	12.6297	12.5699	0	0	0.16304	132.125	-509.744	60.3115	133.981	0	70.8522	68.129	164.376	1
3226	0	0	1226	1	318.782	180.34	138.443	0	0	172.443	96.0357	160.052	232.081	3614.64	5086.28	-160.052	0	11.4202	11.4512	11.0169	0	0	0.184904	117.993	-500.052	51.984	141.387	0	47.0976	45.5152	124.475	1
3245	0	0	1245	1	254.096	141.083	113.013	0	0	148.738	-1.45385	163.927	183.837	3837.66	5383.09	-163.927	0	9.13906	12.03	10.5827	0	0	0.145556	138.058	-504.783	72.3155	126.956	0	59.0904	57.2882	158.343	1
3248	0	0	1248	1	396.185	221.334	174.851	0	0	74.2368	43.2115	267.974	277.117	3513.52	5139.11	-267.974	0	15.2011	12.4294	12.547	0	0	0.237787	161.529	-529.055	39.985	171.64	0	42.1088	39.9621	167.402	1
3267	0	0	1267	1	259.745	141.362	118.382	0	0	145.548	27.6781	122.573	142.473	3741.19	5054.98	-122.573	0	6.78102	12.0989	10.6435	0	0	0.152872	132.828	-503.578	70.2004	130.37	0	75.6699	72.6135	176.253	1
3272	0	0	1272	1	224.616	99.0936	125.522	0	0	111.323	-11.8603	-42.474	140.205	3875.08	5293.84	42.474	0	5.8726	11.6171	10.6537	0	0	0.177718	116.495	-494.74	86.2924	126.068	0	72.078	71.0596	184.821	1
3274	0	0	1274	1	251.501	143.876	107.626	0	0	122.633	120.641	116.496	225.649	3664.45	5360.66	-116.496	0	10.6115	12.2526	11.1047	0	0	0.109909	126.694	-507.041	74.6053	137.574	0	50.6462	47.8384	117.801	1
3276	0	0	1276	1	251.409	118.451	132.958	0	0	125.809	22.4329	31.977	214.258	3561.61	5159.89	-31.977	0	9.41854	11.782	11.7113	0	0	0.257733	107.473	-499.09	74.9016	133.687	0	51.6525	49.799	127.695	1
3296	0	0	1296	1	283.936	134.555	149.381	0	0	72.4643	-37.5603	-64.7864	209.7	3714.62	5020.56	64.7864	0	8.72612	12.2245	11.0953	0	0	0.119031	110.652	-499.528	62.3689	127.742	0	50.3538	47.9871	128.977	1
3302	0	0	1302	1	268.299	137.005	131.294	0	0	88.4509	11.0384	102.827	187.838	3598.97	5071.62	-102.827	0	8.78752	11.9412	10.9602	0	0	0.182153	91.9595	-488.276	67.1934	111.152	0	58.0139	55.9666	140.589	1
3320	0	0	1320	1	323.209	147.784	175.425	0	0	108.403	-6.05547	224.912	309.163	3479.36	5088.72	-224.912	0	16.3044	11.7754	11.5901	0	0	0.0783673	132.437	-507.786	51.8263	170.156	0	36.9838	35.1775	125.561	1
3341	0	0	1341	1	291.349	167.744	123.605	0	0	133.345	51.0351	238.154	167.022	3853.06	5430.27	-238.154	0	8.86844	11.4478	10.8164	0	0	0.0289043	109.383	-494.314	58.8765	113.766	0	64.3808	61.768	228.64	1
3342	0	0	1342	1	292.229	175.634	116.596	0	0	153.776	11.4367	23.8617	138.949	3832.62	5170.88	-23.8617	0	6.09621	11.9011	10.9083	0	0	0.0722733	113.303	-496.148	59.2348	127.451	0	76.0345	74.651	182.111	1
3347	0	0	1347	1	285.562	137.451	148.111	0	0	142.036	-37.3026	216.826	243.784	3645.04	5219.62	-216.826	0	12.8428	11.4319	10.5157	0	0	0.123401	87.5497	-486.98	60.2084	144.392	0	44.4932	42.7337	139.139	1
3374	0	0	1374	1	401.183	190.233	210.95	0	0	26.5635	-29.4385	8.2994	232.405	3561.2	5112.1	-8.2994	0	10.1738	12.4251	11.7505	0	0	0.238336	171.888	-520.838	38.7996	154.032	0	47.5054	45.7749	118.095	1
3414	0	0	1414	1	297.239	130.036	167.203	0	0	75.5559	56.1568	186.797	219.276	3512.2	5126.16	-186.798	0	11.0659	12.5679	11.0875	0	0	0.272634	123.464	-504.526	58.7155	150.673	0	51.0049	48.7758	149.432	1
3420	0	0	1420	1	261.667	131.187	130.48	0	0	73.4282	-68.5799	275.15	189.913	3613.99	5051.58	-275.15	0	10.6965	11.2873	11.2116	0	0	0.095902	91.6561	-489.027	69.1607	132.956	0	55.9035	54.1315	218.819	1
3476	0	0	1476	1	243.88	120.05	123.831	0	0	147.397	40.8011	276.331	191.519	3639.68	5141.52	-276.331	0	10.583	11.0663	11.0579	0	0	0.169755	94.9181	-488.091	76.1134	128.166	0	56.2607	53.8734	220.413	1
3477	0	0	1477	1	324.233	145.145	179.088	0	0	55.8086	-23.9521	-53.837	171.815	3631.61	5106.61	53.837	0	7.171	11.434	11.4034	0	0	0.126451	138.289	-506.887	51.1002	141.17	0	60.8325	58.5717	152.141	1
3485	0	0	1485	1	233.547	129.804	103.743	0	0	113.152	17.677	85.8343	168.591	3773.59	5264.3	-85.8343	0	7.75943	11.6093	10.2949	0	0	0.102053	169.785	-502.064	80.7035	117.259	0	64.3031	61.0664	149.673	1
3491	0	0	1491	1	326.701	142.959	183.743	0	0	41.7627	-45.5232	341.154	258.919	3546	5028.52	-341.154	0	15.5414	11.4206	11.206	0	0	0.0513804	137.48	-506.79	50.359	189.374	0	44.1916	42.8777	205.412	1
3499	0	0	1499	1	278.948	169.648	109.3	0	0	107.708	25.8073	193.163	220.587	3579.71	5156.51	-193.163	0	11.2208	11.4516	11.503	0	0	0.255935	122.856	-503.566	63.5743	165.188	0	49.4865	47.5436	148.763	1
3510	0	0	1510	1	322.583	176.829	145.754	0	0	87.1035	48.5471	158.265	256.653	3600.32	5233.43	-158.265	0	12.592	12.0393	10.8843	0	0	0.0410404	131.636	-507.667	51.5255	150.683	0	43.8941	42.1774	112.073	1
3520	0	0	1520	1	249.864	133.349	116.515	0	0	111.491	4.7696	199.92	153.583	3476.27	5177.55	-199.92	0	7.8873	11.2009	11.4276	0	0	0.172169	116.671	-499.897	74.2284	142.352	0	68.8583	66.0299	218.958	1
3549	0	0	1549	1	266.451	123.534	142.918	0	0	13.5525	64.9453	40.0394	138.891	3673.87	5117.38	-40.0394	0	6.14541	11.5601	11.005	0	0	0.0313824	121.67	-502.717	67.4313	149.24	0	77.3584	72.914	181.488	1
3566	0	0	1566	1	336.379	136.444	199.935	0	0	249.125	14.0407	-582.139	304.916	3338.64	5068.62	582.139	0	13.5823	12.5277	9.81768	0	0	0.341585	110.559	-500.23	47.9409	120.711	0	53.5025	52.3131	165.397	1
3581	0	0	1581	1	323.864	167.654	156.21	0	0	41.2901	13.4015	192.089	181.269	3446.81	5069.26	-192.089	0	9.26804	11.6027	11.3666	0	0	0.277074	104.542	-492.883	51.3054	134.725	0	59.0676	56.6242	175.793	1
3596	0	0	1596	1	280.473	125.742	154.731	0	0	485.376	254.204	22.9289	168.377	3501.02	5227.1	-22.9289	0	9.64503	10.9288	10.4707	0	0	0.277617	147.435	-502.014	61.1221	135.959	0	73.8106	52.278	132.919	1
3606	0	0	1606	1	266.713	126.009	140.704	0	0	125.955	49.6748	165.61	224.083	3561.46	5132.65	-165.61	0	11.0702	11.152	10.5558	0	0	0.159545	127.875	-500.884	66.1478	159.515	0	48.1132	46.2312	131.886	1
3612	0	0	1612	1	248.79	104.204	144.586	0	0	90.5055	27.8893	182.773	137.785	3596.91	5154.43	-182.773	0	6.93831	12.0378	11.3644	0	0	0.135673	108.011	-494.827	75.9184	104.729	0	77.6369	74.7391	220.002	1
3613	0	0	1613	1	309.467	181.76	127.707	0	0	108.553	-67.0923	369.632	314.836	3479.21	5149.75	-369.632	0	19.4267	10.5585	9.44655	0	0	0.124827	117.472	-490.411	51.6667	147.719	0	37.8847	36.5007	192.317	1
3659	0	0	1659	1	232.388	125.851	106.537	0	0	101.8	17.4744	214.785	159.019	3685.28	5264.51	-214.785	0	8.27398	11.7689	10.0406	0	0	0.190932	116.731	-493.127	81.0777	128.717	0	67.5283	63.9942	202.096	1
3703	0	0	1703	1	301.731	138.357	163.374	0	0	89.9216	43.3314	-6.63728	167.8	3497.84	5138.99	6.63728	0	7.12626	11.5725	11.326	0	0	0.284277	146.526	-511.545	56.6873	151.093	0	64.2615	61.1571	158.351	1
3704	0	0	1704	1	253.147	99.7219	153.425	0	0	102.69	13.9476	-93.2605	140.93	3684.39	5168.37	93.2605	0	5.7015	10.9429	10.026	0	0	0.081777	134.084	-494.902	70.2343	126.421	0	71.7781	68.1012	188.66	1
3730	0	0	1730	1	299.816	184.1	115.716	0	0	305.326	171.151	127.826	164.731	3581.41	5210.49	-127.826	0	8.21303	11.0998	9.46067	0	0	0.201156	127.167	-489.229	54.581	118.882	0	62.803	59.1643	150.547	1
3741	0	0	1741	1	222.3	100.775	121.524	0	0	73.4996	12.4384	-1.22706	130.521	3813.24	5169.88	1.22706	0	5.59539	10.2779	9.77878	0	0	0.0679875	126.507	-488.607	83.2717	137.13	0	76.7145	74.9997	182.941	1
3742	0	0	1742	1	237.159	105.882	131.278	0	0	35.6533	-49.0278	-103.979	155.095	3751.43	5131.69	103.979	0	6.37037	11.1361	10.5443	0	0	0.049743	141.925	-503.766	78.5465	136.981	0	64.8359	61.6728	175.221	1
3760	0	0	1760	1	248.22	115.945	132.276	0	0	75.1723	14.444	-95.8367	139.916	3711.91	5167.88	95.8367	0	5.65061	10.9755	9.82039	0	0	0.124946	124.656	-490.753	71.9835	145.674	0	71.4694	68.1388	190.807	1
3777	0	0	1777	1	246.234	117.769	128.465	0	0	90.6852	-15.7582	57.6496	155.087	3696.4	5297.74	-57.6496	0	7.01047	11.7041	10.0526	0	0	0.0326721	108.841	-491.332	74.342	136.17	0	69.366	65.0067	159.367	1
3791	0	0	1791	1	240.748	107.274	133.474	0	0	47.2547	52.7557	-95.1465	147.074	3739.83	5129.56	95.1466	0	5.90758	10.8934	10.4313	0	0	0.0614967	133.107	-496.881	76.2211	119.426	0	69.3282	65.6388	183.47	1
3794	0	0	1794	1	333.634	180.499	153.135	0	0	120.743	56.7494	42.0446	204.122	3666.34	5125.57	-42.0446	0	9.00414	10.6977	10.0478	0	0	0.0727685	114.797	-492.132	47.2187	120.007	0	52.2831	49.4827	124.746	1
3797	0	0	1797	1	239.887	87.221	152.666	0	0	82.5473	-7.92831	39.985	158.584	3704.53	5289.91	-39.985	0	7.05192	11.0101	9.73429	0	0	0.124871	119.679	-491.88	75.5748	129.269	0	66.4614	62.4336	154.026	1
3799	0	0	1799	1	249.791	134.081	115.711	0	0	68.1156	21.5224	-73.4713	141.291	3818.62	4961.48	73.4713	0	5.76311	10.4745	9.73395	0	0	0.153758	117.153	-487.969	70.4273	118.998	0	69.7746	66.0119	179.361	1
3813	0	0	1813	1	254.165	146.225	107.941	0	0	111.578	-2.18629	-58.4511	160.22	3675.5	4985.19	58.4511	0	6.62937	10.8334	9.88638	0	0	0.251228	109.669	-486.621	69.4429	127.85	0	61.6167	60.014	158.168	1
3836	0	0	1836	1	233.988	118.151	115.837	0	0	86.6077	0.622253	176.301	146.823	3700.47	5181.7	-176.301	0	7.37647	11.0776	10.1133	0	0	0.0596454	104.941	-486.434	79.2275	128.306	0	70.9486	68.192	185.612	1
3841	0	0	1841	1	275.186	136.272	138.914	0	0	41.4424	-30.464	254.371	217.325	3645.98	5113.12	-254.371	0	11.9183	10.9996	10.2132	0	0	0.184451	111.078	-491.767	62.5651	139.073	0	48.581	47.0154	175.984	1
3843	0	0	1843	1	308.047	171.886	136.161	0	0	40.3386	4.88834	258.302	191.706	3447.76	5077.77	-258.302	0	10.4938	11.5058	10.6622	0	0	0.160229	110.679	-492.049	54.2563	120.157	0	56.1941	53.5122	211.678	1
3845	0	0	1845	1	239.035	115.571	123.465	0	0	112.472	-1.90379	208.243	160.515	3674.61	5283.88	-208.243	0	8.32019	10.3875	10.0913	0	0	0.0643631	120.438	-489.919	75.5774	125.106	0	64.2182	61.0646	193.042	1
3859	0	0	1859	1	269.094	135.369	133.724	0	0	-2.7876	-21.8529	118.381	157.912	3590.55	5104.51	-118.381	0	7.62072	11.2852	10.0584	0	0	0.103874	115.079	-490.016	64.7683	113.359	0	65.7395	63.1544	161.186	1
3861	0	0	1861	1	333.042	148.175	184.868	0	0	94.782	-24.8042	20.504	207.001	3592.64	5207.12	-20.504	0	9.09875	10.4233	10.3858	0	0	0.169338	149.979	-504.89	47.4005	138.578	0	50.7934	49.2519	122.93	1
3878	0	0	1878	1	225.273	124.178	101.096	0	0	19.6335	-62.2106	163.054	145.69	3867.11	5144.87	-163.054	0	7.38332	10.9321	9.14467	0	0	0.126412	112.603	-485.297	81.5495	120.142	0	69.5572	67.2567	173.905	1
3918	0	0	1918	1	256.17	137.953	118.217	0	0	114.957	-1.84688	195.937	155.8	3672.12	5184.17	-195.937	0	7.97846	10.8621	9.6334	0	0	0.188097	139.545	-494.981	68.296	165.027	0	66.1654	63.686	187.492	1
3924	0	0	1924	1	242.794	130.318	112.476	0	0	87.5517	41.3253	160.098	165.66	3799.19	5141	-160.098	0	8.14753	10.4793	9.80856	0	0	0.25701	128.885	-488.782	73.537	144.854	0	63.1468	60.1395	156.491	1
3926	0	0	1926	1	265.018	134.894	130.124	0	0	474.541	81.8118	69.649	156.712	3412.2	5100.51	-69.649	0	8.88967	10.6556	9.86507	0	0	0.216829	105.279	-484.196	65.0922	111.253	0	79.3155	55.1551	141.746	1
3935	0	0	1935	1	228.315	92.9223	135.393	0	0	107.003	52.0412	101.399	135.542	3580.42	5030.62	-101.399	0	6.29788	11.0947	10.2027	0	0	0.149695	166.779	-501.251	82.3709	110.105	0	76.6801	73.7944	184.679	1
3937	0	0	1937	1	257.867	103.787	154.08	0	0	290.606	95.7444	-273.877	185.462	3496.47	5186.24	273.877	0	7.64954	10.7784	9.41344	0	0	0.273994	98.8298	-482.115	67.1835	143.871	0	53.484	50.0996	193.07	1
3944	0	0	1944	1	255.25	135.184	120.066	0	0	144.897	49.155	154.603	144.588	3741.84	5133.17	-154.603	0	7.0748	10.0368	10.084	0	0	0.169621	146.521	-493.152	68.1433	151.304	0	70.3831	67.4453	175.713	1
3956	0	0	1956	1	297.637	152.709	144.928	0	0	67.6016	-1.33612	124.369	217.505	3520.16	5382.98	-124.369	0	10.4123	11.0844	10.8205	0	0	0.180128	126.098	-501.347	56.7089	143.499	0	49.8139	48.5834	119.006	1
3957	0	0	1957	1	385.538	175.613	209.925	0	0	66.6796	32.0675	-245.414	258.234	3521.08	5150.25	245.414	0	10.0821	10.6408	10.2848	0	0	0.272024	119.524	-494.858	38.8518	160.899	0	41.3942	39.1924	141.787	1
3972	0	0	1972	1	259.931	111.913	148.018	0	0	344.045	85.0493	-202.434	151.67	3542.69	5196.93	202.434	0	6.47493	10.3417	9.61399	0	0	0.226049	114.82	-486.95	66.1196	127.829	0	61.7793	58.6868	198.008	1
3974	0	0	1974	1	326.617	146.852	179.765	0	0	54.6621	10.8032	174.963	292.709	3632.76	5271.18	-174.963	0	14.6965	10.0175	9.58073	0	0	0.0811983	120.872	-490.432	47.5825	168.616	0	36.4416	35.1287	97.4946	1
3976	0	0	1976	1	265.427	141.235	124.192	0	0	57.2516	-27.5452	182.587	210.414	3630.17	5209.87	-182.587	0	10.7166	10.8441	10.523	0	0	0.292054	116.84	-494.985	66.1469	149.017	0	49.9099	48.3113	139.217	1
3992	0	0	1992	1	282.485	117.947	164.538	0	0	19.4466	72.6165	50.8819	159.546	3667.97	5109.7	-50.8819	0	7.11494	10.4002	10.4813	0	0	0.205027	121.122	-491.148	59.8652	121.911	0	65.7502	62.2807	155.471	1
4013	0	0	13	1	196.493	82.2218	114.271	0	0	9.94751	-54.3159	92.6028	111.352	3577.81	4838	-92.6028	0	4.19445	5.66124	6.0205	0	0	0.0243578	150.33	-447.402	71.1694	152.121	0	64.6534	64.031	179.434	2
4077	0	0	77	1	195.552	122.461	73.0907	0	0	157.688	-46.398	448.034	133.412	3430.07	5029.4	-448.034	0	5.65256	4.4407	6.12615	0	0	0.0886708	133.34	-438.651	68.896	174.827	0	53.9795	54.2376	226.521	2
4105	0	0	105	1	232.625	113.872	118.753	0	0	-37.0271	38.8764	275.131	126.348	3624.79	5143.44	-275.131	0	4.93791	5.09473	5.79008	0	0	0.111645	170.451	-450.346	55.5107	145.125	0	59.1259	57.7566	163.068	2
4181	0	0	181	1	259.49	117.437	142.053	0	0	78.5466	32.1012	168.261	169.015	3808.19	5150.22	-168.261	0	6.25466	4.37772	5.1292	0	0	0.192597	175.85	-442.983	46.4645	160.206	0	45.2427	43.566	116.79	2
4205	0	0	205	1	207.145	93.9669	113.178	0	0	8.16174	-48.2982	308.33	129.552	3778.92	5529.6	-308.33	0	5.15449	5.07662	5.03825	0	0	0.0933843	222.519	-454.684	63.2059	175.574	0	56.424	56.033	165.572	2
4228	0	0	228	1	261.443	131.8	129.643	0	0	73.1017	36.6933	109.298	168.335	3913.3	5245.29	-109.298	0	6.15982	4.76076	5.09117	0	0	0.0921755	131.907	-438.441	46.4841	134.007	0	44.1481	45.0987	123.467	2
4283	0	0	283	1	211.668	120.734	90.9346	0	0	95.2245	-65.4876	444.273	138.63	3592.2	5148.15	-444.273	0	5.88379	4.89726	5.21407	0	0	0.122521	139.459	-439.638	61.4246	161.286	0	53.0831	54.0969	211.142	2
4293	0	0	293	1	212.145	88.5905	123.554	0	0	32.5	66.0274	-145.846	133.03	3754.58	5215.95	145.846	0	5.10676	4.6583	5.64991	0	0	0.0472406	157.767	-439.819	61.532	1	0	60.6888	56.2614	224.19	2
4295	0	0	295	1	232.677	121.757	110.92	0	0	101.201	13.2945	-13.9502	142.883	3685.88	5268.69	13.9502	0	5.27366	5.12423	5.73675	0	0	0.123022	125.031	-440.783	55.4652	140.378	0	54.68	51.4261	160.088	2
4351	0	0	351	1	213.623	106.203	107.42	0	0	97.5785	9.7992	268.398	119.655	3589.84	5072.86	-268.398	0	4.57604	5.07149	5.12962	0	0	0.0495862	219.172	-456.843	60.8648	189.038	0	61.0192	61.2097	167.068	2
4386	0	0	386	1	221.284	120.414	100.87	0	0	50.9231	62.3358	254.298	125.806	3636.5	5219.64	-254.298	0	4.77232	5.04229	5.34422	0	0	0.130273	218.668	-453.174	58.4401	170.009	0	60.2095	58.119	159.282	2
4445	0	0	445	1	204.273	111.52	92.7534	0	0	57.8801	6.40271	327.551	139.687	3629.54	5375.24	-327.551	0	5.48785	4.67312	5.50243	0	0	0.0797478	165.645	-446.738	64.4317	177.356	0	53.7243	52.6337	157.99	2
4532	0	0	532	1	220.639	113.252	107.387	0	0	77.7572	0.262912	311.874	138.479	3709.32	4982.74	-311.874	0	5.39996	4.55639	4.80491	0	0	0.0138283	215.785	-457.009	56.8929	192.228	0	52.18	52.3184	147.855	2
4542	0	0	542	1	215.031	119.941	95.0899	0	0	144.336	-22.1724	189.568	132.149	3543.08	5304.15	-189.568	0	4.97671	4.32336	5.20412	0	0	0.0262194	150.727	-431.212	59.0438	129.978	0	55.1284	54.6578	144.453	2
4589	0	0	589	1	230.747	119.503	111.244	0	0	119.795	5.05537	354.204	160.195	3766.95	4977.94	-354.204	0	6.35467	5.55054	5.62148	0	0	0.141032	126.881	-440.985	56.5901	143.599	0	49.2882	49.5336	148.725	2
4619	0	0	619	1	189.105	115.9	73.2044	0	0	75.112	-63.8924	390.335	114.475	3911.29	5445.53	-390.335	0	4.70902	4.95766	5.35876	0	0	0.0703861	176.842	-451.757	71.765	186.893	0	62.8912	63.9035	221.862	2
4648	0	0	648	1	225.109	124.331	100.778	0	0	73.8754	-23.8071	17.1348	128.062	3613.54	4907.15	-17.1348	0	4.74854	4.67329	4.74961	0	0	0.034371	163.262	-438.8	55.5557	171.508	0	52.3331	52.7807	164.444	2
4687	0	0	687	1	225.518	119.301	106.217	0	0	84.9359	-23.846	64.8598	129.65	3801.8	5405.49	-64.8598	0	4.79241	4.65964	5.15313	0	0	0.0498447	218.819	-451.103	56.0516	165.907	0	55.4806	53.9767	156.764	2
4712	0	0	712	1	202.956	124.012	78.9436	0	0	116.377	33.5924	209.64	134.703	3969.68	5248.39	-209.64	0	5.03659	3.74564	4.93973	0	0	0.0767936	175.746	-426.631	61.8396	1	0	52.7254	52.841	140.325	2
4800	0	0	800	1	202.093	99.0588	103.034	0	0	-9.64687	-37.454	193.023	111.515	3398.09	4920.79	-193.023	0	4.27303	4.32787	4.68988	0	0	0.129174	149.943	-427.796	63.0188	166.182	0	60.9538	59.9945	155.651	2
4879	0	0	879	1	197.825	99.8458	97.979	0	0	94.6999	-61.847	424.152	121.069	3592.72	4945.19	-424.152	0	5.06825	4.69334	5.12038	0	0	0.0929652	175.78	-447.239	66.495	172.556	0	58.0835	59.1322	213.136	2
5018	0	0	1018	1	206.546	76.5815	129.964	0	0	-25.5032	-38.6666	-240.201	155.374	3513.6	5121.33	240.201	0	6.53433	4.60047	4.7463	0	0	0.111869	164.645	-433.298	61.9297	153.513	0	51.5286	49.3885	213.33	2
5068	0	0	1068	1	270.246	148.37	121.876	0	0	126.122	7.97118	204.576	147.981	3660.96	5274.01	-204.576	0	5.55035	4.79869	4.87326	0	0	0.058941	235.405	-456.741	44.3865	168.801	0	51.3437	49.0567	129.42	2
5113	0	0	1113	1	194.403	122.096	72.3069	0	0	36.4296	-11.0774	229.868	127.996	3850.31	5293.06	-229.868	0	4.87747	4.21821	4.96533	0	0	0.0804272	142.412	-427.951	66.5926	118.768	0	55.3221	56.5125	150.461	2
5127	0	0	1127	1	230.696	116.681	114.015	0	0	134.22	-21.0904	378.422	138.083	3951.84	5203.41	-378.422	0	5.57426	4.46866	4.91928	0	0	0.0762463	133.824	-438.418	53.7684	153.459	0	52.5156	52.4231	175.06	2
5203	0	0	1203	1	192.787	103.487	89.2994	0	0	34.9229	25.3405	275.201	114.147	3652.5	5356.3	-275.201	0	4.38988	4.34293	4.88667	0	0	0.0598172	211.8	-445.554	67.4602	168.209	0	63.4454	61.0965	169.669	2
5239	0	0	1239	1	202.241	114.705	87.5356	0	0	121.134	-41.7608	477.88	145.313	3865.27	5024.76	-477.88	0	6.26859	4.79229	4.4911	0	0	0.105215	134.565	-429.04	63.5107	152.917	0	52.7816	54.6826	221.284	2
5252	0	0	1252	1	189.905	106.117	83.7872	0	0	111.671	20.7327	-44.3388	112.713	3476.09	5061.93	44.3388	0	4.18569	4.87548	4.50036	0	0	0.175525	156.257	-432.649	69.1666	144.391	0	59.3571	61.8137	202.875	2
5314	0	0	1314	1	237.047	111.045	126.002	0	0	63.053	3.32572	394.978	127.607	3624.37	4880.01	-394.978	0	5.18554	4.67106	4.45567	0	0	0.116239	212.888	-440.671	51.5624	178.497	0	54.9305	55.598	182.979	2
5392	0	0	1392	1	169.864	89.1345	80.7292	0	0	32.6298	3.6148	241.857	102.816	3654.79	5178.71	-241.857	0	3.92329	4.72586	4.56483	0	0	0.173055	132.064	-430.213	79.9801	122.986	0	69.6533	67.2792	179.527	2
5439	0	0	1439	1	183.011	77.1927	105.818	0	0	35.9307	70.0069	-25.2279	107.328	3551.83	5012.65	25.2279	0	3.94528	4.29547	5.26486	0	0	0.108052	166.35	-438.155	72.9852	161.67	0	63.5141	66.3071	200.724	2
5490	0	0	1490	1	188.815	107.989	80.8258	0	0	40.547	12.3816	308.875	125.798	3447.55	4870.96	-308.875	0	4.90865	3.93972	4.53101	0	0	0.0653751	192.368	-430.73	67.5249	1	0	53.7859	53.3124	155.128	2
5508	0	0	1508	1	272.453	131.868	140.586	0	0	73.5289	114.33	-141.493	152.064	3514.23	4868.67	141.493	0	5.79987	4.84117	4.45344	0	0	0.234994	192.643	-440.223	43.5007	188.232	0	46.7168	46.2422	195.078	2
5510	0	0	1510	1	192.992	98.3818	94.6104	0	0	38.3157	-0.151535	313.962	147.144	3748.76	4883.49	-313.962	0	5.76824	4.24306	4.36969	0	0	0.106372	158.769	-434.579	66.0066	184.619	0	48.5336	47.3825	136.681	2
5549	0	0	1549	1	207.789	131.646	76.1436	0	0	31.4813	3.49668	241.749	125.212	3655.94	5577.46	-241.749	0	4.77871	4.25202	4.14337	0	0	0.0552276	183.893	-433.513	59.5959	160.632	0	56.4706	54.5883	145.734	2
5569	0	0	1569	1	183.351	80.3834	102.968	0	0	45.1897	50.5675	-4.61029	139.673	3741.89	4932.43	4.61029	0	5.1212	4.57079	4.20087	0	0	0.120329	131.656	-423.445	70.9348	160.325	0	49.2053	47.0033	156.381	2
5683	0	0	1683	1	214.348	104.705	109.643	0	0	1.41663	49.2053	45.0338	128.351	3586.34	4933.79	-45.0338	0	4.7161	4.19207	5.16005	0	0	0.0545441	203.698	-442.642	58.9486	160.935	0	53.7904	53.9905	155.147	2
5687	0	0	1687	1	230.522	128.247	102.275	0	0	77.6624	69.1657	262.915	141.302	3709.42	5212.81	-262.915	0	5.36169	3.8273	4.75669	0	0	0.150497	142.543	-425.66	52.4842	150.444	0	51.0793	49.1431	136.282	2
5768	0	0	1768	1	190.585	107.327	83.2582	0	0	44.7559	-43.0626	146.741	114.488	3343.68	5026.06	-146.741	0	4.30361	4.37237	4.94149	0	0	0.059835	225.885	-435.771	68.6752	147.181	0	61.1079	60.4319	155.295	2
5805	0	0	1805	1	217.844	123.271	94.5725	0	0	25.3128	45.5153	342.6	135.979	3861.43	5037.15	-342.6	0	5.3797	4.40364	5.03794	0	0	0.0881505	158.349	-438.32	57.9436	141.212	0	53.7822	54.6551	167.595	2
5854	0	0	1854	1	204.981	115.358	89.6231	0	0	100.063	41.6115	299.583	118.075	3786.68	5240.37	-299.583	0	4.54971	4.45896	4.78527	0	0	0.14199	155.904	-433.008	62.3297	146.344	0	61.4389	60.167	171.85	2
6008	1	0	8	1	222.45	123.621	98.8288	0	0	62.2013	-22.2423	180.73	148.977	3425.9	5005.24	-180.73	0	5.59771	4.2891	4.71273	0	0	0.0707919	156.176	-428.607	55.6764	140.267	0	47.4212	47.6844	123.168	2
6150	1	0	150	1	176.084	105.614	70.4704	0	0	94.7881	-57.0329	255.114	122.812	3692.29	4940.37	-255.114	0	4.75481	4.65978	4.43549	0	0	0.0344235	190.853	-434.601	75.6972	153.927	0	56.9964	56.2655	150.496	2
6212	1	0	212	1	218.842	103.089	115.753	0	0	15.4955	-3.1598	89.3644	121.406	3671.92	5384.8	-89.3644	0	4.49755	4.56518	4.62425	0	0	0.174837	180.252	-440.122	57.1975	170.397	0	60.4513	56.2058	156.072	2
6216	1	0	216	1	221.873	113.791	108.082	0	0	48.9497	27.7062	33.0359	135.563	3738.13	5154.61	-33.0359	0	4.9656	4.27822	4.23263	0	0	0.114456	171.791	-439.957	55.0385	169.644	0	52.577	49.1141	149.215	2
6221	1	0	221	1	207.784	101.767	106.017	0	0	6.44868	-3.16445	218.692	130.66	3481.65	4786.84	-218.692	0	4.98069	3.69823	4.65688	0	0	0.0433197	161.936	-426.052	59.4132	158.172	0	51.566	50.8163	135.867	2
6282	1	0	282	1	189.58	88.566	101.014	0	0	39.7248	-84.2971	-301.775	155.271	3348.72	4867.98	301.775	0	6.88892	3.84002	4.51922	0	0	0.0975156	135.438	-414.314	66.8951	137.967	0	54.1571	49.6195	222.516	2
6404	1	0	404	1	243.202	98.8174	144.385	0	0	121.921	13.8095	-501.181	258.185	3465.84	5168.51	501.181	0	13.3914	4.12336	3.47884	0	0	0.0627167	101.037	-416.785	47.7159	132.603	0	44.1614	44.2972	165.45	2
6453	1	0	453	1	221.187	111.545	109.642	0	0	-17.4406	-2.16397	322.82	128.959	3605.2	5084.82	-322.82	0	5.13971	3.841	4.465	0	0	0.0217664	174.842	-423.369	54.8619	163.763	0	52.1916	52.5836	156.927	2
6456	1	0	456	1	176.548	100.174	76.3743	0	0	56.5491	33.7895	189.9	110.058	3730.53	5447.51	-189.9	0	4.10096	4.47313	4.43271	0	0	0.101048	193.626	-432.272	74.9295	161.819	0	65.7655	62.2637	167.319	2
6583	1	0	583	1	209.732	118.357	91.3749	0	0	16.1685	48.3892	278.658	121.421	3471.93	4934.61	-278.659	0	4.67927	4.27041	4.70013	0	0	0.0533692	210.09	-438.936	59.9757	152.92	0	56.9334	56.2419	156.827	2
7098	1	0	1098	1	180.825	102.117	78.7074	0	0	89.8736	29.1519	244.784	123.74	3697.21	5352.49	-244.784	0	4.68065	4.25295	4.16632	0	0	0.0849832	179.789	-435.13	71.3487	141.352	0	58.1902	55.5502	149.94	2
7204	1	0	1204	1	187.842	98.0884	89.7536	0	0	0.912619	40.5675	158.671	119.764	3686.51	5440.73	-158.671	0	4.46289	4.17081	4.19588	0	0	0.0199158	253.159	-440.111	67.7797	161.952	0	60.3737	55.7761	149.18	2
7228	1	0	1228	1	202.601	115.811	86.7894	0	0	114.837	9.38576	263.261	115.235	3871.56	5471.91	-263.261	0	4.39913	4.12664	4.21928	0	0	0.0962941	146.866	-427.899	61.4508	152.455	0	59.3708	59.3677	178.224	2
7294	1	0	1294	1	186.94	104.359	82.5806	0	0	64.3969	19.3928	422.662	120.42	3822.34	5461.91	-422.662	0	4.96288	3.84595	4.4284	0	0	0.0933712	136.995	-419.325	67.9319	147.194	0	56.5462	57.626	226.399	2
7341	1	0	1341	1	196.454	109.793	86.6607	0	0	15.7832	-9.52251	373.862	121.83	3771.3	5191.84	-373.862	0	4.94197	4.43879	4.4418	0	0	0.174598	150.202	-429.847	65.0928	148.457	0	58.4376	57.5033	183.244	2
7371	1	0	1371	1	213.828	123.092	90.7364	0	0	78.2544	58.3766	269.685	133.119	3808.49	5422.92	-269.685	0	5.06702	4.08491	4.03003	0	0	0.0361951	144.248	-421.893	56.9484	128.009	0	52.2987	51.9273	149.638	2
7430	1	0	1430	1	209.255	100.486	108.769	0	0	98.2769	-3.13179	277.159	119.018	3589.14	4986.13	-277.159	0	4.57715	4.18399	4.59581	0	0	0.0427294	159.895	-430.223	59.7863	154.052	0	57.5299	57.9465	159.427	2
7481	1	0	1481	1	184.503	76.2742	108.228	0	0	-5.87496	84.4824	67.2384	116.125	3493.98	5396.82	-67.2384	0	4.26009	4.23852	4.66753	0	0	0.0907079	157.155	-426.438	70.6822	124.822	0	59.951	61.2304	168.258	2
7636	1	0	1636	1	224.803	111.524	113.279	0	0	-18.6327	49.736	25.0399	136.38	3805.71	5232.24	-25.0399	0	5.03915	4.20604	4.29224	0	0	0.0194625	263.386	-445.069	54.1127	1	0	51.1754	50.0353	152.18	2
7653	1	0	1653	1	218.731	112.773	105.958	0	0	125.711	-2.44217	434.086	121.047	3960.35	5284.42	-434.086	0	5.02698	4.14612	4.91039	0	0	0.0647195	185.357	-439.15	56.9443	163.951	0	58.8079	60.3442	224.071	2
7738	1	0	1738	1	209.454	105.189	104.265	0	0	65.0138	37.8283	178.959	133.48	3821.73	5343.81	-178.959	0	4.9529	3.95861	4.42986	0	0	0.0761339	158.947	-429.668	58.9558	165.535	0	52.4212	52.5378	139.979	2
7889	1	0	1889	1	218.868	128.319	90.5496	0	0	48.0866	-2.27515	445.949	131.71	3738.99	5383.92	-445.949	0	5.53833	4.10693	4.40646	0	0	0.0363639	209.612	-432.974	55.992	167.08	0	53.5356	54.5288	214.633	2
7950	1	0	1950	1	219.894	117.753	102.141	0	0	57.5528	113.631	176.098	131.585	3829.19	4869.37	-176.098	0	4.86247	3.8387	4.09304	0	0	0.0363996	153.638	-421.553	54.6514	146.405	0	53.6355	51.4629	134.972	2
8182	2	0	182	1	249.456	135.755	113.701	0	0	94.9411	43.7848	160.297	150.077	3592.48	5038.88	-160.297	0	5.53229	4.32987	4.12333	0	0	0.121133	195.638	-443.095	47.4408	187.603	0	46.6735	46.425	123.39	2
8183	2	0	183	1	195.688	100.684	95.004	0	0	34.5677	39.665	186.579	134.78	3652.85	5142.66	-186.579	0	5.02725	3.9389	4.77044	0	0	0.115659	191.299	-438.165	64.9599	1	0	53.3391	51.168	135.663	2
8258	2	0	258	1	203.017	93.9766	109.041	0	0	83.707	-36.0486	283.36	116.162	3703.37	4919.39	-283.36	0	4.51476	3.7976	4.40208	0	0	0.180071	169.238	-430.889	60.9465	153.642	0	57.7764	56.9682	159.351	2
8464	2	0	464	1	207.615	111.604	96.0105	0	0	93.7407	35.7706	102.709	118.159	3793	5345.87	-102.709	0	4.31892	3.74892	4.40481	0	0	0.0507009	219.078	-432.213	59.1377	1	0	58.4555	57.1498	156.88	2
8468	2	0	468	1	202.539	105.021	97.5176	0	0	59.3754	-10.139	323.125	118.793	3727.7	5092.8	-323.125	0	4.67142	4.17868	4.22273	0	0	0.045118	152.113	-426.394	61.5895	161.527	0	58.637	58.6137	167.235	2
8591	2	0	591	1	210.577	106.456	104.121	0	0	12.9461	64.4049	230.635	120.606	3873.79	5217.58	-230.635	0	4.56528	3.89729	4.45834	0	0	0.0419717	165.817	-432.785	58.4831	160.49	0	57.6714	57.191	156.24	2
8786	2	0	786	1	198.559	115.885	82.6743	0	0	48.6373	-2.81854	389.044	122.878	3738.44	5284.8	-389.044	0	4.99065	3.95709	4.46228	0	0	0.0481241	154.226	-425.039	63.1825	133.729	0	56.1265	56.1034	188.5	2
8789	2	0	789	1	204.285	118.035	86.2494	0	0	28.1727	83.6291	135.071	120.392	3958.23	5298.01	-135.071	0	4.42359	3.93771	4.1816	0	0	0.0935493	170.346	-430.435	60.3411	155.681	0	56.7988	58.0053	151.21	2
8829	2	0	829	1	223.088	94.4079	128.68	0	0	63.4492	-25.5213	444.627	120.583	3524.31	5008.52	-444.627	0	5.07768	4.01671	4.79525	0	0	0.124319	201.57	-440.78	55.1113	160.431	0	56.5753	57.507	227.107	2
8842	2	0	842	1	258.322	140.681	117.641	0	0	45.8354	31.6243	461.388	131.368	3940.56	5449.68	-461.388	0	5.56338	4.25255	4.29966	0	0	0.113094	175.908	-439.435	45.5616	164.438	0	54.6009	55.0113	227.768	2
8852	2	0	852	1	202.949	106.985	95.9639	0	0	91.6722	77.7205	58.308	135.457	3894.73	5303.92	-58.308	0	4.91786	3.76864	3.91624	0	0	0.00547324	198.577	-427.887	59.9637	157.485	0	48.9356	50.9607	145.436	2
9247	2	0	1247	1	208.961	95.6183	113.343	0	0	58.4593	-61.4601	-78.5076	134.344	3828.28	5343.44	78.5076	0	5.17047	4.53934	4.48227	0	0	0.145148	224.256	-443.377	60.3783	177.731	0	50.4132	50.4669	179.952	2
9337	2	0	1337	1	226.983	89.1643	137.819	0	0	88.6997	59.1511	-45.151	129.34	3798.04	5322.49	45.151	0	4.77047	4.21394	4.09791	0	0	0.0182345	160.083	-425.639	53.1531	156.46	0	52.932	51.8176	176.703	2
9362	2	0	1362	1	175.879	107.12	68.7588	0	0	6.27457	69.7116	411.894	130.706	3382.17	5012.95	-411.894	0	5.38771	3.65217	4.2662	0	0	0.101148	153.477	-419.842	72.5552	160.866	0	51.0148	50.7949	184.167	2
9381	2	0	1381	1	195.712	73.256	122.456	0	0	41.3088	19.0669	15.0358	114.623	3646.11	5462.23	-15.0358	0	4.21555	3.90042	4.51375	0	0	0.06185	181.438	-431.594	64.3393	151.219	0	60.7953	57.6964	173.17	2
9565	2	0	1565	1	176.442	116.627	59.815	0	0	19.9684	56.0061	349.446	107.657	3866.77	5325.63	-349.446	0	4.2749	4.35126	3.95909	0	0	0.129522	173.722	-429.444	73.3544	143.575	0	63.731	65.5042	197.596	2
9678	2	0	1678	1	235.725	163.567	72.1576	0	0	8.78401	-21.2215	472.269	153.653	3778.3	5303.2	-472.269	0	6.65324	4.09664	3.95777	0	0	0.176131	165.285	-429.635	50.3067	144.925	0	46.8308	47.4841	193.451	2
9816	2	0	1816	1	185.368	90.5665	94.8017	0	0	9.67484	-30.1531	97.3176	109.253	3976.73	5112.81	-97.3176	0	4.08414	4.10582	4.03983	0	0	0.0976845	133.437	-417.98	68.4122	123.103	0	59.6213	59.3606	174.259	2
