# Supplementary material for: CaV1 and CaV2 calcium channels mediate the release of distinct pools of synaptic vesicles
Source: eLife. 2023 Feb 23;12:e81407. doi: 10.7554/eLife.81407 (PMC10023163; doi:10.7554/eLife.81407)
Supplement: Figure 7—source data 1. [file elife-81407-fig7-data1.zip › Figure 7 - Source Data 1/unc13-all/23/3/cav1_to_cav1(cav2).csv]

65.0920226891449
67.4383141849421
51.0031257557057
112.768454799824
74.4950475763744
48.6927709018019
41.9059039471131
83.7850273293088
26.8627948308085
88.1817936685984
47.7554731040236
61.3571668487721
73.7090281181236
139.0345110817
103.157925595226
101.037353821288
101.057741107928
110.100038187279
33.6372581418991
92.9895355139124
86.8535685369279
18.3137009342672
56.1948453337463
85.6632788995284
49.3371802151414
51.4289340472105
52.0697990816343
63.9055746795802
18.0772970494545
36.9831333185857
75.2928594260729
21.0208041423575
47.710754165345
18.3189081223527
57.5098893520862
65.9765306611171
0.661693061338156
-4.6797307103725
45.316554891574
87.2934275144789
0.756660988193289
6.15563142193423
74.978683023297
36.5993985701198
102.464965361145
-11.2060921270249
17.4123724286128
-28.6141998026724
-29.5039067641619
64.8377912604947
0.193734460116502
24.004815190121
5.93326318808249
73.4149556993434
97.3978609061624
27.9147307418898
9.77138784125327
82.4669301606909
46.4464293090041
-66.4097512202779
67.37678716761
17.9831267875343
-59.6995585020486
40.6809927334998
23.7328622948726
-8.62892497546727
61.1136149533759
12.5181570929071
0.952716887519273
48.5941053918714
-55.3796372465004
-22.8127482993705
-16.7239868060569
-14.5669181630628
59.6483934570697
32.8215592956112
4.79823845526244
-17.4738959658771
60.4069757979851
57.4899965337554
204.484277191563
-37.1600441891587
-31.2979959119994
