# Supplementary material for: CaV1 and CaV2 calcium channels mediate the release of distinct pools of synaptic vesicles
Source: eLife. 2023 Feb 23;12:e81407. doi: 10.7554/eLife.81407 (PMC10023163; doi:10.7554/eLife.81407)
Supplement: Figure 7—source data 1. [file elife-81407-fig7-data1.zip › Figure 7 - Source Data 1/unc13-all/23/3/cav1_to_cav1(unc-13).csv]

-227.676346453814
-295.149220330661
-72.20669968109
100.959032745383
212.516243721543
233.563774399499
-100.814122877349
75.1133424970576
30.471359054126
-130.555713647951
-33.430398268194
17.0191257001461
-52.3298591267521
-89.4553867654849
-0.451337023789165
304.951881088415
-169.124580667603
188.403783750051
287.169209165826
-364.647595138937
-174.584055733774
-183.777163485364
9.22536118198605
192.417629676581
254.109874284387
31.458064690446
108.181649819637
-240.41844143841
-168.974701570649
-31.3828435154928
-187.958669936474
-336.847102818947
-275.627704043713
-51.935242112947
115.572015150237
-40.4240264672517
-184.692487101962
31.9354129121311
-376.771925707415
109.140809987564
113.922085619133
-307.869173420301
-83.6804687960084
59.9585748061272
37.3622577490969
-335.886891529725
-429.915659642704
-210.965028592705
-111.884969428351
137.448010337377
-290.870664944165
71.6745013058098
93.9993354551625
277.627532779043
228.161311383666
81.8534193538108
201.006827633604
-162.937767432652
-101.24761922302
128.658373778876
291.667786830792
184.386154225395
122.056790857974
17.7528342669666
-140.530484453901
-46.3774112454266
-81.0442563822671
158.401609671657
5.04186645231675
186.655089903211
85.2813973793127
294.666728480047
-215.081742390746
333.710946564885
237.731260766626
190.346689290554
154.538512031233
-345.746717949
64.2660657004963
219.652379672682
129.109709236905
244.127857987192
