# Supplementary material for: CaV1 and CaV2 calcium channels mediate the release of distinct pools of synaptic vesicles
Source: eLife. 2023 Feb 23;12:e81407. doi: 10.7554/eLife.81407 (PMC10023163; doi:10.7554/eLife.81407)
Supplement: Figure 7—source data 1. [file elife-81407-fig7-data1.zip › Figure 7 - Source Data 1/unc13-all/23/3/cav1_to_cav2.csv]

-106.775900856849
-233.784749585226
-28.2494492171227
154.859683348566
165.24903919679
269.296900356083
-60.171925511243
108.384729682735
45.5492985275869
-70.3581400979401
-8.66930495440283
0.609277706693319
39.0893700973465
-92.7825541782313
95.9063822539456
288.146405329748
-64.0403379953459
175.082605218481
325.693238211453
-276.899188610213
-80.7865331224352
-141.13717470949
21.3186473963679
211.622968828561
303.26697351918
21.4724948952735
198.566811591644
-184.627913070431
-56.0949609948593
5.2597399283286
-114.430496485001
-232.89620392686
-166.817042843024
67.9813042909809
47.9205266214731
66.2441760655156
-88.3188022935192
63.1432459066109
-320.052970057739
196.037703701773
142.852825356073
-240.447575389077
17.7404508973214
43.7543082176344
85.6375404343908
-207.739941842489
-331.499329976444
-183.725311565904
-53.8363715706591
108.574997585237
-202.021602093361
65.5428046117941
64.0883284796164
251.378971472644
201.385304765034
122.50357169171
183.55102083121
-80.0844863341108
-131.967082023531
160.93291743025
320.165317318125
188.482288934654
110.368155959182
146.504018029249
-71.2704169348208
-0.423168583016377
26.5758357770846
160.12292077077
68.8286967748118
227.116530272417
99.5009729280819
319.471802704589
-142.230931232357
317.689411107981
256.932265197623
194.958165745804
162.701250214263
-283.137151401124
26.1464404522667
231.384629985178
141.060102528098
318.58860797785
