# Supplementary material for: CaV1 and CaV2 calcium channels mediate the release of distinct pools of synaptic vesicles
Source: eLife. 2023 Feb 23;12:e81407. doi: 10.7554/eLife.81407 (PMC10023163; doi:10.7554/eLife.81407)
Supplement: Figure 7—source data 1. [file elife-81407-fig7-data1.zip › Figure 7 - Source Data 1/unc13-all/23/3/cav2_to_cav1.csv]

-147.994985730866
-275.003834459242
-69.4685340911392
113.64059847455
124.029954322774
228.077815482066
-101.39101038526
67.1656448087188
4.33021365357035
-111.577224971957
-49.8883898284193
-40.6098071673232
-2.12971477666997
-134.001639052248
54.6872973799291
246.927320455731
-105.259422869362
133.863520344465
284.474153337436
-318.118273484229
-122.005617996452
-182.356259583506
-19.9004374776487
170.403883954545
262.047888645164
-19.746589978743
157.347726717628
-225.846997944448
-97.3140458688758
-35.9593449456879
-155.649581359017
-274.115288800877
-208.036127717041
26.7622194169644
6.70144174745656
25.0250911914991
-129.537887167536
21.9241610325944
-361.272054931756
154.818618827757
101.633740482056
-281.666660263094
-23.4786339766952
2.53522334361787
44.4184555603742
-248.959026716505
-372.71841485046
-224.944396439921
-95.0554564446757
67.3559127112203
-243.240686967377
24.3237197377775
22.8692436055999
210.159886598627
160.166219891017
81.2844868176935
142.331935957193
-121.303571208127
-173.186166897548
119.713832556234
278.946232444108
147.263204060638
69.1490710851658
105.284933155232
-112.489501808837
-41.6422534570329
-14.6432490969319
118.903835896754
27.6096119007952
185.8974453984
58.2818880540653
278.252717830573
-183.450016106374
276.470326233964
215.713180323606
153.739080871787
121.482165340247
-324.35623627514
-15.0726444217498
190.165545111161
99.841017654082
277.369523103834
