# Supplementary material for: CaV1 and CaV2 calcium channels mediate the release of distinct pools of synaptic vesicles
Source: eLife. 2023 Feb 23;12:e81407. doi: 10.7554/eLife.81407 (PMC10023163; doi:10.7554/eLife.81407)
Supplement: Figure 7—source data 1. [file elife-81407-fig7-data1.zip › Figure 7 - Source Data 1/unc13-all/23/3/cav2_to_cav2(cav1).csv]

-23.8729378151284
-26.2192293109256
-9.78404088168918
-71.5493699258077
-33.2759627023579
-7.47368602778533
-0.686819073096558
-42.5659424552923
14.356290043208
-46.9627087945819
-6.53638823000711
-20.1380819747556
-32.4899432441071
-97.8154262076832
-61.9388407212091
-59.8182689472715
-59.838656233911
-68.8809533132626
7.58182673211741
-51.7704506398959
-45.6344836629114
22.9053839397493
-14.9757604597298
-44.4441940255119
-8.1180953411249
-10.209849173194
-10.8507142076178
-22.6864898055637
23.141787824562
4.2359515554308
-34.0737745520564
20.198280731659
-6.49166929132844
22.9001767516638
-16.2908044780697
-24.7574457871006
40.5573918126784
45.898815584389
-4.0974700175575
-46.0743426404624
40.4624238858232
35.0634534520823
-33.7595981492805
4.61968630389674
-61.2458804871285
52.4251770010414
23.8067124454037
69.8332846766889
70.7229916381784
-23.6187063864782
41.0253504139
17.2142696838955
35.285821685934
-32.1958708253269
-56.1787760321458
13.3043541321267
31.4476970327632
-41.2478452866744
-5.22734443498757
107.628836094294
-26.1577022935935
23.2359580864822
100.918643376065
0.53809214051671
17.4862225791439
49.8480098494838
-19.8945300793594
28.7009277811094
40.2663679864972
-7.37502051785486
96.5987221205169
64.031833173387
57.9430716800734
55.7860030370794
-18.4293085830532
8.39752557840529
36.4208464187541
58.6929808398936
-19.1878909239686
-16.2709116597389
-163.265192317546
78.3791290631752
72.5170807860159
