# Supplementary material for: CaV1 and CaV2 calcium channels mediate the release of distinct pools of synaptic vesicles
Source: eLife. 2023 Feb 23;12:e81407. doi: 10.7554/eLife.81407 (PMC10023163; doi:10.7554/eLife.81407)
Supplement: Figure 7—source data 1. [file elife-81407-fig7-data1.zip › Figure 7 - Source Data 1/unc13-all/23/3/cav2_to_cav2(unc-13).csv]

-35.1407497232021
-46.3661834684826
-46.8424337578672
-85.7431239275502
-40.1315129269587
-54.1003645757337
-0.523745284284814
-25.4774198313316
21.9897029920348
-31.8569342524215
-14.4822709206019
-44.5824667666702
-41.3344423249991
-95.7713813166929
-78.7092965572328
-42.7675643605726
-56.2346899116546
-57.7156195435764
3.54278312344377
-61.3243895956175
-79.7289057711041
29.2394266973297
-16.1901952322123
-76.6454482197296
14.5565649509626
-51.4946240141271
-20.9921804109799
-29.481084265497
60.1134082628232
-9.10709332084025
-53.3729685383469
-5.36988772990117
-59.7877492929147
-7.00237247552468
-20.466737963201
-62.4447606987687
29.5570161346841
18.5674324512838
-46.6994741321305
-57.6003728041924
19.0692887404139
18.9970699372025
-30.3985014181817
13.1602365042781
-88.2198115689644
65.275663386732
26.798006122368
101.578736503099
72.3525890626051
-31.538791185706
42.1705712140774
46.0529781716523
52.2247511430287
-47.1032246294199
-57.5072119264933
31.1059535048607
28.3261904542505
-39.4417093012053
16.0205024575043
120.695354740123
-24.5598729758585
37.4459792472126
104.833539107058
-8.45492378669587
32.6383474357535
38.822626363145
-0.947602016193741
37.1332538072866
95.2176203527461
31.6452021334499
123.828486488246
108.038511830329
93.4489651796521
76.8957679040614
17.3340850390541
78.5820707389157
9.10691552678873
75.9321326964291
36.2958906267977
-46.4940465029722
-180.251905403224
110.131027316538
71.6813962816832
