# Supplementary material for: CaV1 and CaV2 calcium channels mediate the release of distinct pools of synaptic vesicles
Source: eLife. 2023 Feb 23;12:e81407. doi: 10.7554/eLife.81407 (PMC10023163; doi:10.7554/eLife.81407)
Supplement: Figure 7—source data 1. [file elife-81407-fig7-data1.zip › Figure 7 - Source Data 1/unc13-all/23/3/unc13all_to_cav1.csv]

176.401558600383
163.03046881606
179.970077268503
169.083887598324
137.205491557877
223.523924302523
128.06183834142
161.95656925119
114.174249793056
99.9835230450226
179.889907974084
218.389573408456
178.722170923994
139.008596757762
-78.9492473057417
234.213787202602
167.114285472236
213.362687577722
163.4630838007
276.976288828073
161.530506113679
192.131202139443
166.855608756426
189.183753255706
246.995782311047
103.287644217497
160.053478050905
208.834570581809
87.0763406769393
131.721882622694
189.411227903653
55.4339824080826
43.1965552151487
237.398561904489
122.582747863504
200.985561092843
125.944534660435
136.545071743901
145.61606148196
312.626045920503
161.745677203019
176.946205310085
329.502306893624
220.26716120737
143.088871782378
154.002320445414
66.9358977213024
211.566650175133
339.469058424217
152.666675179042
54.3941298053523
143.49042111844
108.84276022292
-336.786443269139
129.414631366088
-130.259296756898
189.895391189628
-60.5853323712854
255.766771345936
51.0272450718385
-119.411665375548
142.80625395577
-245.693453548288
125.611667806681
177.221297014325
40.7239421899021
31.6004103123923
-65.0568867639959
-133.044559349217
118.962090588659
100.896634232005
153.942325534931
14.3753070027578
208.125175206033
358.704524636919
102.56527819131
-213.582533529332
177.346719593008
-3.76000411173936
-215.755740796544
-44.1747213494
124.988243187849
33.5606706902017
122.512338572439
227.573895090018
-245.175909306589
-131.253908046465
25.4897768397504
142.854017714732
183.313025731743
115.865375167839
59.051435363338
79.3339477700529
-110.494494113951
187.578372397536
109.379669834969
62.0569725655751
197.950793029259
36.0634950383628
365.891733752696
264.986800979193
156.788558658777
135.093727668836
94.1330900553494
205.385379825291
-28.3836829785496
191.983558470058
7.61789177840819
88.0486875118659
-112.851630734199
-41.3548036740367
-17.8149316804511
-50.8901088596685
-29.7797383173138
40.0751043922965
-55.5918291024955
-41.6145136956247
82.9088405913508
-12.2241572736002
63.5784772361148
260.98923860347
-25.5400199026317
118.315633374707
78.8301719647206
-153.836901556017
13.2567314840207
-89.2098042253047
285.764396176558
154.776348595822
175.971941599795
-32.9711246403376
81.946057246425
166.235217551894
129.04529629421
18.0549570147277
42.8959527781808
44.3642241559855
