# Supplementary material for: CaV1 and CaV2 calcium channels mediate the release of distinct pools of synaptic vesicles
Source: eLife. 2023 Feb 23;12:e81407. doi: 10.7554/eLife.81407 (PMC10023163; doi:10.7554/eLife.81407)
Supplement: Figure 7—source data 1. [file elife-81407-fig7-data1.zip › Figure 7 - Source Data 1/unc13-all/23/3/unc13all_to_cav2.csv]

127.406003192347
122.724108653721
154.220968361586
128.5641677566
102.854664669512
176.340807514717
102.178566699832
111.446115852676
64.3436956948835
91.0645621558742
133.436458795344
183.696950533635
142.637692007027
85.7834325029989
-108.884430284752
193.595884316705
127.720618037607
180.340155940662
129.588133925697
225.948542004271
140.078798650615
133.05289322978
126.840335040427
143.103540030097
203.096473216001
69.5977558238483
93.7665654261309
185.92400473729
53.7271259999216
111.393813026269
149.442428847025
29.706129229151
-4.43768460339743
211.879195731557
106.015261667364
170.943208393834
85.8893984676733
95.1041213201006
101.275770473166
256.070240660285
120.869298060845
138.691190731831
275.866164150541
173.890343254343
116.695058951756
106.232514607957
50.3163635182582
174.256057561082
283.12985365046
141.627047292815
16.8619825895003
82.3736845943913
76.0800990511161
-401.224317849799
102.542433036892
-148.994096629509
153.796335856188
-61.7098114204209
220.592592630637
23.9766590691979
-166.693228595043
104.022597931304
-275.597069533404
105.824800438015
150.598602992561
11.9487011091041
18.6169004852218
-84.7131982330957
-186.146022110404
84.069207160278
69.5651554021624
115.788747249882
-42.669241069987
130.980709787187
333.71569864841
73.1600780820663
-273.898769515699
130.442482614117
-17.1200994277024
-257.875590590336
-115.476099267967
78.6867593011939
23.7249699948406
94.2373318935479
186.232928317296
-312.113917152972
-156.314225009242
-23.747937023767
104.553987120034
138.474005452362
92.2399618192794
22.490390263265
47.9558410830787
-156.293534012611
162.038190535053
65.1886343944543
6.68695243439834
141.408881749157
6.4747280122283
315.941863164993
224.145071403404
94.0229277514518
93.360152702604
51.7572172454993
153.768806121553
-81.7417870200152
143.763611172728
-29.6490996646908
34.9251902692849
-139.394905932147
-66.7420632916637
-52.6549020442753
-108.888790925534
-55.7971019930128
8.46757023715327
-111.581163549449
-32.6548077387151
75.6880640355103
-50.3627580693164
32.3299279835264
218.79740146632
-83.0644427093539
83.7924730659579
27.2301379104592
-171.584921441602
-27.7125614652905
-112.093626330581
236.718985540665
131.815512019836
119.689696881826
-59.4243012041152
-5.40174080570796
118.101763662919
74.9032243389183
-40.8993251531574
-5.96907744045529
15.5642662438859
