# Supplementary material for: CaV1 and CaV2 calcium channels mediate the release of distinct pools of synaptic vesicles
Source: eLife. 2023 Feb 23;12:e81407. doi: 10.7554/eLife.81407 (PMC10023163; doi:10.7554/eLife.81407)
Supplement: Figure 7—source data 1. [file elife-81407-fig7-data1.zip › Figure 7 - Source Data 1/unc13-all/23/4.csv]

image-ID	cycle	z-step	frame	accum	photon-count	photon-count11	photon-count12	photon-count21	photon-count22	psfx	psfy	psfz	psf-photon-count	x	y	z	stdev	amp	background11	background12	background21	background22	maxResidualSlope	chisq	log-likelihood	accuracy	llr	time-point	precisionx	precisiony	precisionz	vis-probe
0	0	0	0	1	691.965	386.68	305.285	0	0	463.988	666.013	444.555	710.287	3622.07	9200.33	-444.555	0	87.3626	19.1353	21.2197	0	0	0.50833	280.111	-641.016	8.87982	575.709	0	31.0688	56.0276	97.4263	0
1	0	0	1	1	475.704	247.72	227.984	0	0	36.637	49.4503	392.337	449.504	3650.78	9119.27	-392.337	0	16.8512	14.8876	18.5137	0	0	0.221482	221.023	-592.433	13.43	275.96	0	32.0178	32.5218	125.138	0
7	0	0	7	1	752.26	425.033	327.227	0	0	9.45127	7.01139	362.167	916.992	3677.97	9261.37	-362.167	0	33.9097	15.7724	18.3908	0	0	0.64392	209.267	-594.719	7.80409	437.298	0	17.3025	17.3228	63.7395	0
8	0	0	8	1	758.97	475.617	283.353	0	0	34.0833	6.86399	456.838	879.724	3653.34	9261.52	-456.838	0	35.0118	16.3279	20.3904	0	0	0.413474	266.471	-631.228	7.81307	533.992	0	18.6341	19.0304	81.1893	0
9	0	0	9	1	567.463	306.045	261.418	0	0	14.2429	-33.3791	327.81	483.147	3673.18	9301.76	-327.81	0	17.5352	15.7204	18.785	0	0	0.392017	225.463	-594.368	10.9146	277.03	0	29.8894	29.8097	105.585	0
10	0	0	10	1	744.669	386.088	358.581	0	0	81.4159	78.1592	192.267	773.47	3705.66	9190.22	-192.267	0	25.1765	18.2659	20.9916	0	0	0.0914379	236.943	-617.942	8.09104	470.736	0	20.4586	20.2651	66.0172	0
14	0	0	14	1	615.653	356.014	259.639	0	0	11.381	63.1962	422.701	594.36	3676.04	9205.18	-422.701	0	22.9924	15.6304	18.3332	0	0	0.141417	219.074	-591.257	9.86898	390.906	0	25.4127	25.7188	103.437	0
15	0	0	15	1	780.206	445.012	335.194	0	0	51.3395	32.1677	512.427	849.706	3636.08	9236.21	-512.427	0	35.5212	15.2552	19.3689	0	0	0.215443	208.829	-600.707	7.4916	511.417	0	19.4829	20.0423	96.6578	0
21	0	0	21	1	574.342	326.386	247.955	0	0	-10.807	-14.5639	255.321	504.029	3698.23	9282.94	-255.321	0	17.4675	16.4325	18.7012	0	0	0.356695	225.349	-594.544	10.8015	354.613	0	28.6801	28.2267	92.9345	0
23	0	0	23	1	650.291	323.06	327.23	0	0	-4.67226	-43.5869	345.546	736.945	3692.09	9311.97	-345.546	0	27.2857	14.2959	17.6459	0	0	0.368476	266.022	-612.952	9.14372	390.852	0	20.0074	20.0422	72.5625	0
24	0	0	24	1	567.348	317.133	250.214	0	0	66.2378	35.081	374.648	564.009	3720.84	9233.3	-374.648	0	20.7674	18.7218	20.8644	0	0	0.284596	251.2	-626.298	11.2559	457.41	0	28.0384	28.289	104.882	0
26	0	0	26	1	1104.71	615.081	489.631	0	0	19.6378	33.7478	298.653	1250	3667.78	9234.63	-298.653	0	43.9584	14.3264	17.3293	0	0	0.573611	258.328	-619.212	4.99381	644.849	0	12.9427	12.7892	44.3651	0
28	0	0	28	1	866.819	486.328	380.491	0	0	39.0532	39.7548	398.929	1158.69	3648.37	9228.63	-398.929	0	43.6652	14.1841	16.9608	0	0	0.693405	214.213	-594.412	6.5413	572.205	0	14.0044	14.1075	54.5498	0
32	0	0	32	1	872.649	479.316	393.333	0	0	92.6917	57.6658	341.575	1015.77	3694.39	9210.71	-341.575	0	36.3755	16.1669	19.1564	0	0	0.427327	240.139	-613.597	6.60767	512.487	0	16.073	16.0865	57.6942	0
33	0	0	33	1	848.402	453.509	394.893	0	0	5.09462	40.6712	280.521	1034.03	3682.33	9227.71	-280.521	0	36.0217	14.6098	16.5349	0	0	0.85807	195.109	-586.841	6.70453	480.956	0	15.0331	14.7932	50.1184	0
34	0	0	34	1	792.758	464.423	328.335	0	0	3.73467	43.9151	421.838	885.964	3683.69	9224.46	-421.838	0	34.326	13.2958	16.1934	0	0	0.735148	219.189	-586.877	7.18522	415.675	0	17.1897	17.3469	69.563	0
36	0	0	36	1	893.016	575.951	317.065	0	0	90.3901	4.86775	570.582	1308.35	3597.03	9263.51	-570.582	0	57.9489	12.7619	16.1129	0	0	0.397194	262.225	-615.35	6.26255	549.509	0	13.5715	14.2204	73.2422	0
37	0	0	37	1	592.545	355.341	237.204	0	0	15.3825	-0.036217	489.842	693.937	3672.04	9268.42	-489.842	0	28.6576	14.9191	16.9781	0	0	0.433987	217.856	-589.136	10.2085	323.323	0	22.3868	23.032	103.199	0
39	0	0	39	1	631.13	344.589	286.541	0	0	28.3715	-35.4322	274.282	779.619	3659.05	9204.15	-274.282	0	27.2108	14.7928	17.1454	0	0	0.427786	216.688	-591.74	9.47552	435.557	0	19.0054	18.9013	63.0259	0
41	0	0	41	1	585.94	297.757	288.183	0	0	-25.087	34.3295	244.372	616.823	3712.51	9234.05	-244.372	0	21.1798	14.4207	18.1072	0	0	0.564441	208.087	-585.212	10.3754	339.431	0	23.2327	22.77	75.8423	0
45	0	0	45	1	667.113	373.156	293.957	0	0	52.8179	-36.3868	550.302	898.494	3634.6	9304.77	-550.302	0	39.3683	13.4299	17.1437	0	0	0.237084	201.866	-588.22	8.8068	376.796	0	18.1914	19.0584	96.5396	0
53	0	0	53	1	685.68	480.075	205.606	0	0	20.3774	-24.7578	488.348	856.139	3667.04	9193.48	-488.348	0	35.3895	11.6908	15.3688	0	0	0.312568	210.468	-574.18	8.37135	403.593	0	17.4974	18.0796	81.0512	0
55	0	0	55	1	592.625	363.136	229.489	0	0	109.657	63.008	442.609	809.525	3677.42	9205.37	-442.609	0	31.4233	11.9408	15.5069	0	0	0.318227	173.037	-561.803	9.92916	372.485	0	18.2244	18.5948	77.8355	0
59	0	0	59	1	845.525	463.596	381.928	0	0	17.9375	-3.32298	315.938	1064.94	3669.48	9271.7	-315.938	0	38.0825	13.2879	14.1962	0	0	0.510767	205.761	-579.743	6.6236	485.225	0	14.2832	14.1925	49.3177	0
60	0	0	60	1	533.237	281.996	251.241	0	0	34.1691	12.4665	261.885	338.8	3653.25	9355.57	-261.885	0	11.6123	13.0354	14.3154	0	0	0.352778	220.558	-568.694	11.2455	224.39	0	37.9705	37.5791	122.077	0
61	0	0	61	1	866.296	570.475	295.821	0	0	88.3082	-1.44443	552.898	1055.8	3599.11	9269.82	-552.898	0	45.9269	12.5635	16.2815	0	0	0.242628	263.855	-604.263	6.47775	489.378	0	15.878	16.512	83.9814	0
62	0	0	62	1	640.343	375.93	264.413	0	0	33.2516	-20.6757	453.807	850.915	3654.17	9289.06	-453.807	0	33.9082	12.763	15.4639	0	0	0.511193	213.649	-582.645	9.1218	373.199	0	17.66	18.0491	75.5907	0
63	0	0	63	1	816.097	500.702	315.395	0	0	34.3092	-21.9479	416.703	1024.71	3653.11	9290.33	-416.703	0	39.508	12.1145	16.3061	0	0	0.390414	215.881	-580.156	6.91309	474.169	0	14.8637	15.0986	60.5635	0
66	0	0	66	1	747.026	438.369	308.657	0	0	62.9841	-12.0192	369.957	946.247	3624.44	9280.4	-369.957	0	34.9248	12.008	14.4039	0	0	0.218034	200.928	-570.681	7.57396	414.216	0	15.6718	15.733	58.5868	0
70	0	0	70	1	700.58	479.068	221.513	0	0	79.9881	-2.55909	591.038	914.029	3607.43	9270.94	-591.038	0	41.4748	11.2972	15.775	0	0	0.402051	213.174	-575.956	8.16354	372.417	0	17.7015	18.8758	103.999	0
71	0	0	71	1	807.723	524.615	283.109	0	0	14.8224	17.8738	344.728	958.099	3672.6	9250.51	-344.728	0	34.891	11.8741	15.8756	0	0	0.462104	185.491	-570.433	6.97305	455.037	0	15.4778	15.4482	56.9258	0
73	0	0	73	1	854.714	483.096	371.618	0	0	21.4367	-25.1182	445.707	1018.66	3665.98	9293.5	-445.707	0	40.4308	12.4141	14.9008	0	0	0.581601	229.268	-588.976	6.53602	411.164	0	15.0483	15.3521	62.8269	0
76	0	0	76	1	638.517	367.597	270.919	0	0	91.6292	-37.4149	302.347	730.046	3695.45	9206.14	-302.347	0	25.7628	12.7439	15.5029	0	0	0.120015	190.942	-565.962	9.15279	391.989	0	19.4142	19.4891	66.6835	0
79	0	0	79	1	558.617	330.717	227.9	0	0	14.8229	-6.8681	432.387	563.27	3672.6	9275.25	-432.387	0	22.0594	12.1505	14.4156	0	0	0.304163	251.43	-582.11	10.5889	298.996	0	24.4419	24.848	101.449	0
80	0	0	80	1	454.84	276.565	178.275	0	0	418.725	556.258	502.128	331.14	3667.34	9310.08	-502.128	0	27.176	14.4666	16.0705	0	0	0.381373	318.446	-602.146	13.9181	357.923	0	42.8399	66.0459	155.039	0
84	0	0	84	1	572.463	340.632	231.831	0	0	85.4504	-61.1906	418.968	687.551	3601.97	9229.91	-418.968	0	26.6142	12.9391	14.7681	0	0	0.323919	165.092	-558.529	10.3664	322.938	0	20.9863	21.3693	83.2572	0
85	0	0	85	1	722.021	435.302	286.718	0	0	57.7163	11.1806	452.716	890.535	3629.7	9257.2	-452.716	0	35.1403	11.3098	13.8314	0	0	0.0796549	190.448	-568.025	7.81972	443.814	0	16.5632	16.8756	70.7665	0
86	0	0	86	1	706.072	401.383	304.689	0	0	45.9164	27.0169	305.123	654.442	3641.5	9241.36	-305.123	0	23.0112	13.6413	15.5443	0	0	0.153047	185.743	-569.104	8.1939	353.937	0	21.8686	21.6796	74.7422	0
90	0	0	90	1	486.654	262.955	223.699	0	0	58.3641	-19.923	495.375	466.847	3629.06	9288.3	-495.375	0	19.2699	11.8834	15.0899	0	0	0.250785	188.46	-556.669	12.4868	281.668	0	29.6472	30.459	143.329	0
92	0	0	92	1	730.103	406.578	323.525	0	0	17.9343	-14.0832	378.629	932.507	3669.49	9182.8	-378.629	0	34.9463	11.3876	15.4059	0	0	0.53012	251.803	-603.139	7.78056	515.074	0	15.6913	15.8899	60.3262	0
94	0	0	94	1	584.218	330.526	253.692	0	0	6.94057	39.19	428.5	589.769	3580.82	9229.19	-428.5	0	22.968	11.529	13.8934	0	0	0.47881	208.898	-563.893	9.97816	302.692	0	23.4386	23.3984	94.8736	0
95	0	0	95	1	787.13	446.087	341.044	0	0	81.6205	31.578	424.451	1015.05	3605.8	9236.8	-424.451	0	38.8668	11.1034	14.5499	0	0	0.402814	240.01	-581.418	7.10983	504.79	0	14.8449	14.9654	60.6285	0
97	0	0	97	1	525.624	297.677	227.948	0	0	113.405	54.8354	257.931	477.306	3673.68	9213.54	-257.931	0	16.1269	11.3803	14.1018	0	0	0.104578	255.055	-573.587	11.2864	319.014	0	27.1963	26.9493	89.6435	0
98	0	0	98	1	568.87	343.203	225.667	0	0	-3.28534	-60.0552	502.261	561.877	3690.71	9228.78	-502.261	0	23.8901	12.1354	15.4465	0	0	0.303414	217.53	-571.821	10.4259	272.658	0	25.1361	26.1289	121.44	0
99	0	0	99	1	699.015	472.767	226.248	0	0	49.5648	-5.99318	526.638	918.261	3637.86	9274.37	-526.638	0	39.086	11.6739	14.5359	0	0	0.331213	233.862	-583.897	8.15646	432.291	0	16.9671	17.5682	85.0301	0
104	0	0	104	1	607.147	382.887	224.26	0	0	44.4415	39.8164	495.247	711.784	3642.98	9228.56	-495.247	0	29.2746	11.6555	15.8474	0	0	0.173707	196.992	-567.794	9.65153	405.321	0	20.6458	21.1859	100.024	0
105	0	0	105	1	855.189	525.167	330.022	0	0	46.6796	-10.0846	454.971	1121.48	3640.74	9278.46	-454.971	0	44.5459	11.399	14.9462	0	0	0.522539	241.469	-584.307	6.50028	513.363	0	13.7932	14.096	59.366	0
107	0	0	107	1	736.04	429.788	306.253	0	0	7.02224	48.817	392.335	882.68	3680.4	9219.56	-392.335	0	33.324	11.5216	14.4945	0	0	0.544793	286.042	-592.678	7.68425	438.873	0	16.4874	16.5667	64.1955	0
110	0	0	110	1	481.457	291.92	189.537	0	0	20.7983	47.2125	304.377	516.192	3666.62	9221.17	-304.377	0	18.204	12.4391	13.9769	0	0	0.466921	201.863	-562.961	12.6102	283.482	0	25.9828	25.77	88.6922	0
111	0	0	111	1	1001.83	696.358	305.468	0	0	58.8501	-5.88841	506.513	1365.97	3628.57	9274.27	-506.513	0	56.8852	10.4085	12.922	0	0	0.490354	197.99	-574.818	5.39334	591.997	0	11.9124	12.2622	55.6271	0
115	0	0	115	1	760.277	434.671	325.606	0	0	11.9058	1.29966	374.801	983.391	3675.51	9267.08	-374.801	0	36.715	10.0965	12.9481	0	0	0.572914	226.184	-569.886	7.29933	435.515	0	14.5107	14.5823	55.2055	0
117	0	0	117	1	746.726	399.713	347.013	0	0	111.793	11.8194	390.642	918.403	3675.29	9256.56	-390.642	0	34.1917	12.5132	15.0664	0	0	0.256806	214.273	-577.442	7.62128	458.149	0	16.3229	16.5123	63.0991	0
118	0	0	118	1	618.892	394.771	224.122	0	0	39.8201	-24.1853	566.653	791.644	3647.6	9292.57	-566.653	0	35.2989	10.4751	14.1121	0	0	0.308856	195.932	-560.06	9.28133	329.732	0	19.0244	20.0745	105.664	0
120	0	0	120	1	665.855	395.336	270.52	0	0	18.8589	-30.5409	313.782	792.049	3668.56	9199.26	-313.782	0	28.4207	11.8076	14.4299	0	0	0.436829	247.726	-584.875	8.62406	471.621	0	17.7419	17.7556	61.9417	0
122	0	0	122	1	830.847	547.275	283.572	0	0	22.8393	0.707709	471.045	1149.35	3664.58	9267.67	-471.045	0	46.5132	10.5037	13.8968	0	0	0.715651	211.843	-579.47	6.65403	499.133	0	13.3441	13.6506	59.0127	0
123	0	0	123	1	456.871	226.103	230.768	0	0	115.057	-11.7078	347.462	416.772	3672.02	9180.43	-347.462	0	15.076	12.2866	14.5814	0	0	0.126781	213.793	-564.627	13.4654	263.211	0	31.6582	32.0898	114.829	0
128	0	0	128	1	647.479	448.646	198.833	0	0	74.0026	-21.3147	662.634	858.305	3613.42	9289.69	-662.634	0	42.485	10.24	14.4311	0	0	0.288788	231.709	-581.549	8.81474	342.002	0	18.9769	21.5871	127.665	0
129	0	0	129	1	744.093	390.711	353.382	0	0	41.0823	-0.513851	260.431	781.729	3646.34	9268.89	-260.431	0	26.7857	11.6562	14.7256	0	0	0.400427	212.119	-575.911	7.60392	378.067	0	17.865	17.6229	59.412	0
132	0	0	132	1	709.353	525.919	183.434	0	0	82.8462	33.0962	658.263	1040.98	3604.57	9235.28	-658.263	0	50.9841	9.67098	13.4688	0	0	0.100887	182.267	-564.886	7.8859	491.581	0	16.0735	18.1495	107.473	0
134	0	0	134	1	490.847	311.932	178.915	0	0	65.0464	29.2768	481.61	522.114	3622.37	9239.1	-481.61	0	21.1253	11.7624	14.0299	0	0	0.152526	208.459	-563.25	12.2643	302.848	0	26.6806	27.2446	122.729	0
135	0	0	135	1	550.841	335.286	215.555	0	0	24.577	26.6576	463.726	634.324	3662.84	9241.72	-463.726	0	25.4201	10.5477	14.5966	0	0	0.122046	217.177	-564.887	10.6489	325.813	0	21.6483	22.1194	98.2419	0
137	0	0	137	1	770.039	415.618	354.42	0	0	104.342	25.9967	356.991	927.769	3682.74	9242.38	-356.991	0	33.6339	11.612	13.8219	0	0	0.507555	183.584	-563.366	7.28434	420.91	0	15.7543	15.8257	58.0479	0
138	0	0	138	1	877.338	499.583	377.755	0	0	37.1831	-18.8439	380.223	1074.61	3650.24	9287.22	-380.223	0	40.1859	11.4383	13.7353	0	0	0.41628	212.697	-579.275	6.28917	443.721	0	13.9109	14.0261	52.812	0
139	0	0	139	1	657.969	389.124	268.845	0	0	30.0114	1.02688	431.703	910.384	3657.41	9267.35	-431.703	0	35.4659	10.9073	14.1542	0	0	0.459621	206.136	-569.944	8.68123	436.952	0	15.9643	16.2377	66.4378	0
140	0	0	140	1	717.628	440.647	276.982	0	0	23.0241	29.3234	511.543	866.14	3664.4	9239.06	-511.543	0	36.3943	11.0375	14.3866	0	0	0.7123	195.517	-569.128	7.88154	374.652	0	17.3858	17.8801	85.2999	0
142	0	0	142	1	638.741	399.443	239.298	0	0	104.91	6.44499	513.415	766.161	3682.17	9261.93	-513.415	0	31.9387	10.9156	14.366	0	0	0.365351	206.011	-569.524	8.99025	361.106	0	19.228	19.9097	95.8353	0
143	0	0	143	1	646.516	363.488	283.028	0	0	65.2795	-25.6492	284.553	599.631	3622.14	9194.37	-284.553	0	20.9021	11.2807	13.5757	0	0	0.075429	215.984	-563.563	8.85182	295.182	0	22.1432	22.0297	74.1368	0
146	0	0	146	1	906.049	530.897	375.151	0	0	10.1275	9.48474	398.857	1126.7	3677.29	9258.9	-398.857	0	42.8441	12.4744	14.224	0	0	0.686326	253.402	-607.665	6.10923	511.28	0	13.7354	13.8374	52.9276	0
147	0	0	147	1	836.183	475.801	360.382	0	0	9.69816	-40.7418	365.483	988.876	3677.72	9209.46	-365.483	0	36.9713	10.3998	13.8943	0	0	0.579116	212.122	-565.758	6.6032	403.556	0	14.4988	14.6423	54.6366	0
149	0	0	149	1	657.928	411.651	246.276	0	0	63.6648	31.8198	567.636	840.266	3623.76	9236.56	-567.636	0	37.1443	11.2679	13.3119	0	0	0.548663	230.205	-571.744	8.6645	365.011	0	18.6049	19.4934	101.725	0
150	0	0	150	1	871.342	487.667	383.676	0	0	23.9363	-28.1804	431.065	900.722	3663.48	9196.9	-431.065	0	35.2834	10.5022	13.4298	0	0	0.549079	255.408	-582.701	6.30058	410.897	0	15.8752	16.2461	65.4592	0
151	0	0	151	1	594.817	277.503	317.314	0	0	82.1031	-25.8972	292.281	438.37	3704.98	9194.62	-292.281	0	15.3354	11.5126	13.7451	0	0	0.0834127	206.706	-560.45	9.76378	258.447	0	29.1296	29.2931	98.5131	0
152	0	0	152	1	670.139	381.667	288.472	0	0	79.5647	-13.2164	430.5	679.054	3607.86	9181.94	-430.5	0	26.277	12.0777	14.0168	0	0	0.310454	180.313	-559.992	8.55709	340.389	0	20.9805	21.3755	85.0915	0
153	0	0	153	1	615.703	392.059	223.644	0	0	76.3088	20.8333	527.281	798.658	3611.11	9247.55	-527.281	0	33.7981	10.5	12.7729	0	0	0.530436	340.176	-572.296	9.27203	394.407	0	18.6077	19.1481	93.2475	0
154	0	0	154	1	379.1	208.679	170.421	0	0	78.7125	-10.6447	402.904	304.745	3608.71	9279.02	-402.904	0	11.516	11.0715	14.4925	0	0	0.0813785	200.072	-554.288	16.6867	235.394	0	41.3632	41.527	167.388	0
156	0	0	156	1	712.755	400.276	312.478	0	0	49.574	16.0239	427.591	727.904	3637.85	9152.7	-427.591	0	28.1007	10.1119	13.0166	0	0	0.292618	200.489	-557.097	7.84868	337.3	0	18.8145	19.257	77.5753	0
157	0	0	157	1	818.045	427.442	390.602	0	0	62.2283	36.5623	290.683	720.39	3625.19	9132.16	-290.683	0	24.9992	11.5788	14.87	0	0	0.585173	246.758	-588.819	6.83559	403.716	0	19.323	19.2579	65.3899	0
158	0	0	158	1	620.222	395.987	224.235	0	0	65.7553	26.9296	517.525	721.893	3621.66	9241.45	-517.525	0	30.2749	10.1755	13.346	0	0	0.299768	232.219	-569.888	9.2031	330.362	0	19.9386	20.5094	100.055	0
166	0	0	166	1	670.421	429.054	241.367	0	0	22.9596	-1.83905	414.698	850.599	3664.46	9170.56	-414.698	0	32.7154	11.0132	14.3668	0	0	0.563276	169.577	-556.512	8.51233	386.484	0	16.8502	17.1929	67.9786	0
169	0	0	169	1	552.606	288.115	264.491	0	0	57.1354	72.3955	228.181	472.108	3729.94	9195.98	-228.181	0	15.7134	11.4213	14.1907	0	0	0.0401551	208.839	-559.905	10.6541	284.484	0	27.248	27.087	88.6475	0
170	0	0	170	1	748.435	438.794	309.64	0	0	6.94425	22.3569	392.482	861.611	3680.48	9146.36	-392.482	0	32.5818	10.63	13.3237	0	0	0.649892	176.293	-555.353	7.46349	405.035	0	16.4331	16.6431	63.3264	0
171	0	0	171	1	932.624	584.977	347.647	0	0	93.6647	-43.9887	512.659	1285.71	3593.76	9212.71	-512.659	0	54.0413	10.93	13.4356	0	0	0.371614	219.487	-577.497	5.85776	603.825	0	12.6895	13.1261	59.2952	0
172	0	0	172	1	813.19	456.672	356.519	0	0	107.946	-7.31435	365.484	843.462	3679.13	9176.04	-365.484	0	30.892	11.1531	14.729	0	0	0.352773	225.37	-574.237	6.8619	433.915	0	16.9493	17.2086	63.763	0
173	0	0	173	1	604.625	336.668	267.957	0	0	39.8419	3.53024	366.076	581.047	3647.58	9165.19	-366.076	0	21.4122	10.6778	13.6541	0	0	0.412059	225.289	-568.112	9.52307	338.418	0	22.7851	23.1143	85.9248	0
174	0	0	174	1	567.484	271.107	296.378	0	0	52.2936	-11.1379	219.152	506.284	3734.79	9080.2	-219.152	0	16.9176	12.2032	14.7993	0	0	0.371909	190.312	-563.11	10.4226	341.033	0	25.9357	26.1244	82.8917	0
175	0	0	175	1	701.535	416.479	285.056	0	0	24.127	7.61767	493.461	770.231	3663.29	9161.1	-493.461	0	31.8257	10.7081	13.0329	0	0	0.463163	231.624	-575.697	8.01898	385.41	0	18.688	19.323	86.3256	0
176	0	0	176	1	610.718	321.241	289.477	0	0	83.9721	17.6825	429.369	614.887	3603.45	9151.04	-429.369	0	23.6668	11.2094	13.3281	0	0	0.409244	227.251	-570.451	9.43108	336.439	0	22.4175	22.8018	91.0784	0
178	0	0	178	1	496.678	250.708	245.97	0	0	-3.06613	6.23183	317.001	376.506	3690.49	9162.49	-317.001	0	13.5294	10.7583	13.7932	0	0	0.425996	212.112	-553.061	11.9804	223.767	0	32.9563	33.1659	115.713	0
180	0	0	180	1	716.179	413.487	302.691	0	0	83.0675	25.957	349.267	766.678	3704.01	9142.76	-349.267	0	27.6764	11.109	13.4156	0	0	0.430264	201.804	-569.302	7.86719	409.168	0	18.1772	18.4118	65.7911	0
181	0	0	181	1	575.129	408.371	166.758	0	0	115.291	2.79682	513.987	664.471	3671.79	9165.92	-513.987	0	27.7177	9.70192	13.7347	0	0	0.143115	245.128	-568.915	10.0189	387.594	0	21.0203	21.9459	105.819	0
183	0	0	183	1	611.385	337.341	274.045	0	0	23.4599	-6.52611	277.947	675.849	3663.96	9175.25	-277.947	0	23.5319	10.7421	13.3807	0	0	0.335847	185.461	-549.088	9.39283	348.041	0	19.6588	19.6248	66.0191	0
184	0	0	184	1	881.935	567.783	314.152	0	0	32.4434	51.0989	466.066	1212.31	3654.98	9217.28	-466.066	0	48.5631	9.95593	12.8309	0	0	1.02507	204.45	-568.492	6.18589	590.739	0	12.6474	12.887	55.1277	0
190	0	0	190	1	599.345	315.224	284.121	0	0	12.162	45.8683	269.561	568.291	3675.26	9222.51	-269.561	0	19.6079	11.6882	14.3047	0	0	0.467014	236.052	-571.574	9.72003	325.081	0	23.4399	23.1152	77.9565	0
191	0	0	191	1	625.657	374.598	251.059	0	0	46.411	-49.2981	491.787	752.401	3641.01	9218.02	-491.787	0	31.1964	10.1456	12.8113	0	0	0.351937	182.795	-549.786	9.08486	330.688	0	18.6634	19.3714	86.8416	0
192	0	0	192	1	806.19	472.546	333.644	0	0	-7.77184	86.484	236.268	713.846	3695.19	9082.24	-236.268	0	24.2076	11.9756	12.8678	0	0	0.854348	342.797	-603.889	6.90244	453.075	0	18.9918	18.88	61.0407	0
194	0	0	194	1	647.909	351.966	295.943	0	0	92.2827	41.8749	360.339	755.956	3694.8	9226.5	-360.339	0	27.4591	10.216	12.7045	0	0	0.481309	232.405	-565.891	8.7312	405.752	0	18.0438	18.1547	67.3734	0
195	0	0	195	1	498.245	237.645	260.6	0	0	24.8289	-7.65898	158.275	395.008	3662.59	9176.38	-158.275	0	12.8763	11.0441	13.6428	0	0	0.402775	171.512	-543.646	11.952	251.808	0	31.151	30.9861	101.014	0
196	0	0	196	1	525.323	295.035	230.288	0	0	44.4823	-102.758	443.344	562.394	3642.94	9171.82	-443.344	0	22.6803	10.1498	11.3868	0	0	0.200297	156.151	-533.705	11.0004	240.717	0	22.782	24.0249	94.2649	0
200	0	0	200	1	482.655	243.024	239.631	0	0	29.7609	-41.0981	257.919	318.429	3757.32	9010.5	-257.919	0	11.0081	10.4023	11.8687	0	0	0.100099	178.68	-534.208	12.1967	226.512	0	37.0368	37.0619	117.464	0
202	0	0	202	1	706.689	427.833	278.856	0	0	61.7396	-39.6586	451.543	789.382	3625.68	9208.38	-451.543	0	31.3547	10.7588	12.6663	0	0	0.41098	204.885	-561.715	7.94131	426.131	0	17.8909	18.3739	75.5406	0
203	0	0	203	1	809.432	464.603	344.829	0	0	40.9847	-7.61577	463.413	977.097	3646.44	9176.34	-463.413	0	39.1458	10.5907	13.9418	0	0	0.430304	216.626	-574.241	6.85465	438.345	0	15.1641	15.6122	66.2667	0
204	0	0	204	1	401.446	223.195	178.251	0	0	293.203	473.359	371.152	227.344	3693.2	9392.98	-371.152	0	12.0902	12.0881	12.8888	0	0	0.215517	244.993	-557.892	15.5136	252.249	0	45.9719	65.0126	154.171	0
204	0	0	204	1	629.566	398.419	231.147	0	0	54.2246	-20.6597	550.43	717.875	3633.2	9189.38	-550.43	0	31.3614	10.1519	13.0707	0	0	0.436461	227.482	-569.425	9.03349	340.714	0	20.2865	21.3444	107.953	0
205	0	0	205	1	692.15	426.905	265.244	0	0	41.5891	28.0356	418.807	825.023	3645.83	9140.69	-418.807	0	31.6209	10.5463	12.0254	0	0	0.566884	199.8	-560.036	8.09297	435.941	0	17.0188	17.3574	67.5012	0
206	0	0	206	1	499.991	246.494	253.497	0	0	68.1166	16.8373	181.493	369.125	3718.96	9052.22	-181.493	0	12.0227	10.5775	12.6102	0	0	0.302913	244.955	-566.529	11.7804	284.033	0	32.5669	32.816	104.011	0
208	0	0	208	1	634.474	399.692	234.781	0	0	108.494	-39.2851	428.667	691.786	3678.59	9208.01	-428.667	0	26.8143	10.5682	13.3833	0	0	0.16988	229.357	-568.101	8.9934	373.677	0	19.7502	20.305	81.7801	0
209	0	0	209	1	769.264	399.369	369.895	0	0	114.306	-31.3276	313.89	730.212	3672.77	9200.05	-313.89	0	25.9103	10.4319	12.3871	0	0	0.191034	224.529	-566.982	7.19967	373.928	0	18.3268	18.4346	63.8377	0
211	0	0	211	1	639.682	377.703	261.979	0	0	54.7487	-73.3154	559.722	940.213	3632.67	9242.04	-559.722	0	41.9816	10.2103	12.8242	0	0	0.402505	221.483	-568.741	8.86364	402.204	0	16.239	17.331	85.539	0
214	0	0	214	1	540.129	308.79	231.339	0	0	-6.52772	-3.41425	500.265	381.753	3693.95	9172.13	-500.265	0	16.0381	10.8072	13.4133	0	0	0.184171	229.908	-565.898	10.8417	255.913	0	34.1483	35.4241	164.917	0
217	0	0	217	1	613.121	324.051	289.07	0	0	20.1112	101.772	237.686	527.091	3667.31	9166.61	-237.686	0	17.7723	10.8358	12.4344	0	0	0.454876	229.036	-563.734	9.31955	347.661	0	24.1053	23.9858	78.4887	0
218	0	0	218	1	827.287	454.258	373.03	0	0	23.6475	-18.9635	461.638	938.06	3663.77	9187.68	-461.638	0	37.7247	9.04236	12.5499	0	0	0.528248	230.517	-568.507	6.59764	481.643	0	15.0322	15.4687	65.8523	0
219	0	0	219	1	658.917	350.905	308.012	0	0	3.18397	-36.8661	353.396	596.407	3684.24	9205.59	-353.396	0	22.1212	11.8194	13.3181	0	0	0.230761	264.647	-577.82	8.67881	357.947	0	22.5261	22.6919	81.7891	0
222	0	0	222	1	703.219	371.458	331.76	0	0	8.17202	14.5156	198.347	747.739	3679.25	9154.21	-198.347	0	24.8144	10.8963	13.0634	0	0	0.541313	228.517	-571.245	8.00737	433.585	0	17.8591	17.7133	58.3611	0
224	0	0	224	1	787.118	525.354	261.765	0	0	57.0213	-13.837	646.454	1098.98	3630.4	9282.22	-646.454	0	53.416	9.43917	12.0613	0	0	0.434818	272.678	-582.22	6.97079	490.052	0	15.0248	16.739	94.2458	0
226	0	0	226	1	497.331	235.514	261.817	0	0	128.961	-53.7218	214.143	337.928	3757.78	8923.46	-214.143	0	11.3257	9.98227	11.7359	0	0	0.203109	279.402	-560.18	11.7299	244.044	0	34.4835	34.2763	109.465	0
227	0	0	227	1	453.287	256.122	197.165	0	0	83.608	79.9973	507.451	434.451	3703.47	9288.04	-507.451	0	18.0033	10.5664	12.8516	0	0	0.265014	232.214	-565.858	13.2374	256.624	0	30.5466	31.4807	152.455	0
228	0	0	228	1	545.978	288.795	257.183	0	0	97.6445	86.1401	264.293	412.455	3689.44	9082.58	-264.293	0	13.9963	10.3055	12.1401	0	0	0.349802	239.843	-557.631	10.586	261.592	0	29.6991	29.909	96.6397	0
230	0	0	230	1	474.543	229.362	245.181	0	0	29.5402	21.5451	295.085	396.293	3657.88	9147.18	-295.085	0	13.8881	10.6638	12.7837	0	0	0.222446	178.964	-540.904	12.5461	248.129	0	31.2132	31.3453	105.671	0
232	0	0	232	1	466.196	190.62	275.576	0	0	76.6724	1.84686	31.1632	388.928	3810.07	8967.55	-31.1632	0	12.1473	10.309	13.4215	0	0	0.172041	182.049	-546.723	12.8276	275.623	0	31.3533	31.0079	104.56	0
234	0	0	234	1	542.426	262.706	279.721	0	0	88.641	-36.2259	200.126	404.649	3698.44	9005.63	-200.126	0	13.4109	10.8803	13.1563	0	0	0.113319	188.193	-549.676	10.7776	257.816	0	30.2585	30.3088	96.5434	0
235	0	0	235	1	436.175	211.722	224.453	0	0	39.4224	5.04097	490.288	360.151	3648	9263.34	-490.288	0	14.7892	11.2798	13.4616	0	0	0.177247	228.673	-560.174	14.0031	282.612	0	36.3879	37.4054	173.49	0
236	0	0	236	1	510.336	329.745	180.591	0	0	7.54807	38.0455	218.705	420.937	3679.87	9130.67	-218.705	0	14.0889	10.734	12.3386	0	0	0.467218	184.353	-546.792	11.4962	280.353	0	29.091	28.9987	93.6168	0
237	0	0	237	1	446.918	233.668	213.251	0	0	7.21442	-14.6157	369.002	393.65	3680.21	9283	-369.002	0	14.6869	9.39101	11.4754	0	0	0.21554	221.331	-548.546	13.1915	252.743	0	30.3225	30.4782	115.113	0
239	0	0	239	1	519.875	263.118	256.757	0	0	86.7296	16.3744	274.865	447.194	3600.69	9152.35	-274.865	0	15.3472	10.3691	12.9027	0	0	0.352524	360.405	-567.803	11.2607	283.973	0	28.137	27.8751	92.4218	0
242	0	0	242	1	692.335	374.742	317.593	0	0	39.7821	40.6528	333.722	829.222	3647.64	9227.73	-333.722	0	29.7447	11.3824	12.0654	0	0	0.562074	239.117	-571.197	8.13085	462.195	0	16.9387	16.873	59.8335	0
245	0	0	245	1	516.971	252.086	264.885	0	0	63.0697	70.4345	316.965	358.383	3624.35	9197.95	-316.965	0	12.6472	10.7008	13.394	0	0	0.292912	213.359	-550.984	11.3982	227.323	0	34.8277	34.6583	122.023	0
246	0	0	246	1	596.59	333.633	262.957	0	0	28.2618	95.4706	279.92	574.844	3659.16	9272.57	-279.92	0	19.896	10.7321	12.7739	0	0	0.4177	232.558	-567.63	9.62691	372.891	0	22.6084	22.3036	75.946	0
248	0	0	248	1	649.574	374.919	274.655	0	0	83.1652	-32.6295	455.254	592.167	3703.91	9201.35	-455.254	0	23.5089	11.2915	12.9782	0	0	0.279305	224.578	-562.455	8.77729	338.589	0	23.0313	23.8122	98.4738	0
249	0	0	249	1	535.529	325.862	209.667	0	0	63.3987	-64.9311	688.29	582.059	3624.02	9233.65	-688.29	0	30.041	9.37104	12.2593	0	0	0.211992	263.855	-570.091	10.7552	340.563	0	25.8779	30.6058	176.832	0
250	0	0	250	1	434.957	275.937	159.02	0	0	111.102	122.542	458.721	397.097	3675.98	9245.5	-458.721	0	15.7258	11.2024	12.9143	0	0	0.403153	207.011	-554.816	13.9842	262.229	0	32.7568	33.4925	144.61	0
253	0	0	253	1	546.272	291.683	254.589	0	0	29.4558	3.48222	266.296	604.375	3657.96	9165.24	-266.296	0	20.8207	11.2168	13.0974	0	0	0.439886	241.963	-565.219	10.7119	351.084	0	21.741	21.7081	71.7449	0
254	0	0	254	1	491.732	259.235	232.496	0	0	29.4326	54.0657	354.19	463.613	3657.99	9214.31	-354.19	0	16.9025	11.3534	12.6576	0	0	0.297693	173.586	-541.809	12.0882	258.343	0	27.9718	28.0242	102.14	0
256	0	0	256	1	528.585	290.933	237.652	0	0	23.4574	-11.5537	331.148	489.558	3663.96	9279.93	-331.148	0	17.6941	11.1211	12.5908	0	0	0.318558	242.674	-560.665	11.0862	307.453	0	26.239	26.1864	92.9826	0
258	0	0	258	1	645.031	366.931	278.099	0	0	-16.4868	-19.2243	264.127	845.518	3604.25	9187.95	-264.128	0	29.5503	10.6061	11.9037	0	0	0.539583	209.24	-559.909	8.75943	434.742	0	16.083	15.7767	52.5859	0
259	0	0	259	1	455.435	268.052	187.384	0	0	2.92337	-19.7401	686.275	571.56	3584.84	9188.46	-686.275	0	29.5773	9.71308	12.2822	0	0	0.338497	227.688	-557.12	13.0148	275.434	0	26.752	30.8861	179.385	0
260	0	0	260	1	445.492	239.51	205.982	0	0	65.0957	22.628	447.344	406.986	3622.32	9245.75	-447.344	0	15.9469	11.5864	13.3562	0	0	0.295601	298.575	-584.67	13.6791	337.819	0	32.457	32.9535	138.596	0
261	0	0	261	1	705.47	395.474	309.997	0	0	96.8847	46.6313	434.014	734.629	3590.54	9221.75	-434.014	0	28.3156	9.74884	12.8594	0	0	0.320298	237.855	-561.579	7.91624	373.061	0	18.7769	18.8824	78.166	0
262	0	0	262	1	848.75	515.252	333.498	0	0	73.5699	-0.519407	411.007	842.33	3613.85	9268.9	-411.007	0	32.0134	10.5688	13.3876	0	0	0.533852	246.244	-576.664	6.48746	440.915	0	16.8765	17.0447	67.4683	0
263	0	0	263	1	619.599	332.691	286.908	0	0	87.7579	1.95607	30.2483	496.291	3798.98	8967.44	-30.2483	0	15.4878	10.3121	11.9956	0	0	0.0601403	186.451	-543.874	9.15517	276.616	0	24.6491	24.4225	83.9034	0
265	0	0	265	1	502.712	249.8	252.913	0	0	76.9821	58.5664	235.886	421.156	3610.44	9209.81	-235.886	0	14.0573	10.5454	12.3016	0	0	0.416074	189.498	-543.938	11.6794	233.136	0	29.5252	28.9317	94.823	0
266	0	0	266	1	556.871	258.755	298.117	0	0	49.0324	-47.7219	158.46	520.8	3738.05	9116.78	-158.46	0	17.0716	10.0526	12.1988	0	0	0.20809	239.409	-556.542	10.3333	320.054	0	23.4059	23.6012	76.0111	0
267	0	0	267	1	803.333	420.342	382.991	0	0	40.0157	35.9684	270.706	962.645	3647.4	9232.41	-270.706	0	33.0689	10.3181	12.0174	0	0	0.562297	243.078	-574.859	6.84617	504.389	0	14.5034	14.3003	48.6046	0
268	0	0	268	1	391.326	192.152	199.173	0	0	2.16851	-19.5575	413.981	379.833	3685.25	9287.94	-413.981	0	14.7201	10.3188	13.078	0	0	0.343672	187.417	-543.019	15.7628	251.5	0	32.5097	32.9497	133.518	0
269	0	0	269	1	601.532	315.508	286.025	0	0	32.21	32.9937	468.332	566.682	3655.21	9235.39	-468.332	0	22.7623	9.40721	12.6356	0	0	0.395035	239.201	-558.693	9.44238	323.02	0	23.0465	23.5706	105.221	0
271	0	0	271	1	681.104	407.105	273.999	0	0	101.618	-26.7774	415.819	682.425	3585.8	9195.5	-415.819	0	26.0988	9.43033	11.8594	0	0	0.119501	274.256	-573.86	8.17808	377.548	0	19.5158	19.7297	77.7366	0
275	0	0	275	1	696.872	391.684	305.188	0	0	68.5075	-1.73686	370.612	709.544	3618.91	9170.46	-370.612	0	26.1407	9.9917	12.8748	0	0	0.249909	177.754	-551.877	8.03844	388.865	0	18.9981	19.2092	71.6996	0
278	0	0	278	1	502.678	313.367	189.311	0	0	8.20109	26.3837	523.282	580.843	3579.56	9242	-523.282	0	24.802	10.1894	11.5371	0	0	0.502156	190.766	-543.336	11.5888	290.779	0	23.9021	24.2808	116.163	0
280	0	0	280	1	653.796	393.033	260.763	0	0	85.0026	-26.3924	412.459	648.881	3602.42	9195.11	-412.459	0	24.7707	9.20635	10.6491	0	0	0.34593	198.583	-542.692	8.49497	317.99	0	20.0266	20.3076	78.7745	0
281	0	0	281	1	642.777	400.41	242.366	0	0	103.391	-57.5101	609.633	738.828	3584.03	9226.23	-609.633	0	34.5152	9.88105	13.0461	0	0	0.229584	213.386	-565.555	8.80619	351.885	0	20.3612	22.2033	120.609	0
283	0	0	283	1	511.444	285.72	225.724	0	0	28.5191	2.27941	460.12	515.498	3658.9	9166.44	-460.12	0	20.6151	9.28813	12.4829	0	0	0.420459	183.84	-540.634	11.3476	280.244	0	24.7316	25.5457	110.376	0
284	0	0	284	1	439.934	210.798	229.136	0	0	-9.62809	64.6528	260.204	397.564	3697.05	9104.07	-260.204	0	13.7019	9.95692	13.1131	0	0	0.243612	165.725	-534.032	13.6646	222.467	0	30.5009	30.4681	100.086	0
285	0	0	285	1	714.122	410.763	303.359	0	0	31.6515	-37.453	441.031	690.126	3655.77	9206.17	-441.031	0	27.281	11.58	13.4927	0	0	0.42939	236.93	-575.089	7.91694	356.149	0	20.2593	20.7947	84.3992	0
286	0	0	286	1	515.671	245.659	270.012	0	0	111.454	62.1608	365.407	381.699	3675.63	9206.22	-365.407	0	13.8959	10.6375	12.7541	0	0	0.42923	227.469	-553.707	11.3803	228.005	0	32.884	33.1724	123.664	0
287	0	0	287	1	563.234	311.071	252.162	0	0	-15.1061	55.3949	381.968	551.341	3602.87	9212.99	-381.968	0	20.7808	10.2877	12.6221	0	0	0.548994	257.29	-569.885	10.2425	341.745	0	23.6717	23.4887	89.7133	0
288	0	0	288	1	555.188	306.668	248.52	0	0	52.4994	28.8578	301.793	524.436	3634.92	9139.86	-301.793	0	18.3754	10.6787	12.9374	0	0	0.515237	289.755	-576.248	10.4624	371.775	0	24.579	24.6234	83.9205	0
291	0	0	291	1	517.652	275.216	242.436	0	0	41.3919	91.6411	322.177	459.847	3646.03	9176.74	-322.177	0	16.3514	9.29334	11.6246	0	0	0.32483	229.906	-553.266	11.1319	261.385	0	26.5373	26.6393	94.2183	0
292	0	0	292	1	551.203	244.76	306.444	0	0	23.7581	-37.969	295.29	373.817	3663.66	9206.69	-295.29	0	13.2538	10.7527	12.6599	0	0	0.441754	198.279	-548.47	10.5378	283.828	0	32.6561	32.6631	110.977	0
293	0	0	293	1	690.42	404.259	286.161	0	0	140.24	19.9702	465.538	756.797	3646.84	9248.41	-465.538	0	30.061	10.522	13.7473	0	0	0.287834	170.93	-551.963	8.18359	348.797	0	18.7442	19.1667	83.5725	0
294	0	0	294	1	706.167	369.97	336.197	0	0	37.9386	47.422	249.178	681.86	3649.48	9121.3	-249.178	0	23.0835	10.6591	13.0014	0	0	0.535782	160.507	-540.77	7.95625	320.952	0	19.4185	19.3385	63.6806	0
296	0	0	296	1	536.885	284.288	252.597	0	0	99.7578	39.0575	367.454	504.476	3687.32	9229.32	-367.454	0	18.4161	11.9071	13.796	0	0	0.501068	215.745	-563.288	11.0317	315.692	0	26.6018	26.7841	99.5332	0
297	0	0	297	1	568.059	307.828	260.232	0	0	69.8537	-13.9534	477.29	477.703	3617.57	9182.67	-477.29	0	19.3245	10.2052	13.3046	0	0	0.470933	236.397	-559.302	10.1764	302.558	0	27.5062	28.3645	126.773	0
298	0	0	298	1	596.293	392.776	203.517	0	0	36.5596	-62.3046	465.77	673.309	3650.86	9231.03	-465.77	0	27.3727	9.98538	13.291	0	0	0.332378	224.389	-560.823	9.61003	354.313	0	20.0383	20.7712	89.6995	0
299	0	0	299	1	406.287	227.516	178.771	0	0	130.917	-26.5232	248.542	347.041	3755.82	8896.26	-248.542	0	11.7829	10.0025	10.7206	0	0	0.0359377	236.578	-547.789	14.7458	213.502	0	33.6944	33.4086	106.945	0
300	0	0	300	1	543.773	287.737	256.036	0	0	40.2157	-14.8024	267.866	371.245	3746.86	9183.52	-267.866	0	12.8168	9.81017	12.7895	0	0	0.299793	212.803	-543.241	10.6376	228.177	0	32.1234	32.205	106.445	0
302	0	0	302	1	419.722	200.103	219.619	0	0	240.591	-418.65	552.629	356.871	3646.15	9288.39	-552.629	0	24.6386	11.1498	12.001	0	0	0.41203	187.491	-546.003	14.4824	283.969	0	33.2534	66.7557	171.304	0
305	0	0	305	1	542.25	351.559	190.691	0	0	107.32	-42.2174	576.48	528.582	3679.76	9210.94	-576.48	0	23.7128	8.91924	12.3426	0	0	0.0372883	266.679	-561.897	10.5701	309.395	0	25.5617	27.4895	148.233	0
307	0	0	307	1	575.573	330.553	245.02	0	0	80.8862	26.8205	478.133	597.226	3606.53	9241.56	-478.133	0	24.0418	10.1528	12.6271	0	0	0.432581	178.03	-545.842	9.98182	329.81	0	22.8107	23.2032	103.719	0
308	0	0	308	1	468.858	269.098	199.76	0	0	10.1419	-5.02541	319.642	511.349	3577.62	9173.75	-319.642	0	18.3728	9.38203	11.5758	0	0	0.359744	253.234	-552.757	12.484	299.632	0	24.3445	24.0563	83.8342	0
309	0	0	309	1	393.188	178.776	214.413	0	0	-103.399	255.436	43.9881	231.005	3790.82	9012.94	-43.9881	0	7.81711	10.2463	11.9402	0	0	0.229731	225.73	-548.531	15.5211	235.669	0	47.9153	47.1639	153.89	0
311	0	0	311	1	696.825	419.593	277.232	0	0	77.2386	-57.4247	457.646	886.94	3610.18	9226.15	-457.646	0	35.52	9.23472	12.4102	0	0	0.0959083	227.677	-567.039	7.98365	420.075	0	15.772	16.2357	68.2388	0
314	0	0	314	1	539.733	331.105	208.628	0	0	55.5219	-15.5533	528.007	680.288	3631.9	9283.93	-528.007	0	29.0073	9.05571	11.1314	0	0	0.235216	162.751	-534.689	10.5609	295.452	0	20.2148	20.9284	101.951	0
315	0	0	315	1	479.557	228.332	251.225	0	0	64.6692	-6.15366	173.9	299.836	3622.75	9075.21	-173.9	0	9.77346	10.107	12.4618	0	0	0.253636	218.219	-548.423	12.3091	242.99	0	38.8026	38.7522	123.958	0
316	0	0	316	1	527.392	266.138	261.254	0	0	99.0027	63.418	95.5619	463.078	3688.08	9204.96	-95.5619	0	14.5358	10.2445	12.6539	0	0	0.387433	241.938	-559.172	11.0473	313.076	0	26.5552	26.2058	88.4357	0
317	0	0	317	1	597.438	324.22	273.218	0	0	22.9529	-9.99593	238.709	646.329	3664.47	9178.72	-238.709	0	21.9559	9.14884	12.7238	0	0	0.381264	219.709	-554.532	9.50246	385.902	0	19.57	19.4651	65.0192	0
321	0	0	321	1	381.554	162.029	219.525	0	0	22.661	-51.5539	196.194	270.771	3565.1	9120.61	-196.194	0	9.07349	10.7963	11.6799	0	0	0.165283	249.445	-548.463	16.1383	257.747	0	42.7734	42.0772	133.175	0
324	0	0	324	1	627.096	383.523	243.572	0	0	98.6542	-18.8375	708.027	857.872	3588.77	9287.22	-708.027	0	44.8232	8.39861	11.5785	0	0	0.273466	202.432	-550.554	8.89578	346.254	0	19.0454	22.4435	131.365	0
328	0	0	328	1	463.788	282.715	181.074	0	0	-11.4669	16.6729	549.542	512.438	3599.23	9251.71	-549.542	0	22.6436	10.065	13.0073	0	0	0.521877	334.288	-564.358	12.8431	291.929	0	26.9381	27.7119	143.754	0
329	0	0	329	1	591.74	317.104	274.636	0	0	100.653	-29.5538	350.98	587.123	3586.77	9198.27	-350.98	0	21.3747	10.5149	12.9207	0	0	0.254693	188.487	-547.11	9.71095	320.927	0	22.5756	22.5247	81.538	0
333	0	0	333	1	467.826	184.707	283.119	0	0	96.8404	-81.5161	22.9754	329.937	3789.9	8951.26	-22.9754	0	10.5432	10.7011	12.6329	0	0	0.213819	201.231	-545.762	12.7487	220.402	0	35.1333	35.2439	119.235	0
334	0	0	334	1	641.496	427.311	214.185	0	0	32.2175	-73.1909	558.679	598.57	3655.2	9241.91	-558.679	0	26.8105	10.6059	13.9149	0	0	0.255844	234.994	-573.924	8.90767	372.803	0	23.7148	25.3286	129.928	0
336	0	0	336	1	542.087	297.618	244.468	0	0	16.5551	19.2565	446	351.98	3571.21	9249.12	-446	0	13.9079	10.2952	12.8069	0	0	0.109852	234.43	-556.991	10.7162	266.73	0	35.751	35.7955	151.982	0
338	0	0	338	1	504.633	256.376	248.257	0	0	21.2503	-38.954	249.899	379.613	3666.17	9207.67	-249.899	0	13.0724	10.7022	12.3251	0	0	0.230276	231.507	-557.028	11.6436	268.871	0	31.7978	31.6177	103.806	0
339	0	0	339	1	492.684	307.524	185.159	0	0	28.2785	-50.798	524.902	603.405	3659.14	9219.52	-524.902	0	25.9628	10.2391	12.8525	0	0	0.288139	159.42	-538.66	11.971	284.789	0	22.8971	23.959	115.659	0
340	0	0	340	1	506.554	248.507	258.047	0	0	47.3954	-41.5405	248.047	393.285	3640.02	9110.6	-248.047	0	13.4708	9.5781	10.6778	0	0	0.111819	226.405	-548.164	11.3663	282.164	0	29.5327	29.7176	95.6039	0
349	0	0	349	1	766.524	348.324	418.2	0	0	97.6083	-39.7121	304.587	740.322	3689.47	9108.77	-304.587	0	26.1708	9.9852	12.1037	0	0	0.209306	189.056	-552.978	7.20142	410.745	0	17.8434	18.094	61.006	0
352	0	0	352	1	527.115	305.363	221.752	0	0	17.7776	-39.7324	513.701	522.208	3669.64	9208.45	-513.701	0	22.2162	9.49816	13.0833	0	0	0.446719	233.512	-559.828	11.0178	299.715	0	25.2395	26.303	127.556	0
353	0	0	353	1	615.174	360.269	254.906	0	0	24.686	-19.8359	494.389	715.667	3563.07	9188.56	-494.389	0	29.7031	9.22857	12.0176	0	0	0.555842	181.364	-542.633	9.16391	324.703	0	19.2427	19.6293	88.303	0
358	0	0	358	1	720.073	448.287	271.787	0	0	67.416	-10.772	570.998	863.645	3620	9279.15	-570.998	0	38.4332	9.13831	12.2684	0	0	0.477204	212.832	-560.426	7.68724	388.112	0	17.2613	18.1771	95.6293	0
359	0	0	359	1	775.089	498.745	276.344	0	0	89.8932	15.7974	517.422	1047.52	3597.53	9252.58	-517.422	0	43.8463	8.77578	11.3786	0	0	0.50752	236.878	-563.64	7.04281	465.811	0	14.2906	14.6382	69.1398	0
360	0	0	360	1	581.896	300.337	281.559	0	0	-0.700649	101.553	159.97	382.526	3688.12	9166.83	-159.97	0	12.4433	9.81606	12.2579	0	0	0.429956	276.677	-572.46	9.81374	307.905	0	30.9688	30.802	100.619	0
361	0	0	361	1	493.721	252.009	241.713	0	0	69.44	26.7889	187.874	336.153	3717.64	9141.93	-187.874	0	10.9656	9.39369	12.3623	0	0	0.267017	205.904	-540.78	11.8211	249.634	0	34.5574	34.7642	111.677	0
362	0	0	362	1	497.042	248.086	248.956	0	0	95.5975	-66.1091	222.627	419.474	3691.48	9035.51	-222.627	0	14.1873	9.32884	11.03	0	0	0.0456309	198.743	-537.661	11.6215	270.632	0	27.6337	27.9906	88.7362	0
363	0	0	363	1	378.696	185.271	193.425	0	0	68.7695	-24.9875	16.0219	210.122	3718.31	8994.39	-16.0219	0	6.59574	8.84257	11.042	0	0	0.0954624	241.662	-532.096	15.8876	222.718	0	50.5529	50.8559	171.935	0
365	0	0	365	1	701.018	358.532	342.486	0	0	26.535	62.0084	210.806	681.052	3660.89	9106.71	-210.806	0	22.5629	9.65265	11.7809	0	0	0.528584	225.863	-560.384	7.92678	421.081	0	18.7604	18.6748	61.2614	0
367	0	0	367	1	559.327	342.872	216.455	0	0	80.8942	-16.7204	598.161	612.374	3606.53	9185.44	-598.161	0	28.0578	9.60243	11.8593	0	0	0.522514	240.817	-559.227	10.227	322.1	0	23.4718	25.3351	137.762	0
368	0	0	368	1	430.87	230.167	200.704	0	0	-16.9557	-45.3597	561.805	373.436	3704.38	9313.74	-561.805	0	16.8986	9.7954	12.5425	0	0	0.157018	265.648	-567.816	13.9277	241.387	0	34.5943	36.5034	193.003	0
370	0	0	370	1	525.419	235.172	290.247	0	0	64.0601	-8.49642	221.202	465.068	3623.36	9177.22	-221.202	0	15.527	10.3795	11.7705	0	0	0.151578	182.589	-540.89	11.0444	279.427	0	26.4419	26.2348	85.1927	0
372	0	0	372	1	590.583	363.309	227.274	0	0	88.9377	-28.4864	527.593	775.024	3598.48	9197.21	-527.593	0	32.9745	9.29049	12.3145	0	0	0.312358	195.544	-547.054	9.61648	373.5	0	18.4666	19.1505	92.5316	0
373	0	0	373	1	715.563	379.385	336.179	0	0	31.987	54.8804	272.897	726.331	3655.43	9113.84	-272.897	0	24.9963	9.51325	10.9941	0	0	0.582665	271.003	-566.239	7.71134	391.59	0	17.8011	17.7632	59.0843	0
376	0	0	376	1	482.791	249.637	233.154	0	0	111.94	-70.0563	100.725	412.785	3774.8	8939.8	-100.725	0	13.3208	9.82417	11.0625	0	0	0.096841	200.809	-542.217	12.0683	303.334	0	27.9019	27.8705	91.9379	0
377	0	0	377	1	359.939	215.195	144.744	0	0	72.5095	0.604806	472.991	264.939	3614.91	9168.12	-472.991	0	10.6482	10.1161	11.7023	0	0	0.258563	237.985	-551.03	17.201	249.863	0	46.0031	47.4259	207.643	0
378	0	0	378	1	467.06	260.291	206.769	0	0	95.4026	18.224	255.796	398.321	3691.68	9050.84	-255.796	0	13.4896	9.5689	11.9724	0	0	0.258926	183.411	-536.733	12.5945	255.999	0	29.9805	30.1423	97.299	0
379	0	0	379	1	455.426	230.537	224.888	0	0	31.7434	98.506	237.269	374.418	3655.68	9169.87	-237.269	0	12.5887	9.81408	12.0354	0	0	0.393911	195.735	-538.046	13.0041	259.844	0	31.8091	31.7135	103.72	0
380	0	0	380	1	491.73	215.105	276.625	0	0	32.8936	-1.98645	79.1017	335.269	3754.19	8971.39	-79.1017	0	10.6338	9.55435	10.6918	0	0	0.161883	265.633	-555.316	11.7596	272.911	0	33.4851	33.3359	111.387	0
382	0	0	382	1	512.544	277.931	234.613	0	0	20.8951	102.709	132.98	339.443	3666.53	9165.67	-132.98	0	10.8731	10.2914	12.4349	0	0	0.402904	243.157	-552.581	11.4071	271.01	0	34.8555	34.7194	113.557	0
383	0	0	383	1	401.883	182.524	219.359	0	0	16.4579	-33.7428	237.544	324.909	3670.96	9102.8	-237.544	0	11.1009	10.1258	11.2218	0	0	0.0953925	216.274	-546.136	15.0164	239.712	0	35.5009	35.739	113.97	0
384	0	0	384	1	508.46	307.765	200.696	0	0	31.9773	24.4431	378.353	430.91	3655.44	9144.28	-378.353	0	16.0154	10.1948	12.0226	0	0	0.283251	260.858	-557.528	11.474	310.149	0	28.9692	29.4696	109.952	0
385	0	0	385	1	510.466	280.392	230.074	0	0	33.3213	57.8188	418.592	364.192	3654.1	9110.9	-418.592	0	13.964	9.39129	12.1654	0	0	0.378095	224.527	-549.624	11.3598	301.777	0	33.1542	33.9555	136.841	0
386	0	0	386	1	663.49	356.958	306.531	0	0	37.5361	79.5904	328.107	583.024	3649.88	9188.79	-328.107	0	20.8248	9.36862	11.3447	0	0	0.433736	256.788	-558.603	8.39591	307.688	0	21.6809	21.7125	77.3178	0
387	0	0	387	1	730.766	416.917	313.849	0	0	92.5378	34.9327	490.157	674.875	3594.88	9233.45	-490.157	0	27.4502	9.1873	11.3996	0	0	0.399171	279.452	-566.426	7.53427	362.007	0	20.2159	20.5374	93.3767	0
388	0	0	388	1	379.805	209.199	170.606	0	0	64.3977	19.108	58.8669	238.322	3722.68	9149.61	-58.8669	0	7.4645	9.1783	11.164	0	0	0.145549	222.898	-529.4	15.9034	213.437	0	45.7982	46.0239	153.87	0
389	0	0	389	1	608.451	325.93	282.521	0	0	67.7109	-18.3334	195.252	563.874	3719.37	9087.39	-195.252	0	18.5984	9.09795	12.0569	0	0	0.142321	196.985	-543.31	9.27171	308.482	0	21.6697	21.8654	70.4446	0
390	0	0	390	1	443.76	234.742	209.018	0	0	78.8657	-72.8406	324.113	286.924	3708.21	9141.9	-324.113	0	10.3914	9.88121	12.2262	0	0	0.0902207	260.745	-560.911	13.4321	253.194	0	40.3261	41.5201	142.099	0
391	0	0	391	1	465.655	256.202	209.453	0	0	-27.0727	-37.3247	418.714	521.248	3614.83	9206.04	-418.714	0	20.5505	8.53587	11.5136	0	0	0.375795	204.198	-540.381	12.4848	265.961	0	23.465	23.7029	95.6357	0
394	0	0	394	1	563.36	348.357	215.003	0	0	36.5608	-1.43158	374.448	549.707	3650.86	9170.15	-374.448	0	20.4115	9.0131	11.3404	0	0	0.322747	184.966	-538.151	10.0688	333.964	0	22.6708	23.046	86.4618	0
395	0	0	395	1	469.652	221.049	248.603	0	0	-14.1043	108.25	104.622	386.456	3701.52	9060.47	-104.622	0	12.3714	9.94958	11.332	0	0	0.502164	372.624	-535.405	12.4973	276.557	0	30.0724	30.0682	98.9841	0
396	0	0	396	1	412.343	204.054	208.289	0	0	77.3272	-17.2687	332.405	268.774	3610.09	9185.99	-332.405	0	9.65037	9.1975	10.9083	0	0	0.215035	241.747	-545.231	14.4066	234.472	0	42.5979	42.6577	150.438	0
398	0	0	398	1	467.494	272.324	195.169	0	0	21.4893	-40.1036	383.266	343.361	3665.93	9109.16	-383.266	0	12.9705	9.58675	11.3548	0	0	0.238945	202.021	-537.219	12.5287	249.983	0	34.3827	35.2875	131.022	0
399	0	0	399	1	435.136	223.011	212.125	0	0	45.9932	71.4976	226.072	297.779	3741.09	9097.22	-226.072	0	9.91484	9.66548	11.1608	0	0	0.209714	200.007	-532.811	13.611	232.902	0	38.4883	38.7571	122.204	0
400	0	0	400	1	506.808	249.936	256.872	0	0	27.632	-3.32899	266.729	390.374	3659.79	9072.39	-266.729	0	13.4717	9.30414	10.9819	0	0	0.314578	202.839	-542.118	11.3589	260.152	0	29.8689	30.0438	97.7078	0
402	0	0	402	1	384.575	178.709	205.866	0	0	77.4574	-95.8775	170.571	267.537	3709.62	8965.62	-170.571	0	8.93872	8.91889	10.9955	0	0	0.13644	199.158	-529.948	15.6071	215.65	0	40.2592	40.8173	128.526	0
403	0	0	403	1	533.292	285.909	247.382	0	0	78.9923	2.30279	514.669	489.505	3608.43	9166.42	-514.669	0	20.4797	8.65441	11.1726	0	0	0.274356	248.683	-543.924	10.6755	263.907	0	26.3032	27.269	130.855	0
404	0	0	404	1	419.639	191.495	228.144	0	0	45.9084	11.539	67.2647	302.117	3641.51	9157.18	-67.2647	0	9.51258	9.6223	11.7073	0	0	0.363889	184.805	-534.387	14.257	261.197	0	37.6814	37.4826	125.867	0
406	0	0	406	1	400.892	236.259	164.633	0	0	147.971	-11.3227	189.336	268.891	3738.77	8881.06	-189.336	0	8.81555	8.81544	11.1901	0	0	0.0617678	232.451	-535.833	14.8691	206.963	0	41.1545	40.8091	131.2	0
407	0	0	407	1	415.917	251.534	164.384	0	0	41.6649	-3.78773	452.901	399.973	3546.1	9072.85	-452.901	0	15.8569	8.75853	10.7154	0	0	0.287623	254.026	-543.937	14.1813	271.22	0	30.2435	30.6816	126.6	0
408	0	0	408	1	416.977	189.553	227.424	0	0	1.02546	-21.4521	366.396	317.11	3586.73	9090.51	-366.396	0	11.8432	8.92936	10.9604	0	0	0.38168	245.803	-540.543	14.1891	254.201	0	36.3572	36.451	133.384	0
409	0	0	409	1	383.741	167.644	216.097	0	0	94.9585	-93.4747	154.351	330.819	3692.12	9062.88	-154.351	0	10.9611	8.78588	11.2118	0	0	0.155801	235.333	-539.11	15.6536	258.164	0	33.1621	34.109	107.162	0
410	0	0	410	1	535.433	237.06	298.373	0	0	97.3817	-6.54821	205.898	500.578	3789.36	8876.29	-205.898	0	16.5242	8.01459	10.5365	0	0	0.110513	221.035	-537.38	10.5321	348.582	0	23.3787	23.0209	75.3238	0
411	0	0	411	1	600.797	296.874	303.924	0	0	53.0387	-1.50947	261.521	555.405	3634.38	9070.57	-261.521	0	19.0114	9.36434	11.0885	0	0	0.49839	202.503	-547.398	9.37207	337.568	0	22.1105	22.1437	72.3481	0
412	0	0	412	1	501.583	227.11	274.473	0	0	49.2365	2.55958	196.695	454.483	3737.84	9066.5	-196.695	0	14.9772	8.96516	11.1238	0	0	0.191171	230.014	-545.031	11.4743	312.559	0	25.8401	26.0422	82.9857	0
414	0	0	414	1	417.795	199.274	218.521	0	0	86.7472	-44.4831	-6.1031	313.503	3799.99	8914.22	6.10311	0	9.87417	8.81848	10.1991	0	0	0.167116	189.149	-522.957	14.0576	211.681	0	34.4514	34.1422	119.393	0
415	0	0	415	1	576.931	331.686	245.245	0	0	15.7205	6.33842	256.581	525.138	3671.7	9062.72	-256.581	0	18.0221	8.90286	10.6746	0	0	0.320425	202.907	-537.114	9.75512	299.935	0	22.8163	22.8489	74.4751	0
416	0	0	416	1	444.673	219.809	224.864	0	0	39.5774	34.3174	288.979	293.972	3747.5	9034.74	-288.979	0	10.227	10.0637	11.7798	0	0	0.331159	194.197	-536.081	13.3776	220.714	0	40.0631	40.1771	130.902	0
419	0	0	419	1	443.208	218.529	224.679	0	0	95.9203	-6.21114	428.048	323.183	3691.16	9075.27	-428.048	0	12.4497	9.15008	11.1334	0	0	0.240945	246.806	-545.133	13.2586	253.421	0	36.5247	37.7892	149.604	0
420	0	0	420	1	469.355	220.615	248.739	0	0	65.2881	42.1422	228.534	368.826	3622.13	9126.58	-228.534	0	12.2829	10.0788	11.2674	0	0	0.317976	252.668	-552.943	12.5138	300.728	0	32.2083	32.0162	103.047	0
422	0	0	422	1	477.869	254.567	223.302	0	0	80.5534	19.3401	411.623	404.584	3606.87	9149.38	-411.623	0	15.3385	8.8762	10.9019	0	0	0.267378	272.342	-557.477	12.1034	269.288	0	29.8072	30.287	119.266	0
423	0	0	423	1	467.505	249.211	218.294	0	0	21.3954	52.1415	187.097	403.195	3666.02	9116.58	-187.097	0	13.2159	9.94876	11.2073	0	0	0.339024	243.081	-553.86	12.5526	296.102	0	29.2742	29.2414	94.4799	0
424	0	0	424	1	471.998	198.525	273.473	0	0	56.1917	35.1626	160.383	318.704	3631.23	9133.56	-160.383	0	10.2794	10.168	11.2906	0	0	0.253838	250.882	-548.416	12.4434	255.879	0	36.3287	36.2037	116.851	0
427	0	0	427	1	457.606	244.698	212.908	0	0	14.1459	-72.0119	350.745	404.9	3673.27	9141.07	-350.745	0	15.0937	9.55293	11.608	0	0	0.242806	175.881	-531.995	12.8635	228.761	0	29.3666	30.141	107.262	0
428	0	0	428	1	403.153	194.776	208.376	0	0	70.585	76.8642	258.251	209.843	3616.84	9191.52	-258.251	0	7.10647	9.43397	11.8748	0	0	0.142009	201.858	-532.825	14.9407	238.102	0	54.0115	53.3507	175.617	0
430	0	0	430	1	511.495	256.386	255.109	0	0	74.3803	-52.9014	140.371	405.102	3812.36	8922.64	-140.371	0	13.1756	9.24178	10.616	0	0	0.0424067	159.828	-520.606	11.207	233.399	0	28.2693	27.9235	91.1621	0
432	0	0	432	1	451.801	213.917	237.884	0	0	88.5209	-141.389	322.25	294.858	3698.56	9110.79	-322.25	0	10.9986	9.79791	11.8646	0	0	0.17388	221.562	-547.04	13.1085	269.538	0	38.2443	40.6184	132.97	0
433	0	0	433	1	554.472	324.217	230.256	0	0	105.693	-57.8422	302.589	416.489	3681.39	9126.9	-302.589	0	14.7714	8.90544	10.8522	0	0	0.170418	241.676	-551.209	10.2137	291.888	0	27.9828	28.5501	95.6936	0
434	0	0	434	1	498.072	297.729	200.343	0	0	22.6021	20.0048	484.648	423.165	3664.82	9148.72	-484.648	0	17.3211	9.1066	11.3893	0	0	0.277974	209.437	-542.06	11.6008	280.265	0	29.3997	30.4727	136.891	0
435	0	0	435	1	529.255	243.042	286.213	0	0	46.8775	33.5532	192.836	463.86	3740.2	8935.85	-192.836	0	15.1997	9.42105	11.5778	0	0	0.257789	205.733	-539.622	10.8603	291.261	0	25.8969	25.5591	83.0886	0
437	0	0	437	1	510.911	302.191	208.719	0	0	67.8769	60.8361	378.953	382.571	3619.54	9107.88	-378.953	0	14.1176	8.8882	10.5602	0	0	0.23175	255.266	-553.272	11.1865	282.827	0	30.999	31.3743	117.303	0
439	0	0	439	1	443.687	194.326	249.361	0	0	-6.23616	2.00107	119.614	306.691	3594	9166.72	-119.614	0	9.917	9.74415	11.3243	0	0	0.24452	296.905	-544.844	13.3302	236.754	0	37.2573	36.4515	119.368	0
440	0	0	440	1	451.507	250.49	201.016	0	0	114.191	-22.3254	305.374	331.188	3672.89	8991.73	-305.374	0	11.6615	9.35631	10.6602	0	0	0.220787	228.739	-544.994	12.9537	241.917	0	34.9285	35.0908	116.932	0
442	0	0	442	1	389.308	174.886	214.422	0	0	173.87	-239.528	396.64	248.998	3712.87	9109.27	-396.64	0	10.6751	8.60622	11.24	0	0	0.194168	272.021	-542.858	15.3646	242.354	0	41.2222	49.5859	159.481	0
443	0	0	443	1	489.236	190.866	298.371	0	0	27.1942	-2.6196	127.865	437.398	3660.23	9071.68	-127.865	0	14.0845	8.32743	10.5853	0	0	0.292523	186.675	-530.04	11.7018	278.207	0	25.9007	25.98	85.0158	0
444	0	0	444	1	458.362	252.295	206.067	0	0	104.823	50.266	568.063	378.024	3682.26	9118.46	-568.063	0	16.6483	8.46512	11.7051	0	0	0.146839	231.46	-537.807	12.7229	251.937	0	33.7826	36.0908	197.14	0
445	0	0	445	1	398.652	241.715	156.937	0	0	29.1655	75.981	165.594	301.176	3757.91	8993.08	-165.594	0	9.75222	8.99776	10.4881	0	0	0.319093	235.739	-539.645	14.9095	280.071	0	37.0738	36.8438	117.641	0
446	0	0	446	1	508.022	282.882	225.139	0	0	70.5231	35.8215	232.249	502.634	3616.9	9132.9	-232.249	0	16.7755	9.00533	11.6456	0	0	0.454424	195.159	-538.337	11.3495	354.352	0	24.1678	23.9609	78.586	0
447	0	0	447	1	417.738	238.828	178.91	0	0	86.7053	-53.1662	118.182	242.67	3800.03	8922.91	-118.182	0	7.83115	9.44491	11.0242	0	0	0.0795255	235.863	-541.674	14.2343	206.995	0	45.1065	44.585	145.116	0
452	0	0	452	1	338.541	148.69	189.851	0	0	33.9829	127.641	227.925	270.672	3653.44	9041.08	-227.925	0	9.06396	9.14922	10.5138	0	0	0.218985	219.365	-534.98	18.1313	258.745	0	40.9382	40.841	131.162	0
453	0	0	453	1	408.626	230.97	177.657	0	0	-46.3021	89.9756	299.388	299.219	3634.06	9078.75	-299.388	0	10.7424	9.17349	11.4168	0	0	0.335919	227.432	-543.124	14.6155	252.392	0	37.9697	37.764	128.072	0
455	0	0	455	1	481.285	236.126	245.159	0	0	-0.311581	28.8166	79.8109	425.267	3687.73	9040.24	-79.8109	0	13.5176	9.12438	10.4153	0	0	0.48857	213.713	-539.712	11.9886	318.259	0	26.7878	26.6693	89.8412	0
456	0	0	456	1	468.295	213.761	254.534	0	0	59.2292	81.1862	35.2557	370.492	3727.85	8987.87	-35.2557	0	11.4948	8.96919	10.2413	0	0	0.33864	171.13	-519.719	12.3402	232.057	0	30.2097	30.2022	103.733	0
457	0	0	457	1	387.375	196.479	190.896	0	0	61.1782	-47.4591	226.744	313.264	3725.9	8917.2	-226.744	0	10.5903	9.1427	10.6772	0	0	0.108425	165.193	-520.501	15.4676	206.673	0	35.7621	35.5403	113.821	0
458	0	0	458	1	551.962	315.34	236.622	0	0	111.563	42.6014	254.363	471.907	3675.52	9026.46	-254.363	0	15.9198	8.71798	10.1482	0	0	0.230857	229.212	-536.424	10.2074	287.134	0	24.9369	24.9066	80.7785	0
459	0	0	459	1	446.034	215.569	230.465	0	0	42.2075	14.4077	116.305	262.368	3744.87	8954.99	-116.305	0	8.3716	9.15208	10.7403	0	0	0.189709	222.938	-542.695	13.1229	264.545	0	41.7784	41.5105	135.33	0
460	0	0	460	1	373.602	170.305	203.297	0	0	25.5577	25.1983	111.117	253.115	3761.52	8944.2	-111.117	0	8.07431	9.07875	11.9857	0	0	0.0878533	216.909	-535.393	16.311	239.128	0	44.1841	43.5652	142.097	0
462	0	0	462	1	486.946	257.062	229.884	0	0	-19.3248	40.9031	407.624	441.766	3607.09	9127.82	-407.624	0	17.0345	8.18566	9.96741	0	0	0.445643	250.504	-543.871	11.7012	284.911	0	26.6737	26.8568	104.606	0
464	0	0	464	1	573.879	272.476	301.403	0	0	78.9879	31.9749	252.582	425.627	3708.09	9037.09	-252.582	0	14.3796	8.51355	10.7165	0	0	0.183813	192.18	-536.452	9.78836	271.761	0	27.2728	27.3614	88.5571	0
465	0	0	465	1	550.208	238.551	311.657	0	0	-2.32329	83.6007	40.8758	421.771	3689.74	9085.12	-40.8758	0	13.2412	9.06741	10.7001	0	0	0.596848	204.37	-539.521	10.3061	275.517	0	27.1718	27.162	92.8056	0
466	0	0	466	1	511.758	285.225	226.532	0	0	86.1263	30.3958	218.339	511.776	3700.95	9038.67	-218.339	0	16.9291	9.22053	10.7979	0	0	0.330528	212.448	-539.34	11.2122	314.906	0	23.5001	23.5377	75.6238	0
468	0	0	468	1	434.254	210.344	223.91	0	0	65.9003	-62.7106	237.883	345.266	3721.18	9032.11	-237.883	0	11.7962	8.69726	11.0533	0	0	0.0794449	221.344	-541.619	13.513	1	0	32.4472	32.9044	104.527	0
470	0	0	470	1	433.851	240.299	193.552	0	0	120.386	-124.142	330.759	374.495	3666.69	9093.54	-330.759	0	13.8985	8.43726	11.298	0	0	0.00476063	258.466	-548.277	13.5183	291.586	0	29.9975	31.5781	107.292	0
472	0	0	472	1	619.452	284.697	334.754	0	0	101.99	-2.46279	113.494	490.357	3685.09	9071.52	-113.494	0	15.5946	8.76156	10.7964	0	0	0.251357	239.879	-545.574	9.00389	309.386	0	23.7546	23.9544	78.5314	0
476	0	0	476	1	465.613	183.176	282.437	0	0	9.85216	18.3518	18.4352	269.872	3777.23	8951.05	-18.4352	0	8.47289	8.87102	10.6986	0	0	0.17003	222.113	-539.244	12.4527	258.805	0	40.4126	39.849	136.827	0
477	0	0	477	1	358.945	187.823	171.122	0	0	93.0026	7.54712	353.363	231.204	3594.42	9161.17	-353.363	0	8.38159	8.88803	10.734	0	0	0.176838	207.745	-526.389	16.8936	221.896	0	48.8558	48.9464	177.315	0
478	0	0	478	1	386.424	212.6	173.824	0	0	11.7383	1.07556	354.177	199.657	3675.68	9067.99	-354.177	0	7.34149	9.63909	11.383	0	0	0.411288	199.347	-531.032	15.6808	220.795	0	56.4086	57.4123	204.955	0
479	0	0	479	1	417.493	196.757	220.736	0	0	50.5798	29.9382	23.057	259.413	3836.16	8939.46	-23.057	0	8.07737	8.80138	10.7225	0	0	0.209454	194.184	-522.304	14.1254	204.666	0	42.2088	41.3472	142.134	0
480	0	0	480	1	435.489	201.654	233.835	0	0	30.9415	-63.5712	275.176	332.083	3656.48	9132.63	-275.176	0	11.6825	8.87471	10.5377	0	0	0.19393	269.869	-551.075	13.4386	328.551	0	33.6527	34.1421	111.66	0
481	0	0	481	1	520.617	286.328	234.289	0	0	66.4581	-25.6335	419.372	514.871	3620.96	9094.69	-419.372	0	19.8052	8.98628	11.3776	0	0	0.169837	259.217	-558.294	11.0152	337.823	0	24.1632	24.8137	97.683	0
482	0	0	482	1	475.927	259.122	216.805	0	0	30.9617	186.655	233.652	298.619	3756.12	8982.07	-233.652	0	10.1533	8.92642	10.8779	0	0	0.312931	195.554	-532.523	12.1635	248.201	0	37.4284	37.3525	119.365	0
483	0	0	483	1	345.798	205.63	140.167	0	0	88.2435	-81.0177	345.718	182.31	3599.18	9150.08	-345.718	0	6.71547	8.79396	10.6651	0	0	0.180887	210.37	-523.639	17.6329	181.616	0	59.3499	60.3482	213.284	0
488	0	0	488	1	441.795	226.299	215.496	0	0	71.3419	-13.3417	11.5504	290.066	3715.74	8982.74	-11.5504	0	9.07434	8.60853	9.47262	0	0	0.149803	250.028	-543.851	13.0778	271.919	0	36.3042	36.4605	126.502	0
489	0	0	489	1	348.699	190.802	157.898	0	0	11.2328	-32.75	412.153	327.877	3576.53	9201.47	-412.153	0	12.6877	8.8587	10.4881	0	0	0.298507	213.978	-534.916	17.4422	260.26	0	35.5268	35.6503	139.946	0
490	0	0	490	1	495.796	263.666	232.131	0	0	30.7725	-4.81869	317.383	460.729	3756.31	8974.22	-317.383	0	16.4498	8.438	10.6249	0	0	0.152742	188.2	-529.951	11.539	285.897	0	25.7714	25.7412	88.2183	0
491	0	0	491	1	359.099	180.351	178.747	0	0	80.0853	-14.8402	203.553	287.342	3706.99	9083.9	-203.553	0	9.49909	8.97948	10.6745	0	0	0.214203	201.187	-525.598	16.8925	221.965	0	38.4485	38.9961	123.029	0
492	0	0	492	1	583.118	261.294	321.824	0	0	115.076	-55.6293	181.223	420.13	3771.66	9025.03	-181.223	0	13.8647	9.25946	10.7768	0	0	0.0973596	231.825	-545.837	9.66854	271.888	0	27.6231	27.7875	87.6465	0
493	0	0	493	1	392.669	163.01	229.66	0	0	32.7526	-4.47288	221.061	206.935	3654.67	9073.53	-221.061	0	6.93604	8.51542	10.904	0	0	0.148399	248.975	-537.392	15.1551	271.398	0	51.5335	51.8596	165.753	0
494	0	0	494	1	625.593	316.865	308.728	0	0	91.2779	-4.38296	212.215	466.487	3695.8	9073.44	-212.215	0	15.4492	8.14391	10.782	0	0	0.170398	262.49	-545.848	8.86672	311.438	0	24.7492	24.9812	80.3846	0
496	0	0	496	1	397.413	204.109	193.304	0	0	103.469	-40.9831	492.152	335.091	3583.95	9110.04	-492.152	0	13.7854	8.56995	11.0857	0	0	0.0752134	198.232	-529.829	14.9728	226.521	0	35.8208	37.014	168.741	0
497	0	0	497	1	530.33	276.624	253.705	0	0	16.2878	80.7437	251.263	451.787	3671.13	9087.98	-251.263	0	15.3705	7.80984	9.9067	0	0	0.413462	288.912	-555.628	10.5875	357.448	0	25.17	25.2011	82.6469	0
498	0	0	498	1	374.743	184.708	190.035	0	0	52.7472	45.3264	104.083	226.061	3734.33	8924.07	-104.083	0	7.14879	8.74771	9.64029	0	0	0.0785699	212.573	-526.919	15.8762	205.516	0	46.5893	46.0109	152.747	0
499	0	0	499	1	450.962	222.68	228.282	0	0	28.5478	117.822	380.405	321.776	3658.87	9050.9	-380.405	0	12.0093	8.38343	10.8751	0	0	0.339127	225.855	-544.18	12.8807	278.181	0	35.3367	35.8822	136.391	0
500	0	0	500	1	352.51	170.941	181.57	0	0	60.2002	-17.7132	341.966	239.739	3726.88	9086.77	-341.966	0	8.6834	8.51059	11.2141	0	0	0.266823	200.145	-529.114	17.2621	228.84	0	45.9886	47.1788	166.439	0
502	0	0	502	1	440.899	260.357	180.542	0	0	-16.8527	85.7807	306.695	411.815	3604.61	9082.94	-306.695	0	14.6953	9.44818	10.443	0	0	0.512663	262.657	-558.957	13.3047	328.844	0	28.8601	28.583	96.5708	0
503	0	0	503	1	423.747	249.619	174.128	0	0	56.1076	-10.9444	416.881	354.368	3631.31	9080	-416.881	0	13.5866	7.8243	9.4812	0	0	0.154757	212.591	-531.106	13.6235	278.95	0	31.8313	32.7428	128.124	0
504	0	0	504	1	453.736	270.337	183.399	0	0	8.53933	39.5177	248.522	465.203	3678.88	9029.54	-248.522	0	15.8508	8.31619	10.4914	0	0	0.319246	199.667	-529.45	12.7473	303.879	0	24.9889	24.8196	81.2368	0
506	0	0	506	1	412.307	214.977	197.33	0	0	58.8155	-54.9173	309.059	330.709	3728.26	9024.32	-309.059	0	11.8159	7.74099	9.71667	0	0	0.227284	189.947	-515.942	14.0741	243.47	0	32.9341	33.484	112.311	0
507	0	0	507	1	468.036	268.47	199.566	0	0	38.2502	11.6292	278.008	381.094	3748.83	8957.77	-278.008	0	13.1944	8.14236	10.4981	0	0	0.185581	244.199	-543.409	12.2827	304.781	0	29.888	29.6806	98.2412	0
508	0	0	508	1	629.201	349.086	280.115	0	0	98.1899	3.89382	212.528	561.147	3788.55	8965.51	-212.528	0	18.555	7.61596	10.1608	0	0	0.107232	196.294	-532.161	8.74888	343.043	0	21.082	20.8134	67.6218	0
509	0	0	509	1	430.277	215.573	214.704	0	0	27.1017	3.35293	435.16	452.092	3560.66	9165.37	-435.16	0	17.6727	7.99566	9.67338	0	0	0.19399	195.575	-524.02	13.4279	266.726	0	26.3855	26.6022	107.233	0
510	0	0	510	1	441.161	211.695	229.467	0	0	48.8815	6.59605	-28.7567	322.501	3738.2	8962.8	28.7567	0	10.0693	9.10282	10.1295	0	0	0.0843473	253.651	-546.207	13.2237	243.512	0	33.8188	33.9195	118.951	0
511	0	0	511	1	357.736	158.758	198.979	0	0	-38.7447	51.6725	113.288	208.125	3626.5	9117.05	-113.288	0	6.74283	8.36359	10.6637	0	0	0.249879	215.592	-526.282	16.8547	201.185	0	50.6233	50.002	162.873	0
512	0	0	512	1	354.424	221.908	132.516	0	0	-21.583	34.0304	447.455	329.699	3609.34	9134.69	-447.455	0	13.1865	7.78281	10.2455	0	0	0.431858	210.045	-524.397	16.8686	272.593	0	34.2693	34.84	147.509	0
513	0	0	513	1	522.284	288.418	233.866	0	0	20.8081	86.7795	271.939	413.235	3666.61	9081.94	-271.939	0	14.2423	9.49235	11.0526	0	0	0.371301	250.486	-557.462	10.9954	318.17	0	28.7286	28.8091	94.3371	0
514	0	0	514	1	466.702	237.765	228.937	0	0	62.8686	60.1475	242.516	331.184	3724.21	9108.57	-242.516	0	11.1157	7.64813	9.54024	0	0	0.242715	230.222	-532.754	12.1864	252.323	0	32.7087	33.026	106.172	0
517	0	0	517	1	496.794	273.548	223.246	0	0	7.55665	12.7452	160.606	392.843	3679.86	9056.32	-160.606	0	12.8215	9.65348	10.6027	0	0	0.419355	212.397	-544.317	11.6236	299.434	0	29.2668	29.2912	94.5449	0
518	0	0	518	1	561.528	295.449	266.079	0	0	77.3178	-21.7912	348.101	508.661	3610.1	9090.85	-348.101	0	18.4816	9.47153	10.0904	0	0	0.166445	250.61	-548.362	10.0613	321.003	0	24.2339	24.4776	85.5441	0
520	0	0	520	1	468.351	284.188	184.162	0	0	-40.7736	52.9508	314.114	407.526	3628.53	9115.77	-314.114	0	14.7485	8.25708	10.1732	0	0	0.508915	243.738	-533.197	12.2578	288.635	0	28.0795	27.9095	96.7431	0
521	0	0	521	1	318.42	181.107	137.313	0	0	-8.66833	-11.2188	267.502	216.102	3596.43	9179.94	-267.502	0	7.53983	8.76574	10.6191	0	0	0.0975471	212.486	-529.163	19.4534	199.164	0	50.4208	49.587	162.76	0
523	0	0	523	1	449.144	193.202	255.942	0	0	28.8845	-16.4388	64.7993	315.638	3758.2	8985.84	-64.7993	0	10.0152	8.89255	10.0919	0	0	0.243778	238.869	-532.664	12.9252	208.819	0	34.4983	34.415	115.468	0
524	0	0	524	1	538.642	285.352	253.29	0	0	98.8616	49.7065	451.273	393.379	3588.56	9218.67	-451.273	0	15.4006	8.71417	10.021	0	0	0.281019	267.65	-544.646	10.484	237.55	0	30.8253	31.0269	130.689	0
526	0	0	526	1	499.356	284.453	214.902	0	0	100.304	17.9052	367.248	396.512	3686.78	9051.16	-367.248	0	14.4972	8.55192	10.5105	0	0	0.327322	218.183	-539.147	11.4473	274.747	0	29.6197	30.1693	109.68	0
527	0	0	527	1	640.612	353.252	287.36	0	0	117.037	-12.1339	315.367	489.26	3670.04	9081.19	-315.367	0	17.3101	9.22773	10.0812	0	0	0.249599	244.161	-562.593	8.66394	345.905	0	24.6426	25.0245	84.0781	0
528	0	0	528	1	580.512	278.105	302.407	0	0	59.1519	49.5894	241.851	525.352	3628.27	9119.13	-241.851	0	17.6426	8.70403	11.0815	0	0	0.377138	321.022	-561.169	9.69645	369.94	0	22.9543	22.836	75.1072	0
529	0	0	529	1	382.995	202.25	180.745	0	0	130.025	-21.8605	330.136	300.622	3756.72	8991.26	-330.136	0	10.7644	8.216	10.4146	0	0	0.0639386	216.517	-527.566	15.4952	203.038	0	37.297	37.5488	129.78	0
530	0	0	530	1	497.74	257.131	240.609	0	0	60.7716	54.4822	102.59	465.383	3726.31	9014.58	-102.59	0	14.6852	9.18469	10.1262	0	0	0.399705	228.204	-533.842	11.5176	305.055	0	24.8634	24.8784	82.5752	0
531	0	0	531	1	463.86	245.547	218.313	0	0	28.6876	79.6456	171.771	419.445	3658.73	9089.08	-171.771	0	13.6186	8.43466	10.2009	0	0	0.399878	214.03	-532.47	12.4154	270.391	0	27.0528	27.0871	87.9607	0
532	0	0	532	1	398.737	169.378	229.359	0	0	-13.7128	-13.9448	123.273	386.916	3701.13	9083	-123.273	0	12.5911	8.18108	9.66399	0	0	0.219926	224.678	-528.645	14.6871	267.556	0	28.1832	28.2958	92.4092	0
533	0	0	533	1	396.245	224.188	172.056	0	0	81.0274	81.124	312.543	391.976	3606.39	9087.6	-312.543	0	13.7647	8.48202	10.7882	0	0	0.365083	301.738	-522.43	14.9759	1	0	29.8253	29.7633	102.916	0
534	0	0	534	1	405.466	214.931	190.535	0	0	121.722	184.012	117.418	287.287	3665.36	9084.37	-117.418	0	9.16384	8.54622	10.5613	0	0	0.300833	235.943	-535.13	14.5613	234.707	0	37.6979	38.3121	124.104	0
535	0	0	535	1	394.196	175.794	218.402	0	0	149.797	-127.874	171.729	248.503	3736.94	8997.61	-171.729	0	8.43489	8.36462	10.5415	0	0	0.137278	220.238	-528.969	15.0194	198.476	0	41.722	43.2174	132.965	0
536	0	0	536	1	468.98	256.544	212.436	0	0	45.29	12.5195	243.415	408.925	3642.13	9056.54	-243.415	0	13.8239	8.7978	9.94967	0	0	0.270119	240.985	-538.588	12.2756	267.288	0	27.9885	27.9996	90.3347	0
537	0	0	537	1	586.78	262.523	324.257	0	0	32.2485	23.5085	342.064	509.763	3655.17	9145.21	-342.064	0	18.4456	8.84651	10.3909	0	0	0.213649	219.157	-543.47	9.55122	317.381	0	23.8132	24.072	85.7352	0
538	0	0	538	1	500.229	255.288	244.942	0	0	89.2146	-9.26499	145.646	290.194	3697.87	9078.33	-145.646	0	9.34245	9.08478	10.7387	0	0	0.180882	283.592	-545.77	11.4915	224.209	0	37.9771	38.502	122.65	0
539	0	0	539	1	375.371	181.085	194.286	0	0	124.367	-6.58989	295.341	230.765	3563.05	9175.31	-295.341	0	8.04649	8.10541	9.49642	0	0	0.0787845	279.637	-538.999	15.7221	271.067	0	46.9462	46.225	154.297	0
540	0	0	540	1	442.969	253.156	189.814	0	0	63.5297	52.2156	308.806	370.031	3623.89	9116.5	-308.806	0	12.9882	8.77186	10.151	0	0	0.297389	174.307	-523.259	13.1254	241.282	0	31.2798	31.3435	106.853	0
542	0	0	542	1	392.559	247.492	145.066	0	0	8.75682	15.5694	423.378	306.431	3678.66	9153.15	-423.378	0	11.893	8.13581	10.5756	0	0	0.261801	215.709	-533.908	15.0614	244.22	0	36.722	37.7679	153.471	0
543	0	0	543	1	442.58	229.287	213.293	0	0	36.3125	0.00140929	335.284	302.17	3651.11	9069.06	-335.284	0	10.9037	8.17715	9.48193	0	0	0.221393	270.446	-543.55	13.0027	254.76	0	36.5446	25.6892	128.981	0
545	0	0	545	1	357.438	184.053	173.385	0	0	98.164	-60.14	63.9517	286.064	3788.58	8929.88	-63.9517	0	9.12215	8.90209	11.0708	0	0	0.197586	239.414	-536.616	17.0312	263.869	0	38.2374	37.9005	126.917	0
546	0	0	546	1	469.91	286.17	183.74	0	0	43.0885	33.1203	285.955	311.259	3644.33	9035.94	-285.955	0	10.8004	8.3258	10.5661	0	0	0.0691815	213.13	-533.059	12.2522	245.962	0	35.8007	35.7701	119.691	0
547	0	0	547	1	482.845	252.528	230.318	0	0	10.3169	145.04	197.264	361.567	3776.76	8924.02	-197.264	0	11.983	8.02256	10.1446	0	0	0.4149	213.211	-530.234	11.8123	254.862	0	30.7799	30.1039	98.4331	0
549	0	0	549	1	450.138	249.948	200.191	0	0	31.9101	34.4764	272.643	365.469	3655.51	9034.58	-272.643	0	12.5916	8.06336	10.236	0	0	0.362541	243.937	-539.235	12.8113	259.829	0	30.6435	30.581	101.248	0
550	0	0	550	1	352.185	178.559	173.626	0	0	39.8589	7.51182	78.2874	241.415	3647.56	9061.55	-78.2874	0	7.63335	8.88601	9.76743	0	0	0.0907444	237.267	-534.509	17.1268	257.836	0	43.5569	43.6786	145.91	0
552	0	0	552	1	381.573	191.619	189.955	0	0	36.4338	77.5079	173.396	265.16	3650.99	9091.21	-173.396	0	8.6034	9.33217	11.0132	0	0	0.383036	260.765	-545.718	15.8205	282.04	0	41.9804	42.0987	134.818	0
553	0	0	553	1	532.533	270.645	261.888	0	0	116.606	20.7315	337.676	458.635	3670.47	9147.99	-337.676	0	16.402	8.80235	9.87011	0	0	0.263948	249.087	-541.904	10.6165	319.963	0	25.9821	26.3614	92.249	0
555	0	0	555	1	503.442	229.654	273.788	0	0	76.2952	-20.1335	260.132	481.83	3710.78	8989.53	-260.132	0	16.4892	8.0635	11.0013	0	0	0.0887407	210.89	-539.447	11.3311	341.17	0	24.2491	24.278	79.5811	0
556	0	0	556	1	390.377	205.767	184.61	0	0	131.781	-70.0061	224.052	259.122	3655.3	9039.41	-224.052	0	8.77835	9.03576	10.7304	0	0	0.0268636	190.908	-527.529	15.3182	217.764	0	41.9508	42.4807	134.182	0
558	0	0	558	1	478.25	263.063	215.187	0	0	48.1129	66.3089	251.432	444.109	3639.31	9102.41	-251.432	0	15.0191	8.45749	10.3442	0	0	0.392358	198.03	-531.465	12.003	282.236	0	26.1401	26.1192	85.5555	0
559	0	0	559	1	442.073	230.124	211.949	0	0	-15.1869	111.191	417.595	267.423	3602.95	9057.53	-417.595	0	10.4167	8.42062	10.1845	0	0	0.359975	250.373	-532.231	13.1182	207.623	0	41.7117	42.0476	167.13	0
560	0	0	560	1	487.513	185.659	301.854	0	0	57.3079	0.860285	73.2434	437.023	3630.11	9068.2	-73.2434	0	13.7854	9.39015	10.198	0	0	0.3197	174.939	-524.771	11.8196	270.312	0	26.1357	26.0832	88.5188	0
562	0	0	562	1	499.72	272.03	227.69	0	0	100.29	89.8921	307.911	324.229	3587.13	9078.83	-307.911	0	11.3371	9.08135	10.5837	0	0	0.366276	279.366	-548.042	11.4925	259.724	0	35.8752	35.5695	120.56	0
564	0	0	564	1	401.379	224.52	176.859	0	0	17.9136	-11.5005	461.873	361.848	3569.85	9180.22	-461.873	0	14.5581	8.50171	10.4926	0	0	0.293579	224.282	-534.765	14.7201	251.888	0	32.8182	33.2791	142.176	0
567	0	0	567	1	388.62	203.3	185.32	0	0	29.555	4.35916	253.983	346.869	3657.87	9064.7	-253.983	0	11.8522	9.60994	11.3082	0	0	0.241982	171.63	-526.576	15.5615	212.342	0	33.464	33.5999	108.346	0
568	0	0	568	1	441.968	210.115	231.853	0	0	16.3131	41.523	283.237	394.089	3571.45	9127.2	-283.237	0	13.7148	9.0916	9.80059	0	0	0.390155	203.66	-531.751	13.1605	279.429	0	29.6922	29.1219	95.8982	0
569	0	0	569	1	390.166	205.437	184.729	0	0	44.9369	62.765	323.268	256.558	3642.48	9105.96	-323.268	0	9.11937	8.55114	10.6373	0	0	0.274926	182.881	-524.037	15.2421	195.583	0	43.2559	43.6679	152.725	0
572	0	0	572	1	427.326	217.761	209.565	0	0	31.864	18.0955	151.671	294.841	3755.22	8951.3	-151.671	0	9.53308	8.05623	10.651	0	0	0.199646	174.041	-517.14	13.643	202.182	0	36.958	36.5624	118.252	0
573	0	0	573	1	391.352	220.278	171.074	0	0	95.1659	-106.302	441.566	202.763	3592.25	9175.36	-441.566	0	8.12873	8.88805	9.2014	0	0	0.136363	231.064	-534.224	15.0515	228.276	0	54.082	56.3261	220.017	0
575	0	0	575	1	534.601	303.296	231.305	0	0	95.631	21.2023	386.222	476.252	3591.79	9147.52	-386.222	0	17.6642	8.06785	9.90306	0	0	0.236399	209.315	-529.845	10.5135	289.481	0	25.1582	25.319	95.7886	0
576	0	0	576	1	455.245	218.847	236.398	0	0	-4.9688	-7.73641	411.239	404.925	3592.73	9076.8	-411.239	0	15.6593	7.6307	9.72319	0	0	0.403732	275.705	-536.563	12.5505	288.645	0	28.2041	28.528	111.205	0
578	0	0	578	1	405.321	225.686	179.635	0	0	-2.10343	22.5818	187.28	305.646	3689.52	9146.14	-187.28	0	10.1039	8.97673	10.3944	0	0	0.223589	221.226	-526.671	14.6083	231.945	0	36.2141	36.1944	116.708	0
579	0	0	579	1	431.629	189.933	241.695	0	0	96.0375	28.1295	-42.6205	282.356	3790.7	8941.27	42.6205	0	8.76201	9.55248	9.86367	0	0	0.0970406	231.756	-542.894	13.5864	231.772	0	38.3772	38.1679	136.922	0
580	0	0	580	1	328.226	173.84	154.386	0	0	97.7638	-3.20737	327.094	226.7	3689.32	9072.27	-327.094	0	8.07807	8.76793	10.2408	0	0	0.197424	207.56	-523.277	18.6881	217.58	0	48.4728	49.4649	168.656	0
581	0	0	581	1	439.688	245.297	194.391	0	0	67.1231	66.2172	318.678	310.837	3620.3	9102.5	-318.678	0	10.9771	8.54702	10.8862	0	0	0.364589	246.403	-550.682	13.2845	276.69	0	36.6295	36.7425	128.218	0
582	0	0	582	1	441.058	195.702	245.355	0	0	71.2364	30.0966	292.065	316.48	3616.18	9138.62	-292.065	0	10.9874	8.30365	10.7266	0	0	0.154813	187.52	-521.029	13.1915	223.461	0	35.6296	35.5674	120.557	0
584	0	0	584	1	506.847	239.373	267.474	0	0	81.6238	-82.9935	255.743	389.87	3705.46	9052.39	-255.743	0	13.5431	8.49937	10.7054	0	0	0.191088	402.037	-549.697	11.2643	321.37	0	28.8209	29.5285	93.8884	0
586	0	0	586	1	468.818	256.819	211.999	0	0	104.904	55.4921	427.782	324.631	3582.52	9113.23	-427.782	0	12.4362	8.98843	10.042	0	0	0.141744	254.674	-547.444	12.3083	264.93	0	36.4715	36.8189	146.229	0
587	0	0	587	1	394.424	188.905	205.519	0	0	80.6523	66.1333	411.093	298.303	3606.77	9102.59	-411.093	0	11.2827	8.33603	10.1216	0	0	0.255492	211.864	-530.317	14.9537	247.166	0	38.1955	38.7579	152.798	0
588	0	0	588	1	540.201	291.124	249.078	0	0	126.473	-83.7521	263.407	494.991	3660.61	9053.15	-263.407	0	17.2567	8.62373	11.4615	0	0	0.0838421	236.172	-554.809	10.5363	330.171	0	23.7188	24.2368	78.354	0
589	0	0	589	1	456.493	240.326	216.167	0	0	72.9091	22.8384	145.033	355.979	3714.17	8946.56	-145.033	0	11.411	8.57649	10.2697	0	0	0.202782	251.622	-533.733	12.6678	243.407	0	31.341	31.0736	101.234	0
591	0	0	591	1	354.33	210.397	143.933	0	0	122.513	-44.0238	392.691	304.851	3664.57	9113.08	-392.691	0	11.4802	8.02614	9.48425	0	0	0.103417	186.967	-511.76	16.8049	214.04	0	36.2354	37.4641	140.284	0
592	0	0	592	1	479.225	214.69	264.535	0	0	42.1189	128.383	113.258	376.19	3645.3	9040.34	-113.258	0	11.9425	8.25135	9.43579	0	0	0.398224	259.508	-535.609	11.8776	247.589	0	29.0535	28.964	96.1475	0
594	0	0	594	1	443.019	243.515	199.504	0	0	7.42104	5.81474	396.353	481.313	3580.34	9162.91	-396.353	0	18.2866	8.17905	10.0941	0	0	0.56291	205.7	-536.112	13.0484	350.671	0	24.9205	24.9852	95.7647	0
595	0	0	595	1	440.714	232.553	208.161	0	0	91.0883	-107.219	399.837	327.32	3695.99	9076.62	-399.837	0	12.6776	8.81797	10.2654	0	0	0.233141	242.456	-539.439	13.22	271.628	0	34.5174	36.4923	133.08	0
596	0	0	596	1	611.5	305.279	306.221	0	0	48.5575	-34.7883	176.685	512.299	3738.52	9004.19	-176.685	0	16.859	8.27244	9.97666	0	0	0.121667	248.631	-553.869	9.06262	339.835	0	22.4952	22.5589	72.7686	0
597	0	0	597	1	389.296	183.906	205.39	0	0	153.97	-94.9904	108.463	240.011	3732.77	8964.73	-108.463	0	7.85092	8.3225	10.4523	0	0	0.0549867	232.405	-528.756	15.2233	220.949	0	43.184	43.9266	140.627	0
599	0	0	599	1	504.951	267.506	237.445	0	0	3.30039	121.519	133.634	404.268	3684.12	9047.2	-133.634	0	13.017	7.82734	10.6467	0	0	0.416899	313.315	-558.609	11.2446	319.706	0	27.6732	27.6	90.3242	0
600	0	0	600	1	593.971	324.211	269.761	0	0	109.599	30.4616	240.69	610.049	3577.82	9138.26	-240.69	0	20.4258	9.28577	10.353	0	0	0.521492	266.459	-557.285	9.44752	412.112	0	20.5084	20.1358	65.7067	0
601	0	0	601	1	491.099	258.552	232.547	0	0	76.2587	-41.134	200.849	396.628	3710.82	9010.53	-200.849	0	13.1789	8.87137	10.6384	0	0	0.246371	224.396	-535.716	11.7082	269.422	0	28.6854	28.8395	92.0116	0
602	0	0	602	1	407.739	214.006	193.733	0	0	-83.5186	42.7889	387.988	312.784	3671.28	9026.27	-387.988	0	12.2259	8.97969	10.5979	0	0	0.299541	220.386	-536.277	14.5313	256.815	0	36.5282	36.2224	135.301	0
603	0	0	603	1	397.497	235.265	162.232	0	0	67.6044	20.8592	463.615	372.763	3619.82	9147.86	-463.615	0	14.8268	8.36891	9.89834	0	0	0.266906	187.124	-528.746	14.7965	241.681	0	31.7543	32.697	139.638	0
605	0	0	605	1	468.667	266.778	201.89	0	0	117.239	-37.4943	270.341	308.98	3769.5	9006.89	-270.341	0	10.6642	8.02158	9.95102	0	0	0.0739496	195.844	-520.335	12.2039	230.252	0	35.5759	35.6263	114.507	0
606	0	0	606	1	386.555	188.024	198.531	0	0	40.1661	40.2674	18.1872	261.313	3746.91	8929.13	-18.1872	0	8.13324	8.82674	10.3226	0	0	0.261486	184.502	-519.245	15.4117	197.235	0	41.1897	40.6883	141.466	0
609	0	0	609	1	428.213	234.705	193.508	0	0	59.7092	-36.8198	185.729	310.061	3727.37	9006.22	-185.729	0	10.2346	8.59437	10.1599	0	0	0.219359	245.041	-535.462	13.629	238.916	0	35.1729	35.3763	112.346	0
610	0	0	610	1	403.816	188.707	215.109	0	0	60.8831	39.8456	82.3486	301.652	3726.2	9029.21	-82.3486	0	9.47806	8.53198	9.93342	0	0	0.333877	224.239	-533.364	14.5545	259.539	0	35.8027	35.9903	119.029	0
611	0	0	611	1	428.999	229.325	199.674	0	0	28.4466	-19.2354	241.226	405.9	3758.63	8888.98	-241.226	0	13.819	8.80099	9.58205	0	0	0.280465	263.086	-536.802	13.5631	281.644	0	28.083	27.7233	89.5718	0
612	0	0	612	1	480.806	229.331	251.474	0	0	179.166	-34.1903	85.7078	268.455	3707.57	9003.59	-85.7078	0	8.56878	8.4829	10.5755	0	0	0.180944	261.716	-548.056	11.9517	251.264	0	39.7307	39.9184	131.504	0
614	0	0	614	1	449.094	241.801	207.293	0	0	105.616	16.2659	70.426	357.022	3781.12	8953.13	-70.426	0	11.1889	8.53144	10.7518	0	0	0.306871	220.63	-538.094	12.9487	253.362	0	31.5094	31.1514	104.387	0
615	0	0	615	1	575.221	262.149	313.072	0	0	78.1271	-61.2639	285.444	472.549	3708.95	9030.66	-285.444	0	16.614	8.71532	10.4865	0	0	0.182496	225.749	-542.312	9.76373	303.3	0	24.792	25.1756	82.1716	0
616	0	0	616	1	471.691	244.984	226.707	0	0	111.647	5.57294	303.605	439.412	3575.77	9163.15	-303.605	0	15.3801	8.40655	10.3832	0	0	0.179464	171.389	-521.999	12.1923	272.265	0	26.9668	26.6641	90.9869	0
617	0	0	617	1	481.748	245.497	236.25	0	0	18.0953	31.0486	123.881	468.097	3669.32	9038.01	-123.881	0	15.0036	7.96729	9.12435	0	0	0.298053	187.964	-523.325	11.7528	271.134	0	23.7804	23.6875	78.5252	0
619	0	0	619	1	355.668	188.19	167.478	0	0	-20.6957	19.7443	220.916	319.321	3608.46	9049.32	-220.916	0	10.8092	8.15477	10.0928	0	0	0.35741	206.965	-527.098	16.8468	236.823	0	34.1672	33.5888	108.747	0
621	0	0	621	1	439.565	233.671	205.894	0	0	85.4042	3.75228	218.992	283.454	3701.68	8965.65	-218.992	0	9.41323	8.88644	9.75383	0	0	0.137859	229.018	-538.045	13.2153	281.806	0	38.7128	38.5511	122.48	0
622	0	0	622	1	365.999	219.959	146.04	0	0	207.981	-88.7242	433.643	244.414	3579.1	9157.79	-433.643	0	9.73864	8.94912	10.3667	0	0	0.110843	265.514	-536.279	16.4646	238.647	0	46.2349	47.3628	186.735	0
623	0	0	623	1	344.044	180.297	163.747	0	0	96.8735	21.9803	398.1	265.057	3690.21	9146.74	-398.1	0	9.92258	8.79575	11.1761	0	0	0.271766	183.43	-521.709	17.8226	198.35	0	42.955	44.1833	171.544	0
624	0	0	624	1	393.697	218.767	174.931	0	0	61.0369	35.1155	271.26	315.764	3626.38	9133.61	-271.26	0	10.8173	8.34542	10.0078	0	0	0.237925	226.572	-534.07	14.9732	236.847	0	35.2487	35.213	116.044	0
627	0	0	627	1	400.521	226.711	173.81	0	0	43.2341	49.8116	313.799	332.12	3644.19	9118.91	-313.799	0	11.735	7.73815	10.238	0	0	0.354925	191.161	-519.838	14.6136	225.428	0	33.3515	33.6101	117.406	0
628	0	0	628	1	438.988	231.177	207.812	0	0	94.0919	-31.7713	-1.55169	309.197	3692.99	9001.17	1.55169	0	9.69939	9.19299	10.4211	0	0	0.0764329	230.64	-541.107	13.3401	246.716	0	35.1394	35.3424	122.516	0
629	0	0	629	1	521.507	294.622	226.885	0	0	116.224	27.6225	433.779	469.886	3571.2	9141.1	-433.779	0	18.1111	7.25196	9.31349	0	0	0.213434	227.684	-524.196	10.6996	266.281	0	25.0693	25.3244	103.095	0
630	0	0	630	1	452.708	215.908	236.801	0	0	125.749	0.13472	315.911	412.889	3661.33	9068.93	-315.911	0	14.5837	8.27931	10.2127	0	0	0.178281	243.827	-539.029	12.7506	289.981	0	27.9519	28.3871	96.8103	0
631	0	0	631	1	442.353	264.509	177.844	0	0	21.9666	-12.9067	485.482	461.094	3565.79	9081.97	-485.482	0	18.962	7.74501	9.87584	0	0	0.277008	226.443	-529.687	12.9975	285.491	0	26.1724	26.786	117.81	0
632	0	0	632	1	504.59	266.179	238.411	0	0	158.615	-75.3843	74.4649	341.333	3628.46	9044.79	-74.4649	0	10.9864	9.68881	10.5932	0	0	0.18936	225.091	-546.147	11.42	252.936	0	32.2463	32.4872	108.734	0
633	0	0	633	1	376.357	152.183	224.173	0	0	46.8598	49.6843	21.1	267.84	3740.22	8919.72	-21.1	0	8.32271	8.39856	10.4446	0	0	0.201039	180.114	-522.477	15.8509	231.781	0	40.2078	39.6538	137.101	0
634	0	0	634	1	491.344	208.05	283.294	0	0	118.513	-56.2059	-48.1622	409.184	3768.23	8925.95	48.1622	0	12.9699	8.34331	8.98816	0	0	0.107565	280.822	-542.949	11.5169	311.027	0	26.1654	26.2635	93.5115	0
635	0	0	635	1	572.303	298.308	273.994	0	0	24.7392	-38.0347	289.773	550.519	3662.68	9107.1	-289.773	0	19.4423	7.85724	9.80436	0	0	0.205991	272.768	-539.588	9.71875	334.866	0	21.2393	21.4522	72.021	0
637	0	0	637	1	441.84	229.964	211.877	0	0	16.8178	7.89205	346.697	344.301	3570.94	9160.83	-346.697	0	12.5645	7.85334	9.46347	0	0	0.250426	259.343	-529.863	12.9877	249.276	0	32.6387	32.388	116.062	0
638	0	0	638	1	532.028	280.529	251.499	0	0	46.1283	51.3242	351.064	461.119	3641.29	9117.4	-351.064	0	16.7207	8.79392	10.4981	0	0	0.278893	244.741	-550.013	10.6708	293.606	0	26.0465	26.3342	94.9449	0
639	0	0	639	1	421.703	230.886	190.817	0	0	4.41202	56.8147	316.68	333.479	3683.01	9111.91	-316.68	0	11.9065	7.86071	10.0383	0	0	0.326455	247.546	-526.698	13.7635	263.342	0	33.1884	33.4639	116.229	0
640	0	0	640	1	369.885	181.464	188.421	0	0	78.5837	-37.5991	349.472	254.294	3708.5	9106.66	-349.472	0	9.27891	8.16647	9.85818	0	0	0.0904637	197.454	-520.945	16.0564	214.785	0	42.5747	43.8205	154.408	0
642	0	0	642	1	532.202	245.366	286.836	0	0	32.3967	36.7638	317.431	459.77	3655.02	9032.3	-317.431	0	16.332	8.54983	10.1039	0	0	0.496991	236.906	-547.648	10.62	1	0	25.6434	25.6944	88.4185	0
643	0	0	643	1	515.069	268.332	246.736	0	0	112.118	-13.4223	345.16	467.003	3674.96	9082.48	-345.16	0	16.8716	8.44492	9.81465	0	0	0.277566	170.73	-521.248	10.9906	270.629	0	25.277	25.7999	90.2734	0
646	0	0	646	1	457.652	204.904	252.748	0	0	13.1257	54.8207	58.7561	323.411	3773.95	8914.58	-58.7561	0	10.1683	8.10987	9.08776	0	0	0.139876	212.898	-525.584	12.4695	260.229	0	32.8997	32.1857	111.246	0
647	0	0	647	1	359.482	212.979	146.503	0	0	50.4932	-24.1114	472.355	263.9	3636.93	9093.17	-472.355	0	10.6733	8.56597	10.3638	0	0	0.107001	223.731	-532.248	16.7506	235.772	0	43.2646	45.0696	195.753	0
649	0	0	649	1	552.943	309.202	243.741	0	0	47.544	-28.2569	396.953	603.809	3639.88	9097.32	-396.953	0	22.8755	8.8579	10.2673	0	0	0.408432	197.16	-530.416	10.205	322.446	0	20.7574	21.2805	79.784	0
650	0	0	650	1	437.083	235.463	201.62	0	0	105.39	56.6295	270.629	357.351	3681.69	9012.43	-270.629	0	12.177	7.79577	10.0745	0	0	0.316218	246.208	-537.582	13.2029	256.695	0	31.1683	31.1116	102.516	0
651	0	0	651	1	378.557	186.931	191.625	0	0	56.9015	12.0691	247.199	199.799	3530.86	9156.65	-247.199	0	6.75911	8.28902	10.0403	0	0	0.292571	195.32	-515.934	15.6709	204.611	0	53.7868	52.3889	167.877	0
652	0	0	652	1	453.105	266.763	186.342	0	0	48.7908	-36.8124	382.778	440.751	3638.63	9105.87	-382.778	0	16.5409	7.97145	9.26873	0	0	0.131869	181.362	-516.036	12.6144	233.794	0	26.149	26.8145	99.0856	0
653	0	0	653	1	609.97	265.756	344.214	0	0	65.702	69.7607	90.4975	411.902	3721.38	8999.3	-90.4975	0	12.9347	8.81304	10.9466	0	0	0.304231	211.654	-539.701	9.17167	256.685	0	27.9008	27.8537	92.4309	0
654	0	0	654	1	449.481	263.526	185.955	0	0	98.5897	-82.1674	181.151	300.456	3688.49	9051.57	-181.151	0	10.012	8.60183	10.3789	0	0	0.141448	286.769	-549.715	12.9089	257.842	0	35.8181	36.6272	115.052	0
656	0	0	656	1	385.582	195.548	190.034	0	0	82.1214	28.1184	298.553	241.855	3704.96	9040.94	-298.553	0	8.42672	8.21125	11.0508	0	0	0.325728	235.229	-538.217	15.4518	258.886	0	45.219	45.66	153.959	0
657	0	0	657	1	452.407	214.138	238.269	0	0	71.4913	17.343	66.5827	400.082	3815.25	8952.06	-66.5827	0	12.5471	8.35378	9.5066	0	0	0.0718711	214.505	-533.374	12.7018	279.573	0	27.8213	27.3679	93.1065	0
658	0	0	658	1	411.439	183.595	227.844	0	0	17.442	58.6401	143.139	340.273	3769.64	9010.42	-143.139	0	10.9543	9.37409	11.047	0	0	0.46346	196.313	-534.587	14.4836	256.328	0	33.7311	33.4424	107.256	0
659	0	0	659	1	473.001	234.743	238.259	0	0	58.0693	63.6426	269.102	350.269	3629.35	9105.08	-269.102	0	11.9681	9.11897	9.99612	0	0	0.282689	227.349	-535.198	12.1922	225.934	0	32.722	32.7011	106.513	0
660	0	0	660	1	462.941	247.711	215.23	0	0	39.9679	16.5949	173.484	428.727	3647.45	9052.47	-173.484	0	13.9678	9.2923	10.3877	0	0	0.320628	237.666	-542.975	12.5519	278.59	0	26.9477	26.9276	87.1755	0
662	0	0	662	1	473.797	241.314	232.483	0	0	46.3274	-8.04953	150.25	338.939	3740.75	8977.45	-150.25	0	10.9749	8.21084	9.52024	0	0	0.129842	301.011	-545.86	12.0358	263.013	0	31.9493	31.9304	102.967	0
663	0	0	663	1	390.711	241.965	148.746	0	0	6.83325	-53.2251	425.779	332.211	3580.93	9122.29	-425.779	0	13.0844	8.30707	10.0924	0	0	0.166614	245.492	-548.956	15.1116	284.943	0	34.287	34.8851	137.886	0
664	0	0	664	1	366.566	219.695	146.87	0	0	150.668	-90.4728	540.305	277.053	3536.75	9159.53	-540.305	0	12.1413	8.15125	9.75038	0	0	0.104218	212.34	-529.993	16.2091	234.362	0	42.5636	44.7425	216.216	0
665	0	0	665	1	419.855	202.206	217.649	0	0	54.2066	-120.006	240.744	363.073	3633.21	9089.41	-240.744	0	12.7446	9.1287	9.79626	0	0	0.153045	274.924	-543.986	13.9709	267.623	0	30.2831	31.2944	97.2977	0
666	0	0	666	1	395.613	217.821	177.792	0	0	88.0542	72.7812	500.128	323.479	3599.37	9195.6	-500.128	0	13.2948	8.25442	10.3889	0	0	0.104605	216.56	-530.986	14.9214	238.695	0	36.9323	37.7337	180.209	0
668	0	0	668	1	457.799	220.003	237.796	0	0	49.8372	50.6613	84.3738	364.774	3737.24	8918.74	-84.3738	0	11.4709	9.5005	10.4973	0	0	0.451645	224.757	-539.784	12.7475	280.006	0	31.0899	30.6264	103.935	0
669	0	0	669	1	466.116	246.419	219.697	0	0	7.52392	31.7088	-6.1856	320.685	3679.9	9236.67	6.1856	0	10.0379	8.9759	9.86585	0	0	0.336158	263.298	-548.88	12.3727	264.764	0	34.176	33.4375	119.302	0
670	0	0	670	1	463.104	212.837	250.267	0	0	87.5244	96.1911	113.376	302.791	3599.9	9172.19	-113.376	0	9.55278	8.77326	10.3941	0	0	0.239236	279.08	-551.458	12.4926	262.034	0	36.9612	36.3374	119.44	0
671	0	0	671	1	421.114	268.156	152.958	0	0	54.5694	-58.2754	519.056	369.775	3632.85	9127.34	-519.056	0	15.7667	7.94732	10.032	0	0	0.157485	171.68	-518.636	13.7967	228.683	0	32.1598	34.0032	161.568	0
672	0	0	672	1	396.014	239.302	156.712	0	0	51.1589	38.0338	391.961	364.101	3636.26	9130.69	-391.961	0	13.6159	8.61397	10.1197	0	0	0.461216	226.114	-534.346	14.9243	282.5	0	31.9575	32.5657	123.906	0
675	0	0	675	1	596.334	316.597	279.738	0	0	30.8878	50.781	318.986	574.596	3656.53	9117.94	-318.986	0	20.4234	8.05365	10.8523	0	0	0.54895	209.053	-532.251	9.35126	306.48	0	21.1173	21.2392	74.8831	0
676	0	0	676	1	415.253	248.611	166.641	0	0	1.18411	57.9553	472.866	306.61	3686.24	9110.77	-472.866	0	12.4642	8.02612	10.897	0	0	0.208247	184.055	-520.599	14.1255	216.817	0	37.3301	38.5638	172.367	0
677	0	0	677	1	496.665	256.487	240.178	0	0	83.1689	42.5723	134.674	337.548	3703.91	9026.49	-134.674	0	10.7486	9.45787	11.1534	0	0	0.347662	242.652	-539.749	11.6534	253.24	0	33.7999	33.8792	109.397	0
678	0	0	678	1	436.064	227.348	208.716	0	0	6.39251	-5.17707	220.539	285.186	3681.03	9173.9	-220.539	0	9.61254	9.46121	10.9748	0	0	0.380118	227.561	-542.365	13.5334	239.786	0	39.372	39.3162	127.012	0
680	0	0	680	1	397.047	204.536	192.511	0	0	-112.343	12.8776	233.66	261.902	3700.1	9155.84	-233.66	0	9.35966	8.98379	11.537	0	0	0.517939	286.865	-545.048	15.1053	260.932	0	41.9847	40.8321	132.127	0
681	0	0	681	1	468.708	261.848	206.861	0	0	58.5979	12.4845	164.026	337.431	3628.82	9156.24	-164.026	0	10.9274	9.2136	11.3	0	0	0.255692	203.987	-534.768	12.4468	272.377	0	33.9403	33.7788	109.442	0
682	0	0	682	1	349.665	187.906	161.759	0	0	64.9752	-66.4575	37.7872	254.447	3622.45	9135.52	-37.7872	0	8.11362	8.12157	11.0642	0	0	0.0684853	249.932	-528.202	17.3296	216.388	0	41.9383	41.9975	139.857	0
683	0	0	683	1	507.786	222.562	285.224	0	0	-15.0307	54.5042	55.5512	401.088	3702.45	9014.56	-55.5512	0	12.6913	8.97487	10.4271	0	0	0.366074	349.316	-552.362	11.2627	280.725	0	28.1646	27.8979	95.2799	0
685	0	0	685	1	444.034	236.572	207.462	0	0	9.55678	30.0894	243.902	379.908	3578.2	9138.63	-243.902	0	12.914	8.20746	9.80033	0	0	0.395201	220.63	-525.68	12.9889	284.085	0	29.7711	29.1255	94.8962	0
687	0	0	687	1	383.23	201.625	181.606	0	0	92.2226	-110.947	340.491	252.945	3694.86	9080.35	-340.491	0	9.39655	7.77171	9.87003	0	0	0.0145362	172.043	-511.741	15.3425	195.481	0	41.4054	43.5089	148.874	0
688	0	0	688	1	350.17	205.849	144.321	0	0	4.264	11.5665	321.996	281.028	3583.5	9157.15	-321.996	0	10.1059	8.09813	10.3141	0	0	0.381479	208.622	-524.619	17.1827	210.711	0	39.4037	38.9968	136.701	0
690	0	0	690	1	480.08	243.322	236.758	0	0	63.7188	98.3112	409.3	430.521	3623.7	9070.41	-409.3	0	16.3173	8.1912	10.8052	0	0	0.447884	232.424	-548.802	11.9607	316.974	0	27.5156	28.0445	111.025	0
691	0	0	691	1	455.424	243.432	211.991	0	0	5.43386	69.0799	283.509	434.474	3582.33	9099.64	-283.509	0	15.1488	8.12423	9.6391	0	0	0.290174	180.601	-523.442	12.5929	287.32	0	26.5362	26.07	86.9499	0
692	0	0	692	1	431.271	211.774	219.497	0	0	-9.60581	55.0457	199.442	278.087	3697.03	9014.01	-199.442	0	9.24148	8.98057	10.2374	0	0	0.237155	233.556	-533.621	13.5727	263.778	0	39.4902	39.1427	125.374	0
693	0	0	693	1	398.215	224.891	173.323	0	0	-3.17505	71.212	305.911	391.807	3590.94	9097.51	-305.911	0	13.9105	7.99021	9.85054	0	0	0.448589	228.02	-528.945	14.7042	290.48	0	29.0386	28.664	98.2242	0
694	0	0	694	1	462.908	250.969	211.939	0	0	41.6736	45.5	270.064	361.68	3546.09	9123.22	-270.064	0	12.407	8.46823	10.5681	0	0	0.261552	255.507	-520.272	12.481	264.122	0	31.8465	31.0898	102.455	0
695	0	0	695	1	426.711	230.384	196.327	0	0	88.7388	76.3081	262.476	335.685	3598.68	9092.41	-262.476	0	11.382	7.75544	9.61581	0	0	0.266095	198.952	-524.367	13.5201	224.978	0	32.9106	32.571	106.849	0
696	0	0	696	1	461.492	267.711	193.781	0	0	30.3857	-6.28846	285.742	471.042	3657.03	9075.35	-285.742	0	16.4631	8.729	9.70593	0	0	0.394108	196.511	-529.441	12.4744	277.914	0	24.8128	24.9966	82.3263	0
699	0	0	699	1	481.15	237.077	244.073	0	0	115.6	-4.75542	385.727	445.805	3671.48	9073.82	-385.727	0	16.5688	8.65016	10.0184	0	0	0.173074	178.527	-525.609	11.9122	276.334	0	26.7379	27.4311	100.985	0
700	0	0	700	1	413.543	172.549	240.994	0	0	96.5516	0.970689	91.6177	310.472	3690.53	8968.43	-91.6177	0	9.80911	8.06987	9.86903	0	0	0.174621	243.907	-534.159	14.0878	1	0	34.543	34.3561	113.996	0
701	0	0	701	1	578.343	336.004	242.339	0	0	85.7888	39.8418	440.904	541.943	3601.63	9128.88	-440.904	0	21.041	8.27371	10.5023	0	0	0.401437	264.266	-555.319	9.67435	322.007	0	22.9927	23.4092	96.3631	0
702	0	0	702	1	501.018	246.472	254.546	0	0	15.2921	10.1479	173.991	433.404	3672.13	9058.91	-173.991	0	14.2045	8.24393	9.66213	0	0	0.309844	434.65	-552.381	11.3105	1	0	25.8564	25.8906	83.8943	0
703	0	0	703	1	392.422	208.118	184.304	0	0	115.954	-57.4072	490.472	415.001	3571.47	9126.47	-490.472	0	17.1084	7.96528	10.4114	0	0	0.240466	178.958	-521.503	15.0211	262.892	0	29.008	30.0039	134.326	0
704	0	0	704	1	462.724	281.62	181.104	0	0	111.99	1.7602	309.781	359.004	3675.09	9067.3	-309.781	0	12.6255	9.37196	10.7656	0	0	0.353362	175.728	-527.398	12.6021	258.57	0	32.6257	33.0923	110.771	0
706	0	0	706	1	319.377	138.13	181.247	0	0	5.48703	102.573	203.868	203.376	3681.93	9066.15	-203.868	0	6.74535	8.76192	10.6788	0	0	0.293677	178.866	-515.005	19.3934	210.631	0	52.6537	52.8392	167.994	0
707	0	0	707	1	391.681	237.063	154.618	0	0	-33.1634	-30.6731	398.087	384.872	3620.92	9099.73	-398.087	0	14.9284	8.0721	10.0242	0	0	0.281582	322.297	-549.129	15.0236	298.007	0	29.5198	29.9747	114.31	0
709	0	0	709	1	491.738	279.418	212.32	0	0	73.7481	53.706	199.726	366.912	3713.33	9015.35	-199.726	0	12.0055	8.40386	9.47452	0	0	0.235251	203.456	-520.146	11.5525	246.818	0	30.2674	30.2682	96.8461	0
711	0	0	711	1	436.716	217.399	219.317	0	0	116.793	-78.1204	298.927	337.384	3670.29	9047.52	-298.927	0	12.0138	8.76531	10.4738	0	0	0.224903	200.553	-532.081	13.3751	238.733	0	33.2331	34.0221	111.848	0
713	0	0	713	1	527.84	255.53	272.31	0	0	25.2368	32.2523	265.964	486.015	3662.18	9036.81	-265.964	0	16.696	8.06129	9.54935	0	0	0.360533	215.278	-532.987	10.6404	304.132	0	23.7415	23.6715	77.8207	0
714	0	0	714	1	514.616	284.185	230.431	0	0	40.1267	-34.0963	541.875	498.948	3647.29	9103.16	-541.875	0	21.711	8.49994	10.8862	0	0	0.202859	338.643	-561.127	11.0838	308.67	0	25.8696	27.3891	135.298	0
715	0	0	715	1	463.23	222.125	241.105	0	0	82.1731	26.3774	173.988	330.191	3804.57	8943.02	-173.988	0	10.6927	8.40748	9.17774	0	0	0.215862	192.963	-519.381	12.338	238.454	0	33.2919	32.6966	105.431	0
717	0	0	717	1	567.21	251.309	315.901	0	0	0.674256	104.267	-2.23593	416.702	3786.41	8964.79	2.23592	0	13.0058	7.7685	9.25672	0	0	0.429457	349.053	-560.815	9.77727	327.754	0	26.4526	26.103	90.7005	0
719	0	0	719	1	386.419	214.861	171.558	0	0	-33.5619	77.3292	155.44	266.209	3621.32	9091.39	-155.44	0	8.72955	9.0952	9.86256	0	0	0.242633	251.841	-538.611	15.397	265.484	0	40.5675	40.1279	129.677	0
720	0	0	720	1	456.385	221.756	234.629	0	0	15.9521	151.109	290.468	374.485	3671.47	9017.61	-290.468	0	13.1784	8.55162	10.1717	0	0	0.289547	228.925	-534.636	12.6594	254.685	0	30.3365	30.2633	101.423	0
722	0	0	722	1	378.247	223.793	154.454	0	0	11.5804	6.29541	259.686	252.533	3675.84	9162.42	-259.686	0	8.69283	7.75985	9.68849	0	0	0.047888	288.168	-536.031	15.5524	256.332	0	41.7187	41.9059	137.68	0
723	0	0	723	1	333.341	180.541	152.8	0	0	15.47	-22.8783	525.085	308.171	3671.95	9091.94	-525.085	0	13.2279	8.22805	10.6149	0	0	0.18541	310.683	-551.997	18.2957	283.389	0	38.4404	40.4526	197.463	0
725	0	0	725	1	333.799	168.587	165.213	0	0	6.36327	5.27578	98.3261	253.888	3780.72	8964.13	-98.3261	0	8.12683	7.91995	9.6708	0	0	0.136591	210.982	-526.779	18.0404	231.149	0	41.337	40.772	133.695	0
726	0	0	726	1	396.272	178.502	217.77	0	0	87.6351	15.9957	48.6911	303.909	3799.11	8953.4	-48.6911	0	9.48794	8.48753	10.2773	0	0	0.188802	218.019	-522.099	14.9138	227.685	0	36.0576	35.5829	120.547	0
727	0	0	727	1	438.435	217.117	221.319	0	0	34.397	32.4826	26.6302	320.384	3852.34	8936.92	-26.6302	0	10.0001	8.33238	9.56055	0	0	0.331218	200.479	-527.958	13.1701	242.177	0	33.8685	32.9895	114.946	0
731	0	0	731	1	431.27	217.498	213.772	0	0	43.2162	5.53935	138.471	315.93	3743.86	8963.86	-138.471	0	10.1667	8.4263	10.7842	0	0	0.0633588	245.184	-537.219	13.56	245.587	0	34.9328	34.7683	112.417	0
732	0	0	732	1	408.322	189.591	218.73	0	0	10.3071	24.9185	126.052	338.766	3677.11	9044.14	-126.052	0	10.893	8.62274	10.486	0	0	0.295218	221.468	-534.818	14.4446	272.218	0	32.6192	32.5641	106.231	0
733	0	0	733	1	406.907	223.044	183.863	0	0	17.3917	19.8153	413.61	289.74	3670.03	9148.91	-413.61	0	11.1215	7.92371	10.5701	0	0	0.259809	274.752	-541.635	14.4121	254.126	0	38.2856	39.3465	158.608	0
734	0	0	734	1	606.303	299.492	306.811	0	0	53.1567	0.782104	178.164	534.314	3733.92	8968.62	-178.164	0	17.4517	8.82818	9.98094	0	0	0.300333	218.763	-539.378	9.18392	339.774	0	22.0632	21.9843	71.3127	0
735	0	0	735	1	378.976	225.071	153.906	0	0	4.07494	30.3718	420.745	236.728	3683.35	9138.35	-420.745	0	9.16801	8.71481	9.7418	0	0	0.267216	222.534	-532.744	15.6774	209.521	0	46.9362	48.1913	189.403	0
736	0	0	736	1	511.698	245.548	266.149	0	0	8.35734	55.7967	225.439	363.797	3679.06	9013.26	-225.439	0	12.2074	8.7069	9.72456	0	0	0.211386	276.559	-547.485	11.0884	280.602	0	30.8373	30.5539	98.4796	0
738	0	0	738	1	453.207	253.426	199.78	0	0	107.494	25.0316	262.214	234.806	3679.59	9143.69	-262.214	0	7.97493	9.577	10.4113	0	0	0.0222237	248.512	-551.124	12.8971	279.414	0	47.5514	47.968	153.737	0
740	0	0	740	1	449.657	224.145	225.513	0	0	-32.3648	135.816	104.346	281.131	3620.13	9032.91	-104.346	0	9.06814	8.74712	10.6536	0	0	0.465629	277.165	-533.009	12.9458	233.912	0	38.6036	37.8909	125.69	0
741	0	0	741	1	550.655	280.443	270.211	0	0	6.77887	105.223	320.857	547.227	3580.98	9063.5	-320.857	0	19.6093	8.24957	10.5639	0	0	0.552971	248.88	-541.997	10.2249	330.602	0	22.1636	21.899	76.6566	0
742	0	0	742	1	540.443	313.596	226.846	0	0	-23.3538	45.4041	343.933	542.51	3611.11	9123.32	-343.933	0	19.9312	8.91421	11.2035	0	0	0.614757	198.945	-538.67	10.5384	297.836	0	22.7749	22.6674	81.6439	0
743	0	0	743	1	414.736	230.073	184.663	0	0	44.5138	78.742	228.919	352.964	3742.57	8990.32	-228.919	0	11.7745	7.89508	10.4768	0	0	0.330218	229.497	-528.966	14.0828	262.738	0	31.5915	31.4121	101.456	0
745	0	0	745	1	496.746	295.849	200.897	0	0	55.5288	45.9849	84.2246	328.823	3731.55	8923.42	-84.2246	0	10.3368	9.04547	10.4991	0	0	0.200644	244.731	-553.865	11.5612	282.968	0	33.878	33.3976	112.684	0
746	0	0	746	1	345.551	179.708	165.843	0	0	10.9104	-13.3517	309.758	217.715	3576.85	9182.07	-309.758	0	7.77881	9.0306	10.1024	0	0	0.196254	217.804	-539.252	17.6009	249.197	0	50.8094	50.0866	169.489	0
747	0	0	747	1	546.195	289.727	256.469	0	0	5.00605	138.188	277.371	399.029	3682.41	9030.53	-277.371	0	13.9201	8.50154	10.6107	0	0	0.494642	239.551	-551.854	10.3421	292.006	0	28.7551	28.6467	95.215	0
748	0	0	748	1	483.731	205.836	277.895	0	0	83.4848	-3.73859	131.01	377.603	3703.6	9072.8	-131.01	0	12.0876	8.83639	10.5607	0	0	0.152648	259.095	-543.607	11.903	259.481	0	29.7753	30.1436	97.1518	0
749	0	0	749	1	400.418	198.378	202.04	0	0	85.1336	-60.9992	446.784	342.446	3602.29	9130.06	-446.784	0	13.5823	7.99742	9.95766	0	0	0.0968966	250.901	-538.565	14.6241	249.479	0	33.3257	34.4629	141.698	0
750	0	0	750	1	463.129	248.083	215.045	0	0	53.1145	105.08	221.167	358.614	3634.31	9163.3	-221.167	0	11.9008	9.65262	10.7158	0	0	0.401587	206.762	-532.632	12.6141	240.196	0	32.4739	32.3398	104.546	0
751	0	0	751	1	343.328	202.865	140.462	0	0	47.2111	129.786	523.088	316.816	3640.21	9138.59	-523.088	0	13.5015	7.96625	10.5762	0	0	0.325993	197.464	-523.421	17.6034	244.19	0	37.1958	38.8925	195.575	0
752	0	0	752	1	408.117	239.298	168.819	0	0	74.893	-87.8993	403.03	296.444	3612.53	9156.96	-403.03	0	11.4366	8.5036	10.2082	0	0	0.342583	175.639	-519.002	14.4044	208.467	0	37.7413	39.1151	148.816	0
753	0	0	753	1	511.097	260.84	250.257	0	0	27.6954	29.3608	240.39	423.676	3759.38	8940.04	-240.39	0	14.3126	8.46532	9.88205	0	0	0.203462	229.669	-542.612	11.0942	292.154	0	27.1579	26.727	86.7696	0
755	0	0	755	1	393.546	212.807	180.739	0	0	-7.47197	2.73381	208.711	360.915	3694.89	9066.33	-208.711	0	12.1141	9.02806	9.39916	0	0	0.360718	163.821	-516.54	14.9998	249.578	0	30.8012	30.8824	98.31	0
756	0	0	756	1	434.389	255.279	179.11	0	0	66.078	61.615	239.412	350.303	3721	8907.79	-239.412	0	11.7296	8.71981	10.5728	0	0	0.283875	223.205	-529.135	13.4627	254.806	0	32.5581	32.1265	104.245	0
758	0	0	758	1	446.235	237.818	208.416	0	0	80.2613	-8.4396	286.279	461.155	3607.16	9077.5	-286.279	0	16.0154	8.37216	10.5546	0	0	0.225632	205.905	-530.499	13.007	278.779	0	25.4836	25.4526	84.9369	0
759	0	0	759	1	463.063	192.573	270.49	0	0	54.1744	-46.164	169.29	417.171	3732.91	9015.56	-169.29	0	13.7173	8.79354	10.3166	0	0	0.0753466	209.766	-532.438	12.489	271.06	0	27.12	27.3257	87.3754	0
761	0	0	761	1	297.09	164.086	133.004	0	0	-12.0621	8.88446	120.673	175.877	3699.48	9060.18	-120.673	0	5.69149	9.36888	11.0528	0	0	0.213035	217.704	-533.463	21.4122	218.189	0	60.4553	60.7974	194.686	0
762	0	0	762	1	525.917	303.172	222.745	0	0	74.1678	60.5933	202.037	450.734	3613.25	9108.13	-202.037	0	14.76	8.99286	11.19	0	0	0.393865	238.777	-544.638	10.8763	255.751	0	26.3469	26.0993	84.8363	0
763	0	0	763	1	472.209	205.284	266.925	0	0	56.5478	41.7972	287.21	390.85	3630.87	9126.92	-287.21	0	13.5364	8.57302	10.7443	0	0	0.412064	263.719	-550.442	12.2252	284.637	0	29.6489	29.6695	99.8584	0
764	0	0	764	1	412.337	229.239	183.098	0	0	172.692	-130.219	501.898	307.586	3714.05	9099.62	-501.898	0	13.2261	8.51443	10.2686	0	0	0.248813	335.534	-543.857	14.2414	230.243	0	37.3697	40.6862	175.438	0
765	0	0	765	1	519.243	271.669	247.574	0	0	56.8125	-3.64645	303.612	385.454	3730.27	8973.05	-303.612	0	13.5697	8.05287	10.3498	0	0	0.256924	257.336	-543.651	10.8946	272.285	0	29.5343	29.6027	100.162	0
767	0	0	767	1	512.19	267.435	244.755	0	0	-28.5241	-1.39523	250.568	544.613	3616.28	9070.46	-250.568	0	18.8817	8.09608	9.30369	0	0	0.493454	274.167	-532.967	10.9921	302.3	0	21.328	21.0901	68.8887	0
768	0	0	768	1	447.737	263.914	183.823	0	0	41.3939	66.0414	369.805	337.737	3646.03	9102.68	-369.805	0	12.4267	8.68425	10.5552	0	0	0.140148	249.091	-543.264	12.9933	285.548	0	34.1602	34.7164	128.647	0
769	0	0	769	1	336.734	146.976	189.758	0	0	52.5612	24.6963	53.9331	228.491	3734.52	9044.36	-53.9331	0	7.15299	8.38797	9.47622	0	0	0.12739	216.388	-523.328	17.9156	203.801	0	45.3049	45.7871	152.877	0
770	0	0	770	1	449.323	223.895	225.428	0	0	48.3033	0.0461692	299.669	366.497	3639.12	9069.01	-299.669	0	12.8765	8.93575	10.7674	0	0	0.394838	170.066	-522.93	12.9895	231.296	0	31.5398	31.7236	106.706	0
771	0	0	771	1	642.033	348.194	293.839	0	0	80.6992	-43.2972	362.336	626.239	3706.38	9012.7	-362.336	0	23.0897	7.98466	10.0525	0	0	0.0900123	222.262	-545.439	8.57227	370.064	0	19.5942	19.9704	71.6358	0
772	0	0	772	1	490.076	247.545	242.531	0	0	32.7799	43.1183	332.043	344.864	3654.64	9025.94	-332.043	0	12.3708	8.49595	10.7715	0	0	0.209591	295.014	-540	11.7101	265.043	0	33.1908	33.3038	117.799	0
773	0	0	773	1	469.166	255.843	213.323	0	0	39.2944	81.7767	303.366	276.316	3648.13	9086.94	-303.366	0	9.69601	9.0524	11.4262	0	0	0.309641	261.761	-546.245	12.4263	265.613	0	41.1226	41.4303	141.211	0
774	0	0	774	1	386.231	212.625	173.606	0	0	189.531	-43.1802	397.919	202.295	3697.21	9112.24	-397.919	0	7.68756	9.00317	10.8201	0	0	0.18158	271.952	-547.244	15.5188	206.074	0	54.7205	56.5147	213.809	0
775	0	0	775	1	382.464	217.397	165.067	0	0	85.368	91.2611	203.743	240.421	3602.05	9177.12	-203.743	0	7.87014	7.50629	10.0092	0	0	0.0425277	247.427	-527.204	15.3522	241.485	0	44.2902	43.5714	141.395	0
776	0	0	776	1	413.173	221.607	191.566	0	0	15.5337	70.2582	301.46	423.029	3671.89	8998.8	-301.46	0	14.8977	8.81541	9.88609	0	0	0.40646	235.986	-544.371	14.2041	317.246	0	27.6272	27.4714	92.3935	0
777	0	0	777	1	458.599	249.109	209.49	0	0	49.2088	32.1722	350.136	325.669	3638.21	9036.89	-350.136	0	11.8072	8.89429	11.2262	0	0	0.214428	166.015	-521.082	12.723	229.704	0	35.5701	35.8428	129.683	0
778	0	0	778	1	666.463	349.314	317.149	0	0	28.0455	38.3855	247.007	651.534	3659.37	9030.67	-247.007	0	22.0822	8.90858	10.4772	0	0	0.546799	235.386	-551.326	8.29239	355.807	0	19.0316	18.9038	61.9784	0
779	0	0	779	1	336.538	200.012	136.526	0	0	-17.3055	49.8993	533.712	287.513	3605.07	9218.48	-533.712	0	12.5078	7.80066	9.80135	0	0	0.269952	170.819	-507.029	17.864	183.928	0	40.6179	41.5372	212.483	0
780	0	0	780	1	517.304	306.455	210.85	0	0	2.2218	37.72	190.603	390.198	3685.2	9031.34	-190.603	0	12.8839	8.12195	10.3023	0	0	0.253764	230.037	-533.043	10.9437	260.627	0	28.672	28.4868	92.3632	0
781	0	0	781	1	363.968	176.206	187.763	0	0	58.7471	-27.3342	209.289	261.136	3728.33	8897.07	-209.289	0	8.70111	7.7677	9.58439	0	0	0.110472	251.993	-523.185	16.2535	231.132	0	40.215	39.8582	128.231	0
783	0	0	783	1	515.776	267.577	248.199	0	0	21.6299	35.4574	218.508	366.681	3765.45	8933.94	-218.508	0	12.2344	7.62202	9.1713	0	0	0.186359	236.15	-530.09	10.8555	281.264	0	29.8348	29.2673	95.1106	0
784	0	0	784	1	474.908	216.556	258.353	0	0	113.244	62.0294	274.256	467.504	3574.18	9106.69	-274.256	0	15.9634	7.8507	10.1722	0	0	0.339412	154.245	-511.254	12.0216	271.908	0	25.0511	24.6294	82.1345	0
785	0	0	785	1	580.026	275.34	304.687	0	0	22.2724	77.5905	214.187	502.538	3665.15	9091.13	-214.187	0	16.6895	8.15727	9.35032	0	0	0.434509	219.58	-537.446	9.56899	302.946	0	22.8849	22.8786	74.3856	0
787	0	0	787	1	694.234	257.607	436.628	0	0	13.3033	61.7571	101.347	540.803	3674.12	9007.3	-101.347	0	17.1841	9.02368	10.2701	0	0	0.518691	213.024	-549.284	7.92236	337.875	0	21.8273	21.5888	72.7227	0
788	0	0	788	1	542.355	281.868	260.487	0	0	84.952	43.4674	184.033	386.449	3702.13	9025.59	-184.033	0	12.5465	8.9119	11.0568	0	0	0.298812	240.749	-547.247	10.4865	291.423	0	29.8153	29.8268	95.7563	0
789	0	0	789	1	375.64	195.303	180.337	0	0	71.2659	70.5019	200.845	296.162	3715.81	8998.56	-200.845	0	9.69177	8.79919	10.6868	0	0	0.229682	181.666	-523.084	15.9856	220.423	0	37.6505	37.5719	119.949	0
793	0	0	793	1	473.082	262.498	210.584	0	0	89.1719	29.2983	394.316	513.153	3598.25	9139.42	-394.316	0	19.1502	8.77255	10.6378	0	0	0.296339	180.449	-526.871	12.2112	264.238	0	24.1793	24.3967	93.1463	0
796	0	0	796	1	547.489	298.504	248.985	0	0	98.6093	2.06617	248.359	402.117	3688.47	9066.99	-248.359	0	13.5828	9.16048	10.1691	0	0	0.233622	227.806	-540.583	10.3362	281.39	0	28.7725	29.0479	92.572	0
798	0	0	798	1	445.191	227.283	217.907	0	0	48.5335	-56.1184	319.26	431.837	3638.89	9025.52	-319.26	0	15.5649	7.45736	9.53091	0	0	0.0778151	202.697	-527.084	12.8354	271.91	0	25.8601	26.176	90.2369	0
800	0	0	800	1	416.276	226.674	189.602	0	0	-6.2226	5.55626	268.339	293.051	3693.64	9063.5	-268.339	0	10.1951	9.19225	10.7504	0	0	0.279286	181.512	-522.205	14.2288	224.356	0	38.3421	38.5104	124.371	0
801	0	0	801	1	484.903	250.107	234.796	0	0	-18.1245	63.9285	285.308	354.95	3705.54	9005.13	-285.308	0	12.4794	8.68038	10.0189	0	0	0.308278	255.19	-537.693	11.81	267.753	0	31.9603	31.6698	104.661	0
803	0	0	803	1	523.627	248.926	274.702	0	0	64.1347	-10.8038	228.707	484.757	3722.95	8980.2	-228.707	0	16.2614	7.81345	10.2473	0	0	0.333346	226.328	-533.271	10.7636	297.145	0	23.7112	23.6764	76.746	0
804	0	0	804	1	425.501	227.195	198.306	0	0	-14.6525	67.3583	231.127	298.942	3702.07	9001.7	-231.127	0	10.1265	8.43099	10.5778	0	0	0.429682	210.767	-531.391	13.7528	229.51	0	36.8912	36.4796	117.956	0
805	0	0	805	1	442.228	246.094	196.133	0	0	64.0073	27.071	65.7296	308.135	3723.07	8942.33	-65.7296	0	9.65472	8.67354	9.66012	0	0	0.167804	291.751	-547.231	13.0898	253.94	0	34.9779	34.6391	118.141	0
806	0	0	806	1	578.981	323.002	255.98	0	0	71.8707	1.04607	245.48	529.201	3715.21	8968.35	-245.48	0	17.8812	7.89299	9.31563	0	0	0.204201	241.069	-536.054	9.56826	337.792	0	21.9189	21.8537	70.8884	0
807	0	0	807	1	454.565	225.579	228.986	0	0	31.5964	13.5636	255.758	390.396	3655.82	9055.5	-255.758	0	13.332	8.66253	10.1268	0	0	0.328096	195.953	-529.616	12.7258	277.903	0	29.1581	29.2134	94.731	0
808	0	0	808	1	583.708	339.552	244.155	0	0	82.606	26.9479	302.187	534.092	3704.47	9042.11	-302.187	0	18.6565	8.01468	9.92456	0	0	0.303354	288.845	-545.571	9.52474	337.178	0	22.2363	22.3994	75.4807	0
809	0	0	809	1	461.507	230.389	231.118	0	0	58.6723	20.1752	275.204	395.295	3728.41	9048.89	-275.204	0	13.6021	8.39569	9.26129	0	0	0.352189	204.19	-525.491	12.3972	257.275	0	28.6134	28.8516	92.926	0
812	0	0	812	1	393.437	193.193	200.244	0	0	69.6323	-50.6082	194.536	381.839	3717.45	8920.35	-194.536	0	12.69	8.59883	11.0074	0	0	0.200467	229.687	-541.556	15.1458	249.846	0	29.6234	29.4412	95.06	0
813	0	0	813	1	545.497	295.643	249.854	0	0	65.2639	33.5609	231.701	450.659	3721.82	9035.5	-231.701	0	15.0477	8.80966	10.5916	0	0	0.255562	203.693	-538.974	10.3801	290.185	0	25.9974	26.0596	83.5667	0
814	0	0	814	1	419.603	250.211	169.392	0	0	64.5991	0.764783	450.056	385.295	3622.82	9167.96	-450.056	0	15.1696	7.68057	9.26622	0	0	0.11011	231.831	-542.109	13.7358	249.711	0	29.8503	30.7216	128.215	0
816	0	0	816	1	421.688	203.088	218.6	0	0	19.2937	-53.9468	230.697	318.554	3668.13	9023.35	-230.697	0	10.8913	8.0304	9.89591	0	0	0.184029	234.924	-523.299	13.7716	237.024	0	33.7189	33.8174	108.684	0
817	0	0	817	1	306.499	164.598	141.902	0	0	-1.59469	-38.2889	5.06533	259.272	3689.01	9007.69	-5.06533	0	8.25887	8.05223	9.78247	0	0	0.152597	242.731	-530.519	20.0249	217.823	0	39.7999	39.7612	136.521	0
819	0	0	819	1	298.268	127.041	171.227	0	0	74.4433	2.93253	66.9071	177.311	3712.64	9066.13	-66.9071	0	5.57341	8.16991	10.1921	0	0	0.0606074	196.409	-514.124	20.8094	175.506	0	57.7586	58.698	191.779	0
822	0	0	822	1	419.195	198.464	220.731	0	0	9.62236	86.162	119.807	245.582	3677.8	9082.56	-119.807	0	7.84876	8.10328	9.79636	0	0	0.344902	208.9	-523.389	13.865	204.162	0	42.7047	42.932	139.138	0
823	0	0	823	1	357.438	158.394	199.044	0	0	52.8361	-14.065	73.3184	224.684	3634.58	9083.13	-73.3184	0	7.1131	7.41945	8.93857	0	0	0.132764	232.14	-518.634	16.4413	212.267	0	44.5205	44.6558	148.529	0
824	0	0	824	1	492.64	278.041	214.599	0	0	18.7381	-10.8138	483.253	541.053	3668.68	9179.53	-483.253	0	22.2126	7.68956	9.24235	0	0	0.358069	192.305	-523.041	11.4427	253.607	0	22.5853	23.3852	102.546	0
825	0	0	825	1	296.202	136.353	159.849	0	0	104.642	24.8138	-85.645	167.5	3782.1	9442.89	85.645	0	5.23603	7.89143	8.95298	0	0	0.239791	198.501	-513.875	20.6384	194.884	0	59.7088	59.6583	211.943	0
826	0	0	826	1	398.971	208.194	190.778	0	0	45.7513	-21.1372	322.672	299.476	3741.33	9189.86	-322.672	0	10.733	7.40068	10.2367	0	0	0.151231	219.183	-518.911	14.6273	188.012	0	35.8217	36.3368	128.795	0
827	0	0	827	1	464.731	235.989	228.742	0	0	20.0488	8.10242	380.603	385.774	3567.71	9160.62	-380.603	0	14.4253	7.59587	8.92001	0	0	0.223078	209.039	-524.145	12.1844	268.417	0	29.378	29.3254	109.261	0
829	0	0	829	1	363.447	220.537	142.91	0	0	33.77	21.4111	302.903	273.269	3653.65	9147.31	-302.903	0	9.62043	8.34055	10.0525	0	0	0.0906366	206.89	-533.141	16.4497	234.001	0	40.1229	40.4703	137.698	0
830	0	0	830	1	372.76	196.928	175.832	0	0	-4.16	-68.0858	590.951	399.874	3691.58	9236.81	-590.951	0	18.7026	7.85161	9.09581	0	0	0.200673	265.952	-528.903	15.7527	255.229	0	30.8115	33.4143	175.962	0
835	0	0	835	1	554.88	335.782	219.098	0	0	71.1288	-28.6904	428.766	598.817	3616.29	9197.41	-428.766	0	23.2228	6.90018	8.99058	0	0	0.1301	213.678	-530.624	9.93699	325.799	0	19.9302	20.3613	82.4166	0
839	0	0	839	1	462.142	247.991	214.152	0	0	45.1082	-29.6975	222.173	335.37	3642.31	9198.42	-222.173	0	11.282	8.12345	9.24818	0	0	0.179935	233.576	-533.763	12.348	262.55	0	32.3657	32.1767	105.067	0
843	0	0	843	1	393.735	216.991	176.744	0	0	37.0039	-30.8822	437.629	336.86	3650.42	9199.6	-437.629	0	13.2427	7.26018	8.92703	0	0	0.129483	270.854	-528.632	14.6749	276.846	0	32.5282	33.4976	138.442	0
845	0	0	845	1	376.133	226.726	149.407	0	0	46.3825	45.7617	535.413	317.594	3641.04	9222.62	-535.413	0	13.6021	7.62161	9.20595	0	0	0.174415	191.159	-516.805	15.5664	204.229	0	36.9665	38.3748	196.772	0
846	0	0	846	1	363.781	191.427	172.354	0	0	71.0259	50.7236	380.618	250.217	3716.05	9217.66	-380.618	0	9.2435	7.21724	9.80293	0	0	0.161943	181.765	-509.398	16.1939	203.22	0	42.2295	42.9866	168.187	0
847	0	0	847	1	434.129	253.062	181.067	0	0	64.6941	-59.2901	453.153	366.233	3722.39	9128.35	-453.154	0	14.6349	7.25423	9.28653	0	0	0.0483506	217.993	-517.826	13.1595	233.303	0	30.3471	31.8655	130.986	0
848	0	0	848	1	321.935	160.719	161.216	0	0	32.6435	57.1163	101.267	172.191	3754.44	9111.6	-101.267	0	5.4521	7.9676	9.90579	0	0	0.212655	222.051	-519.276	18.886	205.506	0	59.5079	59.8124	191.793	0
849	0	0	849	1	375.654	223.222	152.431	0	0	51.0153	52.4975	360.533	320.507	3636.4	9116.22	-360.533	0	11.6932	7.3954	9.19222	0	0	0.271951	164.399	-506.907	15.5501	215.668	0	34.0403	34.5335	127.046	0
850	0	0	850	1	404.089	205.3	198.789	0	0	130.756	83.606	482.483	229.763	3556.66	9085.11	-482.483	0	9.26979	7.44137	9.81594	0	0	0.166017	243.766	-534.939	14.3724	253.895	0	48.1471	48.9335	224.563	0
851	0	0	851	1	342.362	197.8	144.562	0	0	21.4086	12.1838	258.089	296.006	3666.01	9156.54	-258.089	0	10.1471	8.10734	9.22225	0	0	0.205982	210.819	-522.482	17.4705	236.416	0	36.3693	36.5085	118.952	0
853	0	0	853	1	497.24	239.764	257.476	0	0	48.6868	8.08652	203.291	455.236	3638.73	9160.63	-203.291	0	15.0403	6.74729	8.48653	0	0	0.274402	209.08	-519.608	11.1759	316.112	0	23.8237	23.7512	78.2113	0
856	0	0	856	1	347.851	169.981	177.87	0	0	51.397	-92.0943	112.126	248.207	3735.68	9161.16	-112.126	0	8.14153	7.50773	9.17282	0	0	0.117204	224.833	-516.449	17.0248	224.86	0	40.2266	41.0831	132.161	0
858	0	0	858	1	328.932	132.534	196.399	0	0	23.919	21.9468	133.132	167.608	3663.5	9047.11	-133.132	0	5.3886	7.87691	9.60117	0	0	0.126764	254.712	-520.106	18.3356	210.296	0	60.0118	60.1433	193.387	0
859	0	0	859	1	449.6	241.388	208.213	0	0	51.0975	1.31684	400.415	439.624	3636.32	9167.4	-400.415	0	16.6095	6.62127	8.89003	0	0	0.188913	223.21	-521.956	12.5336	265.055	0	25.3065	25.9083	101.678	0
860	0	0	860	1	389.046	185.254	203.793	0	0	79.2875	41.9271	245.613	253.466	3707.79	9226.45	-245.613	0	8.51799	7.58493	8.92516	0	0	0.133188	223.174	-517.808	14.928	212.023	0	41.1219	40.9276	134.855	0
864	0	0	864	1	399.499	183.674	215.826	0	0	35.8874	14.9239	270.426	296.049	3651.53	9153.8	-270.426	0	10.198	7.78751	9.60042	0	0	0.213922	152.61	-505.467	14.5897	194.995	0	36.3675	36.5356	120.883	0
865	0	0	865	1	396.19	240.622	155.568	0	0	125.773	67.0218	461.423	350.133	3661.31	9201.36	-461.423	0	13.8296	7.50402	9.04138	0	0	0.176945	284.111	-524.75	14.6206	263.922	0	32.3814	33.2787	144.251	0
870	0	0	870	1	287.361	146.876	140.485	0	0	62.7816	32.9664	227.294	208.866	3624.64	9135.75	-227.294	0	6.9583	7.92458	9.40915	0	0	0.0733426	264.803	-517.739	21.5192	189.377	0	49.9747	49.8378	160.011	0
872	0	0	872	1	295.122	139.778	155.344	0	0	186.164	94.8218	397.809	176.069	3600.92	9073.9	-397.809	0	6.6089	7.38443	9.08875	0	0	0.271058	159.873	-496.961	20.6254	188.587	0	59.1552	59.5241	231.046	0
877	0	0	877	1	365.048	219.541	145.507	0	0	66.9105	-41.6493	498.009	315.589	3620.51	9210.37	-498.009	0	13.1006	7.48385	9.39154	0	0	0.0823121	183.515	-514.069	16.1197	233.312	0	35.9913	37.2818	174.357	0
879	0	0	879	1	385.58	172.161	213.419	0	0	19.8235	91.5253	91.225	229.012	3667.6	9077.2	-91.225	0	7.23911	7.98412	9.09314	0	0	0.226722	220.321	-522.875	15.1662	246.674	0	44.6412	44.9116	148.149	0
880	0	0	880	1	347.844	182.834	165.009	0	0	93.7687	31.7087	376.417	239.662	3593.65	9137.01	-376.417	0	8.81551	7.61586	9.49934	0	0	0.136968	230.122	-524.097	17.0975	205.831	0	45.1564	45.3684	171.048	0
881	0	0	881	1	338.026	176.748	161.277	0	0	56.2889	1.24349	251.009	269.347	3730.79	9167.48	-251.009	0	9.14929	7.15803	8.84323	0	0	0.0856345	190.965	-508.006	17.4797	193.432	0	38.2143	38.6086	125.23	0
883	0	0	883	1	388.717	237.847	150.87	0	0	16.5562	-15.8949	423.678	414.234	3571.2	9084.96	-423.678	0	16.1146	7.2478	8.23399	0	0	0.143533	198.092	-511.704	14.802	251.626	0	27.2537	27.5582	106.766	0
886	0	0	886	1	353.48	179.073	174.408	0	0	83.5594	-34.1685	439.243	313.579	3603.86	9103.23	-439.243	0	12.2726	7.43185	9.15963	0	0	0.150835	234.429	-521.453	16.6921	273.354	0	35.2304	36.2237	147.477	0
891	0	0	891	1	367.629	177.928	189.701	0	0	101.624	34.7083	248.731	205.323	3585.8	9134.01	-248.731	0	6.90815	7.55915	9.21441	0	0	0.0848212	256.733	-531.415	15.9761	223.061	0	50.829	50.0162	161.676	0
898	0	0	898	1	334.951	190.458	144.492	0	0	91.4823	34.6186	180.916	197.203	3695.6	9134.1	-180.916	0	6.39595	7.53837	8.93822	0	0	0.162243	224.48	-517.337	17.7625	233.422	0	51.1722	51.7555	164.529	0
899	0	0	899	1	381.456	179.931	201.525	0	0	82.324	28.1356	263.656	193.456	3704.76	9140.58	-263.656	0	6.58359	7.62327	9.06201	0	0	0.154941	275.061	-529.229	15.296	212.132	0	52.8243	53.5832	172.907	0
900	0	0	900	1	346.114	174.482	171.632	0	0	114.592	-14.6187	343.443	254.503	3672.49	9083.68	-343.443	0	9.18497	7.8744	9.01783	0	0	0.120655	183.653	-511.359	17.1701	218.343	0	42.0367	43.0386	149.887	0
901	0	0	901	1	303.378	124.334	179.044	0	0	39.5081	116.54	243.934	219.11	3548.25	9151.84	-243.934	0	7.39633	6.77731	8.72751	0	0	0.179918	216.85	-511.041	19.7286	216.741	0	46.4571	45.2479	147.095	0
902	0	0	902	1	439.013	267.094	171.919	0	0	36.1574	20.7307	312.728	372.557	3651.26	9147.99	-312.728	0	13.1999	7.3178	9.24642	0	0	0.244777	260.057	-538.207	12.9968	292.129	0	29.4462	29.7144	103.25	0
905	0	0	905	1	303.287	178.804	124.483	0	0	85.5822	-10.4598	502.719	266.208	3601.84	9179.18	-502.719	0	11.0165	7.58561	9.16874	0	0	0.0851854	188.817	-509.9	20.0337	191.875	0	42.4944	43.8684	206.25	0
907	0	0	907	1	357.072	176.893	180.179	0	0	59.7451	84.6423	474.076	222.265	3627.68	9183.74	-474.076	0	8.9378	7.77901	8.94392	0	0	0.151142	173.465	-506.099	16.5264	204.517	0	49.1998	50.6305	225.047	0
909	0	0	909	1	318.272	169.62	148.651	0	0	42.1166	97.7929	484.296	278.618	3645.3	9170.59	-484.296	0	11.366	7.39057	9.38578	0	0	0.255846	193.102	-514.048	18.914	214.53	0	39.7201	41.1763	189.439	0
913	0	0	913	1	346.235	195.337	150.898	0	0	31.4577	-21.5044	249.525	315.529	3556.3	9090.57	-249.525	0	10.7968	7.34877	8.49625	0	0	0.226275	185.224	-507.796	16.978	232.079	0	33.5513	32.927	106.052	0
916	0	0	916	1	265.373	108.214	157.159	0	0	37.7359	101.647	206.335	148.287	3749.34	9166.73	-206.335	0	4.89078	7.22317	9.45264	0	0	0.117919	205.909	-506.285	23.4755	170.368	0	66.81	67.2166	214.478	0
918	0	0	918	1	327.413	170.996	156.417	0	0	43.1462	-28.2686	354.387	292.134	3644.27	9097.33	-354.387	0	10.7257	7.38345	8.98296	0	0	0.221839	222.521	-516.742	18.2188	229.71	0	36.4644	37.2703	134.061	0
919	0	0	919	1	378.828	226.293	152.535	0	0	76.4736	-20.8943	325.942	283.696	3710.61	9089.96	-325.942	0	10.1487	7.40086	8.96762	0	0	0.150211	287.223	-538.807	15.3704	272.034	0	37.3218	38.2407	130.676	0
921	0	0	921	1	365.203	218.321	146.882	0	0	55.906	38.3272	441.114	351.536	3631.51	9130.39	-441.114	0	13.7011	7.3414	9.08161	0	0	0.196747	170.302	-510.027	16.0425	224.995	0	31.8245	32.7188	135.397	0
923	0	0	923	1	411.655	230.34	181.315	0	0	133.091	50.3135	335.965	356.869	3653.99	9118.41	-335.965	0	12.7209	7.47665	8.80187	0	0	0.424458	172.824	-506.309	13.9601	225.043	0	30.8714	31.2994	110.007	0
929	0	0	929	1	368.184	178.186	189.998	0	0	88.1196	57.2931	278.604	263.253	3698.96	9111.43	-278.604	0	9.02672	7.26539	8.87522	0	0	0.0816007	178.854	-505.345	15.8497	216.197	0	39.6207	40.1501	131.622	0
932	0	0	932	1	327.675	166.644	161.031	0	0	76.2664	57.5317	262.516	219.992	3611.15	9111.19	-262.516	0	7.46961	7.47661	9.55424	0	0	0.0712542	201.814	-510.984	18.3228	188.722	0	47.5543	47.2675	155.131	0
934	0	0	934	1	395.814	215.5	180.314	0	0	158.286	-28.9696	435.429	340.193	3628.79	9098.03	-435.429	0	13.2513	7.48678	9.00075	0	0	0.0760927	205.222	-515.258	14.629	232.436	0	32.7198	33.7812	135.269	0
936	0	0	936	1	357.462	206.396	151.065	0	0	0.143491	-10.9696	412.036	282.608	3687.28	9179.69	-412.036	0	10.925	7.65221	8.53781	0	0	0.173223	181.311	-507.146	16.4199	194.814	0	38.0961	39.0287	151.609	0
938	0	0	938	1	281.975	150	131.975	0	0	-1.62364	-19.9566	141.036	178.822	3689.04	8989.36	-141.036	0	5.84221	7.71072	8.56743	0	0	0.111508	209.01	-513.741	21.7466	207.184	0	54.8429	54.5668	176.117	0
940	0	0	940	1	295.468	174.037	121.431	0	0	95.8078	-49.6068	464.409	227.041	3591.61	9218.33	-464.409	0	9.11763	7.45759	9.01105	0	0	0.13052	232.118	-515.044	20.5991	224.167	0	47.5771	48.5118	211.052	0
941	0	0	941	1	337.613	206.49	131.123	0	0	40.623	29.2286	552.513	291.379	3646.8	9139.49	-552.513	0	12.7253	7.3583	8.97833	0	0	0.247908	184.385	-510.347	17.5684	204.968	0	39.8263	42.1861	219.557	0
942	0	0	942	1	324.997	138.85	186.148	0	0	60.4874	-17.9404	289.737	271.342	3626.93	9186.66	-289.737	0	9.48224	7.83022	8.77304	0	0	0.271991	192.54	-508.01	18.436	221.288	0	39.2261	39.2276	131.085	0
944	0	0	944	1	319.442	181.864	137.577	0	0	47.4743	-41.2316	484.845	288.504	3639.95	9209.95	-484.845	0	11.8568	7.17194	8.96902	0	0	0.126434	205.146	-514.185	18.7043	230.495	0	37.9094	39.3449	179.233	0
946	0	0	946	1	381.542	167.674	213.868	0	0	90.251	-8.48211	385.526	328.942	3696.83	9177.2	-385.526	0	12.2441	6.87123	8.58791	0	0	0.0413514	268.125	-520.272	15.1091	234.104	0	32.4655	33.3708	126.6	0
947	0	0	947	1	346.749	208.364	138.385	0	0	88.1314	-8.23527	455.442	259.523	3698.95	9077.3	-455.442	0	10.256	7.64161	9.12715	0	0	0.112195	217.217	-520.655	17.1067	211.339	0	42.1308	43.9117	181.555	0
948	0	0	948	1	426.23	274.525	151.705	0	0	146.864	-7.8738	480.135	483.072	3640.22	9176.59	-480.135	0	19.5269	6.65555	9.31646	0	0	0.229777	187.313	-511.455	13.3606	268.374	0	24.1352	25.0239	112.187	0
950	0	0	950	1	334.812	161.691	173.121	0	0	76.3011	-0.426257	320.657	209.679	3710.78	9069.49	-320.657	0	7.44722	7.50396	9.63516	0	0	0.0359984	221.531	-516.18	17.8822	216.035	0	49.6145	50.7041	173.553	0
951	0	0	951	1	360.515	190.57	169.945	0	0	-38.5737	-107.594	593.237	316.067	3626.33	9176.66	-593.237	0	15.2129	6.99137	8.92188	0	0	0.340846	253.184	-522.707	16.1983	197.948	0	36.1172	40.013	206.004	0
952	0	0	952	1	395.608	200.175	195.434	0	0	55.0534	-34.8595	418.683	361.731	3632.37	9103.92	-418.683	0	13.9548	7.376	9.0914	0	0	0.0539822	229.935	-531.809	14.6324	267.138	0	30.64	31.6275	124.285	0
958	0	0	958	1	339.501	169.088	170.413	0	0	23.7067	71.0378	252.91	273.825	3663.71	9097.68	-252.91	0	9.31054	7.1379	8.83407	0	0	0.205714	233.014	-514.552	17.3854	214.92	0	37.8078	38.0025	123.763	0
961	0	0	961	1	387.192	178.597	208.595	0	0	54.0896	-16.6568	179.372	342.421	3732.99	9185.38	-179.372	0	11.2258	7.37112	9.17223	0	0	0.203051	296.1	-537.78	15.009	306.549	0	30.907	30.9435	100.806	0
962	0	0	962	1	302.015	147.324	154.691	0	0	38.7068	-8.15147	384.579	178.16	3648.71	9276.53	-384.579	0	6.67077	6.74502	9.34346	0	0	0.0671564	260.196	-516.329	19.9485	200.753	0	56.1425	56.6163	227.168	0
965	0	0	965	1	352.383	159.056	193.326	0	0	11.8317	-41.029	235.15	281.92	3675.59	9110.09	-235.15	0	9.64617	8.12707	8.75823	0	0	0.192282	208.352	-514.859	16.8161	229.007	0	37.1878	37.5527	119.671	0
972	0	0	972	1	306.403	147.513	158.89	0	0	4.99473	-28.4239	260.598	234.749	3682.43	9197.14	-260.598	0	8.15061	7.55748	8.88609	0	0	0.189818	217.661	-506.406	19.7262	208.519	0	43.618	43.5969	143.81	0
973	0	0	973	1	421.123	250.637	170.486	0	0	84.7143	-11.8719	454.071	391.057	3702.37	9180.59	-454.071	0	15.4473	6.82074	8.19767	0	0	0.0493828	210.259	-516.122	13.4505	288.001	0	28.3057	29.4119	122.478	0
974	0	0	974	1	324.862	196.242	128.62	0	0	34.1108	43.5715	486.262	242.173	3653.31	9125.15	-486.262	0	9.89141	6.73746	9.16221	0	0	0.107204	217.186	-518.071	18.2723	241.667	0	43.8997	45.7142	212.79	0
978	0	0	978	1	367.662	181.363	186.299	0	0	48.9282	-61.7909	472.928	271.368	3738.15	9130.85	-472.928	0	11.0802	7.0332	8.97508	0	0	0.276591	221.276	-510.21	15.8492	255.448	0	39.3239	41.4622	177.458	0
979	0	0	979	1	297.938	193.087	104.851	0	0	107.308	-72.2462	500.784	278.722	3679.77	9240.97	-500.784	0	11.6594	7.24653	7.97235	0	0	0.0502735	211.761	-508.224	20.1116	239.074	0	39.0865	41.0312	186.62	0
981	0	0	981	1	361.41	205.193	156.217	0	0	20.0639	-6.35874	401.486	362.207	3667.36	9175.08	-401.486	0	13.7969	7.00357	8.51304	0	0	0.17744	276.662	-532.486	16.0948	302.726	0	29.9883	30.7354	119.235	0
982	0	0	982	1	358.483	210.044	148.439	0	0	23.7463	44.9955	195.697	261.929	3663.67	9123.73	-195.697	0	8.62187	7.43608	9.48174	0	0	0.0899393	224.652	-523.072	16.4688	248.509	0	39.7735	39.8726	128.786	0
984	0	0	984	1	349.914	208.663	141.252	0	0	59.5249	-41.2424	435.85	244.601	3727.56	9110.3	-435.85	0	9.58545	7.68496	9.16737	0	0	0.0708761	230.777	-527.288	16.9402	239.575	0	43.8171	45.7583	181.739	0
987	0	0	987	1	393.813	221.064	172.749	0	0	42.8573	18.7714	393.741	356.348	3744.22	9149.95	-393.741	0	13.3833	6.28671	9.12054	0	0	0.293727	175.85	-496.341	14.5412	229.554	0	29.8669	30.6849	119.238	0
988	0	0	988	1	414.195	261.591	152.604	0	0	103.761	70.3494	493.783	465.324	3683.32	9098.37	-493.783	0	18.9812	7.26596	8.39945	0	0	0.235054	206.907	-520.993	13.7882	302.333	0	25.5781	26.5522	118.027	0
989	0	0	989	1	323.679	180.447	143.232	0	0	9.39913	36.4148	472.368	209.211	3578.36	9231.96	-472.368	0	8.48273	7.17365	8.89937	0	0	0.0811193	244.94	-509.394	18.4043	210.873	0	51.043	51.215	231.2	0
990	0	0	990	1	352.491	200.114	152.378	0	0	86.0399	42.7726	353.984	267.144	3701.04	9125.95	-353.984	0	9.66263	7.16846	9.23253	0	0	0.143317	252.773	-516.695	16.7075	230.173	0	39.6286	40.5392	147.129	0
995	0	0	995	1	364.104	188.686	175.419	0	0	102.351	75.3874	471.137	267.907	3684.73	9192.99	-471.137	0	10.6904	7.37053	8.55112	0	0	0.209702	208.511	-512.91	16.0266	189.575	0	40.768	42.1546	185.383	0
999	0	0	999	1	334.152	190.715	143.437	0	0	81.2147	-7.81566	342.56	218.964	3705.87	9076.88	-342.56	0	7.90194	7.48165	8.43082	0	0	0.076339	235.113	-515.914	17.7116	219.605	0	47.2308	48.494	167.223	0
1001	0	0	1001	1	354.976	218.618	136.358	0	0	110.076	-8.26342	570.696	389.503	3577.34	9176.98	-570.696	0	17.2608	7.61562	9.43891	0	0	0.223529	162.75	-511.988	16.6864	233.409	0	31.9665	33.6653	178.116	0
1005	0	0	1005	1	334.053	138.928	195.125	0	0	89.3318	-57.0109	343.98	225.115	3598.09	9126.07	-343.98	0	8.21714	7.22812	8.99949	0	0	0.061176	283.988	-535.195	17.7643	249.543	0	46.05	46.5412	165.579	0
1011	0	0	1011	1	413.991	169.905	244.086	0	0	93.9002	10.893	233.317	359.848	3693.18	9157.83	-233.317	0	12.0305	7.45433	9.18094	0	0	0.187592	226.271	-527.683	13.9095	267.83	0	30.0307	30.2421	98.1701	0
1015	0	0	1015	1	333.769	152.415	181.354	0	0	47.0313	32.0372	43.2217	210.451	3740.05	9136.68	-43.2217	0	6.57325	7.19759	10.016	0	0	0.268481	262.41	-537.666	17.9434	264.001	0	48.6308	48.8532	162.076	0
1018	0	0	1018	1	354.714	178.305	176.41	0	0	-13.9533	-17.6065	374.326	329.36	3701.37	9186.33	-374.326	0	12.4222	7.65949	9.12735	0	0	0.230596	194.13	-517.075	16.6615	216.853	0	33.0782	33.6303	125.348	0
1090	0	0	1090	1	245.625	112.645	132.981	0	0	25.3627	-73.6837	248.704	133.418	3761.72	9342.06	-248.704	0	4.6352	6.98203	8.0134	0	0	0.106063	188.123	-495.809	25.245	187.862	0	69.974	70.2373	225.492	0
1417	0	0	1417	1	312.604	135.962	176.643	0	0	-1.17561	86.9128	282.264	170.008	3688.6	9380.79	-282.264	0	5.93446	6.74618	8.17797	0	0	0.224582	240.317	-510.168	18.9314	210.801	0	56.9205	56.6907	189.08	0
1445	0	0	1445	1	284.676	130.361	154.315	0	0	21.7766	-4.85501	-33.9707	143.499	3765.3	9372.9	33.9707	0	4.51206	6.97658	8.39591	0	0	0.185438	208.528	-498.021	21.2524	168.578	0	66.3267	65.9948	227.229	0
1527	0	0	1527	1	282.352	155.905	126.447	0	0	9.40107	26.1153	178.983	150.783	3777.68	9341.92	-178.983	0	4.94877	6.87004	8.22307	0	0	0.138546	256.618	-514.063	21.3877	191.288	0	63.472	62.3862	201.284	0
2000	0	0	0	1	379.751	188.893	190.858	0	0	62.48	63.8112	68.9027	395.031	3724.6	9204.57	-68.9027	0	17.8274	19.4367	17.9993	0	0	0.170585	125.671	-556.087	50.898	195.63	0	36.4833	34.7731	88.8413	1
2005	0	0	5	1	435.523	199.366	236.158	0	0	27.0613	-9.99925	85.8529	391.523	3660.36	9278.38	-85.8529	0	18.199	19.3069	19.2062	0	0	0.195993	128.943	-558.942	42.1047	181.118	0	36.4892	35.2213	87.6905	1
2006	0	0	6	1	408.114	210.241	197.874	0	0	67.3087	-7.13978	129.35	282.181	3719.77	9275.52	-129.35	0	13.5871	19.8449	18.0815	0	0	0.248087	112.91	-547.396	45.9929	147.151	0	49.045	47.8978	120.181	1
2007	0	0	7	1	398.782	229.557	169.225	0	0	65.616	35.9974	203.055	297.273	3721.46	9332.04	-203.055	0	15.2856	19.1345	17.6962	0	0	0.143895	112.326	-544.163	46.9354	152.899	0	45.6578	44.3026	136.933	1
2008	0	0	8	1	382.416	237.319	145.097	0	0	82.0183	24.0919	301.167	321.51	3605.4	9244.29	-301.167	0	18.2625	19.8683	18.3273	0	0	0.334893	126.421	-555.476	50.8751	188.373	0	44.9841	42.7235	185.974	1
2010	0	0	10	1	475.083	231.417	243.666	0	0	27.4662	5.26442	89.255	429.459	3759.61	9263.12	-89.255	0	19.9616	18.797	17.5644	0	0	0.22457	141.844	-557.831	36.1284	185.329	0	32.8774	32.055	79.702	1
2012	0	0	12	1	395.475	259.374	136.101	0	0	26.1406	63.0793	318.352	421.073	3661.28	9304.96	-318.352	0	24.4589	19.1031	17.3333	0	0	0.40653	138.465	-556.499	47.2624	221.977	0	34.4745	33.1466	147.492	1
2014	0	0	14	1	431.97	233.855	198.115	0	0	77.5037	-14.1104	182.116	395.737	3609.92	9282.49	-182.116	0	20.0581	19.6103	17.9773	0	0	0.363492	123.836	-553.248	42.1104	170.007	0	35.7795	34.3378	99.0114	1
2016	0	0	16	1	375.224	140.153	235.071	0	0	26.5043	7.51486	201.308	260.444	3660.92	9161.21	-201.308	0	13.4798	19.9255	18.3771	0	0	0.334524	132.934	-557.888	52.426	166.764	0	52.8617	50.7011	161.076	1
2017	0	0	17	1	407.041	180.77	226.271	0	0	-2.05129	52.6152	179.352	414.969	3689.47	9315.42	-179.352	0	21.0186	18.6423	16.4989	0	0	0.398218	142.9	-555.012	44.5059	230.139	0	33.6672	32.1997	105.278	1
2020	0	0	20	1	459.534	282.452	177.081	0	0	42.0528	70.2628	292.468	491.313	3645.37	9297.78	-292.467	0	27.7088	19.3765	17.4194	0	0	0.211672	129.622	-557.064	38.0925	210.073	0	29.8477	28.5998	118.827	1
2021	0	0	21	1	411.431	189.454	221.977	0	0	-11.8128	48.1122	259.957	331.624	3699.23	9220.27	-259.957	0	18.292	18.7967	18.4927	0	0	0.36578	153.54	-561.5	45.0963	193.879	0	41.7536	39.5911	160.289	1
2022	0	0	22	1	453.398	272.661	180.738	0	0	79.9774	14.9635	300.076	515.858	3607.44	9253.42	-300.076	0	29.3014	18.5114	16.9891	0	0	0.212935	147.599	-562.996	38.2323	245.267	0	28.5246	27.2191	115.951	1
2023	0	0	23	1	377.812	199.912	177.9	0	0	103.7	35.0138	305.905	284.772	3683.38	9233.37	-305.905	0	16.2194	18.9495	17.5748	0	0	0.0534806	138.215	-555.553	50.664	162.424	0	49.6104	47.2376	210.486	1
2024	0	0	24	1	446.282	202.595	243.687	0	0	4.21602	84.4564	90.1047	337.762	3683.2	9183.92	-90.1047	0	15.634	19.6073	17.6017	0	0	0.344622	150.678	-560.835	39.9496	190.07	0	42.3383	39.9572	100.837	1
2025	0	0	25	1	378.685	189.906	188.78	0	0	26.4158	79.1315	130.36	301.503	3561.34	9189.25	-130.36	0	14.4499	19.8792	17.6341	0	0	0.425426	127.36	-552.022	51.1389	173.96	0	46.7202	44.2138	112.798	1
2029	0	0	29	1	399.645	209.482	190.163	0	0	54.4518	1.6799	246.387	417.649	3632.97	9266.7	-246.387	0	22.5558	19.7748	18.2858	0	0	0.369785	135.925	-559.82	47.5414	197.699	0	34.2911	32.8441	121.943	1
2030	0	0	30	1	589.303	386.677	202.626	0	0	46.4951	0.187613	313.033	749.702	3640.93	9268.19	-313.033	0	43.3793	18.9651	16.6745	0	0	0.103459	133.201	-560.749	26.433	296.147	0	20.6372	20.0242	85.5311	1
2033	0	0	33	1	392.754	196.719	196.035	0	0	58.548	81.3912	124.169	312.816	3728.53	9286.65	-124.169	0	14.8452	19.4277	17.689	0	0	0.271046	143.906	-561.131	48.1846	164.628	0	44.4719	43.3986	108.17	1
2036	0	0	36	1	429.377	258.653	170.724	0	0	94.7391	4.79871	359.085	460.263	3592.68	9263.58	-359.085	0	27.759	18.6173	16.6628	0	0	0.202676	149.959	-564.351	41.2443	240.53	0	33.3325	31.8846	160.863	1
2037	0	0	37	1	423.27	248.659	174.611	0	0	114.939	10.086	192.418	378.986	3672.14	9258.29	-192.418	0	19.3042	19.0984	17.3304	0	0	0.204911	98.8865	-539.273	42.7509	155.447	0	36.9441	35.4705	107.256	1
2038	0	0	38	1	395.893	185.886	210.007	0	0	63.2828	75.3347	238.633	212.405	3723.8	9392.37	-238.633	0	11.3001	19.9484	18.4059	0	0	0.133256	142.903	-559.03	48.399	136.992	0	63.6589	61.6621	216.762	1
2039	0	0	39	1	468.18	279.089	189.091	0	0	56.205	15.9958	176.878	468.624	3730.88	9252.38	-176.878	0	23.5521	18.1213	16.6665	0	0	0.329356	122.647	-548.383	36.1878	207.357	0	29.6936	28.8528	82.6414	1
2041	0	0	41	1	423.909	261.104	162.804	0	0	85.5941	2.16319	330.907	431.202	3601.83	9266.22	-330.907	0	25.2975	18.446	17.8929	0	0	0.147631	152.756	-563.243	42.6285	223.271	0	34.2145	32.7887	153.58	1
2042	0	0	42	1	393.212	166.594	226.619	0	0	80.6431	14.131	167.577	382.111	3606.78	9254.25	-167.577	0	18.9997	18.3028	17.5855	0	0	0.286985	164.832	-564.518	47.3409	244.373	0	36.452	34.7905	97.2333	1
2049	0	0	49	1	406.004	210.321	195.683	0	0	28.1592	110.842	46.9292	291.653	3659.26	9157.54	-46.9292	0	12.928	18.4198	16.6111	0	0	0.188962	142.675	-552.04	44.6182	174.882	0	47.3275	44.8232	112.695	1
2052	0	0	52	1	484.857	190.173	294.684	0	0	2.94307	60.6686	88.7512	442.327	3584.82	9207.71	-88.7512	0	20.4827	18.5468	15.9914	0	0	0.250006	152.034	-560.099	34.2941	231.733	0	32.0986	29.9758	76.0789	1
2053	0	0	53	1	472.333	288.217	184.116	0	0	100.973	39.152	272.598	677.457	3586.45	9229.23	-272.598	0	37.289	17.5813	16.455	0	0	0.0820362	127.376	-552.396	35.4078	259.574	0	22.0964	20.7663	83.3869	1
2054	0	0	54	1	365.305	230.074	135.231	0	0	44.6482	-60.3384	616.494	534.043	3642.77	9328.72	-616.494	0	42.5619	18.5811	16.9792	0	0	0.1918	135.885	-554.949	52.5709	170.21	0	43.0485	41.0616	215.246	1
2055	0	0	55	1	423.83	211.721	212.109	0	0	82.1784	37.8885	177.798	418.759	3605.24	9230.49	-177.798	0	20.9687	18.2404	17.01	0	0	0.0155031	143.503	-557.077	42.0349	183.121	0	33.5127	31.7444	92.1525	1
2056	0	0	56	1	507.897	260.775	247.122	0	0	69.3111	-19.6135	309.879	460.529	3618.11	9287.99	-309.879	0	26.5711	18.5266	16.0671	0	0	0.267638	123.471	-547.419	32.1384	189.259	0	31.2891	30.1112	128.849	1
2057	0	0	57	1	420.432	209.802	210.63	0	0	112.901	93.3312	173.168	215.657	3574.52	9274.71	-173.168	0	10.7086	17.8352	17.6709	0	0	0.147768	152.982	-556.371	42.6856	159.296	0	61.8572	58.8713	167.351	1
2060	0	0	60	1	331.922	156.15	175.771	0	0	94.2622	45.6601	300.483	312.343	3593.16	9322.38	-300.483	0	17.6861	18.399	17.0487	0	0	0.187921	110.321	-541.613	60.6643	158.892	0	44.9755	42.4796	182.193	1
2063	0	0	63	1	489.637	149.217	340.419	0	0	32.6981	90.3422	-55.447	341.907	3654.72	9277.7	55.447	0	14.0062	18.3282	16.4022	0	0	0.124436	180.847	-567.454	33.9158	192.576	0	38.7642	37.9719	98.5294	1
2067	0	0	67	1	461.798	255.368	206.43	0	0	46.225	69.7022	131.366	499.939	3641.2	9298.34	-131.366	0	23.9326	17.329	16.3095	0	0	0.195263	141.271	-552.756	36.3834	215.693	0	28.0232	26.9937	69.2555	1
2069	0	0	69	1	503.195	276.049	227.146	0	0	89.2926	85.0102	342.459	641.001	3598.13	9283.03	-342.459	0	37.8702	17.6379	16.3128	0	0	0.279251	127.895	-554.109	32.337	222.544	0	24.0556	22.9976	109.11	1
2071	0	0	71	1	490.3	273.86	216.44	0	0	14.5794	23.8348	176.447	543.9	3672.84	9244.54	-176.447	0	27.4547	16.9614	15.9695	0	0	0.430846	152.821	-556.843	33.1304	270.016	0	25.6552	24.5324	71.0472	1
2072	0	0	72	1	332.666	166.219	166.447	0	0	103.839	10.5629	252.02	268.262	3583.58	9257.82	-252.02	0	14.5026	18.271	16.8747	0	0	0.128987	129.852	-545.193	60.1878	180.499	0	50.7096	47.8166	182.627	1
2076	0	0	76	1	486.61	288.892	197.718	0	0	138.994	-29.554	684.553	579.376	3548.43	9297.93	-684.553	0	49.4291	16.7957	16.0399	0	0	0.0960097	192.41	-578.636	33.4475	190.239	0	43.6423	41.5679	192.185	1
2077	0	0	77	1	405.956	148.353	257.602	0	0	8.11574	117.762	-183.809	329.127	3679.3	9250.28	183.809	0	12.8548	17.8065	16.33	0	0	0.276906	145.666	-552.906	44.1012	182.589	0	40.3997	38.2328	127.493	1
2082	0	0	82	1	489.875	244.062	245.813	0	0	50.2472	58.0293	174.065	397.552	3637.17	9310.01	-174.065	0	19.8519	18.2695	16.8754	0	0	0.16417	159.333	-565.469	34.0728	200.54	0	34.7225	33.4269	93.6848	1
2083	0	0	83	1	421.101	285.22	135.881	0	0	82.7535	48.9085	550.038	548.12	3604.67	9319.13	-550.038	0	40.2398	16.8516	16.304	0	0	0.0395012	166.155	-563.206	41.2809	197.697	0	37.1825	36.6514	220.167	1
2084	0	0	84	1	351.44	192.541	158.898	0	0	43.3145	73.6093	272.135	306.322	3644.11	9294.43	-272.135	0	16.9117	18.7308	17.031	0	0	0.365508	94.8347	-534.878	55.8753	133.608	0	44.9099	42.8508	172.118	1
2086	0	0	86	1	436.048	263.607	172.44	0	0	74.7274	59.2776	282.241	520.052	3612.69	9308.76	-282.241	0	28.9208	17.7867	15.8483	0	0	0.371126	160.183	-562.818	39.4788	240.147	0	27.6542	26.2548	105.99	1
2091	0	0	91	1	395.317	217.505	177.812	0	0	98.9604	3.71853	243.897	386.291	3688.12	9264.66	-243.897	0	20.7357	17.3272	15.6368	0	0	0.141547	130.002	-543.76	45.1055	208.033	0	35.1722	33.6318	123.489	1
2094	0	0	94	1	421.441	224.079	197.361	0	0	81.6535	67.0524	-4.2681	376.336	3605.77	9201.33	4.2681	0	15.9694	16.0381	15.6617	0	0	0.18121	125.321	-540.23	40.4282	177.746	0	35.5857	33.4507	85.58	1
2098	0	0	98	1	378.351	164.46	213.89	0	0	-1.67378	54.5206	116.205	338.857	3689.09	9313.52	-116.205	0	16.1244	17.6008	16.496	0	0	0.153046	117.583	-539.667	48.8942	174.596	0	39.9306	38.4652	95.6391	1
2099	0	0	99	1	364.715	215.423	149.292	0	0	96.4342	37.2044	213.834	319.578	3690.65	9330.84	-213.834	0	16.5784	18.1994	16.5257	0	0	0.216856	104.541	-537.566	52.0779	139.338	0	42.2769	40.5599	130.942	1
2100	0	0	100	1	431.212	253.502	177.71	0	0	48.0055	60.9556	304.204	355.935	3639.41	9307.08	-304.204	0	20.3062	17.6607	16.4341	0	0	0.144292	157.896	-558.867	40.3794	193.98	0	38.828	37.1853	161.298	1
2101	0	0	101	1	431.626	246.21	185.417	0	0	50.9299	72.5081	9.19432	318.448	3835.81	9295.53	-9.19431	0	13.6679	18.1931	16.4083	0	0	0.202578	153.928	-558.323	40.5781	177.064	0	41.8513	41.5738	102.261	1
2102	0	0	102	1	341.465	204.317	137.148	0	0	3.2327	76.9748	109.355	271.198	3684.19	9191.41	-109.355	0	12.7893	17.2916	16.6022	0	0	0.06119	112.457	-537.262	56.8154	150.588	0	49.6978	46.9818	120.068	1
2106	0	0	106	1	437.464	227.219	210.245	0	0	46.4609	19.228	213.886	325.154	3541.3	9249.15	-213.886	0	16.9684	17.4757	16.1285	0	0	0.230993	110.192	-536.892	39.2939	195.966	0	41.0839	39.075	129.268	1
2110	0	0	110	1	453.65	263.26	190.391	0	0	7.7845	46.4045	362.37	497.244	3679.64	9321.64	-362.37	0	30.3524	16.3768	15.8627	0	0	0.371858	143.009	-550.409	36.6573	206.654	0	29.5094	28.3562	146.184	1
2123	0	0	123	1	435.848	260.013	175.835	0	0	37.6016	-8.46864	470.956	561.931	3550.16	9276.85	-470.956	0	38.356	15.9999	14.8791	0	0	0.251937	155.532	-556.689	38.0968	281.149	0	32.0741	30.0765	189.206	1
2129	0	0	129	1	392.628	176.465	216.164	0	0	53.2578	102.66	186.436	241.655	3733.82	9365.04	-186.436	0	12.1988	17.2142	15.556	0	0	0.129471	160.415	-556.143	45.4345	156.961	0	52.816	51.8573	147.056	1
2132	0	0	132	1	440.589	276.272	164.317	0	0	33.7182	-16.2252	584.455	524.557	3554.04	9284.61	-584.455	0	40.2604	16.8006	15.0411	0	0	0.324482	165.622	-562.503	37.9901	197.564	0	39.8646	38.8266	217.108	1
2135	0	0	135	1	491.941	270.266	221.674	0	0	68.7482	8.78458	246.197	528.281	3618.67	9159.94	-246.197	0	28.4555	18.0731	15.7668	0	0	0.154703	146.992	-557.154	33.3186	239.728	0	27.0067	25.7255	94.5901	1
2136	0	0	136	1	404.693	218.163	186.53	0	0	34.069	42.6052	51.4465	429.745	3653.35	9225.77	-51.4465	0	19.1917	16.5765	15.3788	0	0	0.302139	146.173	-546.812	42.9988	182.096	0	31.7957	30.0364	77.1046	1
2141	0	0	141	1	378.091	189.249	188.842	0	0	90.4792	21.2047	285.893	295.698	3596.94	9247.17	-285.893	0	16.5329	16.8384	15.1348	0	0	0.230875	110.049	-533.146	47.4643	160.579	0	45.3418	42.7981	179.354	1
2143	0	0	143	1	377.459	210.393	167.066	0	0	32.5433	97.6727	233.968	322.785	3654.88	9270.37	-233.968	0	17.156	17.5221	15.8827	0	0	0.270432	149.19	-551.263	48.5721	182.605	0	41.3173	39.5456	141.184	1
2144	0	0	144	1	480.199	294.437	185.762	0	0	49.4535	-4.525	260.393	453.504	3637.97	9272.91	-260.393	0	24.8808	17.4953	15.6595	0	0	0.284453	148.933	-555.973	34.1966	206.831	0	30.4671	29.2054	112.286	1
2145	0	0	145	1	419.795	248.92	170.876	0	0	77.9493	-40.2648	699.705	548.313	3609.47	9208.99	-699.705	0	47.8926	15.719	14.8334	0	0	0.112849	130.921	-545.635	40.0096	182.218	0	46.6797	44.3773	205.173	1
2148	0	0	148	1	403.668	181.207	222.461	0	0	-12.5941	34.8181	124.453	340.113	3700.01	9233.56	-124.453	0	16.3835	15.4963	15.9576	0	0	0.277567	138.455	-542.012	42.8657	175.11	0	38.4745	36.6488	95.9638	1
2149	0	0	149	1	382.973	245.32	137.653	0	0	23.7632	70.6406	375.929	394.997	3564	9197.74	-375.929	0	24.3649	16.7319	15.2581	0	0	0.188071	111.498	-533.952	46.6018	179.504	0	37.6047	35.6516	196.837	1
2151	0	0	151	1	538.007	312.344	225.663	0	0	71.1641	-33.4599	507.726	614.676	3616.26	9301.84	-507.726	0	43.5004	15.7219	15.3014	0	0	0.324998	114.047	-538.277	28.4608	207.877	0	30.5567	29.5897	180.307	1
2155	0	0	155	1	430.071	225.522	204.549	0	0	39.7667	16.0756	434.316	439.478	3547.99	9252.3	-434.316	0	28.7953	15.9536	15.4988	0	0	0.438186	126.553	-542.016	39.1398	209.915	0	38.248	35.4377	228.589	1
2159	0	0	159	1	455.895	195.828	260.067	0	0	84.8781	34.9102	183.918	308.538	3602.54	9133.81	-183.918	0	15.546	16.5707	15.6208	0	0	0.150528	140.831	-549.018	36.3739	167.885	0	42.6632	40.4524	119.163	1
2160	0	0	160	1	343.914	205.502	138.412	0	0	72.8985	19.4832	259.823	336.129	3614.52	9149.24	-259.823	0	18.327	16.7073	15.1758	0	0	0.143948	132.697	-544.63	54.5126	180.653	0	39.6253	37.5904	146.695	1
2161	0	0	161	1	462.852	210.99	251.863	0	0	44.6451	76.7066	278.999	342.967	3642.78	9191.67	-278.999	0	19.0654	16.6418	15.485	0	0	0.133359	159.772	-556.782	35.569	174.347	0	39.0674	37.194	155.816	1
2162	0	0	162	1	490.506	319.473	171.033	0	0	105.982	19.808	409.529	445.509	3581.44	9248.57	-409.529	0	28.2427	15.9714	15.55	0	0	0.0219211	150.492	-552.581	32.5398	196.378	0	36.351	33.7208	208.487	1
2163	0	0	163	1	650.826	331.23	319.596	0	0	88.9636	44.2244	204.722	598.09	3698.12	9224.16	-204.722	0	30.7341	16.192	15.299	0	0	0.138139	167.644	-561.319	22.1235	224.336	0	23.4332	22.3245	72.7584	1
2165	0	0	165	1	506.183	283.465	222.718	0	0	2.9317	-5.18934	368.072	660.311	3584.83	9273.57	-368.072	0	40.7496	15.3457	14.8881	0	0	0.53531	127.443	-544.435	30.6511	289.064	0	22.9224	21.9739	114.205	1
2166	0	0	166	1	413.179	304.863	108.316	0	0	53.0899	41.611	616.176	547.027	3534.67	9326.43	-616.176	0	43.2491	15.7266	14.679	0	0	0.247085	150.598	-551.883	40.84	186.061	0	40.4858	38.412	205.17	1
2168	0	0	168	1	332.274	224.573	107.701	0	0	-27.5655	113.701	-17.6909	195.888	3615.33	9154.68	17.6909	0	8.31765	17.1102	16.7736	0	0	0.0993906	142.551	-548.944	59.1951	169.002	0	66.694	62.985	156.979	1
2170	0	0	170	1	488.458	298.149	190.309	0	0	-2.6735	45.0372	262.127	483.429	3590.43	9223.34	-262.127	0	26.6723	16.739	14.6947	0	0	0.372235	103.603	-531.361	32.6681	212.37	0	28.5792	26.8161	105.018	1
2171	0	0	171	1	512.392	300.899	211.493	0	0	97.244	55.8877	247.562	559.763	3590.18	9212.49	-247.562	0	30.0046	16.6325	14.6988	0	0	0.204362	118.699	-538.348	30.5307	233.97	0	25.2941	23.7181	88.5023	1
2173	0	0	173	1	487.11	251.794	235.315	0	0	26.9559	5.56058	179.644	496.791	3660.46	9262.82	-179.644	0	25.1681	16.1459	14.666	0	0	0.231629	156.019	-552.747	32.5496	205.501	0	27.1141	26.1009	75.4476	1
2174	0	0	174	1	399.559	214.138	185.421	0	0	85.435	69.4813	271.677	463.26	3701.65	9298.56	-271.677	0	25.4544	16.315	15.1858	0	0	0.259035	119.598	-538.342	43.5221	191.766	0	29.5567	28.2205	112.219	1
2175	0	0	175	1	508.979	233.475	275.504	0	0	49.3724	-14.1046	216.854	543.846	3638.05	9182.83	-216.854	0	28.6007	16.4054	15.2068	0	0	0.311508	164.774	-555.821	30.9351	242.092	0	25.2854	24.1936	81.8036	1
2176	0	0	176	1	436.65	265.719	170.931	0	0	5.63287	44.3584	245.436	562.712	3681.79	9224.02	-245.436	0	30.4619	16.907	14.9404	0	0	0.414363	104.038	-535.687	38.476	241.018	0	24.9163	23.6252	88.2052	1
2177	0	0	177	1	618.915	312.743	306.172	0	0	20.9992	4.96905	303.126	574.985	3666.42	9263.41	-303.126	0	33.0512	16.5539	14.4894	0	0	0.403975	278.524	-559.398	23.5311	257.044	0	24.612	23.759	100.293	1
2178	0	0	178	1	309.348	132.862	176.486	0	0	26.4384	92.2801	76.3361	249.679	3660.98	9176.1	-76.3361	0	11.3671	17.0243	15.872	0	0	0.209869	143.069	-543.921	64.9505	162.289	0	53.3882	50.5288	127.116	1
2180	0	0	180	1	644.572	340.02	304.553	0	0	73.0759	46.553	178.504	517.155	3614.34	9321.49	-178.504	0	25.9073	16.1166	14.4935	0	0	0.141379	162.77	-555.698	22.1941	237.857	0	26.3445	25.233	71.5596	1
2183	0	0	183	1	504.724	268.349	236.375	0	0	56.5651	-15.6841	316.918	516.715	3630.85	9284.06	-316.918	0	30.0462	15.8003	14.047	0	0	0.124537	147.95	-547.154	30.6056	246.089	0	26.8291	25.9424	113.29	1
2184	0	0	184	1	465.349	306.246	159.103	0	0	116.627	16.9369	557.453	589.614	3570.79	9351.1	-557.453	0	43.5287	16.9038	15.1154	0	0	0.289875	133.928	-549.5	35.2374	213.82	0	34.7027	34.476	200.161	1
2189	0	0	189	1	333.597	190.177	143.42	0	0	43.0423	-20.5396	313.455	291.889	3744.04	9288.92	-313.455	0	16.9569	16.0669	14.9863	0	0	0.2446	118.555	-536.191	56.3252	166.482	0	44.429	43.2895	191.898	1
2190	0	0	190	1	355.166	203.273	151.893	0	0	-4.94106	50.3545	219.789	368.05	3692.36	9317.69	-219.789	0	19.4422	15.6384	14.9627	0	0	0.5078	128.93	-539.495	50.9971	209.384	0	34.9761	33.4336	112.852	1
2194	0	0	194	1	471.112	264.775	206.336	0	0	37.3147	70.8929	209.394	460.115	3650.11	9197.49	-209.394	0	23.835	16.5782	14.7136	0	0	0.302328	123.919	-540.787	34.3063	206.153	0	29.4502	28.0445	92.281	1
2196	0	0	196	1	572.32	304.675	267.646	0	0	90.111	-21.6481	204.727	534.184	3696.97	9290.03	-204.727	0	27.7072	14.7781	14.2405	0	0	0.326313	143.994	-546.841	25.5582	266.442	0	24.7863	23.8756	76.0788	1
2198	0	0	198	1	441.688	237.609	204.079	0	0	31.8831	25.4505	152.989	261.417	3655.54	9242.93	-152.989	0	12.8551	15.8788	15.2775	0	0	0.0704141	135.398	-540.856	37.5317	152.722	0	48.7664	46.6688	126.728	1
2200	0	0	200	1	479.705	285.373	194.332	0	0	103.691	-2.17812	240.99	467.445	3683.39	9270.56	-240.99	0	25.0377	16.1086	15.2605	0	0	0.13185	144.77	-549.407	33.5003	226.063	0	28.9807	27.7047	101.34	1
2201	0	0	201	1	429.177	210.539	218.638	0	0	89.9652	71.5853	239.669	531.229	3597.46	9196.79	-239.669	0	28.2368	15.7057	14.6072	0	0	0.0921029	135.713	-547.53	38.6391	249.825	0	25.978	24.4181	89.7902	1
2208	0	0	208	1	374.598	197.991	176.607	0	0	119.834	92.1292	326.176	312.86	3667.25	9275.91	-326.176	0	18.1549	15.9614	15.279	0	0	0.0875851	145.64	-546.431	47.6268	156.16	0	43.1849	41.3824	193.524	1
2209	0	0	209	1	376.482	171.768	204.714	0	0	45.1964	68.891	182.892	246.817	3642.22	9199.49	-182.892	0	12.4343	16.0636	13.9206	0	0	0.349683	153.223	-541.358	46.3601	236.58	0	51.1395	48.7453	143.899	1
2210	0	0	210	1	345.024	141.778	203.246	0	0	31.4765	75.2843	59.1874	214.318	3655.94	9093.44	-59.1874	0	9.60972	16.545	15.0678	0	0	0.259132	136.519	-542.19	54.0309	149.178	0	60.2852	57.9624	142.211	1
2213	0	0	213	1	404.619	231.863	172.756	0	0	82.5262	56.2313	170.123	433.837	3604.89	9212.15	-170.123	0	21.5254	16.0876	14.2505	0	0	0.0401189	158.469	-551	42.0189	222.162	0	30.9988	29.2754	82.8347	1
2214	0	0	214	1	358.672	149.26	209.411	0	0	17.4954	54.5014	181.017	201.77	3669.92	9213.88	-181.017	0	10.1965	16.0089	15.0817	0	0	0.161176	134.091	-539.065	50.637	159.031	0	62.0182	58.9644	175.922	1
2215	0	0	215	1	365.115	221.627	143.488	0	0	57.2097	28.3016	62.4743	287.357	3729.87	9240.08	-62.4743	0	12.9522	16.4477	15.096	0	0	0.165428	142.533	-544.522	49.6548	164.691	0	45.4159	43.7869	110.382	1
2216	0	0	216	1	494.148	279.279	214.869	0	0	89.7912	45.9769	322.376	357.958	3597.63	9222.4	-322.376	0	20.7324	15.8347	14.8281	0	0	0.119201	149.448	-547.429	31.8545	178.355	0	38.144	36.1218	167.327	1
2218	0	0	218	1	382.037	209.826	172.21	0	0	110.278	-30.8107	360.32	411.882	3577.14	9199.53	-360.32	0	24.9839	15.7917	14.5522	0	0	0.186246	138.288	-544.154	45.6656	229.464	0	34.6942	33.0677	169.273	1
2225	0	0	225	1	510.045	333.841	176.204	0	0	33.5265	16.5744	575.557	680.971	3554.23	9251.81	-575.557	0	51.6946	13.8058	13.3744	0	0	0.342322	127.071	-534.952	29.1777	231.618	0	29.6023	29.1968	165.7	1
2226	0	0	226	1	443.777	251.29	192.487	0	0	37.3132	-18.9379	242.409	562.576	3650.11	9187.66	-242.409	0	30.4312	15.6723	13.8073	0	0	0.336323	128.228	-540.534	36.4178	214.152	0	24.1791	23.1069	84.9626	1
2230	0	0	230	1	404.217	245.917	158.301	0	0	64.2292	8.52939	572.09	488.374	3623.19	9259.85	-572.09	0	36.7739	14.9492	14.5108	0	0	0.238968	156.054	-549.102	41.5819	208.131	0	40.4287	39.9973	230.78	1
2231	0	0	231	1	495.668	319.948	175.721	0	0	10.7963	-16.7321	510.477	698.911	3576.96	9285.11	-510.477	0	49.9861	13.7669	13.8086	0	0	0.343925	151.308	-546.435	30.4901	257.587	0	26.2336	25.4248	153.112	1
2232	0	0	232	1	441.847	279.457	162.39	0	0	61.4318	87.3248	229.651	432.209	3625.99	9280.71	-229.651	0	22.7826	16.5003	15.3176	0	0	0.338343	147.905	-551.498	37.8377	193.527	0	31.2522	29.8204	104.739	1
2233	0	0	233	1	413.678	228.926	184.753	0	0	23.2567	-12.6131	225.474	374.981	3664.16	9380.65	-225.474	0	19.961	16.4484	15.8307	0	0	0.229034	134.423	-546.224	41.853	176.378	0	34.8403	33.665	113.427	1
2234	0	0	234	1	504.759	320.28	184.479	0	0	89.3592	2.51852	598.083	695.295	3697.72	9365.52	-598.083	0	53.6743	13.8371	14.2382	0	0	0.37088	137.659	-543.068	29.9377	223.357	0	30.44	29.6385	161.726	1
2235	0	0	235	1	440.424	262.294	178.129	0	0	88.2882	-10.6993	345.497	529.513	3599.13	9279.08	-345.497	0	31.5744	15.9213	13.7088	0	0	0.0547566	133.028	-540.268	36.8721	219.007	0	27.2263	26.1689	123.411	1
2236	0	0	236	1	485.301	368.249	117.052	0	0	62.5015	41.0795	505.457	635.539	3624.92	9326.96	-505.457	0	44.6825	15.083	14.4487	0	0	0.418375	136.43	-544.204	32.1961	230.496	0	29.7559	28.7562	179.657	1
2244	0	0	244	1	284.369	171.599	112.77	0	0	75.4951	27.0833	209.342	204.009	3611.93	9141.64	-209.342	0	10.558	16.6929	14.766	0	0	0.205472	117.104	-531.35	72.0885	121.599	0	62.1553	59.0445	191.658	1
2245	0	0	245	1	425.961	227.86	198.101	0	0	111.459	13.3558	666.481	564.952	3575.96	9255.02	-666.481	0	47.0848	14.0104	14.3943	0	0	0.100252	123.606	-534.489	38.0293	149.418	0	41.5204	39.2494	188.816	1
2246	0	0	246	1	463.363	294.549	168.814	0	0	111.556	21.5275	419.796	494.753	3575.86	9246.85	-419.796	0	31.6919	14.8649	14.38	0	0	0.285797	174.929	-554.958	34.2016	239.313	0	32.9567	30.4932	191.025	1
2247	0	0	247	1	567.089	330.093	236.995	0	0	99.3028	47.4449	226.264	712.3	3588.12	9220.93	-226.264	0	37.3815	15.4745	14.4631	0	0	0.183305	151.468	-552.656	26.1523	288.691	0	20.0956	18.8694	65.9526	1
2249	0	0	249	1	410.626	236.999	173.627	0	0	56.6027	36.1264	103.428	384.811	3630.82	9232.25	-103.428	0	17.9766	15.795	14.2388	0	0	0.0930062	132.548	-536.302	40.9736	186.067	0	34.3827	32.6038	83.0978	1
2250	0	0	250	1	372.629	171.023	201.607	0	0	32.2564	55.0327	212.613	305.82	3655.16	9213.35	-212.613	0	15.9185	16.2825	14.5621	0	0	0.198837	139.869	-539.794	47.6856	166.03	0	42.1969	40.1092	134.574	1
2251	0	0	251	1	298.378	130.527	167.851	0	0	-9.1744	41.0164	102.745	243.496	3696.59	9227.36	-102.745	0	11.4732	15.9091	15.1299	0	0	0.248305	120.206	-530.534	66.5863	147.165	0	52.7625	49.9903	127.266	1
2253	0	0	253	1	452.933	249.162	203.772	0	0	21.1377	81.0858	98.5688	379.594	3666.28	9286.95	-98.5688	0	17.6613	16.0966	14.1065	0	0	0.438376	152.548	-545.99	35.7343	216.455	0	34.7706	33.4556	83.2053	1
2254	0	0	254	1	428.351	225.871	202.48	0	0	80.393	7.97523	161.823	414.015	3607.03	9260.4	-161.823	0	20.4908	15.8041	14.3269	0	0	0.0602956	115.134	-530.531	38.6386	178.285	0	31.9778	30.5474	83.535	1
2256	0	0	256	1	291.815	150.743	141.072	0	0	37.7863	57.3757	215.422	285.017	3649.63	9310.66	-215.422	0	14.8639	15.795	14.3294	0	0	0.126059	147.423	-541.285	67.786	190.756	0	44.2925	42.4118	140.076	1
2257	0	0	257	1	415.876	239.113	176.763	0	0	49.6206	78.2029	219.87	417.102	3637.8	9289.84	-219.87	0	21.7989	14.905	13.7686	0	0	0.204029	165.432	-544.167	39.4752	217.361	0	30.9691	29.6171	100.265	1
2258	0	0	258	1	361.732	190.869	170.863	0	0	109.238	4.39746	251.378	299.296	3677.84	9363.64	-251.378	0	16.1817	16.4101	15.2221	0	0	0.0317767	180.843	-563.046	50.41	214.355	0	43.3351	41.6404	152.898	1
2259	0	0	259	1	421.822	275.35	146.473	0	0	107.149	4.79065	389.289	466.151	3679.93	9363.25	-389.289	0	28.9764	15.8264	14.3222	0	0	0.430569	157.811	-549.629	39.4991	220.973	0	32.5617	31.1318	172.998	1
2260	0	0	260	1	399.223	265.173	134.049	0	0	131.723	27.936	342.475	500.069	3655.36	9340.1	-342.475	0	29.5637	15.9012	13.9408	0	0	0.182768	116.378	-533.998	42.5246	208.517	0	28.4127	27.4483	127.46	1
2261	0	0	261	1	351.631	194.591	157.039	0	0	55.8053	15.062	196.193	288.995	3631.61	9352.98	-196.193	0	14.808	15.1823	14.4708	0	0	0.108517	143.868	-539.523	50.9972	167.293	0	43.0826	41.6845	125.848	1
2263	0	0	263	1	353.898	182.084	171.815	0	0	20.7577	32.109	126.872	327.725	3766.32	9335.93	-126.872	0	15.7272	15.1618	13.8374	0	0	0.291705	156.335	-544.775	49.99	209.039	0	38.3934	37.5468	92.9961	1
2264	0	0	264	1	339.402	198.346	141.056	0	0	12.6052	-54.1715	285.245	356.893	3674.81	9322.55	-285.245	0	20.3959	15.126	14.2797	0	0	0.284091	116.389	-531.017	53.5004	173.341	0	35.7174	34.2557	140.85	1
2265	0	0	265	1	439.54	243.163	196.377	0	0	39.5975	81.1633	199.101	466.048	3647.82	9286.88	-199.101	0	23.8754	15.0085	12.8858	0	0	0.416208	164.046	-546.759	36.0939	246.77	0	27.9387	26.8285	82.6546	1
2269	0	0	269	1	515.31	276.449	238.861	0	0	-6.19262	69.096	193.766	536.672	3693.61	9298.94	-193.766	0	27.5842	14.5082	14.1567	0	0	0.523113	115.766	-531.481	29.3259	218.172	0	24.5509	23.5369	72.1768	1
2270	0	0	270	1	500.497	276.515	223.982	0	0	5.4587	54.9808	170.501	476.255	3681.96	9213.4	-170.501	0	23.8677	15.009	14.0802	0	0	0.280535	169.884	-554.603	30.6789	211.47	0	27.7798	26.387	76.0436	1
2271	0	0	271	1	524.732	288.628	236.104	0	0	64.5748	-21.401	318.838	512.808	3622.85	9289.78	-318.838	0	29.8783	15.2286	13.897	0	0	0.289945	145.148	-541.76	28.7666	247.73	0	26.7933	25.8423	113.926	1
2272	0	0	272	1	434.105	220.651	213.453	0	0	39.2594	59.7991	273.248	551.25	3648.16	9308.24	-273.248	0	30.4995	15.1696	14.1141	0	0	0.343582	139.581	-540.864	37.4825	244.291	0	24.6857	23.5555	93.7952	1
2273	0	0	273	1	473.811	273.83	199.98	0	0	94.3807	26.3553	111.013	455.002	3692.7	9242.02	-111.013	0	21.3934	14.7448	13.8851	0	0	0.0868131	135.305	-535.681	32.8855	201.56	0	29.1153	27.7807	71.3293	1
2274	0	0	274	1	469.021	269.251	199.771	0	0	80.6855	26.4168	199.166	378.635	3706.39	9341.62	-199.166	0	19.3918	15.7305	14.3704	0	0	0.144326	143.223	-542.186	34	197.485	0	34.0975	33.0438	100.134	1
2275	0	0	275	1	434.866	232.55	202.316	0	0	35.6194	34.9447	246.331	374.015	3651.8	9333.1	-246.331	0	20.1707	15.2583	13.188	0	0	0.0923421	146.692	-539.901	36.9255	168.99	0	34.1684	32.7239	118.274	1
2276	0	0	276	1	378.254	190.438	187.816	0	0	74.331	-19.0503	279.908	326.086	3712.75	9287.43	-279.908	0	18.2443	15.2897	14.3553	0	0	0.1029	122.366	-532.967	45.8556	155.643	0	39.1924	37.7479	154.642	1
2277	0	0	277	1	308.263	153.703	154.56	0	0	5.25864	62.9909	55.7673	293.11	3682.16	9305.05	-55.7673	0	13.1673	14.9381	13.9212	0	0	0.267369	134.103	-530.143	61.1237	176.415	0	43.0037	41.4989	102.754	1
2279	0	0	279	1	406.973	195.032	211.941	0	0	39.2745	2.04292	159.747	278.841	3747.81	9166.68	-159.747	0	13.8367	15.3178	15.1057	0	0	0.119513	115.955	-530.172	41.7546	152.377	0	45.0175	43.782	123.175	1
2280	0	0	280	1	531.783	301.077	230.706	0	0	66.4517	0.930867	296.636	688.196	3620.97	9267.45	-296.636	0	39.0676	14.6212	13.2002	0	0	0.0221545	136.332	-542.283	27.7938	251.001	0	20.4337	19.627	81.4744	1
2281	0	0	281	1	381.557	204.051	177.507	0	0	59.4447	35.1068	124.699	335.085	3627.98	9332.93	-124.699	0	15.9666	16.7711	14.9275	0	0	0.0820154	128.568	-541.676	46.6444	192.915	0	39.2941	38.078	94.6237	1
2282	0	0	282	1	435.543	237.865	197.679	0	0	9.32039	-29.0212	197.821	511.3	3678.1	9297.4	-197.821	0	26.6261	14.7315	13.541	0	0	0.248899	146.62	-546.081	36.7811	229.881	0	25.4418	24.4682	75.3773	1
2283	0	0	283	1	474.528	240.727	233.801	0	0	33.4944	57.7254	125.209	476.471	3653.93	9111	-125.209	0	22.7281	15.1159	14.0434	0	0	0.184325	115.17	-529.997	33.045	201.727	0	28.0616	26.8017	69.023	1
2284	0	0	284	1	447.793	235.651	212.142	0	0	106.886	-2.48892	335.421	456.09	3580.53	9171.21	-335.421	0	26.867	15.1419	15.0884	0	0	0.177858	160.788	-549.31	36.3578	208.116	0	30.6119	29.2708	139.165	1
2286	0	0	286	1	403.799	225.823	177.977	0	0	-14.161	59.0894	294.421	308.86	3601.92	9109.63	-294.421	0	17.6578	15.9755	14.4947	0	0	0.104621	235.511	-559.202	42.2328	205.053	0	42.1814	39.9277	170.257	1
2290	0	0	290	1	452.401	270.3	182.1	0	0	80.711	-38.7303	541.931	573.817	3606.71	9307.11	-541.931	0	42.0109	14.7721	13.2496	0	0	0.264799	144.06	-542.055	34.7571	220.98	0	32.9473	32.4455	190.356	1
2295	0	0	295	1	406.262	187.16	219.101	0	0	99.2018	69.2174	129.436	266.628	3687.88	9199.16	-129.436	0	12.7002	16.5409	14.4742	0	0	0.202974	147.163	-544.914	42.1712	165.728	0	49.1271	46.5832	120.759	1
2298	0	0	298	1	385.808	181.65	204.158	0	0	22.3219	84.4182	-21.7779	295.667	3665.1	9283.62	21.7779	0	12.4169	14.8517	14.396	0	0	0.135647	150.197	-534.404	44.3119	178.832	0	42.2631	41.2244	102.535	1
2299	0	0	299	1	458.921	249.831	209.09	0	0	73.209	14.1913	255.369	552.607	3614.21	9254.19	-255.369	0	30.0119	14.5329	13.5088	0	0	0.226771	152.395	-544.268	34.0949	245.536	0	24.3528	23.1138	88.574	1
2300	0	0	300	1	387.179	206.303	180.876	0	0	61.7004	-25.7333	152.402	297.418	3625.72	9294.11	-152.402	0	14.7006	14.0372	13.8202	0	0	0.300813	135.528	-530.985	43.1766	179.587	0	41.128	39.6377	106.232	1
2301	0	0	301	1	345.206	130.999	214.208	0	0	33.0669	90.2518	-20.3194	198.061	3654.35	9178.13	20.3194	0	8.31357	16.1674	13.8715	0	0	0.188793	120.037	-526.379	52.6461	128.801	0	62.9129	59.4426	151.511	1
2304	0	0	304	1	337.618	174.393	163.225	0	0	37.0944	129.889	181.308	248.18	3650.33	9337.81	-181.308	0	12.4989	15.3132	14.5031	0	0	0.149401	148.871	-539.982	54.2716	148.79	0	49.8376	48.1476	137.905	1
2310	0	0	310	1	355.981	185.118	170.863	0	0	-5.9569	-0.111741	193.966	299.963	3693.38	9268.49	-193.966	0	15.5255	15.7105	13.878	0	0	0.212999	122.341	-530.074	50.0019	179.525	0	41.7875	40.3129	122.099	1
2313	0	0	313	1	287.241	120.169	167.072	0	0	90.6355	29.3059	199.725	165.466	3596.78	9239.07	-199.725	0	8.47211	16.4412	14.2717	0	0	0.187173	122.571	-530.829	70.0798	127.242	0	75.5587	71.322	223.927	1
2318	0	0	318	1	292.228	131.239	160.989	0	0	117.258	12.4023	219.376	225.638	3669.82	9255.98	-219.376	0	11.8003	15.3351	14.3331	0	0	0.0908145	146.327	-540.353	67.1375	162.548	0	54.8821	52.4264	180.075	1
2319	0	0	319	1	412.642	222.539	190.103	0	0	72.5279	-21.0225	148.167	294.906	3614.89	9189.74	-148.167	0	14.4913	15.1968	13.6411	0	0	0.211833	134.143	-536.337	39.9969	172.778	0	42.7293	40.6542	108.409	1
2320	0	0	320	1	363.793	182.562	181.231	0	0	36.4861	1.54862	272.754	306.054	3551.27	9266.83	-272.754	0	17.0192	15.5049	14.9374	0	0	0.0977325	131.34	-535.827	49.1193	179.649	0	42.1132	39.9847	163.048	1
2321	0	0	321	1	458.352	296.229	162.124	0	0	38.3823	34.5415	548.039	555.125	3549.38	9233.84	-548.039	0	40.9162	13.778	13.8931	0	0	0.141209	145.03	-540.915	33.9886	205.213	0	33.8444	33.6859	200.591	1
2322	0	0	322	1	375.053	225.05	150.003	0	0	44.8719	71.4966	268.548	357.476	3642.55	9296.54	-268.548	0	19.6592	15.4578	14.438	0	0	0.376586	166.024	-548.204	46.5956	190.815	0	36.3617	34.6455	138.42	1
2323	0	0	323	1	473.141	267.201	205.939	0	0	39.0392	-39.7967	-294.035	247.374	3748.04	9507.5	294.035	0	9.89511	16.638	14.3338	0	0	0.145132	190.642	-563.373	33.9464	194.988	0	49.0088	46.4132	191.953	1
2324	0	0	324	1	453.41	261.365	192.045	0	0	115.782	70.9629	209.933	338.148	3671.3	9297.08	-209.933	0	17.4285	14.5225	14.9133	0	0	0.193755	134.482	-539.578	35.3447	179.923	0	37.4479	35.7456	118.692	1
2325	0	0	325	1	524.695	286.202	238.493	0	0	83.3772	53.6409	82.7584	500.318	3703.7	9214.74	-82.7585	0	22.858	14.1263	13.3569	0	0	0.0709059	150.652	-541.32	28.1899	247.115	0	26.5651	25.1626	65.2513	1
2327	0	0	327	1	441.33	242.079	199.251	0	0	106.638	15.7404	363.463	466.545	3580.78	9252.64	-363.463	0	28.2158	16.0078	14.7436	0	0	0.0270724	132.552	-543.872	37.3604	199.463	0	31.5793	30.0732	155.372	1
2328	0	0	328	1	451.586	244.53	207.055	0	0	67.7526	60.6652	393.43	441.072	3619.67	9307.38	-393.43	0	27.529	14.8962	14.5375	0	0	0.14866	137.622	-541.301	35.5438	191.223	0	34.2788	32.1669	190.354	1
2329	0	0	329	1	354.319	156.575	197.745	0	0	-4.22982	-3.70295	185.862	245.989	3691.65	9272.08	-185.862	0	12.6317	15.3396	14.6578	0	0	0.340479	145.618	-538.888	50.703	184.65	0	50.0451	48.2234	143.437	1
2330	0	0	330	1	366.039	159.767	206.273	0	0	65.8043	55.4258	127.211	290.543	3721.28	9312.61	-127.211	0	13.8422	15.1006	13.8325	0	0	0.0242367	143.246	-538.403	47.5559	157.67	0	43.1048	42.0267	105.183	1
2333	0	0	333	1	398.808	180.487	218.321	0	0	63.3966	11.2125	-20.6623	284.961	3823.34	9157.51	20.6623	0	12.0499	15.7196	13.7049	0	0	0.217638	136.326	-537.85	42.327	167.882	0	43.2419	41.6962	108.5	1
2335	0	0	335	1	516.85	302.558	214.292	0	0	87.5913	74.223	275.954	508.317	3599.83	9194.16	-275.954	0	28.0462	15.0233	13.4774	0	0	0.239638	146.116	-540.265	29.132	217.906	0	26.8039	25.2437	102.569	1
2336	0	0	336	1	474.988	259.328	215.66	0	0	16.0631	3.63769	273.536	409.955	3571.7	9165.08	-273.536	0	22.8884	15.6089	13.9105	0	0	0.281712	128	-536.013	33.1449	193.124	0	32.305	30.5863	122.61	1
2337	0	0	337	1	501.275	254.984	246.291	0	0	30.2638	81.0236	176.585	515.185	3557.5	9187.36	-176.585	0	25.832	14.3866	13.3156	0	0	0.262618	108.982	-524.846	30.0686	259.445	0	25.6134	24.2408	70.0813	1
2340	0	0	340	1	398.313	224.097	174.216	0	0	7.39291	5.36391	67.6516	356.145	3680.03	9263.02	-67.6516	0	16.2886	15.1411	13.923	0	0	0.367947	137.491	-537.456	42.2058	175.879	0	36.1654	34.6408	87.0657	1
2341	0	0	341	1	352.715	179.894	172.821	0	0	85.4485	-37.3904	229.275	358.702	3701.63	9206.11	-229.275	0	19.1321	14.5577	13.8695	0	0	0.300432	152.444	-539.584	49.7995	199.584	0	35.1183	33.5657	121.412	1
2342	0	0	342	1	359.75	188.433	171.317	0	0	76.0484	22.3929	220.897	317.737	3611.37	9245.99	-220.897	0	16.6443	15.3192	13.4263	0	0	0.280777	120.15	-527.947	48.5958	178.759	0	40.0007	37.9234	129.425	1
2343	0	0	343	1	386.828	227.423	159.405	0	0	38.2595	-25.8078	308.458	285.65	3649.16	9294.19	-308.458	0	16.5377	15.4968	14.2117	0	0	0.142137	159.8	-543.928	44.431	171.604	0	44.8182	43.1755	189.274	1
2345	0	0	345	1	413.86	218.058	195.802	0	0	12.1584	89.0953	56.5236	289.654	3774.92	9278.94	-56.5236	0	12.9843	15.2441	14.1048	0	0	0.150093	136.607	-538.663	40.1351	140.86	0	43.7274	42.7111	105.362	1
2346	0	0	346	1	278.571	152.923	125.648	0	0	66.3989	71.4942	11.8664	176.877	3621.02	9396.21	-11.8664	0	7.60121	15.9489	14.1753	0	0	0.132063	131.514	-534.636	72.7174	144.706	0	68.3279	67.6875	164.011	1
2352	0	0	352	1	421.826	221.902	199.924	0	0	18.9593	45.4819	89.0557	400.467	3768.12	9222.9	-89.0557	0	18.5251	13.9993	13.4015	0	0	0.318662	132.835	-530.279	37.9974	195.414	0	31.8756	30.5637	78.7365	1
2353	0	0	353	1	428.385	199.583	228.802	0	0	13.6499	-29.2805	92.3508	265.205	3673.77	9297.66	-92.3508	0	12.481	15.0543	14.1389	0	0	0.367731	156.755	-546.544	38.1436	209.193	0	46.8267	45.2677	111.768	1
2359	0	0	359	1	432.254	229.467	202.787	0	0	42.8284	49.523	123.416	457.53	3644.59	9119.2	-123.416	0	21.7771	15.3889	13.8013	0	0	0.204828	168.121	-549.843	37.6467	222.562	0	29.1619	27.8187	71.2537	1
2362	0	0	362	1	321.843	147.017	174.826	0	0	61.7154	17.7827	183.86	211.634	3725.36	9250.6	-183.86	0	10.7018	16.0519	14.4618	0	0	0.161126	122.364	-531.682	58.8866	145.726	0	58.4978	56.8472	167.011	1
2367	0	0	367	1	501.981	313.667	188.315	0	0	37.5873	-24.2207	202.144	563.982	3649.83	9292.6	-202.144	0	29.3295	14.7457	13.2575	0	0	0.285994	207.857	-564.645	30.1211	279.332	0	23.4105	22.5438	70.5269	1
2369	0	0	369	1	371.822	185.403	186.42	0	0	25.227	-0.480801	114.969	330.907	3662.19	9268.86	-114.969	0	15.7707	15.1082	13.6599	0	0	0.172595	116.314	-526.702	46.368	149.724	0	38.3578	36.963	93.0452	1
2370	0	0	370	1	448.097	262.738	185.359	0	0	4.21452	20.0222	206.97	444.207	3683.21	9248.36	-206.97	0	23.1787	14.7581	12.9943	0	0	0.335539	123.08	-531.345	35.0822	197.14	0	28.9595	27.6637	89.5174	1
2371	0	0	371	1	400.68	204.722	195.958	0	0	7.88354	34.766	270.537	359.752	3679.54	9233.61	-270.537	0	19.9904	14.6118	13.4567	0	0	0.250821	119.294	-526.945	41.2421	186.289	0	35.4119	33.6097	137.442	1
2372	0	0	372	1	449.48	271.174	178.306	0	0	12.5366	-22.9581	149.531	355.687	3674.88	9291.34	-149.531	0	17.633	14.561	13.6762	0	0	0.086422	177.33	-550.24	35.1892	200.19	0	35.2062	33.9725	89.8381	1
2375	0	0	375	1	394.06	179.927	214.133	0	0	117.879	127.42	196.762	294.367	3669.2	9240.62	-196.762	0	14.9759	15.5835	14.7993	0	0	0.292999	141.59	-540.78	43.7023	169.583	0	43.4897	41.3992	130.989	1
2377	0	0	377	1	430.336	225.147	205.189	0	0	47.6285	79.8795	126.099	226.73	3639.79	9188.5	-126.099	0	10.7918	15.1347	13.4683	0	0	0.126627	143.887	-531.268	37.5686	121.15	0	54.9598	52.2267	134.384	1
2379	0	0	379	1	497.506	224.684	272.822	0	0	37.2857	65.5863	3.21643	423.64	3650.13	9202.79	-3.21642	0	18.1299	13.7754	12.9751	0	0	0.238918	142.217	-533.173	30.0044	233.591	0	30.1691	28.4279	73.533	1
2380	0	0	380	1	322.426	169.471	152.955	0	0	-5.21949	16.7485	92.8432	183.083	3692.64	9251.63	-92.8432	0	8.56878	15.6709	13.6009	0	0	0.121043	128.83	-529.421	57.5232	148.153	0	67.3864	64.3731	159.908	1
2381	0	0	381	1	413.651	164.497	249.154	0	0	24.0249	-17.4266	244.764	218.43	3663.4	9186.15	-244.764	0	11.8651	15.4113	14.4793	0	0	0.208059	155.941	-543.703	40.4795	157.579	0	56.3808	53.7834	205.866	1
2382	0	0	382	1	368.261	184.155	184.106	0	0	-3.0779	79.4047	194.67	300.666	3590.84	9188.98	-194.67	0	15.4523	14.8452	13.837	0	0	0.135003	126.392	-529.772	46.9672	138.943	0	41.6928	39.2739	122.593	1
2383	0	0	383	1	401.646	183.122	218.523	0	0	10.8822	19.5797	-48.9424	323.367	3676.54	9049.48	48.9424	0	13.4589	15.271	13.5457	0	0	0.292487	151.151	-543.072	41.5408	205.61	0	38.1987	37.6014	95.2157	1
2384	0	0	384	1	458.965	244.273	214.691	0	0	71.643	83.3971	133.113	476.693	3615.78	9184.98	-133.113	0	22.7938	14.0391	12.9124	0	0	0.170421	120.886	-527.319	33.5793	211.064	0	27.4813	26.0227	68.4155	1
2388	0	0	388	1	325.84	187.958	137.882	0	0	29.1965	42.6616	112.858	251.939	3658.22	9225.72	-112.858	0	11.901	14.5239	13.2711	0	0	0.0883258	129.781	-528.91	55.3083	176.024	0	49.1288	46.5551	119.267	1
2390	0	0	390	1	251.18	138.527	112.653	0	0	24.8697	89.9118	-69.554	186.714	3762.21	9278.13	69.554	0	7.58928	15.3204	13.3702	0	0	0.0690805	107.512	-518.367	82.9993	151.079	0	62.977	63.0609	164.315	1
2391	0	0	391	1	335.566	182.596	152.969	0	0	18.8192	37.1564	120.017	370.038	3668.6	9231.22	-120.017	0	17.6369	14.9847	12.4576	0	0	0.0550407	103.183	-519.629	52.5966	189.619	0	34.5599	32.7802	84.1411	1
2392	0	0	392	1	376.677	242.629	134.048	0	0	6.75316	-5.82653	280.198	361.561	3680.67	9274.21	-280.198	0	20.3892	14.2816	12.392	0	0	0.0318684	152.409	-532.064	44.0379	197.382	0	34.6887	33.2611	134.82	1
2393	0	0	393	1	351.61	162.857	188.753	0	0	31.155	60.1894	201.268	226.42	3656.27	9307.85	-201.268	0	11.6487	14.9392	13.9322	0	0	0.164	139.041	-532.634	50.3727	158.494	0	53.6805	51.4686	161.754	1
2399	0	0	399	1	362.297	156.157	206.14	0	0	28.166	-21.8016	234.443	213.859	3659.25	9290.18	-234.443	0	11.4978	14.4359	13.6501	0	0	0.218173	157.858	-537.004	47.6466	175.232	0	55.624	53.261	192.5	1
2402	0	0	402	1	427.588	246.37	181.217	0	0	106.893	74.1904	252.834	349.467	3779.85	9293.85	-252.834	0	18.8137	14.045	13.2874	0	0	0.167438	125.536	-526.275	37.2453	155.061	0	35.7501	34.2414	129.479	1
2403	0	0	403	1	395.385	228.227	167.158	0	0	42.3657	51.6488	272.204	240.469	3545.39	9216.73	-272.204	0	13.2894	13.6678	13.4153	0	0	0.303099	147.126	-533.919	41.4219	172.423	0	50.3843	47.2882	197.834	1
2405	0	0	405	1	373.816	188.53	185.286	0	0	83.7202	5.9233	71.1626	274.168	3603.7	9162.8	-71.1626	0	12.482	15.0291	13.4431	0	0	0.208036	182.359	-548.558	45.7986	208.991	0	46.1363	43.5573	109.315	1
2410	0	0	410	1	323.785	128.887	194.897	0	0	83.6417	-6.83639	-168.907	173.263	3703.44	9175.56	168.907	0	6.87927	15.3692	13.6215	0	0	0.183676	203.506	-542.896	56.9222	161.955	0	68.6755	64.0459	210.948	1
2413	0	0	413	1	395.664	193.98	201.683	0	0	31.7753	-67.0578	302.345	379.321	3655.64	9335.44	-302.345	0	22.0504	15.0426	13.1331	0	0	0.301281	128.605	-531.964	42.0271	191.649	0	33.7282	32.6966	135.896	1
2415	0	0	415	1	444.754	235.924	208.83	0	0	-22.405	14.9283	171.013	420.717	3709.83	9253.45	-171.013	0	21.3174	14.2518	13.2003	0	0	0.319386	142.034	-536.477	35.3171	201.338	0	29.9347	28.8506	82.0237	1
2418	0	0	418	1	439.095	219.269	219.826	0	0	86.534	-11.2836	110.602	359.826	3700.55	9180	-110.602	0	17.0265	13.9888	13.2261	0	0	0.170894	136.065	-533.891	35.8342	187.675	0	35.1585	33.5926	86.6732	1
2419	0	0	419	1	370.757	211.253	159.504	0	0	-107.573	31.2277	-237.246	229.301	3794.99	9336.81	237.246	0	9.2887	15.1067	13.6172	0	0	0.402031	165.283	-545.237	46.5269	165.657	0	51.5873	50.5662	175.995	1
2430	0	0	430	1	344.539	159.024	185.514	0	0	47.7639	81.6371	143.916	203.192	3739.32	9286.4	-143.916	0	9.83951	15.6493	14.2807	0	0	0.276017	154.585	-546.742	52.7527	177.225	0	60.6355	59.3374	152.579	1
2431	0	0	431	1	361.04	215.384	145.656	0	0	6.89768	-3.34743	337.764	304.335	3580.86	9172.07	-337.764	0	18.1907	14.8196	13.6107	0	0	0.33096	178.898	-551.79	48.1345	240.348	0	42.9032	41.0926	197.143	1
2432	0	0	432	1	474.587	227.043	247.544	0	0	57.871	-4.07657	143.191	453.542	3629.55	9272.46	-143.191	0	22.1291	14.481	11.7441	0	0	0.188859	159.042	-535.037	31.7045	257.722	0	28.1393	27.101	70.4447	1
2433	0	0	433	1	415.363	220.214	195.149	0	0	185.834	80.5972	584.778	475.669	3601.25	9287.44	-584.778	0	36.1875	14.0494	13.3329	0	0	0.417788	144.291	-540.493	38.8156	187.812	0	40.9948	40.2939	223.984	1
2434	0	0	434	1	458.153	241.982	216.171	0	0	53.7306	72.2676	66.1908	430.583	3633.69	9196.11	-66.1908	0	19.3856	13.9244	12.4445	0	0	0.121848	143.523	-531.96	33.3799	205.426	0	29.912	28.1604	72.6126	1
2435	0	0	435	1	371.003	219.817	151.186	0	0	47.836	-44.6977	632.992	531.766	3539.92	9313.08	-632.992	0	43.0583	12.3727	13.1486	0	0	0.0919946	151.545	-533.344	44.2139	195.847	0	39.3038	36.8689	188.619	1
2437	0	0	437	1	401.729	236.552	165.177	0	0	2.22317	7.03558	385.161	577.877	3585.54	9261.34	-385.161	0	36.2525	13.8424	12.544	0	0	0.341112	149.494	-536.372	40.0599	241.846	0	25.5959	24.3463	134.768	1
2438	0	0	438	1	605.496	310.133	295.364	0	0	51.1518	-2.75836	260.011	553.64	3636.27	9271.14	-260.011	0	30.3483	14.1714	13.106	0	0	0.259122	154.981	-543.468	23.2356	230.479	0	23.9335	22.9068	88.3928	1
2439	0	0	439	1	420.079	249.09	170.988	0	0	84.196	-15.628	386.969	465.37	3603.22	9184.35	-386.969	0	28.9686	14.3016	13.6885	0	0	0.0348102	148.984	-542.079	38.5469	211.775	0	31.6327	30.0499	170.315	1
2440	0	0	440	1	446.18	219.855	226.325	0	0	20.2717	50.8617	225.747	332.919	3667.15	9217.52	-225.747	0	17.6031	14.0789	13.1784	0	0	0.130199	139.333	-529.855	35.0673	146.521	0	37.1968	35.2688	126.044	1
2441	0	0	441	1	374.298	181.684	192.614	0	0	80.6299	70.541	156.503	319.13	3606.79	9197.84	-156.503	0	15.6112	14.687	13.3611	0	0	0.17391	121.841	-526.98	45.4253	177.907	0	39.7382	37.5407	102.715	1
2443	0	0	443	1	362.897	168.587	194.31	0	0	70.556	-29.7265	189.718	378.214	3616.86	9198.45	-189.718	0	19.3851	15.3433	13.7093	0	0	0.12072	142.484	-538.399	48.2286	190.844	0	33.9548	32.3401	98.0651	1
2444	0	0	444	1	458.387	267.6	190.788	0	0	-9.41219	-0.0581281	159.191	379.157	3597.17	9168.78	-159.191	0	18.9727	15.0514	12.5992	0	0	0.195492	142.931	-533.892	33.9246	192.01	0	33.5913	31.8486	86.1011	1
2445	0	0	445	1	461.105	257.907	203.197	0	0	66.6493	16.0028	329.37	468.477	3620.77	9252.38	-329.37	0	27.4436	13.4974	12.951	0	0	0.170635	128.292	-528.938	33.1411	220.555	0	28.3439	27.2673	126.941	1
2446	0	0	446	1	484.723	272.704	212.019	0	0	21.792	25.3816	380.883	445.5	3565.97	9243	-380.883	0	27.6713	13.7458	13.0697	0	0	0.408012	159.064	-542.442	31.1118	225.396	0	31.9357	30.286	169.591	1
2448	0	0	448	1	369.15	178.378	190.772	0	0	22.5348	-21.6411	321.78	290.439	3664.89	9290.02	-321.78	0	17.0745	13.9639	12.8085	0	0	0.206473	142.637	-531.365	45.4211	178.604	0	42.8056	41.3142	187.709	1
2449	0	0	449	1	294.951	183.402	111.549	0	0	17.0565	29.0732	305.869	258.081	3670.36	9239.31	-305.869	0	14.8512	14.2434	13.8565	0	0	0.21315	129.336	-526.597	64.4491	136.853	0	48.1925	46.0532	208.521	1
2451	0	0	451	1	330.274	133.873	196.401	0	0	37.6878	1.35465	195.899	258.799	3749.39	9267.03	-195.899	0	13.3127	13.6741	12.5283	0	0	0.215444	178.24	-536.272	52.7926	169.38	0	45.323	44.2596	136.052	1
2454	0	0	454	1	375.184	196.773	178.411	0	0	24.4865	70.7577	36.4597	227.163	3662.93	9496.6	-36.4597	0	9.99993	13.6719	12.5594	0	0	0.0958915	134.527	-524.395	44.0081	158.996	0	51.2469	49.5012	122.804	1
2461	0	0	461	1	336.663	172.819	163.844	0	0	-23.5931	-54.4055	285.163	250.19	3611.35	9223.13	-285.163	0	14.4173	14.5481	13.7384	0	0	0.341852	137.289	-531.844	53.171	165.624	0	48.6902	46.1375	198.185	1
2476	0	0	476	1	424.674	239.034	185.64	0	0	23.8166	12.3174	126.103	419.191	3663.6	9256.06	-126.103	0	20.1482	13.7077	12.4929	0	0	0.166335	151.774	-535.214	36.9756	220.688	0	30.0875	28.8387	74.4887	1
2479	0	0	479	1	374.906	198.104	176.802	0	0	29.4291	40.0469	142.183	347.894	3757.65	9228.33	-142.183	0	16.9058	14.0884	13.1367	0	0	0.126507	148.675	-535.458	44.7544	183.843	0	35.7438	34.5262	92.3434	1
2480	0	0	480	1	333.074	174.888	158.185	0	0	32.4724	38.4183	125.277	227.806	3654.95	9229.96	-125.277	0	10.8887	13.5295	13.4617	0	0	0.113037	113.272	-515.328	52.8733	145.451	0	52.8298	50.2016	131.309	1
2481	0	0	481	1	370.799	207.916	162.883	0	0	75.4254	19.4663	229.216	341.832	3711.65	9348.57	-229.216	0	18.0645	14.6628	12.6535	0	0	0.0848521	113.257	-521.324	45.4876	159.803	0	36.2621	35.1239	118.013	1
2482	0	0	482	1	467.731	284.667	183.064	0	0	28.5542	41.8903	454.703	483.606	3658.87	9326.15	-454.703	0	32.4062	13.6614	13.2185	0	0	0.214452	162.977	-545.978	32.6956	223.232	0	34.328	31.8821	206.269	1
2483	0	0	483	1	392.455	255.781	136.674	0	0	29.7008	38.6217	278.528	376.215	3657.72	9329.42	-278.528	0	20.9857	13.4666	12.354	0	0	0.376194	148.529	-531.744	41.0389	193.069	0	32.9883	31.5253	127.006	1
2484	0	0	484	1	304.949	136.857	168.091	0	0	88.8026	6.28004	5.67374	158.181	3698.28	9162.44	-5.67374	0	6.8235	13.9871	13.3302	0	0	0.150058	143.913	-529.918	60.4961	151.73	0	75.6501	71.7807	180.405	1
2485	0	0	485	1	371.061	198.161	172.9	0	0	4.53195	69.8319	-88.2118	281.758	3682.89	9298.21	88.2118	0	11.3858	14.1634	12.5877	0	0	0.31984	142.294	-530.892	45.0576	180.863	0	41.6966	41.0982	111.492	1
2488	0	0	488	1	333.954	154.07	179.884	0	0	13.0726	120.276	-125.016	234.074	3674.35	9148.1	125.016	0	9.27132	14.9452	13.163	0	0	0.0975503	177.635	-546.462	53.6061	182.001	0	51.8591	48.7988	146.428	1
2492	0	0	492	1	379.135	219.978	159.157	0	0	61.5654	69.3622	219.516	350.283	3625.85	9298.68	-219.516	0	18.2805	13.7984	13.3167	0	0	0.322921	149.895	-536.169	43.9785	218.339	0	35.3916	33.7117	115.124	1
2493	0	0	493	1	318.763	151.879	166.884	0	0	-5.83325	126.643	138.749	201.286	3693.25	9241.4	-138.749	0	9.78451	14.2587	12.7057	0	0	0.162309	149.703	-527.115	56.3001	133.961	0	59.4818	56.7211	148.654	1
2495	0	0	495	1	362.228	193.837	168.391	0	0	54.2911	25.8879	177.19	363.71	3732.79	9242.49	-177.19	0	18.2651	14.9056	13.8206	0	0	0.0385364	116.675	-528.732	48.1323	184.192	0	34.7681	33.7086	97.8893	1
2496	0	0	496	1	345.435	219.125	126.309	0	0	18.0313	59.8668	369.812	342.114	3569.73	9308.17	-369.812	0	20.9932	14.1022	13.0605	0	0	0.280838	122.197	-524.278	50.281	184.853	0	39.8252	37.669	202.836	1
2499	0	0	499	1	286.22	128.961	157.258	0	0	-14.82	47.9422	262.907	240.906	3702.24	9220.44	-262.907	0	13.3389	13.3862	12.6297	0	0	0.0838113	155.682	-527.635	64.9021	191.162	0	48.9708	46.5244	190.607	1
2500	0	0	500	1	483.648	221.914	261.735	0	0	56.8122	76.2242	43.2493	296.832	3630.61	9192.16	-43.2493	0	13.0936	13.8205	12.9687	0	0	0.10249	149.727	-535.803	31.1928	170.033	0	41.9505	39.4812	101.041	1
2501	0	0	501	1	294.636	144.869	149.767	0	0	77.2986	45.3877	108.991	151.55	3709.78	9322.65	-108.991	0	7.09936	14.2137	13.9514	0	0	0.154636	110.049	-516.708	64.6272	128.77	0	78.3056	76.3112	186.844	1
2504	0	0	504	1	351.28	152.206	199.074	0	0	-9.7423	-13.7882	148.676	272.852	3597.5	9182.51	-148.676	0	13.5496	14.708	13.8844	0	0	0.128391	150.995	-536.469	50.2238	176.893	0	45.3967	42.943	115.21	1
2505	0	0	505	1	363.955	225.661	138.294	0	0	111.588	36.5455	224.142	339.191	3675.49	9231.83	-224.142	0	17.7745	14.006	13.3639	0	0	0.134416	121.964	-524.364	46.8051	181.948	0	36.8266	34.9181	123.868	1
2506	0	0	506	1	409.724	217.529	192.195	0	0	14.9362	35.3719	276.074	442.891	3672.48	9233.01	-276.074	0	24.7146	13.9244	12.2319	0	0	0.150899	134.867	-526.821	38.8229	240.749	0	28.975	27.5593	112.556	1
2507	0	0	507	1	420.595	232.744	187.851	0	0	93.428	8.459	163.425	401.852	3593.99	9259.92	-163.425	0	19.9081	13.6631	13.3912	0	0	0.101223	144.926	-534.811	37.9633	211.568	0	31.5441	29.9899	83.535	1
2511	0	0	511	1	339.958	196.897	143.062	0	0	11.6537	28.7554	169.254	371.853	3675.77	9239.63	-169.254	0	18.6353	13.5658	12.703	0	0	0.16045	103.283	-514.046	50.7014	161.59	0	33.2554	31.729	90.5421	1
2516	0	0	516	1	370.923	217.618	153.305	0	0	-22.5872	-11.2011	121.378	293.002	3610.35	9279.58	-121.378	0	14.2106	13.399	13.2894	0	0	0.27393	132.935	-524.455	45.0697	162.7	0	41.252	39.3764	100.879	1
2518	0	0	518	1	299.182	134.063	165.119	0	0	25.0588	24.2113	5.22886	183.688	3562.7	9244.17	-5.22886	0	7.92745	14.5989	13.3764	0	0	0.104943	149.653	-532.866	62.9315	131.179	0	64.9319	61.5531	155.486	1
2520	0	0	520	1	382.153	218.481	163.672	0	0	3.53157	4.00432	201.657	266.646	3584.23	9264.38	-201.657	0	13.8711	13.6786	12.4771	0	0	0.152383	153.343	-532.895	42.8243	177.655	0	44.8192	42.4536	134.751	1
2522	0	0	522	1	313.92	133.055	180.865	0	0	24.1787	147.976	53.9222	154.512	3663.24	9120.4	-53.9222	0	6.90293	14.4605	12.8944	0	0	0.102685	190.237	-546.275	57.9664	182.487	0	77.9488	74.2157	183.855	1
2524	0	0	524	1	375.029	171.03	203.999	0	0	143.267	-47.762	687.572	463.08	3544.15	9316.14	-687.572	0	39.7288	12.8706	12.8547	0	0	0.148469	158.267	-536.65	43.6967	197.258	0	48.7546	46.4532	214.15	1
2525	0	0	525	1	354.302	176.602	177.7	0	0	2.38527	49.0947	222.737	350.238	3685.03	9219.29	-222.737	0	18.5289	13.3802	13.586	0	0	0.184264	132.392	-528.755	48.3379	197.559	0	35.0513	33.2087	119.349	1
2528	0	0	528	1	395.266	232.472	162.795	0	0	113.072	-42.1551	661.772	449.425	3474.69	9210.88	-661.772	0	37.3729	12.3909	12.3021	0	0	0.137097	145.284	-531.111	39.9361	175.576	0	47.51	45.0096	215.399	1
2529	0	0	529	1	369.849	177.2	192.649	0	0	74.9717	2.37998	-32.2348	246.913	3811.77	9365.66	32.2348	0	10.3721	13.4766	12.64	0	0	0.0407705	152.054	-532.713	44.8357	160.514	0	46.3786	46.7052	114.391	1
2531	0	0	531	1	293.044	142.254	150.79	0	0	39.6565	136.596	-175.553	191.055	3647.76	9131.78	175.553	0	7.4499	14.5486	13.036	0	0	0.232167	111.065	-517.806	64.4418	133.879	0	62.013	58.7651	193.003	1
2532	0	0	532	1	398.63	223.746	174.885	0	0	5.35808	58.5997	89.8819	336.295	3682.06	9209.78	-89.8819	0	15.5846	13.3938	12.0578	0	0	0.359059	154.991	-528.759	39.9167	188.548	0	36.8444	34.6366	89.0558	1
2533	0	0	533	1	349.413	146.675	202.738	0	0	72.7703	71.5589	323.81	273.903	3614.65	9296.48	-323.81	0	15.8954	13.9683	12.3525	0	0	0.234578	148.108	-530.621	48.7547	170.557	0	45.9404	43.8204	200.318	1
2534	0	0	534	1	357.32	187.462	169.858	0	0	10.6903	70.0314	85.6389	255.283	3676.73	9198.35	-85.6389	0	11.7629	13.8604	12.8787	0	0	0.269334	139.739	-530.56	47.5646	146.795	0	48.2754	45.3956	115.961	1
2535	0	0	535	1	338.396	212.28	126.116	0	0	21.9885	-27.2257	250.981	294.695	3565.77	9096.29	-250.981	0	16.1444	13.8863	12.8104	0	0	0.0621806	140.769	-524.326	51.4	177.829	0	41.1123	38.9008	145.863	1
2539	0	0	539	1	339.281	183.179	156.102	0	0	50.2	16.6879	-47.697	175.166	3736.88	9451.01	47.697	0	7.26932	13.9805	12.4101	0	0	0.0518997	167.44	-538.151	50.9235	174.908	0	62.775	62.6407	159.137	1
2544	0	0	544	1	257.36	147.515	109.845	0	0	13.9571	-56.8208	240.583	245.273	3773.12	9325.2	-240.583	0	13.4073	13.3339	13.4609	0	0	0.272139	123.55	-521.798	77.2445	147.284	0	47.0302	45.3884	166.317	1
2546	0	0	546	1	304.907	142.612	162.294	0	0	68.9181	-23.431	70.8562	209.308	3718.16	9291.81	-70.8562	0	9.59329	13.0704	12.2999	0	0	0.148928	130.575	-517.778	58.4453	150.767	0	55.2387	54.1038	132.999	1
2549	0	0	549	1	420.759	221.121	199.637	0	0	24.5763	97.9971	160.844	245.944	3662.84	9170.38	-160.844	0	12.1459	13.8251	13.1672	0	0	0.128513	183.532	-547.669	37.9046	189.117	0	49.1372	46.99	130.918	1
2551	0	0	551	1	377.833	191.502	186.331	0	0	-2.56083	-19.4072	44.0736	300.012	3689.98	9188.13	-44.0736	0	13.5439	13.6344	12.4591	0	0	0.31875	158.726	-533.534	43.4753	169.246	0	40.8109	38.4171	98.5706	1
2557	0	0	557	1	373.579	242.287	131.292	0	0	4.87707	78.908	-175.983	176.139	3682.54	9289.13	175.982	0	6.90762	14.8989	12.8006	0	0	0.266421	162.765	-532.591	45.2711	136.604	0	65.185	63.4239	209.014	1
2558	0	0	558	1	334.278	144.323	189.956	0	0	-30.0262	-5.79877	120.947	281.946	3617.79	9174.52	-120.947	0	13.6802	14.4792	12.7124	0	0	0.208861	160.629	-538.256	52.7228	186.841	0	43.5454	41.2179	105.375	1
2560	0	0	560	1	354.66	154.68	199.98	0	0	25.8599	6.60246	76.3591	270.67	3761.22	9162.12	-76.3591	0	12.436	15.2109	13.381	0	0	0.174243	127.354	-530.594	49.4934	172.081	0	46.1248	44.3617	113.508	1
2561	0	0	561	1	400.62	220.93	179.69	0	0	80.5864	55.7332	272.025	423.836	3606.83	9212.65	-272.025	0	23.3168	13.2409	12.1321	0	0	0.203994	138.605	-526.957	39.5994	199.208	0	30.0392	28.2438	115.278	1
2562	0	0	562	1	411.894	228.438	183.456	0	0	11.1371	-11.4201	300.635	372.039	3576.62	9279.8	-300.635	0	21.4202	12.7818	12.3641	0	0	0.285137	161.609	-531.438	37.9824	189.921	0	33.3445	31.6644	137.431	1
2564	0	0	564	1	301.109	164.784	136.325	0	0	17.948	33.7552	27.2211	189.59	3769.13	9234.63	-27.2211	0	8.32339	14.0152	12.6447	0	0	0.041767	120.485	-520.158	60.8979	159.277	0	62.3506	60.2158	151.979	1
2566	0	0	566	1	280.071	132.154	147.917	0	0	-6.18526	50.2132	138.767	209.819	3693.61	9218.17	-138.767	0	10.2179	14.0032	12.6318	0	0	0.223568	109.256	-514.456	67.7728	137.742	0	56.9469	54.0382	143.268	1
2567	0	0	567	1	330.529	183.597	146.932	0	0	18.9879	-0.0299964	169.121	234.705	3568.77	9268.41	-169.121	0	11.7935	13.3081	12.8711	0	0	0.330562	172.02	-538.341	52.732	183.217	0	50.1999	48.0068	134.372	1
2568	0	0	568	1	365.392	184.841	180.55	0	0	61.335	56.149	50.552	247.846	3626.09	9212.23	-50.552	0	11.0158	13.6304	12.3599	0	0	0.216979	147.613	-527.84	45.5083	151.054	0	48.8871	45.8886	117.527	1
2569	0	0	569	1	343.564	195.542	148.023	0	0	7.85447	60.4347	197.725	257.512	3579.91	9207.95	-197.725	0	13.255	12.9276	12.3189	0	0	0.0877207	155.889	-531.491	49.0914	175.359	0	45.7522	42.9131	137.32	1
2578	0	0	578	1	325.333	148.876	176.457	0	0	69.2157	-27.7	207.219	215.896	3717.86	9296.08	-207.219	0	11.254	13.7982	12.7129	0	0	0.0716504	135.843	-524.261	54.2474	151.56	0	53.7002	52.1144	166.881	1
2580	0	0	580	1	320.604	189.533	131.071	0	0	23.3012	43.6258	206.468	295.627	3664.12	9324.41	-206.468	0	15.3265	13.6564	12.1645	0	0	0.162131	134.075	-522.245	54.7358	165.299	0	40.4143	38.7782	122.574	1
2581	0	0	581	1	525.727	295.861	229.866	0	0	46.0708	77.8733	188.378	356.788	3641.35	9190.51	-188.378	0	18.0662	14.0894	12.8145	0	0	0.303486	132.079	-528.213	27.9024	173.655	0	34.9754	33.3571	101.626	1
2585	0	0	585	1	355.603	192.095	163.508	0	0	23.0399	14.9819	163.07	248.509	3764.04	9353.06	-163.07	0	12.3757	14.0329	13.2843	0	0	0.240541	162.318	-538.322	48.3496	156.614	0	47.672	46.7658	124.001	1
2591	0	0	591	1	261.257	114.829	146.428	0	0	-32.7005	24.8675	-92.5762	239.423	3720.12	9343.17	92.5762	0	9.79249	12.7612	12.4638	0	0	0.229154	137.311	-521.516	73.2444	164.125	0	46.6577	47.2144	124.425	1
2594	0	0	594	1	355.309	227.826	127.483	0	0	17.7691	47.1173	121.541	214.696	3669.65	9221.26	-121.541	0	10.2388	14.0816	12.6646	0	0	0.12809	134.57	-525.145	47.9411	143.962	0	56.2053	53.1864	137.26	1
2595	0	0	595	1	337.212	185.336	151.876	0	0	79.3017	-11.724	352.293	258.883	3608.12	9379.76	-352.293	0	15.5557	12.516	12.5107	0	0	0.178111	142.848	-523.962	50.2358	153.074	0	47.82	45.8487	229.215	1
2596	0	0	596	1	416.346	221.809	194.537	0	0	126.529	47.1386	91.7915	214.012	3560.89	9221.24	-91.7915	0	9.86886	13.4522	12.5661	0	0	0.0431721	188.024	-540.213	37.9104	153.121	0	55.9547	52.5137	133.265	1
2599	0	0	599	1	312.367	149.691	162.676	0	0	114.692	106.676	165.898	187.725	3672.39	9261.36	-165.898	0	9.25495	14.1119	12.5424	0	0	0.148556	139.637	-524.656	57.6834	144.227	0	63.2846	60.741	167.734	1
2600	0	0	600	1	306.759	138.736	168.023	0	0	97.5033	26.6819	122.347	246.986	3589.92	9241.7	-122.347	0	11.7347	13.2262	12.0875	0	0	0.100315	162.438	-528.859	57.8578	155.168	0	48.5382	45.7351	117.566	1
2605	0	0	605	1	396.235	211.811	184.423	0	0	52.553	107.512	328.476	333.7	3535.21	9160.87	-328.476	0	19.5163	13.6266	12.5102	0	0	0.269033	148.858	-533.598	40.69	225.85	0	38.224	36.4737	169.669	1
2606	0	0	606	1	308.83	157.909	150.921	0	0	5.43875	41.4345	137.169	335.502	3582.32	9226.95	-137.169	0	16.2878	13.8016	12.5367	0	0	0.187135	125.915	-526.569	58.3449	171.017	0	37.0424	34.7521	91.6981	1
2607	0	0	607	1	395.984	194.815	201.169	0	0	36.473	74.5598	141.155	350.413	3650.95	9193.82	-141.155	0	16.9509	13.3399	12.1913	0	0	0.287001	158.402	-531.148	40.3451	192.657	0	35.2043	33.4627	89.4223	1
2608	0	0	608	1	368.112	199.6	168.512	0	0	10.9896	46.8764	198.16	302.412	3676.43	9321.16	-198.16	0	15.5772	13.3791	12.6219	0	0	0.212035	129.874	-519.154	45.054	163.455	0	39.4765	37.841	116.968	1
2609	0	0	609	1	397.827	194.512	203.315	0	0	87.1693	60.6377	173.094	236.72	3799.57	9307.4	-173.094	0	11.7736	13.9055	11.2778	0	0	0.208049	139.234	-518.339	39.7989	170.37	0	49.5517	48.1719	130.357	1
2611	0	0	611	1	281.785	110.157	171.628	0	0	-59.1825	129.343	-190.133	175.027	3646.94	9139.04	190.133	0	6.92677	14.2414	13.0448	0	0	0.0288311	121.438	-522.697	67.9766	139.836	0	67.1682	62.6674	209.682	1
2612	0	0	612	1	386.316	205.135	181.181	0	0	106.205	2.27294	228.384	301.34	3680.88	9266.11	-228.384	0	15.9262	13.7409	13.258	0	0	0.067273	165.793	-542.493	42.7462	176.062	0	40.4766	38.6951	137.508	1
2613	0	0	613	1	430.617	222.506	208.111	0	0	16.042	45.5944	331.334	262.972	3571.72	9322.45	-331.334	0	15.5203	13.9436	12.8649	0	0	0.245252	154.858	-530.723	36.5969	170.642	0	47.8715	45.3961	213.585	1
2615	0	0	615	1	350.406	172.961	177.445	0	0	42.7484	6.32799	98.8507	280.097	3744.33	9262.05	-98.8507	0	13.106	13.3201	12.7876	0	0	0.27054	153.61	-535.498	48.4216	203.219	0	42.8042	41.831	104.708	1
2616	0	0	616	1	341.405	146.951	194.455	0	0	36.4095	119.973	-22.778	256.992	3750.67	9248.07	22.778	0	10.7559	13.6978	12.7272	0	0	0.236156	152.285	-532.197	50.5209	171.853	0	46.4803	45.4716	114.454	1
2618	0	0	618	1	383.605	158.828	224.777	0	0	30.9972	54.6676	99.2927	267.623	3656.42	9213.71	-99.2927	0	12.4644	13.2391	12.4828	0	0	0.151201	156.904	-530.105	42.317	212.034	0	45.2744	42.7398	109.667	1
2619	0	0	619	1	295.612	148.519	147.093	0	0	-11.9528	48.7991	159.349	236.554	3599.71	9219.58	-159.349	0	11.7732	13.5238	12.2344	0	0	0.0657588	127.932	-517.788	61.5658	167.994	0	50.1584	47.1093	130.548	1
2625	0	0	625	1	335.777	163.481	172.296	0	0	51.3416	-1.16149	-103.892	248.437	3735.74	9369.2	103.892	0	10.0432	13.0205	11.6878	0	0	0.131451	123.583	-514.575	50.2346	157.992	0	43.9651	45.1234	123.468	1
2626	0	0	626	1	336.723	199.571	137.153	0	0	6.21227	85.9568	267.509	215.085	3681.21	9381.74	-267.509	0	11.8949	13.8112	12.3747	0	0	0.0787806	156.841	-528.045	51.3113	168.505	0	54.6436	52.4045	202.323	1
2628	0	0	628	1	273.921	142.893	131.028	0	0	90.4266	63.6802	164.923	199.487	3696.65	9204.7	-164.923	0	9.83911	13.8604	12.5148	0	0	0.109026	124.36	-517.931	69.7206	153.643	0	59.6185	56.8403	160.394	1
2630	0	0	630	1	500.599	317.424	183.175	0	0	76.8596	35.3218	436.958	536.785	3610.56	9332.72	-436.958	0	35.0658	12.7755	12.4775	0	0	0.205423	157.842	-535.793	29.1703	244.733	0	30.2144	27.8098	177.913	1
2631	0	0	631	1	382.631	186.845	195.786	0	0	59.886	42.0042	162.376	352.181	3727.19	9326.04	-162.376	0	17.3895	13.8247	12.8617	0	0	0.166167	115.394	-520.41	43.112	167.431	0	34.7663	33.9226	91.1405	1
2632	0	0	632	1	310.692	146.063	164.629	0	0	-76.4742	165.347	-116.971	231.482	3763.89	9302.35	116.971	0	9.40555	12.51	11.9878	0	0	0.111234	150.77	-524.392	55.9844	182.288	0	48.2151	48.0387	135.244	1
2634	0	0	634	1	324.512	161.143	163.369	0	0	14.5901	34.0639	-96.6563	153.86	3772.49	9533.3	96.6563	0	6.21452	14.1073	12.7858	0	0	0.130968	145.958	-530.287	54.7944	124.054	0	70.6161	68.2559	194.761	1
2639	0	0	639	1	394.248	239.819	154.429	0	0	67.2138	33.5772	168.504	355.713	3620.21	9234.8	-168.504	0	17.6745	12.9653	12.0472	0	0	0.150783	159.335	-527.814	40.271	194.532	0	34.2339	32.5194	92.6167	1
2640	0	0	640	1	340.952	191.618	149.334	0	0	-15.361	5.474	195.709	341.884	3603.12	9262.91	-195.709	0	17.75	13.131	11.7478	0	0	0.313393	125.778	-518.754	49.2924	198.417	0	35.0892	33.3251	103.197	1
2641	0	0	641	1	328.22	204.264	123.956	0	0	47.9533	-5.19191	245.438	293.465	3639.47	9273.57	-245.438	0	15.8627	14.0191	12.6709	0	0	0.244971	132.008	-527.827	53.7084	193.185	0	41.3771	39.6154	147.467	1
2643	0	0	643	1	290.738	169.004	121.734	0	0	-44.8653	-1.16797	-10.0534	171.934	3732.29	9269.55	10.0534	0	7.47649	13.3664	12.138	0	0	0.195417	140.555	-520.033	62.7992	142.955	0	65.4515	64.2781	158.755	1
2649	0	0	649	1	322.963	132.197	190.766	0	0	71.4151	10.0231	-77.3437	225.216	3715.67	9358.02	77.3437	0	9.18838	13.47	12.026	0	0	0.0817601	158.557	-528.849	53.853	179.441	0	49.1999	50.388	130.354	1
2652	0	0	652	1	240.52	92.5669	147.953	0	0	39.6292	-34.5358	-193.189	170.015	3747.45	9302.92	193.189	0	6.79329	12.9758	12.1025	0	0	0.217782	137.039	-519.705	82.69	156.937	0	63.8343	64.2976	207.27	1
2662	0	0	662	1	415.372	216.458	198.914	0	0	12.8988	-1.7566	96.4586	312.811	3674.52	9170.48	-96.4585	0	14.6875	13.7758	12.7594	0	0	0.174504	135.638	-529.023	38.326	176.15	0	39.6309	37.6252	95.7326	1
2664	0	0	664	1	333.562	185.244	148.317	0	0	131.844	68.4534	324.817	293.849	3655.24	9299.59	-324.817	0	17.0282	14.034	12.1218	0	0	0.0803351	156.748	-535.456	51.9611	197.293	0	43.1152	41.2918	187.363	1
2665	0	0	665	1	367.276	186.112	181.164	0	0	61.4353	66.89	132.203	351.295	3625.98	9201.49	-132.203	0	16.8085	12.8687	11.8121	0	0	0.17446	151.132	-527.54	44.2288	234.401	0	34.8336	32.955	86.9186	1
2670	0	0	670	1	412.857	217.906	194.951	0	0	-33.5597	63.2273	143.045	296.173	3720.98	9205.15	-143.045	0	14.5687	13.4586	12.84	0	0	0.250981	139.481	-526.359	38.5227	169.35	0	40.6716	38.9127	105.702	1
2671	0	0	671	1	387.194	225.251	161.943	0	0	44.5604	30.8983	351.617	484.281	3642.86	9337.14	-351.617	0	29.0647	11.8216	11.6516	0	0	0.0891887	125.411	-517.307	40.2991	217.929	0	26.7802	25.8934	127.167	1
2673	0	0	673	1	322.727	143.737	178.989	0	0	69.0396	53.4865	-10.4245	273.233	3718.04	9214.89	10.4245	0	11.5602	12.4537	11.6812	0	0	0.127556	134.575	-515.282	52.6521	179.258	0	43.0494	40.9729	105.169	1
2674	0	0	674	1	409.122	200.96	208.161	0	0	45.7542	96.7606	191.191	334.444	3641.67	9271.28	-191.191	0	16.9793	12.9517	12.0063	0	0	0.182279	196.391	-539.253	38.2203	186.563	0	35.8812	34.44	104.99	1
2675	0	0	675	1	405.885	262.239	143.645	0	0	114.628	-78.2989	393.953	380.42	3572.79	9346.68	-393.953	0	24.1165	12.0946	11.9116	0	0	0.254915	167.993	-533	38.0852	204.351	0	35.854	33.9065	193.845	1
2676	0	0	676	1	352.827	202.27	150.556	0	0	-13.6129	-48.1784	286.801	341.576	3601.37	9216.9	-286.801	0	19.6366	13.0653	12.1132	0	0	0.258422	131.389	-522.955	47.2032	180.382	0	35.5519	33.6288	143.069	1
2677	0	0	677	1	346.489	195.182	151.307	0	0	54.5135	14.1471	176.581	270.143	3632.91	9254.23	-176.581	0	13.5787	12.7175	12.0636	0	0	0.117351	157.668	-525.824	48.1188	156.677	0	43.2681	41.4657	120.728	1
2680	0	0	680	1	273.209	136.866	136.343	0	0	48.7086	-2.34263	44.209	156.992	3638.71	9370.38	-44.209	0	7.01003	14.2904	12.6792	0	0	0.0321327	162.942	-532.12	70.757	173.348	0	73.23	72.9111	173.985	1
2681	0	0	681	1	368.967	200.98	167.987	0	0	-11.7581	-1.79014	194.946	287.208	3599.52	9170.51	-194.946	0	14.9038	13.5871	12.1373	0	0	0.241762	146.573	-526.749	44.6846	159.347	0	41.5643	39.4028	121.888	1
2682	0	0	682	1	353.014	145.108	207.907	0	0	50.3173	91.4627	-2.89237	198.897	3637.1	9077.26	2.89237	0	8.44646	12.9585	13.0747	0	0	0.156423	131.156	-522.04	47.8558	140.72	0	59.3704	57.8896	140.378	1
2683	0	0	683	1	344.884	192.043	152.841	0	0	-2.20016	24.0378	245.37	243.174	3689.62	9244.34	-245.37	0	13.2086	13.4353	11.9085	0	0	0.122787	178.174	-535.495	48.8719	196.661	0	48.2497	45.9222	173.461	1
2693	0	0	693	1	350.549	214.456	136.093	0	0	88.5349	36.4739	168.632	256.097	3698.55	9231.91	-168.632	0	12.7068	14.1258	12.7266	0	0	0.254311	118.668	-519.604	48.9643	139.044	0	47.3969	45.3361	128.4	1
2694	0	0	694	1	356.604	171.939	184.666	0	0	83.7224	13.6133	231.365	246.365	3603.7	9155.11	-231.365	0	13.05	12.824	12.7935	0	0	0.0500882	162.476	-530.363	46.8482	184.235	0	47.7757	45.155	164.783	1
2700	0	0	700	1	290.174	145.454	144.72	0	0	56.2362	19.966	53.341	141.724	3631.18	9647.05	-53.341	0	6.3466	13.8419	12.0711	0	0	0.117511	156.757	-522.151	63.4202	144.419	0	78.9857	77.5447	187.255	1
2701	0	0	701	1	394.271	231.177	163.094	0	0	51.9737	82.7901	266.745	278.134	3635.45	9185.59	-266.745	0	15.2504	13.4015	12.3905	0	0	0.408852	144.959	-528.725	40.7589	168.479	0	43.4681	41.3065	168.429	1
2702	0	0	702	1	389.868	264.835	125.032	0	0	10.9117	2.52142	314.336	383.2	3576.85	9265.86	-314.336	0	22.3304	12.2797	12.1713	0	0	0.181726	191.846	-538.593	40.5506	225.922	0	32.3949	30.8349	139.423	1
2705	0	0	705	1	338.516	168.846	169.67	0	0	69.473	69.3607	124.024	307.167	3617.95	9199.02	-124.024	0	14.5718	12.7726	11.7898	0	0	0.114292	163.902	-529.931	49.5442	191.036	0	39.3486	37.127	96.711	1
2710	0	0	710	1	336.565	182.381	154.184	0	0	69.6093	59.3054	258.17	266.539	3617.81	9308.73	-258.17	0	14.4668	12.9867	11.965	0	0	0.172119	136.985	-520.053	50.2911	163.186	0	44.5799	42.1476	163.705	1
2711	0	0	711	1	379.16	198.8	180.36	0	0	40.6251	24.748	388.222	355.193	3547.14	9243.63	-388.222	0	22.1591	12.9654	11.6029	0	0	0.0391015	132.249	-520.488	42.2096	190.355	0	38.7277	36.5854	210.448	1
2716	0	0	716	1	335.975	211.416	124.559	0	0	6.705	97.2503	43.1462	242.939	3680.72	9171.13	-43.1462	0	10.7704	12.8321	11.7156	0	0	0.175057	133.985	-511.803	50.0615	140.076	0	49.1492	46.2361	117.722	1
2722	0	0	722	1	401.709	248.403	153.306	0	0	93.3904	11.2041	334.562	437.944	3594.03	9157.52	-334.562	0	25.7485	12.0238	11.8128	0	0	0.085415	144.346	-525.765	38.5281	217.885	0	29.3163	28.0524	132.786	1
2723	0	0	723	1	347.311	195.616	151.695	0	0	-2.10429	-43.997	100.337	326.474	3689.52	9312.38	-100.337	0	15.5815	12.5394	11.6333	0	0	0.190939	113.873	-512.892	47.4543	173.525	0	35.9689	34.85	86.442	1
2724	0	0	724	1	373.879	188.003	185.876	0	0	38.1362	34.8903	105.335	254.919	3649.28	9233.49	-105.335	0	11.954	12.6528	11.7435	0	0	0.183142	146.78	-522.372	42.9399	159.673	0	46.2251	43.8574	112.301	1
2726	0	0	726	1	333.663	166.864	166.8	0	0	77.2162	-19.9845	-110.025	215.755	3809.52	9188.71	110.025	0	8.73819	13.0689	12.0085	0	0	0.310773	146.173	-524.257	51.0279	179.305	0	51.5922	49.7449	145.716	1
2731	0	0	731	1	496.67	325.477	171.194	0	0	55.5585	51.4103	236.023	309.897	3631.86	9316.63	-236.023	0	16.4733	13.0309	12.0884	0	0	0.281564	207.336	-548.9	29.4204	214.814	0	38.547	36.698	131.747	1
2732	0	0	732	1	409.756	224.436	185.319	0	0	33.4769	-19.4888	132.621	450.094	3653.94	9287.87	-132.621	0	21.8687	11.4992	11.1649	0	0	0.16039	152.674	-524.297	36.8043	230.257	0	26.6176	25.69	67.0055	1
2734	0	0	734	1	297.066	116.44	180.626	0	0	88.7478	77.3015	248.033	249.388	3598.67	9290.74	-248.033	0	13.3688	13.0838	11.7439	0	0	0.289042	137.296	-516.898	60.0827	171.561	0	47.6803	44.8596	168.63	1
2739	0	0	739	1	320.589	179.387	141.202	0	0	97.3864	-73.6191	389.191	344.833	3590.03	9342	-389.191	0	21.7424	12.8982	11.8806	0	0	0.138681	118.484	-514.4	53.7639	155.876	0	39.4809	37.374	209.688	1
2740	0	0	740	1	410.584	218.795	191.789	0	0	52.4867	34.2292	131.246	388.385	3634.93	9234.15	-131.246	0	18.6356	12.3314	11.4383	0	0	0.234793	145.469	-524.5	37.3398	261.749	0	31.2658	29.7123	78.3785	1
2753	0	0	753	1	349.756	216.032	133.724	0	0	70.0797	-2.90569	338.072	344.075	3617.34	9171.63	-338.072	0	20.372	13.0482	12.4073	0	0	0.102767	140.664	-526.003	48.0241	187.938	0	36.9729	35.6859	172.032	1
2755	0	0	755	1	379.95	168.584	211.366	0	0	-33.098	19.5257	-160.721	182.124	3820.18	9149.2	160.721	0	7.2864	13.9436	12.8504	0	0	0.21578	141.989	-528.844	43.6134	132.643	0	62.1281	58.5941	191.303	1
2756	0	0	756	1	401.697	176.37	225.328	0	0	30.0162	-11.6785	164.859	340.381	3657.4	9180.4	-164.859	0	17.0386	13.1715	11.8505	0	0	0.219987	143.288	-524.454	39.2312	177.828	0	35.4335	33.9404	95.204	1
2758	0	0	758	1	377.06	174.415	202.645	0	0	98.3851	-3.02215	151.267	320.545	3688.7	9271.4	-151.267	0	15.7251	12.4406	11.609	0	0	0.131809	145.465	-525.21	42.1961	156.038	0	36.9146	35.6143	95.2558	1
2759	0	0	759	1	364.387	208.613	155.774	0	0	20.687	45.8384	206.166	275.505	3666.73	9122.88	-206.166	0	14.2828	12.722	10.7813	0	0	0.0653716	155.73	-524.683	43.8086	190.203	0	42.1412	40.2124	129.823	1
2768	0	0	768	1	269.268	145.428	123.84	0	0	15.8106	-14.651	78.9789	178.121	3671.61	9183.37	-78.9789	0	8.25114	13.4631	12.4312	0	0	0.0663907	148.942	-528.989	70.8987	158.376	0	66.0852	62.4645	157.955	1
2769	0	0	769	1	379.714	190.986	188.728	0	0	5.43349	21.9722	-105.992	243.1	3781.65	9346.07	105.992	0	9.8145	13.477	11.5916	0	0	0.0898592	152.938	-526.737	42.4421	164.411	0	45.5741	46.1236	128.449	1
2771	0	0	771	1	336.503	124.278	212.225	0	0	-56.8203	132.352	-15.7619	229.419	3744.24	9136.03	15.7619	0	9.83545	12.583	12.1276	0	0	0.157389	144.168	-518.808	50.1094	157.386	0	50.3383	48.174	122.728	1
2772	0	0	772	1	393.751	216.088	177.662	0	0	53.9235	43.7904	138.363	305.436	3633.5	9224.59	-138.363	0	14.7385	12.0452	11.7606	0	0	0.228648	158.049	-523.901	39.5862	189.318	0	38.6178	36.6308	98.3017	1
2774	0	0	774	1	321.348	133.963	187.384	0	0	75.8693	81.689	192.117	212.982	3611.55	9186.69	-192.117	0	10.7931	12.3345	12.616	0	0	0.120221	157.42	-524.506	53.763	192.845	0	54.0229	51.1709	161.87	1
2777	0	0	777	1	292.491	146.077	146.414	0	0	25.0486	8.1531	254.676	245.655	3562.71	9160.57	-254.676	0	13.4236	12.0828	12.5883	0	0	0.0438743	97.1317	-504.674	61.3169	149.958	0	46.897	44.184	176.19	1
2785	0	0	785	1	313.852	153.127	160.724	0	0	49.8284	-44.6105	-102.826	184.413	3637.59	9412.65	102.826	0	7.55754	13.6544	12.0319	0	0	0.116571	141.289	-521.755	56.3128	163.186	0	57.5421	58.2523	161.593	1
2786	0	0	786	1	388.625	210.063	178.561	0	0	14.7005	59.7305	196.097	299.888	3672.72	9308.31	-196.097	0	15.3909	12.6721	12.142	0	0	0.22771	122.25	-515.437	40.9639	141.257	0	39.1324	37.4749	115.947	1
2790	0	0	790	1	299.869	137.877	161.991	0	0	69.0942	-4.45198	245.465	211.109	3618.33	9173.17	-245.465	0	11.3845	12.7214	11.7207	0	0	0.223916	130.928	-518.354	58.8608	192.771	0	54.386	51.7056	196.524	1
2793	0	0	793	1	395.792	239.85	155.942	0	0	4.68611	72.3401	107.778	269.525	3682.73	9395.36	-107.778	0	12.6909	12.8717	11.2346	0	0	0.125116	134.835	-517.184	39.4593	145.161	0	43.1305	41.9949	101.525	1
2797	0	0	797	1	335.69	215.848	119.841	0	0	12.5945	-3.96446	274.621	317.056	3575.17	9272.34	-274.621	0	17.7521	12.2234	11.7353	0	0	0.13844	146.089	-522.852	49.6262	196.009	0	37.4988	35.3944	145.603	1
2798	0	0	798	1	414.486	226.527	187.959	0	0	71.5958	91.6542	212.545	283.268	3615.82	9276.39	-212.545	0	14.6582	13.0167	11.7846	0	0	0.311216	160.135	-528.878	37.4415	185.401	0	41.9225	39.9054	132.108	1
2800	0	0	800	1	318.502	183.741	134.762	0	0	75.261	86.6512	196.479	236.824	3612.16	9281.39	-196.479	0	12.0536	12.8992	11.9891	0	0	0.239749	143.118	-522.313	54.3825	151.334	0	49.3185	46.9696	146.2	1
2803	0	0	803	1	372.741	280.46	92.2813	0	0	94.5326	-0.754795	666.788	442.764	3592.89	9269.13	-666.788	0	36.9735	11.9	11.5797	0	0	0.170202	128.939	-519.228	42.4852	166.514	0	48.8304	45.6349	220.372	1
2804	0	0	804	1	323.003	172.366	150.637	0	0	11.4856	20.6047	61.233	242.187	3675.93	9247.78	-61.233	0	10.9773	12.936	11.847	0	0	0.186895	123.699	-512.255	53.1876	136.746	0	48.7546	46.3238	117.187	1
2806	0	0	806	1	354.435	195.837	158.597	0	0	-16.6024	-31.1037	188.009	203.197	3704.02	9498.8	-188.009	0	10.5429	12.6042	11.7766	0	0	0.0396387	199.336	-539.746	46.278	190.973	0	53.9641	52.4407	152.824	1
2807	0	0	807	1	359.346	164.882	194.465	0	0	34.1508	27.5829	256.416	322.265	3553.61	9240.8	-256.416	0	17.5763	12.0129	11.236	0	0	0.154489	191.2	-535.145	44.5273	214.85	0	36.6007	34.4342	134.858	1
2813	0	0	813	1	361.025	167.32	193.705	0	0	55.0933	86.3612	139.648	236.227	3632.33	9082.36	-139.648	0	11.3813	13.0783	12.0344	0	0	0.176237	140.758	-528.854	45.6379	184.629	0	49.8743	48.0894	123.314	1
2814	0	0	814	1	369.569	204.602	164.966	0	0	96.2365	83.9369	215.147	273.672	3690.84	9084.78	-215.147	0	14.1796	11.8448	11.9882	0	0	0.0498878	159.544	-525.045	43.2493	169.859	0	42.1747	40.4569	138.761	1
2815	0	0	815	1	359.808	176.45	183.358	0	0	-3.71831	-4.48902	303.919	252.953	3691.14	9272.87	-303.919	0	14.6448	11.7369	11.0694	0	0	0.161602	163.52	-522.494	44.1138	185.027	0	45.0992	43.4043	191.332	1
2818	0	0	818	1	406.666	223.3	183.365	0	0	50.6919	-3.76851	439.811	441.806	3636.73	9272.15	-439.811	0	29.1161	12.7728	12.1848	0	0	0.145648	139.838	-530.684	38.5465	195.855	0	35.2995	32.8725	209.675	1
2821	0	0	821	1	434.266	238.063	196.204	0	0	39.0169	-19.4914	327.647	460.561	3548.74	9287.87	-327.647	0	27.1526	11.7741	10.937	0	0	0.0851656	149.677	-525.675	34.0381	242.723	0	27.321	26.2043	118.926	1
2823	0	0	823	1	345.641	187.882	157.76	0	0	-10.7256	31.0547	207.623	300.715	3598.49	9237.33	-207.623	0	15.7347	12.7432	11.4565	0	0	0.180995	135.341	-518.929	47.7873	193.885	0	39.1613	36.8416	121.403	1
2830	0	0	830	1	285.379	146.158	139.222	0	0	31.0236	90.5939	164.289	216.232	3656.4	9078.13	-164.289	0	10.7056	13.0482	11.3981	0	0	0.0788471	144.683	-521.414	63.2364	174.787	0	53.3383	51.5954	139.607	1
2843	0	0	843	1	459.496	290.267	169.23	0	0	23.4098	65.1697	236.16	484.993	3664.01	9302.87	-236.16	0	25.8867	12.1142	11.1544	0	0	0.390205	166.985	-532.483	31.8126	232.233	0	25.3345	24.1612	86.4524	1
2844	0	0	844	1	385.434	226.745	158.689	0	0	41.7556	11.9241	284.709	342.706	3645.66	9256.46	-284.709	0	19.2508	12.0823	11.2886	0	0	0.198851	147.308	-521.204	40.4776	199.948	0	34.7637	33.2572	139.971	1
2848	0	0	848	1	381.341	206.28	175.061	0	0	77.2657	24.0329	190.839	271.424	3610.15	9144.69	-190.839	0	13.793	12.302	11.195	0	0	0.12364	139.763	-517.763	41.1564	161.148	0	42.6986	40.5534	123.495	1
2849	0	0	849	1	299.443	147.395	152.048	0	0	7.34432	0.758817	147.911	219.052	3680.08	9267.62	-147.911	0	10.8022	12.2095	11.6138	0	0	0.0274661	129.677	-512.116	58.3183	138.543	0	51.6656	49.7228	132.435	1
2850	0	0	850	1	355.86	200.066	155.794	0	0	20.2602	37.7559	68.9727	256.258	3766.82	9230.62	-68.9727	0	11.6494	12.5288	12.4432	0	0	0.0316554	139.805	-525.757	46.4864	165.83	0	46.0833	44.3418	113.227	1
2851	0	0	851	1	309.073	162.931	146.142	0	0	14.3405	-10.184	220.426	220.077	3673.08	9278.56	-220.426	0	11.6692	12.787	11.8986	0	0	0.0970305	132.76	-516.736	56.5915	161.115	0	51.6626	49.5156	169.907	1
2853	0	0	853	1	314.436	151.6	162.835	0	0	102.41	44.4528	-146.551	161.704	3784.33	9423.25	146.551	0	6.38402	13.6258	11.8422	0	0	0.10929	134.186	-518.715	55.9326	135.538	0	66.2873	65.0786	205.661	1
2854	0	0	854	1	341.677	174.164	167.513	0	0	15.7946	13.5532	-87.8108	179.568	3671.63	9254.83	87.8108	0	7.31252	12.9935	12.0028	0	0	0.0469367	148.348	-523.67	49.2582	170.865	0	62.0747	59.8693	163.178	1
2857	0	0	857	1	267.337	144.634	122.703	0	0	-37.322	56.8516	-157.883	155.622	3824.4	9410.85	157.883	0	6.1933	13.4414	11.893	0	0	0.103713	173.098	-535.677	70.859	154.281	0	68.5933	66.6467	215.538	1
2860	0	0	860	1	390.13	175.243	214.887	0	0	-17.5012	32.2665	318.115	298.933	3505.6	9236.11	-318.115	0	17.5531	11.3101	11.4885	0	0	0.302615	154.954	-518.996	39.445	183.385	0	39.3189	37.1522	172.182	1
2861	0	0	861	1	410.345	240.846	169.499	0	0	-6.43444	12.7316	331.725	256.904	3693.85	9255.65	-331.725	0	15.2798	11.5433	11.519	0	0	0.0383758	140.434	-515.794	36.9664	155.066	0	45.3314	43.7336	211.931	1
2862	0	0	862	1	373.657	194.109	179.548	0	0	-17.5803	88.7807	177.127	331.485	3705	9179.6	-177.127	0	16.7877	11.8782	12.2979	0	0	0.271901	126.628	-517.684	42.8299	189.072	0	35.3368	33.8812	102.182	1
2867	0	0	867	1	487.754	240.411	247.343	0	0	-1.52585	-35.0583	203.378	446.162	3589.29	9203.78	-203.378	0	23.4456	13.0844	11.0819	0	0	0.191455	154.32	-530.607	29.7235	218.562	0	27.6321	26.0481	83.1706	1
2869	0	0	869	1	312.999	137.748	175.25	0	0	63.2334	36.8329	14.0601	159.14	4022.83	9430.87	-14.0601	0	6.8783	13.5393	12.2012	0	0	0.0773307	158.643	-525.647	56.6071	149.763	0	69.7225	67.5085	170.191	1
2873	0	0	873	1	297.654	165.208	132.446	0	0	18.2866	25.4457	258.288	223.078	3569.47	9242.93	-258.288	0	12.2256	12.156	10.5289	0	0	0.147272	136.556	-512.442	57.5068	187.326	0	50.9564	47.8244	187.486	1
2877	0	0	877	1	292.05	117.669	174.381	0	0	-23.6321	22.9391	19.8878	194.453	3711.05	9345.1	-19.8878	0	8.56787	12.0102	11.3686	0	0	0.0511643	159.668	-519.721	59.9585	167.777	0	56.6368	56.1221	135.725	1
2879	0	0	879	1	304.742	128.724	176.018	0	0	-10.0933	50.917	-210.2	208.478	3797.17	9416.78	210.2	0	8.18596	11.8981	11.5744	0	0	0.0218978	168.704	-528.633	56.4921	182.939	0	52.2611	50.7054	171.619	1
2880	0	0	880	1	283.747	125.459	158.288	0	0	-27.8426	66.0639	106.11	247.101	3515.94	9202.32	-106.11	0	11.7059	12.0219	10.4973	0	0	0.200671	124.578	-506.869	61.4221	151.685	0	46.2484	43.131	109.373	1
2881	0	0	881	1	314.562	191.238	123.324	0	0	-3.03468	15.0156	298.476	338.106	3590.79	9253.36	-298.476	0	19.4172	11.6297	10.9332	0	0	0.221404	151.155	-517.84	53.0648	205.848	0	35.0889	33.1989	144.607	1
2882	0	0	882	1	421.477	206.775	214.702	0	0	103.689	61.8133	93.0963	254.391	3683.39	9206.57	-93.0963	0	11.7206	12.4794	11.9731	0	0	0.162346	181.501	-535.406	36.4103	182.474	0	46.9337	44.2336	113.785	1
2883	0	0	883	1	398.049	258.201	139.848	0	0	76.8304	21.5893	272.86	314.234	3610.59	9346.45	-272.86	0	17.3528	12.1981	11.2348	0	0	0.129548	199.963	-528.02	38.7549	171.627	0	37.7089	35.809	141.823	1
2889	0	0	889	1	329.651	142.9	186.751	0	0	1.88747	22.9463	195.931	253.187	3685.53	9245.43	-195.931	0	13.0663	11.8207	10.9654	0	0	0.136012	195.82	-533.955	49.8542	209.396	0	44.3731	42.3803	133.784	1
2898	0	0	898	1	278.924	147.079	131.845	0	0	80.4726	-49.3777	242.451	310.84	3606.95	9218.1	-242.451	0	16.8512	12.2902	11.3364	0	0	0.124566	137.65	-517.604	64.4074	166.395	0	37.6964	35.5824	133.758	1
2901	0	0	901	1	393.857	231.49	162.367	0	0	10.8058	31.8378	190.279	383.191	3676.61	9236.54	-190.279	0	19.6086	11.0695	10.8873	0	0	0.192158	126.75	-507.594	38.4	173.405	0	30.2665	28.8246	90.0698	1
2902	0	0	902	1	280.565	176.399	104.166	0	0	25.0517	38.6453	252.939	301.213	3562.71	9229.73	-252.939	0	16.3782	12.0878	11.4246	0	0	0.242372	127.217	-510.708	63.7267	171.831	0	38.975	36.5228	142.857	1
2903	0	0	903	1	328.61	179.436	149.174	0	0	45.2919	120.737	211.109	209.262	3642.13	9446.62	-211.109	0	10.8491	12.4369	10.9842	0	0	0.241683	141.583	-511.581	50.6294	151.267	0	53.1384	51.435	161.95	1
2904	0	0	904	1	255.372	116.418	138.954	0	0	-25.8149	7.66251	123.415	166.118	3812.9	9460.04	-123.415	0	8.05064	12.6679	11.1556	0	0	0.140493	187.683	-532.298	73.6063	168.839	0	65.8423	64.2063	156.816	1
2905	0	0	905	1	280.737	124.636	156.101	0	0	-28.6926	80.7829	129.775	167.202	3716.11	9287.26	-129.775	0	8.09989	12.7455	11.3904	0	0	0.0803762	172.705	-527.113	64.4121	154.015	0	66.8682	64.8773	163.965	1
2906	0	0	906	1	464.134	264.725	199.409	0	0	65.6764	57.9736	281.482	520.768	3621.74	9310.07	-281.482	0	28.9642	11.7379	10.4002	0	0	0.20409	146.752	-523.132	30.8623	250.597	0	24.0493	22.8642	92.0847	1
2907	0	0	907	1	381.784	212.719	169.065	0	0	56.6446	-25.2557	646.293	410.288	3531.12	9293.64	-646.293	0	33.627	11.0388	11.4018	0	0	0.187471	169.7	-526.28	40.3933	199.983	0	48.8425	45.528	228.387	1
2908	0	0	908	1	316.166	152.25	163.916	0	0	102.848	2.50046	63.3457	202.617	3684.23	9166.22	-63.3457	0	9.16741	12.4014	11.5741	0	0	0.165284	164.467	-525.196	54.0684	185.729	0	57.3724	54.3651	137.754	1
2915	0	0	915	1	293.565	135.898	157.667	0	0	-19.7622	-18.8999	-24.2489	177.224	3707.18	9187.62	24.2489	0	7.61198	12.4875	11.8474	0	0	0.254748	157.004	-526.889	60.6019	168.253	0	63.7521	60.1385	153.022	1
2916	0	0	916	1	324.856	174.806	150.05	0	0	-41.7824	9.07435	62.5281	200.173	3729.2	9259.31	-62.5281	0	9.21075	12.4263	11.2903	0	0	0.106649	183.747	-529.566	51.7552	169.892	0	56.196	54.3974	136.078	1
2922	0	0	922	1	396.21	198.766	197.445	0	0	87.1082	-2.64655	168.012	272.607	3699.97	9271.03	-168.012	0	13.5934	12.3504	11.017	0	0	0.0796873	150.197	-520.742	38.95	177.791	0	42.171	40.8201	113.205	1
2925	0	0	925	1	336.475	182.327	154.149	0	0	73.5897	-6.17914	22.6637	234.698	3713.49	9075.24	-22.6637	0	10.29	12.6548	11.1447	0	0	0.182448	130.784	-516.568	49.2861	146.445	0	48.5407	47.9721	118.739	1
2927	0	0	927	1	366.101	182.813	183.288	0	0	-8.72788	-3.25882	269.514	204.919	3596.49	9171.98	-269.514	0	11.4656	12.0754	11.9703	0	0	0.183324	145.73	-517.843	43.9792	155.404	0	55.1579	52.0015	217.015	1
2930	0	0	930	1	287.959	145.39	142.569	0	0	28.8624	49.6925	95.3499	231.896	3658.56	9318.35	-95.3499	0	10.7692	12.801	11.7804	0	0	0.353363	146.185	-518.549	62.6095	158.764	0	50.1038	48.5169	119.367	1
2931	0	0	931	1	322.993	171.455	151.538	0	0	-14.6184	-48.5522	275.297	210.086	3702.04	9316.93	-275.297	0	11.9419	12.2882	11.6931	0	0	0.241658	135.903	-517.717	52.4499	158.582	0	52.9376	50.7277	207.44	1
2936	0	0	936	1	377.107	184.734	192.372	0	0	26.1428	15.297	138.703	243.361	3661.28	9253.08	-138.703	0	11.8291	12.6195	11.8764	0	0	0.146574	162.337	-527.386	42.4996	171.071	0	47.7267	45.7423	120.47	1
2938	0	0	938	1	387.45	207.862	179.588	0	0	23.4999	-2.09477	137.302	221.562	3763.58	9270.47	-137.302	0	10.7906	12.7909	11.7201	0	0	0.172821	164.239	-529.628	40.9271	148.761	0	51.4618	50.4003	129.332	1
2940	0	0	940	1	319.083	194.031	125.052	0	0	38.0105	79.2334	168.388	252.295	3649.41	9288.81	-168.388	0	12.5332	12.0653	11.2844	0	0	0.339804	159.239	-521.749	52.7575	179.844	0	45.1684	43.4475	121.604	1
2942	0	0	942	1	258.069	129.027	129.042	0	0	34.8838	-30.4219	105.935	196.736	3752.2	9298.8	-105.935	0	9.34735	12.2829	10.9603	0	0	0.166642	143.769	-516.326	71.6248	158.962	0	56.1952	55.2844	135.359	1
2947	0	0	947	1	306.803	161.159	145.644	0	0	41.1595	10.501	40.2472	198.224	3646.26	9257.88	-40.2472	0	8.80558	11.9805	11.9343	0	0	0.0519746	163.622	-524.93	56.4111	168.036	0	57.3483	55.0154	138.316	1
2948	0	0	948	1	358.732	177.256	181.476	0	0	101.858	-18.1575	-40.7219	224.004	3685.22	9186.88	40.7219	0	9.40517	12.6033	11.2025	0	0	0.139813	174.339	-527.408	45.0377	167.713	0	50.8237	47.9401	124.329	1
2950	0	0	950	1	407.169	217.101	190.068	0	0	17.5317	29.8905	24.4079	228.539	3570.23	9138.83	-24.4079	0	10.0166	11.9635	10.9795	0	0	0.0239695	143.424	-517.315	37.2773	153.416	0	49.7646	46.8804	118.365	1
2961	0	0	961	1	302.406	170.732	131.673	0	0	101.212	145.457	173.306	187.746	3685.87	9322.24	-173.306	0	9.34074	12.2837	10.8769	0	0	0.0526672	149.798	-519.886	56.743	146.381	0	59.4224	57.2375	158.619	1
2964	0	0	964	1	374.297	215.266	159.031	0	0	106.067	23.5069	244.95	247.328	3581.35	9244.87	-244.95	0	13.2542	11.9906	11.0043	0	0	0.247524	153.284	-519.43	41.8863	160.958	0	46.6373	43.681	165.507	1
2965	0	0	965	1	346.514	194.346	152.169	0	0	12.178	-18.9032	197.426	319.917	3675.24	9287.28	-197.426	0	16.6095	11.6439	10.8025	0	0	0.0955046	147.89	-517.511	46.1963	203.855	0	35.5308	34.1512	106.291	1
2967	0	0	967	1	336.823	191.798	145.025	0	0	109.185	125.373	224.896	200.252	3677.89	9242.67	-224.896	0	10.4827	12.9737	10.5263	0	0	0.146875	166.45	-523.428	48.8852	164.349	0	57.2081	54.3289	188.223	1
2968	0	0	968	1	443.387	271.269	172.118	0	0	121.066	-11.9739	688.854	577.807	3566.35	9280.35	-688.854	0	49.5205	10.7186	10.0895	0	0	0.208231	139.797	-517.773	32.1507	197.347	0	38.2369	36.2238	167.282	1
2971	0	0	971	1	450.627	254.07	196.557	0	0	9.87011	-18.4597	188.186	422.254	3577.89	9187.18	-188.186	0	21.7296	11.8733	10.9949	0	0	0.22842	162.146	-530.84	32.4636	206.303	0	28.3614	26.7923	81.3971	1
2973	0	0	973	1	287.285	132.102	155.183	0	0	62.2872	-12.9085	207.57	166.961	3625.13	9081.97	-207.57	0	8.68573	12.4602	11.5353	0	0	0.167156	143.748	-516.53	62.1312	159.218	0	66.2453	63.7333	204.765	1
2974	0	0	974	1	318.367	145.046	173.321	0	0	-3.9648	-28.8649	138.615	242.228	3591.73	9197.59	-138.615	0	11.9375	11.5874	10.6292	0	0	0.31687	125.06	-506.328	51.8203	150.682	0	46.3101	43.532	115.558	1
2976	0	0	976	1	391.445	228.022	163.423	0	0	-3.72052	-51.0291	353.345	366.58	3691.14	9319.41	-353.345	0	22.4907	11.7359	11.0829	0	0	0.236503	196.749	-537.231	39.2707	196.693	0	33.4242	32.3707	160.097	1
2981	0	0	981	1	316.894	166.693	150.201	0	0	12.2814	68.3387	40.089	197.548	3675.14	9200.04	-40.089	0	8.74049	12.035	10.9852	0	0	0.137599	188.051	-525.133	52.9453	183.101	0	57.953	54.1962	138.853	1
2982	0	0	982	1	369.309	169.839	199.47	0	0	37.0024	29.1386	138.544	287.857	3650.42	9139.58	-138.544	0	13.9421	11.859	10.4451	0	0	0.130217	201.459	-532.213	42.1576	196.005	0	40.0309	38.2268	100.34	1
2984	0	0	984	1	441.402	281.97	159.432	0	0	85.1176	88.5486	324.95	424.655	3602.3	9279.49	-324.95	0	24.6473	11.7463	10.5342	0	0	0.240341	176.61	-533.512	33.0735	231.132	0	29.5303	28.1425	127.762	1
2985	0	0	985	1	392.357	168.86	223.497	0	0	60.592	41.7652	111.634	286.862	3726.49	9126.96	-111.634	0	13.4903	10.64	10.1462	0	0	0.191687	151.417	-510.911	37.8494	178.719	0	39.0023	37.6632	97.8917	1
2990	0	0	990	1	281.147	143.651	137.497	0	0	16.6786	122.322	109.388	146.203	3571.08	9046.4	-109.388	0	6.87493	12.8834	10.8945	0	0	0.292242	138.84	-512.885	63.7725	145.924	0	77.0531	73.4014	177.447	1
2995	0	0	995	1	322.713	155.8	166.913	0	0	93.0512	-13.6746	261.036	274.761	3594.37	9282.05	-261.036	0	15.0508	11.8346	10.5364	0	0	0.163272	153.046	-516.262	50.9661	164.496	0	42.0348	39.6393	154.59	1
2999	0	0	999	1	347.746	180.404	167.342	0	0	19.4503	-8.32126	108.491	199.292	3667.97	9276.7	-108.491	0	9.46386	11.3459	11.8994	0	0	0.207457	139.256	-512.047	46.6249	144.149	0	55.877	53.826	136.438	1
3002	0	0	1002	1	381.546	215.696	165.85	0	0	10.4381	66.6118	287.463	232.516	3577.32	9301.43	-287.463	0	13.1199	11.3958	10.9132	0	0	0.184166	146.17	-512.763	40.3375	168.427	0	48.7728	45.7191	195.67	1
3006	0	0	1006	1	404.96	228.651	176.309	0	0	81.0327	0.766931	435.655	474.088	3606.39	9267.61	-435.655	0	30.9872	11.6216	11.502	0	0	0.215688	134.819	-522.515	37.676	241.601	0	32.3564	29.9087	189.949	1
3007	0	0	1007	1	363.909	190.061	173.848	0	0	-8.17516	80.2311	100.273	374.411	3695.6	9188.15	-100.273	0	17.5431	11.3502	10.5896	0	0	0.201155	145.79	-517.072	42.7779	225.779	0	31.7271	29.9744	77.9599	1
3008	0	0	1008	1	293.459	123.592	169.867	0	0	60.4018	10.2682	23.8542	171.849	3826.34	9457.43	-23.8542	0	7.52058	12.2304	10.5619	0	0	0.16599	138.115	-512.978	58.8125	155.582	0	62.46	60.9171	150.658	1
3009	0	0	1009	1	346.587	165.761	180.826	0	0	27.5628	113.798	194.09	236.364	3659.86	9353.9	-194.09	0	12.0701	12.0839	10.8515	0	0	0.116581	144.607	-514.672	46.5687	147.715	0	47.3251	45.8032	136.108	1
3010	0	0	1010	1	368.689	203.552	165.137	0	0	72.591	21.4258	289.396	290.596	3714.49	9346.61	-289.396	0	16.3264	11.7657	12.107	0	0	0.198883	151.499	-519.689	43.4208	187.13	0	39.8963	38.4743	161.948	1
3011	0	0	1011	1	284.377	112.011	172.366	0	0	47.5935	12.474	-136.409	164.825	3639.83	9355.57	136.409	0	6.56715	12.6518	11.1216	0	0	0.0762035	121.709	-505.336	62.7532	150.759	0	63.045	64.594	190.561	1
3012	0	0	1012	1	373.326	192.387	180.939	0	0	-18.9069	32.1255	167.79	349.284	3606.67	9236.25	-167.79	0	17.5881	12.3022	11.4668	0	0	0.306779	144.589	-522.631	42.588	192.948	0	33.9881	32.0662	91.5142	1
3022	0	0	1022	1	409.607	230.493	179.114	0	0	13.0682	4.61602	337.835	367.507	3574.69	9263.76	-337.835	0	21.9192	12.0438	11.589	0	0	0.213586	176.133	-529.085	37.3891	235.315	0	33.9355	32.4317	156.045	1
3027	0	0	1027	1	308.074	171.921	136.152	0	0	10.062	36.0697	217.931	274.173	3577.7	9232.31	-217.931	0	14.4254	11.4638	10.5377	0	0	0.275817	135.069	-512.055	54.0735	159.745	0	41.2801	38.6757	133.578	1
3029	0	0	1029	1	330.984	174.255	156.729	0	0	75.5894	43.1228	14.8889	305.695	3611.83	9225.26	-14.8889	0	13.2032	11.7392	11.8024	0	0	0.387012	140.344	-519.143	50.2631	195.201	0	38.6667	36.334	93.4391	1
3030	0	0	1030	1	411.883	276.11	135.773	0	0	121.292	-14.5919	658.373	462.96	3566.13	9282.97	-658.373	0	38.2339	10.525	10.2885	0	0	0.0537857	148.738	-512.413	35.4742	148.435	0	43.8422	41.1871	199.7	1
3037	0	0	1037	1	268.733	115.22	153.514	0	0	3.56761	1.91746	13.406	145.418	3584.19	9266.46	-13.406	0	6.36417	12.4252	11.1553	0	0	0.160411	134.096	-510.035	67.9409	129.661	0	75.7031	72.178	180.409	1
3038	0	0	1038	1	301.574	179.824	121.75	0	0	82.1048	33.4183	211.324	170.733	3605.32	9234.96	-211.324	0	8.84381	11.9347	10.222	0	0	0.0436765	145.451	-511.824	55.8576	151.381	0	64.5296	60.7582	202.573	1
3040	0	0	1040	1	296.995	151.605	145.391	0	0	57.3534	100.696	64.2593	186.666	3630.07	9167.68	-64.2593	0	8.37725	12.8372	11.1501	0	0	0.144053	139.387	-515.393	59.1407	144.353	0	62.15	58.7549	147.739	1
3042	0	0	1042	1	378.383	171.503	206.879	0	0	18.6695	64.8922	221.322	301.21	3668.75	9203.49	-221.322	0	15.8472	11.5062	10.2597	0	0	0.281108	166.981	-518.166	40.4078	189.445	0	37.7814	35.8498	125.866	1
3043	0	0	1043	1	334.27	209.44	124.829	0	0	-8.79595	0.980306	161.525	307.101	3795.88	9267.4	-161.525	0	15.3975	11.181	10.1592	0	0	0.262082	140.976	-510.773	47.6048	156.247	0	36.1992	35.2325	96.0371	1
3049	0	0	1049	1	283	147.241	135.759	0	0	132.103	-17.872	141.061	213.316	3654.98	9186.59	-141.061	0	10.4015	11.1715	11.3087	0	0	0.133592	163.927	-516.891	61.6719	144.871	0	52.0498	49.6782	134.336	1
3050	0	0	1050	1	373.711	178.533	195.178	0	0	79.0923	62.5048	96.1975	275.286	3608.33	9106.22	-96.1975	0	12.7234	11.6141	11.0955	0	0	0.122185	154.045	-523.902	41.7871	173.705	0	42.3579	40.1769	100.478	1
3053	0	0	1053	1	350.851	176.322	174.529	0	0	137.043	75.4989	260.616	216.028	3650.04	9093.22	-260.616	0	11.7234	11.6974	10.5769	0	0	0.0465049	144.857	-509.592	45.2536	154.042	0	52.0398	49.5307	195.599	1
3054	0	0	1054	1	355.485	163.142	192.342	0	0	4.85592	27.8092	-51.0989	312.917	3682.56	9240.57	51.0989	0	12.9979	12.071	10.8407	0	0	0.149725	142.708	-513.365	44.9273	171.659	0	36.7401	34.9662	91.5737	1
3055	0	0	1055	1	348.064	183.958	164.106	0	0	68.7968	21.5662	50.3136	308.615	3718.28	9147.15	-50.3136	0	13.7703	12.6485	10.6154	0	0	0.0735094	178.584	-529.6	46.5132	184.299	0	38.302	36.6289	94.1766	1
3057	0	0	1057	1	373.755	170.705	203.05	0	0	48.8895	47.5109	196.431	322.247	3638.53	9121.21	-196.431	0	16.4716	12.0253	11.4337	0	0	0.249096	137.701	-518.021	42.3067	188.833	0	36.2445	34.5992	108.818	1
3059	0	0	1059	1	361.894	215.988	145.907	0	0	-2.00616	35.3349	203.43	331.482	3689.43	9233.04	-203.43	0	17.2292	12.0461	10.1151	0	0	0.265902	148.79	-515.429	43.22	196.076	0	34.8719	33.2087	106.89	1
3061	0	0	1061	1	450.325	224.239	226.086	0	0	61.6062	2.15822	168.829	421.915	3625.81	9166.56	-168.829	0	21.0717	11.418	10.8995	0	0	0.130471	150.776	-521.775	32.2311	216.182	0	28.2176	26.9709	77.0005	1
3063	0	0	1063	1	343.215	188.156	155.059	0	0	54.3511	-12.3881	111.067	357.791	3633.07	9181.11	-111.067	0	16.9729	11.4347	10.2218	0	0	0.175768	127.688	-510.514	46.1441	224.149	0	32.6521	31.0344	79.9378	1
3067	0	0	1067	1	308.553	157.889	150.665	0	0	2.3653	-0.250336	83.7108	163.009	3585.4	9268.63	-83.7108	0	7.57773	11.7851	10.6598	0	0	0.0813073	148.547	-513.092	54.4031	134.182	0	67.6092	64.0115	159.719	1
3068	0	0	1068	1	322.6	135.568	187.033	0	0	50.2099	96.9273	-100.27	213.539	3736.87	8972.13	100.27	0	8.51953	12.4058	11.1664	0	0	0.222811	186.394	-525.309	52.1308	151.756	0	50.0516	51.1159	141.709	1
3072	0	0	1072	1	328.438	178.412	150.027	0	0	50.8718	-9.13805	-13.2729	211.253	3736.21	9177.86	13.2729	0	9.02875	11.946	10.854	0	0	0.0912193	140.963	-513.368	50.118	162.26	0	52.666	50.5592	129.482	1
3074	0	0	1074	1	311.483	168.907	142.576	0	0	49.8091	77.5406	238.983	181.888	3637.61	9190.84	-238.983	0	9.69441	11.5552	10.6883	0	0	0.0446967	149.258	-512.856	53.4831	152.538	0	60.2258	57.1533	216.128	1
3075	0	0	1075	1	331.892	178.435	153.457	0	0	12.3175	-37.9781	214.636	294.856	3575.44	9206.7	-214.636	0	15.6365	11.4264	9.84997	0	0	0.100564	134.72	-510.637	47.9939	181.192	0	38.0911	35.8382	120.556	1
3076	0	0	1076	1	397.761	224.973	172.788	0	0	29.7694	-16.285	248.472	355.621	3557.99	9185.01	-248.472	0	19.3677	11.2653	11.0149	0	0	0.152661	123.751	-510.255	38.0885	219.96	0	32.6811	30.8217	118.314	1
3077	0	0	1077	1	382.657	194.513	188.144	0	0	60.113	101.387	162.365	342.814	3627.31	9266.65	-162.365	0	16.8795	12.6369	10.6197	0	0	0.384961	150.415	-522.415	40.7577	189.641	0	34.7437	33.2985	90.9868	1
3079	0	0	1079	1	301.613	160.08	141.533	0	0	91.7287	-11.9807	328.039	250.013	3595.69	9280.36	-328.039	0	14.6481	10.6219	10.4817	0	0	0.255809	127.59	-501.585	54.7802	149.8	0	45.8367	43.5267	206.577	1
3099	0	0	1099	1	244.055	124.432	119.624	0	0	78.6396	1.63859	287.985	248.765	3608.78	9266.74	-287.985	0	13.9823	12.4893	10.9642	0	0	0.0340795	116.463	-504.489	78.1451	168.761	0	47.1688	44.8181	188.012	1
3100	0	0	1100	1	343.949	154.568	189.38	0	0	92.9521	25.2748	8.42134	221.228	3694.13	9143.45	-8.42134	0	9.52988	12.0626	11.8103	0	0	0.0361901	135.781	-517.536	47.8765	152.789	0	52.6224	49.9878	126.157	1
3102	0	0	1102	1	376.438	204.21	172.228	0	0	53.6193	10.9904	179.917	307.783	3633.8	9257.39	-179.917	0	15.5302	11.7446	10.6226	0	0	0.144609	129.753	-510.319	41.1165	162.739	0	37.2199	35.6866	104.501	1
3109	0	0	1109	1	323.354	141.852	181.502	0	0	-25.4533	46.6275	107.094	184.655	3712.87	9221.75	-107.094	0	8.76467	12.3612	10.4951	0	0	0.214259	161.683	-520.405	51.2433	178.524	0	60.6382	57.667	147.415	1
3110	0	0	1110	1	372.082	195.171	176.912	0	0	51.9809	-0.28204	91.5383	238.893	3535.78	9169	-91.5383	0	11.1076	11.184	10.0138	0	0	0.190198	176.472	-517.24	40.9479	168.213	0	46.4745	43.9284	110.648	1
3121	0	0	1121	1	329.543	147.006	182.537	0	0	-27.3961	66.6601	-43.8405	170.879	3814.48	9500.7	43.8405	0	7.13818	11.754	11.5843	0	0	0.168595	153.445	-518.378	50.3912	126.557	0	62.3886	60.1078	152.869	1
3124	0	0	1124	1	324.29	171.035	153.255	0	0	59.7705	-8.50402	128.634	331.131	3627.65	9177.22	-128.634	0	15.9466	11.2011	10.7416	0	0	0.283287	157.47	-519.022	50.2465	216.026	0	34.927	33.2719	87.3473	1
3125	0	0	1125	1	293.813	164.809	129.004	0	0	72.8839	-18.5143	164.432	225.015	3714.2	9286.89	-164.432	0	11.2241	12.2076	10.8167	0	0	0.0734995	136.305	-514.751	58.9964	169.111	0	49.5461	48.3076	131.305	1
3126	0	0	1126	1	342.748	187.467	155.282	0	0	33.4303	17.0323	45.254	298.237	3653.99	9251.35	-45.254	0	13.2999	11.3948	10.5432	0	0	0.195704	141.609	-514.191	46.4818	175.566	0	38.4054	36.6383	93.5283	1
3127	0	0	1127	1	358.175	171.127	187.048	0	0	13.4265	38.6721	158.72	247.086	3673.99	9329.37	-158.72	0	12.2369	12.1895	11.4542	0	0	0.153431	186.002	-534.678	45.0348	196.358	0	46.0063	44.4005	118.718	1
3134	0	0	1134	1	341.108	180.327	160.781	0	0	-14.2391	62.9845	147.201	279.665	3701.66	9105.74	-147.201	0	13.745	11.2997	10.1047	0	0	0.205273	169.285	-518.533	46.3287	188.37	0	40.1185	38.582	103.444	1
3139	0	0	1139	1	338.569	202.71	135.859	0	0	16.5732	9.62604	86.1969	251.632	3770.51	9258.75	-86.1969	0	11.6735	11.1866	10.5233	0	0	0.187641	160.985	-517.509	47.0945	161.912	0	44.2527	43.1148	108.069	1
3142	0	0	1142	1	319.59	178.066	141.524	0	0	61.9738	38.0827	232.108	282.973	3725.11	9230.3	-232.108	0	14.9868	10.6371	10.1672	0	0	0.110222	142.718	-509.78	50.1953	170.866	0	38.8526	37.3019	137.525	1
3147	0	0	1147	1	343.119	188.397	154.722	0	0	50.7453	55.8992	-55.6656	222.476	3736.33	9312.14	55.6656	0	9.12749	11.3663	10.9568	0	0	0.131454	178.844	-520.683	46.744	169.141	0	48.7062	49.1133	123.018	1
3148	0	0	1148	1	348.68	184.96	163.72	0	0	50.1592	43.6175	94.9109	216.78	3736.92	9224.76	-94.9109	0	10.0448	11.1338	10.7526	0	0	0.111915	158.494	-518.226	45.3531	174.195	0	51.2541	49.3118	126.762	1
3152	0	0	1152	1	246.145	118.701	127.444	0	0	18.6199	30.307	71.5593	180.235	3668.8	9238.07	-71.5593	0	8.22259	12.0495	11.0987	0	0	0.132849	100.943	-495.31	76.7098	141.16	0	62.6863	59.2945	150.39	1
3155	0	0	1155	1	344.413	207.882	136.531	0	0	64.0448	49.3158	268.803	260.885	3623.38	9219.06	-268.803	0	14.3308	11.157	10.9315	0	0	0.0728764	175.433	-521.804	46.3062	196.978	0	43.4372	40.9141	171.138	1
3158	0	0	1158	1	347.063	206.139	140.924	0	0	99.175	24.8811	298.176	244.738	3687.91	9343.16	-298.176	0	13.8447	11.6634	11.3197	0	0	0.0808824	162.685	-523.654	46.5432	159.847	0	46.8669	44.8586	191.616	1
3161	0	0	1161	1	304.192	146.959	157.233	0	0	53.4792	36.7297	61.499	208.246	3733.6	9331.31	-61.499	0	9.37007	12.0328	9.97184	0	0	0.018359	157.787	-514.596	54.979	186.45	0	52.6424	52.0973	126.272	1
3162	0	0	1162	1	395.425	204.652	190.773	0	0	25.9158	76.8759	51.0293	187.71	3761.16	9390.82	-51.0293	0	8.36198	12.1492	11.0411	0	0	0.0833268	147.116	-515.858	38.9523	160.802	0	58.8049	57.9773	140.073	1
3163	0	0	1163	1	357.791	217.98	139.811	0	0	3.72222	49.4283	266.077	206.404	3783.36	9318.61	-266.077	0	11.4153	11.5482	10.9579	0	0	0.0475823	154.531	-516.507	44.2316	150.187	0	53.0137	50.7184	201.124	1
3164	0	0	1164	1	286.236	163.916	122.32	0	0	-57.6012	26.9992	232.65	208.271	3645.36	9341.04	-232.65	0	11.3404	11.7537	10.7984	0	0	0.237006	192.279	-529.977	60.7287	183.41	0	52.0035	49.6117	175.561	1
3166	0	0	1166	1	338.746	132.92	205.825	0	0	-19.5277	-8.65189	-102.511	177.968	3806.61	9177.37	102.511	0	7.28189	11.4027	11.0819	0	0	0.266199	142.749	-513.523	47.7309	153.464	0	59.7429	57.1064	162.768	1
3171	0	0	1171	1	290.792	162.776	128.016	0	0	1.32464	72.8147	125.454	238.033	3686.1	9195.57	-125.454	0	11.407	10.9199	9.9771	0	0	0.229043	155.604	-510.664	57.4346	186.032	0	46.6728	44.1485	116.129	1
3173	0	0	1173	1	298.852	134.589	164.263	0	0	55.9044	35.1204	141.256	152.692	3631.52	9332.92	-141.256	0	7.39404	11.7039	10.7889	0	0	0.139984	150.467	-513.308	57.0083	150.022	0	71.0262	68.7601	175.528	1
3176	0	0	1176	1	286.931	159.657	127.274	0	0	77.9848	20.5587	328.62	227.033	3609.44	9347.48	-328.62	0	13.2696	11.3849	9.96159	0	0	0.0848794	145.278	-511.666	59.0439	156.349	0	50.545	48.3655	220.062	1
3177	0	0	1177	1	284.274	142.865	141.409	0	0	58.4292	54.3258	155.587	152.021	3728.65	9313.71	-155.587	0	7.44942	11.4364	11.5583	0	0	0.0969907	151.659	-513.003	61.8984	139.224	0	70.6616	68.9497	184.927	1
3191	0	0	1191	1	351.329	205.829	145.5	0	0	81.3491	46.0955	208.998	338.475	3606.07	9222.28	-208.998	0	17.4726	11.408	10.1844	0	0	0.0782238	134.186	-512.244	44.6195	193.239	0	34.2645	32.2341	107.055	1
3192	0	0	1192	1	377.947	196.085	181.863	0	0	113.063	-13.5146	93.5952	240.304	3574.36	9182.24	-93.5952	0	11.2031	11.5081	10.8519	0	0	0.183647	193.408	-530.339	40.8984	214.103	0	47.3125	44.5422	113.124	1
3193	0	0	1193	1	309.091	152.572	156.518	0	0	-1.71692	-50.9329	366.351	296.818	3589.48	9219.65	-366.351	0	18.4413	11.0574	10.2779	0	0	0.106875	143.066	-508.28	53.1408	179.582	0	40.8002	38.8391	207.14	1
3194	0	0	1194	1	405.508	256.881	148.627	0	0	5.64713	46.1645	293.954	412.389	3582.11	9222.22	-293.954	0	23.4691	11.1944	10.2734	0	0	0.252595	141.23	-516.327	36.6046	217.669	0	29.1799	27.4365	117.915	1
3195	0	0	1195	1	367	214.004	152.997	0	0	-0.177452	26.1412	310.316	266.292	3587.94	9142.58	-310.316	0	15.4534	10.8964	11.3176	0	0	0.170674	133.251	-511.965	42.4885	183.862	0	42.9159	40.5855	186.602	1
3197	0	0	1197	1	373.297	188.305	184.991	0	0	47.3481	30.8495	128.372	240.58	3640.07	9337.19	-128.372	0	11.5228	11.6635	10.3526	0	0	0.0571897	179.723	-519.265	41.3385	171.501	0	46.3308	45.0353	112.422	1
3198	0	0	1198	1	289.199	157.406	131.792	0	0	32.7444	47.3577	31.7937	217.816	3654.68	9320.68	-31.7937	0	9.56276	10.8477	10.215	0	0	0.158429	158.026	-510.127	58.0942	174.268	0	49.7478	48.6869	120.045	1
3199	0	0	1199	1	295.494	148.724	146.771	0	0	9.94477	61.2292	67.9698	263.319	3777.14	9306.81	-67.9698	0	11.9496	11.2928	10.3245	0	0	0.219283	200.32	-524.34	56.9511	181.55	0	42.4724	41.4924	102.168	1
3204	0	0	1204	1	355.849	204.05	151.798	0	0	-36.0076	1.72349	186.651	330.254	3623.77	9266.66	-186.651	0	17.0944	11.0736	10.3764	0	0	0.210115	135.711	-509.639	43.7451	157.218	0	34.0012	32.4346	98.2082	1
3205	0	0	1205	1	355.449	197.354	158.095	0	0	59.0255	22.83	83.2879	283.982	3728.05	9345.21	-83.2879	0	13.0465	11.5496	10.8731	0	0	0.189489	133.497	-509.497	44.5709	125.74	0	39.8192	39.3286	95.7459	1
3206	0	0	1206	1	332.29	163.462	168.828	0	0	94.6312	58.1881	276.523	282.404	3692.45	9309.85	-276.523	0	15.5927	11.2473	11.0976	0	0	0.264223	158.097	-521.626	48.9167	199.663	0	40.5162	38.4752	158.846	1
3207	0	0	1207	1	273.295	112.949	160.346	0	0	-0.0176748	-88.2003	169.872	191.385	3687.44	9157.26	-169.872	0	9.883	11.7813	10.8332	0	0	0.342341	250.626	-528.144	65.0281	170.422	0	56.2802	54.457	155.646	1
3215	0	0	1215	1	336.35	155.779	180.572	0	0	3.76904	14.5712	-64.8628	193.778	3683.65	9253.81	64.8628	0	8.00314	11.6043	10.5977	0	0	0.200627	154.731	-516.434	47.9455	171.858	0	55.8119	53.6839	140.707	1
3217	0	0	1217	1	318.108	125.29	192.818	0	0	9.75298	71.4429	-70.6338	200.188	3677.67	9196.94	70.6338	0	8.16003	10.9392	10.5895	0	0	0.179747	190.338	-520.456	51.229	183.952	0	54.8683	51.3124	138.613	1
3220	0	0	1220	1	305.575	141.709	163.866	0	0	-13.7692	68.6027	155.989	229.689	3701.19	9199.78	-155.989	0	11.3832	12.0067	11.2571	0	0	0.101773	130.032	-512.22	56.0405	161.68	0	49.3013	47.0041	131.155	1
3230	0	0	1230	1	369.066	203.516	165.551	0	0	55.0458	54.5868	77.5388	309.869	3632.37	9213.79	-77.5388	0	14.1114	11.1214	10.4092	0	0	0.0535261	188.205	-522.344	41.6614	179.87	0	37.3157	35.0793	90.7121	1
3232	0	0	1232	1	269.81	165.428	104.382	0	0	-47.514	100.414	218.638	152.267	3635.27	9367.29	-218.638	0	8.11933	11.483	10.1513	0	0	0.132792	128.989	-500.559	64.9047	154.28	0	68.7488	66.0728	217.32	1
3242	0	0	1242	1	408.883	233.51	175.373	0	0	-11.8891	39.2547	140.302	241.729	3599.65	9229.13	-140.302	0	11.8169	11.3835	10.6503	0	0	0.233982	222.11	-537.68	36.5349	203.351	0	46.5008	43.6088	116.869	1
3243	0	0	1243	1	377.459	218.213	159.246	0	0	92.838	47.7017	312.091	287.924	3594.58	9220.68	-312.091	0	16.4973	12.1216	10.7543	0	0	0.141412	159.257	-521.546	41.3058	163.836	0	41.7871	39.3987	177.222	1
3246	0	0	1246	1	282.736	130.983	151.753	0	0	2.39897	91.8182	250.788	185.723	3685.02	9375.88	-250.788	0	10.1022	11.1722	10.3947	0	0	0.116241	157.649	-513.224	60.6152	181.547	0	57.5476	55.2199	204.918	1
3248	0	0	1248	1	328.642	194.212	134.43	0	0	48.8717	-21.7934	306.948	263.478	3738.21	9190.51	-306.948	0	15.1975	11.9639	10.8384	0	0	0.214921	175.862	-524.148	50.0748	191.117	0	43.8517	42.7438	191.316	1
3251	0	0	1251	1	378.618	206.05	172.567	0	0	52.4124	51.2211	116.731	343.882	3635.01	9117.5	-116.731	0	16.2453	11.2396	10.3094	0	0	0.0804822	117.766	-504.571	40.2354	182.543	0	33.889	32.2961	82.5668	1
3252	0	0	1252	1	432.926	248.43	184.495	0	0	-13.276	52.4888	286.948	346.498	3700.7	9215.89	-286.948	0	19.6574	11.3551	10.212	0	0	0.185253	167.021	-519.148	33.5723	202.979	0	33.5488	32.0229	136.948	1
3253	0	0	1253	1	418.324	180.176	238.148	0	0	39.1901	49.0511	145.773	337.84	3648.23	9119.67	-145.773	0	16.4387	11.8	10.5027	0	0	0.155402	173.816	-529.725	35.5614	202.286	0	34.6389	33.1052	87.9754	1
3254	0	0	1254	1	338.678	187.908	150.77	0	0	-15.2058	59.8316	300.45	320.188	3602.97	9208.55	-300.45	0	18.4248	11.0135	9.98906	0	0	0.208097	124.23	-504.105	46.4543	194.682	0	36.0374	34.0205	149.939	1
3264	0	0	1264	1	228.126	123.577	104.549	0	0	15.2612	-44.3235	72.4443	198.725	3672.16	9113.38	-72.4443	0	9.22455	10.6668	10.3589	0	0	0.0917777	159.245	-515.069	81.9906	164.146	0	54.5205	52.2451	130.786	1
3267	0	0	1267	1	368.778	156.136	212.642	0	0	-37.2545	76.5818	-15.6131	320.791	3724.67	9191.8	15.6131	0	13.6986	10.8642	10.0582	0	0	0.38481	116.673	-501.149	41.2638	171.147	0	35.3112	33.38	86.6017	1
3268	0	0	1268	1	330.62	174.667	155.953	0	0	72.525	44.2481	-55.0633	211.692	3714.56	9323.79	55.0633	0	8.6938	11.4968	10.3836	0	0	0.162549	143.355	-510.059	48.822	154.714	0	50.3339	50.7993	127.78	1
3269	0	0	1269	1	286.424	171.194	115.23	0	0	25.3481	-5.06062	269.598	248.421	3662.07	9273.44	-269.598	0	13.8079	11.4855	10.3777	0	0	0.220643	139.943	-508.671	59.8362	162.769	0	44.9649	43.0064	173.519	1
3270	0	0	1270	1	357.472	203.657	153.815	0	0	95.179	-8.27567	380.203	317.429	3592.24	9276.66	-380.203	0	19.5901	10.8278	10.387	0	0	0.126407	155.704	-519.615	43.2954	219.922	0	40.0091	37.7422	211.264	1
3275	0	0	1275	1	395.411	231.463	163.948	0	0	120.24	-3.58753	226.026	251.991	3666.84	9172.31	-226.026	0	13.2983	11.4734	9.52085	0	0	0.112779	169.866	-516.026	37.5327	156.908	0	44.2197	42.2629	147.996	1
3276	0	0	1276	1	344.878	193.532	151.346	0	0	-53.4403	13.7246	225.952	276.507	3641.2	9155	-225.952	0	14.9528	11.8939	10.3302	0	0	0.441096	186.228	-529.365	46.2868	198.909	0	40.507	38.5536	136.044	1
3277	0	0	1277	1	370.891	190.869	180.021	0	0	56.9574	81.2343	26.0599	211.029	3730.12	9087.49	-26.0599	0	9.17265	11.8306	10.4461	0	0	0.159098	132.996	-507.523	41.8913	143.923	0	52.6598	51.8713	129.457	1
3282	0	0	1282	1	437.39	232.547	204.843	0	0	111.924	-13.7737	249.41	447.423	3575.5	9182.49	-249.41	0	24.2119	10.9244	9.9621	0	0	0.0503881	139.923	-514.055	32.7699	223.012	0	26.7047	25.1314	95.0274	1
3287	0	0	1287	1	399.378	180.8	218.578	0	0	52.7997	62.5595	153.679	332.085	3734.28	9305.48	-153.679	0	16.2421	10.7645	10.1091	0	0	0.0827172	136.278	-510.557	37.0059	183.142	0	33.7126	32.8777	87.737	1
3288	0	0	1288	1	291.028	179.129	111.9	0	0	11.3693	41.1838	221.827	228.447	3576.39	9227.2	-221.827	0	12.0592	10.8535	9.84645	0	0	0.196174	181.96	-516.279	57.1357	193.009	0	47.7311	44.6345	156.989	1
3293	0	0	1293	1	286.38	145.253	141.128	0	0	-10.275	30.2695	103.261	251.826	3598.04	9238.11	-103.261	0	11.8898	10.9305	10.5444	0	0	0.15622	145.881	-512.867	59.4132	178.529	0	44.5992	41.7729	107.532	1
3294	0	0	1294	1	310.979	110.227	200.753	0	0	22.4893	56.7646	25.9407	228.377	3664.93	9211.62	-25.9407	0	9.9805	11.9242	10.0824	0	0	0.248445	146.536	-512.771	53.3041	130.716	0	49.5186	46.3509	119.721	1
3295	0	0	1295	1	361.957	156.222	205.735	0	0	-38.9615	3.04025	47.0742	291.793	3527.06	9165.68	-47.0742	0	13.2525	10.5255	9.44544	0	0	0.236769	193.985	-521.915	41.6072	198.228	0	37.6638	35.2196	90.2948	1
3297	0	0	1297	1	284.065	175.586	108.479	0	0	103.209	52.0742	121.896	226.179	3683.87	9315.97	-121.896	0	10.7105	10.7926	10.2769	0	0	0.0399771	150.893	-510.27	59.6116	161.067	0	48.5337	46.8568	117.914	1
3298	0	0	1298	1	328.923	197.603	131.32	0	0	52.3349	31.9679	166.854	188.185	3934.07	9336.07	-166.854	0	9.3497	11.1849	10.5091	0	0	0.0743997	123.727	-502.365	49.0228	128.991	0	57.1097	55.0085	147.986	1
3300	0	0	1300	1	256.445	123.655	132.79	0	0	57.0742	-63.8186	-202.619	162.439	3730.01	9332.2	202.619	0	6.55087	10.8866	10.7632	0	0	0.00551913	149.255	-508.344	69.9704	150.622	0	62.442	63.9874	201.995	1
3304	0	0	1304	1	328.411	143.421	184.991	0	0	17.0202	-4.65614	-99.7647	189.042	3670.4	9173.38	99.7647	0	7.68773	11.6245	10.2321	0	0	0.0317155	161.648	-512.961	49.2472	180.738	0	56.9432	53.4618	151.748	1
3306	0	0	1306	1	303.456	146.256	157.2	0	0	-0.250445	77.9954	115.049	159.137	3588.01	9290.04	-115.049	0	7.55042	11.236	10.0281	0	0	0.0472956	131.79	-501.076	54.4449	137.185	0	68.0351	64.5623	161.753	1
3307	0	0	1307	1	388.406	187.33	201.076	0	0	91.1387	36.4077	-165.194	230.882	3596.28	9231.97	165.193	0	9.08495	10.5428	10.1175	0	0	0.0230109	158.782	-515.97	38.2897	172.314	0	46.156	43.2481	138.551	1
3312	0	0	1312	1	316.157	128.113	188.044	0	0	45.848	3.31314	163.926	193.932	3641.57	9165.41	-163.926	0	9.65282	11.1206	10.412	0	0	0.156234	167.932	-519.067	51.6701	153.918	0	55.8639	53.5748	150.366	1
3318	0	0	1318	1	323.839	165.752	158.087	0	0	13.8953	36.2399	-8.45152	159.038	3773.18	9431.46	8.45152	0	6.789	11.0144	10.0142	0	0	0.155521	161.143	-511.32	49.4703	144.321	0	64.765	63.5467	156.56	1
3319	0	0	1319	1	313.416	160.047	153.368	0	0	68.3961	59.5727	227.476	227.017	3619.02	9308.47	-227.476	0	11.9416	11.0958	10.0228	0	0	0.289352	182.122	-519.32	51.8789	186.28	0	48.291	45.7708	160.057	1
3320	0	0	1320	1	295.634	122.185	173.449	0	0	81.2075	21.1505	-148.249	218.498	3705.87	9446.55	148.249	0	8.6538	11.3944	9.41435	0	0	0.0286802	179.126	-516.048	55.9213	181.07	0	45.9606	45.6483	143.341	1
3321	0	0	1321	1	349.488	209.851	139.637	0	0	35.2001	-27.0803	305.027	219.473	3552.56	9295.46	-305.027	0	12.6714	10.7003	9.56544	0	0	0.0714341	166.124	-511.88	43.8799	161.741	0	50.01	47.5032	207.229	1
3325	0	0	1325	1	255.475	118.027	137.449	0	0	-42.1162	35.9985	-283.238	191.178	3729.54	9332.04	283.238	0	7.56957	10.9723	10.2032	0	0	0.117084	133.631	-502.911	69.6241	150.972	0	56.6425	56.2225	207.501	1
3328	0	0	1328	1	278.225	123.683	154.542	0	0	64.8109	29.7361	23.7976	149.692	3722.27	9138.98	-23.7976	0	6.52694	11.5449	10.489	0	0	0.10696	140.541	-508.384	62.6136	141.845	0	72.9078	69.9764	177.381	1
3329	0	0	1329	1	359.099	211.46	147.639	0	0	0.979044	-23.9577	209.026	302.766	3586.78	9292.34	-209.026	0	15.9538	10.9181	10.0209	0	0	0.148455	147.813	-511.475	42.8042	192.578	0	36.7999	34.7827	113.626	1
3330	0	0	1330	1	308.979	161.783	147.196	0	0	75.1126	-42.4389	330.421	261.486	3612.31	9310.82	-330.421	0	15.4591	11.0346	10.65	0	0	0.17598	136.371	-508.964	53.5387	173.428	0	44.0617	42.0915	198.175	1
3332	0	0	1332	1	420.355	217.114	203.24	0	0	112.024	-65.4285	641.342	399.51	3575.4	9234.15	-641.342	0	32.5447	9.5464	10.3412	0	0	0.0826309	156.971	-514.128	33.9977	174.467	0	46.9024	44.4692	222.002	1
3346	0	0	1346	1	347.857	210.573	137.284	0	0	47.8751	-15.8288	279.198	343.395	3639.55	9184.55	-279.198	0	19.2418	10.9578	10.124	0	0	0.100346	144.412	-514.562	44.8379	173.75	0	33.491	32.0294	133.801	1
3349	0	0	1349	1	278.289	142.669	135.62	0	0	105.527	46.9412	250.405	173.661	3581.89	9321.1	-250.405	0	9.33838	11.1392	10.725	0	0	0.0907715	152.254	-514.29	62.4046	165.818	0	63.0823	58.8895	226.452	1
3350	0	0	1350	1	288.611	162.2	126.411	0	0	32.141	7.10213	188.418	180.575	3655.28	9360.94	-188.418	0	9.21887	11.1453	10.3607	0	0	0.18141	143.758	-508.086	58.7805	178.242	0	58.6445	57.0213	165.728	1
3353	0	0	1353	1	313.992	135.603	178.39	0	0	48.3507	-40.0651	-3.0293	178.429	3738.73	9208.79	3.0293	0	7.75094	11.1419	10.7522	0	0	0.194682	120.124	-500.971	52.542	130.09	0	60.4177	58.0952	147.991	1
3356	0	0	1356	1	283.756	129.861	153.894	0	0	-26.2265	-24.0816	253.956	200.04	3713.65	9192.8	-253.956	0	11.104	11.4182	10.6109	0	0	0.255576	151.355	-508.931	60.8659	169.509	0	53.8911	51.7522	207.129	1
3357	0	0	1357	1	314.701	161.441	153.26	0	0	9.20314	61.6655	177.903	276.105	3578.56	9206.71	-177.903	0	13.9244	10.404	9.96164	0	0	0.221368	153.806	-507.202	50.8559	197.829	0	39.9179	37.4144	111.323	1
3364	0	0	1364	1	343.498	137.818	205.679	0	0	5.75507	4.47449	-2.09745	217.111	3880.99	9363.57	2.09745	0	9.37914	10.6526	10.7385	0	0	0.111146	140.227	-509.048	45.8983	147.006	0	49.3405	48.3662	117.93	1
3375	0	0	1375	1	359.367	214.118	145.25	0	0	33.626	-9.6631	34.2773	251.621	3554.13	9178.38	-34.2773	0	11.1787	10.3579	10.1464	0	0	0.166135	131.259	-500.055	42.4432	159.157	0	43.4812	40.9971	104.608	1
3376	0	0	1376	1	274.202	101.011	173.191	0	0	31.6693	-25.3341	92.7463	180.221	3655.75	9194.05	-92.7463	0	8.45376	11.2342	9.7232	0	0	0.03816	178.483	-516.19	62.5024	171.738	0	60.1475	56.8957	144.793	1
3377	0	0	1377	1	296.507	186.355	110.151	0	0	69.5135	110.895	245.641	192.122	3617.91	9157.48	-245.641	0	10.2903	11.1118	10.4513	0	0	0.157365	143.033	-507.198	56.6262	163.089	0	56.7843	53.7351	206.579	1
3380	0	0	1380	1	298.88	123.595	175.285	0	0	-34.1919	33.6098	221.02	199.156	3621.95	9135.11	-221.02	0	10.6277	11.1978	10.8592	0	0	0.0949234	158.051	-520.349	56.5385	167.195	0	54.0309	51.1653	180.622	1
3382	0	0	1382	1	305.48	148.326	157.154	0	0	74.9694	-4.12771	30.0379	182.002	3712.11	9272.51	-30.0379	0	8.02286	11.2581	10.8153	0	0	0.0768527	139.734	-509.626	54.8193	149.587	0	59.9896	58.6094	145.244	1
3384	0	0	1384	1	361.261	204.032	157.229	0	0	38.5027	37.1122	196.048	192.079	3748.58	9330.93	-196.048	0	9.83627	10.5489	10.5056	0	0	0.15228	166.116	-515.238	42.5546	183.512	0	54.2965	52.8947	162.65	1
3390	0	0	1390	1	268.657	128.141	140.516	0	0	43.0201	70.1133	61.4228	172.759	3644.4	9297.93	-61.4228	0	7.75402	11.2431	10.5328	0	0	0.110906	199.188	-520.959	65.5418	163.915	0	63.0915	61.0321	151.229	1
3391	0	0	1391	1	392.28	224.298	167.982	0	0	46.386	48.4209	102.187	209.402	3641.03	9219.96	-102.187	0	9.76702	11.019	9.79715	0	0	0.14639	176.964	-517.152	37.8593	151.489	0	52.5516	49.5772	127.301	1
3397	0	0	1397	1	321.737	147.152	174.585	0	0	-35.0949	35.1939	35.3781	250.521	3722.52	9432.51	-35.3781	0	11.1919	10.3878	9.38575	0	0	0.163458	139.374	-501.909	48.7294	146.83	0	41.9125	41.0273	101.428	1
3399	0	0	1399	1	336.518	175.345	161.173	0	0	54.1611	71.7466	38.2847	257.791	3633.26	9196.63	-38.2847	0	11.3294	11.5221	10.2631	0	0	0.105329	165.846	-523.12	47.5384	173.439	0	44.276	41.5489	107.058	1
3403	0	0	1403	1	317.105	168.854	148.251	0	0	61.4767	64.7996	3.38446	174.606	3625.94	9203.58	-3.38446	0	7.45968	11.4616	9.99465	0	0	0.0783712	144.598	-507.186	51.3402	152.029	0	62.5046	58.5384	150.584	1
3405	0	0	1405	1	290.191	151.742	138.449	0	0	36.3433	25.301	156.411	197.327	3651.08	9243.08	-156.411	0	9.73022	11.0956	10.1082	0	0	0.226542	152.773	-511.288	57.9603	153.272	0	54.8879	52.4321	144.321	1
3410	0	0	1410	1	377.296	186.648	190.648	0	0	27.6872	-7.6018	114.814	250.134	3659.73	9176.32	-114.814	0	11.9317	10.9672	9.87873	0	0	0.138386	183.573	-523.884	39.9369	190.447	0	44.3747	42.2463	108.786	1
3411	0	0	1411	1	302.095	147.699	154.396	0	0	9.432	4.92455	99.5783	157.954	3677.99	9363.12	-99.5783	0	7.43281	11.1024	10.3723	0	0	0.178064	150.52	-508.731	55.0434	145.211	0	67.1961	65.9286	157.93	1
3413	0	0	1413	1	258.994	124.201	134.793	0	0	-85.0818	-11.7127	-121.569	147.561	3772.5	9280.09	121.569	0	6.11581	11.2933	10.1962	0	0	0.243465	133.796	-504.104	68.6906	151.135	0	68.5637	68.0377	194.668	1
3414	0	0	1414	1	312.155	134.436	177.719	0	0	-0.430087	88.4224	-40.7451	161.192	3588.19	9179.96	40.7451	0	6.69914	10.8784	9.88948	0	0	0.229652	130.61	-498.28	51.8238	152.718	0	65.7272	61.4809	158.56	1
3418	0	0	1418	1	328.505	106.396	222.109	0	0	-43.4093	-11.1459	-183.003	191.115	3830.49	9478.85	183.003	0	7.69603	11.2493	9.66531	0	0	0.0912007	124.081	-499.912	48.3549	128.254	0	51.9656	49.548	168.252	1
3420	0	0	1420	1	356.267	195.349	160.917	0	0	29.5309	89.5122	171.802	224.104	3657.89	9278.53	-171.802	0	11.1821	11.4049	9.92522	0	0	0.190781	157.115	-515.19	43.5503	182.173	0	48.9752	47.1071	132.402	1
3422	0	0	1422	1	271.783	138.123	133.66	0	0	44.7641	21.8098	209.566	178.301	3841.98	9346.23	-209.566	0	9.26344	11.2157	9.85139	0	0	0.121409	146.344	-507.909	63.4639	154.272	0	59.0016	57.2931	179.556	1
3431	0	0	1431	1	355.573	199.059	156.514	0	0	198.531	-57.3445	652.794	374.489	3588.55	9325.72	-652.794	0	30.9414	9.94885	10.1241	0	0	0.140576	147.681	-511.978	42.7292	158.267	0	50.2674	47.5652	227.191	1
3432	0	0	1432	1	315.342	174.361	140.981	0	0	-60.8038	-16.743	264.36	195.274	3548.9	9285.12	-264.36	0	11.0616	11.8817	10.5697	0	0	0.171925	149.353	-516.689	52.7406	156.047	0	56.0749	52.8291	210.195	1
3442	0	0	1442	1	309.763	173.576	136.187	0	0	32.5214	-17.5386	233.463	241.268	3654.9	9285.92	-233.463	0	12.9394	10.7042	10.656	0	0	0.116942	188.833	-526.236	53.0179	205.88	0	44.8015	42.8324	156.809	1
3445	0	0	1445	1	351.195	168.439	182.756	0	0	56.6658	73.9941	307.382	303.716	3630.75	9194.39	-307.382	0	17.3595	9.85625	10.1379	0	0	0.250019	142.447	-505.563	43.3952	177.916	0	36.9824	35.2751	162.083	1
3446	0	0	1446	1	329.402	166.165	163.237	0	0	-4.80177	58.1638	-107.765	211.661	3692.22	9210.22	107.765	0	8.5006	11.0614	10.3994	0	0	0.171341	159.116	-513.851	48.7117	162.238	0	51.6807	48.0816	138.793	1
3448	0	0	1448	1	269.061	164.37	104.691	0	0	-44.2745	24.8197	206.93	211.761	3532.37	9343.22	-206.93	0	11.1824	10.1165	9.67184	0	0	0.0702806	151.132	-502.066	62.7086	153.797	0	49.3391	46.5439	149.635	1
3452	0	0	1452	1	281.678	127.521	154.157	0	0	-9.52794	72.4261	302.673	229.305	3597.29	9195.95	-302.673	0	13.2031	11.2043	9.50281	0	0	0.11446	183.766	-516.49	59.8081	170.45	0	48.7903	46.0644	202.749	1
3453	0	0	1453	1	380.779	196.733	184.046	0	0	14.6753	33.3687	31.7258	289.344	3672.74	9135.35	-31.7258	0	12.7572	9.84948	9.85424	0	0	0.170124	205.115	-517.226	38.686	211.533	0	38.4937	36.4676	92.9725	1
3455	0	0	1455	1	454.13	246.608	207.523	0	0	109.612	45.3798	126.752	368.22	3577.81	9223	-126.752	0	17.5283	10.1978	9.37178	0	0	0.136053	251.23	-530.585	30.5556	232.687	0	31.0877	29.1102	76.7407	1
3456	0	0	1456	1	301.456	149.571	151.885	0	0	-22.8625	163.273	-226.286	177.985	3809.94	9404.09	226.286	0	6.96325	11.0153	10.157	0	0	0.269203	167.744	-511.617	54.8766	154.861	0	58.3809	56.9485	200.512	1
3462	0	0	1462	1	316.609	174.382	142.227	0	0	-22.2479	77.4128	269.217	248.812	3709.67	9190.97	-269.217	0	13.8806	11.4488	10.0052	0	0	0.149431	147.259	-508.091	51.4527	166.639	0	44.711	42.7924	176.424	1
3464	0	0	1464	1	333.386	211.324	122.061	0	0	56.9388	26.1006	368.906	359.474	3530.82	9242.28	-368.906	0	21.931	10.6675	9.34887	0	0	0.141215	124.181	-500.984	46.5931	175.679	0	34.5901	32.9105	173.676	1
3465	0	0	1465	1	309.598	185.46	124.138	0	0	37.6835	84.5087	244.22	262.567	3649.74	9183.87	-244.22	0	14.0927	10.5917	10.0312	0	0	0.102599	126.123	-499.861	52.2938	168.053	0	41.8489	39.7962	153.269	1
3468	0	0	1468	1	351.152	175.048	176.105	0	0	35.5884	55.1192	-64.2331	294.768	3751.49	9312.92	64.2331	0	12.0457	11.0778	9.74212	0	0	0.254103	116.522	-500.237	44.0282	163.18	0	36.5646	36.9156	95.0128	1
3469	0	0	1469	1	280.39	120.162	160.229	0	0	36.557	-4.3256	-62.4591	201.816	3551.2	9173.05	62.4591	0	8.34799	11.292	9.56902	0	0	0.136595	165.065	-513.84	60.3915	176.724	0	51.5124	48.9328	131.412	1
3471	0	0	1471	1	268.436	95.5518	172.884	0	0	-181.788	127.667	-279.087	164.718	3769.55	9240.37	279.087	0	6.88693	10.8519	10.4408	0	0	0.177705	158.362	-508.056	64.9714	153.235	0	67.147	60.4475	224.042	1
3472	0	0	1472	1	312.494	157.765	154.73	0	0	34.4819	102.435	-227.804	158.047	3652.94	9365.27	227.804	0	6.12889	10.9078	9.54109	0	0	0.103143	145.651	-501.25	51.4014	147.904	0	63.8544	64.8974	223.739	1
3473	0	0	1473	1	258.528	134.321	124.207	0	0	76.2605	77.1394	-159.137	159.709	3710.82	9091.58	159.137	0	6.25499	10.7064	10.3704	0	0	0.0906982	117.605	-496.085	68.3016	144.102	0	66.2104	65.2301	197.278	1
3491	0	0	1491	1	266.77	125.473	141.297	0	0	-20.1533	78.2723	-157.827	195.759	3707.57	9489.09	157.827	0	7.74014	10.6829	10.2212	0	0	0.142452	157.329	-509.488	65.021	175.013	0	51.8899	50.1481	158.377	1
3496	0	0	1496	1	319.879	160.764	159.115	0	0	-7.25876	62.4124	84.4163	222.726	3595.02	9106.31	-84.4163	0	10.292	10.4105	9.99126	0	0	0.271669	174.057	-516.669	49.7458	169.04	0	49.2818	46.4192	115.891	1
3498	0	0	1498	1	314.02	164.857	149.164	0	0	60.2888	-28.4412	94.2701	277.027	3627.13	9197.16	-94.2701	0	12.9849	10.7136	9.51663	0	0	0.188369	183.299	-521.707	50.8445	202.994	0	40.0388	37.8303	97.1436	1
3503	0	0	1503	1	221.299	112.973	108.326	0	0	-18.6599	39.6172	-115.089	125.87	3606.42	9228.76	115.089	0	5.06793	10.6942	10.2158	0	0	0.0601136	119.025	-492.304	85.5443	122.192	0	81.3151	75.86	222.308	1
3514	0	0	1514	1	358.398	181.436	176.962	0	0	10.3218	13.9003	169.678	222.696	3677.1	9354.14	-169.678	0	11.1892	10.2669	9.55613	0	0	0.24082	160.742	-510.843	42.0699	165.218	0	47.113	45.7626	124.722	1
3518	0	0	1518	1	310.601	166.648	143.954	0	0	-7.98657	-16.6222	229.918	220.497	3695.41	9384.66	-229.918	0	11.8729	10.4759	9.30482	0	0	0.228489	150.404	-504.805	51.1709	147.306	0	47.1568	45.5994	154.675	1
3521	0	0	1521	1	370.98	150.974	220.005	0	0	65.9842	-8.36238	-57.7305	191.283	3621.44	9276.74	57.7305	0	7.92717	10.3629	9.52124	0	0	0.282564	197.77	-519.857	40.1863	178.954	0	53.3255	52.3145	134.598	1
3527	0	0	1527	1	285.209	139.475	145.734	0	0	59.9361	41.3057	-23.2877	187.058	3627.48	9227.07	23.2877	0	7.85535	10.5926	9.16063	0	0	0.111535	195.349	-502.142	57.6237	181.758	0	55.9742	52.8139	136.522	1
3532	0	0	1532	1	419.236	186.51	232.726	0	0	-35.4621	80.4543	-94.212	295.799	3722.88	9088.27	94.212	0	12.0003	10.8912	9.38364	0	0	0.0961148	163.585	-515.549	34.3121	163.526	0	36.395	35.8478	98.379	1
3534	0	0	1534	1	316.456	171.847	144.609	0	0	92.0166	74.2809	231.362	237.142	3695.06	9393.42	-231.362	0	12.4962	10.815	9.98993	0	0	0.250855	129.031	-503.822	50.8824	152.848	0	45.6537	43.9328	150.941	1
3537	0	0	1537	1	273.103	128.722	144.381	0	0	-9.08123	3.98083	130.252	180.293	3596.84	9264.4	-130.252	0	8.76539	10.5169	9.65224	0	0	0.174991	130.15	-497.107	61.8727	152.039	0	58.807	55.7128	144.285	1
3538	0	0	1538	1	305.625	172.632	132.992	0	0	58.1835	93.6399	191.816	261.142	3629.24	9174.74	-191.816	0	13.2475	10.6581	9.81034	0	0	0.172183	124.236	-499.832	53.0792	162.697	0	42.0367	40.0797	124.614	1
3545	0	0	1545	1	278.519	139.911	138.608	0	0	88.8934	8.93725	192.487	207.831	3698.19	9159.78	-192.487	0	10.5938	10.3808	10.1385	0	0	0.105789	169.162	-513.729	60.6286	164.494	0	51.3011	49.3522	156.501	1
3548	0	0	1548	1	265.701	138.253	127.447	0	0	-25.9319	45.2755	-5.31457	176.296	3514.03	9223.1	5.31457	0	7.59204	10.2398	8.96829	0	0	0.0897225	160.991	-504.849	62.9858	150.983	0	58.4482	54.3819	139.595	1
3558	0	0	1558	1	326.358	170.052	156.306	0	0	46.0738	26.1364	252.082	231.552	3641.35	9242.24	-252.082	0	12.5531	9.625	9.36511	0	0	0.188157	246.374	-530.245	47.0762	232.642	0	45.3527	42.9834	170.844	1
3559	0	0	1559	1	419.327	215.958	203.369	0	0	-5.24951	55.4647	166.344	393.425	3692.67	9312.58	-166.344	0	19.678	10.4391	9.64626	0	0	0.437464	196.857	-529.656	34.219	191.607	0	28.7707	27.6699	76.6069	1
3560	0	0	1560	1	334.893	145.96	188.932	0	0	-12.3845	21.7641	-182.021	213.148	3699.8	9047.3	182.021	0	8.45162	10.9686	9.65745	0	0	0.246445	149.153	-508.56	46.8403	151.663	0	49.0898	48.688	154.456	1
3561	0	0	1561	1	258.972	112.784	146.189	0	0	53.5383	-1.45636	38.3926	271.554	3633.88	9269.84	-38.3926	0	12.0599	10.2872	8.69905	0	0	0.127036	154.084	-500.396	64.9728	176.401	0	39.4448	37.9825	96.4607	1
3572	0	0	1572	1	334.371	199.578	134.793	0	0	73.0793	40.7719	326.529	308.416	3614.34	9327.27	-326.529	0	17.9678	10.1358	9.12866	0	0	0.0859699	182.327	-515.52	45.7578	207.287	0	36.9495	35.2618	160.626	1
3573	0	0	1573	1	361.251	203.298	157.953	0	0	57.0183	67.1834	151.018	302.188	3730.06	9300.86	-151.018	0	14.7311	10.5495	9.29757	0	0	0.27895	124.6	-500.566	41.6168	190.085	0	36.2472	35.357	93.1943	1
3578	0	0	1578	1	250.018	138.346	111.672	0	0	60.31	24.8757	103.13	130.419	3726.77	9343.16	-103.13	0	6.09823	10.2957	9.6687	0	0	0.055125	131.27	-495.738	69.9566	138.316	0	78.1404	77.1965	186.145	1
3582	0	0	1582	1	260.968	149.74	111.227	0	0	72.731	25.1875	19.5739	145.885	3614.69	9243.19	-19.5739	0	6.34175	9.9538	9.80699	0	0	0.0425587	158.832	-504.553	65.479	162.462	0	71.4748	67.5906	171.32	1
3583	0	0	1583	1	258.928	117.09	141.837	0	0	32.5211	57.6134	27.8011	148.251	3754.56	9210.77	-27.8011	0	6.47998	10.4149	9.59471	0	0	0.0969708	138.611	-500.757	66.5626	149.513	0	70.7962	67.7888	173.989	1
3592	0	0	1592	1	349.28	154.05	195.23	0	0	20.4727	99.1362	111.525	274.976	3666.95	9268.9	-111.525	0	12.9465	9.46244	9.56587	0	0	0.113434	154.212	-503.749	42.9439	162.945	0	39.2975	37.6386	96.862	1
3593	0	0	1593	1	365.326	163.735	201.591	0	0	-26.8507	26.1702	-32.7258	232.727	3913.59	9341.87	32.7258	0	9.85213	10.8087	9.57782	0	0	0.15366	194.73	-520.789	41.3871	187.14	0	44.8814	44.1074	110.102	1
3606	0	0	1606	1	285.854	116.528	169.327	0	0	52.6638	72.6106	15.9594	163.469	3834.08	9195.77	-15.9594	0	7.05332	10.7153	10.1183	0	0	0.0637232	128.419	-501.529	58.7921	153.487	0	65.0462	62.5085	160.58	1
3611	0	0	1611	1	299.952	176.355	123.598	0	0	19.8713	25.697	96.6598	253.129	3667.55	9342.34	-96.6598	0	11.8192	10.4617	9.21034	0	0	0.0799186	194.941	-516.555	53.603	187.861	0	42.5083	41.4798	101.164	1
3614	0	0	1614	1	291.435	149.588	141.848	0	0	58.0739	50.3669	222.87	229.761	3529.69	9218.01	-222.87	0	12.0481	10.2234	9.57704	0	0	0.178642	170.325	-508.413	55.9973	166.991	0	46.7064	43.8245	154.143	1
3616	0	0	1616	1	306.525	151.964	154.561	0	0	112.324	-20.5221	144.263	194.616	3674.76	9288.9	-144.263	0	9.51778	10.3142	10.1133	0	0	0.123911	196.914	-520.258	52.8345	184.281	0	54.3717	52.455	138.694	1
3617	0	0	1617	1	444.187	245.372	198.816	0	0	22.6232	10.6712	56.6217	415.767	3664.8	9257.71	-56.6217	0	18.7696	9.45801	8.92264	0	0	0.106462	182.802	-513.767	30.8652	237.995	0	27.0813	25.8553	66.7918	1
3622	0	0	1622	1	310.144	146.656	163.487	0	0	74.8154	77.7642	86.8841	203.175	3811.92	9290.28	-86.8841	0	9.30335	10.4147	10.0517	0	0	0.246263	135.126	-501.372	52.0092	155.847	0	52.7418	51.7594	127.337	1
3623	0	0	1623	1	336.419	132.165	204.255	0	0	-69.1833	-24.9279	67.083	211.681	3756.6	9392.97	-67.083	0	9.94001	9.75683	10.2323	0	0	0.229008	153.063	-510.244	46.0242	181.197	0	48.5706	47.4926	116.279	1
3628	0	0	1628	1	290.512	147.839	142.672	0	0	52.8094	74.6156	-17.0482	175.482	3634.61	9094.11	17.0482	0	7.37868	10.6048	9.58241	0	0	0.0906657	145.399	-506.606	56.6811	154.151	0	60.4588	58.7103	144.14	1
3631	0	0	1631	1	321.828	173.437	148.391	0	0	30.2503	-15.0832	264.912	366.577	3657.17	9283.46	-264.912	0	20.2944	10.4872	9.13316	0	0	0.376488	150.436	-507.303	48.5447	224.738	0	30.7434	29.4311	115.035	1
3632	0	0	1632	1	274.03	142.37	131.659	0	0	16.0926	-34.5633	140.847	235.608	3770.99	9302.94	-140.847	0	11.608	10.4545	8.87208	0	0	0.142171	131.913	-493.607	60.4101	144.205	0	44.4028	43.4737	110.756	1
3634	0	0	1634	1	276.554	104.981	171.572	0	0	24.8533	1.60394	-29.5725	149.025	3662.57	9167.12	29.5725	0	6.29587	10.4194	9.86353	0	0	0.106158	144.145	-506.011	60.9337	125.199	0	70.5684	66.7467	168.21	1
3636	0	0	1636	1	308.613	131.594	177.019	0	0	-9.52882	10.5343	28.6588	177.747	3796.61	9257.85	-28.6588	0	7.88135	9.75724	9.42511	0	0	0.0321349	126.812	-492.555	51.0462	130.545	0	57.8974	56.7088	141.238	1
3640	0	0	1640	1	302.377	166.645	135.732	0	0	-5.47481	13.9541	150.31	220.267	3692.9	9453.75	-150.31	0	10.8927	10.1171	8.93673	0	0	0.0844538	147.61	-502.136	52.3413	148.305	0	46.771	45.6052	116.736	1
3643	0	0	1643	1	291.722	156.253	135.47	0	0	45.5755	9.35228	121.016	150.935	3841.16	9558.01	-121.016	0	7.20299	10.3876	10.0077	0	0	0.101429	136.482	-495.844	56.6152	122.577	0	67.6953	66.4334	162.252	1
3644	0	0	1644	1	282.256	183.048	99.2083	0	0	91.7482	88.7039	8.8753	223.556	3595.67	9179.68	-8.8753	0	9.56922	10.4689	9.41387	0	0	0.12261	154.792	-503.501	58.6677	186.225	0	48.7315	45.5903	116.796	1
3645	0	0	1645	1	245.745	129.081	116.665	0	0	80.6955	-19.3516	221.878	148.677	3706.38	9387.39	-221.878	0	7.84402	10.1872	9.69666	0	0	0.0951106	162.495	-508.724	71.6031	164.635	0	67.6697	65.7383	219.229	1
3646	0	0	1646	1	312.253	154.892	157.361	0	0	66.0791	5.64729	-6.05795	192.561	3820.66	9462.05	6.05795	0	8.23868	11.4989	9.56883	0	0	0.147789	132.992	-501.948	52.0378	166.338	0	53.8328	52.6019	132.019	1
3649	0	0	1649	1	344.145	150.662	193.484	0	0	-18.8727	71.1308	-74.7141	204.889	3706.29	9296.91	74.7141	0	8.37463	9.48766	9.08997	0	0	0.140331	197.811	-510.566	43.4394	200.921	0	49.4339	48.9698	126.873	1
3650	0	0	1650	1	380.102	179.862	200.24	0	0	12.5426	5.8711	-6.26252	211.665	3674.88	9561.49	6.26252	0	9.10232	10.0166	8.80575	0	0	0.0254664	189.546	-511.628	38.1525	171.547	0	47.037	45.6318	115.209	1
3655	0	0	1655	1	327.308	179.57	147.738	0	0	59.4335	2.7961	223.979	241.955	3627.99	9265.58	-223.979	0	12.7656	9.81925	9.241	0	0	0.0592371	137.236	-498.984	46.9468	177.522	0	43.537	41.5063	146.37	1
3656	0	0	1656	1	324.402	157.658	166.744	0	0	4.2613	60.1514	-22.5971	204.116	3683.16	9407.55	22.5971	0	8.60777	10.7238	9.437	0	0	0.115905	171.523	-517.329	48.5234	163.533	0	50.5498	50.2766	123.098	1
3658	0	0	1658	1	317.175	155.794	161.38	0	0	45.524	5.60455	54.0265	194.131	3641.9	9262.78	-54.0265	0	8.72898	10.1803	9.84698	0	0	0.1405	225.072	-523.157	49.9741	180.301	0	54.7847	52.5765	132.599	1
3667	0	0	1667	1	298.024	180.524	117.5	0	0	36.6634	69.6081	163.876	207.564	3750.42	9298.43	-163.876	0	10.2706	10.7893	9.51146	0	0	0.122486	147.789	-506.743	54.7851	164.38	0	50.9741	49.8069	134.735	1
3672	0	0	1672	1	271.944	113.703	158.241	0	0	-22.3251	37.955	-122.343	147.471	3809.41	9130.77	122.343	0	5.92801	10.6865	9.52139	0	0	0.216947	209.609	-519.106	62.2818	177.233	0	68.1258	64.8314	196.481	1
3673	0	0	1673	1	272.121	149.066	123.055	0	0	68.9104	-72.1659	253.754	190.334	3618.51	9240.89	-253.754	0	10.5095	10.4462	9.76791	0	0	0.061856	129.881	-499.704	62.2615	136.705	0	55.1006	52.3083	206.388	1
3694	0	0	1694	1	277.139	125.454	151.685	0	0	40.3225	18.1461	102.062	185.618	3647.1	9150.57	-102.062	0	8.69602	10.5249	9.21238	0	0	0.0551141	170.736	-506.319	60.0056	169.021	0	57.5667	54.7997	138.25	1
3697	0	0	1697	1	294.435	158.713	135.722	0	0	21.2381	22.3913	99.6221	203.205	3765.84	9146.33	-99.6221	0	9.51663	10.4263	9.29876	0	0	0.147171	163.412	-510.86	55.0856	184.436	0	52.281	50.4472	130.179	1
3699	0	0	1699	1	297.993	133.751	164.242	0	0	2.87281	9.94551	-92.3957	191.356	3684.55	9258.43	92.3957	0	7.79637	10.7071	9.54807	0	0	0.0880533	145.846	-502.707	54.7504	193.85	0	54.0977	52.2146	143.796	1
3707	0	0	1707	1	236.58	122.128	114.452	0	0	36.1888	-3.22127	261.891	183.05	3651.23	9371.26	-261.891	0	10.0745	9.76558	9.9038	0	0	0.156598	111.168	-487.223	75.3124	138.816	0	55.9191	53.682	210.65	1
3708	0	0	1708	1	268.988	142.13	126.858	0	0	22.7803	-22.0726	-28.3329	228.936	3664.64	9290.45	28.3329	0	9.74068	10.0128	9.22597	0	0	0.290843	132.838	-497.771	61.9709	162.342	0	45.0298	44.3346	110.412	1
3709	0	0	1709	1	314.448	169.611	144.837	0	0	48.4272	21.5557	185.137	227.867	3638.99	9346.48	-185.137	0	11.5475	9.84637	9.69506	0	0	0.0871851	136.186	-500.766	50.0977	163.402	0	45.8202	44.2688	129.792	1
3713	0	0	1713	1	305.01	176.354	128.657	0	0	74.7411	-39.7925	335.004	252.787	3712.34	9407.83	-335.004	0	15.0057	10.2537	8.76614	0	0	0.163881	149.461	-501.17	51.6555	167.481	0	43.2143	42.3494	189.87	1
3715	0	0	1715	1	244.017	109.968	134.049	0	0	-6.08196	-31.3131	57.3828	225.226	3693.5	9299.69	-57.3828	0	10.3217	10.2384	10.0294	0	0	0.172652	179.81	-516.627	72.9831	196.251	0	47.3783	45.9396	114.122	1
3726	0	0	1726	1	280.014	122.754	157.26	0	0	51.0098	36.365	100.724	190.502	3736.07	9331.67	-100.724	0	8.88133	9.30468	9.60383	0	0	0.0838492	162.654	-502.879	58.1458	167.204	0	53.6216	52.7546	129.985	1
3729	0	0	1729	1	318.616	176.083	142.533	0	0	57.2788	0.995513	-97.9769	157.025	3829.46	9267.38	97.9769	0	6.35858	10.394	9.26974	0	0	0.110585	176.749	-509.573	49.2793	138.66	0	62.7927	63.8951	174.391	1
3731	0	0	1731	1	332.476	155.688	176.788	0	0	70.8676	45.4781	107.269	282.755	3716.21	9322.56	-107.269	0	13.2287	9.61977	8.93501	0	0	0.163969	173.352	-509.65	45.4964	195.45	0	37.7226	36.8442	91.5582	1
3732	0	0	1732	1	315.85	167.678	148.172	0	0	58.4819	18.0503	287.983	263.356	3628.94	9250.33	-287.983	0	14.801	10.303	9.17417	0	0	0.0581623	197.629	-518.227	49.6945	199.27	0	41.7097	39.7212	168.89	1
3738	0	0	1738	1	266.648	141.289	125.358	0	0	111.925	-45.0707	297.957	200.319	3675.16	9213.79	-297.957	0	11.4516	10.6178	9.1727	0	0	0.0800184	132.863	-494.132	63.4583	157.946	0	53.9872	51.5889	225.561	1
3744	0	0	1744	1	318.596	142.306	176.29	0	0	-34.3724	105.524	-41.1135	187.761	3721.79	9362.18	41.1135	0	7.85094	9.97126	8.66583	0	0	0.176416	161.14	-504.839	48.2759	173.732	0	52.708	53.4866	131.37	1
3754	0	0	1754	1	345.96	153.391	192.569	0	0	52.6031	-64.66	298.13	250.106	3634.82	9333.04	-298.13	0	14.427	9.57682	9.63056	0	0	0.0621546	162.734	-501.909	43.6518	179.32	0	42.2804	40.5797	175.257	1
3756	0	0	1756	1	296.527	111.115	185.412	0	0	68.2011	22.4452	3.74019	202.815	3718.88	9146.28	-3.74019	0	8.7133	9.46348	9.39956	0	0	0.145792	165.733	-508.606	53.6128	174.125	0	51.8572	49.7389	126.414	1
3761	0	0	1761	1	315.489	146.202	169.286	0	0	43.1308	29.5732	116.345	228.369	3644.29	9238.81	-116.345	0	10.8209	10.4188	9.80449	0	0	0.123682	129.89	-499.871	50.5335	145.116	0	47.5953	45.2297	117.304	1
3770	0	0	1770	1	422.076	197.206	224.869	0	0	40.4348	57.1772	14.4756	287.604	3646.99	9310.86	-14.4756	0	12.4251	10.3627	8.63702	0	0	0.146679	200.218	-521.118	33.2896	201.692	0	37.1591	36.3871	91.4223	1
3773	0	0	1773	1	298.677	137.204	161.473	0	0	45.7428	-22.4593	106.154	257.312	3741.34	9390.5	-106.154	0	12.189	9.6572	8.96159	0	0	0.0590182	177.269	-506.53	52.7925	193.331	0	40.2166	39.7842	96.808	1
3774	0	0	1774	1	300.013	159.776	140.237	0	0	13.3755	137.978	68.2745	188.465	3674.04	9329.72	-68.2745	0	8.5378	9.9239	8.84758	0	0	0.0583646	141.592	-496.466	52.6138	167.986	0	55.0076	53.571	131.072	1
3782	0	0	1782	1	255.537	112.387	143.15	0	0	28.1982	29.9034	103.642	144.006	3659.22	9238.48	-103.642	0	6.75535	9.80852	9.67918	0	0	0.0751967	163.52	-502.847	67.0787	147.873	0	71.9042	68.209	175.391	1
3790	0	0	1790	1	291.89	127.875	164.015	0	0	65.3197	-17.1693	-186.762	192.242	3622.1	9285.55	186.762	0	7.63463	9.94995	8.94954	0	0	0.133147	169.097	-504.783	54.8164	148.6	0	51.3073	50.3417	163.423	1
3794	0	0	1794	1	337.856	175.35	162.505	0	0	35.9676	77.9523	208.269	160.696	3651.45	9489.41	-208.269	0	8.31474	10.052	8.65058	0	0	0.0670114	226.695	-508.852	44.6064	189.469	0	62.1689	60.2351	187.992	1
3796	0	0	1796	1	266.217	114.906	151.311	0	0	-37.751	28.439	-68.1864	134.292	3824.83	9439.26	68.1864	0	5.56836	10.1684	9.80386	0	0	0.160353	161.65	-505.651	63.9261	159.039	0	72.7623	70.8759	185.309	1
3799	0	0	1799	1	261.334	152.657	108.677	0	0	-18.7785	38.8448	189.047	150.665	3706.2	9229.54	-189.047	0	7.7454	10.1831	9.27476	0	0	0.148128	151.673	-502.663	64.8816	157.392	0	67.2022	64.3494	200.02	1
3801	0	0	1801	1	308.138	163.319	144.82	0	0	23.163	31.6237	107.457	185.605	3664.26	9336.42	-107.457	0	8.7422	10.0204	9.42335	0	0	0.129452	118.63	-490.457	51.4195	127.878	0	56.0743	54.5393	133.9	1
3808	0	0	1808	1	320.103	174.226	145.877	0	0	-1.34915	6.99633	112.226	204.955	3688.77	9361.04	-112.226	0	9.7747	9.66982	8.94783	0	0	0.151593	142.197	-497.17	47.9762	162.646	0	50.0157	48.9725	119.119	1
3813	0	0	1813	1	305.458	124.825	180.633	0	0	-9.64645	43.5661	34.5584	206.817	3697.07	9424.13	-34.5584	0	9.16763	9.95257	9.28301	0	0	0.146235	206.762	-512.787	51.8268	191.802	0	49.8494	48.7632	119.246	1
3815	0	0	1815	1	348.847	200.609	148.238	0	0	25.9637	-34.5427	114.225	241.457	3761.12	9402.58	-114.225	0	11.5857	10.507	8.87207	0	0	0.135879	163.585	-508.731	43.244	188.141	0	43.2471	42.5337	103.207	1
3817	0	0	1817	1	309.247	155.37	153.878	0	0	44.1266	29.444	184.691	281.787	3742.95	9338.6	-184.691	0	14.2675	9.9837	8.97967	0	0	0.255718	178.646	-508.647	50.6514	206.221	0	37.4096	36.6055	105.164	1
3818	0	0	1818	1	355.52	125.934	229.587	0	0	146.901	-83.3388	278.164	219.183	3640.18	9351.72	-278.164	0	12.4241	10.323	9.64476	0	0	0.0459002	113.971	-492.795	42.6477	140.14	0	48.1696	46.3531	186.157	1
3819	0	0	1819	1	290.48	124.441	166.039	0	0	-4.27077	69.068	6.51187	165.14	3691.69	9398.63	-6.51187	0	7.12657	10.3959	8.9288	0	0	0.162032	137.868	-496.677	55.6501	137.298	0	61.2008	60.632	147.063	1
3820	0	0	1820	1	343.496	146.948	196.548	0	0	45.3389	20.7085	109.921	255.469	3741.74	9347.33	-109.921	0	12.0445	9.5933	8.63461	0	0	0.0606144	137.44	-492.79	43.2418	145.866	0	40.6467	40.1695	98.1279	1
3822	0	0	1822	1	239.175	111.717	127.458	0	0	34.499	7.48944	31.3412	132.466	3752.58	9460.21	-31.3412	0	5.84888	10.8051	9.19487	0	0	0.0345832	127.016	-490.741	74.5818	127.879	0	75.4589	74.3733	181.798	1
3825	0	0	1825	1	285.3	149.397	135.904	0	0	6.54112	-38.6937	155.312	209.68	3780.54	9307.07	-155.312	0	10.5032	9.38632	9.36689	0	0	0.213956	179.208	-511.714	56.4524	166.77	0	48.0182	46.8463	125.68	1
3828	0	0	1828	1	295.125	153.042	142.083	0	0	40.8697	49.5358	-187.998	169.371	3746.21	9517.82	187.998	0	6.62901	9.49276	8.69068	0	0	0.226388	229.473	-512.681	53.1811	162.876	0	55.7401	53.5892	182.518	1
3831	0	0	1831	1	291.232	120.061	171.17	0	0	85.8978	-70.9402	218.442	152.837	3701.18	9339.32	-218.442	0	8.13796	10.1525	9.26965	0	0	0.151125	185.699	-507.222	55.603	164.892	0	65.2693	63.2922	209.025	1
3833	0	0	1833	1	286.117	155.891	130.226	0	0	43.4398	99.2918	9.74327	181.303	3743.64	9268.75	-9.74327	0	7.77872	10.2573	9.49722	0	0	0.0425902	148.614	-500.001	57.4118	167.245	0	57.8603	57.0174	141.567	1
3855	0	0	1855	1	337.193	149.069	188.124	0	0	59.7394	-6.11801	213.115	213.871	3827	9473.82	-213.115	0	11.1771	9.56426	8.75723	0	0	0.0817393	160.36	-501.032	44.4263	179.898	0	46.933	46.1007	146.443	1
3859	0	0	1859	1	331.326	175.083	156.243	0	0	97.0713	35.3763	193.997	190.872	3590.35	9233	-193.997	0	9.70891	9.84874	9.61717	0	0	0.061373	145.316	-500.392	46.538	178.23	0	55.0053	51.5502	164.456	1
3865	0	0	1865	1	273.454	145.485	127.97	0	0	19.389	75.3529	117.098	187.645	3668.03	9292.69	-117.098	0	8.89005	10.5448	8.84977	0	0	0.219129	165.963	-503.066	60.6674	192.026	0	56.2371	54.1456	135.289	1
3867	0	0	1867	1	342.203	221.799	120.405	0	0	89.0652	14.8457	147.225	168.08	3698.01	9253.53	-147.225	0	8.19109	10.5786	8.93939	0	0	0.128014	205.825	-516.257	44.5092	165.887	0	62.2824	59.9748	158.626	1
3876	0	0	1876	1	303.403	137.462	165.941	0	0	50.4181	76.4803	-83.6491	209.084	3637	9092.24	83.6491	0	8.42206	9.91323	8.52942	0	0	0.0693689	169.616	-505.636	51.4261	156.012	0	48.8556	47.7734	127.411	1
3882	0	0	1882	1	318.207	157.277	160.93	0	0	41.0629	15.7236	127.626	200.792	3845.68	9551.64	-127.626	0	9.63734	9.15715	8.51376	0	0	0.0948332	181.126	-504.984	47.452	158.29	0	49.4535	48.4671	119.771	1
3886	0	0	1886	1	287.619	143.028	144.591	0	0	18.1031	96.1777	37.1255	165.72	3768.98	9371.52	-37.1255	0	7.296	10.2096	9.21547	0	0	0.263841	149.172	-499.21	56.5844	149.966	0	61.8055	61.3624	147.802	1
3900	0	0	1900	1	282.339	141.074	141.264	0	0	49.3053	16.175	104.59	161.234	3638.11	9252.21	-104.59	0	7.56642	10.1452	9.12353	0	0	0.0962939	189.437	-510.281	57.8872	186.112	0	64.5205	61.5689	156.22	1
3902	0	0	1902	1	309.755	168.438	141.317	0	0	70.3162	15.8955	93.5942	172.399	3716.76	9152.83	-93.5942	0	7.99703	9.9506	9.16445	0	0	0.114375	166.601	-507.943	50.7026	170.708	0	60.6408	58.3122	149.206	1
3903	0	0	1903	1	276.945	144.286	132.659	0	0	29.7233	25.5698	61.143	146.523	3657.7	9342.47	-61.143	0	6.61776	9.69851	9.61797	0	0	0.138425	133.883	-491.559	59.5816	136.035	0	69.441	68.2062	165.147	1
3904	0	0	1904	1	288.965	121.578	167.387	0	0	-71.8638	55.1424	-182.44	199.142	3858.94	9412.56	182.44	0	7.9684	10.2743	9.58027	0	0	0.14199	188.03	-511.203	56.7354	189.681	0	50.4901	48.148	159.077	1
3907	0	0	1907	1	298.904	144.463	154.441	0	0	108.491	102.945	301.885	286.934	3678.59	9364.76	-301.885	0	16.2468	9.27268	9.02335	0	0	0.213259	150.155	-505.057	52.3943	184.06	0	37.6669	36.1391	154.2	1
3908	0	0	1908	1	317.245	169.711	147.535	0	0	7.38933	41.1826	-64.8273	183.061	3680.03	9426.52	64.8273	0	7.51931	10.6534	9.37475	0	0	0.0975315	174.077	-512.534	49.9223	156.496	0	54.6674	54.514	140.217	1
3909	0	0	1909	1	250.503	110.744	139.759	0	0	82.8219	42.7726	78.6169	169.372	3704.26	9424.93	-78.6169	0	7.71856	9.47059	8.53452	0	0	0.084441	115.087	-481.1	66.6676	132.081	0	61.8764	58.6102	159.556	1
3911	0	0	1911	1	293.447	167.775	125.672	0	0	54.5772	70.1759	155.022	175.33	3732.5	9098.54	-155.022	0	8.58138	9.28226	9.46073	0	0	0.00769659	213.033	-499.45	54.2613	146.581	0	57.6153	56.4077	156.721	1
3913	0	0	1913	1	359.124	191.345	167.778	0	0	61.0133	25.0582	266.993	198.616	3726.07	9342.98	-266.993	0	10.9146	9.03901	8.75692	0	0	0.111382	194.26	-507.575	40.4169	168.731	0	50.2965	48.5725	192.57	1
3914	0	0	1914	1	279.893	161.525	118.368	0	0	29.6073	2.51791	78.4668	209.732	3657.81	9166.2	-78.4668	0	9.65683	9.54508	9.18098	0	0	0.183635	145.365	-499.472	57.9508	187.164	0	50.3754	47.7952	121.993	1
3915	0	0	1915	1	242.515	124.968	117.547	0	0	11.1947	23.0655	138.211	246.032	3676.23	9145.66	-138.211	0	11.9696	9.10039	8.44597	0	0	0.217427	145.749	-493.377	69.0756	165.282	0	42.274	40.3421	107.775	1
3916	0	0	1916	1	246.268	83.1398	163.128	0	0	40.1026	59.4725	-168.542	137.116	3746.98	9009.59	168.542	0	5.37677	9.82542	9.70059	0	0	0.0283945	171.786	-508.519	70.8116	173.075	0	71.4383	73.4993	223.937	1
3918	0	0	1918	1	325.54	165.055	160.485	0	0	46.0776	19.7633	173.218	204.68	3641.34	9447.94	-173.218	0	10.2558	8.95457	9.7471	0	0	0.120436	212.628	-520.247	46.9571	180.088	0	48.8595	47.5123	133.867	1
3929	0	0	1929	1	364.186	157.382	206.804	0	0	-13.5541	-20.4261	13.0169	212.276	3700.97	9388.47	-13.0169	0	9.36751	9.79747	9.15451	0	0	0.250086	165.593	-506.746	40.5197	154.864	0	47.7704	47.4796	115.007	1
3930	0	0	1930	1	313.687	161.929	151.758	0	0	8.49917	-54.1321	325.623	264.421	3678.92	9322.51	-325.623	0	15.748	9.6371	9.03498	0	0	0.132542	121.249	-489.525	49.3886	137.042	0	40.6203	39.2129	179.162	1
3934	0	0	1934	1	373.261	155.626	217.635	0	0	9.97696	22.8626	22.2758	288.203	3777.1	9345.18	-22.2758	0	12.6389	8.73844	9.2252	0	0	0.149972	148.875	-498.314	38.5071	208.886	0	36.2205	35.893	87.9203	1
3935	0	0	1935	1	264.335	126.719	137.616	0	0	60.8779	46.2436	128.743	232.925	3726.2	9321.8	-128.743	0	11.1268	9.83616	9.0258	0	0	0.122017	109.493	-485.854	62.9976	135.684	0	44.8972	43.9344	110.689	1
3954	0	0	1954	1	271.197	153.644	117.553	0	0	1.23601	-57.9313	281.318	294.967	3686.18	9425.97	-281.318	0	16.8453	8.9091	7.88853	0	0	0.166633	121.532	-483.235	57.9718	156.904	0	34.7439	33.6155	132.111	1
3955	0	0	1955	1	277.572	156.64	120.932	0	0	-9.59789	-5.17171	256.369	188.572	3597.36	9373.21	-256.369	0	10.4152	9.52426	8.8291	0	0	0.246634	294.631	-502.188	58.1455	166.397	0	53.8699	50.9537	193.381	1
3957	0	0	1957	1	355.511	171.445	184.066	0	0	36.6523	-27.219	92.4298	259.702	3750.43	9295.6	-92.4298	0	12.1767	9.24412	9.80568	0	0	0.163453	176.116	-510.6	41.9377	193.746	0	40.3514	39.6319	99.3181	1
3958	0	0	1958	1	362.077	179.045	183.032	0	0	103.11	26.7838	278.372	328.241	3683.97	9341.26	-278.372	0	18.1922	9.52436	9.21678	0	0	0.184785	149.436	-502.81	40.6862	177.606	0	33.4309	31.9093	129.13	1
3960	0	0	1960	1	354.413	188.739	165.674	0	0	107.816	-32.9907	250.164	236.855	3679.26	9301.37	-250.164	0	12.876	9.77936	9.40446	0	0	0.157374	172.658	-508.611	42.222	190.14	0	44.3771	42.2567	161.589	1
3961	0	0	1961	1	308.721	158.821	149.9	0	0	29.1562	1.05211	215.659	297.553	3658.26	9267.33	-215.659	0	15.633	9.18661	9.15857	0	0	0.157989	172.024	-509.087	50.1606	205.119	0	35.3565	33.8276	116.504	1
3962	0	0	1962	1	252.847	123.79	129.057	0	0	115.212	37.5081	231.714	190.875	3671.87	9330.53	-231.714	0	10.0778	9.70853	9.29944	0	0	0.15903	130.864	-490.463	67.3642	150.342	0	53.9175	51.3534	182.808	1
3965	0	0	1965	1	229.464	100.006	129.459	0	0	0.0338457	13.2706	-42.6677	156.553	3787.05	9354.77	42.6677	0	6.56272	10.4265	9.0395	0	0	0.0959777	185.028	-507.032	78.2812	143.042	0	63.1874	63.8287	157.571	1
3969	0	0	1969	1	332.459	160.947	171.512	0	0	51.5851	107.387	-242.939	178.56	3934.81	9459.97	242.939	0	6.91243	10.3497	8.92553	0	0	0.163074	175.354	-504.091	46.1048	165.034	0	55.9195	52.7186	200.59	1
3972	0	0	1972	1	290.054	156.653	133.401	0	0	16.5038	-16.4358	270.401	271.369	3670.92	9384.48	-270.401	0	15.1473	9.53568	8.59686	0	0	0.0874334	150.025	-501.419	54.4083	185.03	0	38.56	37.1216	143.62	1
3976	0	0	1976	1	371.246	269.829	101.417	0	0	45.749	18.0363	441.63	358.014	3641.67	9350	-441.63	0	23.6146	8.65152	7.86567	0	0	0.164476	161.776	-499.392	37.7447	198.229	0	37.4928	34.9061	222.055	1
3978	0	0	1978	1	275.135	166.263	108.872	0	0	67.2476	-11.5636	180.339	161.539	3520.51	9379.6	-180.339	0	8.17519	9.47436	9.06792	0	0	0.292589	147.015	-491.598	59.1264	169.259	0	62.5162	59.3798	168.25	1
3981	0	0	1981	1	340.912	156.31	184.602	0	0	45.2616	15.3036	199.621	160.444	3741.82	9552.06	-199.621	0	8.25902	9.32726	8.46488	0	0	0.0782332	173.403	-499.517	43.3204	156.412	0	60.1439	59.0358	178.952	1
3987	0	0	1987	1	367.098	188.492	178.606	0	0	24.6455	-32.8596	201.886	216.121	3662.77	9400.9	-201.886	0	11.2791	9.62686	9.3852	0	0	0.176769	182.16	-513.83	40.1384	177.93	0	46.8865	45.405	140.599	1
3988	0	0	1988	1	260.99	151.575	109.415	0	0	27.4679	73.1519	140.508	149.935	3659.95	9195.23	-140.508	0	7.25808	9.40086	9.04568	0	0	0.186386	148.385	-497.458	63.5697	154.077	0	67.6898	64.2215	173.927	1
3989	0	0	1989	1	284.019	121.517	162.502	0	0	-35.3783	54.5116	-149.718	206.331	3722.8	9213.87	149.718	0	8.22685	9.47947	9.6978	0	0	0.191238	167.106	-507.664	57.3251	170.865	0	50.9426	47.5648	145.74	1
3990	0	0	1990	1	251.545	131.275	120.27	0	0	6.04246	15.9987	137.792	169.47	3781.04	9352.04	-137.792	0	8.25756	9.98558	9.20111	0	0	0.101975	133.023	-491.817	68.1244	156.751	0	59.8046	58.6487	146.741	1
3993	0	0	1993	1	303.971	157.618	146.353	0	0	-4.24632	36.7774	121.273	247.208	3691.67	9331.26	-121.273	0	11.8477	9.31506	8.47826	0	0	0.254835	165.772	-501.107	50.6367	190.677	0	41.8415	40.5313	101.376	1
3995	0	0	1995	1	254.074	126.265	127.809	0	0	39.1898	47.2993	-136.339	155.881	3847.55	9320.74	136.339	0	6.17255	9.86764	8.94718	0	0	0.0934844	177.061	-507.129	66.5765	190.702	0	62.1655	63.1193	186.684	1
3996	0	0	1996	1	253.546	108.363	145.183	0	0	64.1302	92.8401	-121.299	155.289	3722.95	9374.86	121.299	0	6.14112	10.0035	8.41036	0	0	0.037479	167.574	-501.07	66.0902	164.12	0	61.2058	63.0038	180.731	1
4011	0	0	11	1	239.229	139.208	100.021	0	0	-11.3491	53.7902	-22.0351	135.825	3798.43	9314.25	22.0351	0	5.03916	5.51729	5.92911	0	0	0.111287	168.735	-453.199	54.3725	135.53	0	57.2196	57.3374	179.01	2
4012	0	0	12	1	204.751	84.0385	120.713	0	0	-1.87184	19.0606	2.06797	152.811	3589.63	9548.3	-2.06797	0	5.66792	5.7134	6.37149	0	0	0.0799433	157.795	-460.605	68.0984	157.517	0	50.0007	50.1058	149.575	2
4029	0	0	29	1	230.148	136.985	93.1626	0	0	78.2745	61.9136	233.799	169.035	3708.81	9505.45	-233.799	0	6.35222	5.34119	5.72102	0	0	0.0177734	149.731	-450.193	56.5989	139.868	0	45.8566	46.6191	122.124	2
4049	0	0	49	1	242.813	102.844	139.969	0	0	2.67049	114.87	-52.1755	125.571	3884.07	9352.83	52.1755	0	4.66037	5.50382	5.77237	0	0	0.141897	141.88	-449.305	53.0885	138.676	0	61.9504	61.5635	198.805	2
4067	0	0	67	1	187.775	98.9802	88.7952	0	0	30.7692	52.7239	-78.4825	136.74	3656.65	9414.98	78.4825	0	5.11378	5.10513	6.11223	0	0	0.134138	135.204	-444.492	74.5068	145.795	0	56.1979	57.9686	186.805	2
4085	0	0	85	1	226.95	122.857	104.093	0	0	42.5731	51.712	164.877	125.557	3744.51	9316.33	-164.877	0	4.64541	5.4704	5.43782	0	0	0.101634	189.269	-452.69	57.4064	138.606	0	61.055	61.4042	163.77	2
4154	0	0	154	1	259.059	152.802	106.257	0	0	24.9218	5.31729	195.821	149.504	3662.5	9661.7	-195.821	0	5.63093	5.02023	5.51562	0	0	0.124024	172.929	-448.412	47.8743	162.774	0	50.0934	49.6221	129.899	2
4219	0	0	219	1	231.798	133.272	98.5256	0	0	5.34919	53.125	-2.94264	148.963	3881.39	9215.25	2.94264	0	5.48944	5.00881	4.93141	0	0	0.124378	160.959	-445.615	54.3243	133.053	0	52.9712	48.0002	153.235	2
4225	0	0	225	1	246.875	110.894	135.981	0	0	104.388	93.1103	26.9988	137.811	3682.69	9474.25	-26.9988	0	5.00786	4.32162	5.2806	0	0	0.166553	148.803	-432.248	49.5813	132.655	0	52.1699	54.1263	149.62	2
4236	0	0	236	1	191.225	79.4236	111.802	0	0	-13.7654	36.9673	-11.3458	119.367	3800.85	9231.41	11.3458	0	4.4336	5.05705	4.95166	0	0	0.154907	137.815	-435.751	70.0115	138.571	0	61.7089	59.3398	193.023	2
4238	0	0	238	1	206.46	132.893	73.5668	0	0	36.901	12.2077	245.645	117.692	3750.18	9455.49	-245.645	0	4.48656	5.16936	5.05519	0	0	0.0810084	136.046	-435.194	63.697	139.798	0	61.7275	63.8798	165.11	2
4255	0	0	255	1	191.63	87.6756	103.954	0	0	2.6463	44.9898	-109.927	143.251	3585.11	9323.05	109.927	0	5.4501	4.82992	5.0999	0	0	0.0868877	116.744	-430.384	69.6273	145.889	0	53.6461	51.0457	187.051	2
4260	0	0	260	1	195.769	105.477	90.2922	0	0	11.0522	-42.9438	335.354	142.904	3875.69	9510.64	-335.354	0	5.73945	4.52408	5.11977	0	0	0.181821	228.693	-448.217	67.0241	1	0	49.7021	50.975	152.922	2
4334	0	0	334	1	218.856	112.701	106.155	0	0	-9.37671	1.33574	149.287	140.448	3896.12	9466.36	-149.287	0	5.27167	4.56781	4.91995	0	0	0.100693	181.728	-443.263	57.7059	174.348	0	51.4206	51.4086	132.741	2
4440	0	0	440	1	222.486	118.946	103.54	0	0	8.47646	-34.4868	4.77385	122.449	3678.94	9601.85	-4.77385	0	4.5961	4.90971	4.8331	0	0	0.0334147	162.647	-441.598	56.9412	140.491	0	55.2019	54.7972	170.35	2
4554	0	0	554	1	200.476	79.2287	121.248	0	0	9.57133	27.4285	274.379	131.073	3877.17	9539.93	-274.379	0	5.0619	4.68385	4.84389	0	0	0.160313	137.718	-432.63	64.7582	148.763	0	54.5981	55.3305	151.118	2
4581	0	0	581	1	207.651	127.188	80.4625	0	0	52.9325	71.3343	115.06	119.595	3833.81	9396.37	-115.06	0	4.36911	4.46152	4.94052	0	0	0.0738655	239.436	-442.743	61.5888	146.983	0	60.5995	61.525	159.146	2
4658	0	0	658	1	234.575	125.714	108.861	0	0	8.43056	31.2728	218.694	131.486	3878.31	9536.09	-218.694	0	4.97977	4.26886	4.97883	0	0	0.128316	209.271	-435.601	52.3985	137.539	0	53.9481	54.2101	142.716	2
4815	0	0	815	1	194.282	109.956	84.3266	0	0	2.3111	19.2503	-68.0023	127.253	3784.77	9548.11	68.0023	0	4.79207	4.46012	4.5297	0	0	0.0719502	160.741	-432.356	66.282	140.753	0	53.8687	53.0923	181.476	2
4881	0	0	881	1	180.53	92.3252	88.2043	0	0	48.061	16.343	263.061	129.145	3739.02	9351.7	-263.061	0	4.94197	4.68533	4.51899	0	0	0.11862	158.172	-431.754	73.5254	140.915	0	55.3079	56.651	156.638	2
4919	0	0	919	1	223.318	112.939	110.379	0	0	5.53956	17.6386	-30.3005	122.235	3781.54	9549.72	30.3005	0	4.55533	4.18705	5.10388	0	0	0.0771669	151.26	-428.77	55.829	140.265	0	56.9759	56.5154	174.044	2
4920	0	0	920	1	196.891	127.284	69.6071	0	0	76.7926	-29.8642	237.358	142.293	3610.63	9397.9	-237.358	0	5.43733	4.05674	5.11106	0	0	0.150845	179.82	-437.535	65.3967	136.033	0	50.7482	50.3843	136.65	2
4935	0	0	935	1	211.699	104.592	107.107	0	0	35.9368	64.0042	259.112	114.418	3651.48	9503.36	-259.112	0	4.35635	4.54889	5.19438	0	0	0.110292	156.51	-436.915	60.6909	181.274	0	62.0438	63.1337	169.474	2
4984	0	0	984	1	224.687	126.64	98.0463	0	0	57.3122	-29.289	333.069	167.165	3630.11	9397.33	-333.069	0	6.63236	3.9859	4.27759	0	0	0.0760112	193.955	-434.261	53.7487	185.068	0	42.2941	42.5872	130.664	2
5273	0	0	1273	1	210.453	97.1614	113.291	0	0	71.7307	15.4075	112.306	130.214	3615.69	9252.97	-112.306	0	4.7844	4.15611	4.95218	0	0	0.0331672	155.201	-427.575	59.9268	135.734	0	58.0422	54.9412	148.743	2
5558	0	0	1558	1	179.888	99.6083	80.2795	0	0	-57.842	13.4206	68.3402	110.101	3645.6	9354.62	-68.3402	0	4.14182	4.31134	5.20109	0	0	0.17624	161.709	-430.95	74.5695	155.261	0	65.2967	64.6999	174.722	2
5586	0	0	1586	1	225.471	93.5514	131.92	0	0	9.08926	81.7656	-105.826	124.876	3777.99	9485.59	105.826	0	4.71776	4.48915	4.75144	0	0	0.136622	122.874	-425.587	55.1338	139.438	0	57.1927	57.6056	205.582	2
5619	0	0	1619	1	246.558	144.958	101.601	0	0	22.7617	34.3896	253.422	141.774	3664.66	9632.63	-253.422	0	5.41393	4.51326	4.98922	0	0	0.0522784	181.945	-436.796	49.5738	140.68	0	50.7958	50.6975	137.141	2
5620	0	0	1620	1	277.77	180.981	96.7891	0	0	62.2287	-16.92	417.816	243.606	3625.19	9484.62	-417.816	0	10.069	4.82899	4.88726	0	0	0.0120473	190.621	-442.247	42.939	165.543	0	31.9713	32.8894	115.472	2
5628	0	0	1628	1	332.627	179.8	152.827	0	0	101.421	70.4859	382.917	324.169	3586	9496.87	-382.917	0	12.974	4.77631	5.11785	0	0	0.265727	148.495	-453.772	34.5289	221.274	0	25.5811	25.7464	84.8071	2
5632	0	0	1632	1	174.797	81.1825	93.6143	0	0	31.7099	-26.046	42.3266	140.429	3855.03	9394.09	-42.3266	0	5.21822	4.0046	4.7543	0	0	0.0693645	213.505	-430.882	75.4304	1	0	50.2947	51.2129	140.635	2
5810	0	0	1810	1	194.348	102.505	91.843	0	0	33.4097	52.2069	6.55627	125.227	3753.67	9016.85	-6.55627	0	4.58897	3.78015	4.67044	0	0	0.058172	152.044	-421.137	64.9474	139.885	0	55.4287	58.8454	165.266	2
5827	0	0	1827	1	199.849	109.973	89.876	0	0	-6.91695	30.5996	184.21	123.927	3794	9437.1	-184.21	0	4.66334	3.99524	4.88696	0	0	0.118674	140.279	-428.601	63.5724	122.115	0	56.6579	57.6768	146.32	2
5849	0	0	1849	1	244.625	112.368	132.257	0	0	46.8085	15.4721	65.3539	152.015	3740.27	9252.91	-65.3539	0	5.5777	3.77539	4.94408	0	0	0.0481047	198.113	-447.338	48.8751	156.685	0	47.8738	47.5822	135.422	2
5933	0	0	1933	1	238.927	137.446	101.481	0	0	56.6471	4.32454	384.758	133.284	3830.09	9363.72	-384.758	0	5.38872	4.15361	4.36893	0	0	0.0540526	226.161	-441.854	50.1591	151.419	0	52.0135	52.891	178.976	2
6003	1	0	3	1	170.083	101.103	68.98	0	0	98.4711	-5.46243	111.903	109.347	3788.27	9473.16	-111.903	0	4.03309	4.17068	4.76247	0	0	0.0349661	156.441	-429.268	78.749	156.451	0	63.3192	64.6707	165.655	2
6081	1	0	81	1	174.281	92.5029	81.7781	0	0	44.2583	67.4855	247.23	123.388	3842.48	9499.88	-247.23	0	4.67139	4.06374	4.60251	0	0	0.094231	149.606	-428.524	75.5109	159.172	0	56.1587	57.1239	151.735	2
6098	1	0	98	1	209.32	109.329	99.9914	0	0	-37.9156	61.233	-162.167	138.134	3825	9207.15	162.167	0	5.42421	4.118	4.50706	0	0	0.113741	186.127	-439.017	59.4669	200.614	0	56.4588	51.9233	212.969	2
6120	1	0	120	1	217.936	101.819	116.117	0	0	62.5284	50.9892	-83.6564	124.639	3923.87	9516.37	83.6564	0	4.65899	4.65029	4.29837	0	0	0.0944106	184.889	-432.939	57.0642	160.061	0	54.1013	53.8747	198.145	2
6312	1	0	312	1	227.073	109.935	117.138	0	0	53.9012	-76.7999	-149.419	147.196	3533.86	9245.52	149.419	0	5.88501	4.06706	4.26798	0	0	0.0517637	198.211	-431.729	53.162	1	0	49.4827	46.2347	181.662	2
6412	1	0	412	1	222.621	127.739	94.8827	0	0	90.6824	59.9749	294.536	150.518	3696.4	9308.07	-294.536	0	5.78077	4.17445	4.20646	0	0	0.102557	170.623	-432.969	54.5843	1	0	47.6337	47.52	143.939	2
6582	1	0	582	1	181.24	91.3654	89.8743	0	0	41.1975	-0.557172	148.456	117.036	3745.88	9468.26	-148.456	0	4.35242	4.17243	5.10966	0	0	0.0562256	200.733	-447.347	73.2261	169.935	0	60.0155	61.8781	154.807	2
6639	1	0	639	1	171.638	70.25	101.388	0	0	42.0576	56.8597	7.69123	110.725	3745.02	9510.5	-7.69123	0	4.05065	4.54526	4.72807	0	0	0.110325	177.291	-427.427	78.8251	138.999	0	61.7321	62.6999	186.226	2
6702	1	0	702	1	212.203	113.892	98.3111	0	0	78.3417	24.6297	228.066	115.759	3908.06	9542.73	-228.066	0	4.3603	4.3623	4.67319	0	0	0.0721109	148.757	-428.288	59.2108	143.605	0	60.1579	60.9764	160.54	2
6715	1	0	715	1	173.629	87.6109	86.0182	0	0	39.0959	44.2223	181.137	108.877	3947.3	9423.48	-181.137	0	4.05023	4.35479	4.9987	0	0	0.120532	156.086	-427.311	77.7881	131.194	0	65.4507	65.2038	167.06	2
6718	1	0	718	1	190.646	93.8952	96.751	0	0	79.8977	-11.5128	184.523	131.406	3707.18	9279.89	-184.523	0	4.92314	3.75755	4.49925	0	0	0.0495481	174.409	-426.325	66.1618	126.911	0	53.6713	53.252	146.758	2
7000	1	0	1000	1	214.076	103.976	110.1	0	0	56.863	27.9554	175.941	126.216	3929.54	9439.75	-175.941	0	4.68979	4.53307	4.74223	0	0	0.0447067	195.377	-441.388	58.9921	162.945	0	56.8092	56.9365	146.26	2
7127	1	0	1127	1	138.185	79.428	58.7573	0	0	-15.8946	-65.6525	255.258	98.6581	3802.97	9533.35	-255.258	0	3.89426	4.41492	4.57429	0	0	0.0821369	154.68	-426.007	104.622	1	0	67.9614	69.1684	182.74	2
7198	1	0	1198	1	184.059	124.64	59.4199	0	0	47.9628	15.3714	283.877	113.077	3938.44	9452.33	-283.877	0	4.36148	4.33128	4.94824	0	0	0.0666147	218.424	-441.738	71.8078	1	0	61.8995	62.6092	173.748	2
7288	1	0	1288	1	234.214	112.519	121.695	0	0	23.3978	29.0086	-154.483	143.241	3763.68	9139.71	154.483	0	5.56004	3.90696	4.65059	0	0	0.0897483	149.841	-433.989	51.4345	150.303	0	52.8622	52.6505	199.4	2
7318	1	0	1318	1	186.65	103.744	82.9067	0	0	-2.42019	48.4113	307.597	127.011	3789.5	9020.65	-307.597	0	4.97425	3.99791	4.6964	0	0	0.156341	180.071	-433.545	69.0642	162.613	0	55.3811	55.8701	164.153	2
7355	1	0	1355	1	206.041	94.7011	111.34	0	0	-5.06593	20.431	71.3996	141.71	3792.15	9546.93	-71.3996	0	5.23965	4.05842	4.23669	0	0	0.1026	221.361	-435.559	60.0403	165.793	0	48.2368	47.7217	132.912	2
7360	1	0	1360	1	188.149	113.282	74.8665	0	0	0.901516	-10.9327	91.198	116.038	3786.18	9578.29	-91.198	0	4.32012	4.27417	4.46475	0	0	0.124511	155.913	-430.278	68.5166	161.186	0	58.542	57.6067	157.301	2
7399	1	0	1399	1	170.491	82.0439	88.4475	0	0	31.3495	39.0931	238.366	121.194	3656.07	9627.93	-238.366	0	4.59469	4.49053	4.29435	0	0	0.0764926	145.556	-426.466	78.1195	132.828	0	57.2051	57.1983	151.601	2
7402	1	0	1402	1	211.683	97.2895	114.393	0	0	47.708	54.3072	-122.491	122.387	3938.69	9513.05	122.491	0	4.6478	4.42332	4.71025	0	0	0.0394802	122.922	-422.809	59.5835	113.213	0	57.2269	56.5851	219.432	2
7484	1	0	1484	1	217.66	115.469	102.19	0	0	23.0023	-2.37529	158.622	125.655	3863.74	9370.42	-158.622	0	4.69773	3.91485	4.63291	0	0	0.0792532	130.163	-417.559	56.4032	131.802	0	56.4855	56.1986	144.031	2
7494	1	0	1494	1	217.597	91.7521	125.845	0	0	21.7111	39.3717	-97.2576	155.237	3765.37	9527.99	97.2576	0	5.86387	4.15068	4.06705	0	0	0.0725906	142.749	-419.756	55.8901	127.822	0	44.3895	44.1622	158.821	2
7497	1	0	1497	1	172.305	107.488	64.8166	0	0	-4.98994	50.6613	391.323	103.293	3792.07	9417.04	-391.323	0	4.22052	4.27901	4.74759	0	0	0.144849	162.869	-435.144	77.6895	150.125	0	65.4946	67.323	230.376	2
7782	1	0	1782	1	209.519	116.922	92.5973	0	0	29.2586	35.0176	186.862	139.921	3658.16	9632	-186.862	0	5.22694	4.00335	3.89736	0	0	0.0744011	201.678	-426.028	58.0215	172.317	0	48.4954	48.1503	126.749	2
7847	1	0	1847	1	204.492	105.378	99.1138	0	0	27.7286	-2.85024	184.388	136.608	3759.35	9669.87	-184.388	0	5.13575	3.64486	4.24675	0	0	0.110545	186.213	-425.297	59.7664	166.708	0	49.9091	48.8265	128.348	2
7977	1	0	1977	1	208.71	139.706	69.0041	0	0	-16.5927	2.05723	171.261	119.754	3803.67	9365.98	-171.261	0	4.52568	4.64179	4.34178	0	0	0.172305	213.084	-443.85	60.3892	164.146	0	59.1818	59.8689	154.293	2
8019	2	0	19	1	213.177	132.745	80.4329	0	0	18.4162	69.7535	189.159	136.045	3768.66	9497.61	-189.159	0	5.07702	3.95407	4.21358	0	0	0.203402	166.944	-426.103	57.2584	147.094	0	50.7864	51.4467	131.574	2
8077	2	0	77	1	202.033	130.077	71.9559	0	0	83.8347	-15.5384	238.097	133.437	3603.59	9483.24	-238.097	0	5.07982	4.49615	4.14702	0	0	0.085178	152.075	-434.325	62.271	159.729	0	52.5171	53.2344	138.663	2
8122	2	0	122	1	168.919	98.7948	70.1246	0	0	29.4892	-9.69066	115.992	115.306	3657.93	9377.73	-115.992	0	4.28056	4.13496	4.52064	0	0	0.126277	173.594	-435.244	78.6852	171.799	0	60.6508	61.4591	159.4	2
8302	2	0	302	1	238.472	137.227	101.245	0	0	75.1511	43.5214	131.858	147.202	3512.61	9224.86	-131.858	0	5.39887	3.66677	4.09475	0	0	0.0334978	180.885	-428.174	49.1393	162.225	0	49.1791	45.9286	124.466	2
8343	2	0	343	1	188.009	100.333	87.6762	0	0	63.218	14.9126	22.9597	127.008	3723.86	9452.79	-22.9597	0	4.66278	4.45763	4.60164	0	0	0.0629597	158.551	-428.448	69.3482	171.25	0	54.2941	56.9541	160.845	2
8443	2	0	443	1	170.719	85.6486	85.0709	0	0	72.8932	-2.58562	470.849	139.461	3514.87	9171.31	-470.849	0	5.95087	3.81395	4.28818	0	0	0.0421978	154.003	-417.743	75.976	136.062	0	51.5517	50.5538	222.884	2
8604	2	0	604	1	209.415	80.7447	128.67	0	0	81.734	34.2976	-164.974	166.965	3904.67	9533.06	164.974	0	6.48795	3.97076	4.14771	0	0	0.074078	162.273	-423.064	58.4735	150.857	0	43.57	42.3278	174.911	2
8630	2	0	630	1	194.494	101.832	92.6628	0	0	20.2969	63.1092	-31.8112	150.537	3966.1	9504.25	31.8112	0	5.5567	3.97889	4.16732	0	0	0.116993	192.555	-438.31	64.3069	187.901	0	44.4406	44.7067	144.394	2
8670	2	0	670	1	183.77	87.9808	95.7891	0	0	98.0612	26.3275	-49.5418	115.854	3888.34	9541.03	49.5418	0	4.30095	4.05421	4.91503	0	0	0.0505129	217.47	-440.235	71.132	143.765	0	59.0282	58.8745	190.007	2
9014	2	0	1014	1	181.286	106.145	75.1411	0	0	6.02375	-53.6562	31.628	132.766	3781.06	9621.02	-31.628	0	5.0047	4.29393	4.3112	0	0	0.108634	175.598	-425.968	71.5891	155.113	0	50.09	49.084	146.757	2
9058	2	0	1058	1	193.905	104.816	89.0894	0	0	8.49444	84.172	197.511	145.07	3977.91	9383.53	-197.511	0	5.43402	4.03198	4.37842	0	0	0.176732	273.187	-431.189	65.1377	173.096	0	49.6032	48.7245	126.403	2
9137	2	0	1137	1	264.866	157.529	107.337	0	0	-0.55505	34.1833	271.398	251.75	3588.32	9234.2	-271.398	0	9.72559	4.38423	4.98402	0	0	0.185512	137.312	-435.848	45.132	182.207	0	32.0308	30.5099	90.636	2
9138	2	0	1138	1	249.047	141.332	107.715	0	0	20.9036	-18.5416	129.373	183.737	3666.52	9286.92	-129.373	0	6.85983	5.02377	4.99578	0	0	0.0700398	200.213	-448.046	49.6661	160.62	0	42.5942	41.4238	113.333	2
9139	2	0	1139	1	281.453	179.164	102.29	0	0	125.368	-36.0791	555.189	226.307	3661.71	9404.12	-555.189	0	10.4106	4.37796	4.88724	0	0	0.1899	164.132	-441.557	41.7463	169.739	0	37.3962	37.9349	208.338	2
9140	2	0	1140	1	242.964	162.109	80.8555	0	0	79.0199	72.1061	400.116	231.291	3708.06	9295.93	-400.116	0	9.35859	4.39371	4.23141	0	0	0.16554	160.939	-430.413	49.2684	183.455	0	32.8519	33.2182	122.773	2
9142	2	0	1142	1	245.031	127.964	117.067	0	0	92.0265	-23.6978	411.337	191.556	3695.05	9292.08	-411.337	0	7.87993	4.4328	5.01723	0	0	0.102342	184.389	-448.796	49.8829	182.817	0	38.9576	39.4139	153.679	2
9143	2	0	1143	1	254.006	141.655	112.351	0	0	91.1845	-34.8812	306.582	189.513	3695.9	9103.94	-306.582	0	7.42702	4.37158	4.54345	0	0	0.0900037	187.214	-446.328	46.9935	177.643	0	38.9924	39.8656	120.828	2
9144	2	0	1144	1	261.933	152.012	109.922	0	0	78.0101	-19.4306	285.067	227.656	3509.75	9188.15	-285.067	0	8.81936	4.23053	4.66377	0	0	0.0933568	184.641	-449.735	45.1936	1	0	34.2252	32.8294	95.6874	2
9156	2	0	1156	1	198.742	88.6868	110.055	0	0	23.4669	-4.31777	204.464	117.296	3763.61	9571.68	-204.464	0	4.43868	3.75797	3.81996	0	0	0.0920386	187.809	-416.994	61.3468	135.422	0	56.0868	56.2754	145.861	2
9204	2	0	1204	1	215.014	88.6537	126.361	0	0	13.1379	40.9447	5.18615	130.187	3773.94	9526.42	-5.18615	0	4.79366	4.07872	4.01279	0	0	0.0765819	202.663	-428.826	56.5095	153.768	0	51.028	50.9366	154.535	2
9273	2	0	1273	1	233.956	123.434	110.522	0	0	30.557	39.0795	79.8358	127.154	3557.2	9129.64	-79.8358	0	4.65762	3.63542	4.18762	0	0	0.106431	227.478	-433.835	50.3961	165.146	0	55.9275	53.1573	145.541	2
9309	2	0	1309	1	170.262	68.133	102.129	0	0	58.4723	13.5655	37.224	129.348	3529.29	9155.16	-37.224	0	4.7462	3.87316	3.93588	0	0	0.104236	160.212	-417.874	75.432	126.345	0	53.947	51.255	149.826	2
9429	2	0	1429	1	195.763	106.26	89.5027	0	0	30.1398	32.8556	119.283	114.716	3756.94	9434.84	-119.283	0	4.22369	3.98098	4.2234	0	0	0.0445246	193.186	-428.174	63.8982	1	0	59.219	61.291	156.348	2
9454	2	0	1454	1	179.962	112.328	67.6343	0	0	24.1325	73.2463	270.877	106.492	3862.61	9593.77	-270.877	0	4.0787	4.03668	4.64848	0	0	0.101753	186.796	-429.023	72.4312	142.462	0	63.8558	64.6541	177.71	2
9471	2	0	1471	1	247.18	129.079	118.101	0	0	159.896	-98.0125	-97.7859	142.211	3627.18	9366.39	97.7859	0	5.64195	4.18961	4.23163	0	0	0.133343	210.155	-434.506	47.9431	188.447	0	47.6197	48.9206	165.848	2
9706	2	0	1706	1	189.663	104.39	85.273	0	0	42.1795	-30.4935	360.541	109.757	3844.56	9498.19	-360.541	0	4.42107	3.67595	4.63345	0	0	0.0305085	186.037	-431.755	66.6758	159.743	0	59.4561	61.8084	196.799	2
9734	2	0	1734	1	174.12	83.1176	91.0025	0	0	56.7876	43.941	35.5162	124.825	3730.29	9623.08	-35.5162	0	4.55656	3.70375	4.42448	0	0	0.10093	173.934	-425.507	74.067	1	0	53.2285	52.6504	153.134	2
9789	2	0	1789	1	166.413	73.6517	92.7611	0	0	16.2817	19.6092	-165.562	135.389	3970.12	9448.09	165.562	0	5.30143	4.20896	4.28155	0	0	0.0669268	149.869	-425.082	79.7838	144.375	0	53.234	52.1807	213.398	2
9798	2	0	1798	1	196.799	90.4378	106.361	0	0	-3.85517	44.1862	69.5741	132.902	3691.28	8925.21	-69.5741	0	4.89284	3.65693	4.35618	0	0	0.109359	158.46	-423.113	62.9934	157.766	0	52.1499	51.6722	143.692	2
9905	2	0	1905	1	172.826	102.373	70.4528	0	0	-63.3014	84.3174	329.738	109.203	3850.38	9383.38	-329.738	0	4.40468	4.08657	4.48033	0	0	0.189954	123.817	-422.256	76.0919	156.113	0	61.9938	61.8141	187.095	2
9913	2	0	1913	1	203.643	106.584	97.0588	0	0	73.4861	112.019	112.978	120.031	3912.91	9555	-112.978	0	4.37248	4.11497	3.97642	0	0	0.194794	204.795	-427.035	60.5314	174.719	0	55.6209	55.9887	152.068	2
9915	2	0	1915	1	191.451	84.5283	106.923	0	0	-28.5085	-10.7823	45.0351	110.942	3616.27	8980.18	-45.0351	0	4.15645	4.21093	4.41324	0	0	0.129442	200.609	-429.829	66.7186	143.97	0	61.1745	60.0272	173.217	2
9948	2	0	1948	1	245.573	125.094	120.479	0	0	65.3149	44.3653	139.97	140.693	3522.45	9124.36	-139.97	0	5.17023	3.7856	4.17745	0	0	0.0861328	188.594	-434.761	47.6804	1	0	51.466	48.5795	129.372	2
