# Supplementary material for: CaV1 and CaV2 calcium channels mediate the release of distinct pools of synaptic vesicles
Source: eLife. 2023 Feb 23;12:e81407. doi: 10.7554/eLife.81407 (PMC10023163; doi:10.7554/eLife.81407)
Supplement: Figure 7—source data 1. [file elife-81407-fig7-data1.zip › Figure 7 - Source Data 1/unc13-all/23/4/cav1_to_cav1(cav2).csv]

231.528381471329
301.187493198944
157.191238253205
163.999935340584
119.795964911662
217.63130132484
211.640883143709
193.152798687481
130.779430081291
104.663243672432
172.018261664889
185.720214551873
196.955290671713
201.155911404878
188.25159118593
190.985515779734
177.986144720673
152.101880766548
217.424959753043
173.650169053592
127.798802583666
225.405597368193
211.069061479116
149.677914194926
73.8002058525944
171.345616654742
137.345649942248
136.426517378926
154.04569459513
167.922582033087
169.12543159511
129.752471556329
205.24083817296
145.391568375171
113.462850974247
208.825214406839
174.817385753209
186.68227456933
145.162833952678
234.959668591637
215.486189854835
201.134281153947
204.287055831661
184.85958624466
156.042244380087
198.543941928448
151.305607102544
196.614947107724
198.960264284839
158.76057398501
152.407867784863
162.562137938088
135.832986489278
219.431592757277
154.927200493164
236.51911187724
148.244247929497
158.905633105358
202.939671570026
194.250411730893
180.313024977289
174.062461475487
140.220186894405
157.258145965623
182.424487612296
155.46842967673
237.226237956556
159.752738764941
207.060710835995
196.294742455646
223.129606017013
213.602193901206
253.18171129819
189.32255118401
159.809862388507
272.76694019448
296.045296368387
192.196402489757
248.121763752051
205.251753190645
266.815436027495
227.64324980934
238.723555031871
258.038288425894
314.954097238855
257.527309992627
284.06991907159
248.515778458352
263.626942686833
250.503937839907
243.763639475605
205.977822424282
195.235846591
209.211391585401
324.175413814819
185.892330327968
243.066320641879
252.987706884451
375.459702792392
222.786725549957
247.663542411135
26.6344599816366
238.891267574576
282.035904939492
346.264713149892
208.206156595048
217.485315101632
188.522475989061
238.29112757542
251.106620804432
231.89278148284
208.932847738817
259.631889565209
150.617312542783
458.830073716945
124.407683237425
325.472360515751
272.408349226413
401.772637457279
396.752390610087
163.761335834346
282.039540274933
135.808585361965
283.592292035304
198.024754689304
233.167988483017
151.756442260452
207.447933742784
199.013004118575
172.977570849464
255.060238410873
207.97736946841
143.340809974261
248.435165244124
253.42499279639
187.884970824573
219.87983923627
168.067370313758
405.008667332218
225.716853607193
278.941509994391
193.602830501908
129.6467878987
188.539402783697
246.4003081173
261.075625668653
203.552827218871
242.082926554853
217.419687254942
253.643695775458
302.70816163181
216.412993750395
210.758913776333
224.803051215948
285.911842854593
247.395545253166
213.686939180796
178.4116029858
299.607016230852
185.298481956806
249.740444510307
193.950013599722
485.477164633645
212.428819272633
140.252300861788
205.065045553589
196.361797248361
269.574833746823
363.662498762189
210.114768862462
148.553433083895
351.3679968946
208.45326513006
240.290795265682
324.087879907689
157.572039381967
188.685237720892
243.469146456444
423.093769553861
182.287383716763
199.079438093631
212.038267315607
202.654628063759
312.542248433108
300.338998059633
210.310471390256
259.474330968656
156.498189553775
188.330498038851
245.021286903062
260.575689125688
370.052243306427
401.926341326207
310.382830415558
250.19948536085
99.4959854098397
253.334390903221
241.180519909254
305.084054031337
438.350162211436
264.449588124295
355.289233899695
251.262135350482
413.862702313811
252.228572167176
311.291240755036
275.879178004941
308.279923451166
234.748815429091
207.430557460002
251.785323140895
312.40928610684
263.26638494998
228.094317248155
252.354120019687
343.273219461369
248.666930350542
306.609768579521
296.847899455037
343.61759995045
431.979338264713
267.90963684083
267.43598392165
504.871906590384
375.268907218509
346.858008481213
343.614677788055
495.167289982854
352.536359925087
327.235980840695
455.779189413168
349.532361954705
354.977511078116
331.999549922139
302.262148391386
284.697006276672
299.466122928981
292.997251047165
273.925550704289
241.456425650196
444.209793630891
295.835208154736
285.22715222628
268.971944007259
451.906466728584
320.93275833587
271.695161450889
417.29939546708
293.253941865813
344.174521448113
293.078325709965
392.004712698887
297.675505807212
447.431306741642
375.446760054525
344.779357748786
366.573161100952
405.48821635204
473.834628113229
383.239409074424
432.226605076336
437.877803467536
305.318093120039
363.847801353309
322.950973817286
364.34754837985
364.930205923822
321.379993768043
337.31049289902
426.871737579697
276.900893415026
343.353203610688
421.355533440659
286.761817972429
333.185501908569
403.072237501699
286.196219993835
413.828018018601
243.289849415789
410.549356870886
319.25200002993
357.472696240162
343.969243955635
332.44533989302
328.907005741159
325.460546850134
464.864385942135
364.493334654437
310.884136558927
349.072952775092
344.35646779072
379.336201502048
370.404844890172
428.441827992374
409.804374794441
282.401528999342
426.61704400553
310.17100754985
298.092351491861
332.530822594868
290.724400158093
353.368665856198
339.93491378898
310.825920236932
258.326853612063
398.868411641857
223.393498143718
356.36542783711
332.282095248285
307.675959364262
394.086611322478
380.29918365254
327.905574466698
321.769568867128
344.100006303916
330.552498913832
393.578386671155
363.808099233531
275.063215681284
327.169885483125
272.191119999388
311.435395000968
260.815327205377
349.262378748566
443.976890440856
382.949310113112
452.935142482809
381.098092308943
357.469058719777
328.047058110527
268.077364785559
408.714273550002
376.523799935729
320.599594015666
373.918155676227
356.015318371183
357.950088646414
265.56128679484
351.536840530318
315.97339639201
316.299134113848
432.844923609282
263.900529496061
290.738170160297
358.31675455714
264.474662937591
432.451666697094
335.396942873636
325.879428173857
292.391371967324
349.912428938627
326.250400756877
329.612358938006
361.843668549964
448.979816658473
303.233091828994
378.454437981418
279.206181979482
329.341031965685
386.819979900003
426.298323373516
360.915250048545
303.565055093419
388.557019163143
384.618556232987
282.499643019844
375.484699395676
456.459065114592
388.019977098213
366.295213658634
491.667887103757
396.132195642975
423.778252314662
369.773541183235
280.265969501459
373.9092755335
380.238896081764
434.191874548915
284.467988889894
263.70428965881
294.318350428359
303.393088582567
402.569444389204
302.709257879236
346.502173480041
360.961677718255
378.939035301506
467.374839436003
453.491494938666
309.503406962613
283.855039087795
305.66029602376
299.150236309692
296.991368054563
383.423686309172
329.655731838753
462.784443983492
330.135648095171
325.321691208106
394.957153376041
299.178893261746
317.472258274602
396.349418643518
355.489400283923
361.037916318195
415.170464686444
372.058739498383
320.84970385138
366.210840421292
411.843018214358
318.007684477025
294.753379452452
334.792822530891
242.473813087834
469.156183672581
180.341924642447
264.782156040234
298.506997198527
294.330656018246
300.840284759439
299.332104606465
375.196653332054
240.24018948871
252.182606874334
271.919909631668
293.595393966014
387.053610244278
303.102835386182
326.081703437339
283.83992187781
355.704620905975
339.341350402869
389.111209107308
338.954281731152
326.950198491339
341.662012871609
341.557075811783
338.945883408856
434.672373064221
305.842459409425
353.066034158102
316.668062810542
344.181688567294
343.354113454932
328.36176202513
383.224514041503
364.512219042314
377.075964344658
317.627487835602
426.857590072874
411.099176242296
336.249674722481
392.872734179704
252.718357713051
321.430122858595
413.338517621956
418.440986062751
419.224918691341
424.002438444229
365.829598979935
267.318983656683
422.241899650768
273.689533650486
394.903308883448
269.628081999332
392.687300510252
374.392673818576
308.50031301962
398.982668228717
466.272694429988
261.810551888278
377.390009047012
330.85751530069
304.524142265105
263.597302486176
285.636924075432
275.827558832025
442.472705540962
339.523063700453
484.245118296805
353.571898369877
377.49597987464
344.127280166902
322.468476965025
299.468834110625
302.178399249122
419.022388754331
357.75118410518
318.443641860631
349.412757008855
352.694902206
387.728600127763
389.632302163842
332.950729439142
294.825257583483
259.445745835952
410.799202857521
383.765508759216
383.759471640577
218.91530124637
375.825384690397
492.460028374042
446.611178599507
334.878658159781
324.126696596621
402.015396391333
376.562513072957
398.631632752404
296.685216533153
340.702152996319
394.481157275934
342.59082411549
395.22785674582
414.229469591286
399.497881350751
450.525482622917
427.782408684378
360.941368405123
360.053816377083
346.791725792169
473.198013513602
361.497411626713
262.370233394371
388.308991608345
397.438083438028
334.704430883728
328.777305451431
340.4306989872
238.325330978492
-46.3406169434529
207.907674549288
284.96826842024
273.477687463861
176.910568651854
235.961217563172
227.647324364905
224.226008993282
204.78999788104
188.374336593884
272.262574148139
279.284251464223
308.172664510565
360.526607950447
261.134055920465
264.911032942982
237.035382087995
366.822237333045
259.096656920745
182.273458387006
267.850062607276
219.463538344209
292.756550908924
358.786929489193
222.337051796583
336.798595445962
300.295701183952
232.352763745797
356.566132623269
329.819826304632
305.389606799356
274.308742748291
265.506574294193
329.201769599997
298.884400406763
273.499995113947
257.528801931581
245.860092329678
253.501500051059
355.390278929783
227.835937983533
324.072881487253
312.416591130777
295.95929328734
301.10639428693
295.108323288829
320.125713785412
327.771069189743
232.921399398912
415.014162798874
222.858711874158
282.913289640122
243.27055535519
217.252415953131
232.614345352216
327.853132835093
249.179501325401
332.006120637056
253.033240111943
321.110037924362
318.249560329356
214.559708903162
150.907332365787
302.990749558263
217.550129336822
227.798371012988
294.832450972646
265.415486539057
176.253495473849
242.966968263483
293.270264008934
288.119113031353
245.378803852149
312.052078556197
213.523254223463
280.591682974082
220.882107607331
326.302663140075
266.555231612017
309.537458151381
252.226925993147
259.286248325607
222.574089401107
56.1416858343182
39.6272074574536
25.5453317177853
51.7707772607955
