# Supplementary material for: CaV1 and CaV2 calcium channels mediate the release of distinct pools of synaptic vesicles
Source: eLife. 2023 Feb 23;12:e81407. doi: 10.7554/eLife.81407 (PMC10023163; doi:10.7554/eLife.81407)
Supplement: Figure 7—source data 1. [file elife-81407-fig7-data1.zip › Figure 7 - Source Data 1/unc13-all/23/4/cav1_to_cav1(unc-13).csv]

-51.2618383544996
40.1563285800785
65.4972451572103
26.2111481826923
-38.9030085815302
-77.5115447560565
174.910342483676
-92.71631119019
25.2664121507314
-120.774087162117
44.3198552171525
-154.623914848318
156.67228495183
129.463076674438
132.325769862024
182.463977340571
37.2830767237701
179.776021078544
141.424280988453
-50.1485959063903
141.120806206121
-77.4148038273961
33.9126555280163
-67.7763998734263
-198.598247093394
-96.21208219457
84.4893910912797
151.198602515562
4.23802394109589
-5.66707299329391
46.3650503152548
-328.595777531023
51.3861477597002
-133.895057262051
7.45662821948827
79.2138151625095
130.218066849615
-128.946642117266
186.610516842864
-247.496539078849
-109.574768135632
52.9941894318254
88.6327626559396
200.912081795928
119.433184897107
-128.045660808071
124.101298892092
138.274862443357
139.474439372167
-218.433595628467
-306.725650843649
144.252199807061
167.939914659992
142.718469849746
191.477414453366
30.6710968654988
114.152015234544
33.2457323503804
147.281810881037
232.2308560696
-4.34529800914424
89.9084974159377
-8.16820082506274
-70.0603218040778
-276.191723034119
28.332584620035
-320.76472201469
190.888950226612
198.206810066456
189.209671633516
201.782822815814
101.214472149533
-228.85987226129
-143.174277644697
-45.5505975279957
-113.885298152938
-123.936713408879
-284.222694830303
-309.039612533683
150.561518027442
117.265298119113
-334.360983256674
-327.066392187337
30.1923094662034
220.891403791165
-95.731369429197
129.855448362187
177.153343893049
152.31890734905
-439.312931359302
34.7985225009943
213.915272313419
-431.340972056187
-356.934107711044
