# Supplementary material for: CaV1 and CaV2 calcium channels mediate the release of distinct pools of synaptic vesicles
Source: eLife. 2023 Feb 23;12:e81407. doi: 10.7554/eLife.81407 (PMC10023163; doi:10.7554/eLife.81407)
Supplement: Figure 7—source data 1. [file elife-81407-fig7-data1.zip › Figure 7 - Source Data 1/unc13-all/23/4/cav1_to_cav2.csv]

219.970208436478
385.561357387498
378.09632530849
281.155820441416
276.581787111627
206.744992020922
514.919421439829
148.414467251634
340.791983630417
141.182302153014
341.846111210016
168.196006604652
430.182416485755
393.470228178032
462.144136726511
458.699015211005
308.737642023561
455.336983025578
440.463523861117
239.126823696046
441.096277999175
247.205802642775
359.908115819348
252.157830015296
109.598222263834
215.557320976011
378.572244126877
487.641380835707
334.509057714182
335.198252014347
312.540382454843
-77.9699288852298
336.57358502482
144.707309235973
276.36537832252
369.549607894312
410.485435409204
124.726019726291
449.279715898481
79.3520953103034
185.240343432766
352.882964393495
393.162368002968
470.104823525338
366.781264546789
161.249375679919
377.376267359263
431.441315652366
391.956965207557
42.7191879185175
-64.2103176859237
441.414751112436
469.814167975188
480.70772312454
450.278148985479
292.291677117786
415.685508687617
316.784590018571
485.202171273955
550.096137380498
271.075586725201
387.469721971976
327.087896686669
241.208006361709
53.5338200488059
331.826263153909
2.79957059894332
459.871152409976
449.573370892747
462.907365878675
509.36112426577
337.096609076256
83.8655200388039
156.515905134464
267.59179128795
176.885462022514
169.519551297646
-10.7291522417836
17.5094323558042
457.101889606907
416.598511776914
-25.2267943489387
-8.62313310603713
323.944138035669
506.239406630893
221.649025807856
409.451310857536
497.005908388601
396.832081714989
-183.494626217391
300.953331631219
483.244887937646
-151.934115328751
-40.1013521099503
