# Supplementary material for: CaV1 and CaV2 calcium channels mediate the release of distinct pools of synaptic vesicles
Source: eLife. 2023 Feb 23;12:e81407. doi: 10.7554/eLife.81407 (PMC10023163; doi:10.7554/eLife.81407)
Supplement: Figure 7—source data 1. [file elife-81407-fig7-data1.zip › Figure 7 - Source Data 1/unc13-all/23/4/cav2_to_cav1.csv]

-72.4581379460196
93.1330110050003
85.6679789259924
-11.2725259410818
-15.8465592708708
-85.6833543615758
222.491075057331
-144.013879130864
48.3636372479195
-151.246044229483
49.4177648275181
-124.232339777845
137.754070103258
101.041881795534
169.715790344013
166.270668828507
16.3092956410637
162.90863664308
148.03517747862
-53.3015226864518
148.667931616677
-45.2225437397228
67.4797694368499
-40.2705163672017
-182.830124118664
-76.8710254064863
86.1438977443795
195.213034453209
42.0807113316841
42.7699056318488
20.1120360723453
-370.398275267728
44.1452386423225
-147.721037146524
-16.0629680599777
77.1212615118147
118.057089026706
-167.702326656206
156.851369515984
-213.076251072194
-107.188002949732
60.4546180109974
100.73402162047
177.676477142841
74.3529181642916
-131.178970702578
84.9479209767651
139.012969269868
99.5286188250593
-249.70915846398
-356.638664068421
148.986404729938
177.38582159269
188.279376742043
157.849802602981
-0.1366692647116
123.257162305119
24.3562436360735
192.773824891457
257.667790998001
-21.3527596572967
95.0413755894788
34.6595503041717
-51.2203400207891
-238.894526333692
39.3979167714115
-289.628775783554
167.442806027479
157.14502451025
170.479019496177
216.932777883272
44.6682626937582
-208.562826343694
-135.912441248034
-24.8365550945473
-115.542884359984
-122.908795084852
-303.157498624281
-274.918914026694
164.67354322441
124.170165394416
-317.655140731436
-301.051479488535
31.5157916531716
213.811060248396
-70.779320574642
117.022964475038
204.577562006103
104.403735332491
-475.922972599888
8.52498524872135
190.816541555148
-444.362461711249
-332.529698492448
