# Supplementary material for: CaV1 and CaV2 calcium channels mediate the release of distinct pools of synaptic vesicles
Source: eLife. 2023 Feb 23;12:e81407. doi: 10.7554/eLife.81407 (PMC10023163; doi:10.7554/eLife.81407)
Supplement: Figure 7—source data 1. [file elife-81407-fig7-data1.zip › Figure 7 - Source Data 1/unc13-all/23/4/cav2_to_cav2(cav1).csv]

60.8999649111684
-8.75914681644645
135.237108129293
128.428411041914
172.632381470836
74.7970450576577
80.7874632387884
99.2755476950169
161.648916301207
187.765102710066
120.410084717609
106.708131830625
95.473055710785
91.2724349776199
104.176755196568
101.442830602764
114.442201661825
140.32646561595
75.0033866294543
118.778177328906
164.629543798832
67.0227490143043
81.3592849033812
142.750432187571
218.628140529903
121.082729727756
155.082696440249
156.001829003571
138.382651787368
124.505764349411
123.302914787388
162.675874826169
87.1875082095376
147.036778007327
178.965495408251
83.6031319756585
117.610960629288
105.746071813168
147.26551242982
57.468677790861
76.9421565276625
91.2940652285506
88.1412905508369
107.568760137838
136.386102002411
93.8844044540492
141.122739279954
95.8133992747735
93.4680820976591
133.667772397488
140.020478597635
129.866208444409
156.595359893219
72.9967536252207
137.501145889333
55.9092345052577
144.184098453001
133.52271327714
89.4886748124718
98.177934651605
112.115321405208
118.365884907011
152.208159488093
135.170200416875
110.003858770202
136.959916705768
55.2021084259413
132.675607617557
85.3676355465032
96.1336039268517
69.2987403654843
78.8261524812915
39.2466350843079
103.105795198488
132.618483993991
19.6614061880173
-3.61694998588973
100.231943892741
44.3065826304464
87.1765931918526
25.6129103550029
64.7850965731577
53.7047913506267
34.3900579566034
-22.5257508563573
34.9010363898706
8.35842731090816
43.9125679241461
28.8014036956647
41.9244085425908
48.6647069068931
86.4505239582159
97.1924997914975
83.2169547970971
-31.7470674323213
106.53601605453
49.3620257406183
39.4406394980469
-83.0313564098942
69.6416208325409
44.7648039713622
265.793886400861
53.5370788079217
10.3924414430057
-53.8363667673948
84.2221897874497
74.9430312808654
103.905870393437
54.1372188070782
41.3217255780655
60.5355648996574
83.4954986436805
32.7964568172883
141.811033839715
-166.401727334447
168.020663145073
-33.0440141332529
20.0199971560851
-109.344291074782
-104.324044227589
128.667010548152
10.388806107565
156.619761020533
8.83605434719357
94.4035916931934
59.2603578994804
140.671904122046
84.9804126397139
93.4153422639229
119.450775533034
37.3681079716243
84.4509769140877
149.087536408237
43.993181138374
39.0033535861076
104.543375557925
72.5485071462281
124.36097606874
-112.580320949721
66.7114927753046
13.4868363881069
98.8255158805896
162.781558483797
103.8889435988
46.0280382651981
31.352720713845
88.8755191636264
50.3454198276449
75.0086591275558
38.78465060704
-10.2798152493124
76.0153526321028
81.6694326061643
67.6252951665501
6.51650352790421
45.0328011293313
78.7414072017018
114.016743396698
-7.17866984835382
107.129864425691
42.6879018721902
98.4783327827754
-193.048818251147
79.9995271098651
152.17604552071
87.3633008289089
96.0665491341369
22.8535126356746
-71.2341523796913
82.3135775200353
143.874913298603
-58.9396505121022
83.975081252438
52.1375511168153
-31.6595335251914
134.856307000531
103.743108661605
48.9591999260538
-130.665423171364
110.140962665735
93.3489082888664
80.3900790668904
89.7737183187382
-20.1139020506107
-7.91065167713532
82.1178749922419
32.9540154138413
135.930156828723
104.097848343647
47.4070594794357
31.8526572568098
-77.6238969239294
-109.497994943709
-17.95448403306
42.2288610216474
192.932360972658
39.0939554792767
51.2478264732435
-12.6557076488389
-145.921815828939
27.978758258203
-62.8608875171976
41.1662110320158
-121.434355931313
40.1997742153217
-18.862894372538
16.5491683775563
-15.8515770686681
57.6795309534064
84.9977889224956
40.6430232416024
-19.9809397243425
29.1619614325173
64.3340291343429
40.0742263628108
-50.8448730788714
43.7614160319554
-14.1814221970235
-4.4195530725392
-51.1892535679526
-139.550991882215
24.5187095416677
24.9923624608473
-212.443560207887
-82.8405608360117
-54.4296620987152
-51.1863314055572
-202.738943600356
-60.1080135425891
-34.8076344581968
-163.35084303067
-57.1040155722076
-62.5491646956179
-39.5712035396409
-9.8338020088886
7.73134010582544
-7.03777654648366
-0.568904664667571
18.5027956782087
50.9719207323014
-151.781447248393
-3.4068617722387
7.20119415621775
23.4564023752391
-159.478120346086
-28.5044119533723
20.7331849316088
-124.871049084582
-0.825595483314828
-51.7461750656148
-0.649979327467008
-99.5763663163889
-5.24715942471448
-155.002960359145
-83.0184136720272
-52.3510113662887
-74.1448147184547
-113.059869969542
-181.406281730731
-90.8110626919261
-139.798258693838
-145.449457085038
-12.8897467375409
-71.4194549708118
-30.5226274347879
-71.9192019973525
-72.5018595413239
-28.9516473855456
-44.882146516522
-134.443391197199
15.5274529674716
-50.9248572281904
-128.927187058162
5.66652841006908
-40.7571555260711
-110.643891119202
6.23212638866244
-121.399671636103
49.1384969667088
-118.121010488388
-26.8236536474324
-65.0443498576642
-51.540897573137
-40.0169935105223
-36.4786593586614
-33.0322004676364
-172.436039559638
-72.064988271939
-18.4557901764292
-56.6446063925941
-51.9281214082221
-86.9078551195507
-77.9764985076745
-136.013481609876
-117.376028411943
10.0268173831555
-134.188697623033
-17.7426611673527
-5.66400510936364
-40.1024762123707
1.70394622440472
-60.9403194737006
-47.5065674064826
-18.3975738544341
34.1014927704346
-106.440065259359
69.0348482387799
-63.9370814546128
-39.8537488657876
-15.2476129817642
-101.658264939981
-87.8708372700421
-35.4772280842008
-29.3412224846306
-51.6716599214178
-38.1241525313344
-101.150040288658
-71.3797528510331
17.3651307012133
-34.7415391006271
20.2372263831094
-19.0070486184704
31.6130191771208
-56.8340323660686
-151.548544058358
-90.5209637306143
-160.506796100311
-88.6697459264451
-65.0407123372788
-35.6187117280297
24.3509815969392
-116.285927167504
-84.095453553231
-28.1712476331686
-81.4898092937292
-63.586971988685
-65.5217422639162
26.8670595876574
-59.1084941478202
-23.5450500095121
-23.87078773135
-140.416577226784
28.527816886437
1.69017622220053
-65.8884081746419
27.9536834449063
-140.023320314596
-42.9685964911387
-33.4510817913597
0.0369744151739724
-57.4840825561296
-33.8220543743791
-37.1840125555082
-69.415322167466
-156.551470275976
-10.8047454464959
-86.0260915989202
13.222164403016
-36.9126855831873
-94.3916335175054
-133.869976991018
-68.4869036660475
-11.1367087109211
-96.1286727806455
-92.1902098504888
9.92870336265332
-83.0563530131785
-164.030718732094
-95.5916307157149
-73.866867276136
-199.239540721259
-103.703849260477
-131.349905932164
-77.3451948007369
12.1623768810387
-81.4809291510028
-87.8105496992666
-141.763528166417
7.96035749260409
28.7240567236877
-1.89000404586113
-10.9647422000689
-110.141098006707
-10.2809114967386
-54.0738270975435
-68.5333313357569
-86.5106889190083
-174.946493053505
-161.063148556168
-17.075060580115
8.57330729470232
-13.231949641262
-6.72188992719384
-4.56302167206559
-90.9953399266742
-37.2273854562554
-170.356097600994
-37.7073017126731
-32.8933448256084
-102.528806993543
-6.75054687924785
-25.043911892104
-103.921072261021
-63.0610539014251
-68.6095699356974
-122.742118303946
-79.6303931158855
-28.421357468882
-73.7824940387945
-119.414671831861
-25.579338094527
-2.32503306995386
-42.3644761483938
49.9545332946636
-176.727837290084
112.08642174005
27.6461903422642
-6.07865081602904
-1.90230963574868
-8.41193837694118
-6.90375822396709
-82.7683069495561
52.1881568937879
40.2457395081638
20.5084367508298
-1.16704758351625
-94.6252638617807
-10.6744890036844
-33.6533570548418
8.58842450468728
-63.2762745234777
-46.9130040203709
-96.6828627248105
-46.5259353486545
-34.5218521088409
-49.2336664891118
-49.1287294292852
-46.5175370263587
-142.244026681723
-13.4141130269272
-60.6376877756047
-24.2397164280446
-51.7533421847966
-50.9257670724346
-35.9334156426321
-90.7961676590057
-72.0838726598158
-84.6476179621604
-25.1991414531039
-134.429243690376
-118.670829859799
-43.8213283399837
-100.444387797206
39.7099886694468
-29.0017764760978
-120.910171239459
-126.012639680253
-126.796572308844
-131.574092061732
-73.4012525974376
25.1093627258142
-129.81355326827
18.7388127320119
-102.47496250095
22.800264383166
-100.258954127754
-81.9643274360787
-16.0719666371224
-106.554321846219
-173.844348047491
30.6177944942192
-84.9616626645147
-38.4291689181919
-12.0957958826075
28.8310438963217
6.79142230706566
16.6007875504729
-150.044359158464
-47.0947173179557
-191.816771914308
-61.1435519873794
-85.0676334921427
-51.6989337844043
-30.0401305825271
-7.04048772812712
-9.75005286662417
-126.594042371833
-65.3228377226824
-26.0152954781333
-56.9844106263572
-60.2665558235021
-95.3002537452649
-97.2039557813441
-40.5223830566447
-2.39691120098541
32.9826005465457
-118.370856475023
-91.337162376718
-91.3311252580788
73.5130451361274
-83.3970383078995
-200.031681991544
-154.182832217009
-42.4503117772838
-31.6983502141229
-109.587050008835
-84.1341666904591
-106.203286369906
-4.25687015065523
-48.2738066138209
-102.052810893436
-50.1624777329926
-102.799510363322
-121.801123208788
-107.069534968254
-158.09713624042
-135.35406230188
-68.5130220226256
-67.6254699945857
-54.3633794096713
-180.769667131104
-69.0690652442154
30.0581129881266
-95.8806452258468
-105.00973705553
-42.2760845012308
-36.3489590689333
-48.0023526047025
54.1030154040054
338.768963325951
84.5206718332101
7.46007796225786
18.9506589186367
115.517777730644
56.4671288193258
64.7810220175925
68.2023373892152
87.6383485014576
104.054009788613
20.1657722343589
13.1440949182743
-15.7443181280669
-68.0982615679495
31.2942904620322
27.5173134395154
55.3929642945022
-74.3938909505468
33.3316894617528
110.154887995492
24.5782837752213
72.9648080382885
-0.328204526425907
-66.3585831066957
70.0912945859145
-44.3702490634641
-7.86735480145398
60.0755826367003
-64.1377862407717
-37.3914799221347
-12.9612604168578
18.1196036342062
26.9217720883044
-36.7734232174989
-6.45605402426554
18.9283512685506
34.8995444509164
46.5682540528196
38.9268463314384
-62.961932547285
64.5924083989648
-31.6445351047551
-19.9882447482796
-3.53094690484249
-8.67804790443188
-2.67997690633092
-27.6973674029141
-35.3427228072451
59.5069469835853
-122.585816416376
69.5696345083397
9.51505674237524
49.1577910273081
75.1759304293664
59.8140010302814
-35.4247864525951
43.2488450570963
-39.5777742545579
39.3951062705546
-28.681691541864
-25.8212139468578
77.868637479336
141.521014016711
-10.5624031757652
74.8782170456761
64.6299753695093
-2.40410459014856
27.0128598434403
116.174850908648
49.4613781190146
-0.841917626436043
4.30923335114494
47.0495425303488
-19.623732173699
78.9050921590351
11.8366634084159
71.5462387751668
-33.8743167575776
25.8731147704802
-17.1091117688829
40.2014203893505
33.142098056891
69.8542569813908
236.286660548179
252.801138925044
266.883014664712
240.657569121702
