# Supplementary material for: CaV1 and CaV2 calcium channels mediate the release of distinct pools of synaptic vesicles
Source: eLife. 2023 Feb 23;12:e81407. doi: 10.7554/eLife.81407 (PMC10023163; doi:10.7554/eLife.81407)
Supplement: Figure 7—source data 1. [file elife-81407-fig7-data1.zip › Figure 7 - Source Data 1/unc13-all/23/4/cav2_to_cav2(unc-13).csv]

-77.5662847976328
4.14495745075146
-137.278038467313
-138.005831019902
-177.769297773011
-65.4979984011297
-81.1487829371308
-113.107726707149
-158.366790456745
-187.53284822477
-108.210009737038
-110.784461513911
-105.241482599156
-86.2467594174559
-103.525014861356
-100.244003006617
-141.316347992697
-144.465219225985
-80.5176615149339
-109.15522985703
-181.683578098602
-69.663148340258
-81.3063550555453
-147.804375507565
-232.032056426724
-147.575813261397
-165.518778718499
-166.813297371607
-157.558645016297
-148.500313053824
-126.547010802358
-169.680487334757
-81.6531490466132
-151.280201437761
-186.224017529335
-107.609700741939
-134.241627917841
-118.129152947156
-165.348082810386
-58.9286094755371
-107.386089967298
-114.40795037572
-89.5618489005083
-104.398120781438
-151.215463846824
-105.297954337842
-155.236771685803
-95.4225369433316
-97.3553804657495
-151.333440065469
-143.044179865865
-132.532236685014
-169.181948581105
-75.4058974037725
-143.890441505684
-56.499906545343
-167.104623545083
-145.538026512579
-112.917225237088
-116.318575686248
-117.988405298842
-118.181358300159
-163.771485194618
-143.738741868163
-115.292538940254
-137.739349940726
-71.6062829705479
-134.824671490396
-85.3881911650224
-113.746664596105
-73.1657266586117
-69.9127405456893
-59.5147211061176
-125.030415950945
-156.548059608918
-29.5791865442952
-9.34185072899527
-118.684585883855
-46.8099850439248
-70.6867903970669
-22.2408074497343
-90.6070460985666
-51.9443101835623
-41.8374774878266
45.1751264216928
-37.3800376532654
-28.7266870444673
-38.1315275708166
-18.0897710919216
-41.9992961660155
-51.5104244671456
-93.7395321722215
-98.4923123236385
-94.807072659165
42.2066493348048
-102.022794590766
-52.6722544301247
-48.5745097108102
115.384509040594
-85.5293764818252
-53.0111536444838
-268.494510038759
-66.358182499649
-17.3852767929639
72.776044466571
-83.9181795628792
-76.0969109669659
-119.016122618723
-47.6877007135972
-42.7942096058796
-63.9414607789167
-81.3662934162567
-30.1175033399486
-159.238319087897
202.411344270016
-163.342453361196
41.7318446381232
-23.590790636481
159.560232674794
118.871810276842
-139.950609532067
-6.56943686671184
-158.849533413224
-30.1010776570256
-104.358856528572
-75.1334497622993
-148.916249133334
-76.6659910102062
-110.83136578773
-121.459093013505
-41.6439430097744
-90.6997333106738
-156.161612652839
-65.6077595890129
-66.5729888810656
-122.967918388367
-99.7201009909204
-146.310257678253
159.410024677845
-87.3165219790571
8.68167605102462
-109.043198955973
-163.669932469596
-111.83915169817
-73.5885290650767
-47.7786415293685
-120.222124498849
-72.8087217347693
-104.351596239387
-42.8215597895542
20.4262944197162
-82.614056205568
-82.1981155242829
-90.6732432398458
-16.8114600579938
-53.4206623833488
-82.9488091853091
-125.051933082366
2.08501744101341
-105.017503485598
-60.0167180487479
-107.582405211037
229.557875105154
-57.833267006954
-165.037116898413
-86.8199242514711
-119.149514031293
-52.0364229331808
113.731109712699
-103.658124353862
-160.912657577603
47.5352307303492
-80.6463782269457
-54.9675045039039
0.795224634110127
-165.213606430141
-129.467982535962
-76.3350099055897
175.372549367141
-118.357591758308
-127.536060570237
-83.8696534223964
-95.8813196701922
12.5601354127502
15.5497569135405
-84.5680305597325
-67.1836979654199
-156.413153993237
-130.377626048665
-42.5259345928316
-16.9402319700985
88.8367487929409
130.574878137541
16.9386868357251
-63.0449603344932
-189.014030650367
-54.4323813905885
-75.0005783826127
9.68255456389488
186.475140544142
-45.5331278639114
73.5156602908955
-46.3261587617508
154.410312935624
-41.8727675732753
21.0838585983729
-20.7488326146286
12.5905428089227
-65.3770225825556
-111.315061843814
-24.4998768769565
37.6253433872716
-17.1314734019452
-83.4445677206022
-46.7191616425898
64.1191628320994
-63.5112893250534
14.6076024390986
28.307612547027
51.2234340732393
159.13308721467
-43.9856202602423
-33.9720877962554
244.353688784167
48.0963284833761
31.394392127193
61.4892967957512
250.309246137786
52.4468000590914
58.9429104125011
212.639071737751
61.1701879192133
90.9207979896455
49.0801848356259
-3.83517589581061
-26.9869087887
7.191756149301
-10.5997635545591
-17.1214141631444
-68.8814084169335
204.511596484128
13.7435694733267
-2.76481444404635
-24.9675504158913
189.612317637137
14.7989142951701
-44.6240737136686
132.168566919345
15.5988718691606
51.9435613057158
5.69327325112681
132.813556147476
-10.2761351785575
203.952401970506
82.3758417819736
44.261544115765
84.0200735268281
137.316897429409
207.92169831572
97.5098272010619
170.587146535976
181.764795218071
-5.42768157408864
87.6468637345351
39.1995819112162
85.8997901395487
92.9325919148232
30.2411332695592
52.6867470370271
175.285246145952
-39.065747839908
55.995011486908
188.254587536374
-9.07764013348969
28.0185979278358
143.778531367334
-27.8671279057689
142.161377961116
-79.7743653834332
151.63082826479
40.8239409538492
101.194932808165
49.9636297252709
51.0185381964475
11.8045471222704
35.9037678821969
201.251361799024
72.6859355046872
38.4213616207107
39.3817835736409
42.9473715946842
94.5095024462425
100.886548653538
167.900815552021
161.094799725644
-44.0566206861986
162.62281413569
5.79472378584251
-12.2430044131488
41.8360636741945
16.5647220665869
67.7598646529823
31.6027592277878
7.12199643944041
-57.7834258948733
140.058366996527
-96.6874006495545
73.0807915739406
42.6663270013742
3.75682148773558
134.605137137791
110.578119733254
34.5131595754301
41.5862143005324
34.764825992821
39.3774067877712
127.792834819218
66.6547579004909
-21.6849109980612
46.1784474854376
-53.93781406772
6.28334031786471
-29.0716368274989
54.3488797865994
196.715696846682
87.3007012711932
202.296780020632
88.9226161209735
61.7735277329994
32.202161018844
-24.1051991186559
135.256882393673
84.0890187962304
20.7312242166463
64.745845254085
54.71597111355
43.0805615864429
-58.6869307780707
58.8662732060038
-5.64398693448129
17.2565713149488
174.518947810366
-53.3027516629973
-25.4812061246284
45.2413820470174
-21.8087844494348
185.378568204989
52.036191675752
20.195263553016
-16.0114524330093
72.2893735623893
8.58187651341359
19.7878668127742
70.4773761797805
178.29458678984
10.6567749931855
82.9246690670734
-41.1355937524986
47.8438709585553
121.251713579541
160.565954448304
76.9772965191278
-16.5514989820622
114.263600794502
97.6003020893859
-25.1635127680165
119.279265176976
196.487888468608
118.960686955681
95.9495657885873
236.90179558103
121.125443797009
173.297080256163
94.0952700504768
-41.4827425003296
85.8175506552197
73.0828532983978
158.916818546291
-36.0460940729445
-22.392431513932
-10.7635335570212
4.35025320936984
123.202722613312
-19.546026281987
54.7186110307885
39.4407772678042
78.0808178737916
205.738347274932
200.167192566365
16.5907885984034
-39.2766956031974
5.79180194853689
12.2590658759236
18.1056308097304
91.1904929012217
41.4921080613785
211.668257581296
29.9128448698029
25.8331957849441
111.680717341924
-36.0381457381136
17.2562233492627
125.738253501235
72.7110219957649
83.7244918131964
175.167495005302
115.753521243554
17.8282918227524
70.8484479178969
148.03667081186
-0.512932145160448
-38.7791702983413
33.5845366582435
-73.370141606998
206.64816504414
-112.539557922402
-49.9541508042403
-4.34346940566866
-7.61254681798528
5.60948966275282
13.4745297466634
98.145881039376
-49.7603241079214
-31.2579018198667
-33.3300611518898
-12.7652078942047
110.038345029236
-16.9124821277692
44.0883871486949
-35.3030437168236
52.3561971339768
22.1636785336232
110.461037359668
24.4950877860738
-2.26004243215539
29.7752688886267
48.1994976018104
50.0680817250668
155.875998350219
-6.61548453480464
64.9892273111382
-4.91371864612665
56.6709798370684
57.9811336129951
22.9790466997656
109.503813467683
76.3329249124199
86.8497119012372
20.1686459927241
183.954447975189
161.764395935252
31.3261354507595
106.262376044833
-38.4052441873446
31.9640954882798
162.29072363572
173.449210223773
191.173480456242
161.695892712942
79.8719956983296
-25.0352685513553
156.704004775878
-14.1656802627094
110.789244489675
-19.5924222399208
89.7621215098716
58.2620596972174
-0.834608649563961
135.212911350014
201.835962510449
-60.3721975998014
93.6025907428848
51.8413544904361
-7.77967577891286
-40.2593194492347
-15.4177031939489
-34.4320356658845
185.873444612231
58.1052321423649
217.214151542277
44.8801107374948
109.753229227306
64.3612234506345
14.4014161193754
-3.97003693375154
25.2738993041894
152.18959299565
52.1321334667155
20.61895356079
80.9989275719599
54.1175737909107
111.990033128272
97.5398273770024
36.4038885265545
12.2622967976022
-54.8323536601711
125.077052275323
86.207384058227
92.9220977441637
-96.1101189345318
92.8582686750869
228.103166978926
192.114171325895
14.9244153096333
32.6143406705341
116.631708861254
99.0038735114995
126.347374451134
-17.2318802627778
57.2947969396646
97.5902078005511
60.9051275090624
119.538242705043
144.869829568433
122.885890464197
182.732221609776
156.5349831979
68.0156468567329
82.5433181612607
76.32683031333
204.574323496252
89.5585397331961
-45.1875987934418
100.445597601823
116.591144090426
58.7216022117682
41.4787580990323
39.8949491504227
-55.6785125623574
-316.305128288072
-64.3012589559494
-39.1425310439536
-23.8199930665996
-112.405499932065
-74.7826905841921
-75.1819685643786
-76.171378562276
-99.4051027516416
-92.6866905746028
-3.25253198191058
14.2447690647768
6.85675498170895
36.0874465083889
-32.7574799839149
-37.4863586129286
-35.7417104795404
76.5835147951911
-44.3110352317126
-101.668055548822
-30.3579431864691
-77.675408538189
-12.9437659414671
48.3327259275575
-87.6401199067986
46.5979850148433
-14.9304622058862
-42.1746931684993
36.5785219100726
19.079772705898
-12.1154533912304
-9.62945803814182
-15.8927756812172
40.234490738032
-30.8214903166918
-24.5558766676149
-56.8967133915412
-60.8492371827942
-47.2894813072726
30.6205034974937
-40.9897060235035
25.9261904394443
34.8505361536281
-7.42406709641546
5.08002917646627
13.1131298530236
11.2929911478259
24.8632134823783
-55.4021019231477
134.916802812413
-96.2759394917684
-16.1628503245593
-63.7860289180808
-86.7641620263112
-52.6887388202704
47.2335014068358
-53.4070095803818
55.3188903481259
-53.8028576305514
19.0588234690586
26.0323602524604
-60.0181531714043
-153.120322150717
13.9044875153813
-72.9610828009518
-55.9478342090879
-1.6740689133967
-5.38210530669676
-116.841424277183
-51.2607053195734
-0.01140824520553
14.913791136054
-24.3344426193926
25.8026119429651
-110.213040562776
-1.35407571950236
-68.7582657237963
47.8157329514088
-55.2721028770993
-3.88930836857617
-33.4097012422717
-11.165925591773
-61.7097149183865
-215.981006855551
-256.41578380021
-246.728529704495
-215.466614692157
