# Supplementary material for: CaV1 and CaV2 calcium channels mediate the release of distinct pools of synaptic vesicles
Source: eLife. 2023 Feb 23;12:e81407. doi: 10.7554/eLife.81407 (PMC10023163; doi:10.7554/eLife.81407)
Supplement: Figure 7—source data 1. [file elife-81407-fig7-data1.zip › Figure 7 - Source Data 1/unc13-all/23/4/unc13all_to_cav1.csv]

183.336851095815
153.671847728283
125.234891019887
76.0714851919092
211.362118889536
115.120080589008
130.486383322541
176.378485817431
253.478972589513
106.897760782169
144.889981879722
183.111228876294
202.502014496677
180.158458697999
222.497100365757
281.284327787298
177.886889294054
172.476518807689
111.173253440402
201.494320667554
164.711680201845
23.3153421999177
139.228589129943
194.482965800082
202.136002557621
257.477087777004
253.309487454017
234.077730256968
119.809407059416
223.234608919496
167.422826846787
201.425215869032
151.012049614304
157.184341745267
146.579065640115
182.045394775518
176.094442723666
211.145099019073
195.1495089527
167.832974961771
138.704119068527
147.805829665265
148.406808597389
152.496257280376
150.963679014989
247.870480530339
108.718445882385
93.1111288337761
140.042903071355
47.8248608517079
215.583817330942
240.528255599675
106.693479136877
212.258906943762
41.4551151601627
203.612793080383
276.524723804654
202.260185339035
213.299094181844
163.363187597846
169.982782839093
239.403357326521
171.352166417482
272.648709823356
156.552383791657
234.359872132713
307.231638680381
287.822817604951
236.885874298152
220.159697485627
180.364964207476
197.040163688234
177.954191138802
282.754408096282
237.040818254705
246.43990689662
166.912760499747
114.970294969615
246.896445722286
188.972606927751
163.310823128357
240.72727495706
140.763391825554
164.158198232519
138.10410948999
101.172175331316
103.456332141721
228.103852240445
124.690044630415
186.462093423996
148.381884565551
256.068386397255
152.200667702748
230.496334801588
313.963324053211
239.08437457189
203.805010765276
150.26144554333
234.101428467637
264.289578647176
231.535038605791
236.501610485848
188.82230524692
191.2722390457
169.546240329513
64.3275268283942
59.8091836835611
184.900093404172
130.591082723035
295.661724799118
217.497875175282
224.529475441803
240.30037515309
208.435018010823
211.929772240665
178.426474244678
143.273396369474
196.752118773631
131.672340438998
155.607865309978
71.7485327770119
70.9953648662195
103.543429502661
104.884883277196
49.4308396931901
108.426614433067
152.928373932438
118.824709065851
197.95689836038
163.429864889038
134.503823404599
167.924404457352
75.7204171636749
111.373945941583
118.709061039815
119.556447220912
203.642095265766
183.483549712351
123.900385182138
128.202148973602
300.006597185009
286.721262514566
328.210851096923
157.014147133059
207.045005046088
146.731554545038
198.325279861869
158.23897614335
242.43920316826
108.114277707826
144.957660623217
220.302080447938
167.891005030135
253.031392555902
220.242023905999
249.407732887144
147.41509790356
-87.6396077285517
132.010042562231
185.512076063484
217.025757091325
150.047111062881
142.789950497065
92.7640737033125
172.216878010873
257.083309061825
296.547790307834
284.894915790808
156.569766003719
193.960624464869
206.806711912055
145.986940983259
93.6472087143829
73.4580334808816
145.056637342053
130.230687533747
297.856110501545
143.618438097486
146.99702227033
160.853572161684
167.44088104641
181.949390031856
135.052898544001
181.335301096275
241.148150158926
223.565672397961
159.745778894248
230.883698391805
266.181418022419
340.810793732238
256.635249323848
199.771561701746
100.945620681319
189.677580042009
146.677500734357
130.621567553933
144.16807871347
78.3470865212221
266.098717546553
281.862566219364
219.118650531211
107.378923430399
149.255901449149
216.827733512791
33.776905287823
105.778379849406
285.815037379018
174.743782206193
176.656216604901
237.817605988574
186.6302257716
207.119194052526
172.378521387292
263.701920180241
202.135159025631
250.321806021264
244.566478447023
280.148035547114
196.461790634849
232.959170702326
141.373195777476
181.851485485275
117.091944415866
-34.0890993942121
226.346380542866
171.055705467497
145.859912344335
197.849021643444
67.0489861853694
113.636464245697
111.440656180554
233.009127554193
125.020410841185
257.698158317413
154.267258476724
168.16818965164
146.684821594559
175.330130494845
181.401454092347
242.793015380465
90.1644062605119
268.246983492103
185.575159386173
186.1316306471
203.940140178043
178.766088945886
178.6409893523
233.659328285265
205.203039863722
287.137016585404
181.81739304871
191.32934691146
307.844957068084
0.408439055559938
285.461321166898
200.997482194904
161.968275027699
213.532557015315
358.397319602915
-33.5794948560233
55.0629490152096
112.155210942306
244.647070086392
215.376379674011
132.959368624566
264.526453959868
200.567420988866
237.648847942284
195.985292133186
134.510731305054
187.826431698719
209.796045762887
227.996651203381
255.656585581171
108.66328922888
112.394088580517
238.620149360277
35.9818025079912
67.2596463155351
197.640625992879
94.2164389261998
254.189207708656
161.959037048151
221.62097918703
319.11123569952
238.172231628239
230.802512303408
108.772042991628
56.5212343234089
279.685332390613
153.488167642019
162.096375838877
123.976450139509
132.624130648752
210.967299251761
235.42940471878
36.9032501758065
54.5340570716071
197.753700530315
133.134391260128
78.2189274821285
79.3812673357388
-122.389190619759
211.771443349189
196.640176334487
168.639272486455
123.827384224698
56.8863376839745
87.4395338582781
238.490585853982
138.213452028314
237.228997478669
184.722968750692
112.569429886909
177.930256633275
169.45209647147
140.840546554624
236.856087584012
188.571183574128
86.3296297601501
277.448610622774
337.578574169816
167.543359708992
173.520641405012
288.432124806051
-146.115289711495
245.890014071403
207.774669010547
243.512965636341
149.860602152512
242.208458389563
234.712642856281
291.399556864424
109.46884035374
197.780510727909
152.746140073925
135.808702995704
148.9015518707
175.178067903813
135.877622895654
204.675545864806
267.229279720455
180.958613196653
238.914609399844
144.904230800053
283.204315944824
228.991238721355
32.7999899633141
231.681978650693
213.585931736834
257.373076265398
305.073519001446
50.8005709018071
121.678175337778
265.39907517599
42.108437256973
203.112045943733
178.522995049776
176.153902822387
196.643807509121
171.720387734495
-57.3264014140968
241.263134431085
335.701010127124
303.221159040189
142.380143206776
171.276579749378
203.582623511023
220.899733239095
326.803540560259
130.852863039967
180.038875878765
293.981325184664
152.614001933898
139.137166452943
146.906446251594
-34.5278154907228
167.932643261805
-44.7621757930574
270.224532511469
155.68256101209
214.856422953499
254.3434563917
-165.005592034386
231.199734451397
70.3252726188712
-35.6745030888833
293.716746148155
211.207643560419
203.048471556725
121.389273820059
168.738082485252
232.930545058925
180.9692556434
245.990206666556
19.4202265608346
-80.8076454034544
117.107824166455
146.673098162786
207.81187854145
237.082815489606
206.871820859258
134.181531555458
139.36237769386
299.598107174605
277.767730841975
120.461128147479
99.0741090680476
174.807410562766
106.777448892584
150.45312358477
88.4902806141436
178.513902202441
218.918415863549
319.737216202013
102.942657622976
223.367383822093
138.334230564191
175.067082326221
200.853589386496
274.450333598192
339.776617459096
258.363298417933
102.621072124277
212.915245323476
277.415169448055
182.902121754831
248.656601111761
398.258249335811
184.836988210638
151.151528491187
177.142959362809
190.925284173676
212.438118575945
-85.563796008435
89.415085376515
67.2472310195426
98.3996406613478
217.570558890042
210.69142594062
235.994582562531
224.2772284893
198.729678303889
203.446889421355
219.374310245954
263.986934904802
213.289321396285
92.6111863248643
234.884371732614
327.792207426881
317.217983906417
174.433727856071
235.675716829774
299.288848922472
177.295695935592
267.158021211661
250.954354448573
200.964124515191
375.53236304157
200.120505275174
240.282215587617
259.04788497626
286.647825015361
180.871570641291
185.594641055925
190.426245122791
251.389359284738
185.40899300702
174.757039336053
311.869509825825
-116.364694557726
257.094795902673
118.416698476794
180.074558813181
103.026517175394
279.691012192689
113.18774246501
161.090651400546
85.3428743394215
159.684841331167
183.72167612635
223.570399030796
84.0103691290697
70.3849693085176
5.22044812311469
55.3702106152759
107.938209029206
163.946455432253
211.037150167085
122.068899714859
121.107095304227
87.9935511996555
229.816983835926
280.505400829381
240.68697416495
242.322219683803
307.328255202547
113.976906860589
120.487366049911
68.6839820552195
182.70305610857
61.395004892398
110.107255179819
243.068833306939
162.556247907114
214.248523345868
199.597040641393
223.399713637287
90.7574636308618
227.30203709003
237.156157837784
57.5598790506356
188.274060015392
304.287930678853
186.088978471091
295.562583354435
243.157832168919
288.497739020781
194.209863381197
86.7059473096342
157.003257018452
190.548795079761
240.919144998674
269.034270817718
280.488970088438
279.699274566108
92.0980582551056
241.040964457145
220.467282014877
208.329438721268
319.238281667918
109.338675862855
-37.8822010097665
71.4906608410583
238.154621071983
181.316953788977
226.627493705028
259.948699848441
-35.7460396530842
149.453783587784
-13.6508803708257
195.112927384647
71.8716462294196
240.581408512558
179.991398226583
150.933918713066
235.618171290171
244.647378529349
157.963495915301
85.7814228668321
172.387189348885
199.083562664195
257.417621991786
-33.7853897190762
294.318185474031
228.111069715938
279.021333471128
296.032080515788
131.787861228337
62.9232677865766
145.266025632149
213.627376836252
-10.3108948607987
237.596876838905
235.464304047244
188.65217653027
241.189056760019
72.1148009006283
93.9226375330982
275.264616586013
-106.019974080416
154.827564555429
1.3048510731478
150.554886518099
205.848780374392
150.068443969467
240.815159333242
195.340605050193
164.806011222621
256.874360426715
269.427318468361
243.890929351364
-31.4710667486015
202.715662220322
251.84460496553
239.931722697795
76.7966253176219
300.394560048648
129.388747124029
83.2985986006697
287.026681124527
-50.8763853142445
334.633619608356
240.330362384108
224.099203207994
80.2490111003135
44.6585991589145
175.302815312747
214.596358389974
283.585838982448
37.3568644603056
198.63150223746
258.387003730202
235.328343028477
276.95719859784
194.427266955941
107.660667115641
330.583034868541
174.731389064069
135.825544149213
98.2383994507636
63.8116386733382
207.47307244331
162.467527666584
158.345237648338
-32.1919982840573
133.948942654573
95.2936567661327
273.16579312901
137.199761720476
169.022373812919
64.7275232779321
5.75391162248889
324.477894908741
150.990114025006
75.1867784275619
247.572425673208
100.390299980239
-13.0602593075291
-179.192349946221
271.615850547076
36.6243540592477
-86.558294910943
113.968099453285
-95.735950895998
181.432218676777
31.4710273121309
176.594087300511
89.731583258008
202.301394709633
207.452392496691
269.752100877142
211.65540764354
158.141583116834
79.0701754592628
141.135792760373
106.601834638195
16.0645834049246
118.241160911875
68.7935600393412
75.1739910702654
86.8990945817495
193.966484045057
201.15823972579
50.151388090404
120.251103081762
236.107087648053
195.829352976871
132.873705269314
15.7959040003097
102.701523455826
188.350925612122
167.433385798531
-21.979592328642
-69.2563139922659
171.568997131022
102.061189233189
68.288492128002
10.0765831387289
-4.80531572875952
59.2971681184554
101.506767731787
34.6576326682207
52.4680749498639
-49.5996229727443
66.6946053703105
-95.5047712867072
80.3933691268667
118.611297084073
-99.9088112296849
228.829873387298
137.460102062199
155.331381365462
324.833154763799
-176.099880780532
17.643721378241
187.594000705103
231.613367759743
100.30245109902
-64.1762989227573
70.4018814649971
16.8918948823411
5.65591107581895
269.811885899231
64.3292599112756
250.832543223783
258.805457394261
338.275329501404
18.7031798243461
38.5137321303191
106.324482164573
35.9253243162511
82.3557390726346
14.1650996742592
105.404951616103
92.1440513413236
87.68147832662
124.207635139232
164.20339294354
103.137468390105
22.5607664126346
-144.114474172735
57.5418353619043
102.201686595783
139.891232135264
-122.474122627453
47.7504710323265
224.919912397714
176.327478960226
28.0168925452308
92.2221456024727
20.1857441681277
38.7159307852871
