# Supplementary material for: CaV1 and CaV2 calcium channels mediate the release of distinct pools of synaptic vesicles
Source: eLife. 2023 Feb 23;12:e81407. doi: 10.7554/eLife.81407 (PMC10023163; doi:10.7554/eLife.81407)
Supplement: Figure 7—source data 1. [file elife-81407-fig7-data1.zip › Figure 7 - Source Data 1/unc13-all/23/4/unc13all_to_cav2.csv]

79.3997055544078
154.696497322124
150.443492038683
206.908287277429
121.905273078208
137.112235870834
181.247597796992
159.988717246702
37.545608927996
191.043365350248
174.442831667091
95.690578992655
130.984900601226
109.158823421199
59.7266567958741
67.9140948378881
143.662297102101
144.965140862005
161.364914057463
141.488382205436
134.3356613203
267.166784492543
127.049214091729
143.912991364479
131.830156130651
33.9155635941061
85.8181597792682
107.293995948932
205.435313314689
108.112825040678
165.295061374949
153.041362767577
200.260937193361
154.1490020979
175.100508111082
160.805168738541
120.573023430752
135.943458757487
176.867058033586
126.159888288139
186.861842191664
196.741800553516
171.123314029357
186.186500990629
140.329008152312
78.9484168509534
189.152803317227
206.431437722396
183.880096959503
167.725620007015
67.1913693061124
128.267757960668
197.492270778521
155.75227324455
239.609231810084
163.419110393599
37.2671675599177
102.265436138712
124.982956817377
146.817265894279
149.753285030218
86.5195044262982
108.958621847702
76.3393529592449
179.184651396246
131.259939750922
11.5227784974868
26.6674739616828
68.4227999465802
126.74621031991
99.6055495531909
151.65979806151
205.682031220353
32.0869736104669
101.312244026709
90.4710954911807
139.138433953614
173.902256104768
59.6962015380104
99.848699193848
139.588446566786
52.4301030141378
198.874287282557
161.067255395245
229.497845335347
163.270415829262
193.24493951496
74.0692320891358
165.484399344217
119.369334422732
146.338352749639
74.6046237635364
152.065533830602
76.2537855120318
-30.0889046187731
89.7860840876456
89.9899670629657
114.776294683095
100.203586645812
77.8205883956343
130.623680660517
64.2419376693288
137.043626850109
163.38125651156
157.832195809371
256.849198663253
240.936026271904
156.832795354923
204.094568905706
19.1303286394559
133.32299896433
125.15759370802
98.9571012646084
109.272219243861
89.8063909512312
102.840563466676
163.125251966443
137.972598280307
187.219344585863
166.682613563869
239.522939848386
239.084014599619
216.516812541257
229.950456024644
209.744775436842
198.515334865722
163.48835335452
174.47077449718
89.2276339144137
166.973365599015
184.834497697364
117.587790108684
216.839201295816
209.602258829664
162.514907166555
180.847716324864
40.9756144573985
144.693617513849
209.99113639644
173.295071802335
-12.4865820357336
49.4288517766981
-12.6360207172875
184.677249340128
74.8526667158239
159.823851978372
131.595860610061
171.234841986803
54.61508786177
214.345449501005
144.034551396417
116.888939928669
132.080725640191
67.1476464503048
145.708989887124
112.772410434605
173.269331768324
381.696412235209
173.134691753929
90.0572323058077
130.830574081294
184.643126039426
147.664150081444
187.487858035887
30.0361615319598
71.9197460861651
43.5076958125683
66.1147036245657
138.879255552059
81.4781709813651
123.464745572554
170.764904207945
152.568700294607
273.417004962899
96.7036564545797
173.656584508635
-4.06971725609765
125.399206359865
169.159623252979
145.136184735804
124.148685914724
109.488845952959
167.312282774128
116.739498834644
65.3238195522081
79.3673041213769
127.196552714839
62.4205623024864
66.9520823380335
-74.520092939294
62.3680766713933
102.10119692485
152.057107080824
107.356162404882
150.051160884705
184.254339817428
166.519290757602
167.358935900294
95.7607274146612
40.4775851142767
50.8941158415855
211.851526186316
128.612764585774
55.4006948362767
209.951918687446
160.861843316843
50.2808730847482
149.500946885964
165.140757964873
73.07483447503
192.212537642661
139.416507205951
148.023655168729
62.0329148294495
93.693950978899
75.4354476468943
75.8090318127852
46.6091367185727
129.632457450172
121.540678407575
166.227017180949
115.402645134021
141.260926718976
372.796141428455
100.611506702895
132.306628366387
102.377794084898
106.416745983535
223.663885800326
202.488305497529
205.784385127832
37.898783492672
173.99247273021
24.1241418311329
175.800534279393
116.955057442174
117.11712649752
186.604529466025
95.7899158867731
69.1981802168539
197.794891210469
60.3276157257988
107.804351183249
109.054642719113
137.798656226387
115.595635374675
157.069430141433
122.787072444002
142.48640383197
-3.30758717033495
195.172457206354
95.0439888184155
91.570999847665
238.400309734627
8.43245025504621
85.6062842155388
173.863898184467
74.3044750129047
-25.1242494509461
325.483780336885
198.858196854642
166.766779944788
46.6680407099302
63.7764353835555
164.923183082103
51.863799905308
36.1022632951608
90.2404329633955
158.080694614076
108.40673274833
93.7230053936401
146.877995038263
89.3686979855029
86.173285120889
171.042642853577
200.625616417696
67.296667836601
226.9235507257
218.066661052819
97.3742701674328
257.274173964859
99.9058472611687
137.398951200066
119.679155565167
40.1549307584337
105.111515643346
70.3805353303396
197.087711321883
180.442563998638
15.709689701438
141.948463585111
200.833912546741
136.401007883484
122.276115683877
90.1367315477401
97.3355648287707
243.723042529633
257.538895937028
80.185392704012
210.189877324947
200.775509633846
176.23102708196
406.915700183785
112.070434036676
140.573638263862
150.377912518823
144.181408867948
233.016973318967
177.186561967004
46.4939937290765
176.020777662514
78.6342346941055
80.0644731801785
213.850884367439
89.8707664470057
148.036929557753
225.03214074318
94.6173579179267
131.197136942301
247.179096853262
48.2835282190663
-45.8224541452455
119.979410114209
107.343328420975
32.7897016871866
523.949605110678
62.5164393656542
144.139135487452
76.3533029064074
186.036391129537
122.612267540604
46.998359291234
35.4259020774225
188.00302904238
110.078795828435
61.5517992128898
193.604595748891
164.33450218168
168.500377953113
219.948968626437
111.075273350927
48.9851525968606
21.8025841529161
56.8129083352887
147.053545924024
-0.910147147384123
59.4487161821016
219.522333995656
10.4178047077185
101.551453232161
64.1768442269768
39.209847655613
289.463738421553
184.32828683252
50.5015027675436
271.119487142078
150.656765708909
153.751978829929
158.836468330743
147.031927920121
123.739638501531
374.031541087234
119.631256573804
-40.6119509354794
-39.565294957576
148.465897534858
149.022585317127
166.802554141614
115.109301266502
-45.4054826017327
179.094125686432
133.127400896672
22.2212489809863
143.476816433138
104.45203036551
154.578029329547
296.618216872705
130.888578531169
283.281564773763
116.068889399412
131.187058972246
54.8964053947675
81.7843727131458
298.64077363061
121.388585679304
220.208917214864
289.848763938109
82.0456073659025
131.315535605307
82.3659651684156
223.915394503165
121.165063836968
95.6861176530838
112.486778978391
108.350812261291
323.317877631367
332.72782241787
162.266126441784
187.283822271944
172.984341266558
42.0073641045819
62.8630539511178
134.016720456513
146.419247138268
-49.6340511057515
49.8242091475859
194.6977251232
192.258050377892
129.381877095104
144.367074415773
165.380519840777
172.956258236331
134.532933718086
62.6384517428833
17.2994078229531
197.945946285436
123.049340148289
163.244954431362
118.585062245729
158.871483287203
65.4563921457211
-40.8329274893094
75.5388326397733
194.993088002588
76.0313121685303
16.1678982899666
157.168312500955
1.76672622456681
-75.1250935010612
159.913650213903
152.838424782962
179.688318837731
145.195628585958
63.6645814756339
329.803230726287
230.207441705152
221.637797246252
232.346897275605
113.837691060231
142.090388316372
110.578428205983
102.729659374399
161.495923491526
144.566769761705
112.579717885472
44.7375867275987
79.6302756427613
140.540142983764
63.0579791972596
-16.1954644124016
-30.1704267038513
116.376079381811
22.1437804679263
-1.91809942860164
108.686977801159
43.7178370211277
58.0935085841447
146.707785207655
-153.26417953931
52.4246799187404
67.7143195400295
85.0284979149274
63.7538547523473
143.745097689934
158.193147412168
144.269797279982
19.0113716095766
134.335387285959
96.8501694675488
48.2693205563464
373.339563578911
54.3317355454528
161.941037968118
127.823380810218
205.352695416415
-18.8649072931094
132.487718444159
105.110658814452
186.664905819382
99.2951142964612
114.199584917102
96.2603962610519
218.812328763643
205.893676881144
264.740724216213
192.029774430392
217.691159518045
50.2831906596166
71.3054146313625
209.898088731148
224.972090664458
188.414650874516
99.8856124637859
60.6005676287077
97.6455471928821
100.38774423428
20.6328889900033
213.966325595778
197.118110832325
180.378946972733
143.838145355227
219.920057249445
185.404985922129
32.9745217989675
129.586863222023
72.8728101613779
75.1602358826676
90.7809362363496
244.170651696413
106.884343949148
98.5556147919197
251.591124054583
65.0242770301465
-5.54449709288383
91.2772974930867
-3.68524309216991
86.2321192353484
-10.5349232903063
66.6315780916284
198.822435915818
149.717739418515
154.575104755615
48.5036672225815
31.7999605897112
-37.7775720380614
60.8237537696896
180.05483306655
105.500568013955
115.899643838087
87.8476573428052
45.1548105134116
191.724593161654
205.949226292638
206.867655366332
49.4898530898754
168.050660294835
109.802624396698
42.1984149611435
305.087542531599
185.748075401516
321.752520168624
174.300845715155
206.718725872141
13.8824214804736
170.378883750673
188.254849018891
112.471881080724
61.3805372753432
199.245690120251
237.352953446749
83.2870462005067
67.8898383355518
84.9652981842755
234.686944327335
57.2162373740339
70.4978612900031
34.825674676229
12.3670510263764
147.614028468104
205.162342133202
174.615547134395
96.7460694878901
307.325766006938
73.6047793968464
80.7245978714727
119.623927279203
52.6793681744384
238.99956388616
153.775158351305
57.996735486613
351.119973783354
154.904403644372
218.26691377196
203.708171129139
164.049557352306
162.362516746764
71.4242819584397
85.8078037204286
222.521369301207
73.7688432595514
11.4154226211467
101.268410000217
276.862665217855
66.1537150877975
121.645515612392
60.4616612286318
187.08902889387
51.9564438574926
114.135299448286
241.736659404034
-33.2359087573386
364.240928615618
-15.7932289975524
74.278446815073
106.355617728219
230.042915422126
260.124952151393
153.970034093782
104.172003275446
-36.8279321964401
268.89075227433
142.210560540017
51.8151158270975
35.2416270745198
102.864697628645
119.012429824046
188.129073199592
-77.2451857798278
146.780083739102
204.652696412413
175.535108266955
217.900651014947
120.587627144019
84.8951204086607
145.064501413306
212.228102390563
68.0336644410727
218.470211662438
97.4087060596321
164.875769620923
133.928021541302
163.037538017899
266.997112655579
-28.9186750703193
159.84993833609
176.654294645376
43.4152723366024
130.975645281513
329.25482205427
430.007861737055
57.5413274896782
262.596838301773
334.555215168499
172.14385320128
437.387927485293
142.659439006002
283.296043957364
139.53387314158
172.62811988857
3.63032711021697
118.198640811979
27.2327625270664
20.2082214549464
134.184477113891
247.765128308745
166.662763971508
223.27910605915
282.891387459518
175.22314873209
206.195630188002
139.732342549203
197.554064516951
127.391348829538
89.7770584477039
237.032249644679
209.940635821829
21.259943582183
115.514399811438
187.481225443151
264.885800788701
205.701426054948
114.834224330143
162.762125279203
365.877447725992
311.673657244113
104.794507372579
212.629026340943
236.66723143504
299.545143998927
276.498425851312
212.962314073917
228.489745738758
274.178380410072
221.71829854413
334.312917207637
180.55910947323
392.05650463189
214.662063910526
143.115351588529
346.173235614877
110.971462082409
168.822616108348
128.970046503751
-30.8442311392464
423.533573220831
245.262574634166
129.055697957339
27.8578771878292
218.83126249574
284.180766031945
240.625036155421
302.334254294521
300.176242311267
-26.7864495639624
217.737122956589
42.6071978677028
21.640707538003
-116.05167628148
324.656048168734
263.803462729251
198.378922932661
218.739324549953
196.559902603194
301.640123169635
250.978412500315
169.798664203721
217.005286359687
177.236764850095
143.698805888436
206.562112549756
228.093252355537
329.797763600476
260.519551052415
226.73526289724
259.169598537101
426.390072417455
277.126235305252
71.5790021164485
88.7393748757822
225.505001778149
206.827392341474
192.653254189659
249.68154537774
