# Supplementary material for: CaV1 and CaV2 calcium channels mediate the release of distinct pools of synaptic vesicles
Source: eLife. 2023 Feb 23;12:e81407. doi: 10.7554/eLife.81407 (PMC10023163; doi:10.7554/eLife.81407)
Supplement: Figure 7—source data 1. [file elife-81407-fig7-data1.zip › Figure 7 - Source Data 1/unc13-all/23/5.csv]

image-ID	cycle	z-step	frame	accum	photon-count	photon-count11	photon-count12	photon-count21	photon-count22	psfx	psfy	psfz	psf-photon-count	x	y	z	stdev	amp	background11	background12	background21	background22	maxResidualSlope	chisq	log-likelihood	accuracy	llr	time-point	precisionx	precisiony	precisionz	vis-probe
1	0	0	1	1	853.948	420.997	432.951	0	0	57.6987	25.3566	223.636	1017.86	4128.02	12830.8	-223.636	0	33.886	17.0808	21.2531	0	0	0.410844	221.321	-618.879	6.85852	431.693	0	16.1054	15.796	50.9912	0
2	0	0	2	1	825.771	433.255	392.517	0	0	43.385	-20.348	226.019	1064.86	4142.34	12876.5	-226.019	0	35.8366	17.0622	20.0001	0	0	0.533157	267.084	-633.611	7.09555	450.714	0	15.2791	14.99	48.2756	0
5	0	0	5	1	870.197	506.35	363.847	0	0	25.2845	-34.2116	298.79	1009.11	4160.44	12790.7	-298.79	0	35.8198	17.0062	19.5711	0	0	0.559215	254.931	-627.875	6.66505	462.162	0	16.2381	16.0124	52.5696	0
6	0	0	6	1	800.118	462.664	337.455	0	0	33.0009	-58.8436	353.254	967.33	4152.72	12815.3	-353.254	0	35.8265	15.9608	19.4378	0	0	0.43467	189.934	-592.824	7.30421	364.179	0	16.7437	16.7646	58.1524	0
14	0	0	14	1	505.559	240.457	265.102	0	0	-7.64547	-40.3222	29.3032	465.348	4193.37	12796.8	-29.3032	0	14.8865	16.8571	19.6242	0	0	0.286875	198.741	-588.754	12.7269	256.828	0	30.2527	29.3749	101.662	0
15	0	0	15	1	650.233	363.119	287.114	0	0	16.8695	-39.6951	206.265	733.837	4168.85	12796.2	-206.265	0	24.6656	16.6927	20.494	0	0	0.419564	183.386	-590.433	9.40583	365.021	0	20.896	20.4264	65.1977	0
16	0	0	16	1	688.133	382.139	305.995	0	0	10.9914	-36.6306	374.748	877.678	4174.73	12892.8	-374.748	0	32.9986	15.9891	18.938	0	0	0.515788	198.167	-596.484	8.69389	347.071	0	18.3232	18.1313	64.7753	0
19	0	0	19	1	1000.6	436.372	564.229	0	0	51.3928	0.454386	125.729	1129.1	4233.99	12855.7	-125.729	0	36.1705	16.7506	19.2246	0	0	0.580142	241.018	-626.307	5.66844	534.571	0	14.1858	13.8574	46.1025	0
22	0	0	22	1	803.072	389.626	413.446	0	0	31.8051	-95.3498	183.823	892.59	4253.58	12951.5	-183.823	0	30.1634	17.1432	20.3531	0	0	0.436365	347.592	-661.82	7.3429	376.789	0	17.3744	17.1177	54.8031	0
177	0	0	177	1	576.741	333.349	243.393	0	0	39.3492	15.6755	295.861	634.936	4246.03	12840.5	-295.861	0	22.2361	12.8879	14.9927	0	0	0.404658	178.676	-558.452	10.2862	295.254	0	22.2162	21.7751	71.1729	0
189	0	0	189	1	583.257	288.88	294.377	0	0	132.837	45.6392	171.708	537.872	4351.86	12810.5	-171.708	0	17.3495	11.918	14.3671	0	0	0.33646	204.143	-569.951	10.0505	272.933	0	24.3357	23.9423	76.6891	0
192	0	0	192	1	437.902	259.62	178.281	0	0	16.9627	-34.9705	258.031	362.957	4168.76	12791.5	-258.031	0	12.5635	10.6524	12.8345	0	0	0.380782	217.224	-555.144	13.7983	256.564	0	33.7706	33.1409	104.927	0
193	0	0	193	1	482.824	301.256	181.568	0	0	47.2738	-48.1381	330.413	344.281	4238.11	12804.6	-330.413	0	12.4791	11.6151	13.2351	0	0	0.18083	226.836	-562.205	12.4251	260.24	0	36.6643	36.4924	121.322	0
197	0	0	197	1	419.136	189.851	229.285	0	0	103.33	34.5736	96.9744	344.439	4381.37	12821.6	-96.9744	0	10.8413	12.2991	14.2857	0	0	0.278207	199.249	-553.114	14.9125	242.042	0	35.9705	35.3422	116.159	0
200	0	0	200	1	527.945	259.572	268.373	0	0	69.0778	-28.1859	214.569	521.168	4216.3	12784.7	-214.569	0	17.3975	11.1707	13.6556	0	0	0.255108	189.383	-550.909	11.1802	283.088	0	24.7302	24.2947	76.794	0
206	0	0	206	1	490.146	277.795	212.351	0	0	19.7039	-64.0681	368.186	479.401	4166.02	12820.5	-368.186	0	18.0281	10.7022	12.6099	0	0	0.347807	243.14	-563.728	12.0689	296.24	0	26.9769	27.0199	94.3577	0
214	0	0	214	1	367.829	176.352	191.477	0	0	-57.2618	-17.3068	142.865	306.654	4242.98	12773.8	-142.865	0	10.2122	11.8379	13.6494	0	0	0.320012	206.201	-556.894	17.3294	219.205	0	39.1743	37.9059	121.135	0
215	0	0	215	1	386.708	207.85	178.858	0	0	62.1003	-29.1023	255.337	382.526	4223.28	12785.6	-255.337	0	13.096	11.5325	13.5851	0	0	0.228399	176.476	-539.998	16.2441	226.215	0	32.9373	32.4546	101.875	0
216	0	0	216	1	528.247	278.265	249.981	0	0	20.8819	-16.0644	266.18	482.659	4264.5	12872.2	-266.18	0	16.7125	11.022	12.8653	0	0	0.241446	193.088	-549.356	11.1057	230.216	0	26.5468	25.7921	82.5769	0
221	0	0	221	1	588.522	286.479	302.043	0	0	51.0444	-6.04019	212.383	650.353	4234.34	12862.2	-212.383	0	21.6339	11.0105	13.9896	0	0	0.30985	213.061	-564.728	9.86391	302.753	0	20.5323	20.0049	64.2724	0
225	0	0	225	1	451.291	256.264	195.026	0	0	18.2241	19.602	159.199	304.707	4267.16	12736.9	-159.199	0	9.90549	11.2603	13.8293	0	0	0.308281	185.331	-543.425	13.4779	255.403	0	39.6163	38.7983	122.667	0
228	0	0	228	1	456.176	262.004	194.172	0	0	-28.039	-13.8341	266.903	439.859	4313.42	12770.3	-266.903	0	15.4451	10.4911	12.4711	0	0	0.427647	243.865	-559.298	13.0948	254.078	0	27.8183	27.4067	87.1462	0
230	0	0	230	1	535.752	270.591	265.16	0	0	48.8957	-30.374	285.634	504.277	4236.48	12786.9	-285.634	0	17.6489	10.4938	12.7059	0	0	0.268602	216.062	-557.963	10.8721	260.888	0	25.2193	24.9326	80.2919	0
231	0	0	231	1	517.247	289.864	227.383	0	0	82.0295	-57.6607	397.567	522.997	4203.35	12814.1	-397.567	0	19.8777	10.7352	12.7816	0	0	0.248556	189.657	-547.505	11.3504	248.243	0	25.3054	25.4905	92.1755	0
232	0	0	232	1	614.536	315.973	298.563	0	0	66.7911	-2.70131	275.951	632.757	4218.59	12759.2	-275.951	0	21.8316	10.6827	11.5465	0	0	0.168121	161.552	-534.494	9.23898	299.728	0	20.6781	20.4178	64.9688	0
233	0	0	233	1	440.487	224.34	216.148	0	0	47.5524	28.9688	114.031	371.676	4237.83	12727.5	-114.031	0	11.8178	10.8433	12.7172	0	0	0.212805	220.594	-545.345	13.7132	230.09	0	32.2866	31.5592	102.755	0
236	0	0	236	1	492.218	282.955	209.263	0	0	96.1262	11.1285	143.585	400.606	4189.25	12745.4	-143.585	0	12.837	10.8746	12.3903	0	0	0.0369195	191.666	-539.437	12.0079	254.299	0	30.4072	29.7418	95.4385	0
238	0	0	238	1	546.037	284.028	262.009	0	0	281.491	-95.356	165.304	317.978	4402.53	12752.2	-165.304	0	10.9198	11.2147	12.7702	0	0	0.29372	255.765	-567.489	10.6955	240.634	0	36.3548	35.8185	111.824	0
240	0	0	240	1	683.894	368.266	315.628	0	0	31.7954	-10.3356	335.224	584.92	4253.58	12766.8	-335.224	0	21.1592	10.821	13.0191	0	0	0.516556	233.975	-564.698	8.25769	290.894	0	22.6484	22.5965	76.4342	0
243	0	0	243	1	600.427	314.654	285.772	0	0	-8.58042	46.614	215.983	567.776	4293.96	12809.5	-215.983	0	19.0443	12.0656	13.7031	0	0	0.770804	214.082	-564.737	9.69134	292.945	0	23.2807	22.6148	72.0576	0
244	0	0	244	1	399.628	233.892	165.737	0	0	5.6706	-2.04444	398.918	381.928	4180.05	12758.5	-398.918	0	14.5627	9.93292	11.5168	0	0	0.347957	193.39	-534.668	15.1264	252.965	0	32.5668	32.6002	118.606	0
249	0	0	249	1	450.785	254.766	196.018	0	0	71.7125	12.9558	562.992	401.197	4213.67	12843.2	-562.992	0	17.6459	9.79423	11.8366	0	0	0.136442	192.482	-537.875	13.14	212.879	0	34.0497	35.1446	177.47	0
250	0	0	250	1	414.507	179.31	235.197	0	0	-10.3032	9.25226	192.467	248.867	4196.02	12747.2	-192.467	0	8.2818	10.5062	12.4754	0	0	0.206866	204.336	-540.398	14.6707	221.597	0	46.6923	45.4751	142.605	0
253	0	0	253	1	451.043	242.875	208.168	0	0	79.4322	5.98498	289.315	366.671	4305.61	12750.5	-289.315	0	12.7319	11.0866	12.6281	0	0	0.309912	179.012	-538.717	13.3524	256.18	0	33.7051	33.6094	107.096	0
254	0	0	254	1	530.018	296.153	233.866	0	0	69.5863	1.22268	203.173	442.993	4215.79	12755.3	-203.173	0	14.6126	11.0348	12.2285	0	0	0.269272	171.5	-534.408	11.0187	216.175	0	28.0183	27.5329	86.5359	0
255	0	0	255	1	620.323	291.794	328.529	0	0	61.2877	7.44103	165.04	490.742	4323.75	12749	-165.04	0	15.9061	10.777	12.1033	0	0	0.135532	187.078	-545.464	9.17586	301.98	0	24.9798	24.7013	78.8782	0
258	0	0	258	1	516.831	236.725	280.105	0	0	57.98	57.7636	182.861	494.507	4227.4	12698.7	-182.861	0	16.0723	10.9716	12.5716	0	0	0.41881	184.95	-536.48	11.3659	270.418	0	25.4251	24.8941	79.4225	0
259	0	0	259	1	465.399	234.79	230.609	0	0	55.4962	-56.4832	345.023	453.648	4229.88	12813	-345.023	0	16.6283	10.3475	13.3743	0	0	0.129723	209.758	-553.05	12.8537	254.383	0	28.0445	28.0088	96.4964	0
261	0	0	261	1	600.668	316.793	283.875	0	0	86.959	25.9197	306.61	555.534	4198.42	12830.2	-306.61	0	19.4597	11.4713	12.0972	0	0	0.244991	246.692	-562.76	9.56056	330.488	0	24.0373	23.5904	76.8425	0
263	0	0	263	1	410.092	190.547	219.545	0	0	45.9502	5.14334	275.865	293.022	4239.43	12751.3	-275.865	0	10.1263	10.2214	13.1819	0	0	0.293459	196.804	-537.53	14.8993	238.985	0	40.793	40.3979	128.947	0
264	0	0	264	1	526.461	242.144	284.317	0	0	77.3073	83.2888	186.456	458.05	4208.07	12772.9	-186.456	0	14.8724	10.4622	11.5553	0	0	0.229389	227.989	-550.745	11.0104	285.365	0	26.8376	26.2673	83.457	0
269	0	0	269	1	509.835	245.832	264.003	0	0	30.2165	12.3961	153.213	460.1	4255.16	12744.1	-153.213	0	14.902	10.6363	13.0044	0	0	0.207067	228.557	-561.172	11.5504	265.658	0	26.8159	26.2917	84.1853	0
270	0	0	270	1	420.462	219.382	201.08	0	0	24.5493	3.33105	333.828	347.925	4260.83	12852.8	-333.828	0	12.5664	10.5628	12.1096	0	0	0.206874	182.422	-537.583	14.3904	198.288	0	35.5982	34.9527	117.865	0
273	0	0	273	1	460.337	260.44	199.897	0	0	-1.87385	2.16511	274.298	433.156	4187.59	12854	-274.298	0	15.1185	10.4425	12.0151	0	0	0.34284	245.893	-552.946	12.9084	257.422	0	28.8174	27.9955	89.7761	0
275	0	0	275	1	347.115	175.732	171.382	0	0	399.536	-313.088	115.64	190.536	4184.82	12770.6	-115.64	0	9.04627	11.7838	12.8002	0	0	0.398855	182.568	-531.036	18.4639	200.732	0	54.4774	61.8983	144.825	0
278	0	0	278	1	370.369	146.091	224.278	0	0	52.7249	33.6844	32.1717	214.434	4133	12722.8	-32.1717	0	6.67961	10.6248	12.5794	0	0	0.174383	173.64	-531.944	16.8291	181.775	0	52.8724	51.3346	177.85	0
280	0	0	280	1	499.712	278.88	220.833	0	0	-8.28857	64.4465	183.812	384.757	4293.67	12692	-183.812	0	12.6768	11.1122	13.4538	0	0	0.267687	236.837	-561.666	11.9027	287.224	0	31.8315	31.1511	98.9885	0
281	0	0	281	1	636.812	317.777	319.036	0	0	71.2596	-8.48595	180.459	588.016	4214.12	12765	-180.459	0	19.217	10.7891	12.8022	0	0	0.457433	215.925	-559.836	8.9412	354.02	0	21.8502	21.4512	68.5162	0
283	0	0	283	1	651.1	320.858	330.242	0	0	22.3257	3.34931	129.269	649.852	4263.05	12753.1	-129.269	0	20.9326	11.5292	13.4227	0	0	0.363347	211.264	-568.705	8.78723	343.322	0	20.1298	19.7015	64.455	0
284	0	0	284	1	541.18	288.969	252.211	0	0	39.6701	86.2214	132.53	266.413	4345.37	12769.9	-132.53	0	8.50118	11.45	12.4272	0	0	0.356623	229.621	-542.464	10.8012	182.838	0	43.7325	43.1508	138.309	0
290	0	0	290	1	484.176	277.567	206.609	0	0	1.70031	-2.36248	278.49	422.656	4184.02	12758.8	-278.49	0	14.7897	11.5985	12.5667	0	0	0.341627	208.555	-561.831	12.3254	227.418	0	30.1995	29.5857	93.8861	0
292	0	0	292	1	678.253	372.888	305.365	0	0	25.0866	-6.18629	105.853	590.354	4260.29	12762.7	-105.853	0	18.9024	11.8566	12.9019	0	0	0.260617	233.493	-567.449	8.3812	355.597	0	21.6781	21.2115	70.3951	0
293	0	0	293	1	447.087	220.386	226.702	0	0	7.45403	-6.20015	106.043	332.852	4277.93	12862.3	-106.043	0	10.6982	12.7041	13.9799	0	0	0.223466	207.244	-558.98	13.8084	217.182	0	37.0611	36.0601	118.454	0
294	0	0	294	1	536.8	308.543	228.257	0	0	43.2894	88.8614	163.613	547.381	4242.09	12667.6	-163.613	0	17.6653	13.0015	15.0397	0	0	0.348927	266.906	-598.816	11.2049	402.04	0	24.4822	24.0364	77.0934	0
295	0	0	295	1	534.396	255.988	278.408	0	0	-8.13081	16.8855	49.8943	387.594	4293.51	12739.6	-49.8943	0	12.2828	12.5038	14.0434	0	0	0.39179	354.938	-588.695	11.1562	289.774	0	31.8907	31.0011	106.042	0
297	0	0	297	1	357.127	166.018	191.109	0	0	-5.68834	64.5669	119.012	405.938	4191.41	12791.6	-119.012	0	13.028	10.2786	11.2513	0	0	0.277302	210.392	-540.708	17.3228	272.455	0	29.1581	28.2378	93.1641	0
301	0	0	301	1	439.518	229.609	209.909	0	0	29.3428	-6.49222	266.123	385.162	4156.38	12763	-266.123	0	13.289	10.3689	13.1135	0	0	0.224087	175.808	-538.75	13.7312	260.835	0	32.1354	31.6362	101.077	0
302	0	0	302	1	477.814	219.962	257.852	0	0	42.7203	-35.7698	318.356	381.034	4242.66	12891.9	-318.356	0	13.6657	10.6774	12.8516	0	0	0.24929	233.434	-563.733	12.4525	253.3	0	32.9761	32.174	107.977	0
306	0	0	306	1	433.835	220.243	213.592	0	0	6.83313	59.3801	-8.50484	283.754	4278.55	12697.1	8.50484	0	8.85567	9.61583	11.6275	0	0	0.19644	198.699	-532.322	13.7009	212.981	0	39.3181	38.1052	132.709	0
308	0	0	308	1	413.915	239.362	174.553	0	0	88.8571	7.36828	227.582	351.419	4196.52	12848.8	-227.582	0	11.7185	9.78033	11.5896	0	0	0.261523	243.438	-546.298	14.4979	247.389	0	33.8749	33.0405	103.96	0
310	0	0	310	1	611.22	246.512	364.708	0	0	35.0567	19.3454	150.452	543.551	4250.32	12836.8	-150.452	0	17.5535	10.1525	11.5552	0	0	0.241866	232.013	-554.103	9.26478	279.211	0	22.7034	22.1316	71.9564	0
312	0	0	312	1	503.277	264.498	238.779	0	0	33.9235	36.2909	297.212	464.694	4251.46	12819.8	-297.212	0	16.2728	9.73931	12.0136	0	0	0.24886	234.713	-556.027	11.5686	329.089	0	26.8189	26.2658	86.3254	0
313	0	0	313	1	520.163	274.581	245.582	0	0	22.5975	22.9325	281.011	543.805	4163.12	12733.5	-281.011	0	18.8999	10.1028	12.4537	0	0	0.389063	215.229	-554.54	11.1988	328.709	0	23.6347	23.1774	75.2754	0
314	0	0	314	1	374.871	185.968	188.903	0	0	84.312	25.2756	421.674	300.941	4201.07	12830.9	-421.674	0	11.4977	11.3694	12.9681	0	0	0.13526	182.008	-538.678	16.7597	226.789	0	42.8357	42.7629	161.789	0
315	0	0	315	1	386.322	192.116	194.206	0	0	40.7806	22.9381	168.405	323.632	4144.94	12733.5	-168.405	0	10.5108	9.77483	11.9276	0	0	0.168101	167.424	-525.443	15.7771	199.55	0	36.044	35.24	112.509	0
319	0	0	319	1	446.6	216.312	230.288	0	0	45.2181	46.4772	53.2329	403.194	4240.16	12710	-53.2329	0	12.5995	10.0563	11.7641	0	0	0.246329	190.959	-534.286	13.3075	271.352	0	29.0888	28.2749	96.7191	0
321	0	0	321	1	446.998	189.976	257.022	0	0	69.4502	20.6193	47.8877	432.246	4215.93	12735.9	-47.8877	0	13.4999	10.6267	11.2494	0	0	0.12806	207.324	-543.493	13.3056	313.917	0	27.2728	26.5715	92.1853	0
323	0	0	323	1	585.79	272.871	312.919	0	0	99.6964	81.1563	170.652	473.11	4185.68	12675.3	-170.652	0	15.2317	10.4015	12.2344	0	0	0.222324	199.53	-545.539	9.77783	280.739	0	26.2118	25.5864	81.911	0
325	0	0	325	1	445.277	190.215	255.062	0	0	75.5841	-32.659	-68.9091	406.325	4209.8	12689.5	68.9091	0	12.8392	10.9894	12.6152	0	0	0.436355	191.132	-541.899	13.5452	353.724	0	29.205	28.5381	102.985	0
327	0	0	327	1	574.67	242.407	332.262	0	0	13.577	-23.0119	27.8264	465.307	4172.14	12779.5	-27.8264	0	14.7374	10.7799	12.3323	0	0	0.128964	252.615	-568.492	10.0263	289.253	0	25.9344	25.211	88.316	0
328	0	0	328	1	554.117	294.466	259.651	0	0	40.4125	22.9534	283.512	552.887	4244.97	12833.2	-283.512	0	19.1804	10.8278	13.2286	0	0	0.357641	176.027	-546.029	10.5153	298.617	0	23.7586	23.2382	75.4897	0
329	0	0	329	1	517.944	302.044	215.901	0	0	79.7804	34.8875	279.279	481.781	4205.6	12821.3	-279.279	0	16.5606	10.8138	12.1166	0	0	0.321641	248.795	-567.599	11.2906	306.686	0	26.6407	26.061	83.3815	0
330	0	0	330	1	469.01	260.416	208.594	0	0	18.7317	57.6484	301.509	446.407	4166.99	12898.2	-301.509	0	15.7125	11.5719	12.4539	0	0	0.312905	198.317	-548.7	12.7835	252.887	0	29.1824	28.3228	92.9171	0
332	0	0	332	1	544.065	268.177	275.888	0	0	13.9565	-27.4729	265.906	524.066	4171.76	12784	-265.906	0	18.2147	9.38653	10.8191	0	0	0.310669	210.123	-540.163	10.4706	313.271	0	23.4476	22.9886	73.4573	0
334	0	0	334	1	376.792	210.44	166.352	0	0	52.7165	-25.2125	365.135	211.405	4232.66	12781.7	-365.135	0	7.80534	9.83747	12.0541	0	0	0.252827	202.586	-536.248	16.2828	195.58	0	54.8905	55.0646	193.397	0
335	0	0	335	1	327.6	181.434	146.166	0	0	-77.7426	-125.192	186.964	160.195	4263.46	12881.7	-186.964	0	5.70632	9.63555	11.7047	0	0	0.236022	206.21	-528.771	19.1814	192.581	0	65.6404	63.8945	196.514	0
336	0	0	336	1	472.813	218.234	254.579	0	0	77.1483	77.7969	74.7499	380.131	4208.23	12778.3	-74.7499	0	11.8725	10.4143	11.8463	0	0	0.200171	220.48	-543.867	12.4927	274.958	0	31.1523	30.3857	102.417	0
337	0	0	337	1	391.55	232.551	158.998	0	0	-55.3062	66.2284	180.107	232.732	4340.69	12789.9	-180.107	0	7.78382	9.90723	11.6253	0	0	0.296001	196.016	-533.268	15.5081	198.363	0	47.6211	46.3279	146.118	0
338	0	0	338	1	365.803	175.442	190.361	0	0	-0.493521	50.8476	222.326	389.57	4186.21	12805.3	-222.326	0	13.0817	10.336	10.7374	0	0	0.266712	161.49	-524.932	16.7602	224.166	0	30.7571	29.8272	94.2124	0
339	0	0	339	1	512.461	231.165	281.295	0	0	-2.45799	53.2081	290.106	473.502	4188.18	12802.9	-290.107	0	16.628	10.7216	11.991	0	0	0.396384	228.681	-558.487	11.4135	298.738	0	26.9842	26.2607	85.1298	0
345	0	0	345	1	460.017	213.339	246.678	0	0	8.03459	62.1317	21.2882	486.776	4277.35	12694.3	-21.2882	0	15.2154	9.49921	10.7895	0	0	0.376995	184.297	-529.2	12.7038	277.455	0	23.976	23.2186	81.5915	0
346	0	0	346	1	386.179	235.589	150.59	0	0	26.4739	-12.6964	306.069	411.886	4258.91	12769.2	-306.069	0	14.6247	10.3347	12.0794	0	0	0.319485	206.507	-539.846	15.8905	240.199	0	29.9312	29.7009	96.8122	0
347	0	0	347	1	343.971	147.054	196.917	0	0	79.7719	-21.1476	230.846	269.915	4205.61	12777.6	-230.846	0	9.07044	10.6699	13.0901	0	0	0.222111	228.996	-553.295	18.5069	229.528	0	44.2179	43.48	135.338	0
348	0	0	348	1	495.226	261.046	234.179	0	0	67.4667	7.77477	318.549	497.154	4217.91	12848.4	-318.549	0	17.628	9.99568	12.0401	0	0	0.181241	170.159	-534.231	11.8129	252	0	25.6882	25.2472	84.4168	0
349	0	0	349	1	465.637	227.533	238.104	0	0	-20.0814	-20.9523	321.09	440.034	4205.8	12777.4	-321.09	0	16.0134	9.21185	12.1258	0	0	0.489116	233.593	-547.96	12.6131	273.563	0	27.738	27.326	92.276	0
350	0	0	350	1	404.652	199.29	205.361	0	0	93.9481	-4.00252	323.438	304.848	4291.09	12760.5	-323.438	0	10.8391	11.6676	13.0698	0	0	0.362418	199.688	-548.062	15.3305	257.732	0	40.9524	40.9552	134.369	0
355	0	0	355	1	426.062	234.136	191.926	0	0	37.0323	6.30741	223.769	363.792	4248.35	12750.2	-223.769	0	12.1815	10.7719	12.5627	0	0	0.277967	211.106	-545.01	14.2414	262.978	0	33.3368	32.8128	102.569	0
357	0	0	357	1	535.175	290.131	245.044	0	0	84.0548	-14.257	374.391	429.957	4201.33	12770.7	-374.391	0	15.892	10.3376	12.5287	0	0	0.204452	174.832	-539.394	10.8611	244.138	0	29.7291	29.808	105.418	0
361	0	0	361	1	473.902	268.821	205.081	0	0	95.2728	34.5051	470.829	386.658	4190.11	12821.6	-470.829	0	15.4311	9.91513	12.356	0	0	0.14628	192.617	-540.913	12.4518	211.615	0	33.5216	33.7193	141.257	0
362	0	0	362	1	523.733	287.631	236.102	0	0	5.03915	66.2081	248.485	496.117	4180.68	12690.3	-248.485	0	16.8964	9.91219	11.4429	0	0	0.443981	214.441	-546.354	11.0233	322.952	0	25.0148	24.3284	77.6366	0
364	0	0	364	1	379.983	223.654	156.328	0	0	47.8633	-18.433	240.438	304.878	4237.52	12774.9	-240.438	0	10.3375	11.0432	12.7185	0	0	0.167942	226.323	-549.641	16.4005	255.848	0	39.499	38.918	121.064	0
367	0	0	367	1	401.085	171.807	229.277	0	0	-121.931	371.273	217.417	217.37	4207.99	12883.5	-217.417	0	8.87734	10.3113	13.9144	0	0	0.353587	171.194	-535.971	15.3981	224.052	0	49.0892	52.4275	142.542	0
368	0	0	368	1	315.184	162.331	152.853	0	0	67.7689	-35.5723	97.6995	261.384	4217.61	12792.1	-97.6994	0	8.35612	10.153	12.4402	0	0	0.135457	181.732	-533.057	20.3713	192.745	0	43.4948	42.6469	138.642	0
369	0	0	369	1	514.112	275.645	238.467	0	0	25.2302	30.4444	311.694	447.478	4160.49	12825.7	-311.694	0	15.8637	11.1606	11.9556	0	0	0.298133	188.661	-548.354	11.405	276.996	0	28.7884	28.2838	92.8323	0
370	0	0	370	1	619.42	279.523	339.896	0	0	105.047	-21.2488	112.974	614.155	4180.33	12777.7	-112.974	0	19.6038	10.2621	11.7828	0	0	0.204374	247.438	-559.122	9.14431	379.463	0	20.3993	19.9665	66.2205	0
371	0	0	371	1	410.554	249.152	161.402	0	0	107.59	1.52281	575.928	350.591	4177.79	12755	-575.927	0	15.6079	9.95416	12.118	0	0	0.104717	194.74	-537.012	14.7226	224.367	0	38.7928	40.8591	210.828	0
373	0	0	373	1	320.301	169.878	150.422	0	0	62.5786	-16.1201	338.069	300.211	4123.14	12872.3	-338.069	0	10.8374	9.94711	12.4343	0	0	0.361327	169.898	-528.341	19.9225	242.585	0	40.1563	40.0753	137.275	0
374	0	0	374	1	395.318	230.433	164.885	0	0	58.4942	27.1444	138.28	363.766	4226.89	12729.3	-138.28	0	11.644	9.88761	12.1152	0	0	0.188563	460.988	-559.954	15.3899	316.207	0	32.3225	31.642	101.531	0
377	0	0	377	1	359.477	183.05	176.427	0	0	66.8395	-31.745	278.985	273.819	4218.54	12788.2	-278.985	0	9.5206	9.84895	11.9799	0	0	0.347334	193.11	-534.065	17.2218	214.45	0	42.614	42.0964	133.601	0
378	0	0	378	1	363.823	197.967	165.856	0	0	36.6405	-18.3611	241.885	186.329	4149.08	12774.8	-241.885	0	6.33523	10.7573	12.6294	0	0	0.186505	206.012	-542.565	17.2275	211.359	0	62.2746	61.3885	190.992	0
379	0	0	379	1	433.323	254.526	178.797	0	0	97.0727	22.9242	364.787	448.724	4188.31	12733.6	-364.787	0	16.3709	9.39853	12.4326	0	0	0.271219	155.521	-525.617	13.7729	250.541	0	28.0698	28.0361	99.706	0
380	0	0	380	1	501.501	245.259	256.242	0	0	76.1914	80.6332	227.459	489.839	4209.19	12775.5	-227.459	0	16.261	10.7514	12.1048	0	0	0.119194	212.973	-555.623	11.7153	294.791	0	25.8418	25.2997	79.8336	0
381	0	0	381	1	502.016	261.154	240.862	0	0	48.6128	15.77	263.068	474.854	4236.77	12840.4	-263.068	0	16.2407	9.21802	10.9845	0	0	0.247994	190.755	-533.213	11.4757	282.987	0	25.5919	24.985	79.8845	0
383	0	0	383	1	391.6	218.882	172.718	0	0	19.5395	-12.2564	358.046	242.744	4166.18	12768.7	-358.046	0	8.95229	10.1348	11.989	0	0	0.13244	233.51	-550.913	15.5859	231.239	0	49.0336	48.9217	169.636	0
387	0	0	387	1	530.795	279.898	250.897	0	0	60.9268	8.78486	107.052	473.066	4224.45	12847.4	-107.052	0	15.0291	10.2649	11.4464	0	0	0.0522211	201.732	-542.331	10.8836	271.226	0	25.4324	24.8366	82.4371	0
388	0	0	388	1	371.221	184.912	186.308	0	0	17.301	-6.64418	229.842	267.112	4168.42	12763.1	-229.842	0	9.03111	10.8203	11.9877	0	0	0.260433	218.099	-545.022	16.7297	247.207	0	44.1994	43.2879	134.8	0
389	0	0	389	1	506.365	219.042	287.323	0	0	43.0284	32.1676	131.814	469.898	4242.35	12824	-131.814	0	15.0307	10.5704	11.6285	0	0	0.249595	258.559	-561.393	11.5316	355.154	0	25.871	25.2411	82.4578	0
393	0	0	393	1	413.592	205.731	207.861	0	0	65.3873	2.11147	363.188	398.261	4219.99	12754.4	-363.188	0	14.5897	10.0458	12.1164	0	0	0.0559445	194.764	-539.966	14.6067	241.506	0	31.2966	31.4098	109.539	0
394	0	0	394	1	511.917	231.926	279.991	0	0	25.8331	54.4978	148.796	471.578	4259.55	12801.6	-148.796	0	15.1912	11.2629	12.5318	0	0	0.21976	197.29	-548.516	11.5149	302.496	0	26.4533	25.7796	83.3119	0
395	0	0	395	1	414.005	221.63	192.376	0	0	-5.77985	42.4781	330.25	277.7	4191.5	12813.7	-330.25	0	10.0458	11.3973	12.1608	0	0	0.16606	405.503	-547.189	14.7718	185.781	0	44.6537	43.703	145.315	0
398	0	0	398	1	401.007	242.992	158.015	0	0	55.6568	23.3352	339.643	229.972	4229.72	12832.8	-339.643	0	8.27328	9.92751	12.044	0	0	0.149656	200.416	-535.262	15.1275	246.788	0	51.3288	50.6004	172.941	0
400	0	0	400	1	377.465	215.09	162.375	0	0	15.8405	69.5409	317.942	279.119	4269.54	12886.3	-317.942	0	9.94351	10.8459	12.9111	0	0	0.213386	240.196	-558.369	16.5279	231.745	0	44.2145	42.7623	144.033	0
401	0	0	401	1	525.322	292.976	232.347	0	0	83.5315	-22.0495	325.694	474.801	4201.85	12778.5	-325.694	0	16.9755	9.9323	11.3959	0	0	0.19543	202.086	-542.027	10.9833	289.366	0	26.4657	26.2949	87.2147	0
403	0	0	403	1	369.985	207.509	162.475	0	0	59.9541	-1.4414	131.582	304.837	4225.43	12757.9	-131.582	0	9.77685	10.029	11.6946	0	0	0.188445	218.517	-544.561	16.6247	266.392	0	37.5846	36.9192	118.072	0
404	0	0	404	1	479.355	236.054	243.301	0	0	63.5239	35.7236	113.435	462.88	4221.86	12720.8	-113.435	0	14.6744	9.64872	11.284	0	0	0.503598	259.051	-556.863	12.1701	328.753	0	25.6389	25.0239	82.32	0
406	0	0	406	1	413.133	223.786	189.347	0	0	351.075	-249.656	-49.0241	224.256	4233.29	12806.8	49.0241	0	9.00939	11.2735	12.1535	0	0	0.432788	197.797	-538.058	14.7924	228.281	0	44.8733	48.4731	145.083	0
407	0	0	407	1	511.7	288.128	223.572	0	0	16.3552	10.465	286.876	395.515	4269.03	12746	-286.876	0	13.8415	10.36	12.1236	0	0	0.370993	207.582	-548.662	11.412	245.816	0	30.8896	30.5604	97.9305	0
408	0	0	408	1	352.96	165.457	187.503	0	0	87.4911	47.6446	157.358	283.413	4297.55	12908.2	-157.358	0	9.09326	10.6543	12.0995	0	0	0.20637	229.715	-555.489	17.7734	253.227	0	41.5276	40.1515	129.148	0
411	0	0	411	1	484.08	256.1	227.98	0	0	25.6365	62.8209	220.939	316.163	4259.74	12793.3	-220.939	0	10.5364	10.341	11.7183	0	0	0.264138	216.185	-542.84	12.1363	217.92	0	37.3502	36.4555	114.216	0
412	0	0	412	1	530.5	294.522	235.978	0	0	19.4216	-28.5116	276.457	511.266	4166.3	12685.3	-276.457	0	17.8761	10.7705	11.6208	0	0	0.363607	212.457	-553.894	10.9428	286.373	0	24.7915	24.3657	77.7091	0
413	0	0	413	1	453.564	261.087	192.477	0	0	20.8054	25.2185	229.098	383.866	4264.58	12830.9	-229.098	0	12.9031	10.5613	11.3416	0	0	0.177888	181.706	-537.666	13.0823	215.602	0	31.4237	30.5788	96.0732	0
414	0	0	414	1	620.45	372.512	247.938	0	0	51.5436	18.8222	351.496	694.696	4233.84	12837.3	-351.496	0	25.2318	9.82357	11.1078	0	0	0.508778	264.215	-554.161	9.06672	364.237	0	19.2503	19.0183	65.5944	0
419	0	0	419	1	448.598	211.217	237.38	0	0	7.95548	65.5613	192.397	378.116	4177.76	12790.6	-192.397	0	12.456	9.82275	11.4122	0	0	0.32054	238.582	-549.478	13.1773	256.729	0	31.4156	30.5166	97.2056	0
422	0	0	422	1	635.81	377.489	258.321	0	0	9.22238	-20.4861	192.819	519.646	4276.16	12677.3	-192.819	0	17.2998	10.8712	11.5219	0	0	0.341388	214.397	-552.827	8.89861	302.065	0	23.6527	23.2655	74.0545	0
423	0	0	423	1	486.064	201.758	284.306	0	0	7.53516	83.4315	111.318	345.697	4277.85	12673	-111.318	0	11.0239	10.8924	12.2104	0	0	0.493049	208.202	-543.103	12.1725	258.358	0	34.0627	33.2304	108.9	0
427	0	0	427	1	527.383	281.24	246.143	0	0	10.9009	70.4484	73.1724	387.491	4274.48	12785.7	-73.1724	0	12.2183	10.5609	11.2273	0	0	0.47214	241.565	-552.803	10.9721	272.431	0	30.0976	29.2729	99.3781	0
428	0	0	428	1	597.111	279.259	317.852	0	0	5.98828	27.8341	160.364	527.287	4279.39	12728.6	-160.365	0	17.1795	9.58754	11.6665	0	0	0.404061	256.435	-565.106	9.4831	329.949	0	23.0072	22.4783	72.5241	0
431	0	0	431	1	390.055	166.464	223.591	0	0	-19.5382	51.745	237.912	284.937	4205.26	12804.4	-237.912	0	9.71377	9.07487	11.2942	0	0	0.263755	224.648	-537.842	15.41	251.564	0	39.9842	38.7241	122.649	0
432	0	0	432	1	419.101	248.993	170.108	0	0	17.5616	44.1751	200.532	377.244	4168.16	12712.3	-200.532	0	12.4657	8.69291	11.2491	0	0	0.512001	212.68	-538.311	14.1041	277.203	0	30.7012	29.8461	95.3534	0
433	0	0	433	1	558.75	331.081	227.669	0	0	40.837	20.1225	292.231	514.473	4244.54	12736.4	-292.231	0	17.9586	9.54727	11.8285	0	0	0.516568	223.559	-550.188	10.233	319.306	0	24.2107	23.9936	78.0795	0
434	0	0	434	1	543.282	341.324	201.958	0	0	33.6866	-4.86302	335.824	584.289	4152.03	12761.3	-335.824	0	21.1183	9.35683	10.5716	0	0	0.408017	252.389	-547.826	10.4689	361.219	0	21.8173	21.6966	73.2658	0
436	0	0	436	1	407.482	202.155	205.327	0	0	-2.78102	18.8855	284.063	390.014	4188.5	12737.6	-284.063	0	13.6765	9.65966	11.9221	0	0	0.419108	166.561	-530.118	14.7905	251.782	0	31.0525	30.4096	98.332	0
437	0	0	437	1	494.49	295.309	199.181	0	0	135.204	-99.8781	317.827	356.832	4249.84	12756.7	-317.827	0	12.981	9.58737	12.3382	0	0	0.0320236	251.961	-551.668	11.8171	271.424	0	33.0528	33.6875	109.712	0
438	0	0	438	1	534.888	270.762	264.126	0	0	28.2776	43.5227	214.829	497.248	4257.1	12713	-214.829	0	16.5223	10.2916	12.0197	0	0	0.460677	205.588	-544.021	10.8297	320.897	0	24.8949	24.4085	77.4346	0
439	0	0	439	1	521.578	254.668	266.91	0	0	34.6358	6.20604	78.177	518.939	4250.74	12650.6	-78.177	0	16.4256	9.74849	11.2105	0	0	0.347483	190.776	-533.845	11.0452	314.45	0	22.8948	22.3652	75.8813	0
442	0	0	442	1	578.535	318.484	260.051	0	0	5.07649	23.1186	355.034	591.614	4180.64	12733.4	-355.034	0	21.7504	9.3668	11.4651	0	0	0.492988	207.525	-548.357	9.80221	341.452	0	21.8599	21.649	75.5421	0
445	0	0	445	1	520.856	256.253	264.602	0	0	24.2043	20.6215	82.9803	419.952	4261.18	12636.2	-82.9803	0	13.3025	10.8249	12.7953	0	0	0.383755	243.257	-565.078	11.2676	334.003	0	28.6773	27.9783	93.8598	0
447	0	0	447	1	455.444	218.534	236.909	0	0	250.308	-141.507	422.334	362.728	4234.39	12698.7	-422.334	0	14.8396	10.4977	12.7532	0	0	0.275552	229.237	-545.485	13.1466	299.421	0	33.5384	35.1375	126.393	0
448	0	0	448	1	489.463	267.739	221.724	0	0	27.8722	41.365	284.121	399.929	4257.51	12715.1	-284.121	0	13.891	9.51794	11.0124	0	0	0.263153	252.411	-548.075	11.8454	306.492	0	29.7552	29.4174	94.3438	0
450	0	0	450	1	433.731	242.235	191.497	0	0	36.387	80.3202	167.385	304.314	4248.99	12676.2	-167.385	0	9.84784	9.21297	11.9259	0	0	0.317247	223.26	-544.436	13.6841	264.708	0	37.4076	36.7434	116.519	0
478	0	0	478	1	381.426	182.473	198.953	0	0	67.2027	-41.2981	247.378	200.871	4218.18	12797.8	-247.378	0	6.85889	8.83079	9.95102	0	0	0.0721747	217.709	-529.538	15.606	233.754	0	53.4356	52.6383	162.661	0
484	0	0	484	1	358.588	167.779	190.809	0	0	-52.0191	45.0292	-104.65	202.012	4237.74	12711.5	104.65	0	6.50369	9.36831	10.7588	0	0	0.379566	236.822	-533.425	17.003	213.897	0	52.4616	50.1555	187.813	0
557	0	0	557	1	422.903	215.718	207.185	0	0	41.4577	-17.0981	269.469	331.484	4144.26	12873.2	-269.469	0	11.4588	7.66479	9.08606	0	0	0.220935	195.245	-516.854	13.5914	212.546	0	32.987	32.4108	103.737	0
560	0	0	560	1	340.156	138.929	201.227	0	0	48.1551	-12.5604	79.7003	207.526	4237.23	12769	-79.7003	0	6.58188	8.40924	10.0446	0	0	0.0958534	192.996	-515.805	17.8027	210.165	0	49.8743	48.8818	160.806	0
566	0	0	566	1	293.89	151.969	141.92	0	0	56.3408	-18.2148	77.2327	169.09	4229.04	12774.7	-77.2327	0	5.36075	8.14644	10.0256	0	0	0.147766	259.468	-521.915	21.142	224.764	0	60.0182	58.8357	192.779	0
569	0	0	569	1	306.35	167.93	138.42	0	0	68.2829	62.5682	417.271	243.237	4217.1	12893.2	-417.271	0	9.26124	8.40778	10.162	0	0	0.202337	170.153	-507.291	20.2023	192.68	0	47.2222	46.2905	178.469	0
577	0	0	577	1	274.32	137.385	136.935	0	0	-14.9263	47.2845	172.493	161.71	4200.65	12709.2	-172.493	0	5.31597	8.35882	10.3021	0	0	0.289615	218.17	-516.521	23.1242	173.762	0	64.2988	62.3513	196.364	0
596	0	0	596	1	267.014	127.205	139.809	0	0	40.7032	69.706	161.125	141.178	4145.02	12686.8	-161.125	0	4.5544	7.88851	9.32433	0	0	0.165199	181.548	-505.749	23.4866	174.367	0	71.3088	69.4678	219.922	0
623	0	0	623	1	332.248	179.707	152.541	0	0	125.76	7.96996	453.361	256.416	4259.28	12748.5	-453.361	0	10.0784	7.9235	9.6224	0	0	0.222506	217.087	-521.992	18.1326	210.985	0	43.6153	44.739	178.218	0
628	0	0	628	1	373.995	193.714	180.282	0	0	18.0174	74.5826	116.507	252.192	4267.36	12881.2	-116.507	0	8.03817	7.82648	9.05897	0	0	0.241558	204.718	-513.908	15.683	217.837	0	41.1773	39.8068	130.72	0
632	0	0	632	1	364.023	212.928	151.096	0	0	2.62617	61.6278	217.923	173.734	4183.09	12794.5	-217.923	0	5.81115	8.92096	9.54828	0	0	0.197924	236.179	-535.122	16.4422	215.341	0	61.2135	59.5284	184.993	0
633	0	0	633	1	341.888	192.403	149.485	0	0	75.4815	-16.8656	373.696	312.034	4209.9	12873	-373.696	0	11.5418	7.92956	9.66816	0	0	0.115415	244.493	-520.828	17.5385	236.188	0	36.4695	35.9365	128.247	0
641	0	0	641	1	436.438	231.734	204.704	0	0	62.9407	31.2086	253.225	338.503	4322.1	12824.9	-253.225	0	11.4609	8.24215	9.82864	0	0	0.207241	231.587	-524.505	13.2561	221.253	0	32.8879	32.3198	102.264	0
644	0	0	644	1	334.4	163.376	171.024	0	0	-4.08972	-8.06555	316.304	273.818	4189.81	12864.2	-316.304	0	9.85875	7.48666	9.62961	0	0	0.166818	337.155	-517.168	17.9035	1	0	39.7627	38.6933	130.145	0
692	0	0	692	1	282.647	149.546	133.101	0	0	44.7974	39.527	128.06	151.428	4240.58	12717	-128.06	0	4.83255	7.34819	9.24717	0	0	0.0524785	264.974	-514.844	21.7457	221.05	0	65.0021	63.5844	201.895	0
724	0	0	724	1	326.721	198.155	128.566	0	0	98.3902	36.3599	300.557	177.288	4186.99	12919.4	-300.557	0	6.17444	8.06292	9.42548	0	0	0.201722	209.481	-517.065	18.4913	197.753	0	60.7851	58.3722	191.851	0
733	0	0	733	1	294.013	176.465	117.548	0	0	28.8684	19.8791	129.803	154.78	4156.85	12935.9	-129.803	0	4.96732	7.64428	9.08349	0	0	0.122072	166.009	-495.723	20.7869	178.495	0	64.7401	62.4045	203.82	0
887	0	0	887	1	302.878	134.202	168.676	0	0	42.7494	65.8235	215.182	164.889	4242.63	12790.3	-215.182	0	5.45913	6.88632	9.06431	0	0	0.188545	197.202	-503.802	19.8636	168.907	0	60.1911	58.9042	183.991	0
890	0	0	890	1	300.438	167.254	133.184	0	0	127.019	-20.4161	342.831	159.194	4058.7	12776.9	-342.831	0	5.74886	7.24171	8.37963	0	0	0.0596008	183.701	-501.521	20.003	178.279	0	63.7003	64.8958	219.689	0
958	0	0	958	1	307.812	177.808	130.004	0	0	105.175	-23.0098	312.721	180.78	4180.21	12879.2	-312.721	0	6.39959	7.10186	8.60175	0	0	0.0471917	216.22	-509.368	19.45	187.591	0	56.9232	55.5561	183.339	0
1081	0	0	1081	1	248.442	100.818	147.624	0	0	-14.3052	61.2015	12.7691	138.259	4299.69	12695.3	-12.7691	0	4.34244	7.20739	8.17179	0	0	0.234211	162.912	-487.297	25.0333	171.974	0	67.2668	65.1059	226.54	0
1094	0	0	1094	1	233.511	112.004	121.507	0	0	49.472	21.9809	151.73	150.296	4235.91	12834.2	-151.73	0	4.84327	7.87564	9.03526	0	0	0.209783	199.81	-509.102	27.581	215.704	0	66.568	65.0522	204.984	0
1097	0	0	1097	1	268.364	149.041	119.323	0	0	-9.75939	23.1963	373.538	202.811	4195.48	12733.3	-373.538	0	7.59339	7.02112	9.62987	0	0	0.114151	243.881	-518.569	23.1354	203.014	0	51.3813	51.2798	186.655	0
1098	0	0	1098	1	274.901	144.781	130.12	0	0	21.8424	-74.6207	425.307	210.562	4163.88	12831.1	-425.307	0	8.31023	7.65278	8.67163	0	0	0.0491204	245.306	-519.641	22.4306	216.552	0	50.7195	51.4626	191.467	0
1100	0	0	1100	1	372.929	192.939	179.99	0	0	49.2114	-36.0615	306.74	322.85	4136.51	12792.5	-306.74	0	11.4762	7.71528	8.34452	0	0	0.27047	189.343	-512.358	15.6147	244.06	0	33.7411	33.6399	108.999	0
1101	0	0	1101	1	297.506	147.427	150.079	0	0	32.5027	20.4758	313.519	151.691	4153.22	12736	-313.519	0	5.38144	7.02026	8.87474	0	0	0.174391	221.216	-506.532	20.2856	222.45	0	66.4494	65.9267	218.837	0
1110	0	0	1110	1	409.038	205.461	203.577	0	0	39.5113	31.7457	492.034	310.577	4146.21	12824.4	-492.034	0	12.7488	7.53995	8.51068	0	0	0.0499993	420.638	-528.376	14.0367	1	0	37.3736	37.886	161.988	0
1111	0	0	1111	1	347.948	193.222	154.726	0	0	88.5992	9.40544	327.259	267.802	4097.12	12747.1	-327.259	0	9.53187	7.6737	8.96294	0	0	0.0980825	197.85	-508.867	17.0174	220.244	0	40.6718	40.6905	136.248	0
1112	0	0	1112	1	353.406	190.358	163.048	0	0	14.9139	46.2016	123.389	276.293	4170.81	12710.3	-123.389	0	8.84664	7.98399	8.93473	0	0	0.207421	204.71	-518.004	16.7623	269.435	0	37.8804	36.688	120.064	0
1119	0	0	1119	1	293.679	142	151.679	0	0	140.757	0.453102	224.837	162.675	4044.96	12756	-224.837	0	5.419	7.02032	8.82882	0	0	0.12711	213.928	-508.643	20.5897	201.28	0	60.7162	60.591	191.682	0
1120	0	0	1120	1	366.131	158.455	207.675	0	0	58.1548	-21.4458	414.537	194.925	4127.57	12877.6	-414.537	0	7.46986	8.01455	9.689	0	0	0.0190518	235.64	-529.138	16.1992	193.622	0	55.91	56.3411	212.605	0
1121	0	0	1121	1	315.073	138.557	176.516	0	0	18.6155	-14.7955	42.9243	166.465	4167.1	12870.9	-42.9243	0	5.26802	8.60343	9.24427	0	0	0.0571345	209.298	-523.767	19.3925	214.427	0	60.2329	58.6671	204.441	0
1122	0	0	1122	1	337.843	156.086	181.756	0	0	8.00775	-1.53727	354.524	261.311	4177.71	12758	-354.524	0	9.62389	7.39596	8.86045	0	0	0.142356	230.953	-519.714	17.5422	229.284	0	41.197	41.0285	141.481	0
1125	0	0	1125	1	354.59	184.934	169.656	0	0	26.232	3.79319	350.471	266.421	4059.83	12752.7	-350.47	0	9.73302	6.74984	8.70052	0	0	0.0913139	267.518	-522.71	16.4338	241.176	0	39.3205	39.8081	139.456	0
1129	0	0	1129	1	315.365	166.15	149.215	0	0	34.435	-3.51179	327.984	227.453	4151.29	12859.7	-327.984	0	8.17313	7.55891	8.81202	0	0	0.269992	181.637	-508.387	19.0495	181.736	0	46.8029	46.2852	154.78	0
1138	0	0	1138	1	310.417	140.099	170.319	0	0	39.0783	-5.67432	-40.1021	229.707	4246.3	12662.5	40.1021	0	7.20687	7.19394	8.66092	0	0	0.0695036	203.066	-511.582	19.2918	207.893	0	42.6376	41.6154	146.364	0
1142	0	0	1142	1	328.29	161.339	166.95	0	0	17.8173	31.0644	190.967	192.15	4267.56	12725.4	-190.967	0	6.32624	8.04237	8.486	0	0	0.149094	170.216	-503.075	18.2076	204.881	0	52.4545	51.3888	160.23	0
1146	0	0	1146	1	309.4	162.756	146.644	0	0	25.08	-7.60449	91.2846	176.277	4260.3	12863.7	-91.2846	0	5.62288	7.33876	8.30579	0	0	0.203315	192.186	-503.177	19.3287	215.705	0	54.8422	53.4062	176.335	0
1147	0	0	1147	1	290.885	164.504	126.382	0	0	58.929	44.6797	210.817	275.617	4226.45	12711.8	-210.817	0	9.09167	6.61973	8.16284	0	0	0.195465	168.598	-488.775	20.5643	222.093	0	36.7233	36.0551	113.513	0
1149	0	0	1149	1	318.386	150.272	168.114	0	0	38.2777	18.434	246.971	182.373	4247.1	12638.4	-246.971	0	6.18156	7.34898	8.75642	0	0	0.190038	196.975	-501.392	18.7781	191.186	0	54.7332	54.3076	169.503	0
1150	0	0	1150	1	331.936	177.434	154.502	0	0	74.5625	33.91	325.697	253.749	4111.16	12722.6	-325.697	0	9.01007	7.29869	8.83506	0	0	0.10865	220.078	-518.53	17.8838	251.935	0	42.1806	41.9313	141.422	0
1159	0	0	1159	1	386.708	216.469	170.239	0	0	117.808	25.9949	231.556	229.236	4267.23	12730.5	-231.556	0	7.63583	7.57627	9.45251	0	0	0.0946521	287.323	-527.652	15.0985	199.865	0	45.4748	44.8774	139.883	0
1161	0	0	1161	1	337.482	186.299	151.183	0	0	51.6015	12.4157	346.784	237.945	4134.12	12744.1	-346.784	0	8.61918	7.39539	9.0645	0	0	0.223705	207.337	-513.46	17.5985	198.573	0	45.0043	45.0658	155.172	0
1167	0	0	1167	1	270.673	143.302	127.371	0	0	58.8218	-7.60206	352.799	168.341	4226.56	12764.1	-352.799	0	6.13485	7.60764	9.46601	0	0	0.273135	205.757	-504.048	23.0492	195.482	0	61.8864	62.1338	214.315	0
1168	0	0	1168	1	394.934	175.881	219.053	0	0	29.8546	55.385	301.193	362.633	4155.87	12800.8	-301.193	0	12.7308	7.21764	8.26814	0	0	0.220845	223.037	-520.123	14.5355	262.804	0	30.3195	29.8258	97.6848	0
1175	0	0	1175	1	390.451	183.68	206.771	0	0	67.8386	39.1568	344.633	301.776	4117.88	12717.3	-344.633	0	10.8638	7.43146	8.86922	0	0	0.12558	207.988	-514.994	14.8357	215.616	0	36.4477	36.303	125.053	0
1176	0	0	1176	1	349.685	186.624	163.062	0	0	60.734	22.5136	413.184	269.146	4224.65	12734	-413.184	0	10.2383	7.48068	8.34136	0	0	0.258915	212.088	-512.001	16.7824	196.688	0	40.3373	40.9156	150.315	0
1177	0	0	1177	1	291.795	156.681	135.114	0	0	10.1454	-12.3137	294.641	193.575	4175.57	12768.8	-294.641	0	6.84503	6.34821	8.61189	0	0	0.209324	172.929	-487.259	20.5101	155.789	0	51.2764	50.6618	165.408	0
1180	0	0	1180	1	319.713	172.694	147.02	0	0	30.8076	-17.8377	39.3186	177.039	4254.57	12774.3	-39.3186	0	5.59058	7.33551	9.10956	0	0	0.250191	225.997	-509.962	18.7494	204.036	0	55.1322	53.9512	181.39	0
1187	0	0	1187	1	403.034	180.408	222.627	0	0	21.0222	-26.0384	381.716	277.102	4164.7	12782.5	-381.716	0	10.4244	7.2118	8.91986	0	0	0.154657	190.319	-511.024	14.279	197.756	0	39.0564	39.1829	140.457	0
1190	0	0	1190	1	429.14	215.95	213.19	0	0	10.7116	0.742996	564.003	440.152	4175.01	12755.7	-564.003	0	19.6425	6.63824	8.6979	0	0	0.250541	191.283	-510.941	13.1943	265.695	0	27.9645	29.1273	143.926	0
1652	0	0	1652	1	257.942	144.255	113.687	0	0	92.364	-25.9473	47.5481	134.786	4193.02	12882.1	-47.5481	0	4.24256	6.70857	7.70141	0	0	0.14753	215.744	-498.158	23.6158	192.893	0	68.4109	66.4954	228.563	0
1787	0	0	1787	1	237.154	119.316	117.838	0	0	93.4533	-0.0710857	174.075	150.456	4391.25	12756.6	-174.075	0	4.88801	6.42374	8.10439	0	0	0.157312	181.835	-486.117	26.1418	175.655	0	61.8108	61.5526	191.845	0
2000	0	0	0	1	495.237	243.807	251.43	0	0	42.5953	42.62	203.356	414.233	4143.13	12713.9	-203.356	0	21.3474	22.1114	20.0353	0	0	0.0451725	114.099	-559.829	36.3473	158.443	0	36.1872	34.3041	104.62	1
2006	0	0	6	1	301.855	145.526	156.33	0	0	-2.81905	-26.4125	56.6246	166.609	4188.54	12882.6	-56.6246	0	7.61568	23.2932	20.3435	0	0	0.0995011	105.263	-553.731	78.9257	121.253	0	84.8779	80.7972	196.472	1
2007	0	0	7	1	536.416	281.262	255.154	0	0	45.4772	-26.783	277.46	396.233	4140.24	12783.3	-277.46	0	22.2142	20.1771	20.2973	0	0	0.169648	113.059	-554.895	31.807	169.771	0	36.9611	35.357	138.818	1
2009	0	0	9	1	362.864	198.372	164.492	0	0	18.9482	14.9092	22.6314	260.723	4166.77	12741.6	-22.6314	0	11.4373	21.2802	19.881	0	0	0.181823	120.282	-557.847	57.2933	132.031	0	53.9462	51.8165	128.384	1
2019	0	0	19	1	364.82	209.193	155.627	0	0	-18.0532	75.8844	27.6718	229.126	4203.77	12780.3	-27.6718	0	10.0843	21.1823	20.151	0	0	0.153784	120.161	-557.019	56.9576	122.74	0	61.2769	58.6945	144.254	1
2020	0	0	20	1	462.209	233.132	229.077	0	0	9.51897	11.4116	92.0572	349.554	4176.2	12745.1	-92.0572	0	16.3169	20.8074	20.8692	0	0	0.137539	110.062	-554.916	40.0437	149.864	0	41.9124	39.9567	97.344	1
2021	0	0	21	1	421.377	178.217	243.161	0	0	62.9714	46.7993	126.924	369.057	4222.41	12709.7	-126.924	0	17.5954	20.4987	18.8318	0	0	0.0306195	118.535	-555.528	44.6441	165.951	0	39.0022	37.2589	92.2793	1
2023	0	0	23	1	360.394	207.05	153.344	0	0	145.427	50.3725	297.414	284.198	4239.61	12805.8	-297.414	0	16.0323	21.0773	20.3287	0	0	0.0421078	127.235	-561.893	58.0961	132.988	0	51.6764	48.9821	204.014	1
2024	0	0	24	1	449.425	254.867	194.557	0	0	-96.8108	328.642	129.001	317.975	4182.87	12726.8	-129.001	0	16.7638	21.2389	19.5488	0	0	0.664526	150.444	-570.538	41.2943	185.409	0	42.9913	42.2243	101.308	1
2028	0	0	28	1	308.363	162.418	145.945	0	0	-22.2041	34.5679	-151.972	221.884	4207.92	12721.9	151.972	0	8.84563	20.2408	19.6592	0	0	0.299725	119.941	-550.045	72.5245	133.72	0	58.7873	56.3459	181.332	1
2033	0	0	33	1	437.624	222.64	214.984	0	0	26.6572	35.0889	-60.3159	400.565	4159.06	12821.1	60.3159	0	16.472	20.359	18.2087	0	0	0.116802	115.676	-553.408	41.8046	161.436	0	33.9328	33.1792	88.4648	1
2038	0	0	38	1	372.844	200.001	172.843	0	0	22.3416	30.1176	210.805	268.63	4063.72	12726.4	-210.805	0	14.0079	19.8891	19.5583	0	0	0.31349	117.851	-552.283	53.7633	127.809	0	51.9001	49.2891	157.755	1
2040	0	0	40	1	447.295	224.284	223.012	0	0	76.7858	-23.931	243.982	329.103	4208.59	12780.4	-243.982	0	17.7716	20.038	19.5862	0	0	0.187997	136.856	-563.607	41.0299	156.938	0	43.2154	41.1357	145.953	1
2041	0	0	41	1	426.456	243.269	183.187	0	0	38.4279	21.1782	156.082	306.015	4147.29	12835	-156.082	0	15.0888	21.2167	19.342	0	0	0.204374	109.579	-552.919	44.516	132.8	0	46.7037	45.3544	115.034	1
2044	0	0	44	1	353.836	175.109	178.727	0	0	19.711	-1.39898	117.49	333.485	4166.01	12857.5	-117.49	0	15.9472	20.286	19.9288	0	0	0.261868	102.527	-549.124	58.8332	136.959	0	42.8319	41.3825	100.383	1
2045	0	0	45	1	414.077	226.784	187.293	0	0	98.8548	-25.5184	259.285	354.226	4186.53	12782	-259.285	0	19.4076	20.9299	19.3784	0	0	0.14573	106.458	-549.032	46.3853	140.634	0	41.4071	39.2104	143.817	1
2047	0	0	47	1	300.875	153.008	147.867	0	0	294.212	-331.801	195.346	186.537	4190.49	12689.6	-195.346	0	12.8236	21.6618	19.5703	0	0	0.303332	128.936	-557.064	76.7757	140.606	0	64.5735	82.925	174.234	1
2050	0	0	50	1	398.028	189.595	208.432	0	0	62.933	69.7814	165.802	312.341	4122.79	12686.7	-165.802	0	15.4392	20.687	18.9476	0	0	0.0703752	129.827	-559.833	48.8013	143.96	0	45.9512	43.6768	116.924	1
2051	0	0	51	1	412.072	233.511	178.56	0	0	22.8576	-13.5962	123.995	408.637	4162.86	12770.1	-123.995	0	19.6987	20.4597	17.8848	0	0	0.232968	113.84	-550.274	45.5541	180.416	0	35.1838	33.8174	82.3136	1
2068	0	0	68	1	513.183	293.484	219.699	0	0	67.8813	-10.0114	247.31	588.866	4117.84	12766.5	-247.31	0	31.8474	18.5503	17.8886	0	0	0.164595	105.017	-545.906	32.3926	227.87	0	25.0165	23.9498	84.7886	1
2070	0	0	70	1	354.89	225.99	128.9	0	0	65.7088	-27.8306	276.997	441.445	4120.01	12784.3	-276.997	0	24.6852	19.3037	18.4709	0	0	0.272617	111.819	-549.91	56.654	183.84	0	32.9116	31.5637	121.557	1
2071	0	0	71	1	415.906	202.047	213.859	0	0	30.0314	38.6913	203.761	400.67	4155.69	12717.8	-203.761	0	20.7013	18.9647	18.5898	0	0	0.176177	108.045	-546.679	44.5309	171.677	0	35.4683	33.5287	103.93	1
2073	0	0	73	1	390.354	206.806	183.548	0	0	-8.98025	8.28925	-50.383	231.31	4294.36	12648.5	50.383	0	9.67399	19.534	18.4565	0	0	0.291694	135.839	-557.202	49.2073	138.503	0	56.0268	54.115	139.354	1
2075	0	0	75	1	322.103	213.935	108.168	0	0	69.0849	-55.0681	282.439	324.507	4116.64	12711.9	-282.439	0	18.3507	18.6396	17.4754	0	0	0.24329	107.279	-540.909	64.1455	146.78	0	42.9263	40.7128	161.401	1
2079	0	0	79	1	395.22	247.335	147.886	0	0	36.5045	-7.6139	240.907	311.907	4149.22	12664.4	-240.907	0	16.8151	20.327	18.3366	0	0	0.0643179	130.81	-556.183	48.7044	125.654	0	45.3279	43.1353	150.883	1
2080	0	0	80	1	365.558	162.113	203.445	0	0	102.143	7.50647	260.695	243.068	4183.24	12749	-260.695	0	13.2623	20.2517	18.9871	0	0	0.0748236	134.256	-557.609	55.2345	135.235	0	58.4278	55.1606	205.246	1
2081	0	0	81	1	371.114	202.072	169.043	0	0	56.7078	40.8394	168.682	215.096	4228.67	12715.6	-168.682	0	10.6913	19.2966	18.9675	0	0	0.178923	125.377	-552.377	53.2996	149.84	0	63.022	60.331	162.869	1
2083	0	0	83	1	290.885	136.532	154.353	0	0	81.3249	-4.90457	18.4329	207.541	4303.72	12861	-18.4329	0	9.0644	18.8472	17.366	0	0	0.05541	113.941	-540.7	75.1956	133.37	0	63.0199	60.3738	150.108	1
2087	0	0	87	1	468.228	242.779	225.449	0	0	10.112	-29.149	179.633	408.787	4075.95	12785.6	-179.633	0	20.9057	19.086	18.1674	0	0	0.325857	116.801	-551.822	37.2969	140.012	0	34.2613	33.1352	91.4652	1
2088	0	0	88	1	506.358	287.599	218.76	0	0	78.9898	37.3979	234.053	600.887	4106.73	12818.7	-234.053	0	31.8429	18.5796	17.476	0	0	0.304098	125.406	-554.721	32.8638	237.495	0	24.5193	23.5469	79.2104	1
2094	0	0	94	1	284.53	120.841	163.689	0	0	1.12987	-37.6284	224.481	227.168	4084.93	12794.1	-224.481	0	12.1925	19.1869	18.0864	0	0	0.264283	94.7424	-535.385	79.1398	128.83	0	59.0355	56.8244	185.671	1
2098	0	0	98	1	402.403	207.59	194.813	0	0	48.6544	-8.36837	174.24	269.145	4137.07	12665.2	-174.24	0	13.5557	18.9182	17.9733	0	0	0.119918	141.177	-558.191	46.3567	170.44	0	50.5435	48.3856	133.055	1
2099	0	0	99	1	365.472	185.415	180.057	0	0	46.1892	42.0429	234.418	230.212	4239.19	12714.4	-234.418	0	12.2395	18.4016	17.701	0	0	0.0879109	104.275	-536.384	52.9557	125.098	0	57.7394	54.9546	190.873	1
2106	0	0	106	1	355.407	167.38	188.027	0	0	65.5464	-11.774	116.623	177.522	4319.49	12668.6	-116.623	0	8.45603	17.9829	17.0749	0	0	0.0815631	126.684	-542.273	54.412	134.489	0	72.1255	70.2889	169.235	1
2111	0	0	111	1	278.695	129.224	149.471	0	0	26.6495	20.12	227.287	195.876	4159.07	12636.7	-227.287	0	10.3905	18.3321	17.1658	0	0	0.0668326	106.746	-536.178	79.5125	116.693	0	67.2298	63.8312	216.113	1
2112	0	0	112	1	372.837	192.001	180.836	0	0	11.4557	-8.91086	-26.2515	227.278	4174.26	12665.7	26.2515	0	9.66625	18.3784	17.7068	0	0	0.0457568	106.045	-536.546	51.3832	104.715	0	56.6234	54.4244	138.041	1
2113	0	0	113	1	328.157	199.855	128.302	0	0	41.0932	-31.0383	224.406	336.45	4144.63	12687.9	-224.406	0	17.9068	18.1206	17.0372	0	0	0.200849	91.6943	-532.031	61.4707	138.423	0	40.4282	38.3339	127.787	1
2115	0	0	115	1	446.408	227.016	219.391	0	0	37.6861	16.6903	36.398	306.329	4347.35	12939.1	-36.398	0	13.554	18.7604	18.1722	0	0	0.153028	128.885	-554.197	39.8212	138.094	0	44.3559	42.5481	106.226	1
2117	0	0	117	1	405.531	244.739	160.792	0	0	3.41929	1.75239	181.925	335.898	4182.3	12754.7	-181.925	0	17.138	18.6152	18.0857	0	0	0.341226	122.074	-548.689	45.7187	148.1	0	41.092	39.1984	109.525	1
2121	0	0	121	1	454.647	294.851	159.796	0	0	-8.13896	-27.3278	232.625	550.699	4094.2	12783.8	-232.625	0	29.7962	17.422	16.7094	0	0	0.339727	121.645	-548.133	37.4416	190.051	0	25.5811	24.5146	82.7875	1
2134	0	0	134	1	390.311	198.748	191.563	0	0	63.9892	-23.5598	228.586	337.075	4121.73	12780	-228.586	0	17.9409	19.1004	18.3894	0	0	0.173069	107.138	-544.216	48.8977	125.118	0	41.336	39.7049	132.214	1
2135	0	0	135	1	347.307	167.692	179.615	0	0	41.5916	-21.0109	235.562	331.7	4144.13	12777.5	-235.562	0	17.8154	18.1709	17.6926	0	0	0.125745	106.635	-540.625	56.9958	143.798	0	41.2267	39.4611	135.262	1
2138	0	0	138	1	372.137	230.046	142.092	0	0	26.5701	-29.0099	158.944	354.675	4059.49	12785.5	-158.944	0	17.7265	17.7226	16.3508	0	0	0.093104	99.7902	-531.405	50.0844	143.099	0	37.7176	36.7461	95.0551	1
2139	0	0	139	1	377.634	205.9	171.734	0	0	0.542913	30.9249	142.459	439.103	4185.18	12825.2	-142.459	0	21.4731	18.3131	17.0975	0	0	0.23506	115.067	-545.105	49.9353	182.76	0	32.0322	30.5477	76.8855	1
2140	0	0	140	1	429.603	279.477	150.126	0	0	22.5911	-29.6081	442.191	536.656	4163.13	12786.1	-442.191	0	35.7304	18.6095	16.7837	0	0	0.254897	130.221	-555.37	41.2768	206.443	0	34.0252	31.3913	194.724	1
2141	0	0	141	1	434.012	270.61	163.402	0	0	27.0376	39.9077	246.428	363.548	4158.68	12816.2	-246.428	0	19.6272	18.8939	16.7118	0	0	0.217793	164.186	-562.105	40.7687	205.586	0	38.451	36.6249	127.614	1
2144	0	0	144	1	378.992	183.456	195.536	0	0	42.5374	-31.0778	150.853	362.367	4143.18	12787.6	-150.853	0	17.941	18.3754	17.6239	0	0	0.0236024	92.7401	-536.21	50.081	132.333	0	37.9114	36.6649	93.3658	1
2145	0	0	145	1	400.058	153.172	246.886	0	0	13.5569	-0.565437	118.229	282.596	4072.5	12757	-118.229	0	13.5346	18.338	17.6127	0	0	0.231988	130.075	-547.209	46.1854	149.528	0	48.019	46.2285	113.217	1
2147	0	0	147	1	473.715	187.014	286.701	0	0	74.5935	-8.20544	188.245	458.665	4111.13	12764.7	-188.245	0	23.366	18.3651	16.8859	0	0	0.100529	131.165	-551.721	35.7877	205.485	0	30.7154	29.5892	83.8308	1
2154	0	0	154	1	408.285	230.679	177.606	0	0	-6.23395	91.6385	163.895	369.112	4191.95	12764.5	-163.895	0	18.3938	17.6746	17.7154	0	0	0.394453	105.876	-539.834	44.4924	149.119	0	37.2879	35.557	94.4959	1
2159	0	0	159	1	395.634	193.948	201.686	0	0	57.0426	56.5648	68.6385	320.271	4228.34	12799.6	-68.6385	0	14.4649	19.0158	17.446	0	0	0.0848488	121.009	-548.297	47.2559	150.492	0	42.9997	41.2092	100.856	1
2160	0	0	160	1	343.418	181.879	161.539	0	0	-11.0795	53.6723	345.558	286.571	4196.8	12802.5	-345.558	0	17.2629	18.4805	17.1627	0	0	0.104087	124.468	-546.074	57.7747	143.564	0	49.8496	47.4387	224.629	1
2161	0	0	161	1	374.365	174.16	200.205	0	0	45.4387	14.3991	160.985	280.223	4140.28	12742.1	-160.985	0	13.8846	18.5832	18.5666	0	0	0.0442261	123.179	-549.05	51.821	147.118	0	48.9368	46.9058	123.772	1
2162	0	0	162	1	399.142	166.331	232.811	0	0	44.21	8.83199	-37.9065	269.974	4241.17	12747.6	37.9065	0	11.2998	18.8134	18.0004	0	0	0.257415	114.534	-545.408	46.8739	143.32	0	48.123	47.1901	119.028	1
2163	0	0	163	1	405.082	233.552	171.53	0	0	69.9754	30.7035	367.872	352.261	4115.74	12725.8	-367.872	0	21.4296	18.4178	18.0898	0	0	0.0694877	115.028	-544.012	45.6793	164.331	0	43.1925	41.1606	213.565	1
2164	0	0	164	1	447.409	277.457	169.952	0	0	109.832	-17.6245	258.722	366.997	4175.55	12674.4	-258.722	0	20.0604	17.9577	16.6445	0	0	0.173993	129.872	-547.724	38.5368	178.865	0	37.8558	35.7377	132.422	1
2169	0	0	169	1	326.277	162.074	164.203	0	0	38.2349	26.0374	-132.641	272.546	4247.15	12730.4	132.641	0	10.8467	17.0965	15.2726	0	0	0.159299	119.335	-534.447	59.4029	152.146	0	44.0382	42.8195	133.533	1
2170	0	0	170	1	330.511	143.25	187.261	0	0	48.6712	67.4355	51.9116	229.914	4236.71	12689	-51.9116	0	10.2305	17.7726	16.505	0	0	0.270366	132.121	-545.559	60.0077	154.43	0	56.7215	54.2854	133.819	1
2172	0	0	172	1	316.938	132.656	184.282	0	0	14.99	51.3904	126.59	245.526	4170.73	12705.1	-126.59	0	11.7667	17.6657	17.3543	0	0	0.193861	125.453	-542.483	64.7026	147.634	0	54.6516	51.5353	128.759	1
2174	0	0	174	1	354.936	185.605	169.331	0	0	63.1235	-9.21772	154.267	232.769	4321.92	12865.4	-154.267	0	11.4844	17.382	16.8899	0	0	0.0874294	98.7941	-530.517	53.9135	113.167	0	55.7045	53.3996	139.293	1
2177	0	0	177	1	289.462	108.983	180.48	0	0	9.8204	-54.7222	186.112	251.973	4175.9	12811.2	-186.112	0	13.052	17.1359	16.7275	0	0	0.432793	137.486	-545.239	73.048	171.661	0	51.2664	49.1362	138.775	1
2181	0	0	181	1	483.889	239.629	244.26	0	0	66.0251	-17.4197	324.362	440.398	4119.7	12773.9	-324.362	0	25.7816	17.5705	16.3968	0	0	0.0712171	118.19	-543.957	34.1831	161.435	0	32.6181	31.5704	135.142	1
2186	0	0	186	1	374.45	155.696	218.753	0	0	78.6872	-6.23287	175.973	428.561	4206.69	12762.7	-175.973	0	21.5585	17.9367	16.2809	0	0	0.106618	119.21	-543.028	49.7191	173.625	0	32.2735	30.9995	83.8588	1
2187	0	0	187	1	463.439	283.922	179.517	0	0	77.7067	14.3115	651.159	695.587	4207.67	12841.8	-651.159	0	57.0771	16.4852	16.6739	0	0	0.462769	115.014	-547.233	35.9873	181.678	0	35.8247	33.4647	164.027	1
2189	0	0	189	1	440.697	236.723	203.975	0	0	88.8515	-9.56223	289.335	360.508	4196.53	12766	-289.335	0	20.3104	18.9287	16.618	0	0	0.0528208	122.611	-546.636	39.839	161.871	0	39.4669	37.5924	146.777	1
2192	0	0	192	1	363.847	167.172	196.675	0	0	1.33421	-1.04641	147.184	289.477	4184.39	12757.5	-147.184	0	14.2863	16.2782	15.3272	0	0	0.23511	127.309	-537.481	49.9658	166.767	0	44.7354	42.753	107.812	1
2196	0	0	196	1	380.63	175.999	204.631	0	0	-1.82494	-5.12557	208.525	286.725	4187.54	12761.6	-208.525	0	15.0578	17.6009	17.016	0	0	0.23481	121.984	-540.972	48.8238	126.679	0	46.3799	44.1529	136.961	1
2202	0	0	202	1	364.128	213.187	150.941	0	0	82.67	21.2194	409.769	431.963	4202.71	12735.3	-409.769	0	27.4285	15.9846	16.135	0	0	0.14908	118.936	-539.888	50.3008	196.625	0	37.5048	34.7978	210.568	1
2209	0	0	209	1	498.581	239.71	258.871	0	0	-0.260795	66.1991	191.07	415.202	4086.32	12690.3	-191.07	0	21.2569	17.712	16.0833	0	0	0.408894	104.434	-536.107	32.6926	163.857	0	33.2175	31.3626	91.9441	1
2210	0	0	210	1	341.809	194.646	147.163	0	0	41.8986	23.6818	336.377	376.366	4143.82	12732.8	-336.377	0	22.2595	18.6154	16.7893	0	0	0.221904	107.849	-541.221	57.9672	180.47	0	38.7583	37.2043	167.474	1
2212	0	0	212	1	386.472	187.132	199.34	0	0	90.096	6.40361	321.035	367.435	4195.28	12750.1	-321.035	0	21.3252	17.4378	16.8061	0	0	0.126564	107.652	-541.263	47.4899	174.875	0	38.5867	36.8593	159.6	1
2219	0	0	219	1	460.831	257.411	203.419	0	0	3.80258	108.597	116.615	269.198	4181.92	12946.9	-116.615	0	12.7737	17.1589	16.7385	0	0	0.263556	115.11	-538.49	36.6182	115.553	0	49.4442	46.8717	115.168	1
2220	0	0	220	1	380.223	164.704	215.519	0	0	37.6103	6.0897	154.816	337.542	4148.11	12750.4	-154.816	0	16.6619	16.8412	15.0075	0	0	0.0439272	100.729	-528.959	46.986	125.831	0	39.1671	37.6191	96.1414	1
2222	0	0	222	1	460.104	225.254	234.85	0	0	35.0809	6.96884	201.135	350.038	4150.64	12749.5	-201.135	0	18.0917	17.2427	16.838	0	0	0.216743	109.165	-537.8	36.7861	150.291	0	38.5473	36.8396	111.375	1
2223	0	0	223	1	398.396	201.719	196.677	0	0	24.4202	-38.8275	136.479	433.159	4161.3	12795.3	-136.479	0	21.2479	16.9556	16.4733	0	0	0.0878377	96.2265	-532.133	44.9108	183.408	0	31.3885	30.2008	75.5436	1
2224	0	0	224	1	374.875	218.717	156.158	0	0	54.3942	-50.2981	204.552	394.557	4230.99	12707.1	-204.552	0	20.6519	16.7699	15.673	0	0	0.123993	128.236	-542.456	48.4089	174.805	0	33.4515	32.0784	98.1661	1
2227	0	0	227	1	278.371	178.307	100.064	0	0	-25.159	22.5927	216.751	211.262	4111.22	12833.5	-216.751	0	11.2086	17.0013	15.2887	0	0	0.0667568	104.19	-526.554	75.5539	120.382	0	59.7611	58.0385	181.012	1
2231	0	0	231	1	373.366	233.326	140.039	0	0	83.4184	-9.46211	99.7249	265.289	4201.96	12666.3	-99.7249	0	12.4261	16.9972	16.0484	0	0	0.187599	124.106	-539.041	49.1253	162.588	0	49.2558	47.0308	114.83	1
2232	0	0	232	1	328.986	186.539	142.447	0	0	-17.456	-4.87693	242.516	290.348	4103.52	12761.4	-242.516	0	15.8411	16.8877	16.4799	0	0	0.135211	105.959	-532.211	59.6218	156.588	0	45.2223	43.1426	152.401	1
2233	0	0	233	1	292.945	136.642	156.303	0	0	47.3818	33.3171	117.162	292.109	4238	12723.2	-117.162	0	13.8388	17.2611	15.2559	0	0	0.0697887	107.167	-528.495	70.1021	131.991	0	44.8043	42.9468	104.614	1
2234	0	0	234	1	380.404	206.548	173.855	0	0	84.142	-27.6331	107.69	321.525	4201.24	12784.1	-107.69	0	15.2319	17.8754	16.5154	0	0	0.114399	108.828	-535.285	48.6983	151.388	0	41.9028	40.2289	97.1349	1
2235	0	0	235	1	343.952	201.798	142.154	0	0	-16.215	-28.9694	222.719	227.13	4201.94	12685.8	-222.719	0	12.1945	17.4482	16.1722	0	0	0.310135	115.545	-537.004	55.958	139.114	0	56.513	53.5734	177.229	1
2236	0	0	236	1	362.826	174.947	187.879	0	0	75.2848	26.3035	230.93	266.794	4110.44	12730.2	-230.93	0	14.1126	17.5626	16.5485	0	0	0.148064	110.599	-534.514	52.0435	114.718	0	50.2128	47.452	161.322	1
2237	0	0	237	1	341.378	182.585	158.793	0	0	13.111	29.1432	187.062	343.67	4172.61	12727.3	-187.062	0	17.5268	16.7873	15.2694	0	0	0.10535	142.296	-542.556	55.2628	163.042	0	38.6736	36.5769	104.182	1
2240	0	0	240	1	410.398	239.675	170.723	0	0	62.4819	43.0494	109.285	328.031	4222.9	12713.4	-109.285	0	15.3882	16.7395	15.8384	0	0	0.240965	116.491	-534.961	42.5076	144.49	0	40.3876	38.5488	94.6355	1
2241	0	0	241	1	365.628	200.999	164.629	0	0	12.657	-8.5412	202.028	405.179	4173.06	12665.4	-202.028	0	21.0907	16.2942	15.7541	0	0	0.242771	101.264	-530.723	49.9416	170.878	0	32.9052	31.2342	95.8815	1
2243	0	0	243	1	369.757	196.112	173.645	0	0	5.15157	-27.2506	226.287	283.705	4180.57	12783.7	-226.287	0	15.208	16.927	15.6412	0	0	0.199381	120.78	-538.539	49.4826	137.635	0	45.983	43.67	143.454	1
2245	0	0	245	1	383.405	179.022	204.383	0	0	2.65985	0.118522	95.6631	280.544	4183.06	12756.4	-95.6631	0	13.1822	16.7216	16.1293	0	0	0.319401	107.668	-533.108	47.1201	133.171	0	46.7889	44.7751	108.03	1
2246	0	0	246	1	424.297	265.972	158.325	0	0	35.2377	17.2394	250.434	546.519	4150.48	12739.2	-250.434	0	29.6528	16.4748	15.0052	0	0	0.202338	129.078	-542.862	39.9012	222.097	0	25.6428	24.3272	86.6797	1
2247	0	0	247	1	376.405	240.83	135.575	0	0	28.7545	-60.8111	681.262	449.907	4156.97	12817.3	-681.262	0	38.7884	15.7025	15.6148	0	0	0.249413	109.697	-533.374	47.3521	135.319	0	53.6196	50.2771	231.388	1
2248	0	0	248	1	412.924	223.95	188.974	0	0	34.7551	8.09338	269.353	417.372	4150.97	12748.4	-269.353	0	23.115	16.8906	15.4425	0	0	0.228848	129.453	-545.595	41.9792	199.622	0	32.9589	31.351	117.923	1
2249	0	0	249	1	392.68	222.274	170.406	0	0	8.62221	-11.1283	279.355	483.402	4177.1	12767.6	-279.355	0	27.2482	17.0559	16.1209	0	0	0.190994	97.5026	-533.396	45.7034	187.693	0	29.0963	27.6367	106.927	1
2250	0	0	250	1	363.695	155.803	207.892	0	0	32.2414	-11.4723	202.697	279.915	4253.14	12768	-202.697	0	14.5399	16.5466	16.0687	0	0	0.281146	120.244	-536.168	50.7551	137.076	0	45.8122	44.0125	133.743	1
2251	0	0	251	1	334.526	137.887	196.639	0	0	87.1728	-8.24098	269.798	267.557	4098.55	12665.1	-269.798	0	14.7774	16.539	16.1339	0	0	0.0735349	140.094	-541.295	57.5303	160.412	0	49.4256	46.7799	182.147	1
2253	0	0	253	1	387.088	211.876	175.212	0	0	-17.2866	33.4196	327.342	278.58	4203.01	12723.1	-327.342	0	16.5115	17.2767	16.4854	0	0	0.216307	140.413	-547.39	47.0601	145.679	0	48.8357	46.5655	209.656	1
2254	0	0	254	1	368.221	181.51	186.711	0	0	56.0775	-39.5172	211.698	251.955	4229.3	12796	-211.698	0	13.2431	15.9989	15.618	0	0	0.0471744	123.631	-533.138	49.1139	128.299	0	49.8857	47.7579	150.655	1
2257	0	0	257	1	443.981	246.868	197.112	0	0	43.7671	5.02965	352.376	416.077	4141.95	12751.5	-352.376	0	25.0511	16.4277	15.8288	0	0	0.300225	108.215	-531.804	37.8062	149.294	0	34.5313	33.3259	158.722	1
2262	0	0	262	1	353.87	164.866	189.004	0	0	57.2018	-12.8415	21.3279	388.885	4228.18	12769.3	-21.3279	0	17.073	16.5696	15.7816	0	0	0.181841	112.995	-534.421	52.6439	170.464	0	33.5944	32.5832	81.1196	1
2263	0	0	263	1	477.215	247.63	229.585	0	0	43.0545	9.48259	169.036	553.951	4142.67	12747	-169.036	0	27.6929	16.0128	14.3186	0	0	0.258359	99.8174	-529.286	33.2818	211.362	0	24.7598	23.7445	63.5856	1
2266	0	0	266	1	384.786	193.036	191.751	0	0	99.9358	67.0186	92.7225	230.194	4185.44	12689.5	-92.7225	0	10.5979	16.5667	15.6647	0	0	0.124603	133.826	-539.049	46.4562	125.123	0	56.5373	53.3558	130.815	1
2267	0	0	267	1	426.958	209.034	217.924	0	0	45.2174	35.1142	152.261	469.244	4140.5	12721.4	-152.261	0	22.9925	15.2128	14.3179	0	0	0.129017	127.374	-535.133	38.5059	223.253	0	28.4085	27.0148	70.6167	1
2268	0	0	268	1	362.876	182.565	180.311	0	0	37.8006	15.9406	267.627	258.988	4147.92	12640.9	-267.627	0	14.2978	16.5322	15.6889	0	0	0.18386	117.048	-534.155	50.6246	134.318	0	50.2945	47.7885	184.753	1
2271	0	0	271	1	324.722	156.56	168.162	0	0	101.965	-21.6451	222.442	219.357	4083.76	12778.1	-222.442	0	11.5744	15.6672	15.5321	0	0	0.09249	104.802	-524.411	58.7881	134.469	0	57.3234	55.0777	180.16	1
2274	0	0	274	1	442.752	187.657	255.095	0	0	82.1145	7.64967	183.862	393.659	4203.27	12748.8	-183.862	0	19.9063	16.229	15.5898	0	0	0.107509	98.4315	-528.369	37.7359	146.494	0	33.8941	32.4215	91.144	1
2278	0	0	278	1	306.851	170.631	136.219	0	0	125.361	9.78241	-51.0723	150.11	4359.34	12946	51.0723	0	6.22783	17.4331	16.8171	0	0	0.141818	127.049	-542.849	67.1854	117.138	0	80.9449	79.2228	204.039	1
2281	0	0	281	1	314.008	163.902	150.106	0	0	42.2657	57.2883	179.941	324.035	4143.45	12798.9	-179.941	0	16.2926	17.0399	17.1314	0	0	0.257274	103.261	-535.054	64.7842	148.088	0	41.3194	39.7664	110.689	1
2282	0	0	282	1	365.852	202.802	163.05	0	0	9.23023	34.6099	170.201	320.936	4176.49	12821.5	-170.201	0	16.0957	17.5905	15.7466	0	0	0.449537	129.756	-541.901	50.8092	151.075	0	41.6719	39.8347	105.347	1
2283	0	0	283	1	367.126	182.694	184.432	0	0	58.5831	-39.3708	306.87	399.041	4127.14	12696.2	-306.87	0	23.0652	16.4538	15.1036	0	0	0.189563	134.506	-541.637	49.2661	170.938	0	34.2905	32.7741	135.959	1
2285	0	0	285	1	444.878	257.964	186.914	0	0	45.0278	16.1362	202.958	484.699	4140.69	12740.3	-202.958	0	25.032	16.2659	16.6313	0	0	0.33038	119.049	-540.085	38.0177	172.753	0	28.359	27.0415	83.4517	1
2286	0	0	286	1	407.018	200.379	206.639	0	0	58.0781	29.3723	136.717	411.132	4227.3	12826.8	-136.717	0	19.832	16.2682	14.4653	0	0	0.0737197	123.819	-533.08	41.901	181.799	0	32.2879	30.9266	77.0737	1
2289	0	0	289	1	294.99	140.224	154.766	0	0	39.8685	-17.6297	-25.1801	225.28	4145.85	12674.5	25.1801	0	9.57618	17.1252	16.3819	0	0	0.0687556	122.51	-537.68	70.5396	135.257	0	55.2276	53.3416	136.324	1
2290	0	0	290	1	340.966	195.791	145.175	0	0	21.8521	-3.64082	208.974	252.471	4163.87	12760.1	-208.974	0	13.2011	16.6761	16.0449	0	0	0.265222	123.837	-539.632	55.9495	154.643	0	51.273	48.9275	151.624	1
2291	0	0	291	1	320.502	174.64	145.862	0	0	61.185	5.89244	122.962	256.798	4124.54	12850.2	-122.962	0	12.2669	16.7488	16.0332	0	0	0.238945	102.632	-528.786	61.4578	134.185	0	50.3462	49.4145	118.988	1
2292	0	0	292	1	357.655	176.151	181.504	0	0	-80.4247	105.425	154.322	225.965	4166.48	12950	-154.322	0	11.4123	17.0574	15.6151	0	0	0.339882	127.379	-539.543	52.0509	138.328	0	56.274	53.3267	137.7	1
2294	0	0	294	1	303.069	151.903	151.166	0	0	51.0895	-36.4037	128.712	206.037	4034.97	12693.2	-128.712	0	9.99426	16.4259	15.1854	0	0	0.25904	125.438	-536.749	65.6302	157.024	0	60.7182	58.2512	146.321	1
2297	0	0	297	1	307.026	124.096	182.93	0	0	32.1207	-6.66674	49.1466	272.258	4153.6	12763.1	-49.1466	0	12.2401	16.1784	14.5763	0	0	0.265645	116.309	-528.992	63.4426	151.482	0	46.3675	44.7723	109.974	1
2298	0	0	298	1	314.067	100.175	213.892	0	0	90.4661	-44.4947	94.1218	216.24	4194.91	12701.3	-94.1218	0	10.1646	17.0057	16.3769	0	0	0.114572	117.691	-535.049	63.9734	122.75	0	59.6523	56.6846	138.255	1
2299	0	0	299	1	346.604	190.846	155.758	0	0	111.995	6.41338	166.679	259.738	4273.04	12750.1	-166.679	0	12.9099	16.2946	15.6164	0	0	0.156187	123.606	-532.296	53.9328	141.227	0	49.1948	47.2798	125.24	1
2302	0	0	302	1	440.158	208.43	231.728	0	0	-8.99988	4.03241	274.233	360.451	4194.72	12752.4	-274.233	0	20.2467	16.2024	15.5123	0	0	0.343929	137.932	-543.187	37.9995	178.282	0	36.9447	35.0236	135.433	1
2307	0	0	307	1	418.982	225.705	193.276	0	0	10.5546	25.3885	199.532	494.802	4175.17	12731.1	-199.532	0	25.5767	16.0595	15.6337	0	0	0.270172	118.763	-540.601	40.765	224.791	0	27.6461	26.1352	79.1669	1
2310	0	0	310	1	384.229	210.244	173.985	0	0	74.8065	43.1024	300.613	456.975	4110.91	12713.4	-300.613	0	25.9185	15.6006	14.8858	0	0	0.108985	95.2979	-524.891	45.3953	182.907	0	30.226	28.6688	118.122	1
2312	0	0	312	1	376.171	239.696	136.475	0	0	71.6135	47.7495	82.1683	333.182	4213.77	12708.7	-82.1683	0	15.2302	15.7602	14.0787	0	0	0.124758	135.792	-534.501	46.3348	178.762	0	38.6165	36.7201	90.5439	1
2319	0	0	319	1	404.598	223.378	181.22	0	0	66.2356	6.04453	254.639	312.106	4219.15	12750.4	-254.639	0	16.9662	16.0165	14.8769	0	0	0.219904	104.599	-525.717	42.3764	147.621	0	41.6304	39.7053	144.024	1
2320	0	0	320	1	397.736	173.541	224.194	0	0	7.52472	58.0271	79.5898	339.471	4277.86	12798.1	-79.5898	0	15.5787	16.8726	16.498	0	0	0.353822	132.995	-547.241	44.9844	139.539	0	39.3728	37.3596	91.909	1
2323	0	0	323	1	316.013	172.147	143.866	0	0	123.492	28.5459	-9.37879	151.159	4261.55	12827.6	9.37879	0	6.42833	16.4917	15.8155	0	0	0.175348	127.459	-532.108	62.3161	129.069	0	80.6555	77.7419	193.076	1
2329	0	0	329	1	345.892	164.42	181.472	0	0	-65.0453	26.6713	-161.994	173.402	4250.77	12630.1	161.994	0	6.98691	17.669	15.6831	0	0	0.182707	139.395	-544.653	55.2391	137.891	0	67.435	63.7116	215.24	1
2330	0	0	330	1	294.852	128.011	166.841	0	0	113.654	-69.2105	173.542	232.208	4171.73	12726	-173.542	0	11.8279	15.2457	15.0051	0	0	0.185608	145.127	-535.071	66.9158	173.537	0	53.3686	50.8082	138.81	1
2335	0	0	335	1	306.181	153.039	153.142	0	0	8.45413	6.17966	129.77	236.935	4177.27	12750.3	-129.77	0	11.469	15.6537	14.7016	0	0	0.284001	121.873	-530.081	63.3157	148.739	0	53.2417	50.8131	124.636	1
2338	0	0	338	1	383.316	164.626	218.69	0	0	-12.694	64.2865	147.97	222.156	4198.41	12692.2	-147.97	0	10.922	16.5983	15.0892	0	0	0.0887518	130.951	-538.935	46.3373	166.808	0	57.3853	54.2497	138.628	1
2350	0	0	350	1	384.527	178.532	205.995	0	0	60.0115	41.7099	37.7918	311.044	4225.37	12714.8	-37.7918	0	13.6998	16.0418	14.6608	0	0	0.163894	121.367	-533.135	45.4732	163.162	0	40.8983	39.1493	97.8326	1
2351	0	0	351	1	349.383	167.408	181.975	0	0	48.6045	-25.298	200.494	222.624	4236.78	12781.8	-200.494	0	11.545	16.3297	15.1449	0	0	0.200475	103.115	-524.055	52.9339	114.167	0	56.1222	53.9417	160.725	1
2352	0	0	352	1	330.457	153.463	176.994	0	0	22.3624	-36.1462	107.553	219.457	4163.36	12892.3	-107.553	0	10.4757	15.8871	14.7151	0	0	0.147839	148.245	-539.648	56.714	141.269	0	56.5512	54.2958	131.097	1
2357	0	0	357	1	409.269	176.825	232.444	0	0	51.6264	-4.85778	43.6198	372.901	4134.09	12661.7	-43.6198	0	16.6475	15.5878	14.2084	0	0	0.110339	108.031	-525.354	41.0331	172.891	0	34.2955	32.7821	83.226	1
2359	0	0	359	1	357.19	198.673	158.517	0	0	52.3105	28.355	180.015	245.004	4133.41	12927.4	-180.015	0	12.3373	16.1087	15.6126	0	0	0.161619	143.428	-542.637	51.4398	148.215	0	51.3917	49.7753	138.465	1
2360	0	0	360	1	453.711	293.162	160.548	0	0	127.636	51.4028	368.377	523.162	4157.74	12804.7	-368.377	0	31.7131	15.8439	14.869	0	0	0.172139	108.512	-533.925	35.9158	187.002	0	28.8247	27.3878	137.245	1
2361	0	0	361	1	433.814	207.252	226.562	0	0	36.0132	59.0071	30.4618	362.564	4149.71	12697.5	-30.4618	0	15.874	16.8276	15.0871	0	0	0.13121	128.816	-542.363	38.8776	176.131	0	36.2499	34.4269	87.8156	1
2362	0	0	362	1	341.839	169.022	172.817	0	0	6.87819	36.5022	74.1783	353.891	4178.84	12720	-74.1783	0	16.2008	16.5481	15.3879	0	0	0.190821	113.378	-535.691	55.0629	166.734	0	37.5673	35.4556	87.9524	1
2366	0	0	366	1	428.679	217.94	210.739	0	0	81.4376	25.2427	267.415	309.01	4203.94	12731.2	-267.415	0	16.9576	15.95	14.4377	0	0	0.07372	108.122	-525.786	38.7333	123.968	0	42.3963	40.0637	150.869	1
2367	0	0	367	1	364.346	155.114	209.232	0	0	25.7983	-30.0616	40.8749	282.957	4259.58	12686.9	-40.8749	0	12.7165	15.9171	14.6874	0	0	0.204147	162.8	-541.512	49.1163	150.038	0	43.9108	42.1294	104.491	1
2369	0	0	369	1	271.037	135.805	135.232	0	0	63.7544	14.5854	153.317	243.271	4121.97	12741.9	-153.317	0	11.9423	16.0689	15.0787	0	0	0.211331	102.987	-525.239	77.246	135.148	0	52.523	50.3411	129.26	1
2370	0	0	370	1	388.757	206.956	181.802	0	0	17.9903	25.1647	251.875	302.886	4167.73	12731.3	-251.875	0	16.4919	16.1789	15.0629	0	0	0.105565	151.367	-545.393	45.1168	186.619	0	43.2694	40.7146	147.951	1
2372	0	0	372	1	406.052	199.453	206.599	0	0	66.727	-10.6547	200.329	363.496	4218.65	12667.5	-200.329	0	18.7594	15.597	14.425	0	0	0.111423	105.648	-525.864	41.6377	144.505	0	35.3378	33.9207	101.937	1
2373	0	0	373	1	361.067	200.195	160.872	0	0	32.5025	53.8265	236.712	203.973	4252.88	12802.3	-236.712	0	10.8827	16.5573	15.2581	0	0	0.266127	118.544	-531.847	50.6817	134.994	0	61.9432	58.7266	203.092	1
2375	0	0	375	1	482.014	223.123	258.89	0	0	19.4812	48.865	173.835	527.237	4166.24	12707.6	-173.835	0	26.4544	15.8403	14.18	0	0	0.233153	113.646	-532.916	32.6905	213.739	0	25.879	24.4478	67.2003	1
2377	0	0	377	1	341.179	204.53	136.648	0	0	31.6856	2.03494	29.6762	180.026	4054.37	12654.8	-29.6762	0	7.94935	16.3125	14.9452	0	0	0.329391	173.493	-552.255	54.6411	194.639	0	68.369	65.5347	165.471	1
2378	0	0	378	1	372.486	162.372	210.113	0	0	31.4693	34.309	86.7075	223.567	4253.91	12722.2	-86.7075	0	10.315	16.6595	14.4406	0	0	0.0881182	138.024	-540.77	47.8713	171.074	0	56.2375	53.817	130.123	1
2380	0	0	380	1	423.561	229.268	194.293	0	0	60.9138	59.0264	70.9975	333.395	4124.81	12697.5	-70.9975	0	15.0815	16.663	14.373	0	0	0.295704	99.1472	-523.919	39.7296	144.743	0	39.3086	37.2111	93.3753	1
2386	0	0	386	1	447.655	232.981	214.674	0	0	-2.23887	-21.0225	101.93	284.859	4187.96	12677.8	-101.93	0	13.5352	15.7807	14.912	0	0	0.119546	114.72	-529.523	36.5944	129.679	0	44.704	42.319	104.13	1
2387	0	0	387	1	257.437	125.499	131.939	0	0	58.3867	23.1031	72.1157	188.358	4226.99	12733.4	-72.1157	0	8.5679	15.4967	14.9302	0	0	0.242989	144.994	-539.28	82.5905	164.977	0	65.4123	62.8379	152.383	1
2390	0	0	390	1	428.863	211.96	216.903	0	0	81.4057	13.3419	156.193	292.785	4104.31	12743.1	-156.193	0	14.3995	15.3042	14.6011	0	0	0.190854	134.856	-535.612	38.4675	161.744	0	43.6274	41.7463	108.492	1
2391	0	0	391	1	302.164	172.828	129.336	0	0	-0.603852	-37.58	259.97	254.298	4186.32	12694.4	-259.97	0	14.1513	15.3485	14.934	0	0	0.344517	123.153	-529.4	64.5207	164.713	0	49.3535	46.4254	176.218	1
2393	0	0	393	1	299.11	162.558	136.552	0	0	93.8001	-18.1857	155.69	171.181	4191.58	12675	-155.69	0	8.45919	15.7067	14.9042	0	0	0.301442	123.718	-530.241	65.8683	165.754	0	72.1124	68.5825	178.057	1
2396	0	0	396	1	385.799	196.809	188.99	0	0	36.4183	58.6653	22.7387	302.4	4149.3	12697.8	-22.7387	0	13.1556	15.8541	14.714	0	0	0.0988277	117.147	-531.933	45.1738	141.835	0	42.0139	39.9381	101.676	1
2398	0	0	398	1	429.096	208.498	220.598	0	0	44.0702	16.8962	220.026	241.977	4241.31	12739.6	-220.026	0	12.7139	16.2172	15.3138	0	0	0.0493132	140.52	-539.888	39.3037	162.026	0	52.1627	49.948	162.172	1
2400	0	0	400	1	381.639	160.839	220.8	0	0	45.0662	35.5787	154.59	324.659	4140.65	12720.9	-154.59	0	15.9437	15.7356	15.0212	0	0	0.186092	102.763	-525.711	46.0247	147.421	0	40.0724	38.0835	99.5942	1
2404	0	0	404	1	402.845	234.823	168.022	0	0	57.3595	50.3334	292.571	425.775	4128.36	12805.8	-292.571	0	23.9834	15.1233	14.8902	0	0	0.392963	140.421	-541.526	42.1209	209.063	0	31.5797	30.2747	121.427	1
2405	0	0	405	1	372.517	215.774	156.743	0	0	15.2442	-23.0987	146.685	390.617	4270.14	12779.6	-146.685	0	19.3033	15.9407	14.5881	0	0	0.15085	131.52	-538.107	47.4956	173.97	0	33.2374	31.8497	80.8198	1
2406	0	0	406	1	428.22	200.957	227.263	0	0	-7.83493	-14.0845	145.58	430.022	4193.56	12770.6	-145.58	0	21.2829	14.9968	14.8996	0	0	0.206572	143.567	-539.599	38.5489	189.147	0	30.4126	29.0653	74.2025	1
2408	0	0	408	1	357.831	202.591	155.24	0	0	107.416	51.7675	286.896	264.221	4177.96	12804.4	-286.896	0	14.742	15.6701	14.9077	0	0	0.126542	104.346	-523.316	50.4215	131.079	0	49.5789	46.7164	186.232	1
2414	0	0	414	1	338.096	175.618	162.478	0	0	86.3892	13.6286	234.813	286.922	4198.99	12742.9	-234.813	0	15.249	15.5485	14.938	0	0	0.190271	155.501	-542.812	54.7392	153.044	0	44.7921	42.4099	145.41	1
2415	0	0	415	1	393.782	194.088	199.695	0	0	97.6491	-1.63374	303.193	285.419	4088.07	12758.1	-303.193	0	16.28	16.2293	15.1642	0	0	0.131159	114.695	-528.647	44.3825	129.596	0	46.7593	44.8031	183.296	1
2428	0	0	428	1	354.078	218.868	135.211	0	0	62.7697	-7.64749	181.577	195.336	4122.95	12564.8	-181.577	0	9.89406	15.5792	15.4304	0	0	0.184478	127.283	-531.568	51.5532	147.686	0	62.6135	60.9099	171.571	1
2433	0	0	433	1	380.151	165.88	214.271	0	0	39.1443	59.057	224.403	348.783	4146.58	12697.4	-224.403	0	18.3519	15.01	14.3516	0	0	0.0356615	139.797	-536.884	45.3377	176.063	0	36.9734	34.8209	116.791	1
2436	0	0	436	1	505.606	248.871	256.735	0	0	46.6368	51.8958	100.456	503.62	4139.08	12704.6	-100.456	0	23.4438	15.7004	15.0409	0	0	0.2062	126.117	-539.862	30.8931	176.453	0	27.0913	25.6697	64.4548	1
2437	0	0	437	1	362.759	186.977	175.782	0	0	57.3913	3.70941	126.174	348.435	4128.33	12752.8	-126.174	0	16.706	16.2433	15.1001	0	0	0.186856	127.071	-538.443	49.9855	180.578	0	37.7789	36.3936	89.6339	1
2439	0	0	439	1	407.537	248.923	158.614	0	0	55.8702	14.6694	277.627	373.002	4129.85	12741.8	-277.627	0	20.7568	14.9937	14.5065	0	0	0.150933	133.911	-536.094	41.1233	184.314	0	35.2553	33.5261	130.759	1
2440	0	0	440	1	414.639	202.543	212.096	0	0	49.7945	8.16545	245.172	329.589	4135.93	12748.3	-245.172	0	17.7717	15.829	14.4441	0	0	0.0770183	126.126	-533.649	40.5512	154.063	0	39.5526	37.6768	132.018	1
2443	0	0	443	1	305.859	119.25	186.608	0	0	-4.94509	37.4788	174.065	278.063	4190.67	12719	-174.065	0	14.0362	15.3124	14.6894	0	0	0.144401	135.634	-534.719	63.0534	156.981	0	45.4505	42.9152	118.044	1
2444	0	0	444	1	347.771	198.095	149.676	0	0	22.9719	28.5141	305.088	324.953	4162.75	12827.6	-305.088	0	18.6645	14.549	13.9948	0	0	0.353768	110.552	-523.076	50.9285	159.586	0	39.678	37.9364	156.677	1
2445	0	0	445	1	374.642	221.078	153.564	0	0	-4.30666	1.24226	144.266	314.99	4190.03	12755.2	-144.266	0	15.5133	14.0362	14.8347	0	0	0.12749	140.874	-532.453	45.9562	150.624	0	39.7026	37.8874	96.843	1
2446	0	0	446	1	348.831	137.172	211.659	0	0	43.1421	45.8602	-140.149	266.2	4242.24	12810.3	140.149	0	10.5286	15.3543	14.6738	0	0	0.0906255	127.486	-530.574	51.9009	140.908	0	44.3885	42.983	134.825	1
2447	0	0	447	1	319.536	115.841	203.695	0	0	26.3657	43.5864	161.921	232.438	4159.35	12712.9	-161.921	0	11.5175	15.3641	15.3714	0	0	0.140905	146.01	-542.234	59.7756	162.809	0	54.3256	51.3193	137.405	1
2448	0	0	448	1	421.895	268.862	153.033	0	0	45.7066	11.2833	73.8635	422.302	4239.67	12844.9	-73.8635	0	19.298	14.711	14.8275	0	0	0.167112	124.615	-533.805	39.1731	203.215	0	30.8055	29.4844	73.0277	1
2449	0	0	449	1	414.311	188.435	225.876	0	0	34.7391	22.2032	258.522	358.46	4150.98	12833.9	-258.522	0	19.6015	15.6601	14.7226	0	0	0.178753	122.98	-534.518	40.6696	169.937	0	36.5197	34.9864	127.382	1
2456	0	0	456	1	353.593	227.625	125.969	0	0	32.113	-12.4958	115.542	346.687	4153.61	12769	-115.542	0	16.5552	15.791	13.3537	0	0	0.200444	124.299	-530.183	50.1107	174.992	0	36.9318	35.5728	86.0279	1
2457	0	0	457	1	398.536	183.245	215.291	0	0	88.9693	55.2081	54.2536	428.207	4196.41	12701.3	-54.2536	0	19.0748	15.399	14.7841	0	0	0.113257	97.0487	-523.713	42.8767	151.161	0	30.9247	29.2662	73.7733	1
2463	0	0	463	1	311.669	182.017	129.651	0	0	49.0341	0.784591	289.79	270.804	4136.69	12755.7	-289.79	0	15.2972	16.3165	13.9728	0	0	0.109051	114.667	-527.41	61.507	153.754	0	48.263	46.2659	180.087	1
2464	0	0	464	1	358.539	167.768	190.771	0	0	57.2936	23.5529	100.267	312.987	4228.09	12732.9	-100.267	0	14.6027	17.0951	14.6697	0	0	0.103744	115.126	-533.281	51.1199	163.097	0	41.7071	40.0292	96.8689	1
2465	0	0	465	1	423.223	237.564	185.658	0	0	53.9843	27.1236	337.557	449.599	4131.74	12729.4	-337.557	0	26.5708	14.7381	14.0392	0	0	0.299237	118.969	-529.619	38.5768	170.581	0	30.6336	29.4202	133.085	1
2467	0	0	467	1	393.395	184.556	208.839	0	0	4.58392	84.835	5.90097	222.152	4181.14	12771.3	-5.90097	0	9.55623	15.7588	14.7213	0	0	0.185707	117.505	-526.606	43.8659	127.548	0	55.6321	53.5351	132.711	1
2471	0	0	471	1	332.212	142.959	189.253	0	0	-5.78808	12.0939	-102.379	226.753	4291.17	12644.7	102.379	0	9.20562	14.6511	13.3881	0	0	0.0866678	166.346	-525.481	53.981	163.771	0	49.7498	47.7947	137.793	1
2482	0	0	482	1	285.8	139.786	146.014	0	0	55.0297	50.8464	-32.567	177.562	4130.69	12705.6	32.567	0	7.40015	15.9916	14.6285	0	0	0.225527	120.681	-528.742	70.562	121.523	0	67.1525	64.6325	168.07	1
2491	0	0	491	1	329.947	204.754	125.193	0	0	58.9244	-2.77704	134.181	256.407	4126.8	12759.3	-134.181	0	12.3999	15.5391	14.6272	0	0	0.172149	131.33	-529.97	56.4585	154.421	0	49.2445	47.5586	117.373	1
2497	0	0	497	1	376.239	161.684	214.555	0	0	42.9393	2.34456	-15.1304	280.179	4242.44	12654.5	15.1304	0	11.9344	15.2307	13.9636	0	0	0.205545	134.837	-533.116	45.8888	166.268	0	42.7212	41.4054	104.604	1
2501	0	0	501	1	434.837	244.708	190.129	0	0	38.4037	19.6264	260.647	442.377	4147.32	12736.9	-260.647	0	24.2362	14.7859	13.3857	0	0	0.0914713	118.829	-525.78	36.8072	215.01	0	29.8474	28.2855	103.901	1
2505	0	0	505	1	302.423	158.674	143.749	0	0	26.4342	15.7671	241.365	178.964	4159.29	12840.4	-241.365	0	9.63587	15.7673	14.0439	0	0	0.145278	112.359	-522.48	63.8805	138.443	0	68.7414	65.9874	224.931	1
2517	0	0	517	1	362.756	210.362	152.394	0	0	61.4763	55.8752	-17.7134	360.468	4223.9	12700.6	17.7134	0	15.1693	14.5224	14.2459	0	0	0.0934214	129.815	-530.68	48.0767	191.112	0	34.2839	33.0375	83.8246	1
2520	0	0	520	1	348.327	193.411	154.916	0	0	65.8917	-31.0261	142.943	273.782	4219.49	12787.5	-142.943	0	13.4238	15.0479	13.8633	0	0	0.0622737	117.39	-524.326	51.0927	148.221	0	45.1788	43.4957	108.539	1
2527	0	0	527	1	276.416	131.39	145.026	0	0	25.7321	13.9822	-130.141	166.248	4558.63	12842.2	130.141	0	6.64653	15.2639	14.2925	0	0	0.0315431	121.131	-524.551	72.8998	127.265	0	68.0098	65.1903	202.21	1
2531	0	0	531	1	340.027	138.156	201.872	0	0	61.7683	12.4787	70.99	233.727	4223.61	12843.7	-70.99	0	10.6372	14.7745	14.0662	0	0	0.024825	99.7687	-515.666	52.8784	133.809	0	52.4604	50.3383	122.399	1
2533	0	0	533	1	319.286	111.357	207.929	0	0	95.8592	23.7416	196.12	257.501	4189.52	12732.7	-196.12	0	13.1432	15.4267	14.4724	0	0	0.221338	114.002	-524.036	59.0241	156.836	0	49.2141	46.5724	137.394	1
2535	0	0	535	1	326.927	184.738	142.188	0	0	16.4394	-23.4122	96.0074	245.978	4169.28	12779.9	-96.0074	0	11.5924	15.5008	14.9117	0	0	0.304205	108.384	-525.775	57.4679	131.927	0	51.0747	49.0296	118.066	1
2540	0	0	540	1	395.98	188.212	207.769	0	0	45.656	29.3857	-16.941	247.253	4239.72	12527.8	16.941	0	10.4607	13.9346	13.6689	0	0	0.052672	137.971	-525.688	41.6604	115.853	0	47.0044	45.5841	114.933	1
2541	0	0	541	1	307.418	165.803	141.615	0	0	-1.37755	10.6265	126.076	318.693	4187.1	12745.9	-126.076	0	15.3902	14.8033	14.0579	0	0	0.184855	128.748	-530.038	61.3843	163.178	0	39.7093	37.8044	93.258	1
2542	0	0	542	1	303.619	177.39	126.228	0	0	27.0561	69.002	170.009	263.194	4158.66	12787.1	-170.009	0	13.1222	14.5209	14.0034	0	0	0.287549	101.419	-516.603	62.1788	128.005	0	47.0741	45.1202	120.521	1
2543	0	0	543	1	309.497	196.141	113.356	0	0	51.0615	21.3553	45.9909	235.39	4333.98	12834.8	-45.9909	0	10.4774	14.1269	13.6952	0	0	0.0981054	93.4773	-510.769	59.7117	129.118	0	50.5591	48.5801	120.702	1
2544	0	0	544	1	342.105	141.529	200.577	0	0	-45.5197	-31.1673	-81.0699	183.92	4231.24	12787.6	81.0699	0	7.70228	13.4555	13.7386	0	0	0.185357	141.899	-526.407	51.032	135.771	0	59.6962	58.1727	155.606	1
2545	0	0	545	1	294.945	163.181	131.763	0	0	53.5507	-19.4427	253.145	206.686	4231.83	12875.6	-253.145	0	11.2793	15.4138	13.0638	0	0	0.190984	106.789	-516.917	64.7711	133.956	0	59.2284	56.1671	199.92	1
2553	0	0	553	1	315.73	153.672	162.058	0	0	-11.6698	23.8564	-26.0355	193.618	4197.39	12832.3	26.0355	0	8.21177	15.4478	14.5058	0	0	0.0480937	124.829	-528.115	60.0714	139.575	0	61.4536	59.3051	149.001	1
2557	0	0	557	1	290.126	168.81	121.316	0	0	53.214	-11.2646	10.5448	157.961	4431.49	12767.7	-10.5448	0	6.87575	14.3465	14.0639	0	0	0.196834	123.255	-523.329	66.422	132.686	0	71.8733	70.8443	173.9	1
2562	0	0	562	1	308.728	165.207	143.521	0	0	-23.2847	-25.7858	303.825	247.286	4109.34	12682.6	-303.825	0	14.4339	13.5394	13.9145	0	0	0.168865	118.3	-521.413	59.5528	143.917	0	49.1941	46.709	201.022	1
2563	0	0	563	1	350.78	186.941	163.84	0	0	25.2774	-31.1594	65.7355	254.817	4160.44	12688	-65.7355	0	11.6991	14.5065	14.9785	0	0	0.0355989	125.269	-528.061	51.0476	159.337	0	48.5455	46.0268	114.722	1
2564	0	0	564	1	495.662	241.016	254.646	0	0	17.0326	-12.1536	94.3766	456.82	4168.69	12768.6	-94.3766	0	21.4399	13.9817	13.975	0	0	0.10665	95.1864	-516.502	30.6433	185.187	0	28.3223	27.1202	66.7741	1
2565	0	0	565	1	429.509	241.62	187.889	0	0	85.3012	-33.1694	80.2428	308.083	4200.08	12690	-80.2428	0	14.2629	15.1967	13.0318	0	0	0.178742	104.08	-518.056	37.4521	130.825	0	40.2635	38.2872	94.4692	1
2566	0	0	566	1	283.192	127.209	155.983	0	0	47.3027	-54.7905	208.051	230.865	4138.42	12711.6	-208.051	0	12.1497	14.3036	14.1934	0	0	0.178864	124.107	-525.694	68.9882	165.421	0	52.2734	49.5562	156.681	1
2574	0	0	574	1	361.948	177.05	184.898	0	0	-9.99064	-16.6529	94.6588	260.342	4096.05	12673.5	-94.6588	0	12.2959	14.1524	13.9806	0	0	0.170795	105.888	-516.533	47.7559	130.35	0	47.0848	44.477	110.976	1
2576	0	0	576	1	383.718	193.912	189.806	0	0	1.95631	42.1012	129.471	339.784	4183.76	12814	-129.471	0	16.3831	14.3087	14.4488	0	0	0.204825	147.395	-540.027	44.3339	165.735	0	37.3601	35.5914	88.5788	1
2577	0	0	577	1	408.504	231.369	177.135	0	0	32.9232	14.5157	95.6103	290.751	4053.14	12742	-95.6103	0	13.561	14.6658	13.714	0	0	0.116217	104.702	-519.241	40.3176	133.561	0	42.7208	41.0393	101.408	1
2578	0	0	578	1	374.746	190.037	184.708	0	0	68.6917	35.9164	-98.5994	313.599	4216.69	12720.6	98.5994	0	12.5978	14.3718	13.4911	0	0	0.162223	104.657	-517.648	45.2301	147.71	0	37.161	36.1346	103.348	1
2579	0	0	579	1	378.744	180.133	198.611	0	0	23.5212	11.1661	63.0631	249.256	4261.86	12845	-63.0631	0	11.3131	14.9563	14.1425	0	0	0.0091441	131.04	-531.972	45.3978	129.857	0	49.4514	47.1085	115.558	1
2581	0	0	581	1	403.139	207.668	195.471	0	0	40.2884	-25.7025	190.487	232.376	4245.09	12682.5	-190.487	0	11.9454	14.3014	13.9129	0	0	0.109275	129.302	-527.543	40.9874	160.695	0	51.1552	49.23	143.408	1
2585	0	0	585	1	333.564	163.496	170.068	0	0	23.7228	8.53093	106.618	193.462	4162	12747.9	-106.618	0	9.13607	14.9322	14.3444	0	0	0.184101	110.93	-522.313	54.775	134.12	0	63.4553	60.7303	146.546	1
2595	0	0	595	1	254.678	130.035	124.644	0	0	27.2499	8.9313	206.778	251.427	4158.47	12747.5	-206.778	0	13.0807	14.7944	13.6975	0	0	0.128594	126.944	-526.723	81.0221	157.543	0	49.1304	46.7721	143.066	1
2596	0	0	596	1	342.24	209.282	132.958	0	0	-43.8721	-119.214	-229.593	215.345	4229.59	12975.4	229.593	0	9.05052	14.9566	14.184	0	0	0.105073	113.863	-522.731	52.6294	138.164	0	52.6002	49.5749	177.911	1
2600	0	0	600	1	290.499	117.908	172.59	0	0	46.6419	-18.9921	113.032	233.56	4238.74	12775.5	-113.032	0	11.124	13.5286	13.2485	0	0	0.0592684	109.856	-514.801	64.391	142.115	0	50.5789	48.7923	118.338	1
2603	0	0	603	1	320.955	161.874	159.081	0	0	-99.8779	196.29	-58.0416	174.932	4185.94	12859.2	58.0416	0	7.43143	14.8098	14.0211	0	0	0.109736	136.373	-529.285	57.5529	153.327	0	65.4375	62.8853	164.638	1
2605	0	0	605	1	295.621	169.858	125.763	0	0	41.4101	-6.71293	154.19	247.982	4343.63	12763.2	-154.19	0	12.2551	14.1925	14.0215	0	0	0.173928	109.007	-516.344	64.362	131.694	0	47.8933	46.5742	120.664	1
2606	0	0	606	1	309.156	177.608	131.548	0	0	69.5255	28.9011	122.996	249.802	4315.51	12727.6	-122.996	0	11.8843	13.8522	12.8973	0	0	0.205247	165.022	-526.244	58.6917	159.218	0	47.4467	45.8127	112.246	1
2608	0	0	608	1	298.77	159.91	138.86	0	0	6.34547	65.9278	17.7443	156.7	4079.71	12690.6	-17.7443	0	6.81295	14.5021	13.1149	0	0	0.231954	115.008	-517.544	62.657	107.214	0	74.9875	70.5146	180.862	1
2613	0	0	613	1	365.023	208.783	156.24	0	0	46.9866	12.1535	260.313	206.535	4039.07	12744.3	-260.313	0	11.3078	14.8229	12.9801	0	0	0.340813	145.429	-528.196	46.889	184.311	0	58.5547	56.3793	207.071	1
2614	0	0	614	1	371.075	163.359	207.716	0	0	-78.8791	61.8173	31.5286	234.815	4164.94	12694.7	-31.5286	0	10.5726	14.0985	13.9052	0	0	0.245589	116.967	-520.17	45.9823	125.955	0	51.1783	47.8285	121.105	1
2617	0	0	617	1	300.953	156.626	144.327	0	0	40.4676	-14.7517	183.79	188.375	4244.91	12671.6	-183.79	0	9.59808	14.2442	13.7885	0	0	0.213748	98.591	-512.539	62.4689	136.342	0	62.1151	59.9451	169.587	1
2624	0	0	624	1	342.733	142.817	199.915	0	0	72.8287	43.8937	-7.57185	283.864	4112.89	12812.2	7.57186	0	12.0487	14.4502	13.2844	0	0	0.141264	154.403	-535.867	51.33	167.405	0	42.2332	41.3146	103.982	1
2625	0	0	625	1	376.834	203.292	173.542	0	0	-9.88695	-42.0979	351.216	396.908	4095.95	12798.6	-351.216	0	24.2907	13.4811	13.5576	0	0	0.271324	118.853	-523.037	44.3109	166.501	0	33.1229	32.1939	151.716	1
2630	0	0	630	1	310.503	137.402	173.102	0	0	26.4605	25.3549	65.4566	197.654	4458.24	12830.8	-65.4566	0	8.96503	14.0859	13.6978	0	0	0.14025	114.358	-518.195	59.3875	133.516	0	59.1825	57.2813	141.154	1
2636	0	0	636	1	369.693	184.973	184.721	0	0	88.2965	-44.4053	-135.848	283.163	4296.74	12900.5	135.848	0	11.4634	14.4135	12.94	0	0	0.05107	120.413	-521.461	45.7334	140.842	0	40.0028	38.0048	120.39	1
2644	0	0	644	1	355.713	200.93	154.783	0	0	40.5926	-21.4795	258.119	312.85	4145.13	12778	-258.119	0	17.1939	14.1322	13.9473	0	0	0.106161	144.825	-535.592	48.9279	160.194	0	39.9479	38.1405	140.658	1
2650	0	0	650	1	282.505	150.791	131.714	0	0	-27.8624	-9.45045	143.886	173.079	4113.92	12765.9	-143.886	0	8.58569	14.2383	13.6056	0	0	0.204327	140.28	-525.448	68.4279	145.716	0	68.1499	65.6657	164.39	1
2652	0	0	652	1	260.692	172.768	87.9247	0	0	12.2381	12.7506	193.174	197.385	4173.48	12743.7	-193.174	0	10.1507	14.0462	12.9302	0	0	0.109053	123.787	-517.92	75.9849	155.715	0	60.2361	57.1652	165.431	1
2653	0	0	653	1	332.691	172.963	159.727	0	0	-0.642538	-28.9967	98.0582	276.29	4286.02	12885.1	-98.0582	0	13.1028	13.9821	12.9681	0	0	0.196471	115.133	-515.519	52.9085	118.797	0	43.7686	41.088	101.391	1
2654	0	0	654	1	335.469	173.905	161.564	0	0	-20.2893	-101.052	325.82	234.425	4106.35	12757.9	-325.82	0	14.2462	14.053	13.2087	0	0	0.263121	123.623	-520.826	52.5512	134.712	0	51.8386	50.4971	218.416	1
2658	0	0	658	1	311.536	123.659	187.876	0	0	-161.425	-42.9679	-184.105	177.615	4247.49	12998.8	184.105	0	7.6237	15.5006	13.4417	0	0	0.339364	103.893	-518.461	60.1993	130.245	0	62.651	56.8572	196.391	1
2660	0	0	660	1	299.147	157.353	141.794	0	0	-134.247	176.298	129.595	181.442	4220.31	12580.2	-129.595	0	9.22692	14.8305	13.0309	0	0	0.210188	154.146	-531.769	62.7829	161.968	0	63.8941	59.9896	149.599	1
2670	0	0	670	1	329.784	164.719	165.065	0	0	54.1588	22.6587	188.741	270.319	4231.22	12634.2	-188.741	0	13.7373	13.7943	13.661	0	0	0.0717387	102.973	-513.739	54.0612	123.326	0	44.3153	42.6306	124.275	1
2671	0	0	671	1	347.62	175.81	171.81	0	0	-29.4125	-3.63953	88.2956	242.377	4314.79	12760.1	-88.2956	0	11.4023	14.4155	13.187	0	0	0.143445	126.508	-522.443	50.1769	139.361	0	48.8217	47.0708	114.071	1
2672	0	0	672	1	369.896	194.857	175.038	0	0	13.3007	72.3009	207.529	291.093	4172.42	12783.8	-207.529	0	15.1106	14.9083	13.7275	0	0	0.199106	146.791	-538.006	46.63	166.254	0	43.1799	41.0182	125.387	1
2673	0	0	673	1	355.105	223.675	131.43	0	0	68.353	33.8623	236.816	359.846	4117.37	12722.6	-236.816	0	19.1453	13.8883	13.3473	0	0	0.248679	116.797	-518.828	48.3874	148.176	0	35.1507	33.1631	115.523	1
2674	0	0	674	1	413.565	217.801	195.764	0	0	25.064	42.3238	91.1213	336.298	4160.66	12714.2	-91.1213	0	15.5774	13.3636	12.3806	0	0	0.208071	119.898	-517.153	38.1055	152.524	0	36.5038	34.4732	85.6511	1
2676	0	0	676	1	362.511	208.164	154.348	0	0	31.8226	6.31029	39.4076	328.866	4253.56	12650.5	-39.4076	0	14.6258	14.1553	13.0687	0	0	0.156429	118.546	-521.227	46.953	168.377	0	36.8454	35.3912	88.4412	1
2677	0	0	677	1	330.908	179.514	151.394	0	0	60.0446	43.7522	-27.1724	288.032	4225.34	12712.7	27.1724	0	12.0578	13.8943	13.3025	0	0	0.119648	125.449	-521.101	53.556	167.93	0	40.8588	39.5255	100.408	1
2679	0	0	679	1	343.86	222.871	120.989	0	0	32.5171	-13.2252	351.993	384.174	4153.2	12670	-351.993	0	23.215	13.3462	13.2634	0	0	0.161399	128.955	-523.495	50.1707	187.09	0	34.3252	33.0479	159.253	1
2680	0	0	680	1	343.941	215.203	128.739	0	0	77.9637	-42.9209	227.396	307.248	4207.42	12699.7	-227.396	0	16.3857	14.1482	12.6114	0	0	0.0696345	138.362	-528.291	50.2416	169.384	0	39.7873	37.7727	125.023	1
2684	0	0	684	1	361.077	219.218	141.859	0	0	49.827	-47.6751	191.728	276.681	4135.89	12604.8	-191.728	0	14.2983	13.9083	13.302	0	0	0.140447	105.366	-515.277	47.2217	139.247	0	43.1917	41.51	122.444	1
2688	0	0	688	1	338.393	171.965	166.428	0	0	29.6048	-11.7026	166.672	272.695	4255.78	12768.2	-166.672	0	13.6754	13.99	13.2143	0	0	0.145628	109.346	-516.362	51.8458	147.693	0	43.9958	42.3599	112.114	1
2689	0	0	689	1	244.077	135.664	108.412	0	0	43.8753	-31.4599	117.797	183.864	4141.84	12787.9	-117.797	0	8.8244	14.459	13.2261	0	0	0.185847	133.381	-524.741	85.1556	172.92	0	64.5256	62.5866	150.035	1
2692	0	0	692	1	329.967	174.688	155.279	0	0	86.2705	-2.26846	118.518	254.045	4099.45	12758.7	-118.518	0	12.087	14.6188	13.1573	0	0	0.176462	120.246	-519.613	54.2726	155.327	0	48.4537	46.6482	113.335	1
2697	0	0	697	1	316.931	189.36	127.571	0	0	132.773	-13.8259	344.002	265.169	4152.61	12670.6	-344.002	0	15.777	13.3858	13.0183	0	0	0.116896	93.2339	-505.4	56.2698	147.55	0	47.9337	45.842	216.225	1
2702	0	0	702	1	295.977	152.796	143.181	0	0	-23.5724	-21.3432	-110.069	172.768	4308.95	12777.8	110.069	0	7.0793	14.539	13.0802	0	0	0.128276	105.566	-511.717	63.5361	126.097	0	62.5622	60.8719	178.364	1
2703	0	0	703	1	309.247	121.85	187.397	0	0	31.302	47.6637	-5.75063	197.546	4154.42	12808.5	5.75063	0	8.41745	15.3401	13.6733	0	0	0.120295	126.086	-526.496	60.962	137.717	0	59.9766	58.3755	146.036	1
2704	0	0	704	1	342.262	183.78	158.482	0	0	52.7336	-19.0407	33.6501	283.376	4132.99	12675.9	-33.6501	0	12.5879	13.5431	13.2832	0	0	0.136479	116.787	-518.414	50.6895	143.688	0	42.2048	40.2794	102.214	1
2705	0	0	705	1	406.267	198.431	207.837	0	0	-17.8289	38.1822	73.8006	367.928	4203.55	12718.3	-73.8006	0	16.919	14.2909	13.4433	0	0	0.244964	135.757	-528.42	40.2492	192.081	0	34.2275	32.3329	80.5826	1
2706	0	0	706	1	286.478	132.667	153.811	0	0	90.1717	48.6728	192.309	228.361	4294.87	12807.5	-192.309	0	11.5852	13.2075	13.2049	0	0	0.186362	120.454	-516.672	65.3036	142.608	0	51.4582	48.7642	144.652	1
2709	0	0	709	1	356.48	177.269	179.211	0	0	49.4757	60.5977	330.391	255.101	4136.24	12695.9	-330.391	0	14.9487	13.3742	12.6687	0	0	0.18644	149.048	-525.471	47.1932	148.826	0	48.9334	46.5694	211.281	1
2710	0	0	710	1	353.768	185.848	167.921	0	0	56.9468	-15.1974	89.8469	376.792	4228.43	12771.7	-89.8469	0	17.5404	13.8151	12.1243	0	0	0.168479	119.029	-517.237	47.5933	194.056	0	32.5483	31.3554	76.4289	1
2711	0	0	711	1	299.472	189.583	109.889	0	0	127.32	58.7442	266.771	245.096	4158.06	12797.4	-266.771	0	13.3899	14.0263	13.5554	0	0	0.174477	110.285	-517.63	62.4342	125.467	0	50.6028	47.8446	181.196	1
2715	0	0	715	1	292.331	141.444	150.887	0	0	19.1862	27.7102	-152.081	167.116	4365.85	12828.4	152.081	0	6.62573	14.0339	12.9812	0	0	0.17179	128.006	-519.422	64.045	132.163	0	64.6939	62.5184	202.452	1
2719	0	0	719	1	341.163	193.055	148.108	0	0	7.97821	67.8309	300.564	256.066	4177.74	12788.3	-300.564	0	14.6536	14.0362	13.2615	0	0	0.269581	104.954	-513.919	51.3156	132.146	0	48.676	46.0932	189.621	1
2722	0	0	722	1	389.396	192.188	197.208	0	0	55.5749	-20.1107	152.344	329.697	4130.15	12776.6	-152.344	0	16.2837	13.2406	12.9119	0	0	0.12147	122.094	-519.608	41.721	175.758	0	36.847	35.6697	91.4099	1
2723	0	0	723	1	342.835	175.22	167.614	0	0	46.4009	-15.609	123.125	218.753	4238.98	12772.1	-123.125	0	10.5091	13.6898	12.0491	0	0	0.0605034	125.519	-517.248	49.615	143.017	0	53.1925	51.3568	124.021	1
2724	0	0	724	1	345.174	188.494	156.68	0	0	94.7557	65.2999	258.163	338.898	4190.62	12790.8	-258.163	0	18.3575	13.3829	12.6114	0	0	0.108105	126.065	-522.709	49.3785	165.58	0	36.93	34.7634	127.394	1
2730	0	0	730	1	273.243	137.689	135.554	0	0	42.987	20.1145	128.843	155.538	4142.73	12636.7	-128.843	0	7.46736	14.1936	12.97	0	0	0.0570982	136.321	-520.167	71.0268	138.487	0	75.469	72.0388	179.427	1
2731	0	0	731	1	286.683	171.763	114.919	0	0	110.73	22.0073	244.237	224.33	4174.65	12734.5	-244.237	0	12.0141	13.1598	13.0771	0	0	0.188644	136.566	-520.967	65.0243	127.215	0	53.4562	50.1163	179.86	1
2735	0	0	735	1	247.351	139.939	107.411	0	0	69.8502	17.499	-48.5292	161.497	4215.53	13038	48.5292	0	6.69088	14.7892	13.142	0	0	0.119812	110.473	-516.972	83.7935	131.887	0	71.7299	68.6135	176.706	1
2738	0	0	738	1	353.156	192.996	160.159	0	0	80.6708	-5.54072	35.8567	245.638	4204.71	12662.4	-35.8567	0	10.8809	13.6119	12.2965	0	0	0.185584	118.681	-515.857	47.704	146.654	0	47.4273	45.338	113.609	1
2741	0	0	741	1	335.473	206.409	129.064	0	0	2.9357	60.8208	76.1631	301.601	4282.44	12795.3	-76.1631	0	13.806	14.0164	13.5181	0	0	0.198925	114.503	-519.564	52.7963	153.124	0	40.7899	38.6776	95.2678	1
2743	0	0	743	1	273.868	136.319	137.549	0	0	33.9367	-27.2253	189.057	216.944	4151.78	12783.7	-189.057	0	11.1497	13.481	12.5414	0	0	0.160185	110.362	-508.634	69.3011	142.46	0	53.8918	51.8913	146.495	1
2748	0	0	748	1	280.463	134.982	145.481	0	0	71.8914	-4.86268	0.453796	142.592	4213.49	12761.3	-0.453796	0	6.14345	14.3548	13.0715	0	0	0.158537	131.513	-523.545	68.6272	140.837	0	79.4066	77.4404	190.46	1
2751	0	0	751	1	336.871	192.654	144.217	0	0	5.40773	15.8942	-54.6098	166.443	4080.65	12640.9	54.6098	0	6.91357	13.9806	13.5885	0	0	0.0848854	122.837	-521.73	52.5091	145.364	0	68.1566	65.1771	173.823	1
2762	0	0	762	1	258.787	105.86	152.927	0	0	-8.1748	45.5886	-65.1282	199.637	4193.9	12611.2	65.1282	0	8.21496	13.3388	12.8299	0	0	0.178965	132.632	-520.71	75.6745	152.046	0	55.5916	53.0504	142.805	1
2763	0	0	763	1	357.517	174.203	183.314	0	0	17.4582	48.0623	22.6185	242.369	4168.26	12708.4	-22.6185	0	10.5809	12.8587	12.6744	0	0	0.207127	144.097	-522.581	46.6127	162.11	0	48.2627	45.6946	115.274	1
2766	0	0	766	1	253.779	154.985	98.7941	0	0	70.8841	-81.9125	260.354	187.192	4413.82	12838.4	-260.354	0	10.4337	14.1565	12.3727	0	0	0.0628466	81.8047	-500.13	78.407	108.044	0	61.1543	59.3869	219.233	1
2769	0	0	769	1	293.552	146.975	146.578	0	0	74.3111	85.2048	148.269	271.781	4111.41	12671.3	-148.269	0	13.1854	13.6389	13.4628	0	0	0.287001	93.7638	-509.295	63.7714	112.739	0	45.1312	42.8527	111.78	1
2777	0	0	777	1	230.511	109.772	120.739	0	0	-24.838	92.2897	-63.492	127.635	4409.88	12763.9	63.492	0	5.24975	14.2304	13.3385	0	0	0.274291	113.135	-512.672	92.8204	127.693	0	85.0995	84.0229	219.244	1
2778	0	0	778	1	299.889	146.951	152.938	0	0	76.2413	-11.0189	148.821	178.301	4408.46	12767.5	-148.821	0	8.74668	13.5679	13.9534	0	0	0.136433	145.398	-525.436	62.2409	148.046	0	64.1947	62.5069	160.909	1
2784	0	0	784	1	332.292	151.825	180.467	0	0	59.5683	30.2774	241.861	307.383	4126.15	12726.2	-241.861	0	16.4579	13.179	12.6769	0	0	0.0514635	123.096	-518.703	52.039	161.926	0	39.7429	37.5094	132.871	1
2793	0	0	793	1	285.395	149.305	136.091	0	0	29.868	-27.656	-152.222	218.88	4255.51	12584.8	152.222	0	8.79527	13.9045	12.6645	0	0	0.0438483	115.443	-513.36	65.826	141.251	0	49.4375	47.4121	154.33	1
2797	0	0	797	1	335.911	180.521	155.39	0	0	53.1883	-31.6805	169.016	304.25	4132.53	12688.5	-169.016	0	15.3132	14.2613	13.2825	0	0	0.244375	129.442	-528.476	52.6927	176.067	0	40.458	38.5116	104.603	1
2803	0	0	803	1	308.055	173.208	134.847	0	0	52.466	37.4621	299.49	234.376	4133.25	12719	-299.49	0	13.3149	12.3217	12.3934	0	0	0.133878	119.676	-510.947	56.9099	136.029	0	50.6862	47.9068	201.845	1
2812	0	0	812	1	297.264	177.79	119.474	0	0	28.471	-62.7705	401.291	342.355	4157.25	12719.6	-401.291	0	21.9597	13.0044	13.0598	0	0	0.239128	123.691	-522.405	61.4402	165.106	0	41.0994	38.7239	225.065	1
2813	0	0	813	1	254.221	133.233	120.988	0	0	-8.39495	-13.9464	-10.1774	152.525	4293.78	12770.4	10.1774	0	6.59424	13.6359	12.597	0	0	0.181507	112.917	-510.704	77.8098	129.494	0	72.1923	69.9089	172.627	1
2819	0	0	819	1	357.122	197.521	159.601	0	0	52.5777	52.171	207.287	328.717	4232.8	12804	-207.287	0	16.9747	12.8876	12.2962	0	0	0.199382	107.236	-509.887	46.4119	152.189	0	36.5354	34.7644	107.627	1
2820	0	0	820	1	345.845	189.807	156.038	0	0	-52.8883	76.0331	-147.387	183.391	4138.95	12580.8	147.387	0	7.3304	13.9403	12.7894	0	0	0.121854	138.577	-523.099	49.8348	122.12	0	59.121	56.5804	185.132	1
2824	0	0	824	1	293.563	154.586	138.977	0	0	-8.60592	-22.0599	263.442	287.084	4194.33	12778.5	-263.443	0	16.0122	12.9913	12.4793	0	0	0.164941	115.975	-514.597	61.9019	171.52	0	41.6507	39.4266	147.677	1
2825	0	0	825	1	342.19	186.266	155.924	0	0	45.4695	-13.1591	21.8195	197.421	4439.23	12769.6	-21.8195	0	8.67936	13.5179	12.8096	0	0	0.0358342	137.873	-519.447	50.2792	163.547	0	56.6652	55.6914	137.491	1
2828	0	0	828	1	285.75	169.565	116.185	0	0	30.3898	-3.7628	300.07	293.146	4254.99	12859.9	-300.07	0	16.79	13.4161	13.1812	0	0	0.177715	126.504	-523.714	65.7722	137.939	0	41.9204	39.8519	165.845	1
2829	0	0	829	1	354.749	169.934	184.815	0	0	-24.177	-33.729	171.305	225.541	4110.24	12690.5	-171.305	0	11.5398	13.386	12.5052	0	0	0.137843	124.132	-515.322	47.3995	115.68	0	51.669	48.8531	134.272	1
2837	0	0	837	1	298.756	134.25	164.506	0	0	-8.60153	6.87947	201.609	165.42	4094.66	12749.6	-201.609	0	8.62396	12.6756	12.5881	0	0	0.123005	147.035	-522.489	60.1075	140.54	0	68.4074	65.208	198.737	1
2845	0	0	845	1	326.838	135.045	191.793	0	0	5.16467	30.5468	57.4148	200.2	4080.9	12725.9	-57.4148	0	9.04011	13.6601	12.839	0	0	0.17873	129.586	-517.458	53.8826	143.256	0	59.1015	55.7709	139.852	1
2853	0	0	853	1	326.75	151.083	175.667	0	0	65.3986	90.3679	325.659	260.633	4319.64	12666.1	-325.659	0	15.1665	12.7366	12.8561	0	0	0.15841	122.526	-515.476	53.0805	173.154	0	45.8956	44.8577	200.724	1
2865	0	0	865	1	243.658	135.369	108.289	0	0	59.0466	-6.14205	121.6	173.532	4126.67	12663	-121.6	0	8.29875	13.0817	12.5826	0	0	0.0443943	120.113	-514.186	82.0714	126.911	0	66.5002	63.43	157.865	1
2866	0	0	866	1	314.736	153.455	161.281	0	0	-2.43786	14.1672	-2.82905	229.659	4287.82	12742.3	2.82905	0	9.91046	12.7425	12.3577	0	0	0.14551	143.137	-520.983	55.5491	143.077	0	49.0314	47.3103	117.029	1
2870	0	0	870	1	352.494	221.57	130.924	0	0	81.6887	-0.793024	78.8329	245.16	4203.69	12657.6	-78.8329	0	11.2519	12.9712	12.0391	0	0	0.172114	144.288	-519.036	47.1339	162.151	0	47.5373	45.3202	111.736	1
2871	0	0	871	1	283.135	134.042	149.093	0	0	-8.26299	-13.971	-22.5892	181.91	4193.98	12770.5	22.5892	0	7.79358	13.8431	12.5198	0	0	0.314465	163.051	-531.422	66.3514	167.103	0	61.3933	59.5852	149.062	1
2880	0	0	880	1	277.029	115.843	161.186	0	0	36.2264	42.2957	-269.422	185.772	4548.13	12913.5	269.422	0	7.24977	13.1277	12.5823	0	0	0.209984	127.147	-518.458	67.7397	149.633	0	60.6645	56.5657	228.187	1
2883	0	0	883	1	332.872	204.389	128.483	0	0	80.6696	-0.688275	193.698	196.615	4204.71	12956.5	-193.698	0	10.0534	14.3017	13.0584	0	0	0.241177	107.473	-515.331	53.2223	129.849	0	60.633	57.4427	166.614	1
2887	0	0	887	1	282.889	115.759	167.13	0	0	2.22549	72.0737	32.4105	183.617	4083.83	12784.1	-32.4105	0	8.08287	12.9493	11.9242	0	0	0.111305	131.32	-515.672	64.622	142.104	0	62.0042	59.7294	148.012	1
2888	0	0	888	1	363.733	158.877	204.856	0	0	0.761958	63.4061	-118.338	255.939	4184.96	12992.1	118.338	0	10.2194	13.6756	12.1143	0	0	0.113014	121.357	-517.344	45.6423	149.045	0	44.8258	42.0661	128.883	1
2890	0	0	890	1	352.064	158.558	193.506	0	0	18.6462	46.9958	49.5591	207.83	4167.07	12908.8	-49.5591	0	9.28051	13.2758	12.6228	0	0	0.110485	114.219	-511.816	47.9275	139.892	0	56.2407	53.4486	132.508	1
2893	0	0	893	1	324.797	117.312	207.485	0	0	47.0452	17.8891	-141.452	175.14	4238.33	12738.6	141.452	0	6.95991	12.8496	12.234	0	0	0.0709628	128.298	-514.512	53.0611	152.17	0	60.3877	59.0263	183.889	1
2898	0	0	898	1	333.233	177.149	156.084	0	0	14.4725	-23.6965	-145.528	199.516	4270.91	12879.8	145.528	0	8.03449	13.0453	11.8605	0	0	0.252748	154.207	-524.636	50.9652	161.637	0	53.5995	50.7359	163.965	1
2902	0	0	902	1	324.544	165.47	159.074	0	0	-0.122575	-34.2826	232.4	272.721	4086.18	12790.8	-232.4	0	14.7475	12.3965	12.0105	0	0	0.0850387	111.125	-506.573	52.4933	186.553	0	42.3495	40.8528	137.374	1
2903	0	0	903	1	375.754	163.403	212.351	0	0	30.7456	34.8011	136.473	302.685	4254.63	12721.7	-136.473	0	14.6335	12.4247	12.2159	0	0	0.142597	153.419	-525.387	42.8217	160.128	0	38.827	37.1338	93.7206	1
2905	0	0	905	1	302.463	149.782	152.681	0	0	44.5139	-22.318	125.503	254.873	4340.53	12778.8	-125.503	0	12.2924	13.5351	12.5027	0	0	0.142716	130.981	-517.352	59.8438	133.998	0	45.589	44.1839	108.855	1
2912	0	0	912	1	279.782	152.247	127.535	0	0	83.7339	-31.818	152.092	185.781	4301.31	12589	-152.092	0	9.18066	12.9821	12.8691	0	0	0.0808088	110.806	-506.453	66.9367	147.192	0	60.7079	58.988	151.469	1
2918	0	0	918	1	321.755	184.172	137.583	0	0	-29.7527	-41.4643	319.044	229.929	4215.47	12698.3	-319.044	0	13.6938	13.6222	12.5405	0	0	0.0338299	140.975	-519.538	54.7965	145.268	0	51.8512	49.7624	216.064	1
2919	0	0	919	1	338.121	169.755	168.366	0	0	30.104	20.5164	309.57	281.949	4255.28	12736	-309.57	0	16.2602	12.9119	12.2007	0	0	0.213588	116.185	-512.684	50.1081	145.83	0	42.6848	40.9766	172.711	1
2920	0	0	920	1	368.411	167.039	201.372	0	0	44.1798	-35.6377	-2.62528	299.61	4241.2	12792.1	2.62528	0	13.0061	12.7537	11.8214	0	0	0.255993	134.212	-517.686	43.9644	149.373	0	37.8446	36.7317	92.1526	1
2921	0	0	921	1	306.748	145.217	161.531	0	0	-6.7877	-5.14497	157.108	241.347	4192.51	12761.6	-157.108	0	12.0559	12.7268	11.9572	0	0	0.1324	141.481	-518.371	57.2169	148.598	0	48.0146	45.9011	118.034	1
2929	0	0	929	1	313.297	167.507	145.79	0	0	-178.397	-2.4604	-8.87172	189.937	4065.14	12758.9	8.87172	0	8.85686	13.0263	10.9803	0	0	0.328124	131.036	-511.953	54.7392	138.178	0	56.8543	52.2554	134.205	1
2934	0	0	934	1	295.613	163.527	132.087	0	0	33.6788	-11.3297	330.892	258.123	4052.38	12668.2	-330.892	0	15.2614	12.4392	12.3814	0	0	0.193474	128.64	-515.248	60.5468	151.284	0	46.6282	45.1975	205.384	1
2940	0	0	940	1	303.038	139.729	163.309	0	0	73.8374	52.6481	204.74	220.367	4311.2	12703.8	-204.74	0	11.3272	12.226	12.1686	0	0	0.0915376	86.2595	-494.455	57.9398	136.051	0	50.8482	48.8741	151.623	1
2947	0	0	947	1	298.427	159.282	139.145	0	0	29.8947	33.7171	306.222	209.259	4255.49	12722.8	-306.222	0	12.0138	12.4162	11.4232	0	0	0.128863	115.364	-505.193	58.6091	157.996	0	54.9753	52.6116	220.631	1
2948	0	0	948	1	302.441	134.816	167.625	0	0	66.1579	51.2523	77.2834	214.354	4318.88	12705.2	-77.2834	0	9.75493	13.1019	12.7124	0	0	0.060328	129.897	-519.324	59.6287	138.085	0	53.829	51.8708	126.457	1
2953	0	0	953	1	298.332	164.134	134.199	0	0	143.746	-31.6849	281.056	203.983	4141.63	12688.5	-281.056	0	11.4379	12.724	11.8978	0	0	0.109269	103.948	-503.967	59.5079	124.095	0	57.4154	54.0796	215.252	1
2956	0	0	956	1	314.805	157.127	157.677	0	0	22.1363	25.0897	-81.5291	243.614	4263.24	12631.7	81.5291	0	9.92081	12.5551	12.3245	0	0	0.103401	110.992	-509.355	55.3145	131.275	0	45.0772	43.4007	118.471	1
2958	0	0	958	1	342.92	169.195	173.726	0	0	51.0519	-65.1963	304.657	291.311	4134.67	12722	-304.657	0	16.919	13.9301	12.2421	0	0	0.181917	115.984	-517.009	49.9577	162.725	0	42.5026	40.6891	165.607	1
2960	0	0	960	1	343.81	181.716	162.093	0	0	108.052	-16.2066	671.124	436.585	4077.67	12772.7	-671.124	0	36.6424	11.5385	11.9833	0	0	0.0360465	92.3064	-503.257	47.6094	127.42	0	48.4917	46.1627	215.394	1
2973	0	0	973	1	282.413	156.09	126.323	0	0	40.7526	21.2192	-48.8192	169.599	4244.63	12834.9	48.8192	0	7.03217	12.8651	12.2906	0	0	0.149887	114.241	-508.345	65.1483	146.365	0	64.1351	62.2925	160.343	1
2977	0	0	977	1	392.682	212.538	180.144	0	0	32.7635	7.83622	168.294	324.959	4152.96	12748.6	-168.294	0	16.2596	12.2329	12.5607	0	0	0.107264	153.88	-525.855	40.3647	160.11	0	36.6918	35.1038	94.9427	1
2978	0	0	978	1	332.904	179.661	153.243	0	0	-32.9077	-33.6832	198.624	259.861	4118.97	12690.5	-198.624	0	13.6927	12.9488	12.0264	0	0	0.405996	126.013	-518.039	51.1089	156.912	0	44.6627	42.1874	128.174	1
2979	0	0	979	1	284.496	177.567	106.929	0	0	45.2486	-21.0195	297.484	219.116	4240.13	12777.5	-297.484	0	12.5229	12.9266	12.58	0	0	0.0772547	117.845	-514.168	64.8774	155.416	0	53.5525	51.2643	211.349	1
2986	0	0	986	1	295.542	124.872	170.669	0	0	44.9399	49.3123	104.846	220.056	4140.78	12707.2	-104.846	0	10.29	12.0188	11.6119	0	0	0.0415044	111.265	-502.561	59.2251	123.271	0	52.1203	49.2638	122.209	1
2987	0	0	987	1	322.947	155.704	167.243	0	0	-28.2581	-36.8174	-295.917	206.381	4413.3	12893	295.917	0	8.32844	12.2392	12.4053	0	0	0.116386	145.566	-521.481	53.0922	152.87	0	53.5438	50.8571	202.103	1
2989	0	0	989	1	290.72	180.313	110.408	0	0	21.7245	-9.28349	41.9356	175.163	4263.66	12666.1	-41.9356	0	7.8427	12.8523	12.1666	0	0	0.121611	103.765	-504.317	62.2637	141.319	0	63.6594	61.1243	150.008	1
3000	0	0	1000	1	264.377	139.28	125.097	0	0	102.302	2.34346	200.821	164.897	4183.08	12853.8	-200.821	0	8.47995	13.2523	12.2729	0	0	0.220597	116.219	-510.585	72.3549	123.006	0	69.742	66.7342	196.451	1
3001	0	0	1001	1	344.444	158.92	185.524	0	0	6.24099	58.5008	272.135	259.548	4179.48	12698	-272.135	0	14.4307	12.7315	11.5757	0	0	0.0901326	140.161	-519.263	48.1174	148.101	0	45.7722	42.8371	165.767	1
3003	0	0	1003	1	314.317	166.694	147.623	0	0	66.5586	-42.1712	71.3974	244.994	4218.82	12599.3	-71.3974	0	11.2924	12.9438	11.9382	0	0	0.125106	101.667	-503.423	55.4221	143.855	0	46.5679	44.5941	110.688	1
3004	0	0	1004	1	251.297	124.765	126.532	0	0	-3.82195	-22.1796	-158.71	174.996	4588.18	12878.3	158.71	0	7.04166	13.1681	12.0289	0	0	0.0699061	129.044	-514.197	77.5637	145.271	0	61.0925	57.0638	190.628	1
3006	0	0	1006	1	326.303	173.244	153.06	0	0	-11.5919	-51.7394	73.501	178.086	4396.63	12608.9	-73.501	0	8.33434	12.588	11.2868	0	0	0.0851473	120.745	-504.506	51.5665	140.895	0	60.5438	58.6701	142.164	1
3010	0	0	1010	1	313.262	138.687	174.575	0	0	-22.1217	122.497	184.568	190.565	4207.84	12833.3	-184.568	0	9.74115	12.0183	12.4577	0	0	0.0475799	141.976	-521.326	55.3019	157.805	0	58.6968	55.9021	159.894	1
3013	0	0	1013	1	254.521	149.483	105.038	0	0	24.8691	52.1415	181.492	139.487	4459.83	12704.3	-181.492	0	7.04473	12.5061	11.8827	0	0	0.142423	119.861	-508.395	74.8914	129.81	0	77.0814	74.7254	209.227	1
3017	0	0	1017	1	301.993	164.155	137.837	0	0	79.3897	-2.50153	17.3281	149.316	4205.99	12659.3	-17.3281	0	6.51256	13.1536	12.0149	0	0	0.0395838	123.744	-511.134	59.0378	118.777	0	74.0495	70.9828	177.395	1
3021	0	0	1021	1	406.236	166.756	239.48	0	0	84.888	39.881	67.8355	389.338	4200.49	12716.6	-67.8355	0	17.5799	12.7648	12.2195	0	0	0.115829	156.448	-530.533	38.6195	206.201	0	31.5527	29.9015	74.9148	1
3027	0	0	1027	1	381.314	197.055	184.259	0	0	-12.152	6.17493	41.458	220.892	4297.53	12750.3	-41.458	0	9.91316	12.2923	11.7325	0	0	0.0902508	165.803	-525.287	41.5305	152.77	0	50.4734	48.5541	119.094	1
3032	0	0	1032	1	252.971	124.543	128.428	0	0	59.1539	-21.0077	50.7354	192.441	4425.55	12677.8	-50.7354	0	8.67015	12.5895	12.22	0	0	0.0785912	113.435	-508.314	76.2326	135.77	0	57.1447	55.9827	136.497	1
3043	0	0	1043	1	303.794	140.246	163.548	0	0	-10.4728	10.4045	25.3943	211.444	4196.19	12746.1	-25.3943	0	9.35246	12.2447	11.344	0	0	0.267102	155.382	-522.568	56.854	195.393	0	52.6408	50.411	124.84	1
3046	0	0	1046	1	313.553	153.746	159.807	0	0	-46.0438	-29.2164	-38.0454	170.086	4132.1	12785.7	38.0454	0	7.30577	11.9111	11.9533	0	0	0.138033	134.93	-513.512	54.62	168.977	0	62.1956	60.8877	153.648	1
3047	0	0	1047	1	341.023	228.086	112.937	0	0	80.6779	69.8848	131.78	260.126	4105.04	12686.6	-131.78	0	12.4239	12.7062	11.5734	0	0	0.0178428	106.375	-505.817	48.7814	155.976	0	45.4833	42.9487	108.683	1
3048	0	0	1048	1	274.52	145.579	128.941	0	0	57.4331	-10.4619	-19.2701	224.025	4227.95	12667.3	19.2701	0	9.5321	12.086	12.1378	0	0	0.191002	122.485	-510.564	66.7312	149.293	0	49.0139	47.5098	119.035	1
3049	0	0	1049	1	318.495	167.108	151.386	0	0	-26.4972	68.0852	5.30924	203.726	4112.56	12688.4	-5.30924	0	8.8259	12.4628	11.2833	0	0	0.217647	123.15	-509.412	53.2651	163.003	0	54.5955	51.4792	133.256	1
3050	0	0	1050	1	315.89	198.275	117.615	0	0	55.4779	37.5524	193.629	284.59	4130.24	12718.9	-193.629	0	14.5077	12.5817	11.8621	0	0	0.178409	119.642	-510.851	54.6014	140.798	0	41.5798	39.3593	116.422	1
3051	0	0	1051	1	366.395	202.029	164.366	0	0	21.5785	41.2794	100.923	333.907	4164.14	12715.2	-100.923	0	15.6173	11.8135	11.4285	0	0	0.216101	112.218	-507.296	43.339	147.928	0	35.4543	33.445	83.288	1
3053	0	0	1053	1	344.546	186.069	158.477	0	0	49.3038	34.5899	141.303	311.513	4136.42	12721.9	-141.303	0	15.0964	12.1936	11.1185	0	0	0.123784	145.5	-521.242	47.2753	186.176	0	37.8163	35.9189	91.514	1
3057	0	0	1057	1	332.157	153.527	178.63	0	0	39.0481	-24.0898	188.242	167.915	4345.99	12780.6	-188.242	0	8.61108	12.0412	11.5312	0	0	0.122797	123.315	-505.496	50.0339	127.836	0	63.8342	61.7361	178.134	1
3062	0	0	1062	1	323.121	171.772	151.349	0	0	58.4104	-10.7119	256.05	268.814	4226.97	12667.5	-256.05	0	14.6825	12.3523	11.0825	0	0	0.158284	138.55	-512.715	51.88	165.405	0	42.8135	41.0375	149.333	1
3065	0	0	1065	1	310.085	166.518	143.568	0	0	-21.2826	61.05	149.453	205.448	4306.66	12894.8	-149.453	0	10.1386	13.0271	11.5686	0	0	0.163175	131.227	-512.322	56.2043	149.964	0	55.8064	52.2888	135.51	1
3066	0	0	1066	1	248.244	112.964	135.28	0	0	44.2926	50.3742	-138.147	156.447	4241.09	12706.1	138.147	0	6.18646	12.7844	12.1369	0	0	0.136649	108.357	-505.516	78.5934	148.696	0	67.2564	65.0572	203.593	1
3070	0	0	1070	1	298.122	115.019	183.103	0	0	56.8574	38.3917	4.19457	247.021	4228.52	12718.1	-4.19457	0	10.5959	12.2037	12.3003	0	0	0.12474	132.902	-514.946	59.4541	159.473	0	45.915	44.2162	110.432	1
3071	0	0	1071	1	291.491	159.032	132.459	0	0	-0.0883812	21.4473	132.151	186.972	4185.81	12735	-132.151	0	9.06474	12.7269	12.3033	0	0	0.0732117	114.403	-507.706	62.0422	123.592	0	61.5579	58.3807	144.859	1
3074	0	0	1074	1	307.47	150.076	157.394	0	0	73.0216	-22.8699	39.4177	246.408	4212.36	12879	-39.4177	0	10.9948	12.4118	11.6727	0	0	0.0169128	154.981	-520.909	56.3995	151.657	0	46.2926	44.1	109.781	1
3082	0	0	1082	1	256.587	113.411	143.175	0	0	-9.48715	-1.64857	-45.9402	155.302	4394.53	12758.1	45.9402	0	6.52944	12.8045	12.1773	0	0	0.115953	123.142	-508.553	74.8787	127.994	0	67.9883	66.9667	169.306	1
3085	0	0	1085	1	361.252	185.458	175.795	0	0	10.823	13.1667	220.49	252.288	4174.9	12743.3	-220.49	0	13.34	11.9985	11.7042	0	0	0.033736	143.714	-516.948	44.5498	148.973	0	45.6475	43.1013	140.813	1
3088	0	0	1088	1	300.932	159.251	141.681	0	0	76.1084	-35.3133	313.088	243.658	4508.25	12891.5	-313.088	0	14.1361	11.7963	11.4095	0	0	0.0707	175.202	-525.036	57.2353	161.512	0	46.589	46.0658	193.943	1
3090	0	0	1090	1	293.161	139.351	153.81	0	0	80.4164	53.1967	-185.745	255.61	4105.3	12603.6	185.745	0	9.9923	11.816	11.5314	0	0	0.0388158	116.338	-505.436	59.6017	163.269	0	42.4739	40.3426	140.24	1
3094	0	0	1094	1	244.835	142.204	102.631	0	0	6.89472	-58.7036	33.4131	143.427	3979.51	12815.2	-33.4131	0	6.48167	12.1526	12.0357	0	0	0.123653	133.395	-512.48	79.0599	137.75	0	74.844	73.497	180.331	1
3101	0	0	1101	1	273.398	155.285	118.113	0	0	35.7646	-8.61837	188.915	157.294	4149.96	12964.4	-188.915	0	8.05099	12.6537	11.1823	0	0	0.0692581	132.944	-510.719	66.5653	124.36	0	69.8003	67.2333	190.359	1
3102	0	0	1102	1	289.288	123.153	166.135	0	0	19.1027	45.342	133.306	191.449	4166.62	12611.5	-133.306	0	9.23352	12.7672	11.8144	0	0	0.0562967	140.558	-516.858	62.1922	124.576	0	59.6025	56.5343	142.664	1
3106	0	0	1106	1	303.427	158.813	144.614	0	0	-27.2711	41.6973	121.49	237.772	4312.65	12714.8	-121.49	0	11.4533	11.9362	10.9875	0	0	0.207323	139.39	-510.926	56.2405	166.587	0	46.53	44.6399	109.913	1
3107	0	0	1107	1	259.428	153.283	106.145	0	0	33.6181	-19.6039	253.36	196.999	4152.1	12776.1	-253.36	0	10.7821	12.2488	11.7576	0	0	0.194074	108.699	-502.413	72.2337	157.064	0	57.7051	55.0017	199.045	1
3113	0	0	1113	1	295.493	178.81	116.683	0	0	87.8645	13.3012	152.087	229.556	4197.52	12842.8	-152.087	0	11.2423	12.0852	11.514	0	0	0.154431	162.433	-519.523	59.1998	146.597	0	49.7864	47.7014	120.993	1
3114	0	0	1114	1	324.118	141.261	182.857	0	0	12.516	0.0569626	-97.3613	236.453	4173.2	12756.4	97.3613	0	9.62036	12.7898	11.591	0	0	0.0706157	112.377	-506.377	52.543	145.23	0	45.571	43.8783	126.95	1
3118	0	0	1118	1	309.358	179.776	129.582	0	0	-50.9299	27.6131	243.344	213.831	4136.99	12728.9	-243.344	0	11.7446	12.0948	11.6575	0	0	0.0850719	130.368	-509.8	55.5695	159.12	0	52.8084	49.5914	178.322	1
3124	0	0	1124	1	285.29	149.99	135.3	0	0	65.1574	-30.3198	213.935	221.353	4120.56	12786.8	-213.935	0	11.626	12.2424	12.598	0	0	0.257738	120.233	-510.928	63.8059	128.283	0	51.553	49.7367	157.955	1
3126	0	0	1126	1	401.563	159.851	241.712	0	0	30.7299	45.0323	43.4895	241.663	4154.99	12711.4	-43.4895	0	10.7202	13.1023	11.7969	0	0	0.140948	149.864	-523.561	39.175	159.208	0	48.1513	45.6195	114.931	1
3127	0	0	1127	1	288.625	148.414	140.211	0	0	42.4434	17.312	209.763	300.322	4143.28	12739.2	-209.763	0	15.6193	11.8003	11.9655	0	0	0.140533	117.469	-508.071	61.4597	177.272	0	38.8914	36.9447	116.873	1
3131	0	0	1131	1	301.974	152.007	149.967	0	0	62.4418	33.3611	-37.7114	150.346	4222.94	12822.8	37.7114	0	6.25718	12.112	11.5342	0	0	0.123355	110.052	-500.668	57.4219	117.023	0	70.6126	68.6695	174.074	1
3132	0	0	1132	1	264.969	153.745	111.224	0	0	34.8861	33.6527	127.884	216.073	4150.83	12722.8	-127.884	0	10.356	12.1743	11.3949	0	0	0.172308	116.358	-504.601	69.382	127.259	0	52.9426	50.1891	124.957	1
3133	0	0	1133	1	244.294	133.991	110.303	0	0	441.681	-163.483	229.16	204.211	4142.68	12720.6	-229.16	0	13.2667	12.3263	12.1064	0	0	0.265233	138.218	-513.206	79.7247	149.292	0	58.4936	47.0355	154.068	1
3145	0	0	1145	1	277.008	134.29	142.718	0	0	28.8457	-9.11894	36.0494	175.677	4156.87	12665.9	-36.0494	0	7.81967	13.0986	11.4162	0	0	0.0983003	116.493	-507.152	66.1494	127.035	0	63.3855	60.3478	152.033	1
3148	0	0	1148	1	256.352	147.995	108.357	0	0	16.003	58.8187	92.6799	166.444	4070.06	12697.7	-92.6799	0	7.71899	12.1404	11.1204	0	0	0.0993386	133.091	-510.221	72.3847	156.122	0	67.3047	63.2696	157.71	1
3149	0	0	1149	1	352.853	175.124	177.729	0	0	53.5765	76.8597	-25.6438	247.11	4231.8	12679.6	25.6438	0	10.3229	12.5824	11.06	0	0	0.154763	145.081	-516.239	45.9606	161.391	0	44.4288	42.9344	110.125	1
3150	0	0	1150	1	317.967	145.169	172.798	0	0	-20.9801	37.5028	-72.7845	231.664	4206.7	13018	72.7845	0	9.52694	13.044	10.9989	0	0	0.0741194	139.074	-517.946	53.6242	171.427	0	47.9622	45.0463	124.161	1
3160	0	0	1160	1	256.413	101.843	154.57	0	0	75.0126	-45.7019	196.251	172.553	4210.37	12901.8	-196.251	0	8.93226	12.3137	12.0294	0	0	0.117866	132.104	-512.275	74.0086	140.923	0	64.4652	60.9223	181.388	1
3161	0	0	1161	1	260.549	125.898	134.652	0	0	75.7243	-70.32	4.14045	143.84	4209.66	12627.5	-4.14045	0	6.33741	12.4199	11.5958	0	0	0.0890527	103.299	-498.701	71.7729	119.347	0	73.3453	70.5553	177.259	1
3166	0	0	1166	1	391.606	191.362	200.243	0	0	13.7358	-4.90196	129.178	313.995	4171.98	12661.7	-129.178	0	15.2066	11.5502	10.8714	0	0	0.171814	157.928	-520.74	38.9932	185.331	0	36.6797	34.7757	87.7631	1
3170	0	0	1170	1	299.375	176.664	122.711	0	0	14.5681	26.0256	129.447	263.788	4171.15	12730.5	-129.447	0	12.713	12.3057	10.718	0	0	0.169583	136.077	-509.574	57.4083	168.716	0	43.8232	41.504	102.636	1
3174	0	0	1174	1	289.226	193.136	96.0902	0	0	-9.22759	29.1715	293.04	245.076	4194.95	12827	-293.04	0	13.9981	12.2811	11.5524	0	0	0.0800657	163.404	-521.932	61.3411	174.98	0	47.6703	45.1416	181.808	1
3177	0	0	1177	1	267.84	151.859	115.981	0	0	61.5559	4.64746	116.189	275.254	4223.82	12751.8	-116.189	0	13.0681	11.3822	11.1949	0	0	0.140921	130.687	-509.355	66.9453	174.919	0	41.1791	39.6457	96.9388	1
3182	0	0	1182	1	269.222	121.688	147.534	0	0	38.1773	-34.9814	-116.994	177.416	4247.2	12691.8	116.994	0	7.21412	12.0747	11.5441	0	0	0.146546	133.013	-510.143	67.8498	132.201	0	57.704	56.0513	165.778	1
3188	0	0	1188	1	290.672	172.448	118.225	0	0	73.5382	9.68118	137.659	179.393	4012.52	12846.5	-137.659	0	8.67611	11.9428	12.0608	0	0	0.0614516	142.636	-511.536	61.1078	135.025	0	61.4548	61.7454	151.26	1
3195	0	0	1195	1	256.337	138.86	117.477	0	0	8.66025	85.9733	220.319	154.014	4177.06	12570.8	-220.319	0	8.10596	11.8865	10.9908	0	0	0.275821	130.118	-508.665	71.8246	150.813	0	70.3732	66.9631	220.353	1
3198	0	0	1198	1	261.021	137.036	123.985	0	0	2.421	-18.9566	143.095	173.815	4083.64	12775.4	-143.095	0	8.57245	12.7154	10.9231	0	0	0.104807	97.8397	-496.446	70.9586	126.104	0	64.2582	62.1685	153.081	1
3203	0	0	1203	1	330.614	150.998	179.616	0	0	48.2277	-9.49183	109.42	247.88	4237.15	12766	-109.42	0	11.7407	11.6814	11.2083	0	0	0.12954	113.237	-499.926	49.7525	135.343	0	45.3091	43.7203	105.911	1
3204	0	0	1204	1	210.659	113.3	97.3586	0	0	47.6956	34.0895	96.1777	160.022	4437	12722.4	-96.1777	0	7.43368	12.3404	11.3436	0	0	0.238685	118.853	-502.227	98.2037	129.232	0	67.5962	65.8003	158.852	1
3206	0	0	1206	1	207.862	100.424	107.438	0	0	-4.21158	-22.377	193.103	159.041	4189.93	12679.2	-193.103	0	8.25468	12.5708	11.2888	0	0	0.155517	135.109	-510.326	100.609	130.107	0	69.5613	65.7942	192.428	1
3208	0	0	1208	1	323.706	152.535	171.171	0	0	34.8867	-42.3707	21.9216	185.023	4250.49	12699.2	-21.9216	0	8.20897	12.2809	10.8458	0	0	0.1008	140.689	-512.156	51.4478	151.468	0	57.7382	55.5707	138.431	1
3211	0	0	1211	1	245.558	147.47	98.0873	0	0	91.9569	58.3706	78.202	169.207	4293.08	12797.8	-78.202	0	7.69449	12.2394	11.8847	0	0	0.0880594	115.538	-502.95	78.6021	130.016	0	66.3549	63.1318	153.795	1
3214	0	0	1214	1	290.718	133.897	156.82	0	0	58.6366	0.25672	80.2908	174.181	4127.08	12756.2	-80.2908	0	8.0125	12.0448	11.8624	0	0	0.106084	146.748	-513.802	60.9813	155.437	0	64.4271	62.203	150.778	1
3225	0	0	1225	1	290.132	159.304	130.828	0	0	-21.9912	84.5943	-9.07464	236.4	4407.03	12771.5	9.07464	0	10.1025	11.6998	10.9985	0	0	0.22821	131.353	-504.135	59.7369	143.843	0	45.358	44.2664	110.819	1
3226	0	0	1226	1	327.849	178.798	149.051	0	0	47.5835	0.339519	151.435	218.536	4038.48	12756.1	-151.435	0	10.7498	11.519	10.9518	0	0	0.158332	104.69	-498.162	49.9617	146.86	0	50.3172	49.0617	126.332	1
3232	0	0	1232	1	253.88	159.168	94.7121	0	0	55.2037	-38.6619	113.238	255.914	4230.18	12795.1	-113.238	0	12.2404	11.2731	10.5497	0	0	0.275713	114.852	-499.359	71.2536	174.791	0	43.1815	41.5204	101.002	1
3238	0	0	1238	1	261.267	148.935	112.331	0	0	14.1324	2.31523	133.868	214.002	4171.59	12853.8	-133.868	0	10.3959	12.5338	10.8736	0	0	0.136764	135.208	-512.693	70.5399	140.124	0	52.8794	50.9665	123.493	1
3240	0	0	1240	1	242.424	119.91	122.515	0	0	10.903	51.415	35.3842	148.34	4274.48	12705.1	-35.3842	0	6.54911	11.8335	11.4509	0	0	0.0329217	115.091	-502.651	78.7275	135.752	0	72.9595	69.5361	170.783	1
3243	0	0	1243	1	324.467	159.347	165.12	0	0	44.0636	1.1323	44.9153	235.479	4241.32	12855	-44.9153	0	10.5177	12.1736	10.3867	0	0	0.144976	128.106	-506.57	50.723	147.924	0	47.0661	44.9963	111.623	1
3244	0	0	1244	1	264.974	156.402	108.572	0	0	76.4557	16.2267	230.139	272.626	4109.26	12740.3	-230.139	0	14.4253	11.4136	9.74465	0	0	0.211565	103.508	-491.824	65.9295	162.219	0	41.642	39.5427	130.261	1
3251	0	0	1251	1	327.972	200.446	127.526	0	0	58.105	40.155	160.873	251.412	4326.94	12915.6	-160.873	0	12.3999	11.8092	10.4477	0	0	0.105678	132.878	-507.969	49.7083	167.815	0	44.841	42.2544	112.834	1
3252	0	0	1252	1	254.661	134.361	120.3	0	0	-18.4586	40.878	84.0309	166.58	4204.18	12615.9	-84.0309	0	7.73024	11.7749	11.104	0	0	0.0967043	106.514	-497.897	72.5378	140.97	0	65.473	61.8223	153.06	1
3254	0	0	1254	1	285.354	143.731	141.623	0	0	45.8592	13.5006	20.0966	193.066	4339.18	12743	-20.0966	0	8.42771	12.2533	11.7532	0	0	0.0826524	105.761	-500.013	62.7747	128.501	0	56.3904	55.1267	135.433	1
3255	0	0	1255	1	386.701	187.365	199.336	0	0	18.0549	152.296	-24.0762	234.377	4068.01	12903.2	24.0762	0	9.83178	12.787	11.9331	0	0	0.220992	144.416	-523.089	41.1806	180.298	0	47.5679	47.4558	119.327	1
3257	0	0	1257	1	302.638	180.707	121.931	0	0	37.8562	-65.0892	173.831	260.502	4247.52	12921.2	-173.831	0	13.3152	11.7777	10.7604	0	0	0.0845895	124.356	-506.058	56.0334	120.73	0	42.9196	40.5318	110.718	1
3258	0	0	1258	1	232.219	99.852	132.367	0	0	-12.8426	44.2157	84.4067	138.323	4198.56	12911.6	-84.4067	0	6.41053	12.7826	11.3376	0	0	0.102521	135.933	-512.798	85.4246	142.836	0	80.9691	75.7735	184.686	1
3269	0	0	1269	1	287.225	128.187	159.037	0	0	56.3257	-8.45258	65.4207	165.732	4129.39	12764.9	-65.4207	0	7.54017	11.9355	10.4813	0	0	0.0655876	116.296	-498.72	60.2336	128.536	0	65.5379	63.5201	154.017	1
3270	0	0	1270	1	198.557	107.999	90.5573	0	0	6.49543	-13.5911	-145.354	143.78	4478.2	12869.7	145.354	0	5.77899	11.9213	10.9283	0	0	0.126736	128.857	-506.144	105.497	140.302	0	68.7508	66.5478	213.931	1
3272	0	0	1272	1	271.49	148.825	122.665	0	0	103.659	5.24617	102.995	165.177	4381.04	12551.9	-102.995	0	7.73548	12.2073	11.7451	0	0	0.0935667	119.378	-505.774	67.4647	145.767	0	66.5012	64.9344	155.987	1
3274	0	0	1274	1	338.524	181.831	156.693	0	0	33.0273	-17.2596	91.8542	233.699	4152.69	12773.7	-91.8542	0	10.9307	11.9468	11.6919	0	0	0.109564	140.943	-513.671	48.7657	150.432	0	48.6812	46.973	113.555	1
3289	0	0	1289	1	246.543	143.905	102.638	0	0	24.1855	5.51392	137.393	160.325	4161.53	12850.6	-137.393	0	7.79761	11.724	11.2342	0	0	0.147237	117.394	-503.441	76.2414	132.599	0	68.1681	66.1395	161.648	1
3310	0	0	1310	1	249.354	128.244	121.11	0	0	-5.99567	10.3987	239.2	201.707	4391.04	12646.4	-239.2	0	10.9137	11.3492	10.4145	0	0	0.0869934	120.625	-498.255	73.0557	153.046	0	52.4983	51.2978	175.664	1
3318	0	0	1318	1	222.171	107.101	115.069	0	0	34.8308	-26.9904	123.812	126.244	4250.55	12883.1	-123.812	0	6.09274	11.8789	11.2396	0	0	0.0686199	110.773	-497.995	89.437	129.523	0	85.6736	80.9373	198.967	1
3323	0	0	1323	1	310.141	201.642	108.498	0	0	2.06661	21.762	192.751	235.084	4283.31	12635.1	-192.751	0	12.0944	11.7203	10.7956	0	0	0.212362	107.259	-499.078	54.0887	133.611	0	46.6992	45.0071	130.703	1
3328	0	0	1328	1	279.809	151.357	128.452	0	0	94.5625	53.2904	11.7369	187.483	4589.46	12802.9	-11.7369	0	8.06595	12.9319	10.6249	0	0	0.119378	136.514	-508.588	63.904	133.639	0	58.6016	55.5485	140.011	1
3334	0	0	1334	1	313.691	120.197	193.495	0	0	25.9041	65.153	96.2869	156.507	4159.82	12591.7	-96.2869	0	7.26783	11.7655	11.0738	0	0	0.198411	126.2	-507.038	53.5508	117.732	0	69.7744	66.4836	163.63	1
3335	0	0	1335	1	333.503	150.931	182.573	0	0	14.3675	54.0197	89.4987	220.886	4171.35	12702.5	-89.4987	0	10.2208	11.5488	10.2605	0	0	0.0985969	136.311	-505.979	48.1602	155.586	0	50.4818	47.4328	117.173	1
3336	0	0	1336	1	313.096	151.642	161.454	0	0	-42.5247	75.0805	-26.2191	228.014	4228.25	12581.7	26.2191	0	9.67443	11.7413	10.9975	0	0	0.199302	132.312	-510.835	53.5935	159.214	0	46.8858	44.911	115.193	1
3339	0	0	1339	1	289.639	130.69	158.949	0	0	-14.6523	-14.52	84.7133	186.999	4100.71	12771	-84.7133	0	8.75755	11.0484	11.1535	0	0	0.174568	131.634	-504.602	59.3143	126.413	0	58.2415	56.1117	136.446	1
3340	0	0	1340	1	252.105	109.58	142.525	0	0	14.6225	14.7724	85.0932	138.499	3971.78	12642	-85.0932	0	6.41505	11.6147	10.9476	0	0	0.0254722	123.985	-500.463	73.1387	104.367	0	77.4335	74.7996	183.378	1
3344	0	0	1344	1	246.92	131.92	115	0	0	169.716	-118.334	257.371	168.827	4115.66	12775.2	-257.371	0	9.51722	11.6207	10.7899	0	0	0.170142	136.317	-508.947	75.1687	151.225	0	63.8789	61.8496	221.438	1
3345	0	0	1345	1	313.113	144.83	168.282	0	0	14.8427	-16.9322	10.6326	269.432	4270.54	12773.4	-10.6326	0	11.7959	11.3191	10.4783	0	0	0.0508029	156.243	-512.732	52.6413	170.7	0	40.2839	38.8572	96.8465	1
3346	0	0	1346	1	280.577	140.102	140.475	0	0	61.1296	19.5637	-55.0448	219.791	4224.25	12736.9	55.0448	0	9.06813	11.4382	11.8177	0	0	0.160837	111.08	-501.682	63.4104	165.268	0	48.9033	47.8776	122.482	1
3349	0	0	1349	1	357.927	188.421	169.506	0	0	-13.9489	-6.10798	132.241	346.59	4100.01	12762.6	-132.241	0	16.9319	11.3315	10.2554	0	0	0.242571	145.82	-512.401	43.4882	198.059	0	33.1536	31.85	79.4389	1
3350	0	0	1350	1	360.283	174.468	185.816	0	0	11.831	48.5219	118.296	324.497	4173.89	12708	-118.296	0	15.4407	11.4826	11.294	0	0	0.235296	133.29	-513.785	44.0171	164.045	0	36.1193	33.9732	85.2732	1
3356	0	0	1356	1	288.102	121.742	166.36	0	0	-40.9705	8.86802	-67.5916	190.147	4127.03	12847.3	67.5916	0	7.92578	11.7726	11.08	0	0	0.179111	122.424	-504.548	60.529	120.489	0	54.5713	54.0641	143.348	1
3362	0	0	1362	1	290.862	128.075	162.787	0	0	20.6471	3.14854	65.7478	289.186	4165.07	12653.7	-65.7478	0	13.1815	11.1576	11.3541	0	0	0.148256	120.549	-507.213	59.315	171.664	0	39.3226	37.2724	93.7495	1
3365	0	0	1365	1	369.859	186.741	183.117	0	0	42.4228	-1.61706	4.4497	245.677	4143.3	12658.4	-4.4497	0	10.6296	12.0742	11.2326	0	0	0.153953	153.271	-517.626	42.8131	177.286	0	45.087	43.2303	110.746	1
3370	0	0	1370	1	243.914	99.8261	144.088	0	0	-61.4323	67.0603	-133.565	194.751	4346.81	12789.1	133.565	0	7.84456	11.7112	11.2048	0	0	0.166243	115.426	-503.807	77.3975	146.896	0	52.7245	51.0097	155.964	1
3385	0	0	1385	1	286.619	149.664	136.955	0	0	61.5978	33.4227	85.7084	157.671	4223.78	12922.4	-85.7084	0	7.24709	11.5371	11.7434	0	0	0.0941393	134.949	-510.36	61.5064	142.767	0	70.5095	66.1942	162.841	1
3386	0	0	1386	1	227.517	93.0691	134.448	0	0	-9.07644	8.06172	-75.3207	194.182	4194.8	12648.8	75.3207	0	8.00165	10.9961	11.1616	0	0	0.339255	126.148	-502.31	84.4699	154.772	0	53.398	51.2304	138.285	1
3391	0	0	1391	1	382.071	172.662	209.409	0	0	54.5831	65.4772	35.3615	326.513	4131.14	12691	-35.3615	0	14.321	11.4372	10.5129	0	0	0.249108	119.116	-504.584	40.01	167.629	0	35.0258	33.1753	85.4273	1
3394	0	0	1394	1	316.751	142.559	174.192	0	0	-4.41745	-34.0067	377.784	279.944	4190.14	12690.8	-377.784	0	17.5501	11.8308	9.93145	0	0	0.0904824	118.558	-502.257	51.6887	160.306	0	44.5127	42.4112	219.623	1
3407	0	0	1407	1	268.677	142.487	126.191	0	0	70.4162	54.4367	241.185	169.18	4214.96	12702	-241.185	0	9.02562	10.6245	11.4126	0	0	0.0538948	106.7	-492.145	65.887	125.934	0	63.3859	59.6987	218.483	1
3415	0	0	1415	1	290.131	124.984	165.147	0	0	23.8709	5.17291	100.703	254.329	4161.85	12851	-100.703	0	11.9518	11.5851	10.2227	0	0	0.0488987	125.646	-504.119	58.6598	155.329	0	43.889	42.455	101.747	1
3418	0	0	1418	1	340.981	154.478	186.503	0	0	80.7944	-14.2338	-133.407	243.189	4304.25	12870.4	133.407	0	9.75591	11.5883	10.7619	0	0	0.0571114	128.057	-508.174	47.1678	144.679	0	42.9568	41.1479	127.958	1
3419	0	0	1419	1	296.287	152.677	143.61	0	0	-37.4105	23.8186	-182.228	229.588	4322.79	12832.3	182.228	0	9.14864	12.1977	10.7037	0	0	0.11381	141.437	-512.074	58.1417	169.951	0	45.3015	43.142	148.634	1
3431	0	0	1431	1	279.019	155.017	124.002	0	0	3.79825	62.4524	23.806	213.734	4082.26	12793.7	-23.806	0	9.34617	11.8035	10.5975	0	0	0.246131	95.7397	-493.193	62.8107	136.288	0	51.4815	49.7324	124.306	1
3432	0	0	1432	1	281.118	136.687	144.431	0	0	5.52084	-33.0922	17.5884	145.874	4379.52	12689.9	-17.5884	0	6.45915	11.4417	10.4186	0	0	0.180427	139.342	-504.875	61.4703	155.501	0	69.8369	67.8064	166.634	1
3433	0	0	1433	1	332.023	164.514	167.508	0	0	22.7229	1.02426	306.904	250.042	4163	12755.5	-306.904	0	14.4309	10.6152	10.3007	0	0	0.224797	133.63	-502.645	47.6961	144.786	0	45.1469	43.0688	179.037	1
3435	0	0	1435	1	288.621	141.39	147.231	0	0	10.452	-33.1558	-63.7471	189.703	4175.27	12789.6	63.7471	0	7.93052	11.6838	10.6479	0	0	0.0350834	108.546	-497.955	59.7407	148.416	0	54.2347	53.0203	140.289	1
3438	0	0	1438	1	305.818	126.465	179.354	0	0	74.9035	20.0536	-148.984	170.587	4409.8	12736.4	148.984	0	6.75642	11.5568	10.411	0	0	0.0321093	143.37	-508.866	54.5951	153.04	0	57.8523	57.1164	181.572	1
3441	0	0	1441	1	247.004	112.791	134.213	0	0	71.7387	-10.963	-59.9429	167.604	4113.98	12767.4	59.9429	0	6.94012	11.5128	10.7183	0	0	0.0918824	123.845	-501.944	74.8438	159.739	0	61.3386	60.4224	159.73	1
3442	0	0	1442	1	226.533	112.292	114.241	0	0	-20.4884	-30.6805	-128.443	122.376	4405.53	12587.8	128.443	0	4.99344	11.1813	10.6198	0	0	0.34102	97.3181	-484.888	84.3244	114.193	0	78.5543	75.4967	230.929	1
3454	0	0	1454	1	281.503	135.638	145.865	0	0	15.1028	18.1183	-125.995	188.443	4270.28	12838	125.995	0	7.54669	11.7558	10.7134	0	0	0.16295	100.022	-493.377	62.1045	104.996	0	54.5722	52.3213	160.663	1
3457	0	0	1457	1	219.663	120.082	99.581	0	0	49.5671	4.48875	212.629	158.045	4235.81	12752	-212.629	0	8.25068	11.1711	10.5452	0	0	0.189872	109.067	-491.139	88.1319	110.938	0	67.092	64.3787	201.925	1
3459	0	0	1459	1	317.617	163.606	154.011	0	0	-48.5345	25.1324	115.02	186.982	4433.57	12731.3	-115.02	0	9.02387	11.1015	10.6796	0	0	0.197779	146.887	-506.495	51.5854	151.31	0	55.7672	54.0843	132.79	1
3460	0	0	1460	1	330.975	190.284	140.691	0	0	33.8891	59.2946	279.857	298.035	4151.83	12796.8	-279.857	0	16.6169	10.916	10.3148	0	0	0.187462	112.882	-495.481	48.1835	148.765	0	38.5441	36.6637	141.68	1
3461	0	0	1461	1	237.282	124.199	113.084	0	0	60.9173	-27.398	255.013	163.839	4224.46	12584.6	-255.013	0	8.96447	11.666	10.5909	0	0	0.1029	109.579	-494.028	79.4616	122.961	0	65.506	62.864	230.782	1
3480	0	0	1480	1	303.17	172.854	130.316	0	0	68.5641	54.7883	129.711	253.054	4216.82	12801.4	-129.711	0	12.0833	11.5054	10.7125	0	0	0.0890396	131.849	-508.422	55.5596	149.369	0	44.6605	42.7014	105.216	1
3481	0	0	1481	1	345	157.571	187.43	0	0	87.314	25.7683	128.503	251.835	4198.07	12631.1	-128.503	0	12.0384	10.7288	9.53468	0	0	0.0645771	141.03	-504.146	44.6606	169.376	0	43.3403	41.1457	103.102	1
3489	0	0	1489	1	323.215	175.01	148.205	0	0	37.7136	16.2642	25.1906	191.831	4148.01	12740.2	-25.1906	0	8.41073	10.776	10.1622	0	0	0.0425424	178.681	-516.868	49.5329	179.669	0	55.3136	53.2165	132.829	1
3490	0	0	1490	1	280.551	132.178	148.373	0	0	-45.5766	-26.4018	124.262	162.671	4231.3	12683.2	-124.262	0	7.98809	11.6373	10.1795	0	0	0.0563144	152.025	-508.71	61.564	144.815	0	64.8583	61.8812	152.144	1
3499	0	0	1499	1	325.932	155.389	170.543	0	0	7.67837	34.5168	154.381	271.566	4178.04	12722	-154.381	0	13.4119	10.572	10.2037	0	0	0.0254214	150.809	-509.569	48.812	168.423	0	40.9244	38.5773	100.947	1
3500	0	0	1500	1	264.325	137.953	126.372	0	0	40.7117	-18.6263	69.0245	155.47	4244.67	12675.4	-69.0245	0	7.12216	11.8284	11.4054	0	0	0.106352	103.998	-495.607	69.1724	135.403	0	69.4896	66.7366	162.805	1
3513	0	0	1513	1	231.168	108.335	122.833	0	0	-40.8216	25.4879	-48.6954	152.238	4326.2	12731	48.6954	0	6.39834	11.6488	10.6637	0	0	0.16772	125.714	-498.054	82.7274	127.682	0	66.1712	64.6451	165.627	1
3516	0	0	1516	1	238.513	112.127	126.386	0	0	78.1209	-5.30254	111.942	167.11	4107.6	12761.8	-111.942	0	7.90981	11.5293	10.3639	0	0	0.120784	113.268	-492.987	78.2151	125.733	0	65.2109	62.9934	151.394	1
3518	0	0	1518	1	321.997	197.76	124.237	0	0	1.23895	31.7364	15.909	187.332	4383.8	12924.1	-15.909	0	8.1736	11.0971	10.4243	0	0	0.306943	125.199	-498.299	50.3465	142.608	0	56.2461	53.6334	136.165	1
3530	0	0	1530	1	264.348	115.653	148.695	0	0	17.8507	16.3173	151.936	156.062	4068.21	12640.5	-151.936	0	7.69268	11.6047	10.2948	0	0	0.167259	138.18	-503.082	67.2365	140.847	0	69.1953	66.2696	170.828	1
3544	0	0	1544	1	277.953	142.31	135.642	0	0	19.1111	42.5316	254.84	219.476	4066.95	12813.6	-254.84	0	11.9664	11.0557	10.7017	0	0	0.0835945	133.016	-501.302	62.3791	157.65	0	49.9383	48.6397	175.303	1
3565	0	0	1565	1	243.002	122.787	120.215	0	0	78.5145	-3.04199	-257.023	168.078	4206.87	12859.2	257.023	0	6.61885	10.9244	10.4927	0	0	0.189826	92.5656	-486.391	75.3365	117.769	0	61.4058	58.7386	225.586	1
3568	0	0	1568	1	266.901	157.229	109.673	0	0	-33.6408	93.6445	182.403	154.236	4319.02	12762.5	-182.403	0	7.88713	11.5617	9.93704	0	0	0.191885	130.196	-499.7	65.7179	137.013	0	67.5101	65.1359	179.914	1
3573	0	0	1573	1	211.131	108.865	102.266	0	0	-43.3362	4.48401	51.8209	156.514	4029.74	12752	-51.8209	0	7.14434	10.2354	10.0312	0	0	0.2046	108.42	-489.669	90.3735	131.793	0	65.4781	62.9717	158.15	1
3576	0	0	1576	1	228.598	95.4038	133.194	0	0	70.7488	52.7303	186.852	164.119	4015.31	12703.8	-186.852	0	8.28768	10.4939	10.2073	0	0	0.0470754	135.626	-496.397	81.1293	127.45	0	63.631	60.8638	178.656	1
3578	0	0	1578	1	370.6	203.498	167.103	0	0	67.4796	4.56562	102.217	230.964	4217.9	12652.3	-102.217	0	10.821	11.2419	10.1484	0	0	0.118223	168.624	-517.774	41.3129	157.396	0	47.3296	45.3144	111.004	1
3585	0	0	1585	1	269.07	130.941	138.129	0	0	10.241	-8.23679	253.036	171.838	4075.82	12764.7	-253.036	0	9.42228	10.1551	10.8378	0	0	0.256318	169.614	-511.672	64.333	178.695	0	61.2172	58.7066	217.966	1
3590	0	0	1590	1	329.061	131.743	197.318	0	0	18.9026	-38.8812	-45.8203	185.852	4565.46	12795.4	45.8203	0	7.85954	10.6573	10.5838	0	0	0.217007	127.309	-495.874	48.5921	140.667	0	54.5695	52.557	134.169	1
3593	0	0	1593	1	305.208	137.667	167.54	0	0	7.16929	-72.084	-238.252	213.655	4377.87	12828.6	238.252	0	8.66886	11.0582	9.64411	0	0	0.121013	156.783	-507.964	53.3954	132.92	0	45.9218	44.0256	162.492	1
3606	0	0	1606	1	270.633	164.432	106.2	0	0	-18.8874	30.4941	40.3374	168.292	4304.27	12726	-40.3374	0	7.52503	10.5936	10.5	0	0	0.196095	108.427	-489.531	63.948	127.703	0	61.7576	59.2438	145.327	1
3614	0	0	1614	1	217.093	107.95	109.143	0	0	55.8482	-30.5705	-107.18	159.461	4129.87	12687.4	107.18	0	6.49056	11.0786	9.80256	0	0	0.144602	118.768	-494.262	87.9003	133.286	0	60.9928	58.7805	178.754	1
3616	0	0	1616	1	366.136	198.825	167.311	0	0	44.3782	80.4557	105.222	176.449	4340.66	12975	-105.222	0	8.23611	10.6895	10.8934	0	0	0.112014	154.14	-514.178	42.1664	151.944	0	61.292	58.2034	144.224	1
3621	0	0	1621	1	350.269	155.624	194.645	0	0	42.4187	53.083	-39.4623	345.794	4143.3	12803.1	39.4623	0	14.3522	10.5543	10.298	0	0	0.269958	133.28	-506.281	44.2402	192.904	0	31.6729	31.0396	79.9091	1
3622	0	0	1622	1	305.227	138.798	166.429	0	0	6.2338	45.5536	-62.5638	226.694	4279.15	12910.2	62.5638	0	9.31974	10.4782	10.478	0	0	0.114555	137.98	-503.976	53.7095	145.621	0	46.6346	43.8399	116.897	1
3628	0	0	1628	1	252.992	107.47	145.522	0	0	-64.065	-99.3296	-208.675	154.372	4249.79	12855.8	208.675	0	6.46422	11.4381	10.1191	0	0	0.167966	130.467	-501.447	71.1697	131.342	0	62.0188	58.8871	210.838	1
3642	0	0	1642	1	323.351	148.339	175.012	0	0	28.5383	21.4	218.045	221.806	4157.18	12735.1	-218.045	0	11.6507	11.1981	11.5136	0	0	0.104879	138.335	-510.145	51.1777	152.269	0	50.3732	47.5344	156.254	1
3643	0	0	1643	1	364.064	210.17	153.893	0	0	21.9386	45.0251	152.539	270.079	4263.44	12711.5	-152.539	0	13.2668	10.4716	10.1979	0	0	0.243818	169.033	-514.495	41.8189	171.113	0	40.3446	38.5035	100.103	1
3644	0	0	1644	1	247.363	124.184	123.179	0	0	55.4768	101.3	185.388	175.529	4130.24	12754.8	-185.388	0	8.84913	10.4014	9.99179	0	0	0.195668	153.254	-504.434	71.7461	136.287	0	60.5604	58.0589	163.572	1
3648	0	0	1648	1	278.757	107.159	171.598	0	0	71.0065	10.2044	-313.112	219.964	4513.35	12845.9	313.112	0	8.67919	10.9216	9.81732	0	0	0.0870918	111.807	-492.347	60.7973	147.59	0	48.3871	45.6708	194.741	1
3673	0	0	1673	1	268.345	142.495	125.851	0	0	59.3862	9.59362	211.477	196.299	4126.33	12746.9	-211.477	0	10.2174	10.8778	9.78786	0	0	0.149532	121.689	-492.164	64.1131	132.147	0	55.0572	52.561	162.657	1
3684	0	0	1684	1	301.265	182.811	118.454	0	0	26.1305	37.4666	196.373	153.441	4159.59	12918.3	-196.373	0	7.87454	10.9554	10.4753	0	0	0.105806	119.73	-498.062	55.2189	109.548	0	68.7339	65.4876	193.87	1
3685	0	0	1685	1	299.474	172.099	127.375	0	0	65.1164	23.4995	198.265	254.428	4220.26	12733	-198.265	0	13.0381	11.0651	9.66412	0	0	0.0990042	145.48	-504.888	54.8736	174.172	0	43.2232	41.2489	121.178	1
3687	0	0	1687	1	284.646	164.582	120.064	0	0	39.7728	49.6508	87.8083	205.973	4046.29	12706.8	-87.8083	0	9.48637	10.2031	9.51118	0	0	0.146341	144.745	-499.827	57.7859	143.312	0	51.4871	48.8051	123.17	1
3691	0	0	1691	1	328.9	137.45	191.45	0	0	19.693	41.1564	76.0848	324.963	4265.69	12715.3	-76.0848	0	14.862	10.5788	9.51172	0	0	0.233273	138.112	-503.126	47.554	177.42	0	34.0231	32.3799	80.3	1
3696	0	0	1696	1	303.922	185.825	118.097	0	0	101.706	49.0486	-66.2132	180.399	4382.99	12906.8	66.2132	0	7.35619	10.4974	10.863	0	0	0.308612	121.265	-498.804	54.4624	151.292	0	56.6343	54.7592	145.426	1
3698	0	0	1698	1	277.387	128.923	148.464	0	0	36.7874	62.1501	186.215	201.388	4049.27	12794	-186.215	0	10.1945	10.3354	9.56792	0	0	0.186838	127.964	-494.204	60.1784	132.681	0	52.0039	51.0932	142.828	1
3703	0	0	1703	1	216.882	119.252	97.6303	0	0	-23.9521	57.0883	130.5	128.212	4010.35	12799.1	-130.5	0	6.21606	10.2915	10.0392	0	0	0.0661125	130.539	-494.25	86.9554	130.204	0	79.1037	77.7475	191.96	1
3705	0	0	1705	1	301.319	190.023	111.296	0	0	57.9877	9.1706	149.445	230.229	4327.05	12847	-149.445	0	11.2748	10.895	10.4601	0	0	0.045787	116.36	-497.296	55.1239	126.529	0	47.0307	45.0032	116.816	1
3706	0	0	1706	1	276.291	124.056	152.234	0	0	-25.1582	-14.1736	134.69	164.024	4310.54	12770.7	-134.69	0	8.06669	10.1205	10.0435	0	0	0.194214	134.142	-497.274	60.8731	148.214	0	61.7378	59.4761	148.667	1
3713	0	0	1713	1	304.662	131.744	172.918	0	0	8.75145	75.9202	-34.6907	254.036	4376.29	12879.9	34.6907	0	10.5962	10.3342	10.3537	0	0	0.241345	133.036	-505.613	53.5661	154.692	0	41.3254	39.7662	102.244	1
3715	0	0	1715	1	260.14	121.801	138.339	0	0	2.39832	20.9256	-56.557	195.482	4282.98	12735.6	56.557	0	8.10567	10.179	9.85618	0	0	0.0875598	139.963	-496.735	66.1743	127.916	0	51.2759	49.7616	128	1
3720	0	0	1720	1	281.857	169.75	112.107	0	0	90.1413	45.4363	50.1331	166.689	4394.56	12810.7	-50.1331	0	7.40702	11.0973	9.44716	0	0	0.0631517	128.947	-494.616	59.557	128.897	0	61.8754	59.5082	148.234	1
3732	0	0	1732	1	301.509	139.391	162.118	0	0	59.6601	26.5894	-31.428	158.8	4225.72	12929.2	31.428	0	6.64611	11.4283	10.1877	0	0	0.0743162	113.943	-495.485	55.3231	147.573	0	65.6495	62.243	161.149	1
3733	0	0	1733	1	246.369	114.05	132.319	0	0	76.7515	34.0989	-66.5242	140.626	4108.97	12722.4	66.5242	0	5.74434	11.1241	10.2375	0	0	0.0759828	120.423	-495.489	73.7141	102.335	0	71.8407	69.2294	190.07	1
3741	0	0	1741	1	202.919	116.861	86.0579	0	0	29.2096	-18.1801	41.9994	134.524	4256.17	12475.7	-41.9994	0	6.03011	10.9841	10.0567	0	0	0.172867	139.663	-501.481	97.7151	148.786	0	75.5011	72.6241	179.713	1
3743	0	0	1743	1	251.215	129.72	121.495	0	0	22.0812	14.5836	99.921	141.141	4562.28	12741.9	-99.921	0	6.61905	10.7081	10.6126	0	0	0.125409	126.125	-493.562	71.6027	139.815	0	73.1953	70.6577	170.388	1
3749	0	0	1749	1	303.892	133.599	170.293	0	0	-4.65147	68.62	-132.705	150.272	4290.03	12787.5	132.705	0	5.97198	10.6956	10.1221	0	0	0.0205439	129.792	-495.696	53.8872	134.794	0	65.7441	63.2263	193.821	1
3753	0	0	1753	1	276.194	159.02	117.174	0	0	66.0682	29.6382	85.9338	165.778	4219.31	12826.5	-85.9338	0	7.62293	11.3274	10.023	0	0	0.0219836	147.807	-507.338	62.3813	160.832	0	64.814	62.0224	149.143	1
3754	0	0	1754	1	354.694	192.745	161.95	0	0	85.3513	48.779	107.237	243.294	4299.69	12807.4	-107.237	0	11.3712	10.0876	10.6659	0	0	0.168919	136.18	-502.788	43.4001	126.882	0	44.6556	42.4081	105.284	1
3756	0	0	1756	1	306.447	136.318	170.129	0	0	60.1644	22.0603	319.667	194.97	4125.56	12734.4	-319.667	0	11.3106	9.97765	9.31649	0	0	0.113735	118.81	-491.307	51.6562	127.362	0	55.8641	53.3347	230.102	1
3757	0	0	1757	1	324.01	184.616	139.394	0	0	4.46626	36.4229	204.246	267.161	4181.25	12720.1	-204.246	0	13.8771	10.17	9.56372	0	0	0.0389438	140.114	-499.216	48.2347	145.667	0	40.7913	38.2883	117.853	1
3767	0	0	1767	1	250.937	112.799	138.139	0	0	-38.6796	4.458	-90.7628	220.236	4224.4	12752	90.7628	0	9.0702	11.1975	9.67701	0	0	0.134394	148.146	-505.207	70.9356	162.426	0	45.3426	44.2865	124.615	1
3778	0	0	1778	1	327.19	162.326	164.865	0	0	-4.79822	9.01829	69.6312	260.383	4290.18	12847.1	-69.6312	0	11.9489	10.9653	9.88556	0	0	0.251166	179.956	-517.691	48.5969	172.573	0	42.035	39.6792	98.4468	1
3787	0	0	1787	1	326.179	161.241	164.937	0	0	46.3209	25.5881	190.125	214.009	4139.4	12730.9	-190.125	0	10.8966	10.9762	10.1553	0	0	0.133731	121.062	-496.291	49.0775	143.672	0	51.1601	48.5677	140.23	1
3801	0	0	1801	1	325.416	160.975	164.442	0	0	81.6917	-36.0858	5.83013	176.421	4203.69	12991.9	-5.83013	0	7.69257	10.3631	9.70357	0	0	0.101431	145.002	-500.745	48.2545	133.423	0	58.9226	55.6031	139.737	1
3806	0	0	1806	1	281.83	160.004	121.825	0	0	-21.8607	165.63	280.644	192.569	4107.92	12790.2	-280.644	0	10.931	10.3348	10.0443	0	0	0.0877577	126.764	-498.777	59.4401	136.06	0	55.4024	53.0279	208.839	1
3811	0	0	1811	1	235.441	106.411	129.03	0	0	14.1387	60.5377	-85.4512	165.933	4370.9	12596.3	85.4512	0	6.71263	10.4103	9.49448	0	0	0.12224	90.1912	-477.193	76.2257	140.265	0	58.5936	56.3627	157.149	1
3815	0	0	1815	1	227.081	86.4829	140.598	0	0	41.5797	72.8477	-319.228	192.914	4343.46	12883	319.228	0	7.53903	10.2714	9.29417	0	0	0.0364547	119.505	-491.442	79.7251	145.839	0	54.7166	50.8885	225.771	1
3817	0	0	1817	1	276.012	138.433	137.579	0	0	10.7135	11.5539	144.763	181.911	4274.67	12844.6	-144.763	0	8.92196	11.0968	9.83966	0	0	0.0851723	107.72	-489.57	61.9092	123.317	0	58.7784	55.6695	140.096	1
3819	0	0	1819	1	284.228	147.621	136.607	0	0	-22.3748	127.654	262.892	176.744	4108.43	12828.1	-262.892	0	9.8089	11.8956	10.1824	0	0	0.206092	118.614	-500.168	60.7167	146.404	0	62.0439	60.0247	216.666	1
3820	0	0	1820	1	316.86	140.546	176.314	0	0	0.913793	46.7651	55.9525	265.6	4184.81	12809.4	-55.9525	0	11.9622	10.1653	10.4912	0	0	0.29939	143.81	-509.198	50.6597	195.231	0	41.4858	39.4834	97.4641	1
3830	0	0	1830	1	319.88	177.435	142.445	0	0	70.5181	71.7119	76.5285	178.142	4513.84	12884.1	-76.5285	0	8.08572	10.5956	9.6349	0	0	0.195452	122.139	-494.904	49.5633	130.93	0	58.4541	56.5442	139.139	1
3852	0	0	1852	1	271.794	158.359	113.436	0	0	81.5649	97.5271	182.586	181.402	4203.82	12659	-182.586	0	9.09993	10.7348	10.4933	0	0	0.235311	124.687	-496.535	63.7316	165.449	0	59.1339	56.304	160.189	1
3856	0	0	1856	1	326.255	121.376	204.879	0	0	-50.6446	-11.7516	-177.449	190.771	4435.68	12768.2	177.449	0	7.70585	10.331	8.76312	0	0	0.155499	142.8	-495.227	47.1346	131.892	0	48.5162	47.6334	160.371	1
3865	0	0	1865	1	328.424	156.827	171.597	0	0	69.1909	56.7832	82.4902	229.416	4315.85	12899	-82.4902	0	10.4819	11.2619	9.4547	0	0	0.146008	150.528	-509.952	48.1738	138.233	0	47.6024	44.6767	111.481	1
3868	0	0	1868	1	251.12	123.653	127.466	0	0	121.632	6.57575	-188.18	150.625	4462.73	12849.6	188.18	0	5.95531	11.0373	10.1987	0	0	0.0648476	110.916	-492.066	71.4847	130.266	0	63.9477	62.4765	215.343	1
3871	0	0	1871	1	323.242	137.449	185.793	0	0	46.0138	57.1334	-9.16606	261.936	4239.37	12799	9.16606	0	11.1034	10.7658	9.99344	0	0	0.116584	113.493	-497.805	49.3535	166.178	0	40.7836	39.4211	99.2974	1
3879	0	0	1879	1	277.582	134.596	142.985	0	0	-11.5848	-31.6413	-32.1785	206.346	4396.63	12788.1	32.1785	0	8.83072	10.5022	9.55998	0	0	0.201346	116.854	-485.3	60.3118	142.213	0	47.806	46.7698	119.011	1
3882	0	0	1882	1	376.453	215.398	161.055	0	0	42.9492	34.6	53.1938	320.038	4242.43	12821.5	-53.1938	0	14.3149	10.5564	9.47613	0	0	0.104999	137.794	-504.76	39.4938	167.217	0	34.4553	32.871	82.1602	1
3884	0	0	1884	1	281.072	153.293	127.779	0	0	-23.0385	-17.8693	319.823	197.379	4109.1	12874	-319.823	0	11.693	10.1832	9.50713	0	0	0.124234	138.087	-492.809	58.7995	166.998	0	53.8285	52.7235	222.132	1
3885	0	0	1885	1	218.346	122.176	96.17	0	0	2.0066	-6.32491	-138.076	190.194	4183.71	12862.5	138.076	0	7.64913	10.4114	9.15479	0	0	0.226972	129.673	-493.512	84.4332	163.66	0	51.2703	49.4279	157.278	1
3886	0	0	1886	1	239.185	127.151	112.034	0	0	75.9564	90.2447	-49.9252	127.876	4508.4	12765.9	49.9252	0	5.24435	11.0393	10.8849	0	0	0.169366	102.259	-490.458	77.9949	114.82	0	78.7127	77.4706	197.107	1
3888	0	0	1888	1	252.538	109.125	143.413	0	0	93.7271	11.3595	182.118	168.257	4291.31	12844.8	-182.118	0	8.48491	10.4037	9.94729	0	0	0.0581061	126.962	-493.976	69.5517	129.069	0	62.2642	58.8925	166.216	1
3889	0	0	1889	1	270.282	148.675	121.607	0	0	66.0619	-23.4015	61.7467	206.147	4219.32	12879.5	-61.7467	0	9.37612	10.8132	9.69088	0	0	0.135007	134.513	-500.994	63.2331	145.973	0	51.7001	49.051	121.045	1
3890	0	0	1890	1	320.202	186.073	134.129	0	0	26.1483	71.1175	109.679	233.499	4159.57	12785	-109.679	0	10.9757	11.075	9.98747	0	0	0.195753	150.919	-509.159	50.2868	163.53	0	47.3864	45.4708	109.676	1
3896	0	0	1896	1	282.442	135.476	146.966	0	0	-87.3058	215.385	161.322	168.058	4273.03	13039.4	-161.322	0	8.68287	10.3432	9.39256	0	0	0.224546	147.456	-496.776	58.4382	136.791	0	60.9993	57.2836	150.49	1
3904	0	0	1904	1	233.712	120.016	113.696	0	0	38.2269	-21.2034	-13.4417	192.886	4147.49	12777.7	13.4417	0	8.27746	10.4	9.55112	0	0	0.22069	178.479	-511.682	77.1412	180.033	0	52.5453	51.5271	128.945	1
3905	0	0	1905	1	223.8	123.12	100.68	0	0	35.4476	50.9458	56.5826	149.132	4249.93	12805.2	-56.5826	0	6.68215	10.7837	10.3522	0	0	0.108333	125.535	-498.948	84.5697	132.332	0	70.5997	67.4517	164.55	1
3909	0	0	1909	1	241.357	128.976	112.381	0	0	15.8519	14.9443	-95.3174	152.775	4269.53	12841.2	95.3174	0	6.19706	10.6166	10.2049	0	0	0.0806149	130.677	-498.572	75.09	132.596	0	65.0058	62.5491	176.038	1
3910	0	0	1910	1	261.628	138.633	122.995	0	0	83.6191	27.9967	182.651	252.992	4201.76	12828.1	-182.651	0	12.7418	10.7442	9.92225	0	0	0.11992	146.887	-501.987	66.5201	168.361	0	43.5244	41.5097	114.778	1
3921	0	0	1921	1	304.812	169.57	135.241	0	0	13.7893	10.932	69.484	217.423	4171.93	12745.5	-69.484	0	9.93913	10.2227	9.08152	0	0	0.297009	141.016	-497.418	52.029	153.51	0	48.5877	46.3187	113.486	1
3923	0	0	1923	1	291.758	162.762	128.996	0	0	3.43997	61.2312	-124.039	270.302	4281.94	12794.9	124.039	0	10.769	9.57571	8.90757	0	0	0.0551535	99.4768	-479.205	54.3869	149.611	0	36.9775	35.5289	106.979	1
3924	0	0	1924	1	264.532	128.121	136.41	0	0	48.4029	52.6252	40.953	141.155	4336.64	12703.9	-40.953	0	6.23111	10.4376	10.0982	0	0	0.0500838	122.807	-492.673	65.3034	139.25	0	71.866	69.6969	170.291	1
3926	0	0	1926	1	278.584	152.282	126.302	0	0	-226.334	470.571	-116.277	138.417	4312.39	12684.5	116.277	0	7.67254	10.5381	9.53361	0	0	0.308475	142.719	-500.852	60.0112	162.539	0	62.6151	76.3575	154.419	1
3939	0	0	1939	1	261.064	118.852	142.212	0	0	-79.8113	41.9258	-62.1336	185.229	4365.19	12814.2	62.1336	0	7.79338	10.0474	9.63802	0	0	0.185844	105.319	-484.919	65.3303	132.526	0	52.5398	50.6045	133.762	1
3951	0	0	1951	1	230.674	112.174	118.5	0	0	108.011	-63.1213	203.817	155.102	4277.03	12819.6	-203.817	0	8.11753	10.2277	9.84891	0	0	0.0924174	124.098	-492.045	78.8949	147.946	0	65.8158	62.3592	191.244	1
3965	0	0	1965	1	246.786	139.384	107.402	0	0	6.64103	54.0003	153.437	142.566	4278.74	12802.1	-153.437	0	7.02311	10.2707	9.43495	0	0	0.05189	132.19	-491.775	70.8586	131.577	0	71.7424	68.0128	174.567	1
3968	0	0	1968	1	288.043	143.305	144.739	0	0	41.6234	33.3937	302.642	187.474	4343.42	12723.1	-302.642	0	10.704	10.284	9.23533	0	0	0.192158	129.374	-489.595	56.5756	134.009	0	55.5076	53.8116	221.97	1
3969	0	0	1969	1	272.071	135.096	136.975	0	0	-14.6529	-7.79985	23.0147	153.394	4300.03	12863.9	-23.0147	0	6.8038	10.3018	9.119	0	0	0.0584764	121.59	-488.286	61.1914	120.448	0	65.3879	61.746	155.132	1
3971	0	0	1971	1	296.491	154.512	141.979	0	0	69.7767	-1.99172	-13.8496	201.475	4215.6	12758.5	13.8496	0	8.58369	9.87968	9.66382	0	0	0.104729	151.268	-500.21	54.3817	168.116	0	50.3464	49.2097	121.682	1
3975	0	0	1975	1	284.811	146.72	138.091	0	0	-3.01194	-6.08816	262.691	219.79	4288.39	12862.2	-262.691	0	12.2011	9.58325	9.22025	0	0	0.18937	129.401	-491.351	56.6452	143.524	0	47.4301	44.4201	169.65	1
3982	0	0	1982	1	314.993	182.842	132.151	0	0	31.4598	41.5673	136.613	172.427	4253.92	12914.2	-136.613	0	8.33022	10.0434	9.55461	0	0	0.163625	128.247	-493.147	50.0281	148.713	0	60.8114	56.6909	143.8	1
3988	0	0	1988	1	280.758	157.728	123.03	0	0	29.1155	84.4128	175.656	138.803	4555.25	12771.7	-175.656	0	6.9539	9.97792	10.2519	0	0	0.0749145	124.233	-493.305	59.5777	127.216	0	71.904	70.0927	192.931	1
3994	0	0	1994	1	312.649	163.192	149.457	0	0	50.0552	-14.8539	294.296	198.127	4434.65	12871	-294.296	0	11.268	10.2321	9.41484	0	0	0.0947526	120.25	-492.04	50.588	129.411	0	52.6975	51.5759	210.105	1
3996	0	0	1996	1	227.354	120.966	106.389	0	0	-9.17804	-15.5759	145.458	167.555	4194.9	12871.7	-145.458	0	8.29675	9.08243	9.1199	0	0	0.164677	121.517	-483.774	77.0377	147.74	0	59.6277	56.7008	143.595	1
4023	0	0	23	1	192.089	103.383	88.7061	0	0	31.5006	-8.04946	232.212	114.817	4054.56	12864.2	-232.212	0	4.37887	6.08628	6.64532	0	0	0.156454	165.483	-463.324	75.7774	134.839	0	68.6799	70.357	182.355	2
4067	0	0	67	1	187.061	97.6778	89.3834	0	0	18.2365	-7.27164	194.353	124.095	3968.16	12664.1	-194.353	0	4.69021	5.74201	6.11116	0	0	0.138692	199.34	-463.648	76.5177	144.998	0	62.3904	61.2565	164.445	2
4072	0	0	72	1	223.322	127.746	95.5762	0	0	-25.7306	21.0048	294.972	140.982	4211.45	12835.1	-294.972	0	5.5455	6.30642	6.23539	0	0	0.112667	155.695	-460.491	61.3897	165.568	0	57.7493	56.2039	155.977	2
4145	0	0	145	1	194.258	106.613	87.645	0	0	47.6443	10.5085	298.319	121.481	4337.4	12945.3	-298.319	0	4.71634	5.0756	5.68835	0	0	0.0949482	151.961	-448.923	70.2112	156.036	0	62.6775	60.5921	175.996	2
4209	0	0	209	1	212.404	116.348	96.0565	0	0	22.8667	85.786	156.346	162.402	3963.53	12670.7	-156.346	0	5.9993	4.40366	5.36644	0	0	0.0852725	139.753	-437.859	60.4302	147.759	0	46.3145	45.1316	123.186	2
4372	0	0	372	1	213.63	99.7341	113.895	0	0	-1.5989	53.2887	124.927	126.102	4286.98	12503.9	-124.927	0	4.66199	5.30651	5.56165	0	0	0.215204	144.413	-440.049	62.0872	121.72	0	58.6613	56.6874	156.597	2
4374	0	0	374	1	332.1	153.477	178.623	0	0	-13.0059	-18.6948	166.645	254.76	4198.73	12775.2	-166.645	0	9.65467	5.94802	6.44423	0	0	0.174441	164.127	-466.552	36.4987	196.852	0	33.3787	32.4146	85.9634	2
4426	0	0	426	1	251.892	136.725	115.167	0	0	12.4832	48.1078	338.068	132.505	4372.56	12708.4	-338.068	0	5.24344	5.21562	5.55282	0	0	0.0935	126.538	-436.411	49.9396	141.556	0	55.74	56.3109	166.925	2
4495	0	0	495	1	170.374	83.8666	86.507	0	0	-21.4323	-35.4771	110.757	105.557	4306.81	12792	-110.757	0	3.98735	5.30262	5.16993	0	0	0.117206	203.231	-440.873	83.0881	137.562	0	66.8126	65.5159	177.617	2
4574	0	0	574	1	207.179	137.611	69.5682	0	0	-15.7914	41.0736	201.385	157.227	4301.17	12914.7	-201.385	0	5.95086	4.67552	5.24092	0	0	0.178822	152.955	-443.518	62.7718	152.242	0	48.4057	45.7727	124.079	2
4613	0	0	613	1	214.183	109.04	105.143	0	0	86.5808	42.9252	14.3387	134.348	4198.8	12912.9	-14.3387	0	4.90874	4.6377	4.94493	0	0	0.141377	163.912	-444.435	59.5134	170.31	0	53.8493	51.8154	165.409	2
4619	0	0	619	1	200.987	96.8371	104.15	0	0	21.7461	-22.1579	97.9927	109.451	4163.97	12878.3	-97.9927	0	4.07331	4.79377	5.61747	0	0	0.0481881	131.311	-438.921	66.3186	138.244	0	67.1177	65.3927	180.422	2
4675	0	0	675	1	201.599	148.018	53.5808	0	0	55.2954	40.3066	495.094	159.786	4230.08	12915.5	-495.094	0	6.93043	5.02847	4.72572	0	0	0.105042	199.705	-453.191	64.7492	171.041	0	51.3944	49.3148	218.206	2
4752	0	0	752	1	210.996	98.8481	112.148	0	0	66.7379	-54.0696	-163.543	150.155	4417.96	12910.2	163.543	0	5.98394	5.03112	4.71746	0	0	0.0861284	146.27	-438.528	60.995	152.451	0	47.9383	46.0986	203.108	2
4805	0	0	805	1	229.887	116.492	113.395	0	0	21.8358	-13.0159	21.0863	152.155	4562.52	12869.2	-21.0863	0	5.6498	4.66787	5.16641	0	0	0.224751	139.728	-435.941	54.718	147.74	0	48.0035	45.894	140.515	2
4919	0	0	919	1	264.954	162.125	102.829	0	0	4.93077	35.2302	192.907	168.596	4479.77	13020.2	-192.907	0	6.33776	4.98185	5.20347	0	0	0.131034	206.703	-452.095	46.1131	176.954	0	45.3477	44.0052	119.476	2
5062	0	0	1062	1	209.289	112.669	96.6194	0	0	-1.30148	8.07174	364.273	144	4286.68	12648.7	-364.273	0	5.81811	4.89027	4.89863	0	0	0.0492757	142.344	-433.467	61.7312	161.019	0	50.6587	51.5728	157.054	2
5081	0	0	1081	1	236.435	125.623	110.813	0	0	13.4646	42.4018	-113.58	164.703	4371.58	13013.1	113.58	0	6.26669	4.55439	4.72881	0	0	0.0847738	152.684	-446.726	51.9682	188.356	0	43.5242	43.3329	166.8	2
5085	0	0	1085	1	212.966	113.038	99.9284	0	0	29.994	19.9949	208.988	121.845	4454.71	13035.5	-208.988	0	4.59033	5.487	4.98791	0	0	0.0789175	135.234	-447.838	61.5969	136.832	0	61.0772	60.1672	161.147	2
5126	0	0	1126	1	213.081	126.894	86.187	0	0	65.8874	39.274	286.718	149.372	4219.49	13016.2	-286.718	0	5.73814	4.79498	5.08556	0	0	0.0748781	167.212	-446.919	60.4656	166.763	0	52.0378	49.3901	139.373	2
5218	0	0	1218	1	232.751	122.806	109.946	0	0	27.2872	14.4416	259.684	157.198	4058.77	12841.7	-259.684	0	6.02886	4.05318	4.64297	0	0	0.055758	200.664	-431.098	52.0749	1	0	45.7014	46.8253	125.659	2
5231	0	0	1231	1	242.169	134.884	107.285	0	0	0.221451	44.3143	328.382	175.231	4185.5	12911.5	-328.382	0	6.92461	4.75982	4.8169	0	0	0.0882121	260.6	-455.194	50.8382	189.422	0	44.3344	42.3912	125.633	2
5301	0	0	1301	1	175.067	102.42	72.6465	0	0	50.8922	-7.55812	279.183	114.356	4134.83	12664.4	-279.183	0	4.41983	4.49504	5.02386	0	0	0.0121493	197.825	-432.411	77.4117	135.189	0	63.1114	62.0861	172.42	2
5312	0	0	1312	1	218.639	138.939	79.7001	0	0	46.3118	35.9363	285.99	121.97	4338.73	12620.9	-285.99	0	4.69615	4.74392	4.94009	0	0	0.10889	255.044	-449.301	58.1332	188.297	0	58.383	59.3755	161.452	2
5331	0	0	1331	1	228.557	140.124	88.4326	0	0	26.9896	68.1596	264.685	151.67	4358.05	12987.3	-264.685	0	5.79381	4.40511	4.58283	0	0	0.0592148	158.146	-429.368	53.7821	137.193	0	48.6695	46.982	131.975	2
5413	0	0	1413	1	205.631	124.738	80.8928	0	0	49.8975	79.7502	97.5012	119.408	4135.82	12577.1	-97.5012	0	4.35161	4.95843	5.13252	0	0	0.111425	137.413	-438.477	63.768	148.944	0	60.2392	58.9766	164.808	2
5952	0	0	1952	1	225.339	134.575	90.7637	0	0	-13.3091	19.7061	76.0745	166.573	4398.35	13035.8	-76.0745	0	6.17323	4.38721	4.73789	0	0	0.16529	170.475	-441.514	54.9789	169.507	0	42.5945	42.5728	121.556	2
5972	0	0	1972	1	189.388	95.0127	94.375	0	0	80.1021	4.37376	208.925	150.924	4603.92	12951.4	-208.925	0	5.67194	4.79042	4.78619	0	0	0.116785	158.13	-437.142	69.9039	165.325	0	50.0217	48.1573	128.951	2
6038	1	0	38	1	190.928	102.721	88.2073	0	0	60.1475	-27.0756	149.377	110.625	4025.91	12783.6	-149.377	0	4.13393	4.489	4.58176	0	0	0.0819547	191.761	-438.043	67.9911	143.285	0	63.0294	62.6189	169.155	2
6073	1	0	73	1	196.234	77.0114	119.223	0	0	-10.7841	-36.1056	17.8694	114.08	4495.48	12892.2	-17.8694	0	4.29479	5.01063	5.21738	0	0	0.0511807	198.947	-450.033	68.1274	147.338	0	61.1825	58.923	184.576	2
6076	1	0	76	1	246.989	100.134	146.855	0	0	7.9415	131.291	162.899	134.565	4476.76	12824.5	-162.899	0	4.99658	4.47885	4.92999	0	0	0.055699	196.72	-448.724	49.3367	157.032	0	53.6319	52.422	138.217	2
6086	1	0	86	1	203.969	106.787	97.1821	0	0	45.8866	70.0761	148.413	133.802	4239.49	12885.7	-148.413	0	4.92183	4.43549	4.65048	0	0	0.0738711	173.349	-437.68	62.4176	165.953	0	54.7682	52.1407	140.792	2
6104	1	0	104	1	198.09	127.332	70.758	0	0	54.3393	10.0546	91.2668	113.702	4530.02	12846.1	-91.2668	0	4.17844	4.77193	4.86745	0	0	0.117658	172.364	-444.919	66.0229	159.764	0	62.3093	60.4417	168.759	2
6112	1	0	112	1	228.982	146.998	81.984	0	0	25.4737	-9.10087	237.208	140.056	4459.23	12865.2	-237.208	0	5.35666	4.86851	4.81183	0	0	0.120378	222.175	-457.677	54.7693	162.572	0	51.9032	51.6048	137.081	2
6120	1	0	120	1	225.729	107.684	118.044	0	0	13.3327	26.4497	200.408	136.853	4371.71	13029	-200.408	0	5.15305	4.83092	5.1544	0	0	0.0408887	223.965	-445.132	56.2811	147.267	0	54.3809	53.2063	142.01	2
6168	1	0	168	1	214.568	119.818	94.7498	0	0	50.4965	-49.1158	363.905	115.791	4234.88	13004.9	-363.905	0	4.68953	4.76846	4.92298	0	0	0.0187127	127.278	-428.866	59.5806	139.037	0	64.4361	61.3364	193.793	2
6278	1	0	278	1	177.543	95.5165	82.0267	0	0	39.2145	-17.0993	359.356	124.856	4046.85	12673.9	-359.356	0	5.01345	4.57507	4.30556	0	0	0.0779981	202.889	-442.436	74.2974	1	0	57.3211	57.3888	177.075	2
6317	1	0	317	1	219.768	131.022	88.7467	0	0	7.4805	-70.549	177.516	134.221	4277.9	12926.7	-177.516	0	5.16087	4.54584	4.89622	0	0	0.144706	145.464	-435.996	57.3178	148.751	0	54.2152	51.2803	137.383	2
6368	1	0	368	1	210.732	107.172	103.56	0	0	-11.9281	7.80441	27.3411	131.348	4496.63	12848.3	-27.3411	0	4.88156	4.54749	4.19183	0	0	0.159501	146.129	-429.507	59.1778	118.85	0	51.2399	49.5101	154.81	2
6384	1	0	384	1	209.866	101.855	108.011	0	0	16.0569	13.3952	303.797	124.391	4070	12842.7	-303.797	0	4.86367	4.10932	5.03578	0	0	0.0628001	129.794	-424.755	60.1898	117.207	0	56.9606	58.6235	164.308	2
6405	1	0	405	1	185.063	113.801	71.262	0	0	54.5585	2.60733	326.057	138.256	4230.82	12953.2	-326.057	0	5.43361	4.0341	4.70179	0	0	0.0932233	232.847	-443.091	69.9462	1	0	53.1963	50.2603	151.985	2
6435	1	0	435	1	171.909	91.8822	80.0264	0	0	27.1995	73.7403	131.945	105.518	4258.18	12882.1	-131.945	0	3.87743	4.53707	4.64032	0	0	0.0477975	168.461	-436.123	78.3899	160.448	0	67.634	64.4058	175.125	2
6550	1	0	550	1	154.322	107.291	47.0309	0	0	33.1104	2.89368	246.465	103.828	4351.93	12554.3	-246.465	0	3.96824	4.98877	4.45695	0	0	0.131482	149.817	-433.052	91.5384	159.343	0	67.0489	67.3672	177.436	2
6569	1	0	569	1	195.825	110.388	85.4372	0	0	64.0735	24.6748	256.016	110.937	4121.65	12731.8	-256.016	0	4.22188	4.51333	4.64847	0	0	0.0519655	112.667	-424.505	65.9791	130.92	0	64.9862	63.9803	172.177	2
6580	1	0	580	1	163.159	76.459	86.6996	0	0	29.5123	-29.7006	24.7405	102.643	4355.53	12985.5	-24.7405	0	3.82445	4.09655	5.3343	0	0	0.0362381	155.494	-427.538	84.6158	154.729	0	66.1143	65.7103	193.532	2
6617	1	0	617	1	185.895	107.213	78.6828	0	0	62.9331	20.6634	304.307	108.948	4122.79	12935.1	-304.307	0	4.22612	4.39313	4.66184	0	0	0.0588365	141.291	-434.48	70.3671	126.311	0	65.404	64.7186	182.932	2
6676	1	0	676	1	169.919	103.094	66.8251	0	0	4.89851	14.2797	325.188	114.819	4180.82	12542.9	-325.188	0	4.54165	4.48414	4.98734	0	0	0.0512873	159.546	-434.476	80.4371	139.323	0	61.9593	60.8115	179.88	2
6690	1	0	690	1	210.512	109.94	100.572	0	0	53.9925	-24.2277	84.1493	116.702	4530.37	12880.4	-84.1493	0	4.32354	4.30409	5.07201	0	0	0.0750595	207.488	-442.865	60.4202	154.069	0	60.37	58.4721	163.121	2
6698	1	0	698	1	187.296	100.886	86.41	0	0	72.3479	-23.3183	184.382	135.691	4412.35	12680.1	-184.382	0	5.10072	4.14754	5.06719	0	0	0.0579869	144.407	-430.21	69.9596	1	0	51.4988	51.5569	133.682	2
6704	1	0	704	1	214.87	113.842	101.028	0	0	13.8043	48.1854	15.7809	124.736	4171.92	13007.3	-15.7809	0	4.58181	4.80004	5.10359	0	0	0.0333748	212.198	-449.875	59.8525	173.262	0	59.2857	56.4615	177.934	2
6807	1	0	807	1	180.893	82.3221	98.5709	0	0	81.8183	-4.34454	-57.6846	108.101	4402.88	12960.1	57.6846	0	4.04991	4.69312	5.04499	0	0	0.0570908	169.427	-439.839	74.6903	133.894	0	62.2298	62.2139	217.999	2
6833	1	0	833	1	311.144	165.475	145.669	0	0	-4.80089	31.4843	204.33	202.713	4290.18	12625.3	-204.33	0	7.66699	4.49806	5.67939	0	0	0.163298	256.87	-448.714	37.6597	159.799	0	37.8947	37.2377	98.7726	2
6834	1	0	834	1	233.348	148.438	84.9099	0	0	54.5806	64.8506	97.3717	128.085	4131.14	12691.6	-97.3717	0	4.67088	5.33063	5.29949	0	0	0.106327	181.597	-456.752	54.9274	157.15	0	58.0441	55.9819	159.901	2
6835	1	0	835	1	304.213	127.791	176.421	0	0	79.9234	-40.2326	175.08	210.988	4105.8	12796.7	-175.08	0	7.94852	4.54538	5.71423	0	0	0.11219	130.596	-443.443	38.7991	167.081	0	37.2021	36.9301	97.7044	2
6836	1	0	836	1	232.494	107.598	124.897	0	0	0.249106	-48.9705	93.8147	210.955	4085.81	12905.1	-93.8147	0	7.94778	4.44192	4.80126	0	0	0.109795	201.681	-441.931	53.0194	151.399	0	35.1858	35.1582	99.2538	2
6837	1	0	837	1	309.922	152.417	157.505	0	0	41.8764	-17.5648	160.655	207.901	4143.84	12774	-160.655	0	7.78249	4.82638	5.09174	0	0	0.157337	140.378	-445.436	37.6728	187.306	0	37.3495	36.6642	97.804	2
6839	1	0	839	1	299.452	137.822	161.63	0	0	7.5606	16.4223	109.588	224.57	4178.16	12640.4	-109.588	0	8.31372	4.46014	5.14196	0	0	0.115378	155.526	-444.615	38.9884	158.799	0	34.1913	32.9188	91.3111	2
6847	1	0	847	1	210.523	106.526	103.997	0	0	-5.40641	11.5141	-56.5316	145.011	4390.45	12944.3	56.5316	0	5.46001	4.297	4.61857	0	0	0.0949373	293.627	-467.773	59.5902	210.546	0	46.6621	46.122	159.814	2
6854	1	0	854	1	213.049	124.618	88.4309	0	0	-6.83599	12.6521	-52.6259	126.139	4192.56	12544.5	52.6259	0	4.7444	4.77362	5.11433	0	0	0.117731	196.846	-454.697	60.4884	174.559	0	54.9389	53.7341	184.793	2
6868	1	0	868	1	220.487	105.681	114.806	0	0	47.8783	44.134	180.836	141.352	4536.48	12812	-180.836	0	5.2521	4.25279	4.73406	0	0	0.119181	188.396	-438.344	56.2785	170.782	0	50.893	49.8004	130.079	2
7097	1	0	1097	1	198.492	97.6602	100.832	0	0	-92.5906	54.646	82.067	119.137	4178.65	12801.5	-82.067	0	4.52452	4.59099	4.75561	0	0	0.364189	178.772	-438.419	65.2199	158.065	0	58.9761	56.4392	160.729	2
7223	1	0	1223	1	166.916	83.8423	83.0733	0	0	40.4933	10.4991	161.268	102.666	4543.87	12845.6	-161.268	0	3.82008	4.84884	5.05058	0	0	0.0604154	143.888	-432.02	83.7165	132.852	0	70.2851	68.5425	178.158	2
7283	1	0	1283	1	186.74	99.719	87.0214	0	0	40.2271	1.52745	73.4452	112.881	4544.13	12755	-73.4452	0	4.15819	5.06405	4.62844	0	0	0.082642	114.154	-426.818	71.474	153.569	0	61.1927	59.7125	172.235	2
7358	1	0	1358	1	256.847	140.808	116.039	0	0	9.51774	27.7129	95.1281	154.455	4375.52	13027.7	-95.1281	0	5.69468	4.57857	4.81165	0	0	0.138001	211.864	-451.393	46.951	171.573	0	46.4599	46.1194	129.025	2
7503	1	0	1503	1	225.015	135.046	89.969	0	0	230.283	120.276	-122.207	120.968	4553.4	12835.5	122.207	0	4.70675	5.04838	4.70602	0	0	0.193252	191.408	-443.739	56.127	167.705	0	58.0888	54.7861	229.34	2
7572	1	0	1572	1	244.688	133.574	111.114	0	0	133.08	-0.141526	104.985	146.831	4550.94	12955.9	-104.985	0	5.41286	4.22204	5.06976	0	0	0.0815952	184.317	-444.088	49.72	161.84	0	49.6644	47.8571	133.413	2
7783	1	0	1783	1	174.909	79.6865	95.2223	0	0	28.5979	73.504	23.488	116.453	4057.46	12683	-23.488	0	4.25292	4.33987	4.64831	0	0	0.12917	123.995	-417.659	76.0713	119.056	0	59.0106	56.9015	182.741	2
7894	1	0	1894	1	193.96	96.4685	97.4912	0	0	85.78	70.2522	344.091	138.766	4498.58	12785.9	-344.091	0	5.44669	4.2707	4.87784	0	0	0.0791471	160.045	-430.509	66.7363	1	0	51.0648	51.733	155.509	2
7958	1	0	1958	1	218.209	90.5957	127.613	0	0	44.4854	-16.503	175.278	127.021	4340.55	12872.6	-175.278	0	4.76815	4.68654	4.64132	0	0	0.0873983	181.297	-446.849	57.6552	161.379	0	55.9405	54.545	144.951	2
8045	2	0	45	1	252.59	146.239	106.352	0	0	-8.32095	-60.5676	366.962	136.182	4393.36	12817	-366.962	0	5.60777	4.17218	4.77731	0	0	0.074878	210.37	-445.413	47.3429	145.659	0	50.3116	50.8175	161.051	2
8239	2	0	239	1	170.077	79.2982	90.7788	0	0	62.6572	-23.4317	-34.6242	132.042	4123.06	12779.9	34.6242	0	4.94496	4.10465	3.87279	0	0	0.108893	221.63	-429.713	76.0193	179.284	0	49.1894	48.4309	169.946	2
8272	2	0	272	1	199.508	97.8294	101.678	0	0	41.1347	-39.3586	211.589	118.535	4343.91	12995.2	-211.589	0	4.52283	4.36163	4.56229	0	0	0.03258	142.957	-427.514	63.8913	138.725	0	59.4158	57.6968	155.076	2
8443	2	0	443	1	205.007	124.095	80.9115	0	0	3.74788	58.54	203.737	123.989	4281.63	12897.3	-203.737	0	4.66485	4.45137	4.56813	0	0	0.151483	200.489	-440.046	61.8796	1	0	58.6485	55.3777	148.918	2
8457	2	0	457	1	186.818	94.4604	92.3575	0	0	24.1366	-20.6536	-46.4272	137.365	4161.58	12876.8	46.4272	0	5.17503	4.35994	4.18505	0	0	0.097586	140.118	-426.473	68.687	157.051	0	49.2014	48.3676	172.156	2
8476	2	0	476	1	246.049	136.67	109.379	0	0	36.2131	-39.2231	-90.8061	131.567	4249.17	12496.7	90.8061	0	5.05226	4.67484	4.08423	0	0	0.107205	184.386	-445.762	48.6591	165.767	0	49.3546	48.3173	189.968	2
8522	2	0	522	1	172.606	95.7017	76.9047	0	0	76.9302	72.8568	-20.3343	106.379	4407.77	12882.9	20.3343	0	3.8954	4.48099	4.70709	0	0	0.0729763	168.291	-437.171	77.9918	145.828	0	62.4557	62.0582	205.299	2
8530	2	0	530	1	225.981	113.463	112.518	0	0	-4.44081	71.0961	161.618	146.193	4489.14	12884.7	-161.618	0	5.44176	4.46499	4.81785	0	0	0.163376	155.928	-440.269	55.0396	166.922	0	49.9783	48.3641	129.134	2
8570	2	0	570	1	236.569	145.511	91.0573	0	0	10.2476	69.8265	305.765	131.447	4275.13	12686.7	-305.765	0	5.12183	4.55016	4.65142	0	0	0.143491	148.718	-436.544	51.8099	146.612	0	54.4791	54.2534	152.23	2
8576	2	0	576	1	179.525	97.9853	81.5393	0	0	86.1543	31.4068	392.608	126.896	4099.57	12625.4	-392.608	0	5.12156	4.82758	5.49724	0	0	0.0703648	173.023	-443.473	76.9437	144.585	0	59.2793	58.9111	199.882	2
8622	2	0	622	1	188.319	101.966	86.3529	0	0	109.611	-12.2421	257.377	110.348	4076.11	12868.4	-257.377	0	4.222	4.69338	4.55717	0	0	0.0707089	137.654	-425.366	69.6528	115.129	0	64.6173	66.1013	172.859	2
8647	2	0	647	1	198.337	91.5784	106.759	0	0	13.2809	-32.4877	86.2117	132.602	4072.78	12789	-86.2117	0	4.95297	4.09761	4.23534	0	0	0.0740468	202.13	-437.203	63.1183	161.287	0	51.3538	50.5704	145.734	2
8681	2	0	681	1	248.589	133.408	115.181	0	0	-26.0037	-12.609	147.053	159.616	4012.4	12769.1	-147.053	0	6.03523	4.14102	4.40638	0	0	0.0694141	162.92	-429.783	47.7723	169.47	0	44.4491	43.4987	119.88	2
8785	2	0	785	1	174.681	75.1654	99.5158	0	0	71.0549	32.3413	78.0266	111.908	4413.65	13023.1	-78.0266	0	4.08752	4.30497	4.78577	0	0	0.0511331	284.476	-446.021	76.465	158.939	0	61.0864	61.1915	174.39	2
8791	2	0	791	1	183.546	107.735	75.8105	0	0	-5.74508	37.1843	179.33	107.98	4091.81	12520	-179.33	0	4.05295	4.35174	5.27561	0	0	0.0587955	125.714	-428.895	72.8825	117.524	0	65.9059	64.5663	168.042	2
8829	2	0	829	1	216.155	131.753	84.4026	0	0	64.8495	71.1655	220.169	144.456	4519.51	12984.3	-220.169	0	5.40685	3.99403	4.68072	0	0	0.103848	193.485	-439.35	57.1359	151.983	0	49.8843	48.536	131.938	2
8964	2	0	964	1	238.814	122.751	116.063	0	0	77.3231	60.5011	-20.2952	129.053	4307.72	12895.3	20.2952	0	4.7313	4.61032	4.47619	0	0	0.0863105	185.031	-447.989	51.0235	165.831	0	52.8217	51.4948	174.067	2
9003	2	0	1003	1	204.516	112.08	92.4357	0	0	78.8796	-8.17399	250.261	160.023	4505.48	12864.3	-250.261	0	6.10746	4.62217	5.21744	0	0	0.0688864	155.577	-432.232	63.6867	169.27	0	46.4977	46.5046	124.244	2
9006	2	0	1006	1	287.438	141.138	146.3	0	0	85.0579	36.9678	88.7445	230.713	4399.64	12619.9	-88.7445	0	8.42205	4.58314	4.94353	0	0	0.0436678	153.704	-447.364	40.9503	196.212	0	32.6338	32.0983	90.8478	2
9007	2	0	1007	1	222.76	130.957	91.8029	0	0	2.48721	-3.42162	266.31	216.145	4382.55	12660.2	-266.31	0	8.379	4.86675	5.50893	0	0	0.182363	157.858	-450.999	57.891	178.196	0	35.4998	35.8394	97.4232	2
9018	2	0	1018	1	198.475	111.949	86.5259	0	0	-66.4169	-11.8599	-72.9837	113.804	4152.48	12868	72.9837	0	4.41339	4.66572	4.93889	0	0	0.129969	142.362	-434.477	65.7734	148.007	0	60.5738	59.1654	216.76	2
9177	2	0	1177	1	210.828	111.286	99.5415	0	0	45.2428	49.5186	289.025	134.824	4439.46	12707	-289.025	0	5.191	3.79483	4.69096	0	0	0.100951	212.658	-430.907	58.5872	1	0	50.3253	50.8285	142.998	2
9217	2	0	1217	1	179.796	129.06	50.7357	0	0	82.0987	26.5149	385.091	132.652	4103.62	12929.3	-385.091	0	5.33564	4.19212	4.50517	0	0	0.0776191	212.242	-436.861	72.5919	162.366	0	53.7179	54.0795	174.036	2
9287	2	0	1287	1	195.751	130.332	65.4186	0	0	43.1401	-10.0551	458.447	129.723	4142.58	12866.2	-458.447	0	5.51292	4.39465	4.00764	0	0	0.141608	171.756	-434.39	64.3263	162.13	0	56.6288	56.8947	211.678	2
9299	2	0	1299	1	216.258	134.852	81.406	0	0	7.50776	-16.6385	261.108	124.884	4477.19	12972.4	-261.108	0	4.84051	4.51475	4.3924	0	0	0.0931412	203.606	-444.438	57.5671	161.108	0	56.6787	55.6075	152.584	2
9406	2	0	1406	1	237.749	131.29	106.459	0	0	-14.8084	-27.101	260.656	179.36	4599.17	12883.2	-260.656	0	7.00755	4.03031	4.02788	0	0	0.0881788	191.31	-438.928	49.783	162.802	0	40.1894	39.2812	107.48	2
9477	2	0	1477	1	193.807	106.913	86.8939	0	0	80.8075	-22.623	474.515	141.348	4403.89	12878.8	-474.515	0	6.06476	4.20628	4.74946	0	0	0.128797	145.318	-430.413	66.3811	147.811	0	51.5277	52.6902	220.032	2
9480	2	0	1480	1	222.762	119.477	103.285	0	0	33.9257	55.4938	56.0137	167.013	4450.77	12800.6	-56.0137	0	6.09758	4.09704	4.16246	0	0	0.126428	204.494	-438.836	54.3345	165.416	0	40.9737	40.4947	119.227	2
9774	2	0	1774	1	210.141	97.6571	112.483	0	0	52.9679	-54.5764	14.2813	148.591	4132.75	12910.7	-14.2813	0	5.57651	3.92425	3.91033	0	0	0.117174	166.819	-422.282	57.6806	1	0	44.7214	44.4778	142.429	2
9863	2	0	1863	1	200.333	117.728	82.6047	0	0	-1.02614	98.3098	231.903	158.454	4186.75	12558.5	-231.903	0	6.01293	4.00268	4.63931	0	0	0.30877	129.269	-424.244	62.9151	149.152	0	45.3351	44.1034	119.4	2
9944	2	0	1944	1	242.975	100.328	142.647	0	0	18.4906	37.0459	136.683	172.262	4167.23	12819.1	-136.683	0	6.36956	3.70591	4.36431	0	0	0.151315	146.642	-423.252	48.4384	151.079	0	41.9024	40.784	109.599	2
9951	2	0	1951	1	203.598	97.4848	106.113	0	0	16.1021	36.7904	25.0912	127.738	4269.28	12520.4	-25.0912	0	4.69432	3.89462	4.74855	0	0	0.216437	151.298	-425.291	61.5852	142.647	0	52.7771	51.5416	156.525	2
