# Supplementary material for: CaV1 and CaV2 calcium channels mediate the release of distinct pools of synaptic vesicles
Source: eLife. 2023 Feb 23;12:e81407. doi: 10.7554/eLife.81407 (PMC10023163; doi:10.7554/eLife.81407)
Supplement: Figure 7—source data 1. [file elife-81407-fig7-data1.zip › Figure 7 - Source Data 1/unc13-all/23/5/cav1_to_cav1(cav2).csv]

137.654533330859
103.16092963192
128.454033782882
123.422261910338
96.6360466489223
118.436321714369
66.9220203687237
32.7341286298524
-30.4245935990511
29.4650076857761
-48.9876463150122
120.77067638195
53.6409049984068
-80.2044895375402
82.3251035368958
109.258323435655
64.1482938387253
75.7693932931852
-1.95135752305396
29.307897845858
60.6414801822339
4.02808315402217
63.5646859983299
79.5784333946194
92.5527101951175
90.8846215184876
124.916057749362
-65.4659287374798
58.2075980645932
2.29015318235543
126.701265222962
56.5600459309062
118.112704709205
20.3815485102223
96.8807566889391
5.18642560208536
113.855554943593
56.8304877940918
76.1777900243123
78.0599469954414
95.2080824972054
67.7144763441702
10.5779759127836
74.2584393356938
116.70991789141
185.111463588963
58.9294354217309
93.6911631841886
56.4734317179482
-23.8109496226789
123.074268043207
54.2881248385729
-8.98329649980587
115.891436082189
36.2279454330546
100.850960804824
145.308459537986
7.75626573415684
69.7474585840828
68.9191317251534
27.4767464133965
34.6343886008817
153.551392012178
73.5169318924945
169.501415126409
97.2381658384347
106.067428515029
161.687121915687
133.711535529595
123.563723711533
33.8980460412549
74.149348732697
71.1213203436437
121.73769259584
69.4114507038739
-5.59770038161878
92.4764043311807
-29.3024250235921
98.8388895993357
98.2622223925446
72.1439044626259
52.3796905335457
95.1109422928421
50.3447988431853
95.0402221013082
28.3217998928976
70.7619412761906
102.177063806108
87.5953685938075
158.875750482724
68.4107066000415
42.2045262608317
77.6247433203935
111.614678428576
117.242085234147
130.363600215082
122.021297139925
99.6189422601256
78.680315324882
146.050555328175
131.403235361884
92.9777979585288
37.6371539834981
133.975272032816
45.0868728465466
134.697310805854
40.6114883296141
93.6278168547033
36.2703700190523
90.1668490449447
47.4694143092038
-13.1393285805225
97.9778529647974
87.1755438261007
108.110861782896
56.8139625894219
54.6340292574878
-48.2227711456671
40.0866057153144
173.891240863553
17.7971316733074
41.6953576701871
113.306509322834
81.3457465321899
81.9264893316413
30.801649118077
53.8945542560868
82.5574655381279
159.302870687934
80.7268240281064
149.940665075874
129.317056561866
66.3355440262876
80.9364297988541
116.460262340748
138.228399751091
114.210986927157
107.72295529736
79.568991502485
105.710905510003
74.389394833066
98.6415195850896
103.060013362921
71.4963743853696
75.9465155834478
29.5572182802043
132.285726811031
191.841208247964
61.9884068148785
-8.77938695320518
106.758795145899
45.5674552821456
-29.7881813212825
67.4160615521505
93.5105857754479
43.4012729781007
61.9263974895566
56.5374893857752
224.336725312394
68.6404495430324
52.0642799895759
41.3668663309581
125.256676023899
106.049195275808
148.584988201852
161.037370420343
124.766911849028
204.929519431555
157.937664518715
246.420669176314
115.591368531494
84.1252940082304
128.994174043721
234.95821279019
103.370579969473
114.645181466387
65.8090621986321
5.81237062541368
108.402715624432
125.508203706169
204.368521681616
63.6512414743247
173.907589531551
83.2089499472404
127.61677495426
201.016120382255
99.328787474622
125.689071664421
53.7399992200226
128.65151261832
132.466692881409
56.0101107045848
-57.6809775869497
