# Supplementary material for: CaV1 and CaV2 calcium channels mediate the release of distinct pools of synaptic vesicles
Source: eLife. 2023 Feb 23;12:e81407. doi: 10.7554/eLife.81407 (PMC10023163; doi:10.7554/eLife.81407)
Supplement: Figure 7—source data 1. [file elife-81407-fig7-data1.zip › Figure 7 - Source Data 1/unc13-all/23/5/cav1_to_cav1(unc-13).csv]

-160.932837321971
-351.205524475297
-54.0823872646579
112.917193783123
-350.867461323547
-195.531614053411
-100.606356754661
-3.23416476247257
-4.59099189569861
65.5477205743573
-16.8130158765871
-65.5035729432475
9.59962597213416
155.524591969046
245.350310048625
271.485198144486
-107.71436276416
181.281249281963
260.895587289981
62.4302117262723
-171.27338355213
-28.2225463897466
-218.712597269197
-83.3002873666646
154.851068388771
-271.015341237166
216.336801380719
328.202832574172
-232.690821737417
206.117503283043
150.087135306256
-1.05217278556302
205.502767234406
160.921375919255
191.053516708649
67.7757911292301
-282.77814723252
54.3723084296544
180.334071772946
-161.750363460293
33.1131003215251
11.5956062578753
-113.322127527825
-188.188386213988
151.75596236678
-63.6531248565898
-256.089839338134
226.639041926242
11.1432867763815
19.2546611510606
173.898438369892
-119.16584611412
-205.101098588852
-161.304040450485
-111.253112907121
-144.910363624853
-198.910022090227
154.422663665979
-245.797086773684
189.894214610787
-100.55331732858
216.193490501451
161.304450614532
193.287521391132
217.616866974311
288.881343028968
-268.821561057544
143.935545270031
71.2076741309993
79.3194084542756
-157.818612941248
148.430198531101
39.4547052627913
-68.3130436132979
-229.925417528408
130.833684144996
196.523632023001
-93.7748337331068
-270.420225317095
-141.271339606945
-192.199375157048
-252.233398609327
220.759570129971
-340.67605686692
281.201264780362
58.9499405656024
197.089497436848
-35.5551794750791
-24.6148931253974
-80.888485472964
49.0228401314962
-82.3982544384526
-89.8421829077306
240.36905902632
282.95844951342
125.260275987552
114.921042997097
-70.5844735433693
-241.895694109222
-98.9161839678382
-199.54876950781
