# Supplementary material for: CaV1 and CaV2 calcium channels mediate the release of distinct pools of synaptic vesicles
Source: eLife. 2023 Feb 23;12:e81407. doi: 10.7554/eLife.81407 (PMC10023163; doi:10.7554/eLife.81407)
Supplement: Figure 7—source data 1. [file elife-81407-fig7-data1.zip › Figure 7 - Source Data 1/unc13-all/23/5/cav1_to_cav2.csv]

-102.551128075622
-274.375424684877
21.1303395173563
184.512982138072
-275.27035503697
-71.5375528331642
-18.7736913543577
101.678758619779
84.1109427597912
138.042934404175
47.3659724684985
0.204714952822542
76.0568014035034
238.347936881863
345.501348483554
345.362081490674
-2.31541965168981
247.03568972936
330.717993808836
115.088800832542
-109.654630552115
35.0255441633999
-128.005371361807
30.0096590643116
222.784618679963
-169.029552537344
281.415128805884
421.268587492788
-166.364501013155
297.721576813015
248.810517351585
70.0124027439742
305.902808468429
252.961518249143
254.779694246445
123.168504723291
-200.634881613874
123.385708920661
277.664175499329
-99.3222424266496
94.7971726339838
84.6823328007195
9.63111885531544
-107.225387494902
219.709956411836
-8.66742695634093
-145.960888830337
322.669455756208
123.007725583606
69.0829315903738
249.063232436898
-10.4737168093961
-118.190258445502
-89.9875765149791
-55.507556285771
-67.5066746655757
-101.507178601421
230.575945265784
-134.89313515387
295.206814025396
-23.7700487205402
317.814018141587
274.565804871316
257.498523429758
321.328360778673
376.946586935843
-186.959487783828
249.431030090505
152.389971233708
172.041411089864
-82.906539719459
214.170026815014
112.549973150595
-2.61193191545317
-108.164812519404
216.307371463889
288.560214290716
5.78641653426712
-177.655317477651
-81.6290139054363
-122.652317915021
-185.175481883429
288.744052650005
-235.041881808917
363.000161165075
134.48000560131
293.106563251335
82.968506772766
87.3135883937011
-14.8185825184955
159.700918530376
-28.2692680498039
-24.3680066448742
320.160708408344
384.374018385141
210.935824625018
214.539557382395
-11.6379852378232
-133.272279412367
-25.3435288479814
-79.1485801201416
