# Supplementary material for: CaV1 and CaV2 calcium channels mediate the release of distinct pools of synaptic vesicles
Source: eLife. 2023 Feb 23;12:e81407. doi: 10.7554/eLife.81407 (PMC10023163; doi:10.7554/eLife.81407)
Supplement: Figure 7—source data 1. [file elife-81407-fig7-data1.zip › Figure 7 - Source Data 1/unc13-all/23/5/cav2_to_cav1.csv]

-186.076162003186
-357.900458612441
-62.3946944102081
100.987948210508
-358.795388964534
-155.062586760729
-102.298725281922
18.1537246922144
0.585908832226778
54.5179004766105
-36.1590614590659
-83.3203189747419
-7.46823252406102
154.822902954298
261.97631455599
261.837047563109
-85.8404535792542
163.510655801796
247.192959881271
31.5637669049775
-193.17966447968
-48.4994897641645
-211.530405289372
-53.5153748632529
139.259584752399
-252.554586464908
197.890094878319
337.743553565224
-249.889534940719
214.196542885451
165.285483424021
-13.5126311835902
222.377774540864
169.436484321579
171.25466031888
39.6434707957269
-284.159915541439
39.8606749930968
194.139141571764
-182.847276354214
11.2721387064194
1.15729887315501
-73.893915072249
-190.750421422466
136.184922484272
-92.1924608839054
-229.485922757902
239.144421828643
39.4826916560414
-14.4421023371906
165.538198509334
-93.9987507369606
-201.715292373066
-173.512610442544
-139.032590213335
-151.03170859314
-185.032212528986
147.05091133822
-218.418169081435
211.681780097832
-107.295082648105
234.288984214023
191.040770943751
173.973489502194
237.803326851108
293.421553008278
-270.484521711393
165.905996162941
68.8649373061435
88.5163771622992
-166.431573647023
130.64499288745
29.0249392230307
-86.1369658430176
-191.689846446969
132.782337536324
205.035180363151
-77.7386173932973
-261.180351405215
-165.154047833001
-206.177351842585
-268.700515810993
205.219018722441
-318.566915736481
279.475127237511
50.9549716737456
209.58152932377
-0.556527154798459
3.7885544661367
-98.34361644606
76.1758846028115
-111.794301977368
-107.893040572439
236.63567448078
300.848984457576
127.410790697453
131.014523454831
-95.1630191653876
-216.797313339932
-108.868562775546
-162.673614047706
