# Supplementary material for: CaV1 and CaV2 calcium channels mediate the release of distinct pools of synaptic vesicles
Source: eLife. 2023 Feb 23;12:e81407. doi: 10.7554/eLife.81407 (PMC10023163; doi:10.7554/eLife.81407)
Supplement: Figure 7—source data 1. [file elife-81407-fig7-data1.zip › Figure 7 - Source Data 1/unc13-all/23/5/cav2_to_cav2(cav1).csv]

-54.1294994032942
-19.6358957043558
-44.9289998553177
-39.897227982774
-13.1110127213578
-34.9112877868047
16.6030135588408
50.790905297712
113.949627526616
54.0600262417884
132.512680242577
-37.2456424543852
29.8841289291577
163.729523465105
1.19993039066867
-25.7332895080908
19.3767400888391
7.75564063437923
85.4763914506184
54.2171360817065
22.8835537453306
79.4969507735423
19.9603479292346
3.94660053294501
-9.02767626755303
-7.35958759092318
-41.3910238217977
148.990962665044
25.3174358629713
81.234880745209
-43.1762312953979
26.9649879966582
-34.5876707816406
63.1434854173422
-13.3557227613746
78.3386083254791
-30.3305210160288
26.6945461334726
7.34724390325209
5.46508693212309
-11.683048569641
15.8105575833943
72.9470580147809
9.26659459187067
-33.184883963846
-101.586429661398
24.5955985058336
-10.1661292566241
27.0516022096162
107.335983550243
-39.5492341156423
29.2369090889915
92.5083304273703
-32.3664021546247
47.2970884945098
-17.3259268772599
-61.7834256104215
75.7687681934076
13.7775753434817
14.605902202411
56.0482875141679
48.8906453266827
-70.0263580846131
10.0081020350699
-85.976381198845
-13.7131319108703
-22.5423945874645
-78.1620879881229
-50.1865016020311
-40.0386897839689
49.6269878863095
9.3756851948674
12.4037135839208
-38.2126586682753
14.1135832236905
89.1227343091832
-8.95137040361624
112.827458951157
-15.3138556717713
-14.7371884649801
11.3811294649386
31.1453433940187
-11.5859083652776
33.1802350843791
-11.5151881737438
55.2032340346668
12.7630926513739
-18.6520298785435
-4.07033466624307
-75.35071655516
15.1143273275229
41.3205076667327
5.90029060717097
-28.0896445010112
-33.717051306583
-46.8385662875171
-38.4962632123606
-16.0939083325611
4.84471860268241
-62.5255214006102
-47.8782014343196
-9.45276403096432
45.8878799440663
-50.4502381052516
38.4381610810178
-51.1722768782893
42.9135455979504
-10.1027829271388
47.2546639085122
-6.64181511738025
36.0556196183607
96.6643625080869
-14.452819037233
-3.65050989853626
-24.5858278553314
26.7110713381426
28.8910046700767
131.747805073232
43.4384282122501
-90.3662069359889
65.7279022542571
41.8296762573773
-29.7814753952698
2.17928739537456
1.59854459592316
52.7233848094875
29.6304796714776
0.967568389436565
-75.7778367603696
2.79820989945802
-66.4156311483093
-45.7920226343012
17.1894899012768
2.58860412871036
-32.9352284131837
-54.7033658235268
-30.6859529995927
-24.1979213697959
3.95604242507943
-22.1858715824383
9.1356390944984
-15.1164856575251
-19.5349794353569
12.0286595421949
7.57851834411667
53.9678156473601
-48.7606928834666
-108.3161743204
21.5366271126859
92.3044208807696
-23.2337612183346
37.9575786454188
113.313215248847
16.1089723754139
-9.98555184788347
40.1237609494638
21.5986364380078
26.9875445417892
-140.81169138483
14.884584384532
31.4607539379886
42.1581675966063
-41.7316420963343
-22.5241613482431
-65.0599542742875
-77.5123364927786
-41.241877921464
-121.40448550399
-74.4126305911504
-162.895635248749
-32.0663346039291
-0.600260080665976
-45.4691401161563
-151.433178862626
-19.8455460419082
-31.1201475388225
17.7159717289323
77.7126633021508
-24.8776816968675
-41.9831697786049
-120.843487754051
19.8737924532397
-90.3825556039865
0.316083980324038
-44.0917410266957
-117.491086454691
-15.8037535470576
-42.1640377368567
29.7850347075419
-45.1264786907559
-48.941658953845
27.5149232229796
141.206011514514
