# Supplementary material for: CaV1 and CaV2 calcium channels mediate the release of distinct pools of synaptic vesicles
Source: eLife. 2023 Feb 23;12:e81407. doi: 10.7554/eLife.81407 (PMC10023163; doi:10.7554/eLife.81407)
Supplement: Figure 7—source data 1. [file elife-81407-fig7-data1.zip › Figure 7 - Source Data 1/unc13-all/23/5/cav2_to_cav2(unc-13).csv]

13.3455894551262
61.1095978235535
-12.0254089419359
8.01296375558923
5.75494363587859
-3.81849420247272
88.1769263003061
75.4642663744926
171.7565905225
65.7558224183231
76.76859690739
-8.22236499554856
29.4584944062772
97.9412562414982
2.93336845898739
17.7388382502377
2.60652976568781
6.33671912345744
102.026350732858
81.6376491181527
-22.8182857647425
25.2509360902604
12.3990085581572
25.5125600015472
-19.9384539149469
-42.3438427070232
-43.5594814631204
41.1825758606155
-0.00575482691601792
54.5500842757301
-34.759733424049
56.3686339835403
-39.3963853626738
3.96629825258242
-24.5947697282936
9.24104849001196
-72.9613753326266
34.2441103924957
38.6721527695736
-19.6226730336821
-11.0660690256009
-20.5347598232547
82.6358813072384
56.8230841967124
-21.7534760734034
-85.2583131708107
-54.8260365597507
-16.1882466046172
-9.26420167591823
36.6262687486269
-33.0210655958635
-1.35144294837846
97.7577309288936
-96.4817273979334
-10.6190954839676
0.198538305505281
-39.2778838893046
112.316338871786
-55.6425677539719
55.2706929050419
63.8923346562133
48.5022842249546
-64.2333514788934
40.297466819613
-70.9177385517742
-57.7613328217321
-42.5843857574509
-110.061807388503
-87.9880780400526
-18.1390508689456
58.5774257406301
33.0354982526387
90.3528451080092
-14.0939793909984
6.15872204210973
110.478520403905
-5.98549356906551
53.5045982851207
11.0269704571019
9.51940868794009
-58.687650220083
4.18585675699069
-7.59977727740261
62.7633452834507
-7.71590907503196
7.92714428883301
-17.3659332232291
-15.5901160411904
27.6191510952212
-97.9509005407854
1.62195603181499
91.7573342482374
10.2966799650967
20.5413349350747
-16.8016832394533
-38.8455218298659
50.1443759358208
-44.6923249927549
7.01180330366697
-30.9884866270404
-54.8785459135324
-8.23639143245964
62.2581282980118
-30.3739060224452
64.2380066328969
-34.7580447710498
49.0585403242803
-23.8874797175795
34.5516525180137
20.7835937714535
52.5983541173646
116.991787443081
-8.14528894311661
-18.6324750910935
-54.4463473265441
29.7321830850942
-13.6681542052156
147.656423626859
26.9029002692187
-107.88787670837
63.6487002078811
58.2979768509776
-5.75022031212757
-74.9343905237201
-78.3118131188148
25.2548309465546
-26.0401942094941
17.1942796115072
-82.0952606854771
-31.6001399809375
-42.4582037780492
-51.0888745142602
-10.7733974948023
-48.743007112942
-109.110515622517
-57.8846272377214
-118.663281955894
-70.391305715495
-46.6393575111961
-85.9471517836901
15.8069893675583
-57.2561840060425
58.746694323645
-3.97139414316371
-1.6819445183919
104.127426824372
-73.0322553601527
-114.317136044196
-14.9281324038566
111.44748825442
-0.163679015042362
82.6950913445016
79.2178231831167
67.1248515324569
-51.0972360430351
117.421412857218
121.683823069807
17.8220692907707
-62.2663278034543
77.5444393188282
-49.5437692887372
56.1762156880141
-52.5212801888101
26.8095105151206
-19.1500291856846
-65.5484813860567
14.0819531990128
-75.8527404958058
-82.9808201191572
-86.7542449743723
56.7019413807393
65.0055689144046
-36.0850766480544
-84.3557176385384
48.7771036444374
-99.6765638035522
-33.3656756763867
92.5775011862261
-61.1282833248388
-121.794292083176
-93.4743925600542
-28.7442484103285
-65.0385118200411
-12.4512894057552
-4.31317092617428
-95.9323476714962
-41.1451440720575
-26.8284137547507
7.33289501522449
-18.0847161852871
-39.2166996283249
84.9512593387626
41.1269612050746
