# Supplementary material for: CaV1 and CaV2 calcium channels mediate the release of distinct pools of synaptic vesicles
Source: eLife. 2023 Feb 23;12:e81407. doi: 10.7554/eLife.81407 (PMC10023163; doi:10.7554/eLife.81407)
Supplement: Figure 7—source data 1. [file elife-81407-fig7-data1.zip › Figure 7 - Source Data 1/unc13-all/23/5/unc13all_to_cav1.csv]

182.021853233422
43.3838453179469
142.112720896095
146.410455275663
93.5039685496431
136.796066316931
121.639750386094
49.5454946476002
142.629655491937
125.723561725021
104.185679688408
237.459781442771
89.6168139045476
105.07642733443
76.5329676767724
106.156092471781
159.202509574805
214.709497123657
132.183050278903
170.111268377465
157.564129780671
169.679475953968
101.739240717052
204.26709712895
207.289137861359
128.835724890936
113.082374797144
-34.9161240503745
191.750479227951
147.187178975675
179.452734249478
216.447885868865
105.460844498004
69.5667031669254
216.314597280651
186.62065443292
196.642136078974
-117.045644046129
126.115671729416
178.357381504231
158.8136178068
142.55173693072
204.878013824904
80.9571125851471
122.238832517662
107.467117036244
137.16390550092
211.881410440059
176.532593643296
112.495496537866
62.262479314013
85.5368754784213
167.13540556947
83.6995282588341
196.528727070789
180.305969972305
89.4119427307669
122.875768237252
165.463107444191
-52.0398575526178
96.8376576098781
164.134643757052
101.888802047051
53.008742355174
107.947500773782
122.753802508943
117.75990271618
121.710731280031
241.47187715885
169.980679122724
118.60887692436
9.53716151751541
155.872208215274
154.411080812391
118.096892210397
116.409647829225
134.622667487174
164.266219993726
184.580557437572
101.054089039077
93.2015553745277
152.423806841796
198.060399828739
150.470467760088
119.000730788845
187.755706155009
109.853621389026
124.478548303321
160.801705983469
108.15566634957
154.818040462431
122.398961534023
61.7915829822086
247.087686938154
128.89160993396
63.6896089085876
160.093377011912
80.8154532988647
162.258335601082
163.272249047128
179.548790235249
222.611898914916
190.111414378132
113.056591468789
-130.759880814954
130.077839710915
90.1056781965945
205.479146661291
167.904539662002
46.547285885179
203.822416352823
137.462439140139
113.89306318998
19.9089962878661
280.472383877062
143.790896277316
148.578731447682
56.8793283799896
117.65476117272
146.12737297372
207.903664707104
129.106706553934
99.4773120142454
23.8633483259055
18.8715296172395
147.532395620694
151.959605858896
132.784439255205
151.334135395789
116.188564096874
66.3869004461012
57.4741754892966
220.941961194483
59.9049732144358
115.206683854572
186.771465507862
149.964057800475
123.227580884724
105.997532259693
181.792368999062
151.911971722853
150.287171384787
41.1395550060643
167.507187208777
288.423460346412
89.0320995180755
206.538257672917
168.386728474432
103.591547438722
195.081967413002
159.59388816184
167.215730897215
186.914507576364
88.4533291938551
179.733771894358
137.860981730433
41.2420203968886
107.507886359072
99.3375312322642
120.042149849432
198.85228229908
288.711997611625
189.317018596374
190.892426085178
170.115021499179
175.597665792904
166.818312213025
141.180964345074
97.3036206175439
119.675175120081
44.7211483575102
169.753771119202
25.7204718921785
102.8160608128
140.195064906504
147.387960835329
161.714919375003
103.022374376675
181.637951085881
116.941784820872
106.582459160605
196.944685602917
167.376844159304
139.307076201825
164.708932853744
92.266428255889
125.990786954757
76.6462469592279
-225.843074028662
39.1993968439292
133.762679543775
121.127001139284
218.514819980814
127.656639247949
125.179211501783
-43.0052595908601
67.2577320850614
13.275027530266
66.946605971707
-79.6086075943331
227.880021787911
184.030602080707
128.46709799326
151.346269150219
187.159543069793
243.964118123624
88.895290767221
236.372051420489
119.552075551026
8.0441935560375
120.176093114051
146.365965946608
149.411493097286
-45.6368756026841
68.6621000556315
59.6777958248076
-7.12467511035538
36.8472855244017
246.536771091744
246.142809650773
176.383903391034
126.947465691041
146.249844358756
167.968011000959
-139.216227355411
-53.3957103747616
141.453831135474
173.588019375495
139.806694777628
-35.5206611452086
184.46238125801
-74.0766863555418
202.058037812571
160.558824428203
17.6550385959508
116.262663305408
197.180732148901
167.923278778186
132.911966491671
117.489426134565
200.724168835392
139.62069244576
254.114918834846
59.5742032163307
138.045225349082
189.453432122282
200.827668145172
11.5274268131889
115.53140986863
213.179925319097
131.381896228821
4.64370563935154
198.437573511892
79.1575096724864
119.391910107632
-64.4132142475773
109.302868383831
154.197024734467
70.539176055996
97.5578244573717
229.286058484548
144.472574154328
-72.5435375166744
164.454798556431
21.9302575567854
132.708478675449
97.3420063546837
276.013991643564
204.17189839938
165.417122164925
-108.575232837506
233.108485422646
-60.1427260310847
-61.2046859712045
188.021532044784
171.317280548859
205.882815220875
186.76366338594
167.34646312388
28.0701560005455
56.0462046209213
266.280565362174
102.092496329957
-86.9084070913796
4.43697309435265
222.361431639059
198.789828321329
224.125547416301
70.9679197074111
226.041753817359
49.8895846503128
168.183486288137
107.235282331683
-260.866453263296
-14.3925407501083
186.407140438756
-20.3630419093151
44.4950650700466
91.4271109177535
-20.3026094077904
180.467212960124
88.7645883444911
-14.1503812529027
132.40499126746
134.081587909763
79.552508343957
56.6144867359417
113.814482753916
216.568701774029
281.854442320238
54.7419615056206
87.4129506753197
47.7938515534097
198.658806839267
136.660134691567
183.812048217513
198.229777244003
27.8641648075518
153.116661295238
215.431146675166
66.3424177401412
187.961780712054
-141.365644620158
115.407478960418
65.2320326387453
162.834579367689
191.625826837022
-271.254294700873
44.6339510181097
58.0427865982929
-63.5515879573886
165.323838366692
134.844867927191
37.3163900275049
-20.223398051503
120.318945848952
147.11515422814
228.861094447233
143.026017076338
221.796753050732
189.213954825464
164.552573516838
182.483627580505
-19.5793976751065
143.682363721604
-57.8044039458618
108.999909813405
111.681158256657
135.309182078077
26.6636307802637
-44.4300922753482
138.922678907542
-215.829248221058
279.12844178492
250.308814887101
24.2664588193275
225.645611370497
46.901591399439
137.076140160716
60.4581727247387
132.305880461854
177.774312662988
155.607220287753
174.127120526808
166.517404922763
52.440928894508
170.496985534548
178.304697564514
200.304031577327
249.879761535658
132.489861317494
-53.3715190315179
14.3783088116179
181.748554215703
190.863095526453
149.68350867924
72.1066152701187
94.91868175749
112.845583587605
205.069847051036
242.108227744551
191.84859311698
75.7014325912678
-56.4349849138434
165.971485319911
105.733757650081
11.9634310781057
169.039731044466
-62.5019544168481
239.435393624839
63.5383291792932
74.3533355293675
83.101473423123
18.268638067635
192.855153226168
-86.5524653911962
193.152998498153
8.6919166748703
126.539013977683
-26.9105883703487
17.7940918474578
161.915322567451
-178.717183413244
91.6727210350855
138.067252244176
84.2854129130847
26.2671521409848
-6.14667051706238
118.660024599945
-226.418363928822
243.084496805466
166.55202760354
194.842715876817
180.973340287435
361.771193503373
166.551233266759
44.6948096991982
103.638277381544
186.637219741651
161.191010109504
113.679924551472
201.213518339533
215.637417188909
-25.3993505223789
-8.79439974100387
180.592220262075
205.465969053266
158.750615122193
132.236415387417
83.7881348728406
-41.0531669425454
-32.601817220986
181.815552915741
8.95916177389699
140.950426322472
110.473117985943
-43.3559886461535
172.628212389967
50.3999900500148
5.61682327018389
85.2788318412768
-59.124334669059
124.702447848684
196.087855712698
70.3129862236437
188.760019027335
162.154390817788
130.697562068466
149.382900579019
124.827142714401
26.2934609953609
181.098414395698
-136.859608315972
286.132696231618
181.867814562784
43.0625765471104
12.837583611461
248.866898566304
289.633372498334
160.125941789433
204.563333858081
-202.805153326011
-74.0768795760359
46.743114551402
208.663377624869
-133.566223235759
127.642823521257
-45.330679501918
11.0582593906656
157.97621208845
87.9735935096305
167.38253870474
-192.147713007653
175.290608549047
44.6559255037719
109.177385229088
263.215637795807
83.8765913164843
-125.696160461384
207.822132684547
235.617261892216
-44.9229321381936
14.5828437929831
-104.019025905018
57.8061913454512
-76.4408850678192
-14.4696616629972
203.970671066216
237.138954258557
-167.746436550979
20.6482742956505
53.0725592458512
0.878174482393661
183.503338805329
147.990074605892
94.3366269659073
-15.7146022306297
174.644906331099
-35.1101741340881
163.573848016169
72.7219160080131
-79.842190502126
-1.88174049718145
140.12133500587
90.8590915657423
-215.766784308664
167.228921751435
-83.2388855585159
-67.6539518151039
-154.213208606669
53.8712165422603
-64.3406943533028
37.7594020775632
111.676866938074
59.4412872475659
-139.568774731793
-15.2129793116856
20.8343964186042
125.733857289069
-119.041108740495
139.762787270911
41.7178632990253
4.26623276615646
66.0315875052784
139.942546350485
22.5704280705122
34.4856801760488
65.533950091778
-55.2540075203615
11.4477164232685
20.7322931372382
17.4275421469902
-33.750368921983
97.3697178605671
-23.4761893209561
-27.7343875649003
-180.287591346942
-144.935695974162
44.9634580250786
