# Supplementary material for: CaV1 and CaV2 calcium channels mediate the release of distinct pools of synaptic vesicles
Source: eLife. 2023 Feb 23;12:e81407. doi: 10.7554/eLife.81407 (PMC10023163; doi:10.7554/eLife.81407)
Supplement: Figure 7—source data 1. [file elife-81407-fig7-data1.zip › Figure 7 - Source Data 1/unc13-all/23/5/unc13all_to_cav2.csv]

89.8103174201442
-83.769038215296
26.3341589412648
55.3587061203561
5.76543141822003
48.6366660471813
64.5666042728189
-31.1259552620395
63.2023959090129
58.5488309822013
-15.7377708600834
107.383217635268
3.90022787016278
-24.3365488068375
-52.1434277280787
10.5232807760931
94.994946002922
122.583614561387
30.2926627721026
50.1933602015051
32.8423328884983
81.5654637722946
95.0253003827347
101.41001542939
133.603838589046
42.4213952729442
56.778216098659
-106.031208929377
47.8332889869744
5.73470939408799
36.6269383287672
137.327164465643
54.0261867115169
67.0934926583977
155.741911766128
123.188240961665
113.437582030021
-194.702342947687
37.4662797362707
42.7970801059291
36.2087251418889
30.2976195245501
53.9782651163459
-29.1543295867596
15.3141394228551
-11.0412828021108
21.2543869431192
75.6984381475904
54.3343956185399
24.804645695247
-21.2165140806046
-12.3168122808329
64.6335212743015
22.4237398406658
88.8145770050669
114.623343931939
36.2202191053693
78.5588381022426
87.8459907027227
-116.814743388717
-12.7229332298539
42.6278257641479
21.0589867936178
-52.8606312436859
21.7257504818572
34.0939637995962
29.1229700379408
48.0030615538053
132.645001981769
71.9805051748899
36.971603012571
-141.13099651745
54.0359910098596
53.9427233540264
7.43142135932976
63.8298047148619
-9.67947158437164
112.445586902642
60.2012709998908
46.2801359484747
3.1618349619057
94.3188541924537
86.6714768808561
66.5097962008676
60.9456153991396
123.908440572479
11.133721653101
35.6059240714894
63.5800692069442
-11.4355017812886
54.8443380516092
27.3818100983663
-0.948410598630289
151.583118528335
59.2381864706167
-18.2216537035183
55.2779393835026
7.01989461469566
59.1980003221342
96.9447155040471
83.8026621436711
155.935718902705
51.9363719291487
35.2427944233805
-205.52747952951
10.6466433618316
-22.5183806472014
112.149660164112
66.1566889268252
-46.1288543671599
125.450386905106
39.2208393559104
-30.1071607745271
-138.336902060808
148.82840608703
40.207033573035
82.4893572290093
8.38095731470094
35.0386104975132
62.0347184353686
102.121880981756
68.6732958258108
27.9161418537806
-38.0290017408643
-59.4657903267416
128.163524694257
68.0422919756165
43.4074941873714
89.6650576234442
58.7355161998421
-7.76655095039496
-83.5314502232704
141.677681072366
-105.160847710071
-0.00120429433445679
102.642227337061
71.0078198443844
51.363625426613
72.1029425413544
71.5516971229936
64.5842525496428
105.19309636387
-32.7502070785449
87.1719823225194
177.405652442214
41.3603312066825
111.797410951734
106.89861856367
40.8427493043855
76.9289478357896
92.0643884176661
108.171492795935
102.513989397719
29.8118900496665
84.2124870062107
9.77822855853628
-17.9863940130545
18.5399698568472
-7.15666866048014
42.3031800450499
68.9507423466621
235.886074096627
103.886054969103
99.9479777719498
59.076775432557
68.7473893495116
60.4672113403067
67.5881415743916
-23.1391983135018
34.1591517860361
-36.277737690998
84.7765324807369
-67.5091838023091
-24.6703323801503
34.7166332539637
81.937840143788
53.3061227654434
40.903280012948
79.5838967844102
22.4555641229963
99.7320153240235
102.102843526502
53.5946274357084
108.53542623981
66.8808240933522
-33.7704324560491
72.4813375614485
-6.71013025815773
-182.272903320032
-60.4883304393315
55.2706132926942
18.8186288545876
227.360573660846
43.8850127142123
16.0277071946966
-92.7923746050474
-11.1233427399366
-93.1761492999467
-40.2463459695027
-66.2448060888
131.341692308224
107.531596637578
29.5440294140535
91.0969321812263
93.6809732946112
144.690707276572
-18.216751554346
96.7659824593011
56.533233508695
-75.7609551972255
81.5223914099151
51.2538256560092
52.9237104534095
-185.161874036177
-2.62849514639856
-61.0521717419906
-29.7558228775706
13.6896159394855
134.796367994675
99.8003204918023
99.646359329714
91.7250627092417
9.51450798788755
28.3903370031403
-134.760237376298
-140.19796520652
29.4649648966752
52.1926300694886
50.938684760682
-121.935178048838
62.4155780965248
-213.504214778739
185.767660096562
131.538822822284
-16.269132978483
14.0373025019253
91.1911118272383
83.0859351415547
108.166658816514
60.6994481399943
126.932742327059
79.3776297656532
193.930194356682
-2.10507129704456
21.4680895966139
64.2085941748464
126.591700495306
-30.5820637421966
-2.31433508576265
128.876792316771
63.5034154021087
-53.0247650231922
109.08277578974
4.69608755940499
6.66979666495718
-98.5585741661525
7.89646610013915
36.2747165867186
0.445102803168993
0.835889873073029
161.749771214472
59.0640703417066
-238.207387254033
115.061289500667
-37.1090984431376
21.7191729087808
19.8607104062503
180.669421784594
166.64949017133
85.6853101340603
-125.495621972721
141.089069236568
-54.7654613409923
-57.5911898119466
84.6150671767828
168.547608042956
117.328514632201
88.7002155966602
79.317970347849
-18.1227343686442
-26.9481520393201
215.123974913693
10.9102279303588
-70.8575452185669
-87.0913087644913
123.664152234351
74.4323456602724
101.53148519026
69.3632238051741
143.196913169173
10.2003101435184
119.900096200789
18.4785403871974
-244.717942756582
-158.437929596588
46.330915612456
-184.282619833952
-100.239762659017
31.8375238010904
-111.450810957143
39.2361861267455
41.5605795768333
-43.1232899185052
147.802149843967
77.7197558072676
28.0232589076022
-18.9702053253422
27.2956100955744
76.637637675718
165.675959670874
37.4071931467934
40.2214279916443
33.2814912714912
113.982644315192
122.090654298392
85.3882533296273
59.1972782625908
-60.0333355429157
53.9266680901255
120.454322798363
-4.99947392960894
96.9050469058548
-176.079870942885
89.9458414256314
-54.9788655320554
91.2314750146452
168.55339538674
-226.709098329393
94.2490099402694
-45.018534805331
-17.7057730085562
117.473516328515
66.2094305975625
-0.809468925099281
19.5419890451922
40.3568285493475
27.0951707826443
129.202895384049
101.959681063921
124.764040740994
89.8999218618846
80.8764623617226
84.837812044414
-46.8047277645273
102.134014931175
-138.544598620036
61.0462094831582
54.5084849518826
54.4958066566014
-89.1792982169773
-43.727874944605
50.788563176855
-209.59597272421
206.293409885171
55.7655477794033
-145.654185808755
176.400761618586
26.644575401102
28.6691598107063
-50.0586521091427
39.2312297116787
78.1185635571946
30.3152271019517
87.7745385216258
66.2273512160064
-40.8059654709741
78.7026134178141
83.7450864935108
129.39617174124
131.741793933885
89.1056968971188
-216.361727169979
-109.650550524237
145.696647779398
127.746359499677
64.070756109033
-34.4204598576471
24.8971509294934
72.0980264883292
14.5209617756354
210.411295589696
54.4913667796882
6.79066781406618
-26.1438348438442
104.872358392777
64.0067124297275
-43.3460758229394
56.3745323203693
-60.7852227591793
89.0438034683157
-17.7082525656078
-50.7542446592615
49.6993923082537
-77.508379331457
77.712810252493
-165.344134968309
158.49897997932
-9.33460205394113
-58.6098367551403
-141.350881291995
-114.42181346603
47.4346036726911
-178.274268618748
152.988439946797
30.6841172982713
-44.0795533529308
61.4310874483908
-107.033731089401
111.549515014927
-157.061259326327
197.314044618881
90.035908477008
181.453366612279
52.3068961751942
219.675583373621
42.9043060289205
-12.3677557546398
38.5953511826392
60.3758772087658
83.9872639310433
-28.3258150238471
137.726640009216
141.360211538102
-55.0108254791267
-133.73814799377
131.352341776517
115.514704275874
94.0076895522634
74.466444990403
-44.5691915879579
-114.967637835407
-86.3531742939995
37.98061999731
25.213776980705
43.8185037190869
7.59569181571351
-29.1623356881701
50.7756396729019
110.59868653334
-72.3471324407674
20.3027003998668
-33.1592820738333
9.51840284418176
180.15000233546
-18.6547785219191
146.610205146242
63.5582808651561
85.9417046138988
69.4420560055969
88.2794835028235
6.59729682893885
58.3291632712426
-194.154910986776
185.61531806821
25.103703518962
-68.7476734711108
-20.0562986998921
96.0701175675622
146.199453377536
119.604142666692
67.3171078046489
-141.262337396895
-103.164055037483
19.3102423254677
119.329486719658
-225.62789454968
6.79599187345411
-142.751053665716
-81.3665749863667
64.9294341089771
47.8068579459195
56.5146040598047
-169.065267533328
65.2988550846894
-106.324085644179
43.6892038835922
132.018927751074
43.4457603780338
-177.768902402093
49.8313331489735
59.3986020953726
-101.58979400518
-24.5640045434848
-150.28971989843
18.2105579906984
-92.6544405617788
-140.775124790402
94.4655981329033
269.762828330664
-90.3406280728486
-32.6461403858284
-42.9121207505796
-54.7039779428251
77.2063814649246
70.0287204132492
24.497907028117
-88.1264993646564
75.372553156034
-190.983239209658
31.8008370568768
115.426775932801
-141.101704033792
-80.0989298481691
-3.63190283841504
-14.3250290602537
-204.76963981012
118.550363654438
-68.2503537179127
-145.82936315906
-153.894230923235
-24.7140311619933
-72.398593127491
-46.7630717135271
-46.5630963597523
-63.3010950442876
-92.8490097825616
-86.4030833419802
-92.2033140634649
17.6460217614458
-260.650809919813
28.8762306252302
-34.3624209230911
-75.0472239529408
-37.9472958808819
49.8346700929305
-36.5532781578841
27.9604680672273
54.9177519020832
-85.1105720305641
-57.7178215092699
-42.0723709993381
7.61251051333966
-107.371341011876
21.6887785043054
-101.510648088957
-137.194348860772
-115.468454968599
-163.470828329246
-75.9709814075341
