# Supplementary material for: CaV1 and CaV2 calcium channels mediate the release of distinct pools of synaptic vesicles
Source: eLife. 2023 Feb 23;12:e81407. doi: 10.7554/eLife.81407 (PMC10023163; doi:10.7554/eLife.81407)
Supplement: Figure 7—source data 1. [file elife-81407-fig7-data1.zip › Figure 7 - Source Data 1/unc13-all/32/1.csv]

image-ID	cycle	z-step	frame	accum	photon-count	photon-count11	photon-count12	photon-count21	photon-count22	psfx	psfy	psfz	psf-photon-count	x	y	z	stdev	amp	background11	background12	background21	background22	maxResidualSlope	chisq	log-likelihood	accuracy	llr	time-point	precisionx	precisiony	precisionz	vis-probe
0	0	0	0	1	424.738	152.228	272.51	0	0	38.7805	128.184	34.9516	325.893	1755.1	4555.84	-34.9516	0	10.1474	7.33772	8.7822	0	0	0.225577	222.537	-545.627	13.4498	286.838	0	32.0706	31.3813	108.167	0
2	0	0	2	1	390.209	185.769	204.44	0	0	100.582	56.0273	-80.7178	286.804	1892.62	4528.33	80.7178	0	8.92058	7.91464	9.33129	0	0	0.158382	170.109	-528.48	14.9783	268.42	0	36.253	36.5077	132.316	0
3	0	0	3	1	467.963	204.028	263.935	0	0	43.7714	-28.4054	-25.4438	457.205	1949.43	4612.77	25.4438	0	14.3995	7.21926	9.06404	0	0	0.113607	222.74	-557.753	12.0618	326.116	0	23.5045	23.206	82.6475	0
4	0	0	4	1	379.998	161.978	218.019	0	0	58.234	6.07695	-133.219	296.867	1835.31	4578.28	133.219	0	9.45095	6.95824	8.69521	0	0	0.266403	232.459	-555.724	15.2079	293.692	0	34.5766	34.4122	127.368	0
5	0	0	5	1	458.647	205.453	253.194	0	0	35.7806	-10.1622	3.0233	403.925	1857.76	4494.86	-3.0233	0	12.6753	6.43701	9.41904	0	0	0.345556	273.133	-567.513	12.2783	452.797	0	26.146	26.0607	89.0644	0
7	0	0	7	1	467.762	204.231	263.531	0	0	88.6305	41.15	-134.112	426.974	1904.57	4543.21	134.112	0	13.4865	6.88807	8.46805	0	0	0.0810731	287.613	-567.117	11.9803	379.035	0	25.0902	25.0933	94.9347	0
9	0	0	9	1	416.003	144.156	271.847	0	0	-14.2359	59.9061	-102.777	348.205	2007.44	4624.11	102.777	0	11.0486	7.23058	8.71325	0	0	0.25363	225.027	-553.22	13.7505	264.169	0	30.4113	29.2635	110.115	0
10	0	0	10	1	287.87	142.795	145.075	0	0	52.1014	129.376	-41.5581	235.96	1841.44	4554.64	41.5581	0	7.31218	6.4224	7.88556	0	0	0.114988	255.392	-532.773	20.699	245.426	0	40.7134	40.8714	142.036	0
11	0	0	11	1	323.943	156.978	166.966	0	0	-58.6088	19.8275	-209.49	236.405	1852.49	4564.53	209.49	0	7.95713	7.12005	9.00901	0	0	0.35799	182.202	-524.932	18.3943	233.762	0	43.804	42.978	170.25	0
18	0	0	18	1	386.11	167.319	218.791	0	0	-2.4695	16.7529	288.918	336.454	1696.69	4567.61	-288.918	0	11.8397	6.83997	8.93357	0	0	0.207151	211.132	-538.567	14.9427	253.376	0	31.8377	30.8892	102.37	0
19	0	0	19	1	416.761	171.043	245.719	0	0	11.2013	65.804	-28.5832	304.453	1782.68	4618.22	28.5832	0	9.49119	6.71789	8.40443	0	0	0.133519	235.789	-557.994	13.619	270.511	0	33.5513	32.4337	113.667	0
21	0	0	21	1	422.942	159.637	263.306	0	0	-66.3542	103.982	-3.08101	269.479	1760.57	4580.04	3.08101	0	8.60235	6.80389	8.89747	0	0	0.0907472	212.29	-540.934	13.4566	235.178	0	37.6769	36.1697	124.445	0
22	0	0	22	1	343.808	157.22	186.588	0	0	3.71011	-20.3086	-182.391	253.473	1889.83	4604.67	182.391	0	8.34549	6.39017	9.09949	0	0	0.161654	207.925	-532.843	17.0189	270.124	0	40.451	39.8917	150.52	0
23	0	0	23	1	362.9	175.136	187.763	0	0	-34.6423	51.5084	-52.2679	275.792	1728.86	4532.85	52.2679	0	8.73376	6.20648	8.66003	0	0	0.261095	196.053	-533.918	15.8933	238.28	0	36.2844	35.3238	121.746	0
27	0	0	27	1	275.74	134.5	141.241	0	0	27.0432	24.4365	198.304	191.932	1966.16	4559.92	-198.304	0	6.33464	6.74593	8.78463	0	0	0.271275	174.033	-520.407	22.0994	237.345	0	51.4197	50.246	162.59	0
33	0	0	33	1	380.38	154.561	225.819	0	0	-30.5145	55.1583	-133.103	367.485	1824.39	4529.2	133.103	0	11.816	5.4698	7.43896	0	0	0.257453	239.484	-537.22	14.7816	326.07	0	27.3347	26.992	98.1792	0
36	0	0	36	1	394.998	201.662	193.336	0	0	78.7212	-15.7592	140.821	269.968	1715.16	4600.12	-140.821	0	8.69441	6.6023	8.58703	0	0	0.080737	230.328	-542.697	14.4798	275.608	0	37.5203	36.3689	117.958	0
38	0	0	38	1	417.82	173	244.819	0	0	22.6651	28.6095	-123.612	371.158	1870.88	4655.41	123.612	0	11.7902	5.06662	8.03658	0	0	0.154149	280.111	-559.05	13.3057	286.549	0	27.5151	26.7087	95.1688	0
43	0	0	43	1	318.861	166.171	152.691	0	0	-63.7592	-47.5209	28.7007	196.722	1857.64	4631.88	-28.7007	0	6.43123	5.97676	7.94235	0	0	0.186427	220.726	-534.306	18.2746	229.607	0	46.7577	45.1045	154.823	0
45	0	0	45	1	362.332	162.972	199.361	0	0	36.2162	41.8142	6.26121	219.463	1757.66	4642.21	-6.26121	0	6.82681	6.08504	7.1813	0	0	0.214391	220.047	-533.357	15.6899	262.314	0	43.161	41.2612	145.443	0
46	0	0	46	1	358.006	150.59	207.416	0	0	-22.7532	-51.7733	19.6839	189.598	1816.63	4636.13	-19.6839	0	6.10683	6.70445	9.49803	0	0	0.176979	185.929	-516.998	16.357	230.434	0	51.4811	49.7545	169.125	0
52	0	0	52	1	281.112	113.862	167.25	0	0	11.4084	103.609	-134.78	211.302	1782.47	4580.41	134.78	0	6.70606	6.17818	7.60606	0	0	0.143972	178.06	-510.012	21.1462	213.195	0	45.7672	44.7963	167.368	0
53	0	0	53	1	453.124	248.514	204.61	0	0	-1.97101	53.863	201.132	431.966	1696.19	4630.16	-201.132	0	14.338	5.94052	8.31141	0	0	0.194858	222.812	-548.916	12.2909	336.943	0	24.7441	23.56	77.9713	0
54	0	0	54	1	351.588	159.806	191.782	0	0	70.0945	52.7549	225.368	194.921	1723.79	4631.27	-225.368	0	6.4713	5.31348	7.8623	0	0	0.0520649	239.454	-542.643	16.1861	219.322	0	48.6528	46.6239	152.861	0
56	0	0	56	1	312.661	127.87	184.791	0	0	-59.8178	-56.1403	-37.4792	193.828	1754.04	4640.5	37.4792	0	6.33815	6.16698	7.74649	0	0	0.263735	227.09	-535.094	18.7044	278.555	0	47.9539	45.5805	159.299	0
58	0	0	58	1	397.112	199.265	197.847	0	0	33.9019	12.1469	240.54	295.73	1660.32	4572.21	-240.54	0	9.99972	6.19664	7.76418	0	0	0.0586767	194.777	-530.691	14.233	288.706	0	34.0338	33.2205	106.309	0
60	0	0	60	1	341.718	143.557	198.161	0	0	76.6326	71.1919	-36.7043	311.99	1717.25	4513.17	36.7043	0	9.64132	6.79047	7.80422	0	0	0.0188949	189.1	-525.738	17.0146	296.826	0	32.1233	31.7117	112.171	0
62	0	0	62	1	624.326	251.829	372.497	0	0	34.0246	56.4975	-24.3908	677.32	1660.2	4527.86	24.3908	0	21.0377	5.02383	6.89454	0	0	0.286696	266.004	-558.171	8.50896	468.351	0	16.0694	15.6876	55.4661	0
63	0	0	63	1	357.669	168.034	189.636	0	0	-1.12702	19.1897	228.42	225.601	1695.35	4565.17	-228.42	0	7.62639	5.78248	7.09894	0	0	0.115597	234.969	-538.029	15.8553	289.039	0	42.2484	40.8225	130.219	0
70	0	0	70	1	441.009	202.892	238.117	0	0	33.969	21.7244	163.599	416.524	1759.91	4562.64	-163.599	0	13.5188	4.77797	7.38301	0	0	0.19566	234.233	-543.276	12.4331	362.921	0	24.129	23.3807	76.8943	0
72	0	0	72	1	325.247	138.085	187.162	0	0	24.8006	149.533	147.385	169.271	1669.42	4534.49	-147.385	0	5.46915	5.12939	7.39626	0	0	0.237424	289.376	-553.462	17.569	286.698	0	53.2955	51.9966	166.793	0
73	0	0	73	1	402.382	175.819	226.563	0	0	43.2244	7.38244	-63.3664	353.387	1850.32	4576.98	63.3664	0	11.0833	6.45481	7.70648	0	0	0.280961	170.441	-519.179	14.053	368.03	0	28.25	28.1973	99.8139	0
74	0	0	74	1	333.327	145.815	187.513	0	0	124.473	83.4603	165.191	213.727	1769.07	4600.56	-165.191	0	6.86328	5.99199	9.00711	0	0	0.195377	215.712	-542.609	17.5363	254.421	0	46.4521	44.9614	145.06	0
75	0	0	75	1	326.415	147.902	178.513	0	0	52.0551	32.353	43.866	199.654	1841.48	4552.01	-43.866	0	6.23239	6.83846	8.94812	0	0	0.0615895	185.626	-525.903	18.1569	245.811	0	49.2096	48.6672	163.482	0
76	0	0	76	1	340.389	131.217	209.172	0	0	108.395	-10.6894	-82.5456	363.25	1785.14	4595.05	82.5456	0	11.4291	6.06987	8.91484	0	0	0.150851	183.345	-528.173	17.1192	273.596	0	28.7476	28.2774	97.8167	0
77	0	0	77	1	301.769	139.235	162.534	0	0	0.455428	52.1363	60.7577	250.106	1793.42	4631.88	-60.7577	0	7.89186	6.38936	7.53009	0	0	0.129798	214.613	-535.342	19.5026	243.344	0	38.863	37.2195	128.154	0
79	0	0	79	1	298.408	123.269	175.14	0	0	-95.9274	-25.3915	-2.98762	178.752	1690.49	4609.75	2.98762	0	5.88721	6.28896	7.9933	0	0	0.265826	190.833	-518.856	19.8319	232.181	0	52.5587	49.1227	170.155	0
81	0	0	81	1	345.049	164.99	180.059	0	0	-26.5503	52.9765	264.334	270.014	1720.77	4531.38	-264.334	0	9.38722	6.24702	7.30509	0	0	0.190208	208.247	-528.943	16.6391	284.919	0	36.9273	35.5783	114.341	0
83	0	0	83	1	316.684	135.645	181.039	0	0	69.4927	82.5561	42.5957	154.651	1724.39	4601.46	-42.5957	0	4.79916	6.74756	8.53558	0	0	0.109096	200.428	-523.124	18.7147	229.085	0	62.7569	60.6435	205.319	0
92	0	0	92	1	344.141	159.897	184.244	0	0	120.722	126.625	103.588	207.643	1673.16	4557.4	-103.588	0	6.5364	6.06774	7.58058	0	0	0.243284	240.563	-549.628	16.6989	242.782	0	45.8129	44.7439	146.778	0
93	0	0	93	1	345.412	150.622	194.79	0	0	-70.6862	44.3246	-109.797	267.982	1764.91	4540.04	109.797	0	8.70723	6.42882	6.94693	0	0	0.258855	213.261	-531.038	16.5934	260.765	0	35.6164	34.4538	128.383	0
96	0	0	96	1	373.675	191.812	181.863	0	0	85.262	3.28791	228.307	220.33	1808.28	4581.07	-228.307	0	7.3567	6.19214	8.67922	0	0	0.0416628	198.362	-529.047	15.369	246.865	0	45.3263	43.9189	141.169	0
99	0	0	99	1	419.263	214.261	205.002	0	0	77.6086	18.462	316.704	395.384	1716.27	4565.9	-316.704	0	13.9682	5.05314	7.73557	0	0	0.145776	202.971	-535.397	13.2236	312.576	0	26.1497	25.5229	88.8146	0
102	0	0	102	1	424.907	174.879	250.027	0	0	51.5177	13.8094	-109.431	314.94	1941.68	4670.21	109.431	0	9.95055	6.50507	8.10864	0	0	0.233979	229.889	-554.723	13.2647	254.856	0	31.9722	31.2318	115.565	0
103	0	0	103	1	339.009	137.49	201.518	0	0	56.0754	29.7795	78.1638	275.397	1737.8	4554.58	-78.1638	0	8.65892	5.94078	7.73241	0	0	0.0797927	144.732	-499.02	16.9872	226.105	0	35.4634	34.5525	115.499	0
105	0	0	105	1	388.748	149.773	238.975	0	0	4.14511	-25.4465	40.4223	304.682	1690.07	4609.81	-40.4222	0	9.69369	6.55119	8.63654	0	0	0.31407	170.232	-519.882	14.7438	219.73	0	33.4018	31.9915	109.956	0
108	0	0	108	1	330.51	138.518	191.992	0	0	46.1556	63.9293	1.20116	191.628	1548.4	4520.43	-1.20116	0	5.93846	6.16016	6.99511	0	0	0.125288	213.519	-520.032	17.4073	242.99	0	47.4762	46.8425	165.077	0
109	0	0	109	1	328.012	168.465	159.547	0	0	97.1593	21.5923	141.211	233.038	1696.72	4562.77	-141.211	0	7.44963	5.63793	6.84465	0	0	0.101524	244.517	-540.639	17.421	301.172	0	40.3358	39.2451	126.753	0
117	0	0	117	1	318.612	158.106	160.506	0	0	37.4626	-6.86688	225.873	196.164	1656.76	4591.23	-225.873	0	6.59041	4.9733	7.46975	0	0	0.274104	207.9	-516.725	17.9603	257.234	0	46.8058	45.7038	166.481	0
119	0	0	119	1	363.645	144.001	219.644	0	0	52.8116	-45.1253	178.156	342.66	1641.41	4629.49	-178.156	0	11.308	5.48915	7.57572	0	0	0.0300324	195.56	-518.956	15.5738	259.115	0	28.9342	28.0479	91.5553	0
124	0	0	124	1	378.983	161.309	217.674	0	0	-86.2584	73.6464	255.465	222.687	1680.82	4610.37	-255.465	0	7.90606	5.18567	7.49513	0	0	0.212575	297.279	-554.63	14.8005	288.671	0	42.2315	39.7522	130.882	0
125	0	0	125	1	366.74	192.375	174.364	0	0	72.3102	40.0047	292.952	238.956	1621.91	4544.36	-292.952	0	8.29339	6.0409	7.81228	0	0	0.143013	271.244	-560.623	15.5575	251.069	0	41.3015	40.7346	133.612	0
127	0	0	127	1	314.952	165.144	149.808	0	0	98.7459	32.301	311.451	204.068	1695.13	4552.06	-311.451	0	7.16265	5.63055	8.12139	0	0	0.0970974	211.648	-529.517	18.4831	277.137	0	47.691	46.5588	159.279	0
132	0	0	132	1	378.308	164.906	213.402	0	0	-52.7916	93.516	-46.0343	241.353	1747.01	4590.5	46.0343	0	7.66885	5.39107	8.24798	0	0	0.238852	228.168	-542.775	14.9583	300.778	0	40.2357	38.71	131.286	0
369	0	0	369	1	260.998	107.296	153.702	0	0	-14.3718	26.9581	-33.6078	186.744	1907.91	4557.4	33.6078	0	5.88583	4.16195	6.01996	0	0	0.11336	177.273	-494.876	21.9327	239.721	0	44.969	44.8143	154.435	0
449	0	0	449	1	288.902	140.571	148.331	0	0	112.142	67.695	35.7451	188.54	1781.4	4616.33	-35.7451	0	5.83731	3.06077	6.04962	0	0	0.106849	382.526	-556.225	19.1879	340.424	0	44.5625	42.8047	143.31	0
461	0	0	461	1	296.945	141.862	155.083	0	0	-22.3352	44.6697	157.749	218.655	2115.2	4539.69	-157.749	0	7.16138	4.3131	5.96591	0	0	0.0967747	246.395	-525.932	18.9795	253.732	0	40.8003	38.0046	128.722	0
462	0	0	462	1	334.067	166.931	167.136	0	0	40.9435	47.2371	107.414	317.365	2051.92	4537.12	-107.414	0	10.0611	4.16582	5.75922	0	0	0.231422	203.876	-506.372	16.5643	279.067	0	28.7183	27.5927	95.726	0
467	0	0	467	1	499.61	246.933	252.677	0	0	15.1796	28.1161	131.673	520.257	1978.02	4556.24	-131.673	0	16.7351	4.21783	6.43474	0	0	0.258592	173.441	-507.942	10.7177	1	0	19.234	18.7273	64.2391	0
472	0	0	472	1	287.349	136.641	150.708	0	0	59.3098	2.94497	-65.1153	221.902	1933.89	4581.42	65.1153	0	6.95444	4.41071	5.96808	0	0	0.167108	185.858	-503.878	19.7269	258.624	0	38.8374	38.8978	137.946	0
503	0	0	503	1	264.751	162.57	102.181	0	0	29.1303	41.9256	209.91	158.376	1964.07	4542.43	-209.91	0	5.24788	4.5473	6.44558	0	0	0.076485	172.069	-495.716	21.8246	253.17	0	54.6266	53.1298	173.786	0
505	0	0	505	1	308.795	162.201	146.594	0	0	33.8726	75.2661	201.737	216.063	2058.99	4509.09	-201.737	0	7.11055	4.18428	5.27642	0	0	0.109331	215.33	-512.922	17.9958	256.467	0	39.9708	38.4762	127.384	0
506	0	0	506	1	291.896	141.791	150.106	0	0	39.1248	20.5401	146.033	186.083	2053.74	4464.16	-146.033	0	5.99449	4.29802	6.58772	0	0	0.152402	173.173	-500.455	19.4738	209.373	0	46.8228	45.7711	151.8	0
516	0	0	516	1	254.744	119.177	135.567	0	0	139.08	97.4676	3.20169	196.181	1953.78	4287.57	-3.20169	0	6.05441	5.50676	7.28355	0	0	0.0621564	196.574	-512.863	23.4139	272.935	0	46.2153	45.9429	161.702	0
535	0	0	535	1	276.886	135.181	141.705	0	0	34.5456	21.9483	148.293	180.507	2157.97	4363.09	-148.293	0	5.82308	4.6181	5.8949	0	0	0.101728	231.655	-525.364	20.6232	287.078	0	48.425	47.9954	151.253	0
979	0	0	979	1	260	149.79	110.211	0	0	177.838	-50.1795	-30.7691	170.548	1915.02	4634.54	30.7691	0	5.40889	3.55672	4.47374	0	0	0.0700084	287.977	-525.866	21.3935	293.807	0	44.6279	44.258	156.874	0
1047	0	0	1047	1	259.649	98.5275	161.122	0	0	11.0043	6.31122	3.31363	221.322	1583.56	4578.05	-3.31363	0	6.95375	2.35041	3.79252	0	0	0.174033	314.068	-539.707	20.797	1	0	34.2549	33.2637	115.368	0
1245	0	0	1245	1	263.135	141.652	121.483	0	0	62.5298	-42.246	0.0888664	151.883	1631.69	4526.95	-0.0888664	0	4.78963	3.66424	5.20254	0	0	0.166828	213.689	-503.362	21.3395	263.32	0	51.8132	51.1235	174.4	0
1477	0	0	1477	1	237.043	119.685	117.358	0	0	138.376	-3.3529	-81.6063	149.813	1755.16	4587.71	81.6063	0	4.7095	4.28811	4.33985	0	0	0.0755432	255.497	-516.763	23.9746	1	0	51.9921	51.205	188.715	0
2001	0	0	1	1	351.506	181.796	169.71	0	0	66.4394	105.706	69.5868	252.148	1926.76	4976.95	-69.5868	0	11.3622	13.8508	12.8797	0	0	0.0961021	97.789	-512.153	48.6907	110.007	0	46.9224	45.1394	110.923	1
2002	0	0	2	1	368.495	205.874	162.622	0	0	52.9161	33.1124	149.886	260.051	1840.62	4949.89	-149.886	0	12.7051	12.1243	12.4267	0	0	0.142479	102.361	-511.726	43.9443	123.287	0	43.481	41.8808	108.611	1
2006	0	0	6	1	303.073	150.635	152.438	0	0	-10.8865	25.9771	113.918	193.358	2303.07	4458.72	-113.918	0	9.22787	13.6069	12.7193	0	0	0.153024	87.9725	-504.269	59.9819	91.9455	0	62.9833	57.3529	143.186	1
2023	0	0	23	1	308.669	154.352	154.318	0	0	14.4109	62.9792	13.0203	214.592	2477.09	4621.04	-13.0203	0	9.28476	13.3821	11.7179	0	0	0.198409	105.133	-514.038	57.086	157.054	0	51.9596	50.6468	126.252	1
2028	0	0	28	1	309.558	126.354	183.203	0	0	54.1504	21.6369	109.69	245.194	1839.39	4861.7	-109.69	0	11.546	11.7406	11.3066	0	0	0.1933	119.681	-511.74	54.7943	139.661	0	45.3073	43.9048	106.616	1
2037	0	0	37	1	328.799	194.247	134.551	0	0	114.636	2.40324	71.3069	201.909	1878.56	4581.96	-71.3069	0	9.20082	12.5609	11.6707	0	0	0.10874	85.4524	-498.382	51.3513	93.4828	0	56.3727	53.3718	132.865	1
2049	0	0	49	1	217.827	102.855	114.972	0	0	-27.7627	18.9288	-24.1287	151.234	2120.62	4565.43	24.1287	0	6.45176	12.4796	11.8752	0	0	0.133355	77.4352	-493.818	94.7213	119.095	0	71.0512	68.3456	179.015	1
2062	0	0	62	1	239.191	142.195	96.9958	0	0	17.8904	2.85479	-57.6186	151.436	1676.33	4382.19	57.6186	0	6.28489	12.775	11.14	0	0	0.0907925	71.4841	-487.103	81.3181	97.3643	0	67.407	66.2688	174.225	1
2072	0	0	72	1	272.006	125.497	146.509	0	0	24.9471	29.5392	37.9189	214.962	1669.27	4554.82	-37.9188	0	9.51808	11.9678	9.98551	0	0	0.139434	109.132	-502.085	64.5064	151.613	0	49.9996	48.0181	120.261	1
2075	0	0	75	1	305.41	140.172	165.238	0	0	11.6853	57.669	162.229	218.279	1981.51	4626.35	-162.229	0	10.834	10.7373	10.6975	0	0	0.120566	115.75	-506.971	54.1687	134.297	0	49.5919	47.333	129.802	1
2090	0	0	90	1	239.236	118.366	120.87	0	0	55.4263	41.915	134.762	158.547	2037.43	4941.08	-134.762	0	7.62444	12.2367	12.2599	0	0	0.0323026	111.878	-512.616	82.3904	114.695	0	68.7901	67.2356	169.462	1
2100	0	0	100	1	315.366	131.824	183.542	0	0	34.3145	51.1609	32.5748	244.946	1659.91	4533.2	-32.5748	0	10.7542	11.4772	11.4655	0	0	0.0350361	81.9147	-490.775	53.2584	116.945	0	45.0845	43.45	108.595	1
2163	0	0	163	1	247.2	130.185	117.016	0	0	45.869	-38.3329	240.994	158.19	2146.65	4323.71	-240.994	0	8.56883	10.797	10.3127	0	0	0.188634	110.505	-500.097	72.9655	128.241	0	66.474	67.924	220.899	1
2177	0	0	177	1	321.004	136.744	184.26	0	0	60.0237	28.7647	-136.839	173.847	1833.52	4555.6	136.839	0	6.8975	11.0538	10.75	0	0	0.126648	112.542	-501.039	50.8431	116.528	0	58.9573	56.3019	173.064	1
2218	0	0	218	1	303.633	140.634	162.999	0	0	8.89399	24.6728	63.2087	205.719	2183.63	4460.03	-63.2087	0	9.3386	10.145	10.106	0	0	0.206784	102.308	-493.678	53.3561	139.252	0	52.7039	49.2279	126.023	1
2221	0	0	221	1	272.219	131.604	140.616	0	0	-37.3579	35.3922	-86.1456	179.485	1930.9	4548.97	86.1456	0	7.35862	10.5648	10.1201	0	0	0.0707586	101.094	-492.805	62.8627	112.642	0	55.3444	53.8317	148.177	1
2228	0	0	228	1	281.72	128.997	152.723	0	0	-31.6694	16.6773	-97.8101	189.343	1925.21	4567.68	97.8101	0	7.73645	10.9479	10.8027	0	0	0.215763	92.1158	-492.097	61.174	121.356	0	53.7958	52.0459	145.965	1
2254	0	0	254	1	267.147	165.413	101.734	0	0	30.6015	14.3445	-39.7862	216.89	2161.92	4470.36	39.7862	0	9.06804	10.5698	9.94747	0	0	0.0617027	120.671	-500.458	64.3496	139.707	0	47.7325	45.77	125.916	1
2261	0	0	261	1	245.586	147.423	98.1629	0	0	106.179	-4.3649	-58.6583	152.553	2086.34	4987.36	58.6583	0	6.31304	11.8864	9.46383	0	0	0.14161	113.98	-500.428	73.8462	138.659	0	63.7682	62.0193	171.66	1
2261	0	0	261	1	342.784	181.184	161.601	0	0	41.7276	72.6018	131.035	301.408	2150.79	4113.12	-131.035	0	14.4293	11.1189	9.49739	0	0	0.160862	93.981	-491.357	45.3293	131.957	0	36.4863	35.4294	87.6869	1
2285	0	0	285	1	286.268	157.774	128.494	0	0	19.409	-10.414	182.234	195.711	1774.47	4495.11	-182.234	0	9.97976	10.9712	10.1681	0	0	0.25179	92.4526	-489.335	59.0298	120.432	0	53.794	51.6146	145.079	1
2287	0	0	287	1	236.089	134.821	101.268	0	0	14.1263	39.8073	198.64	151.115	1779.75	4544.55	-198.64	0	7.78761	10.3976	11.0784	0	0	0.116463	119.751	-504.116	78.7098	117.255	0	68.3113	64.555	203.374	1
2296	0	0	296	1	243.658	105.615	138.043	0	0	-13.0524	31.3811	12.8144	171.99	2006.25	5051.28	-12.8144	0	7.50684	10.0709	10.9385	0	0	0.0618129	105.223	-494.895	74.3406	118.083	0	59.7893	56.8427	144.027	1
2316	0	0	316	1	334.114	188.304	145.81	0	0	23.992	18.0809	68.7078	156.969	2168.53	4466.62	-68.7078	0	7.15079	11.061	10.255	0	0	0.141201	116.518	-503.084	47.6227	140.81	0	68.5589	64.7202	164.209	1
2319	0	0	319	1	234.986	103.666	131.32	0	0	80.7965	-15.2765	39.9086	164.244	1812.74	4499.98	-39.9086	0	7.31592	10.8168	9.81857	0	0	0.233761	99.1604	-492.303	77.7374	148.99	0	62.9058	60.5148	149.227	1
2343	0	0	343	1	334.055	186.643	147.412	0	0	9.78052	62.5052	-29.2188	196.85	1584.78	4521.85	29.2188	0	8.25208	11.1154	10.0846	0	0	0.167654	112.953	-498.118	47.5236	121.863	0	52.2248	50.3734	128.477	1
2356	0	0	356	1	264.337	136.912	127.425	0	0	-30.1091	-10.9365	89.551	228.335	2122.97	4495.64	-89.551	0	10.7722	10.8567	9.01317	0	0	0.205707	110.868	-496.368	64.3192	144.574	0	46.335	44.1568	111.779	1
2360	0	0	360	1	310.722	147.676	163.046	0	0	35.181	67.9632	-77.2203	201.219	2157.34	5014.7	77.2203	0	8.14952	10.4329	9.5263	0	0	0.165765	108.57	-492.5	51.3393	120.627	0	48.8136	47.3471	132.917	1
2368	0	0	368	1	241.179	127.666	113.513	0	0	-17.3282	-52.0062	279.233	198.249	2110.19	3938.75	-279.233	0	11.3309	10.4085	9.9467	0	0	0.10515	87.8381	-481.342	74.3812	115.76	0	51.7308	49.9515	199.497	1
2371	0	0	371	1	234.17	122.031	112.139	0	0	17.6484	35.2172	66.4441	192.388	1676.57	4449.48	-66.4441	0	8.73272	10.3912	9.76315	0	0	0.190321	97.298	-487.67	77.2996	118.111	0	53.6729	51.467	126.91	1
2398	0	0	398	1	295.678	161.496	134.182	0	0	-65.9876	29.6776	228.62	165.38	1760.21	4953.32	-228.62	0	8.99278	10.065	9.96237	0	0	0.276539	106.272	-493.973	55.1366	131.227	0	59.9338	56.8464	196.627	1
2414	0	0	414	1	281.948	165.211	116.737	0	0	12.6837	21.1049	98.2788	195.015	2080.18	4662.92	-98.2788	0	9.13611	9.9227	10.0548	0	0	0.170815	110.135	-494.502	58.9099	126.635	0	53.085	52.0526	127.18	1
2416	0	0	416	1	272.802	126.161	146.641	0	0	99.1722	-6.92456	-94.4316	190.288	1794.37	4491.62	94.4315	0	7.73135	10.4219	9.67088	0	0	0.0885417	117.21	-496.892	61.8755	135.588	0	51.7687	50.4472	141.047	1
2422	0	0	422	1	255.472	139.285	116.187	0	0	-33.8031	219.279	210.867	145.042	2226.32	4265.42	-210.867	0	7.75208	10.58	9.61641	0	0	0.30981	105.979	-493.193	68.137	118.912	0	69.147	68.6269	207.861	1
2436	0	0	436	1	292.856	132.857	160	0	0	-32.782	37.9255	-147.466	190.381	1926.32	4347.11	147.466	0	7.61175	9.70345	8.83902	0	0	0.180181	147.961	-508.892	54.1618	156.62	0	49.0819	47.7692	155.629	1
2474	0	0	474	1	254.628	97.948	156.68	0	0	17.0178	76.6449	-59.4391	170.446	1677.2	4507.72	59.4391	0	6.98437	11.1256	9.74002	0	0	0.305591	168.558	-520.831	69.4438	151.166	0	58.3608	56.6485	150.927	1
2564	0	0	564	1	316.091	144.254	171.837	0	0	2.49923	-2.78202	29.4755	164.952	1592.06	4387.82	-29.4755	0	7.32188	9.75305	9.19125	0	0	0.189683	124.278	-495.895	49.1416	135.653	0	59.3762	57.326	141.481	1
2603	0	0	603	1	265.147	144.738	120.409	0	0	-226.102	-198.146	-12.9784	157.374	1621.34	4583.19	12.9784	0	8.44575	10.1751	9.71298	0	0	0.301613	129.459	-506.021	64.1758	115.912	0	58.9639	54.6181	127.683	1
2630	0	0	630	1	231.575	121.702	109.873	0	0	-10.4348	-57.8923	-56.1565	186.776	1903.97	4143.95	56.1565	0	7.93889	9.86579	10.3616	0	0	0.0644987	88.9987	-482.071	78.7158	114.714	0	52.8013	50.7661	132.959	1
2632	0	0	632	1	248.123	134.483	113.64	0	0	50.2062	27.6694	77.5661	189.113	1843.33	4357.37	-77.5661	0	8.64384	10.5291	9.33997	0	0	0.211774	97.7159	-489.186	70.539	127.076	0	54.5903	52.7707	128.951	1
2636	0	0	636	1	322.949	160.935	162.014	0	0	21.4686	7.9864	53.0214	174.297	1872.07	4775.69	-53.0214	0	7.84947	10.0834	10.4155	0	0	0.119629	130.34	-504.79	49.1815	125.186	0	59.543	57.4469	139.953	1
2641	0	0	641	1	224.854	116.055	108.799	0	0	72.0218	26.454	197.441	183.889	1921.18	5056.21	-197.441	0	9.40706	10.3411	9.6053	0	0	0.0699142	106.405	-490.954	81.6492	136.549	0	55.6322	52.8825	158.295	1
2654	0	0	654	1	281.353	142.041	139.312	0	0	115.145	-49.4753	226.545	242.735	2276.69	4633.84	-226.545	0	12.9399	9.75418	9.13162	0	0	0.209377	92.838	-483.029	57.7187	158.317	0	43.8641	41.5684	135.341	1
2659	0	0	659	1	260.867	142.225	118.643	0	0	7.0505	-59.4057	40.3324	213.334	2185.47	3946.15	-40.3324	0	9.69725	10.0003	9.41765	0	0	0.121014	107.563	-490.3	65.0079	113.568	0	46.7219	45.3785	113.48	1
2681	0	0	681	1	282.242	151.365	130.878	0	0	37.6991	-29.8608	0.114248	194.867	2354.14	4315.24	-0.114248	0	8.46765	10.2975	9.13602	0	0	0.0503692	124.766	-501.012	58.109	159.914	0	51.1632	50.3687	125.602	1
2714	0	0	714	1	309.802	158.067	151.736	0	0	24.3363	62.5445	29.8699	210.644	1869.2	4621.48	-29.8699	0	9.22808	9.89478	9.22401	0	0	0.310878	119.589	-499.124	50.7002	147.144	0	49.5905	46.2131	118.436	1
2742	0	0	742	1	273.277	150.11	123.166	0	0	78.3786	48.2633	-8.87511	213.329	1815.16	4436.44	8.87511	0	9.03959	10.4189	8.68911	0	0	0.0957605	111.618	-489.637	60.3406	118.222	0	47.031	45.5638	115.967	1
2743	0	0	743	1	251.677	74.4063	177.27	0	0	1.27055	33.4236	-228.093	228.614	1692.95	4550.94	228.093	0	8.97498	10.4586	9.19678	0	0	0.14194	99.1342	-490.378	68.7626	132.949	0	44.0801	41.2852	153.157	1
2774	0	0	774	1	312.01	183.374	128.636	0	0	243.145	96.4123	148.44	175.6	1849.72	4388.29	-148.44	0	8.66993	9.42233	9.6271	0	0	0.218042	127.287	-501.389	50.1447	133.924	0	57.3809	55.0814	141.923	1
2777	0	0	777	1	324.33	169.321	155.009	0	0	51.1417	36.0073	42.3279	225.057	1942.06	4548.35	-42.3279	0	9.96435	10.0745	9.72827	0	0	0.240303	96.3489	-489.077	48.2393	136.623	0	46.7392	44.8309	113.183	1
2785	0	0	785	1	228.676	97.352	131.324	0	0	75.3497	-16.4132	-43.1486	159.517	1718.53	4501.11	43.1486	0	6.68322	9.99368	9.79503	0	0	0.137042	111.67	-493.832	79.3743	136.091	0	61.1227	59.6812	151.857	1
2794	0	0	794	1	229.53	114.871	114.658	0	0	-5.08571	29.7317	79.7346	249.811	1998.29	5052.93	-79.7346	0	11.5301	9.9419	8.91043	0	0	0.16931	118.016	-492.866	77.143	143.905	0	41.3961	39.166	98.6559	1
2800	0	0	800	1	246.242	152.24	94.0026	0	0	66.0307	55.3846	214.262	158.639	2126.49	5027.28	-214.262	0	8.23704	10.5359	9.82417	0	0	0.0562189	146.525	-505.495	72.1551	142.448	0	65.0598	61.4265	201.473	1
2801	0	0	801	1	302.76	190.107	112.653	0	0	14.1326	-26.3283	19.638	209.97	1779.75	4411.37	-19.638	0	9.28176	10.5951	9.97331	0	0	0.150918	101.133	-491.15	53.9031	114.412	0	49.0773	47.4065	117.909	1
2839	0	0	839	1	247.316	145.31	102.006	0	0	33.7601	17.8616	-5.28237	168.895	1859.78	4466.84	5.28237	0	7.23095	10.611	9.1572	0	0	0.0689931	97.2208	-486.641	70.6817	111.543	0	58.9197	57.6563	144.038	1
2907	0	0	907	1	332.413	135.251	197.162	0	0	-20.1849	32.6331	226.729	235.392	1714.4	4551.73	-226.729	0	12.5876	9.3084	9.55616	0	0	0.234211	123.415	-495.603	45.7937	141.15	0	43.1187	41.0532	142.363	1
2913	0	0	913	1	268.542	138.814	129.728	0	0	24.6468	15.1766	-5.10481	158.651	1968.55	4469.52	5.10481	0	6.80413	9.8529	9.65783	0	0	0.0338555	115.885	-493.091	62.5088	118.223	0	62.5095	61.6553	153.282	1
2948	0	0	948	1	234.564	134.423	100.142	0	0	24.2544	-17.9381	164.261	183.337	1769.63	4801.62	-164.261	0	9.1915	9.85628	9.35206	0	0	0.157988	143.09	-502.472	75.4242	133.485	0	55.9926	52.654	140.961	1
2986	0	0	986	1	252.292	125.148	127.144	0	0	68.7558	-54.3763	251.473	179.202	2024.1	4339.76	-251.473	0	9.82358	9.60701	8.89132	0	0	0.0971405	122.018	-493.142	66.7747	139.924	0	57.0632	56.4066	194.716	1
2992	0	0	992	1	259.677	141.132	118.544	0	0	97.6201	23.348	-76.3361	159.313	1596.6	4561.01	76.3361	0	6.48613	10.4346	9.20022	0	0	0.0472907	101.477	-488.958	65.7076	132.269	0	60.5639	58.5538	161.467	1
3010	0	0	1010	1	254.191	120.746	133.445	0	0	-16.3668	32.0582	59.7237	265.912	1511.27	4552.3	-59.7237	0	12.0813	9.18069	8.33272	0	0	0.0687158	131.403	-492.898	64.5553	159.311	0	38.1836	36.8047	91.1719	1
3106	0	0	1106	1	264.065	160.187	103.878	0	0	89.5823	32.4178	149.459	220.978	1704.3	4352.62	-149.459	0	10.7665	8.90369	8.84715	0	0	0.0946108	103.001	-479.718	61.5468	132.23	0	45.3924	43.8562	111.805	1
3116	0	0	1116	1	227.936	139.6	88.3358	0	0	58.9185	6.00385	131.561	215.425	2033.94	4678.02	-131.561	0	10.3759	9.13039	8.51029	0	0	0.131635	98.06	-484.309	75.6696	145.309	0	46.1969	45.6788	114.49	1
3160	0	0	1160	1	272.336	148.359	123.977	0	0	3.64084	98.2294	84.3663	192.366	1690.58	4585.79	-84.3663	0	8.85412	9.00991	8.79442	0	0	0.178367	114.127	-486.461	59.01	149.262	0	52.3925	49.9985	123.204	1
3161	0	0	1161	1	231.823	104.466	127.357	0	0	86.8982	52.215	29.3172	179.192	1607.32	4631.81	-29.3172	0	7.81973	9.32548	9.00434	0	0	0.137284	110.398	-490.157	75.1265	135.009	0	56.3011	54.1281	135.556	1
3167	0	0	1167	1	212.906	105.247	107.659	0	0	36.2425	64.9444	62.8842	175.837	1857.3	4519.42	-62.8842	0	7.91132	9.02217	9.29747	0	0	0.0874236	94.7604	-478.636	85.0249	122.95	0	57.3978	54.6607	135.743	1
3214	0	0	1214	1	313.068	152.23	160.838	0	0	-43.8882	-15.2701	215.315	213.154	1837.77	4699.29	-215.315	0	11.4168	9.47897	8.74847	0	0	0.0184929	121.026	-493.752	49.0723	149.947	0	46.9646	44.3531	147.808	1
3219	0	0	1219	1	300.128	157.067	143.061	0	0	6.2376	61.7571	132.542	172.505	1787.64	4323.28	-132.542	0	8.32141	9.65751	8.72442	0	0	0.188412	105.603	-487.192	52.1686	127.961	0	58.1597	55.7667	136.997	1
3222	0	0	1222	1	298.069	125.048	173.021	0	0	100.727	58.4131	106.304	193.584	1593.49	4725.27	-106.304	0	9.03	9.35803	8.88585	0	0	0.0718036	132.741	-501.163	52.5348	141.402	0	53.4641	50.3199	126.486	1
3272	0	0	1272	1	271.541	128.384	143.156	0	0	31.95	54.5385	-70.9715	192.327	1761.93	4529.82	70.9715	0	7.83178	9.15457	8.63415	0	0	0.163298	120.12	-492.142	59.2228	125.679	0	49.8509	47.9864	129.251	1
3285	0	0	1285	1	281.264	130.842	150.422	0	0	14.7899	20.1286	82.8004	264.646	1579.77	4464.57	-82.8004	0	12.2217	7.66799	7.41301	0	0	0.115713	157.697	-487.477	53.0256	193.429	0	36.4023	34.9092	86.6393	1
3314	0	0	1314	1	258.823	118.719	140.104	0	0	69.8922	4.18155	-97.073	218.735	1923.31	4580.18	97.0731	0	8.85025	9.08129	8.0523	0	0	0.108667	120.078	-486.218	62.3594	137.529	0	43.0696	41.7479	119.511	1
3318	0	0	1318	1	247.154	115.618	131.537	0	0	83.2823	78.3306	-32.0787	133.785	1710.6	4506.03	32.0787	0	5.55718	9.47755	8.92045	0	0	0.0978416	127.683	-495.839	68.6159	131.776	0	71.2246	69.0653	175.048	1
3320	0	0	1320	1	202.851	91.2465	111.605	0	0	-6.73124	34.2857	-3.69985	199.174	2099.59	5048.37	3.69985	0	8.56618	8.54547	8.09908	0	0	0.114594	111.496	-479.358	87.2944	145.769	0	47.6295	45.3929	118.071	1
3332	0	0	1332	1	264.214	142.699	121.516	0	0	-7.57331	-25.0706	219.221	187.987	1701.79	4509.77	-219.221	0	10.0287	8.66275	8.67208	0	0	0.152405	114.657	-482.697	60.9122	153.551	0	50.938	48.733	161.941	1
3370	0	0	1370	1	259.815	151.365	108.45	0	0	0.827984	38.9605	196.986	218.553	2291.35	4545.4	-196.986	0	11.2748	7.89708	8.18076	0	0	0.161885	116.471	-484.085	60.5293	153.247	0	47.1122	41.9901	129.341	1
3392	0	0	1392	1	295.816	166.177	129.639	0	0	120.761	-5.39081	231.918	182.775	1872.44	4390.43	-231.918	0	9.70525	8.38763	8.45027	0	0	0.13474	111.327	-483.327	51.5169	133.02	0	53.5295	51.1798	174.427	1
3399	0	0	1399	1	226.272	117.957	108.315	0	0	32.0888	34.2795	-4.96611	145.517	1961.11	4350.76	4.96611	0	6.21537	8.71366	8.38075	0	0	0.102396	102.547	-476.023	75.4388	131.256	0	64.0015	62.8742	159.04	1
3419	0	0	1419	1	251.016	118.391	132.625	0	0	70.2288	83.3666	148.833	187.693	2122.29	4202.01	-148.833	0	9.11384	8.74184	8.36572	0	0	0.0282401	132.812	-495.428	65.1051	142.717	0	53.0696	50.9319	129.28	1
3437	0	0	1437	1	261.469	110.216	151.253	0	0	-24.0066	8.63272	25.9469	176.076	1917.55	4775.05	-25.9469	0	7.81779	8.9454	9.21739	0	0	0.267993	125.977	-490.897	62.9986	143.176	0	55.5851	54.2293	132.255	1
3439	0	0	1439	1	289.853	157.187	132.667	0	0	2.16758	-83.9983	82.6952	187.845	2389.67	4469.04	-82.6952	0	8.93701	8.9663	8.17898	0	0	0.172037	108.606	-480.016	53.3125	106.277	0	52.0793	48.8174	124.26	1
3481	0	0	1481	1	252.773	120.363	132.41	0	0	57.214	6.53868	-18.3386	191.344	1637.01	4478.16	18.3386	0	8.1153	8.40283	7.94906	0	0	0.0668451	116.075	-484.051	63.3019	149.012	0	48.3326	47.3031	119.047	1
3482	0	0	1482	1	241.607	130.031	111.577	0	0	67.4822	-11.2252	152.723	174.603	2224.7	4196.95	-152.723	0	8.6024	8.97438	8.17747	0	0	0.0301867	128.588	-490.373	68.7705	132.658	0	55.4406	54.1261	138.002	1
3491	0	0	1491	1	222.297	121.515	100.782	0	0	47.36	-14.6814	316.063	189.93	1746.52	4698.7	-316.063	0	11.0457	8.11637	8.50732	0	0	0.0962013	104.927	-479.983	76.4457	141.213	0	52.5946	49.5172	225.175	1
3500	0	0	1500	1	248.722	101.879	146.843	0	0	58.2132	-23.5153	27.2951	163.276	1735.67	4707.54	-27.2951	0	7.22123	8.55684	8.5294	0	0	0.0840537	108.542	-480.309	65.9267	120.319	0	59.9214	56.0843	141.842	1
3502	0	0	1502	1	260.313	141.53	118.783	0	0	66.0561	11.7107	11.7399	215.926	2226.12	4074.35	-11.7399	0	9.35363	8.28002	7.96008	0	0	0.137609	106.402	-473.454	60.6034	132.557	0	43.7908	43.4797	108.88	1
3508	0	0	1508	1	215.418	81.0507	134.368	0	0	6.50205	-18.809	-243.095	149.753	1986.7	4702.83	243.095	0	5.95173	9.31685	8.64769	0	0	0.202834	103.8	-484.117	82.8008	120.372	0	62.849	59.8331	217.759	1
3544	0	0	1544	1	219.396	107.394	112.003	0	0	140.723	-22.6582	245.866	187.206	1653.16	4607.02	-245.866	0	10.1161	8.12145	7.99917	0	0	0.039315	103.903	-476.003	76.8803	128.945	0	51.3018	49.6772	178.327	1
3564	0	0	1564	1	205.123	105.974	99.1494	0	0	14.6406	62.028	92.7315	146.885	2078.22	4323.01	-92.7315	0	6.81201	8.41493	8.31053	0	0	0.0645865	113.721	-480.525	86.0943	123.507	0	66.198	65.0533	154.76	1
3578	0	0	1578	1	217.22	109.668	107.551	0	0	34.6105	74.0831	148.181	175.553	1858.93	5008.58	-148.181	0	8.55328	8.64028	8.11266	0	0	0.120466	119.874	-484.783	79.2853	132.298	0	54.5068	51.9479	133.295	1
3580	0	0	1580	1	237.249	103.65	133.599	0	0	31.8019	-3.53949	62.4894	170.78	1961.4	4986.54	-62.4894	0	7.76106	8.29749	7.7618	0	0	0.110667	102.366	-473.672	68.682	139.7	0	54.5867	52.5465	130.46	1
3586	0	0	1586	1	232.727	113.43	119.297	0	0	71.243	-19.5901	32.2746	144.747	1822.3	4803.27	-32.2746	0	6.4164	8.67503	8.05762	0	0	0.1223	116.964	-482.365	71.7899	130.407	0	65.0907	62.8478	153.461	1
3598	0	0	1598	1	233.97	130.431	103.54	0	0	56.8388	56.0088	38.9918	125.855	1936.36	5126.31	-38.9918	0	5.54089	8.88071	8.31737	0	0	0.190408	105.707	-475.576	72.0877	115.641	0	74.2643	71.0004	176.955	1
3602	0	0	1602	1	237.732	128.16	109.572	0	0	-23.868	27.4064	111.299	175.941	2216.39	4457.29	-111.299	0	8.39995	7.72454	8.08403	0	0	0.168987	101.467	-470.618	68.0577	109.669	0	56.8057	51.966	131.667	1
3629	0	0	1629	1	209.771	126.247	83.5242	0	0	-42.0102	8.88282	76.0817	124.277	1736.23	4675.14	-76.0817	0	5.78844	8.98981	8.17318	0	0	0.102431	101.674	-475.056	84.275	125.275	0	77.7936	72.3515	180.355	1
3632	0	0	1632	1	255.051	137.773	117.279	0	0	89.7439	-39.6122	-52.585	157.717	1704.14	4524.31	52.585	0	6.61334	8.69572	7.89231	0	0	0.107718	108.722	-478.463	62.851	138.127	0	57.2674	55.4583	145.442	1
3666	0	0	1666	1	200.93	92.3567	108.574	0	0	25.1483	44.4183	-12.3868	158.386	1868.39	4440.28	12.3868	0	6.72277	8.36493	7.48149	0	0	0.0333956	115.058	-476.035	86.5234	122.027	0	57.6452	56.3141	141.324	1
3668	0	0	1668	1	249.786	150.813	98.9734	0	0	4.07126	3.43851	-84.5678	125.923	1590.49	4481.26	84.5678	0	5.15726	9.26776	8.44014	0	0	0.0998524	89.5027	-469.646	66.4798	102.854	0	71.372	69.299	191.23	1
3687	0	0	1687	1	238.854	111.993	126.861	0	0	25.0881	-50.6812	104.711	166.251	1768.79	4734.7	-104.711	0	7.94462	8.51282	7.82088	0	0	0.0379269	112.514	-478.525	68.4963	139.757	0	58.2936	54.1799	134.988	1
3702	0	0	1702	1	239.16	147.336	91.8238	0	0	65.6427	-5.85621	295.183	213.644	2126.88	4490.56	-295.183	0	12.123	7.5388	7.7931	0	0	0.152296	96.2042	-468.281	66.6723	152.099	0	46.0265	44.1168	178.915	1
3719	0	0	1719	1	215.298	101.972	113.326	0	0	-128.954	-95.5585	79.2543	140.77	1723.51	4480.6	-79.2543	0	7.03077	8.02987	7.52094	0	0	0.142817	115.517	-475.304	77.7573	136.155	0	62.2059	59.2446	145.257	1
3776	0	0	1776	1	269.991	153.58	116.411	0	0	10.2385	10.6563	210.28	170.736	1883.3	4573.7	-210.28	0	8.93887	7.57316	7.6302	0	0	0.146224	100.058	-468.722	56.2227	132.557	0	55.1971	51.2928	169.81	1
3786	0	0	1786	1	226.562	93.1309	133.432	0	0	-5.23606	15.6225	-87.2473	175.57	1898.78	4568.74	87.2473	0	7.17215	8.07834	6.94772	0	0	0.101608	166.315	-496.111	71.2628	202.445	0	50.7053	48.4361	135.911	1
3797	0	0	1797	1	205.131	103.317	101.814	0	0	11.2187	-40.5575	36.1851	201.032	2181.3	4026.96	-36.1851	0	9.04638	7.58854	7.35491	0	0	0.0937265	85.338	-455.229	81.922	100.949	0	45.1339	44.6157	110.112	1
3877	0	0	1877	1	239.044	142.533	96.5107	0	0	15.9323	80.8559	280.488	207.328	1877.61	4403.84	-280.488	0	11.5989	6.99608	7.57822	0	0	0.142438	102.198	-468.992	65.3975	134.212	0	45.9399	43.4727	175.205	1
3886	0	0	1886	1	200.197	94.8553	105.341	0	0	33.8527	14.254	178.264	163.635	1660.37	4669.77	-178.264	0	8.25951	7.44335	8.31082	0	0	0.110513	100.422	-470.022	86.7578	117.779	0	57.7306	54.765	157.317	1
3914	0	0	1914	1	229.381	111.33	118.051	0	0	82.2392	29.5741	196.623	187.694	1711.64	4654.45	-196.623	0	9.58411	7.69865	7.09857	0	0	0.0688138	117.124	-474.446	69.668	140.68	0	50.7918	47.5855	144.84	1
3980	0	0	1980	1	285.767	165.989	119.778	0	0	112.707	37.7359	185.873	202.435	1780.83	4546.62	-185.873	0	10.2101	7.88683	6.92667	0	0	0.0529768	115.522	-476.898	51.5424	149.828	0	46.9696	44.3575	128.496	1
3981	0	0	1981	1	278.136	133.932	144.204	0	0	-30.4156	89.0852	-123.227	175.668	1824.3	4594.94	123.227	0	7.02607	7.8341	6.9915	0	0	0.324196	126.922	-480.452	53.4828	156.333	0	51.4029	47.8361	145.434	1
4019	0	0	19	1	216.665	117.545	99.1193	0	0	40.615	-7.00099	206.054	138.026	1952.59	4591.36	-206.054	0	5.21454	3.47442	3.97722	0	0	0.0889123	114.676	-430.288	54.7907	146.467	0	48.7525	48.118	129.375	2
4066	0	0	66	1	223.33	106.414	116.917	0	0	88.494	24.9509	221.91	173.286	2104.03	4061.11	-221.91	0	6.51153	2.87405	3.46676	0	0	0.0404804	122.644	-426.881	50.877	169.305	0	38.2803	38.1098	103.445	2
4081	0	0	81	1	218.515	120.366	98.1489	0	0	-1.19456	12.3078	257.094	187.052	2193.71	4372.73	-257.094	0	7.21247	2.55763	3.15057	0	0	0.0723227	162.018	-449.024	51.1174	202.594	0	36.2828	36.3405	97.5346	2
4109	0	0	109	1	233.541	120.869	112.672	0	0	32.6608	-112.388	-207.317	155.93	2060.2	4696.75	207.317	0	6.5815	3.43035	3.86976	0	0	0.0724976	121.059	-432.946	49.7097	140.3	0	45.9611	43.0066	178.448	2
4130	0	0	130	1	284.922	108.626	176.296	0	0	51.9294	88.7924	-359.515	194.213	2040.93	4694.89	359.515	0	8.60269	2.81951	3.43753	0	0	0.153435	159.632	-450.092	37.9841	197.378	0	49.1241	42.4438	210.418	2
4157	0	0	157	1	186.416	104.488	81.9278	0	0	71.4735	83.1074	283.416	126.907	1822.07	4501.25	-283.416	0	4.85313	3.64249	3.68734	0	0	0.0946794	117.43	-427.813	65.9407	153.09	0	53.5397	52.374	145.39	2
4164	0	0	164	1	205.256	97.4313	107.825	0	0	54.9373	55.1318	-111.05	113.175	2037.92	4329.91	111.05	0	4.27456	3.55825	3.87297	0	0	0.0397511	160.509	-455.826	58.5979	189.476	0	57.1835	55.713	226.192	2
4256	0	0	256	1	192.372	121.053	71.3193	0	0	-15.3328	34.9464	291.803	136.516	2008.53	4350.09	-291.803	0	5.33665	3.12703	3.22822	0	0	0.113781	146.309	-441.742	61.1487	180.88	0	47.9752	48.7428	134.173	2
4260	0	0	260	1	203.522	105.756	97.7654	0	0	3.50939	60.7994	-5.03995	147.005	1989.69	4523.56	5.03995	0	5.41583	3.1833	3.77543	0	0	0.114416	110.081	-421.352	58.227	162.241	0	44.0768	44.0958	140.123	2
4297	0	0	297	1	245.234	127.019	118.215	0	0	6.29576	102.261	105.417	200.159	2086.56	4382.44	-105.417	0	7.34363	2.70414	2.79794	0	0	0.201393	182.915	-454.868	44.3303	233.294	0	32.9364	32.395	94.5087	2
4316	0	0	316	1	203.56	97.3035	106.256	0	0	21.9713	71.1603	235.272	170.728	2170.55	4413.54	-235.272	0	6.45867	3.16117	3.68205	0	0	0.199244	132.391	-435.987	57.9899	186.211	0	41.4594	40.3107	110.218	2
4366	0	0	366	1	172.512	61.5966	110.915	0	0	51.9591	38.6143	131.848	102.466	2439.54	4545.75	-131.848	0	3.76702	3.24712	4.06497	0	0	0.0388525	144.209	-441.755	72.622	177.821	0	64.419	61.2973	168.058	2
4387	0	0	387	1	234.876	125.34	109.536	0	0	32.8507	36.1078	154.507	166.739	2060.01	4548.25	-154.507	0	6.1745	3.46668	3.40516	0	0	0.0926348	147.856	-448.514	48.7301	174.254	0	40.7437	39.2648	111.554	2
4389	0	0	389	1	213.567	92.6413	120.926	0	0	-17.719	15.2873	-15.5621	176.607	2210.24	4569.07	15.5621	0	6.59876	3.23234	3.35929	0	0	0.175163	147.774	-436.296	54.2238	1	0	38.0428	35.5153	122.151	2
4448	0	0	448	1	208.861	130.934	77.9271	0	0	35.4915	31.2192	215.888	151.532	1957.71	4652.8	-215.888	0	5.70585	3.1964	3.11391	0	0	0.196163	135.404	-431.521	55.1842	180.089	0	42.8257	42.3755	115.553	2
4474	0	0	474	1	188.923	88.7779	100.145	0	0	41.33	-23.5103	169.653	164.118	1951.87	4607.87	-169.653	0	6.16616	2.58047	2.85705	0	0	0.11314	156.475	-434.7	60.3551	209.25	0	38.1601	37.6678	102.566	2
4517	0	0	517	1	339.633	199.032	140.601	0	0	33.8897	-70.5225	437.298	351.619	1959.31	4156.58	-437.298	0	14.976	2.89009	3.55637	0	0	0.201869	181.428	-472.823	31.1283	240.563	0	22.0929	22.0238	79.3929	2
4518	0	0	518	1	396.653	225.348	171.305	0	0	-3.74707	18.0094	204.94	338.543	1996.95	4167.71	-204.94	0	12.8304	3.88723	4.15767	0	0	0.226147	158.279	-468.892	26.9488	228.798	0	23.6247	22.8084	62.559	2
4519	0	0	519	1	427.077	258.668	168.409	0	0	76.0984	27.6582	371.764	432.085	1917.1	4158.06	-371.764	0	17.2612	3.42776	3.96345	0	0	0.212035	141.83	-458.332	24.436	274.037	0	19.4122	19.0343	61.0886	2
4520	0	0	520	1	351.267	203.571	147.696	0	0	47.6391	69.584	315.537	411.074	1945.56	4215.8	-315.537	0	15.9803	3.19198	3.92375	0	0	0.313834	142.001	-454.376	30.4019	282.729	0	19.7777	19.422	58.3011	2
4521	0	0	521	1	293.305	151.723	141.582	0	0	61.6698	-28.9476	280.66	354.826	1831.87	4314.33	-280.66	0	13.7735	2.46833	3.52405	0	0	0.11841	155.804	-458.126	36.3986	293.79	0	20.72	20.6515	60.1866	2
4524	0	0	524	1	168.857	112.272	56.5849	0	0	134.191	-13.407	313.365	123.479	2058.33	4498.11	-313.365	0	4.82873	2.94396	3.81022	0	0	0.0248154	144.494	-434.642	72.9723	187.948	0	52.201	51.3488	166.772	2
4525	0	0	525	1	187.873	78.1174	109.755	0	0	77.0261	-58.4594	62.0388	171.31	2215.15	4244.18	-62.0388	0	6.40763	3.01321	3.13957	0	0	0.141341	176.809	-451.143	62.4837	174.153	0	37.2154	36.9712	107.608	2
4548	0	0	548	1	224.994	93.9195	131.075	0	0	89.422	30.2465	230.874	160.821	2302.42	4255.13	-230.874	0	6.05507	3.49433	3.61681	0	0	0.128563	115.838	-427.18	51.7475	183.8	0	43.6245	43.1481	112.915	2
4620	0	0	620	1	181.567	113.188	68.3794	0	0	31.9257	0.672341	311.349	124.135	2260.25	3985.73	-311.349	0	4.86512	3.84298	2.87648	0	0	0.0776195	127.224	-427.51	66.4522	141.338	0	52.6914	53.0911	147.221	2
4694	0	0	694	1	187.749	90.4132	97.3353	0	0	61.5258	16.1563	-214.926	137.979	1732.35	4667.86	214.926	0	5.5421	2.57589	3.2316	0	0	0.101744	151.03	-431.055	61.6247	1	0	51.5714	47.0221	204.491	2
4913	0	0	913	1	206.474	106.345	100.129	0	0	97.5865	50.8526	347.559	137.329	2194.59	4035.21	-347.559	0	5.40191	3.1903	3.59699	0	0	0.133892	155.089	-446.739	56.8831	186.011	0	47.4842	48.6914	148.687	2
4914	0	0	914	1	244.041	119.8	124.242	0	0	27.492	36.8064	-54.9281	200.243	2065.37	4049.25	54.9281	0	7.4553	3.20758	3.63003	0	0	0.127278	116.648	-422.123	46.4547	152.561	0	33.4156	32.8819	110.205	2
4915	0	0	915	1	216.574	114.287	102.287	0	0	75.2721	-16.7097	206.742	139.122	2216.91	4003.11	-206.742	0	5.25101	2.39797	4.13412	0	0	0.0448325	140.353	-433.258	52.7782	174.737	0	45.5693	45.921	123.271	2
4916	0	0	916	1	206.255	124.886	81.3695	0	0	-6.88771	76.9011	104.329	159.816	2099.75	4108.82	-104.329	0	5.8849	3.24586	3.29304	0	0	0.122353	145.91	-429.64	56.4902	1	0	40.8227	40.1983	113.142	2
4923	0	0	923	1	225.046	127.763	97.2832	0	0	54.2698	-7.29946	227.783	176.167	1938.93	3993.7	-227.783	0	6.6877	2.29952	2.52677	0	0	0.0480947	195.32	-444.937	47.9289	242.277	0	36.0065	34.1473	92.8546	2
4926	0	0	926	1	192.258	104.227	88.0306	0	0	-29.0488	109.243	367.161	184	2022.25	4475.12	-367.161	0	7.47199	2.32125	2.62962	0	0	0.150066	158.423	-433.202	57.9761	1	0	34.481	34.1464	110.318	2
4928	0	0	928	1	173.138	88.8141	84.3241	0	0	38.6903	-46.2542	121.25	143.433	2153.83	4032.65	-121.25	0	5.3788	2.41539	3.47498	0	0	0.0346579	146.805	-434.032	68.1528	183.298	0	42.7157	42.859	116.078	2
4933	0	0	933	1	231.889	113.187	118.702	0	0	3.22107	50.3994	33.8155	174.107	2189.3	4035.66	-33.8155	0	6.3969	3.15408	3.41987	0	0	0.0998118	142.477	-433.758	49.0203	164.338	0	37.2542	36.6824	112.643	2
4935	0	0	935	1	191.04	84.7372	106.303	0	0	20.234	53.2431	16.9367	150.614	2072.63	4032.82	-16.9367	0	5.52213	2.56717	3.1199	0	0	0.123124	186.466	-450.818	60.0754	208.88	0	40.8272	39.9445	121.067	2
4942	0	0	942	1	206.174	97.2966	108.877	0	0	124.213	66.5618	-46.8925	129.587	2068.31	4218.82	46.8925	0	4.7876	2.50931	3.64872	0	0	0.0425456	165.235	-445.373	55.5533	1	0	47.9375	47.5197	156.418	2
4949	0	0	949	1	198.151	100.58	97.5705	0	0	35.8115	36.4044	248.97	152.293	1857.73	4647.62	-248.97	0	5.79234	2.75368	3.39321	0	0	0.0570011	138.74	-435.213	58.44	154.255	0	42.5775	41.2419	118.008	2
4985	0	0	985	1	217.702	89.9059	127.796	0	0	-112.61	-19.7465	-71.3109	127.908	2205.47	4703.77	71.3109	0	5.08018	2.46991	3.49195	0	0	0.107971	174.211	-448.521	51.6945	197.421	0	48.3419	46.1321	147.259	2
5032	0	0	1032	1	188.302	104.608	83.694	0	0	-63.4772	55.0153	210.046	135.785	2056.68	4728.67	-210.046	0	5.23123	2.6116	3.98684	0	0	0.213594	130.78	-430.624	63.0247	129.186	0	46.5247	46.5287	123.239	2
5066	0	0	1066	1	218.029	105.409	112.62	0	0	-29.2174	-26.2088	67.6299	180.532	2321.4	4112.27	-67.6299	0	6.79376	2.90223	3.18139	0	0	0.159658	128.809	-430.148	51.9618	173.723	0	36.6774	34.4926	102.02	2
5087	0	0	1087	1	222.778	109.727	113.051	0	0	76.0885	60.2261	195.82	157.616	2116.43	4524.13	-195.82	0	5.85655	2.69916	3.09807	0	0	0.0721972	183.286	-451.155	50.1316	208.777	0	41.94	39.4601	113.024	2
5105	0	0	1105	1	211.565	100.186	111.379	0	0	-26.6379	50.26	141.511	136.29	2318.82	4235.12	-141.511	0	5.08953	3.1929	3.20145	0	0	0.0986779	134.339	-428.822	54.4844	159.937	0	48.3931	46.5245	124.369	2
5207	0	0	1207	1	186.578	104.955	81.6231	0	0	55.4128	59.523	-76.9184	127.369	2137.11	4026.54	76.9184	0	4.74636	2.8328	2.80233	0	0	0.137048	193.071	-449.822	61.7712	204.875	0	45.8744	45.4769	166.954	2
5224	0	0	1224	1	195.84	92.0397	103.8	0	0	144.007	62.1638	-635.694	243.836	1749.53	4621.86	635.694	0	14.905	2.42084	2.32478	0	0	0.101203	177.076	-447.192	56.2823	187.592	0	57.5176	59.0609	134.623	2
5339	0	0	1339	1	241.206	105.75	135.456	0	0	14.1101	84.0528	-190.672	168.845	2078.75	4400.65	190.672	0	6.64446	2.75208	2.86708	0	0	0.0674654	171.782	-452.263	45.37	226.874	0	41.0985	38.1393	180.608	2
5364	0	0	1364	1	227.126	120.314	106.811	0	0	117.556	-5.86258	-78.6253	157.203	1975.3	4590.22	78.6253	0	5.94111	2.0786	3.34709	0	0	0.107295	167.336	-448.577	48.1588	224.935	0	39.4457	40.111	130.215	2
5549	0	0	1549	1	218.31	118.666	99.6445	0	0	-12.2171	27.7457	193.817	198.351	2404.06	4456.95	-193.817	0	7.49737	2.49274	2.61699	0	0	0.041562	165.755	-447.145	50.1699	217.123	0	33.2105	31.3856	88.25	2
5573	0	0	1573	1	188.25	91.0758	97.1745	0	0	23.0549	-75.065	244.207	129.704	1770.83	4659.43	-244.207	0	5.07375	2.83052	3.4044	0	0	0.185248	147.255	-431.207	62.4643	165.892	0	48.9921	46.8094	132.051	2
5603	0	0	1603	1	200.952	103.818	97.1338	0	0	82.0512	73.7937	133.354	134.412	2210.13	4510.57	-133.354	0	4.91525	2.5803	3.46336	0	0	0.141626	123.19	-421.334	57.1644	146.539	0	50.2688	45.4683	132.444	2
5647	0	0	1647	1	202.734	82.9492	119.785	0	0	72.5168	-2.229	45.3025	129.974	2219.66	4387.27	-45.3025	0	4.78062	2.27711	3.17873	0	0	0.184213	163.723	-439.627	55.3288	233.205	0	47.6054	46.5769	137.671	2
5654	0	0	1654	1	225.407	81.3534	144.054	0	0	1.44514	87.4427	-118.597	192.88	2091.42	4895.56	118.597	0	7.33267	2.7875	3.58597	0	0	0.109655	117.852	-430.279	50.3279	157.1	0	35.5815	35.1842	126.208	2
5656	0	0	1656	1	228.516	92.1488	136.367	0	0	115.577	88.1145	236.937	151.84	1777.96	4595.91	-236.937	0	5.70154	2.14515	3.22321	0	0	0.146006	160.785	-436.247	47.7874	219.829	0	41.6749	40.0933	112.749	2
5659	0	0	1659	1	236.67	101.653	135.017	0	0	28.3207	36.8857	40.1771	235.947	1765.56	4946.11	-40.1771	0	8.6463	2.63985	2.6936	0	0	0.149384	175.058	-439.286	45.9705	196.715	0	27.6164	27.6582	79.8281	2
5717	0	0	1717	1	175.192	70.9847	104.207	0	0	-22.7236	61.0117	-191.38	160.587	2015.92	4623.01	191.38	0	6.38195	2.64116	2.73845	0	0	0.111072	141.445	-431.292	66.0262	209.568	0	42.165	39.4902	169.39	2
5842	0	0	1842	1	189.442	82.3009	107.141	0	0	-67.1301	-67.8641	50.0147	149.523	2060.33	4851.54	-50.0147	0	5.78809	2.91418	3.06969	0	0	0.187661	155.603	-436.878	61.4477	172.438	0	40.317	40.1583	114.366	2
5880	0	0	1880	1	202.459	96.652	105.807	0	0	28.9618	56.5971	89.474	117.786	2063.9	4428.1	-89.474	0	4.30855	3.29263	3.52427	0	0	0.0695088	169.602	-448.111	58.3594	196.928	0	54.4661	53.4002	159.84	2
6001	1	0	1	1	194.001	105.795	88.2057	0	0	147.404	2.8735	-69.7114	126.298	2045.12	3983.53	69.7114	0	4.76393	2.41112	2.63379	0	0	0.0787713	162.982	-428.763	57.5759	1	0	45.3033	43.8615	152.717	2
6034	1	0	34	1	163.561	96.5511	67.0102	0	0	125.795	19.3742	138.426	139.937	2365.71	4664.65	-138.426	0	5.15901	2.99075	2.96104	0	0	0.0884546	167.21	-445.637	73.6468	189.546	0	44.1105	45.2026	119.857	2
6040	1	0	40	1	180.405	107.298	73.1069	0	0	39.037	21.308	254.217	114.161	2253.14	4164.41	-254.217	0	4.35691	2.9407	3.33543	0	0	0.0718629	147.919	-434.489	65.9926	171.003	0	56.1927	54.2348	148.822	2
6047	1	0	47	1	200.134	126.708	73.4261	0	0	19.8253	-113.41	234.398	124.367	2172.69	4299.13	-234.398	0	4.93832	2.66892	3.6154	0	0	0.190721	170.808	-454.303	57.9404	184.131	0	49.743	52.8802	131.691	2
6136	1	0	136	1	241.484	114.043	127.442	0	0	30.1659	-22.8643	55.7088	147.859	1863.37	4706.88	-55.7088	0	5.48786	2.48851	2.41741	0	0	0.0807669	159.366	-433.074	44.2801	199.02	0	40.0725	38.3232	114.553	2
6150	1	0	150	1	200.36	105.474	94.8856	0	0	4.77725	8.26141	220.079	160.579	1589.78	4576.1	-220.079	0	6.11208	2.3775	3.05955	0	0	0.111755	122.979	-412.734	56.1446	154.035	0	38.9564	38.8625	103.839	2
6186	1	0	186	1	211.96	102.812	109.148	0	0	10.548	78.5779	89.5489	165.967	2281.63	4007.48	-89.549	0	6.0783	2.65333	2.76686	0	0	0.141377	138.623	-427.838	52.5335	191.445	0	38.3046	36.8248	105.91	2
6272	1	0	272	1	172.822	104.308	68.5146	0	0	56.9397	7.81884	3.52842	149.56	2334.9	4377.22	-3.52842	0	5.5145	3.48172	2.2486	0	0	0.0445151	129.699	-421.567	67.7488	200.599	0	39.4977	39.7501	134.593	2
6294	1	0	294	1	161.884	82.813	79.0712	0	0	76.4026	25.5462	142.485	120.045	2215.78	4459.15	-142.485	0	4.42293	3.07217	3.61583	0	0	0.0373694	120.784	-420.528	76.8991	154.632	0	56.7217	52.2609	148.847	2
6325	1	0	325	1	177.2	103.238	73.9622	0	0	-63.7824	-9.30624	113.611	117.241	2256.3	4195.03	-113.611	0	4.46219	2.47205	2.29643	0	0	0.014636	191.541	-444.908	63.468	248.647	0	49.5837	47.3582	133.064	2
6342	1	0	342	1	184.74	111.543	73.197	0	0	180.316	25.2139	-2.88267	118.342	1812.88	4559.15	2.88267	0	4.39028	3.00166	3.39112	0	0	0.076827	119.408	-421.602	64.3618	1	0	51.612	51.8758	157.491	2
6379	1	0	379	1	187.971	92.5314	95.4392	0	0	74.2274	25.4354	67.9823	115.492	2417.27	4259.94	-67.9823	0	4.22155	3.08727	3.48022	0	0	0.102572	120.907	-424.287	63.4063	154.269	0	55.6966	55.3182	151.94	2
6473	1	0	473	1	198.551	68.9597	129.592	0	0	-81.2986	8.53858	-293.406	178.759	1974.84	4675.48	293.406	0	7.83711	2.56967	2.38197	0	0	0.190306	183.104	-445.355	55.8077	242.072	0	42.2509	37.4411	167.479	2
6516	1	0	516	1	212.979	90.4375	122.541	0	0	24.6735	61.2181	94.4057	171.506	2068.19	4523.14	-94.4057	0	6.27742	2.26777	3.72421	0	0	0.0779287	175.822	-451.164	52.9636	208.615	0	38.4877	37.0123	108.721	2
6534	1	0	534	1	194.698	72.3502	122.347	0	0	-10.6253	75.9733	-317.849	214.873	2003.83	4608.05	317.849	0	9.27762	2.35767	2.98779	0	0	0.125447	167.549	-449.29	57.9251	209.479	0	40.0894	36.2748	164.172	2
6535	1	0	535	1	198.072	110.507	87.5643	0	0	59.6255	91.9367	125.724	160.983	2033.23	4592.08	-125.724	0	5.88156	2.88696	3.9366	0	0	0.137029	115.136	-428.91	59.8174	160.753	0	41.9118	41.2387	113.45	2
6538	1	0	538	1	196.418	79.4021	117.016	0	0	72.3911	81.964	-85.3609	176.953	1920.81	4602.06	85.3609	0	6.59579	2.82552	3.24537	0	0	0.164116	127.663	-426.099	58.9475	178.96	0	36.4767	36.8935	126.553	2
6540	1	0	540	1	209.491	94.8723	114.619	0	0	13.503	-8.31185	21.055	139.184	2079.36	4592.67	-21.055	0	5.16878	2.77115	3.71038	0	0	0.0456805	164.721	-447	55.1799	171.956	0	46.3795	44.8942	138.277	2
6542	1	0	542	1	211.531	100.45	111.082	0	0	50.2039	58.323	97.9926	176.255	2042.66	4526.04	-97.9926	0	6.43456	2.55767	3.42638	0	0	0.127581	143.95	-435.688	53.6041	1	0	37.2782	36.2559	106.439	2
6545	1	0	545	1	196.129	91.0329	105.097	0	0	-88.1347	282.244	22.4359	132.544	2180.99	4401.78	-22.4359	0	5.20881	2.93996	3.08322	0	0	0.23676	152.323	-441.378	58.9773	194.52	0	46.0365	45.0695	143.116	2
6548	1	0	548	1	255.243	102.353	152.891	0	0	3.37304	7.18447	-45.3475	167.1	1989.83	4577.18	45.3475	0	6.26764	2.65475	3.02623	0	0	0.0601475	139.354	-438.833	42.5183	194.188	0	37.2034	37.2339	123.174	2
6550	1	0	550	1	222.161	104.694	117.467	0	0	2.72579	53.3765	207.881	162.405	2090.13	4630.64	-207.881	0	6.12213	2.28827	3.60258	0	0	0.128628	154.932	-434.571	50.228	168.275	0	39.7605	39.4134	106.295	2
6552	1	0	552	1	208.608	93.0489	115.559	0	0	-21.4499	66.5493	128.475	138.395	1914.99	4517.81	-128.475	0	5.13878	2.89556	3.41515	0	0	0.129657	149.663	-427.472	55.2264	165.708	0	46.2187	45.6177	122.868	2
6553	1	0	553	1	233.942	120.871	113.071	0	0	15.9998	122.572	-57.8243	200.553	2076.86	4561.45	57.8243	0	7.43937	2.32626	2.90777	0	0	0.111777	177.143	-455.53	46.3988	223.231	0	32.7124	31.5086	111.621	2
6554	1	0	554	1	190.903	88.4408	102.462	0	0	-79.8627	27.177	-73.077	176.687	1973.4	4557.18	73.077	0	6.82414	2.6765	2.62324	0	0	0.116069	150.396	-434.378	59.2951	1	0	34.3378	34.3085	119.772	2
6556	1	0	556	1	249.1	102.763	146.337	0	0	-22.4527	0.0532914	-268.724	235.159	2015.65	4584.31	268.724	0	9.95101	2.44685	2.87646	0	0	0.0977566	159.819	-441.924	43.2598	190.784	0	33.5385	31.2113	134.151	2
6557	1	0	557	1	212.62	78.1003	134.52	0	0	56.0907	5.20322	-80.8499	168.638	2036.77	4479.5	80.8499	0	6.35565	2.41163	2.65183	0	0	0.0827923	158.014	-436.349	51.6665	221.363	0	36.0816	36.0012	135.448	2
6558	1	0	558	1	199.241	101.56	97.6802	0	0	-33.1242	30.1625	295.847	191.81	2026.32	4554.2	-295.847	0	7.55653	2.77929	2.91416	0	0	0.139915	129.989	-422.402	57.155	173.999	0	34.2347	33.3743	98.4892	2
6563	1	0	563	1	152.588	74.9484	77.6398	0	0	-30.3651	-128.407	5.7638	133.197	1923.91	4413.79	-5.7638	0	5.27417	2.45925	3.68202	0	0	0.0664833	135.936	-424.924	80.627	1	0	43.7893	45.1808	130.777	2
6565	1	0	565	1	237.228	127.049	110.179	0	0	-10.0576	-35.6063	-10.4716	173.715	2302.24	4121.67	10.4716	0	6.5646	2.81318	2.51341	0	0	0.117145	131.435	-417.975	45.8211	171.532	0	35.728	33.8964	112.985	2
6615	1	0	615	1	210.137	116.227	93.9097	0	0	56.4754	-45.5735	224.93	156.659	2136.04	4928.91	-224.93	0	6.00094	2.55518	3.00832	0	0	0.0871985	138.082	-423.801	53.3183	196.56	0	39.6105	39.3718	106.503	2
6687	1	0	687	1	194.351	71.0384	123.312	0	0	41.1968	10.6056	50.4267	140.083	1852.34	4573.75	-50.4267	0	5.14867	2.37704	3.03769	0	0	0.016573	129.657	-420.732	58.1967	195.732	0	43.1518	43.3847	122.095	2
6704	1	0	704	1	214.914	104.332	110.582	0	0	52.5771	95.484	205.548	170.299	1940.62	4588.54	-205.548	0	6.34822	2.64924	3.48987	0	0	0.060661	116.152	-422.658	52.8804	158.895	0	38.8323	38.1308	104.276	2
6737	1	0	737	1	194.773	101.452	93.3212	0	0	91.4198	-55.7052	-170.822	108.424	1802.12	4540.41	170.822	0	4.34109	3.15665	3.09529	0	0	0.0859959	137.148	-429.33	59.9909	162.273	0	57.8478	56.8486	235.327	2
6738	1	0	738	1	253.468	142.835	110.632	0	0	-37.9347	-17.118	293.019	159.682	2031.13	4501.82	-293.019	0	6.34566	2.83348	3.67044	0	0	0.161097	145.986	-438.551	43.8909	173.84	0	40.773	39.7582	118.736	2
6768	1	0	768	1	184.962	86.4412	98.5204	0	0	107.686	-31.2582	102.045	150.263	2383.81	4316.64	-102.045	0	5.57583	2.43507	3.12469	0	0	0.117248	159.705	-435.519	62.1403	210.964	0	42.0286	42.5965	111.643	2
6916	1	0	916	1	210.388	98.3182	112.07	0	0	51.0071	5.7517	156.798	155.645	2141.51	4279.63	-156.798	0	5.7839	2.25238	3.41898	0	0	0.0503813	140.493	-427.405	53.2516	1	0	41.0082	41.5297	107.509	2
6947	1	0	947	1	147.675	74.4397	73.2357	0	0	44.733	24.7681	196.025	124.406	2147.79	4360.27	-196.025	0	4.65586	2.58957	3.37345	0	0	0.0788851	146.736	-438.552	83.6438	185.685	0	51.3691	52.268	134.922	2
7037	1	0	1037	1	181.546	83.9534	97.5928	0	0	59.5386	-27.6869	-55.3071	154.02	1933.66	4811.37	55.3071	0	5.80954	2.21591	2.68316	0	0	0.0207451	197.177	-447.436	61.935	231.06	0	38.305	38.5103	121.712	2
7040	1	0	1040	1	252.121	132.79	119.331	0	0	82.6464	41.3975	413.751	148.427	2209.53	4343.64	-413.751	0	6.06135	1.85093	3.07031	0	0	0.0466821	163.654	-437.499	41.9437	237.78	0	41.8653	44.3949	150.183	2
7129	1	0	1129	1	185.777	101.395	84.3817	0	0	130.525	-23.3404	4.14393	116.039	2062	4707.36	-4.14393	0	4.31705	3.38716	3.68828	0	0	0.127646	109.309	-423.682	65.5932	129.576	0	54.3528	52.6597	162.422	2
7168	1	0	1168	1	193.486	79.884	113.602	0	0	-31.4104	141.343	-569.542	295.259	2024.61	4642.34	569.542	0	16.6975	2.16188	1.29936	0	0	0.121596	186.306	-450.376	53.9647	1	0	39.263	39.9009	127.886	2
7266	1	0	1266	1	197.47	91.4686	106.002	0	0	108.405	-37.8818	107.003	171.015	2183.77	4024.28	-107.003	0	6.36183	2.0967	2.49918	0	0	0.162173	151.403	-428.64	55.3731	266.334	0	34.6335	34.5409	97.113	2
7410	1	0	1410	1	190.819	98.1252	92.6936	0	0	16.887	86.9128	324.419	157.069	2275.29	4098.81	-324.419	0	6.16093	2.25424	3.53799	0	0	0.140707	158.062	-438.425	60.1327	1	0	40.9269	39.5982	123.29	2
7497	1	0	1497	1	190.756	64.1194	126.636	0	0	-41.9257	106.419	-452.467	189.775	1935.47	4677.26	452.467	0	9.35003	2.35705	2.86825	0	0	0.143316	166.913	-441.151	59.1209	197.938	0	50.2547	48.7065	201.57	2
7571	1	0	1571	1	186.422	99.0949	87.3267	0	0	83.4677	-93.1081	-142.646	123.128	1909.73	4677.47	142.646	0	4.94159	2.53842	2.7577	0	0	0.125252	153.864	-435.336	61.0028	196.824	0	47.9958	46.8303	178.256	2
7582	1	0	1582	1	181.122	80.3023	100.82	0	0	116.465	-44.7975	177.583	128.966	2076.06	4429.84	-177.583	0	4.86683	2.41967	3.24866	0	0	0.0791428	186.345	-452.2	63.9836	210.436	0	47.9994	47.6552	131.049	2
7602	1	0	1602	1	208.285	122.273	86.012	0	0	50.4636	7.78666	289.486	184.008	2042.4	4476.91	-289.486	0	7.11953	2.36149	2.97665	0	0	0.0917079	135.891	-428.14	53.4168	233.298	0	34.9194	34.509	101.863	2
7696	1	0	1696	1	180.316	60.557	119.759	0	0	-105.444	-150.187	-301.691	113.467	1998.98	4834.21	301.691	0	5.47816	2.62485	2.756	0	0	0.0908805	184.443	-446.085	63.7439	1	0	60.7711	57.768	232.946	2
7773	1	0	1773	1	184.731	111.377	73.3542	0	0	59.9973	-60.2232	242.809	108.619	2232.18	4245.94	-242.809	0	4.20226	2.89753	3.04311	0	0	0.123019	171.71	-442.113	63.2757	187.581	0	56.759	57.4203	148.701	2
7912	1	0	1912	1	182.464	92.8084	89.6554	0	0	88.1802	-0.0999033	148.965	125.416	2303.66	4285.48	-148.965	0	4.64766	2.64362	3.19515	0	0	0.0236393	150.057	-432.539	63.9271	182.16	0	50.6473	50.5862	129.372	2
7930	1	0	1930	1	228.841	120.599	108.242	0	0	-24.0387	-10.0679	-221.709	172.447	1917.58	4494.77	221.709	0	7.09153	2.46934	2.88709	0	0	0.109578	145.209	-430.818	47.8379	202.234	0	39.5288	39.4044	160.063	2
8000	2	0	0	1	238.836	104.96	133.876	0	0	43.5504	-3.32316	115.92	164.032	2148.97	4587.68	-115.92	0	6.06856	2.91645	3.40009	0	0	0.0395587	147.964	-441.698	46.9049	166.259	0	40.914	38.9237	110.851	2
8001	2	0	1	1	194.507	93.874	100.633	0	0	93.7931	18.6766	150.934	202.042	2198.39	4665.34	-150.934	0	7.46147	2.61667	3.29838	0	0	0.143726	141.292	-436.227	59.2555	190.379	0	33.5828	33.0891	87.4956	2
8002	2	0	2	1	224.294	123.266	101.027	0	0	-19.7018	85.5273	266.33	151.87	2212.22	4598.49	-266.33	0	5.86533	2.29205	3.74848	0	0	0.17138	173.667	-451.823	49.8588	213.309	0	43.6726	41.2696	119.808	2
8069	2	0	69	1	197.266	95.3952	101.871	0	0	-24.5359	-52.6516	138.152	138.842	2316.72	4338.03	-138.152	0	5.30156	2.87208	3.13661	0	0	0.0894026	124.219	-423.55	58.5217	148.206	0	45.5244	45.6464	118.958	2
8373	2	0	373	1	229.447	130.184	99.2626	0	0	90.7948	42.2009	93.6909	135.215	2500.37	4442.5	-93.6909	0	4.93372	2.8587	3.21543	0	0	0.0960599	132.865	-431.682	48.8456	167.263	0	48.6972	45.8521	128.763	2
8443	2	0	443	1	193.487	90.52	102.967	0	0	-10.5794	7.21176	336.872	160.684	1804.46	4477.49	-336.872	0	6.42231	2.36152	2.81706	0	0	0.0718009	144.066	-421.829	58.0251	159.431	0	39.1965	38.1842	116.29	2
8532	2	0	532	1	207.879	102.85	105.03	0	0	10.9861	-58.0847	109.019	124.451	2181.53	4343.47	-109.019	0	4.7006	2.4264	2.52632	0	0	0.122423	136.509	-423.779	52.8578	175.164	0	47.4149	46.9836	129.432	2
8560	2	0	560	1	226.531	103.89	122.642	0	0	-26.8411	65.218	-88.5343	186.025	2119.7	4419.48	88.5343	0	7.04719	2.07475	3.1089	0	0	0.0961525	179.783	-454.803	47.9865	259.319	0	35.2213	33.5346	126.476	2
8661	2	0	661	1	165.326	76.9472	88.3785	0	0	135.085	73.4973	250.188	142.556	1858.11	4909.5	-250.188	0	5.38344	1.74606	3.18288	0	0	0.0425821	153.708	-433.154	68.8548	186.032	0	40.9367	41.4951	115.439	2
8743	2	0	743	1	244.496	141.803	102.693	0	0	65.5644	12.3165	160.138	129.216	2326.28	4372.72	-160.138	0	4.79273	2.66649	3.35103	0	0	0.0407812	141.228	-431.818	45.1591	1	0	49.7694	49.7649	129.106	2
8862	2	0	862	1	209.865	101.553	108.312	0	0	48.8211	-16.5162	272.294	139.866	2243.36	4501.22	-272.294	0	5.40406	2.77987	3.23265	0	0	0.121475	141.047	-430.381	54.2618	183.676	0	48.6875	43.9972	130.721	2
8959	2	0	959	1	216.53	125.089	91.4416	0	0	92.6638	92.2022	396.835	139.31	2099.86	4392.5	-396.835	0	5.62215	2.29602	2.59964	0	0	0.0434632	152.389	-432.945	50.2586	210.782	0	44.6196	47.3137	148.964	2
9000	2	0	1000	1	174.374	105.992	68.3824	0	0	-33.4214	90.9029	129.609	106.804	2425.26	4393.8	-129.609	0	3.97525	3.07926	3.50344	0	0	0.0876889	114.042	-422.835	69.6996	158.956	0	60.4122	59.1418	156.509	2
9036	2	0	1036	1	208.075	127.988	80.0866	0	0	-17.8022	46.4212	405.367	137.598	2011	4537.94	-405.367	0	5.69119	2.88607	3.17972	0	0	0.0468003	124.099	-421.825	54.9508	156.235	0	46.4623	45.5129	159.475	2
9146	2	0	1146	1	190.501	84.6237	105.878	0	0	32.397	41.8785	112.192	184.377	2160.12	4143.84	-112.192	0	6.77037	2.54662	2.71581	0	0	0.0325443	164.27	-438.527	59.3539	218.419	0	34.2916	33.8766	95.8215	2
9159	2	0	1159	1	216.601	86.6654	129.935	0	0	51.7548	63.5043	-133.461	147.735	1841.79	4520.86	133.461	0	5.63046	2.82692	2.70537	0	0	0.135219	172.755	-445.154	51.3959	174.243	0	41.9163	42.3232	164.307	2
9290	2	0	1290	1	295.737	192.358	103.379	0	0	91.4625	6.75614	392.281	188.615	2101.06	4178.96	-392.281	0	7.63263	2.74375	3.0967	0	0	0.0351494	144.423	-435.91	35.986	163.865	0	35.3754	35.6782	116.068	2
9393	2	0	1393	1	162.731	100.066	62.6655	0	0	-29.343	-18.9537	204.805	120.424	1922.88	4403.99	-204.805	0	4.63211	2.61408	3.6107	0	0	0.0780229	122.624	-421.361	74.7311	120.106	0	51.9317	51.3312	137.224	2
9437	2	0	1437	1	225.543	136.427	89.1153	0	0	30.2882	66.4795	207.9	154.771	2261.89	4019.58	-207.9	0	5.79707	2.42522	2.73762	0	0	0.141613	156.026	-428.754	48.3559	1	0	40.5482	39.7256	107.51	2
9480	2	0	1480	1	202.61	93.3368	109.273	0	0	53.5402	25.3124	-4.47454	121.061	2338.3	4559.05	4.47454	0	4.45391	2.79719	2.68376	0	0	0.105158	156.387	-437.037	55.5725	193.405	0	47.9182	46.6503	158.797	2
9485	2	0	1485	1	198.251	103.938	94.3133	0	0	-29.5246	-0.334068	208.518	136.163	2122.38	4584.69	-208.518	0	5.22117	2.24329	2.65206	0	0	0.0595343	198.271	-458.921	55.7587	197.726	0	44.8465	42.8529	119.017	2
9490	2	0	1490	1	181.516	102.68	78.8356	0	0	54.762	23.5159	301.918	119.274	2038.1	4261.86	-301.918	0	4.62427	2.34132	3.56754	0	0	0.170716	149.979	-432.979	64.2553	180.263	0	52.4398	52.6153	150.159	2
9493	2	0	1493	1	172.463	85.7565	86.7063	0	0	71.524	-0.407022	145.082	134.264	2320.32	4086.47	-145.082	0	4.97557	2.64532	2.82095	0	0	0.0708383	130.06	-418.496	67.5476	148.398	0	47.3893	44.7102	122.63	2
9548	2	0	1548	1	208.533	122.447	86.0854	0	0	49.6628	71.1075	273.958	176.688	2043.2	4413.59	-273.958	0	6.74928	1.64658	3.21543	0	0	0.109724	155.159	-433.497	51.9853	1	0	35.0284	35.5221	103.067	2
9579	2	0	1579	1	182.122	90.2982	91.8234	0	0	-17.092	63.5486	118.234	142.787	2109.95	4421.15	-118.234	0	5.2875	2.31925	2.45436	0	0	0.143127	158.419	-428.982	61.4336	228.198	0	42.785	41.1044	120.959	2
9696	2	0	1696	1	200.408	96.7752	103.633	0	0	109.396	14.1013	-30.5251	151.361	1584.82	4570.26	30.5251	0	5.60801	2.33399	2.72156	0	0	0.0747009	130.782	-419.543	55.3878	201.982	0	39.1816	38.8361	126.608	2
9731	2	0	1731	1	225.79	123.969	101.821	0	0	46.8124	21.9916	223.911	140.734	1946.39	4662.03	-223.911	0	5.31143	2.33727	3.32342	0	0	0.0374373	125.289	-424.686	48.9881	182.65	0	43.8877	43.5914	120.761	2
9819	2	0	1819	1	191.562	98.1547	93.4074	0	0	-21.5971	28.414	115.193	133.133	2014.8	4256.97	-115.193	0	4.95627	2.47294	3.1052	0	0	0.115436	173.164	-435.816	59.6058	1	0	46.2533	44.8301	124.284	2
9858	2	0	1858	1	183.629	87.2682	96.3607	0	0	55.073	-10.814	309.3	168.911	2137.45	4196.53	-309.3	0	6.60748	2.33045	2.23328	0	0	0.136707	145.636	-423.294	60.3092	213.096	0	36.2833	36.7617	103.33	2
9948	2	0	1948	1	209.72	100.179	109.541	0	0	-60.4483	37.1443	129.965	143.509	2053.65	4248.24	-129.965	0	5.41931	2.49031	2.84812	0	0	0.132829	189.469	-447.456	53.0272	1	0	42.8747	41.4274	113.984	2
