# Supplementary material for: CaV1 and CaV2 calcium channels mediate the release of distinct pools of synaptic vesicles
Source: eLife. 2023 Feb 23;12:e81407. doi: 10.7554/eLife.81407 (PMC10023163; doi:10.7554/eLife.81407)
Supplement: Figure 7—source data 1. [file elife-81407-fig7-data1.zip › Figure 7 - Source Data 1/unc13-all/32/1/cav1_to_cav1(cav2).csv]

344.538430712056
209.116351126161
195.74309474017
282.652841781172
225.473737898368
205.022694700521
148.813309871181
266.656963747756
261.152304786399
402.095333569091
347.548846590352
350.391205002501
245.536964061612
357.830252540834
157.271867283187
270.627222575075
399.994466086447
285.059428551082
286.465169749512
380.622975119139
325.092706387944
330.936353507137
430.336939871383
406.104520111887
383.106148677413
436.721615975422
359.486469544174
417.122490138293
402.211583520295
343.250895626064
411.80868927341
268.628388512258
351.894350317577
265.452506412741
335.049603497604
343.997077679746
426.374273974803
364.424547307428
392.321130209138
418.638092451071
328.729452607887
308.107562462037
383.794635062877
228.209066422998
359.476876454108
426.777194330117
513.977781665215
399.91783594374
448.362276277261
479.114251866721
435.31269974855
458.756503276321
396.583330333056
367.186851570492
208.335766281305
347.85573400382
14.7643399499565
70.3121802485433
145.01182493155
195.734540831611
151.372641876058
51.5235296433439
36.2624287740726
47.3456536002935
-102.022484681886
236.24287402613
508.082530401552
442.259008037128
358.645902638658
