# Supplementary material for: CaV1 and CaV2 calcium channels mediate the release of distinct pools of synaptic vesicles
Source: eLife. 2023 Feb 23;12:e81407. doi: 10.7554/eLife.81407 (PMC10023163; doi:10.7554/eLife.81407)
Supplement: Figure 7—source data 1. [file elife-81407-fig7-data1.zip › Figure 7 - Source Data 1/unc13-all/32/1/cav1_to_cav1(unc-13).csv]

-195.598948806055
239.650549067983
128.086832547557
-170.950913114619
-185.407276004491
-247.759342020981
27.6134090603382
-8.02197152939834
-125.62979510011
35.8657494384533
85.3021395408814
224.38064175945
-83.4436695964384
25.5285968129424
-227.734663224086
-205.926088060603
66.4790223554578
90.2911115107997
31.5343536056048
20.4223271033004
-129.508783394976
-55.2017308137345
221.276724939461
285.255349766938
410.245361118211
-418.53048715284
328.037609329464
215.446061805992
365.002697178187
208.032271356192
146.17794370742
-70.7535786938981
296.648190507779
323.501995641109
231.004925387749
117.720788755775
-305.378601803597
-57.8360149374955
-192.634785549807
384.906877384353
-23.6644378667029
310.305126438044
286.758938644949
-377.509028995743
18.812190879489
-176.594969720395
248.161212754292
-382.493960576079
59.9727737344294
140.450055061578
-263.109751888492
-339.242467898703
-555.977037949958
-163.16354019052
-262.219619148072
-9.37834374014255
237.895676511014
94.5991193994641
299.030243954524
154.566539744089
-335.80771375791
-479.443377319485
414.66366249143
239.401918520873
94.8869257260062
283.505724695862
-289.356096862664
375.120449702466
-227.295857077701
-62.0183357719286
-164.091336510188
-130.933077112797
-227.567375053857
-94.0462034803177
-84.3374994104108
100.671097230012
-157.169057908927
-107.766849940314
-182.531780315806
-77.6347619869489
-158.624862028456
-140.536592862827
-61.6188887185465
-114.149848394306
-113.927999308185
363.892445971725
-246.78017942476
-266.12330812804
-203.596212127706
-286.978984553289
-79.3470317000608
314.641835618952
140.909695790456
98.3764119754092
-340.752311876495
158.02843421422
-175.761149954292
-167.559793673271
325.755992299559
355.633399974485
-260.125230369501
-281.025975385727
-0.590184768972222
-55.5455770227893
-301.510011850928
233.984038185316
268.34043026857
-166.840511334886
-34.912859522268
-40.8653376865927
9.75997519766247
247.861545276206
334.43053417954
-247.948062267221
135.527781973266
40.7506768003554
-459.661502748438
235.100419909479
92.3146945279009
40.662736915099
302.551296533773
-116.917432755831
236.089095931747
-243.417700101184
167.685534022097
-108.974383614152
391.587238188308
134.810782382487
-54.6107236719608
67.9291008197388
399.265048078779
-17.5215871331332
31.8948712866741
-479.999590235356
-242.320461179705
52.0084382231082
186.687071904817
88.5207130664403
