# Supplementary material for: CaV1 and CaV2 calcium channels mediate the release of distinct pools of synaptic vesicles
Source: eLife. 2023 Feb 23;12:e81407. doi: 10.7554/eLife.81407 (PMC10023163; doi:10.7554/eLife.81407)
Supplement: Figure 7—source data 1. [file elife-81407-fig7-data1.zip › Figure 7 - Source Data 1/unc13-all/32/1/cav1_to_cav2.csv]

125.030256241739
496.311846761107
438.185980456092
174.604031917473
158.16735478727
48.1428401521613
317.647271091851
282.351197673684
188.393015150803
337.880376482366
399.304289573019
581.534106731896
240.418810166816
365.752111309453
102.316584920568
117.049130422682
324.242024306018
353.016523268241
285.770290947334
285.609982090978
139.978897798615
261.193147912652
514.513485674003
587.829327243516
669.757161215322
-106.265459410355
588.949109715844
466.947944776092
623.208050308192
471.277958348524
378.35911643376
239.086097587556
553.571515590945
584.010074024353
480.752424991708
394.23445716774
15.0505452770527
301.625823106854
157.267176357063
668.311579015019
301.680599145605
611.412685645149
541.307732012959
-70.4348486137031
322.792243956584
145.88171004054
589.20680776281
-68.0470845527442
391.647654450005
454.972705391842
114.232767423452
-33.4349362216016
-200.152606967775
167.701384060806
105.940582454277
297.291548514092
478.009096067064
462.560590179752
583.992347099785
452.058747984865
-6.22861208110737
-193.214780415096
679.246105972602
562.676865638562
419.557380258692
573.217459709272
14.1824370789449
688.581160900772
107.584899983664
258.904378896306
163.517855187432
196.95220156786
91.8054608410004
238.015901836636
234.744565276089
413.88251007677
164.69274337055
230.792559029189
124.027504928154
249.648660577343
158.860687654086
184.655591353345
250.147710782138
207.593559772058
178.239143126776
646.97013971793
139.387035372461
43.0455234636198
115.559901598167
12.870015375653
235.177335713715
633.41153129819
432.790636402619
402.5847659096
10.3117060168773
465.284379889323
171.502090520606
166.897220105791
584.112614870672
632.984495096874
71.5240962276604
48.3714364062554
307.412006746617
256.342232521882
58.6802535017188
528.987878459488
575.454367979255
136.585444734406
302.593750030417
312.359274552322
354.453325233067
563.804010293051
681.90751427706
42.9244047865014
440.275934736746
351.110584136712
-100.97367193723
556.954127320397
425.571578300277
345.325174317828
636.259250767552
201.094060613449
509.799913596885
57.0955578486866
441.285286203488
181.670975937914
656.185342764906
484.9278222837
280.101510933529
348.04609185206
678.808112977658
285.194740188275
341.633929296219
-195.063263623017
88.0741993843184
329.345473229523
466.078393145943
368.028618024411
