# Supplementary material for: CaV1 and CaV2 calcium channels mediate the release of distinct pools of synaptic vesicles
Source: eLife. 2023 Feb 23;12:e81407. doi: 10.7554/eLife.81407 (PMC10023163; doi:10.7554/eLife.81407)
Supplement: Figure 7—source data 1. [file elife-81407-fig7-data1.zip › Figure 7 - Source Data 1/unc13-all/32/1/cav2_to_cav1.csv]

-183.398796396984
187.882794122383
129.756927817368
-133.825020721251
-150.261697851453
-260.286212486562
9.21821845312743
-26.0778549650393
-120.03603748792
29.4513238436429
90.875236934295
273.105054093173
-68.0102424719072
57.3230586707292
-206.112467718156
-191.379922216042
15.8129716672946
44.587470629518
-22.6587616913892
-22.8190705477456
-168.450154840108
-47.2359047260717
206.08443303528
279.400274604793
361.328108576598
-414.694512049079
280.52005707712
158.518892137368
314.778997669468
162.8489057098
69.9300637950361
-69.3429550511674
245.142462952222
275.58102138563
172.323372352984
85.8054045290166
-293.378507361671
-6.8032295318695
-151.161876281661
359.882526376296
-6.74845349311894
302.983633006425
232.878679374236
-378.863901252427
14.363191317861
-162.547342598183
280.777755124087
-376.476137191468
83.218601811282
146.543652753119
-194.196285215271
-341.863988860325
-508.581659606498
-140.727668577917
-202.488470184447
-11.1375041246316
169.58004342834
154.131537541029
275.563294461061
143.629695346141
-314.657664719831
-501.64383305382
370.817053333878
254.247812999838
111.128327619969
264.788407070548
-294.246615559779
380.152108262049
-200.844152655059
-49.5246737424173
-144.911197451291
-111.476851070863
-216.623591797723
-70.4131508020872
-73.684487362634
105.453457438046
-143.736309268173
-77.6364936095341
-184.401547710569
-58.7803920613802
-149.568364984637
-123.773461285378
-58.2813418565855
-100.835492866665
-130.189909511947
338.541087079207
-169.042017266263
-265.383529175104
-192.869151040556
-295.559037263071
-73.2517169250083
324.982478659466
124.361583763896
94.1557132708764
-298.117346621846
156.8553272506
-136.926962118118
-141.531832532932
275.683562231948
324.55544245815
-236.904956411063
-260.057616232468
-1.01704589210644
-52.0868201168417
-249.748799137005
220.558825820764
267.025315340532
-171.843607904318
-5.83530260830693
3.93022191359879
46.0242725943434
255.374957654328
373.478461638337
-265.504647852222
131.846882098023
42.6815314979887
-409.402724575954
248.525074681674
117.142525661554
36.8961216791048
327.830198128828
-107.334992025274
201.370860958161
-251.333494790037
132.856233564764
-126.758076700809
347.756290126183
176.498769644976
-28.3275417051944
39.6170392133367
370.379060338935
-23.2343124504488
33.204876657495
-503.492316261741
-220.354853254405
20.9164205907993
157.649340507219
59.5995653856877
