# Supplementary material for: CaV1 and CaV2 calcium channels mediate the release of distinct pools of synaptic vesicles
Source: eLife. 2023 Feb 23;12:e81407. doi: 10.7554/eLife.81407 (PMC10023163; doi:10.7554/eLife.81407)
Supplement: Figure 7—source data 1. [file elife-81407-fig7-data1.zip › Figure 7 - Source Data 1/unc13-all/32/1/cav2_to_cav2(cav1).csv]

-36.1093780733326
99.312701512563
112.685957898554
25.7762108575517
82.9553147403557
103.406357938202
159.615742767543
41.7720888909674
47.276747852325
-93.6662809303679
-39.1197939516281
-41.9621523637771
62.8920885771114
-49.4011999021108
151.157185355536
37.8018300636485
-91.5654134477239
23.3696240876417
21.9638828892115
-72.1939224804158
-16.6636537492208
-22.5073008684134
-121.907887232659
-97.6754674731638
-74.6770960386899
-128.292563336699
-51.0574169054509
-108.69343749957
-93.782530881571
-34.8218429873406
-103.379636634687
39.8006641264659
-43.4652976788533
42.9765462259828
-26.6205508588808
-35.5680250410222
-117.94522133608
-55.9954946687047
-83.8920775704142
-110.209039812348
-20.3003999691635
0.321490176686552
-75.3655824241536
80.2199862157257
-51.047823815384
-118.348141691394
-205.548729026491
-91.4887833050167
-139.933223638538
-170.685199227997
-126.883647109826
-150.327450637598
-88.1542776943328
-58.7577989317682
100.093286357418
-39.4266813650967
293.664712688767
238.11687239018
163.417227707173
112.694511807113
157.056410762665
256.90552299538
272.166623864651
261.08339903843
410.45153732061
72.1861786125932
-199.653477762828
-133.829955398404
-50.2168499999344
