# Supplementary material for: CaV1 and CaV2 calcium channels mediate the release of distinct pools of synaptic vesicles
Source: eLife. 2023 Feb 23;12:e81407. doi: 10.7554/eLife.81407 (PMC10023163; doi:10.7554/eLife.81407)
Supplement: Figure 7—source data 1. [file elife-81407-fig7-data1.zip › Figure 7 - Source Data 1/unc13-all/32/1/cav2_to_cav2(unc-13).csv]

-45.5828273002921
93.5781520459527
144.074181946611
32.7755980190168
61.2537703353698
104.410335008074
201.101890811889
40.6145119730104
50.9132679018999
-104.696050250173
-22.628900462342
-41.8935433516531
85.2242560193595
-70.0750316855408
164.616591707905
25.4666035697378
-88.6479010292537
62.6217551725599
51.1342940146792
-49.3329848481221
9.92348539948512
-20.0789454989672
-109.759650953457
-82.3142585433541
-52.818534866436
-141.304775254862
-80.2178146165791
-138.187767427049
-105.854404391066
-41.2819216293324
-129.476214928033
47.8404465324679
-34.9137708512992
40.8463441800777
-18.4845008154109
-12.9144545869376
-113.954917897702
-78.0361771729108
-79.5403080347492
-127.418172775919
-34.6458941583455
5.61406144249008
-85.0434662361374
132.152845019291
-62.7447389827382
-114.378176743951
-249.147391902218
-104.312904339369
-146.243372278031
-164.344675628849
-123.644379469529
-177.57984115236
-105.117042590779
-56.1807604167379
106.705834297104
-23.76755390937
314.735552925198
251.811857724172
176.713533859001
130.863562031158
163.808594970863
260.908649697768
258.951666095754
172.145860156153
370.27986775832
108.167154120881
-218.286290704107
-166.555329309883
-47.8488777423988
