# Supplementary material for: CaV1 and CaV2 calcium channels mediate the release of distinct pools of synaptic vesicles
Source: eLife. 2023 Feb 23;12:e81407. doi: 10.7554/eLife.81407 (PMC10023163; doi:10.7554/eLife.81407)
Supplement: Figure 7—source data 1. [file elife-81407-fig7-data1.zip › Figure 7 - Source Data 1/unc13-all/32/1/unc13all_to_cav1.csv]

444.064898220949
497.621563362834
-165.599389165719
-210.245979942041
446.555208195226
249.805503280517
44.6620430859293
295.115604358175
402.719004502947
192.910186088325
333.560111693946
397.511757462351
-119.037856568583
270.600337587209
-68.4166592767317
188.083536607086
203.721029818106
-44.7949364789699
321.400413552013
-246.692353135873
282.556563865299
307.47944423378
423.779789248668
-52.3381365197461
254.540629531981
451.455109654205
1.56763909089591
280.229720382462
-316.85274937985
334.643647638799
564.551558500483
134.853392175631
264.433535277613
-217.754788106913
72.6210197358146
368.514611768998
366.459985061541
458.154094075977
-29.2653303534105
145.665333634747
369.404291803255
495.356697951622
-40.931431217957
-373.24889150944
-291.51927265711
280.689633621343
215.079142532425
381.314620537091
158.759757730495
178.709431560634
331.251984770885
431.178938692491
312.557247798568
228.862341851414
197.008164061576
364.46697939539
110.793356639101
467.398344595662
-10.6436738636337
465.030683921326
528.765669962971
255.083433698899
181.09097419784
403.799837297003
498.171472102143
230.048315738172
351.991058207633
170.493547374556
564.504857477723
313.168145316552
421.686283199426
212.633508419101
340.557223138652
346.71993282974
349.876216386335
-104.971433192074
141.683914214598
46.6938926966413
-171.215359328379
332.316006586643
-229.409097730086
383.50564644581
-256.865487142415
425.2978361563
439.274040331413
-330.383333981183
233.867617095923
446.536685569057
-64.2158310312325
517.487245743823
421.765272290416
425.858247614609
524.484254010062
-96.4772759967229
419.696069520137
356.562411910035
174.379798057456
422.885553059851
428.573022188076
-4.58718991998398
315.125035640556
241.103539278433
225.680489211214
-322.180237751009
145.426818671742
477.758698769111
427.331140166298
307.829626945523
301.265207623988
