# Supplementary material for: CaV1 and CaV2 calcium channels mediate the release of distinct pools of synaptic vesicles
Source: eLife. 2023 Feb 23;12:e81407. doi: 10.7554/eLife.81407 (PMC10023163; doi:10.7554/eLife.81407)
Supplement: Figure 7—source data 1. [file elife-81407-fig7-data1.zip › Figure 7 - Source Data 1/unc13-all/32/1/unc13all_to_cav2.csv]

94.8865742936387
10.9511323157155
508.013807853912
669.723555281339
16.1605678559647
75.6416975283867
318.262580143423
-111.469702114202
-131.109509715257
175.077560243115
207.879270311631
-138.866710292303
361.864028532656
32.6455703968795
388.796706388384
130.249754443058
123.20946132928
366.390709883859
253.281304806595
381.361964766085
-21.8323706474673
-20.1746093696843
168.739958338203
373.256030710367
15.9801618455774
-212.968036534475
325.699626822767
322.096685104912
353.595850438697
-116.141203982434
-69.4947667608194
270.815544140614
-1.73073456050656
445.575614436173
140.413823459186
-119.763271771848
-195.925865205479
-180.982156310331
132.950153334437
56.8963470808201
55.0304801306804
83.5370149480839
468.923798076601
428.135049896981
569.418873459995
63.4224655192436
23.0308933610086
-107.209491096045
61.0127483613387
141.425242726445
-78.0610823589891
160.680766841205
290.410855398563
-10.4550584026133
65.3132990178774
-85.8743450920742
173.597661061263
-49.0287355406326
238.469486853876
-204.037474903901
-288.504270131527
-81.4162527819801
223.596842959626
-112.116543679861
-198.513084888276
59.0025944371087
26.3976605400114
3.84275935643154
-219.12696843294
-36.8720862593198
-213.784350214531
120.402270939988
-86.3290002859464
262.043427913173
-95.3884545120732
489.999105902257
83.5159839810467
174.844672130453
346.450721938143
100.435909059328
593.629717751703
-157.688794298888
448.956913323503
-64.5659503456809
-76.0321654887468
459.320543342983
174.672167178574
-150.986135427271
293.667592862786
24.9290771403801
128.734318434598
3.38039478915221
93.5605981566841
421.66931410956
-73.1090886645475
-94.1058584488351
75.8387029481589
-204.310982102884
-44.9826364976407
329.969941518185
-71.5975309254559
80.9718770959514
96.772581139453
418.07861072607
87.6935281619344
-148.374892010231
-96.1235482878442
-19.2485590961305
20.5791015594029
