# Supplementary material for: CaV1 and CaV2 calcium channels mediate the release of distinct pools of synaptic vesicles
Source: eLife. 2023 Feb 23;12:e81407. doi: 10.7554/eLife.81407 (PMC10023163; doi:10.7554/eLife.81407)
Supplement: Figure 7—source data 1. [file elife-81407-fig7-data1.zip › Figure 7 - Source Data 1/unc13-all/32/2.csv]

image-ID	cycle	z-step	frame	accum	photon-count	photon-count11	photon-count12	photon-count21	photon-count22	psfx	psfy	psfz	psf-photon-count	x	y	z	stdev	amp	background11	background12	background21	background22	maxResidualSlope	chisq	log-likelihood	accuracy	llr	time-point	precisionx	precisiony	precisionz	vis-probe
2	0	0	2	1	422.694	208.278	214.416	0	0	36.7501	90.3009	477.934	238.084	2155.77	6985.56	-477.934	0	9.65471	7.63266	11.0253	0	0	0.0713992	225.517	-563.722	13.795	253.44	0	47.6414	48.0808	212.995	0
5	0	0	5	1	365.725	197.992	167.733	0	0	-11.6042	19.5282	286.976	291.411	2403.44	7355.31	-286.976	0	10.2655	8.31397	10.3833	0	0	0.106431	227.063	-561.11	16.3716	263.019	0	38.0076	37.2917	121.832	0
6	0	0	6	1	332.681	162.454	170.227	0	0	-22.0959	95.4024	-100.904	222.336	2114.96	6880.8	100.904	0	7.05306	8.40054	9.26249	0	0	0.265101	199.934	-546.401	18.1387	289.343	0	46.0672	44.4405	171.469	0
7	0	0	7	1	397.904	230.209	167.695	0	0	100.548	-17.2344	471.944	333.287	2091.97	6893.77	-471.944	0	13.3855	7.8522	9.32408	0	0	0.311056	220.38	-551.624	14.6334	351.29	0	34.6599	35.5729	145.751	0
11	0	0	11	1	341.873	158.587	183.286	0	0	47.2477	35.4379	323.308	254.175	2344.59	7239.74	-323.308	0	9.04218	8.22686	10.6289	0	0	0.191946	175.361	-532.441	17.7546	230.108	0	43.2149	44.3308	147.645	0
16	0	0	16	1	306.488	137.299	169.189	0	0	-6.37495	-7.63359	372.743	226.497	2099.24	6884.17	-372.743	0	8.49776	8.03921	9.11716	0	0	0.377833	189.758	-535.797	19.8845	268.841	0	47.4435	47.412	167.211	0
17	0	0	17	1	461.451	240.9	220.551	0	0	26.1945	22.1148	288.514	401.74	2265.99	7153.41	-288.514	0	14.0246	8.28571	9.80358	0	0	0.19648	196.248	-542.776	12.4376	217.631	0	28.9104	28.5713	91.4249	0
20	0	0	20	1	339.313	169.551	169.762	0	0	15.8076	-23.121	82.1876	250.731	2176.71	6999.32	-82.1877	0	8.02141	7.41189	10.1434	0	0	0.127745	185.83	-540.488	17.6645	221.877	0	41.185	40.4706	132.728	0
23	0	0	23	1	333.371	151.372	181.999	0	0	-7.35764	14.6633	204.153	188.566	2100.22	6861.88	-204.153	0	6.30235	8.47854	9.49333	0	0	0.290407	187.285	-529.977	18.1515	223.611	0	55.1885	53.7179	170.016	0
28	0	0	28	1	462.368	232.893	229.474	0	0	43.7953	-14.8011	264.079	358.998	2248.39	7190.32	-264.079	0	12.3557	8.34075	10.7552	0	0	0.170393	190.431	-547.012	12.5	220.591	0	31.966	31.6199	100.247	0
29	0	0	29	1	362.456	199.058	163.398	0	0	27.0289	73.2607	630.347	408.121	2065.83	6803.28	-630.347	0	19.5435	6.94804	9.11114	0	0	0.0289912	254.579	-562.343	16.1167	351.173	0	31.1485	34.1221	192.577	0
30	0	0	30	1	528.955	274.248	254.707	0	0	12.0973	23.9992	94.8886	422.734	2180.42	6952.2	-94.8886	0	13.461	7.31698	8.13101	0	0	0.297482	264.314	-571.358	10.455	335.953	0	25.0509	24.4763	82.8395	0
31	0	0	31	1	372.898	220.326	152.572	0	0	1.04018	80.5188	468.511	434.801	2091.82	6995.34	-468.511	0	17.6167	6.32562	8.54867	0	0	0.276408	221.24	-549.099	15.4126	279.187	0	25.8997	26.6246	108.767	0
32	0	0	32	1	426.644	185.267	241.377	0	0	-34.9283	-0.787386	123.987	355.878	2227.45	7076.65	-123.987	0	11.633	7.68881	9.71336	0	0	0.325439	195.981	-547.04	13.524	215.885	0	30.2958	29.4677	95.683	0
37	0	0	37	1	362.51	195.562	166.948	0	0	10.6449	37.0781	204.951	359.411	2281.54	7138.44	-204.951	0	11.9303	7.41004	9.50098	0	0	0.306407	243.053	-548.39	16.2535	280.537	0	30.3572	29.8499	94.5844	0
39	0	0	39	1	444.175	240.8	203.375	0	0	38.6576	-31.8777	194.463	377.371	2253.52	7107.74	-194.463	0	12.5304	6.58337	8.28492	0	0	0.184313	200.845	-533.798	12.645	273.097	0	27.8087	27.4072	86.7705	0
40	0	0	40	1	437.897	224.232	213.665	0	0	9.93133	22.146	42.2642	362.519	2182.59	7053.71	-42.2642	0	11.4122	7.7613	9.45913	0	0	0.252307	200.913	-544.866	13.11	272.086	0	29.5119	28.8845	99.0059	0
41	0	0	41	1	430.818	165.328	265.491	0	0	5.4133	-38.8506	-2.62869	374.115	2286.77	7114.71	2.62869	0	11.8962	6.64239	8.89375	0	0	0.231945	221.359	-551.837	13.1561	299.832	0	27.2928	27.1039	94.1097	0
44	0	0	44	1	432.675	222.129	210.546	0	0	10.9457	35.6179	300.251	366.404	2281.23	7040.24	-300.251	0	12.9246	6.51873	8.66967	0	0	0.363117	186.319	-528.424	13.0542	238.55	0	29.7129	28.8636	95.7655	0
45	0	0	45	1	479.354	239.619	239.735	0	0	58.5971	30.301	258.107	379.068	2233.58	7045.56	-258.107	0	12.8832	6.61031	8.47078	0	0	0.0828488	198.403	-537.178	11.6274	1	0	28.6241	27.8904	88.7155	0
46	0	0	46	1	414.737	218.782	195.955	0	0	0.78359	34.4651	282.114	311.236	2191.74	6941.74	-282.114	0	10.8719	7.29305	8.90519	0	0	0.200021	210.394	-545.24	13.8283	276.203	0	34.7939	33.6673	109.702	0
47	0	0	47	1	440.95	260.404	180.546	0	0	28.9264	-19.8105	398.492	322.705	2163.59	7095.67	-398.492	0	12.2648	6.8536	8.18859	0	0	0.203249	244.033	-555.629	12.7722	351.119	0	33.9528	33.9087	121.247	0
48	0	0	48	1	346.532	142.483	204.049	0	0	58.2852	69.2942	86.7742	327.99	2233.9	7006.57	-86.7742	0	10.2975	6.74227	9.00523	0	0	0.0263566	220.58	-544.56	16.9224	268.126	0	31.6365	31.1026	102.936	0
49	0	0	49	1	383.076	246.677	136.399	0	0	31.5868	20.9888	570.542	289.023	2260.59	7054.87	-570.542	0	12.8999	6.83717	8.60468	0	0	0.115271	248.719	-561.565	15.0364	273.178	0	41.624	42.3921	216.834	0
51	0	0	51	1	451.542	232.028	219.514	0	0	-25.7819	106.618	183.16	366.874	2218.3	7068.9	-183.16	0	12.1528	6.47971	8.83012	0	0	0.270979	171.809	-518.419	12.4504	274.342	0	28.923	28.0178	89.4921	0
53	0	0	53	1	489.818	234.082	255.736	0	0	20.4659	66.8537	144.226	401.445	2172.05	7009.01	-144.226	0	12.9152	8.01791	8.47615	0	0	0.197319	203.189	-544.107	11.4843	288.053	0	27.0492	26.5428	86.2836	0
56	0	0	56	1	372.734	188.99	183.743	0	0	61.7774	69.5071	376.76	408.763	2130.74	7006.35	-376.76	0	15.071	7.04659	8.53713	0	0	0.119694	181.607	-531.565	15.5428	296.043	0	27.5869	27.7514	98.0833	0
57	0	0	57	1	438.486	218.914	219.572	0	0	-43.5297	84.12	253.464	375.059	2136.39	7091.4	-253.464	0	13.0225	6.22325	7.96262	0	0	0.302304	180.137	-522.368	12.7539	257.754	0	27.9474	27.1444	86.2317	0
58	0	0	58	1	399.649	178.973	220.676	0	0	20.2646	43.448	60.6859	271.057	2271.92	7032.41	-60.6859	0	8.52217	7.74207	8.92104	0	0	0.205212	195.894	-541.799	14.4945	250.371	0	37.6017	37.0628	125.923	0
59	0	0	59	1	467.463	218.186	249.277	0	0	86.1851	-8.80939	85.7252	449.871	2106.33	6985.01	-85.7252	0	14.2257	7.16798	8.7725	0	0	0.37487	259.555	-575.572	12.0455	427.744	0	23.8511	23.6427	79.5582	0
60	0	0	60	1	435.298	239.358	195.94	0	0	20.5952	-1.85287	457.514	292.535	2171.92	7077.71	-457.514	0	11.6977	6.35063	8.10762	0	0	0.159611	264.997	-562.314	12.889	310.047	0	37.1642	37.2849	147.93	0
62	0	0	62	1	331.854	169.95	161.904	0	0	59.1614	11.3672	223.023	239.528	2133.36	7064.49	-223.023	0	7.98416	6.81153	8.93256	0	0	0.310141	224.079	-549.402	17.8008	331.177	0	42.4366	42.0634	130.765	0
63	0	0	63	1	434.307	195.417	238.89	0	0	7.03179	9.00417	112.572	357.538	2185.49	6967.2	-112.572	0	11.4834	6.39324	8.07416	0	0	0.415272	273.473	-574.99	12.9242	396.176	0	28.4831	27.8814	91.9065	0
64	0	0	64	1	463.327	268.899	194.428	0	0	80.8405	28.6651	42.4242	286.895	2111.68	6947.54	-42.4242	0	8.93365	8.29638	8.86532	0	0	0.318896	228.412	-559.697	12.2941	355.242	0	36.046	35.4161	124.241	0
65	0	0	65	1	320.807	141.008	179.799	0	0	39.6338	115.248	-109.81	253.357	2252.55	7060.27	109.81	0	7.94996	5.97175	7.30932	0	0	0.0751234	227.451	-534.264	18.0303	336.402	0	37.1169	37.2413	137.057	0
68	0	0	68	1	380.563	174.417	206.146	0	0	26.7832	62.475	-135.202	245.05	2265.4	7013.39	135.202	0	7.77085	6.47188	8.34189	0	0	0.0853619	173.509	-513.745	15.0563	249.824	0	39.9343	39.8207	149.318	0
71	0	0	71	1	350.001	203.446	146.555	0	0	103.389	14.2247	551.836	346.968	2188.79	7061.64	-551.836	0	15.0379	5.6787	8.08724	0	0	0.187994	206.196	-534.547	16.3777	299.191	0	33.4081	34.1795	168.729	0
77	0	0	77	1	442.97	237.125	205.845	0	0	59.4144	45.9245	136.971	486.291	2133.11	7029.94	-136.971	0	15.5266	6.42083	7.12268	0	0	0.157814	188.826	-529.46	12.5497	326.647	0	21.6212	21.3765	70.2811	0
83	0	0	83	1	375.483	206.105	169.378	0	0	47.6245	46.9165	-56.0626	268.837	2045.24	6929.28	56.0626	0	8.36535	6.97866	8.28378	0	0	0.233692	193.741	-529.319	15.366	279.559	0	36.7194	36.0378	131.746	0
85	0	0	85	1	327.94	210.318	117.622	0	0	-10.4174	65.8935	445.788	227.97	2103.28	7109.63	-445.788	0	9.06525	7.23794	9.48498	0	0	0.19119	181.309	-529.404	18.24	223.423	0	47.3005	47.6668	189.034	0
87	0	0	87	1	328.43	170.342	158.088	0	0	-29.224	17.3554	368.811	241.936	2221.74	7158.17	-368.811	0	9.09185	6.82738	8.58404	0	0	0.314102	247.976	-560.391	17.9611	242.01	0	43.9791	43.105	150.719	0
88	0	0	88	1	320.487	137.14	183.346	0	0	5.01618	51.7477	45.1188	216.356	2187.5	7024.11	-45.1188	0	6.79783	7.4218	8.21911	0	0	0.0947929	142.635	-510.33	18.5461	210.17	0	45.1432	44.2326	151.794	0
89	0	0	89	1	412.261	174.792	237.468	0	0	61.0715	14.3226	264.429	276.662	2031.79	6961.88	-264.429	0	9.45584	6.59655	9.03128	0	0	0.189615	202.734	-537.443	13.8387	215.44	0	36.6835	37.365	117.841	0
90	0	0	90	1	306.302	173.523	132.779	0	0	-11.6286	104.188	488.369	221.474	2204.15	6971.67	-488.369	0	9.21094	5.24432	7.20129	0	0	0.125248	280.586	-548.298	18.8108	294.106	0	45.8529	45.0975	200.878	0
97	0	0	97	1	506.521	295.246	211.275	0	0	-24.3403	-51.2651	383.369	432.663	2117.2	7027.47	-383.369	0	16.6124	6.30401	7.55016	0	0	0.322921	216.269	-545.435	10.8378	277.872	0	25.0251	25.365	88.3968	0
101	0	0	101	1	410.875	210.039	200.836	0	0	31.3757	59.7322	149.989	334.051	2161.14	7016.13	-149.989	0	10.7511	5.89818	8.11854	0	0	0.146118	227.784	-544.407	13.692	308.341	0	30.2058	29.6965	95.517	0
103	0	0	103	1	420.768	173.336	247.432	0	0	41.6339	42.6764	21.5906	342.571	2250.55	6933.52	-21.5906	0	10.661	6.74633	8.00653	0	0	0.157058	204.255	-534.246	13.4328	259.212	0	29.3052	28.8646	101.246	0
107	0	0	107	1	390.757	199.084	191.673	0	0	26.9373	-17.0544	419.839	291.597	2165.58	6993.25	-419.839	0	11.2807	7.06476	8.36047	0	0	0.118509	181.614	-531.949	14.7025	241.964	0	37.4552	37.531	139.883	0
108	0	0	108	1	305.248	170.932	134.315	0	0	-38.9278	16.0301	222.566	200.014	1932.47	6960.17	-222.566	0	6.82433	6.43788	7.92847	0	0	0.140743	196.457	-525.052	19.3385	185.725	0	47.5035	47.5427	146.54	0
110	0	0	110	1	324.771	155.991	168.781	0	0	26.1738	61.046	207.216	229.697	2066.69	6915.15	-207.216	0	7.59563	6.20447	8.19361	0	0	0.160524	228.334	-543.695	17.9871	259.885	0	42.2735	41.9152	133.083	0
113	0	0	113	1	381.795	161.428	220.367	0	0	71.859	126.229	601.075	478.312	2120.66	6949.63	-601.075	0	22.1092	3.78666	6.22506	0	0	0.263464	387.366	-584.91	14.2783	331.63	0	23.3133	24.9661	134.306	0
115	0	0	115	1	456.129	237.304	218.825	0	0	54.3778	65.5821	257.725	376.407	2138.14	6711.3	-257.725	0	12.7701	6.87239	9.37053	0	0	0.311327	221.232	-553.031	12.4031	302.555	0	29.4695	28.5361	93.0087	0
122	0	0	122	1	466.243	266.387	199.856	0	0	9.47087	124.283	347.273	375.428	2183.05	6752.26	-347.273	0	13.7341	6.06051	7.89915	0	0	0.270371	235.298	-549.21	11.8846	308.071	0	28.7758	27.7757	99.5809	0
123	0	0	123	1	466.31	237.088	229.222	0	0	57.739	85.5143	252.013	405.029	2134.78	6791.03	-252.013	0	13.6831	6.18995	7.74718	0	0	0.38686	205.064	-535.437	11.8838	323.268	0	26.3086	25.6	83.3173	0
124	0	0	124	1	512.43	270.834	241.597	0	0	45.7874	-48.6406	274.72	358.759	2146.73	6825.52	-274.72	0	12.5282	6.85997	8.33173	0	0	0.331486	238.981	-559.633	10.8062	352.834	0	29.6589	29.0213	94.5809	0
128	0	0	128	1	306.304	162.624	143.681	0	0	-51.4162	70.2706	318.132	225.678	2044.62	6806.27	-318.132	0	8.22625	6.23391	8.69363	0	0	0.239715	189.477	-517.587	19.3585	218.185	0	44.0166	43.7437	147.843	0
129	0	0	129	1	343.481	193.486	149.995	0	0	29.3968	102.926	172.466	253.325	2063.46	6873.27	-172.466	0	8.22929	5.69268	8.00449	0	0	0.125151	284.725	-578.145	16.7242	299.441	0	38.0864	37.5784	121.08	0
130	0	0	130	1	501.676	245.933	255.742	0	0	-6.17873	135.087	277.462	449.616	2099.04	6841.11	-277.462	0	15.7283	6.48547	7.54977	0	0	0.400053	269.336	-553.371	10.9701	327.401	0	24.0264	23.524	77.0578	0
133	0	0	133	1	441.269	266.167	175.102	0	0	77.4508	48.0197	291.953	312.868	2115.07	7027.84	-291.953	0	10.8403	6.36993	8.50024	0	0	0.15098	228.823	-558.393	12.7329	293.914	0	33.273	33.2854	107.48	0
136	0	0	136	1	317.672	163.83	153.843	0	0	43.1991	32.0448	426.934	222.459	2149.32	6944.16	-426.934	0	8.58208	7.07213	9.1746	0	0	0.0790547	167.191	-521.445	18.8416	234.747	0	48.0152	48.0829	189.051	0
140	0	0	140	1	372.147	230.281	141.866	0	0	69.4083	33.5542	286.819	259.397	2222.77	6942.65	-286.819	0	8.97245	6.61449	9.01426	0	0	0.0721609	207.964	-539.296	15.5605	262.653	0	40.4844	39.281	129.618	0
148	0	0	148	1	437.94	209.918	228.022	0	0	52.4888	46.5397	325.044	288.659	2339.35	7328.3	-325.044	0	10.2658	6.85314	8.14111	0	0	0.0375439	193.074	-531.09	12.8664	260.362	0	35.9165	36.1712	122.575	0
151	0	0	151	1	375.901	172.619	203.282	0	0	47.4502	6.88218	155.448	287.191	2145.07	6969.32	-155.448	0	9.29117	6.17983	7.82787	0	0	0.174669	220.117	-537.323	15.1526	261.742	0	34.2603	33.9335	108.581	0
153	0	0	153	1	347.791	172.752	175.039	0	0	70.2568	-8.768	426.626	314.687	2122.26	6984.97	-426.626	0	12.1396	5.1794	7.58418	0	0	0.28288	221.343	-538.161	16.3187	327.633	0	32.1301	32.9077	127.085	0
156	0	0	156	1	338.903	165.524	173.38	0	0	-1.26464	68.3932	283.017	252.335	2094.12	7007.47	-283.017	0	8.81137	5.65167	7.67179	0	0	0.16744	184.984	-518.4	16.9223	248.535	0	38.3212	38.3965	123.21	0
158	0	0	158	1	489.696	248.328	241.369	0	0	88.6765	-41.688	151.846	418.932	2103.84	6918.23	-151.846	0	13.6212	7.21515	8.62811	0	0	0.280445	242.555	-565.703	11.4252	349.699	0	25.4232	25.1544	81.7568	0
160	0	0	160	1	372.14	214.149	157.991	0	0	81.4543	-11.3996	598.55	299.869	2111.07	6987.6	-598.55	0	13.7345	5.51873	7.88818	0	0	0.16829	165.107	-513.347	15.218	237.788	0	37.2824	40.5105	216.705	0
163	0	0	163	1	339.198	174.608	164.59	0	0	115.045	5.7231	544.501	240.581	2077.48	6970.48	-544.501	0	10.3509	5.38631	7.02237	0	0	0.0967793	215.643	-530.856	16.7459	249.024	0	43.015	45.704	218.913	0
164	0	0	164	1	347.825	186.4	161.424	0	0	75.0063	-53.2864	659.622	409.576	2017.85	6830.17	-659.622	0	20.3183	4.81291	7.33996	0	0	0.155394	278.84	-549.379	16.2038	319.246	0	28.4115	33.0661	183.658	0
172	0	0	172	1	286.596	180.394	106.202	0	0	19.7528	-44.7719	382.211	177.618	1973.45	6821.65	-382.211	0	6.71434	6.54729	7.86611	0	0	0.0814154	180.417	-512.848	20.8381	226.425	0	54.8323	56.6775	197.798	0
173	0	0	173	1	388.01	205.499	182.51	0	0	4.2567	21.3227	266.445	229.091	2088.6	6855.22	-266.445	0	7.9206	6.44022	8.07046	0	0	0.133719	188.446	-522.618	14.6882	270.091	0	43.2908	42.4622	136.474	0
175	0	0	175	1	358.485	180.535	177.951	0	0	168.725	108.391	140.721	171.441	2821.08	7266.45	-140.721	0	5.47274	5.76196	7.61446	0	0	0.119408	218.205	-533.221	15.8857	308.674	0	53.4519	53.2571	172.255	0
175	0	0	175	1	283.084	160.806	122.278	0	0	72.4948	62.1722	199.149	201.572	2219.69	7013.69	-199.149	0	6.59157	6.40584	7.96858	0	0	0.014391	202.888	-532.868	21.1262	250.836	0	48.7115	47.5421	148.648	0
176	0	0	176	1	390.123	191.549	198.575	0	0	90.8943	89.8041	242.198	304.1	2001.97	6786.74	-242.198	0	10.1768	5.28637	7.33235	0	0	0.238047	219.798	-541.808	14.3246	280.104	0	32.0781	32.215	102.209	0
177	0	0	177	1	423.64	251.651	171.989	0	0	-6.48872	47.7966	439.146	413.496	1999.69	6928.4	-439.146	0	16.3201	5.7116	7.37268	0	0	0.493732	232.077	-545.188	13.1274	284.051	0	25.6033	26.5796	101.201	0
181	0	0	181	1	515.598	251.351	264.247	0	0	20.8767	-1.29805	327.54	498.621	2071.98	6977.5	-327.54	0	17.957	5.09406	6.52939	0	0	0.243581	186.972	-525.294	10.4475	355.562	0	20.8844	21.2205	70.9443	0
184	0	0	184	1	373.578	200.335	173.242	0	0	39.7945	-31.845	346.794	245.608	2053.07	6908.39	-346.794	0	8.98106	6.452	7.30632	0	0	0.264241	181.156	-513.607	15.2328	233.469	0	40.2951	41.1137	137.935	0
187	0	0	187	1	244.763	111.377	133.386	0	0	10.7693	-13.5998	98.7675	195.282	2181.75	6790.48	-98.7675	0	6.26839	5.89198	7.85421	0	0	0.104835	164.038	-505.404	24.8748	229.867	0	48.0045	46.1166	153.646	0
188	0	0	188	1	343.995	161.129	182.865	0	0	-10.9431	10.0844	-48.6307	213.373	2103.8	6866.46	48.6307	0	6.74811	6.24172	8.36178	0	0	0.510416	258.635	-547.312	16.865	410.888	0	44.9733	43.4962	154.644	0
190	0	0	190	1	353.047	178.58	174.466	0	0	58.4909	47.7971	278.296	178.573	2134.03	6828.74	-278.296	0	6.14311	5.95094	7.3924	0	0	0.0967734	234.81	-539.361	16.1675	278.002	0	53.724	52.1146	170.583	0
191	0	0	191	1	390.287	194.035	196.252	0	0	190.811	84.3105	361.94	289.985	2101.37	6991.55	-361.94	0	10.5863	5.18816	6.87627	0	0	0.0527132	237.602	-528.559	14.2477	269.796	0	33.8484	34.2491	119.084	0
193	0	0	193	1	407.466	206.577	200.889	0	0	52.5221	37.4434	189.955	284.988	2040.34	6938.76	-189.955	0	9.31422	5.89622	7.24085	0	0	0.0520619	191.977	-524.977	13.7229	331.341	0	33.755	33.7751	107.21	0
196	0	0	196	1	306.291	135.488	170.803	0	0	4.7217	55.1526	145.97	161.303	2187.8	7020.71	-145.97	0	5.21462	5.31572	7.34855	0	0	0.093543	196.688	-521.539	18.8587	245.782	0	56.1942	54.8351	173.406	0
197	0	0	197	1	299.815	159.495	140.321	0	0	-8.66031	-4.00322	88.8818	153.422	2101.52	6880.54	-88.8818	0	4.92545	5.79913	7.37836	0	0	0.202112	183.906	-512.501	19.4651	238.809	0	58.5597	56.7764	189.547	0
199	0	0	199	1	294.892	144.915	149.977	0	0	-90.0275	60.5616	255.114	193.848	2282.55	6915.64	-255.114	0	6.8973	6.08576	6.87215	0	0	0.205055	170.749	-509.781	19.8062	253.502	0	49.2211	46.3018	148.019	0
200	0	0	200	1	389.007	160.026	228.981	0	0	-43.4156	-49.8236	512.141	269.498	2036.62	6826.7	-512.141	0	11.717	5.94989	7.96972	0	0	0.25997	198.764	-530.189	14.5551	277.488	0	38.5804	40.2898	178.583	0
201	0	0	201	1	376.54	220.007	156.533	0	0	70.2426	98.5673	467.717	464.398	2022.62	6877.63	-467.717	0	18.5546	3.53677	6.75032	0	0	0.14738	399.758	-554.356	14.5067	402.017	0	21.5556	22.6025	95.5724	0
203	0	0	203	1	332.537	172.196	160.341	0	0	46.963	-30.6744	388.917	204.371	1946.24	6907.21	-388.917	0	7.69828	6.35897	7.67375	0	0	0.254308	196.555	-524.158	17.4467	257.53	0	47.9085	49.8134	174.525	0
204	0	0	204	1	515.713	261.704	254.009	0	0	98.194	35.8071	401.349	510.428	2094.33	6940.39	-401.349	0	19.1376	5.72066	7.1374	0	0	0.137035	189.645	-528.962	10.5438	319.459	0	21.663	22.0107	80.4368	0
205	0	0	205	1	439.456	216.826	222.63	0	0	10.8741	26.4236	162.051	436.887	2181.65	6949.78	-162.051	0	14.2297	5.34647	7.27347	0	0	0.327741	205.435	-529.876	12.5465	311.048	0	23.352	22.7466	74.5771	0
207	0	0	207	1	340.431	178.955	161.476	0	0	69.2968	26.0447	481.351	209.979	2123.22	6950.16	-481.351	0	8.49078	6.54937	8.69897	0	0	0.221444	184.265	-524.166	17.1868	214.066	0	50.2123	51.2996	223.032	0
210	0	0	210	1	337.63	159.925	177.704	0	0	13.7493	56.7335	140.556	295.043	2079.11	6819.81	-140.556	0	9.49804	6.10608	7.65093	0	0	0.385786	180.785	-518.736	17.0881	402.034	0	33.5577	32.6036	107.129	0
211	0	0	211	1	310.262	150.951	159.31	0	0	36.2405	82.3923	340.712	263.21	2056.62	6993.47	-340.712	0	9.49022	4.79137	6.44932	0	0	0.0634879	226.401	-528.68	18.2785	311.075	0	35.3073	36.3562	122.905	0
212	0	0	212	1	439.566	227.185	212.381	0	0	65.6454	121.742	93.6802	281.508	2126.87	6854.46	-93.6802	0	8.85288	5.18337	7.8257	0	0	0.119203	215.474	-535.164	12.5721	328.842	0	34.2746	33.3064	111.901	0
213	0	0	213	1	379.164	188.507	190.657	0	0	4.55553	-26.8483	360.368	335.385	2088.3	6903.39	-360.368	0	12.471	5.70187	7.1574	0	0	0.25884	258.129	-548.882	14.8378	289.417	0	30.1446	30.3492	105.991	0
214	0	0	214	1	347.097	158.393	188.703	0	0	82.1877	103.002	183.566	244.595	2209.99	6873.2	-183.566	0	7.93115	6.59407	7.49661	0	0	0.150876	217.157	-532.013	16.6235	269.967	0	40.4059	39.2156	126.667	0
217	0	0	217	1	531.345	257.3	274.046	0	0	13.4958	28.3888	59.0018	416.467	2179.02	6947.81	-59.0018	0	13.1311	5.72799	7.08813	0	0	0.297257	214.288	-531.268	10.202	311.27	0	24.0228	23.4407	81.201	0
218	0	0	218	1	325.935	177.14	148.795	0	0	57.6146	9.1945	374.539	233.778	2035.25	6767.69	-374.539	0	8.638	6.48837	8.81631	0	0	0.124719	198.638	-534.371	18.0851	309.24	0	43.9146	45.2095	161.318	0
220	0	0	220	1	389.05	225.419	163.631	0	0	22.0068	57.308	392.757	316.01	2070.85	6918.89	-392.757	0	11.8869	5.15911	7.1101	0	0	0.17904	208.656	-529.195	14.3216	302.808	0	31.3081	31.863	117.668	0
223	0	0	223	1	374.606	166.287	208.319	0	0	-18.0929	41.2014	200.068	299.562	2210.61	6935	-200.068	0	9.99362	6.11013	8.01302	0	0	0.226532	166.852	-519.529	15.2248	253.578	0	33.6487	32.4079	104.698	0
227	0	0	227	1	430.216	187.748	242.468	0	0	45.3754	52.9179	81.2107	410.908	2147.14	6823.62	-81.2107	0	12.9165	6.20657	7.2048	0	0	0.352157	203.484	-532.186	12.9489	306.557	0	24.816	23.9769	83.1856	0
228	0	0	228	1	367.999	199.184	168.815	0	0	3.30149	-18.0886	243.889	371.121	2089.56	6794.97	-243.889	0	12.7264	5.38013	7.68607	0	0	0.2032	310.611	-584.718	15.3599	396.996	0	27.2491	26.7086	86.5105	0
231	0	0	231	1	474.119	267.334	206.785	0	0	19.9393	2.39445	264.879	372.927	2272.24	6874.15	-264.879	0	12.8634	6.13312	8.37408	0	0	0.0579822	234.185	-544.931	11.7117	309.103	0	28.3239	27.485	90.3721	0
232	0	0	232	1	414.315	205.531	208.784	0	0	-11.5198	23.6907	265	274.745	2104.38	6852.85	-265	0	9.53012	6.32008	7.60481	0	0	0.27692	209.788	-531.434	13.5672	266.978	0	36.4561	35.5309	114.61	0
234	0	0	234	1	380.443	205.657	174.785	0	0	19.296	-18.4533	86.671	269.528	2272.88	6994.65	-86.671	0	8.61694	5.56248	8.02195	0	0	0.128353	244.818	-546.398	14.8668	306.735	0	35.4481	34.911	115.063	0
235	0	0	235	1	310.801	152.12	158.681	0	0	9.53532	-26.0359	259.35	220.743	2282.64	7002.24	-259.35	0	7.64523	5.80705	7.04716	0	0	0.355465	200.146	-525.491	18.6092	299.344	0	43.3908	42.2497	133.963	0
236	0	0	236	1	469.832	268.166	201.666	0	0	121.274	34.7448	327.3	397.457	2270.57	7041.12	-327.3	0	14.0931	5.84469	7.63189	0	0	0.139849	195.782	-528.151	11.7376	298.004	0	27.2186	26.6186	90.0858	0
238	0	0	238	1	482.026	239.28	242.746	0	0	51.6014	37.4623	151.873	352.681	2240.58	7038.4	-151.873	0	11.3419	5.84687	8.02464	0	0	0.225601	205.61	-527.461	11.4402	237.733	0	28.8574	28.2873	90.9973	0
243	0	0	243	1	439.002	208.865	230.137	0	0	-18.7367	-10.3626	290.133	345.65	2111.6	6886.9	-290.133	0	12.283	6.03437	7.33284	0	0	0.276994	213.39	-532.857	12.6521	317.021	0	29.4344	28.9273	94.7714	0
245	0	0	245	1	314.64	141.441	173.199	0	0	65.4877	4.00276	128.383	178.726	2226.69	6872.54	-128.383	0	5.71712	6.22341	7.2563	0	0	0.253856	193.152	-519.291	18.4863	263.783	0	51.6892	50.447	164.775	0
246	0	0	246	1	409.189	224.416	184.773	0	0	49.5994	44.247	297.034	385.372	2142.92	6931.95	-297.034	0	13.449	4.42729	6.98346	0	0	0.0691704	240.276	-533.693	13.4124	345.955	0	25.6652	25.2816	85.6823	0
248	0	0	248	1	375.804	193.896	181.908	0	0	43.7626	19.0867	235.46	332.64	2148.76	6957.11	-235.46	0	11.1833	5.22985	7.035	0	0	0.287547	204.14	-528.89	14.8909	316.253	0	29.4423	29.0185	92.8231	0
250	0	0	250	1	350.43	176.179	174.251	0	0	49.7712	24.5406	320.019	191.441	2242.41	6951.66	-320.019	0	6.79838	6.27121	7.53689	0	0	0.194296	220.743	-532.002	16.3885	220.679	0	52.0215	50.6726	170.193	0
253	0	0	253	1	434.931	248.288	186.643	0	0	-5.72552	-26.2313	253.021	253.058	2198.25	7002.43	-253.021	0	8.76473	5.50245	7.89262	0	0	0.22979	237.29	-551.939	12.7705	260.297	0	38.532	37.4472	119.507	0
258	0	0	258	1	359.307	190.51	168.797	0	0	18.678	50.286	152.504	304.833	2074.18	6826.25	-152.504	0	9.85094	6.24473	7.80094	0	0	0.102061	200.183	-534.962	15.9609	258.927	0	32.8107	31.9729	104.454	0
259	0	0	259	1	374.792	198.055	176.736	0	0	-32.445	44.753	574.619	300.501	2125.31	6831.79	-574.619	0	13.7434	5.78643	7.20901	0	0	0.253351	268.68	-559.541	15.0542	295.212	0	37.4087	38.0181	197.089	0
264	0	0	264	1	377.884	173.296	204.588	0	0	11.6856	108.15	391.433	228.665	1981.51	6868.05	-391.433	0	8.6362	5.37782	7.04687	0	0	0.112552	215.497	-530.332	14.8257	274.108	0	41.5213	42.7706	154.691	0
266	0	0	266	1	320.819	164.369	156.451	0	0	-22.4427	23.4222	517.581	233.914	2015.64	6853.12	-517.581	0	10.0324	5.20646	7.77429	0	0	0.111712	240.483	-548.596	17.929	284.42	0	42.5686	44.5966	207.795	0
269	0	0	269	1	337.06	170.616	166.444	0	0	5.38087	-17.2828	450.748	271.022	2187.14	6893.82	-450.748	0	10.8373	5.43859	7.15734	0	0	0.195536	193.108	-518.28	16.8996	224.789	0	37.6785	37.199	152.666	0
272	0	0	272	1	301.234	168.437	132.797	0	0	33.6549	-106.764	420.277	208.692	1959.55	6883.64	-420.277	0	8.27979	5.78871	8.1915	0	0	0.301163	236.642	-533.881	19.5196	266.398	0	45.3931	48.4702	179.024	0
273	0	0	273	1	327.801	198.58	129.221	0	0	11.4493	-20.7928	449.705	277.59	2081.41	6797.67	-449.705	0	11.0774	5.26897	7.5588	0	0	0.134222	223.021	-539.245	17.4726	292.66	0	36.213	36.8315	149.599	0
274	0	0	274	1	405.363	196.957	208.405	0	0	-16.9784	21.8403	297.497	288.098	2010.18	6854.7	-297.497	0	10.2379	6.21403	7.22449	0	0	0.235862	202.325	-525.956	13.8456	240.63	0	34.4483	34.4915	111.054	0
283	0	0	283	1	338.281	166.678	171.603	0	0	55.8649	-37.5645	254.526	265.945	2136.66	6814.44	-254.526	0	9.12586	5.65652	8.16085	0	0	0.374827	214.872	-530.353	17.0353	319.907	0	37.0585	36.1299	117.97	0
286	0	0	286	1	349.221	168.001	181.221	0	0	71.2892	-0.435169	210.82	284.63	2021.57	6876.98	-210.82	0	9.42769	5.86303	7.28487	0	0	0.423649	194.305	-526.156	16.3358	300.281	0	33.9497	33.9309	107	0
288	0	0	288	1	284.583	139.804	144.778	0	0	73.0556	21.9107	399.998	195.278	2019.8	6754.97	-399.998	0	7.33642	6.5708	7.82385	0	0	0.516157	182.106	-520.878	21.0084	256.04	0	51.6486	53.6341	192.735	0
293	0	0	293	1	314.858	178.05	136.808	0	0	-20.7608	49.7441	94.8935	220.198	2312.94	7026.12	-94.8935	0	7.05247	5.93931	6.17892	0	0	0.159231	209.194	-515.746	18.1893	203.783	0	40.4951	40.0084	134.962	0
295	0	0	295	1	345.401	164.092	181.31	0	0	74.1953	36.3608	355.295	274.674	2217.98	7039.5	-355.295	0	9.95922	5.44632	7.19442	0	0	0.111748	216.373	-520.852	16.4441	233.409	0	37.026	36.2197	126.238	0
300	0	0	300	1	268.306	120.319	147.987	0	0	-98.8307	63.7051	363.607	255.355	2092.03	6713.18	-363.607	0	9.8823	5.00216	6.98677	0	0	0.300733	209.867	-514.432	21.7851	234.27	0	38.2684	36.5991	130.899	0
301	0	0	301	1	272.719	142.692	130.028	0	0	-38.8527	32.6261	268.517	282.386	2032.05	6744.25	-268.517	0	9.90378	5.55229	7.36356	0	0	0.251411	222.444	-528.917	21.6513	246.37	0	34.5147	34.3259	109.964	0
302	0	0	302	1	437.155	202.867	234.288	0	0	39.0239	30.4835	208.241	504.699	2053.84	6846.06	-208.241	0	16.6958	5.88447	6.8806	0	0	0.350842	196.636	-529.701	12.6479	316.062	0	20.8598	20.6059	66.7481	0
303	0	0	303	1	354.889	193.206	161.683	0	0	46.5794	-29.3522	213.058	211.786	2046.28	7005.55	-213.058	0	7.08641	5.90564	7.39331	0	0	0.213188	182.615	-512.92	16.0636	218.489	0	43.7086	44.4886	137.332	0
304	0	0	304	1	401.494	214.721	186.773	0	0	34.8494	39.066	309.866	372.041	2356.99	7335.77	-309.866	0	13.1379	6.3205	6.98554	0	0	0.229553	259.317	-555.452	13.9812	254.339	0	27.8003	27.832	92.5242	0
305	0	0	305	1	354.292	146.504	207.788	0	0	27.4697	49.3949	370.173	306.303	2364.37	7325.45	-370.173	0	11.3077	4.94124	6.3805	0	0	0.214929	222.517	-523.008	15.7602	277.203	0	31.5472	31.9763	114.338	0
308	0	0	308	1	290.588	138.303	152.285	0	0	12.627	35.046	166.512	169.827	2080.23	6941.15	-166.512	0	5.534	6.33538	8.21219	0	0	0.063847	170.942	-513.631	20.5201	181.722	0	55.4794	54.9747	174.128	0
309	0	0	309	1	321.919	161.095	160.824	0	0	-3.66458	-17.3361	273.089	247.885	1996.86	6893.88	-273.089	0	8.67841	5.82467	7.40822	0	0	0.153316	198.852	-523.57	17.9433	223.631	0	38.4122	38.6523	122.175	0
313	0	0	313	1	388.332	172.885	215.448	0	0	80.2755	2.78144	282.818	247.471	2411.22	7272.4	-282.818	0	8.55869	5.97182	8.42695	0	0	0.107923	228.175	-544.338	14.642	246.389	0	40.0841	40.4789	130.101	0
315	0	0	315	1	302.782	136.399	166.383	0	0	-41.8895	27.857	-61.7839	166.549	2234.41	7048	61.7839	0	5.31087	5.92387	6.37597	0	0	0.142849	213.699	-523.766	19.0623	246.515	0	51.2803	51.0276	184.519	0
316	0	0	316	1	305.559	135.977	169.582	0	0	23.2635	96.221	285.227	174.419	2069.6	6780.32	-285.227	0	6.06595	5.46829	7.65473	0	0	0.196692	190.721	-513.57	19.0101	290.229	0	53.9286	53.5288	174.588	0
318	0	0	318	1	401.254	200.395	200.859	0	0	8.38069	-9.37301	221.08	402.535	2084.48	6885.91	-221.08	0	13.5757	5.57893	7.72292	0	0	0.257826	181.76	-521.011	13.9694	284.044	0	25.2528	24.8986	80.3672	0
319	0	0	319	1	358.913	206.065	152.849	0	0	37.2211	98.1803	368.215	291.085	2155.3	7077.34	-368.215	0	10.7198	5.19514	7.10881	0	0	0.298572	281.909	-557.87	15.6848	253.167	0	34.4207	34.2386	120.791	0
323	0	0	323	1	306.679	138.187	168.493	0	0	26.4466	27.0794	84.0913	261.019	2066.41	6849.46	-84.0913	0	8.2595	5.81122	6.94128	0	0	0.182243	185.806	-517.664	18.8768	240.586	0	36.0604	35.0484	119.413	0
326	0	0	326	1	310.961	145.099	165.862	0	0	-32.483	17.6299	207.951	207.381	2125.34	6858.91	-207.951	0	6.999	5.63283	7.08371	0	0	0.199985	182.533	-510.765	18.563	219.326	0	44.8203	43.2547	139.315	0
329	0	0	329	1	272.063	146.252	125.811	0	0	19.5083	95.9799	304.425	214.479	2073.35	6780.56	-304.425	0	7.56709	4.75417	6.8774	0	0	0.0322359	243.759	-533.658	21.3264	295.489	0	43.1975	42.8732	143.738	0
337	0	0	337	1	426.933	168.394	258.539	0	0	64.0954	5.28625	165.787	361.052	2726.38	7170.23	-165.787	0	11.7065	6.13555	7.00141	0	0	0.168395	193.846	-524.573	13.0295	267.433	0	27.7617	27.0706	88.2415	0
338	0	0	338	1	337.908	210.982	126.926	0	0	57.9909	24.825	507.242	279	2034.87	6752.06	-507.242	0	11.5942	5.76565	7.88111	0	0	0.196561	196.01	-524.097	17.0371	295.687	0	38.0535	39.9929	179.878	0
339	0	0	339	1	301.954	114.615	187.339	0	0	28.1581	11.9382	7.02136	222.427	1965.04	6864.6	-7.02136	0	6.95912	5.91469	6.87091	0	0	0.035167	217.885	-527.708	19.2285	282.541	0	40.7122	39.977	142.169	0
347	0	0	347	1	327.998	180.91	147.088	0	0	17.1613	-11.1142	367.499	419.144	2075.7	6787.99	-367.499	0	15.5717	4.43962	5.33731	0	0	0.149555	281.091	-548.713	16.8939	362.719	0	23.7812	23.874	83.6275	0
348	0	0	348	1	320.509	149.672	170.837	0	0	59.1737	-19.3975	450.276	285.3	2033.69	6895.94	-450.276	0	11.2775	4.85967	6.88218	0	0	0.177729	245.78	-544.572	17.7108	307.398	0	33.8461	35.4585	140.499	0
349	0	0	349	1	361.317	177.973	183.345	0	0	29.2814	102.127	436.816	194.198	2063.58	6774.41	-436.816	0	7.59247	4.99034	7.30191	0	0	0.228092	256.596	-544.145	15.5542	267.782	0	48.812	49.9156	201.16	0
351	0	0	351	1	327.425	154.42	173.005	0	0	104.888	37.4157	115.741	175.767	2785.25	7237.76	-115.741	0	5.56054	5.9864	7.38571	0	0	0.0336793	193.29	-515.57	17.6289	218.255	0	52.2001	51.3892	169.17	0
352	0	0	352	1	472.299	231.589	240.71	0	0	12.0027	-29.8275	220.324	446.927	2778.48	7205.35	-220.324	0	15.1176	6.91426	7.85301	0	0	0.501233	205.602	-534.86	11.8003	350.494	0	23.8882	23.4568	75.7642	0
353	0	0	353	1	285.759	108.63	177.129	0	0	-1.0491	113.83	0.450165	224.746	2093.91	6862.37	-0.450165	0	7.0201	5.14037	6.56392	0	0	0.358949	190.916	-517.328	20.2022	227.179	0	40.1966	38.811	138.262	0
355	0	0	355	1	328.714	203.441	125.273	0	0	166.954	-68.8098	239.509	257.119	2723.19	7244.33	-239.509	0	8.80437	6.64826	7.86516	0	0	0.123134	235.522	-543.976	17.7771	222.986	0	38.2756	37.905	120.721	0
356	0	0	356	1	356.416	184.659	171.757	0	0	0.272925	-65.1247	324.62	308.932	2092.59	6941.66	-324.62	0	11.3245	5.23505	7.59164	0	0	0.119767	203.357	-525.135	15.8843	262.691	0	31.4118	31.7865	107.342	0
357	0	0	357	1	457.855	223.407	234.449	0	0	39.0072	-41.5012	220.228	381.063	2851.13	7217.02	-220.228	0	12.8557	6.07673	8.64506	0	0	0.326225	243.356	-556.505	12.1937	302.867	0	27.0969	27.0172	86.8642	0
360	0	0	360	1	370.261	195.98	174.281	0	0	-192.28	-182.759	170.726	265.192	2285.14	7059.3	-170.726	0	10.7571	5.65175	7.43693	0	0	0.450508	267.425	-556.258	15.2701	236.33	0	35.5623	32.9344	96.6557	0
364	0	0	364	1	402.487	211.203	191.284	0	0	-0.00555386	5.79095	416.703	249.285	2092.87	6870.75	-416.703	0	9.65341	4.50717	6.75886	0	0	0.182286	277.698	-556.382	13.6489	370.112	0	36.8366	37.8531	147.495	0
365	0	0	365	1	255.643	120.324	135.319	0	0	-54.5087	-169.84	93.4462	143.108	2247.03	7046.38	-93.4462	0	5.03806	6.01901	7.17556	0	0	0.257447	144.601	-494.225	23.4714	161.812	0	58.1244	59.9605	184.616	0
366	0	0	366	1	278.555	151.647	126.908	0	0	57.9931	66.6935	411.379	190.726	2034.87	6809.85	-411.379	0	7.23585	6.4957	7.4749	0	0	0.116491	188.682	-519.706	21.4358	230.361	0	52.3957	53.7607	197.872	0
369	0	0	369	1	455.199	211.026	244.173	0	0	97.4624	-32.8129	148.724	361.686	2693.02	7108.67	-148.724	0	11.714	5.18728	7.18184	0	0	0.107107	255.24	-538.572	12.0401	286.939	0	27.3911	26.4168	86.4106	0
373	0	0	373	1	406.808	204.319	202.489	0	0	138.357	43.057	400.519	480.933	2552.46	7032.8	-400.519	0	18.0044	4.47062	7.03172	0	0	0.336612	346.512	-550.411	13.5111	324.05	0	21.8633	21.7515	82.7777	0
374	0	0	374	1	385.369	201.977	183.392	0	0	-38.8642	9.2279	546.781	268.837	2231.38	6966.97	-546.781	0	11.9783	5.89205	7.58837	0	0	0.220504	243.016	-555.71	14.654	270.789	0	41.5572	41.3624	202.362	0
375	0	0	375	1	356.086	200.959	155.127	0	0	35.3243	25.4527	504.142	310.89	2157.2	6950.75	-504.142	0	12.9323	5.63423	7.29588	0	0	0.0629647	193.278	-524.29	15.9367	235.615	0	34.7302	35.0534	157.665	0
376	0	0	376	1	342.174	181.442	160.733	0	0	7.29828	-1.59875	324.6	252.958	2085.56	6878.14	-324.6	0	9.12209	5.03564	7.31706	0	0	0.25774	179.454	-511.102	16.5519	272.162	0	37.5031	37.408	128.448	0
381	0	0	381	1	319.513	209.788	109.725	0	0	28.5735	-35.3528	521.8	296.422	2163.95	7011.55	-521.8	0	12.6696	4.67369	7.2873	0	0	0.229829	170.116	-504.419	17.7953	219.16	0	34.9608	35.7852	167.663	0
383	0	0	383	1	401.981	214.882	187.099	0	0	19.7098	48.1263	547.056	319.822	2073.15	7027.73	-547.056	0	13.9494	4.22498	6.58737	0	0	0.220763	258.285	-537.606	13.6041	279.593	0	31.6955	33.6442	163.602	0
384	0	0	384	1	427.886	220.126	207.76	0	0	35.8785	-46.191	437.387	485.126	2056.98	6922.73	-437.387	0	19.1367	4.25955	6.28598	0	0	0.322294	215.562	-524.913	12.6787	384.487	0	21.0132	21.9388	83.8268	0
385	0	0	385	1	337.208	188.731	148.477	0	0	0.159425	58.4369	215.446	227.324	2092.7	7017.42	-215.446	0	7.59884	5.5661	6.61482	0	0	0.205126	185.608	-509.044	16.8276	215.369	0	40.627	40.4382	126.182	0
387	0	0	387	1	405.992	192.945	213.046	0	0	62.7319	-10.712	220.86	287.476	2129.79	6887.25	-220.86	0	9.60148	5.69471	7.07492	0	0	0.0143544	208.625	-529.634	13.731	264.81	0	33.7129	33.0872	105.951	0
391	0	0	391	1	374.507	178.729	195.778	0	0	75.785	42.2273	361.431	318.779	2017.08	6834.31	-361.431	0	11.6046	4.93425	6.5381	0	0	0.109404	184.552	-513.492	14.8325	223.25	0	30.5761	31.2292	109.046	0
392	0	0	392	1	430.085	249.825	180.26	0	0	71.4598	43.9568	353.722	471.729	2121.06	7031.9	-353.722	0	17.0821	5.07209	6.14901	0	0	0.345916	188.816	-519.125	12.7015	306.757	0	22.282	22.4161	76.5665	0
393	0	0	393	1	499.35	231.042	268.308	0	0	19.7585	14.176	150.981	413.591	2073.1	6962.02	-150.981	0	13.4084	5.59843	6.64394	0	0	0.421485	219.446	-534.385	10.8744	334.606	0	23.8946	23.7448	77.5112	0
395	0	0	395	1	368.294	173.363	194.931	0	0	3.09275	58.0524	316.702	338.951	2089.77	6818.49	-316.702	0	12.106	6.2611	7.34454	0	0	0.380498	217.569	-531.319	15.4552	284.55	0	30.7689	30.2572	101.552	0
397	0	0	397	1	494.108	275.172	218.936	0	0	7.75259	-42.5853	257.762	438.318	2085.11	6919.13	-257.762	0	15.232	5.30237	5.80527	0	0	0.230155	253.621	-547.342	10.9055	306.182	0	22.6163	22.4901	71.765	0
398	0	0	398	1	367.935	184.007	183.927	0	0	-31.2064	12.8215	298.345	333.848	2124.07	6863.72	-298.345	0	11.9421	5.12575	7.08992	0	0	0.401932	197.682	-516.126	15.2374	250.747	0	29.5548	28.8011	97.0148	0
400	0	0	400	1	383.359	233.395	149.964	0	0	60.2549	19.5928	256.537	319.892	2032.61	6956.61	-256.537	0	10.8712	5.49372	6.13784	0	0	0.0991269	224.417	-527.303	14.4879	238.935	0	29.864	30.2544	94.4968	0
401	0	0	401	1	282.15	154.501	127.649	0	0	92.8241	127.642	176	154.676	2099.7	7047.88	-176	0	5.00314	5.19269	7.00697	0	0	0.14634	209.948	-517.221	20.6181	236.896	0	57.3763	57.3353	178.489	0
402	0	0	402	1	430.762	246.677	184.085	0	0	88.7822	31.1669	327.65	484.473	2004.08	6845.37	-327.65	0	17.2084	4.55125	5.84631	0	0	0.152249	205.726	-523.778	12.5824	311.122	0	20.9338	21.2989	71.4007	0
403	0	0	403	1	482.122	273.034	209.087	0	0	24.5396	24.3996	344.395	494.397	2068.32	6852.14	-344.395	0	17.9474	4.96536	6.55829	0	0	0.332119	194.372	-522.921	11.2299	321.516	0	21.231	21.3244	73.9346	0
404	0	0	404	1	343.93	169.889	174.041	0	0	1.14879	4.39981	346.331	266.974	2191.37	7071.46	-346.331	0	9.78468	5.45379	6.33323	0	0	0.145972	186.242	-512.91	16.3873	246.794	0	37.1542	36.411	122.051	0
407	0	0	407	1	308.357	181.017	127.34	0	0	-84.5146	32.3785	461.127	212.453	1978.05	6943.82	-461.127	0	8.87226	4.73787	5.58563	0	0	0.240524	224.996	-512.159	18.2223	222.655	0	42.9188	44.1937	168.485	0
409	0	0	409	1	345.304	185.66	159.644	0	0	-22.1309	-16.8874	413.319	212.925	2015.33	6793.77	-413.319	0	8.30809	4.64002	6.66637	0	0	0.0871657	250.578	-537.092	16.202	268.533	0	42.7541	44.2338	165.796	0
411	0	0	411	1	275.635	165.907	109.728	0	0	66.3889	23.3668	607.295	295.91	2126.13	7052.49	-607.295	0	13.6714	5.03542	6.52361	0	0	0.171625	158.96	-496.389	21.0157	203.902	0	37.1788	40.2868	213.928	0
412	0	0	412	1	467.272	261.453	205.819	0	0	16.2617	-14.7173	357.287	468.415	2076.6	7090.58	-357.287	0	17.2862	4.45911	7.02836	0	0	0.152244	262.362	-554.668	11.5998	368.188	0	21.9065	22.1728	77.7093	0
413	0	0	413	1	374.644	193.507	181.137	0	0	54.3638	-36.4535	466.692	253.175	2038.5	6713.67	-466.692	0	10.2031	6.0862	7.17004	0	0	0.392085	222.252	-531.34	15.1053	368.978	0	40.6632	42.5781	169.38	0
414	0	0	414	1	461.089	244.011	217.078	0	0	8.98115	28.4564	381.096	480.577	2083.88	6947.74	-381.096	0	17.9917	4.36664	6.75184	0	0	0.307833	163.8	-507.459	11.7366	317.303	0	21.3509	21.6609	79.0827	0
415	0	0	415	1	328.247	185.044	143.203	0	0	503.759	504.19	387.653	175.205	2087.4	6970.31	-387.653	0	12.8477	6.04592	8.01493	0	0	0.232961	196.147	-518.277	17.7005	264.765	0	63.7085	67.0646	143.95	0
415	0	0	415	1	430.083	270.667	159.416	0	0	1.26814	20.3628	499.825	447.51	2091.59	6955.84	-499.825	0	18.7037	4.81666	6.92842	0	0	0.291214	173.613	-516.276	12.7455	263.032	0	24.1047	24.856	108.169	0
416	0	0	416	1	325.584	134.954	190.63	0	0	-8.15367	7.92413	304.782	214.958	2200.67	7067.94	-304.782	0	7.66892	5.31532	6.82686	0	0	0.107635	210.202	-520.056	17.4942	234.511	0	44.548	43.2947	140.656	0
417	0	0	417	1	471.98	202.199	269.781	0	0	66.4031	61.779	41.5234	420.166	2026.46	6914.42	-41.5234	0	13.0523	5.72412	6.32855	0	0	0.26359	186.596	-520.335	11.5532	311.24	0	23.3257	22.8893	81.6816	0
421	0	0	421	1	294.38	151.86	142.519	0	0	121.273	159.483	132.851	181.084	2071.25	6916.38	-132.851	0	5.77805	5.39566	6.21213	0	0	0.206058	213.086	-523.729	19.5158	267.939	0	48.4939	48.1294	156.725	0
422	0	0	422	1	270.482	155.34	115.143	0	0	116.966	18.1215	150.542	229.2	2075.55	6958.08	-150.542	0	7.35198	5.31215	6.49927	0	0	0.0473004	190.77	-511.797	21.5613	207.56	0	39.4689	39.464	126.015	0
423	0	0	423	1	500.535	305.369	195.166	0	0	57.2675	57.0014	324.07	474.063	2135.25	6919.2	-324.07	0	16.8294	5.60247	6.72195	0	0	0.30802	196.333	-530.011	10.8526	316.76	0	22.5708	22.3212	75.9117	0
425	0	0	425	1	477.044	283.318	193.726	0	0	-15.0059	-13.2159	295.99	438.736	2107.87	6989.42	-295.99	0	15.6427	4.57342	6.10197	0	0	0.187713	204.355	-520.677	11.2819	295.767	0	22.5525	22.5192	73.6507	0
428	0	0	428	1	417.1	221.24	195.86	0	0	57.7669	70.8562	239	323.834	2035.09	6805.68	-239	0	10.8492	4.53867	6.6792	0	0	0.163787	231.482	-536.459	13.1187	314.212	0	29.2717	29.1561	93.7808	0
429	0	0	429	1	296.135	173.686	122.449	0	0	46.6859	134.677	463.541	281.671	2145.83	6841.52	-463.541	0	11.3103	4.74719	5.98505	0	0	0.355781	277.824	-543.864	19.1622	321.699	0	35.0783	34.8498	146.76	0
433	0	0	433	1	377.557	245.007	132.549	0	0	49.8198	-62.3083	166.53	210.441	2641	7337.49	-166.53	0	6.95069	6.59257	7.08224	0	0	0.0289594	199.429	-526.836	15.0408	270.254	0	44.9183	43.3782	138.798	0
435	0	0	435	1	271.135	140.575	130.561	0	0	89.0855	-23.6643	358.317	213.064	2502.07	7199.19	-358.317	0	7.79335	5.69722	6.72574	0	0	0.177995	194.432	-510.429	21.6819	165.709	0	45.4464	45.9899	154.464	0
436	0	0	436	1	475.448	175.595	299.853	0	0	54.547	22.9388	124.073	431.586	2536.61	7152.58	-124.073	0	13.7637	5.87013	6.74606	0	0	0.204347	204.016	-536.776	11.5119	313.169	0	23.5418	22.8231	76.5518	0
438	0	0	438	1	386.459	239.591	146.868	0	0	78.4247	115.398	431.6	287.53	2014.44	6860.8	-431.6	0	11.1153	4.86741	6.6089	0	0	0.25133	237.096	-541.696	14.3202	293.045	0	33.5885	34.9052	134.541	0
439	0	0	439	1	447.139	247.76	199.379	0	0	-84.651	24.1052	77.7542	253.435	2675.81	7251.07	-77.7542	0	8.3198	5.91707	7.79083	0	0	0.333376	256.906	-552.04	12.4249	268.252	0	37.7956	35.284	119.985	0
440	0	0	440	1	421.475	242.37	179.105	0	0	28.7758	41.2513	461.458	332.873	2163.74	7034.61	-461.458	0	13.2889	4.89637	7.08411	0	0	0.40161	244.963	-552.285	13.0601	281.781	0	31.1202	31.2233	127.935	0
441	0	0	441	1	366.81	198.046	168.764	0	0	12.0081	91.0485	425.058	274.376	2080.85	6984.81	-425.058	0	10.6478	5.11848	7.05773	0	0	0.218679	234.409	-534.304	15.2842	268.469	0	35.4135	36.5511	139.545	0
442	0	0	442	1	337.614	179.141	158.473	0	0	46.8033	35.3407	237.276	330.867	2145.72	6841.2	-237.276	0	11.1113	5.43777	6.2702	0	0	0.137088	236.825	-531.504	16.7198	247.34	0	29.5753	28.6615	92.9858	0
443	0	0	443	1	381.482	217.084	164.398	0	0	17.1831	-68.6423	411.115	413.333	2075.68	7044.84	-411.115	0	16.1054	5.18344	6.50373	0	0	0.20623	210.247	-532.198	14.5673	294.418	0	24.6807	25.7879	91.7184	0
444	0	0	444	1	389.181	199.074	190.108	0	0	-22.6147	53.5603	349.448	302.973	2215.13	7022.3	-349.448	0	11.1699	5.37551	6.53993	0	0	0.311794	208.891	-517.987	14.2807	241.716	0	33.4095	32.3014	111.254	0
447	0	0	447	1	563.671	298.713	264.959	0	0	46.4462	-33.7675	522.687	630.451	2046.41	7009.97	-522.688	0	26.8643	5.5641	6.67351	0	0	0.121386	250.134	-556.942	9.52832	340.825	0	18.885	20.1144	85.3996	0
452	0	0	452	1	336.47	200.701	135.77	0	0	-123.835	-88.0979	-56.1781	166.391	2715	7163.96	56.1781	0	5.72555	6.47662	7.08645	0	0	0.136514	212.834	-530.846	17.1332	230.797	0	52.1098	49.4782	177.191	0
454	0	0	454	1	365.468	221.774	143.694	0	0	28.1669	-47.718	430.526	390.212	2064.69	6924.26	-430.526	0	15.3301	5.45988	6.43823	0	0	0.187338	216.05	-531.111	15.3215	280.427	0	26.2972	27.2902	100.973	0
455	0	0	455	1	360.704	183.467	177.236	0	0	107.868	47.6012	144.746	257.747	2084.65	7028.26	-144.746	0	8.22432	5.74404	7.96369	0	0	0.119698	185.758	-519.133	15.82	219.196	0	37.3428	37.2911	118.733	0
456	0	0	456	1	589.852	292.105	297.747	0	0	31.6123	48.5459	267.654	606.045	2061.25	7027.31	-267.654	0	20.7909	5.23909	7.04074	0	0	0.613374	258.701	-566.489	9.06859	354.001	0	17.8776	17.9223	57.9194	0
458	0	0	458	1	488.715	259.695	229.02	0	0	108.092	69.93	269.055	366.388	1984.77	6906.27	-269.055	0	12.4666	5.47899	7.80246	0	0	0.238267	225.32	-542.845	11.2118	287.887	0	27.5573	27.8114	89.1894	0
460	0	0	460	1	420.129	221.593	198.536	0	0	-63.6537	9.07969	183.172	306.983	2256.17	7066.78	-183.172	0	10.3759	6.06903	7.84866	0	0	0.264906	219.368	-544.006	13.3487	240.222	0	32.6024	31.3982	99.9568	0
461	0	0	461	1	332.98	147.66	185.32	0	0	-49.1918	-144.434	374.044	280.784	2042.39	7020.97	-374.044	0	11.2332	5.51666	6.02191	0	0	0.319633	229.907	-534.502	16.9543	231.018	0	32.7634	35.3447	113.228	0
462	0	0	462	1	384.228	199.021	185.207	0	0	42.0198	-25.6201	53.2957	205.106	2250.16	7101.48	-53.2957	0	6.49314	5.46047	7.11589	0	0	0.040793	229.178	-534.279	14.5735	1	0	43.8777	43.5113	145.683	0
463	0	0	463	1	400.734	228.534	172.201	0	0	-15.3636	26.5087	344.632	346.761	2207.88	7049.35	-344.632	0	12.7268	5.28141	6.62412	0	0	0.285541	177.323	-511.822	13.8189	256.949	0	29.6436	28.8139	98.3624	0
467	0	0	467	1	308.146	182.328	125.818	0	0	78.2973	-73.008	225.882	199.668	2213.88	7148.87	-225.882	0	6.78956	5.22435	7.35729	0	0	0.135496	207.988	-522.471	18.706	247.019	0	46.4914	45.8089	141.95	0
474	0	0	474	1	332.35	150.926	181.424	0	0	8.8878	47.1689	97.1809	220.832	2083.97	7028.69	-97.1809	0	7.02303	4.40533	5.79902	0	0	0.0827953	249.118	-528.457	16.7193	259.672	0	38.7541	38.3762	126.648	0
475	0	0	475	1	322.611	132.047	190.564	0	0	54.2495	-24.2854	301.884	273.453	2038.61	6900.83	-301.884	0	9.6556	4.79257	6.62623	0	0	0.205716	184.829	-502.469	17.52	265.426	0	33.8419	34.3997	112.629	0
479	0	0	479	1	290.625	151.221	139.405	0	0	4.05063	97.6687	80.6917	226.618	2088.81	6778.87	-80.6917	0	7.16764	5.28125	6.58994	0	0	0.131347	233.233	-519.368	19.8598	223.338	0	40.5308	39.1463	132.854	0
481	0	0	481	1	448.158	258.597	189.56	0	0	13.814	-20.1471	275.119	358.597	2079.05	6996.35	-275.119	0	12.5211	5.07039	6.40362	0	0	0.140858	192.007	-521.973	12.1638	1	0	26.9249	27.1876	86.274	0
482	0	0	482	1	309.666	152.672	156.994	0	0	94.1227	-7.77597	342.659	229.58	2098.4	6884.32	-342.659	0	8.27763	4.78368	6.14457	0	0	0.0465203	230.558	-524.225	18.2578	268.928	0	40.2615	40.2746	138.619	0
488	0	0	488	1	314.684	159.295	155.389	0	0	66.7056	39.3157	199.597	233.402	1926.49	6837.22	-199.597	0	7.64998	5.81458	6.70518	0	0	0.245395	229.893	-528.842	18.2802	251.178	0	40.0145	39.7861	125.143	0
490	0	0	490	1	352.655	203.316	149.339	0	0	53.1019	41.1178	447.624	318.525	2039.76	6835.42	-447.624	0	12.4931	4.70753	5.71026	0	0	0.171724	278.521	-531.255	15.696	322.863	0	30.6875	31.678	122.677	0
491	0	0	491	1	341.258	201.213	140.046	0	0	45.0211	-49.0718	439.129	331.337	2047.84	6925.61	-439.129	0	13.0774	4.54565	6.69334	0	0	0.223589	220.56	-524.394	16.4011	303.268	0	29.0544	30.5188	118.076	0
493	0	0	493	1	357.505	188.993	168.512	0	0	104.097	44.4891	267.16	265.801	2088.42	6931.71	-267.16	0	9.04269	4.83765	6.04885	0	0	0.119892	224.335	-530.767	15.5338	242.213	0	34.7566	34.6451	110.405	0
495	0	0	495	1	433.51	248.689	184.821	0	0	16.1377	71.1678	432.35	415.335	2076.72	7004.69	-432.35	0	16.1887	4.12259	6.25352	0	0	0.265095	242.538	-540.325	12.4771	315.052	0	23.9078	24.6651	94.972	0
496	0	0	496	1	329.289	167.491	161.798	0	0	79.6605	22.0629	485.028	268.719	2013.2	6954.14	-485.028	0	10.8953	4.69278	5.80994	0	0	0.123103	172.167	-503.754	16.958	229.576	0	35.7235	37.9644	155.194	0
497	0	0	497	1	397.236	175.909	221.328	0	0	63.002	45.8386	76.8761	342.374	2129.52	6830.7	-76.8761	0	10.7337	4.99636	5.4492	0	0	0.182663	254.729	-532.181	13.7678	263.27	0	27.0076	26.0923	91.3451	0
499	0	0	499	1	424.949	254.062	170.887	0	0	38.5756	20.344	445.461	369.119	2054.28	6955.86	-445.461	0	14.5042	4.26167	5.79592	0	0	0.259235	227.273	-528.398	12.7268	323.015	0	26.3347	27.4992	106.167	0
501	0	0	501	1	343.726	173.785	169.941	0	0	43.6466	68.9075	315.714	242.274	2148.87	7006.95	-315.714	0	8.56752	5.51121	6.55585	0	0	0.191193	173.743	-501.695	16.4461	224.79	0	39.8588	39.5715	129.727	0
502	0	0	502	1	380.994	197.33	183.664	0	0	45.6695	-26.0044	369.699	317.038	2047.19	6802.88	-369.699	0	11.7603	4.69627	6.3535	0	0	0.242167	192.855	-510.933	14.488	230.073	0	30.3719	31.0146	109.557	0
503	0	0	503	1	347.332	192.518	154.814	0	0	46.1544	40.133	374.139	206.559	1947.05	6736.75	-374.139	0	7.62343	5.17562	6.34657	0	0	0.115974	211.047	-518.4	16.1554	233.379	0	45.0698	46.7222	162.598	0
504	0	0	504	1	331.824	188.432	143.391	0	0	63.5492	42.3922	471.261	234.781	2029.31	6933.81	-471.261	0	9.40131	4.02509	6.90052	0	0	0.0182771	211.627	-516.683	16.8317	263.165	0	38.7686	40.9142	176.227	0
505	0	0	505	1	362.657	230.726	131.931	0	0	1.49947	-23.013	664.418	427.633	1991.7	6899.55	-664.418	0	21.5555	3.86417	6.04064	0	0	0.213533	164.556	-495.295	15.1023	260.74	0	26.1302	30.3021	164.726	0
506	0	0	506	1	342.701	184.363	158.337	0	0	37.8525	49.5122	291.44	302.748	1955.35	6926.69	-291.44	0	10.5429	4.53781	6.15205	0	0	0.325836	221.538	-512.802	16.2401	233.916	0	30.5773	31.1085	100.101	0
507	0	0	507	1	377.668	170.148	207.52	0	0	78.4138	38.6682	129.622	333.918	2014.45	6937.53	-129.622	0	10.6227	4.83392	5.98292	0	0	0.168098	172.72	-502.747	14.6047	254.415	0	27.644	27.53	90.48	0
509	0	0	509	1	354.752	165.996	188.756	0	0	-48.4554	-68.5156	333.929	326.053	2041.66	6945.06	-333.929	0	12.2508	4.48114	6.36284	0	0	0.312073	209.096	-518.547	15.6449	1	0	28.2756	29.0113	97.0806	0
510	0	0	510	1	469.005	239.492	229.512	0	0	41.2632	30.6622	125.799	407.63	2051.6	6945.54	-125.799	0	13.0188	4.8852	6.78425	0	0	0.148433	166.803	-508.722	11.5835	289.986	0	23.8089	23.6631	78.2134	0
511	0	0	511	1	379.899	220.259	159.639	0	0	-4.14124	56.2074	397.049	304.279	2097	6820.33	-397.049	0	11.5677	5.15711	6.0108	0	0	0.259562	185.071	-505.264	14.5652	263.246	0	32.572	32.2993	118.645	0
512	0	0	512	1	457.795	298.524	159.271	0	0	103.133	22.6541	521.108	486.092	1989.73	6953.55	-521.108	0	20.3952	4.39081	6.4817	0	0	0.125149	209.52	-527.698	11.8098	285.571	0	22.2552	23.7555	105.669	0
513	0	0	513	1	339.849	176.424	163.425	0	0	-10.5475	-61.9965	364	244.861	2003.75	6838.88	-364	0	9.25023	5.03404	6.87865	0	0	0.135208	215.092	-526.872	16.6123	265.194	0	37.8491	38.9563	135.168	0
514	0	0	514	1	269.383	117.593	151.79	0	0	76.881	61.4076	229.829	215.153	2015.98	7014.45	-229.829	0	7.15433	4.41516	6.60001	0	0	0.157755	177.135	-499.15	21.3851	235.932	0	40.8928	41.6875	129.952	0
515	0	0	515	1	435.677	229.468	206.209	0	0	51.14	63.3333	229.599	398.853	2041.72	7012.53	-229.599	0	13.3004	4.81244	6.77324	0	0	0.248936	185.044	-512.008	12.55	285.253	0	24.4779	24.7118	78.489	0
519	0	0	519	1	431.935	226.674	205.261	0	0	54.6532	-4.3125	371.138	382.893	2038.21	6880.85	-371.138	0	14.1437	4.6125	5.9761	0	0	0.266815	228.482	-533.892	12.5659	304.244	0	25.5515	26.2397	91.9065	0
520	0	0	520	1	388.795	245.557	143.238	0	0	51.9543	105.063	419.317	304.216	2040.91	7070.46	-419.317	0	11.6594	4.85946	6.64776	0	0	0.285541	181.083	-511.06	14.228	249.965	0	31.9196	33.1967	123.611	0
522	0	0	522	1	384.064	206.087	177.976	0	0	66.918	33.6003	373.432	331.504	2025.94	6942.6	-373.432	0	12.1952	5.00318	6.33933	0	0	0.0883423	211.204	-532.153	14.4082	308.185	0	29.3821	30.3833	106.059	0
524	0	0	524	1	420.247	224.108	196.14	0	0	63.6483	5.38667	585.575	349.912	2029.21	6970.81	-585.575	0	15.801	4.84432	6.08493	0	0	0.205477	211.695	-521.269	12.9922	248.083	0	30.6842	33.7107	167.014	0
526	0	0	526	1	274.877	158.335	116.543	0	0	-8.30429	11.5152	232.444	222.936	2101.16	6865.02	-232.444	0	7.57754	5.18824	6.51048	0	0	0.164827	196.327	-517.388	21.1274	244.137	0	41.1123	40.0746	128.244	0
528	0	0	528	1	391.575	193.123	198.452	0	0	33.375	30.1412	232.049	401.222	2059.49	6946.06	-232.049	0	13.4689	3.97055	5.1582	0	0	0.293818	289.351	-553.898	13.7966	355.356	0	23.0176	23.0369	73.8793	0
529	0	0	529	1	389.785	183.152	206.633	0	0	27.3393	93.9459	214.603	391.305	2065.52	6981.91	-214.603	0	12.9875	4.72372	6.13571	0	0	0.382223	216.025	-528.171	14.1043	298.327	0	24.4913	24.5632	78.3518	0
530	0	0	530	1	293.637	159.338	134.3	0	0	57.3808	-0.00253842	671.22	303.572	2035.48	6876.54	-671.22	0	15.1848	4.28482	5.97515	0	0	0.15115	214.06	-514.126	19.2147	243.012	0	37.0603	32.3593	231.488	0
532	0	0	532	1	430.081	221.54	208.54	0	0	58.0691	-21.7948	309.484	390.628	2034.79	6898.33	-309.484	0	13.8499	4.86739	6.87575	0	0	0.245418	180.33	-515.03	12.7474	261.118	0	25.2205	25.6727	85.1137	0
533	0	0	533	1	364.174	204.244	159.93	0	0	-17.7836	13.2833	373.515	333.263	2110.64	6962.92	-373.515	0	12.5226	4.65619	6.2596	0	0	0.341333	186.618	-510.624	15.2137	1	0	29.0552	29.2344	103.994	0
534	0	0	534	1	340.38	204.53	135.85	0	0	-10.4976	-83.4617	458.782	248.824	2103.36	6960	-458.782	0	10.2416	5.0803	6.42656	0	0	0.234863	191.794	-510.387	16.5208	247.557	0	38.2015	39.8106	154.92	0
535	0	0	535	1	291.027	173.701	117.327	0	0	44.4639	-72.8565	456.937	264.545	2148.06	7049.06	-456.937	0	10.6844	4.38141	6.17372	0	0	0.131898	216.149	-513.138	19.4799	231.878	0	35.8839	37.0151	145.238	0
537	0	0	537	1	307.237	202.986	104.251	0	0	-35.8911	-30.3532	534.754	248.727	2029.09	7006.55	-534.754	0	10.9866	4.52953	5.92346	0	0	0.226597	295.319	-534.142	18.313	252.739	0	38.4083	41.427	184.698	0
538	0	0	538	1	411.194	224.511	186.683	0	0	99.9861	7.53071	412.455	395.437	1992.87	6869.01	-412.455	0	14.9997	4.64839	6.45593	0	0	0.342834	225.193	-536.029	13.3197	312.483	0	25.2842	26.3488	96.9817	0
539	0	0	539	1	416.691	218.457	198.234	0	0	90.7642	31.0801	331.622	314.354	2101.76	6945.12	-331.622	0	11.1953	4.75452	6.28481	0	0	0.105709	228.881	-532.592	13.1233	304.077	0	30.5997	30.7583	104.343	0
540	0	0	540	1	348.239	199.372	148.867	0	0	36.3265	-8.72573	305.625	369.553	2056.53	6885.27	-305.625	0	13.0826	4.30188	5.8882	0	0	0.251716	211.105	-509.261	15.8648	325.643	0	25.6298	25.8455	85.6468	0
542	0	0	542	1	373.889	218.121	155.768	0	0	95.0047	0.242037	96.0093	274.309	1997.86	6975.96	-96.0093	0	8.67845	4.3004	5.44276	0	0	0.122953	240.956	-525.809	14.6054	310.129	0	31.4554	31.5087	104.574	0
543	0	0	543	1	467.332	243.693	223.639	0	0	7.63827	22.4948	310.994	403.635	1985.56	6953.71	-310.994	0	14.3735	5.19767	6.20771	0	0	0.308272	227.69	-542.409	11.6141	277.79	0	24.6503	25.1235	81.488	0
544	0	0	544	1	375.874	173.05	202.824	0	0	47.9843	17.9186	109.913	261.531	2044.88	6858.62	-109.913	0	8.31733	4.76847	5.79833	0	0	0.223035	230.924	-523.733	14.6463	275.012	0	33.9967	33.3642	111.378	0
547	0	0	547	1	404.02	248.599	155.421	0	0	52.3281	27.2056	369.511	338.628	2040.53	6948.99	-369.511	0	12.4521	5.36129	6.53759	0	0	0.372295	216.186	-529.703	13.6954	252.41	0	29.2854	30.2065	104.629	0
549	0	0	549	1	407.155	220.429	186.726	0	0	57.7931	11.2553	250.639	388.684	2035.07	6964.94	-250.639	0	13.1776	4.80396	5.7199	0	0	0.104695	214.982	-524.291	13.4054	360.123	0	24.5447	24.8784	78.367	0
553	0	0	553	1	299.002	141.051	157.951	0	0	22.979	34.4124	112.939	299.556	2069.88	6941.79	-112.939	0	9.55504	4.03294	5.85411	0	0	0.241853	258.261	-526.137	18.7313	282.799	0	29.5464	29.2076	96.7536	0
554	0	0	554	1	349.159	195.902	153.257	0	0	140.749	127.23	589.628	290.744	2051.77	6948.63	-589.628	0	13.2167	4.1076	6.38564	0	0	0.18873	222.023	-526.749	15.849	285.954	0	34.697	37.8736	202.145	0
555	0	0	555	1	295.337	159.632	135.705	0	0	142.59	107.031	410.615	167.495	2049.93	6769.51	-410.615	0	6.33628	4.64821	5.72539	0	0	0.00880686	262.325	-534.741	19.1378	304.152	0	53.8059	55.1827	204.392	0
556	0	0	556	1	263.016	142.571	120.444	0	0	15.3273	-21.5665	246.331	238.12	2177.19	6898.11	-246.331	0	8.15963	5.17486	6.2001	0	0	0.100813	170.105	-487.808	22.1433	186.623	0	38.7914	37.6188	120.938	0
557	0	0	557	1	360.349	180.419	179.93	0	0	50.0863	-34.1892	121.896	258.525	2042.77	7010.39	-121.896	0	8.33655	4.63668	6.09761	0	0	0.150284	213.078	-512.661	15.3671	1	0	33.8212	34.1193	110.369	0
559	0	0	559	1	336.217	193.567	142.65	0	0	46.0678	-18.5113	683.28	375.604	2046.79	6895.05	-683.28	0	19.15	3.41271	5.92272	0	0	0.0900716	232.211	-536.075	16.2962	319.301	0	29.0884	34.2382	198.871	0
560	0	0	560	1	310.1	157.295	152.805	0	0	-24.0622	73.7337	322.937	216.029	2116.92	7101.79	-322.937	0	7.81578	4.02274	5.51101	0	0	0.141983	289.115	-546.199	17.9156	286.601	0	40.6606	40.0306	133.382	0
563	0	0	563	1	266.232	136.837	129.395	0	0	-35.3188	-49.1964	307.115	238.344	2028.52	6826.08	-307.115	0	8.69398	4.34595	6.38591	0	0	0.12079	185.422	-500.633	21.5983	215.162	0	37.1562	37.3804	123.896	0
564	0	0	564	1	293.357	167.377	125.979	0	0	-1.5583	56.9152	419.851	250.115	1994.76	6819.63	-419.851	0	9.68673	4.38097	6.42055	0	0	0.319958	236.55	-527.553	19.3551	299.303	0	36.7782	38.0145	144.748	0
567	0	0	567	1	328.674	186.913	141.761	0	0	100.519	-52.7298	483.419	243.885	1992.34	6929.27	-483.419	0	9.97823	4.01133	6.28021	0	0	0.137438	233.627	-514.036	16.9144	295.823	0	37.2661	40.0252	167.622	0
568	0	0	568	1	306.2	146.052	160.148	0	0	41.8864	-67.5764	5.58198	199.45	2150.63	6944.12	-5.58198	0	6.36201	5.18393	6.30743	0	0	0.186973	157.019	-490.307	18.6255	201.247	0	42.9113	42.6113	148.224	0
569	0	0	569	1	371.05	195.318	175.731	0	0	95.6109	-17.7659	348.174	398.972	1997.25	6894.31	-348.174	0	14.4654	5.12393	6.30157	0	0	0.0386918	171.982	-504.494	14.9876	298.172	0	25.1101	25.8241	86.876	0
570	0	0	570	1	323.023	172.506	150.518	0	0	36.3041	124.486	392.88	207.051	2056.56	6752.05	-392.88	0	7.80035	4.85964	6.11749	0	0	0.231627	248.945	-537.47	17.4206	271.266	0	44.9003	45.7051	166.612	0
572	0	0	572	1	256.337	139.451	116.886	0	0	-6.1848	99.6639	312.593	199.426	2099.04	6776.88	-312.593	0	7.12735	4.90582	6.23865	0	0	0.223633	239.876	-518.366	22.7278	262.19	0	46.2248	45.2567	151.948	0
573	0	0	573	1	295.88	156.502	139.378	0	0	-225.449	306.563	604.506	202.739	1919.67	6769.3	-604.506	0	12.7243	4.21047	5.63024	0	0	0.434018	237.838	-525.022	18.9582	250.779	0	51.0145	48.6384	210.093	0
575	0	0	575	1	298.203	164.644	133.558	0	0	193.954	121.411	214.54	150.896	2197.89	6854.79	-214.54	0	5.00196	4.87232	5.94596	0	0	0.0870902	194.527	-503.942	19.0365	196.132	0	57.8546	55.4364	179.517	0
578	0	0	578	1	322.757	177.241	145.516	0	0	60.7004	214.127	209.877	201.198	1932.5	6861.73	-209.877	0	6.76747	4.96318	5.59353	0	0	0.145915	237.373	-528.731	17.3624	258.9	0	42.646	43.3116	134.493	0
580	0	0	580	1	305.391	125.192	180.199	0	0	76.7634	-28.1637	253.796	211.963	2016.1	7004.36	-253.796	0	7.23667	3.7341	5.72979	0	0	0.0810992	250.92	-521.462	18.1867	1	0	39.2728	40.5061	126.122	0
586	0	0	586	1	294.383	167.908	126.475	0	0	9.13473	-3.15919	643.27	301.358	1984.07	6879.7	-643.27	0	14.7346	3.82642	5.68792	0	0	0.16005	191.548	-503.967	18.9674	254.298	0	34.0272	38.8479	212.25	0
590	0	0	590	1	355.259	169.898	185.36	0	0	191.004	28.5726	421.862	254.038	2001.52	6748.31	-421.862	0	9.7394	4.46243	6.02041	0	0	0.184615	218.256	-515.75	15.5676	265.529	0	36.823	38.3056	143.493	0
592	0	0	592	1	320.699	157.837	162.862	0	0	-56.1581	58.1927	347.975	181.21	2149.02	6818.35	-347.975	0	6.76562	4.63223	5.90242	0	0	0.173738	216.805	-523.457	17.4712	250.495	0	49.6871	47.4924	169.834	0
596	0	0	596	1	317.525	145.25	172.275	0	0	71.4036	53.6063	62.959	194.849	2021.46	6822.93	-62.959	0	6.07964	5.55868	6.33506	0	0	0.0646346	203.667	-515.873	17.9631	253.29	0	45.8397	44.6451	154.676	0
603	0	0	603	1	263.433	149.433	114	0	0	-1.77397	38.8498	370.034	204.809	2094.63	6738.03	-370.034	0	7.62065	5.22368	5.95627	0	0	0.176373	226.275	-515.714	22.0502	213.65	0	46.4033	45.8251	161.206	0
607	0	0	607	1	312.036	167.192	144.844	0	0	37.6752	-63.8197	354.676	189.464	2055.18	6741.04	-354.676	0	7.02829	5.41587	6.79304	0	0	0.0344696	224.303	-521.462	18.3806	246.528	0	49.3243	50.5105	172.339	0
615	0	0	615	1	431.19	208.263	222.927	0	0	25.4998	-10.9923	500.978	381.266	2067.36	6887.53	-500.978	0	15.9029	4.0476	5.8424	0	0	0.225259	204.718	-514.882	12.5016	279.955	0	26.2676	27.2951	118.77	0
625	0	0	625	1	254.088	129.635	124.453	0	0	24.5272	29.3524	215.032	193.401	2068.33	6847.19	-215.032	0	6.44015	5.42285	6.29247	0	0	0.17996	157.369	-491.632	23.1631	206.44	0	46.7946	45.8781	145.392	0
626	0	0	626	1	279.228	143.33	135.897	0	0	30.823	-20.8974	153.911	148.458	2161.7	6997.1	-153.911	0	4.83903	4.80424	5.28804	0	0	0.049479	229.335	-519.142	20.3303	266.043	0	55.5661	55.1313	173.791	0
631	0	0	631	1	383.951	184.541	199.41	0	0	67.6865	48.9132	343.404	349.845	2025.17	6827.63	-343.404	0	12.5772	4.3056	6.25187	0	0	0.243696	220.726	-525.889	14.2857	249.637	0	27.3943	27.8531	96.5297	0
632	0	0	632	1	280.455	162.008	118.446	0	0	40.9599	56.0457	366.07	170.099	2051.9	7019.81	-366.07	0	6.24188	3.96173	7.26901	0	0	0.0889041	205.451	-507.397	20.4046	1	0	50.2489	52.471	191.798	0
635	0	0	635	1	303.144	149.097	154.047	0	0	12.3804	-65.3293	300.523	195.128	2080.48	6742.55	-300.523	0	7.01456	5.30366	6.4107	0	0	0.127408	223.629	-533.111	18.8914	330.314	0	47.2138	47.1141	152.021	0
636	0	0	636	1	346.878	185.901	160.977	0	0	66.3808	5.67879	386.939	377.856	2026.48	6870.86	-386.939	0	14.0846	4.50685	5.70629	0	0	0.0642077	169.331	-499.782	15.9474	1	0	25.7616	26.5717	94.2476	0
638	0	0	638	1	318.131	190.441	127.69	0	0	71.6307	3.81707	443.555	313.077	2021.23	6872.72	-443.555	0	12.2378	4.85845	7.05105	0	0	0.262363	167.026	-501.577	17.8902	223.958	0	31.3904	32.8144	129.066	0
640	0	0	640	1	283.319	139.246	144.074	0	0	3.41784	39.8549	248.402	180.88	1989.78	6836.69	-248.402	0	6.17061	5.16079	6.26572	0	0	0.26168	212.97	-505.283	20.3379	1	0	49.1508	48.8568	152.956	0
643	0	0	643	1	452.586	230.646	221.94	0	0	64.631	39.1782	237.347	498.945	2028.23	6837.36	-237.347	0	16.7101	4.1536	5.50148	0	0	0.322971	203.902	-506.147	11.8438	378.987	0	19.7059	19.6446	63.6112	0
647	0	0	647	1	313.544	164.328	149.216	0	0	72.1924	14.0098	200.987	217.805	2020.67	6862.53	-200.987	0	7.16056	5.17094	5.50689	0	0	0.170629	249.584	-522.742	17.9661	279.531	0	40.5999	40.3204	127.086	0
648	0	0	648	1	316.321	165.728	150.593	0	0	122.311	-114.011	301.999	215.076	1970.55	6990.55	-301.999	0	7.79103	4.16245	5.94939	0	0	0.191537	204.325	-509.312	17.6365	250.636	0	39.3286	41.9926	129.841	0
651	0	0	651	1	323.86	165.608	158.252	0	0	59.4773	84.4069	369.761	198.081	2033.38	6891.79	-369.761	0	7.26958	4.81314	6.2105	0	0	0.140084	179.069	-499.817	17.376	233.225	0	45.6229	46.76	165.019	0
652	0	0	652	1	347.387	195.469	151.918	0	0	40.4346	-18.027	341.38	286.921	1952.77	6794.91	-341.38	0	10.4212	4.89638	5.86297	0	0	0.166865	235.68	-525.505	16.0218	307.434	0	32.6929	33.605	111.662	0
654	0	0	654	1	276.178	187.622	88.5558	0	0	9.31935	54.0229	508.674	273.02	1983.88	6722.86	-508.674	0	11.4751	4.47901	5.39038	0	0	0.212766	233.433	-514.905	20.5151	295.667	0	35.5434	37.5687	161.873	0
655	0	0	655	1	272.548	151.095	121.453	0	0	-133.946	-23.0737	511.909	256.404	2027.49	6799.95	-511.909	0	11.7442	3.50332	6.4085	0	0	0.309144	278.762	-524.306	20.7253	1	0	36.0437	36.0353	161.637	0
656	0	0	656	1	355.483	184.66	170.824	0	0	93.3567	-41.8588	181.287	299.549	2099.16	6818.74	-181.287	0	9.85259	5.29006	6.19366	0	0	0.158197	218.712	-529.324	15.7376	282.078	0	31.3987	30.7227	99.242	0
657	0	0	657	1	320.534	137.483	183.051	0	0	91.0135	-36.7519	40.8674	183.424	2001.85	6913.29	-40.8675	0	5.7843	5.62506	6.45243	0	0	0.0765097	177.127	-502.957	17.8085	232.278	0	47.3276	46.6533	162.445	0
661	0	0	661	1	303.917	175.86	128.057	0	0	-12.766	32.5282	470.674	285.009	2105.63	6844.01	-470.674	0	11.6182	3.39628	4.99708	0	0	0.172812	262.815	-527.097	18.0537	393.204	0	32.0748	32.0877	135.826	0
669	0	0	669	1	301.542	141.435	160.108	0	0	21.898	115.571	624.88	317.252	2070.96	6860.63	-624.88	0	15.2035	3.73948	5.78936	0	0	0.171823	220.8	-523.57	18.4586	295.086	0	32.5109	35.5247	199.892	0
670	0	0	670	1	352.15	172.937	179.213	0	0	61.3487	-18.8886	173.458	306.045	2031.51	6795.77	-173.458	0	10.0034	4.67127	5.87626	0	0	0.0914076	184.642	-507.306	15.7396	247.378	0	29.9198	29.6868	95.6535	0
671	0	0	671	1	461.196	181.543	279.653	0	0	30.8342	75.4342	109.866	461.59	2062.03	6801.11	-109.866	0	14.6447	3.91051	5.8863	0	0	0.404945	228.658	-533.561	11.6081	390.851	0	20.8996	20.4003	69.2028	0
673	0	0	673	1	360.602	166.818	193.785	0	0	-83.635	-37.0833	601.917	236.424	2076.83	6913.62	-601.917	0	11.529	4.56437	6.12704	0	0	0.229195	278.023	-535.684	15.3457	265.584	0	42.3042	44.8832	228.578	0
677	0	0	677	1	300.926	172.106	128.82	0	0	25.8653	2.50721	448.337	273.346	2066.99	6874.03	-448.337	0	10.8182	4.56076	5.64783	0	0	0.229423	219.639	-511.967	18.6979	239.168	0	34.5879	35.5365	138.546	0
680	0	0	680	1	223.015	128.38	94.6347	0	0	-28.945	-14.839	97.4454	157.835	2221.47	6891.38	-97.4454	0	5.12182	4.86633	5.54618	0	0	0.205894	219.825	-517.988	26.4483	266.608	0	52.2081	50.6536	169.906	0
681	0	0	681	1	377.863	198.683	179.18	0	0	52.0579	69.5749	182.76	349.069	2040.8	6806.97	-182.76	0	11.3482	4.18595	5.81739	0	0	0.318086	227.254	-523.72	14.4652	311.254	0	26.5642	26.2348	85.3397	0
682	0	0	682	1	316.689	137.485	179.204	0	0	100.967	61.1261	80.2138	230.148	1991.89	6815.41	-80.2138	0	7.19519	4.87836	6.21224	0	0	0.0928606	219.869	-517.411	17.8363	261.912	0	38.7826	38.0035	128.943	0
684	0	0	684	1	319.307	170.564	148.743	0	0	111.455	10.3275	492.171	324.403	1981.41	6766.55	-492.171	0	13.232	3.68195	5.23182	0	0	0.0486618	204.253	-512.959	17.2087	303.008	0	29.2336	31.12	130.482	0
686	0	0	686	1	375.059	211.776	163.283	0	0	28.4211	68.4866	355.123	300.872	2064.44	6708.39	-355.123	0	10.9778	4.45498	6.58492	0	0	0.279994	214.4	-525.164	14.729	332.259	0	32.0958	32.1135	114.817	0
687	0	0	687	1	318.425	161.486	156.94	0	0	40.1315	87.7786	223.765	276.151	1953.07	6788.76	-223.765	0	9.19121	5.20763	4.96444	0	0	0.26567	230.475	-522.212	17.5512	292.999	0	32.8522	32.7975	103.022	0
689	0	0	689	1	377.599	182.06	195.539	0	0	109.603	36.9335	267.446	294.551	1983.26	6839.61	-267.446	0	10.0267	3.81539	5.80549	0	0	0.146235	257.832	-534.073	14.4087	302.25	0	30.3155	30.5498	98.1939	0
693	0	0	693	1	345.908	185.128	160.779	0	0	92.2107	110.591	364.907	224.449	2000.65	6865.61	-364.907	0	8.19408	4.42608	5.61539	0	0	0.173414	200.497	-511.934	15.9668	212.883	0	39.9067	40.9552	142.213	0
695	0	0	695	1	325.686	160.333	165.353	0	0	50.1943	-40.4288	289.348	258.943	2042.67	6817.31	-289.348	0	9.10526	4.67624	5.18988	0	0	0.17525	204.637	-508.72	17.0508	273.608	0	34.7015	34.8351	111.044	0
702	0	0	702	1	313.508	145.753	167.755	0	0	-49.5633	-54.4763	270.503	238.694	2042.76	6831.36	-270.503	0	8.55405	4.65806	6.2136	0	0	0.180045	220.561	-515.761	17.9872	241.017	0	37.2302	36.9208	118.033	0
703	0	0	703	1	282.854	157.659	125.195	0	0	88.3648	8.69368	437.647	281.309	2004.5	6867.85	-437.647	0	10.9136	4.67443	5.62674	0	0	0.133338	164.254	-492.453	20.0817	228.454	0	33.686	35.1733	131.825	0
704	0	0	704	1	299.146	140.789	158.357	0	0	10.896	53.1245	78.0874	264.21	1982.3	6823.42	-78.0874	0	8.35063	4.63773	4.97152	0	0	0.21457	208.275	-507.519	18.6942	248.024	0	32.6397	31.8075	110.359	0
705	0	0	705	1	355.313	146.112	209.201	0	0	109.047	-56.4083	224.608	179.936	1983.81	6833.29	-224.607	0	6.07063	5.1944	6.84287	0	0	0.0708228	219.63	-523.052	15.8256	251.138	0	49.3802	49.6147	154.255	0
707	0	0	707	1	255.275	129.499	125.776	0	0	28.0726	-29.9302	263.277	206.241	2064.79	6806.81	-263.277	0	7.13763	4.50387	5.52682	0	0	0.124233	182.696	-498.953	22.4851	227.675	0	42.3427	41.9041	133.132	0
711	0	0	711	1	279.278	153.632	125.647	0	0	7.95589	-57.1554	623.961	324.326	1985.24	6734.38	-623.961	0	15.6465	4.2932	5.07575	0	0	0.234938	230.391	-504.203	20.1245	1	0	32.2131	36.6297	181.637	0
718	0	0	718	1	266.288	140.193	126.095	0	0	-4.05361	-21.6671	448.773	253.08	2096.91	6798.55	-448.773	0	10.1373	4.78773	6.20978	0	0	0.0852848	179.119	-506.647	21.7031	211.337	0	38.106	38.3153	152.958	0
741	0	0	741	1	322.68	149.744	172.935	0	0	163.363	52.3204	460.425	220.899	1929.5	6824.22	-460.425	0	8.7313	4.75565	6.05802	0	0	0.107813	211.22	-518.714	17.4071	258.658	0	42.5613	44.3546	175.482	0
751	0	0	751	1	333.958	141.508	192.45	0	0	120.676	-45.5517	372.076	199.286	2071.84	6722.77	-372.076	0	7.39086	4.25411	6.0205	0	0	0.0676259	218.549	-518.69	16.632	246.389	0	45.1401	45.7427	163.604	0
755	0	0	755	1	364.367	189.42	174.947	0	0	15.0909	-50.6847	280.052	404.287	1978.11	6827.56	-280.052	0	14.2627	3.90694	5.49372	0	0	0.160641	215.219	-515.412	14.9611	356.082	0	22.9525	23.285	74.9629	0
757	0	0	757	1	325.423	207.44	117.983	0	0	111.297	7.22574	169.738	365.445	1981.56	6769.65	-169.738	0	11.8299	3.49905	4.96234	0	0	0.0571021	300.86	-546.796	16.7631	329.487	0	24.3433	24.3278	79.1975	0
758	0	0	758	1	296.125	141.192	154.933	0	0	96.0724	19.4609	151.838	171.6	2096.45	7056.4	-151.838	0	5.50848	4.24935	5.74967	0	0	0.0682682	189.792	-502.769	18.9763	232.337	0	48.7008	48.6152	153.119	0
759	0	0	759	1	283.821	146.989	136.832	0	0	-27.5498	-28.2121	410.575	161.229	2120.41	6805.09	-410.575	0	6.30191	4.02403	6.43028	0	0	0.0230912	206.091	-505.873	19.9821	222.023	0	53.9352	53.1649	212.107	0
762	0	0	762	1	329.748	170.936	158.812	0	0	-4.38663	12.6855	484.372	341.055	2097.25	6863.85	-484.372	0	14.0703	4.33884	6.15464	0	0	0.203476	194.152	-514.394	16.9105	283.181	0	29.2867	29.6906	127.558	0
765	0	0	765	1	246.26	125.101	121.159	0	0	28.0341	-42.2529	298.648	155.718	2064.83	6819.13	-298.648	0	5.53452	3.92077	6.55064	0	0	0.165615	231.092	-518.765	23.4858	269.693	0	53.976	53.8783	181.407	0
766	0	0	766	1	370.304	188.975	181.329	0	0	33.0008	26.6727	428.562	264.658	2059.86	6849.87	-428.562	0	10.249	4.31854	5.87529	0	0	0.135006	223.675	-524.207	14.8225	282.546	0	35.1185	35.9158	138.693	0
837	0	0	837	1	280.694	151.604	129.089	0	0	4.12068	37.4865	195.646	196.043	2188.4	7038.37	-195.646	0	6.4863	3.67269	4.79992	0	0	0.18714	218.722	-511.533	19.7585	268.02	0	42.104	41.0504	129.126	0
998	0	0	998	1	261.572	130.488	131.084	0	0	-0.382925	-45.2297	47.254	212.315	2192.9	7021.43	-47.254	0	6.80763	3.83247	4.29562	0	0	0.298378	254.816	-513.061	21.2924	292.628	0	36.911	36.5375	125.215	0
1063	0	0	1063	1	273.301	125.981	147.32	0	0	110.173	-31.2522	136.363	169.756	2680.31	7206.77	-136.363	0	5.47057	4.17582	5.27022	0	0	0.112281	238.216	-515.975	20.6342	273.879	0	48.5615	46.7948	153.219	0
1066	0	0	1066	1	257.266	124.803	132.463	0	0	41.703	-23.5932	93.3872	178.848	2449.8	6999.79	-93.3872	0	5.71205	4.1856	5.22266	0	0	0.0552208	214.918	-503.809	22.0859	212.511	0	44.6927	44.4332	153.486	0
1076	0	0	1076	1	222.34	104.438	117.903	0	0	103.186	59.397	-116.573	151.676	2786.95	7215.78	116.573	0	4.75578	5.10036	5.52283	0	0	0.141048	176.54	-497.16	26.6379	212.108	0	54.9399	53.5759	211.1	0
1080	0	0	1080	1	266.731	129.452	137.28	0	0	-12.7018	18.2284	-36.1475	145.518	2803.18	7256.95	36.1475	0	4.5918	4.2201	5.10979	0	0	0.166463	204.942	-507.476	21.1812	261.913	0	54.1586	52.9663	190.38	0
1163	0	0	1163	1	222.895	138.656	84.2391	0	0	135.445	108.811	166.007	162.146	2655.04	7066.71	-166.007	0	5.21338	4.05199	5.6738	0	0	0.142463	183.862	-492.456	26.1244	217.795	0	52.5025	50.2863	161.526	0
1192	0	0	1192	1	426.694	193.336	233.358	0	0	39.5276	27.3117	231.283	383.722	2252.65	7148.21	-231.283	0	12.865	3.60946	4.25416	0	0	0.137032	288.17	-550.472	12.426	386.493	0	23.6324	23.2887	74.3878	0
1339	0	0	1339	1	269.616	135.449	134.167	0	0	78.6369	51.6564	186.009	162.564	2113.88	6725.22	-186.009	0	5.28195	3.86697	5.59309	0	0	0.0763021	253.396	-531.999	20.9293	284.801	0	52.0404	50.3352	161.306	0
1521	0	0	1521	1	309.504	129.743	179.761	0	0	-31.9603	-14.1481	127.93	172.691	2224.48	6890.69	-127.93	0	5.66123	3.96427	4.71489	0	0	0.17559	250.519	-530.313	17.7842	272.281	0	45.9102	44.4366	147.009	0
1652	0	0	1652	1	237.762	116.52	121.241	0	0	49.821	96.2259	139.239	137.847	2142.7	7178.95	-139.239	0	4.40281	4.59191	4.85161	0	0	0.171433	194.623	-495.899	24.196	227.137	0	59.5707	57.3137	186.431	0
2000	0	0	0	1	303.387	134.925	168.463	0	0	40.3652	-47.1282	37.5985	204.22	2451.13	6923.67	-37.5985	0	9.18319	13.0851	12.1404	0	0	0.130362	152.177	-535.489	58.7118	169.156	0	54.2296	53.7107	133	1
2006	0	0	6	1	472.378	329	143.378	0	0	25.4782	27.9639	650.211	699.899	2067.38	6948.24	-650.211	0	57.8521	11.2603	12.04	0	0	0.40446	120.067	-528.319	30.6749	203.872	0	31.1029	29.8321	143.695	1
2010	0	0	10	1	348.815	203.249	145.566	0	0	9.11949	2.68214	254.689	356.648	2083.74	6873.86	-254.689	0	19.5613	12.8011	11.5433	0	0	0.229202	116.151	-518.719	47.2915	169.018	0	33.2606	32.2161	115.055	1
2013	0	0	13	1	319.7	198.01	121.69	0	0	48.7385	-39.7632	212.363	181.859	2143.78	7115.62	-212.363	0	9.57329	12.788	11.8629	0	0	0.0899742	164.615	-539.433	53.8599	157.856	0	61.0871	58.872	184.425	1
2014	0	0	14	1	347.535	169.769	177.765	0	0	6.1201	47.1666	140.568	261.268	2086.74	6829.37	-140.568	0	12.7173	12.779	11.144	0	0	0.164379	156.222	-535.369	47.1762	176.833	0	43.8367	42.1789	105.629	1
2016	0	0	16	1	380.281	197.697	182.584	0	0	69.4003	31.0305	213.716	317.511	2023.46	6945.17	-213.716	0	16.5053	12.3043	11.4343	0	0	0.0495722	148.24	-531.252	41.4866	193.113	0	36.3686	35.6356	110.465	1
2017	0	0	17	1	355.48	224.989	130.491	0	0	64.2484	38.514	614.194	472.446	2028.61	6937.69	-614.194	0	37.206	12.7712	11.2466	0	0	0.336042	138.8	-533.619	45.7768	200.304	0	42.4222	41.1789	215.61	1
2018	0	0	18	1	340.788	184.612	156.175	0	0	-42.1316	-31.8104	324.289	274.703	2134.99	6908.35	-324.289	0	16.4779	12.6482	12.8894	0	0	0.0659802	142.672	-532.648	49.9158	146.124	0	42.6562	41.684	184.697	1
2021	0	0	21	1	413.911	267.583	146.328	0	0	80.909	-1.21652	332.529	510.103	2111.61	6977.42	-332.529	0	29.9986	12.7665	10.6456	0	0	0.0752414	122.787	-522.18	36.6784	235.919	0	25.2606	25.1734	104.662	1
2022	0	0	22	1	372.534	262.465	110.069	0	0	74.1921	-19.8044	168.539	335.724	2118.33	6996	-168.539	0	16.8161	13.3806	11.8143	0	0	0.228332	104.387	-517.094	43.7003	180.437	0	35.1698	34.9328	90.6048	1
2023	0	0	23	1	524.22	293.476	230.745	0	0	-13.6211	61.6441	63.1755	470.628	2106.48	7014.22	-63.1755	0	21.3632	11.748	10.2862	0	0	0.2758	129.807	-521.955	26.2612	193.137	0	25.0827	24.2925	60.8715	1
2024	0	0	24	1	293.39	143.166	150.224	0	0	52.438	23.3469	200.63	263.677	2140.08	6952.85	-200.63	0	13.5615	13.162	11.6006	0	0	0.152945	125.045	-524.92	61.0966	142.416	0	43.5454	42.9649	125.238	1
2025	0	0	25	1	398.134	227.707	170.427	0	0	35.572	-34.2614	537.925	463.161	2057.29	6910.8	-537.925	0	33.9556	11.5054	11.9593	0	0	0.23519	122.961	-521.874	38.7728	178.972	0	36.2344	36.4402	213.72	1
2029	0	0	29	1	287.854	160.889	126.965	0	0	49.8103	58.1488	209.868	165.64	2043.05	6918.05	-209.868	0	8.57551	13.1396	12.0996	0	0	0.0163342	101.975	-510.491	63.4235	118.985	0	67.2954	65.7545	202.141	1
2035	0	0	35	1	280.769	147.878	132.891	0	0	63.6277	25.4968	1.79484	221.358	2029.23	6950.7	-1.79484	0	9.49278	12.2174	11.5951	0	0	0.219641	117.204	-514.759	64.035	140.556	0	49.0715	48.2346	120.312	1
2037	0	0	37	1	403.453	190.501	212.952	0	0	32.2797	71.5568	254.276	445.116	2060.58	6904.64	-254.276	0	24.1659	11.9666	9.82991	0	0	0.225903	157.642	-533.175	37.0039	254.081	0	26.7312	25.9842	90.8931	1
2042	0	0	42	1	282.62	166.011	116.608	0	0	-23.7953	41.6268	178.826	290.114	2116.66	6934.57	-178.826	0	14.7761	12.8511	11.3415	0	0	0.0872385	128.864	-524.97	63.8426	149.428	0	39.3597	38.4538	104.664	1
2043	0	0	43	1	409.862	194.43	215.433	0	0	74.5972	-14.3187	8.28022	196.658	2217.58	7090.18	-8.28022	0	8.54197	13.4205	11.5199	0	0	0.205043	136.464	-526.911	38.0826	147.043	0	56.419	54.1663	136.785	1
2044	0	0	44	1	349.806	236.364	113.442	0	0	106.449	-28.8543	635.164	462.904	2086.07	6905.39	-635.164	0	37.2753	11.248	10.7908	0	0	0.143656	133.422	-526.226	45.2717	193.553	0	42.6864	40.8932	204.14	1
2046	0	0	46	1	332.363	153.111	179.252	0	0	47.9684	17.3232	-97.4483	224.635	2842.17	7158.2	97.4483	0	9.06925	12.597	11.0868	0	0	0.145007	131.95	-523.753	50.0509	170.228	0	46.9468	45.6566	131.885	1
2049	0	0	49	1	400.555	182.773	217.781	0	0	95.018	7.1345	38.344	252.791	2595.8	7068.73	-38.344	0	11.1894	11.5436	11.735	0	0	0.134931	152.763	-531.762	38.3392	175.031	0	45.0843	42.7023	109.743	1
2050	0	0	50	1	304.362	151.938	152.424	0	0	28.8893	-7.56531	102.371	225.762	2761.59	7183.09	-102.371	0	10.6442	12.8751	11.2833	0	0	0.118114	131.081	-521.965	57.2685	178.845	0	50.5016	48.163	117.931	1
2050	0	0	50	1	390.484	201.958	188.526	0	0	-56.2442	118.208	131.831	321.504	2049.44	6957.65	-131.831	0	15.7334	11.82	11.0766	0	0	0.370544	157.945	-534.756	39.4518	179.461	0	35.1021	34.3794	85.0825	1
2051	0	0	51	1	266.615	123.027	143.587	0	0	32.1832	-10.8045	128.594	198.346	2160.34	6887.34	-128.594	0	9.58451	12.0917	12.2844	0	0	0.179482	95.4172	-505.371	69.8843	145.058	0	55.919	54.3535	134.97	1
2056	0	0	56	1	349.008	168.45	180.558	0	0	129.133	66.0851	338.67	297.713	2063.39	6910.12	-338.67	0	17.4986	12.4932	11.3753	0	0	0.117692	124.65	-523.351	46.8755	200.895	0	40.9425	39.9615	179.256	1
2057	0	0	57	1	297.212	203.573	93.6383	0	0	83.8847	-22.6486	699.338	400.584	2008.98	6899.19	-699.338	0	34.9016	11.7538	11.2074	0	0	0.326721	139.277	-528.437	57.995	179.547	0	55.12	53.1393	238.901	1
2061	0	0	61	1	351.643	202.835	148.808	0	0	67.5543	45.2549	348.668	285.3	2025.31	6831.29	-348.668	0	17.0076	12.4103	10.6047	0	0	0.0220885	157.118	-532.376	45.6668	195.846	0	42.5968	41.6323	190.229	1
2062	0	0	62	1	348.662	141.734	206.928	0	0	39.1976	81.3124	139.017	215.672	2153.32	7094.21	-139.017	0	10.4046	12.0463	11.0241	0	0	0.1813	151.931	-529.471	46.2984	149.034	0	51.7417	50.0627	124.396	1
2065	0	0	65	1	511.764	289.159	222.605	0	0	26.7108	70.9235	52.8032	309.093	2165.81	6905.28	-52.8032	0	13.7946	12.6678	10.2096	0	0	0.120726	134.261	-525.509	27.3816	167.258	0	36.7071	35.3385	88.8208	1
2069	0	0	69	1	414.011	249.793	164.218	0	0	94.3073	-37.41	647.874	478.087	2098.21	7013.61	-647.874	0	39.1358	11.0737	11.1891	0	0	0.218729	133.942	-527.863	36.062	181.116	0	42.1274	40.5678	194.741	1
2070	0	0	70	1	452.966	294.43	158.535	0	0	84.0791	20.3923	615.928	596.638	2108.44	6955.81	-615.928	0	46.966	10.9021	10.5514	0	0	0.165203	144.54	-535.929	31.568	202.461	0	33.1498	32.2745	167.635	1
2075	0	0	75	1	342.142	176.402	165.74	0	0	55.768	85.9398	171.254	238.377	2136.75	6890.26	-171.254	0	11.8487	11.6513	10.2166	0	0	0.0575292	163.878	-534.437	46.5122	164.745	0	45.8897	44.7286	118.92	1
2076	0	0	76	1	302.315	157.008	145.307	0	0	-39.6129	19.6569	249.628	173.597	2132.47	6956.54	-249.628	0	9.56949	11.9183	10.9989	0	0	0.181403	145.779	-525.353	56.5318	162.83	0	61.2794	60.4759	213.143	1
2077	0	0	77	1	356.789	182.402	174.387	0	0	57.0012	12.8802	12.8149	297.891	2135.52	7062.98	-12.8149	0	12.9189	11.3537	10.9033	0	0	0.0363774	138.319	-521.339	44.2146	172.939	0	37.0171	36.2215	91.0736	1
2079	0	0	79	1	296.802	162.172	134.629	0	0	53.7781	33.4992	224.202	249.677	2039.08	6843.04	-224.202	0	13.1345	11.4261	10.2711	0	0	0.205649	116.829	-508.894	56.6727	192.52	0	43.8524	42.573	137.738	1
2080	0	0	80	1	289.192	157.03	132.162	0	0	37.3569	-7.46933	280.255	315.733	2055.5	6784.35	-280.255	0	17.713	11.701	10.6472	0	0	0.0704583	110.608	-509.501	59.5894	151.259	0	36.3641	36.0622	134.94	1
2082	0	0	82	1	332.429	204.853	127.576	0	0	0.784542	66.1435	189.965	252.618	2191.74	6910.06	-189.965	0	12.9158	10.864	10.6882	0	0	0.0486598	157.702	-530.249	48.1826	192.974	0	43.1843	41.3023	119.879	1
2084	0	0	84	1	382.078	241.118	140.959	0	0	117.876	1.91346	565.57	447.248	2074.64	6974.29	-565.57	0	33.3159	10.5498	10.5391	0	0	0.187295	145.37	-527.986	39.4422	199.484	0	37.7631	38.6541	215.092	1
2087	0	0	87	1	316.089	200.495	115.594	0	0	20.3089	12.5778	402.334	340.929	2072.55	6863.96	-402.334	0	21.6799	11.65	10.296	0	0	0.147423	135.906	-523.729	52.063	208.481	0	39.1724	37.345	214.104	1
2089	0	0	89	1	353.174	221.849	131.325	0	0	15.3365	83.6915	337.34	299.478	2177.18	6892.51	-337.34	0	17.7762	12.3459	10.5322	0	0	0.385521	139.955	-528.529	45.2812	168.495	0	40.2871	38.781	172.599	1
2090	0	0	90	1	382.275	219.704	162.571	0	0	61.1193	13.5013	339.062	370.792	2131.4	6863.04	-339.062	0	21.955	12.1269	11.0907	0	0	0.133387	132.316	-523.787	40.8312	170.474	0	33.1906	32.3524	144.716	1
2091	0	0	91	1	337.548	188.917	148.631	0	0	74.1299	58.7704	171.616	310.901	2118.39	6917.43	-171.616	0	15.4534	12.2378	10.1222	0	0	0.178681	125.633	-517.932	47.7768	152.187	0	36.5672	35.6583	94.2376	1
2092	0	0	92	1	341.599	191.284	150.315	0	0	-13.2559	55.0033	121.88	300.452	2205.78	6821.54	-121.88	0	14.4104	12.576	11.1977	0	0	0.301111	105.414	-511.218	48.227	144.709	0	38.9631	36.8227	91.7547	1
2094	0	0	94	1	366.8	210.803	155.997	0	0	9.97613	56.0162	314.893	357.071	2082.88	6920.18	-314.893	0	20.7367	11.5016	9.32388	0	0	0.106504	185.901	-547.036	41.4253	220.725	0	32.5876	31.931	128.884	1
2097	0	0	97	1	427.737	237.161	190.576	0	0	73.3787	-28.0023	302.488	432.64	2119.14	6904.54	-302.488	0	24.8053	10.8233	10.3818	0	0	0.18582	122.399	-517.633	33.9375	194.077	0	27.2019	26.6009	106.81	1
2098	0	0	98	1	259.188	153.539	105.649	0	0	59.2382	52.4516	198.223	207.019	2133.28	7123.07	-198.223	0	10.585	11.7283	11.5531	0	0	0.0670201	141.572	-524.504	71.2786	151.097	0	53.4039	51.1762	154.292	1
2100	0	0	100	1	452.395	268.032	184.362	0	0	47.3781	-11.5163	683.933	688.466	2045.48	6987.72	-683.933	0	59.0924	9.65765	9.70191	0	0	0.243408	149.03	-532.485	30.6162	252.706	0	31.5547	30.4822	137.346	1
2102	0	0	102	1	346.785	222.789	123.996	0	0	64.3101	-0.774239	335.301	426.186	2028.55	6877.31	-335.301	0	25.1708	10.9332	10.2089	0	0	0.191801	145.161	-526.804	45.0822	241.892	0	28.2553	27.88	121.144	1
2106	0	0	106	1	407.599	207.169	200.43	0	0	83.764	27.4855	224.653	381.901	2108.76	6948.71	-224.653	0	20.0598	11.4843	10.5483	0	0	0.226306	147.998	-530.272	36.6856	205.254	0	30.2193	29.6154	95.237	1
2107	0	0	107	1	327.291	161.616	165.674	0	0	71.79	0.223925	179.209	321.963	2120.73	6876.32	-179.209	0	16.2362	12.3572	11.0109	0	0	0.0915906	109.05	-509.525	50.8766	165.705	0	35.6803	34.8656	95.0907	1
2108	0	0	108	1	255.545	122.09	133.455	0	0	37.9634	-7.011	-83.6798	184.454	2154.56	6983.21	83.6798	0	7.54562	11.6718	10.4223	0	0	0.0615065	143.249	-521.86	70.9473	156.708	0	53.9257	53.375	149.139	1
2109	0	0	109	1	298.338	151.912	146.427	0	0	66.2955	63.9892	-92.1774	169.438	2126.22	6912.21	92.1774	0	6.79989	11.8852	10.8219	0	0	0.0534915	134.963	-519.536	57.3789	145.919	0	59.6846	58.2285	168.939	1
2110	0	0	110	1	355.89	180.948	174.942	0	0	55.6699	-2.93699	63.5752	338.458	2136.85	6979.14	-63.5752	0	15.3567	10.8778	10.5223	0	0	0.0877082	118.294	-513.665	43.7058	187.193	0	32.7415	32.3273	79.4803	1
2111	0	0	111	1	298.862	160.64	138.221	0	0	43.0732	-41.8252	122.601	222.22	2149.45	7018.03	-122.601	0	10.7427	11.6972	10.0479	0	0	0.141018	131.903	-516.371	56.1341	153.072	0	48.1896	47.6631	114.228	1
2112	0	0	112	1	265.259	159.078	106.181	0	0	38.4337	-27.0324	-154.35	140.331	1954.77	6903.57	154.35	0	5.63063	12.3289	10.2877	0	0	0.108345	119.988	-508.606	67.8281	146.437	0	68.0694	66.3838	222.974	1
2118	0	0	118	1	276.335	131.877	144.458	0	0	75.2873	53.335	-103.629	200.164	2017.57	6922.87	103.629	0	8.00084	11.9347	10.149	0	0	0.0722698	129.763	-515.76	63.238	177.175	0	49.9018	48.7424	145.779	1
2120	0	0	120	1	339.876	238.756	101.121	0	0	88.8427	-2.42118	710.076	427.515	2103.68	6978.62	-710.076	0	37.7067	9.71878	10.437	0	0	0.195664	125.863	-516.543	45.5171	162.572	0	49.9116	49.0433	218.002	1
2125	0	0	125	1	341.251	154.58	186.672	0	0	10.5267	35.0546	117.636	244.341	2082.33	6941.15	-117.636	0	11.6388	11.7767	10.0622	0	0	0.0711451	131.372	-517.119	46.6398	167.539	0	44.7236	43.6474	105.47	1
2132	0	0	132	1	330.858	165.316	165.542	0	0	24.7612	77.1972	349.665	291.233	2068.1	6998.66	-349.665	0	17.4765	11.114	10.332	0	0	0.242476	141.798	-523.199	48.3954	196.45	0	40.0406	40.135	184.325	1
2133	0	0	133	1	314.638	181.47	133.168	0	0	79.1174	53.2276	13.8727	301.66	2113.4	7022.63	-13.8727	0	13.0014	11.8811	9.54859	0	0	0.238899	130.106	-516.568	51.8052	188.518	0	36.025	35.1393	89.5758	1
2137	0	0	137	1	447.977	298.665	149.312	0	0	47.2869	49.0265	294.021	530.07	2145.23	6927.17	-294.021	0	29.9434	11.0118	9.93156	0	0	0.199793	147.926	-535.372	31.7731	251.372	0	22.993	22.3685	87.3291	1
2138	0	0	138	1	496.109	318.447	177.662	0	0	61.8056	57.4215	507.691	591.426	2031.05	6918.78	-507.691	0	41.6839	10.3493	9.52528	0	0	0.335628	150.976	-532.343	27.37	258.097	0	28.1838	27.6803	169.462	1
2139	0	0	139	1	364.487	157.367	207.121	0	0	45.8471	18.7627	156.757	299.735	2047.01	6857.78	-156.757	0	14.7804	11.4302	10.3744	0	0	0.0453112	146.968	-525.761	42.575	172.889	0	37.052	36.1544	93.3639	1
2143	0	0	143	1	306.346	142.152	164.194	0	0	48.1176	22.028	-13.0445	189.684	2144.4	6954.17	13.0445	0	8.05677	11.0513	10.6641	0	0	0.0714967	153.854	-528.786	54.2247	166.397	0	54.3213	53.5589	134.341	1
2149	0	0	149	1	369.806	200.356	169.45	0	0	36.0516	-9.03394	140.227	283.743	2056.81	6885.57	-140.227	0	13.8512	10.9713	9.51499	0	0	0.0965618	133.469	-515.117	40.7675	204.686	0	37.9563	37.1589	92.5044	1
2153	0	0	153	1	290.717	143.398	147.319	0	0	67.2315	73.7154	89.2844	203.112	2125.29	7101.81	-89.2844	0	9.32675	11.492	10.2269	0	0	0.333312	187.139	-541.381	58.3936	166.824	0	53.6471	51.6888	126.001	1
2156	0	0	156	1	434.742	222.731	212.01	0	0	86.5416	59.057	212.396	315.404	2105.98	6817.48	-212.396	0	16.3183	10.7833	10.3225	0	0	0.0743123	160.975	-534.329	33.1582	224.549	0	35.3946	34.1531	107.147	1
2157	0	0	157	1	246.616	138.105	108.511	0	0	35.7194	36.4883	-30.8385	203.97	2854.42	7139.03	30.8385	0	8.54173	11.2963	9.46333	0	0	0.05274	137.021	-512.836	72.531	173.719	0	50.0471	48.4484	126.032	1
2158	0	0	158	1	308.088	164.867	143.221	0	0	48.3793	25.9987	-152.196	265.044	2144.14	6950.2	152.196	0	10.4846	11.6788	10.0523	0	0	0.214849	135.565	-519.735	53.747	160.917	0	38.4404	37.339	124.439	1
2159	0	0	159	1	375.233	186.268	188.965	0	0	56.4969	-20.459	36.3721	332.764	2136.02	6996.66	-36.3721	0	14.8157	11.1318	10.1579	0	0	0.186466	157.515	-532.364	40.5501	183.817	0	32.8525	32.3695	80.7487	1
2163	0	0	163	1	382.106	266.479	115.627	0	0	145.194	-2.46493	601.836	480.764	2047.33	6978.67	-601.836	0	37.1874	10.6619	10.3324	0	0	0.157233	131.394	-522.729	39.3728	205.844	0	37.7574	37.7828	196.485	1
2164	0	0	164	1	340.439	174.505	165.934	0	0	19.7074	118.904	-111.978	193.181	2770.77	7056.62	111.978	0	7.68337	11.2629	10.3872	0	0	0.113301	150.254	-521.985	46.6772	195.417	0	53.2856	50.8744	152.015	1
2165	0	0	165	1	402.866	198.838	204.028	0	0	72.1111	19.9268	274.332	389.141	2020.75	6856.61	-274.332	0	21.5339	11.8811	10.0847	0	0	0.213389	142.891	-527.468	37.1984	175.205	0	30.7996	29.8837	125.183	1
2166	0	0	166	1	339.612	189.942	149.67	0	0	-6.46173	5.99775	298.727	369.032	2099.32	6870.54	-298.727	0	21.2373	9.81159	9.30294	0	0	0.358943	159.741	-523.85	44.6834	225.617	0	30.0445	29.2526	116.997	1
2168	0	0	168	1	425.754	202.701	223.052	0	0	24.6152	98.0226	176.525	459.815	2167.9	6878.18	-176.525	0	23.0697	10.2077	9.21316	0	0	0.134189	168.499	-529.195	33.1698	248.898	0	24.8424	23.9417	65.8883	1
2173	0	0	173	1	342.968	178.761	164.207	0	0	81.5142	-14.8478	156.774	330.04	2011.35	6991.05	-156.774	0	16.3221	10.3413	9.08041	0	0	0.216157	114.301	-503.324	44.3165	206.125	0	32.8829	32.5641	81.9923	1
2175	0	0	175	1	443.022	305.886	137.136	0	0	48.5076	3.56957	659.41	644.992	2044.35	6972.63	-659.41	0	53.6814	9.82602	9.78693	0	0	0.170144	147.412	-529.117	31.5917	207.878	0	32.2279	31.0568	145.333	1
2180	0	0	180	1	316.212	207.439	108.772	0	0	1.17788	155.265	725.871	379.128	1992.02	7020.26	-725.871	0	35.291	10.1532	9.55189	0	0	0.451996	126.363	-513.036	49.863	136.588	0	55.6171	55.2855	230.332	1
2182	0	0	182	1	290.267	152.728	137.538	0	0	7.65976	101.328	132.122	233.402	2085.2	6874.87	-132.122	0	11.2355	10.6091	10.4837	0	0	0.174999	150.464	-521.931	57.8355	173.983	0	45.9518	44.5514	111.34	1
2183	0	0	183	1	393.49	191.701	201.788	0	0	97.0237	-6.62291	173.71	266.531	2095.5	6883.16	-173.71	0	13.3696	11.0508	10.7404	0	0	0.169234	132.657	-520.002	38.3429	167.098	0	41.027	39.9904	108.443	1
2184	0	0	184	1	267.763	118.989	148.774	0	0	37.5264	-27.2942	-15.4833	181.023	2055.33	7003.49	15.4833	0	7.77055	10.9363	9.611	0	0	0.202885	171.445	-535.108	64.1325	203.533	0	54.619	54.2691	136.026	1
2185	0	0	185	1	384.204	223.31	160.895	0	0	61.0336	44.8779	212.173	341.06	2131.49	6931.32	-212.173	0	17.693	11.9283	10.9976	0	0	0.282842	119.687	-516.513	40.3567	165.876	0	33.6646	32.8779	101.992	1
2186	0	0	186	1	311.065	149.791	161.274	0	0	-11.8772	75.846	203.433	268.233	2204.4	6900.35	-203.433	0	13.9396	11.7665	10.0069	0	0	0.336373	157.042	-527.173	53.0523	166.832	0	41.6243	39.6295	118.507	1
2189	0	0	189	1	391.299	196.241	195.058	0	0	45.6501	68.5717	94.6848	296.867	2146.87	6907.63	-94.6848	0	13.7286	10.5693	10.2003	0	0	0.0100899	140.029	-518.964	37.9787	156.055	0	36.8957	35.8075	88.3405	1
2190	0	0	190	1	282.826	161.674	121.152	0	0	64.0857	-30.5612	371.188	329.278	2128.43	6907.1	-371.188	0	20.2553	9.95636	8.86977	0	0	0.240818	120.392	-503.854	57.1973	209.785	0	35.6074	34.8182	172.592	1
2193	0	0	193	1	255.338	93.7086	161.629	0	0	64.9481	-7.02046	88.1007	209.074	2027.91	7182.54	-88.1007	0	9.69479	10.9336	9.73671	0	0	0.0881237	131.443	-511.052	68.8859	155.779	0	51.3381	48.6498	122.75	1
2194	0	0	194	1	303.778	148.195	155.584	0	0	-28.4087	136.461	-186.006	202.95	2121.27	7039.06	186.006	0	7.97463	10.2857	9.47459	0	0	0.104773	144.439	-512.34	52.7798	176.668	0	48.4464	46.5738	162.444	1
2196	0	0	196	1	343.648	165.555	178.093	0	0	30.2567	61.9571	166.567	198.239	2062.6	6914.24	-166.567	0	9.84866	10.3984	9.56022	0	0	0.216482	157.243	-519.187	44.6632	172.856	0	52.0329	50.9599	133.913	1
2197	0	0	197	1	284.671	157.3	127.37	0	0	48.1325	28.2117	282.189	225.681	2144.39	6848.33	-282.189	0	12.612	10.5254	9.84332	0	0	0.139435	129.497	-509.043	58.5737	136.419	0	47.6955	45.748	180.063	1
2198	0	0	198	1	377.938	157.863	220.075	0	0	-13.8781	26.3685	-284.845	239.597	2106.74	7049.49	284.845	0	9.44941	11.2012	9.75639	0	0	0.0484414	157.01	-524.547	39.9068	171.329	0	44.1187	41.6823	172.135	1
2201	0	0	201	1	306.443	170.486	135.957	0	0	94.3183	-7.87136	623.682	399.567	2098.2	7083.73	-623.682	0	31.7325	9.30597	9.41241	0	0	0.0337317	121.691	-508.183	51.0658	162.12	0	44.8546	43.2805	221.186	1
2206	0	0	206	1	306.749	163.272	143.477	0	0	49.6247	-3.77727	-64.0481	176.026	2242.56	6979.98	64.0481	0	7.2656	11.5648	10.3493	0	0	0.100123	133.927	-518.337	54.2998	165.986	0	56.8737	56.234	149.432	1
2208	0	0	208	1	340.395	185.041	155.354	0	0	20.2706	-7.95947	29.1475	215.517	1972.93	7183.48	-29.1475	0	9.54746	10.6076	9.83028	0	0	0.167377	148.544	-522.562	45.6594	175.301	0	49.1109	46.4672	120.176	1
2213	0	0	213	1	331.557	140.723	190.834	0	0	27.3115	80.1862	19.4399	180.51	2065.55	6995.67	-19.4399	0	7.82638	11.0764	9.90079	0	0	0.0755695	157.123	-525.055	47.8167	170.285	0	57.0824	56.2544	138.776	1
2220	0	0	220	1	362.821	197.618	165.203	0	0	24.9733	25.141	388.237	380.164	2067.89	6851.4	-388.237	0	23.78	9.16023	9.29453	0	0	0.208371	140.852	-509.414	40.3617	201.97	0	32.1551	30.9692	169.84	1
2221	0	0	221	1	381.557	224.183	157.375	0	0	3.88241	1.48842	245.857	412.671	2088.98	6875.05	-245.857	0	22.4589	10.8603	9.81115	0	0	0.180818	142.489	-522.805	39.2154	203.366	0	27.6565	26.7975	92.9784	1
2223	0	0	223	1	471.403	275.625	195.778	0	0	39.5237	87.7549	379.192	411.556	2053.34	6888.45	-379.192	0	25.4101	10.4222	9.14006	0	0	0.260043	148.154	-521.212	29.0929	219.199	0	30.3494	29.6021	152.367	1
2230	0	0	230	1	278.411	93.1638	185.247	0	0	39.5018	22.9886	121.434	158.722	2053.36	6953.21	-121.434	0	7.56693	11.0715	9.4842	0	0	0.139993	153.594	-523.319	60.6325	176.483	0	64.7649	64.0832	152.531	1
2232	0	0	232	1	378.455	219.814	158.641	0	0	40.297	54.5944	213.309	322.038	2052.56	6921.61	-213.309	0	16.7553	10.7731	10.2045	0	0	0.278386	129.195	-515.539	39.8753	171.389	0	34.1902	33.4323	104.618	1
2236	0	0	236	1	352.585	201.212	151.373	0	0	38.6054	-14.6708	177.968	422.691	2054.25	6891.21	-177.968	0	21.4189	10.9927	10.4464	0	0	0.268622	131.667	-521.616	44.3004	241.251	0	26.986	26.456	72.8029	1
2237	0	0	237	1	439.298	266.153	173.145	0	0	55.9388	48.2777	326.654	575.78	2036.92	6828.26	-326.654	0	33.5974	10.5226	9.52055	0	0	0.127854	154.58	-523.379	32.15	265.709	0	21.5828	21.249	88.8375	1
2239	0	0	239	1	457.211	227.445	229.766	0	0	50.9544	7.3188	145.577	471.574	2041.91	6869.22	-145.577	0	23.0308	10.5316	9.14768	0	0	0.27346	175.748	-537.932	30.3242	244.38	0	24.1892	23.6351	60.1593	1
2240	0	0	240	1	370.355	203.813	166.542	0	0	46.9327	-5.00678	187.255	278.386	2145.59	7080.87	-187.255	0	14.1961	11.5748	9.87785	0	0	0.0520486	123.967	-514.622	41.367	157.738	0	39.9761	38.9321	124.759	1
2244	0	0	244	1	304.252	159.864	144.388	0	0	34.6907	-5.82289	254.413	299.207	2058.17	6882.36	-254.413	0	16.3528	10.3129	10.3284	0	0	0.208664	150.575	-521.006	53.6184	181.006	0	36.215	35.3351	128.401	1
2249	0	0	249	1	408.487	239.73	168.757	0	0	28.6161	38.8815	132.416	312.399	2163.9	7036.98	-132.416	0	15.0419	11.3965	9.07046	0	0	0.178838	175.323	-532.582	35.5886	205.696	0	35.4189	34.5029	84.1419	1
2250	0	0	250	1	337.768	170.771	166.997	0	0	17.915	16.5719	190.726	299.211	2174.6	7059.29	-190.726	0	15.3256	11.1462	9.39692	0	0	0.159996	130.665	-515.433	46.1895	167.314	0	36.8504	35.7672	100.059	1
2252	0	0	252	1	309.815	151.61	158.205	0	0	-45.5828	65.8527	157.752	160.043	2138.44	7010.01	-157.752	0	8.01629	11.3221	9.60325	0	0	0.327689	153.99	-521.041	52.4875	140.573	0	64.2799	63.6809	159.417	1
2255	0	0	255	1	385.515	190.538	194.978	0	0	133.576	111.642	-76.2403	296.107	2058.94	6964.22	76.2403	0	11.9799	10.8668	9.62366	0	0	0.0612208	134.594	-514.297	38.544	190.586	0	34.5731	34.2463	94.7473	1
2256	0	0	256	1	470.407	300.187	170.22	0	0	111.905	37.3405	646.561	659.099	2080.61	6938.86	-646.561	0	53.633	8.932	9.33971	0	0	0.154857	122.763	-515.494	28.616	216.799	0	30.2709	29.3095	141.769	1
2258	0	0	258	1	317.144	194.094	123.05	0	0	17.8493	-1.08456	254.316	271.993	2174.67	6977.28	-254.316	0	14.8954	10.9729	9.82014	0	0	0.219651	135.122	-518.153	50.7008	190.086	0	40.2414	39.3408	138.179	1
2259	0	0	259	1	396.007	239.058	156.949	0	0	98.1926	41.9188	692.691	481.947	1994.67	6834.62	-692.691	0	41.5524	9.58617	9.20434	0	0	0.137065	157.579	-531.05	36.1293	192.536	0	43.3377	41.8872	188.746	1
2262	0	0	262	1	255.045	126.159	128.886	0	0	-58.7681	75.8898	-69.8505	146.448	2350.95	6800.65	69.8505	0	6.06239	11.275	10.4094	0	0	0.129444	117.05	-503.712	70.5598	165.806	0	67.632	66.359	177.14	1
2264	0	0	264	1	232.38	132.689	99.6909	0	0	-6.90348	30.2067	291.701	175.652	2498.4	7444.29	-291.701	0	10.0125	10.5059	9.15049	0	0	0.23702	146.636	-507.851	77.2013	149.303	0	60.2386	57.4775	227.741	1
2267	0	0	267	1	277.982	120.275	157.706	0	0	64.9669	-28.4934	133.126	186.933	2127.55	6905.03	-133.126	0	9.07646	10.5376	10.2039	0	0	0.229892	129.915	-509.385	61.0774	155.221	0	55.2944	54.2217	134.383	1
2278	0	0	278	1	284.316	123.735	160.582	0	0	-17.5563	-57.6866	182.24	173.669	2210.08	6834.57	-182.24	0	9.02219	11.0837	9.72477	0	0	0.223969	109.973	-499.843	59.1723	120.574	0	59.9155	56.7997	158.611	1
2279	0	0	279	1	337.286	150.019	187.267	0	0	59.4648	-8.14736	155.889	221.504	2133.06	6984.35	-155.889	0	10.9468	11.6825	10.4601	0	0	0.00453225	143.25	-523.931	47.6983	153.151	0	48.7122	48.7122	121.752	1
2282	0	0	282	1	287.711	153.399	134.312	0	0	32.8066	-4.42142	204.518	204.722	2060.05	6980.62	-204.518	0	10.6395	10.4676	8.69877	0	0	0.0673732	157.728	-516.73	56.1847	182.996	0	49.8252	49.9756	143.764	1
2290	0	0	290	1	262.322	108.377	153.944	0	0	92.897	4.36544	-63.745	154.362	2896.9	7370.48	63.745	0	6.35326	10.9816	9.54904	0	0	0.189009	144.553	-515.368	66.0238	174.569	0	65.2019	62.2234	167.08	1
2293	0	0	293	1	324.232	158.564	165.668	0	0	137.832	9.96536	-23.4949	159.245	2154.35	6966.23	23.4949	0	6.73503	10.4667	9.61149	0	0	0.0980579	145.994	-514.616	48.5027	154.427	0	61.2715	60.7526	153.514	1
2295	0	0	295	1	403.006	250.083	152.923	0	0	23.3929	1.35913	416.108	424.882	2069.47	6875.18	-416.108	0	27.4215	10.1413	9.96747	0	0	0.285794	149.867	-524.429	36.1008	205.242	0	32.0464	30.4145	181.417	1
2296	0	0	296	1	434.158	262.324	171.834	0	0	61.7289	-0.690003	327.27	370.128	2130.79	6877.23	-327.27	0	21.689	10.0721	9.83242	0	0	0.207221	152.921	-525.338	32.5928	212.924	0	30.9918	30.3062	131.23	1
2297	0	0	297	1	351.524	216.721	134.803	0	0	148.792	16.8759	596.704	579.034	2043.73	6859.66	-596.704	0	44.503	9.21006	9.0715	0	0	0.124693	151.004	-521.507	41.9781	229.046	0	31.0809	30.5309	164.699	1
2300	0	0	300	1	339.072	157.169	181.903	0	0	-27.7773	46.1691	238.735	200.569	2120.64	7029.69	-238.735	0	10.8697	10.5283	9.28385	0	0	0.111207	149.811	-518.384	45.3494	205.639	0	51.2993	50.7364	169.402	1
2306	0	0	306	1	290.682	163.215	127.467	0	0	25.4636	25.2568	228.437	192.663	2167.06	6950.94	-228.437	0	10.2282	10.5738	9.97356	0	0	0.0522287	134.971	-513.4	57.0733	153.828	0	54.0994	52.8573	173.684	1
2308	0	0	308	1	330.834	191.609	139.225	0	0	201.326	14.8777	706.293	360.273	1991.19	6961.32	-706.293	0	31.5971	9.34193	8.47537	0	0	0.0548539	137.754	-509.683	45.1344	176.615	0	54.9496	54.6744	234.111	1
2309	0	0	309	1	294.821	159.171	135.651	0	0	-2.98646	61.4874	72.4879	195.61	2095.85	6815.05	-72.4879	0	8.93412	10.5435	9.62375	0	0	0.156821	145.249	-509.682	55.4973	175.576	0	53.5639	51.2157	126.754	1
2312	0	0	312	1	259.904	144.559	115.346	0	0	85.6294	69.184	162.853	187.257	2007.23	6608.04	-162.853	0	9.21601	10.9082	9.98283	0	0	0.272738	141.616	-510.932	67.4802	180.9	0	57.3742	55.4011	146.031	1
2313	0	0	313	1	293.797	147.238	146.559	0	0	-4.45407	23.1135	163.934	162.051	2196.97	6953.09	-163.934	0	8.11009	10.9028	10.3468	0	0	0.232631	119.059	-508.266	57.0188	144.914	0	64.5167	62.6376	162.635	1
2316	0	0	316	1	364.294	221.615	142.679	0	0	1.36743	-17.498	99.1466	302.461	2091.49	6993.7	-99.1466	0	14.3133	10.5858	9.14354	0	0	0.159856	153.082	-519.326	41.0485	198.903	0	35.3625	34.8116	83.6752	1
2325	0	0	325	1	389.951	210.403	179.548	0	0	114.08	112.901	-196.11	195.518	2178.1	6962.96	196.11	0	7.61023	10.2999	9.30442	0	0	0.123466	140.386	-513.631	37.3886	171.311	0	49.8149	48.02	171.875	1
2333	0	0	333	1	274.825	125.179	149.646	0	0	18.55	47.7705	99.7803	187.628	2074.31	6828.77	-99.7803	0	8.76432	11.139	8.95563	0	0	0.0613697	153.503	-518.337	61.0919	170.255	0	55.621	53.4827	130.006	1
2334	0	0	334	1	376.486	221.036	155.451	0	0	29.1878	-3.76864	692.05	514.648	2063.67	6880.31	-692.05	0	44.7649	8.95991	9.85552	0	0	0.316921	125.972	-510.4	38.6502	219.1	0	40.4783	38.8667	177.953	1
2336	0	0	336	1	307.221	149.917	157.304	0	0	18.6211	56.2473	79.3147	148.564	2572.54	6919.95	-79.3147	0	6.80457	11.1051	9.6003	0	0	0.0710452	131.308	-509.568	52.9002	154.554	0	70.039	68.6514	167.941	1
2340	0	0	340	1	284.584	156.526	128.058	0	0	51.7151	60.848	224.444	230.184	2041.15	6915.35	-224.444	0	12.091	10.6256	9.16854	0	0	0.0534038	160.05	-520.633	57.8502	185.866	0	45.6995	44.6549	142.861	1
2342	0	0	342	1	451.652	268.744	182.908	0	0	21.5102	27.3309	231.861	355.517	2071.35	6948.87	-231.861	0	18.9487	10.33	8.45971	0	0	0.146828	141.941	-515.181	30.3623	224.776	0	30.6165	30.1205	97.1502	1
2343	0	0	343	1	316.116	134.683	181.433	0	0	-12.554	42.2334	120.314	237.196	2005.75	6834.31	-120.314	0	11.3712	10.3331	9.37723	0	0	0.0621331	127.007	-506.001	49.8753	178.793	0	44.3488	42.6681	105.011	1
2346	0	0	346	1	337.85	165.569	172.281	0	0	-48.7137	89.7254	119.841	211.951	2141.57	6886.47	-119.841	0	10.2248	9.70124	9.82203	0	0	0.207045	159.684	-520.574	45.3593	193.834	0	48.2961	46.7266	116.299	1
2347	0	0	347	1	294.845	149.22	145.625	0	0	35.808	4.12501	105.943	186.239	2057.05	6872.42	-105.943	0	8.78188	10.1964	10.2411	0	0	0.122542	145.766	-514.529	55.8201	154.489	0	55.362	54.0816	131.926	1
2356	0	0	356	1	272.222	176.059	96.1633	0	0	89.9112	-8.33939	13.2816	139.768	2102.61	6984.54	-13.2816	0	6.08405	11.1199	10.805	0	0	0.138227	113.566	-507.096	64.5104	132.208	0	73.3021	72.4589	177.107	1
2357	0	0	357	1	375.421	181.724	193.696	0	0	6.92593	51.6635	317.585	267.98	2085.93	7024.2	-317.585	0	15.6187	10.2303	9.30709	0	0	0.165224	146.52	-519.619	39.3003	166.719	0	40.6906	40.5626	167.007	1
2369	0	0	369	1	303.782	147.37	156.412	0	0	33.0767	46.672	-59.801	301.456	2159.44	6929.53	59.801	0	12.3694	10.7935	9.65846	0	0	0.14148	121.605	-508.655	53.5	152.253	0	34.3957	33.5618	91.0113	1
2373	0	0	373	1	245.649	102.694	142.954	0	0	38.3618	161.088	139.412	163.414	2752.12	7413.07	-139.412	0	7.90786	10.828	10.3269	0	0	0.117023	139.209	-514.979	73.7151	178.176	0	64.1288	61.4681	154.425	1
2379	0	0	379	1	371.651	210.129	161.521	0	0	86.4556	97.0757	223.121	251.538	2006.4	6879.12	-223.121	0	13.1441	10.3068	10.0566	0	0	0.234299	128.904	-512.876	40.4409	166.932	0	42.6599	41.2763	134.616	1
2380	0	0	380	1	332.464	146.735	185.729	0	0	50.6413	0.596706	318.667	217.004	2141.88	6975.6	-318.667	0	12.6206	10.3567	10.3152	0	0	0.111154	132.941	-512.2	47.393	160.142	0	49.6774	49.5914	210.109	1
2383	0	0	383	1	363.424	202.259	161.165	0	0	68.8697	65.7882	112.668	267.7	2023.99	7010.07	-112.668	0	12.5671	10.9957	9.88142	0	0	0.126491	131.224	-517.42	42.0533	171.476	0	40.8537	40.1868	96.3824	1
2384	0	0	384	1	329.683	163.509	166.174	0	0	73.8772	7.10329	391.113	310.102	2018.98	6869.44	-391.113	0	19.351	9.55704	9.45731	0	0	0.0410836	144.466	-512.676	46.4497	193.703	0	39.3273	37.8923	209.363	1
2385	0	0	385	1	280.877	177.982	102.895	0	0	2.07122	-4.10099	325.192	286.357	1991.13	6880.64	-325.192	0	16.9183	9.90886	9.99083	0	0	0.178978	122.905	-502.516	59.1324	167.376	0	38.4601	37.6085	163.329	1
2388	0	0	388	1	249.267	127.607	121.66	0	0	74.1945	139.992	-206.849	153.666	2118.33	6736.55	206.849	0	5.96159	10.4732	9.33392	0	0	0.0385878	136.024	-509.502	69.9769	161.763	0	63.6817	60.1727	225.331	1
2389	0	0	389	1	345.826	175.415	170.411	0	0	24.117	14.1309	72.8474	232.283	1969.08	6862.41	-72.8474	0	10.6274	10.9248	9.28778	0	0	0.0833233	169.712	-527.615	44.4468	206.389	0	45.1654	43.8001	107.262	1
2394	0	0	394	1	261.914	110.584	151.33	0	0	82.8752	6.68356	135.369	185.371	2707.6	7168.84	-135.369	0	8.94621	11.2147	9.44317	0	0	0.141939	132.816	-509.287	66.3173	158.227	0	58.3737	55.2205	136.169	1
2397	0	0	397	1	320.489	186.96	133.529	0	0	59.5109	26.7128	160.7	283.804	2133.01	6849.83	-160.7	0	14.0144	10.0596	9.04015	0	0	0.14498	120.074	-502.55	48.3459	158.07	0	37.3812	36.1948	94.8731	1
2399	0	0	399	1	375.392	212.759	162.633	0	0	59.7999	16.3567	283.581	310.261	2033.06	6860.18	-283.581	0	17.3595	10.5331	9.28192	0	0	0.105963	136.08	-514.072	39.4857	192.464	0	35.6274	34.7451	132.433	1
2403	0	0	403	1	413.292	192.056	221.236	0	0	12.6257	78.133	96.0204	253.322	2080.23	6997.73	-96.0204	0	11.7761	10.4016	9.38783	0	0	0.316042	147.872	-520.914	34.7085	162.945	0	41.8606	41.1839	98.7016	1
2407	0	0	407	1	361.118	210.67	150.448	0	0	122.444	42.9059	-12.8392	178.65	1970.42	6933.29	12.8392	0	7.56153	11.2662	10.1496	0	0	0.136436	185.902	-536.378	42.8283	171.219	0	56.9787	55.8159	140.645	1
2408	0	0	408	1	253.204	132.302	120.903	0	0	0.779179	74.1986	245.164	170.311	2191.74	7300.64	-245.164	0	9.21431	10.7671	9.73886	0	0	0.225781	149.406	-514.876	69.4922	175.952	0	63.0893	58.7379	207.982	1
2410	0	0	410	1	352.121	230.906	121.215	0	0	-56.6912	80.4443	226.487	289.677	2149.55	6895.76	-226.487	0	15.6218	10.9422	9.54705	0	0	0.139891	123.456	-509.629	43.5956	184.966	0	37.261	35.8942	117.65	1
2411	0	0	411	1	214.78	109.362	105.419	0	0	4.09955	75.1531	39.719	179.079	1889.44	7100.37	-39.719	0	7.92785	9.82493	9.70185	0	0	0.207873	129.637	-498.939	86.5155	169.699	0	57.8282	55.0589	138.576	1
2415	0	0	415	1	343.376	186.483	156.893	0	0	48.5465	12.3642	9.3595	241.582	1944.65	6864.18	-9.3595	0	10.4562	10.6734	9.64659	0	0	0.0575362	143.518	-515.688	45.0061	160.618	0	42.6032	41.7276	104.924	1
2419	0	0	419	1	367.524	182.985	184.539	0	0	89.8455	28.0751	391.281	353.646	2102.67	6948.13	-391.281	0	22.0056	10.0792	9.10536	0	0	0.365496	139.105	-516.986	40.1846	198.676	0	35.4997	34.4555	186.278	1
2420	0	0	420	1	349.742	169.824	179.918	0	0	41.2638	33.4297	79.6746	334.381	2151.26	6843.11	-79.6746	0	15.314	10.7911	10.1287	0	0	0.245068	108.054	-505.156	44.379	167.53	0	33.3964	32.0445	80.2691	1
2421	0	0	421	1	432.006	296.663	135.343	0	0	139.12	34.4253	689.922	588.574	2053.4	6842.11	-689.922	0	50.45	8.78044	8.6287	0	0	0.183914	121.881	-509.111	31.4929	179.963	0	35.1587	34.2201	154.56	1
2422	0	0	422	1	315.75	200.337	115.413	0	0	42.5103	19.7257	82.5614	170.345	2150.01	7056.13	-82.5614	0	7.83628	10.4585	10.0847	0	0	0.017697	141.488	-517.863	50.7965	177.91	0	60.8211	59.5536	143.502	1
2429	0	0	429	1	319.093	177.49	141.602	0	0	52.2976	-9.584	213.345	194.168	2140.22	7185.1	-213.345	0	10.1638	10.4405	9.38859	0	0	0.172787	132.143	-508.178	49.3411	172.349	0	53.9439	51.1426	162.008	1
2430	0	0	430	1	219.262	97.6777	121.584	0	0	120.276	-35.6723	-191.926	209.643	1972.58	6912.21	191.926	0	8.38756	9.68896	8.85195	0	0	0.141118	167.339	-512.26	81.8601	199.423	0	44.3542	43.1486	148.716	1
2434	0	0	434	1	315.665	153.65	162.016	0	0	76.8332	62.3485	322.659	266.818	2115.69	6913.85	-322.659	0	15.463	10.38	9.43877	0	0	0.287246	139.611	-513.141	50.0821	184.436	0	41.5476	40.5786	172.777	1
2435	0	0	435	1	310.803	154.503	156.3	0	0	44.2244	-6.75617	-25.5156	235.661	2048.64	6982.96	25.5156	0	9.98352	10.1591	9.95101	0	0	0.0972443	121.423	-506.872	51.4941	165.582	0	42.8043	42.6709	106.603	1
2437	0	0	437	1	334.521	204.689	129.831	0	0	66.8277	57.0858	284.2	252.934	2026.03	6819.45	-284.2	0	14.1061	10.4084	8.60731	0	0	0.110562	139.009	-508.07	45.4592	170.357	0	42.6468	41.5457	156.59	1
2442	0	0	442	1	373.019	182.665	190.354	0	0	51.3862	-7.70407	149.231	295.476	2141.13	6784.58	-149.231	0	14.5193	10.3879	9.68609	0	0	0.129274	144.131	-513.269	40.0275	158.144	0	36.748	35.9158	91.0357	1
2443	0	0	443	1	348.2	135.445	212.755	0	0	31.7405	24.9163	-39.6939	256.555	2160.78	6751.96	39.6939	0	10.7039	10.9764	9.7429	0	0	0.165645	131.735	-511.076	44.4665	168.779	0	40.9199	39.5384	103.426	1
2445	0	0	445	1	360.281	188.177	172.104	0	0	20.7649	-41.3906	256.208	188.248	2072.1	6818.27	-256.208	0	10.4008	10.3853	9.8192	0	0	0.138319	150.48	-516.044	42.0638	184.382	0	54.8359	53.2594	193.099	1
2448	0	0	448	1	327.465	187.25	140.216	0	0	-55.0036	30.2724	179.675	187.12	2147.86	6746.61	-179.675	0	9.63914	10.4613	9.62233	0	0	0.170834	142.857	-512.042	47.8462	191.324	0	55.3482	54.0784	146.83	1
2450	0	0	450	1	397.415	202.052	195.363	0	0	69.6012	17.9829	190.628	407.352	2122.92	6858.56	-190.628	0	20.7232	10.4167	8.79596	0	0	0.151832	165.888	-526.432	36.1823	210.293	0	27.423	26.602	75.7051	1
2451	0	0	451	1	357.967	195.05	162.917	0	0	25.762	2.62863	122.546	367.306	2166.76	6973.57	-122.546	0	17.6188	10.3564	8.90242	0	0	0.148272	127.855	-509.487	41.6735	222.75	0	29.8131	29.2982	71.3544	1
2455	0	0	455	1	292.301	121.605	170.696	0	0	8.1275	38.408	146.981	264.45	2084.73	6937.79	-146.981	0	12.9593	11.4223	9.24319	0	0	0.224942	157.811	-526.968	56.6388	198.115	0	40.9143	39.9751	99.281	1
2456	0	0	456	1	273.211	137.561	135.65	0	0	56.8191	4.14233	205.62	232.968	2135.7	6972.06	-205.62	0	12.0678	10.6237	9.72118	0	0	0.0982096	139.66	-516.13	62.0672	161.416	0	45.0479	44.9801	133.036	1
2464	0	0	464	1	297.271	150.578	146.693	0	0	54.5778	55.0368	228.924	239.408	2038.28	6821.5	-228.924	0	12.6329	9.83262	9.56793	0	0	0.147555	150.626	-515.344	54.022	174.607	0	43.5798	42.3974	141.236	1
2465	0	0	465	1	297.219	151.492	145.727	0	0	18.98	-2.72426	32.6244	242.766	2173.54	7078.58	-32.6244	0	10.7747	9.9714	8.97261	0	0	0.0937549	155.811	-518.516	53.4996	180.995	0	42.4354	40.8699	102.44	1
2469	0	0	469	1	338.068	139.152	198.915	0	0	10.0051	-43.0696	99.9755	213.237	2082.85	6919.61	-99.9755	0	10.1482	10.4627	9.76236	0	0	0.170586	136.545	-513.172	45.913	155.073	0	48.4041	47.221	114.645	1
2473	0	0	473	1	279.332	156.023	123.31	0	0	29.448	122.013	172.003	204.545	2063.41	6953.85	-172.003	0	10.2122	10.8819	10.0233	0	0	0.11659	137.537	-514.3	60.8423	161.309	0	51.3957	50.9221	134.254	1
2476	0	0	476	1	290.933	163.34	127.593	0	0	17.5581	6.2714	313.927	213.355	1975.64	6770.61	-313.927	0	12.4058	10.7878	10.0695	0	0	0.0514367	112.317	-500.861	57.3592	158.707	0	51.2331	51.1507	208.331	1
2478	0	0	478	1	436.491	236.087	200.404	0	0	-15.5956	-5.21969	355.436	466.346	2108.46	6881.76	-355.436	0	28.5374	9.49787	9.30708	0	0	0.227495	151.957	-524.012	31.7962	258.546	0	25.4493	24.9771	117.26	1
2479	0	0	479	1	356.236	198.795	157.441	0	0	76.6833	106.348	227.784	282.461	2016.18	6869.85	-227.784	0	14.8421	10.7032	9.92399	0	0	0.146463	148.993	-522.07	43.0393	172.152	0	38.7448	37.5401	123.398	1
2480	0	0	480	1	350.385	179.208	171.177	0	0	49.8859	-2.94136	164.638	211.937	2042.97	6879.48	-164.638	0	10.5629	10.4885	9.17226	0	0	0.234559	150.409	-513.77	43.2317	160.868	0	48.673	47.7598	123.887	1
2481	0	0	481	1	350.431	151.46	198.971	0	0	74.8432	28.998	-102.623	199.998	2914.96	7345.84	102.623	0	8.02936	10.468	9.13295	0	0	0.191419	157.296	-519.335	43.1749	174.524	0	49.9649	47.6128	139.75	1
2482	0	0	482	1	260.4	100.944	159.456	0	0	100.462	90.5525	-151.242	156.156	2590.36	7084.97	151.242	0	6.12535	11.4535	9.08117	0	0	0.0943645	155.119	-519.399	66.6078	200.698	0	62.1447	58.5394	212.68	1
2485	0	0	485	1	258.632	124.085	134.547	0	0	29.2164	4.53434	-114.411	156.618	1963.98	7170.99	114.411	0	6.30744	10.1527	9.72791	0	0	0.153601	138.579	-506.84	66.5007	132.196	0	61.6442	59.6206	182.291	1
2492	0	0	492	1	275.9	147.642	128.258	0	0	80.156	-20.9546	207.94	246.653	2112.36	6897.49	-207.94	0	12.8387	9.99712	9.96449	0	0	0.137916	126.752	-509.677	60.7349	173.28	0	42.279	41.2805	127.674	1
2495	0	0	495	1	253.505	118.684	134.821	0	0	42.1976	25.0306	-58.6428	143.275	2449.3	6951.17	58.6428	0	5.89921	10.9877	9.85721	0	0	0.110392	134.49	-508.698	69.8838	133.991	0	67.4149	67.8466	182.166	1
2496	0	0	496	1	301.216	172.875	128.341	0	0	-6.62925	10.4189	126.784	199.568	1900.17	6766.46	-126.784	0	9.65485	10.0973	9.74705	0	0	0.187992	146.405	-514.365	53.5151	165.368	0	51.9865	50.2761	122.861	1
2501	0	0	501	1	279.715	168.613	111.102	0	0	112.369	7.8335	-2.50543	141.492	1880.83	6769.05	2.50543	0	6.067	10.56	9.74999	0	0	0.0926886	126.252	-501.952	59.9771	153.873	0	70.2145	68.3789	169.865	1
2502	0	0	502	1	262.884	121.484	141.4	0	0	3.02772	45.6441	217.762	187.181	2089.83	6731.24	-217.762	0	9.85318	10.3486	10.726	0	0	0.177989	149.347	-519.136	66.6603	167.135	0	56.2034	55.9166	175.71	1
2503	0	0	503	1	287.022	128.729	158.293	0	0	64.3949	84.858	329.694	259.254	2128.13	6991	-329.694	0	15.1499	10.157	9.90025	0	0	0.186115	101.339	-493.277	57.5332	151.873	0	42.5644	42.4844	184.595	1
2505	0	0	505	1	252.051	142.933	109.119	0	0	-3.10623	-6.65076	-216.83	182.492	2195.63	6982.85	216.83	0	7.24654	10.7451	10.2151	0	0	0.0532774	150.916	-520.907	70.6871	166.178	0	54.5796	52.1429	187.945	1
2508	0	0	508	1	355.425	155.359	200.066	0	0	85.2407	27.7081	57.0511	213.993	2206.94	6948.49	-57.0511	0	9.58864	10.408	9.67372	0	0	0.141275	179.196	-533.744	42.7506	183.856	0	49.1191	47.5476	116.631	1
2510	0	0	510	1	418.297	265.546	152.751	0	0	92.9768	48.5314	447.25	407.902	2099.54	6828.01	-447.25	0	26.8923	10.2627	9.5017	0	0	0.182442	155.671	-529.662	34.1511	193.715	0	36.5801	33.2115	214.287	1
2511	0	0	511	1	337.482	170.172	167.31	0	0	98.5183	69.3263	146.877	253.027	1994.34	6807.21	-146.877	0	12.2556	11.296	9.63171	0	0	0.0873836	127.642	-517.468	46.5827	179.836	0	43.3912	42.0664	104.991	1
2519	0	0	519	1	266.197	137.559	128.639	0	0	55.1448	24.2654	176.588	171.889	1938.06	6951.93	-176.588	0	8.62785	10.7738	9.58245	0	0	0.188053	147.214	-514.308	64.4217	154.736	0	60.4812	59.4404	182.3	1
2522	0	0	522	1	269.818	164.488	105.33	0	0	21.8979	45.0282	278.299	250.682	2070.96	6931.17	-278.299	0	13.9931	11.2629	10.0749	0	0	0.088583	136.051	-517.66	64.512	162.519	0	43.8273	42.8614	162.795	1
2523	0	0	523	1	398.63	221.31	177.32	0	0	80.47	52.9657	390.04	423.369	2112.05	6923.23	-390.04	0	26.3008	9.57099	9.00121	0	0	0.305187	157.385	-523.945	35.6765	227.692	0	29.9302	28.8141	156.604	1
2524	0	0	524	1	246.427	124.99	121.436	0	0	80.7023	9.87848	253.131	223.173	2111.82	6767	-253.131	0	12.0928	10.269	10.0574	0	0	0.236297	126.958	-507.525	72.0404	168.559	0	47.9442	47.1712	167.097	1
2534	0	0	534	1	293.517	164.194	129.323	0	0	41.7115	-26.2863	176.478	208.704	2051.15	6803.17	-176.478	0	10.5814	10.8909	10.1662	0	0	0.112932	126.05	-507.434	56.8708	166.527	0	50.3934	49.6146	133.618	1
2535	0	0	535	1	292.167	174.913	117.253	0	0	80.2252	30.0159	383.534	271.336	2012.63	6846.52	-383.534	0	16.7596	11.3943	10.2869	0	0	0.195005	97.4692	-498.896	57.9457	150.264	0	46.2008	44.4072	237.371	1
2536	0	0	536	1	436.257	260.755	175.501	0	0	44.9893	63.8042	693.436	595.919	2047.87	7012.06	-693.436	0	51.8639	9.86557	9.04893	0	0	0.386136	129.161	-516.531	31.8665	197.5	0	35.9593	35.1402	155.116	1
2537	0	0	537	1	280.378	179.799	100.579	0	0	83.2559	-0.751909	213.714	196.278	2009.6	6976.95	-213.714	0	10.2361	12.027	9.98535	0	0	0.0934303	147.372	-524.143	61.8059	159.642	0	55.3096	54.7482	163.292	1
2542	0	0	542	1	348.018	196.648	151.37	0	0	76.8906	17.9555	259.339	259.104	2115.63	6958.24	-259.339	0	14.1183	10.604	10.0412	0	0	0.106535	127.141	-511.127	44.462	148.083	0	41.7022	41.1674	148.302	1
2546	0	0	546	1	374.737	198.334	176.403	0	0	45.3765	-46.1661	166.542	288.164	2047.48	6922.71	-166.542	0	14.5338	10.6115	9.06022	0	0	0.145189	128.906	-510.598	39.4633	178.562	0	36.6424	36.1223	94.0189	1
2548	0	0	548	1	351.43	169.818	181.612	0	0	39.0694	82.0892	139.968	312.786	2053.79	6894.11	-139.968	0	15.1035	10.4558	9.15791	0	0	0.15474	143.937	-514.332	43.02	173.398	0	34.5559	33.733	84.442	1
2549	0	0	549	1	251.658	116.067	135.59	0	0	81.5256	8.64601	-16.0547	177.364	2011.33	6768.23	16.0547	0	7.52477	11.5346	9.55629	0	0	0.0654742	121.103	-504.346	70.9174	166.407	0	56.7845	55.9125	142.661	1
2555	0	0	555	1	324.586	143.775	180.811	0	0	17.6374	-82.0122	127.97	187.209	2075.22	6858.89	-127.97	0	9.24384	11.0572	10.2033	0	0	0.250073	125.661	-509.506	49.5338	154.672	0	55.1879	53.889	132.171	1
2569	0	0	569	1	298.067	184.464	113.603	0	0	15.0393	14.7976	232.85	147.956	2077.82	7160.72	-232.85	0	7.91439	9.87279	9.05049	0	0	0.0762478	207.113	-532.233	53.2743	196.951	0	68.3011	64.3631	221.651	1
2570	0	0	570	1	324.387	204.785	119.602	0	0	89.4939	-33.8855	264.45	167.427	2202.69	7109.75	-264.45	0	9.24026	10.8753	9.51917	0	0	0.108472	121.382	-500.971	48.7412	119.207	0	63.8579	60.1851	221.53	1
2573	0	0	573	1	297.715	162.365	135.351	0	0	33.2142	-20.5412	-74.7699	217.508	2159.31	6996.74	74.7699	0	8.97678	11.0376	9.12733	0	0	0.139675	152.466	-520.768	54.6585	183.49	0	44.5975	43.9906	122.576	1
2579	0	0	579	1	412.844	220.312	192.531	0	0	33.5964	36.6017	-277.609	202.32	2358.24	7039.26	277.609	0	7.9093	11.0851	10.1211	0	0	0.243248	123.554	-510.712	35.5782	170.984	0	51.171	49.0209	197.527	1
2583	0	0	583	1	293.735	161.207	132.527	0	0	90.6749	20.3455	-10.6625	188.359	2002.19	6955.85	10.6625	0	8.00436	10.7406	10.0882	0	0	0.0994129	153.977	-523.639	56.5534	181.729	0	53.9954	53.0619	132.152	1
2585	0	0	585	1	283.487	182.2	101.287	0	0	43.1388	52.8323	388.696	331.675	2049.72	6823.71	-388.696	0	20.6685	9.47749	9.18904	0	0	0.191394	126.649	-505.223	56.8508	234.855	0	36.6782	35.2765	194.194	1
2596	0	0	596	1	229.262	136.313	92.9488	0	0	60.1606	-10.0084	218.867	184.348	2531	7085.87	-218.867	0	9.69588	10.1663	10.0362	0	0	0.108534	138.122	-513.125	79.852	171.242	0	56.0907	54.7444	176.585	1
2597	0	0	597	1	384.646	202.631	182.015	0	0	4.56848	101.675	-0.694061	223.942	1988.63	7073.85	0.694061	0	9.57584	10.3325	9.98529	0	0	0.218621	144.379	-514.001	38.5703	174.155	0	46.7761	45.6447	114.13	1
2599	0	0	599	1	276.063	141.554	134.509	0	0	41.7015	29.2368	158.186	215.459	2150.82	6946.96	-158.186	0	10.6303	9.85954	9.91491	0	0	0.0969002	131.919	-511.069	60.4423	146.775	0	47.7491	47.1604	122.001	1
2601	0	0	601	1	315.516	200.69	114.826	0	0	50.8733	83.1235	172.089	253.407	2141.65	6992.74	-172.089	0	12.6137	10.7226	9.9795	0	0	0.0828654	138.249	-515.306	50.9963	129.32	0	42.2449	42.0641	110.734	1
2603	0	0	603	1	318.76	162.139	156.62	0	0	28.3232	26.5802	226.721	160.634	2263.86	7049.28	-226.721	0	8.50772	10.0003	10.213	0	0	0.0778848	132.539	-508.503	49.8104	141.681	0	64.9834	60.7289	204.986	1
2612	0	0	612	1	285.201	113.487	171.714	0	0	53.476	22.589	152.373	189.087	2039.38	6853.95	-152.373	0	9.27203	10.6324	9.50831	0	0	0.0774327	139.013	-510.857	58.1193	147.749	0	54.7825	53.4208	135.65	1
2613	0	0	613	1	337.286	156.668	180.618	0	0	22.4722	32.1491	238.117	233.629	2070.39	6844.39	-238.117	0	12.5241	10.6354	10.0561	0	0	0.185688	109.534	-499.915	46.4664	154.115	0	45.5825	44.0529	151.63	1
2616	0	0	616	1	356.913	182.801	174.112	0	0	87.2849	53.9391	117.47	229.531	2105.24	6922.26	-117.47	0	10.8249	10.4329	10.1226	0	0	0.200952	149.196	-523.173	42.8817	186.796	0	46.3847	45.1887	110.771	1
2617	0	0	617	1	351.92	229.936	121.984	0	0	63.1308	58.4557	343.843	355.491	2129.39	6917.74	-343.843	0	21.087	9.46185	9.60208	0	0	0.0314968	101.599	-494.915	42.5356	212.637	0	32.0826	31.3734	145.005	1
2621	0	0	621	1	286.763	140.613	146.15	0	0	-15.7613	44.4191	52.4771	215.682	2008.96	6931.78	-52.4771	0	9.72025	10.6754	9.52114	0	0	0.0808308	129.701	-506.388	57.7359	165.528	0	48.1143	46.4904	114.909	1
2629	0	0	629	1	322.76	176.56	146.2	0	0	44.4827	91.891	95.6993	251.503	2048.38	6784.65	-95.6993	0	11.6304	11.1035	9.46305	0	0	0.148827	163.218	-521.828	49.2262	176.141	0	42.9743	42.1632	101.626	1
2635	0	0	635	1	262.82	130.773	132.048	0	0	-20.7261	-24.1631	22.9783	146.218	2113.59	6900.7	-22.9783	0	6.52048	11.1512	9.55498	0	0	0.172132	145.281	-513.898	66.0766	172.792	0	67.9864	65.8247	165.925	1
2636	0	0	636	1	340.319	190.061	150.258	0	0	105.274	27.0843	-116.305	160.292	1987.59	7048.78	116.305	0	6.4075	10.6982	10.0771	0	0	0.0664769	148.077	-518.56	45.9646	158.5	0	60.6967	60.0318	179.057	1
2640	0	0	640	1	338.915	162.714	176.201	0	0	75.5872	137.453	45.6151	177.828	2017.27	6838.75	-45.6151	0	7.84774	10.627	9.5061	0	0	0.189961	168.397	-528.945	45.6597	177.381	0	57.8173	55.8624	139.492	1
2643	0	0	643	1	302.889	148.842	154.047	0	0	76.5258	3.46993	-147.314	149.862	2115.99	6972.73	147.314	0	5.96099	10.7896	10.0216	0	0	0.0445667	150.209	-518.509	54.1257	151.391	0	63.8466	62.5452	202.154	1
2645	0	0	645	1	333.305	178.689	154.615	0	0	47.5753	63.0245	-5.21615	183.886	2045.28	6913.18	5.21615	0	7.8126	10.9089	8.95481	0	0	0.0770809	149.29	-517.55	46.4268	157.457	0	53.7929	52.5339	134.886	1
2651	0	0	651	1	369.068	188.037	181.031	0	0	78.9224	18.77	246.327	276.362	2113.6	7057.09	-246.327	0	14.8574	10.7415	10.3054	0	0	0.120384	148.548	-526.088	41.3173	172.739	0	39.6945	39.0092	135.291	1
2652	0	0	652	1	245.756	118.606	127.15	0	0	19.6171	28.5475	361.464	256.114	2073.24	6847.99	-361.464	0	15.5955	11.5083	10.2947	0	0	0.187848	111.777	-507.555	74.678	160.435	0	46.3111	45.0026	219.926	1
2655	0	0	655	1	217.094	125.735	91.3583	0	0	11.6511	-16.9304	-84.5274	135.796	1881.89	6694.15	84.5274	0	5.58508	11.2676	9.93764	0	0	0.143915	146.796	-518.137	88.5701	174.615	0	71.1976	69.3058	193.904	1
2659	0	0	659	1	290.436	143.577	146.859	0	0	6.7002	19.2575	132.128	161.725	2086.16	6757.62	-132.128	0	7.83262	10.7923	10.0268	0	0	0.0518822	126.01	-507.511	57.4524	176.938	0	64.7924	63.9494	153.598	1
2661	0	0	661	1	363.044	168.462	194.582	0	0	40.0909	10.8554	106.224	247.91	2152.43	6965.34	-106.224	0	11.6732	10.931	10.1788	0	0	0.10876	142.891	-524.513	42.2993	167.523	0	43.3455	42.8407	102.919	1
2662	0	0	662	1	347.088	209.782	137.307	0	0	80.0202	25.4042	230.853	285.03	2112.5	6950.8	-230.853	0	15.0726	10.6436	10.3514	0	0	0.180046	162.082	-530.041	44.9162	175.068	0	38.206	37.5982	124.646	1
2665	0	0	665	1	318.067	214.096	103.971	0	0	40.0555	-50.6611	604.8	413.036	2052.8	6927.2	-604.8	0	32.4791	9.2604	9.55141	0	0	0.0439172	140.317	-514.274	48.5983	174.492	0	41.7449	41.025	216.29	1
2671	0	0	671	1	342.424	212.907	129.517	0	0	32.3751	48.8092	59.5502	239.974	2160.15	6927.39	-59.5502	0	10.7869	10.5306	8.60885	0	0	0.0581124	147.777	-516.206	44.1293	165.329	0	43.134	41.7754	103.917	1
2672	0	0	672	1	233.865	106.155	127.71	0	0	0.363769	44.1568	-135.309	198.861	1893.18	6633.06	135.309	0	7.9174	10.9024	9.57464	0	0	0.0956486	138.187	-510.926	77.9679	189.516	0	49.9223	47.6606	152.885	1
2673	0	0	673	1	363.157	205.917	157.24	0	0	93.7813	34.7367	82.7031	228.219	2098.74	7041.12	-82.7031	0	10.4465	10.0685	8.21424	0	0	0.107705	194.688	-533.742	40.1133	192.983	0	44.9667	43.9229	106.128	1
2674	0	0	674	1	285.638	147.503	138.136	0	0	22.1332	4.24482	220.8	179.097	2170.39	7071.62	-220.8	0	9.46492	10.7267	9.27776	0	0	0.154383	124.082	-504.881	57.8035	159.362	0	57.9958	56.3552	176.587	1
2677	0	0	677	1	324.761	188.28	136.48	0	0	58.4988	12.9206	100.073	209.852	2134.02	6963.28	-100.073	0	9.80444	10.8232	9.75944	0	0	0.073895	130.111	-510.044	48.855	147.516	0	49.9748	49.5189	118.267	1
2679	0	0	679	1	451.605	229.794	221.811	0	0	111.163	55.5098	85.5991	259.72	2081.36	7020.35	-85.5991	0	11.8934	10.3407	8.84449	0	0	0.128341	164.712	-522.699	30.5738	178.662	0	40.7062	39.851	96.3253	1
2681	0	0	681	1	346.69	161.009	185.681	0	0	41.678	13.6708	99.4106	200.94	2150.84	6862.87	-99.4106	0	9.39624	10.4616	9.41107	0	0	0.187609	141.827	-513.585	44.0483	171.017	0	51.7395	50.0165	122.198	1
2683	0	0	683	1	357.996	183.628	174.368	0	0	74.9825	61.1643	-13.8119	241.527	2117.54	6915.04	13.8119	0	10.1824	10.2912	9.29118	0	0	0.0722596	130.138	-508.551	41.9397	185.999	0	42.144	41.0072	105.684	1
2687	0	0	687	1	354.058	178.237	175.821	0	0	11.7721	-9.56983	141.104	191.409	2081.09	6786.45	-141.104	0	9.3876	10.8681	10.2166	0	0	0.146876	124.563	-509.405	43.7654	136.425	0	55.1409	54.1261	133.481	1
2688	0	0	688	1	345.315	165.356	179.959	0	0	113.272	22.2254	26.9921	219.383	2876.53	7452.27	-26.9921	0	9.5992	11.0022	9.45669	0	0	0.0833113	139.638	-515.71	44.7467	159.614	0	48.3929	46.4805	115.987	1
2692	0	0	692	1	305.895	122.981	182.914	0	0	88.154	31.7925	43.7455	167.422	2602.67	7243.39	-43.7455	0	7.41305	10.9761	10.1988	0	0	0.0944835	166.469	-533.755	53.7589	195.79	0	63.7869	60.6061	148.436	1
2696	0	0	696	1	305.91	167.903	138.007	0	0	-1.77243	-40.403	49.6668	191.445	2194.29	7016.6	-49.6668	0	8.7313	10.2073	10.6357	0	0	0.105841	142.981	-517.988	53.4168	146.605	0	54.1877	52.452	128.337	1
2707	0	0	707	1	327.691	217.547	110.144	0	0	78.83	-60.5152	663.687	370.996	2113.69	7036.72	-663.687	0	31.0763	9.14019	10.0395	0	0	0.181992	135.391	-513.048	46.9697	170.531	0	50.8487	49.1536	230.011	1
2710	0	0	710	1	281.663	131.626	150.037	0	0	10.7344	77.3815	53.6295	181.89	1982.47	6799.16	-53.6295	0	8.13945	10.7544	9.5482	0	0	0.10666	128.857	-509.893	59.3536	172.953	0	56.9034	55.0504	135.512	1
2713	0	0	713	1	316.66	151.152	165.508	0	0	77.0816	91.6952	149.373	174.887	1916.12	6884.5	-149.373	0	8.49112	10.3005	9.51149	0	0	0.117303	143.88	-516.469	49.8634	192.858	0	58.9193	57.3985	144.01	1
2713	0	0	713	1	344.089	137.32	206.769	0	0	62.8333	63.7931	125.059	202.22	2627.99	7211.39	-125.059	0	9.61057	10.5411	9.23605	0	0	0.257791	156.239	-520.025	44.4128	153.38	0	52.836	50.5891	122.348	1
2715	0	0	715	1	247.388	114.645	132.743	0	0	126.469	95.6154	-179.416	146.345	1966.39	6880.58	179.416	0	5.72055	11.0125	9.3909	0	0	0.146026	167.771	-523.915	71.6547	185.549	0	64.3365	62.5783	220.546	1
2716	0	0	716	1	283.108	157.145	125.963	0	0	65.8875	22.1093	-3.22741	192.59	2126.63	6954.09	3.22741	0	8.23139	11.3236	9.92185	0	0	0.0342512	99.1763	-497.72	60.0669	128.664	0	53.1335	52.2609	132.105	1
2722	0	0	722	1	326.524	166.331	160.193	0	0	111.237	61.5479	262.107	173.163	2081.28	6615.67	-262.107	0	9.41437	10.9021	10.8182	0	0	0.10116	132.508	-513.378	49.5626	155.401	0	63.5659	60.3609	228.352	1
2723	0	0	723	1	322.199	188.569	133.63	0	0	144.96	110.755	39.0345	169.166	2346.54	6965.11	-39.0345	0	7.43812	10.4994	9.15634	0	0	0.17817	149.337	-511.525	48.5015	156.411	0	60.3095	58.709	144.211	1
2727	0	0	727	1	317.36	170.701	146.659	0	0	86.4914	-21.9187	35.4278	190.691	2305.35	6998.12	-35.4278	0	8.476	10.3848	9.49073	0	0	0.179692	149.373	-514.262	49.7683	168.443	0	54.0254	51.9534	127.748	1
2728	0	0	728	1	310.931	146.283	164.649	0	0	137.452	90.9764	92.7992	231.477	2154.73	6885.22	-92.7992	0	10.6601	9.80458	9.54385	0	0	0.0459414	129.792	-506.503	50.6891	133.49	0	45.1859	43.7762	107.758	1
2729	0	0	729	1	298.969	136.153	162.816	0	0	66.0333	-22.5178	286.871	228.125	2226.15	7098.38	-286.871	0	12.871	10.3861	8.46451	0	0	0.216827	155.274	-519.287	52.8823	203.371	0	47.5172	45.0541	171.534	1
2732	0	0	732	1	299.593	142.82	156.773	0	0	61.8016	53.8813	-39.3044	188.806	1931.4	6822.66	39.3044	0	7.82656	10.6882	10.3461	0	0	0.102222	128.533	-510.517	55.2258	161.892	0	53.4787	52.3398	134.334	1
2735	0	0	735	1	268.34	145.491	122.849	0	0	-10.6222	-38.3732	157.404	238.819	2103.48	6815.25	-157.404	0	12.0287	9.98177	8.95945	0	0	0.112899	185.606	-526.28	61.7617	193.105	0	43.0223	41.667	107.642	1
2739	0	0	739	1	301.836	157.434	144.402	0	0	-6.30401	115.223	286.157	202.218	2099.16	6960.64	-286.157	0	11.4448	10.7513	9.82498	0	0	0.221379	159.721	-528.38	54.1318	184.395	0	52.3705	51.7602	200.18	1
2746	0	0	746	1	371.117	189.445	181.672	0	0	74.1155	60.8629	150.938	290.668	2816.02	7214.32	-150.938	0	14.1551	9.71284	8.75071	0	0	0.139544	160.933	-520.507	39.1468	181.6	0	36.5322	35.0117	92.0991	1
2747	0	0	747	1	251.712	132.967	118.746	0	0	6.33951	-31.5498	224.186	194.864	1986.86	7107.41	-224.186	0	10.4304	10.5534	9.42945	0	0	0.134137	129.288	-507.014	69.2706	169.546	0	54.2512	51.4308	168.164	1
2750	0	0	750	1	353.749	199.789	153.96	0	0	102.471	-11.3791	707.987	386.354	1990.39	6887.92	-707.987	0	33.9564	9.21692	9.96068	0	0	0.17214	133.623	-509.588	42.3163	192.337	0	53.5891	52.122	232.52	1
2754	0	0	754	1	269.871	148.663	121.209	0	0	23.8934	23.945	91.1918	136.309	2168.63	6952.26	-91.1918	0	6.33054	11.1754	9.89247	0	0	0.0600096	144.031	-515.59	64.1211	158.527	0	75.6732	74.0735	176.377	1
2755	0	0	755	1	263.959	156.227	107.731	0	0	67.9952	-5.99787	-166.473	168.66	1925.2	7181.52	166.473	0	6.69798	10.8455	9.24065	0	0	0.151294	185.981	-537.308	64.7868	215.778	0	57.3825	54.538	192.464	1
2772	0	0	772	1	328.656	174.588	154.068	0	0	20.0883	54.7708	47.1389	214.873	1973.11	6921.43	-47.1389	0	9.56491	10.467	9.34948	0	0	0.223342	156.694	-520.59	47.3504	163.717	0	47.9822	46.4987	115.007	1
2773	0	0	773	1	388.054	217.302	170.752	0	0	42.129	-21.1756	222.453	301.394	2150.39	6997.38	-222.453	0	15.9751	10.4229	9.92903	0	0	0.0474803	139.3	-517.305	38.1343	157.794	0	35.7089	35.4062	112.705	1
2778	0	0	778	1	401.62	230.862	170.758	0	0	245.544	-129.1	-493.729	308.715	1946.98	7105.3	493.729	0	14.087	10.2404	8.95098	0	0	0.186134	140.58	-517.774	35.6823	220.625	0	39.6293	40.2253	150.163	1
2784	0	0	784	1	295.534	130.77	164.763	0	0	57.0409	64.2533	-207.419	196.169	1836.5	6712.63	207.419	0	7.63716	10.3643	9.26875	0	0	0.253346	181.334	-534.165	54.6965	229.744	0	50.3732	48.0185	172.576	1
2787	0	0	787	1	307.306	168.019	139.287	0	0	77.349	95.3772	189.679	205.362	2115.17	6980.48	-189.679	0	10.3784	10.4087	9.32519	0	0	0.12461	139.029	-511.229	51.894	166.177	0	50.4417	50.4146	139.082	1
2791	0	0	791	1	316.883	167.381	149.503	0	0	97.468	-36.0914	121.214	217.715	1995.39	6812.97	-121.214	0	10.4614	10.4939	9.90202	0	0	0.217594	127.148	-507.34	50.3933	164.722	0	48.3408	46.9241	114.637	1
2793	0	0	793	1	297.591	144.92	152.671	0	0	-8.91959	77.7582	91.5544	212.18	1902.46	6998.1	-91.5544	0	9.86339	9.66688	9.51682	0	0	0.17383	181.115	-531.607	53.7012	193.062	0	48.5952	47.6259	114.388	1
2796	0	0	796	1	304.919	204.84	100.08	0	0	86.0383	93.8851	291.372	223.383	2106.48	6882.31	-291.372	0	12.5233	11.1999	9.13745	0	0	0.0628025	146.302	-517.706	53.0208	187.666	0	49.1026	47.5567	183.384	1
2807	0	0	807	1	355.277	191.952	163.324	0	0	1.10318	38.5473	152.488	202.7	2091.76	6837.99	-152.488	0	10.0008	10.2804	10.2946	0	0	0.0321631	126.635	-506.206	43.1696	162.426	0	51.5927	49.7216	129.23	1
2812	0	0	812	1	341.459	158.513	182.946	0	0	3.95042	23.6996	221.146	239.936	1989.25	6852.84	-221.146	0	12.697	9.5549	9.52026	0	0	0.226715	172.666	-527.865	44.3266	239.521	0	43.0024	41.4598	135.176	1
2815	0	0	815	1	305.92	142.68	163.24	0	0	49.1127	26.3129	-46.6933	199.448	2143.41	7049.55	46.6933	0	8.26783	10.0287	8.96163	0	0	0.149923	147.018	-511.62	51.441	155.592	0	48.7335	47.9462	125.956	1
2824	0	0	824	1	256.891	127.27	129.621	0	0	-53.7185	33.5887	-172.043	163.866	2644.88	7141.93	172.043	0	6.55684	10.1013	9.29111	0	0	0.237267	156.904	-517.615	66.405	179.879	0	58.8775	54.4002	189.353	1
2831	0	0	831	1	312.244	191.845	120.4	0	0	68.2915	1.82512	-159.693	169.074	2124.23	7074.04	159.693	0	6.70947	10.2844	8.85963	0	0	0.0822106	157.154	-519.601	50.1356	190.787	0	55.3765	54.0761	183.363	1
2834	0	0	834	1	308.599	155.079	153.52	0	0	89.8728	37.8793	-0.633533	207.683	2002.99	7237.3	0.633533	0	8.86693	10.2384	9.33163	0	0	0.0465768	119.166	-498.106	51.431	161.445	0	49.6151	47.0038	123.83	1
2843	0	0	843	1	382.452	178.557	203.895	0	0	76.1803	20.887	31.7822	260.591	2116.34	6855.65	-31.7822	0	11.4473	10.2893	9.2492	0	0	0.0659735	148.761	-517.769	38.329	143.118	0	40.1157	38.6972	98.5517	1
2847	0	0	847	1	257.251	129.76	127.492	0	0	51.4746	10.8457	-65.3913	142.108	2141.05	7065.01	65.3913	0	5.84039	11.0234	9.54815	0	0	0.218922	145.197	-513.472	67.9697	188.49	0	67.7841	66.8753	181.828	1
2855	0	0	855	1	236.654	128.856	107.798	0	0	93.6397	-13.7352	150.088	224.608	2098.88	6790.62	-150.088	0	11.0302	11.1009	9.7763	0	0	0.0919008	125.032	-504.177	77.3255	128.575	0	47.935	46.8743	117.026	1
2856	0	0	856	1	260.041	129.113	130.929	0	0	66.2695	19.686	132.994	213.453	2026.59	7155.83	-132.994	0	10.2668	10.1713	8.88806	0	0	0.0945887	165.366	-525.502	64.7325	210.253	0	49.3964	46.7664	118.864	1
2857	0	0	857	1	289.037	175.513	113.523	0	0	44.9256	26.4222	191.146	203.874	2047.93	6750.46	-191.146	0	10.392	10.1403	8.98565	0	0	0.0699496	164.932	-521.691	55.8314	187.931	0	50.4594	50.7381	139.244	1
2858	0	0	858	1	289.246	128.328	160.919	0	0	28.4903	-31.3536	-36.5282	194.314	2263.69	6907.89	36.5282	0	8.23794	10.2386	8.7551	0	0	0.278125	136.391	-504.562	55.592	204.379	0	49.7808	48.7118	125.377	1
2861	0	0	861	1	316.793	153.008	163.785	0	0	64.3238	100.442	190.86	235.913	2128.2	6975.42	-190.86	0	11.9489	9.48244	9.55637	0	0	0.00857525	130.481	-507.815	49.0921	189.895	0	43.3666	43.3525	123.057	1
2867	0	0	867	1	249.2	146.352	102.848	0	0	22.7019	30.9656	-102.992	164.809	2767.78	7244.21	102.992	0	6.63484	10.6904	9.46726	0	0	0.087577	118.599	-501.487	70.5521	144.394	0	59.3944	56.7083	165.474	1
2876	0	0	876	1	314.761	148.407	166.353	0	0	-22.3346	46.4018	42.4993	185.669	2115.19	7029.46	-42.4993	0	8.30633	10.3512	9.03392	0	0	0.210156	179.54	-528.546	49.8297	200.635	0	54.277	52.8967	130.561	1
2882	0	0	882	1	296.968	157.011	139.957	0	0	32.8828	21.2252	179.743	200.935	2059.98	6755.66	-179.743	0	10.1491	10.4897	9.58767	0	0	0.0674816	156.522	-519.853	54.8333	160.109	0	51.9087	52.0152	137.982	1
2884	0	0	884	1	300.948	176.905	124.044	0	0	54.1093	43.3009	-79.8285	191.688	2238.07	6932.9	79.8285	0	7.76665	10.1879	9.23094	0	0	0.0741891	169.057	-526.105	53.0975	160.258	0	50.6088	49.5903	137.265	1
2885	0	0	885	1	297.587	161.284	136.303	0	0	35.4224	-56.8023	117.665	180.164	2456.08	7132.66	-117.665	0	8.71572	10.1101	10.1255	0	0	0.112958	136.806	-508.522	54.8708	139.266	0	56.5945	56.4849	137.258	1
2889	0	0	889	1	288.589	153.483	135.106	0	0	6.39754	57.5696	-108.68	220.992	2186.12	6918.63	108.68	0	8.8566	10.2062	9.8621	0	0	0.11249	148.878	-517.983	57.103	167.916	0	45.2812	43.6457	129.224	1
2890	0	0	890	1	298.905	196.936	101.969	0	0	57.4692	83.6559	219.117	211.264	2035.39	6792.88	-219.117	0	11.0216	10.3715	9.53751	0	0	0.268782	164.166	-516.863	54.1517	175.969	0	49.5774	48.9011	153.284	1
2898	0	0	898	1	217.465	97.2967	120.169	0	0	17.505	-0.852843	135.22	177.869	1975.7	6678.07	-135.22	0	8.65178	11.0678	10.2014	0	0	0.238681	148.46	-514.637	88.5266	148.598	0	59.5822	59.1422	142.613	1
2908	0	0	908	1	299.198	132.183	167.015	0	0	6.86827	5.36109	-263.63	206.97	1986.33	6771.52	263.63	0	8.16734	10.3532	8.91185	0	0	0.0462161	166.996	-521.594	53.3297	216.942	0	47.5074	45.1596	179.419	1
2917	0	0	917	1	264.542	121.081	143.461	0	0	25.6552	50.4571	-122.241	166.513	2864.48	7224.72	122.241	0	6.62892	10.6219	9.30026	0	0	0.0943575	113.545	-497.854	64.38	173.153	0	58.6564	56.5791	172.586	1
2921	0	0	921	1	340.843	209.597	131.246	0	0	70.2053	49.508	155.782	175.25	2321.63	6926.69	-155.782	0	8.58452	10.6982	10.21	0	0	0.227375	139.56	-514.989	45.9823	145.158	0	61.1003	58.0381	149.762	1
2924	0	0	924	1	262.015	131.322	130.694	0	0	74.5181	19.0408	20.394	172.95	2018.34	6957.16	-20.394	0	7.53063	10.1418	10.5059	0	0	0.0891591	132.87	-510.306	66.37	158.984	0	58.9951	58.0878	142.07	1
2925	0	0	925	1	302.641	143.863	158.778	0	0	74.924	36.7368	-9.80593	173.769	2217.26	6939.46	9.80593	0	7.37038	10.4167	9.31353	0	0	0.0645349	128.876	-505.483	53.0099	138.044	0	57.4636	55.9133	141.15	1
2927	0	0	927	1	314.686	156.231	158.455	0	0	47.5969	-13.3809	107.571	208.604	1845.94	6790.26	-107.571	0	9.87241	9.3405	9.14868	0	0	0.334904	169.18	-517.948	48.9998	204.009	0	48.2877	46.7695	113.943	1
2930	0	0	930	1	289.46	112.878	176.582	0	0	68.9937	-6.03668	75.876	170.111	2123.53	6982.24	-75.876	0	7.79967	10.1122	9.69414	0	0	0.280615	137.396	-510.465	56.5509	170.099	0	59.4087	59.0928	141.287	1
2948	0	0	948	1	262.684	140.294	122.39	0	0	55.656	25.615	-97.9765	185.46	2236.52	7050.25	97.9765	0	7.46989	10.0892	9.713	0	0	0.101553	103.564	-491.645	64.9206	133.599	0	52.5674	51.1795	146.325	1
2950	0	0	950	1	272.37	175.067	97.3025	0	0	34.0847	60.7092	147.974	162.919	2058.78	7015.15	-147.974	0	7.94265	10.0024	9.17159	0	0	0.145115	171.119	-524.342	60.7928	154.654	0	61.7502	61.4497	151.168	1
2956	0	0	956	1	333.759	190.414	143.346	0	0	81.0009	25.8569	155.351	246.394	2111.52	6950.34	-155.351	0	12.0872	10.1488	9.91812	0	0	0.018504	136.616	-516.474	46.6029	169.402	0	42.7449	42.2762	108.04	1
2959	0	0	959	1	235.832	139.339	96.493	0	0	-7.13313	20.4052	-103.617	167.765	2897.27	7155.12	103.617	0	6.79642	9.82618	9.40326	0	0	0.0505805	120.587	-503.374	74.8762	176.573	0	57.6771	56.2017	159.58	1
2975	0	0	975	1	307.697	173.887	133.81	0	0	6.38171	-45.4911	384.096	266.21	2086.48	6722.71	-384.096	0	16.7906	10.15	9.53526	0	0	0.121806	119.97	-501.58	51.7725	176.672	0	45.0127	44.3545	230.322	1
2978	0	0	978	1	229.781	127.914	101.866	0	0	16.3008	-27.5567	-92.6309	142.276	2176.22	7003.76	92.6309	0	5.84338	11.2208	8.96667	0	0	0.0495134	140.578	-511.337	79.3242	168.581	0	65.2491	63.7533	187.182	1
2996	0	0	996	1	263.754	171.86	91.8942	0	0	99.36	35.3055	95.1588	220.618	2093.16	7140.21	-95.1588	0	10.2113	9.46472	9.1579	0	0	0.148884	126.814	-499.338	62.8778	148.064	0	47.386	44.8076	112.026	1
2997	0	0	997	1	241.484	116.793	124.69	0	0	88.0827	75.8196	141.252	172.278	2104.44	6900.38	-141.252	0	8.29861	10.9698	9.89201	0	0	0.175127	134.88	-510.895	75.06	149.039	0	60.9897	59.3483	147.517	1
2998	0	0	998	1	351.287	160.252	191.035	0	0	136.899	-22.196	-95.3232	174.781	2055.62	6898.74	95.3232	0	7.148	10.6713	9.88529	0	0	0.115334	139.874	-513.932	43.8173	158.829	0	54.5372	53.7425	155.058	1
3003	0	0	1003	1	278.448	122.915	155.533	0	0	9.02782	16.8636	117.041	224.208	2083.83	6859.68	-117.041	0	10.7031	10.5712	9.08116	0	0	0.195924	111.811	-496.785	59.4814	138.372	0	46.6011	45.0243	110.063	1
3012	0	0	1012	1	289.445	156.884	132.561	0	0	5.59162	-11.6634	33.6914	165.805	2186.93	7087.52	-33.6914	0	7.39604	9.71899	9.42391	0	0	0.208354	117.677	-496.971	55.7791	159.264	0	60.6303	57.9063	143.739	1
3014	0	0	1014	1	343.924	201.421	142.503	0	0	49.658	-5.74071	293.519	333.223	2142.86	6882.28	-293.519	0	18.9105	10.1345	8.98158	0	0	0.230993	111.022	-500.608	43.8994	172.387	0	33.1135	32.2173	125.935	1
3023	0	0	1023	1	291.788	128.682	163.106	0	0	15.7249	-27.5178	28.8167	190.325	2176.8	6904.06	-28.8167	0	8.47604	11.2555	9.65719	0	0	0.0886096	122.304	-507.039	57.128	126.601	0	54.1339	52.2808	131.27	1
3028	0	0	1028	1	292.131	113.383	178.748	0	0	64.6059	50.1575	114.848	250.194	2127.91	6826.38	-114.848	0	11.7877	9.95179	9.67887	0	0	0.137649	121.835	-503.675	55.624	141.094	0	42.425	40.8574	101.453	1
3030	0	0	1030	1	313.607	146.239	167.368	0	0	43.4249	25.3967	80.5968	183.778	2747.06	7249.78	-80.5968	0	8.43118	9.66809	8.96241	0	0	0.0717691	148.147	-508.699	49.3608	177.829	0	55.3045	52.7352	129.614	1
3044	0	0	1044	1	287.584	135.833	151.75	0	0	76.8855	-96.216	-244.747	186.118	2115.63	7072.42	244.747	0	7.6019	10.5436	8.92604	0	0	0.210503	170.629	-525.617	56.5975	177.643	0	50.392	49.0156	187.749	1
3048	0	0	1048	1	279.199	147.266	131.932	0	0	3.301	46.0351	190.343	229.475	2089.56	6830.5	-190.343	0	11.7456	10.0576	8.50262	0	0	0.11251	120.698	-498.899	57.8663	162.59	0	44.9029	43.3129	122.627	1
3052	0	0	1052	1	261.68	130.68	131	0	0	107.421	26.5514	-35.9672	194.827	2683.06	7049.31	35.9672	0	8.12688	9.7137	9.01357	0	0	0.169737	116.064	-494.524	63.7215	159.298	0	51.7941	48.5073	129.212	1
3055	0	0	1055	1	286.721	103.978	182.742	0	0	62.7015	25.5204	-18.3765	183.805	2229.48	7150	18.3765	0	7.76454	9.67967	8.61544	0	0	0.169805	165.739	-520.756	55.4762	199.734	0	53.8147	50.805	131.363	1
3057	0	0	1057	1	321.96	166.123	155.837	0	0	20.2574	0.417428	284.91	262.993	2172.26	6975.78	-284.91	0	14.8497	9.51755	8.87749	0	0	0.108487	118.926	-500.207	47.3887	176.27	0	39.9989	39.2213	150.292	1
3085	0	0	1085	1	260.658	132.508	128.149	0	0	66.0962	117.358	156.044	167.452	2425.4	6858.84	-156.044	0	8.19085	10.396	9.33347	0	0	0.106264	151.75	-515.312	65.505	176.592	0	61.5344	60.7352	154.129	1
3111	0	0	1111	1	294.793	161.548	133.245	0	0	62.4837	52.7613	244.867	163.413	1930.72	6724.12	-244.867	0	8.75831	10.3705	9.40863	0	0	0.214203	165.389	-520.754	55.063	153.145	0	63.5672	62.2183	212.355	1
3119	0	0	1119	1	256.847	129.942	126.905	0	0	113.163	-22.1022	79.7425	151.598	1979.7	6998.3	-79.7425	0	6.99597	10.2261	8.75576	0	0	0.171515	156.268	-512.141	65.7495	166.752	0	65.5465	64.6309	153.188	1
3137	0	0	1137	1	282.636	167.167	115.469	0	0	52.8442	77.4434	-80.2442	160.28	1940.36	6998.42	80.2442	0	6.46644	10.2397	8.37496	0	0	0.201516	161.39	-516.235	56.9145	180.339	0	57.5311	57.4786	160.663	1
3139	0	0	1139	1	286.012	120.897	165.114	0	0	57.6933	39.7851	-49.8283	168.099	2234.49	7036.08	49.8283	0	6.93485	10.2753	8.87002	0	0	0.06236	116.929	-495.67	56.665	158.491	0	57.235	55.7049	147.408	1
3159	0	0	1159	1	277.55	141.928	135.622	0	0	101.056	12.3711	-33.4508	159.899	1991.8	7262.81	33.4508	0	6.69757	9.90516	8.47652	0	0	0.0827735	176.679	-512.052	58.134	177.273	0	60.1692	57.873	154.005	1
3167	0	0	1167	1	301.12	175.68	125.44	0	0	66.9655	58.3071	202.821	247.738	2524.19	6917.89	-202.821	0	12.7119	8.63536	8.15023	0	0	0.122254	139.988	-499.926	50.218	181.013	0	40.3902	40.6184	119.806	1
3169	0	0	1169	1	281.721	151.28	130.442	0	0	75.585	6.95025	141.976	231.782	2017.28	6869.59	-141.976	0	11.2597	9.71648	8.85691	0	0	0.0207321	137.186	-506.967	57.2137	155.035	0	44.2416	43.1541	107.765	1
3174	0	0	1174	1	270.404	126.318	144.086	0	0	99.9365	24.5354	-11.1627	139.823	1992.92	6752.34	11.1627	0	5.936	10.5181	9.16164	0	0	0.0362254	128.482	-502.658	62.0622	161.765	0	69.6703	68.4662	172.757	1
3205	0	0	1205	1	241.388	135.171	106.217	0	0	-13.4429	-24.2742	57.021	183.759	2006.64	6701.49	-57.021	0	8.41625	9.98405	9.45773	0	0	0.112774	146.484	-510.707	72.7426	166.853	0	55.0514	54.1962	131.506	1
3208	0	0	1208	1	303.717	145.202	158.515	0	0	-31.3937	32.1593	1.59151	199.712	2323.57	7043.7	-1.59151	0	8.6751	9.41587	8.21838	0	0	0.0828011	155.5	-514.298	50.5029	183.531	0	48.7787	46.6105	118.209	1
3209	0	0	1209	1	297.784	122.482	175.302	0	0	35.8294	-188.659	-536.903	220.638	2057.03	7065.2	536.903	0	10.2113	9.45228	8.62013	0	0	0.255119	149.33	-517.016	52.3998	189.651	0	56.9368	63.1364	199.473	1
3211	0	0	1211	1	281.372	100.061	181.31	0	0	-124.321	71.6708	-127.065	212.205	1918.2	7203.51	127.065	0	8.78521	9.09647	7.97657	0	0	0.246332	213.803	-527.967	55.4291	196.991	0	44.5482	40.9918	132.643	1
3213	0	0	1213	1	312.149	126.833	185.316	0	0	-17.7238	43.4677	-263.373	194.317	2409.56	7132.05	263.373	0	7.63333	9.99067	8.83957	0	0	0.0502503	137.868	-505.954	49.8582	190.669	0	50.4143	47.4184	191.23	1
3236	0	0	1236	1	339.913	190.49	149.423	0	0	116.234	-218.598	-502.182	221.099	2076.29	7194.8	502.182	0	10.4168	9.14499	7.77721	0	0	0.121925	159.954	-514.728	42.7225	175.13	0	50.9655	55.5454	194.255	1
3243	0	0	1243	1	314.616	151.87	162.746	0	0	75.8376	12.5239	-137.518	172.487	2017.02	7063.34	137.518	0	6.86387	10.2924	8.57095	0	0	0.0957466	140.258	-503.958	49.3094	177.172	0	53.6327	53.2106	171.418	1
3265	0	0	1265	1	283.786	133.493	150.294	0	0	92.471	113.816	24.876	198.411	2399.03	6962.04	-24.876	0	8.59794	9.70745	7.83457	0	0	0.131334	140.014	-504.065	55.2741	184.754	0	49.595	48.5728	122.033	1
3277	0	0	1277	1	270.449	137.129	133.32	0	0	59.8441	-20.6965	81.0532	162.8	2730.64	7196.22	-81.0532	0	7.52765	9.58733	8.57558	0	0	0.174141	145.721	-500.954	60.0333	141.888	0	61.3452	58.1507	142.871	1
3295	0	0	1295	1	334.055	177.191	156.864	0	0	23.8649	23.3546	78.3488	160.207	1869.68	6853.19	-78.3488	0	7.35512	9.46333	8.6742	0	0	0.0524624	134.478	-501.109	44.8322	165.35	0	61.147	59.1177	143.367	1
3298	0	0	1298	1	258.59	137.695	120.895	0	0	65.3559	25.0625	239.199	197.419	2027.5	6851.48	-239.199	0	10.5411	8.53433	8.31455	0	0	0.24456	144.461	-501.861	62.063	183.162	0	49.3434	47.8846	165.384	1
3305	0	0	1305	1	281.069	147.342	133.727	0	0	110.413	-40.6997	-52.6883	184.879	2082.11	7016.9	52.6883	0	7.75879	9.67616	8.46582	0	0	0.133721	144.564	-509.344	56.8374	192.712	0	50.3655	49.8903	131.372	1
3307	0	0	1307	1	320.86	158.565	162.295	0	0	5.48487	29.5234	145.163	198.483	2585.68	7046.34	-145.163	0	9.72404	9.10517	8.16953	0	0	0.0757035	141.396	-503.377	46.5275	177.418	0	51.1417	47.9313	124.068	1
3308	0	0	1308	1	264.965	134.744	130.221	0	0	15.23	98.4355	138.862	143.887	2177.29	7077.08	-138.862	0	6.96307	9.95736	8.42265	0	0	0.201351	132.268	-499.728	62.0446	136.683	0	69.5619	67.1593	163.602	1
3309	0	0	1309	1	373.947	183.768	190.179	0	0	35.0599	-35.482	-676.371	430.744	2057.8	7011.68	676.371	0	19.3651	8.72927	6.36787	0	0	0.0524263	156.213	-512.223	36.2717	197.155	0	44.4039	46.9393	112.087	1
3319	0	0	1319	1	258.199	140.824	117.376	0	0	20.5962	46.524	-22.6203	160.952	2072.26	7129	22.6203	0	6.78211	9.5541	8.30012	0	0	0.252343	119.988	-491.458	63.6142	138.408	0	59.3831	57.2542	149.713	1
3325	0	0	1325	1	315.693	126.946	188.747	0	0	20.6857	-10.7897	-184.645	174.556	2072.17	7086.65	184.645	0	6.94224	9.4233	8.18272	0	0	0.0688247	140.855	-505.825	47.8719	193.272	0	52.2211	51.056	178.839	1
3350	0	0	1350	1	283.144	115.639	167.505	0	0	-29.3306	84.8821	-288.006	260.699	2022.53	6692	288.006	0	10.2228	9.24918	7.95662	0	0	0.152727	158.185	-508.566	55.0989	189.405	0	38.6542	36.3558	152.01	1
3355	0	0	1355	1	308.353	159.603	148.75	0	0	18.7574	-19.449	148.457	223.995	2173.76	7095.31	-148.457	0	11.0728	9.46704	8.0195	0	0	0.0613222	161.725	-513.991	49.2933	166.698	0	45.1509	43.3712	108.95	1
3358	0	0	1358	1	373.533	167.79	205.743	0	0	55.8841	2.26226	24.399	190.04	2535.28	7073.6	-24.399	0	8.33614	9.61039	7.86012	0	0	0.150005	162.474	-508.884	38.065	170.135	0	50.8408	49.3516	130.121	1
3364	0	0	1364	1	291.044	180.678	110.366	0	0	-71.1686	72.8446	325.149	232.196	2164.03	6903.36	-325.149	0	13.9575	9.36964	8.74332	0	0	0.348273	139.246	-507.927	54.1445	182.052	0	44.7653	43.1081	188.724	1
3370	0	0	1370	1	250.479	118.734	131.745	0	0	41.1937	49.8525	127.177	163.282	2051.67	7026.01	-127.177	0	7.80096	9.59626	7.8313	0	0	0.0775391	156.159	-504.165	65.6695	173.454	0	59.9135	59.3689	140.947	1
3377	0	0	1377	1	250.412	106.758	143.654	0	0	27.0797	76.2518	-53.1125	153.969	1966.12	6700.63	53.1125	0	6.32701	9.30903	8.86511	0	0	0.157005	113.305	-485.196	66.997	133.212	0	61.0588	60.364	158.348	1
3378	0	0	1378	1	226.236	97.4249	128.811	0	0	-17.1603	83.8933	-265.144	180.287	2309.34	7091.63	265.144	0	7.04265	9.525	8.47397	0	0	0.0497824	130.5	-496.272	77.1409	166.801	0	53.9737	50.5062	201.98	1
3386	0	0	1386	1	313.753	140.127	173.626	0	0	107.626	-81.7778	142.09	175.673	1985.23	6858.66	-142.09	0	8.72686	9.11647	9.18209	0	0	0.0554608	149.826	-508.847	49.0108	165.038	0	55.4542	54.1728	135.69	1
3387	0	0	1387	1	227.246	125.307	101.939	0	0	68.3831	20.5443	301.442	215.291	2124.14	6955.66	-301.442	0	12.2509	9.86546	8.85853	0	0	0.115137	101.707	-490.389	78.0326	141.076	0	48.4908	48.169	190.605	1
3388	0	0	1388	1	312.509	159.782	152.727	0	0	-13.6377	91.0051	216.414	245.57	2106.5	6885.2	-216.414	0	12.937	8.95158	8.49993	0	0	0.208415	143.789	-506.678	48.4205	193.659	0	40.711	39.4958	125.864	1
3398	0	0	1398	1	246.336	109.242	137.094	0	0	84.4749	45.8253	-112.438	148.241	2008.39	7129.7	112.438	0	5.91095	9.8037	8.40759	0	0	0.119604	125.257	-494.449	68.5669	163.361	0	62.07	60.5478	188.157	1
3405	0	0	1405	1	325.392	166.474	158.917	0	0	26.5743	53.1591	4.19578	218.914	1966.63	6923.04	-4.19578	0	9.3993	9.2514	8.36692	0	0	0.107804	144.571	-503.726	45.9754	164.054	0	44.3893	43.3025	109.145	1
3426	0	0	1426	1	330.447	153.864	176.583	0	0	60.4572	11.1652	62.2446	277.289	2231.72	7064.7	-62.2446	0	12.5281	8.35477	7.59275	0	0	0.110315	138.888	-498.642	43.525	188.604	0	36.1313	34.5759	86.0148	1
3430	0	0	1430	1	301.03	102.856	198.174	0	0	52.9706	34.5598	-111.25	162.743	2837.17	7340.28	111.25	0	6.50837	9.47903	7.66571	0	0	0.184461	155.28	-513.692	50.5313	190.641	0	56.875	54.2154	163.752	1
3435	0	0	1435	1	330.292	179.492	150.8	0	0	72.1083	43.9384	294.266	224.396	2220.07	6932.26	-294.266	0	12.6471	9.1873	8.45002	0	0	0.0903131	136.436	-503.241	45.0777	167.281	0	46.6051	44.313	177.141	1
3436	0	0	1436	1	258.27	110.228	148.042	0	0	31.4902	35.6759	192.858	161.696	2659.33	7139.84	-192.858	0	8.26335	9.89398	8.67653	0	0	0.107178	110.004	-491.537	64.6515	136.43	0	64.1274	60.2957	172.631	1
3440	0	0	1440	1	348.15	180.757	167.392	0	0	54.9826	10.0345	130.418	186.809	2137.54	6966.17	-130.418	0	8.98491	8.5581	8.62928	0	0	0.0695297	137.915	-502.968	41.6401	152.093	0	51.6273	51.6535	125.716	1
3450	0	0	1450	1	288.514	181.499	107.015	0	0	94.8286	46.0985	-51.2533	175.154	2097.69	7029.76	51.2533	0	7.20868	9.04506	8.37497	0	0	0.116246	164.385	-515.876	53.9842	168.322	0	53.5025	52.6168	137.822	1
3495	0	0	1495	1	260.171	100.798	159.373	0	0	42.2911	33.0529	-129.092	175.249	2947.51	7242.13	129.092	0	6.97059	8.74382	8.08306	0	0	0.153532	132.942	-489.157	61.4876	155.524	0	52.7054	52.0943	155.921	1
3504	0	0	1504	1	261.606	114.96	146.646	0	0	55.5879	103.544	56.2856	133.309	2136.93	6773	-56.2856	0	5.94125	9.36596	8.34761	0	0	0.173703	157.869	-507.451	62.2675	167.81	0	73.4238	71.2875	182.035	1
3515	0	0	1515	1	246.871	111.16	135.711	0	0	144.594	115.959	-133.602	146.934	2047.93	6760.58	133.602	0	5.81277	9.87444	8.65007	0	0	0.0720917	116.077	-493.462	68.8811	147.27	0	62.268	61.0647	197.734	1
3545	0	0	1545	1	334.883	202.422	132.461	0	0	88.3242	14.3339	86.0182	236.993	2203.86	7061.53	-86.0182	0	10.9143	8.48719	8.84076	0	0	0.075434	142.982	-501.927	43.984	183.464	0	42.8617	41.1452	100.762	1
3559	0	0	1559	1	239.034	120.327	118.706	0	0	1.06057	-85.5729	53.6606	169.439	2191.46	6762.79	-53.6606	0	7.87116	9.46048	8.13514	0	0	0.150027	134.961	-498.416	70.5345	139.876	0	57.362	54.9245	135.133	1
3561	0	0	1561	1	265.787	113.173	152.614	0	0	39.5445	45.2944	-81.5391	183.136	2152.98	6930.91	81.5391	0	7.4186	8.40234	8.18917	0	0	0.0797059	123.29	-492.016	59.3716	154.467	0	49.8064	48.7555	135.685	1
3569	0	0	1569	1	205.212	107.283	97.929	0	0	-64.6632	58.0431	132.829	138.583	1958.2	6818.5	-132.829	0	6.81822	8.95163	8.37382	0	0	0.10824	142.926	-496.668	87.4192	161.919	0	68.441	65.8904	163.357	1
3573	0	0	1573	1	282.777	151.026	131.751	0	0	77.4618	58.3888	271.839	266.916	2015.4	6818.15	-271.839	0	14.6829	8.09015	7.68843	0	0	0.0847835	118.413	-486.612	53.4964	179.854	0	37.6606	36.5901	137.12	1
3594	0	0	1594	1	299.245	141.767	157.478	0	0	30.2199	26.6372	41.5715	169.028	2162.3	7148.88	-41.5715	0	7.50544	8.75414	7.96691	0	0	0.0216899	131.925	-497.12	50.5638	143.23	0	57.5595	54.0326	137.273	1
3607	0	0	1607	1	320.317	158.065	162.252	0	0	34.7919	148.636	166.206	230.098	2058.07	6827.56	-166.206	0	11.4303	8.51633	8.21703	0	0	0.223011	158.023	-511.263	46.1374	154.549	0	42.7623	41.6613	111.191	1
3613	0	0	1613	1	221.001	114.357	106.645	0	0	25.0495	14.1386	-47.3239	194.035	1968.15	6762.74	47.3239	0	8.07777	8.58574	8.17711	0	0	0.147474	159.096	-504.712	77.3685	169.589	0	47.5677	47.0511	121.901	1
3620	0	0	1620	1	268.171	143.904	124.267	0	0	-16.5089	34.1115	109.84	154.502	2308.69	6543.45	-109.84	0	7.34678	8.92085	8.14442	0	0	0.102262	163.437	-504.551	59.2658	153.508	0	63.7406	59.1626	146.151	1
3627	0	0	1627	1	306.392	154.915	151.477	0	0	-4.63609	-13.861	-10.4218	168.053	2197.16	7089.72	10.4218	0	7.2588	9.20047	7.73967	0	0	0.152853	179.447	-515.429	49.1493	192.825	0	55.9086	53.3419	136.881	1
3645	0	0	1645	1	253.074	115.357	137.717	0	0	67.0127	-22.4746	52.4933	157.864	2225.17	6998.67	-52.4933	0	7.12203	8.99663	7.74723	0	0	0.104702	119.398	-489.912	63.7367	163.244	0	59.9618	58.4023	142.21	1
3654	0	0	1654	1	271.17	132.065	139.106	0	0	69.9553	45.0448	289.9	170.89	2222.22	7429.46	-289.9	0	9.58968	8.52232	8.12527	0	0	0.225689	112.526	-485.765	57.8142	163.151	0	58.4011	55.8296	221.336	1
3663	0	0	1663	1	273.744	143.485	130.259	0	0	43.3784	-44.8953	30.2971	140.202	1949.82	6821.78	-30.2971	0	6.26121	8.56036	8.59483	0	0	0.0919151	140.162	-497.714	57.7355	164.22	0	65.889	64.3477	159.068	1
3666	0	0	1666	1	250.487	122.555	127.932	0	0	22.8419	39.6882	-11.0781	161.733	2269.34	6936.51	11.0781	0	6.87819	8.63787	7.42071	0	0	0.0626037	136.481	-492.154	63.5893	182.447	0	56.9248	55.2677	139.072	1
3700	0	0	1700	1	273.534	133.69	139.845	0	0	18.5796	42.1425	70.7067	197.755	2074.28	7033.72	-70.7067	0	9.0012	8.91069	7.71146	0	0	0.0972775	161.555	-510.373	57.0397	166.268	0	49.0904	48.115	116.625	1
3701	0	0	1701	1	256.628	122.563	134.065	0	0	21.3733	-5.02587	-70.6629	160.962	2171.15	7080.89	70.6629	0	6.63907	8.67343	7.31857	0	0	0.0591436	186.001	-515.39	61.3653	182.972	0	55.1364	53.5751	148.587	1
3717	0	0	1717	1	259.439	141.284	118.155	0	0	79.3968	-55.0491	208.094	195.676	1913.8	6732.27	-208.094	0	10.2699	7.87276	7.91113	0	0	0.145581	150.855	-497.267	60.2254	192.82	0	48.4524	47.27	143.945	1
3719	0	0	1719	1	245.931	129.609	116.322	0	0	64.0797	61.506	292.396	191.212	2228.1	6815.03	-292.396	0	10.7554	8.07635	7.91352	0	0	0.203675	136.758	-492.774	65.2029	149.638	0	51.9857	48.6075	202.619	1
3727	0	0	1727	1	232.16	130.889	101.272	0	0	28.5917	-0.00744942	-49.9026	145.159	1964.61	6976.21	49.9026	0	6.04946	8.78527	7.38617	0	0	0.139334	150.42	-500.664	70.9258	178.539	0	60.1195	63.0684	155.203	1
3760	0	0	1760	1	265.674	143.731	121.944	0	0	9.51244	12.5141	153.653	160.626	2780.97	7262.67	-153.653	0	7.94712	8.84166	7.42784	0	0	0.117396	115.042	-483.056	58.8743	157.2	0	59.4592	57.0293	146.643	1
3767	0	0	1767	1	285.997	135.439	150.557	0	0	74.1647	-25.0659	-121.39	217.184	2018.7	7001.27	121.39	0	8.77402	8.1563	6.7598	0	0	0.0497788	160.766	-504.233	51.5688	190.658	0	39.6842	39.4818	120.826	1
3770	0	0	1770	1	300.751	166.001	134.75	0	0	77.7127	7.02223	-87.642	167.364	2015.15	6969.18	87.642	0	6.79632	7.71882	7.58882	0	0	0.101008	172.264	-510.547	48.7024	178.67	0	51.9545	51.7852	141.557	1
3780	0	0	1780	1	257.715	130.21	127.505	0	0	99.3854	22.0269	-137.072	168.86	2691.09	7153.49	137.072	0	6.7099	7.98178	7.60523	0	0	0.16092	156.527	-502.004	60.4856	152.163	0	53.6986	49.953	157.931	1
3791	0	0	1791	1	307.486	155.989	151.497	0	0	-8.2339	-29.2961	131.437	190.856	2200.75	7105.16	-131.437	0	9.35131	7.9884	6.89446	0	0	0.152526	133.736	-490.296	46.7962	174.79	0	49.5733	46.7788	115.879	1
3796	0	0	1796	1	241.102	110.826	130.276	0	0	-25.1072	55.496	-51.5141	204.719	2317.29	6821.04	51.5141	0	8.51453	8.47589	7.13867	0	0	0.082288	121.734	-483.188	66.3094	152.201	0	44.5909	43.4076	114.891	1
3810	0	0	1810	1	376.705	133.45	243.255	0	0	36.5118	64.6534	-60.1323	179.934	2056.35	6911.55	60.1323	0	7.36242	8.78457	6.79123	0	0	0.165394	167.712	-514.844	36.3016	201.738	0	48.5809	47.5751	132.087	1
3811	0	0	1811	1	229.1	78.1117	150.988	0	0	9.77906	0.279885	-106.83	178.634	2880.36	7075.58	106.83	0	7.24077	8.09547	7.57542	0	0	0.0668509	116.257	-483.841	71.4307	140.138	0	50.7038	48.9664	140.872	1
3812	0	0	1812	1	256.305	129.853	126.452	0	0	100.389	-20.4347	193.991	196.298	1992.47	6896.97	-193.991	0	10.0692	8.23933	7.3053	0	0	0.0776891	124.295	-482.522	60.8472	159.418	0	48.3416	47.1026	134.132	1
3814	0	0	1814	1	309.186	203.309	105.878	0	0	50.5758	81.307	128.391	232.186	2141.94	6994.55	-128.391	0	11.0719	7.51671	6.64297	0	0	0.0279492	174.256	-506.637	45.7242	200.873	0	40.2968	40.1502	97.0743	1
3837	0	0	1837	1	291.897	148.279	143.618	0	0	4.40816	171.04	61.2155	202.557	2088.45	7203.8	-61.2155	0	9.15684	7.87848	6.37564	0	0	0.201291	177.583	-502.114	49.3929	218.27	0	46.531	43.2041	112.536	1
3845	0	0	1845	1	332.244	173.475	158.769	0	0	15.9446	39.1249	54.8439	247.375	2076.92	6937.08	-54.8439	0	11.1123	7.49748	6.73389	0	0	0.195589	151.937	-496.291	41.6818	203.417	0	37.6882	36.7214	91.7358	1
3857	0	0	1857	1	280.156	121.022	159.134	0	0	12.9103	82.3542	-86.0888	171.66	2279.27	6993.51	86.0888	0	6.92776	8.42766	7.40619	0	0	0.0812057	120.74	-484.147	54.2143	139.334	0	52.1118	50.9529	141.831	1
3860	0	0	1860	1	299.506	141.581	157.926	0	0	-52.8495	-55.7297	102.069	280.647	2046.05	7031.93	-102.069	0	13.6389	7.29502	6.88313	0	0	0.187609	186.135	-510.884	47.7302	247.956	0	33.3851	32.9387	80.1338	1
3863	0	0	1863	1	213.646	96.2772	117.368	0	0	66.7528	3.62187	-23.5088	147.531	1826.79	6773.26	23.5088	0	6.23496	7.63951	7.70221	0	0	0.138914	158.004	-493.256	78.1828	182.922	0	60.5992	58.8918	146.715	1
3869	0	0	1869	1	223.186	91.5061	131.68	0	0	1.24786	-24.4091	56.6216	128.036	1892.29	6801.29	-56.6216	0	5.84496	8.38384	7.68369	0	0	0.147209	162.366	-500.856	74.8913	164.624	0	71.3447	68.6345	167.622	1
3901	0	0	1901	1	246.695	111.178	135.518	0	0	6.2633	25.5991	-171.523	153.727	2385.58	6850.94	171.523	0	6.08262	7.68058	7.57003	0	0	0.0985309	131.074	-484.833	63.7269	158.215	0	56.5694	55.8281	178.55	1
3914	0	0	1914	1	281.445	138.023	143.422	0	0	189.098	-122.301	-221.108	196.035	2003.42	6998.84	221.108	0	8.23345	7.47536	6.86867	0	0	0.195616	171.922	-498.694	52.0514	188.297	0	41.8387	41.6263	143.878	1
3918	0	0	1918	1	222.348	97.1023	125.246	0	0	33.6446	37.2068	200.478	181.249	2059.22	6739.67	-200.478	0	9.32967	7.40081	7.09284	0	0	0.0566603	135.572	-484.251	72.1873	162.254	0	50.7399	51.2941	146.836	1
3937	0	0	1937	1	281.883	161.18	120.704	0	0	10.6162	33.4952	104.104	209.592	2580.54	7042.37	-104.104	0	9.85887	8.12173	7.16265	0	0	0.193368	145.386	-492.008	53.0851	182.909	0	46.511	43.6255	110.907	1
3938	0	0	1938	1	294.101	163.657	130.444	0	0	120.296	-0.0621765	4.96418	217.213	1972.56	6976.26	-4.96418	0	9.38553	7.88033	7.01773	0	0	0.0889291	137.404	-493.58	49.6949	209.301	0	41.9988	41.722	103.997	1
3942	0	0	1942	1	268.996	120.403	148.593	0	0	91.4905	66.1349	152.405	194.788	2101.03	6910.07	-152.405	0	9.48872	7.67726	6.90515	0	0	0.135556	146.374	-492.258	55.6354	154.661	0	47.7132	46.6403	118.585	1
3947	0	0	1947	1	236.432	107.224	129.208	0	0	10.2935	-8.50486	78.9627	217.679	2082.57	7084.37	-78.9627	0	10.079	7.88083	6.50096	0	0	0.162509	159.726	-496.39	65.965	199.236	0	43.0064	41.7794	102.26	1
3967	0	0	1967	1	244.405	132.055	112.35	0	0	172.898	-0.0779261	31.3493	180.066	2318.6	7075.94	-31.3493	0	7.98628	7.36139	6.75078	0	0	0.0974967	135.236	-482.039	62.6623	151.442	0	50.5378	48.2113	120.425	1
3985	0	0	1985	1	262.079	132.509	129.57	0	0	30.863	7.94206	-302.027	153.454	2161.66	6968.26	302.027	0	6.05561	7.75879	7.2282	0	0	0.0765434	108.914	-474.857	58.2347	137.515	0	59.1967	55.9916	237.729	1
3986	0	0	1986	1	299.09	126.346	172.744	0	0	75.78	62.2686	153.436	232.188	2216.4	7013.59	-153.436	0	11.3326	7.92143	7.09128	0	0	0.0864019	155.858	-504.452	48.7169	209.432	0	41.8498	40.4236	102.257	1
4003	0	0	3	1	188.988	87.2297	101.758	0	0	19.2071	-46.1707	-643.647	257.515	2173.31	7221.69	643.647	0	16.2192	3.48262	3.02089	0	0	0.0435178	149.878	-445.556	62.8198	156.231	0	58.2113	62.407	129.148	2
4020	0	0	20	1	197.128	92.3092	104.819	0	0	1.04738	82.6272	-548.069	288.151	2091.81	6993.23	548.069	0	15.6904	3.54969	2.87291	0	0	0.170543	118.871	-434.106	59.4034	164.539	0	41.4845	42.7864	154.775	2
4047	0	0	47	1	224.649	119.813	104.836	0	0	100.108	16.6311	326.929	209.024	2491.05	7059.23	-326.929	0	8.17359	3.51611	3.74781	0	0	0.0813021	117.952	-432.052	52.0957	185.889	0	33.6128	33.7131	100.398	2
4049	0	0	49	1	232.114	100.176	131.938	0	0	64.2395	15.2992	282.2	136.382	2825.9	7259.88	-282.2	0	5.24756	3.92938	4.43881	0	0	0.0298031	131.195	-445.233	51.7497	149.714	0	50.5205	50.8447	143.624	2
4058	0	0	58	1	220.928	124.323	96.6052	0	0	36.2456	-14.6206	177.2	147.617	2754.23	7289.8	-177.2	0	5.54741	4.02503	4.55777	0	0	0.0959925	125.572	-444.008	55.4322	131.428	0	47.5844	46.3258	123.811	2
4064	0	0	64	1	217.597	78.0476	139.55	0	0	29.268	-52.8108	-413.676	196.773	2860.87	7228.33	413.676	0	9.47464	4.05522	3.62953	0	0	0.062413	138.379	-450.546	54.9226	152.265	0	49.3175	46.1974	203.123	2
4067	0	0	67	1	172.711	92.2527	80.4581	0	0	32.6425	41.7187	146.004	137.553	2857.5	7133.8	-146.004	0	5.08063	3.91521	3.77138	0	0	0.0780148	133.119	-440.526	73.6969	169.2	0	50.3614	48.6138	130.091	2
4068	0	0	68	1	178.081	78.5533	99.5282	0	0	25.1415	14.9347	149.936	113.993	2665.68	7260.25	-149.936	0	4.23702	4.07302	4.46915	0	0	0.116695	120.412	-435.529	73.0897	137.171	0	60.7239	57.7573	153.364	2
4073	0	0	73	1	213.532	126.807	86.7243	0	0	-16.9709	77.9742	370.345	114.949	2608.13	7396.53	-370.345	0	4.65396	3.87937	3.96619	0	0	0.0865081	135.928	-442.761	56.5506	159.167	0	59.4525	57.3013	178.826	2
4085	0	0	85	1	236.956	128.554	108.402	0	0	44.9933	-39.2788	206.871	131.481	2745.49	7214.8	-206.871	0	5.00746	3.25709	4.03833	0	0	0.0756611	142.978	-441.819	48.7835	179.235	0	49.9149	48.8487	131.255	2
4110	0	0	110	1	202.881	104.983	97.8981	0	0	-36.2846	77.2895	260.87	155.577	2328.46	7098.23	-260.87	0	6.02886	3.15091	3.93959	0	0	0.207328	129.434	-427.981	58.6864	157.917	0	43.5745	42.504	116.543	2
4118	0	0	118	1	207.275	113.032	94.2434	0	0	51.3047	58.4697	184.501	167.628	2639.52	7117.05	-184.501	0	6.22273	2.7191	3.38655	0	0	0.015658	188.306	-458.639	55.2288	230.846	0	40.1945	37.9987	103.322	2
4125	0	0	125	1	171.251	106.914	64.3373	0	0	7.10991	-10.8145	31.8183	115.503	2883.03	7186.33	-31.8183	0	4.29342	3.80111	4.62051	0	0	0.105433	148.48	-455.173	76.51	168.822	0	58.7084	58.4854	167.217	2
4128	0	0	128	1	235.793	118.003	117.79	0	0	69.5635	33.6394	-130.79	173.768	2621.26	7141.88	130.79	0	6.63916	3.41927	3.3917	0	0	0.0210228	160.332	-449.658	48.4082	187.905	0	38.6755	36.2483	153.591	2
4130	0	0	130	1	235.303	117.64	117.664	0	0	40.9817	19.4955	-63.6311	175.103	2749.5	7156.02	63.6311	0	6.54802	3.23398	4.05404	0	0	0.0788398	145.487	-437.747	49.1853	169.631	0	38.3741	37.3811	126.474	2
4133	0	0	133	1	193.25	109.14	84.1095	0	0	-14.2515	70.9297	-138.681	149.293	2705.07	7204.25	138.681	0	5.75292	3.51901	3.83272	0	0	0.166003	121.236	-431.877	63.0381	175.829	0	45.7715	42.5097	174.148	2
4137	0	0	137	1	174.464	105.237	69.2267	0	0	-33.8658	27.9135	307.755	109.38	2126.73	7147.61	-307.755	0	4.33316	3.93936	3.9148	0	0	0.0844529	92.787	-417.091	73.2074	127.927	0	61.6397	59.5595	168.754	2
4176	0	0	176	1	228.375	124.263	104.112	0	0	8.80634	5.76448	306.307	136.369	1984.39	7070.1	-306.307	0	5.35261	2.98937	3.13901	0	0	0.025779	156.688	-440.305	49.2219	154.771	0	46.4452	47.4685	130.425	2
4197	0	0	197	1	200.435	99.5257	100.91	0	0	-11.7184	58.8652	-58.6709	115.011	2602.88	7415.64	58.6709	0	4.30251	3.57587	4.58599	0	0	0.218073	129.081	-438.409	61.7856	140.399	0	57.5746	55.3314	187.218	2
4279	0	0	279	1	232.711	133.401	99.3101	0	0	84.5526	-32.0729	152.607	141.206	2705.93	7307.25	-152.607	0	5.28003	3.71017	3.65123	0	0	0.0903978	128.535	-434.73	50.0428	152.476	0	47.4292	45.2322	122.549	2
4281	0	0	281	1	193.963	98.6472	95.3159	0	0	68.7888	55.2711	164.288	159.106	1924.41	7219.91	-164.288	0	5.86884	3.24972	3.36824	0	0	0.159047	140.129	-433.453	61.1167	150.9	0	42.2	40.0835	113.107	2
4297	0	0	297	1	221.8	106.547	115.252	0	0	22.6061	-38.6784	73.5179	136.858	2767.87	7413.52	-73.5179	0	5.1109	3.4061	3.5711	0	0	0.0818164	146.852	-439.013	52.4348	169.866	0	47.3814	45.1901	130.407	2
4298	0	0	298	1	206.048	94.2623	111.786	0	0	98.2028	56.055	129.176	133.299	2592.62	7318.79	-129.176	0	4.87713	3.25647	3.69743	0	0	0.135546	130.117	-435.24	57.3553	167.072	0	50.2595	47.0978	127.987	2
4360	0	0	360	1	182.926	82.8322	100.094	0	0	-2.67822	2.8313	6.25756	144.341	1995.88	7172.69	-6.25756	0	5.37122	3.16654	3.56967	0	0	0.102875	113.8	-418.818	66.021	164.878	0	43.1759	42.3991	139.337	2
4378	0	0	378	1	198.645	101.264	97.3818	0	0	63.8848	-2.67466	16.7013	166.623	2726.6	7277.85	-16.7013	0	6.14582	2.99229	3.45018	0	0	0.0604201	145.803	-444.371	58.9287	206.444	0	38.5653	37.0393	114.378	2
4381	0	0	381	1	211.184	116.511	94.6728	0	0	63.8246	42.6886	119.264	156.699	2427.68	7232.49	-119.264	0	5.74006	3.28905	3.54857	0	0	0.0561258	112.309	-422.812	55.4315	189.433	0	41.5581	41.4007	116.152	2
4416	0	0	416	1	197.688	95.829	101.859	0	0	14.6292	73.0891	164.549	112.727	2775.85	7202.09	-164.549	0	4.18139	3.5416	4.23134	0	0	0.150298	111.2	-427.409	62.1147	144.51	0	59.3562	57.6407	153.174	2
4421	0	0	421	1	172.58	97.5198	75.0607	0	0	40.0796	52.6465	234.487	138.098	2750.4	7222.53	-234.487	0	5.21439	2.71598	3.31706	0	0	0.0197198	151.487	-430.301	69.0156	184.738	0	45.8751	44.851	123.444	2
4437	0	0	437	1	196.756	117.416	79.34	0	0	31.4168	20.3672	346.713	165.858	2759.06	7055.49	-346.713	0	6.58518	2.17086	3.36323	0	0	0.153514	164.731	-437.337	57.4055	196.613	0	39.6476	37.126	118.125	2
4466	0	0	466	1	201.884	123.081	78.8037	0	0	118.64	-36.4912	277.157	132.281	2871.16	7112.35	-277.157	0	5.12759	3.29323	3.90874	0	0	0.115275	139.262	-445.838	59.3144	205.098	0	50.9725	49.5434	138.873	2
4484	0	0	484	1	213.633	100.451	113.182	0	0	24.3565	13.1006	130.738	151.412	2766.12	7162.42	-130.738	0	5.60978	3.21335	3.10166	0	0	0.0925478	152.343	-437.286	53.6936	170.577	0	42.5723	41.081	113.386	2
4506	0	0	506	1	175.48	111.386	64.0943	0	0	35.6504	-2.46015	97.1696	154.171	2854.49	7177.98	-97.1696	0	5.69611	2.6899	3.78318	0	0	0.0192452	154.437	-450.775	68.63	174.153	0	42.544	42.0958	113.641	2
4529	0	0	529	1	196.435	84.9654	111.47	0	0	-0.63984	97.207	261.221	135.02	2691.46	7177.97	-261.221	0	5.17767	3.20254	4.60779	0	0	0.119985	141.588	-444.593	62.4886	150.018	0	50.9648	49.0809	136.949	2
4554	0	0	554	1	175.541	104.805	70.7366	0	0	44.0856	-35.2809	368.487	137.567	2746.39	7310.46	-368.487	0	5.56833	2.84839	3.50597	0	0	0.0343247	153.47	-438.43	68.4366	171.019	0	45.4594	45.8512	150.618	2
4564	0	0	564	1	202.419	104.005	98.4138	0	0	-27.0937	-15.6957	1.50379	126.419	2020.29	7390.54	-1.50379	0	4.75918	3.6734	3.51729	0	0	0.0779135	140.907	-434.597	59.1462	134.316	0	48.6164	47.3313	154.115	2
4608	0	0	608	1	201.532	115.286	86.2462	0	0	53.2085	15.6396	33.179	141.934	2338.63	7259.54	-33.179	0	5.20921	3.13049	3.60782	0	0	0.0357086	132.851	-430.543	58.5028	172.377	0	43.7023	43.6469	137.422	2
4636	0	0	636	1	218.073	141.171	76.9026	0	0	43.1771	-5.90024	313.262	135.101	2846.96	7181.42	-313.262	0	5.29654	3.36465	3.47232	0	0	0.155525	135.794	-435.742	53.292	150.688	0	48.5213	48.7019	140.102	2
4652	0	0	652	1	187.773	117.315	70.4575	0	0	-119.064	-80.4823	350.784	127.809	2610.56	7156.34	-350.784	0	5.52824	3.01791	3.55203	0	0	0.168029	168.371	-451.162	63.4716	186.076	0	49.9699	48.1535	144.087	2
4703	0	0	703	1	220.423	125.797	94.626	0	0	52.2433	70.0571	236.316	174.011	2837.9	7304.78	-236.316	0	6.55588	2.42123	3.273	0	0	0.114777	144.975	-439.016	50.5075	202.549	0	36.9164	36.6266	102.843	2
4717	0	0	717	1	162.914	82.7147	80.199	0	0	25.906	55.6923	297.943	101.071	2465.59	7219.49	-297.943	0	3.91581	3.345	4.51822	0	0	0.0786844	128.469	-436.014	79.7963	155.27	0	64.8424	67.3901	184.201	2
4869	0	0	869	1	167.986	91.1391	76.8465	0	0	-34.6215	69.2584	171.998	116.03	2227.14	7305.58	-171.998	0	4.36793	3.70862	3.72556	0	0	0.153649	134.534	-439.466	75.6481	172.773	0	57.1327	54.2498	148.638	2
4876	0	0	876	1	199.579	111.963	87.6162	0	0	88.7978	30.7209	368.022	134.455	2602.02	7144.8	-368.022	0	5.35474	3.04971	3.06629	0	0	0.103268	176.718	-436.748	57.9339	180.335	0	49.4594	48.4124	147.323	2
4941	0	0	941	1	221.227	120.486	100.74	0	0	56.8201	7.00283	-121.561	125.816	2634	7168.52	121.561	0	4.81686	3.83385	3.70017	0	0	0.13524	127.717	-435.816	53.5605	151.954	0	51.7756	48.5898	203.192	2
4951	0	0	951	1	174.002	66.4493	107.552	0	0	54.6227	-10.4173	74.5682	127.092	2735.86	7086.28	-74.5682	0	4.68863	3.01257	3.76529	0	0	0.105976	116.927	-425.76	70.3517	179.268	0	50.5913	48.9611	138.711	2
4981	0	0	981	1	214.329	131.22	83.1088	0	0	84.8461	56.6018	91.466	151.657	2605.97	7118.92	-91.466	0	5.52327	3.37784	3.39911	0	0	0.0793208	152.926	-440.956	54.3296	154.531	0	43.565	41.3529	122.156	2
4984	0	0	984	1	206.064	91.8073	114.257	0	0	22.4648	-48.0348	-395.592	181.749	2768.02	7323.21	395.592	0	8.59093	3.128	3.1759	0	0	0.0733307	140.056	-438.522	56.0887	158.581	0	49.9259	45.1538	205.021	2
5049	0	0	1049	1	219.875	104.335	115.539	0	0	5.2485	37.734	137.164	201.49	2785.23	7237.45	-137.164	0	7.46951	2.99013	3.22909	0	0	0.233163	124.039	-429.883	51.6753	157.364	0	33.3697	32.2057	89.189	2
5104	0	0	1104	1	205.276	131.899	73.3769	0	0	48.9005	103.085	313.56	157.141	2741.58	7471.08	-313.56	0	6.10175	2.9493	3.54996	0	0	0.138462	123.454	-426.267	56.6872	171.183	0	41.7998	41.5698	121.008	2
5146	0	0	1146	1	182.824	92.5133	90.3104	0	0	56.6278	16.9496	154.32	103.395	2135.89	7258.23	-154.32	0	3.82968	3.21399	3.9177	0	0	0.0894694	101.732	-416.384	67.0058	129.854	0	63.5778	59.8	161.904	2
5170	0	0	1170	1	197.304	120.234	77.0706	0	0	23.1906	-37.6843	144.009	143.792	2767.29	7213.2	-144.009	0	5.41006	3.13778	3.51739	0	0	0.0957031	132.835	-431.443	59.8947	149.99	0	44.7623	43.4531	117.938	2
5179	0	0	1179	1	171.844	96.2745	75.5699	0	0	-5.53407	71.241	110.161	116.415	2895.67	7104.28	-110.161	0	4.2905	3.31112	3.64779	0	0	0.136856	161.592	-450.283	72.0851	171.83	0	57.872	54.8193	149.165	2
5193	0	0	1193	1	208.695	110.835	97.8599	0	0	17.6988	72.119	240.663	151.01	2772.78	6904.08	-240.663	0	5.72765	2.35422	3.01764	0	0	0.0273679	228.37	-466.139	53.3461	238.294	0	42.7119	40.5448	110.709	2
5205	0	0	1205	1	176.499	93.6785	82.8203	0	0	62.533	74.01	319.612	157.361	2727.95	7400.49	-319.612	0	6.11682	2.64666	3.32082	0	0	0.0853014	140.977	-423.874	66.916	173.013	0	40.8093	40.1395	120.42	2
5207	0	0	1207	1	213.797	127.189	86.6086	0	0	53.7912	7.1865	159.69	180.813	2537.37	7168.33	-159.69	0	6.71954	2.67249	3.28123	0	0	0.0895449	136.611	-429.67	52.9226	171.306	0	36.264	35.5941	95.8872	2
5252	0	0	1252	1	196.129	126.518	69.6109	0	0	59.3483	-7.85786	112.687	121.684	2731.13	7183.38	-112.687	0	4.49781	3.1198	3.57724	0	0	0.113813	164.82	-441.093	60.4213	174.553	0	52.1761	50.4063	138.757	2
5253	0	0	1253	1	186.107	103.511	82.5964	0	0	103.282	64.4936	-34.2867	148.314	2687.2	7410.01	34.2867	0	5.4544	3.45714	3.58512	0	0	0.121206	108.866	-425.901	65.3784	143.542	0	43.6673	41.9386	141.632	2
5338	0	0	1338	1	223.63	105.005	118.625	0	0	2.49334	80.6946	-538.108	292.77	2787.99	7294.15	538.108	0	15.7491	2.25067	2.18112	0	0	0.119676	159.803	-437.103	47.6277	1	0	38.8464	38.6255	140.464	2
5381	0	0	1381	1	229.876	131.416	98.46	0	0	97.7162	-9.29872	106.769	157.207	2493.44	7085.16	-106.769	0	5.80043	2.49121	3.33342	0	0	0.144697	154.477	-434.1	48.2581	238.351	0	39.3869	39.059	113.248	2
5422	0	0	1422	1	203.843	113.709	90.1338	0	0	23.2142	48.2665	160.003	117.808	2368.63	7426.23	-160.003	0	4.36786	2.92065	3.64022	0	0	0.0954695	148.025	-429.991	57.2783	182.848	0	53.259	52.6484	143.77	2
5484	0	0	1484	1	205.679	114.617	91.0623	0	0	-16.8032	77.1654	54.7267	117.682	2109.66	7198.01	-54.7267	0	4.32944	2.90049	3.87507	0	0	0.125394	138.015	-433.375	57.0157	160.116	0	54.325	51.3933	154.448	2
5497	0	0	1497	1	216.695	120.265	96.4298	0	0	58.4568	62.116	310.864	164.196	2632.36	7312.72	-310.864	0	6.36376	2.76951	3.55499	0	0	0.0925501	151.525	-436.139	52.7038	160.465	0	40.7494	39.3362	115.161	2
5536	0	0	1536	1	232.844	125.838	107.005	0	0	64.6071	-78.8422	-17.0111	121.895	2127.91	7254.36	17.0111	0	4.64272	3.01175	2.93933	0	0	0.0207206	169.454	-442.97	47.8182	172.984	0	47.7116	45.3348	156.383	2
5545	0	0	1545	1	185.805	103.99	81.8148	0	0	78.0246	8.39356	28.3967	127.374	2612.8	7167.13	-28.3967	0	4.67764	3.513	3.96373	0	0	0.105973	145.501	-443.729	66.5413	159.196	0	51.1506	48.9422	150.707	2
5546	0	0	1546	1	182.943	85.9981	96.9449	0	0	133.374	30.4364	9.85303	137.809	2557.45	7244.74	-9.85303	0	5.06009	3.35202	3.37387	0	0	0.040521	123.441	-422.651	66.0176	153.152	0	45.6179	43.4456	141.122	2
5554	0	0	1554	1	195.503	112.543	82.9605	0	0	83.4973	20.8204	-134.161	125.415	2706.98	7154.7	134.161	0	4.81137	2.79737	3.91242	0	0	0.143941	179.532	-461.772	60.5187	166.796	0	52.3061	49.8121	192.518	2
5588	0	0	1588	1	186.672	111.316	75.3558	0	0	56.5629	17.8625	365.399	170.706	2335.28	6759.02	-365.399	0	6.81818	2.40518	3.62686	0	0	0.163042	106.045	-412.546	62.39	152.313	0	37.3313	37.0092	123.866	2
5608	0	0	1608	1	223.501	121.947	101.553	0	0	12.137	72.6277	-294.771	148.678	2778.34	7501.53	294.771	0	6.28309	2.82979	3.4159	0	0	0.0790326	144.298	-436.285	50.6701	176.452	0	54.9855	48.1143	237.092	2
5627	0	0	1627	1	192.022	109.21	82.8126	0	0	72.5834	25.0125	133.86	131.945	2817.56	7349.83	-133.86	0	4.85508	3.10926	3.58342	0	0	0.00476489	134.421	-439.885	62.0201	144.979	0	49.585	47.832	130.988	2
5629	0	0	1629	1	188.232	116.381	71.8503	0	0	96.2237	46.2652	466.143	144.487	2494.94	7129.26	-466.143	0	6.10426	2.56114	4.06685	0	0	0.161385	152.115	-436.71	63.0568	178.138	0	44.8905	46.7629	190.363	2
5672	0	0	1672	1	179.313	104.56	74.7537	0	0	110.021	28.2027	66.0446	139.482	2680.46	7147.32	-66.0446	0	5.09588	3.42447	3.02972	0	0	0.0748529	112.23	-423.328	66.9605	167.615	0	45.1257	42.983	130.572	2
5751	0	0	1751	1	200.567	115.943	84.6232	0	0	7.12242	74.0702	-14.4642	117.284	2683.7	7101.45	14.4642	0	4.31904	3.10757	3.83313	0	0	0.167754	130.151	-426.844	59.2311	148.923	0	54.1749	51.9689	168.162	2
5753	0	0	1753	1	235.65	87.5993	148.051	0	0	0.49424	-6.68975	43.1319	202.067	2690.33	7082.55	-43.1319	0	7.50829	2.76127	3.73577	0	0	0.0701215	103.904	-420.055	47.8568	1	0	33.5759	32.0792	95.6567	2
5754	0	0	1754	1	202.451	83.3968	119.054	0	0	105.9	-23.3994	281.169	162.082	2584.92	7099.26	-281.169	0	6.26991	2.56429	3.74981	0	0	0.0840337	162.086	-436.191	57.1075	201.46	0	40.8513	39.6966	113.386	2
5755	0	0	1755	1	230.685	120.513	110.172	0	0	37.9733	41.8745	196.976	188.161	2752.51	7133.65	-196.976	0	7.03329	2.95503	4.09558	0	0	0.063915	122.152	-430.42	49.9458	1	0	37.3115	35.7208	96.5775	2
5758	0	0	1758	1	209.752	128.611	81.1416	0	0	154.268	-55.4252	386.76	166.89	2536.55	7131.29	-386.76	0	6.83545	3.21849	4.22825	0	0	0.0294051	113.536	-431.51	56.9416	155.422	0	40.6502	41.8192	135.04	2
5759	0	0	1759	1	179.496	104.22	75.2767	0	0	130.198	3.07244	391.103	107.399	1863	7172.45	-391.103	0	4.34457	3.2205	3.07844	0	0	0.114997	133.568	-426.656	66.4969	156.199	0	61.6806	58.8399	191.054	2
5799	0	0	1799	1	184.185	112.347	71.8383	0	0	8.40443	42.1154	185.986	117.401	2782.08	7332.73	-185.986	0	4.3975	3.40443	3.30993	0	0	0.0615832	150.237	-443.496	65.4289	173.078	0	55.0052	52.8555	143.012	2
5856	0	0	1856	1	185.677	87.2339	98.4433	0	0	74.2338	9.44184	277.614	108.739	2716.25	7166.08	-277.614	0	4.17734	2.83679	4.03933	0	0	0.07655	139.755	-437.559	64.9081	162.227	0	59.2009	57.5274	162.967	2
5907	0	0	1907	1	162.37	93.3132	69.0573	0	0	37.2793	4.83544	132.237	125.204	2653.54	7270.34	-132.237	0	4.63893	3.10662	3.31408	0	0	0.037373	118.293	-418.458	75.8116	146.14	0	51.0081	48.2384	131.004	2
5912	0	0	1912	1	228.604	126.929	101.675	0	0	114.919	-225.328	-694.333	225.11	2077.6	7301.19	694.333	0	16.7304	2.6337	2.00351	0	0	0.0265388	159.167	-437.376	46.6951	172.597	0	67.1049	87.6223	107.432	2
5915	0	0	1915	1	176.179	80.282	95.8966	0	0	8.42926	51.2361	335.031	124.728	2582.73	6725.64	-335.031	0	4.9319	2.78111	3.56844	0	0	0.0593976	141.197	-433.033	68.0734	183.491	0	50.229	51.6848	150.224	2
5942	0	0	1942	1	209.857	106.735	103.121	0	0	23.6509	29.5417	310.674	173.677	2368.19	7245.64	-310.674	0	6.78502	2.7181	3.15334	0	0	0.182262	152.805	-430.269	53.9965	192.219	0	37.1811	38.3793	108.957	2
6055	1	0	55	1	142.854	56.0674	86.7863	0	0	38.3045	-21.7788	-136.224	115.038	2752.18	7197.3	136.224	0	4.47661	3.3825	3.43885	0	0	0.0407116	158.71	-444.031	91.0152	167.169	0	54.7755	51.7055	214.953	2
6057	1	0	57	1	184.338	103.156	81.1817	0	0	45.862	-10.776	290.309	110.035	2644.96	7086.64	-290.309	0	4.27657	3.16957	3.71189	0	0	0.0155129	119.127	-426.688	65.7233	1	0	60.566	57.3823	161.742	2
6060	1	0	60	1	165.034	67.3401	97.6944	0	0	-21.8695	7.8735	7.51508	142.316	2314.05	7267.31	-7.51508	0	5.31303	3.00663	3.78011	0	0	0.121742	130.473	-422.671	75.2673	1	0	43.7991	43.1807	138.778	2
6080	1	0	80	1	200.998	95.5926	105.405	0	0	5.70312	10.0525	281.95	162.964	2784.78	7364.79	-281.95	0	6.33393	2.54714	3.46085	0	0	0.166928	134.865	-430.304	57.0637	162.134	0	39.2663	38.5446	112.926	2
6082	1	0	82	1	187.725	100.154	87.5709	0	0	47.7612	77.0443	251.778	136.945	2842.38	7098.48	-251.778	0	5.18829	3.26237	2.83553	0	0	0.066515	173.407	-450.011	62.3806	206.062	0	48.2512	46.2804	125.416	2
6088	1	0	88	1	187.142	78.1104	109.031	0	0	4.57122	20.5049	11.7441	148.174	2586.59	6955.7	-11.7441	0	5.48029	3.57986	3.33515	0	0	0.0503839	150.235	-444.778	64.6096	174.244	0	42.7496	41.0825	144.845	2
6096	1	0	96	1	206.34	100.478	105.861	0	0	63.8098	-1.84139	28.1588	148.981	2726.67	7277.02	-28.1588	0	5.48763	3.12316	3.78936	0	0	0.0567979	119.658	-428.493	57.137	1	0	43.496	41.8527	126.058	2
6105	1	0	105	1	164.408	82.5506	81.8573	0	0	70.4271	-34.1725	190.421	128.818	2620.39	7309.35	-190.421	0	4.86504	3.37044	3.44458	0	0	0.036752	114.311	-421.189	75.8583	123.315	0	51.0265	48.3331	128.018	2
6132	1	0	132	1	174.521	103.024	71.4965	0	0	29.9906	25.2157	-5.62379	116.473	2660.83	7150.3	5.62379	0	4.29638	3.24939	3.60256	0	0	0.10391	141.941	-436.462	70.3825	166.649	0	53.4661	51.0874	165.705	2
6173	1	0	173	1	193.769	96.1856	97.583	0	0	59.8886	27.8325	182.94	151.307	2830.25	7347.01	-182.94	0	5.6307	2.79772	3.6014	0	0	0.135076	126.216	-428.928	60.5912	200.013	0	43.3303	42.1923	115.099	2
6241	1	0	241	1	157.968	93.2045	64.7635	0	0	-12.755	28.2452	281.802	130.023	2205.28	7346.6	-281.802	0	5.06304	3.40372	3.57559	0	0	0.130401	117.342	-424.802	80.3994	135.561	0	51.3008	49.2693	138.606	2
6256	1	0	256	1	164.795	93.9964	70.7987	0	0	84.2937	-27.0569	343.088	117.485	2805.85	7302.24	-343.088	0	4.66943	3.35672	3.62708	0	0	0.0304875	109.179	-422.773	76.1384	116.633	0	54.4093	54.9064	170.374	2
6259	1	0	259	1	198.484	92.6456	105.839	0	0	25.0066	86.5268	-113.278	152.758	2765.47	7288.31	113.278	0	5.77344	3.06992	3.13216	0	0	0.0449345	130.102	-428.182	58.5082	1	0	42.2862	39.8579	157.186	2
6272	1	0	272	1	187.648	96.3491	91.2991	0	0	19.4993	-18.0162	-83.6985	131.238	2571.66	7392.86	83.6985	0	5.002	2.84451	3.0078	0	0	0.0507169	190.882	-436.18	61.8555	184.591	0	45.4817	43.5088	161.19	2
6285	1	0	285	1	162.031	86.3811	75.65	0	0	27.1868	10.6176	197.742	114.25	2962.61	7264.56	-197.742	0	4.29935	2.93509	3.57163	0	0	0.0802343	130.986	-433.167	76.1998	168.433	0	55.7793	57.3031	145.871	2
6344	1	0	344	1	186.14	96.0776	90.0627	0	0	21.7454	31.7678	225.191	144.824	1871.79	7143.75	-225.191	0	5.48122	2.75654	2.91092	0	0	0.0533161	142.046	-429.141	62.0222	165.893	0	44.159	42.4026	116.805	2
6358	1	0	358	1	180.834	93.6694	87.1649	0	0	33.5009	-12.6042	173.067	108.95	2657.32	7487.1	-173.067	0	4.08981	3.31301	3.78963	0	0	0.11037	132.284	-438.336	67.9154	140.157	0	58.882	57.3436	149.04	2
6401	1	0	401	1	188.047	116.224	71.8232	0	0	83.2165	-71.3275	108.842	129.139	2607.6	7047.53	-108.842	0	4.86372	2.26499	3.04562	0	0	0.0661023	171.157	-438.356	60.2736	1	0	46.4931	44.4299	128.541	2
6404	1	0	404	1	175.694	75.9657	99.7288	0	0	88.5917	20.8901	303.223	116.927	2701.89	7254.29	-303.223	0	4.52525	2.809	3.90103	0	0	0.0222846	154.405	-435.676	69.1807	144.301	0	54.5707	53.5727	157.89	2
6412	1	0	412	1	181.027	105.906	75.1213	0	0	-3.43455	23.0407	469.127	146.512	2295.61	7152.48	-469.127	0	6.30977	3.37239	3.67904	0	0	0.14898	124.56	-427.88	67.716	147.166	0	48.3883	48.3579	187.891	2
6427	1	0	427	1	202.206	97.0757	105.13	0	0	58.302	-8.34417	-364.135	168.543	2034.56	7183.86	364.135	0	7.61551	2.32415	2.55296	0	0	0.0683158	150.964	-430.991	54.4545	203.594	0	48.8362	43.711	218.207	2
6482	1	0	482	1	182.185	100.483	81.702	0	0	15.1601	28.8287	190.252	108.368	2376.68	7445.67	-190.252	0	4.06582	2.89273	3.1887	0	0	0.117623	150.15	-431.677	64.7107	1	0	56.1259	55.8587	150.134	2
6582	1	0	582	1	211.525	117.104	94.4211	0	0	-37.5432	70.4284	268.406	159.879	2329.72	7304.41	-268.406	0	6.21787	1.93156	3.40316	0	0	0.250466	179.3	-447.683	52.1147	1	0	38.0211	37.7999	110.428	2
6621	1	0	621	1	204.396	105.698	98.6983	0	0	39.9649	42.6555	363.167	133.291	2551.2	7232.52	-363.167	0	5.31556	2.46588	3.61522	0	0	0.0676235	155.373	-439.4	55.9801	193.012	0	47.7004	48.1906	148.985	2
6681	1	0	681	1	168.157	91.0767	77.0803	0	0	-23.1877	70.8635	77.5395	156.402	2514.69	7005	-77.5395	0	5.77091	2.2015	3.2258	0	0	0.146183	156.633	-431.57	69.2852	214.734	0	39.056	38.0681	116.885	2
6760	1	0	760	1	179.976	95.5906	84.3849	0	0	-13.5491	-15.8627	-119.239	117.369	2006.75	7291.04	119.239	0	4.56252	3.10997	2.72424	0	0	0.0819152	161.252	-437.365	65.0397	205.114	0	49.5669	46.6208	202.326	2
6762	1	0	762	1	185.003	105.011	79.9919	0	0	-18.5808	-66.7738	59.6331	109.642	2410.42	6843.65	-59.6331	0	4.17291	3.56918	3.42706	0	0	0.0896203	135.233	-432.872	65.7576	152.353	0	54.4177	53.8216	159.272	2
6837	1	0	837	1	196.184	110.894	85.2909	0	0	22.0415	-12.9521	332.189	149.962	2668.78	7188.47	-332.189	0	5.95745	3.21664	3.363	0	0	0.0666014	103.99	-411.953	60.174	153.279	0	44.7937	43.6546	128.49	2
6874	1	0	874	1	246.706	125.001	121.705	0	0	61.482	45.26	405.32	159.6	2729	7329.58	-405.32	0	6.49521	2.63692	3.05912	0	0	0.053267	172.16	-448.141	44.2679	182.25	0	39.7631	39.9177	140.24	2
6887	1	0	887	1	152.666	70.3262	82.3402	0	0	46.6609	18.1455	513.438	140.707	2444.84	7257.03	-513.438	0	6.21515	2.71183	3.60379	0	0	0.10568	153.766	-431.687	81.4195	163	0	48.2598	51.1361	230.657	2
6903	1	0	903	1	249.783	108.612	141.171	0	0	-19.1668	-16.7397	202.559	138.769	2311.35	7291.92	-202.559	0	5.31517	3.51223	3.50221	0	0	0.180718	141.9	-441.074	45.4264	165.938	0	46.6346	46.0268	126.472	2
6907	1	0	907	1	172.531	104.726	67.8057	0	0	63.9807	139.16	335.061	149.96	2527.18	7036.36	-335.061	0	5.88735	2.96807	3.56845	0	0	0.162065	132.237	-427.933	70.4703	152.015	0	43.4349	43.0176	131.971	2
6922	1	0	922	1	171.858	83.6162	88.2421	0	0	-17.4287	24.5419	-4.584	160.091	2508.93	6852	4.584	0	5.95858	2.29857	2.98772	0	0	0.0959125	127.843	-420.719	67.2064	204.515	0	37.7595	36.9273	118.704	2
7065	1	0	1065	1	162.662	98.2289	64.4332	0	0	81.7414	81.5913	330.222	98.5606	2310.1	6894.61	-330.222	0	3.84321	3.34001	4.02466	0	0	0.0692605	119.013	-427.62	78.5507	119.425	0	66.8551	65.2808	197.088	2
7083	1	0	1083	1	229.067	125.03	104.037	0	0	94.2112	32.4981	45.7522	152.805	2895.59	7342.34	-45.7522	0	5.57841	3.19134	3.27796	0	0	0.0454335	154.566	-442.084	49.5924	220.653	0	42.0295	41.2951	124.535	2
7092	1	0	1092	1	191.16	88.9593	102.2	0	0	-13.9374	43.1692	251.308	147.455	2804.42	7132.35	-251.308	0	5.66843	2.66244	2.98932	0	0	0.0805631	166.03	-433.203	59.9888	1	0	43.4245	41.6573	115	2
7141	1	0	1141	1	189.87	108.179	81.6916	0	0	115.454	57.5221	176.193	128.075	2774.69	7217.66	-176.193	0	4.733	3.00303	3.86786	0	0	0.0898121	150.955	-449.279	63.2253	163.13	0	51.0305	49.7658	133.172	2
7150	1	0	1150	1	183.895	110.543	73.352	0	0	-21.871	72.8045	-28.0187	114.948	2513.37	7003.06	28.0187	0	4.27177	3.15883	3.70986	0	0	0.118936	159.037	-451.024	65.8892	189.115	0	53.3026	52.0127	189.735	2
7156	1	0	1156	1	148.105	93.43	54.6747	0	0	67.7098	64.0119	367.729	125.37	2523.45	7111.51	-367.729	0	4.98785	3.32384	3.36775	0	0	0.0923866	128.616	-417.651	86.3288	133.637	0	52.0402	52.6963	160.537	2
7158	1	0	1158	1	162.556	81.0993	81.4566	0	0	22.264	1.59299	370.806	127.996	1970.94	7273.59	-370.806	0	5.16682	3.01593	3.4148	0	0	0.189219	158.569	-439.286	75.705	1	0	51.29	49.57	161.01	2
7201	1	0	1201	1	172.998	108.305	64.6938	0	0	50.7587	-28.1447	296.923	149.605	2839.38	7402.98	-296.923	0	5.84931	2.74605	3.08856	0	0	0.106516	131.23	-427.204	68.3061	197.77	0	42.359	41.6492	124.39	2
7228	1	0	1228	1	181.85	86.9201	94.9295	0	0	23.6055	23.3175	-77.3622	169.568	2866.53	7251.86	77.3622	0	6.37713	2.75103	2.89266	0	0	0.0591237	145.354	-437.875	63.7583	233.937	0	37.1343	36.6504	128.419	2
7252	1	0	1252	1	215.165	95.1842	119.981	0	0	53.6307	41.4296	155.797	122.065	2736.85	7333.41	-155.797	0	4.50662	3.11122	3.62979	0	0	0.0953966	124.026	-430.581	53.9689	139.135	0	53.2192	51.0029	137.09	2
7278	1	0	1278	1	200.36	123.869	76.4908	0	0	49.8632	33.3813	339.742	192.787	2341.98	7042.48	-339.742	0	7.5957	2.37403	2.80798	0	0	0.0341411	159.012	-437.217	55.6617	1	0	34.0305	33.1993	100.595	2
7283	1	0	1283	1	169.844	78.2001	91.6435	0	0	-5.89873	-7.08933	337.641	148.029	2796.38	7182.61	-337.641	0	5.92605	2.66472	3.34882	0	0	0.0843289	209.861	-452.409	70.3222	1	0	42.6782	42.2903	130.419	2
7292	1	0	1292	1	190.472	122.857	67.6145	0	0	28.7242	32.9322	290.766	144.933	2263.46	7341.91	-290.766	0	5.60802	2.98971	2.99947	0	0	0.0180053	134.268	-423.603	61.0571	160.932	0	44.0855	43.2654	124.155	2
7294	1	0	1294	1	216.691	103.073	113.618	0	0	164.182	35.6961	242.886	143.563	2327.32	7040.16	-242.886	0	5.44	2.57631	3.24453	0	0	0.0687511	150.66	-439.332	51.821	192.992	0	44.4981	43.2441	117.688	2
7306	1	0	1306	1	235.44	121.754	113.686	0	0	143.455	-133.405	-42.2632	153.148	2547.36	7209.27	42.2632	0	6.06547	3.1219	3.17782	0	0	0.173472	151.313	-441.867	47.7199	176.777	0	38.4688	37.862	129.78	2
7351	1	0	1351	1	171.016	92.0088	79.007	0	0	91.9676	31.6083	232.301	134.052	2499.19	7143.91	-232.301	0	5.04815	2.48828	3.5389	0	0	0.0169848	137.59	-419.359	69.6077	185.59	0	46.657	47.2719	126.323	2
7363	1	0	1363	1	234.544	129.102	105.442	0	0	64.37	7.02103	354.577	232.347	2028.49	6670.2	-354.577	0	9.23689	3.04787	3.48853	0	0	0.0902237	135.088	-438.456	48.2785	175.975	0	30.2644	31.1983	95.4122	2
7366	1	0	1366	1	205.626	99.436	106.19	0	0	160.891	50.4191	141.198	147.67	2529.93	7125.1	-141.198	0	5.44083	3.64576	3.52539	0	0	0.018623	144.664	-440.314	57.9595	176.036	0	44.7878	43.703	123.082	2
7370	1	0	1370	1	150.375	93.6913	56.6837	0	0	82.6737	-19.5004	143.929	133.79	2508.49	7195.02	-143.929	0	4.97732	2.58344	3.06241	0	0	0.0687899	138.85	-429.456	80.6765	197.004	0	45.8672	45.1871	121.404	2
7383	1	0	1383	1	233.474	124.703	108.771	0	0	-44.4303	-69.1884	412.125	165.08	2535.93	7045.39	-412.125	0	7.0686	2.27626	2.96199	0	0	0.150315	140.16	-429.37	46.4948	192.923	0	36.9128	36.9722	128.893	2
7416	1	0	1416	1	199.058	122.791	76.2663	0	0	57.8299	114.112	332.032	133.129	2234.35	7161.07	-332.032	0	5.21076	2.71433	3.36016	0	0	0.113132	111.074	-413.522	57.9583	162.372	0	49.2388	47.8005	140.798	2
7452	1	0	1452	1	188.787	111.152	77.6358	0	0	87.1718	-0.110151	230.644	126.928	2703.31	7175.63	-230.644	0	4.80388	3.19908	3.46686	0	0	0.0900796	135.38	-435.248	63.3122	155.483	0	51.7108	49.8984	134.048	2
7466	1	0	1466	1	231.041	117.148	113.893	0	0	54.4691	13.0913	-86.3565	138.989	2736.01	7461.41	86.3565	0	5.2392	3.52646	2.94687	0	0	0.0610853	163.144	-453.033	49.047	208.789	0	44.5548	42.6475	164.877	2
7474	1	0	1474	1	234.314	108.305	126.009	0	0	184.442	50.953	-218.754	128.874	2207.4	7024.91	218.754	0	5.23518	3.07617	3.69239	0	0	0.138434	145.694	-434.618	48.6712	1	0	53.9294	50.9447	232.766	2
7479	1	0	1479	1	188.019	105.297	82.7218	0	0	89.8214	45.5322	124.436	149.518	2700.66	7129.99	-124.436	0	5.47325	2.94221	3.31925	0	0	0.13314	187.46	-456.234	62.6586	205.241	0	43.894	41.6526	115.227	2
7540	1	0	1540	1	194.605	101.656	92.9491	0	0	56.4126	8.43449	268.911	157.881	2534.75	7067.43	-268.911	0	6.05649	2.60539	3.10026	0	0	0.0914441	149.503	-429.587	58.7936	174.03	0	40.0744	39.5698	112.331	2
7542	1	0	1542	1	217.257	122.267	94.9904	0	0	13.49	-52.9775	265.655	140.892	2677.33	7228.5	-265.655	0	5.51764	2.86834	3.77847	0	0	0.0962097	124.095	-426.406	53.0887	165.375	0	46.0753	44.7468	124.428	2
7549	1	0	1549	1	242.442	125.545	116.898	0	0	74.9818	74.5791	85.6351	196.52	2615.84	7100.94	-85.6351	0	7.1447	3.40049	3.87089	0	0	0.111241	123.975	-426.911	47.443	1	0	35.7377	34.0522	100.551	2
7550	1	0	1550	1	194.536	102.93	91.6066	0	0	19.8088	15.6141	-76.58	135.51	2671.01	7060.25	76.58	0	5.10619	3.032	3.77381	0	0	0.067339	150.657	-439.536	61.223	164.545	0	47.3976	45.6198	166.275	2
7551	1	0	1551	1	180.748	73.278	107.47	0	0	88.9967	56.0777	-265.112	182.027	2701.48	7119.44	265.112	0	7.51087	3.49136	3.51011	0	0	0.09007	123.198	-436.158	67.7371	1	0	44.1939	39.1406	196.95	2
7556	1	0	1556	1	172.102	81.6575	90.4441	0	0	91.0346	11.4527	-194.588	153.009	2599.79	7064.41	194.588	0	6.07691	2.57859	3.45412	0	0	0.0311542	177.924	-448.241	69.1578	1	0	45.3046	41.9434	194.638	2
7569	1	0	1569	1	198.275	104.75	93.525	0	0	-28.169	-74.6514	286.174	134.317	2818.65	7250.17	-286.174	0	5.39774	3.07559	4.00952	0	0	0.110773	133.421	-438.119	60.3428	153.775	0	47.0375	47.434	136.501	2
7579	1	0	1579	1	170.489	89.3155	81.1735	0	0	-30.8204	-67.8837	279.801	129.907	2223.34	7143.74	-279.801	0	5.19968	2.88481	4.10298	0	0	0.0604593	121.72	-432.912	72.6143	157.741	0	50.3495	48.4886	135.455	2
7583	1	0	1583	1	266.781	178.093	88.6883	0	0	105.51	2.55566	554.76	268.094	1987.35	6575	-554.76	0	12.2518	3.41708	3.30357	0	0	0.140137	116.341	-427.106	41.619	1	0	30.421	30.9588	158.735	2
7590	1	0	1590	1	250.338	108.298	142.04	0	0	28.6527	-3.20256	246.568	160.349	1964.55	7378.04	-246.568	0	6.14058	2.7863	2.695	0	0	0.173459	157.944	-433.04	43.2449	184.899	0	39.8731	39.4253	106.627	2
7610	1	0	1610	1	226.896	88.3201	138.576	0	0	2.18613	29.3977	115.283	135.656	2289.99	7345.44	-115.283	0	5.01994	2.8785	3.22403	0	0	0.150917	153.827	-432.175	49.5525	139.565	0	45.5484	44.2743	128.394	2
7623	1	0	1623	1	199.103	126.276	72.8275	0	0	-26.9474	-18.9607	370.348	157.436	2817.43	7294.14	-370.348	0	6.45974	2.86834	3.39638	0	0	0.152444	139.243	-442.478	58.3717	165.784	0	40.2627	40.6882	134.765	2
7634	1	0	1634	1	218.793	118.751	100.043	0	0	17.6308	-62.7615	403.906	151.55	2174.89	7138.62	-403.906	0	6.32997	2.79113	3.32315	0	0	0.0447904	162.158	-449.518	51.7672	169.252	0	43.1258	42.5007	141.557	2
7635	1	0	1635	1	174.952	108.329	66.6226	0	0	-30.1046	46.3557	210.739	136.645	1923.64	7328.48	-210.739	0	5.20539	2.85832	3.16761	0	0	0.125266	107.679	-415.661	67.8946	150.295	0	47.0384	45.1652	123.833	2
7635	1	0	1635	1	196.185	117.225	78.9605	0	0	54.6512	85.8337	283.605	153.754	2835.49	7189.35	-283.605	0	5.88959	2.96607	3.08894	0	0	0.146992	112.466	-419.24	59.0274	136.27	0	42.1985	42.115	118.207	2
7658	1	0	1658	1	181.436	88.4736	92.9622	0	0	29.4274	11.3156	50.4313	103.317	2761.05	7064.54	-50.4313	0	3.80244	3.46003	3.85106	0	0	0.024985	111.593	-425.384	68.177	142.403	0	61.7776	59.931	175.658	2
7662	1	0	1662	1	192.868	127.153	65.7148	0	0	185.927	-207.019	181.226	110.542	2903.53	7083.56	-181.226	0	4.64759	3.37891	3.97803	0	0	0.204189	113.078	-419.35	63.1672	137.302	0	56.6942	57.9205	141.876	2
7665	1	0	1665	1	234.076	131.042	103.034	0	0	117.654	40.037	188.391	144.331	2573.17	7135.48	-188.391	0	5.3609	3.04666	3.42938	0	0	0.0520163	124.199	-425.119	48.3076	175.836	0	45.8206	44.2644	119.116	2
7675	1	0	1675	1	174.612	87.3861	87.2262	0	0	89.4417	24.2138	127.32	150.01	2402.06	6852.33	-127.32	0	5.5113	2.46809	2.83539	0	0	0.0329912	209.206	-455.723	66.0514	1	0	40.53	40.1421	110.063	2
7685	1	0	1685	1	206.684	121.523	85.1603	0	0	67.693	47.0854	412.291	115.005	2722.79	6929.11	-412.291	0	4.69637	2.83567	3.12267	0	0	0.120454	151.281	-441.439	55.1893	193.981	0	56.6718	54.5574	187.625	2
7706	1	0	1706	1	174.27	78.9906	95.2791	0	0	44.2055	14.4332	238.03	107.703	2845.93	7260.75	-238.03	0	4.0896	3.33505	3.60147	0	0	0.0980193	169.832	-445.772	70.7564	158.701	0	59.1775	59.4839	160.299	2
7747	1	0	1747	1	195.091	116.904	78.187	0	0	-36.428	82.3706	286.781	181.436	2428.27	7192.81	-286.781	0	7.10312	2.62913	2.20376	0	0	0.155036	121.7	-411.348	56.692	187.48	0	34.195	35.1767	95.7887	2
7901	1	0	1901	1	154.696	78.6767	76.0192	0	0	53.4752	-22.9415	196.202	109.405	2836.66	6999.14	-196.202	0	4.13147	2.8954	3.29861	0	0	0.0410734	140.68	-433.846	79.8077	175.822	0	59.2158	55.3659	146.612	2
8075	2	0	75	1	184.088	103.204	80.8847	0	0	42.5176	79.4525	58.9679	150.835	2648.3	7096.07	-58.9679	0	5.48953	2.89349	2.50359	0	0	0.110214	177.953	-449.452	62.1674	209.518	0	40.3795	38.3826	120.956	2
8144	2	0	144	1	229.238	100.486	128.753	0	0	77.1036	-38.801	-28.4819	187.783	2713.38	7214.32	28.4819	0	7.05348	3.10883	2.44543	0	0	0.0237295	141.059	-429.119	48.0194	195.308	0	32.2175	30.7433	107.545	2
8152	2	0	152	1	185.116	96.9737	88.1423	0	0	-27.7159	26.5445	150.541	156.587	2120.58	7148.98	-150.541	0	5.88035	2.4904	2.74139	0	0	0.0855152	161.113	-435.976	61.3624	1	0	39.6054	37.6006	104.83	2
8156	2	0	156	1	195.935	108.038	87.8969	0	0	90.585	-7.15098	368.38	150.386	2600.24	6983.35	-368.38	0	6.0232	2.34236	3.26735	0	0	0.0480861	155.196	-437.028	57.9779	184.748	0	42.4473	41.297	133.44	2
8159	2	0	159	1	192.432	130.924	61.5082	0	0	-20.8914	17.1689	423.324	127.445	2811.37	7158.35	-423.324	0	5.34909	2.88159	2.73958	0	0	0.0970527	144.425	-426.74	59.4545	178.315	0	49.2029	48.7471	171.987	2
8192	2	0	192	1	171.386	98.5547	72.8313	0	0	73.0233	29.8626	343.343	136.675	2119.5	7245.32	-343.343	0	5.38304	2.65761	3.06352	0	0	0.0767968	117.773	-418.581	68.7666	152.368	0	47.2877	45.0743	138.039	2
8202	2	0	202	1	184.065	111.598	72.4672	0	0	102.799	-20.1988	319.8	126.306	2588.02	6996.4	-319.8	0	4.95748	2.82445	3.54571	0	0	0.0936854	123.52	-424.052	64.5274	156.798	0	51.1199	49.4944	147.543	2
8222	2	0	222	1	171.201	78.9088	92.292	0	0	57.9461	-51.2401	-141.404	110.1	2732.53	7326.42	141.404	0	4.33444	3.50905	3.19826	0	0	0.105971	143.565	-434.577	71.7111	154.459	0	56.477	52.4807	225.552	2
8238	2	0	238	1	188.86	90.6456	98.2147	0	0	111.948	96.4108	-610.731	197.389	2080.57	6580.81	610.731	0	11.5982	2.53487	3.05676	0	0	0.031282	129.396	-424.448	60.7021	174.263	0	67.6443	69.5354	186.595	2
8325	2	0	325	1	212.647	126.539	86.1082	0	0	24.5366	1.0585	213.177	157.604	2167.98	7074.8	-213.177	0	5.97122	2.94047	2.61104	0	0	0.0426536	168.426	-447.604	52.5593	214.384	0	39.9816	39.4096	104.247	2
8327	2	0	327	1	174.212	80.4589	93.7529	0	0	55.2291	26.1078	56.8251	135.626	2236.95	6750.77	-56.8251	0	4.96228	2.71164	3.14596	0	0	0.0719979	121.928	-413.298	67.764	144.686	0	45.1463	44.0565	129.186	2
8349	2	0	349	1	199.809	97.6449	102.164	0	0	77.991	-52.433	135.507	155.46	2513.17	6829.31	-135.507	0	5.83466	2.85146	3.08895	0	0	0.091467	138.627	-423.541	57.4721	162.747	0	40.0934	40.1262	109.166	2
8375	2	0	375	1	176.655	84.7837	91.8714	0	0	2.5755	40.3337	-20.0639	171.869	2688.24	7135.19	20.0639	0	6.36762	2.92086	2.74853	0	0	0.0955074	146.345	-437.027	66.1347	174.715	0	35.9417	34.2035	116.179	2
8426	2	0	426	1	191.461	82.7067	108.755	0	0	56.2357	62.4045	51.1526	150.729	2534.92	7013.46	-51.1526	0	5.48661	2.80591	3.19216	0	0	0.0577792	135.469	-430.03	60.6619	186.874	0	40.9733	39.989	130.719	2
8453	2	0	453	1	163.526	95.8782	67.6478	0	0	134.845	-16.619	355.736	116.195	2555.97	6893.16	-355.736	0	4.63357	2.72399	3.47561	0	0	0.0296283	152.498	-439.463	74.303	1	0	52.8175	55.5301	166.539	2
8457	2	0	457	1	200.118	103.168	96.9506	0	0	-7.51309	50.9838	-91.3809	109.012	2100.37	7224.2	91.3809	0	4.12237	3.34566	3.08795	0	0	0.064591	118.652	-418.152	58.3996	144.644	0	55.5218	51.7584	213.534	2
8458	2	0	458	1	176.918	84.2811	92.6366	0	0	65.6516	-10.065	202.589	169.313	2326.19	6886.6	-202.589	0	6.37742	2.75625	2.66357	0	0	0.0346735	151.584	-430.341	65.3478	189.803	0	37.1001	36.6091	98.8096	2
8520	2	0	520	1	208.142	95.545	112.597	0	0	85.0702	57.3708	115.518	153.495	2605.75	7217.81	-115.518	0	5.60439	2.47254	3.29437	0	0	0.0810869	164.648	-439.776	54.2482	190.614	0	42.176	39.8276	109.116	2
8522	2	0	522	1	207.65	95.8091	111.841	0	0	100.526	45.7489	74.4377	153.008	2689.95	7229.43	-74.4377	0	5.57446	2.65983	2.90603	0	0	0.0927668	164.066	-441.833	54.1149	204.493	0	40.7622	38.5253	112.868	2
8601	2	0	601	1	185.811	87.0575	98.7536	0	0	-38.2414	81.0536	-208.585	150.505	2729.06	7194.13	208.585	0	6.05629	2.51647	3.01308	0	0	0.138271	185.22	-450.829	61.771	209.857	0	45.2688	41.1422	180.865	2
8623	2	0	623	1	171.776	78.464	93.3124	0	0	-1.29185	-13.1291	240.004	156.611	2592.45	7088.99	-240.004	0	6.03423	2.83372	3.163	0	0	0.18952	145.857	-427.746	69.3746	160.5	0	41.8164	39.9486	110.452	2
8681	2	0	681	1	183.899	117.656	66.2422	0	0	-15.5765	14.7803	332.199	154.574	2806.06	7160.74	-332.199	0	6.16619	2.93909	2.94069	0	0	0.0884583	133.585	-425.85	63.4817	150.347	0	41.7507	40.9707	122.239	2
8691	2	0	691	1	206.017	93.1441	112.873	0	0	-57.2957	-48.7804	169.339	144.744	2748.12	7224.3	-169.339	0	5.61885	3.58668	3.25412	0	0	0.10822	130.918	-429.933	57.1535	139.206	0	44.3519	42.5493	116.008	2
8765	2	0	765	1	250.858	151.141	99.7175	0	0	-2.73045	-19.3875	365.097	155.247	2593.89	7095.25	-365.097	0	6.30884	2.37385	3.68153	0	0	0.1068	152.902	-440.165	43.7176	165.512	0	41.6448	40.3264	130.936	2
8766	2	0	766	1	209.771	110.752	99.0188	0	0	-12.8206	-1.67292	446.851	176.388	2803.3	7376.51	-446.851	0	7.51932	2.389	2.79362	0	0	0.0887235	174.111	-443.104	52.7063	221.259	0	35.7947	36.0746	142.754	2
8767	2	0	767	1	190.041	103.283	86.7587	0	0	-40.5477	8.09529	382.133	144.003	2930.69	7267.08	-382.133	0	5.94551	3.02992	3.86747	0	0	0.194114	128.28	-435.923	63.2243	181.28	0	45.1949	46.0231	153.693	2
8803	2	0	803	1	190.137	94.676	95.4614	0	0	38.0383	-15.8326	162.751	176.431	2353.8	7091.69	-162.751	0	6.60799	2.65146	2.53031	0	0	0.141913	148.788	-429.57	59.3061	192.044	0	34.7978	34.7586	94.6414	2
8834	2	0	834	1	194.963	99.5848	95.3779	0	0	8.69839	-69.9126	87.9765	123.023	2781.78	7345.09	-87.9765	0	4.66207	3.04898	2.86489	0	0	0.096575	157.631	-435.429	59.165	1	0	48.9586	46.7638	135.2	2
8871	2	0	871	1	199.684	79.0589	120.625	0	0	78.2224	58.3016	-34.1544	166.379	2612.6	7017.56	34.1544	0	6.11998	2.56297	2.58362	0	0	0.0254108	160.857	-433.089	55.8504	198.7	0	36.335	34.7815	130.034	2
8910	2	0	910	1	206.116	119.262	86.8538	0	0	-45.3908	41.9825	412.671	163.349	2138.25	6535.58	-412.671	0	6.85374	2.15991	2.99205	0	0	0.121654	154.157	-433.592	53.656	179.075	0	38.9214	36.6091	137.137	2
8928	2	0	928	1	191.46	101.953	89.5074	0	0	-83.0368	213.628	-308.911	141.923	2375.22	6961.89	308.911	0	6.31995	3.37976	2.68932	0	0	0.146259	151.599	-436.888	60.7634	203.19	0	52.9391	47.5459	236.129	2
9020	2	0	1020	1	201.653	126.301	75.3528	0	0	66.7417	-26.9774	64.3219	131.143	2026.12	7102.84	-64.3219	0	4.85541	2.21876	2.95098	0	0	0.0578199	162.787	-437.372	55.1401	1	0	44.0332	44.0491	129.497	2
9116	2	0	1116	1	163.453	79.229	84.2238	0	0	47.0207	109.108	113.811	164.37	2743.46	7166.07	-113.811	0	6.00014	2.53001	2.3387	0	0	0.154245	180.914	-445.553	70.2848	195.997	0	37.1766	35.7684	101.863	2
9151	2	0	1151	1	201.5	101.279	100.221	0	0	-82.9672	-18.0179	319.111	126.925	2574.47	7093.88	-319.111	0	5.20002	2.32842	3.43819	0	0	0.150622	180.539	-447.999	56.3119	228.316	0	48.3042	46.3397	139.356	2
9157	2	0	1157	1	225.189	113.033	112.156	0	0	30.2558	86.9157	-130.528	158.421	2361.58	6889.28	130.528	0	6.02883	2.67278	2.80311	0	0	0.160096	163.356	-441.899	48.978	212.94	0	38.6531	38.3214	152.372	2
9166	2	0	1166	1	187.43	121.106	66.3239	0	0	59.0727	-8.71291	91.8873	169.449	2033.79	7184.23	-91.8873	0	6.2519	2.6176	2.69704	0	0	0.00354717	182.522	-451.559	60.66	204.194	0	36.088	34.9524	105.243	2
9197	2	0	1197	1	205.679	115	90.6792	0	0	4.11336	36.5445	168.49	157.506	1989.09	7138.98	-168.49	0	5.88236	1.9617	2.83197	0	0	0.0793043	128.883	-415.079	53.0547	193.809	0	38.7054	37.2933	103.229	2
9215	2	0	1215	1	188.676	80.9741	107.702	0	0	89.047	30.2117	-82.0444	116.317	2601.77	7145.31	82.0444	0	4.35905	2.69188	3.57179	0	0	0.0668826	160.138	-433.836	62.2739	1	0	53.3209	50.7201	185.331	2
9230	2	0	1230	1	215.781	129.274	86.5075	0	0	-134.986	234.738	305.588	133.762	2626.49	7140.1	-305.588	0	5.71306	2.69051	3.70121	0	0	0.318027	128.088	-424.98	53.0394	1	0	47.5531	44.7989	129.913	2
9326	2	0	1326	1	215.082	115.33	99.7513	0	0	62.0052	123.98	366.038	141.828	2529.16	6951.88	-366.038	0	5.64963	2.64711	3.454	0	0	0.155011	172.752	-444.213	52.7692	149.401	0	44.287	45.5247	144.103	2
9341	2	0	1341	1	194.066	97.1469	96.9188	0	0	79.7123	24.626	86.5018	156.572	2710.77	6951.57	-86.5018	0	5.72711	2.90332	2.85152	0	0	0.0553964	137.696	-426.838	59.1497	179.436	0	40.4979	38.6445	114.772	2
9354	2	0	1354	1	189.068	101.156	87.9116	0	0	-20.8776	21.489	-44.2937	137.015	2612.04	7154.03	44.2937	0	5.14916	2.91989	3.13168	0	0	0.151094	116.955	-415.665	61.7526	165.12	0	44.5684	42.0765	147.801	2
9368	2	0	1368	1	200.717	87.3569	113.36	0	0	60.5234	7.00415	58.7748	126.04	2331.32	6570.56	-58.7748	0	4.62743	2.23614	2.92653	0	0	0.0225663	162.008	-435.639	55.4443	183.036	0	47.223	45.6618	128.988	2
9457	2	0	1457	1	202.752	80.8905	121.862	0	0	-58.2096	0.0602441	228.61	125.22	2749.03	7075.8	-228.61	0	4.88161	2.18243	3.86921	0	0	0.146509	165.49	-438.252	56.2053	1	0	50.6507	47.5555	130.251	2
9526	2	0	1526	1	185.337	99.6418	85.6955	0	0	15.8838	-26.6127	257.327	115.786	2475.62	6803.49	-257.327	0	4.48495	2.34953	3.5107	0	0	0.103055	144.453	-423.747	62.5436	147.769	0	51.3392	52.93	142.169	2
9582	2	0	1582	1	248.536	135.119	113.417	0	0	94.4165	10.8944	89.0098	150.381	2596.4	7064.97	-89.0098	0	5.51491	2.85559	2.76874	0	0	0.0603962	145.96	-431.624	43.8072	197.985	0	41.2596	39.2903	120.551	2
9593	2	0	1593	1	183.806	107.041	76.7646	0	0	30.7051	64.5084	106.837	154.297	2460.79	7210.67	-106.837	0	5.64855	2.24756	2.91963	0	0	0.0755151	139.752	-421.233	61.6367	157.489	0	39.3517	39.0038	109.602	2
9626	2	0	1626	1	176.033	77.0246	99.0079	0	0	58.8644	63.874	-133.463	151.941	2532.3	7011.99	133.463	0	5.78844	2.74798	3.54768	0	0	0.0304273	121.505	-419.082	67.9923	173.85	0	43.093	41.314	182.389	2
9696	2	0	1696	1	175.71	122.791	52.9189	0	0	4.36114	49.3539	456.817	134.791	2586.8	7026.51	-456.817	0	5.73112	2.64048	3.24277	0	0	0.100199	155.292	-434.826	67.0789	173.687	0	48.3656	46.6946	184.225	2
9727	2	0	1727	1	197.862	114.435	83.4262	0	0	155.172	0.789201	143.824	126.237	2435.99	7075.07	-143.824	0	4.68768	3.06698	3.14175	0	0	0.0254335	142.762	-426.932	58.7482	153.255	0	48.0097	48.2275	135.455	2
9745	2	0	1745	1	222.812	103.384	119.428	0	0	-2.56994	5.41961	96.9199	179.463	2693.39	7170.1	-96.9199	0	6.66386	2.27837	3.26872	0	0	0.0718398	148.965	-425.24	49.5705	1	0	35.9433	34.1335	95.2379	2
9770	2	0	1770	1	195.94	123.385	72.5553	0	0	44.4825	-20.5646	496.415	163.127	2347.36	6897.1	-496.415	0	7.14483	2.14773	3.08157	0	0	0.106413	194.584	-457.304	57.1262	223.185	0	40.0982	40.8962	184.028	2
9809	2	0	1809	1	193.97	102.664	91.3058	0	0	18.8549	3.34117	143.455	120.318	2671.97	7371.5	-143.455	0	4.48152	3.40284	3.30061	0	0	0.0946124	156.458	-441.395	61.3059	1	0	53.3849	50.6286	136.506	2
9822	2	0	1822	1	183.77	105.165	78.6049	0	0	26.0619	-62.4588	502.012	130.688	2764.42	7138.32	-502.012	0	5.82552	2.68657	3.10806	0	0	0.126371	146.387	-434.881	63.2859	165.065	0	50.9534	49.4419	226.765	2
9827	2	0	1827	1	153.38	63.994	89.3855	0	0	-5.24144	33.3885	-180.864	149.052	2696.06	7241.79	180.864	0	5.89073	2.77971	3.0611	0	0	0.0700322	126.687	-420.769	79.4401	181.649	0	44.7307	40.5865	176.031	2
9828	2	0	1828	1	243.566	116.427	127.139	0	0	-0.865864	58.9041	399.258	152.733	2592.03	7016.96	-399.258	0	6.26041	2.91815	3.34627	0	0	0.174941	169.228	-450.907	45.7489	1	0	43.766	42.0324	142.623	2
9832	2	0	1832	1	162.226	77.6291	84.5972	0	0	25.7231	-48.357	66.8354	107.66	2665.1	6924.9	-66.8354	0	4.03136	3.37351	3.22965	0	0	0.0757232	139.454	-429.437	76.4864	145.912	0	56.2989	54.0778	167.036	2
9914	2	0	1914	1	170.718	83.3495	87.3683	0	0	118.618	-7.75001	-336.895	223.94	2073.9	7083.61	336.895	0	9.91722	2.24633	1.52024	0	0	0.0903139	240.889	-465.836	63.2937	1	0	34.4368	30.6466	155.048	2
9943	2	0	1943	1	217.484	124.905	92.5798	0	0	20.6763	-45.7875	360.064	123.06	2470.82	7121.65	-360.064	0	4.99405	2.78651	2.78323	0	0	0.0626064	156.98	-433.41	51.2159	186.732	0	48.7546	50.8138	150.086	2
9952	2	0	1952	1	190.706	117.612	73.0936	0	0	66.155	3.70103	365.639	138.977	2425.34	7072.16	-365.639	0	5.55754	2.80995	3.15991	0	0	0.0850605	143.744	-432.526	60.8966	177.611	0	45.1563	45.8567	142.579	2
