# Supplementary material for: CaV1 and CaV2 calcium channels mediate the release of distinct pools of synaptic vesicles
Source: eLife. 2023 Feb 23;12:e81407. doi: 10.7554/eLife.81407 (PMC10023163; doi:10.7554/eLife.81407)
Supplement: Figure 7—source data 1. [file elife-81407-fig7-data1.zip › Figure 7 - Source Data 1/unc13-all/32/2/cav1_to_cav1(cav2).csv]

421.975385428071
30.9645544527639
506.753035814312
521.0948837224
136.738806206768
519.112168880645
246.432360584187
397.040751849358
528.591554095578
244.886818923584
586.254624442854
415.628620128778
474.077241959871
316.201352624037
239.608715028605
278.678090118353
366.583957244617
245.992255598362
285.469378126941
325.204379368058
410.457959221476
363.934131013033
343.020761342723
296.959180375477
327.903385504297
396.669953783854
434.493930068136
390.007964457517
297.350263808108
466.020780941104
364.893403684677
405.183774917607
404.174759633715
478.676373699591
301.573611399613
311.954572155316
357.411244083156
421.443895632828
546.000316003287
410.871534684838
283.415869765734
375.975881323257
542.779804063737
385.572145358058
436.682341895178
403.027952931835
362.18453354997
409.716629294637
631.543484842868
533.560970854503
469.752380559858
564.906755930976
506.114678560079
530.870775360475
504.275564845227
603.652771516997
555.863251077217
539.278488452293
438.39716870452
446.90686516471
382.551580455931
100.268947946746
438.991487400841
451.929804405401
466.409132523077
499.226625402983
460.620139019024
498.318919368358
616.268757517521
659.549923995512
541.975323038371
-297.697913183389
352.301641795471
650.494952109491
586.753446005914
499.931586299371
548.76260469194
489.523750693947
523.294557813499
514.029451176344
467.377982266304
545.939576650813
377.288501948541
518.777830586227
342.141638428263
601.254595227932
590.012136295706
643.932019841377
497.362793683592
415.662587198674
467.238898342587
566.818737851785
506.122727953192
508.431561884368
519.879716441209
426.110959105248
418.906542115191
629.861466981889
528.140198148993
396.873213695148
504.794430899185
569.094092274296
370.533783081542
529.098829879253
314.02879729448
301.860748921054
294.50265968217
322.328120377275
506.897337957891
411.625791345495
458.243570535982
441.391261752387
360.973414749561
376.5185941871
568.195789208393
520.337082364969
630.871348489119
607.572426794241
436.777547496329
643.084655135081
575.05933802536
611.67500423301
518.338303536184
591.243884901203
649.450703467211
263.937887117194
341.834790230921
604.874651675925
643.577017831976
577.015231969666
509.673350475078
81.177119321741
79.4312111965228
509.4986635842
605.284801964606
62.5618549304363
323.336541450773
593.573871626391
531.377682581799
379.785857016053
564.303374255793
507.720951200163
590.141003567127
-169.153136809395
637.453749719442
647.060731312079
584.610426992728
571.707388559748
601.649436969907
-252.644128099659
-231.602526447661
533.952991208731
-200.726149489811
498.314393949306
-301.367611246122
273.158234503468
530.984004927256
312.910765974121
610.626661059295
-111.0282780007
48.6888794880761
363.635764928466
436.868190209729
534.028067753209
402.665188141957
475.577682338728
538.642564347165
463.047900082209
490.623586038658
615.028905618477
431.206976082449
506.125654106217
557.989711686942
515.398395994851
506.612934851328
544.499934862263
442.707805213337
621.409048748588
561.367544971283
350.567473395792
598.762238592851
635.398267354995
417.158143695879
443.345917143237
652.059863095466
503.206591028964
489.611477877284
492.617521384793
343.964305569092
569.532429385755
528.951093664789
505.784650345386
470.955819418805
462.609573593712
612.367586346358
497.645245550635
-171.175127315458
16.0793585482224
7.12367910213106
605.0701077274
-161.889480933514
392.146350356068
488.681810859598
497.891224302288
465.394057286463
352.343625709257
507.506368426306
-156.162985602973
531.103399054909
465.145848950363
486.312740522498
610.241530092762
295.34524783631
505.960584528801
284.560111864622
346.208043022831
294.69485780663
465.548526421043
565.07961811675
577.232273900904
484.919047923412
519.7865425115
693.915555165026
594.425458916332
545.401115466319
506.626810176126
483.111211187473
562.83840675088
517.114190705377
525.65451022488
418.15726724627
602.950161925281
722.34498044241
558.006959123448
607.223016224118
626.820152804419
569.441895728609
541.845858312001
532.818961471161
550.731785559426
583.900180788862
624.714103887272
532.379185695107
510.472007766889
574.708958350507
484.297363257334
556.911375300962
540.919509819836
526.301335044033
525.589225253852
503.60615181202
579.127752731196
569.623616648254
472.457869843777
480.261436191709
399.326532454719
524.434688111755
620.363902903381
488.586136693169
556.430700261217
566.296165713999
587.519365204744
579.120734610955
541.02235171889
538.454133794337
518.368783472222
531.233958897213
616.014199214387
443.598987434731
510.535424023164
560.51758845017
402.429751641728
608.71675466245
641.612914468174
592.859631208265
445.765138530732
604.739757315256
618.247090220622
569.095133280833
731.485781335223
445.37442177657
677.214414625772
536.956846577218
623.195775496613
668.733378315988
505.575696793755
616.432232119887
591.035988107509
624.580412966618
545.789205292223
563.656560897061
411.36599446587
610.964386013274
498.075863525175
601.470688934275
589.735998601918
593.522593800139
638.10426952809
603.737248465977
598.748967054986
583.712299756446
573.908461962861
690.279803972689
696.171824939081
621.75903280639
549.556731593387
591.854603126311
532.095354349465
555.088039326592
620.138858152896
590.627716999418
525.290005452795
552.383849037511
407.503413693737
606.711276300232
646.113930362244
678.077925477781
631.535309281429
692.869020787893
642.523661363727
615.051325904527
600.254975220103
593.653014286934
610.601452091844
650.889624039581
644.970364632431
585.5370896236
689.619466059105
560.922142328258
697.284351478779
618.305531854607
652.678940038203
676.50599516802
441.631273332961
537.071706703865
530.307640181089
579.782509828464
569.914521898453
368.559000360778
372.437085656905
-145.310424089686
154.940856161532
-243.946369648993
-277.433436843876
-57.9100345734796
260.661814169241
579.932464324077
405.157701244617
343.77688059511
