# Supplementary material for: CaV1 and CaV2 calcium channels mediate the release of distinct pools of synaptic vesicles
Source: eLife. 2023 Feb 23;12:e81407. doi: 10.7554/eLife.81407 (PMC10023163; doi:10.7554/eLife.81407)
Supplement: Figure 7—source data 1. [file elife-81407-fig7-data1.zip › Figure 7 - Source Data 1/unc13-all/32/2/cav1_to_cav1(unc-13).csv]

-300.361765391215
-476.032141365511
-89.8583085862074
299.478650345285
248.968044004691
316.488953083805
270.900543594428
156.5994365145
166.603586381387
207.382249767027
-217.453166852562
68.7412246051117
317.355322971966
63.6228372358837
184.485831141767
166.542813992912
-375.317055760795
-537.312738921386
170.524155926872
213.705459071722
-523.383726445411
316.873807528454
117.739281955088
-480.844211498648
218.917027359111
-68.3932127069766
228.762902364928
215.247806844352
147.738831972754
273.434480174513
202.207103980269
288.113416887974
142.554244081544
251.274412582079
-360.923425199685
-135.713590425151
282.940061534122
60.5830733122157
330.416901680454
-40.4024775815442
-214.514839347992
47.7604609353257
86.9968199102987
140.894561625925
39.6297930090277
276.328922783568
253.064841698038
319.328908298094
-317.311778613235
226.124791888173
291.682218998143
91.7877739041014
275.363696923199
0.639093360343395
180.408835916553
243.269869319161
281.068672677216
-76.0447091698752
-33.8462678710166
-367.855371324928
150.485373924865
-326.179579635434
67.4431618984927
52.9844565352341
145.929013469218
-364.156344960204
365.86432393127
332.549271832157
-54.8413016297873
118.927503956502
101.158741209339
98.5648396287506
11.9806046119265
177.096950332709
-16.7771312260102
-599.588789881283
293.169962246744
159.331306855386
150.305625500268
-350.002923653653
-158.266259986178
-115.583203041722
205.472526062349
59.9003706294179
-154.158956456784
310.021500478872
241.491897405713
-51.1928865788086
218.605662751092
138.280482189812
102.743958218963
342.608792015857
-215.554793035241
300.658264354279
258.332069848662
132.389740993302
423.64262004688
-604.668489101306
251.316785548133
8.92850039426958
186.243460218095
-222.345834443612
-441.278993721976
-17.9026935959646
-123.457490541051
41.9000810496354
-93.1794041512239
-417.830366411057
-258.950334806605
127.034903542874
244.360783940309
-42.0189277810532
-145.484329897713
-67.9025694419815
-167.23857561747
-325.562764663817
398.841406413572
222.857105188206
234.740520418134
-95.2317565270705
-37.3825394633968
-457.66195533365
375.970999274604
332.140993709805
253.094502369388
-230.494152122108
238.317794912917
-165.72370053693
-244.627743353509
27.99907486139
-44.4479867329292
-678.068908017136
-25.4757216110311
-13.1231171704003
-56.0230595938583
-273.170081568435
152.080013529706
310.000252854488
-358.562548613743
129.156205255858
-47.1489817495985
152.699343867906
40.342993346535
71.2710619624922
125.136216988618
9.55900805493548
288.632058195184
-290.805952448749
-757.680509025367
-416.319045177664
-140.447438589523
307.348468387967
-336.368782010937
-475.167435947125
276.271492512006
153.591960973052
289.366680488738
17.8048618503035
-262.504441084347
58.4306406674759
317.753495381349
-85.7397254762163
191.63879303627
67.1299573114702
178.497940479491
-380.190735486508
-26.5515080307014
240.773444591662
-337.760038740073
-31.5834554765243
246.089024738462
-671.835815501786
-371.284869653726
-455.662354986825
-173.673440502213
120.409779390915
-71.3071938572475
-106.700921009398
-364.352669098509
-314.805452393566
83.9769154364303
164.385499547048
183.402899849121
14.0774873078681
237.109168454615
214.009472450722
18.1828569933741
331.835426070072
396.279250195628
-197.775230561256
298.469499024903
-0.106998084216684
-640.711772000066
-237.117753080889
-485.308565345242
183.620138261085
0.22740789389718
-282.001771722382
-441.799795696033
-502.090557110321
47.7669806290387
67.490454138102
-104.187576101483
57.8158506080272
60.8639253943957
-452.580893484683
147.932296276909
-218.828660188668
6.78462891944946
-48.6608000638807
-74.308493509473
-19.1100776466492
-131.881483800735
140.732440352227
-291.175113660256
212.326125727865
189.833839327483
175.407942690849
-18.7423425236366
5.0281510355826
-451.312015866129
-79.8036693936792
-142.700667308361
