# Supplementary material for: CaV1 and CaV2 calcium channels mediate the release of distinct pools of synaptic vesicles
Source: eLife. 2023 Feb 23;12:e81407. doi: 10.7554/eLife.81407 (PMC10023163; doi:10.7554/eLife.81407)
Supplement: Figure 7—source data 1. [file elife-81407-fig7-data1.zip › Figure 7 - Source Data 1/unc13-all/32/2/cav1_to_cav2.csv]

169.615573586659
-8.62570671549111
375.62809642287
765.357076880367
715.766775816799
781.684721570478
734.817425995723
623.618521140555
635.908707633052
673.209309242146
249.723075315656
533.972198653179
781.815206946758
529.325425153114
649.474389599724
632.510954665468
93.9694808366439
-68.0855766594796
640.129852171596
681.087005270336
-51.6668404188185
785.280920585623
586.082951753636
-10.2846342533303
685.746897085242
399.930120288122
694.199621764593
681.146598170659
611.274173632004
736.958932872875
667.166070212996
752.660502019173
608.256666179665
718.413437426221
112.465459267252
333.613675480637
747.58792409405
526.560778827801
796.82907032583
427.473008076295
256.237114763123
513.639654470013
552.976253887068
605.018667497014
505.12432413053
743.490359949816
718.922396361364
788.715618321306
153.434352771868
691.775293411622
754.921739926407
553.139208954026
743.874169157788
467.300773762553
645.904655217557
712.200357553059
747.688080350221
389.78211259375
437.565621486719
102.246739531772
618.463732482138
144.569775342165
533.553694461058
520.556869049143
611.200740677448
98.2967171943492
835.410146061565
799.726459504029
411.582655723341
584.285483689469
565.861597249939
562.960234056984
477.353382076621
641.755881904319
449.379891908184
-128.09073348972
760.362949652436
624.694167121303
617.549808300455
121.748393840913
301.972972309837
353.342992729442
671.010992860509
524.673691421487
315.449602875679
777.637188483171
705.029178043726
412.18957387943
685.423597656811
606.297234236657
568.282134587221
809.657175337605
255.917413408688
767.262582142605
725.030603658617
601.902764964797
888.616612449225
-133.628262614539
721.521468750205
473.427613260472
652.923768442161
245.810881710241
29.1603791400157
453.72005494787
346.551303609278
509.348379751034
371.392078359089
54.2832174663899
204.136506256033
593.042776482958
711.886563817618
426.520983254948
324.482529893197
397.012579969865
295.265152060743
138.937402532313
865.362332733104
687.130208714671
700.400040218808
369.322345252295
428.594730618379
14.4649436056052
843.726027704946
797.620927086698
720.617428766491
235.817945053497
703.340543174083
305.271519758524
221.756283319979
495.154168263447
422.147748621532
-214.665550622516
440.642912897192
454.111080031966
408.954521706431
195.539198314992
617.666199925177
779.293172546953
108.46124200388
594.132183080601
418.140708400779
619.198294584381
505.519778398518
535.496058041736
589.960987597429
474.346107027977
754.428050133552
177.742526335893
-295.29757656628
57.2926269107447
330.408399296691
773.759082307206
132.452524455042
-1.9488284786039
741.109936450897
617.237921637763
752.264939741354
483.760085551658
200.76127540947
520.481332207091
783.501949291504
382.032573558014
653.847553900967
532.009565979984
644.54596436292
89.1582699614655
437.115268240512
705.355610591518
132.924336784187
432.34977938896
713.546236015694
-210.033508727958
96.7058722051406
7.37392295862264
288.487532567744
585.545448056326
393.237500575903
356.036659814891
106.176223694039
149.470286658434
550.83586436636
630.807822891685
649.061542050613
479.255359282783
701.761906998905
679.948816635058
483.436795542641
799.4813735072
861.514205064426
269.131283001809
765.834952772875
463.943643911864
-179.94161210526
227.8480996704
-15.9259560663158
648.79000989355
465.600104913916
182.060075362211
28.6501337168811
-31.947432172713
513.654974634266
533.13144326289
359.54927379842
520.261267730546
526.799306007377
7.30296219150387
611.818629042275
243.242608524582
471.603472184483
419.127152216604
390.234511273629
445.246766765425
334.213458767574
606.312722695
173.095289450823
680.83382864393
654.472718688585
641.95730151623
445.445820367685
467.42969995756
17.46693334677
386.686360730217
323.429652770314
