# Supplementary material for: CaV1 and CaV2 calcium channels mediate the release of distinct pools of synaptic vesicles
Source: eLife. 2023 Feb 23;12:e81407. doi: 10.7554/eLife.81407 (PMC10023163; doi:10.7554/eLife.81407)
Supplement: Figure 7—source data 1. [file elife-81407-fig7-data1.zip › Figure 7 - Source Data 1/unc13-all/32/2/cav2_to_cav1.csv]

-296.824316314061
-475.06559661621
-90.8117934778493
298.917186979648
249.32688591608
315.244831669759
268.377536095004
157.178631239836
169.468817732333
206.769419341427
-216.716814585063
67.5323087524603
315.375317046039
62.8855352523951
183.034499699004
166.071064764749
-372.470409064075
-534.525466560199
173.689962270877
214.647115369617
-518.106730319538
318.841030684904
119.643061852917
-476.72452415405
219.307007184523
-66.5097696125977
227.759731863874
214.70670826994
144.834283731285
270.519042972156
200.726180312276
286.220612118454
141.816776278945
251.973547525502
-353.974430633467
-132.826214420083
281.148034193331
60.120888927082
330.389180425111
-38.9668818244245
-210.202775137596
47.1997645692936
86.536363986349
138.578777596294
38.6844342298109
277.050470049096
252.482506460645
322.275728420587
-313.005537128851
225.335403510902
288.481850025688
86.6993190533067
277.434279257069
0.860883861833827
179.464765316838
245.76046765234
281.248190449502
-76.6577773069694
-28.8742684139997
-364.193150368947
152.023842581419
-321.870114558555
67.1138045603384
54.1169791484235
144.760850776729
-368.14317270637
368.970256160846
333.28656960331
-54.8572341773779
117.84559378875
99.42170734922
96.5203441562644
10.9134921759014
175.3159920036
-17.0599979925355
-594.530623390439
293.923059751717
158.254277220583
151.109918399736
-344.691496059806
-164.466917590882
-113.096897171277
204.57110295979
58.2338015207679
-150.99028702504
311.197298582452
238.589288143006
-54.2503160212891
218.983707756091
139.857344335937
101.842244686502
343.217285436886
-210.522476492031
300.822692241885
258.590713757898
135.462875064078
422.176722548505
-600.068152515259
255.081578849486
6.98772335975264
186.483878541441
-220.629008190478
-437.279510760703
-12.7198349528489
-119.888586291441
42.9084898503152
-95.0478115416299
-412.156672434329
-262.303383644687
126.602886582239
245.446673916898
-39.9189066457711
-141.957360007522
-69.4273099308539
-171.174737839976
-327.502487368406
398.922442832385
220.690318813952
233.960150318089
-97.117544648424
-37.8451592823403
-451.974946295114
377.286137804227
331.181037185979
254.177538865772
-230.621944847222
236.900653273364
-161.168370142195
-244.68360658074
28.7142783627278
-44.2921412791875
-681.105440523235
-25.796977003527
-12.3288098687535
-57.4853681942877
-270.900691585727
151.226310024458
312.853282646233
-357.978647896839
127.692293179882
-48.2991814999405
152.758404683662
39.0798884977985
69.0561681410163
123.52109769671
7.90621712725806
287.988160232833
-288.697363564826
-761.737466466999
-409.147262989974
-136.031490604028
307.319192406487
-333.987365445677
-468.388718379323
274.670046550178
150.798031737044
285.825049840635
17.3201956509383
-265.678614491249
54.0414423063721
317.062059390785
-84.4073163427056
187.407664000248
65.5696760792653
178.106074462201
-377.281619939254
-29.3246216602074
238.915720690798
-333.515553116532
-34.0901105117591
247.106346114975
-676.473398628677
-369.734017695579
-459.065966942097
-177.952357332975
119.105558155607
-73.2023893248161
-110.403230085828
-360.26366620668
-316.969603242285
84.3959744656404
164.367932990966
182.621652149894
12.8154693820634
235.322017098186
213.508926734339
16.9969056419222
333.041483606481
395.074315163707
-197.308606898911
299.395062872156
-2.49624598885475
-646.381502005979
-238.591790230319
-482.365845967035
182.350119992831
-0.839784986803352
-284.379814538508
-437.789756183838
-498.387322073432
47.215084733547
66.6915533621705
-106.890616102299
53.8213778298268
60.3594161066576
-459.136927709215
145.378739141555
-223.197281376137
5.16358228376339
-47.3127376841148
-76.2053786270899
-21.1931231352937
-132.226431133146
139.872832794281
-293.344600449896
214.393938743211
188.032828787866
175.517411615511
-20.9940695330342
0.989810056840724
-448.972956553949
-79.7535291705026
-143.010237130406
