# Supplementary material for: CaV1 and CaV2 calcium channels mediate the release of distinct pools of synaptic vesicles
Source: eLife. 2023 Feb 23;12:e81407. doi: 10.7554/eLife.81407 (PMC10023163; doi:10.7554/eLife.81407)
Supplement: Figure 7—source data 1. [file elife-81407-fig7-data1.zip › Figure 7 - Source Data 1/unc13-all/32/2/cav2_to_cav2(cav1).csv]

44.4645044726485
435.475335447955
-40.313145913593
-54.6549938216804
329.701083693952
-52.672278979926
220.007529316532
69.3991380513608
-62.1516641948583
221.553070977136
-119.814734542135
50.8112697719416
-7.63735205915145
150.238537276682
226.831174872114
187.761799782366
99.8559326561026
220.447634302357
180.970511773779
141.235510532661
55.9819306792433
102.505758887686
123.419128557996
169.480709525243
138.536504396422
69.7699361168652
31.945959832583
76.4319254432021
169.089626092611
0.419108959615187
101.546486216042
61.2561149831117
62.2651302670038
-12.2364837988716
164.866278501107
154.485317745403
109.028645817563
44.9959942678915
-79.5604261025674
55.5683552158816
183.024020134985
90.4640085774627
-76.339914163018
80.8677445426611
29.7575480055411
63.4119369688842
104.255356350749
56.7232606060825
-165.103594942148
-67.1210809537843
-3.31249065913835
-98.4668660302568
-39.6747886593603
-64.4308854597557
-37.8356749445074
-137.212881616278
-89.4233611764976
-72.8385985515743
28.0427211961996
19.5330247360089
83.8883094447883
366.170941953973
27.4484024998783
14.510085495318
0.030757377642658
-32.7867355022636
5.81975088169565
-31.8790294676392
-149.828867616802
-193.110034094792
-75.535433137652
764.137803084108
114.138248105248
-184.055062208772
-120.313556105195
-33.4916963986516
-82.3227147912212
-23.0838607932283
-56.8546679127794
-47.5895612756249
-0.938092365584453
-79.499686750094
89.1513879521781
-52.3379406855074
124.298251472456
-134.814705327213
-123.572246394987
-177.492129940658
-30.9229037828727
50.7773027020448
-0.799008441867954
-100.378847951066
-39.682838052473
-41.9916719836483
-53.4398265404898
40.328930795471
47.5333477855283
-163.42157708117
-61.7003082482734
69.5666762055716
-38.3545409984654
-102.654202373576
95.9061068191768
-62.6589399785335
152.411092606239
164.579140979665
171.937230218549
144.111769523444
-40.4574480571719
54.8140985552245
8.19631936473706
25.0486281483327
105.466475151158
89.9212957136187
-101.755899307674
-53.8971924642501
-164.431458588399
-141.132536893521
29.6623424043901
-176.644765234361
-108.619448124641
-145.23511433229
-51.8984136354647
-124.803995000484
-183.010813566492
202.502002783525
124.605099669798
-138.434761775206
-177.137127931257
-110.575342068947
-43.233460574359
385.262770578978
387.008678704196
-43.0587736834805
-138.844912063887
403.878034970283
143.103348449946
-127.133981725672
-64.9377926810794
86.6540328846659
-97.8634843550735
-41.2810612994435
-123.701113666408
635.593026710114
-171.013859818723
-180.62084141136
-118.170537092009
-105.267498659029
-135.209547069187
719.084018000378
698.04241634838
-67.5131013080118
667.16603939053
-31.8745040485865
767.807501146841
193.281655397252
-64.5441150265369
153.529123926598
-144.186771158576
577.468167901419
417.751010412643
102.804124972253
29.5716996909905
-67.5881778524899
63.7747017587626
-9.13779243800855
-72.2026744464456
3.39198981851041
-24.1836961379386
-148.589015717758
35.2329138182704
-39.6857642054974
-91.5498217862232
-48.9585060941317
-40.1730449506085
-78.060044961544
23.7320846873827
-154.969158847869
-94.9276550705636
115.872416504927
-132.322348692132
-168.958377454276
49.2817462048406
23.0939727574823
-185.619973194746
-36.7667011282447
-23.1715879765652
-26.1776314840736
122.475584331627
-103.092539485036
-62.5112037640702
-39.3447604446665
-4.51592951808561
3.8303163070068
-145.927696445639
-31.2053556499159
637.615017216177
450.360531352497
459.316210798588
-138.630217826681
628.329370834233
74.2935395446511
-22.2419209588788
-31.4513344015686
1.04583261425614
114.096264191462
-41.0664785255867
622.602875503692
-64.6635091541903
1.29404095035625
-19.8728506217785
-143.801640192043
171.09464206441
-39.5206946280814
181.879778036097
120.231846877889
171.745032094089
0.891363479676329
-98.6397282160306
-110.792384000185
-18.4791580226929
-53.3466526107804
-227.475665264306
-127.985569015613
-78.9612255655993
-40.1869202754069
-16.6713212867535
-96.3985168501613
-50.6743008046578
-59.2146203241609
48.2826226544494
-136.510272024562
-255.905090541691
-91.5670692227286
-140.783126323398
-160.3802629037
-103.00200582789
-75.4059684112817
-66.3790715704417
-84.2918956587073
-117.460290888142
-158.274213986553
-65.9392957943883
-44.0321178661698
-108.269068449787
-17.8574733566147
-90.4714854002432
-74.4796199191169
-59.8614451433141
-59.1493353531332
-37.1662619113013
-112.687862830477
-103.183726747535
-6.01797994305798
-13.8215462909902
67.113357446
-57.9947982110361
-153.924013002662
-22.1462467924503
-89.9908103604976
-99.8562758132794
-121.079475304025
-112.680844710236
-74.5824618181705
-72.0142438936182
-51.9288935715031
-64.7940689964935
-149.574309313668
22.8409024659886
-44.0955341224444
-94.0776985494504
64.010138258991
-142.27686476173
-175.173024567455
-126.419741307545
20.6747513699875
-138.299867414536
-151.807200319903
-102.655243380113
-265.045891434504
21.0654681241494
-210.774524725053
-70.5169566764989
-156.755885595894
-202.293488415269
-39.1358068930358
-149.992342219168
-124.59609820679
-158.140523065898
-79.3493153915042
-97.2166709963421
55.073895434849
-144.524496112555
-31.6359736244558
-135.030799033556
-123.296108701199
-127.082703899419
-171.664379627371
-137.297358565258
-132.309077154267
-117.272409855726
-107.468572062142
-223.83991407197
-229.731935038361
-155.319142905671
-83.1168416926675
-125.414713225592
-65.655464448746
-88.6481494258733
-153.698968252177
-124.187827098699
-58.8501155520753
-85.9439591367918
58.9364762069827
-140.271386399513
-179.674040461525
-211.638035577062
-165.09541938071
-226.429130887173
-176.083771463008
-148.611436003808
-133.815085319384
-127.213124386215
-144.161562191125
-184.449734138861
-178.530474731711
-119.097199722881
-223.179576158385
-94.4822524275387
-230.84446157806
-151.865641953887
-186.239050137484
-210.0661052673
24.8086165677578
-70.6318168031457
-63.8677502803703
-113.342619927745
-103.474631997734
97.8808895399416
94.0028042438144
611.750313990406
311.499033739187
710.386259549712
743.873326744595
524.349924474199
205.778075731479
-113.492574423358
61.2821886561023
122.663009305609
