# Supplementary material for: CaV1 and CaV2 calcium channels mediate the release of distinct pools of synaptic vesicles
Source: eLife. 2023 Feb 23;12:e81407. doi: 10.7554/eLife.81407 (PMC10023163; doi:10.7554/eLife.81407)
Supplement: Figure 7—source data 1. [file elife-81407-fig7-data1.zip › Figure 7 - Source Data 1/unc13-all/32/2/cav2_to_cav2(unc-13).csv]

51.3279024000412
488.32223816972
-51.823168533494
-58.7852943296048
364.796105507432
-60.4905377237283
248.147908084396
75.8396614263147
-75.6384020150672
261.988431844774
-141.474302639395
44.9706510682736
13.2765698349494
166.488718509965
248.453631495349
206.923640153778
118.622417066175
235.273251354903
178.462524512383
148.712228659902
45.5042572497514
135.065912619613
121.234269414344
174.333503587335
154.543542425901
79.4454511270606
48.4865321313764
112.891954682416
166.34791842654
16.1472763269485
128.166628986642
91.6397437598498
59.1960837116967
-6.71119365284903
172.512735074009
148.245866253409
128.619636454325
66.915392456126
-66.4376374987769
102.545937459037
220.392226806664
101.046113373962
-52.7391869473649
75.502735279546
53.9648934252136
76.8272194339988
81.0470945198185
63.6948748274644
-123.843474012417
-61.3833778837588
1.09281957249095
-155.94488458199
-95.2398466741943
-101.659561999398
-68.7448091658844
-154.274861306534
-93.41279399014
-91.2262219039076
52.7289513061696
17.3736922391772
67.9859580757393
424.03239629873
32.2597190100987
27.328446202393
23.5136248424487
-33.053341408825
21.3229543118741
-14.477675364772
-156.130917183964
-193.427842617981
-88.5471970528815
719.069601356816
116.293900301425
-198.163164532264
-99.1154274018272
-13.3600609463001
-75.7705808346254
-68.9985915123825
-69.8650576868349
-75.393648629476
17.3038277437763
-63.1499395116161
98.8414521411059
-61.4653358770147
90.8607108100878
-145.388381976399
-119.053140871431
-151.782914649462
-24.0002179801359
44.1167190110027
3.27081034329785
-120.384579480971
-12.8215665259158
-62.1574342103559
-54.5325997336158
9.64740790083124
40.8663234050955
-188.28014763622
-55.7987362805998
53.9937630945842
-69.8062873027875
-130.680436531325
54.1263568350805
-79.127088172093
140.194251487372
152.454988113474
171.586573697211
148.550658589029
-49.8533606715264
20.9298880545884
4.19471588619308
26.1808537378274
88.2079703957679
93.2065997976288
-119.277969624984
-79.3626378608515
-154.788115816456
-141.379634293297
8.21926745355086
-159.163893459659
-134.497010952839
-144.099096170044
-83.703397319433
-120.253840134375
-208.189774638859
190.743625659237
133.429106564256
-187.055701700272
-207.186482854435
-119.515398675417
-11.5145274649831
441.752853331024
439.613440830222
-33.3820834172293
-125.63395239077
434.887721921304
151.029947789772
-155.134953030776
-69.6405220148026
116.208608492866
-108.254401505121
-60.0722519641949
-152.325635945765
584.065155026079
-199.652957407846
-168.82898316073
-145.392836385879
-98.2538222681596
-163.570261977248
673.472027998742
645.680206777603
-79.7304559180393
634.469880842298
-24.3222585676594
705.094170763715
194.756397850217
-74.5081317388667
158.759323429193
-158.592063808705
516.850906477775
364.034848648553
91.3244480354779
27.6009952037739
-74.4012824775155
75.5503775642164
23.1526122028099
-62.8303572249106
29.5840662253395
-36.8047760885074
-153.731200546392
59.828689743601
-23.5707758573717
-113.821257030286
-45.5937633523499
-57.5483265928015
-55.906606166157
56.1522213179842
-155.020674371863
-105.006185566308
137.412422389958
-103.386816314838
-183.767077730207
78.0259236540132
70.2364211142949
-224.375431047372
-26.1313384180849
-7.61797777681477
-14.9507770091177
141.455600930033
-90.2110229432683
-57.300667793781
-24.6462096427958
-10.2616117999387
20.3643292911729
-161.400118919893
-58.0098152081873
642.826536517475
446.799772031618
437.987519294282
-136.767261902224
605.91851504592
91.7871735580375
-1.92454306840591
-58.3145858721127
37.0898978224623
119.202697271762
-8.28255529914077
571.602345123685
-56.3179057129209
31.6214843474099
14.4804259469256
-125.338088947206
179.685528212156
-3.29563177119053
200.111433049743
133.3205709539
208.253490884561
31.4485064777027
-91.3172885187041
-142.647551099969
5.00822589840845
-60.9750493972533
-215.409780791815
-136.983107268608
-67.2156794505472
-34.3262600041853
9.29438468940953
-71.3199782181282
-77.1746191766324
-41.1907930334119
61.6705257865833
-154.875068275631
-272.328005942346
-74.4285770184479
-125.236288114015
-131.531497696058
-82.2421014699385
-57.7448147794476
-50.4092062747459
-107.426310068025
-88.2545072353651
-159.864156490011
-26.5123518565697
-9.76387648126365
-105.794929544797
30.8265105944311
-70.5545097991162
-48.2097414418531
-72.7459149974002
-44.487716921969
-14.7724320302132
-110.778307435163
-95.7816360271754
3.48476359768483
-3.71272779588708
91.0205021210013
-22.9002333782228
-146.112235418316
-15.4111354772094
-89.7630544495041
-66.6108740279869
-91.0751614788251
-116.896234841288
-55.7476312161834
-48.2569349164341
-40.2104186129818
-48.0940772722206
-176.657009909335
4.26579784741625
-10.5455252567617
-89.6680023084082
106.573636421184
-151.528695611458
-179.867712710349
-103.669309207184
18.2670896666514
-125.05399479404
-184.397286647438
-136.862857928701
-268.467315965263
-11.9477509496564
-193.765855035785
-33.5970473087109
-144.709153652288
-225.785065196746
-72.2278078352001
-158.73479721605
-167.569741481295
-193.191176597984
-80.5364486812996
-108.51621788671
63.7001023533667
-152.784712465813
2.57214401420697
-174.315239340357
-121.147157467222
-123.519901639849
-171.250574866396
-143.718107798208
-131.154150037101
-75.4618480135759
-101.420616342332
-226.979182115016
-256.280654032338
-170.819345694037
-107.036090801237
-108.331425152869
-84.5284787146902
-97.116169233871
-170.960529572461
-145.690105314381
-55.3351769883429
-90.3888161811519
30.6428670152445
-156.465547982384
-184.885658810639
-226.976163151802
-209.873563945115
-231.137770625907
-173.76383995586
-143.053385166165
-147.80290354572
-137.756780431947
-138.752662260163
-185.942673616685
-177.867297196979
-139.697995659664
-247.138472946715
-122.964745130603
-222.528457126232
-194.449083333991
-185.949535759691
-224.668002519297
59.9188897652857
-101.781517662529
-76.328603242855
-130.916254333828
-112.572179650354
111.811424664751
102.941783659133
577.60907392138
268.341032024317
659.051072764895
699.723834452261
460.311838141482
235.066144631116
-163.125688386057
32.2706796963212
179.538102242916
