# Supplementary material for: CaV1 and CaV2 calcium channels mediate the release of distinct pools of synaptic vesicles
Source: eLife. 2023 Feb 23;12:e81407. doi: 10.7554/eLife.81407 (PMC10023163; doi:10.7554/eLife.81407)
Supplement: Figure 7—source data 1. [file elife-81407-fig7-data1.zip › Figure 7 - Source Data 1/unc13-all/32/2/unc13all_to_cav1.csv]

186.560248587359
518.108549052044
537.005564898099
374.504083694706
554.367001205679
558.703561134141
557.474849802244
475.71358697652
465.47590215048
451.107138288076
453.479996197782
451.124820653863
543.981288139664
553.429234343834
551.06114574409
543.818627233064
480.268366005895
320.073844104923
520.723096709742
-268.204399752804
-7.94257994138206
-207.473175048899
529.886948837705
462.544520450673
538.841448556783
592.342449104965
608.347428898665
375.63050321947
449.580046520693
461.138292993082
478.040012452017
482.290616359739
456.256991927295
405.589597697806
590.760833501073
602.536951957078
424.276425992254
499.892917064142
551.455407618221
445.180864948547
499.327992181759
486.444266188628
451.613913191672
516.909220624135
491.580769544126
380.52283679758
519.877885366055
584.72569786317
480.952403709764
502.872485410059
424.521731060286
481.804842822199
442.166651725152
413.39983069161
638.768724377801
574.006912514817
472.015356073834
507.954638745369
494.754781926324
443.51359685851
458.094030606592
563.814125886831
577.041441925139
446.673310807763
555.774317499881
397.232634654771
542.545028966832
-270.506467831025
448.693669059782
435.016057958096
522.302627401599
-158.702618413063
601.013618258499
524.591044017488
459.920870370255
548.849510799561
527.683827357636
552.950297580437
535.247124016434
522.317082129145
503.980352015264
468.49192148786
417.347188853754
465.431328173818
482.133458752247
447.810748783669
429.086538281043
537.690974580125
494.356304215571
437.361015077147
429.562702376552
347.409435595104
496.473984277507
498.378246499007
561.27336460627
531.79122725563
557.575111617627
528.38706958978
543.335070313346
555.519454081952
599.34673394824
576.441789269507
388.540723644737
556.005994222226
391.962991407325
372.360723877299
426.842149530173
518.44590283966
510.521767095775
409.238420896638
634.203150554311
331.414407428023
-90.1484300889788
483.851531702319
441.905662920924
443.203630658101
510.067746871789
-412.686233866344
432.357611269836
549.151376321465
493.480929745459
579.123037548278
433.869586173324
427.897162289703
580.239981913523
552.683742826646
725.049083831683
400.224806190908
476.106135718594
412.626318236302
565.734879527106
552.018936375111
79.839914175971
556.341746779734
514.280322705275
624.450460589409
479.694426013928
561.483266660344
470.304085222935
467.331879664361
444.344186063207
-302.609368262396
603.686131771768
439.270362658352
528.99712552958
596.814806304638
616.634665253457
567.972560117552
644.532540369313
-152.851709343395
503.840818981944
588.415084380525
484.343912246708
611.409326681568
248.345431742277
468.385266015757
608.450288903397
665.54659644765
486.650863598219
490.57397759033
578.394711880623
395.738275123117
346.386243953029
618.976033776528
490.46740891602
519.200680313572
613.037759530136
525.982108157154
523.131606615329
572.43755762195
537.076528766645
508.916963250265
417.971655643792
507.325359283407
446.382463663134
601.177455756324
364.618205837794
517.192752981486
519.126059529798
680.025667249331
511.376885452691
599.129993353248
570.87394610238
-417.711642109221
-10.4007666311891
510.090561861261
500.809583688472
175.807120276224
749.275276661188
765.375577499974
595.809430721652
444.609785232208
388.016217786078
393.395501492953
543.551636576673
646.84420736193
631.904516544242
522.6012219233
489.492151551461
560.068994475224
597.943480435
612.808119719761
506.780477974038
556.763063553428
470.526157362092
547.37506180984
554.623884087723
649.233346137746
551.355313950367
413.07914316978
324.552754127244
414.186499074394
217.427477526282
572.882962491816
589.968257720221
42.1909901537383
531.83809618165
444.189114398439
431.755248817512
297.177439835448
585.57874235103
562.198892843046
496.009103737621
476.4837311062
577.680620964766
608.758622216932
498.265531383129
544.059029003227
612.165367249891
463.677939522924
553.631889635273
427.813036824888
558.032820045135
798.166798981132
587.203558628132
434.472692111735
476.671888013525
540.602863162057
444.674223002166
815.604072712867
448.27363084084
370.565583758334
451.837204327193
473.146192932421
482.048357162719
488.279694140872
578.7440529554
-431.340810294183
-92.7491967138048
374.010392791926
436.908049750888
661.067855088204
681.865596241122
-100.941195729234
638.749788635286
462.574563429633
655.499748730241
261.273116765837
283.17905669626
468.508102231081
308.728901141172
696.078388068858
545.781522305327
484.149678763097
-270.135867058197
518.301761797553
614.016175477605
425.900877483466
539.970615939879
614.3498320801
421.862077743934
554.857407267813
830.367361124893
460.919169914858
643.312250845242
642.89192587734
512.896908101911
546.002347767237
630.835245916267
404.594679067844
-84.7335100673054
410.687598794087
445.393718198798
516.102413698896
399.737979817019
560.982664038558
461.020381940845
624.560767013341
361.016255319269
451.565069562659
-240.530265000166
438.838995901924
611.46015406904
372.624639361899
88.0043836653767
425.433783197086
616.649130508636
721.655375388686
670.071641848325
-318.085922754452
300.81871332626
557.874025281137
388.249141701014
786.971955844294
452.66251977934
321.149918598848
495.648085756632
477.754041145115
-316.010840935494
602.642553782882
395.927041749364
408.621878171321
506.578873972913
550.904528284843
543.312383716854
348.636600911783
480.430025904362
440.31760543951
518.956851690084
-224.54018459747
419.095462181943
551.340287712415
-77.1016502071307
282.504379967843
412.065743693791
238.733943181631
741.071386358727
573.841263528821
608.91032150718
329.344988368707
443.893649232732
123.935131007236
598.265016498513
672.827377659049
683.482668453959
246.381236765392
474.666218158365
536.315208850845
129.812628742395
399.094308277967
511.225320003474
215.792402995898
-185.754947877685
737.430778317072
597.297889554719
474.030587665565
11.1778931263425
361.945824545656
498.086048946832
432.33096746332
451.487252502804
673.570562153211
356.886006346043
43.8966075211993
452.034082380318
497.104231839406
720.046667707406
237.49654950166
631.802805449854
464.090474782482
511.577294089442
489.039380360706
619.410034354096
318.926613152984
-345.755601890885
388.983481809845
-96.6931919983726
447.392758445809
454.328024675875
-400.057940224824
534.947946426006
620.0023624309
345.228154525828
490.862009661933
449.490132259241
674.024914623364
623.11388612663
342.987783132578
580.779126033731
690.257732751556
484.996462772195
338.512206245574
354.516751388103
163.107543182868
680.029227354478
343.08042743604
473.444962301131
365.711514205892
752.506669253504
434.618747341625
597.263867279781
-260.621451546285
537.683915768856
555.307854797639
-131.197250149486
328.352301522302
352.28198746574
544.482702272179
-265.085820337875
608.082693657821
430.681046400836
384.183832437478
514.618007413763
308.540024600488
499.455242418097
811.726649214912
740.621953162128
277.844040118644
552.420596521503
619.341148403498
17.5551598127349
590.143513130045
505.258635591132
443.229030143354
236.29646602934
424.916793181429
355.626193530047
