# Supplementary material for: CaV1 and CaV2 calcium channels mediate the release of distinct pools of synaptic vesicles
Source: eLife. 2023 Feb 23;12:e81407. doi: 10.7554/eLife.81407 (PMC10023163; doi:10.7554/eLife.81407)
Supplement: Figure 7—source data 1. [file elife-81407-fig7-data1.zip › Figure 7 - Source Data 1/unc13-all/32/2/unc13all_to_cav2.csv]

215.192216716312
-37.3867660122705
-78.7229978120986
135.300905573795
-108.222954557602
-70.4735973978377
-72.1643378631052
-18.1536993421132
14.4698569113425
32.4000163211913
37.0070883156332
17.0461176621702
-71.0887088346653
-75.9578208164385
-62.4842051767437
-73.150405297667
-12.4223087451064
169.156738798509
-54.6807636666454
656.99648765016
420.061201465624
617.978932089043
-43.3247655542864
-15.2434662937667
-67.279425924894
-113.33251901371
-150.085697967658
126.801781742934
1.35236344203622
30.754254609652
-3.11511817803512
-29.7685149459421
14.312943183997
92.0868045474535
-132.047453455018
-162.193421304532
22.9950150067898
-13.7690434730184
-93.6312929003552
0.279854610266739
-52.8735197356291
-23.3832416294308
-30.0204885711491
-46.4169203450638
-32.0140731663259
133.205653136565
-24.7460238215644
-115.107696379011
-7.93462618849117
-50.9460716044478
48.8067323388022
-21.582352075533
33.4527824807483
69.9512096630278
-148.366830455245
-90.4628347806174
9.74231313586006
-31.904359604594
-1.05574935392997
47.8520049930075
2.42393121136229
-83.8832780112025
-115.994236657035
21.0238917416209
-89.3528689047616
112.477631711752
-103.132260753046
651.995893798439
18.0201749895832
45.3170227943619
-29.8744165526941
534.57935696498
-135.304128336972
-70.1186175921976
-16.4320147016588
-46.3965258629814
-36.2629118322002
-39.2443614315098
-76.9780037230175
-63.8399176665289
-6.60991067152918
-4.29595069900552
25.0044389739778
-10.3055783179707
-23.6579758243288
101.313667178811
65.0637782378581
-64.9079932276454
-54.1844770774278
62.2500500867573
80.5688108244312
108.435420465379
63.2933382775736
-4.97458010975606
-105.834551176439
-74.1902074384379
-89.7483368362809
-43.7210521759635
-66.7363953029244
-87.146957382668
-144.068868918689
-111.454657011096
111.884027160426
-90.6766328393032
93.5836920931615
116.964725874985
56.5053523550205
-31.9717146001458
-34.7417743082879
58.7443193093532
-169.280363768075
57.2897054393889
618.365483148211
-25.7479868207265
-17.7366104424418
34.4876468810571
-19.5381202462777
846.337760403568
36.5943471644359
-87.8265978645059
-43.2204985646385
-116.966524777606
57.9628979685431
34.6742589550395
-81.7064046373689
-111.987080148771
-321.431565342375
57.2488839869293
11.8791049162446
50.9833026440065
-117.395983578511
-88.2629677771074
297.982632708925
-79.2132103553968
-34.1455373519602
-161.703872354565
-29.0696540055769
-98.527311167375
13.1956502097728
29.6374850137227
14.1000205409237
774.720263336596
-129.408124803837
34.477045554926
-23.9879642930246
-127.433679506827
-139.073299060224
-151.944140873777
-167.542160648747
569.862460648908
-61.1265542706096
-124.105299216506
6.81908217957607
-116.237644678096
300.509530008565
-16.8535819128529
-54.5079733820612
-183.4753956877
-12.632126271048
-53.0591184093055
-122.631567088334
97.4160436348093
182.16267270069
-129.69544092
-27.8268303021741
-25.9044718110772
-157.99159488403
-101.774054276944
-111.123911571252
-126.411561578851
-124.016708113535
-62.0238343923247
50.5422007539364
-32.6028762644055
27.613078181651
-147.914975339421
129.924738895259
-46.8430265210554
-36.1943560489672
-228.151678065132
-55.7149773228193
-129.112665129494
-103.418833280122
841.538996781044
427.772021838449
48.121037686391
-41.7941690689931
233.44375874565
-284.206911071549
-295.975799471516
-175.771819989397
35.7434657291869
77.4510012022547
60.9961662600244
-100.182181934447
-188.987903579493
-125.764590602783
-46.9961582547494
-23.7235499284516
-134.889780832525
-151.882452858847
-148.187130558692
-5.77020067904959
-57.6462804172534
3.67088788000001
-69.5295086622764
-85.4101441358725
-204.728445274644
-95.3548040059759
120.93071165668
172.58383031842
61.7625250753154
231.956459125769
-77.852485556944
-138.294651938056
386.641162510448
-3.55311611558318
20.4186624767472
46.4934954482751
172.662729400024
-124.084587651991
-109.05609442286
-29.2048005893166
-15.4225226700828
-90.1907780315914
-166.990453004317
-38.6478790988676
-22.0976528274177
-150.442797319985
14.219632419884
-77.8488464426673
72.4772256855131
-104.492743669011
-348.447774648708
-159.610826782548
34.6109234738105
-3.81788571468132
-62.5957113144923
13.0791212433805
-383.908856293558
50.6735819232927
122.76294086535
20.1925422220347
23.6861783369759
-39.3148075303889
-25.6795083689103
-142.694211209147
890.11718926481
548.994719687536
100.488089268258
58.0672844683922
-203.060239542981
-189.113582912216
544.075238473663
-156.524924069698
8.46269205388126
-263.902948949023
171.038441849445
165.508177308122
-20.6974002091347
181.01351519367
-222.299878570703
-106.475913160822
-6.21344325463451
678.469634644929
19.0463917958941
-134.42144239046
36.7169185179437
28.3141697903966
-122.771506302817
55.940449428168
-10.5154821955775
-367.257328033428
19.1491387839578
-184.156452174454
-118.010864916311
-56.7174743191254
-98.5658170995184
-160.148642194943
88.0965537080165
506.607709547181
92.0006201122724
122.686032267116
-68.7216459915835
97.4204975114235
-127.212915209591
81.4068494485718
-191.599753065574
72.0828212875977
24.7228370107769
665.761620849378
53.9644334634067
-179.425734240058
71.8246712184045
367.166790786649
25.1294925303409
-170.283658848578
-293.860886588171
-219.982787881531
719.959268522541
126.211682347885
-65.5573058564141
61.8421366200655
-305.457016895226
26.2824003722035
154.113376155405
4.10243010809791
-4.83432890526728
693.580747230302
-184.189868466514
78.6495636086302
117.152387369892
-45.3138989371855
-80.8327103676602
-88.7348263561153
145.699027346967
-31.1389840305301
8.21895153572768
-81.3769828903587
655.139003451487
84.79794846401
-105.435696099114
467.665865092698
220.033754259948
55.9826767995601
151.023634190582
-292.792922879362
-63.5166719295121
-91.1141024050012
142.616855428734
132.937215329848
262.496131956997
-128.523354265526
-228.97330443741
-255.448733863246
210.714647062419
38.4324700578036
39.0127367824543
333.998273350515
144.068572174903
8.9567476780976
205.793207023985
605.529212406668
-244.03873972084
-134.199264318654
21.7626462563167
397.031459406475
131.497752902531
0.947324696826399
94.4805989398546
64.3267878375755
-251.010115754381
141.966531097137
380.934836121116
-1.26437990824797
6.81551593602944
-284.572813015827
234.756485195419
-158.8422071398
7.82604866490328
-54.6500008195444
50.0340480026789
-126.187404175394
161.002721423833
782.849398996292
58.7037349435732
515.290872002822
24.7228887426772
41.8632240611651
790.755789329627
-112.957312040269
-184.409300682406
139.145906913881
-81.8401494662421
10.5347768561223
-206.397067091854
-166.395366801245
171.964884524301
-129.683442398563
-239.01401094043
-155.193216516924
154.460795170949
109.478060241277
413.486694525223
-209.963386428839
96.3936560933616
28.2037772206759
129.884247374427
-298.908424808086
-18.9398742332141
-89.8305379755066
688.159314676934
-33.9629882345671
-59.2616001930692
547.33826996308
167.957412729955
48.0913863747201
-71.2172769026756
625.166870077682
-126.527595095684
47.9836014784732
159.019967819821
-38.6030699886378
143.8807622742
7.06711808256478
-331.011273883762
-265.004516633889
117.390075810444
-46.4417493612809
-191.32172849764
390.593793985075
-84.2007718771611
-40.8285117289197
70.0250557569088
230.124500261185
43.180586979116
113.90774776061
