# Supplementary material for: CaV1 and CaV2 calcium channels mediate the release of distinct pools of synaptic vesicles
Source: eLife. 2023 Feb 23;12:e81407. doi: 10.7554/eLife.81407 (PMC10023163; doi:10.7554/eLife.81407)
Supplement: Figure 7—source data 1. [file elife-81407-fig7-data1.zip › Figure 7 - Source Data 1/unc13-all/32/3.csv]

image-ID	cycle	z-step	frame	accum	photon-count	photon-count11	photon-count12	photon-count21	photon-count22	psfx	psfy	psfz	psf-photon-count	x	y	z	stdev	amp	background11	background12	background21	background22	maxResidualSlope	chisq	log-likelihood	accuracy	llr	time-point	precisionx	precisiony	precisionz	vis-probe
16	0	0	16	1	426.927	176.862	250.065	0	0	69.3932	-16.4449	127.129	421.039	3418.71	14666.5	-127.129	0	13.5113	6.5921	8.50286	0	0	0.0458136	183.372	-528.06	13.2459	287.364	0	24.5167	24.1183	79.3775	0
22	0	0	22	1	406.645	202.288	204.357	0	0	-9.10607	-24.1843	231.959	300.816	3397.55	14674.2	-231.959	0	10.2888	7.39519	8.96193	0	0	0.310903	173.889	-519.927	14.1646	246.162	0	34.0799	33.351	105.696	0
23	0	0	23	1	375.832	165.737	210.095	0	0	39.7097	8.46753	201.537	373.98	3348.73	14641.6	-201.537	0	12.3614	8.05905	8.73318	0	0	0.173931	159.758	-514.212	15.5848	235.994	0	28.5231	28.0751	89.1721	0
25	0	0	25	1	332.047	151.366	180.681	0	0	49.4459	81.498	12.6626	210.989	3338.99	14568.5	-12.6626	0	6.53501	7.58245	8.41886	0	0	0.162406	180.278	-519.811	17.8612	228.852	0	45.8147	45.1572	158.349	0
32	0	0	32	1	366.011	191.488	174.523	0	0	62.1064	-32.1249	328.785	176.262	3425.99	14582.5	-328.785	0	6.34307	6.62912	9.08614	0	0	0.104762	166.023	-511.153	15.8739	205.711	0	55.3011	54.8832	189.749	0
38	0	0	38	1	407.134	192.521	214.613	0	0	47.1892	-1.5141	123.428	272.844	3440.91	14651.5	-123.428	0	8.74234	7.3321	9.29284	0	0	0.0328329	183.027	-524.311	14.1741	245.876	0	36.9132	36.2986	118.194	0
39	0	0	39	1	375.521	214.585	160.936	0	0	45.4203	40.5493	228.12	361.493	3343.02	14609.5	-228.12	0	12.07	7.06422	8.86015	0	0	0.280522	173.427	-522.407	15.4565	258.519	0	29.052	28.4976	91.1334	0
51	0	0	51	1	317.16	160.234	156.926	0	0	46.0141	-5.00711	173.586	240.781	3242.77	14555.4	-173.586	0	7.86493	7.46754	8.41575	0	0	0.0630625	135.42	-499.128	18.824	170.786	0	41.005	40.7838	129.242	0
53	0	0	53	1	284.28	158.83	125.45	0	0	87.4326	60.9824	360.462	210.25	3400.67	14688.7	-360.462	0	7.63575	6.43967	8.60713	0	0	0.140127	180.069	-512.112	21.1785	194.495	0	47.3511	46.9583	167.651	0
54	0	0	54	1	316.883	168.981	147.903	0	0	47.9092	23.3917	147.736	195.634	3340.53	14527	-147.736	0	6.29517	7.01352	8.07478	0	0	0.148603	172.379	-505.313	18.6741	203.515	0	48.9346	48.2161	154.108	0
55	0	0	55	1	371.526	188.062	183.464	0	0	4.60608	-30.5862	200.344	264.084	3284.17	14580.9	-200.344	0	8.85493	6.66008	8.53649	0	0	0.159806	224.235	-547.458	15.5349	268.435	0	37.117	36.4758	116.114	0
57	0	0	57	1	333.972	160.924	173.048	0	0	48.7151	63.358	198.626	236.05	3339.73	14487	-198.626	0	7.73904	6.60713	7.92739	0	0	0.0943266	151.551	-498.97	17.4557	222.485	0	41.3263	40.6068	129.204	0
61	0	0	61	1	288.485	139.569	148.917	0	0	-14.5624	-40.7401	394.448	300.813	3403	14690.8	-394.448	0	11.5814	6.17588	7.87529	0	0	0.173546	184.178	-517.443	20.5748	213.252	0	33.4185	33.4691	122.256	0
62	0	0	62	1	369.839	150.709	219.13	0	0	-42.0249	-3.42978	140.389	314.222	3430.47	14653.5	-140.389	0	10.3613	7.01469	8.47306	0	0	0.395557	172.733	-514.271	15.6686	220.551	0	31.6381	30.8238	100.483	0
64	0	0	64	1	297.396	142.277	155.119	0	0	29.8097	28.8083	269.359	292.495	3358.63	14621.2	-269.359	0	10.0646	6.35653	7.94881	0	0	0.218173	201.372	-516.223	19.9196	199.904	0	34.0286	33.3777	107.481	0
75	0	0	75	1	336.245	175.674	160.57	0	0	-12.1599	-14.2424	211.374	250.486	3300.94	14664.3	-211.374	0	8.45694	5.16526	7.96696	0	0	0.266763	326.295	-573.428	17.012	340.16	0	36.8143	36.0698	115.676	0
76	0	0	76	1	393.452	196.914	196.538	0	0	79.1672	45.8454	67.8736	275.557	3408.93	14604.2	-67.8736	0	8.60826	6.82105	8.28716	0	0	0.281561	207.943	-535.456	14.5417	266.043	0	35.6075	34.8239	118.53	0
81	0	0	81	1	313.861	133.818	180.043	0	0	44.9144	41.5396	59.3461	213.565	3343.53	14508.8	-59.3461	0	6.68592	6.35364	7.57178	0	0	0.097485	181.325	-506.656	18.6319	195.311	0	43.6867	42.8002	145.343	0
82	0	0	82	1	338.92	178.603	160.318	0	0	-41.9937	13.8113	162.477	241.875	3430.43	14536.5	-162.477	0	8.02081	6.47066	7.99188	0	0	0.247873	154.696	-498.97	17.1444	203.441	0	39.402	38.4707	123.906	0
83	0	0	83	1	299.109	102.257	196.852	0	0	47.7317	51.0431	9.55322	170.898	3340.71	14599	-9.55322	0	5.3033	6.22568	8.17997	0	0	0.127247	185.789	-509.699	19.7994	227.082	0	53.7961	52.7954	181.711	0
84	0	0	84	1	381.358	197.386	183.972	0	0	-16.6548	-41.2925	245.271	372.843	3305.43	14691.3	-245.271	0	12.9389	5.67407	7.13887	0	0	0.447567	212.447	-527.299	14.7348	321.112	0	26.1742	25.7576	82.292	0
85	0	0	85	1	284.917	135.487	149.43	0	0	-22.9285	75.6401	195.937	242.728	3411.37	14574.4	-195.937	0	8.0796	5.57326	6.96714	0	0	0.324187	211.984	-514.504	20.4908	235.323	0	37.9175	36.8787	118.379	0
86	0	0	86	1	300.302	155.65	144.652	0	0	21.219	6.51573	76.2224	229.774	3367.22	14643.5	-76.2224	0	7.28681	6.56886	7.86577	0	0	0.198782	189.864	-511.034	19.7317	215.835	0	40.8406	39.9771	134.324	0
87	0	0	87	1	337.659	144.855	192.803	0	0	52.817	-17.6463	199.998	215.179	3435.28	14667.7	-199.998	0	7.12591	6.45021	8.45501	0	0	0.0678623	179.27	-512.337	17.2902	209.277	0	44.3794	43.6568	138.372	0
90	0	0	90	1	260.004	161.271	98.7332	0	0	12.623	44.4349	117.995	179.016	3375.82	14705.2	-117.995	0	5.72575	5.81681	7.14301	0	0	0.240541	215.117	-521.563	22.9289	193.509	0	49.6953	48.5079	157.57	0
93	0	0	93	1	294.627	135.459	159.168	0	0	89.5077	-46.0423	172.591	161.726	3298.93	14696.1	-172.591	0	5.30705	6.75986	7.98499	0	0	0.0532006	196.353	-519.586	20.2552	225.28	0	57.0772	56.4345	176.858	0
96	0	0	96	1	339.685	159.17	180.514	0	0	-10.8993	59.8107	145.486	327.985	3399.34	14689.9	-145.486	0	10.6425	6.3979	8.16013	0	0	0.196967	230.093	-536.351	17.1125	264.933	0	30.2305	29.4183	95.7971	0
100	0	0	100	1	233.083	116.118	116.964	0	0	-26.2691	23.8841	-11.1808	178.267	3315.05	14526.5	11.1808	0	5.63686	6.18478	7.7408	0	0	0.149634	195.334	-515.333	26.4644	202.115	0	50.9087	49.8105	172.855	0
102	0	0	102	1	441.558	252.997	188.561	0	0	0.626831	53.0911	383.572	380.718	3387.81	14596.9	-383.572	0	14.2977	5.7747	7.7041	0	0	0.329603	177.156	-513.224	12.5744	225.645	0	27.1482	26.8919	99.1096	0
103	0	0	103	1	394.399	224.821	169.578	0	0	17.2939	30.9662	292.682	251.34	3371.15	14519.4	-292.682	0	8.80924	4.90011	7.52052	0	0	0.114655	246.276	-523.049	14.1086	257.237	0	36.949	36.3921	122.837	0
106	0	0	106	1	385.803	204.241	181.562	0	0	-25.9113	-11.6566	386.766	307.96	3414.35	14661.7	-386.766	0	11.7643	5.26183	6.76215	0	0	0.282091	211.099	-524.764	14.4305	281.577	0	31.3078	31.1328	112.994	0
109	0	0	109	1	260.024	134.963	125.062	0	0	-41.3695	62.8786	474.11	203.017	3330.15	14587.1	-474.11	0	8.39378	5.49851	7.35768	0	0	0.215625	195.428	-509.94	22.8734	223.65	0	47.0756	46.9748	201.835	0
110	0	0	110	1	301.296	166.395	134.901	0	0	-43.3603	-85.893	447.505	295.331	3332.14	14636.3	-447.505	0	12.19	4.65282	7.49161	0	0	0.307217	190.584	-514.256	19.0578	216.163	0	31.7435	32.2459	130.567	0
111	0	0	111	1	366.584	189.911	176.673	0	0	20.6835	-5.0371	121.44	303.456	3367.76	14655.1	-121.44	0	9.76839	6.95788	7.88528	0	0	0.369167	158.171	-506.331	15.734	239.092	0	32.2915	31.6842	103.969	0
112	0	0	112	1	298.836	140.176	158.66	0	0	58.1918	-32.1308	87.0218	251.982	3330.25	14682.2	-87.0218	0	8.03387	6.0601	7.07809	0	0	0.11927	167.11	-496.976	19.5428	215.767	0	36.2039	35.6582	119.293	0
115	0	0	115	1	396.786	216.4	180.386	0	0	76.6116	-2.27989	108.001	363.311	3411.49	14652.3	-108.001	0	11.5509	4.56782	6.35553	0	0	0.106248	243.088	-533.48	13.8307	299.421	0	25.3552	24.8932	82.9466	0
116	0	0	116	1	364.767	153.584	211.183	0	0	-30.8909	59.3211	183.841	328.651	3319.67	14590.7	-183.841	0	10.9091	5.42569	6.78588	0	0	0.189537	181.504	-504.677	15.3987	241.178	0	28.8142	28.0068	90.7279	0
120	0	0	120	1	414.077	190.849	223.227	0	0	33.5749	-34.1797	353.287	341.716	3255.21	14584.5	-353.287	0	12.5748	5.8255	7.01217	0	0	0.238075	178.743	-506.618	13.4426	219.69	0	29.1579	29.3218	101.655	0
124	0	0	124	1	299.644	192.044	107.6	0	0	28.381	2.56471	259.598	199.549	3360.06	14448.1	-259.598	0	6.84672	5.8686	7.28993	0	0	0.0968819	175.022	-502.819	19.4778	191.974	0	46.7513	46.1495	148.088	0
126	0	0	126	1	381.561	174.416	207.144	0	0	84.4724	0.567106	191.936	272.334	3403.63	14649.5	-191.936	0	8.92287	6.02387	8.49312	0	0	0.0548606	143.605	-495.238	14.9548	1	0	35.7686	35.1011	112.174	0
133	0	0	133	1	362.009	200.551	161.457	0	0	50.4585	-47.1759	344.099	209.481	3437.64	14497.9	-344.099	0	7.65978	6.17581	7.84178	0	0	0.0182062	180.126	-515.201	15.8182	178.176	0	45.8124	46.0791	160.527	0
146	0	0	146	1	334.403	150.289	184.114	0	0	-32.2715	86.4019	107.511	273.525	3321.05	14464	-107.511	0	8.81198	5.96901	7.54298	0	0	0.211962	201.172	-520.06	17.2304	235.094	0	34.9311	33.8759	112.291	0
148	0	0	148	1	396.635	210.146	186.489	0	0	53.414	9.59546	427.667	234.252	3335.03	14640.4	-427.667	0	9.04421	5.75532	7.07526	0	0	0.065947	192.372	-512.149	14.1033	221.257	0	41.4181	41.7494	160.162	0
149	0	0	149	1	353.966	208.091	145.875	0	0	54.1295	-34.0826	214.542	267.219	3334.31	14684.1	-214.542	0	8.94877	5.43735	6.70778	0	0	0.294126	211.196	-522.624	15.9196	277.09	0	34.2992	33.879	107.077	0
150	0	0	150	1	352.794	173.968	178.827	0	0	35.5973	0.356294	313.419	272.376	3352.84	14649.7	-313.419	0	9.68135	6.38537	7.82268	0	0	0.236318	157.14	-504.154	16.3283	215.698	0	36.4556	36.0719	119.727	0
152	0	0	152	1	326.38	213.184	113.195	0	0	51.5001	-8.86362	451.861	229.052	3336.94	14559.2	-451.861	0	9.06276	5.6592	7.97625	0	0	0.0736183	187.09	-516.824	17.7213	239.825	0	42.6437	43.2837	179.487	0
163	0	0	163	1	307.232	140.781	166.451	0	0	-2.98204	-16.9193	44.5217	210.642	3391.42	14666.9	-44.5217	0	6.70405	5.90077	7.45029	0	0	0.118217	167.603	-498.503	18.9627	192.973	0	42.684	41.6333	142.366	0
166	0	0	166	1	249.447	112.018	137.429	0	0	34.629	5.31316	99.5388	180.588	3353.81	14545	-99.5388	0	5.74948	5.45076	7.16316	0	0	0.119	175.027	-488.488	23.943	1	0	49.0271	48.2037	157.597	0
167	0	0	167	1	302.424	178.502	123.922	0	0	122.113	-13.5511	330.201	248.787	3365.99	14663.6	-330.201	0	8.89402	4.60835	6.543	0	0	0.101827	277.381	-539.578	18.7858	278.386	0	36.5422	36.2661	124.351	0
173	0	0	173	1	311.452	180.348	131.104	0	0	82.9231	-28.8553	74.669	243.006	3405.18	14579.2	-74.669	0	7.70069	5.88993	6.62842	0	0	0.251226	197.797	-508.752	18.4996	240.469	0	37.0471	36.4053	123.872	0
175	0	0	175	1	352.599	207.084	145.515	0	0	39.1016	16.1432	448.351	275.905	3349.34	14633.9	-448.351	0	10.8731	5.57935	6.4573	0	0	0.170544	206.662	-518.665	15.9766	228.557	0	35.6705	35.9797	140.621	0
179	0	0	179	1	304.746	135.53	169.216	0	0	120.354	26.8721	365.306	198.309	3268.09	14623.1	-365.306	0	7.22993	5.57125	6.9141	0	0	0.142449	185.881	-505.59	18.9489	214.548	0	47.1646	47.1746	166.561	0
186	0	0	186	1	368.755	191.298	177.456	0	0	91.3144	15.2876	19.5044	273.556	3396.79	14634.7	-19.5044	0	8.50466	5.64693	6.58938	0	0	0.171375	185.457	-506.802	15.2216	292.075	0	33.1765	32.5705	114.642	0
193	0	0	193	1	302.846	120.76	182.086	0	0	39.0542	24.0252	24.9736	170.481	3349.39	14526.3	-24.9736	0	5.32256	4.81456	7.60449	0	0	0.162395	241.546	-521.732	19.0139	223.197	0	51.7492	50.7522	170.003	0
195	0	0	195	1	322.765	151.961	170.804	0	0	8.32979	27.2369	243.792	323.987	3380.11	14622.8	-243.792	0	11.0189	4.80869	6.94597	0	0	0.225574	185.728	-504.575	17.569	262.594	0	28.9945	28.2655	91.7295	0
199	0	0	199	1	279.661	143.83	135.832	0	0	-4.35481	87.9497	88.3544	149.402	3392.79	14661.7	-88.3544	0	4.74536	6.66676	7.32317	0	0	0.193289	183.375	-509.444	21.3464	222.296	0	59.9038	58.4188	194.783	0
205	0	0	205	1	309.249	139.283	169.966	0	0	49.9396	30.7224	40.1023	246.848	3338.5	14619.3	-40.1023	0	7.70438	5.32859	6.68446	0	0	0.0780457	188.584	-506.426	18.5272	228.914	0	36.2169	35.5283	122.426	0
211	0	0	211	1	260.4	129.867	130.532	0	0	-24.4339	55.5168	-36.1007	189.895	3313.21	14594.5	36.1007	0	5.98235	5.67457	7.16856	0	0	0.141188	167.381	-492.419	22.8456	219.073	0	46.625	45.6562	160.399	0
213	0	0	213	1	303.881	151.345	152.536	0	0	113.61	120.306	26.1803	270.331	3274.83	14529.7	-26.1803	0	8.35835	5.69753	6.17282	0	0	0.253682	220.519	-514.743	18.8846	266.41	0	33.4063	33.0538	116.199	0
217	0	0	217	1	325.565	155.285	170.28	0	0	3.6807	-1.55781	273.413	259.305	3384.76	14651.6	-273.413	0	9.03665	4.74657	6.00085	0	0	0.204997	250.485	-524.247	17.2215	263.129	0	34.5151	33.8074	108.844	0
221	0	0	221	1	353.055	177.655	175.401	0	0	-11.9235	-50.0801	179.341	265.463	3400.36	14700.1	-179.341	0	8.89863	5.67807	6.26278	0	0	0.186974	210.826	-511.059	15.9401	206.661	0	33.8726	33.2515	106.148	0
224	0	0	224	1	309.583	136.779	172.804	0	0	-123.574	-17.8895	144.847	230.081	3412.35	14667.9	-144.847	0	7.97011	4.98193	7.31384	0	0	0.395635	263.413	-536.366	18.5344	1	0	38.7414	36.293	116.983	0
227	0	0	227	1	287.401	142.118	145.284	0	0	49.7428	72.4392	348.798	189.032	3438.36	14677.2	-348.798	0	6.83765	5.14591	6.89463	0	0	0.164717	202.514	-508.813	20.1453	239.913	0	48.1084	47.6085	167.368	0
228	0	0	228	1	334.801	207.32	127.481	0	0	58.4586	-13.002	133	243.766	3329.98	14563.4	-133	0	7.84097	5.5711	6.4567	0	0	0.131267	208.485	-514.48	16.9384	244.017	0	36.8763	36.3887	118.175	0
230	0	0	230	1	311.648	162.002	149.646	0	0	58.3623	19.4987	383.419	190.926	3429.74	14630.5	-383.419	0	7.09403	4.43823	7.43716	0	0	0.179849	192.006	-501.758	18.2674	244.932	0	46.5393	46.2906	178.179	0
231	0	0	231	1	247.336	111.359	135.977	0	0	17.0109	112.801	92.4333	169.543	3371.43	14636.9	-92.4333	0	5.36687	6.1979	7.81049	0	0	0.0207648	128.824	-476.55	24.6737	170.67	0	53.7557	52.5353	173.123	0
232	0	0	232	1	343.032	180.2	162.831	0	0	43.1439	31.9563	173.595	183.831	3444.96	14618.1	-173.595	0	5.97503	5.79024	8.56049	0	0	0.0366165	186.807	-512.48	16.8535	225.513	0	50.553	49.4043	158.458	0
233	0	0	233	1	311.023	163.828	147.195	0	0	63.6069	52.1817	128.565	282.927	3324.83	14697.5	-128.565	0	8.99895	5.38003	6.38573	0	0	0.093417	192.69	-506.278	18.3599	245.105	0	32.1781	31.6155	103.47	0
234	0	0	234	1	340.383	165.601	174.783	0	0	18.6521	-20.104	243.5	276.47	3369.79	14670.1	-243.5	0	9.447	4.46216	6.3071	0	0	0.108407	279.949	-539.11	16.3715	266.827	0	32.2132	31.6152	101.41	0
236	0	0	236	1	292.535	145.248	147.287	0	0	11.7441	-19.6118	335.318	184.139	3376.7	14669.6	-335.318	0	6.70314	5.50374	6.63014	0	0	0.0213461	195.277	-511.83	19.7808	194.737	0	49.267	48.7452	164.542	0
238	0	0	238	1	370.195	219.078	151.116	0	0	122.042	-35.047	542.945	242.521	3266.4	14585.4	-542.945	0	10.4817	4.94294	8.00231	0	0	0.0723427	187.497	-508.412	15.2134	224.172	0	41.2844	42.8772	219.518	0
239	0	0	239	1	322.882	152.358	170.524	0	0	101.578	31.2023	190.462	220.002	3286.86	14618.8	-190.462	0	7.1663	6.04552	7.88275	0	0	0.104972	166.216	-504.352	18.0173	204.883	0	42.9294	42.2255	133.763	0
240	0	0	240	1	397.879	192.588	205.291	0	0	20.042	60.6319	128.922	318.209	3368.4	14589.4	-128.922	0	10.1859	5.85504	7.87117	0	0	0.174429	184.276	-508	14.1626	206.195	0	30.5965	29.865	97.9291	0
243	0	0	243	1	365.771	186.459	179.312	0	0	86.352	24.2166	276.289	315.672	3401.75	14625.8	-276.289	0	10.8343	5.02095	6.45249	0	0	0.109418	219.708	-515.965	15.2324	230.302	0	29.9583	29.3992	95.5301	0
245	0	0	245	1	412.3	232.352	179.949	0	0	101.72	-5.74519	333.223	328.198	3386.38	14655.8	-333.223	0	11.747	5.06053	6.44468	0	0	0.157437	217.742	-522.611	13.3381	269.661	0	29.3636	29.1322	99.0945	0
247	0	0	247	1	281.066	146.896	134.17	0	0	-8.05351	-12.1169	15.9754	223.617	3396.49	14562.5	-15.9754	0	7.09164	5.43692	6.16956	0	0	0.220019	165.104	-492.875	20.5815	226.737	0	38.6918	37.8653	133.246	0
248	0	0	248	1	329.531	136.299	193.232	0	0	106.358	50.6135	80.6994	235.092	3381.74	14599.4	-80.6994	0	7.35553	6.02547	7.00431	0	0	0.211214	168.878	-500.214	17.4401	223.966	0	39.1501	38.2781	129.377	0
260	0	0	260	1	322.037	157.829	164.208	0	0	8.64589	5.04862	95.1535	256.605	3379.79	14545.3	-95.1535	0	8.20244	4.59511	5.40249	0	0	0.226683	242.577	-523.323	17.2893	307.676	0	33.3066	32.5939	109.355	0
263	0	0	263	1	347.854	165.004	182.85	0	0	35.9368	16.6885	42.5443	255.836	3352.5	14533.7	-42.5443	0	8.02101	5.96793	7.10007	0	0	0.0403371	207.889	-524.336	16.3999	235.83	0	36.1669	35.5185	122.285	0
268	0	0	268	1	228.164	121.294	106.87	0	0	-1.65092	-30.8962	261.614	154.733	3390.09	14481.6	-261.614	0	5.38856	5.57624	6.55276	0	0	0.259414	184.95	-502.596	26.4437	231.271	0	56.9315	56.1128	178.463	0
273	0	0	273	1	275.61	165.114	110.496	0	0	62.2749	-36.4589	208.445	145.216	3326.17	14586.8	-208.445	0	4.84506	6.03895	7.36237	0	0	0.112832	162.004	-492.386	21.5388	1	0	61.556	60.6142	189.907	0
293	0	0	293	1	327.062	162.812	164.251	0	0	89.5962	97.743	309.156	273.017	3298.84	14552.3	-309.156	0	9.56446	5.47256	7.29997	0	0	0.369983	163.228	-497.928	17.5215	229.603	0	35.3246	35.039	117.63	0
296	0	0	296	1	243.861	127.808	116.053	0	0	-11.0657	65.1302	279.891	208.465	3299.85	14485.2	-279.891	0	7.28504	5.89399	6.76026	0	0	0.170036	146.406	-488.005	24.6361	172.057	0	44.8047	43.9537	141.908	0
299	0	0	299	1	331.352	166.321	165.032	0	0	21.7262	60.6555	179.928	190.003	3267.05	14689	-179.928	0	6.20367	4.77946	7.16646	0	0	0.102502	220.387	-519.943	17.0826	239.439	0	45.9614	45.1779	144.076	0
309	0	0	309	1	427.505	178.394	249.111	0	0	36.2633	1.15334	67.5694	391.052	3352.18	14648.9	-67.5694	0	12.3547	5.18907	6.61043	0	0	0.218485	311.024	-540.66	12.8488	334.785	0	24.1993	23.7471	81.2927	0
310	0	0	310	1	470.376	253.185	217.191	0	0	51.2017	30.9621	148.842	413.345	3337.24	14619.1	-148.842	0	13.2877	5.38492	6.4343	0	0	0.181983	247.196	-531.158	11.5712	306.403	0	23.4281	23.0285	75.6285	0
314	0	0	314	1	478.62	283.233	195.386	0	0	114.355	17.2002	137.376	410.436	3373.74	14632.8	-137.376	0	13.1063	4.97348	6.50862	0	0	0.113154	183.25	-508.807	11.3166	347.865	0	23.388	22.9667	75.7495	0
315	0	0	315	1	447.015	230.41	216.605	0	0	69.3726	12.5691	302.614	427.105	3319.07	14637.5	-302.614	0	14.967	4.28763	6.01388	0	0	0.0727622	207.521	-513.853	12.0668	319.879	0	22.5407	22.3686	74.8129	0
317	0	0	317	1	367.572	177.659	189.913	0	0	49.6039	13.2494	149.09	290.084	3338.84	14636.8	-149.09	0	9.35012	5.64508	7.06926	0	0	0.12241	201.341	-519.586	15.3446	242.064	0	32.2691	31.7531	102.662	0
318	0	0	318	1	510.21	215.835	294.375	0	0	68.9874	14.4197	28.1785	611.935	3419.11	14635.6	-28.1785	0	19.0733	4.91173	6.89942	0	0	0.178662	201.653	-515.099	10.5763	399.3	0	16.9028	16.5795	58.3851	0
320	0	0	320	1	440.414	189.615	250.799	0	0	73.9891	22.5643	133.707	463.625	3414.11	14627.5	-133.707	0	14.8024	6.45924	7.32378	0	0	0.204643	157.602	-502.022	12.6561	282.83	0	22.1805	21.782	72.2345	0
321	0	0	321	1	473.703	232.415	241.288	0	0	12.4283	35.4452	199.709	451.665	3376.01	14614.6	-199.709	0	14.9473	5.29493	6.42045	0	0	0.209726	205.794	-518.802	11.4716	313.612	0	21.9264	21.392	69.6095	0
323	0	0	323	1	378.209	189.806	188.403	0	0	76.9665	16.0708	161.551	366.408	3311.47	14633.9	-161.551	0	11.8256	4.36963	5.78464	0	0	0.180292	257.229	-532.81	14.4781	320.239	0	24.8803	24.5196	79.8232	0
324	0	0	324	1	296.502	156.232	140.27	0	0	23.8564	11.6575	301.909	259.775	3364.58	14638.4	-301.909	0	9.16837	5.9872	6.84407	0	0	0.244545	171.548	-500.384	19.6501	231.008	0	36.9279	36.3814	118.567	0
325	0	0	325	1	383.641	202.518	181.123	0	0	124.649	41.17	50.7537	323.402	3363.45	14608.9	-50.7537	0	10.0616	5.70191	7.12806	0	0	0.116349	178.764	-504.248	14.6393	241.342	0	29.3602	28.7704	99.4252	0
326	0	0	326	1	368.215	193.914	174.301	0	0	56.2855	48.4815	93.7387	325.032	3332.15	14601.5	-93.7387	0	10.2408	5.58849	7.32259	0	0	0.178986	196.45	-519.845	15.3392	268.338	0	29.3615	28.7865	96.2153	0
347	0	0	347	1	275.61	155.621	119.99	0	0	54.957	63.2208	419.52	196.85	3333.48	14487.1	-419.52	0	7.52391	4.86832	6.58179	0	0	0.182648	187.557	-499.908	20.9785	220.665	0	46.3906	46.8584	184.381	0
373	0	0	373	1	283.203	135.747	147.456	0	0	-9.65287	-46.3909	234.017	198.461	3298.43	14497.1	-234.017	0	6.83453	5.18742	6.12059	0	0	0.313693	219.797	-517.031	20.3203	238.948	0	44.0342	43.3026	137.22	0
382	0	0	382	1	270.03	134.009	136.021	0	0	68.1022	37.2297	259.474	211.242	3320.34	14513.1	-259.474	0	7.17301	4.45779	6.19542	0	0	0.116469	221.067	-511.952	21.2436	1	0	41.3899	40.7931	131.849	0
440	0	0	440	1	267.215	140.872	126.342	0	0	81.8111	-51.3821	383.796	154.988	3306.63	14601.7	-383.796	0	5.81791	4.98149	6.34247	0	0	0.0984765	190.4	-504.588	21.7162	1	0	56.5626	56.7242	205.72	0
548	0	0	548	1	281.551	146.242	135.31	0	0	21.4733	-33.1888	249.851	191.659	3366.97	14683.2	-249.851	0	6.59013	5.90459	6.5855	0	0	0.16753	151.55	-483.025	20.7774	213.195	0	47.0244	46.2521	144.451	0
550	0	0	550	1	309.272	167.038	142.234	0	0	28.6624	38.7206	273.072	219.916	3260.12	14611.3	-273.072	0	7.5814	4.13704	5.92652	0	0	0.142336	221.331	-508.9	18.0765	264.148	0	38.8554	38.3666	125.032	0
579	0	0	579	1	259.289	125.781	133.508	0	0	13.0696	27.4264	324.142	197.33	3375.37	14622.6	-324.142	0	7.07855	4.22694	6.2148	0	0	0.214962	196.702	-494.979	22.1733	213.092	0	43.6392	42.8111	147.999	0
595	0	0	595	1	226.219	138.423	87.7965	0	0	72.8497	48.4693	441.909	164.997	3315.59	14601.6	-441.909	0	6.41857	4.98863	6.35795	0	0	0.103212	172.869	-484.433	26.3726	201.066	0	54.7983	54.9604	220.409	0
601	0	0	601	1	266.402	147.51	118.893	0	0	18.3328	80.7622	364.658	156.517	3370.11	14569.3	-364.658	0	5.76666	4.74246	6.37052	0	0	0.138893	213.032	-513.554	21.7185	235.447	0	55.6811	55.0802	199.184	0
609	0	0	609	1	311.125	126.181	184.944	0	0	108.831	81.5481	-8.41027	186.83	3279.61	14568.5	8.41027	0	5.75937	5.06116	6.11673	0	0	0.139505	202.919	-510.047	18.2232	252.115	0	45.4404	45.0534	157.755	0
610	0	0	610	1	260.641	154.289	106.352	0	0	91.3716	-38.8795	414.909	158.621	3297.07	14589.2	-414.909	0	6.081	4.61793	6.19319	0	0	0.165038	214.445	-503.695	22.18	210.816	0	54.8044	55.1503	211.604	0
613	0	0	613	1	269.308	152.05	117.257	0	0	3.98607	47.5752	379.143	202.438	3384.45	14602.4	-379.143	0	7.56991	5.60155	6.1323	0	0	0.141505	182.239	-501.712	21.6616	202.415	0	45.8926	45.3002	160.806	0
616	0	0	616	1	303.549	167.967	135.582	0	0	117.794	98.151	431.979	207.292	3370.31	14551.9	-431.979	0	7.9815	4.23766	6.04154	0	0	0.154283	212.278	-508	18.509	258.146	0	42.8714	43.0537	172.968	0
619	0	0	619	1	232.111	118.552	113.559	0	0	-299.681	293.662	117.048	142.078	3389.14	14456	-117.048	0	6.56812	4.76354	5.00382	0	0	0.382674	255.873	-521.721	25.0002	262.231	0	64.658	48.4771	145.81	0
620	0	0	620	1	343.977	201.326	142.651	0	0	74.9812	57.185	261.99	314.107	3413.12	14493.2	-261.99	0	10.663	3.9188	5.85241	0	0	0.246569	265.406	-522.299	15.9962	321.486	0	28.5986	28.1646	92.9488	0
621	0	0	621	1	224.615	111.927	112.688	0	0	-56.9501	78.2802	209.126	126.756	3445.39	14671.4	-209.126	0	4.30583	5.50391	6.73597	0	0	0.14904	171.414	-485.547	26.9772	201.044	0	67.2555	65.1187	205.073	0
629	0	0	629	1	265.208	154.073	111.134	0	0	22.7406	-6.57	199.939	159.374	3266.04	14556.9	-199.939	0	5.29377	5.29892	6.05652	0	0	0.100645	192.986	-497.852	21.9324	219.135	0	53.5094	52.9304	166.261	0
630	0	0	630	1	312.542	185.858	126.684	0	0	98.0169	74.3014	388.392	240.073	3390.08	14575.7	-388.392	0	8.90187	5.00844	6.08386	0	0	0.113892	160.675	-482.124	18.1106	199.569	0	38.8478	38.6207	141.209	0
631	0	0	631	1	265.642	145.522	120.12	0	0	5.60338	52.748	157.043	139.413	3482.5	14597.3	-157.043	0	4.52607	5.77347	7.02145	0	0	0.0767741	157.047	-492.816	22.3113	197.494	0	62.8976	61.1303	196.222	0
632	0	0	632	1	274.718	138.718	135.999	0	0	-15.637	89.7512	312.284	220.142	3404.08	14560.3	-312.284	0	7.88508	4.77279	5.94575	0	0	0.145019	207.203	-506.528	20.8702	203.089	0	40.3284	39.5637	132.749	0
633	0	0	633	1	303.785	143.047	160.738	0	0	41.9421	-26.6831	353.069	278.286	3346.5	14676.7	-353.069	0	10.2064	4.30059	5.69129	0	0	0.0789552	229.992	-513.509	18.4413	1	0	32.2442	32.2436	112.001	0
642	0	0	642	1	354.592	216.965	137.627	0	0	-37.937	10.9849	360.866	257.952	3326.72	14639	-360.866	0	9.6755	4.65468	6.15318	0	0	0.211827	233.151	-518.329	15.6568	274.638	0	35.181	34.7091	122.694	0
643	0	0	643	1	333.79	178.866	154.924	0	0	-85.6093	-47.1403	601.377	227.649	3374.39	14597.5	-601.377	0	11.1301	4.3628	6.36647	0	0	0.260265	174.922	-496.809	16.7207	246.126	0	42.732	44.3871	232.883	0
644	0	0	644	1	387.138	201.585	185.553	0	0	85.6271	67.7787	270.338	309.831	3302.81	14482.6	-270.338	0	10.5637	4.7346	5.7106	0	0	0.267645	178.753	-490.148	14.1592	244.412	0	29.9637	29.5558	95.816	0
648	0	0	648	1	318.821	163.26	155.561	0	0	20.0007	70.8391	465.323	253.583	3368.44	14579.2	-465.323	0	10.1838	5.02414	6.61649	0	0	0.218499	196.074	-496.462	17.8099	248.057	0	37.7781	37.9573	158.884	0
651	0	0	651	1	294.059	159.797	134.263	0	0	17.4354	105.514	349.351	266.986	3271.34	14544.5	-349.351	0	9.74178	4.77542	6.25701	0	0	0.244459	190.784	-499.963	19.3822	246.97	0	34.5827	34.507	121.383	0
652	0	0	652	1	285.611	165.81	119.801	0	0	85.1735	-69.6697	280.488	220.731	3303.27	14620	-280.488	0	7.75171	4.68211	5.65223	0	0	0.046575	207.535	-506.638	19.8701	205.385	0	39.0971	38.9312	123.898	0
654	0	0	654	1	311.051	173.648	137.403	0	0	99.4535	-0.866143	281.782	199.973	3388.65	14650.9	-281.782	0	6.90636	4.81336	6.48898	0	0	0.0468085	183.904	-495.882	18.239	234.832	0	44.2804	43.5345	141.029	0
663	0	0	663	1	231.988	117.1	114.888	0	0	2.05627	94.013	232.417	196.317	3386.38	14556	-232.417	0	6.62448	5.02459	5.12929	0	0	0.216894	201.301	-498.127	25.1682	246.671	0	43.6432	42.6423	134.207	0
670	0	0	670	1	251.209	139.519	111.69	0	0	2.68898	27.1006	382.64	180.63	3286.09	14523.3	-382.64	0	6.78298	4.77358	5.85689	0	0	0.10774	165.257	-481.252	23.102	172.232	0	48.8584	48.8099	177.525	0
671	0	0	671	1	326.042	193.122	132.92	0	0	71.2531	100.385	388.85	212.749	3416.85	14549.6	-388.85	0	7.92161	4.39	6.15949	0	0	0.225474	169.798	-487.444	17.1388	210.763	0	41.7935	41.7671	156.999	0
686	0	0	686	1	296.751	146.596	150.155	0	0	122.914	7.23955	136.674	159.82	3265.53	14543.1	-136.674	0	5.11023	4.53789	6.60674	0	0	0.0390885	202.078	-499.344	19.1868	211.652	0	52.6748	52.2755	166.846	0
688	0	0	688	1	363.264	208.645	154.619	0	0	58.3993	-45.0102	287.402	309.281	3429.7	14495.7	-287.402	0	10.8611	5.19833	5.97095	0	0	0.168244	210.124	-512.32	15.3114	257.789	0	30.2131	30.1035	97.9986	0
693	0	0	693	1	316.553	167.241	149.312	0	0	2.0156	0.955735	475.489	235.35	3386.42	14649.1	-475.489	0	9.61847	4.78097	6.07822	0	0	0.0948507	191.994	-497.947	17.7967	224.934	0	39.7089	40.0491	166.729	0
695	0	0	695	1	262.151	137.95	124.2	0	0	-58.8865	119.935	475.184	188.15	3347.67	14530.1	-475.184	0	7.89558	4.83978	5.8061	0	0	0.124112	194.327	-492.937	22.0044	200.166	0	47.9929	47.916	200.531	0
699	0	0	699	1	322.128	175.155	146.973	0	0	77.2308	21.4334	267.14	213.636	3311.21	14628.6	-267.14	0	7.29552	4.7695	6.5024	0	0	0.174177	181.913	-496.38	17.5227	224.324	0	41.5276	40.883	131.412	0
706	0	0	706	1	283.717	170.392	113.326	0	0	-35.2368	-12.1377	319.783	149.62	3324.02	14662.2	-319.783	0	5.46104	4.67994	6.2305	0	0	0.0780896	181.304	-488.852	20.1548	192.461	0	56.4215	55.4704	186.324	0
716	0	0	716	1	252.387	122.568	129.819	0	0	-6.42794	122.844	341.263	145.738	3394.87	14527.2	-341.263	0	5.33089	5.0814	6.25895	0	0	0.240624	174.769	-492.408	23.2113	218.362	0	59.8021	59.1593	205.046	0
734	0	0	734	1	297.916	185.803	112.113	0	0	-21.5875	42.7209	401.931	244.849	3410.03	14607.3	-401.931	0	9.40328	3.97602	5.2771	0	0	0.236223	248.612	-504.886	18.6755	304.131	0	35.6237	35.2032	132.07	0
741	0	0	741	1	297.359	118.751	178.608	0	0	41.0625	-3.0721	170.236	190.92	3247.72	14653.1	-170.236	0	6.23006	4.31751	5.9398	0	0	0.0404198	246.072	-527.519	18.9456	257.419	0	43.3546	43.0428	137.053	0
759	0	0	759	1	268.716	148.277	120.439	0	0	3.44707	74.607	422.606	197.386	3384.99	14575.4	-422.606	0	7.65431	4.85263	6.38364	0	0	0.26339	158.025	-478.672	21.5441	193.149	0	45.8615	45.6422	178.275	0
763	0	0	763	1	329.668	178.69	150.979	0	0	81.4085	-10.019	178.073	245.868	3406.69	14660	-178.073	0	8.02222	4.18531	6.15809	0	0	0.0734453	184.82	-496.646	16.8798	242.582	0	35.065	34.4067	110.637	0
773	0	0	773	1	393.511	227.069	166.443	0	0	62.7327	24.1141	460.876	353.338	3325.71	14625.9	-460.876	0	14.0235	4.30058	6.39915	0	0	0.235127	189.843	-504.005	13.9192	236.755	0	27.4934	27.8508	115.468	0
798	0	0	798	1	291.826	160.518	131.308	0	0	71.3538	4.17887	220.279	206.111	3416.75	14645.8	-220.279	0	6.85743	4.58546	5.95851	0	0	0.0166716	151.897	-482.426	19.4324	208.165	0	41.6401	40.8486	129.703	0
852	0	0	852	1	272.781	186.266	86.5148	0	0	81.6708	-10.015	403.113	198.814	3306.77	14660	-403.113	0	7.51145	3.64409	5.83185	0	0	0.099109	232.413	-505.723	20.6324	242.216	0	42.3099	42.604	163.26	0
862	0	0	862	1	231.931	133.474	98.457	0	0	77.5412	8.52179	113.684	129.612	3310.9	14641.5	-113.684	0	4.1195	5.00478	5.5544	0	0	0.0812704	164.992	-480.667	25.3291	177.303	0	62.1222	61.2174	199.123	0
874	0	0	874	1	245.154	118.466	126.688	0	0	89.6668	-17.0732	240.026	189.189	3298.77	14667.1	-240.026	0	6.38265	4.08252	5.56889	0	0	0.116809	233.797	-497.735	23.3971	252.646	0	43.6512	43.1042	136.129	0
876	0	0	876	1	293.745	143.38	150.365	0	0	2.27723	18.9709	185.624	191.896	3286.5	14730.7	-185.624	0	6.33429	4.2384	5.61126	0	0	0.163549	187.721	-491.2	19.1171	244.254	0	42.9121	42.1983	133.748	0
887	0	0	887	1	253.224	158.974	94.25	0	0	101.82	97.679	262.301	180.357	3286.62	14652	-262.301	0	6.11338	3.43621	6.28738	0	0	0.0502953	265.394	-531.289	22.4688	289.22	0	45.2544	44.5848	146.442	0
910	0	0	910	1	287.062	176.443	110.62	0	0	116.091	120.761	424.985	219.354	3272.35	14628.9	-424.985	0	8.41537	3.93169	5.92667	0	0	0.285305	174.078	-488.021	19.5936	254.788	0	39.7525	40.0572	158.618	0
945	0	0	945	1	211.603	102.268	109.336	0	0	-31.9423	2.40385	308.998	127.896	3320.72	14647.6	-308.998	0	4.61672	4.48101	5.98228	0	0	0.178518	206.694	-493.862	28.1089	226.089	0	64.225	62.9606	209.192	0
1002	0	0	1002	1	278.004	161.865	116.14	0	0	78.5864	68.3716	367.473	208.895	3309.85	14581.6	-367.473	0	7.63227	4.80911	5.45881	0	0	0.158009	192.429	-494.228	20.4774	212.466	0	42.8486	42.6199	149.514	0
1005	0	0	1005	1	281.72	106.161	175.558	0	0	34.3156	-9.08098	172.842	198.254	3453.78	14659.1	-172.842	0	6.49121	4.52082	5.69175	0	0	0.0708046	191.093	-499.62	20.1437	229.729	0	42.1114	41.332	132.386	0
1028	0	0	1028	1	267.954	138.481	129.473	0	0	72.7632	-14.798	70.3183	189.397	3315.68	14664.8	-70.3183	0	5.98027	3.96479	5.33744	0	0	0.1418	225.916	-509.742	21.0464	252.237	0	42.0877	41.4039	138.961	0
1029	0	0	1029	1	312.047	136.175	175.872	0	0	-58.9376	48.5721	210.919	170.666	3248.06	14601.4	-210.919	0	5.81442	4.21162	5.55588	0	0	0.132672	182.912	-484.424	17.8468	214.078	0	47.5807	46.2629	147.582	0
1042	0	0	1042	1	296.107	133.037	163.07	0	0	-69.4282	-39.5877	204.526	145.301	3358.21	14689.6	-204.526	0	5.02697	4.38782	5.41505	0	0	0.201924	177.757	-477.656	18.9446	183.772	0	54.5064	52.6621	165.667	0
1063	0	0	1063	1	217.619	97.8237	119.795	0	0	-27.1495	-60.3438	205.344	194.213	3315.93	14710.4	-205.344	0	6.64491	4.39028	5.35056	0	0	0.111796	247.146	-510.189	26.9054	1	0	41.8427	41.2183	129.653	0
1067	0	0	1067	1	237.472	143.728	93.7433	0	0	10.3079	-30.615	180.396	154.098	3278.47	14680.6	-180.396	0	5.11109	3.68443	5.75994	0	0	0.114313	255.611	-521.528	24.145	268.409	0	50.864	50.0869	159.309	0
1118	0	0	1118	1	298.363	144.934	153.429	0	0	78.768	6.80177	285.972	167.859	3309.67	14443.9	-285.972	0	5.81505	3.45941	5.56332	0	0	0.0255475	220.211	-507.356	18.5523	274.361	0	48.2314	47.827	160.266	0
1129	0	0	1129	1	216.899	134.356	82.5435	0	0	15.7787	-41.2598	371.899	139.101	3372.66	14591.6	-371.899	0	5.21804	4.45997	5.78181	0	0	0.0684477	192.337	-487.348	27.2169	194.288	0	60.0191	59.5698	214.36	0
1139	0	0	1139	1	254.294	133.775	120.519	0	0	-23.2946	14.5543	385.101	175.377	3312.07	14635.5	-385.101	0	6.66133	4.06395	5.36675	0	0	0.128988	185.614	-490.395	22.3759	211.677	0	47.6691	47.2316	172.225	0
1140	0	0	1140	1	279.7	147.764	131.936	0	0	116.587	32.7375	222.766	149.245	3271.85	14617.3	-222.766	0	4.94246	4.49651	5.21289	0	0	0.0706681	201.044	-491.136	20.1839	212.494	0	54.5839	53.8317	168.324	0
1142	0	0	1142	1	210.274	105.536	104.738	0	0	13.4027	49.8697	329.224	138.513	3275.38	14600.2	-329.224	0	4.97895	4.61569	5.46368	0	0	0.124354	206.447	-494.322	28.1688	224.031	0	60.4384	59.6591	200.925	0
1153	0	0	1153	1	249.104	125.612	123.491	0	0	69.1635	43.8483	209.393	222.874	3418.94	14606.2	-209.393	0	7.33797	3.25637	5.98891	0	0	0.0532964	194.326	-473.582	22.734	217.866	0	36.9676	35.9948	117.869	0
1171	0	0	1171	1	233.129	110.179	122.95	0	0	58.8007	158.716	144.66	143.457	3329.64	14690.6	-144.66	0	4.612	4.73732	5.59139	0	0	0.0639364	169.029	-479.309	25.08	188.079	0	56.4542	55.7018	178.253	0
1192	0	0	1192	1	252.97	145.17	107.8	0	0	-61.4528	68.5112	460.761	186.956	3350.23	14581.5	-460.761	0	7.70399	3.84329	5.25458	0	0	0.219016	221.309	-496.327	22.3926	238.785	0	45.322	44.7237	185.202	0
1211	0	0	1211	1	282.276	117.34	164.937	0	0	99.5967	95.7791	116.431	204.427	3288.84	14554.2	-116.431	0	6.45231	3.82476	5.34183	0	0	0.117336	183.043	-485.764	19.8056	254.89	0	40.0255	39.4928	128.672	0
1212	0	0	1212	1	204.253	122.672	81.5809	0	0	36.9978	-13.2363	121.11	127.9	3251.78	14663.3	-121.11	0	4.11114	4.42577	5.38891	0	0	0.0315226	165.603	-476.801	29.0049	202.913	0	60.829	60.3083	194.727	0
1248	0	0	1248	1	218.371	100.547	117.824	0	0	-37.9641	63.3704	140.289	195.09	3326.74	14686.3	-140.289	0	6.37293	3.60275	5.88032	0	0	0.156585	198.159	-490.079	26.5817	1	0	41.4504	40.2159	130.304	0
1261	0	0	1261	1	293.192	165.76	127.432	0	0	42.4388	8.18956	164.792	194.092	3445.66	14641.8	-164.792	0	6.30591	4.74482	6.19055	0	0	0.147967	166.99	-489.66	19.4245	213.02	0	43.9089	43.0748	138.245	0
1284	0	0	1284	1	239.024	105.599	133.425	0	0	-26.554	57.5154	324.208	246.477	3315.33	14492.8	-324.208	0	8.93417	3.49698	4.35358	0	0	0.260361	194.192	-484.499	23.4446	257.169	0	33.8356	33.2869	113.657	0
1317	0	0	1317	1	228.884	114.509	114.374	0	0	52.0781	0.604191	33.0203	150.792	3336.36	14549.8	-33.0203	0	4.7234	4.64499	4.79335	0	0	0.195242	168.029	-479.445	25.2755	219.654	0	51.6293	50.9278	178.367	0
1318	0	0	1318	1	256.389	133.988	122.401	0	0	-11.8897	-4.21283	339.144	215.661	3300.67	14654.2	-339.144	0	7.9041	3.85703	4.79899	0	0	0.160175	173.601	-475.865	21.9319	217.887	0	38.6205	38.2463	129.867	0
1362	0	0	1362	1	309.184	146.464	162.719	0	0	3.59415	29.1606	237.003	281.24	3285.19	14620.9	-237.003	0	9.53424	4.01597	5.46716	0	0	0.173866	219.016	-509.368	17.9648	224.585	0	30.8018	30.173	97.0743	0
1368	0	0	1368	1	252.186	122.055	130.131	0	0	29.4851	25.6133	274.351	196.58	3259.29	14624.4	-274.351	0	6.78957	4.4715	5.28571	0	0	0.161446	180.833	-487.792	22.7158	198.984	0	42.9184	42.4701	135.413	0
1386	0	0	1386	1	234.197	114.553	119.643	0	0	-33.2418	-27.7968	261.93	147.798	3421.68	14677.8	-261.93	0	5.19713	4.37415	4.95257	0	0	0.193797	198.441	-481.023	24.5682	221.006	0	53.8493	52.6239	165.534	0
1435	0	0	1435	1	239.234	135.341	103.894	0	0	-16.9127	6.74809	95.0887	170.403	3305.69	14643.3	-95.0888	0	5.48193	3.72216	4.84771	0	0	0.148233	251.228	-514.352	23.6768	295.496	0	45.0963	44.0572	146.068	0
1437	0	0	1437	1	260.499	150.703	109.796	0	0	-42.5284	8.16851	355.838	221.317	3430.97	14641.9	-355.838	0	8.2889	3.14144	5.51024	0	0	0.101767	227.755	-502.21	21.4546	259.68	0	36.7023	36.0582	131.94	0
1486	0	0	1486	1	223.55	103.057	120.493	0	0	2.27537	80.603	219.93	190.186	3286.5	14469.8	-219.93	0	6.36737	3.32853	4.88385	0	0	0.125992	231.184	-508.939	25.3909	268.824	0	41.8566	40.9663	132.292	0
1510	0	0	1510	1	251.673	138.843	112.83	0	0	42.518	2.20262	418.09	140.512	3345.92	14548.2	-418.09	0	5.39498	4.26329	5.22579	0	0	0.117352	183.523	-486.141	22.6743	215.967	0	59.4534	59.8503	227.678	0
2001	0	0	1	1	236.829	138.96	97.8683	0	0	-9.93271	13.6103	138.987	232.581	3298.71	14536.8	-138.987	0	11.3874	11.5231	11.1403	0	0	0.222039	121.105	-508.903	80.4407	143.216	0	46.3664	44.7871	113.134	1
2001	0	0	1	1	286.722	126.876	159.847	0	0	98.7182	60.4642	-4.41214	303.849	3688.36	15187.5	4.41214	0	12.9011	11.5875	11.4152	0	0	0.123054	107.051	-503.597	61.1422	170.337	0	37.1399	35.6278	91.6442	1
2002	0	0	2	1	241.816	78.5329	163.283	0	0	70.5573	71.3983	27.0698	184.326	3616.86	15176.6	-27.0698	0	8.01804	11.8049	11.1566	0	0	0.149341	113.607	-503.917	78.4704	134.024	0	60.1366	56.2488	141.806	1
2006	0	0	6	1	254.404	93.3642	161.04	0	0	9.02488	20.1145	-263.127	177.16	3578.74	15227.9	263.127	0	6.96299	12.2988	10.9932	0	0	0.137055	99.6199	-499.196	73.233	114.269	0	61.7625	56.0013	219.007	1
2006	0	0	6	1	322.401	156.086	166.314	0	0	74.9076	-0.824065	141.071	261.402	3313.53	14451.5	-141.071	0	12.7054	11.7504	10.6195	0	0	0.144287	105.52	-503.417	51.0435	139.513	0	41.8536	40.9311	102.446	1
2009	0	0	9	1	362.839	183.167	179.673	0	0	-18.1863	-40.1136	274.764	296.592	3306.97	14590.5	-274.764	0	16.8335	12.619	11.2883	0	0	0.137089	122.79	-515.047	44.4037	147.365	0	38.2548	36.6881	141.118	1
2010	0	0	10	1	337.308	174.33	162.978	0	0	-20.0214	-23.2618	356.634	361.019	3408.46	14573.6	-356.634	0	22.2001	11.5961	11.3435	0	0	0.165703	109.669	-508.978	48.4108	195.685	0	33.2533	32.2076	156.917	1
2014	0	0	14	1	303.149	187.596	115.553	0	0	45.8691	59.8973	626.664	518.548	3342.57	14590.1	-626.664	0	41.5729	11.2427	11.2198	0	0	0.322236	90.5533	-501.551	55.842	159.949	0	37.6507	35.9419	184.837	1
2017	0	0	17	1	349.364	194.62	154.745	0	0	-5.22626	44.2265	316.049	364.849	3393.67	14605.8	-316.049	0	21.2968	11.4346	9.93365	0	0	0.292969	130.925	-514.625	44.7724	179.98	0	31.6835	30.4215	127.348	1
2020	0	0	20	1	370.92	207.026	163.894	0	0	31.3746	53.9218	188.801	408.218	3357.07	14496.4	-188.801	0	20.7454	10.306	9.9277	0	0	0.174319	116.11	-502.201	40.4552	224.293	0	27.1433	26.1684	76.2581	1
2022	0	0	22	1	268.201	119.283	148.919	0	0	86.9566	-39.0374	134.545	208.692	3700.12	14589.4	-134.545	0	10.1618	11.1672	11.1445	0	0	0.133402	104.716	-500.821	66.4518	120.519	0	51.7236	49.1598	123.57	1
2024	0	0	24	1	277.144	155.124	122.02	0	0	73.5608	85.4185	191.679	225.38	3613.86	14963.2	-191.679	0	11.4173	12.028	10.758	0	0	0.131307	138.352	-517.378	63.9171	153.428	0	49.0469	46.8113	136.281	1
2026	0	0	26	1	288.186	90.7887	197.397	0	0	74.1344	-35.4617	-406.678	229.118	3214.65	14585.8	406.678	0	9.39373	12.2575	10.3567	0	0	0.1026	95.0875	-495.889	60.1389	138.818	0	52.1837	48.6913	225.265	1
2027	0	0	27	1	332.315	174.719	157.596	0	0	19.638	96.6369	81.7375	223.87	3568.12	14952	-81.7375	0	10.2516	11.3291	10.5343	0	0	0.081927	132.629	-510.86	48.4706	139.559	0	48.7707	46.3876	113.485	1
2028	0	0	28	1	271.469	163.445	108.023	0	0	25.0125	73.7597	226.896	287.363	3363.43	14476.6	-226.896	0	15.1839	11.6034	10.9728	0	0	0.184037	85.3373	-493.046	65.6307	132.101	0	38.4852	37.0263	124.047	1
2031	0	0	31	1	359.066	192.295	166.771	0	0	3.00019	32.0842	91.1708	316.061	3285.78	14617.9	-91.1708	0	14.7129	10.8094	10.6662	0	0	0.174036	99.1156	-495.973	43.233	147.609	0	34.7514	33.2497	82.6381	1
2035	0	0	35	1	276.562	159.548	117.014	0	0	51.5481	27.2909	62.6577	218.321	3336.89	14423.4	-62.6577	0	9.84796	11.4252	10.3735	0	0	0.201485	89.4895	-490.903	62.8569	141.312	0	48.6819	47.5756	116.63	1
2037	0	0	37	1	254.32	134.444	119.876	0	0	20.5129	39.952	199.58	274.678	3367.93	14610.1	-199.58	0	14.1524	10.9819	10.6963	0	0	0.152075	101.343	-497.597	70.8686	161.963	0	39.2086	37.51	114.097	1
2039	0	0	39	1	295.605	126.291	169.314	0	0	41.5027	-2.73246	57.1572	236.229	3346.94	14553.1	-57.1572	0	10.6726	11.1654	10.9665	0	0	0.105465	100.912	-497.602	57.5233	144.943	0	45.0787	43.867	108.19	1
2041	0	0	41	1	385.717	222.534	163.183	0	0	87.3371	-11.7814	112.875	353.605	3400.76	14562.1	-112.875	0	16.7684	11.5636	9.9791	0	0	0.0860592	132.088	-513.758	39.1987	183.91	0	31.642	30.4881	75.0461	1
2047	0	0	47	1	340.576	199.56	141.017	0	0	56.9625	38.2027	252.202	366.687	3431.14	14611.8	-252.202	0	19.8333	11.7961	10.3986	0	0	0.175544	101.064	-502.254	47.0902	164.61	0	31.2678	29.8831	107.233	1
2049	0	0	49	1	270.495	181.143	89.3523	0	0	66.9188	65.1148	314.774	314.628	3321.52	14584.9	-314.774	0	18.1024	11.4878	10.0334	0	0	0.121186	137.578	-515.344	64.5036	166.083	0	36.3227	35.0644	146.717	1
2050	0	0	50	1	241.769	140.769	101	0	0	56.701	34.5485	309.714	200.96	3431.4	14615.5	-309.714	0	11.533	11.0482	11.001	0	0	0.172842	84.3867	-485.952	76.9742	119.182	0	53.7712	51.6198	223.152	1
2053	0	0	53	1	399.007	229.904	169.103	0	0	5.30193	-52.0362	395.89	425.101	3383.14	14502.7	-395.89	0	27.1773	11.5532	10.7277	0	0	0.130564	104.265	-505.418	37.9183	169.358	0	30.9929	29.6076	165.491	1
2056	0	0	56	1	295.084	139.463	155.621	0	0	72.6538	62.3524	-177.045	197.62	3714.43	15086	177.045	0	7.72558	11.6099	10.1974	0	0	0.0586978	122.314	-504.23	57.2513	159.611	0	51.285	49.9574	167.506	1
2057	0	0	57	1	218.935	112.994	105.941	0	0	24.142	46.1801	-47.4174	179.721	3563.62	15201.8	47.4174	0	7.44059	11.9514	10.649	0	0	0.14124	92.3227	-492.376	90.3273	165.284	0	59.3051	55.2472	144.039	1
2057	0	0	57	1	372.763	172.401	200.361	0	0	40.5947	-27.5422	185.108	411.949	3347.85	14577.9	-185.108	0	21.0721	10.5567	9.32382	0	0	0.301926	118.889	-505.489	39.9095	216.693	0	26.6831	25.8164	73.0657	1
2058	0	0	58	1	349.129	127.354	221.774	0	0	-21.4705	27.0097	-300.563	286.017	3708.89	15121.3	300.563	0	11.3151	11.4721	10.7228	0	0	0.275262	112.789	-507.984	45.5135	171.295	0	39.448	37.0845	147.234	1
2059	0	0	59	1	315.602	126.156	189.446	0	0	29.275	52.5417	-164.88	283.2	3857.47	15095.8	164.88	0	11.1345	11.0087	9.61517	0	0	0.129624	116.951	-501.944	50.8663	168.329	0	37.4682	35.0018	115.49	1
2060	0	0	60	1	319.47	153.641	165.828	0	0	-25.0008	3.60541	65.3857	175.164	3513.1	14746.1	-65.3857	0	8.0525	11.5654	11.0189	0	0	0.0301929	117.061	-507.242	51.9352	136.446	0	60.058	57.6316	141.505	1
2064	0	0	64	1	232.22	103.109	129.111	0	0	23.2582	62.3371	-62.2767	181.29	3265.52	14488	62.2767	0	7.42049	10.7658	10.9557	0	0	0.158673	91.9392	-488.728	81.1284	130.008	0	55.8321	54.7457	141.888	1
2067	0	0	67	1	236.201	87.7491	148.451	0	0	13.692	12.3746	134.656	168.8	3374.75	14637.6	-134.656	0	8.19322	11.2694	10.5225	0	0	0.163614	103.685	-492.959	79.2078	114.472	0	61.6326	59.3312	147.337	1
2068	0	0	68	1	254.565	143.842	110.722	0	0	51.6834	34.7187	2.99902	195.324	3436.42	14814.6	-2.99902	0	8.37807	12.3498	9.85223	0	0	0.0761533	100.014	-494.496	71.3527	107.621	0	52.9444	51.049	130.733	1
2069	0	0	69	1	389.078	141.752	247.326	0	0	13.3719	16.8466	-158.241	260.62	3574.39	15031.8	158.241	0	10.3499	10.8973	10.2346	0	0	0.172502	115.612	-502.217	38.5027	138.653	0	40.2828	37.8301	120.988	1
2079	0	0	79	1	230.982	103.094	127.888	0	0	40.705	45.7479	13.1313	173.942	3646.72	15102.6	-13.1313	0	7.51632	11.4317	10.4867	0	0	0.182523	101.579	-493.174	82.1036	156.485	0	61.1668	57.946	147.22	1
2079	0	0	79	1	285.297	144.731	140.566	0	0	57.9564	-7.13333	252.401	303.532	3430.14	14457.8	-252.401	0	16.5088	10.9201	9.95545	0	0	0.220638	110.418	-500.085	58.9902	176.304	0	35.8371	34.6918	124.535	1
2080	0	0	80	1	266.474	125.904	140.571	0	0	78.1599	-20.3256	234.612	272.543	3509.6	14670.3	-234.612	0	14.5682	10.9208	10.6361	0	0	0.144217	107.912	-497.49	66.0339	143.936	0	39.5734	37.8974	131.218	1
2081	0	0	81	1	247.482	102.466	145.015	0	0	114.26	92.8985	-211.034	193.182	3274.18	14557.1	211.034	0	7.5139	11.769	9.53585	0	0	0.0887581	124.303	-504.878	72.9778	147.89	0	50.9574	48.9561	181.267	1
2082	0	0	82	1	379.311	154.222	225.089	0	0	-15.6185	-8.71764	-89.3873	310.968	3703.04	15057.4	89.3873	0	12.7905	10.8175	9.96022	0	0	0.30446	143.16	-515.495	39.6095	208.33	0	33.3712	32.8241	90.4804	1
2084	0	0	84	1	326.938	173.229	153.709	0	0	65.5692	-42.191	238.318	233.357	3422.53	14592.6	-238.318	0	12.591	11.1622	10.1524	0	0	0.0806169	98.7533	-496.898	49.0795	133.296	0	45.2722	43.3937	150.047	1
2085	0	0	85	1	227.104	111.468	115.636	0	0	38.9576	62.8132	147.125	186.107	3249.82	14587.2	-147.125	0	9.0584	10.5343	10.3101	0	0	0.12883	117.393	-497.231	82.1951	150.833	0	55.1334	53.3614	137.256	1
2087	0	0	87	1	236.43	96.3972	140.033	0	0	36.1669	6.72299	-146.683	174.838	3651.25	14344.3	146.683	0	6.96203	11.1953	10.2932	0	0	0.14772	89.9341	-489.479	78.5494	116.19	0	56.0658	55.1035	173.221	1
2088	0	0	88	1	307.514	127.239	180.275	0	0	-16.2356	23.6038	216.043	190.958	3404.68	14626.4	-216.043	0	10.0994	11.7473	11.4725	0	0	0.0125023	101.599	-499.747	55.4989	135.066	0	55.6087	53.1294	172.713	1
2090	0	0	90	1	198.647	101.561	97.086	0	0	51.8578	68.7634	-19.0733	157.512	3436.24	14979.9	19.0733	0	6.61687	11.026	10.1314	0	0	0.0933214	101.345	-492.581	101.213	119.971	0	63.6502	61.4523	157.143	1
2094	0	0	94	1	295.07	139.681	155.389	0	0	53.526	63.8414	-105.508	194.336	3334.91	14785.5	105.508	0	7.75601	10.7586	9.62235	0	0	0.105547	127.417	-500.607	55.6604	149.169	0	49.5954	48.3117	142.939	1
2097	0	0	97	1	285.857	152.369	133.489	0	0	23.8839	68.2851	226.253	185.408	3364.56	14581.7	-226.253	0	9.79385	10.7316	10.2845	0	0	0.188664	106.185	-493.239	59.0155	144.393	0	55.5289	53.0587	178.626	1
2101	0	0	101	1	285.457	133.894	151.562	0	0	54.1148	80.8343	-58.412	219.961	3633.31	14768.5	58.412	0	8.98458	11.1871	10.7593	0	0	0.173485	92.1454	-491.114	60.2571	113.82	0	46.5663	45.7049	120.017	1
2102	0	0	102	1	254.848	128.975	125.873	0	0	24.48	52.5286	128.687	222.635	3363.96	14497.8	-128.687	0	10.6738	11.733	10.7251	0	0	0.129893	92.0036	-493.146	71.8027	151.094	0	48.6014	46.8977	116.189	1
2103	0	0	103	1	288.663	134.874	153.789	0	0	66.6569	-12.6076	232.219	289.677	3421.44	14563	-232.219	0	15.4388	10.8637	10.1573	0	0	0.24651	100.937	-492.545	58.1959	151.246	0	37.1722	35.7574	121.145	1
2105	0	0	105	1	291.127	136.045	155.082	0	0	54.7391	2.77116	205.153	168.392	3533.02	14547.6	-205.153	0	8.72244	11.316	10.2451	0	0	0.09965	101.717	-496.627	58.1048	144.019	0	61.373	59.3354	180.615	1
2106	0	0	106	1	325.684	196.634	129.05	0	0	121.573	1.92852	644.005	394.71	3266.87	14548.4	-644.005	0	32.0195	9.54511	10.245	0	0	0.0596168	118.433	-502.972	47.9416	171.824	0	46.4963	44.5136	220.334	1
2110	0	0	110	1	258.064	121.187	136.877	0	0	37.9995	33.5145	211.455	173.989	3450.1	14417.2	-211.455	0	9.05348	10.6617	10.0789	0	0	0.0256542	116.519	-498.7	67.9759	153.621	0	58.5486	56.614	179.173	1
2115	0	0	115	1	264.622	141.142	123.48	0	0	-23.3838	35.7919	193.783	235.722	3312.16	14514.6	-193.783	0	12.1944	10.5051	9.4007	0	0	0.218369	119.693	-498.695	64.3475	132.191	0	43.5779	41.9797	123.144	1
2116	0	0	116	1	377.449	148.375	229.074	0	0	17.7029	65.6271	-282.989	300.608	3570.06	15182.4	282.989	0	11.7185	10.513	10.0874	0	0	0.19509	119.822	-504.584	39.7619	142.754	0	37.6732	34.108	132.622	1
2118	0	0	118	1	289.121	133.418	155.703	0	0	80.1228	61.045	12.9693	215.922	3607.3	15286.6	-12.9693	0	9.29168	10.73	9.42689	0	0	0.0921354	134.01	-502.473	57.0124	140.742	0	48.605	46.3207	116.269	1
2122	0	0	122	1	349.343	205.167	144.176	0	0	23.8867	85.9257	-10.0711	269.989	3663.53	15062.4	10.0711	0	11.4358	11.1118	9.66446	0	0	0.0427384	124.784	-506.727	44.3012	160.859	0	39.4807	38.1122	97.1719	1
2123	0	0	123	1	246.281	146.713	99.5681	0	0	-32.0687	30.3593	-31.0977	176.449	3520.17	15118	31.0977	0	7.48227	10.2458	10.1496	0	0	0.102165	112.488	-494.22	72.2158	128.102	0	57.7509	53.9805	136.406	1
2129	0	0	129	1	341.929	199.486	142.443	0	0	36.4298	27.7336	105.699	387.881	3451.67	14522.6	-105.699	0	18.216	11.031	9.31282	0	0	0.21543	102.02	-496.537	45.2493	194.748	0	28.6422	27.5908	68.2486	1
2130	0	0	130	1	332.737	174.841	157.896	0	0	-29.4882	35.257	366.342	351.103	3417.93	14515.1	-366.342	0	21.7342	10.3401	9.7139	0	0	0.311284	122.614	-506.426	46.7816	196.434	0	33.2253	32.1357	162.081	1
2136	0	0	136	1	306.353	162.179	144.174	0	0	-32.8358	45.9649	279.616	260.029	3421.28	14604.1	-279.616	0	14.7237	10.6052	9.96524	0	0	0.2943	118.168	-499.866	53.0166	143.762	0	40.7711	38.8657	154.043	1
2137	0	0	137	1	337.052	165.112	171.94	0	0	11.5811	13.5976	61.1214	297.536	3277.2	14636.4	-61.1214	0	13.5005	11.129	9.90305	0	0	0.275418	114.507	-500.679	46.7818	141.935	0	36.2121	34.8354	86.7285	1
2138	0	0	138	1	294.992	194.749	100.242	0	0	114.267	25.9697	213.148	156.956	3373.83	14723.7	-213.148	0	8.14368	10.7862	10.2762	0	0	0.0425594	123.823	-501.919	56.4803	126.967	0	65.2632	62.6428	198.692	1
2139	0	0	139	1	312.93	143.123	169.806	0	0	67.195	-5.9888	155.664	263.221	3420.91	14456.7	-155.664	0	12.9923	10.4539	9.77111	0	0	0.197633	126.634	-501.82	51.1108	178.108	0	39.8863	38.8962	100.531	1
2144	0	0	144	1	337.747	187.227	150.52	0	0	47.7986	47.1647	136.921	310.928	3340.64	14503.2	-136.921	0	14.9872	10.7556	9.70655	0	0	0.162016	111.382	-501.232	46.1647	159.581	0	34.7322	33.6461	84.8605	1
2146	0	0	146	1	377.468	237.236	140.232	0	0	35.1522	36.9995	369.235	386.094	3353.29	14613	-369.235	0	23.6219	10.9249	9.56657	0	0	0.289346	117.265	-503.042	39.6561	189.334	0	31.4475	30.4246	151.906	1
2149	0	0	149	1	261.124	115.205	145.919	0	0	18.7509	1.38658	-104.252	219.096	3569.01	15047.3	104.252	0	8.87702	10.3326	9.80551	0	0	0.166536	101.666	-491.209	65.9576	144.212	0	46.2493	43.7378	124.633	1
2150	0	0	150	1	270.04	92.5722	177.467	0	0	-7.04226	31.2762	91.9697	165.449	3594.8	15117	-91.9697	0	7.72371	10.2116	9.91654	0	0	0.0913388	107.918	-489.661	62.8463	142.05	0	63.0146	58.5945	145.889	1
2151	0	0	151	1	229.758	115.91	113.848	0	0	43.5149	80.3229	-282.815	174.613	3743.57	15167.7	282.815	0	6.78212	10.0963	10.347	0	0	0.167107	101.139	-489.595	80.0445	172.123	0	59.4055	57.4017	219.327	1
2155	0	0	155	1	272.777	163.704	109.073	0	0	7.74178	-1.47947	367.897	274.017	3380.7	14551.8	-367.897	0	16.8823	10.3674	9.63189	0	0	0.152782	102.876	-491.642	61.7608	170.332	0	41.6731	40.2922	203.921	1
2157	0	0	157	1	286.945	154.06	132.885	0	0	66.3832	61.3195	-42.4049	235.27	3421.72	14688.4	42.4049	0	9.72204	10.8507	10.0312	0	0	0.0657265	103.238	-492.6	58.5225	162.078	0	43.194	41.8827	108.979	1
2160	0	0	160	1	287.164	150.811	136.353	0	0	81.4066	81.1097	275.372	197.791	3307.03	14469.3	-275.372	0	10.9101	9.72187	9.82647	0	0	0.120228	115.06	-493.25	56.8878	145.429	0	51.72	49.6603	197.865	1
2161	0	0	161	1	302.717	193.086	109.632	0	0	6.24205	48.8248	200.126	254.609	3282.54	14601.2	-200.126	0	13.1516	10.4414	9.55579	0	0	0.156019	104.14	-492.9	53.2898	158.243	0	40.9671	39.2063	118.315	1
2162	0	0	162	1	235.257	124.089	111.168	0	0	55.0652	28.3995	173.739	261.39	3333.38	14621.6	-173.739	0	13.077	10.5642	9.29931	0	0	0.120048	122.806	-500.641	76.2056	184.689	0	39.9828	38.6395	104.679	1
2165	0	0	165	1	309.329	119.88	189.448	0	0	55.8742	12.816	0.838935	208.664	3631.55	15135.5	-0.838935	0	8.96649	9.93695	9.90251	0	0	0.216908	110.397	-492.48	51.5605	186.26	0	49.8565	47.1201	119.246	1
2166	0	0	166	1	293.733	146.706	147.027	0	0	-0.846734	44.4022	336.303	303.795	3389.29	14605.6	-336.303	0	18.0881	10.4999	9.36325	0	0	0.189426	121.736	-502.466	55.4279	170.85	0	36.7221	35.3082	158.428	1
2167	0	0	167	1	231.25	110.303	120.947	0	0	49.5532	9.8991	-95.1134	176.027	3538.21	14640.1	95.1134	0	7.1253	10.082	10.4449	0	0	0.121175	93.9753	-485.498	79.4345	134.045	0	54.9588	53.9745	149.359	1
2168	0	0	168	1	321.456	158.835	162.621	0	0	70.7863	80.3616	-65.2151	206.459	3516.97	15068	65.2151	0	8.39314	10.2595	9.38376	0	0	0.0274404	132.809	-501.695	48.6699	158.745	0	48.7542	46.172	123.742	1
2169	0	0	169	1	301.211	126.444	174.767	0	0	60.1322	-19.8887	64.6581	265.342	3627.29	15267.9	-64.6581	0	12.0926	10.3759	8.62127	0	0	0.153972	107.189	-487.977	52.5135	153.28	0	39.4319	37.8619	94.3589	1
2175	0	0	175	1	239.348	107.155	132.194	0	0	-13.1263	2.54031	-224.604	171.169	3600.89	14747.1	224.604	0	6.7873	9.90477	9.81674	0	0	0.213296	107.953	-488.066	74.1363	133.207	0	56.2514	53.6881	189.761	1
2179	0	0	179	1	283.504	155.974	127.53	0	0	24.0641	35.6543	103.593	244.805	3364.38	14514.7	-103.593	0	11.4817	10.3585	9.31053	0	0	0.112467	108.95	-491.165	58.0407	148.332	0	42.3973	40.8884	100.157	1
2180	0	0	180	1	337.368	188.381	148.987	0	0	44.051	11.4565	117.564	276.694	3444.05	14538.9	-117.564	0	13.1595	11.1226	9.31742	0	0	0.0903139	94.5728	-490.216	46.1715	146.848	0	38.5183	37.2929	91.2275	1
2183	0	0	183	1	377.664	198.695	178.969	0	0	61.7817	48.29	307.042	342.002	3326.66	14601.7	-307.042	0	19.5452	9.77184	10.1398	0	0	0.234063	119.834	-501.241	39.2571	192.136	0	32.1416	30.9185	131.377	1
2190	0	0	190	1	303.723	178.254	125.469	0	0	52.1687	9.16798	451.354	382.264	3336.27	14640.9	-451.354	0	25.4659	10.24	9.5198	0	0	0.16967	85.5072	-483.232	52.7965	164.338	0	36.995	34.796	218.213	1
2193	0	0	193	1	340.818	181.801	159.017	0	0	11.9126	73.9637	158.588	391.077	3276.87	14476.4	-158.588	0	19.3223	9.89378	9.26373	0	0	0.215125	128.96	-505.495	44.5011	198.735	0	27.8265	26.909	71.2451	1
2195	0	0	195	1	234.268	139.283	94.9849	0	0	17.1329	17.1367	215.874	136.582	3371.31	14732.5	-215.874	0	7.17605	10.9385	10.8966	0	0	0.172263	76.0069	-478.288	80.2807	103.284	0	74.233	71.5225	231.578	1
2197	0	0	197	1	303.045	187.681	115.364	0	0	56.3089	5.59834	399.148	380.592	3332.13	14544.8	-399.148	0	23.9982	9.32433	8.61875	0	0	0.197774	138.275	-507.683	51.0159	232.424	0	32.3394	30.9525	175.38	1
2198	0	0	198	1	386.524	200.631	185.893	0	0	67.7083	71.2609	95.5895	324.811	3420.39	14479.1	-95.5895	0	15.0034	9.96217	10.0237	0	0	0.0653807	133.107	-508.485	38.1009	198.42	0	33.2534	32.1093	79.5933	1
2200	0	0	200	1	337.66	194.046	143.613	0	0	73.0902	-32.3879	409.704	402.724	3315.35	14582.7	-409.704	0	25.7496	9.92557	9.4496	0	0	0.0553881	95.17	-488.096	45.262	162.446	0	32.2162	30.4333	178.465	1
2201	0	0	201	1	326.7	220.552	106.148	0	0	70.8631	20.917	237.545	308.059	3417.24	14429.8	-237.545	0	16.4206	10.376	9.81904	0	0	0.126888	117.335	-500.615	48.1131	154.016	0	34.9468	33.6924	116.695	1
2202	0	0	202	1	440.032	272.863	167.169	0	0	-4.18983	-56.8094	418.057	448.777	3292.97	14507.5	-418.057	0	29.4424	10.0942	9.27226	0	0	0.159241	125.479	-506.784	31.7396	209.814	0	29.6993	28.0771	166.494	1
2203	0	0	203	1	401.712	229.079	172.633	0	0	55.8249	-23.0512	257.806	504.851	3332.62	14473.8	-257.806	0	27.6924	9.60606	8.54788	0	0	0.152249	133.545	-509.151	35.047	262.193	0	22.2555	21.546	77.8953	1
2204	0	0	204	1	318.877	185.697	133.18	0	0	-1.05564	60.9995	247.126	322.138	3289.84	14589	-247.126	0	17.4785	9.9691	9.92586	0	0	0.235114	127.432	-505.859	49.4781	222.629	0	33.1973	31.6032	114.961	1
2205	0	0	205	1	337.506	178.608	158.898	0	0	44.0804	-15.0362	74.3957	292.27	3344.36	14565.4	-74.3957	0	13.4359	10.8144	9.72966	0	0	0.143749	127.87	-508.22	46.2795	163.335	0	36.2879	35.2025	87.1114	1
2206	0	0	206	1	280.19	128.614	151.576	0	0	-46.7092	-13.9241	133.591	272.861	3435.15	14564.3	-133.591	0	13.4864	10.0788	10.0462	0	0	0.332661	118.877	-501.234	59.6207	163.048	0	37.9039	36.4896	92.7073	1
2207	0	0	207	1	310.602	160.34	150.262	0	0	19.9476	17.3619	184.96	277.88	3368.49	14533	-184.96	0	14.1447	10.5915	9.41207	0	0	0.187964	122.88	-505.617	51.3977	148.202	0	37.9078	36.5904	102.975	1
2208	0	0	208	1	310.705	180.194	130.511	0	0	61.7735	34.3658	-36.7415	191.252	3525.99	14914.6	36.7415	0	7.96383	11.2351	9.21504	0	0	0.0424918	132.07	-507.496	51.7624	165.627	0	51.9558	50.0282	131.058	1
2209	0	0	209	1	281.975	148.955	133.02	0	0	30.4781	46.3388	316.491	297.223	3457.62	14703.3	-316.491	0	17.2294	10.3391	10.313	0	0	0.234342	113.285	-498.979	59.7367	155.503	0	37.0814	35.708	155.358	1
2211	0	0	211	1	275.547	121.617	153.93	0	0	34.7147	96.8848	-220.169	221.349	3254.07	14553.1	220.169	0	8.59069	9.70301	8.99985	0	0	0.0312286	101.776	-483.804	59.1987	150.124	0	43.9839	42.3705	151.136	1
2212	0	0	212	1	280.538	122.532	158.006	0	0	74.8828	85.2467	90.2345	234.075	3413.22	14564.8	-90.2345	0	10.7474	10.2309	9.34505	0	0	0.237133	98.5636	-486.835	58.8046	135.984	0	44.3061	42.6185	104.532	1
2213	0	0	213	1	293.335	169.064	124.271	0	0	98.7548	-43.451	661.321	363.967	3389.35	14693.5	-661.321	0	30.2812	8.91183	9.32815	0	0	0.084553	84.6374	-477.171	53.7108	133.54	0	50.082	47.4609	225.786	1
2218	0	0	218	1	267.053	165.021	102.032	0	0	12.9912	138.491	133.251	196.987	3375.45	14511.5	-133.251	0	9.49364	10.3161	9.31223	0	0	0.142993	121.938	-496.531	63.1346	140.747	0	51.7245	49.7493	123.8	1
2220	0	0	220	1	241.762	134.968	106.794	0	0	-28.0336	14.8244	-144.463	153.598	3615.79	14535.5	144.463	0	6.16895	11.0278	9.13755	0	0	0.154772	95.9636	-483.497	73.6591	135.13	0	60.1148	58.3898	190.868	1
2221	0	0	221	1	329.198	163.814	165.385	0	0	-20.6587	25.4488	247.028	352.771	3409.1	14524.9	-247.028	0	19.2782	9.98189	8.77201	0	0	0.147809	112.456	-493.625	46.272	207.958	0	30.2461	28.9437	102.203	1
2222	0	0	222	1	361.602	186.235	175.367	0	0	182.482	-31.5236	-359.023	198.171	3205.96	14681.5	359.023	0	8.13697	11.5255	9.39393	0	0	0.052352	149.104	-520.61	42.3161	194.916	0	53.2894	50.0794	222.39	1
2223	0	0	223	1	242.613	127.457	115.156	0	0	29.6374	72.9186	239.025	253.878	3358.8	14577.1	-239.025	0	13.5732	10.2953	9.44379	0	0	0.110572	84.513	-480.505	72.6884	146.562	0	41.1028	39.3407	136.753	1
2224	0	0	224	1	294.491	123.596	170.895	0	0	4.06745	46.3642	2.26733	194.688	3683.35	15102	-2.26733	0	8.38133	10.1386	9.64372	0	0	0.128513	97.0181	-485.482	55.1654	135.616	0	52.5034	50.1047	128.195	1
2225	0	0	225	1	320.326	184.553	135.773	0	0	66.1415	-10.3971	363.684	287.302	3421.96	14560.8	-363.684	0	17.4817	10.4212	9.84971	0	0	0.137321	114.522	-499.413	49.5203	153.838	0	39.9688	38.7314	192.756	1
2230	0	0	230	1	264.063	140.732	123.331	0	0	-16.8631	-3.57088	224.55	233.898	3504.96	14653.6	-224.55	0	12.5253	10.5726	9.80285	0	0	0.282576	80.5228	-478.872	65.2281	114.582	0	44.1929	42.3351	140.353	1
2232	0	0	232	1	220.678	111.386	109.292	0	0	51.3944	28.3852	-15.9645	121.634	3337.05	14422.3	15.9645	0	5.14831	10.4997	10.4699	0	0	0.0782762	96.7777	-487.218	86.0348	119.268	0	80.6702	79.9666	195.802	1
2233	0	0	233	1	259.069	134.916	124.153	0	0	35.1962	43.704	236.191	161.818	3253.58	14606.3	-236.191	0	8.63113	10.8869	9.93467	0	0	0.213341	99.6218	-486.293	67.6926	124.996	0	62.9379	60.4744	209.102	1
2238	0	0	238	1	311.863	152.875	158.988	0	0	30.4297	65.9592	272.34	173.653	3656.99	14982.7	-272.34	0	9.61023	10.4097	10.0378	0	0	0.10896	129.102	-506.327	51.5884	145.884	0	59.6464	56.4176	227.325	1
2245	0	0	245	1	266.598	108.241	158.358	0	0	77.1195	35.7905	185.929	200.703	3311.32	14614.2	-185.929	0	10.1363	10.306	9.68252	0	0	0.0786641	102.302	-489.35	63.8087	138.898	0	50.8047	48.8833	139.383	1
2246	0	0	246	1	311.526	144.683	166.842	0	0	-25.07	-8.21899	152.726	289.764	3413.51	14558.6	-152.726	0	14.4839	9.76048	9.83242	0	0	0.226671	137.563	-506.318	50.8043	168.415	0	35.6905	34.3947	90.2553	1
2247	0	0	247	1	359.832	219.089	140.743	0	0	153.818	-29.111	625.764	377.787	3334.28	14579.5	-625.764	0	30.0715	9.66063	9.50862	0	0	0.177458	114.199	-500.528	41.3549	148.958	0	46.2038	44.3809	226.1	1
2249	0	0	249	1	301.896	119.151	182.745	0	0	79.9742	79.0079	-362.923	240.733	3707.11	14870	362.923	0	9.50413	10.17	9.33393	0	0	0.145261	123.521	-498.674	52.9629	146.227	0	46.3307	44.089	196.58	1
2250	0	0	250	1	261.302	154.376	106.927	0	0	9.8012	81.9014	207.926	210.044	3278.98	14468.5	-207.926	0	10.9127	10.3825	9.75421	0	0	0.0777371	104.701	-492.457	65.8868	145.925	0	48.8527	47.2128	147.227	1
2251	0	0	251	1	335.516	121.903	213.613	0	0	89.6296	88.7504	-118.806	293.518	3697.45	15059.6	118.806	0	11.622	10.3357	9.66687	0	0	0.064137	119.618	-503.537	46.202	166.21	0	35.1777	34.5773	101.244	1
2252	0	0	252	1	268.807	146.761	122.046	0	0	12.9819	27.7664	27.2335	175.615	3475.12	14522.6	-27.2335	0	7.7228	9.99642	9.49559	0	0	0.105398	120.443	-496.265	62.3879	150.787	0	56.5408	54.3301	135.273	1
2252	0	0	252	1	321.174	151.131	170.043	0	0	-17.596	161.093	-89.0843	232.542	3605.36	15186.5	89.0843	0	9.4156	9.74084	9.73777	0	0	0.214344	125.83	-499.152	48.5908	134.751	0	44.8596	41.4503	114.431	1
2255	0	0	255	1	288.098	137.662	150.436	0	0	73.0678	111.316	257.219	200.115	3614.35	15136.7	-257.219	0	10.8444	10.1576	9.62092	0	0	0.0239415	109.086	-492.813	56.8924	147.938	0	52.2799	49.2722	192.568	1
2258	0	0	258	1	269.133	139.563	129.57	0	0	39.8505	46.7876	-26.4377	174.825	3547.91	15001.9	26.4377	0	7.33015	10.6032	10.2218	0	0	0.101061	112.561	-495.052	64.0939	118.071	0	58.4749	55.6471	140.59	1
2263	0	0	263	1	270.571	139.969	130.603	0	0	18.2635	42.1313	250.256	268.539	3370.18	14508.2	-250.256	0	14.5753	10.1682	9.55343	0	0	0.0494341	131.14	-504.105	62.1135	158.162	0	39.1014	37.3724	135.609	1
2264	0	0	264	1	323.837	127.547	196.29	0	0	10.5993	92.7482	-8.06528	194.655	3577.16	15055.6	8.06528	0	8.27021	10.2916	8.80256	0	0	0.087345	134.905	-501.038	47.625	173.504	0	52.3418	49.0697	123.998	1
2264	0	0	264	1	305.371	191.885	113.486	0	0	85.4169	-61.1397	500.09	360.809	3303.02	14511.8	-500.09	0	25.4219	9.81039	9.27841	0	0	0.0604834	101.94	-489.287	51.6972	163.378	0	40.1801	38.9537	236.565	1
2267	0	0	267	1	276.732	142.638	134.094	0	0	-3.50013	44.7624	100.139	201.078	3192.62	14605.3	-100.139	0	9.43629	10.2285	8.59539	0	0	0.0619207	105.061	-484.054	58.9231	141.152	0	49.9991	47.8277	116.961	1
2268	0	0	268	1	294.556	203.502	91.0542	0	0	110.23	-23.2601	696.096	360.44	3477.53	14972.3	-696.096	0	31.2108	8.66298	9.29724	0	0	0.151786	116.21	-495.112	53.0779	158.479	0	53.2942	50.9978	234.216	1
2272	0	0	272	1	239.517	132.956	106.561	0	0	73.5924	60.7232	116.766	229.502	3414.51	14589.3	-116.766	0	10.8165	10.4813	9.71947	0	0	0.0667764	105.76	-491.207	74.8572	131.512	0	45.5845	43.6811	107.961	1
2275	0	0	275	1	457.341	219.989	237.352	0	0	18.3479	84.6721	205.102	262.394	3669.07	15063.6	-205.102	0	13.5703	9.56153	9.19487	0	0	0.15258	130.592	-503.473	29.9004	184.957	0	39.4182	37.5225	121.604	1
2275	0	0	275	1	310.766	174.829	135.937	0	0	19.7525	22.4714	340.642	260.601	3368.69	14428.2	-340.642	0	15.5401	10.3015	10.6626	0	0	0.10188	111.714	-499.156	52.3699	168.571	0	42.5689	41.2617	195.904	1
2276	0	0	276	1	258.326	118.131	140.195	0	0	24.5738	83.5781	279.53	218.131	3363.87	14566.4	-279.53	0	12.1712	10.2612	9.54448	0	0	0.15057	107.892	-491.286	66.4912	152.355	0	47.6373	45.6278	179.463	1
2277	0	0	277	1	352.782	175.244	177.537	0	0	76.2429	39.8866	137.791	271.311	3312.2	14610.1	-137.791	0	13.068	10.525	9.74121	0	0	0.132055	119.903	-498.32	43.3331	151.992	0	39.122	37.655	95.166	1
2279	0	0	279	1	348.067	198.703	149.364	0	0	-23.3534	-31.2091	234.299	323.509	3411.79	14581.6	-234.299	0	17.6138	10.0122	9.61173	0	0	0.228199	130.919	-508.522	43.6275	172.493	0	32.475	31.0543	107.253	1
2281	0	0	281	1	348.111	157.878	190.233	0	0	81.0317	29.4991	189.409	371.787	3407.07	14520.9	-189.409	0	18.85	10.2379	9.69922	0	0	0.12903	93.0806	-490.958	43.8714	174.534	0	29.4356	28.2979	82.1184	1
2285	0	0	285	1	412.125	247.98	164.145	0	0	26.7258	28.9995	175.101	383.169	3361.71	14521.4	-175.101	0	19.2642	10.2502	9.38113	0	0	0.174945	122.938	-505.648	34.7515	201.789	0	28.4329	27.4412	75.5586	1
2286	0	0	286	1	291.906	170.709	121.197	0	0	29.8861	-22.0877	52.2669	194.528	3458.21	14472.8	-52.2669	0	8.80291	10.1135	10.2635	0	0	0.207137	137.212	-509.619	56.547	157.08	0	52.2012	50.665	124.441	1
2290	0	0	290	1	357.04	172.984	184.056	0	0	14.9571	79.1441	-35.5427	323.6	3373.48	14570.9	35.5427	0	13.4738	9.78771	9.59137	0	0	0.266847	128.025	-502.567	41.9544	179.792	0	31.9372	30.9937	79.5737	1
2294	0	0	294	1	276.992	93.0961	183.896	0	0	122.616	-75.0054	-272.688	176.725	3564.8	15123.7	272.688	0	7.17222	9.60095	8.69958	0	0	0.265286	132.181	-496.425	58.2371	172.173	0	54.783	50.3154	193.124	1
2302	0	0	302	1	256.753	114.868	141.885	0	0	7.08658	49.659	147.178	183.718	3481.01	14999	-147.178	0	8.99703	9.85808	9.76637	0	0	0.2796	92.6822	-480.465	66.827	124.36	0	55.3607	52.177	135.266	1
2303	0	0	303	1	280.518	140.99	139.528	0	0	21.9262	76.3533	150.77	273.042	3665.49	15072	-150.77	0	13.3614	9.20478	8.90299	0	0	0.202423	107.762	-486.864	56.998	170.194	0	37.7831	36.0465	97.5523	1
2305	0	0	305	1	243.298	114.56	128.738	0	0	29.0268	65.1436	6.26422	176.331	3558.73	14983.5	-6.26422	0	7.57162	10.0538	10.0251	0	0	0.0496712	126.188	-500.708	72.9862	130.283	0	58.0207	55.0539	137.247	1
2307	0	0	307	1	311.808	157.484	154.325	0	0	67.1555	43.3506	61.4036	241.438	3520.6	15005.3	-61.4036	0	10.8435	9.75619	8.38831	0	0	0.126367	129.475	-496.272	49.2234	160.411	0	42.4998	39.971	100.068	1
2309	0	0	309	1	305.17	123.436	181.734	0	0	107.624	11.3832	109.004	184.907	3579.8	15236.6	-109.004	0	8.6979	9.86755	10.421	0	0	0.0810783	113.316	-494.992	53.0109	128.378	0	56.4178	53.5134	133.058	1
2314	0	0	314	1	272.398	128.345	144.052	0	0	86.0637	42.2748	78.3651	178.905	3501.7	14906.7	-78.3651	0	8.15096	9.60461	9.02411	0	0	0.0791071	131.764	-498.18	60.0733	155.006	0	56.1298	53.198	131.187	1
2315	0	0	315	1	281.295	158.978	122.318	0	0	32.3224	95.8378	320.579	207.205	3555.44	14653.8	-320.579	0	12.0513	10.3583	9.26796	0	0	0.192551	85.4829	-478.786	58.6306	121.095	0	51.1257	49.3014	213.749	1
2316	0	0	316	1	272.516	121.896	150.621	0	0	-20.4027	-26.1888	161.177	204.814	3807.48	15174.5	-161.177	0	10.3482	9.27383	9.17473	0	0	0.242505	133.663	-497.547	59.8095	147.112	0	48.1094	46.4359	129.125	1
2317	0	0	317	1	285.773	175.308	110.466	0	0	7.93098	92.3198	151.267	201.385	3380.51	14458	-151.267	0	9.88	9.74132	9.3087	0	0	0.203667	148.081	-507.426	56.6731	160.202	0	49.9159	48.3607	124.173	1
2318	0	0	318	1	252.796	152.944	99.8517	0	0	87.1568	41.955	312.695	215.892	3301.28	14508.4	-312.695	0	12.3862	9.83921	8.63923	0	0	0.0564662	123.919	-492.726	66.5157	168.239	0	48.2598	46.4777	195.31	1
2319	0	0	319	1	355.438	153.374	202.064	0	0	143.35	91.8718	43.1817	187.748	3344.75	14458.5	-43.1817	0	8.28505	10.8874	9.28974	0	0	0.0994734	116.551	-501.236	42.7838	153.631	0	54.0487	53.0295	130.674	1
2320	0	0	320	1	290.028	113.51	176.518	0	0	-14.9274	68.2786	11.788	177.957	3602.69	15080	-11.788	0	7.72949	10.7083	9.34134	0	0	0.0495544	131.596	-499.455	56.63	139.651	0	58.3859	54.2239	137.183	1
2321	0	0	321	1	331.812	142.82	188.991	0	0	39.3849	4.23686	189.759	229.784	3249.4	14546.1	-189.759	0	11.74	10.3073	9.04254	0	0	0.0660647	116.907	-491.65	46.3049	150.191	0	44.23	43.1228	123.027	1
2325	0	0	325	1	337.577	187.683	149.893	0	0	100.271	124.141	337.554	202.713	3587.15	14725.2	-337.554	0	11.9267	9.94832	9.31835	0	0	0.193036	106.043	-485.975	45.1798	126.257	0	53.064	50.6954	235.721	1
2327	0	0	327	1	362.266	197.371	164.895	0	0	38.971	-67.0699	667.722	358.553	3349.47	14617.4	-667.722	0	30.3766	8.97489	9.58244	0	0	0.252579	121.515	-498.595	40.5144	162.338	0	51.321	48.6289	229.922	1
2331	0	0	331	1	336.405	159.396	177.009	0	0	40.956	60.9843	238.075	287.031	3347.48	14489.4	-238.075	0	15.3106	10.591	9.5966	0	0	0.246819	98.5088	-491.656	46.1829	147.822	0	37.2064	35.809	123.777	1
2334	0	0	334	1	264.781	150.527	114.254	0	0	78.5716	53.2464	196.06	257.14	3309.87	14596.8	-196.06	0	13.0977	10.4082	9.19507	0	0	0.0761856	92.9235	-483.447	63.8585	147.605	0	40.6367	39.0101	114.792	1
2337	0	0	337	1	401.256	209.08	192.176	0	0	31.7591	66.6947	172.126	297.431	3456.34	14583.3	-172.126	0	14.8517	9.87213	9.13115	0	0	0.165663	126.663	-500.598	35.6282	167.408	0	35.118	33.6875	92.1414	1
2339	0	0	339	1	294	153.783	140.217	0	0	87.5835	18.5643	12.5706	262.855	3400.52	14631.5	-12.5706	0	11.3728	10.4946	9.21686	0	0	0.00158709	107.3	-494.251	55.1745	149.662	0	39.0302	37.5972	95.5364	1
2346	0	0	346	1	324.764	158.062	166.701	0	0	-5.05792	89.8701	15.8755	210.353	3692.48	15058.5	-15.8755	0	9.13572	10.1458	9.42613	0	0	0.155115	108.706	-487.998	47.9254	135.742	0	48.7337	47.1262	119.06	1
2349	0	0	349	1	321.838	162.19	159.648	0	0	17.9608	30.681	250.941	315.757	3370.48	14519.7	-250.941	0	17.1672	9.7416	9.16903	0	0	0.22207	107.897	-492.386	47.905	200.889	0	33.4095	31.9659	115.79	1
2350	0	0	350	1	294.004	157.883	136.122	0	0	51.692	23.468	346.071	277.5	3336.75	14626.6	-346.072	0	16.553	9.2312	9.31514	0	0	0.0337902	113.491	-489.239	53.8949	182.018	0	38.7503	37.6109	178.236	1
2353	0	0	353	1	280.231	105.646	174.585	0	0	26.5908	56.6752	176.408	159.774	3461.51	14693	-176.408	0	8.02343	9.96259	9.33658	0	0	0.0987478	113.413	-489.107	58.5617	125.67	0	61.7257	59.2428	163.506	1
2354	0	0	354	1	247.578	122.661	124.917	0	0	-1.16922	43.0703	184.956	166.874	3289.95	14607	-184.956	0	8.50504	9.68191	9.34219	0	0	0.15795	117.844	-488.56	69.461	143.707	0	58.6201	56.1283	160.826	1
2355	0	0	355	1	253.423	127.59	125.833	0	0	-91.3679	-86.1853	-218.948	131.883	3479.81	14835.9	218.948	0	5.536	11.0017	9.9588	0	0	0.184806	107.562	-493.216	70.101	139.655	0	70.1226	65.6126	237.029	1
2358	0	0	358	1	306.517	142.729	163.788	0	0	59.0464	29.6652	-357.791	235.261	3130.07	14520.7	357.791	0	9.33789	9.61824	8.43389	0	0	0.0191749	134.956	-501.021	50.3112	183.37	0	45.086	42.1959	190.481	1
2362	0	0	362	1	222.003	126.618	95.3847	0	0	27.344	36.14	-72.7345	169.785	3460.76	14613.9	72.7345	0	6.92936	10.2787	9.67921	0	0	0.141288	97.1924	-484.628	83.234	138.096	0	56.4269	54.7422	148.416	1
2364	0	0	364	1	235.488	97.3198	138.169	0	0	48.3685	8.27378	205.863	188.077	3439.73	14641.7	-205.863	0	9.74799	10.2507	10.1489	0	0	0.1147	97.6111	-485.574	77.1174	112.923	0	53.6657	51.785	161.208	1
2365	0	0	365	1	284.904	114.472	170.432	0	0	12.0472	53.691	33.025	236.366	3376.39	14496.7	-33.025	0	10.4102	10.3829	9.39432	0	0	0.133485	88.7524	-482.848	57.7729	143.186	0	43.4708	41.8683	104.778	1
2367	0	0	367	1	289.03	145.452	143.578	0	0	70.9674	82.3263	126.602	290.979	3317.47	14567.7	-126.602	0	13.8279	9.7774	8.47386	0	0	0.0363216	168.731	-502.738	54.7898	153.882	0	35.5841	34.4082	85.3785	1
2371	0	0	371	1	254.621	138.386	116.235	0	0	57.1986	-32.7148	-77.0854	174.507	3630.22	14882.1	77.0854	0	7.20635	10.5098	9.22754	0	0	0.168427	116.027	-494.111	67.7421	125.774	0	53.8398	53.3169	144.994	1
2372	0	0	372	1	363.542	211.369	152.173	0	0	89.9487	42.6568	353.441	346.212	3497.81	14607.4	-353.441	0	20.7026	9.7076	8.70364	0	0	0.0980324	93.1221	-482.965	40.2019	151.228	0	32.9867	31.6235	149.679	1
2373	0	0	373	1	242.593	136.413	106.179	0	0	-48.8417	-8.46855	223.303	234.975	3437.28	14658.5	-223.303	0	12.6934	10.2481	9.1841	0	0	0.256305	101.682	-487.316	72.1664	134.695	0	42.9169	41.2634	135.19	1
2374	0	0	374	1	259.944	113.867	146.077	0	0	56.2156	54.7224	94.1652	161.536	3332.22	14495.6	-94.1652	0	7.46743	11.3381	10.0748	0	0	0.107875	84.7475	-482.844	68.2002	114.079	0	64.1522	62.284	150.762	1
2375	0	0	375	1	268.134	163.069	105.065	0	0	100.891	13.6335	-39.8891	174.364	3686.19	14636.4	39.8891	0	7.27024	9.91	9.05048	0	0	0.0718719	117.851	-492.482	61.8666	136.453	0	54.8643	53.3745	137.076	1
2376	0	0	376	1	257.583	131.835	125.748	0	0	-236.52	225.469	71.4064	203.366	3624.96	14524.2	-71.4064	0	10.7965	10.0054	9.4666	0	0	0.240525	126.413	-495.91	66.281	158.621	0	50.4497	43.6637	106.754	1
2377	0	0	377	1	371.553	201.366	170.187	0	0	58.3769	11.6626	350.785	359.757	3529.38	14638.4	-350.785	0	21.5681	9.72116	9.11304	0	0	0.158452	97.5585	-487.851	39.3604	158.336	0	31.6282	30.7007	144.298	1
2385	0	0	385	1	250.882	131.455	119.428	0	0	65.297	8.68467	-10.0858	202.103	3422.8	14641.3	10.0858	0	8.61595	10.0015	9.58263	0	0	0.0536539	102.097	-485.654	69.022	133.878	0	48.7654	47.4461	119.267	1
2387	0	0	387	1	300.95	162.834	138.116	0	0	40.5857	-40.5004	180.326	243.356	3447.51	14491.2	-180.326	0	12.4278	9.00387	9.22772	0	0	0.238246	125.502	-493.105	51.8325	181.506	0	40.4185	39.1738	111.041	1
2389	0	0	389	1	325.078	178.306	146.772	0	0	53.4908	24.5153	145.228	263.844	3334.95	14525.8	-145.228	0	12.8453	9.35051	9.13715	0	0	0.188823	136.734	-491.927	46.8639	136.178	0	38.436	37.3228	95.886	1
2390	0	0	390	1	273.857	148.705	125.152	0	0	35.3008	-29.1873	-186.677	162.024	3452.8	14978.2	186.677	0	6.46986	10.3681	9.36052	0	0	0.0971953	141.053	-509.713	61.0427	146.343	0	57.6713	55.1942	193.035	1
2391	0	0	391	1	279.831	128.257	151.574	0	0	84.603	-8.80087	196.626	159.456	3602.82	15057.5	-196.626	0	8.18674	9.96909	8.85472	0	0	0.211868	128.561	-495.207	58.0546	138.659	0	62.7623	59.4561	178.601	1
2396	0	0	396	1	232.984	126.863	106.121	0	0	-12.6656	71.851	-7.00018	183.701	3401.11	14578.2	7.00018	0	7.85464	10.8061	9.48417	0	0	0.221734	141.556	-506.418	78.0637	161.084	0	54.2083	52.0957	132.165	1
2399	0	0	399	1	311.865	181.033	130.832	0	0	78.7853	-8.45087	273.91	259.638	3409.31	14558.8	-273.91	0	14.4082	10.2426	9.28433	0	0	0.140057	112.331	-494.345	50.6371	161.218	0	40.6566	39.012	148.873	1
2400	0	0	400	1	264.258	131.735	132.524	0	0	68.9677	18.0644	-2.94452	190.201	3319.47	14532.3	2.94452	0	8.13589	10.2153	9.15051	0	0	0.0816992	86.4288	-477.91	63.7163	126.285	0	51.3803	50.3558	126.402	1
2404	0	0	404	1	225.825	93.9484	131.876	0	0	11.2618	118.679	-206.693	173.077	3676.16	15029.6	206.693	0	6.73602	10.6979	9.821	0	0	0.282484	106.885	-491.188	82.2261	180.203	0	58.0456	56.1158	192.985	1
2404	0	0	404	1	324.251	168.621	155.63	0	0	80.2791	-3.51808	99.1669	256.618	3507.48	14454.2	-99.1669	0	12.0005	10.5086	9.81418	0	0	0.0948294	131.849	-503.999	48.7336	170.427	0	41.167	39.9959	97.3559	1
2407	0	0	407	1	255.346	161.463	93.8825	0	0	4.3398	32.8118	168.438	171.044	3583.42	15015.8	-168.438	0	8.57303	10.5051	9.61056	0	0	0.18896	105.278	-492.793	68.0686	146.256	0	60.2608	56.6753	153.524	1
2408	0	0	408	1	315.552	135.386	180.166	0	0	83.5836	140.668	125.445	217.933	3504.18	14908	-125.445	0	10.3454	10.1433	9.72245	0	0	0.0987679	99.3941	-489.794	50.1712	106.305	0	48.0389	45.6572	114.028	1
2409	0	0	409	1	301.192	134.038	167.154	0	0	45.6317	-7.36159	35.6098	174.685	3741.45	15355	-35.6098	0	7.75533	9.5955	9.19568	0	0	0.163814	94.5382	-478.174	52.3784	125.237	0	55.883	55.7797	134.918	1
2409	0	0	409	1	228.506	122.76	105.747	0	0	111.244	-25.7411	266.36	180.51	3376.86	14576.1	-266.36	0	9.95774	9.97431	9.63593	0	0	0.199541	107.913	-489.098	79.1213	140.737	0	56.0489	53.3851	204.511	1
2413	0	0	413	1	221.861	94.3287	127.532	0	0	-113.19	4.39656	-151.043	136.601	3700.95	14944.6	151.043	0	5.6549	10.0888	9.2407	0	0	0.186074	122.48	-492.828	82.0381	119.107	0	66.876	65.7517	203.696	1
2414	0	0	414	1	260.348	154.189	106.159	0	0	35.6789	64.5769	284.037	190.055	3352.76	14485.8	-284.037	0	10.6374	10.3381	9.65558	0	0	0.105784	102.71	-487.992	66.0248	124.902	0	54.2317	52.1661	208.904	1
2417	0	0	417	1	249.383	100.289	149.094	0	0	183.23	10.6609	-622.194	227.494	3105.55	14639.4	622.194	0	10.0354	9.80264	9.33753	0	0	0.0474101	114.317	-492.873	68.9184	118.947	0	74.6502	76.3654	216.343	1
2418	0	0	418	1	343.322	203.658	139.664	0	0	30.6067	-18.3122	213.466	289.143	3357.83	14469	-213.466	0	15.2049	9.07053	9.26636	0	0	0.0967909	119.998	-494.535	43.3825	192.269	0	34.9532	33.8797	109.153	1
2420	0	0	420	1	267.264	132.269	134.995	0	0	8.42438	20.7732	137.466	197.502	3380.02	14529.6	-137.466	0	9.60953	10.372	9.56923	0	0	0.199078	111.73	-491.265	63.507	148.829	0	51.6238	49.7084	124.363	1
2421	0	0	421	1	236.958	113.205	123.754	0	0	50.709	109.7	231.853	175.247	3238.07	14341	-231.853	0	9.27218	9.99299	9.96607	0	0	0.0977642	105.383	-488.754	75.6451	132.085	0	57.5414	55.837	196.272	1
2421	0	0	421	1	259.107	123.111	135.996	0	0	134.691	-33.5651	80.3352	239.305	3552.73	15082.2	-80.3352	0	11.0929	9.80459	9.59356	0	0	0.203599	110.908	-493.569	65.6237	161.779	0	43.686	41.1327	102.265	1
2423	0	0	423	1	379.347	246.41	132.937	0	0	59.5822	19.3386	263.305	273.304	3428.52	14531	-263.305	0	14.9739	10.6589	9.56878	0	0	0.129139	142.129	-512.213	39.2206	173.074	0	39.177	37.6539	139.77	1
2426	0	0	426	1	264.682	130.333	134.349	0	0	6.40498	135.157	68.7781	232.601	3581.36	15013.2	-68.7781	0	10.5532	9.55007	9.47654	0	0	0.176355	125.5	-497.339	63.1356	144.922	0	45.0357	42.1629	105.152	1
2428	0	0	428	1	259.173	134.847	124.326	0	0	30.362	36.1806	141.549	196.502	3457.74	14514.2	-141.549	0	9.54577	10.0772	10.0754	0	0	0.206678	106.585	-491.496	66.7056	133.267	0	51.8361	49.9418	127.375	1
2430	0	0	430	1	220.908	105.617	115.291	0	0	36.6339	-22.5382	17.1036	171.321	3351.81	14572.9	-17.1036	0	7.52824	10.4691	9.7965	0	0	0.174756	87.1593	-481.306	84.4601	144.4	0	57.5593	56.0229	139.624	1
2431	0	0	431	1	219.451	122.188	97.2628	0	0	52.6414	-12.1848	58.8074	162.12	3734.44	14562.5	-58.8074	0	7.3423	10.2795	9.55249	0	0	0.153357	122.239	-499.715	84.4041	148.208	0	62.1105	59.5936	146.454	1
2432	0	0	432	1	239.257	112.31	126.947	0	0	75.5077	116.825	-191.623	158.238	3213.27	14433.5	191.623	0	6.14848	10.7339	9.26196	0	0	0.0936336	103.479	-488.688	74.5559	127.808	0	60.5917	58.8907	205.637	1
2433	0	0	433	1	270.082	130.709	139.373	0	0	27.6455	123.204	66.7424	167.647	3360.79	14526.8	-66.7424	0	7.5641	10.3489	10.1073	0	0	0.0536381	106.204	-488.807	63.2753	106.884	0	60.6966	58.6836	143.779	1
2434	0	0	434	1	303.202	189.055	114.147	0	0	-20.0838	34.2496	339.941	297.736	3408.52	14516.1	-339.941	0	17.8894	10.0486	9.36359	0	0	0.206817	119.346	-501.32	52.5528	166.261	0	36.8148	35.6289	163.451	1
2436	0	0	436	1	253.773	127.927	125.846	0	0	1.23742	64.9889	199.104	163.599	3486.86	14585	-199.104	0	8.44244	10.556	9.7913	0	0	0.0637442	100.262	-489.06	69.0415	119.109	0	61.7257	58.7409	177.063	1
2439	0	0	439	1	273.057	127.201	145.856	0	0	80.0778	34.4175	-18.4885	195.296	3607.34	15014.2	18.4885	0	8.23273	9.85885	9.48204	0	0	0.170778	116.82	-493.1	60.8151	149.859	0	51.8422	49.4839	123.909	1
2441	0	0	441	1	217.747	122.968	94.7795	0	0	102.871	15.7766	-85.9344	144.041	3584.55	15032.9	85.9344	0	5.84555	10.6266	9.11579	0	0	0.106951	121.599	-493.157	85.1054	116.365	0	67.3034	63.8261	177.939	1
2442	0	0	442	1	254.223	98.6777	155.546	0	0	85.0478	41.8166	-9.62119	200.204	3602.37	15106.5	9.62119	0	8.48521	10.5829	9.79905	0	0	0.11729	85.0076	-481.586	68.9159	139.184	0	52.711	49.0246	124.376	1
2443	0	0	443	1	353.8	159.597	194.203	0	0	53.1267	72.4352	134.421	235.963	3634.29	14876.6	-134.421	0	11.3193	9.74385	10.2465	0	0	0.0574044	139.226	-512.549	42.9526	147.064	0	44.0625	42.4345	108.565	1
2444	0	0	444	1	270.711	125.545	145.167	0	0	-93.591	-9.71367	-267.111	167.318	3781.01	15158	267.111	0	6.80934	10.529	9.4311	0	0	0.157894	121.376	-495.882	62.36	152.466	0	59.1098	55.4999	209.782	1
2445	0	0	445	1	316.798	139.334	177.464	0	0	89.2531	80.5608	38.1098	260.131	3697.83	15067.8	-38.1098	0	11.4077	8.95031	8.36818	0	0	0.0910328	125.336	-490.131	47.3961	165.045	0	38.8612	37.4977	95.9861	1
2450	0	0	450	1	312.16	179.52	132.641	0	0	43.2078	10.8252	677.159	378.072	3345.23	14539.5	-677.159	0	32.183	9.13816	8.78356	0	0	0.242451	143	-506.136	48.9711	185.921	0	50.3103	47.674	222.509	1
2451	0	0	451	1	329.827	150.684	179.143	0	0	42.7025	5.59468	271.17	244.41	3345.74	14644.4	-271.17	0	13.5496	10.1299	9.41784	0	0	0.145956	116.412	-493.768	46.8925	151.462	0	42.5142	40.9909	156.257	1
2457	0	0	457	1	235.139	108.746	126.393	0	0	83.8387	16.6861	283.103	174.184	3304.6	14633.3	-283.103	0	9.72004	10.3781	9.5019	0	0	0.0494713	98.6428	-484.628	76.3279	127.821	0	59.0079	56.6041	223.041	1
2459	0	0	459	1	254.995	130.037	124.958	0	0	90.5231	50.1944	172.259	258.085	3397.58	14500.2	-172.259	0	12.8337	10.6169	8.39709	0	0	0.170139	118.778	-490.795	66.3715	135.188	0	40.5305	38.9647	103.463	1
2460	0	0	460	1	282.388	164.173	118.216	0	0	-11.0265	-0.110113	142.159	262.059	3399.47	14550.5	-142.159	0	12.9022	9.43863	8.33987	0	0	0.148878	125.333	-492.964	56.0269	179.813	0	38.2609	36.7445	93.1062	1
2461	0	0	461	1	272.809	119.137	153.672	0	0	-32.8003	39.5276	86.2997	189.996	3321.58	14510.8	-86.2997	0	8.86854	10.1725	9.6811	0	0	0.225398	125.712	-501.234	61.5677	132.464	0	53.054	51.1283	125.638	1
2463	0	0	463	1	351.382	238.111	113.271	0	0	71.0127	-23.3351	337.618	402.7	3317.43	14573.7	-337.618	0	23.9026	9.6805	9.41827	0	0	0.24694	129.801	-501.702	42.6508	196.942	0	28.2074	27.4553	123.176	1
2477	0	0	477	1	290.754	174.198	116.556	0	0	44.5059	86.6839	325.826	327.034	3343.93	14463.7	-325.826	0	19.0841	9.72437	9.20873	0	0	0.169122	99.169	-487.97	55.1778	189.442	0	33.5234	32.66	143.246	1
2481	0	0	481	1	303.543	174.73	128.813	0	0	104.111	4.50685	234.586	224.638	3583.31	14545.9	-234.586	0	11.9429	9.44419	10.2415	0	0	0.0114139	136.346	-507.938	52.7579	171.853	0	45.6162	43.2848	153.105	1
2489	0	0	489	1	359.399	150.764	208.635	0	0	19.3982	4.57768	178.779	216.037	3568.36	15143.7	-178.779	0	10.9505	9.02441	9.20956	0	0	0.0742783	121.836	-492.377	40.71	152.367	0	46.2159	43.8624	125.824	1
2493	0	0	493	1	238.605	136.465	102.14	0	0	106.372	81.5842	47.5827	159.833	3381.73	14568.4	-47.5827	0	7.06617	10.2561	9.60182	0	0	0.0375533	107.335	-487.124	74.6905	130.755	0	62.8561	60.4155	149.156	1
2494	0	0	494	1	352.537	147.734	204.803	0	0	22.1023	25.4098	-59.0356	230.812	3266.68	14425.3	59.0356	0	9.52039	9.50505	8.74396	0	0	0.108231	157.823	-510.791	41.7779	182.624	0	41.631	41.247	107.39	1
2497	0	0	497	1	248.903	106.553	142.35	0	0	24.6059	91.0518	22.9921	128.386	3662.81	15156.9	-22.9921	0	5.58156	9.2491	9.91101	0	0	0.122349	101.132	-482.978	69.1321	133.903	0	77.663	73.854	186.512	1
2498	0	0	498	1	205.052	104.134	100.918	0	0	19.1919	-66.0607	-150.992	163.893	3369.25	14815.7	150.992	0	6.69058	10.3134	9.8411	0	0	0.201506	93.975	-478.534	94.1442	111.314	0	56.5711	54.7362	175	1
2503	0	0	503	1	253.319	125.083	128.237	0	0	-253.82	185.465	-213.049	162.666	3741.92	14863.2	213.049	0	7.35067	10.2187	9.78927	0	0	0.0847108	111.36	-492.879	68.7159	130.146	0	61.1084	53.1815	176.944	1
2506	0	0	506	1	260.795	111.514	149.281	0	0	0.457384	49.5214	100.555	211.272	3487.64	14600.5	-100.555	0	9.9059	10.1943	9.73464	0	0	0.106464	108.413	-490.634	65.7774	132.187	0	48.7724	46.3423	114.428	1
2507	0	0	507	1	214.668	123.164	91.5033	0	0	126.437	9.56873	155.237	159.151	3660.64	15039.1	-155.237	0	7.82246	9.59246	9.44721	0	0	0.045446	102.886	-483.024	85.5431	146.241	0	62.444	59.9998	161.174	1
2511	0	0	511	1	269.738	106.712	163.026	0	0	31.8902	74.5558	36.3011	197.537	3456.21	14575.5	-36.3011	0	8.684	9.2885	8.73742	0	0	0.114332	142.384	-500.069	60.0976	170.236	0	49.415	47.4932	118.91	1
2512	0	0	512	1	357.556	203.648	153.908	0	0	76.2531	32.6845	-29.4558	270.224	3611.17	15016	29.4558	0	11.3066	9.65883	8.60842	0	0	0.194278	133.379	-499.832	40.9948	163.378	0	37.5547	35.9582	92.0065	1
2513	0	0	513	1	238.589	122.876	115.713	0	0	-15.6481	18.1969	74.9429	176.89	3703.07	15030.5	-74.9429	0	8.1619	9.64644	8.88118	0	0	0.259352	140.721	-502.139	72.3911	185.582	0	55.9373	54.0854	134.855	1
2514	0	0	514	1	233.946	115.069	118.877	0	0	104.7	21.3452	71.9365	143.04	3582.72	14927.7	-71.9365	0	6.49844	9.90078	9.6768	0	0	0.118498	98.919	-483.1	76.3876	112.568	0	70.43	67.0703	163.701	1
2516	0	0	516	1	229.486	82.5076	146.979	0	0	42.1138	14.2218	-87.2339	213.775	3744.97	15034.4	87.2339	0	8.68221	8.61285	8.91253	0	0	0.152717	155.762	-497.29	74.7349	158.23	0	44.2238	44.3715	118.589	1
2522	0	0	522	1	239.462	119.65	119.813	0	0	105.421	128.193	94.4883	157.588	3582	14920.5	-94.4883	0	7.25918	10.3076	9.44114	0	0	0.139401	112.199	-491.672	74.0993	138.065	0	65.1027	61.847	150.53	1
2523	0	0	523	1	229.507	109.05	120.457	0	0	59.4008	25.9501	132.943	147.487	4026.66	15022.7	-132.943	0	7.09117	9.60913	8.92028	0	0	0.175275	146.337	-506.343	76.5804	175.062	0	66.519	64.1954	160.887	1
2525	0	0	525	1	299.363	142.593	156.77	0	0	85.8115	36.0813	137.512	276.961	3402.29	14613.9	-137.512	0	13.3365	9.35194	9.16022	0	0	0.0885633	99.0788	-483.054	52.521	162.292	0	37.198	35.5884	90.7763	1
2526	0	0	526	1	313.927	135.88	178.047	0	0	56.8865	21.5543	-184.778	159.374	3331.55	14927.4	184.778	0	6.26865	9.97616	8.80781	0	0	0.128761	132.875	-497.782	49.4218	140.496	0	57.3113	55.5191	194.277	1
2527	0	0	527	1	301.048	141.701	159.347	0	0	19.6783	72.7406	-12.3889	222.402	3667.74	15075.6	12.3889	0	9.41742	9.33915	7.89723	0	0	0.0911755	107.069	-482.209	50.6655	156.528	0	43.9457	42.1932	108.44	1
2528	0	0	528	1	263.028	122.704	140.324	0	0	59.871	67.0996	201.546	216.922	3527.89	14383.6	-201.546	0	11.1186	9.24955	8.95687	0	0	0.0410459	130.189	-494.473	62.533	154.298	0	45.7248	44.2855	136.007	1
2530	0	0	530	1	267.946	135.152	132.794	0	0	35.8974	57.6046	45.4536	207.505	3352.54	14492.8	-45.4536	0	9.2021	10.177	9.20954	0	0	0.0576913	108.642	-490.028	62.5053	170.979	0	48.5601	47.1242	116.944	1
2535	0	0	535	1	220.259	130.635	89.6238	0	0	73.2707	94.6408	126.765	189.423	3414.83	14655	-126.765	0	8.99891	10.4531	9.3247	0	0	0.0366859	124.638	-496.858	83.7986	145.371	0	53.9819	52.0435	127.82	1
2537	0	0	537	1	317.938	139.452	178.486	0	0	19.0571	166.915	-178.229	213.868	3668.36	14881.7	178.229	0	8.36519	9.92617	8.89548	0	0	0.258733	131.424	-498.884	48.6097	143.557	0	44.8331	43.9762	146.876	1
2538	0	0	538	1	248.719	134.347	114.372	0	0	10.8856	420.252	-102.305	157.686	3776.19	14827.7	102.305	0	7.29652	9.72537	9.64565	0	0	0.237151	96.6056	-482.624	69.5589	109.555	0	54.9705	65.8763	149.93	1
2539	0	0	539	1	271.375	155.85	115.525	0	0	20.848	-7.54651	158.717	173.144	3566.91	15056.2	-158.717	0	8.62088	9.97135	9.09002	0	0	0.273304	143.156	-507.844	60.9554	154.75	0	58.2257	55.1342	144.725	1
2540	0	0	540	1	231.35	109.692	121.658	0	0	91.0737	30.3198	125.375	188.525	3596.35	15217.7	-125.375	0	8.97923	9.58457	9.31223	0	0	0.214459	101.525	-482.224	76.3918	135.62	0	54.383	51.2896	130.015	1
2541	0	0	541	1	242.177	168.791	73.3861	0	0	76.9701	14.1848	272.204	204.116	3411.13	14436.5	-272.204	0	11.2736	10.3762	9.83939	0	0	0.0923014	106.201	-491.247	73.6963	148.084	0	50.9907	49.1169	189.975	1
2542	0	0	542	1	274.398	164.701	109.697	0	0	93.5344	44.336	114.813	193.782	3394.57	14506	-114.813	0	9.12345	10.1845	9.54372	0	0	0.0308555	94.0782	-483.092	60.8909	134.762	0	52.8573	50.7684	124.503	1
2547	0	0	547	1	187.521	110.963	76.5583	0	0	90.9304	1.76829	147.839	156.507	3596.49	14648.3	-147.839	0	7.64742	10.1823	9.49284	0	0	0.0996268	100.232	-485.305	106.403	125.181	0	64.0184	61.5737	156.583	1
2549	0	0	549	1	344.883	165.43	179.453	0	0	6.14872	61.5737	168.247	186.886	3581.61	14688.1	-168.247	0	9.33943	10.2607	9.32691	0	0	0.0430324	102.792	-488.777	44.1336	133.043	0	54.166	51.6953	139.371	1
2552	0	0	552	1	274.831	125.532	149.299	0	0	-28.6377	182.555	177.256	202.69	3616.4	14866.1	-177.256	0	10.3622	10.6082	9.72666	0	0	0.0860299	127.42	-502.493	61.5328	141.561	0	50.5047	48.485	134.986	1
2555	0	0	555	1	268.424	91.0434	177.381	0	0	23.5209	64.1661	-46.515	181.18	3763.56	15183.8	46.515	0	7.48925	10.0727	9.31539	0	0	0.193302	127.989	-498.465	62.3616	205.05	0	54.2297	53.0778	138.525	1
2555	0	0	555	1	381.009	188.325	192.684	0	0	38.133	-18.0135	190.863	422.838	3350.31	14568.4	-190.863	0	21.716	9.05688	9.00446	0	0	0.181842	122.589	-499.764	37.5421	208.631	0	25.1457	24.3201	71.5516	1
2556	0	0	556	1	268.729	137.292	131.437	0	0	-23.0626	83.6547	146.456	271.608	3411.5	14566.4	-146.456	0	13.3558	9.62134	8.87223	0	0	0.241938	102.999	-483.698	61.0424	144.198	0	37.5975	36.0758	92.6328	1
2558	0	0	558	1	202.906	87.8278	115.079	0	0	24.2674	108.674	-89.2095	128.169	3663.15	15139.3	89.2095	0	5.1495	9.57419	9.53624	0	0	0.0140643	116.135	-487.94	93.1629	137.52	0	75.7985	72.2805	198.082	1
2559	0	0	559	1	255.983	125.581	130.402	0	0	-1.73656	7.40941	115.008	182.284	3390.18	14443.3	-115.008	0	8.71628	10.8889	9.87305	0	0	0.0680383	103.222	-491.262	68.7862	117.448	0	56.6011	54.8607	132.796	1
2559	0	0	559	1	329.096	143.452	185.644	0	0	52.6196	98.7474	32.2292	296.389	3634.8	15049.6	-32.2292	0	12.9437	9.62118	8.64711	0	0	0.0774304	131.89	-499.76	45.8625	175.818	0	35.4083	33.8591	85.9256	1
2561	0	0	561	1	241.811	132.822	108.99	0	0	39.0627	-7.89492	7.9235	169.985	3349.38	14558.3	-7.9235	0	7.38739	9.77785	9.22096	0	0	0.110483	131.887	-498.084	71.8113	167.628	0	56.5078	55.2797	137.619	1
2562	0	0	562	1	241.334	116.651	124.683	0	0	54.7334	72.2572	269.09	244.276	3333.71	14478.1	-269.09	0	13.4238	9.88628	9.61294	0	0	0.0737119	102.329	-488.443	72.8721	150.104	0	42.534	40.9573	158.422	1
2567	0	0	567	1	280.062	131.446	148.616	0	0	20.5502	45.1443	-55.9019	154.414	3567.21	14604.9	55.9019	0	6.36186	10.2484	10.475	0	0	0.0863212	105.581	-492.178	60.4081	129.679	0	63.3943	61.5879	159.592	1
2569	0	0	569	1	224.63	98.1161	126.514	0	0	32.6252	59.0015	107.048	172.2	3256.15	14491.4	-107.048	0	8.07376	10.6534	10.0602	0	0	0.169486	92.3647	-485.787	83.2738	129.789	0	59.5961	57.8228	141.077	1
2578	0	0	578	1	275.777	105.58	170.198	0	0	16.8004	-15.9721	-302.121	195.772	3670.62	15064.6	302.121	0	7.79046	10.0563	8.88143	0	0	0.0862157	116.945	-494.33	59.4026	151.699	0	52.1474	49.0869	197.766	1
2582	0	0	582	1	318.065	153.712	164.354	0	0	119.928	-4.78035	-46.8177	160.923	3567.49	15153.1	46.8177	0	6.71343	9.95396	9.60276	0	0	0.154523	110.399	-490.746	49.3218	151.948	0	62.2452	58.2427	148.854	1
2584	0	0	584	1	269.168	121.202	147.966	0	0	82.637	-2.48353	-36.1875	207.718	3305.8	14652.5	36.1875	0	8.71106	9.98044	9.03011	0	0	0.0689424	124.554	-492.573	61.5918	151.075	0	46.3412	45.4015	116.366	1
2585	0	0	585	1	275.046	130.815	144.23	0	0	63.6577	58.1524	182.389	244.898	3324.78	14492.2	-182.389	0	12.3144	9.97969	9.96701	0	0	0.134954	94.925	-486.284	60.9844	150.721	0	42.1546	40.8206	116.408	1
2588	0	0	588	1	282.935	121.758	161.177	0	0	12.4675	86.8891	-63.985	151.945	3475.63	14563.1	63.985	0	6.20775	10.2755	8.97671	0	0	0.117214	133.847	-494.135	57.6745	129.667	0	61.9065	60.1266	161.557	1
2590	0	0	590	1	232.73	88.063	144.667	0	0	60.419	18.8664	-137.94	189.028	3627	15229.1	137.94	0	7.5127	9.57456	9.23428	0	0	0.142587	118.283	-489.945	75.5724	132.861	0	52.1983	49.3383	150.089	1
2593	0	0	593	1	292.255	103.171	189.084	0	0	30.1768	-5.31727	-173.173	181.377	3657.24	15153.6	173.173	0	7.20824	9.98719	9.03487	0	0	0.0887896	109.383	-485.649	54.8648	116.313	0	53.7617	50.4988	166.566	1
2597	0	0	597	1	235.531	97.6801	137.851	0	0	103.611	108.43	-96.2342	144.082	3882.79	14940.2	96.2342	0	5.75656	10.3993	9.46156	0	0	0.128657	138.547	-503.173	76.1035	166.021	0	67.0991	65.8943	184.611	1
2600	0	0	600	1	212.933	105.14	107.793	0	0	130.05	83.3277	86.4766	121.173	3358.05	14467	-86.4766	0	5.54737	10.5484	9.79081	0	0	0.0411331	100.844	-485.76	89.3623	120.236	0	82.5542	80.4752	193.658	1
2604	0	0	604	1	180.464	68.4276	112.037	0	0	-0.435488	11.956	-268.219	168.111	3388.88	14638.1	268.219	0	6.63065	10.1847	9.4649	0	0	0.0656859	105.067	-486.031	112.718	141.233	0	58.0242	54.9074	214.613	1
2610	0	0	610	1	297.441	156.742	140.7	0	0	42.0747	-11.1124	142.328	243.002	3346.37	14461.8	-142.328	0	11.8822	9.87705	9.98572	0	0	0.189087	115.751	-494.307	54.494	147.699	0	42.1791	41.2707	105.153	1
2615	0	0	615	1	324.737	186.228	138.51	0	0	-36.1177	-34.016	225.686	264.394	3324.9	14484.7	-225.686	0	14.3299	9.7239	10.0354	0	0	0.190181	132.042	-505.888	48.1155	151.852	0	38.3185	36.9679	126.237	1
2616	0	0	616	1	264.021	129.716	134.305	0	0	-14.0828	-3.13569	212.794	195.898	3402.52	14553.5	-212.794	0	10.3582	9.65999	9.07467	0	0	0.0955548	139.797	-497.267	62.9362	145.314	0	50.1006	48.1317	152.543	1
2618	0	0	618	1	308.818	135.668	173.15	0	0	19.8154	28.3864	-90.276	208.163	3567.94	15020.3	90.276	0	8.43661	10.3865	9.76242	0	0	0.104229	121.556	-497.854	51.9886	119.786	0	48.4681	45.9575	127.83	1
2619	0	0	619	1	323.135	170.617	152.518	0	0	82.9378	-7.92203	-59.7771	192.266	3504.82	15156.2	59.7771	0	7.95459	9.88295	9.2003	0	0	0.202974	142.959	-503.021	47.8001	183.471	0	51.2714	48.5031	127.271	1
2620	0	0	620	1	330.348	170.962	159.386	0	0	12.306	38.9352	190.087	286.431	3276.47	14511.4	-190.087	0	14.64	9.88442	9.61458	0	0	0.138885	115.565	-498.314	46.7568	150.303	0	36.3744	35.0335	102.734	1
2622	0	0	622	1	235.677	88.6611	147.016	0	0	99.629	64.5385	-123.167	144.661	3488.13	15283.1	123.167	0	5.73404	9.61559	8.93263	0	0	0.131244	130.418	-492.888	73.7279	142.862	0	64.8329	61.5436	186.51	1
2622	0	0	622	1	266.244	145.06	121.184	0	0	52.7038	2.82139	300.836	259.594	3335.74	14447.9	-300.836	0	14.8187	9.76427	8.55795	0	0	0.0595856	135.678	-497.627	61.5776	177.03	0	40.1612	39.2191	158.317	1
2624	0	0	624	1	312.527	151.415	161.112	0	0	20.3445	41.9935	144.822	205.959	3866.4	15106.3	-144.822	0	10.0464	10.3015	8.48807	0	0	0.136251	118.969	-493.232	49.6811	160.644	0	49.7706	47.7315	123.339	1
2630	0	0	630	1	265.605	132.701	132.903	0	0	28.2864	86.3832	120.722	131.435	3260.49	14464	-120.722	0	6.23744	10.2897	9.67343	0	0	0.0537178	127.992	-499.043	64.116	144.641	0	75.6427	73.928	179.929	1
2631	0	0	631	1	274.57	126.777	147.794	0	0	-6.82828	21.1012	282.959	216.039	3395.27	14529.3	-282.959	0	12.214	9.32663	8.77211	0	0	0.164368	110.399	-484.956	58.7138	165.304	0	46.2781	44.2836	175.912	1
2634	0	0	634	1	247.166	96.2655	150.901	0	0	-9.32937	79.2084	-37.6568	166.9	3696.75	14471.2	37.6568	0	6.96707	10.0637	9.70761	0	0	0.150528	105.511	-489.569	70.8299	170.446	0	58.8146	56.6799	144.689	1
2638	0	0	638	1	301.543	160.89	140.653	0	0	23.9687	-25.6303	221.667	245.382	3264.81	14576	-221.667	0	13.0429	10.0223	9.05637	0	0	0.241027	127.532	-498.749	52.5826	166.405	0	41.3595	39.9274	129.969	1
2639	0	0	639	1	238.698	140.55	98.1483	0	0	14.7591	-12.629	246.443	158.749	3373.68	14463.3	-246.443	0	8.64505	11.2252	9.50538	0	0	0.0149539	122.742	-501.371	76.0489	118.505	0	64.4485	62.2204	217.316	1
2642	0	0	642	1	230.427	127.361	103.066	0	0	5.98632	-35.1769	114.335	169.8	3482.11	14585.5	-114.335	0	8.17627	10.2407	9.29657	0	0	0.169109	110.408	-485.536	77.9848	127.767	0	58.4935	55.9539	137.16	1
2644	0	0	644	1	282.098	143.362	138.736	0	0	-21.6543	50.6834	174.16	182.698	3609.41	15097.6	-174.16	0	9.24948	9.92758	9.62103	0	0	0.162008	116.373	-490.647	58.3332	123.119	0	55.5326	52.2213	149.257	1
2645	0	0	645	1	276.667	157.116	119.551	0	0	65.3734	78.6976	20.0893	239.993	3622.05	15169.3	-20.0893	0	10.3773	9.46799	9.07292	0	0	0.123134	89.2464	-478.09	58.665	132.204	0	43.4922	40.7356	104.008	1
2650	0	0	650	1	268.617	124.997	143.621	0	0	99.2085	16.8163	-23.9935	190.731	3488.55	14633.2	23.9935	0	8.03388	9.96983	8.88965	0	0	0.0729338	112.101	-488.015	61.5555	164.008	0	50.5224	48.8778	124.907	1
2657	0	0	657	1	253.049	120.382	132.667	0	0	7.56273	79.6879	204.988	191.156	3281.22	14570.3	-204.988	0	9.90625	9.94282	9.56269	0	0	0.0956105	105.115	-487.548	68.052	128.091	0	52.3495	50.2782	155.776	1
2659	0	0	659	1	316.637	145.878	170.759	0	0	144.399	0.872975	-18.2224	219.698	3742.34	14350.2	18.2224	0	9.35045	9.5336	9.28772	0	0	0.0409258	105.548	-488.081	48.9108	148.194	0	44.6603	43.6834	110.139	1
2663	0	0	663	1	220.872	96.9911	123.881	0	0	42.9153	8.63312	68.6432	131.119	3245.86	14641.4	-68.6432	0	5.96882	10.1393	9.72983	0	0	0.104475	120.405	-491.517	83.6953	130.749	0	74.7446	72.7585	176.872	1
2664	0	0	664	1	272.547	137.616	134.931	0	0	5.64806	50.8679	-237.705	208.441	3681.77	15197.1	237.705	0	8.14776	10.293	9.54985	0	0	0.180624	123.019	-499.723	61.6276	162.879	0	49.2647	46.1595	166.984	1
2664	0	0	664	1	315.966	189.954	126.012	0	0	57.1546	-69.0141	668.621	438.586	3331.29	14619.4	-668.621	0	37.1013	9.22489	9.10399	0	0	0.0594708	100.514	-490.98	48.5702	147.685	0	43.365	41.1255	192.861	1
2665	0	0	665	1	281.186	118.747	162.438	0	0	36.7607	7.0503	281.374	243.708	3451.34	14543.3	-281.374	0	13.6614	8.88339	9.01851	0	0	0.125258	103.573	-482.43	56.5556	164.039	0	41.1151	39.5271	158.174	1
2666	0	0	666	1	291.044	126.007	165.037	0	0	30.7139	16.2952	11.8032	211.292	3656.71	15032.4	-11.8032	0	9.17241	8.82588	9.40847	0	0	0.144414	107.143	-484.981	54.2872	150.377	0	47.1432	45.6194	113.786	1
2668	0	0	668	1	222.237	83.7883	138.449	0	0	54.2439	17.5404	-48.6548	157.249	3533.52	15230.4	48.6548	0	6.51893	9.63036	9.52959	0	0	0.156637	87.7483	-475.731	81.5333	108.038	0	62.4089	59.2183	151.065	1
2669	0	0	669	1	309.088	171.389	137.698	0	0	60.4111	51.7122	170.693	207.664	3527.35	15295.9	-170.693	0	10.329	9.35269	7.97195	0	0	0.0135625	141.582	-498.199	48.9718	175.131	0	47.4292	45.4058	122.228	1
2672	0	0	672	1	295.141	128.443	166.697	0	0	114.904	58.7133	-182.575	171.649	3771.84	15089.6	182.575	0	6.72094	10.4648	8.45921	0	0	0.0828847	109.72	-487.569	53.9127	141.545	0	54.8958	53.2852	184.429	1
2675	0	0	675	1	243.107	106.957	136.15	0	0	46.0967	42.5463	163.701	133.722	3442	14707.1	-163.701	0	6.62052	10.0775	9.27319	0	0	0.0593466	94.6287	-479.877	71.8306	132.228	0	73.0046	70.4222	185.653	1
2677	0	0	677	1	294.573	159.387	135.186	0	0	31.5059	-14.8216	242.378	204.359	3456.59	14465.5	-242.378	0	11.0554	9.31187	9.65554	0	0	0.101715	95.6377	-481.218	54.2239	131.924	0	48.2897	46.5877	167.719	1
2678	0	0	678	1	279.726	135.624	144.102	0	0	99.5514	28.6342	-91.3441	176.348	3189.23	14920.4	91.344	0	7.119	9.06807	9.09196	0	0	0.0018681	111.112	-483.336	57.2924	111.122	0	53.5636	51.39	142.28	1
2681	0	0	681	1	231.036	82.1279	148.908	0	0	41.2819	46.891	-63.1392	165.437	3247.5	14603.1	63.1392	0	6.76917	10.7195	10.0185	0	0	0.0557455	92.6464	-480.902	79.9159	105.433	0	58.9162	57.4877	152.801	1
2683	0	0	683	1	224.543	111.086	113.458	0	0	91.1551	30.2	322.829	233.678	3297.29	14619.8	-322.829	0	13.5537	9.77373	9.09863	0	0	0.0876527	108.07	-485.855	79.7241	146.923	0	45.2866	43.5776	189.546	1
2684	0	0	684	1	267.823	100.815	167.008	0	0	-53.5831	48.6017	82.0423	184.646	3342.36	14501.8	-82.0423	0	8.62908	9.95615	9.503	0	0	0.175709	105.195	-489.324	62.6715	125.491	0	53.8869	51.8398	127.722	1
2687	0	0	687	1	273.786	135.305	138.481	0	0	120.576	63.7934	89.0108	178.095	3367.52	14586.2	-89.0107	0	8.1774	10.775	10.409	0	0	0.0981477	87.7793	-484.453	63.0036	112.717	0	58.4898	56.0862	137.531	1
2688	0	0	688	1	336.556	170.22	166.336	0	0	55.2816	70.2816	92.8592	325.748	3333.16	14579.7	-92.8592	0	15.0235	10.1277	8.80902	0	0	0.137631	120.321	-497.648	45.05	173.988	0	32.4982	31.3339	77.6416	1
2692	0	0	692	1	315.491	183.891	131.6	0	0	101.971	68.7519	198.302	306.011	3386.13	14481.6	-198.302	0	15.5927	9.76696	8.82678	0	0	0.107212	144.463	-509.023	48.9089	184.234	0	34.3726	33.0045	98.2199	1
2694	0	0	694	1	265.83	133.244	132.586	0	0	104.625	12.671	-75.4137	169.271	3283.82	14637.3	75.4137	0	6.91168	10.6981	9.92612	0	0	0.143205	114.881	-494.899	64.9512	126.293	0	57.1509	55.9275	151.45	1
2701	0	0	701	1	263.629	137.692	125.937	0	0	44.9708	77.1968	37.7745	178.297	3343.47	14473.2	-37.7745	0	7.83561	9.99673	9.13017	0	0	0.196614	115.476	-490.681	63.6092	170.056	0	55.4479	54.2355	133.758	1
2702	0	0	702	1	207.912	112.69	95.2215	0	0	8.86228	46.2132	210.861	149.841	3578.9	15002.4	-210.861	0	7.82242	10.2546	9.24012	0	0	0.273692	125.761	-499.522	90.662	138.902	0	67.2857	62.9669	200.214	1
2704	0	0	704	1	302.602	169.801	132.8	0	0	83.8804	24.5263	295.17	250.03	3304.56	14426.2	-295.17	0	14.1134	9.92067	8.72452	0	0	0.11804	144.84	-504.866	51.8464	215.691	0	42.142	40.7425	163.765	1
2710	0	0	710	1	360.076	129.338	230.738	0	0	63.1555	-15.6602	-321.51	293.73	3624.26	15164	321.51	0	11.6942	9.64534	8.35249	0	0	0.198933	107.348	-486.833	40.3937	165.524	0	36.8721	33.6151	138.86	1
2711	0	0	711	1	233.804	118.59	115.214	0	0	90.7546	26.9652	99.9118	214.931	3696.33	15121.4	-99.9118	0	10.0031	9.79108	8.92031	0	0	0.023715	111.087	-485.962	74.863	121.704	0	47.7622	45.6681	117.246	1
2712	0	0	712	1	285.019	95.6368	189.382	0	0	29.1708	-13.5573	-279.342	267.814	3658.25	15161.9	279.342	0	10.6087	9.76764	8.59295	0	0	0.0839154	164.985	-519.363	56.0099	203.482	0	38.6757	35.8947	137.907	1
2714	0	0	714	1	289.861	117.393	172.467	0	0	-8.73672	114.198	-283.098	198.814	3596.5	14535.8	283.098	0	7.7496	10.0814	8.82797	0	0	0.0590481	131.476	-501.283	55.3477	166.16	0	50.0119	47.1559	193.425	1
2718	0	0	718	1	270.985	126.34	144.645	0	0	45.2482	-36.0624	40.6546	179.581	3442.85	14686.1	-40.6546	0	8.06481	11.0109	9.20563	0	0	0.00634598	109.849	-487.309	62.5459	145.211	0	55.3388	53.3698	133.186	1
2719	0	0	719	1	415.02	205.821	209.199	0	0	26.0996	35.9589	238.65	342.729	3362.34	14514.4	-238.65	0	18.365	9.42274	9.63511	0	0	0.0146996	143.84	-510.98	34.1134	195.167	0	30.868	29.5668	104.704	1
2721	0	0	721	1	271.639	146.061	125.579	0	0	89.9997	26.6326	106.5	185.878	3198.78	14224.7	-106.5	0	8.70375	9.4319	9.58123	0	0	0.179701	118.419	-493.187	60.8337	145.675	0	54.4711	52.5207	132.006	1
2724	0	0	724	1	316.685	149.273	167.412	0	0	112.732	71.726	-239.719	199.885	3475.03	15076.6	239.719	0	7.77522	8.77477	8.81285	0	0	0.158604	139.537	-499.215	47.6925	173.404	0	48.441	45.6278	165.907	1
2725	0	0	725	1	241.094	128.939	112.155	0	0	29.0354	222.379	149.936	144.8	3658.38	14826.3	-149.936	0	7.16865	10.4968	9.5849	0	0	0.0675252	101.36	-487.438	73.9306	131.34	0	68.6113	66.668	170.94	1
2728	0	0	728	1	272.962	120.377	152.586	0	0	43.2182	-7.31017	132.385	208.564	3444.88	14657.3	-132.385	0	10.0935	9.26288	9.48606	0	0	0.245421	93.3054	-479.86	60.067	163.637	0	47.4338	45.9115	115.616	1
2729	0	0	729	1	250.366	123.385	126.981	0	0	-15.2478	1.01847	312.994	256.269	3403.69	14649	-312.994	0	15.0059	10.3484	9.05099	0	0	0.180674	132.357	-500.187	68.8767	168.627	0	41.3824	40.0316	166.3	1
2732	0	0	732	1	295.084	132.456	162.628	0	0	3.13527	3.80522	55.3315	208.855	3285.64	14546.6	-55.3315	0	9.46031	9.87942	9.36249	0	0	0.1806	128.237	-502.508	54.3986	171.754	0	48.0586	46.441	114.621	1
2734	0	0	734	1	262.187	102.591	159.596	0	0	64.2049	42.1511	-67.1686	176.979	3224.58	14508.2	67.1686	0	7.21942	10.5405	9.14508	0	0	0.0644315	112.097	-494.2	64.8648	168.555	0	54.0512	52.9023	142.952	1
2738	0	0	738	1	247.511	103.648	143.863	0	0	-6.65904	64.3262	-176.592	162.376	3395.1	14585.7	176.592	0	6.38951	10.1764	9.34604	0	0	0.140133	133.576	-496.721	70.2643	123.143	0	58.1823	55.5155	188.749	1
2739	0	0	739	1	265.02	113.392	151.628	0	0	18.5202	-64.9876	-116.076	164.483	3369.92	15113.6	116.076	0	6.77972	9.55443	9.60192	0	0	0.206195	120.025	-492.443	63.2029	129.841	0	55.9645	54.6527	159.107	1
2740	0	0	740	1	289.711	144.688	145.023	0	0	66.637	138.363	-0.32102	160.252	3521.12	15010	0.32102	0	6.81202	9.69194	9.86404	0	0	0.0576822	100.187	-484.93	56.193	129.073	0	62.8154	59.4757	148.946	1
2741	0	0	741	1	253.999	114.926	139.073	0	0	36.2327	70.3997	145.153	169.957	3551.53	14878.6	-145.153	0	8.25571	10.088	9.21868	0	0	0.118603	115.776	-491.344	67.3587	138.888	0	59.288	56.7603	144.155	1
2743	0	0	743	1	271.605	143.467	128.138	0	0	104.439	9.81088	87.3903	174.505	3383.66	14440.9	-87.3903	0	8.05211	9.87057	9.78634	0	0	0.112455	111.671	-491.752	61.7033	165.456	0	57.849	56.2088	136.229	1
2745	0	0	745	1	267.453	146.774	120.679	0	0	76.0296	-2.04104	332.701	273.432	3312.41	14552.4	-332.701	0	16.0911	9.09571	9.52013	0	0	0.0419329	111.043	-488.264	61.6367	178.216	0	38.774	37.6392	171.672	1
2748	0	0	748	1	293.611	153.718	139.893	0	0	24.4189	18.9484	242.011	167.194	3463.68	14531.4	-242.011	0	9.0078	10.073	9.72655	0	0	0.0330741	105.852	-487.639	55.4217	119.018	0	59.6522	57.1198	203.315	1
2749	0	0	749	1	264.424	141.74	122.684	0	0	89.7589	101.472	120.81	237.78	3498	15046.8	-120.81	0	11.2234	8.50747	8.24101	0	0	0.14492	107.783	-478.672	60.017	171.912	0	42.1005	39.7253	99.069	1
2759	0	0	759	1	236.044	113.233	122.811	0	0	109.33	-30.3416	-197.835	177.146	3677.75	15079	197.835	0	7.0636	9.66276	8.44744	0	0	0.0921778	113.211	-485.109	72.7396	164.761	0	52.8831	50.7062	173.211	1
2767	0	0	767	1	320.372	130.698	189.674	0	0	101.709	95.8654	10.3799	263.885	3585.71	14952.8	-10.3799	0	11.3074	9.7403	9.34023	0	0	0.0697874	108.895	-494.566	48.3738	147.044	0	39.5534	37.8769	94.9526	1
2768	0	0	768	1	260.732	103.489	157.243	0	0	-52.4388	109.904	-663.125	296.093	3640.2	14938.8	663.125	0	13.1866	9.67494	8.51989	0	0	0.131008	150.699	-505.528	63.247	160.573	0	65.9371	67.5409	192.259	1
2776	0	0	776	1	296.223	138.853	157.37	0	0	20.7031	21.3261	115.544	294.675	3367.74	14529	-115.544	0	14.0103	9.61322	9.5839	0	0	0.135872	86.9576	-480.588	54.0639	132.312	0	35.429	34.1787	85.0784	1
2777	0	0	777	1	207.163	96.2394	110.923	0	0	71.3443	12.6209	40.3506	134.232	3317.1	14537.7	-40.3506	0	5.94804	9.53993	10.0941	0	0	0.187636	108.733	-486.988	91.5122	127.384	0	72.6258	70.8085	173.38	1
2789	0	0	789	1	280.379	119.117	161.262	0	0	39.427	34.4767	57.5628	249.203	3249.35	14615.5	-57.5628	0	11.193	10.0594	9.61493	0	0	0.17234	107.464	-491.886	58.9937	146.761	0	41.3653	39.9316	99.5982	1
2790	0	0	790	1	275.701	167.564	108.137	0	0	2.93359	3.15357	18.0579	190.077	3584.83	14945.8	-18.0579	0	8.34829	10.453	9.09047	0	0	0.0454876	101.345	-487.635	60.1949	131.238	0	53.0379	50.7203	126.301	1
2792	0	0	792	1	314.959	157.101	157.858	0	0	42.8269	24.6078	-88.6081	239.7	3445.27	14824.7	88.6081	0	9.70714	10.7139	9.22234	0	0	0.00292976	128.193	-497.759	50.3214	189.295	0	40.7726	39.5416	113.025	1
2793	0	0	793	1	255.717	157.897	97.8205	0	0	47.7531	37.3025	109.728	177.799	3440.35	14513.1	-109.728	0	8.36041	10.028	9.36217	0	0	0.192672	95.476	-480.236	66.8476	130.616	0	56.3624	54.4184	132.973	1
2794	0	0	794	1	256.076	109.042	147.033	0	0	50.7068	12.5732	60.394	193.638	3437.39	14537.8	-60.394	0	8.7391	9.61147	9.80819	0	0	0.0863581	144.455	-508.247	66.7732	145.441	0	51.675	50.0501	123.448	1
2800	0	0	800	1	225.122	119.473	105.649	0	0	139.158	24.6797	168.848	183.029	3747.58	14426	-168.848	0	9.09979	9.14093	9.47452	0	0	0.108266	105.509	-485.457	78.9439	137.734	0	54.2243	52.1383	142.345	1
2803	0	0	803	1	285.968	136.469	149.499	0	0	-5.69263	-50.0751	325.472	197.872	3394.13	14600.4	-325.472	0	11.8087	10.0276	9.05352	0	0	0.159473	125.118	-493.193	56.6323	150.87	0	51.8992	49.9864	218.686	1
2810	0	0	810	1	189.773	81.7196	108.054	0	0	79.163	37.9253	-236.271	206.938	3209.62	14612.1	236.271	0	8.07295	8.79736	9.27139	0	0	0.185835	107.541	-482.751	100.126	154.611	0	46.9156	44.9304	158.579	1
2811	0	0	811	1	274.043	147.877	126.166	0	0	12.1095	72.0079	-66.3593	228.697	3376.33	15176	66.3593	0	9.34198	9.60557	8.92854	0	0	0.0822448	117.488	-489.547	59.4372	157.813	0	42.4953	41.0793	109.845	1
2816	0	0	816	1	295.262	185.868	109.395	0	0	38.599	0.645585	568.405	371.839	3250.18	14649.4	-568.405	0	28.0118	9.13715	8.97607	0	0	0.205627	79.5152	-474.291	53.0867	125.081	0	41.5963	41.6931	237.013	1
2818	0	0	818	1	240.63	129.119	111.511	0	0	112.9	18.3952	23.2757	211.011	3574.52	15030.3	-23.2757	0	9.21141	9.31681	9.2092	0	0	0.171683	140.277	-501.891	71.5319	160.385	0	48.2671	45.5248	113.702	1
2821	0	0	821	1	294.666	144.698	149.968	0	0	79.5006	29.5679	161.161	239.738	3408.6	14520.8	-161.161	0	11.8226	10.2053	8.9635	0	0	0.155962	90.0988	-481.543	54.3862	129.141	0	42.9597	41.4107	108.16	1
2826	0	0	826	1	261.528	119.408	142.121	0	0	33.7133	73.0586	-127.911	179.274	3753.37	15075.3	127.911	0	7.097	10.3772	8.25963	0	0	0.0444085	111.262	-487.097	63.4893	134.045	0	52.0787	51.396	159.973	1
2829	0	0	829	1	297.058	163.661	133.397	0	0	-8.20905	43.1693	174.47	203.458	3496.31	14507.2	-174.47	0	10.2765	9.47585	9.04337	0	0	0.233273	128.571	-495.834	53.0906	187.849	0	48.6093	46.523	128.262	1
2830	0	0	830	1	268.16	127.593	140.567	0	0	-2.99562	46.0617	165.545	214.604	3192.12	14604	-165.545	0	10.7279	8.86004	8.83567	0	0	0.171548	105.981	-481.399	60.1555	161.932	0	45.3163	43.5505	118.171	1
2831	0	0	831	1	227.217	113.988	113.229	0	0	15.7245	17.1713	-41.4437	156.525	3372.72	15230.8	41.4437	0	6.5455	9.9684	8.37065	0	0	0.162469	119.5	-486.499	77.233	149.751	0	59.3846	57.5634	149.49	1
2832	0	0	832	1	260.323	151.404	108.919	0	0	167.385	279.763	295.24	201.423	3520.03	14768.9	-295.24	0	11.7756	9.19217	8.97422	0	0	0.106772	139.122	-496.435	63.3978	134.685	0	48.8439	47.3998	195.492	1
2833	0	0	833	1	211.968	104.816	107.152	0	0	58.7392	19.495	118.841	154.801	3329.7	14630.5	-118.841	0	7.35142	10.0572	9.46805	0	0	0.0609417	101.977	-484.053	88.2008	131.73	0	63.9296	61.94	151.515	1
2836	0	0	836	1	238.619	124.845	113.774	0	0	-4.83952	14.8793	314.558	229.543	3393.28	14535.5	-314.558	0	13.4071	9.44126	8.78178	0	0	0.304517	112.374	-486.48	71.8587	179.946	0	44.5926	43.0194	183.025	1
2838	0	0	838	1	339.2	182.455	156.745	0	0	-18.655	9.15879	36.4341	259.949	3506.76	14640.9	-36.4341	0	11.6268	9.70153	8.59569	0	0	0.235059	134.621	-497.648	44.0361	159.367	0	38.4845	36.8591	93.1247	1
2839	0	0	839	1	251.492	116.104	135.388	0	0	85.3087	85.5379	-89.179	157.198	3602.11	15162.4	89.179	0	6.30468	10.0294	10.1585	0	0	0.0262168	95.2108	-482.965	69.7258	114.674	0	65.4231	60.6115	165.66	1
2840	0	0	840	1	263.92	120.867	143.053	0	0	50.2025	12.8124	-97.8346	214.432	3637.22	15135.5	97.8346	0	8.66308	9.92119	8.57679	0	0	0.235841	125.404	-495.962	62.5802	189.731	0	45.8321	43.2057	124.308	1
2841	0	0	841	1	305.417	130.542	174.875	0	0	105.681	55.6508	35.3251	257.807	3581.74	14993	-35.3251	0	11.3037	9.75272	8.60783	0	0	0.0947123	118.034	-496.791	50.8889	174.301	0	40.2523	37.9591	95.6816	1
2844	0	0	844	1	251.183	151.256	99.9277	0	0	83.5529	-37.8073	283.468	186.65	3404.55	14488.5	-283.468	0	10.5119	9.63436	9.98306	0	0	0.163129	121.741	-497.178	68.9568	132.149	0	54.0153	51.7447	210.739	1
2848	0	0	848	1	317.779	141.123	176.656	0	0	217.784	-58.0889	-663.558	330.69	3170.66	14508.8	663.558	0	15.2716	10.1337	8.89566	0	0	0.124636	112.652	-497.468	48.8336	149.309	0	59.4646	61.0709	138.879	1
2850	0	0	850	1	375.982	233.054	142.928	0	0	33.2775	53.8855	99.9821	348.427	3554.48	15094.4	-99.9821	0	16.2345	8.80587	8.06631	0	0	0.0509274	135.27	-496.188	37.3716	208.023	0	30.3523	28.3554	71.4074	1
2851	0	0	851	1	258.003	145.914	112.089	0	0	28.0913	-19.1729	-139.882	167.885	3260.69	14669.2	139.882	0	6.7503	9.89753	8.89985	0	0	0.0977286	119.477	-487.355	65.1017	144.841	0	54.4163	52.9399	166.942	1
2852	0	0	852	1	249.978	128.728	121.25	0	0	85.3695	41.4322	116.574	169.288	3602.05	15007.2	-116.574	0	7.98744	10.119	9.32519	0	0	0.0402795	134.839	-500.494	69.1444	123.045	0	60.7302	57.3521	141.665	1
2855	0	0	855	1	288.284	100.724	187.56	0	0	8.36554	30.373	55.3983	233.956	3380.07	14619.6	-55.3983	0	10.5402	10.5238	9.22482	0	0	0.156395	95.9935	-482.774	56.7633	140.08	0	43.9463	41.9761	104.708	1
2857	0	0	857	1	260.737	139.48	121.256	0	0	23.1463	71.2735	87.5481	209.084	3265.63	14479.1	-87.5481	0	9.6311	10.452	9.3903	0	0	0.0491895	125.752	-493.824	65.64	126.444	0	49.1999	47.7168	116.375	1
2859	0	0	859	1	342.49	158.782	183.707	0	0	69.9468	73.9124	-7.01145	286.353	3617.47	15074.4	7.01145	0	12.122	8.99074	8.73269	0	0	0.123252	99.1262	-479.493	43.0103	144.959	0	36.1312	34.1234	86.8893	1
2861	0	0	861	1	333.995	185.687	148.308	0	0	47.9429	-20.9651	249.179	302.855	3240.84	14372	-249.179	0	16.4772	9.34622	9.22881	0	0	0.126538	91.1703	-481.769	45.2434	145.664	0	34.2313	33.2598	121.842	1
2868	0	0	868	1	207.422	86.3311	121.091	0	0	-26.3043	13.211	-210.429	168.259	3514.4	14636.8	210.429	0	6.67928	10.5717	9.33694	0	0	0.0764545	104.706	-487.926	91.8993	125.527	0	56.2134	53.5014	193.153	1
2874	0	0	874	1	255.657	164.06	91.5969	0	0	-12.5028	-19.4959	-1.37188	160.217	3500.6	14769.2	1.37188	0	6.98871	10.5413	9.30041	0	0	0.0448074	117.848	-489.094	67.5085	142.994	0	60.7	58.1336	146.577	1
2877	0	0	877	1	259.602	124.1	135.502	0	0	27.1114	107.837	89.0321	184.76	3560.65	15140.1	-89.0321	0	8.50738	9.62247	9.22922	0	0	0.153909	117.413	-488.259	64.643	141.395	0	55.6565	52.1723	128.562	1
2877	0	0	877	1	322.698	153.282	169.416	0	0	3.02984	8.47538	211.33	229.708	3285.75	14541.9	-211.33	0	12.0603	9.6371	9.13693	0	0	0.0924329	109.376	-488.749	47.6024	145.007	0	43.6019	42.0212	132.74	1
2879	0	0	879	1	261.904	104.337	157.567	0	0	26.8135	9.37207	-17.192	151.272	3261.97	14541	17.192	0	6.43514	9.97531	9.53235	0	0	0.0606317	119.839	-491.86	64.774	143.896	0	63.4325	62.1767	154.775	1
2882	0	0	882	1	342.71	164.015	178.695	0	0	160.148	105.997	-368.246	235.908	3228.29	14444.4	368.246	0	9.42838	10.1096	8.81426	0	0	0.101499	134.594	-502.485	43.9424	182.361	0	46.1708	43.766	194.89	1
2883	0	0	883	1	278.979	125.39	153.59	0	0	14.2521	80.6511	23.7314	164.941	3274.53	14669	-23.7314	0	7.18961	9.24741	9.52648	0	0	0.0298545	119.648	-491.058	58.2799	151.642	0	59.1351	57.0437	141.367	1
2890	0	0	890	1	277.6	117.186	160.414	0	0	-27.8332	65.6746	-205.212	179.297	3715.25	15082.6	205.212	0	7.05357	9.91475	8.93401	0	0	0.09293	121.308	-492.765	58.7537	158.805	0	53.6408	51.7679	178.529	1
2894	0	0	894	1	299.823	191.501	108.323	0	0	151.777	-1.31198	715.056	371.03	3236.66	14551.7	-715.056	0	32.8382	8.63611	9.00622	0	0	0.0319541	103.498	-485.1	51.4546	176.751	0	53.0684	51.9325	231.908	1
2896	0	0	896	1	224.882	143.854	81.0277	0	0	56.118	39.0621	240.954	195.931	3332.32	14511.3	-240.954	0	10.4765	9.89493	9.55516	0	0	0.0766096	102.15	-483.976	80.6898	157.218	0	51.3247	49.3506	175.261	1
2898	0	0	898	1	309.443	211.635	97.8083	0	0	98.5843	-11.3059	626.166	357.559	3389.52	14561.7	-626.166	0	28.473	8.95529	9.0468	0	0	0.163039	123.388	-497.261	49.6471	176.711	0	48.1629	45.7129	235.449	1
2899	0	0	899	1	248.296	103.781	144.515	0	0	108.883	27.9222	-387.918	219.334	3777.86	15120.4	387.918	0	8.80786	9.52982	8.09578	0	0	0.191391	127.943	-495.984	66.8535	172.58	0	49.8146	46.8518	210.254	1
2899	0	0	899	1	226.556	107.374	119.182	0	0	98.452	39.4524	84.8114	175.327	3289.99	14411.2	-84.8114	0	8.03567	10.4048	9.4071	0	0	0.0897949	97.4725	-484.936	80.467	116.907	0	58.1927	56.5084	137.381	1
2901	0	0	901	1	308.327	158.967	149.36	0	0	58.2611	46.556	-29.6818	249.105	3230.52	14404.1	29.6818	0	10.4067	10.4883	9.76766	0	0	0.112304	111.985	-497.947	52.212	158.927	0	41.0115	40.4168	102.259	1
2905	0	0	905	1	266.733	134.555	132.177	0	0	65.3577	33.2969	-31.0194	138.765	3721.72	14417.4	31.0194	0	5.80113	10.0846	9.5168	0	0	0.147241	107.774	-485.656	63.2296	127.942	0	69.2832	67.2862	171.316	1
2906	0	0	906	1	199.357	84.4993	114.857	0	0	33.914	27.1351	-9.54418	134.323	3653.51	14423.6	9.54418	0	5.72281	10.2485	9.63417	0	0	0.0427868	103.232	-485.279	97.536	110.072	0	72.0477	70.2886	175.322	1
2912	0	0	912	1	310.249	159.497	150.752	0	0	38.2573	57.6369	162.899	195.715	3449.84	14492.7	-162.899	0	9.6796	10.4042	9.52723	0	0	0.141547	95.0224	-485.373	51.4215	121.976	0	52.0573	50.2865	132.486	1
2914	0	0	914	1	346.366	184.561	161.805	0	0	62.6979	-9.71396	367.525	318.317	3425.4	14560.1	-367.525	0	19.45	9.26115	9.15932	0	0	0.155398	116.044	-492.398	42.9372	172.377	0	35.3794	34.2715	173.522	1
2918	0	0	918	1	273.088	127.526	145.562	0	0	59.4487	112.782	-1.49173	151.307	3528.31	15234.9	1.49173	0	6.42509	9.66723	8.60765	0	0	0.0908579	132.844	-494.921	59.3642	136.919	0	64.6785	61.1471	153.158	1
2920	0	0	920	1	242.885	123.358	119.527	0	0	27.0561	-65.7357	363.516	253.364	3361.38	14516.4	-363.516	0	15.6594	9.54138	8.75263	0	0	0.219612	128.16	-498.515	70.1639	174.351	0	42.5741	41.4947	204.902	1
2924	0	0	924	1	237.161	109.564	127.597	0	0	-10.7086	28.3846	-67.9407	141.222	3698.13	14422.3	67.9407	0	5.82105	10.0865	9.04885	0	0	0.121475	122.76	-496.326	74.0617	150.583	0	66.204	64.0152	172.776	1
2925	0	0	925	1	279.54	101.25	178.29	0	0	-14.0954	9.21137	119.431	166.811	3601.86	14640.8	-119.431	0	8.02872	9.04625	9.18067	0	0	0.0774854	188.031	-507.309	57.4293	170.817	0	57.9924	55.5591	138.001	1
2929	0	0	929	1	260.884	110.872	150.012	0	0	15.2701	38.1137	-122.88	154.404	3472.83	14611.9	122.88	0	6.16552	9.88544	9.6133	0	0	0.107593	101.831	-484.633	65.1285	127.054	0	60.8926	58.6019	176.848	1
2932	0	0	932	1	256.27	123.569	132.701	0	0	41.6894	31.2878	275.327	166.414	3346.75	14618.7	-275.327	0	9.24041	10.5273	9.24108	0	0	0.105921	97.1971	-482.791	67.1614	123.762	0	61.0756	58.5669	225.492	1
2934	0	0	934	1	332.936	191.394	141.542	0	0	50.0231	46.6505	131.027	279.627	3637.4	15101.7	-131.027	0	13.3998	8.98734	9.27404	0	0	0.0736953	121.834	-496.336	45.1597	157.222	0	37.197	35.2571	93.011	1
2935	0	0	935	1	335.314	143.482	191.832	0	0	87.5678	75.5004	268.882	245.871	3300.87	14574.5	-268.882	0	13.4671	10.0397	9.00292	0	0	0.175098	120.742	-493.734	45.386	155.592	0	43.1602	41.2074	176.317	1
2940	0	0	940	1	291.961	138.003	153.958	0	0	-3.33606	16.8781	329.305	182.278	3491.44	14932.1	-329.305	0	10.8023	9.11606	8.41118	0	0	0.130744	154.344	-498.787	53.2292	146.947	0	55.3267	52.8646	236.091	1
2942	0	0	942	1	297.89	146.36	151.53	0	0	40.2566	32.2104	325.85	220.924	3248.52	14617.8	-325.85	0	12.9209	10.0935	8.87123	0	0	0.195639	108.867	-487.252	53.3405	135.062	0	47.5223	46.209	201.125	1
2944	0	0	944	1	266.615	136.1	130.515	0	0	31.9559	47.932	-3.76084	191.441	3256.82	14502.4	3.76084	0	8.16891	9.14304	9.37202	0	0	0.172002	116.458	-490.163	61.7763	162.528	0	50.7666	49.4977	123.287	1
2946	0	0	946	1	234.312	105.95	128.362	0	0	54.8368	38.5617	55.9427	140.513	3433.26	14511.8	-55.9427	0	6.28984	9.79084	9.38338	0	0	0.124169	101.709	-482.796	75.4853	134.405	0	69.4799	67.1193	164.883	1
2950	0	0	950	1	391.975	175.296	216.679	0	0	101.226	59.5797	-26.3427	260.945	3287.21	14590.4	26.3427	0	10.9043	9.28844	8.5875	0	0	0.104961	142.002	-501.51	36.0318	188.153	0	37.596	36.4229	93.4792	1
2956	0	0	956	1	243.007	118.694	124.314	0	0	45.9331	77.175	115.482	234.688	3342.51	14572.8	-115.482	0	11.0611	10.175	10.1957	0	0	0.234122	120.122	-497.078	73.5992	156.271	0	44.4257	42.9402	106.431	1
2962	0	0	962	1	237.138	98.307	138.831	0	0	-2.75141	64.7483	-77.3702	187.94	3291.53	14684.9	77.3702	0	7.65215	10.7298	9.56374	0	0	0.0886797	94.2501	-485.414	76.0874	133.608	0	51.7459	50.0184	138.038	1
2963	0	0	963	1	311.764	152.418	159.346	0	0	73.6123	7.31893	280.235	222.016	3314.83	14443.4	-280.235	0	12.3766	9.72646	9.70242	0	0	0.15025	105.026	-490.047	50.5844	131.001	0	46.3927	44.8846	179.307	1
2968	0	0	968	1	205.161	90.4112	114.75	0	0	-11.0111	9.18371	205.422	147.449	3299.79	14541.2	-205.422	0	7.71856	9.91372	8.8487	0	0	0.0964102	105.629	-483.167	90.7594	138.026	0	65.4145	63.1483	192.583	1
2973	0	0	973	1	306.752	195.559	111.193	0	0	64.9909	-16.3602	43.9275	218.695	3323.45	14566.7	-43.9275	0	9.78251	10.2659	8.54537	0	0	0.169984	143.996	-505.824	51.0096	189.073	0	45.2073	43.9618	109.643	1
2974	0	0	974	1	266.708	127.098	139.61	0	0	60.2544	103.619	121.313	189.255	3726.83	15144.4	-121.313	0	8.9514	8.76081	8.92403	0	0	0.121912	121.824	-487.874	60.5992	162.433	0	51.863	50.2591	132.45	1
2977	0	0	977	1	288.448	132.144	156.305	0	0	42.462	2.90506	156.962	178.259	3545.3	14547.5	-156.962	0	8.81692	9.61097	8.70052	0	0	0.160502	146.393	-503.445	55.0431	162.881	0	54.7255	53.04	137.148	1
2984	0	0	984	1	280.235	145.766	134.469	0	0	20.9765	89.1975	208.849	185.626	3566.78	14560.8	-208.849	0	9.63207	8.91698	8.66864	0	0	0.0735433	129.564	-494.391	56.4258	162.828	0	52.0131	49.6712	156.623	1
2985	0	0	985	1	224.919	99.2595	125.66	0	0	-0.177551	35.7313	-31.6884	174.877	3587.94	14514.6	31.6884	0	7.35619	9.63504	9.2314	0	0	0.188082	100.586	-482.919	79.533	119.124	0	54.9727	53.1253	135.02	1
2988	0	0	988	1	263.257	127.312	135.946	0	0	-6.04561	27.4806	132.022	195.612	3394.49	14622.5	-132.022	0	9.48656	9.61103	9.38079	0	0	0.15849	119.213	-486.241	63.5714	159.234	0	50.9443	48.6898	122.342	1
2994	0	0	994	1	229.469	131.658	97.8117	0	0	82.8035	66.2408	144.071	169.318	3405.3	14982.4	-144.071	0	8.18411	9.75225	9.42952	0	0	0.10232	121.869	-491.043	77.8354	131.586	0	58.9754	56.4268	145.075	1
2997	0	0	997	1	280.617	150.599	130.018	0	0	83.7104	50.2016	147.838	246.829	3304.73	14500.2	-147.838	0	11.9879	9.87567	9.20617	0	0	0.134983	87.8655	-479.407	58.1747	121.612	0	41.7272	40.3272	103.504	1
2999	0	0	999	1	365.01	185.929	179.081	0	0	-11.8988	40.0893	228.99	296.752	3300.68	14609.9	-228.99	0	15.8625	9.67191	8.45118	0	0	0.251791	118.405	-492.382	39.7626	193.781	0	34.6982	33.129	110.476	1
3003	0	0	1003	1	262.083	177.742	84.341	0	0	75.2188	-25.5394	294.096	269.451	3412.88	14575.9	-294.096	0	15.3097	9.17243	8.61539	0	0	0.163771	82.5569	-471.748	62.2436	150.594	0	38.105	36.6076	147.449	1
3005	0	0	1005	1	248.788	120.155	128.632	0	0	51.7038	58.3512	160.868	202.463	3536.06	14492	-160.868	0	9.97668	9.35433	8.82822	0	0	0.134601	102.396	-481.77	67.6315	161.095	0	48.7615	47.0682	124.38	1
3006	0	0	1006	1	294.479	104.14	190.34	0	0	6.39138	38.1923	-49.6949	199.522	3681.03	15010.5	49.6949	0	8.27857	9.16305	8.28441	0	0	0.0658716	129.749	-491.18	52.5032	148.291	0	47.5452	46.6612	120.156	1
3009	0	0	1009	1	277.19	127.069	150.12	0	0	173.872	57.1527	-113.897	223.987	3513.55	14991.5	113.897	0	8.99934	8.32176	8.41445	0	0	0.188832	122.745	-488.574	56.2051	166.204	0	41.9367	39.8688	117.438	1
3016	0	0	1016	1	253.209	111.363	141.846	0	0	-33.1198	45.7217	81.6399	151.4	3421.56	14504.6	-81.6399	0	7.03239	10.1216	9.28525	0	0	0.0450946	123.102	-489.511	67.8167	136.939	0	65.0215	62.3971	152.521	1
3017	0	0	1017	1	274.09	101.193	172.897	0	0	49.1955	32.8283	49.0956	159.599	3638.22	14816.5	-49.0956	0	7.11123	9.6758	8.97098	0	0	0.00458675	96.9414	-481.062	59.5692	123.423	0	60.9257	58.9849	146.468	1
3020	0	0	1020	1	313.757	160.353	153.404	0	0	58.1789	1.82825	128.989	211.874	3330.26	14448.9	-128.989	0	10.1882	10.0324	9.32626	0	0	0.105527	110.604	-492.092	50.056	123.133	0	47.7577	46.8829	115.578	1
3021	0	0	1021	1	232.968	109.729	123.239	0	0	-55.278	67.9481	-94.593	141.551	3643.04	14582.1	94.593	0	5.77998	10.1987	9.53345	0	0	0.258254	103.423	-484.918	77.1184	108.273	0	65.6935	63.9236	180.861	1
3022	0	0	1022	1	181.153	102.63	78.5232	0	0	8.16855	42.6942	-41.7422	140.301	3479.93	14607.3	41.7422	0	5.84652	10.4637	9.07235	0	0	0.0741236	98.9016	-483.135	111.615	108.869	0	67.3652	64.8185	169.37	1
3023	0	0	1023	1	248.65	126.025	122.624	0	0	18.8391	52.7118	-50.7511	195.235	3469.26	14597.3	50.7511	0	8.06354	9.70162	8.7392	0	0	0.139799	135.743	-485.147	68.0679	141.096	0	48.5944	46.9142	123.845	1
3027	0	0	1027	1	239.633	112.189	127.444	0	0	15.511	-9.76419	-183.74	158.202	3472.59	14958.8	183.74	0	6.29475	10.1448	8.75282	0	0	0.0525584	100.787	-481.309	72.5098	130.697	0	58.3839	55.4166	194.808	1
3029	0	0	1029	1	280.372	153.331	127.041	0	0	60.3691	21.5009	16.1324	219.565	3627.05	15027.2	-16.1324	0	9.53016	9.07364	8.0289	0	0	0.122727	113.303	-480.349	55.7455	155.931	0	44.7218	42.8399	107.99	1
3031	0	0	1031	1	267.785	141.798	125.987	0	0	102.458	-2.99272	-44.3404	190.52	3285.98	14752.7	44.3404	0	7.95031	9.84195	8.46007	0	0	0.0828537	138.242	-495.653	61.0334	129.957	0	49.2098	47.9845	125.396	1
3034	0	0	1034	1	347.364	172.79	174.574	0	0	14.7148	8.33065	20.97	230.314	3672.71	15140	-20.97	0	10.1088	9.2311	8.90624	0	0	0.0786295	112.826	-486.464	42.5376	132.367	0	43.8361	41.7712	107.393	1
3038	0	0	1038	1	207.782	110.734	97.0478	0	0	36.9342	79.9908	16.5656	170.161	3550.83	14570	-16.5656	0	7.35231	9.2096	9.49469	0	0	0.101901	92.3383	-476.862	89.0016	123.852	0	57.1699	55.3649	137.953	1
3044	0	0	1044	1	268.757	106.61	162.147	0	0	64.7745	101.321	-163.805	201.076	3622.65	15146.7	163.805	0	7.85397	9.29584	8.81026	0	0	0.110581	138.104	-500.608	60.5178	154.834	0	49.6392	45.8605	148.077	1
3044	0	0	1044	1	230.526	100.055	130.471	0	0	34.6909	-0.987019	-14.1416	176.487	3254.09	14551.3	14.1416	0	7.53472	9.92278	9.27562	0	0	0.0777131	126.679	-495.86	77.3306	140.32	0	54.5242	53.4734	133.778	1
3050	0	0	1050	1	384.095	170.462	213.632	0	0	50.0674	25.07	27.1009	216.126	3637.35	15023.6	-27.1009	0	9.4653	8.92468	8.55357	0	0	0.262146	131.708	-492.91	36.7519	150.645	0	45.7759	43.9741	110.301	1
3053	0	0	1053	1	256.657	132.127	124.53	0	0	0.944825	171.5	123.55	187.469	3686.48	14976.8	-123.55	0	8.99695	9.5725	8.64115	0	0	0.169026	126.718	-491.358	64.7219	143.777	0	52.9481	50.9944	127.354	1
3056	0	0	1056	1	295.168	122.942	172.226	0	0	29.9115	1.21352	-242.655	183.45	3458.19	14449.5	242.655	0	7.22779	10.475	8.29385	0	0	0.110614	132.873	-499.226	53.7075	147.758	0	51.2256	49.2998	188.75	1
3061	0	0	1061	1	279.103	123.19	155.913	0	0	63.161	128.363	-65.4142	181.57	3524.6	14422	65.4142	0	7.37083	9.33319	9.19678	0	0	0.0873911	104.218	-484.772	57.9377	151.289	0	52.607	52.1622	135.585	1
3062	0	0	1062	1	284.441	148.61	135.831	0	0	113.766	130.304	210.008	168.492	3573.65	14818.7	-210.008	0	8.68914	9.37032	8.76556	0	0	0.0950321	126.332	-487.499	55.9292	131.52	0	58.2707	55.455	176.024	1
3064	0	0	1064	1	354.182	173.168	181.014	0	0	46.7045	22.0914	119.571	294.881	3341.74	14528.3	-119.571	0	14.0239	9.80357	8.54287	0	0	0.134794	130.133	-499.73	41.572	187.68	0	34.9808	33.9547	83.8481	1
3069	0	0	1069	1	299.43	148.463	150.967	0	0	64.45	49.3288	-64.2364	156.761	3423.65	15099	64.2364	0	6.39895	9.46919	9.11656	0	0	0.0813816	113.905	-488.849	52.5829	136.623	0	60.0624	58.0828	154.561	1
3072	0	0	1072	1	255.723	121.203	134.52	0	0	25.521	-27.398	297.878	230.647	3263.26	14577.8	-297.878	0	13.2425	9.72039	8.80662	0	0	0.115393	125.622	-494.693	65.5311	156.282	0	44.2272	42.8101	173.77	1
3077	0	0	1077	1	247.28	126.786	120.494	0	0	75.4409	19.6976	275.933	203.542	3213.34	14530.7	-275.933	0	11.2789	8.91685	9.43828	0	0	0.0677342	117.217	-488.214	68.4988	138.55	0	48.6406	46.8127	188.484	1
3081	0	0	1081	1	285.478	142.535	142.942	0	0	25.7138	-11.2597	161.266	172.229	3462.39	15259.2	-161.266	0	8.59606	9.50754	8.28485	0	0	0.213784	133.933	-493.147	55.1935	165.975	0	56.1079	54.0068	140.629	1
3084	0	0	1084	1	339.958	166.96	172.997	0	0	55.7337	46.8003	194.003	213.084	3532.03	14802.5	-194.003	0	10.8575	8.86886	8.68144	0	0	0.0986551	113.152	-484.614	43.2955	118.302	0	45.813	44.0032	131.519	1
3085	0	0	1085	1	216.479	86.2974	130.182	0	0	45.2754	78.8249	-121.618	145.167	3542.48	14670.9	121.618	0	5.75101	9.63289	9.53085	0	0	0.0742827	83.1594	-473.176	84.7511	108.296	0	64.1141	62.4489	186.531	1
3089	0	0	1089	1	291.991	138.527	153.463	0	0	8.47096	41.6252	141.917	242.035	3280.31	14608.4	-141.917	0	11.7977	9.46203	8.56542	0	0	0.164195	135.54	-499.554	53.7891	181.211	0	41.4449	39.7683	101.042	1
3091	0	0	1091	1	260.615	136.771	123.844	0	0	22.0324	75.1798	26.2617	171.605	3565.73	14475.2	-26.2617	0	7.48997	9.28533	8.91449	0	0	0.146784	113.268	-486.337	63.3421	136.122	0	56.4574	54.656	135.73	1
3092	0	0	1092	1	268.26	121.394	146.867	0	0	-8.27562	43.153	109.007	200.037	3396.72	14606.9	-109.007	0	9.47713	9.34228	9.38536	0	0	0.146036	121.543	-492.89	61.5337	145.403	0	49.7628	47.3896	117.531	1
3094	0	0	1094	1	291.355	147.56	143.794	0	0	20.9926	23.0259	169.666	184.289	3367.45	14427.7	-169.666	0	9.23063	10.548	9.18995	0	0	0.120344	126.509	-501.403	55.9048	108.264	0	54.9279	53.3657	141.779	1
3096	0	0	1096	1	206.188	112.157	94.0319	0	0	122.632	-8.69257	-74.9505	113.653	3365.47	14758.4	74.9505	0	4.6703	10.3082	9.21427	0	0	0.0603009	98.8305	-482.049	91.8471	120.681	0	79.8501	78.4268	214.13	1
3100	0	0	1100	1	291.584	136.916	154.667	0	0	105.416	-43.6921	-70.8699	160.464	3283.02	14893	70.8699	0	6.67009	9.67513	8.73031	0	0	0.0934141	131.62	-495.648	54.3281	160.303	0	56.9263	55.1947	150.351	1
3102	0	0	1102	1	221.549	115.444	106.105	0	0	128.439	94.7501	-64.8127	132.356	3359.66	14654.9	64.8127	0	5.3892	10.4665	8.46181	0	0	0.0442231	104.619	-484.311	81.2285	123.907	0	68.7018	67.5199	184.464	1
3107	0	0	1107	1	250.18	113.342	136.837	0	0	-16.2033	15.2258	177.19	173.402	3205.32	14734.5	-177.19	0	8.82643	8.55218	8.68945	0	0	0.107102	131.961	-491.138	65.6285	163.472	0	53.8195	52.0654	145.663	1
3112	0	0	1112	1	226.35	138.35	87.9999	0	0	43.9217	114.736	-78.0818	152.129	3743.16	14834.3	78.0818	0	6.13666	9.54919	8.37805	0	0	0.0962988	112.387	-485.567	76.9324	137.58	0	59.945	59.6249	163.152	1
3113	0	0	1113	1	249.392	147.472	101.919	0	0	85.5949	1.56286	269.696	157.623	3302.85	14449.1	-269.696	0	8.69266	8.87747	9.26499	0	0	0.0906499	112.03	-484.732	67.3401	164.411	0	61.2687	59.0849	233.466	1
3116	0	0	1116	1	237.282	101.174	136.108	0	0	52.2373	70.2144	235.986	205.255	3336.2	14579.8	-235.986	0	10.905	8.86918	8.44594	0	0	0.19187	127.706	-486.046	70.8682	165.7	0	47.1907	45.2679	157.173	1
3117	0	0	1117	1	262.214	126.911	135.302	0	0	81.4937	19.2177	-193.138	148.16	3406.61	14531.1	193.138	0	5.8227	9.49498	9.22636	0	0	0.110841	130.608	-494.028	63.5446	132.316	0	62.4541	60.5043	206.411	1
3126	0	0	1126	1	249.468	116.241	133.227	0	0	57.5352	-14.6904	-184.413	211.139	3729.54	15163	184.413	0	8.38343	8.69537	8.38244	0	0	0.225405	134.159	-493.839	65.6307	175.499	0	43.9893	43.0858	140.499	1
3128	0	0	1128	1	266.574	115.613	150.961	0	0	71.6711	22.4486	-411.919	209.853	3117.45	14627.6	411.919	0	8.47404	9.04671	8.39851	0	0	0.054824	119.032	-486.863	60.295	145.497	0	52.8457	50.1972	229.483	1
3130	0	0	1130	1	249.226	101.26	147.965	0	0	-9.52255	105.194	53.3871	136.257	3397.96	14445.2	-53.3871	0	6.11307	10.3065	9.50285	0	0	0.143159	117.349	-493.324	70.0233	139.456	0	72.9574	70.6777	171.505	1
3135	0	0	1135	1	331.299	161.838	169.461	0	0	-12.3769	3.10161	-139.267	189.569	3600.14	15145.2	139.267	0	7.62153	9.39638	8.6963	0	0	0.0692063	116.743	-486.655	45.3021	150.961	0	51.8527	47.287	146.46	1
3136	0	0	1136	1	246.621	120.087	126.535	0	0	95.0498	15.9211	149.781	174.609	3592.37	15132.4	-149.781	0	8.52739	9.54981	8.54421	0	0	0.109259	105.473	-479.842	68.3054	119.783	0	57.5743	54.2026	141.494	1
3138	0	0	1138	1	273.747	142.878	130.869	0	0	41.8035	86.0668	92.8614	193.063	3147.32	14265	-92.8614	0	8.90868	9.22185	9.16767	0	0	0.114919	157.647	-511.169	59.3541	159.52	0	51.9703	50.3422	124.03	1
3141	0	0	1141	1	281.138	120.611	160.527	0	0	-159.045	111.618	-255.726	213.937	3547.49	15036.7	255.726	0	8.80875	9.2553	8.12538	0	0	0.190796	118.702	-480.714	55.8756	130.9	0	45.4873	40.6794	153.486	1
3143	0	0	1143	1	261.142	130.14	131.002	0	0	101.5	-32.7808	131.863	185.327	3486.26	14383.8	-131.863	0	8.98491	10.2127	8.9155	0	0	0.134121	109.365	-489.485	64.4415	130.949	0	54.3	52.6516	129.636	1
3145	0	0	1145	1	300.273	146.278	153.995	0	0	-39.287	-3.58808	290.803	271.21	3427.73	14653.6	-290.803	0	15.64	9.40507	9.49635	0	0	0.168449	114.954	-491.057	52.7257	156.636	0	37.7516	36.3539	148.562	1
3146	0	0	1146	1	243.156	124.733	118.423	0	0	42.7005	30.499	289.057	168.562	3246.08	14519.9	-289.057	0	9.49174	9.52217	9.1152	0	0	0.203251	116.659	-489.901	70.6435	156.448	0	58.7034	56.7226	231.753	1
3153	0	0	1153	1	259.922	124.533	135.389	0	0	-2.83614	3.86294	145.745	174.735	3291.62	14646.2	-145.745	0	8.61159	9.5324	9.07149	0	0	0.0628839	119.884	-490.028	64.1664	158.386	0	55.7948	53.884	136.768	1
3155	0	0	1155	1	274.998	144.722	130.276	0	0	100.048	66.3288	661.847	389.765	3388.05	14683.4	-661.847	0	32.3759	8.06771	8.51136	0	0	0.0544098	96.1855	-476.707	56.6133	140.452	0	45.9029	43.8626	208.36	1
3156	0	0	1156	1	215.746	75.9174	139.829	0	0	20.5172	7.12788	17.4811	222.307	3367.92	14642.9	-17.4811	0	9.72416	9.54619	8.89644	0	0	0.136347	108.695	-482.696	83.6294	130.588	0	44.1314	42.6888	107.15	1
3161	0	0	1161	1	233.988	121.813	112.176	0	0	64.1131	2.49757	200.288	156.491	3722.97	15245.5	-200.288	0	8.05969	9.27188	8.45041	0	0	0.263949	127.763	-491.277	73.0035	164.818	0	61.5062	59.6143	187.868	1
3163	0	0	1163	1	330.541	211.478	119.063	0	0	36.7731	-26.1025	677.783	422.657	3351.67	14476.8	-677.783	0	36.1002	7.49574	7.6973	0	0	0.135424	146.552	-495.8	42.8447	163.887	0	43.1374	40.5817	189.312	1
3164	0	0	1164	1	302.608	139.424	163.183	0	0	66.1118	9.42322	100.394	281.264	3521.65	14540.9	-100.394	0	13.1454	9.46482	8.65291	0	0	0.0794433	100.227	-482.965	51.3004	147.47	0	36.3375	35.109	86.5364	1
3169	0	0	1169	1	277.92	159.183	118.737	0	0	135.383	9.50549	110.889	173.094	3253.06	14740.2	-110.889	0	8.1674	9.70751	8.68382	0	0	0.0352534	122.28	-491.183	58.0723	145.443	0	56.4968	54.879	133.33	1
3171	0	0	1171	1	198.08	96.279	101.801	0	0	-4.86148	56.4988	85.4466	159.45	3492.96	14394.2	-85.4466	0	7.37506	9.21132	9.15129	0	0	0.056593	105.348	-478.248	94.6977	146.349	0	61.4754	59.1519	144.217	1
3172	0	0	1172	1	269.462	147.905	121.557	0	0	92.9507	-14.6774	276.84	185.827	3594.47	14963.7	-276.84	0	10.3445	8.6531	8.68394	0	0	0.0853817	129.381	-489.134	59.2627	133.304	0	53.0705	49.8321	200.495	1
3186	0	0	1186	1	232.225	119.466	112.758	0	0	29.0278	33.0594	104.579	169.568	3259.75	14716.6	-104.579	0	7.95722	10.182	9.29116	0	0	0.0189434	95.762	-482.057	76.991	113.853	0	58.8904	56.824	138.319	1
3187	0	0	1187	1	282.275	127.414	154.861	0	0	88.5545	78.5046	94.5912	203.568	3399.55	14671.2	-94.5912	0	9.3826	10.1814	8.3017	0	0	0.122348	122.53	-489.55	56.8514	142.256	0	49.4647	47.363	115.233	1
3193	0	0	1193	1	188.707	74.7099	113.997	0	0	44.7093	85.9426	-65.7451	127.778	3343.73	14962.7	65.7451	0	5.19717	9.86668	8.45723	0	0	0.107925	116.441	-483.03	101.544	160.76	0	70.5041	69.4952	189.629	1
3207	0	0	1207	1	290.919	116.904	174.014	0	0	154.219	96.4162	60.8865	199.918	3533.2	15051.9	-60.8865	0	8.96464	8.9415	7.63306	0	0	0.0802464	119.437	-481.886	52.3421	178.505	0	49.0714	46.138	114.704	1
3208	0	0	1208	1	289.281	148.027	141.253	0	0	62.9395	76.9903	113.065	214.322	3225.84	14473.4	-113.065	0	10.0626	9.1409	8.41647	0	0	0.0579614	115.241	-485.722	53.9458	157.442	0	46.0139	44.8595	109.948	1
3214	0	0	1214	1	222.555	105.244	117.311	0	0	63.6753	27.2715	233.924	133.36	3424.42	14523.1	-233.924	0	7.08216	9.24664	9.06881	0	0	0.0573639	129.818	-495.645	79.6847	140.024	0	71.2321	68.3559	237.647	1
3215	0	0	1215	1	278.099	141.157	136.942	0	0	26.7037	-1.0363	83.1755	181.618	3561.06	15049.7	-83.1755	0	8.40671	9.24371	9.53648	0	0	0.115765	106.822	-483.945	58.5476	100.974	0	55.612	52.4626	129.172	1
3218	0	0	1218	1	252.341	111.977	140.364	0	0	82.6565	18.3846	116.009	215.224	3604.76	15229.6	-116.009	0	10.1812	8.6084	8.32124	0	0	0.111742	148.908	-491.641	64.3517	140.022	0	46.2356	43.8136	110.375	1
3221	0	0	1221	1	346.529	150.995	195.534	0	0	-23.7373	101.268	236.925	163.85	3312.52	14349.4	-236.925	0	8.84222	8.92368	8.59313	0	0	0.149879	147.098	-497.726	42.1676	161.381	0	58.1904	55.9623	199.885	1
3232	0	0	1232	1	244.318	122.619	121.699	0	0	69.2882	76.5006	150.505	124.333	3219.49	14673.2	-150.505	0	6.04904	9.70768	8.72592	0	0	0.0833739	128.507	-491.918	69.7898	147.333	0	77.051	74.841	189.596	1
3234	0	0	1234	1	224.51	109.613	114.897	0	0	50.2753	-6.79062	-287.366	160.459	3437.82	15055.5	287.366	0	6.33907	8.37803	8.5876	0	0	0.218794	122.435	-483.726	76.0429	151.303	0	58.6078	56.0566	218.973	1
3237	0	0	1237	1	305.218	199.825	105.392	0	0	46.9432	-12.7081	188.431	270.098	3341.5	14563.1	-188.431	0	13.8087	8.91017	8.53638	0	0	0.176902	92.8083	-477.329	50.0035	167.952	0	36.619	35.5282	102.56	1
3244	0	0	1244	1	250.33	98.9129	151.417	0	0	27.027	89.2585	298.262	165.884	3461.07	14959.4	-298.262	0	9.43421	9.05077	8.47377	0	0	0.208144	125.563	-485.041	66.0027	127.457	0	59.1836	56.4292	233.41	1
3251	0	0	1251	1	274.099	123.596	150.504	0	0	110.316	44.1543	63.6756	192.41	3377.78	14605.9	-63.6756	0	8.65276	9.83783	9.67002	0	0	0.048785	85.2145	-476.606	60.7096	102.34	0	52.6092	50.2826	124.775	1
3256	0	0	1256	1	289.624	151.61	138.013	0	0	50.4807	-2.10403	72.8101	217.985	3337.96	14452.8	-72.8101	0	9.97295	8.96345	9.54052	0	0	0.144169	136.243	-500.207	54.974	165.267	0	45.4648	44.6177	109.485	1
3260	0	0	1260	1	245.728	132.35	113.377	0	0	43.6843	-29.9608	115.215	148.415	3344.76	14580.3	-115.215	0	7.10362	9.18862	8.40113	0	0	0.0666966	104.805	-475.207	67.856	127.813	0	63.3056	61.3562	149.84	1
3261	0	0	1261	1	281.249	162.287	118.962	0	0	97.8026	4.84322	148.043	195.891	3390.3	14645.2	-148.043	0	9.56724	9.29182	8.45951	0	0	0.102733	113.811	-485.379	56.327	141.65	0	50.0137	48.1355	122.173	1
3265	0	0	1265	1	280.041	124.599	155.443	0	0	86.2131	18.6592	234.342	157.142	3700.87	14930.3	-234.342	0	8.34247	8.58797	9.37319	0	0	0.195675	92.7456	-475.421	56.9315	107.38	0	60.6281	57.8659	209.425	1
3266	0	0	1266	1	295.732	139.974	155.758	0	0	-21.6319	18.027	205.137	235.862	3310.41	14532.3	-205.137	0	12.3615	8.99972	8.32487	0	0	0.1664	116.903	-487.178	52.0694	161.558	0	41.2538	39.7807	122.558	1
3271	0	0	1271	1	279.86	173.883	105.978	0	0	80.0436	11.9269	247.483	271.659	3408.06	14538.4	-247.483	0	14.6328	9.18342	8.38005	0	0	0.0800405	105.045	-480.578	56.4821	190.307	0	37.3924	35.8444	126.999	1
3272	0	0	1272	1	242.249	128.481	113.768	0	0	55.3414	-17.2285	158.711	187.236	3333.1	14467.9	-158.711	0	9.2988	9.34764	9.51242	0	0	0.0882105	128.279	-499.05	71.4039	143.032	0	52.1609	51.0692	134.707	1
3274	0	0	1274	1	332.897	145.908	186.988	0	0	25.2826	68.8301	150.568	202.782	3163.84	14481.5	-150.568	0	9.91936	8.70668	8.53244	0	0	0.176562	113.006	-485.023	44.2613	164.965	0	47.5941	46.1283	120.032	1
3277	0	0	1277	1	237.224	141.718	95.5058	0	0	17.5475	-9.27041	164.371	148.398	3470.55	14559.6	-164.371	0	7.43613	9.52809	8.99392	0	0	0.0892608	110.332	-484.006	72.9972	116.581	0	64.6719	62.3361	165.079	1
3279	0	0	1279	1	222.65	126.063	96.5876	0	0	145.515	-27.6148	198.484	148.015	3342.58	14578	-198.484	0	7.64434	9.46395	9.22221	0	0	0.134314	100.59	-481.221	80.3688	128.863	0	64.6061	62.347	188.242	1
3282	0	0	1282	1	222.484	90.789	131.695	0	0	19.8199	17.1052	-67.2164	150.775	3767.26	14533.3	67.2164	0	6.20069	9.19386	8.25239	0	0	0.101362	97.0669	-476.02	77.9463	136.47	0	60.2259	58.3464	158.495	1
3290	0	0	1290	1	207.132	92.4012	114.731	0	0	56.8489	-4.6775	175.796	168.75	3630.57	15053.3	-175.796	0	8.49923	8.58757	8.35728	0	0	0.108741	122.489	-482.696	85.3839	149.322	0	56.3981	53.9516	153.541	1
3292	0	0	1292	1	235.728	108.934	126.794	0	0	5.31474	58.5141	204.022	209.734	3283.47	14491.8	-204.022	0	10.8721	9.16612	9.08202	0	0	0.136303	111.872	-486.129	73.1956	118.924	0	46.8394	45.0332	140.303	1
3294	0	0	1294	1	309.29	145.074	164.216	0	0	17.4101	28.6565	206.898	159.787	3470.69	14621.4	-206.898	0	8.30775	8.64966	8.70043	0	0	0.107606	115.988	-481.884	49.0109	125.813	0	58.6688	55.9611	176.921	1
3296	0	0	1296	1	249.053	123.065	125.987	0	0	79.1686	76.0187	78.9112	148.075	3508.59	15072.3	-78.9112	0	6.73108	9.39376	8.19207	0	0	0.108993	114.764	-483.069	66.5299	132.727	0	66.3713	62.2102	152.076	1
3297	0	0	1297	1	280.773	138.435	142.338	0	0	73.5911	9.27525	-274.505	156.977	3713.49	15139	274.505	0	6.16563	9.33427	7.95505	0	0	0.0519355	124.059	-487.358	55.8395	148.698	0	59.7474	56.9806	223.623	1
3306	0	0	1306	1	206.846	89.834	117.012	0	0	56.62	35.6922	91.0687	166.736	3331.82	14614.3	-91.0687	0	7.70169	9.61978	8.96937	0	0	0.0537176	124.271	-489.352	89.3117	172.222	0	58.6626	56.5876	138.349	1
3318	0	0	1318	1	273.012	131.862	141.15	0	0	105.046	75.0002	-199.131	149.793	3582.37	15073.3	199.131	0	5.83665	9.31392	8.07674	0	0	0.0315956	126.163	-488.649	58.2034	140.714	0	63.1221	57.8666	204.992	1
3319	0	0	1319	1	260.799	143.204	117.596	0	0	44.2442	-55.425	354.666	231.568	3443.86	14705.4	-354.666	0	14.1141	8.5227	8.12988	0	0	0.183001	114.052	-479.335	61.0407	143.447	0	44.0352	42.8877	206.548	1
3325	0	0	1325	1	257.144	117.456	139.689	0	0	18.9241	-0.637706	-24.8713	190.33	3369.52	14551	24.8713	0	8.07796	8.87026	8.75816	0	0	0.146181	98.4297	-474.458	63.7127	137.453	0	49.2164	48.1471	120.586	1
3327	0	0	1327	1	302.182	128.41	173.772	0	0	23.3053	5.39669	65.1822	197.587	3564.46	15342.2	-65.1822	0	8.99448	8.4716	7.87786	0	0	0.11676	120.371	-480.244	49.5041	121.637	0	48.2797	46.4412	114.142	1
3341	0	0	1341	1	236.865	122.018	114.848	0	0	101.089	33.7929	15.9262	167.446	3586.33	14915.2	-15.9262	0	7.2466	8.9836	7.94611	0	0	0.0840564	102.231	-472.668	70.324	116.521	0	56.656	54.1809	135.72	1
3342	0	0	1342	1	260.221	115.09	145.131	0	0	79.759	63.3665	-75.2402	226.141	3408.34	14387.3	75.2402	0	9.15434	9.12683	8.47906	0	0	0.17862	127.003	-488.032	62.6037	175.774	0	42.4093	41.4908	111.141	1
3344	0	0	1344	1	281.723	126.477	155.246	0	0	304.784	-137.328	-218.713	155.398	3083.66	14787.3	218.713	0	6.88487	9.22657	8.38195	0	0	0.182582	138.272	-495.038	56.0175	182.658	0	52.7475	51.9338	178.267	1
3354	0	0	1354	1	222.647	92.0325	130.614	0	0	89.8037	54.7504	261.46	154.274	3298.64	14495.6	-261.46	0	8.3912	9.62897	8.71656	0	0	0.0658901	88.5722	-475.279	79.6532	117.511	0	63.8785	61.0549	228.902	1
3356	0	0	1356	1	266.48	110.821	155.658	0	0	46.4135	46.8507	-42.349	204.736	3242.37	14603.2	42.3489	0	8.48526	9.25291	8.73145	0	0	0.108872	98.2879	-478.123	61.0775	140.078	0	46.3228	45.1527	116.704	1
3360	0	0	1360	1	233.726	127.521	106.205	0	0	1.67872	88.3276	113.474	155.061	3386.76	14960.3	-113.474	0	7.34034	8.40248	8.17056	0	0	0.065991	119.476	-480.613	71.0841	143.23	0	60.3405	57.7916	143.465	1
3368	0	0	1368	1	230.178	115.348	114.83	0	0	-14.8684	63.5007	-58.5517	144.138	3403.31	15184.5	58.5517	0	5.949	8.67951	8.31476	0	0	0.115896	132.311	-486.808	73.4239	124.653	0	63.0358	60.4895	158.186	1
3379	0	0	1379	1	360.85	201.38	159.47	0	0	18.1717	115.58	175.744	276.891	3370.27	14534.4	-175.744	0	13.8998	8.45103	8.15413	0	0	0.261776	120.677	-486.728	39.2595	183.149	0	35.5649	34.263	94.9908	1
3381	0	0	1381	1	248.274	135.478	112.796	0	0	24.3005	21.2445	131.664	184.472	3463.8	14628.8	-131.664	0	8.90113	8.6141	8.10596	0	0	0.137864	126.889	-488.547	65.4982	150.018	0	51.3465	49.2896	123.377	1
3382	0	0	1382	1	307.556	147.158	160.398	0	0	89.091	21.7298	271.833	175.225	3299.35	14528.6	-271.833	0	9.65814	9.1391	8.86816	0	0	0.127567	102.309	-477.696	50.0694	116.399	0	56.0355	53.6407	209.221	1
3388	0	0	1388	1	264.519	141.498	123.021	0	0	-3.0897	1.32514	99.5867	230.062	3391.53	14449.4	-99.5867	0	10.8588	9.53271	9.24998	0	0	0.130168	88.8189	-477.682	62.8455	124.337	0	43.9219	42.551	103.756	1
3390	0	0	1390	1	221.32	103.186	118.133	0	0	99.139	32.5848	-62.296	163.827	3787.6	15115.7	62.296	0	6.71194	8.81287	8.45078	0	0	0.195556	113.524	-479.145	78.2163	142.242	0	57.5235	55.5682	147.185	1
3401	0	0	1401	1	224.202	100.868	123.335	0	0	12.6724	-38.1147	19.2322	146.637	3375.77	14488.8	-19.2322	0	6.50324	8.87199	8.25819	0	0	0.155099	113.288	-480.48	76.4959	125.227	0	62.4388	60.6854	150.298	1
3403	0	0	1403	1	217.671	109.722	107.949	0	0	100.742	62.6705	-40.9806	167.735	3586.68	15085.6	40.9806	0	6.9367	8.36217	8.54397	0	0	0.0524247	84.0577	-463.933	79.3816	112.767	0	57.7164	53.665	136.263	1
3406	0	0	1406	1	253.008	129.016	123.992	0	0	31.4935	-23.7393	-135.085	130.751	3755.59	14873.1	135.085	0	5.26993	8.99932	8.7299	0	0	0.0939387	136.006	-491.117	65.3419	123.011	0	67.7181	67.6475	203.96	1
3407	0	0	1407	1	230.899	97.3522	133.547	0	0	30.4416	-55.7382	-144.924	130.393	3258.34	14705.8	144.924	0	5.30157	9.2746	8.67219	0	0	0.0575955	139.142	-496.943	74.8419	142.766	0	67.0455	65.0764	206.099	1
3415	0	0	1415	1	288.201	125.399	162.803	0	0	65.8001	71.1107	158.438	191.649	3322.64	14479.3	-158.438	0	9.40178	10.0565	8.33721	0	0	0.109078	108.629	-485.182	55.1377	124.158	0	51.9246	50.5608	129.735	1
3423	0	0	1423	1	207.119	75.1108	132.008	0	0	2.52397	-5.06403	-166.063	155.071	3784.56	15053.7	166.063	0	6.1922	9.06769	8.50457	0	0	0.0865519	93.1592	-471.208	86.8129	122.318	0	59.4729	58.1184	184.419	1
3426	0	0	1426	1	240.564	117.491	123.073	0	0	29.2944	54.4688	8.5865	129.481	3458.81	14994.2	-8.5865	0	5.57605	9.49707	8.48842	0	0	0.069957	97.3494	-472.039	70.5942	118.974	0	72.8759	69.2857	175.861	1
3427	0	0	1427	1	227.894	104.685	123.209	0	0	79.5317	16.9299	210.965	184.394	3209.25	14533.4	-210.965	0	9.56759	8.3229	8.11357	0	0	0.0484984	125.554	-484.092	73.428	136.884	0	50.7251	49.1121	156.091	1
3432	0	0	1432	1	252.668	133.253	119.415	0	0	57.1845	38.2656	200.663	194.446	3430.92	14512.1	-200.663	0	9.98023	8.26048	8.19363	0	0	0.07037	117.175	-478.305	63.5059	140.221	0	48.2611	46.4696	142.208	1
3438	0	0	1438	1	208.243	89.9386	118.305	0	0	29.9413	62.3598	1.14334	170.767	3258.84	14587.7	-1.14334	0	7.30433	9.07012	7.76579	0	0	0.0866019	111.011	-478.68	84.3641	159.478	0	54.0658	52.3607	132.821	1
3441	0	0	1441	1	261.671	113.905	147.766	0	0	52.8684	69.2697	228.272	154.774	3534.89	14979.4	-228.272	0	8.15776	8.41923	8.66765	0	0	0.150318	133.935	-491.544	61.3851	135.394	0	61.2239	57.5303	199.92	1
3443	0	0	1443	1	282.387	178.036	104.351	0	0	22.1964	-25.841	149.278	162.84	3266.58	14576.2	-149.278	0	8.06293	8.55422	8.36475	0	0	0.0540175	120.227	-481.654	55.008	142.237	0	56.9425	55.2279	142.393	1
3455	0	0	1455	1	302.856	129.279	173.577	0	0	-37.5098	83.9227	75.0078	206.659	3425.95	14466.4	-75.0078	0	9.5245	8.35037	7.60213	0	0	0.186812	127.146	-484.184	48.9221	166.935	0	45.5765	44.0006	108.179	1
3463	0	0	1463	1	287.83	101.692	186.137	0	0	74.0047	-4.05788	-67.1569	181.363	3513.76	14953.1	67.1569	0	7.46501	8.67933	7.61499	0	0	0.135784	139.459	-490.718	52.7996	147.246	0	49.7902	47.969	129.826	1
3465	0	0	1465	1	255.633	105.185	150.449	0	0	57.9306	64.393	-22.1773	206.056	3828.81	14984.3	22.1773	0	8.63677	8.07331	7.62386	0	0	0.066722	94.7468	-467.913	61.3302	128.385	0	45.3295	44.293	111.768	1
3466	0	0	1466	1	290.825	167.775	123.05	0	0	51.8479	16.5699	91.4544	182.783	3236.93	14434.1	-91.4544	0	8.47267	8.53906	8.14552	0	0	0.0629476	125.258	-486.051	52.5478	167.46	0	51.827	50.9197	123.789	1
3469	0	0	1469	1	218.48	80.423	138.057	0	0	-6.48609	45.6917	179.097	175.492	3295.27	14405	-179.097	0	8.9	8.22775	8.15165	0	0	0.0373899	125.583	-483.67	77.8752	144.901	0	53.0235	51.3196	145.404	1
3482	0	0	1482	1	217.78	103.517	114.263	0	0	19.361	85.5102	181.355	200.869	3767.72	14863.5	-181.355	0	10.1376	8.57204	8.16421	0	0	0.204212	102.618	-472.373	78.9639	133.539	0	47.5882	46.3081	129.922	1
3485	0	0	1485	1	259.542	129.787	129.755	0	0	-23.2364	156.276	255.688	153.648	3511.34	14593.4	-255.688	0	8.48687	9.01447	7.97763	0	0	0.10364	111.166	-476.47	61.9097	128.249	0	61.1824	57.9916	214.722	1
3486	0	0	1486	1	245.428	101.686	143.741	0	0	24.4435	257.514	-219.698	153.876	3762.64	14791.1	219.698	0	6.10253	8.10495	7.66081	0	0	0.0631318	118.775	-475.946	65.0153	133.319	0	56.876	55.4523	196.915	1
3509	0	0	1509	1	243.914	118.607	125.307	0	0	8.20959	-5.59055	124.235	174.118	3280.57	15054.3	-124.235	0	8.40242	8.69154	7.21486	0	0	0.122347	113.397	-473.613	65.7086	138.648	0	53.695	51.6395	126.394	1
3512	0	0	1512	1	266.013	123.966	142.047	0	0	107.08	16.9335	16.5535	151.695	3680	15031.7	-16.5535	0	6.58733	8.07426	7.7558	0	0	0.222468	120.032	-478.369	58.2411	137.175	0	60.6223	58.9831	147.307	1
3516	0	0	1516	1	224.802	102.56	122.242	0	0	26.8263	-20.2661	210.217	165.246	3361.61	14670.3	-210.217	0	8.66988	8.70551	8.14854	0	0	0.058114	97.7252	-469.945	75.6689	114.595	0	56.2686	54.2623	169.482	1
3517	0	0	1517	1	264.705	117.025	147.68	0	0	23.3988	66.1712	26.7646	212.165	3365.04	14583.8	-26.7646	0	9.26892	9.18828	8.20555	0	0	0.187754	99.0886	-475.398	60.7979	135.283	0	45.4635	43.7321	110.283	1
3519	0	0	1519	1	191.121	91.1719	99.9491	0	0	75.7889	-8.78967	200.519	153.273	3412.31	14559.2	-200.519	0	7.90363	8.43722	8.09687	0	0	0.217632	108.734	-478.176	94.9514	124.669	0	60.073	57.8894	175.019	1
3528	0	0	1528	1	293.781	146.971	146.81	0	0	100.195	49.5891	20.158	208.819	3587.23	14899.4	-20.158	0	9.04856	8.50248	8.06006	0	0	0.0604257	116.127	-480.539	51.6855	138.225	0	46.1346	44.04	110.776	1
3536	0	0	1536	1	215.922	116.962	98.9601	0	0	-5.003	-22.765	39.1806	146.077	3393.44	14373.8	-39.1806	0	6.57641	8.74309	7.9788	0	0	0.149352	142.271	-487.351	79.8881	136.367	0	63.5876	61.3087	150.778	1
3540	0	0	1540	1	242.595	146.267	96.3278	0	0	196.553	166.906	117.329	145.874	3291.55	14383.5	-117.329	0	6.94501	8.78359	8.36812	0	0	0.0700771	115.777	-480.775	68.396	148.559	0	65.0522	63.0678	155.807	1
3546	0	0	1546	1	208.101	106.807	101.294	0	0	61.0394	21.2267	-173.987	140.947	3726.04	14529.1	173.987	0	5.55317	8.36692	8.2216	0	0	0.0969695	112.457	-477.135	83.9997	149.508	0	62.3939	60.5313	200.75	1
3554	0	0	1554	1	267.271	108.122	159.149	0	0	20.487	95.7372	-201.011	177.127	3567.27	14952.9	201.011	0	6.8971	8.58143	7.90564	0	0	0.173222	99.8767	-475.359	58.7535	113.734	0	52.1083	49.4395	171.933	1
3555	0	0	1555	1	266.855	145.124	121.731	0	0	25.296	-6.53604	-117.721	185.687	3163.82	14656.6	117.721	0	7.49356	8.24552	8.28045	0	0	0.130298	117.027	-478.61	58.9532	135.659	0	48.2791	47.3516	137.233	1
3557	0	0	1557	1	281.226	135.688	145.539	0	0	101.674	46.516	62.9815	143.543	3386.43	14902.5	-62.9815	0	6.44849	8.95772	7.8335	0	0	0.0438162	110.798	-476.299	55.1173	125.543	0	65.2278	62.429	155.41	1
3558	0	0	1558	1	227.074	111.419	115.654	0	0	33.1713	27.6937	178.965	202.301	3355.27	14622.3	-178.965	0	10.2017	8.47588	7.86162	0	0	0.0727195	104.932	-473.915	73.5979	132.381	0	46.6114	44.908	124.772	1
3560	0	0	1560	1	239.971	98.3382	141.633	0	0	-20.1417	94.2432	177.756	241.33	3308.92	14555.8	-177.756	0	12.2371	9.02763	8.26825	0	0	0.338994	93.8564	-473.388	69.6866	123.015	0	40.6181	39.2094	108.501	1
3561	0	0	1561	1	240.33	103.947	136.383	0	0	-3.24427	9.95661	-120.626	173.478	3391.68	14440.7	120.626	0	6.9927	8.52399	8.21323	0	0	0.143778	112.402	-478.992	68.6111	142.284	0	51.8038	50.8773	148.067	1
3563	0	0	1563	1	177.975	91.5894	86.3853	0	0	43.3717	55.8433	187.528	126.148	3444.73	14594.2	-187.528	0	6.391	8.8252	8.95785	0	0	0.125509	109.741	-478.972	109.381	126.037	0	73.6725	70.6218	206.662	1
3565	0	0	1565	1	283.629	149.015	134.614	0	0	67.1377	22.9088	22.9908	215.334	3620.28	15025.8	-22.9908	0	9.39218	8.56537	8.01133	0	0	0.0520281	102.144	-472.881	54.2478	119.017	0	45.2708	43.177	108.483	1
3567	0	0	1567	1	226.44	105.807	120.634	0	0	7.15574	33.5216	-149.002	152.763	3779.92	15114.8	149.002	0	6.06407	8.32366	7.65448	0	0	0.205601	134.649	-486.291	73.1973	152.13	0	58.6016	56.2902	177.172	1
3569	0	0	1569	1	279.886	131.924	147.962	0	0	-3.92349	83.3168	48.9124	237.948	3591.68	14766	-48.9124	0	10.6288	7.79697	6.87632	0	0	0.180525	115.907	-477.522	52.8341	175.666	0	39.1594	37.3692	94.5327	1
3570	0	0	1570	1	277.531	129.961	147.571	0	0	69.1804	15.1999	87.877	190.774	3618.24	14535.2	-87.877	0	8.80542	8.91238	7.45483	0	0	0.0548045	146.046	-495.745	55.5559	184.875	0	49.8931	48.0191	117.271	1
3577	0	0	1577	1	248.4	150.605	97.795	0	0	78.9977	53.207	71.1492	158.235	3608.42	14696.5	-71.1492	0	7.15616	9.10846	7.89932	0	0	0.100358	112.289	-479.568	65.8539	100.062	0	59.9505	57.4151	142.045	1
3578	0	0	1578	1	231.123	112.857	118.266	0	0	-0.405649	-2.60922	61.0305	178.039	3388.85	14453.3	-61.0305	0	8.12019	8.667	8.0565	0	0	0.0678205	108.601	-474.791	72.4838	124.96	0	52.8871	51.3542	125.382	1
3579	0	0	1579	1	300.099	156.445	143.655	0	0	82.9437	26.9042	167.528	285.076	3504.82	14922.1	-167.528	0	14.1482	8.05181	7.61839	0	0	0.0439913	105.393	-472.08	49.2342	144.662	0	34.6163	32.9216	89.1786	1
3586	0	0	1586	1	235.525	113.75	121.775	0	0	90.0985	0.13426	-4.31832	152.949	3497.66	15048.5	4.31832	0	6.55673	7.95299	7.92914	0	0	0.0642873	128.075	-482.519	69.0932	135.868	0	60.1671	56.939	142.294	1
3590	0	0	1590	1	233.645	126.564	107.081	0	0	-8.00416	46.9662	155.178	236.954	3396.44	14603.1	-155.178	0	11.7355	8.32507	7.77508	0	0	0.199241	117.361	-480.732	70.2533	145.687	0	40.4353	38.5571	101.193	1
3592	0	0	1592	1	263.911	98.775	165.136	0	0	9.11902	61.5407	-275.293	195.05	3279.66	14787.8	275.293	0	7.61112	9.0852	7.16238	0	0	0.133071	141.31	-489.921	59.3144	163.898	0	47.5058	43.9289	183.292	1
3595	0	0	1595	1	245.433	145.559	99.8744	0	0	91.5805	64.705	235.125	158.334	3595.84	15083.6	-235.125	0	8.37856	8.25761	7.91557	0	0	0.0884003	103.897	-469.913	65.6826	126.436	0	60.0313	55.9506	201.572	1
3596	0	0	1596	1	225.414	84.7258	140.688	0	0	31.4893	26.5429	53.757	178.315	3356.95	14523.8	-53.757	0	7.99931	8.56328	7.5454	0	0	0.0272334	126.022	-482.712	73.8879	132.336	0	51.9166	50.3421	124.519	1
3599	0	0	1599	1	252.739	137.839	114.9	0	0	44.8773	9.52862	147.299	218.061	3343.56	14640.5	-147.299	0	10.6706	8.54857	7.82586	0	0	0.116854	106.257	-476.103	63.3339	149.754	0	43.6648	42.3546	107.879	1
3606	0	0	1606	1	247.587	123.153	124.434	0	0	3.06924	4.22943	-13.3097	150.784	3684.35	14446.5	13.3097	0	6.46232	8.60148	7.8725	0	0	0.0528976	128.345	-482.625	65.3459	132.984	0	60.1383	58.1546	146.178	1
3608	0	0	1608	1	168.205	77.3228	90.8825	0	0	46.6054	-30.6444	-171.6	135.703	3541.15	14680.7	171.6	0	5.42961	8.7111	8.75521	0	0	0.105226	79.1009	-463.615	118.027	121.923	0	64.8424	62.793	205.072	1
3616	0	0	1616	1	218.882	115.194	103.688	0	0	1.60941	109.068	199.341	154.756	3287.17	14640.6	-199.341	0	7.98352	8.29604	7.88234	0	0	0.0933515	134.302	-482.534	77.2472	144.214	0	59.1692	56.8843	171.257	1
3617	0	0	1617	1	235.793	98.6332	137.16	0	0	-6.01009	49.3659	-69.5813	181.844	3494.11	14899.6	69.5813	0	7.45595	7.8471	8.06275	0	0	0.122536	96.7186	-464.753	69.0294	130.073	0	50.0872	47.6251	127.289	1
3618	0	0	1618	1	224.616	105.465	119.151	0	0	42.9917	36.5035	64.3314	144.538	3644.43	14414.2	-64.3314	0	6.52617	8.37535	8.3755	0	0	0.0895989	127.492	-488.617	75.5755	121.622	0	64.5768	62.3199	153.53	1
3623	0	0	1623	1	213.923	85.9278	127.995	0	0	21.4166	-14.2598	37.7823	157.063	3167.7	14564.6	-37.7823	0	7.01655	8.23624	7.66558	0	0	0.134087	108.121	-473.957	79.2202	123.966	0	57.6716	55.775	138.713	1
3635	0	0	1635	1	214.691	117.853	96.8376	0	0	10.4933	37.4887	203.255	161.795	3178.63	14612.5	-203.255	0	8.38464	8.22738	7.81776	0	0	0.115231	86.9269	-460.999	79.1318	129.604	0	56.4439	54.3232	167.498	1
3637	0	0	1637	1	260.749	170.56	90.1886	0	0	38.153	-96.0736	294.792	204.238	3449.95	14447.1	-294.792	0	11.8777	9.15988	7.81488	0	0	0.0425668	127.378	-490.769	61.4526	135.835	0	47.3581	46.5449	182.634	1
3641	0	0	1641	1	308.915	119.421	189.494	0	0	66.8319	64.6812	-49.6029	235.11	3421.27	14485.7	49.6029	0	9.66588	8.05989	6.99369	0	0	0.113596	150.602	-490.026	46.687	222.087	0	38.3772	37.6082	98.7482	1
3642	0	0	1642	1	227.298	124.624	102.673	0	0	-7.41004	10.8503	226.025	193.152	3296.19	14639.2	-226.025	0	10.3139	8.21762	8.14547	0	0	0.110004	103.959	-471.542	73.565	119.602	0	48.2145	46.2724	155.805	1
3649	0	0	1649	1	217.008	79.5034	137.505	0	0	7.5477	32.6436	-29.4089	124.662	3580.21	15215.3	29.4089	0	5.24823	8.43947	7.83017	0	0	0.112939	121.274	-476.598	78.3811	129.739	0	74.5589	69.0073	174.438	1
3651	0	0	1651	1	266.633	150.627	116.006	0	0	60.6837	-20.4948	-154.341	167.306	3228.1	14770.2	154.341	0	6.69038	8.11188	7.43045	0	0	0.0911632	133.466	-482.575	57.6404	166.013	0	51.3101	49.5595	160.17	1
3656	0	0	1656	1	215.889	115.282	100.607	0	0	-8.30841	62.6487	232.414	154.847	3197.43	14487.7	-232.414	0	8.28797	9.02875	7.76124	0	0	0.125417	112.368	-480.298	79.9852	130.831	0	60.6526	58.3241	197.372	1
3658	0	0	1658	1	225.434	90.6573	134.776	0	0	4.17265	41.6273	37.523	206.307	3085.29	14608.4	-37.523	0	9.14596	8.02347	7.43264	0	0	0.136845	112.341	-472.647	72.6567	140.154	0	44.8766	43.0681	108.968	1
3661	0	0	1661	1	231.321	76.6883	154.633	0	0	24.4507	19.0388	39.8957	129.95	3662.97	14830.3	-39.8957	0	5.77361	8.76281	7.7667	0	0	0.02312	115.571	-476.323	72.0041	132.568	0	70.0607	68.0893	168.552	1
3662	0	0	1662	1	230.125	126.645	103.48	0	0	103.412	-30.8971	-252.708	171.212	3683.67	14979.9	252.708	0	6.80858	8.28356	7.79503	0	0	0.0580617	116.742	-478.39	71.7417	153.801	0	52.8215	52.1505	185.272	1
3664	0	0	1664	1	252.156	125.282	126.874	0	0	1.40305	34.3244	-35.6307	199.528	3686.02	15114	35.6307	0	8.36964	8.16027	8.11455	0	0	0.071475	93.6839	-467.228	63.4093	108.79	0	47.3101	45.3221	116.746	1
3667	0	0	1667	1	226.493	107.149	119.343	0	0	63.1745	-2.80816	100.179	211.161	3225.61	14652.8	-100.179	0	9.89142	8.05955	7.21934	0	0	0.210671	150.68	-479.142	71.8156	150.718	0	43.8794	42.7229	104.356	1
3672	0	0	1672	1	227.288	95.6887	131.599	0	0	45.0632	44.2039	164.052	138.979	3542.7	14406.5	-164.052	0	6.88294	8.23082	8.05063	0	0	0.0855747	106.939	-474.08	73.4125	138.532	0	65.6768	63.8139	170.723	1
3690	0	0	1690	1	222.207	94.7855	127.422	0	0	37.261	109.334	180.214	146.295	3251.52	14540.7	-180.214	0	7.354	8.05249	7.87318	0	0	0.0827285	113.421	-474.46	75.1073	138.193	0	61.7079	60.094	168.886	1
3692	0	0	1692	1	265.674	144.402	121.273	0	0	-23.8919	161.145	150.166	155.628	3611.65	14787.9	-150.166	0	7.70533	8.49101	7.59933	0	0	0.0394848	112.643	-475.964	58.6759	131.91	0	59.2109	56.7182	147.078	1
3693	0	0	1693	1	265.929	121.132	144.797	0	0	97.006	34.3892	17.6985	137.408	3490.75	15014.3	-17.6985	0	5.95407	9.01235	7.3252	0	0	0.110888	129.687	-487.419	58.855	163.849	0	67.3634	63.2446	168.032	1
3698	0	0	1698	1	230.4	122.16	108.24	0	0	71.5779	36.1986	-153.315	128.091	3715.5	15012.5	153.315	0	5.05191	8.29564	7.99579	0	0	0.04717	96.4115	-466.777	72.0233	99.1473	0	68.4001	68.5482	211.104	1
3699	0	0	1699	1	270.075	97.7448	172.33	0	0	41.9357	10.8773	14.8035	151.689	3346.5	14340.2	-14.8035	0	6.5994	8.62571	8.27836	0	0	0.0165361	107.69	-480.758	58.4867	118.285	0	61.5725	60.0346	148.935	1
3703	0	0	1703	1	290.47	150.194	140.276	0	0	-19.972	1.61083	43.9768	154.762	3408.41	14548.8	-43.9768	0	6.97868	9.08063	7.18995	0	0	0.105706	129.572	-482.716	52.0303	158.172	0	58.7159	56.5839	140.602	1
3708	0	0	1708	1	229.716	100.691	129.024	0	0	27.6422	38.9199	210.959	176.462	3560.12	14611.1	-210.959	0	9.18739	7.83349	7.39947	0	0	0.19004	137.488	-486.53	70.3495	160.72	0	51.6456	49.175	156.466	1
3710	0	0	1710	1	190.87	77.8989	112.971	0	0	44.4416	34.3563	-153.061	141.464	3344	14516	153.061	0	5.58704	8.55109	7.39914	0	0	0.118575	125.242	-478.077	93.4561	140.515	0	59.9533	58.7844	191.787	1
3711	0	0	1711	1	258.11	118.088	140.022	0	0	-4.50021	44.418	106.545	159.78	3691.92	15004.2	-106.545	0	7.54531	7.65471	7.48771	0	0	0.190238	130.507	-483.794	59.7067	164.692	0	57.168	54.8319	137.61	1
3730	0	0	1730	1	257.619	168.475	89.1433	0	0	69.8542	71.1936	247.001	222.268	3318.59	14479.2	-247.001	0	11.9207	8.05859	7.3553	0	0	0.135747	111.316	-473.662	60.2432	127.562	0	42.6635	41.1149	146.605	1
3733	0	0	1733	1	327.159	164.047	163.113	0	0	9.00678	16.8777	190.236	269.621	3379.43	14533.5	-190.236	0	13.8254	8.19273	7.81727	0	0	0.151452	118.183	-478.103	44.1781	141.58	0	35.8379	34.4675	100.377	1
3745	0	0	1745	1	231.869	127.796	104.073	0	0	-18.202	-69.6514	194.964	145.412	3406.64	14520.4	-194.964	0	7.67741	8.67772	7.28595	0	0	0.177258	135.885	-482.877	70.6716	141.889	0	61.5793	59.5358	171.958	1
3762	0	0	1762	1	211.217	120.541	90.6761	0	0	16.7925	-12.5623	97.7053	170.217	3172.33	14363.6	-97.7053	0	8.01402	7.99332	7.492	0	0	0.0866817	95.3818	-468.343	79.7648	135.531	0	54.0099	52.7004	128.006	1
3763	0	0	1763	1	225.225	132.854	92.3706	0	0	65.9734	6.4262	-8.75357	150.232	3521.79	15042.2	8.75357	0	6.41373	7.6186	7.16405	0	0	0.164455	135.764	-480.208	71.4548	154.828	0	59.502	56.2821	141.358	1
3766	0	0	1766	1	235.355	117.472	117.883	0	0	14.1849	-21.4444	-122.323	184.777	3673.24	14372.5	122.323	0	7.48726	7.78797	7.34717	0	0	0.236254	135.499	-484.503	67.8262	192.256	0	46.8721	45.7032	135.832	1
3767	0	0	1767	1	269.005	130.473	138.532	0	0	94.2585	56.7198	135.487	177.369	3593.16	15091.6	-135.487	0	8.50532	7.87701	8.01112	0	0	0.081775	107.591	-473.661	57.4339	130.756	0	53.9634	50.4277	131.023	1
3770	0	0	1770	1	261.809	97.5827	164.226	0	0	0.709347	95.2141	-169.51	200.74	3587.05	14654.5	169.51	0	7.87647	8.64572	6.95904	0	0	0.0598362	96.6686	-467.11	59.0853	133.293	0	43.628	41.927	143.451	1
3773	0	0	1773	1	248.309	105.145	143.164	0	0	52.5445	-24.8637	266.344	208.703	3634.88	15073.5	-266.345	0	11.5554	7.37509	6.73007	0	0	0.226902	131.79	-478.783	61.3042	161.329	0	44.3917	42.0143	166.383	1
3775	0	0	1775	1	226.479	107.154	119.325	0	0	88.2871	-2.13983	42.1816	170.262	3698.79	15150.5	-42.1816	0	7.57468	7.05264	7.6929	0	0	0.107128	145.126	-484.982	70.8169	171.21	0	53.4287	51.4686	132.8	1
3780	0	0	1780	1	217.182	99.7828	117.399	0	0	15.9502	84.9387	86.338	147.941	3771.13	14963.7	-86.338	0	6.80982	7.91073	7.39043	0	0	0.0507397	100.773	-465.285	76.2779	136.986	0	61.632	60.0214	147.232	1
3783	0	0	1783	1	292.141	169.078	123.063	0	0	49.6745	22.7349	72.721	270.161	3637.75	15225.2	-72.721	0	12.305	7.15252	7.0026	0	0	0.112814	128.834	-474.212	49.3145	166.154	0	35.4355	33.6977	86.254	1
3790	0	0	1790	1	188.117	79.7867	108.33	0	0	36.5656	109.228	67.112	108.571	3750.51	15039.1	-67.112	0	4.89416	8.29887	7.47661	0	0	0.0323034	123.574	-477.102	95.0321	138.04	0	83.2106	81.4859	202.399	1
3796	0	0	1796	1	223.957	108.06	115.897	0	0	23.856	30.5103	40.1534	214.328	3364.58	14619.5	-40.1534	0	9.5079	7.91653	7.32049	0	0	0.058537	120.456	-477.971	72.9038	159.872	0	43.0098	41.322	103.954	1
3800	0	0	1800	1	250.704	119.71	130.994	0	0	-9.73476	69.01	-38.1166	180.054	3697.16	15179	38.1166	0	7.52101	7.25706	7.35867	0	0	0.170586	128.953	-477.968	61.3271	136.619	0	49.9843	48.138	124.117	1
3808	0	0	1808	1	235.822	83.0128	152.809	0	0	58.5996	45.5807	-83.3078	161.274	3230.18	14604.4	83.3078	0	6.51871	7.62566	7.04283	0	0	0.0299578	110.133	-466.486	66.8047	150.249	0	52.6831	51.3845	142.244	1
3811	0	0	1811	1	225.329	107.084	118.245	0	0	-19.3482	38.8609	-126.99	153.429	3706.77	15209.1	126.99	0	6.15273	7.69534	7.02613	0	0	0.159945	111.012	-466.6	71.2739	133.835	0	56.0533	54.5864	163.79	1
3813	0	0	1813	1	197.02	77.2193	119.8	0	0	135.356	-29.5312	158.195	170.816	3552.06	14579.9	-158.195	0	8.48755	7.42966	7.86089	0	0	0.1157	121.584	-475.238	87.66	173.949	0	52.5222	50.514	135.28	1
3816	0	0	1816	1	240.739	116.017	124.723	0	0	23.8995	-21.1507	116.905	134.334	3264.88	14372.2	-116.905	0	6.44262	8.11583	7.41929	0	0	0.257266	133.687	-483.685	66.385	175.045	0	66.9535	65.6578	160.737	1
3816	0	0	1816	1	217.95	77.159	140.791	0	0	109.048	249.314	-664.245	300.352	3578.37	14899	664.245	0	13.6381	7.51948	6.58634	0	0	0.164011	85.6618	-457.362	73.3774	142.429	0	58.2088	62.7625	147.118	1
3817	0	0	1817	1	235.7	122.729	112.971	0	0	45.1415	-10.0882	-65.9067	193.707	3642.28	15158.4	65.9067	0	8.00232	7.59601	7.28447	0	0	0.193778	102.503	-462.551	67.2427	157.75	0	47.015	44.5624	118.382	1
3819	0	0	1819	1	251.888	111.283	140.604	0	0	-17.0172	24.1037	-130.135	188.423	3704.44	15124.2	130.135	0	7.56623	7.95715	6.41901	0	0	0.0949299	196.938	-500.351	60.4334	185.006	0	45.6959	43.9133	136.969	1
3823	0	0	1823	1	308.552	154.745	153.807	0	0	58.5487	14.195	209	211.756	3429.55	14336.8	-209	0	10.9885	7.85915	8.06491	0	0	0.126586	96.7629	-471.488	47.6967	136.997	0	44.4097	42.9083	138.063	1
3839	0	0	1839	1	324.91	171.197	153.713	0	0	48.3616	95.2481	53.7292	348.375	3340.08	14554.8	-53.7292	0	15.5036	7.95828	7.15698	0	0	0.221422	121.186	-482.089	43.7374	206.59	0	28.2831	27.4135	69.4258	1
3840	0	0	1840	1	287.458	160.04	127.418	0	0	10.251	53.9206	116.844	243.367	3378.19	14596.1	-116.844	0	11.5618	7.70115	7.13577	0	0	0.0971034	117.751	-471.692	51.1874	155.662	0	38.6159	36.8411	91.9102	1
3843	0	0	1843	1	292.691	139.559	153.131	0	0	103.982	121.425	42.6511	157.987	3583.44	14727.9	-42.6511	0	6.94996	7.40414	7.64171	0	0	0.204404	105.58	-467.18	50.2124	116.475	0	57.1953	54.8488	137.107	1
3845	0	0	1845	1	241.739	85.4317	156.308	0	0	-53.7758	-7.88727	-223.577	155.387	3741.2	15156.2	223.577	0	6.24037	7.81483	7.34926	0	0	0.18854	120.342	-475.619	65.3919	145.455	0	55.9226	54.075	186.682	1
3854	0	0	1854	1	242.786	131.197	111.589	0	0	-10.6007	64.2844	-46.1726	199.582	3299.38	14585.7	46.1726	0	8.29628	7.59746	7.13261	0	0	0.288836	118.382	-473.658	64.2764	142.079	0	44.1731	42.7532	111.179	1
3856	0	0	1856	1	222.58	104.844	117.735	0	0	0.688655	57.1796	-35.8617	202.984	3288.09	14592.8	35.8617	0	8.48688	7.588	6.91769	0	0	0.153613	114.394	-464.121	72.0818	158.407	0	43.4071	41.9352	108.363	1
3860	0	0	1860	1	299.81	160.671	139.138	0	0	17.3563	35.7353	247.394	240.662	3271.42	14514.6	-247.394	0	13.0325	7.77072	6.78487	0	0	0.1129	176.953	-502.207	48.049	194.441	0	38.9408	37.4271	132.763	1
3863	0	0	1863	1	245.823	109.488	136.335	0	0	8.71032	62.9646	-95.3743	144.684	3678.71	14686.7	95.3743	0	5.82689	7.65519	7.16538	0	0	0.134757	131.139	-475.02	63.3285	151.501	0	58.5242	56.6662	160.507	1
3865	0	0	1865	1	201.67	103.927	97.7429	0	0	86.4822	23.2624	-36.1842	178.744	3401.62	15125.1	36.1842	0	7.45581	7.38756	7.17979	0	0	0.183537	103.138	-463.811	83.0292	172.081	0	49.1834	47.5822	121.505	1
3867	0	0	1867	1	246.211	127.618	118.593	0	0	-21.9444	47.5824	266.604	163.03	3510.04	14403.1	-266.604	0	9.07872	7.96692	7.55801	0	0	0.140567	125.334	-479.933	64.3376	141.931	0	56.0334	53.6516	207.89	1
3881	0	0	1881	1	232.259	99.5767	132.682	0	0	51.6782	24.6365	-90.2814	143.503	3336.76	14426.1	90.2814	0	5.80315	7.8521	7.09002	0	0	0.105958	128.797	-479.002	68.7175	162.203	0	58.5286	58.6787	161.209	1
3892	0	0	1892	1	283.592	137.387	146.206	0	0	73.6227	-30.4582	83.352	205.122	3414.48	14780.1	-83.352	0	9.51924	8.01759	6.26855	0	0	0.0352135	157.012	-491.474	51.3372	170.818	0	44.0259	42.3956	104.272	1
3893	0	0	1893	1	237.73	104.133	133.597	0	0	36.8105	26.5191	-122.387	184.34	3251.97	14723.2	122.387	0	7.36109	7.91732	6.41618	0	0	0.0682901	149.741	-482.247	65.3624	161.088	0	45.3711	44.0022	137.011	1
3898	0	0	1898	1	236.16	110.301	125.859	0	0	-44.5886	76.9113	-540.828	220.773	3732.01	14971.7	540.828	0	9.32463	8.05886	5.76093	0	0	0.0656354	137.512	-482.03	64.8569	157.669	0	55.8229	55.7396	227.899	1
3900	0	0	1900	1	247.458	132.748	114.709	0	0	77.4703	-9.81849	337.24	188.25	3211.31	14460.5	-337.24	0	11.1397	7.40981	7.15721	0	0	0.0973278	96.3817	-461.772	62.3544	134.425	0	50.1758	49.1801	225.955	1
3905	0	0	1905	1	227.171	131.259	95.912	0	0	-60.6973	73.1918	-96.0102	156.06	3548.8	14477.2	96.0102	0	6.37496	7.66211	7.13278	0	0	0.144805	140.169	-482.346	70.6181	157.093	0	54.1205	52.7959	148.828	1
3906	0	0	1906	1	199.182	85.0986	114.084	0	0	73.0246	-2.49703	-229.599	142.264	3714.06	15051.2	229.599	0	5.60309	7.21016	7.34664	0	0	0.0856598	119.241	-470.294	84.4873	121.248	0	60.8338	60.4466	203.079	1
3907	0	0	1907	1	194.762	77.4974	117.265	0	0	15.754	-3.72874	-1.28767	151.779	3472.35	14454.4	1.28767	0	6.56237	7.85364	7.51954	0	0	0.0665036	91.3671	-460.302	89.3503	126.023	0	58.458	57.0879	140.712	1
3908	0	0	1908	1	259.9	147.143	112.757	0	0	79.8907	85.0375	-87.986	159.436	3408.21	14365.7	87.986	0	6.39818	7.55065	7.18003	0	0	0.074343	132.968	-478.924	58.538	165.378	0	54.9074	53.7129	145.701	1
3915	0	0	1915	1	243.01	112.476	130.534	0	0	-32.6589	57.1795	-77.1439	225.207	3321.44	14592.8	77.1439	0	9.2361	7.59521	6.84718	0	0	0.234237	114.652	-470.077	63.6954	173.086	0	38.6681	37.5162	103.392	1
3916	0	0	1916	1	244.706	146.979	97.727	0	0	57.843	-9.56151	-53.9496	130.563	3430.26	14659.6	53.9496	0	5.42691	8.73537	7.39114	0	0	0.0754226	124.637	-480.427	65.7937	143.959	0	65.3704	63.9932	169.67	1
3920	0	0	1920	1	209.613	83.2102	126.403	0	0	117.47	24.6299	-621.565	285.625	3171.31	14525.7	621.565	0	12.3906	7.26128	6.23064	0	0	0.144767	132.413	-482.937	76.1075	159.798	0	53.9314	54.4112	164.261	1
3927	0	0	1927	1	295.656	152.136	143.521	0	0	64.8706	98.3547	172.407	204.04	3323.57	14551.7	-172.407	0	10.1436	8.20583	6.0469	0	0	0.140887	162.616	-491.389	48.4623	198.118	0	44.9355	43.6823	114.677	1
3929	0	0	1929	1	229.439	108.078	121.361	0	0	32.6383	17.9466	171.452	137.146	3455.46	14532.4	-171.452	0	6.87364	8.3441	8.4803	0	0	0.123585	129.885	-488.916	73.4513	160.625	0	66.6537	64.3881	176.493	1
3930	0	0	1930	1	303.183	131.912	171.271	0	0	64.9862	-16.8928	231.884	175.218	3423.11	14367.9	-231.884	0	9.34405	8.2904	7.66899	0	0	0.0726771	110.464	-477.367	48.8641	134.092	0	53.0165	51.2827	175.254	1
3942	0	0	1942	1	234.615	118.975	115.64	0	0	25.338	12.9425	121.35	158.681	3462.76	14537.4	-121.35	0	7.59018	7.51248	6.69329	0	0	0.157996	106.675	-462.048	66.4344	113.544	0	55.5921	53.6165	131.533	1
3965	0	0	1965	1	243.121	135.384	107.737	0	0	4.3772	45.9195	274.526	223.308	3284.4	14504.4	-274.526	0	12.4594	7.70815	7.40489	0	0	0.22774	107.434	-469.398	64.798	164.79	0	42.1222	40.314	158.255	1
3970	0	0	1970	1	275.811	139.062	136.749	0	0	115.039	48.9363	180.84	256.494	3572.38	15099.4	-180.84	0	12.8596	6.75006	6.06204	0	0	0.132238	123.365	-470.469	51.4981	218.111	0	36.1885	33.8523	97.1709	1
3972	0	0	1972	1	223.814	95.8283	127.986	0	0	5.82277	59.7922	18.8531	142.669	3681.6	14988.9	-18.8531	0	6.2127	7.71334	7.282	0	0	0.0290481	122.164	-473.151	72.5059	127.562	0	62.7555	60.9537	151.473	1
3975	0	0	1975	1	229.342	102.538	126.804	0	0	70.3326	45.8819	132.3	212.141	3318.11	14703.8	-132.3	0	10.1618	7.5206	6.22198	0	0	0.0443255	134.372	-477.781	67.6212	170.217	0	42.625	41.0906	102.146	1
3994	0	0	1994	1	229.205	101.322	127.882	0	0	14.266	-41.1468	7.39861	216.33	3274.51	14591.5	-7.39861	0	9.51262	6.8609	6.6237	0	0	0.19997	154.703	-482.197	67.3051	186.483	0	40.0715	38.7927	98.2502	1
3998	0	0	1998	1	289.325	104.495	184.83	0	0	48.1683	71.919	-365.658	223.259	3738.91	15076.4	365.658	0	8.82454	6.72771	6.18827	0	0	0.101084	160.359	-488.697	48.4871	190.576	0	43.4945	41.8885	178.642	1
4029	0	0	29	1	228.441	118.536	109.904	0	0	101.78	-8.48674	-103.637	156.073	3685.3	15356.1	103.637	0	5.95362	2.61971	3.1421	0	0	0.0384757	200.747	-451.256	48.5786	1	0	40.0227	40.905	141.712	2
4089	0	0	89	1	253.129	101.265	151.865	0	0	31.9842	-10.3637	-243.782	163.782	3555.78	15158.7	243.782	0	6.76598	3.40261	4.08608	0	0	0.0618129	158.223	-447.387	45.2843	176.355	0	48.7755	43.7146	193.867	2
4175	0	0	175	1	171.441	90.5027	80.9384	0	0	83.9737	-61.8675	196.018	188.083	3802.77	15110.5	-196.018	0	7.17258	2.29936	3.15061	0	0	0.0857029	141.377	-428.638	67.8127	204.727	0	33.6904	33.8531	91.8932	2
4223	0	0	223	1	225.744	122.711	103.034	0	0	55.7996	-9.62072	239.146	174.606	3631.62	15157.9	-239.146	0	6.6545	2.60142	3.14829	0	0	0.162892	159.799	-430.078	49.2468	182.253	0	36.9028	36.1059	102.656	2
4228	0	0	228	1	157.019	85.3143	71.7045	0	0	9.73483	91.4663	329.68	101.096	3578.03	15156.5	-329.68	0	3.98157	2.65759	3.73585	0	0	0.109873	176.129	-450.104	78.7233	181.015	0	60.5815	58.8873	188.965	2
4278	0	0	278	1	234.061	119.677	114.384	0	0	37.3541	5.43696	133.016	181.369	3749.73	15142.9	-133.016	0	6.71988	2.48418	2.62845	0	0	0.0301107	182.612	-449.317	46.2314	231.948	0	34.4561	34.0307	94.8605	2
4282	0	0	282	1	176.841	96.1066	80.7343	0	0	49.7376	22.2034	231.099	140.892	3239.04	15026.5	-231.099	0	5.32735	2.72997	3.12163	0	0	0.0414846	147.504	-423.265	66.5113	1	0	43.6926	43.0767	116.912	2
4413	0	0	413	1	227.418	128.347	99.071	0	0	26.6337	-16.7491	99.4701	136.119	3461.47	14965.8	-99.4701	0	5.05498	2.78285	3.42447	0	0	0.0743381	150.026	-439.564	49.5482	218.945	0	45.4709	43.7929	122.892	2
4427	0	0	427	1	190.699	102.939	87.7603	0	0	28.0062	71.5536	164.271	183.836	3061.45	14977.1	-164.271	0	6.80318	2.85316	3.23911	0	0	0.120345	157.593	-439.975	61.1781	221.945	0	35.0177	34.5543	93.2695	2
4458	0	0	458	1	203.082	116.593	86.4887	0	0	97.7281	27.7367	347.84	167.186	3490.03	15020.9	-347.84	0	6.59159	2.50722	3.12087	0	0	0.0606874	198.793	-454.428	55.6514	249.832	0	38.2766	36.805	115.654	2
4493	0	0	493	1	172.337	82.9071	89.4295	0	0	21.0439	84.5903	-24.3122	137.574	3666.38	15163.4	24.3122	0	5.0603	2.75185	3.46133	0	0	0.0670394	147.551	-427.429	69.6177	166.134	0	45.879	44.8378	139.821	2
4794	0	0	794	1	161.506	91.9703	69.5361	0	0	58.5184	7.97501	253.228	130.196	3728.56	14542.4	-253.228	0	4.96622	2.31403	3.63381	0	0	0.0882512	134.17	-427.931	74.3342	187.293	0	47.9083	46.5698	129.925	2
4842	0	0	842	1	204.315	134.393	69.9212	0	0	31.4893	82.2819	163.932	142.803	3755.59	15066	-163.932	0	5.27837	3.11899	3.06328	0	0	0.08248	150.55	-429.312	56.4316	1	0	44.4264	44.7227	118.887	2
5003	0	0	1003	1	223.748	124.87	98.878	0	0	87.223	-15.4818	260.467	124.295	3799.52	15064.1	-260.467	0	4.76604	2.88181	2.9529	0	0	0.0671255	156.773	-436.551	49.9573	203.888	0	49.3352	49.986	136.162	2
5027	0	0	1027	1	207.774	92.4547	115.319	0	0	48.4347	48.4161	-189.865	150.318	3638.99	15199.6	189.865	0	5.91362	2.54022	3.29733	0	0	0.0754702	140.407	-418.793	54.5204	199.923	0	46.2772	42.7153	175.859	2
5143	0	0	1143	1	178.886	90.2712	88.6144	0	0	42.5938	9.70651	-56.0088	115.203	3246.19	14939.3	56.0088	0	4.30697	3.0253	2.5883	0	0	0.0222071	148.134	-418.808	64.9373	187.723	0	48.3951	46.7754	173.159	2
5181	0	0	1181	1	185.267	91.5272	93.7399	0	0	-9.29283	-131.893	-496.263	235.058	3696.71	14881.6	496.263	0	12.9624	2.36563	2.19716	0	0	0.0846549	153.036	-425.598	59.6687	1	0	39.2005	43.0029	129.461	2
5342	0	0	1342	1	204.064	82.5664	121.498	0	0	40.5057	77.1559	320.375	157.765	3148.61	14572.9	-320.375	0	6.15126	2.09705	3.31906	0	0	0.0842555	159.462	-432.344	54.6861	225.826	0	37.8152	38.1957	116.941	2
5479	0	0	1479	1	200.657	103.78	96.8772	0	0	72.1522	-58.8964	-449.369	206.671	3316.29	14509.6	449.369	0	10.3243	2.48009	2.81943	0	0	0.0383932	182.186	-447.781	55.8243	248.022	0	43.5876	44.8086	169.183	2
5481	0	0	1481	1	188.771	78.8883	109.883	0	0	92.0606	54.4552	204.553	111.516	3495.7	14994.2	-204.553	0	4.15342	3.142	3.0701	0	0	0.101689	177.81	-446.787	62.2588	178.542	0	56.2715	53.6066	143.68	2
5487	0	0	1487	1	208.335	120.59	87.7444	0	0	-35.6807	-19.0785	286.583	153.349	3922.42	15067.7	-286.583	0	6.07653	2.93077	2.87882	0	0	0.0742931	200.71	-456.63	54.3842	243.569	0	41.038	41.0077	114.663	2
5488	0	0	1488	1	207.727	128.27	79.4571	0	0	17.8044	66.4471	324.216	183.59	3769.28	14882.6	-324.216	0	7.20211	3.41469	2.8948	0	0	0.112642	126.15	-427.721	55.5099	185.366	0	36.1273	36.6221	104.769	2
5833	0	0	1833	1	195.647	94.9995	100.647	0	0	75.3511	60.0363	177.249	140.905	3313.09	14689.6	-177.249	0	5.20977	2.50996	3.22128	0	0	0.0655574	143.05	-423.735	58.4197	200.034	0	43.4542	42.582	113.223	2
5923	0	0	1923	1	219.064	121.047	98.017	0	0	58.1811	74.7553	292.483	125.849	3429.92	15173.2	-292.483	0	4.83732	2.41492	2.78762	0	0	0.162304	177.587	-436.367	50.1083	190.627	0	47.5073	46.5528	131.77	2
6086	1	0	86	1	199.95	101.283	98.6669	0	0	-18.6321	96.7317	146.341	136.9	3905.37	15051.6	-146.341	0	5.09063	2.34051	3.23284	0	0	0.04262	148.15	-428.943	56.509	180.808	0	45.4892	44.7867	118.09	2
6100	1	0	100	1	187.795	98.9895	88.8054	0	0	29.6402	45.8359	160.279	147.142	3458.46	15102.5	-160.279	0	5.45164	1.91979	2.98651	0	0	0.116627	153.331	-428.69	59.2642	200.367	0	41.3126	39.1514	105.704	2
6155	1	0	155	1	172.224	86.5646	85.6597	0	0	39.7287	-17.3128	242.089	164.849	3747.35	15165.6	-242.089	0	6.31242	2.09321	2.71154	0	0	0.0258562	165.633	-441.092	65.6803	1	0	36.7729	36.6484	105.629	2
6254	1	0	254	1	233.019	113.951	119.069	0	0	-9.49419	136.622	110.736	136.629	3995.89	15011.7	-110.736	0	5.0399	2.7505	2.71359	0	0	0.140787	130.656	-422.403	47.021	174.945	0	44.8485	44.0703	121.132	2
6336	1	0	336	1	195.625	94.6842	100.94	0	0	40.4985	105.917	126.908	186.802	3148.62	14843.1	-126.908	0	6.83856	2.35577	2.78409	0	0	0.102486	158.278	-434.629	57.1855	235.332	0	32.9392	32.4037	89.9891	2
6359	1	0	359	1	176.681	110.571	66.1103	0	0	69.3075	72.1954	264.683	136.89	3717.77	14976.5	-264.683	0	5.20002	2.40872	3.26039	0	0	0.0651677	134.236	-424.138	65.9556	193.928	0	44.223	44.5037	124.605	2
6589	1	0	589	1	186.032	96.0305	90.0015	0	0	33.5317	-48.7756	24.9649	199.447	3653.89	15197.1	-24.9649	0	7.47535	1.87711	2.73061	0	0	0.0771828	183.704	-439.011	59.3005	1	0	30.7734	29.798	88.7655	2
6594	1	0	594	1	214.078	114.13	99.9474	0	0	247.028	199.422	-7.09304	171.641	3839.03	15048.6	7.09304	0	6.52766	2.61771	3.04532	0	0	0.250208	163.08	-442.293	52.3329	219.745	0	35.7255	36.221	110.761	2
6742	1	0	742	1	189.907	114.933	74.9744	0	0	98.1561	-9.70954	275.715	173.719	3190.62	14261.1	-275.715	0	6.6864	2.4936	2.20919	0	0	0.103008	131.776	-416.096	58.2581	246.212	0	35.4153	35.3665	100.721	2
6952	1	0	952	1	212.134	105.913	106.221	0	0	48.5807	-1.84046	18.3471	195.395	3838.16	14552.2	-18.3471	0	7.21236	2.39612	2.61653	0	0	0.0580195	128.756	-417.133	51.7131	197.871	0	30.9187	30.613	99.6299	2
6969	1	0	969	1	153.842	88.8653	64.9767	0	0	3.18706	-9.15706	296.656	132.861	3285.59	15057.8	-296.656	0	5.21575	2.14479	2.93135	0	0	0.11613	150.262	-419.494	76.2257	1	0	43.49	42.9753	125.46	2
6989	1	0	989	1	189.552	105.796	83.7561	0	0	74.4824	7.85177	329.462	148.557	3513.28	14941.1	-329.462	0	5.83086	1.85554	2.85466	0	0	0.0829172	183.997	-437.645	58.1745	254.038	0	39.8427	38.6084	119.321	2
7274	1	0	1274	1	207.764	100.831	106.933	0	0	-8.15733	103.312	39.1174	118.32	3695.58	15144.7	-39.1174	0	4.34013	2.62466	3.01925	0	0	0.110843	135.42	-411.911	54.2153	152.481	0	50.5747	49.9324	146.203	2
7781	1	0	1781	1	212.259	117.691	94.5678	0	0	55.0806	-13.2056	411.912	127.651	3831.66	15261.2	-411.912	0	5.25819	1.95146	3.13991	0	0	0.0778125	177.178	-445.907	51.5704	228.977	0	44.775	45.8433	178.038	2
7873	1	0	1873	1	169.9	105.023	64.8769	0	0	8.939	36.4473	235.769	135.255	3678.48	15111.9	-235.769	0	5.14672	2.75226	3.05548	0	0	0.101069	129.756	-413.857	69.784	1	0	45.9557	45.4088	126.3	2
7958	1	0	1958	1	255.691	128.462	127.228	0	0	53.8171	32.5235	111.357	157.856	3533.94	14916.5	-111.357	0	5.7894	1.82824	2.79075	0	0	0.0526194	154.704	-430.809	40.9492	233.213	0	37.5774	36.3436	99.9165	2
8044	2	0	44	1	185.785	102.527	83.2583	0	0	11.5425	-24.9233	232.088	132.898	3576.22	14575.3	-232.088	0	5.10752	2.49793	3.30016	0	0	0.154513	158.968	-440.381	62.3547	198.877	0	45.7187	44.5047	121.138	2
8080	2	0	80	1	176.972	78.0149	98.9574	0	0	54.0864	4.46423	65.6853	106.193	3932.31	15143.9	-65.6853	0	3.90302	2.33722	3.78028	0	0	0.025803	131.783	-420.232	66.7361	159.701	0	58.167	56.9714	158.155	2
8438	2	0	438	1	157.226	96.7658	60.4598	0	0	-9.13979	-9.71863	414.762	164.85	3596.9	14659.7	-414.762	0	6.8855	2.29032	2.36063	0	0	0.0556968	123.262	-405.466	72.9692	1	0	37.1758	36.5734	124.354	2
8533	2	0	533	1	209.534	76.7929	132.741	0	0	25.236	-56.935	-378.663	279.495	3363.2	15205.3	378.663	0	13.0533	2.06584	2.69496	0	0	0.128167	156.563	-421.863	51.9191	1	0	31.9948	30.0531	123.787	2
8600	2	0	600	1	169.873	99.3424	70.5306	0	0	114.845	2.06194	253.701	156.212	3871.55	15146.3	-253.701	0	5.95199	1.83434	3.17829	0	0	0.0644393	148.429	-430.18	66.9666	193.322	0	38.4879	38.9955	111.012	2
8632	2	0	632	1	203.914	125.217	78.6969	0	0	7.59677	77.1209	143.222	144.738	4078.46	15071.2	-143.222	0	5.34849	2.32594	2.39618	0	0	0.169135	138.341	-417.743	53.6112	1	0	41.2453	40.159	109.987	2
9031	2	0	1031	1	189.304	122.199	67.1048	0	0	110.705	-34.0334	509.593	223.202	3576.71	14783.7	-509.593	0	9.85396	1.43358	2.20547	0	0	0.05152	167.991	-419.132	55.8066	1	0	28.6328	28.8193	131.033	2
9090	2	0	1090	1	195.394	110.297	85.0969	0	0	62.9662	8.40222	401.244	122.298	3823.77	15040.3	-401.244	0	4.9838	2.28391	3.27324	0	0	0.0431155	144.148	-420.508	58.0298	1	0	48.0962	49.5598	174.389	2
9437	2	0	1437	1	203.732	96.2747	107.457	0	0	70.9223	50.9975	155.794	164.485	3616.5	15097.3	-155.794	0	6.05736	1.75287	2.8502	0	0	0.0299127	174.246	-436.513	53.1583	212.561	0	37.148	36.0431	97.3008	2
9962	2	0	1962	1	192.934	101.652	91.2827	0	0	97.7032	22.0281	204.079	164.086	3490.06	15026.6	-204.079	0	6.13531	2.29043	2.35417	0	0	0.0801858	148.92	-424.011	57.0618	182.938	0	37.2808	35.4807	96.9573	2
