# Supplementary material for: CaV1 and CaV2 calcium channels mediate the release of distinct pools of synaptic vesicles
Source: eLife. 2023 Feb 23;12:e81407. doi: 10.7554/eLife.81407 (PMC10023163; doi:10.7554/eLife.81407)
Supplement: Figure 7—source data 1. [file elife-81407-fig7-data1.zip › Figure 7 - Source Data 1/unc13-all/32/3/cav1_to_cav1(cav2).csv]

366.470880806814
371.837419981632
426.079610233957
492.251970902431
432.238453498592
366.593353492241
455.934313501739
556.644372446461
358.050977629509
525.887921808457
512.429267238982
559.578353120909
355.009955649524
370.736382207269
437.529822923445
433.787040057632
423.689177394193
539.346468900651
468.001946692615
465.94578603322
408.849546287322
447.100338545248
414.218822592171
356.259533617091
358.155365177512
408.474492397305
357.793175289373
540.472001212094
441.500566565433
515.17790363986
372.884789281552
481.708381523951
439.709750667809
404.27732981247
402.611408331049
382.287843535962
484.543829591463
525.540777251768
580.604899545167
388.985696856669
496.074710395758
589.081836441741
434.695053863999
398.77462360432
417.061957386695
501.121499400433
381.31341042129
503.542881379492
398.196877237244
446.552904828228
432.140185397635
486.29668863085
405.090038983937
521.542992792447
424.255745898101
384.873528217702
450.302555456481
484.977672646773
560.177247194293
397.733230787928
348.748367114906
368.843852275078
346.651031341538
501.500918633325
390.25851748061
417.363314052751
392.101353883929
392.908840577989
390.681427422827
387.254595224336
518.570396007597
479.433268003429
458.527314269091
409.729103334355
393.341621260513
465.265130334874
442.79802603184
488.846997897543
513.663201555813
536.063125511833
484.170857928193
528.042398778369
583.250234875608
432.10290185673
418.093871201947
451.169423944388
419.486478274559
445.980139195501
435.568552396864
391.930665886362
401.443215656313
433.350952056147
453.19832749003
419.925642910108
445.072610540405
468.627844755238
562.970638908528
574.149285602647
548.667692222773
482.652369064646
381.361600286795
500.535964519795
427.057716960118
477.753149950637
474.282348924138
525.271048733073
498.357584299489
438.7976741945
488.632963496029
557.868557565442
513.615754314971
347.562510837424
542.458054886521
457.858458857972
388.514414573614
462.873111801093
398.146636282363
440.479540660734
448.464261180643
583.76524826919
466.982694647995
549.817045753969
469.310891046998
396.151939643561
476.28934372476
559.2352598497
464.665367745496
554.211372655507
502.318365130921
398.888013376643
519.341092686469
457.747943488474
422.698476862868
495.505178425794
420.500974578996
472.689526347394
460.938166255683
378.557176356629
451.929092756203
384.765353890198
434.119087047735
447.198623718394
432.66650823644
386.628940569926
451.972891832194
479.10724704827
436.66812467781
497.567747142997
353.120150124045
425.175087563746
515.470376940342
380.913427736195
387.136110207795
432.734223286143
612.115748308024
454.329974899651
451.534865909343
489.026497269646
501.276077010041
416.460698166537
395.969035514818
475.196998466192
532.023873302209
461.954283740373
401.15552085894
372.014102876776
568.325704576831
509.256727830427
442.331686313175
478.616501855753
490.109570107188
355.427494460084
448.59966583341
380.099568470569
603.47323707215
505.270579597041
