# Supplementary material for: CaV1 and CaV2 calcium channels mediate the release of distinct pools of synaptic vesicles
Source: eLife. 2023 Feb 23;12:e81407. doi: 10.7554/eLife.81407 (PMC10023163; doi:10.7554/eLife.81407)
Supplement: Figure 7—source data 1. [file elife-81407-fig7-data1.zip › Figure 7 - Source Data 1/unc13-all/32/3/cav1_to_cav1(unc-13).csv]

365.151831939051
129.698855560306
207.428919621325
165.807142325893
138.574019557085
210.015040511298
-139.612168820213
-84.7310226651098
-268.994516174796
-22.6943654313491
187.486168758434
-325.293865700078
145.623222748167
165.282731949959
205.843562261516
-212.383490934257
-44.1794690167571
-580.096440382966
-554.060599161197
-43.2870963191817
228.077894893328
-8.08443361007812
-398.234504048643
81.2924525705239
205.726253930286
33.3288535531192
228.707206318728
214.772995632398
-343.847974220376
49.0154632994327
210.889220893552
170.90619353174
-832.323234874199
-263.532810420822
-89.6533712724213
-81.1817737505371
185.307982378277
353.211560199159
148.330785531267
-92.6632539362799
-370.464271750399
299.501697050448
-286.634217725603
76.9769022765704
272.111176723238
306.869602099758
-188.016358367418
156.243064685494
105.484569636637
-17.6961318542708
