# Supplementary material for: CaV1 and CaV2 calcium channels mediate the release of distinct pools of synaptic vesicles
Source: eLife. 2023 Feb 23;12:e81407. doi: 10.7554/eLife.81407 (PMC10023163; doi:10.7554/eLife.81407)
Supplement: Figure 7—source data 1. [file elife-81407-fig7-data1.zip › Figure 7 - Source Data 1/unc13-all/32/3/cav1_to_cav2.csv]

808.484562103922
572.396220233262
669.677533162907
613.903199210939
582.940136392457
667.112820744727
286.391879769291
359.627018092931
146.582189974008
421.303991386727
637.803249663788
156.241674810544
606.456727708395
629.305452329807
652.659907884166
217.892372351287
420.453557383775
-140.897862815191
-100.268188905784
402.265449281578
700.637814990672
461.638258325111
47.5575170853263
514.461533272548
677.775578496688
471.57003572804
684.656255257352
694.94802178624
83.6815917105578
511.03940323725
658.867412100397
638.392877006878
-376.68691317435
225.331451751606
338.291323482037
367.907546020779
638.498008521401
810.994944111786
601.727939118562
358.949795604876
98.8753811070928
769.470117714167
180.522957868177
504.040524056772
737.678406430139
790.31502327186
272.357325007164
623.008883126318
555.128458243631
426.058168476275
