# Supplementary material for: CaV1 and CaV2 calcium channels mediate the release of distinct pools of synaptic vesicles
Source: eLife. 2023 Feb 23;12:e81407. doi: 10.7554/eLife.81407 (PMC10023163; doi:10.7554/eLife.81407)
Supplement: Figure 7—source data 1. [file elife-81407-fig7-data1.zip › Figure 7 - Source Data 1/unc13-all/32/3/cav2_to_cav1.csv]

354.924011493944
118.835669623284
216.116982552929
160.342648600961
129.379585782479
213.552270134749
-167.168670840687
-93.9335325170468
-306.978360635971
-32.2565592232513
184.24269905381
-297.318875799434
152.896177098417
175.744901719829
199.099357274188
-235.668178258691
-33.1069932262035
-594.458413425169
-553.828739515762
-51.2951013284001
247.077264380694
8.07770771513242
-406.003033524652
60.9009826625697
224.21502788671
18.009485118062
231.095704647374
241.387471176262
-369.87895889942
57.4788526272714
205.306861490419
184.8323263969
-830.247463784328
-228.229098858372
-115.269227127941
-85.6530045891996
184.937457911423
357.434393501808
148.167388508584
-94.610755005102
-354.685169502885
315.909567104189
-273.037592741801
50.4799734467942
284.117855820161
336.754472661882
-181.203225602814
169.44833251634
101.567907633653
-27.5023821337036
