# Supplementary material for: CaV1 and CaV2 calcium channels mediate the release of distinct pools of synaptic vesicles
Source: eLife. 2023 Feb 23;12:e81407. doi: 10.7554/eLife.81407 (PMC10023163; doi:10.7554/eLife.81407)
Supplement: Figure 7—source data 1. [file elife-81407-fig7-data1.zip › Figure 7 - Source Data 1/unc13-all/32/3/cav2_to_cav2(cav1).csv]

87.0896698031647
81.7231306283466
27.480940376021
-38.6914202924527
21.322097111386
86.9671971177377
-2.37376289176063
-103.083821836482
95.5095729804689
-72.3273711984784
-58.8687166290038
-106.017802510931
98.550594960454
82.8241684027089
16.0307276865333
19.7735105523461
29.8713732157848
-85.7859182906723
-14.4413960826369
-12.3852354232422
44.7110043226567
6.46021206473051
39.3417280178073
97.3010169928875
95.4051854324662
45.0860582126734
95.7673753206054
-86.911450602116
12.0599840445448
-61.617353029882
80.6757613284262
-28.1478309139729
13.850799942169
49.283220797508
50.9491422789288
71.2727070740166
-30.9832789814845
-71.9802266417901
-127.044348935189
64.5748537533091
-42.5141597857801
-135.521285831763
18.8654967459788
54.7859270056579
36.498593223283
-47.5609487904549
72.2471401886887
-49.9823307695133
55.3636733727344
7.0076457817504
21.4203652123433
-32.7361380208713
48.4705116260411
-67.9824421824687
29.3048047118773
68.687022392276
3.25799515349718
-31.4171220367953
-106.616696584315
55.8273198220504
104.812183495073
84.7166983348998
106.90951926844
-47.9403680233463
63.3020331293683
36.1972365572274
61.4591967260494
60.6517100319888
62.879123187151
66.3059553856419
-65.0098453976188
-25.8727173934512
-4.96676365911298
43.8314472756228
60.2189293494648
-11.7045797248957
10.7625245781383
-35.2864472875644
-60.1026509458352
-82.502574901855
-30.6103073182148
-74.4818481683906
-129.68968426563
21.4576487532486
35.4666794080313
2.39112666559049
34.0740723354193
7.58041141447757
17.9919982131141
61.6298847236158
52.1173349536657
20.2095985538308
0.362223119947885
33.6349076998704
8.4879400695736
-15.0672941452594
-109.410088298549
-120.588734992669
-95.1071416127943
-29.0918184546681
72.1989503231835
-46.9754139098168
26.5028336498599
-24.1925993406585
-20.72179831416
-71.710498123095
-44.7970336895105
14.7628764154779
-35.0724128860511
-104.308006955463
-60.0552037049929
105.998039772554
-88.8975042765433
-4.2979082479942
65.0461360363643
-9.31256119111458
55.4139143276152
13.0810099492446
5.09628942933523
-130.204697659212
-13.422144038017
-96.2564951439908
-15.75034043702
57.4086109664167
-22.7287931147821
-105.674709239722
-11.1048171355178
-100.650822045529
-48.7578145209427
54.6725372333349
-65.7805420764907
-4.1873928784953
30.8620737471101
-41.9446278158157
33.0595760309825
-19.1289757374161
-7.37761564570428
75.0033742533487
1.63145785377492
68.7951967197805
19.4414635622434
6.36192689158452
20.8940423735385
66.931610040052
1.58765877778387
-25.5466964382922
16.8924259321684
-44.0071965330189
100.440400485933
28.385463046232
-61.909826330364
72.6471228737828
66.4244404021829
20.8263273238354
-158.555197698046
-0.769424289672315
2.02568470063488
-35.4659466596677
-47.715526400063
37.0998524434417
57.5915150951605
-21.6364478562136
-78.4633226922306
-8.39373313039505
52.4050297510385
81.5464477332025
-114.765153966853
-55.6961772204486
11.2288642968033
-25.0559512457748
-36.5490194972099
98.1330561498944
4.96088477656849
73.4609821394097
-149.912686462172
-51.7100289870632
