# Supplementary material for: CaV1 and CaV2 calcium channels mediate the release of distinct pools of synaptic vesicles
Source: eLife. 2023 Feb 23;12:e81407. doi: 10.7554/eLife.81407 (PMC10023163; doi:10.7554/eLife.81407)
Supplement: Figure 7—source data 1. [file elife-81407-fig7-data1.zip › Figure 7 - Source Data 1/unc13-all/32/3/cav2_to_cav2(unc-13).csv]

89.7845726676151
80.9136892689075
23.7304117097428
-36.2269139393466
33.5314487707928
94.0456151594954
-3.57917027462827
-111.640348111196
93.6199187303282
-65.4264432085529
-64.7120588221351
-95.134217836161
96.745734047252
88.3573470197025
15.6353679309668
7.566109870746
37.6731118016614
-76.6407915692089
3.03647749384254
-12.8149305255847
30.3226692559401
17.6189897671538
37.7720955643726
102.001695848279
88.6384330145847
29.3725792415717
93.5843264535488
-83.2322408216296
17.8945460603663
-50.0072019488907
83.3008922983045
-28.7184978880086
8.51068120284071
46.5981790533569
40.6782506324635
74.4905565623631
-33.2677397082261
-81.9110314609861
-109.576407551134
67.069102202684
-20.1677722407185
-124.687946662378
13.4778300577291
44.8424661043609
32.448678564906
-44.4098967700229
71.3959170866674
-43.2140852009798
51.5831332294638
16.8810976182504
18.5346301559111
-44.9549910258629
51.5977971014472
-59.8719942383159
31.5050331692128
68.5428730098993
0.47108891710559
-34.9194535336792
-108.430389213858
55.6833215588358
101.71836852623
86.4516997325318
111.035524035857
-46.1122635448646
71.0905591130995
35.8424518858028
72.4691379559572
48.121974499627
58.9227955298484
63.2882523115568
-73.5952692642368
-35.2414705041647
-0.859309710822345
48.5048257395592
59.8540440926463
-1.24165752689987
15.5620854047847
-25.2118338023556
-52.3485395531607
-64.5989549133319
-31.6615459311179
-75.5198277924756
-123.744653989734
2.37449487710728
31.4136991195828
-0.537193565782218
34.4347510967618
0.438950408162782
13.4613952242489
67.5321471776024
58.2046670957843
22.7207109884039
-7.3877348928836
32.2470698395209
9.96795106020545
-16.8518191973144
-99.3395001895333
-116.04150736363
-89.379842946877
-34.1746942535483
66.5424342321312
-59.0127790297156
28.1146585191782
-28.1143918504767
-14.3417829390655
-76.8730728143764
-49.8311548810361
19.6041179969525
-26.8895538366742
-83.9117457236225
-40.3782585395475
111.619399768422
-94.6183117452856
3.99349340954359
83.0023279933303
2.34995843294564
47.7920028437238
6.76895239165424
9.14583452199258
-123.61391749931
-8.2677719854637
-100.03006459728
-23.1338688024498
57.8357595892139
-12.9005731533434
-105.388441890067
3.29079673679189
-105.027669154773
-27.2065848313814
54.9970964508811
-58.2791342498967
-11.4294294545289
21.8336744294484
-28.0844100842605
40.6859849299835
-37.0283188899393
0.290640106222781
76.8182443862152
-3.47235671297494
73.3525480074804
8.42208078242766
-2.23747338739668
8.12193651879898
46.0876740021322
-11.2028139193135
-37.8107574000769
8.93133288612444
-46.6235585242102
108.395680896718
18.0202782093547
-74.4851018956451
65.2117600169204
51.4339961656751
4.06795531820717
-147.130645887157
3.66050886400808
-5.81062265750734
-46.6094605193211
-56.6591143820515
45.983057690064
46.3843351128689
-19.0559756924831
-80.9798122832381
-26.8133687172231
41.2645403293827
90.2256935118312
-107.608019127154
-51.6595514309356
0.0183501487226749
-34.8536921609721
-50.0309669330018
100.055312363893
-4.49155902019993
80.243153143887
-144.109516774211
-46.2820497530338
