# Supplementary material for: CaV1 and CaV2 calcium channels mediate the release of distinct pools of synaptic vesicles
Source: eLife. 2023 Feb 23;12:e81407. doi: 10.7554/eLife.81407 (PMC10023163; doi:10.7554/eLife.81407)
Supplement: Figure 7—source data 1. [file elife-81407-fig7-data1.zip › Figure 7 - Source Data 1/unc13-all/32/3/unc13all_to_cav1.csv]

538.811034875811
-219.225137130124
-174.993555314113
-201.345675549115
606.198618755636
487.850723140609
453.370304750511
470.922555223931
432.395014435797
545.809807084914
298.003323279005
13.0441905074549
536.766126200557
45.0358605834372
560.034789357458
474.178349768657
619.429846884395
441.127904719197
501.151806177004
467.162158464091
408.963567832165
485.685350444966
405.60236476277
527.64887235346
-143.133438767563
-171.187442764716
479.026800423326
-171.308489867131
-221.12407145496
251.763229030415
597.586518934038
413.773886061625
229.087144059267
-27.7786148735613
-124.785312823635
544.095520790537
319.736013836035
532.967411627211
-112.59968101326
429.92940665093
518.472860365298
536.019570833734
409.040313240652
84.6479712893015
303.796389007559
467.59441602878
173.836235800225
541.241793914201
456.338550295979
415.649616257442
544.12186464216
569.905994039435
551.693386160112
-157.351018709542
-266.529916077296
-97.7957681560893
-76.8309250231414
476.989775031729
499.92241791237
420.481294498441
462.167436837728
338.940693115845
549.536917504547
547.838413744039
445.697644968393
-38.7196113342416
-112.177091604461
-228.708733098843
485.90354910878
346.561838616284
593.79024066425
490.352121918533
447.841423179481
-146.188206207375
434.69564420092
332.255327393532
-31.5614207699873
-259.881801230362
208.281406298618
526.261798618178
466.436464342636
468.502010345792
429.564263416503
602.220188004198
332.469642935017
515.596534609565
530.204328595084
490.603385908096
574.83753605058
567.214684187744
577.436058021274
497.475991927602
491.649725626203
448.547990391578
508.266859759879
98.1828857612363
316.110841422531
546.224798219297
458.754206205436
357.813032040345
523.687000258762
386.057877350795
495.639498172781
457.31042494597
474.411853311278
-142.038509281949
458.009699608976
336.589253939601
620.313954966159
499.948325541107
-24.9376853201702
465.017929120046
464.034297168115
484.213860322961
49.274205626918
608.103329405001
-111.810185665394
465.608686807418
-178.068065468455
-138.88965149351
11.2154640537792
529.129996456704
-49.9320136442493
558.577461569308
530.408630274684
71.2534180639632
436.707072043622
-101.533714347166
599.79943992468
481.306525664384
468.175582618593
444.759512146078
500.122041477209
521.699638830325
517.357257925631
472.707984378527
-103.475066267778
46.2198787645102
-107.140578743043
22.0517953895142
21.4972249374241
-209.466789485092
116.878851431626
311.914715127965
-265.671880296481
568.007794010275
562.394660724736
584.926182538085
-83.656217220665
554.611610029366
234.097697304222
443.704575564729
556.584463417952
480.934983042731
421.651512413231
406.600227397856
-108.43631286761
518.929616212627
441.834203283626
323.228476716589
481.684688687714
189.405289678747
634.734495195918
392.751877014012
378.65211868448
536.17085071612
502.689407685924
76.0121791280671
380.453379457667
365.152465562813
558.56982621723
263.670580852187
391.487276483829
338.027187622227
387.218559058763
506.462686479577
530.840137182124
78.0971948435708
-64.0469150833851
452.915599520069
465.897835290609
532.669974909115
-75.2475586399451
509.707352986097
-18.1719240885523
114.538595184325
-391.441588662372
466.521045401569
-12.9610558667664
557.169481858456
542.852075223987
569.397559238216
505.643673382827
739.435262024368
-61.3324410833447
480.880901959938
-14.8988809265993
481.388157138541
481.476520247359
304.866093567403
670.596147397006
517.42477140112
503.615084536779
405.352752244862
-28.3821935029719
-33.6713724425244
-106.670620621522
78.8456765307583
-238.398659196453
-119.16410796313
513.872597972375
421.90799761891
451.579697263478
522.826467477636
477.930452487568
550.443986533282
497.462848898664
580.777647422196
392.728515470306
-122.689430065049
470.889798526519
651.843940245459
-180.07038897271
260.725284246633
38.3251554043454
391.422096787945
-76.0212936215339
428.53436967065
-31.814815337777
-89.094799201981
59.196167732287
-112.840186289712
65.8407749830239
-239.324346207841
421.129370765631
181.359870574704
-111.380164105893
561.529286608142
551.155954543774
379.108369959618
57.8512622096932
52.7314191642654
-45.4819347704688
-200.974259070512
571.944926091792
519.216217159283
296.80055186818
269.224043570206
96.7087575858041
-252.487256764631
486.139000744337
458.190055211337
-164.847217623665
576.167243572832
-72.6607078088145
495.421081397522
573.147430306455
348.957004056976
599.161383325396
-103.160311131645
-130.485878978463
434.210185256741
565.153430612681
429.950854276352
-225.817101012795
-174.481792498978
-97.3671901173366
571.039443088426
406.478948725433
581.254656362264
571.652655699074
473.827196938346
-14.5934289757733
-102.780400313746
571.812817453949
-205.63248276555
598.566928299015
-234.638557606388
621.011638854263
498.504624637999
402.984551210504
520.990181278707
566.688684883438
407.220925598438
-102.30584839332
-171.129840627162
362.3898943604
518.009519742449
486.651934473055
473.006168850863
-224.420339857041
450.779294891858
459.051331392186
-68.2559277662804
-181.584682377157
-235.858699422977
-174.144061505807
320.369313415704
524.52609887303
256.552942260099
505.697009614394
466.93092800432
548.227698999557
462.223347522953
484.582568947333
544.646058358152
458.167628261674
572.694778595911
-4.2622087818545
632.672582932008
-167.568487253149
-165.300124523314
-182.228908245163
395.157676476274
338.317681851746
527.514179101425
860.188471794047
-18.7257289733316
111.132707637347
362.513119674253
389.760965691348
536.585932367396
599.794663640485
449.274993181703
-0.0624073158687679
17.1355062694493
117.263281893112
581.430011762965
518.522428005546
463.466818160103
-3.81886170812322
-119.211077530617
35.7993681252574
21.5941063996506
512.128175220932
529.09884214623
493.957465455127
42.3467631178391
215.961216125206
490.789881354063
470.630552027375
417.83466806785
436.893135621214
516.212512868191
-57.7315103118726
463.914895336322
-26.5302152870627
499.466912939964
-152.677037551231
468.789115864636
531.787924701764
-103.89266603047
228.465168461657
441.84592786242
494.049601904801
346.819626684615
-155.419407648633
-148.940051419819
2.57813165386688
529.673333443629
625.439289326874
-72.8485860787696
441.502324221809
-19.6944744562679
426.929824309702
605.314657533008
-85.933216794414
710.986696664841
346.696420635344
237.632914382502
-115.799919682808
540.641890456209
552.970034807495
653.776244169869
434.960163903908
-140.558695298883
555.898527727737
544.794332313524
472.967046940876
-203.995097447822
652.858833386326
687.929395110134
437.904638599905
465.58845007625
504.020364631593
456.952179864933
-182.990570038948
526.231442598166
445.069463024403
300.751772128235
388.642549970486
443.888057431133
-119.475101765465
504.800521167997
99.6504320641525
492.34933689116
589.218593754291
495.367528506014
497.528360841983
486.077561666161
412.807655392076
612.649746639654
534.439827634227
500.661437548057
-200.212379165279
409.777144504364
387.723593142251
417.847905968196
417.395751177299
97.4783913336196
567.889752834875
473.941498947539
449.214171360203
462.786875454356
-60.9114584159979
36.9845673804484
507.341105850694
129.485467360852
600.352231310566
332.08880187759
389.218588764086
403.140392168654
85.4544066260587
-49.3144046300513
356.221775115966
-170.099043163891
387.420850497163
-151.661212719333
547.788883181454
-51.1657641377806
-34.0916531423245
537.738823155123
529.551814492172
158.89997692918
525.358895874491
-13.3742177937347
520.168657723081
585.577425049989
-172.243523342529
193.263713348775
303.253626393631
485.139250713073
463.075730219274
429.952983403073
600.838418744397
312.658881824445
234.990048890688
405.97169354683
411.281618144252
62.9914401557253
613.480377436734
483.019719950033
491.427142565899
-217.790148677757
547.393676193775
570.730118570826
-139.424845653159
-124.46239124113
849.928326111043
-19.0073340728395
581.558885806795
374.071618270669
579.13033150195
446.600495724351
367.274686367005
412.454776934788
-286.733619801727
565.567454429878
427.025868952305
383.12808737392
569.214127908033
22.0176573196186
400.515358376093
372.360152515004
144.584696518426
-25.3617037346667
629.609780994888
489.777969069608
-36.9595928887356
-215.460431580621
695.957765895315
458.000780658829
17.7818939873214
495.0487375824
90.5208600006881
440.019542840892
593.20527566298
478.428094401022
399.582040367141
-0.419328818165013
537.067103237996
484.340808441448
582.361636868087
652.618442245866
435.476502704872
481.497079065426
314.467821228409
-73.8427600838731
585.552320066228
381.375042688629
-31.2539331123444
-189.016645293486
454.981144071722
-67.9362229647104
320.952950483723
492.029049007564
-294.350872019302
68.3732197414502
616.31598034705
424.162828335109
574.867350420742
508.099341461128
125.799152490454
-78.2576223375909
506.178904620134
378.248963361873
545.669916235856
570.178637305118
-204.612908211891
543.37895462662
-80.782256516175
23.0347821111591
410.64242955557
577.47088605166
-148.929113124428
61.1910768989183
585.201754672455
496.240912049314
513.657981060076
37.2069116132207
519.956273912961
538.609844550187
70.4568689945372
-109.726742516692
658.588541763904
655.717106428356
25.5412330784729
386.127408720025
91.3081284474156
95.1498996457831
-78.9473324251467
391.560629883616
465.525365332438
464.092101055541
81.7508122618092
635.350898065399
676.32061674539
338.145479632214
44.6614988745732
499.533194805113
176.495511243118
436.605426304257
517.243526991404
577.712496795404
417.756060333784
-44.8046315696538
-200.098645328042
196.226522469691
385.131107039706
248.867871236725
568.069451199895
101.899946692827
-5.14020684014758
433.411326026808
328.600150472035
-83.4792608845291
521.911441009925
426.375908191945
430.59861465768
295.330699759272
453.656473828791
126.770272128681
478.213974803391
578.088337651168
530.90328988022
543.836366259788
524.006665079662
450.502819040066
-191.04257537002
369.012169532878
630.895226803883
579.789136662117
105.407708646171
-35.4382828403886
-153.82629605122
472.866840367742
534.319359259323
558.304076355407
167.386599070165
28.1154941425539
-79.3895874901464
687.509931965376
475.077923046923
346.977186012216
535.016283386134
-60.68847766197
579.523922644124
502.520138689595
500.767899552289
751.581307333236
-11.3430515910168
500.691001478648
-89.173194630619
295.961269317118
-93.5959903091989
-191.937011748027
-63.7214917510337
-227.624562326342
-119.638282905918
434.53508475232
-216.064284663718
512.966371569286
-247.045640487671
378.168035306768
699.144395492895
86.4006052173208
-171.417969805438
-171.684305652296
650.17563983981
502.994840372166
448.388976987675
233.537599910687
-217.503710951811
495.731187844009
495.002877836718
571.465903612496
223.322147809316
-25.5022830927101
553.143093506253
617.132252866422
269.899717466953
398.520689488496
-51.7298453310741
647.940527824025
469.543781730612
-112.527226581364
526.582279542617
635.26457356641
478.816980511312
367.597750454132
610.347667152746
513.718127831155
466.581937023875
626.10957007777
458.66735351516
574.084417680808
-85.9077126654229
-42.302599173483
383.382658661312
502.730344288275
-146.620865820301
