# Supplementary material for: CaV1 and CaV2 calcium channels mediate the release of distinct pools of synaptic vesicles
Source: eLife. 2023 Feb 23;12:e81407. doi: 10.7554/eLife.81407 (PMC10023163; doi:10.7554/eLife.81407)
Supplement: Figure 7—source data 1. [file elife-81407-fig7-data1.zip › Figure 7 - Source Data 1/unc13-all/32/3/unc13all_to_cav2.csv]

-86.9083787968557
654.173668367248
597.28511189086
608.589534007355
-138.948008433261
-42.1068079359848
15.0438645241084
-18.0298805421116
28.3939074361933
-76.4121882553172
226.206096520649
439.662091973245
-108.727020939545
400.187792353434
-86.492992247353
-36.6368442498115
-143.442889987762
13.9093574877716
-42.0117298387067
1.38959527022962
58.4164938725426
-36.2296218566407
61.2917817448761
-53.9743059398515
598.024899990149
579.21274512721
-23.3095227428112
619.966566364532
703.081343142803
212.424132948616
-145.202644610476
38.625325500574
209.872750548479
462.654198939315
563.778248518964
-54.5346592174083
154.769833690327
-88.9006056675807
569.378820135955
38.5259890148154
-83.6322249948698
14.0752050747342
50.9478403313096
330.25392997446
119.174195585723
-9.10115739792855
311.038682752054
-70.6753137149171
16.2013501871552
81.3522271847178
-100.246704610221
-70.4694244598468
-93.8856222869254
569.478303546977
670.931663414014
545.978880832041
488.380268147217
7.44229571093274
-21.1205775186445
46.0539005399714
-29.0233562132653
100.762836965352
-61.6545841331917
-82.7014466953278
6.00225428829981
470.271104012383
538.736188803774
677.531140916897
-19.8504032154924
107.810137050337
-130.421044096949
-51.029024018253
-1.35688879337795
577.37848084512
25.2499561137938
152.337716884123
449.739629527156
670.98262500887
273.246203610388
-58.0676491767899
14.1091034233668
-20.4639741075935
14.6911236099968
-145.889913195044
105.45311046313
-58.2000464347657
-45.6808352893768
-42.0568530864275
-83.7769455206926
-112.197284352229
-109.623933743813
-54.925957547217
-34.8110122626586
26.5336773496856
-41.913539677249
344.084661564892
143.246181183809
-105.582103276296
11.8868917316158
89.3704941626147
-52.8229452306205
129.188106675692
-20.0205531661031
-44.9097061603516
-16.3973498718806
588.414419597408
14.9534857959316
139.419340981081
-144.135273107717
-67.1344903858735
483.400557168514
-21.851793641581
7.56557349112154
-31.431906486876
435.549389270767
-150.204731719892
567.156222662974
23.4940374694288
596.630396981518
566.479726875064
422.731169166656
-58.8360227402209
481.900589047178
-102.183248478201
-109.591178046347
352.976884861551
30.6305110857738
550.645867057643
-118.17627597866
-20.7272327424671
-24.2383426487304
23.1553137513129
-24.3261236535582
-55.0109608452531
-24.3854220419325
-10.8685800993826
523.085239512298
374.823388656632
554.318959085054
416.72388225348
406.515835943304
615.65745017854
321.698799013424
174.119168425723
726.235355094263
-88.3610521328046
-105.852908776566
-112.474600587544
517.163812044058
-113.881790708876
247.875855045631
6.59504737399948
-88.079661165586
-35.5290047908547
54.8895076536301
51.8182032008208
562.952307124209
-50.2471218877436
4.59492826109818
138.400179078302
-41.7285862756526
255.101395672516
-214.08098492056
80.2225664427442
86.0936532801952
-62.9687684179517
-51.5407562026739
391.738424131176
100.84510673658
96.6638758715872
-94.0054462992757
250.934079258244
127.22730919469
145.054193157217
74.2133101165509
-18.2959940195415
-70.1208098038951
340.350095938311
500.850204177221
13.366140816659
4.83643550486522
-75.9784857168906
530.712895445648
-4.2191293812848
457.17125051437
324.344087372205
812.622464388694
-4.76411711630681
485.71652422051
-87.0898674112213
-144.332355306011
-95.8666757848205
-36.4997623152631
-271.156037923467
484.569539439972
-2.280458155632
453.865750602761
5.47363169966775
-24.2438870429269
230.088241291156
-220.698980434605
-51.7040867727737
-26.8328053185251
77.0200368705919
472.378304927965
470.410717451496
536.263379877932
390.514853757428
696.087826437046
573.394170458214
-53.096697504152
23.7249407781801
-12.5277159037578
-45.912502916739
-7.94987015132756
-90.2077611009117
-47.1941114874808
-109.245076426885
114.536889929544
540.102176035349
-7.0438892931179
-190.117176025606
614.376929264405
164.696169266013
454.419927605073
88.8535188832029
527.014851705379
49.1142888415761
476.312182855789
549.789142949159
392.466825713587
581.313196554189
386.725148956401
765.603256421115
40.1993109792365
220.319937786369
558.483519933736
-41.7159908888261
-82.1374301790256
78.745128723649
417.554005003367
451.998410958344
475.321771810486
613.207899139823
-83.0749689865606
-43.744651490706
198.208749874113
217.037618728535
370.614439493791
702.951448004342
-28.5511697217698
11.8759425222288
601.779188824714
-92.4582092068867
516.981676753705
-36.5507055444614
-105.743100690937
146.527537778751
-149.137882006646
552.435860565785
546.359292293286
2.2905754601361
-101.576809285207
53.3678065068525
642.498755112398
608.158498981775
606.980066650685
-97.1740921129076
48.6619432006883
-108.959981816473
-106.962199532156
-3.67510441639388
449.855566239728
505.721010967911
-120.648570563664
586.807182241273
-126.369473187582
716.848554585284
-166.141826444658
-26.2796976071641
137.731006197173
-81.5362782610155
-89.1725281070958
74.1331200546974
534.594187742385
595.515984344278
113.314859007593
-74.4588054069718
80.7282767258603
-46.8308549983358
656.661192588914
-4.39132230996074
22.306794203605
519.440402367183
579.458536471384
622.984888283216
639.946990706574
135.324362688516
-30.8160575362872
117.797552995287
-73.6291199645711
-27.3730349143425
-82.5446966497748
-3.79449122367259
-32.052756003357
-67.3096115173248
-23.8358012590015
-102.63441096106
444.308612711045
-163.531862121637
593.16502761391
611.442030685101
614.900588018461
116.202624624124
120.597107748181
-59.68274928764
-382.833592327481
427.300747812656
370.335771136395
100.991341104687
66.74567066688
-88.7106736364676
-158.500568584011
14.7197716197898
382.325135925852
410.29810039975
335.322877132587
-98.6708195080409
-66.1581369410123
22.0784885157882
421.299600545821
567.81407167529
412.811513290071
439.904363433214
-45.3429383331077
-73.6641500473906
-63.3231260220327
407.106115890099
223.293599579154
-7.23188864252734
8.74836726320245
139.573622067719
24.7721591117352
-92.9972924784033
432.202701059519
-38.0417416201344
461.64967886973
-23.351724929189
616.879345194624
26.7721239531147
-110.88113810313
469.681051799746
233.789077328334
2.61225440010094
-23.1220450804994
131.393104522826
576.836741182562
581.259648255384
439.39997966267
-49.6708224056256
-194.971904481406
494.661281622002
-16.4132666913902
463.654221764453
29.1448394208473
-151.61548580301
523.198435249391
-246.660817713691
133.633838001282
220.707763982686
532.200194717525
-92.0616972695516
-108.99543084112
-202.471506027292
-7.08545959844741
596.107583354971
-118.520015057609
-82.4916297360342
-6.59589029828203
666.52106512134
-184.440224510774
-230.323918901546
115.602777077487
73.4322275040413
-15.6075812111139
16.7978946667663
579.172762126798
-58.8818697996921
103.027324510937
196.417033155185
87.0265846493312
5.6808876669329
556.742518607434
-57.9463812140693
333.192440368673
-62.2145590781947
-140.660214824509
-13.0327646135356
-55.7056110042959
-30.6827234249304
16.1423640149678
-143.963080281454
-82.9614904183327
-48.1763951077683
649.086658768692
89.6851002759868
114.084114429845
94.8883368669249
41.1295748355278
310.89772443471
-109.469186169459
-32.2696899692382
19.7461049959693
42.900502831073
520.122475607473
391.629788081767
-26.2903528636107
349.391823816743
-129.391579660769
181.812578385518
88.5331810459247
73.9394256102823
339.753852757902
495.347036466701
61.7698211736206
608.833400118505
109.873030460652
579.451195403772
-106.880620616907
499.773066623098
499.285610090496
-41.3849096399408
-15.9742657561728
306.796871166107
-63.650481588933
408.46035653549
-81.285060062859
-149.791858411709
551.764714393683
266.497728725129
177.713900122884
-47.3066495291914
50.962621845918
31.2835652275662
-119.389569530926
120.336784764761
162.022960382321
40.9078533453867
-6.71057049260708
434.200498241185
-148.008177187094
-29.8989474852406
-17.2051552611574
664.501156581677
-144.788944642856
-85.7476193494203
562.94938606287
548.299495726882
-388.679569507418
447.813020777005
-70.0663098567638
86.5546921107798
-135.2542709346
-12.0084919509136
81.1176899198545
37.8138495262829
720.146775770101
-94.3970201139564
68.6850290753828
30.1232246195486
-57.8984544452196
426.753959833497
17.4980927907254
80.0956952133074
254.391107954378
449.112247236839
-183.007432429877
-10.8460790821937
466.578865561067
627.639771628868
-214.070689631009
-41.6990307975284
386.448170649193
-38.4454183147664
332.305708782051
17.589955976131
-121.277742181135
-23.6750462710461
54.8098760101948
475.237003695287
-82.1801394623908
-10.8908863381839
-113.596493973813
-219.542071658045
47.3389849173382
-26.8439860376184
231.266912580626
516.783518123024
-130.145487803738
92.4872745861921
447.138160044722
636.018682884864
-7.74645373313069
498.370256206001
135.358242773902
-28.0864199017251
682.139919879039
385.82535182211
-120.851755472158
-51.4965443012461
-116.991266693743
-77.0677519652982
282.095930665311
456.867295984313
-39.674507370788
93.1656368370186
-92.4481271637942
-87.0871962252422
669.761865502516
-69.152297177372
510.287242469303
470.994310352929
8.65968960461032
-112.445812998752
622.482698191545
356.128063384485
-150.623189929131
-14.4158149889208
-77.0934495286983
397.416264748679
-80.1788960639769
-51.1333169923237
363.779774479341
602.179342064421
-204.066089226497
-185.345841626544
472.298967339879
99.900458268723
416.041757691763
277.934287102427
534.872319720154
53.4693107547337
-7.24168418135741
7.18156490749425
374.923144084218
-140.892499640397
-203.565805899776
199.989624006883
400.262063259257
-91.9071297810606
239.733600963495
14.1373214719351
-66.0684599857977
-93.3268562118737
54.8885009083351
489.692303035512
663.848730750213
280.720052495899
130.646453067859
241.512946663865
-86.0785646924378
335.061132237586
422.306174510451
28.3216867522842
83.0317695019603
515.099338777503
-56.5196148100204
19.3895943222924
111.236688312316
183.947743801173
-19.1369814967893
311.327444171939
60.364244273951
-156.319618552125
-113.918632260053
-48.7748758397993
-40.2670395617333
-13.9833139741768
600.410309916848
34.9079993281157
-192.02958025005
-180.799642183423
376.393685287037
499.622052076995
598.990109447232
-52.3815195164807
-14.884213252777
-116.367253689235
310.354893647242
392.644272654235
545.175517590238
-197.517904002725
-3.06966462243872
146.194193163908
-71.0702421228798
522.98405492928
-115.290975852735
-34.0605064636839
-24.9849647186456
-299.680181100161
434.230656215304
49.6854812369875
519.096887451675
196.266808537204
534.459637414815
634.339945085852
547.679362778306
647.014113174097
588.531697412669
18.4688908219941
654.00081417247
-84.5371146257548
682.521973844587
117.932118220209
-230.059414665408
368.566790515077
601.417460767965
619.034612355641
-143.148025550441
-45.4681561412599
10.7263637938886
247.304637040716
667.525305930514
-50.8014531615809
-53.3536328361024
-121.772528864371
282.482860412692
412.407627022114
-39.7188993580785
-141.563564901189
169.703973509224
16.9840384702402
526.733394621793
-202.357505669552
40.8318887162459
572.402286077491
-28.1201382669096
-136.687231979549
-30.525249567625
92.6605255815939
-182.206802817291
-59.0293167108794
17.1808267155957
-124.884235054597
25.8227650967601
-120.323441528993
510.559017983554
504.766155570484
48.114798722936
-63.5969737969863
607.783246133493
