# Supplementary material for: CaV1 and CaV2 calcium channels mediate the release of distinct pools of synaptic vesicles
Source: eLife. 2023 Feb 23;12:e81407. doi: 10.7554/eLife.81407 (PMC10023163; doi:10.7554/eLife.81407)
Supplement: Figure 7—source data 1. [file elife-81407-fig7-data1.zip › Figure 7 - Source Data 1/unc13-all/32/4.csv]

image-ID	cycle	z-step	frame	accum	photon-count	photon-count11	photon-count12	photon-count21	photon-count22	psfx	psfy	psfz	psf-photon-count	x	y	z	stdev	amp	background11	background12	background21	background22	maxResidualSlope	chisq	log-likelihood	accuracy	llr	time-point	precisionx	precisiony	precisionz	vis-probe
200	0	0	200	1	315.028	191.654	123.374	0	0	132.889	-7.00671	389.215	306.145	3355.21	16351.2	-389.215	0	11.4137	4.05965	6.93218	0	0	0.0776348	237.573	-526.591	17.8574	277.547	0	30.8115	30.8773	118.892	0
206	0	0	206	1	340.521	182.119	158.403	0	0	-46.9484	166.226	293.546	233.997	3435.39	16178	-293.546	0	8.45267	4.71382	7.45271	0	0	0.250464	217.748	-523.694	16.5908	245.89	0	39.7467	38.2891	130.225	0
207	0	0	207	1	236.74	134.911	101.829	0	0	14.8956	34.0855	67.2872	192.197	3473.2	16409.8	-67.2872	0	6.06492	4.81844	6.98868	0	0	0.233046	166.224	-497.958	25.1321	211.985	0	45.9799	44.9878	152.613	0
209	0	0	209	1	404.016	217.989	186.027	0	0	-13.7998	-80.9543	465.457	319.574	3501.9	16325.5	-465.457	0	13.2393	4.69456	5.99382	0	0	0.317341	229.249	-527.834	13.5362	279.246	0	30.1761	31.6797	125.285	0
210	0	0	210	1	262.168	153.798	108.37	0	0	74.1481	13.205	92.4194	162.034	3513.61	16231.4	-92.4194	0	5.11645	5.23514	7.3353	0	0	0.0223469	176.207	-497.44	22.5535	206.137	0	54.6133	54.8515	177.509	0
211	0	0	211	1	327.693	131.24	196.452	0	0	42.9288	19.5247	116.918	263.5	3445.17	16225.1	-116.918	0	8.40199	4.83295	6.64379	0	0	0.223479	187.987	-510.32	17.2256	241.458	0	34.677	34.3076	111.557	0
212	0	0	212	1	446.046	249.003	197.042	0	0	-7.39642	21.0447	160.753	322.053	3495.5	16223.5	-160.753	0	10.5403	4.55929	5.79052	0	0	0.250984	258.129	-546.92	12.1082	346.965	0	28.3081	27.973	91.0401	0
213	0	0	213	1	283.747	153.888	129.859	0	0	9.70324	-12.0105	274.775	195.311	3378.74	16256.6	-274.775	0	6.81432	5.65438	6.50484	0	0	0.108365	172.519	-506.265	20.5013	203.636	0	47.506	46.7333	147.907	0
214	0	0	214	1	295.475	161.563	133.912	0	0	7.93181	103.52	85.8866	245.31	3480.17	16240.7	-85.8866	0	7.76369	5.43057	7.03625	0	0	0.0688453	157.834	-497.194	19.6227	218.256	0	37.6531	37.4249	123.863	0
216	0	0	216	1	309.233	168.959	140.274	0	0	0.275522	8.04009	341.953	230.844	3388.16	16336.2	-341.953	0	8.43209	4.90451	6.9831	0	0	0.103574	223.371	-518.41	18.477	199.929	0	40.5026	40.0292	142.153	0
218	0	0	218	1	369.996	168.741	201.254	0	0	43.5638	-17.3321	-85.1914	288.191	3544.2	16261.9	85.1914	0	9.12702	5.6313	6.98091	0	0	0.333371	215.561	-539.585	15.2166	281.809	0	32.1265	32.683	116.501	0
223	0	0	223	1	327.551	168.25	159.3	0	0	33.4112	8.64107	403.28	284.628	3454.69	16335.6	-403.28	0	10.8041	5.22326	7.41252	0	0	0.0862952	180.626	-516.335	17.453	254.471	0	34.5982	35.1439	134.399	0
224	0	0	224	1	505.182	257.25	247.932	0	0	17.8967	61.1798	167.248	508.106	3470.2	16183.4	-167.248	0	16.5102	5.17957	7.1471	0	0	0.310451	240.789	-557.318	10.7346	403.606	0	20.4855	19.9423	66.1286	0
226	0	0	226	1	364.569	209.642	154.928	0	0	-9.30277	103.49	249.962	354.207	3497.4	16340.4	-249.962	0	12.1321	4.91957	6.51217	0	0	0.302202	154.414	-495.444	15.2785	293.519	0	27.0962	27.0139	87.5061	0
227	0	0	227	1	314.038	170.469	143.568	0	0	11.9648	-40.6964	90.193	223.58	3476.14	16285.3	-90.193	0	7.20668	5.43229	6.77615	0	0	0.141017	233.384	-535.922	18.2475	300.97	0	39.8981	39.9182	131.427	0
228	0	0	228	1	349.763	165.863	183.901	0	0	-20.3094	58.5804	111.098	303.113	3408.75	16285.7	-111.098	0	9.74779	5.17157	7.31226	0	0	0.361794	180.235	-504.528	16.1737	233.758	0	31.4398	30.7015	101.127	0
229	0	0	229	1	386.046	238.644	147.402	0	0	37.5347	61.3187	295.545	338.066	3450.57	16282.9	-295.545	0	11.8021	5.11536	6.74774	0	0	0.256732	179.998	-512.419	14.3949	253.633	0	29.1017	28.9016	95.7382	0
230	0	0	230	1	347.88	172.217	175.663	0	0	33.0683	16.6826	230.88	228.767	3355.37	16327.6	-230.88	0	7.68665	5.11465	7.17251	0	0	0.159599	161.262	-496.878	16.2404	227.644	0	40.5701	39.7207	127.797	0
231	0	0	231	1	457.761	235.976	221.785	0	0	63.9807	64.4637	233.092	465.164	3424.12	16279.8	-233.092	0	15.5175	4.65461	7.07804	0	0	0.171679	213.184	-524.96	11.8924	372.121	0	21.8594	21.5336	70.2201	0
232	0	0	232	1	371.304	217.457	153.848	0	0	69.7457	65.4944	206.772	363.904	3418.35	16278.7	-206.772	0	11.9494	4.79139	6.93431	0	0	0.248807	189.84	-513.472	15.0012	263.628	0	26.7934	26.3961	85.1599	0
235	0	0	235	1	387.069	185.763	201.307	0	0	33.2191	97.0884	147.273	405.589	3454.88	16247.2	-147.273	0	13.0277	5.12666	7.22703	0	0	0.193458	220.733	-539.857	14.4122	339.019	0	24.5529	24.3044	79.2819	0
236	0	0	236	1	359.382	199.009	160.373	0	0	36.7216	-39.9593	129.799	354.262	3451.38	16284.5	-129.799	0	11.4933	4.83538	5.97158	0	0	0.0964849	220.923	-515.387	15.4316	242.358	0	26.0714	26.0325	85.2077	0
244	0	0	244	1	392.026	187.9	204.127	0	0	17.5548	58.6528	-99.6824	247.734	3570.21	16185.9	99.6824	0	7.79831	4.9998	7.31869	0	0	0.271629	184.019	-511.894	14.1982	217.086	0	37.5272	37.15	134.672	0
245	0	0	245	1	358.478	170.644	187.834	0	0	101.802	7.59339	6.58863	272.565	3386.3	16237	-6.58863	0	8.47425	6.22912	6.25928	0	0	0.128057	171.793	-495.058	15.7613	217.315	0	34.0095	33.6836	119.009	0
246	0	0	246	1	381.933	191.634	190.299	0	0	58.6888	-12.7503	81.6378	328.684	3429.41	16157.7	-81.6377	0	10.4161	5.51024	6.75698	0	0	0.101671	163.499	-501.759	14.6338	236.847	0	29.1447	28.4791	95.9956	0
247	0	0	247	1	624.442	268.164	356.278	0	0	58.6892	-4.00895	77.7001	697.029	3529.07	16148.9	-77.7001	0	22.0277	4.79946	6.18619	0	0	0.165346	176.738	-514.307	8.45997	488.835	0	15.154	14.8537	52.518	0
248	0	0	248	1	484.035	247.786	236.249	0	0	49.1097	-7.74878	148.624	522.79	3438.99	16152.7	-148.624	0	16.9102	5.77786	5.95391	0	0	0.260851	162.149	-509.336	11.21	327.321	0	19.6835	19.2171	64.0164	0
249	0	0	249	1	347.794	169.012	178.782	0	0	14.4649	55.4981	113.562	367.483	3473.64	16288.7	-113.562	0	11.7221	4.82295	7.00556	0	0	0.284618	174.127	-506.109	16.1597	250.209	0	26.135	25.9188	85.4999	0
250	0	0	250	1	338.422	150.224	188.198	0	0	-12.28	-9.96564	-96.1036	294.941	3500.38	16254.5	96.1036	0	9.45188	5.15476	6.06255	0	0	0.153948	187.299	-507.402	16.583	245.415	0	30.4491	30.6523	111.184	0
251	0	0	251	1	336.802	178.118	158.684	0	0	71.6042	18.1679	69.0486	225.397	3516.16	16126.8	-69.0486	0	7.07172	4.94412	7.01647	0	0	0.142487	211.635	-513.598	16.7843	242.993	0	40.133	39.1634	133.758	0
252	0	0	252	1	391.394	224.992	166.402	0	0	50.7621	41.3304	276.873	405.704	3437.34	16103.6	-276.873	0	13.9644	4.69795	6.53112	0	0	0.192545	186.125	-505.17	14.0831	277.337	0	24.782	23.8503	79.7877	0
253	0	0	253	1	402.926	232.249	170.677	0	0	87.4643	80.1649	308.451	296.13	3400.64	16264.1	-308.451	0	10.3636	4.77764	6.60766	0	0	0.228963	182.891	-508.137	13.6583	266.029	0	32.5428	32.12	107.965	0
254	0	0	254	1	406.938	205.831	201.107	0	0	53.2685	30.2609	141.421	351.075	3434.83	16214.3	-141.421	0	11.2533	4.98335	6.67299	0	0	0.0987995	177.094	-507.453	13.5471	267.191	0	27.386	26.9363	87.7747	0
255	0	0	255	1	472.051	257.247	214.804	0	0	60.0139	42.7505	274.261	486.909	3428.09	16201.8	-274.261	0	16.7064	4.96345	6.59936	0	0	0.392247	163.99	-505.065	11.4953	275.534	0	21.414	20.9134	68.8146	0
256	0	0	256	1	373.034	174.339	198.695	0	0	71.9252	7.52554	71.0375	373.784	3416.17	16137.4	-71.0375	0	11.7529	4.93717	6.13941	0	0	0.131952	184.087	-512.886	14.845	288.097	0	25.5487	24.7992	84.8514	0
257	0	0	257	1	474.128	239.137	234.991	0	0	73.1505	51.233	139.462	524.544	3414.95	16193.3	-139.462	0	16.7319	4.14965	6.51194	0	0	0.30147	175.086	-507.083	11.3415	364.499	0	19.2878	18.7934	62.5055	0
258	0	0	258	1	569.948	261.678	308.27	0	0	4.96403	78.1933	49.1784	662.511	3483.14	16266	-49.1784	0	20.7984	5.2115	5.6539	0	0	0.514488	267.9	-544.643	9.328	491.767	0	15.7265	15.5472	55.1631	0
259	0	0	259	1	441.592	173.06	268.532	0	0	30.9773	56.9711	-62.9138	451.822	3457.12	16287.3	62.9138	0	14.092	5.50663	6.41054	0	0	0.395108	157.413	-500.889	12.4154	259.754	0	21.8529	21.8544	78.2296	0
260	0	0	260	1	289.883	153.201	136.682	0	0	64.1279	25.9442	279.414	257.729	3423.97	16218.6	-279.414	0	8.88186	4.81897	7.08729	0	0	0.190149	129.775	-480.546	19.8904	213.489	0	36.7909	36.1038	118.327	0
262	0	0	262	1	380.887	171.293	209.594	0	0	63.2559	2.01154	177.211	379.949	3424.84	16142.9	-177.211	0	12.3865	4.38291	6.07671	0	0	0.100971	228.198	-521.889	14.4047	300.694	0	25.136	24.3936	79.6775	0
263	0	0	263	1	327.806	157.757	170.049	0	0	-6.90923	-44.0153	276.877	233.364	3395.35	16288.6	-276.877	0	8.24819	5.76228	7.25139	0	0	0.204627	157.733	-502.999	17.5325	213.772	0	40.7876	40.1322	129.266	0
264	0	0	264	1	432.644	189.705	242.94	0	0	71.6277	28.2087	110.505	423.992	3416.47	16216.4	-110.505	0	13.431	5.48494	7.203	0	0	0.269323	132.65	-493.049	12.7771	241.672	0	23.8574	23.4241	77.5965	0
265	0	0	265	1	361.405	170.743	190.662	0	0	80.6123	6.65475	-2.2715	304.858	3407.49	16237.9	2.2715	0	9.48478	4.81801	5.92448	0	0	0.108911	208.893	-514.824	15.3254	291.225	0	29.7607	29.5622	102.535	0
266	0	0	266	1	328.194	164.167	164.027	0	0	35.4661	63.9856	91.2909	172.64	3452.63	16080.9	-91.2909	0	5.44575	5.51863	6.59231	0	0	0.228359	193.785	-520.152	17.3392	281.543	0	51.9577	49.7287	167.927	0
267	0	0	267	1	372.537	233.967	138.571	0	0	94.5535	67.4706	317.35	424.243	3493.21	16177.1	-317.35	0	14.9312	4.88301	5.92333	0	0	0.235385	199.369	-513.337	14.8282	298.288	0	23.874	23.5089	79.7715	0
268	0	0	268	1	269.195	128.177	141.018	0	0	60.0619	61.7559	250.439	187.517	3428.04	16182.8	-250.439	0	6.32745	5.61982	5.75569	0	0	0.195108	180.409	-503.941	21.5708	232.998	0	48.9629	47.6974	149.319	0
269	0	0	269	1	411.063	187.708	223.356	0	0	86.3399	45.7833	280.957	412.939	3401.76	16198.8	-280.957	0	14.1917	5.12018	6.529	0	0	0.245039	165.278	-500.243	13.4003	272.339	0	24.7836	24.152	79.065	0
271	0	0	271	1	366.504	198.756	167.748	0	0	71.6685	12.2834	306.358	376.798	3416.43	16232.3	-306.358	0	13.2351	4.67069	6.05769	0	0	0.0879301	187.959	-511.646	15.0811	275.371	0	26.1562	25.8197	85.967	0
272	0	0	272	1	354.094	174.971	179.124	0	0	40.053	48.2714	337.206	363.942	3448.05	16196.3	-337.206	0	13.0815	5.51524	6.57419	0	0	0.413913	170.863	-510.117	15.907	1	0	28.2042	27.7122	95.364	0
274	0	0	274	1	434.658	238.418	196.24	0	0	67.5965	45.6039	251.064	458.626	3420.5	16199	-251.064	0	15.48	4.60495	7.09253	0	0	0.357423	257.243	-541.385	12.5837	347.014	0	22.3288	21.7405	71.4047	0
275	0	0	275	1	266.317	160.399	105.918	0	0	565.641	543.367	157.372	175.505	3420.76	16199.5	-157.372	0	15.0107	4.54063	7.1048	0	0	0.234535	252.986	-529.33	21.8357	334.569	0	67.3843	64.286	111.874	0
275	0	0	275	1	398.041	206.759	191.282	0	0	41.9686	52.8754	162.431	447.664	3446.13	16191.7	-162.431	0	14.4584	4.96123	6.51047	0	0	0.23572	182.372	-512.628	13.8613	309.131	0	22.3624	21.843	71.8828	0
276	0	0	276	1	301.361	164.73	136.631	0	0	87.6618	75.0912	225.212	214.54	3400.44	16169.5	-225.212	0	7.1062	5.29311	6.46027	0	0	0.268634	173.867	-497.374	19.0269	223.036	0	43.5135	42.1915	133.291	0
278	0	0	278	1	271.392	122.707	148.685	0	0	-40.6756	116.805	330.027	176.09	3528.78	16127.8	-330.027	0	6.46205	5.06237	6.36266	0	0	0.245373	175.483	-497.915	21.3628	205.857	0	50.9648	49.694	173.873	0
279	0	0	279	1	300.227	149.704	150.522	0	0	23.7849	71.2679	336.368	287.191	3464.32	16173.3	-336.368	0	10.3471	5.28713	6.78019	0	0	0.313155	176.792	-503.745	19.1745	217.734	0	34.378	33.5994	117.051	0
280	0	0	280	1	426.049	240.04	186.008	0	0	96.4881	4.15156	176.039	393.944	3491.27	16240.4	-176.039	0	12.7982	4.66373	6.31435	0	0	0.112932	199.484	-514.82	12.7972	258.86	0	24.3525	24.3048	78.343	0
281	0	0	281	1	352.668	180.472	172.196	0	0	25.2273	49.6773	298.605	283.813	3462.87	16294.6	-298.605	0	9.95784	5.3064	7.2382	0	0	0.221548	167.459	-502.974	16.0394	215.194	0	34.2239	34.0621	113.388	0
282	0	0	282	1	510.17	299.398	210.772	0	0	52.6137	23.8117	291.598	564.339	3435.49	16220.8	-291.598	0	19.6451	4.46163	5.63219	0	0	0.332941	247.684	-540.502	10.446	437.034	0	18.4728	18.1776	60.4102	0
283	0	0	283	1	405.097	185.651	219.445	0	0	94.8225	-41.8758	118.197	402.749	3393.28	16186.8	-118.197	0	12.948	5.04283	5.77055	0	0	0.102055	147.32	-484.504	13.5195	273.46	0	23.749	23.3267	77.0752	0
284	0	0	284	1	433.723	201.609	232.114	0	0	19.4973	50.7524	208.615	356.069	3368.94	16193.8	-208.615	0	11.8063	4.5975	5.44945	0	0	0.252063	217.208	-515.639	12.4542	234.79	0	26.526	25.7466	82.8187	0
285	0	0	285	1	438.024	231.701	206.323	0	0	32.8055	39.5109	178.419	479.506	3455.29	16205.1	-178.419	0	15.6343	4.76447	6.69696	0	0	0.316004	180.231	-508.041	12.4627	293.359	0	21.0954	20.6425	67.8278	0
286	0	0	286	1	466.427	195.891	270.536	0	0	52.8472	20.1843	115.548	468.649	3435.25	16224.4	-115.548	0	14.9148	5.01461	6.21181	0	0	0.241523	193.231	-523.976	11.6195	316.08	0	21.1675	20.8724	69.6187	0
287	0	0	287	1	458.165	239.433	218.732	0	0	27.6348	43.7861	231.91	534.853	3460.47	16200.8	-231.91	0	17.9522	4.57349	5.98822	0	0	0.403266	164.614	-503.75	11.7789	372.165	0	19.1527	18.697	61.3385	0
288	0	0	288	1	353.052	140.636	212.416	0	0	60.196	-12.3576	-2.05754	334.687	3427.9	16256.9	2.05754	0	10.4723	4.89458	5.84363	0	0	0.049884	143.188	-483.65	15.7317	238.244	0	27.2059	27.1676	94.782	0
292	0	0	292	1	484.786	227.861	256.925	0	0	102.953	-35.6615	52.8443	457.692	3484.81	16280.2	-52.8443	0	14.4519	4.20815	6.61608	0	0	0.0582437	186.48	-512.484	11.0852	324.023	0	21.0071	21.051	71.3499	0
293	0	0	293	1	278.461	127.798	150.664	0	0	21.44	79.0564	-61.7606	233.073	3466.66	16165.5	61.7606	0	7.26882	5.12919	6.50319	0	0	0.250879	161.38	-492.806	20.7944	213.273	0	38.6888	38.2439	135.619	0
295	0	0	295	1	369.843	178.339	191.504	0	0	89.6514	51.1528	102.198	368.372	3398.45	16293.1	-102.198	0	11.5988	5.21226	7.11322	0	0	0.294364	170.263	-507.616	15.1678	261.754	0	26.627	26.1678	86.859	0
297	0	0	297	1	475.391	252.262	223.129	0	0	41.3032	46.0406	106.319	511.224	3446.8	16298.2	-106.319	0	16.2024	5.02852	6.34673	0	0	0.433217	162.706	-503.322	11.3931	325.462	0	19.6843	19.489	65.6624	0
298	0	0	298	1	357.441	195.407	162.035	0	0	80.62	49.1744	259.338	343.273	3407.48	16295.1	-259.338	0	11.6313	5.55146	6.27076	0	0	0.289002	181.964	-509.424	15.6992	266.785	0	28.785	28.368	90.6493	0
300	0	0	300	1	465.823	250.446	215.377	0	0	55.9016	34.7812	241.28	436.125	3432.2	16309.5	-241.28	0	14.6635	3.62459	6.16681	0	0	0.16245	179.821	-504.947	11.4698	306.523	0	21.878	21.6288	71.2715	0
301	0	0	301	1	395.629	182.203	213.425	0	0	92.9143	31.6684	99.5636	458.817	3395.19	16312.6	-99.5636	0	14.4617	5.4803	5.99466	0	0	0.276006	173.148	-506.587	13.9682	282.565	0	21.623	21.2713	72.0971	0
302	0	0	302	1	297.146	154.787	142.358	0	0	57.2712	69.1591	121.291	248.974	3430.83	16275.1	-121.291	0	7.89816	5.4744	6.37954	0	0	0.0801147	147.046	-483.618	19.3656	213.72	0	36.8279	36.5869	119.107	0
304	0	0	304	1	346.485	142.152	204.333	0	0	11.0435	-22.3281	5.72984	367.357	3477.06	16266.9	-5.72984	0	11.6168	4.69675	6.39083	0	0	0.278031	163.462	-499.38	16.1109	240.124	0	25.3053	25.276	87.2624	0
306	0	0	306	1	304.375	144.746	159.629	0	0	50.099	19.1052	82.3293	231.481	3438	16225.5	-82.3293	0	7.30214	4.85994	6.20282	0	0	0.202698	172.114	-492.911	18.6489	244.322	0	38.2908	37.9541	125.687	0
307	0	0	307	1	575.721	267.139	308.582	0	0	67.2198	38.1301	301.258	721.974	3420.88	16306.1	-301.258	0	25.2184	4.91351	5.69989	0	0	0.469687	167.634	-516.696	9.21011	437.734	0	15.4261	15.2951	51.242	0
308	0	0	308	1	240.664	130.456	110.208	0	0	3.82236	12.9878	287.24	141.625	3384.62	16231.6	-287.24	0	4.97162	5.08043	6.96892	0	0	0.246743	193.141	-507.427	24.7596	181.449	0	63.2493	62.0266	201.637	0
309	0	0	309	1	405.691	190.275	215.416	0	0	57.3789	9.46269	209.167	386.897	3430.72	16334.8	-209.167	0	12.804	5.00487	6.51703	0	0	0.230008	179.834	-505.835	13.579	245.77	0	25.1725	24.942	80.6524	0
310	0	0	310	1	327.113	180.13	146.983	0	0	67.4167	10.6851	404.781	299.614	3420.68	16333.6	-404.781	0	11.3207	4.92858	6.08705	0	0	0.2178	187.725	-509.42	17.1854	258.962	0	32.4799	32.809	122.726	0
311	0	0	311	1	311.707	173.359	138.348	0	0	22.2758	93.3183	-23.1498	227.315	3465.82	16250.9	23.1498	0	7.06125	5.59127	6.66349	0	0	0.303271	189.117	-511.991	18.4195	233.5	0	39.6665	39.8911	138.805	0
312	0	0	312	1	330.907	185.603	145.303	0	0	30.9023	-2.36114	198.775	221.348	3457.2	16346.6	-198.775	0	7.33053	5.85168	7.27379	0	0	0.154383	154	-494.424	17.3678	201.687	0	42.2339	42.0213	133.81	0
313	0	0	313	1	544.121	299.06	245.061	0	0	49.9161	31.162	223.938	620.347	3438.18	16313.1	-223.938	0	20.6654	4.92504	6.00732	0	0	0.435914	180.661	-519.199	9.80746	391.293	0	17.031	16.8507	55.0852	0
315	0	0	315	1	243.051	124.287	118.764	0	0	191.205	-31.8449	186.921	149.121	3396.55	16276.4	-186.921	0	4.9288	4.59187	6.34058	0	0	0.0996441	226.058	-512.006	24.0777	242.923	0	57.0489	56.2735	176.723	0
317	0	0	317	1	336.54	186.974	149.566	0	0	100.328	22.7367	309.596	341.841	3487.43	16321.5	-309.596	0	11.993	5.19493	6.06013	0	0	0.134796	159.047	-492.309	16.695	245.686	0	28.571	28.8162	94.9495	0
318	0	0	318	1	378.879	209.181	169.698	0	0	50.8063	-6.94549	541.292	315.753	3437.29	16351.2	-541.292	0	13.6436	5.03072	6.84281	0	0	0.120733	186.113	-513.688	14.697	279.927	0	33.3805	34.8069	169.91	0
321	0	0	321	1	398.012	200.875	197.138	0	0	48.9765	22.593	218.175	378.392	3439.12	16421.3	-218.175	0	12.5773	4.65274	6.59985	0	0	0.093136	215.131	-525.048	13.8246	318.565	0	25.4578	24.9564	82.6627	0
322	0	0	322	1	478.403	228.462	249.941	0	0	54.4391	60.4932	218.344	544.047	3433.66	16283.7	-218.344	0	18.0162	4.13027	5.14412	0	0	0.43858	218.995	-516.314	11.1228	366.552	0	18.2632	18.0362	58.9135	0
323	0	0	323	1	514.827	288.524	226.303	0	0	56.5343	17.9745	300.348	539.844	3431.57	16326.3	-300.348	0	18.9067	5.28956	7.09113	0	0	0.298531	170.247	-515.184	10.5214	316.933	0	19.88	19.7856	66.4939	0
324	0	0	324	1	293.492	149.972	143.52	0	0	-19.7725	-23.7151	-63.56	246.969	3507.87	16368	63.56	0	7.90823	4.87365	6.52042	0	0	0.0608503	208.692	-513.174	19.5087	236.126	0	35.6657	35.6564	125.067	0
325	0	0	325	1	240.127	149.334	90.7931	0	0	14.3207	115.357	354.136	141.758	3473.78	16328.5	-354.136	0	5.2003	5.61052	7.544	0	0	0.207039	155.838	-495.154	25.2319	163.697	0	65.1467	65.5724	234.649	0
327	0	0	327	1	509.65	243.819	265.83	0	0	57.1455	6.70765	107.84	546.123	3430.95	16337.5	-107.84	0	17.3678	5.49173	7.18548	0	0	0.270827	161.455	-511.044	10.6639	1	0	19.121	18.908	63.6522	0
328	0	0	328	1	347.339	190.228	157.111	0	0	16.8138	-14.1419	91.6934	354.699	3471.29	16358.4	-91.6934	0	11.3498	5.21171	6.70009	0	0	0.301939	168.926	-502.583	16.2173	291.311	0	26.673	26.4526	89.115	0
329	0	0	329	1	508.726	262.139	246.586	0	0	54.8097	7.39753	228.581	549.419	3433.29	16336.8	-228.581	0	18.3943	4.88486	6.24091	0	0	0.457766	193.199	-519.379	10.561	344.64	0	18.7789	18.6119	60.7116	0
330	0	0	330	1	570.265	316.608	253.657	0	0	81.4692	5.84507	391.057	564.958	3406.63	16438.1	-391.057	0	21.0921	4.89111	6.26927	0	0	0.267768	185.069	-515.26	9.33663	323.286	0	19.1303	19.1676	71.7255	0
331	0	0	331	1	267.585	146.914	120.671	0	0	-25.448	42.1387	318.392	241.626	3413.89	16501.4	-318.392	0	8.72402	5.30386	6.6642	0	0	0.230417	148.005	-480.797	21.8729	173.048	0	39.1192	38.0207	132.553	0
332	0	0	332	1	393.936	231.121	162.815	0	0	79.8053	-40.9564	465.191	348.632	3408.29	16584.5	-465.191	0	13.9991	5.02141	7.1292	0	0	0.109165	170	-506.652	14.1033	199.74	0	29.2211	29.7553	126.513	0
333	0	0	333	1	549.523	377.305	172.217	0	0	89.2977	-34.0247	494.127	643.342	3398.8	16378.3	-494.127	0	26.5003	3.92251	5.54682	0	0	0.167772	229.592	-536.034	9.59507	396.335	0	17.2315	17.7212	75.6685	0
339	0	0	339	1	290.966	173.988	116.978	0	0	94.0792	-119.324	454.708	216.111	3394.02	16463.6	-454.708	0	8.81893	4.85573	6.49299	0	0	0.06618	194.755	-505.983	19.6912	196.469	0	42.5369	44.2487	179.674	0
340	0	0	340	1	498.249	260.156	238.092	0	0	48.6026	-54.0369	296.954	363.065	3439.5	16597.6	-296.954	0	12.8823	5.50319	7.23397	0	0	0.214641	192.489	-523.655	10.9366	243.819	0	27.5328	27.303	92.2671	0
342	0	0	342	1	359.48	176	183.48	0	0	34.3504	-11.8106	148.157	380.84	3453.75	16455.7	-148.157	0	12.3554	5.45058	7.27857	0	0	0.0797551	183.58	-513.377	15.7294	215.519	0	25.8763	25.3578	84.579	0
343	0	0	343	1	427.589	221.077	206.512	0	0	63.9855	30.2744	268.172	393.75	3424.11	16413.6	-268.172	0	13.462	3.55965	5.20198	0	0	0.0760112	233.658	-524.585	12.487	316.015	0	23.397	22.9529	77.3349	0
344	0	0	344	1	415.919	202.804	213.115	0	0	5.98243	25.3097	47.1214	473.671	3482.12	16318.9	-47.1214	0	14.9307	6.04528	6.83241	0	0	0.428628	171.605	-513.548	13.3847	337.249	0	21.3394	21.1745	73.9325	0
345	0	0	345	1	400.23	200.331	199.899	0	0	89.1068	19.8587	154.638	352.909	3398.99	16424	-154.638	0	11.3439	5.80308	6.70688	0	0	0.169843	159.301	-504.722	13.9237	260.034	0	27.873	27.1079	89.7188	0
347	0	0	347	1	360.295	228.843	131.452	0	0	4.46789	4.31371	268.717	348.827	3383.97	16439.6	-268.717	0	12.1048	4.66039	6.10943	0	0	0.333881	214.647	-522.651	15.3758	243.206	0	27.3381	26.5298	88.4066	0
348	0	0	348	1	487.79	237.347	250.443	0	0	40.229	49.3221	96.5973	491.221	3447.87	16593.9	-96.5973	0	15.5226	4.97859	5.89397	0	0	0.39438	236.855	-535.861	11.0361	320.999	0	20.1964	19.6229	67.8883	0
349	0	0	349	1	427.65	183.823	243.827	0	0	10.1487	26.0763	115.276	322.783	3477.95	16517.5	-115.276	0	10.3421	5.28864	7.57784	0	0	0.333638	194.389	-512.351	12.9535	211.252	0	29.9724	29.1754	98.2813	0
350	0	0	350	1	330.638	148.141	182.497	0	0	-7.26835	-28.2989	330.645	313.692	3395.71	16472.2	-330.645	0	11.462	3.86669	6.14102	0	0	0.104023	196.632	-501.795	16.7458	238.107	0	29.1482	28.5683	103.152	0
351	0	0	351	1	373.613	179.412	194.201	0	0	12.1591	122.277	182.642	359.438	3376.28	16421.3	-182.642	0	11.7886	4.33526	6.1997	0	0	0.387227	219.591	-521.844	14.7221	272.736	0	26.1958	25.2862	84.213	0
354	0	0	354	1	569.842	317.531	252.311	0	0	68.503	-49.892	253.886	685.588	3419.6	16394.1	-253.886	0	23.557	4.55631	6.06293	0	0	0.288612	187.597	-519.019	9.30746	408.883	0	15.5539	15.4354	51.1414	0
355	0	0	355	1	394.454	227.334	167.12	0	0	101.274	-16.776	487.112	372.541	3386.83	16460.7	-487.112	0	15.1807	3.49571	6.18991	0	0	0.138501	203.259	-513.168	13.7211	258.306	0	26.0046	26.4554	120.795	0
357	0	0	357	1	313.46	143.482	169.978	0	0	-10.4422	5.55971	231.565	262.735	3398.88	16438.3	-231.565	0	8.9389	4.46972	6.38247	0	0	0.217713	247.374	-524.569	17.9737	232.19	0	34.5004	33.327	110.228	0
358	0	0	358	1	317.005	154.885	162.12	0	0	26.8727	-25.4615	90.8399	265.455	3461.23	16369.7	-90.8399	0	8.49756	5.81021	6.87496	0	0	0.12218	202.641	-519.006	18.1589	252.799	0	34.8202	34.4986	116.057	0
359	0	0	359	1	320.561	115.709	204.851	0	0	27.7103	74.8125	-77.1216	288.483	3460.39	16468.7	77.1216	0	9.0112	5.5375	6.40063	0	0	0.118197	140.478	-485.154	17.7776	228.81	0	32.2572	31.5631	116.17	0
360	0	0	360	1	485.523	282.343	203.18	0	0	75.2242	0.0535607	348.148	480.856	3412.88	16443.8	-348.148	0	17.4105	4.97063	6.6758	0	0	0.319701	167.821	-508.832	11.1537	293.046	0	21.7178	21.5567	77.7903	0
361	0	0	361	1	323.923	187.558	136.365	0	0	-5.43921	6.40969	200.841	331.525	3393.88	16337.8	-200.841	0	11.0686	4.83949	5.88864	0	0	0.209169	153.671	-488.391	17.3202	219.597	0	28.185	27.528	89.2274	0
362	0	0	362	1	413.464	233.304	180.16	0	0	80.9002	88.6806	144.669	347.523	3407.2	16255.6	-144.669	0	11.0847	4.6764	7.11494	0	0	0.486866	220.377	-528.755	13.3108	322.986	0	27.7803	27.3754	88.7114	0
364	0	0	364	1	465.607	260.496	205.111	0	0	65.2699	-143.121	502.463	461.671	3422.83	16587	-502.463	0	20.0033	4.63158	6.58707	0	0	0.162146	205.99	-527.706	11.6306	229.416	0	22.5513	24.3482	103.266	0
368	0	0	368	1	391.387	172.606	218.781	0	0	83.1784	121.447	-157.601	305.302	3404.92	16621.4	157.601	0	9.68438	5.00745	6.60414	0	0	0.220027	182.493	-503.04	14.1417	248.327	0	31.8322	30.6556	117.159	0
370	0	0	370	1	358.485	189.441	169.044	0	0	20.3894	48.8383	60.0323	216.459	3467.71	16594.4	-60.0323	0	6.80083	4.70028	6.15351	0	0	0.16798	196.895	-499.845	15.4761	238.908	0	40.5183	39.4016	135.102	0
372	0	0	372	1	354.005	188.951	165.054	0	0	128.672	-22.1719	399.011	318.607	3359.43	16466.1	-399.011	0	12.0014	4.29806	6.43367	0	0	0.0424475	218.136	-517.35	15.6543	1	0	29.8965	29.8912	115.544	0
374	0	0	374	1	439.038	186.054	252.983	0	0	16.1991	66.9283	58.5942	351.419	3471.9	16377	-58.5942	0	11.0322	5.4692	6.67213	0	0	0.389874	213.294	-520.407	12.517	281.235	0	27.1961	26.7787	92.8929	0
375	0	0	375	1	335.708	180.481	155.226	0	0	100.741	23.7106	313.294	352.7	3387.36	16420.2	-313.294	0	12.404	5.06475	7.23765	0	0	0.227393	137.558	-488.595	16.9079	224.942	0	28.3482	27.8301	96.8118	0
376	0	0	376	1	349.214	156.824	192.389	0	0	67.3926	59.0038	71.1248	268.818	3420.71	16285.2	-71.1248	0	8.40302	4.87295	5.72773	0	0	0.134345	208.681	-511.75	15.9023	257.263	0	33.1438	32.8386	111.152	0
377	0	0	377	1	266.025	138.602	127.422	0	0	66.7109	-2.8184	190.438	262.425	3421.39	16347.1	-190.438	0	8.61068	4.49749	6.27974	0	0	0.108171	212.474	-501.6	21.6453	199.489	0	34.2666	33.8704	109.362	0
378	0	0	378	1	336.013	161.503	174.51	0	0	95.2808	34.4674	284.513	336.644	3392.82	16509.1	-284.513	0	11.6004	4.17916	6.4691	0	0	0.104754	203.294	-518.967	16.5705	260.319	0	28.1229	27.4005	93.4823	0
379	0	0	379	1	386.557	168.907	217.65	0	0	32.1161	73.7035	48.9216	304.098	3455.98	16370.2	-48.9216	0	9.4957	5.53359	6.53102	0	0	0.218894	144.581	-485.819	14.4123	218.252	0	30.7292	30.3125	105.516	0
381	0	0	381	1	393.203	174.751	218.452	0	0	3.21418	6.62024	36.3181	321.812	3484.89	16337.6	-36.3181	0	10.163	4.51923	6.22849	0	0	0.152899	214.731	-515.574	13.9474	259.334	0	28.1527	28.013	96.2133	0
382	0	0	382	1	246.588	121.351	125.237	0	0	-6.56068	55.3864	-60.4046	147.847	3494.66	16388.5	60.4046	0	4.64652	5.65139	6.7346	0	0	0.0535957	160.646	-488.978	24.2153	170.76	0	58.5342	58.0635	208.802	0
384	0	0	384	1	423.432	242.601	180.831	0	0	109.062	-17.6743	313.367	477.529	3379.04	16461.6	-313.367	0	16.8919	4.32249	6.21664	0	0	0.0279351	211.93	-513.334	12.8269	310.568	0	21.0927	20.7787	72.1744	0
386	0	0	386	1	464.628	235.297	229.331	0	0	53.7406	0.408336	239.767	431.645	3434.36	16343.8	-239.767	0	14.5668	5.57764	6.92899	0	0	0.3957	176.49	-514.779	11.7931	254.531	0	23.6079	23.4109	75.6783	0
387	0	0	387	1	337.691	167.075	170.616	0	0	53.6222	-53.1221	132.882	313.853	3434.48	16397.4	-132.882	0	10.2062	5.2916	6.67069	0	0	0.217749	200.484	-516.117	16.7534	268.136	0	29.7165	29.3459	97.1136	0
388	0	0	388	1	344.669	209.88	134.79	0	0	73.6647	30.6878	269.891	386.406	3414.44	16512.9	-269.891	0	13.2113	4.81555	5.90009	0	0	0.287736	156.989	-490.404	16.1532	283.52	0	25.2676	24.6609	82.0606	0
389	0	0	389	1	253.114	121.562	131.552	0	0	60.8743	-90.3906	35.0484	204.302	3427.23	16434.6	-35.0484	0	6.57949	4.55289	6.02559	0	0	0.107524	238.872	-514.107	22.8688	214.172	0	41.1794	40.7041	139.625	0
390	0	0	390	1	423.347	190.265	233.082	0	0	26.4088	-35.0083	291.703	340.382	3362.03	16478.9	-291.703	0	12.0237	3.65222	6.28296	0	0	0.230963	220.594	-517.746	12.737	256.4	0	26.8534	26.2644	90.8391	0
392	0	0	392	1	564.599	346.994	217.605	0	0	82.1239	-6.19477	279.635	756.954	3405.98	16350.4	-279.635	0	26.1568	4.52746	6.33268	0	0	0.157259	150.577	-504.862	9.41336	413.269	0	14.6811	14.5447	48.6389	0
393	0	0	393	1	363.39	158.253	205.137	0	0	-24.554	63.8122	314.466	258.609	3412.99	16380.1	-314.466	0	9.30148	5.53152	7.00169	0	0	0.304103	179.658	-508.35	15.5141	220.935	0	37.3096	36.4603	125.422	0
394	0	0	394	1	454.057	238.129	215.928	0	0	74.7642	54.1805	286.569	524.457	3413.34	16489.4	-286.569	0	18.1038	4.33727	5.92004	0	0	0.250434	214.505	-517.498	11.8611	373.487	0	19.4558	19.0178	65.0641	0
395	0	0	395	1	511.951	273.581	238.371	0	0	63.7249	-39.3559	339.396	632.43	3424.38	16383.6	-339.396	0	22.9609	4.38019	6.28754	0	0	0.133236	181.814	-513.861	10.4447	405.802	0	16.9021	16.9673	59.9108	0
396	0	0	396	1	552.89	250.847	302.043	0	0	19.2309	-15.5121	161.347	493.52	3468.87	16459.4	-161.347	0	16.1509	5.23985	7.41239	0	0	0.180256	213.61	-532.001	9.74939	306.48	0	20.7656	20.3589	68.3026	0
397	0	0	397	1	286.611	136.227	150.384	0	0	-5.0318	-20.3096	100.789	257.119	3493.13	16264.9	-100.789	0	8.30245	4.28481	5.88127	0	0	0.102813	220.741	-531.276	19.7275	281.027	0	33.5737	33.5603	110.198	0
398	0	0	398	1	414.212	219.418	194.794	0	0	107.74	23.1726	270.549	355.129	3480.02	16520.4	-270.549	0	12.1303	4.56448	5.22355	0	0	0.143122	181.639	-496.592	13.0661	257.368	0	26.4433	26.0435	86.7035	0
399	0	0	399	1	434.459	193.725	240.734	0	0	102.622	35.5582	180.695	385.48	3485.14	16508	-180.695	0	12.494	4.83123	6.71797	0	0	0.0683852	187.878	-517.987	12.586	287.75	0	25.1942	24.7058	82.3524	0
400	0	0	400	1	408.034	235.498	172.536	0	0	46.5213	-5.63503	203.59	357.994	3441.58	16549.2	-203.59	0	11.8603	5.34291	6.38415	0	0	0.140647	242.15	-530.876	13.5255	264.071	0	27.075	26.4971	86.932	0
401	0	0	401	1	326.621	188.341	138.28	0	0	61.8889	39.108	25.9123	261.003	3426.21	16305.1	-25.9123	0	8.10971	5.39881	5.6119	0	0	0.185746	219.446	-516.063	17.2253	254.652	0	33.9165	33.7125	118.754	0
402	0	0	402	1	360.43	196.744	163.686	0	0	49.9172	-20.3054	365.075	282.799	3438.18	16663.5	-365.075	0	10.4355	5.22323	7.31273	0	0	0.153482	159.036	-495.884	15.644	200.004	0	34.4173	34.3482	126.597	0
403	0	0	403	1	382.072	213.16	168.913	0	0	102.111	60.1828	219.785	340.63	3485.65	16583	-219.785	0	11.2432	4.108	5.93224	0	0	0.177674	212.082	-519.99	14.2905	305.407	0	27.1169	26.563	88.3798	0
405	0	0	405	1	387.561	226.573	160.988	0	0	84.1269	-59.7934	386.619	390.804	3403.97	16503.7	-386.619	0	14.7333	5.32882	6.97642	0	0	0.0253812	184.804	-513.573	14.3946	253.258	0	26.1699	26.3428	98.1519	0
406	0	0	406	1	330.279	176.008	154.271	0	0	-7.08307	-48.6168	407.598	381.387	3395.52	16492.5	-407.598	0	14.8339	3.58264	5.82335	0	0	0.299103	191.303	-503.016	16.6478	256.937	0	24.5893	24.5845	96.8894	0
407	0	0	407	1	591.113	346.643	244.47	0	0	84.2543	-6.81656	415.439	697.299	3403.85	16450.7	-415.439	0	26.5966	4.89157	6.61111	0	0	0.304322	172.341	-516.632	9.0009	323.446	0	16.332	16.4695	63.4961	0
408	0	0	408	1	492.736	245.952	246.783	0	0	17.639	47.5444	369.889	447.829	3470.46	16396.4	-369.889	0	16.5676	5.22773	6.12646	0	0	0.40104	173.765	-503.461	10.9579	258.401	0	23.1371	23.1633	83.8806	0
409	0	0	409	1	353.208	213.5	139.708	0	0	88.9295	-6.79379	402.036	334.347	3399.17	16450.7	-402.036	0	12.6071	4.82886	5.44335	0	0	0.144895	169.65	-491.857	15.6491	265.124	0	29.1669	29.1783	109.311	0
410	0	0	410	1	487.087	269.294	217.793	0	0	57.5543	-33.011	392.322	609.113	3430.55	16476.9	-392.322	0	22.9787	5.4724	6.71597	0	0	0.209932	145.308	-500.18	11.1683	329.146	0	18.3042	18.4416	68.8493	0
411	0	0	411	1	227.512	126.323	101.19	0	0	50.9347	24.4603	-63.6401	222.108	3437.17	16319.8	63.6401	0	6.93773	4.73137	5.81535	0	0	0.0688168	201.441	-499.977	25.881	231.176	0	38.6956	38.7394	137.712	0
412	0	0	412	1	305.705	150.083	155.622	0	0	73.2272	28.5304	309.921	232.714	3514.53	16116.4	-309.921	0	8.17824	4.15213	6.68219	0	0	0.0246085	213.373	-508.633	18.456	229.178	0	38.833	37.9739	133.04	0
413	0	0	413	1	417.508	243.595	173.913	0	0	10.6193	28.1325	86.303	265.362	3477.48	16415.8	-86.303	0	8.42805	4.91281	5.77914	0	0	0.147812	215.701	-520.092	13.0616	242.977	0	33.369	32.7174	112.228	0
414	0	0	414	1	308.015	164.84	143.175	0	0	31.6802	-9.32044	323.325	234.621	3356.76	16453.2	-323.325	0	8.41598	5.5029	7.14807	0	0	0.131491	183.821	-518.105	18.7472	189.18	0	40.7514	40.0216	138.892	0
415	0	0	415	1	331.721	189.666	142.056	0	0	47.7311	12.9568	328.895	333.313	3440.37	16331.3	-328.895	0	11.9288	3.54598	6.07888	0	0	0.203992	198.044	-506.532	16.5966	262.271	0	27.4631	27.4991	97.3441	0
417	0	0	417	1	403.476	224.85	178.626	0	0	54.2101	-30.2598	356.123	389.869	3433.89	16374.5	-356.123	0	14.3122	4.64668	5.13816	0	0	0.254388	172.647	-496.468	13.4476	291.992	0	24.9172	25.0575	87.6553	0
419	0	0	419	1	364.02	196.094	167.927	0	0	115.668	86.566	281.409	260.271	3372.43	16257.7	-281.409	0	8.93004	5.47245	6.40978	0	0	0.160477	156.083	-494.427	15.3879	229.237	0	36.9808	36.4581	116.763	0
420	0	0	420	1	296.712	167.853	128.858	0	0	-21.0668	52.0108	299.076	283.88	3409.51	16292.2	-299.076	0	10.0909	4.8546	6.63566	0	0	0.14854	163.856	-496.512	19.2858	214.559	0	33.4373	32.7335	109.643	0
421	0	0	421	1	256.783	146.695	110.088	0	0	96.6616	47.0165	307.951	279.854	3391.44	16297.2	-307.951	0	9.79027	4.36989	6.37451	0	0	0.174436	202.56	-506.349	22.5191	251.748	0	33.4065	32.9521	111.709	0
422	0	0	422	1	394.436	201.295	193.141	0	0	76.0674	61.2411	100.064	351.818	3412.03	16283	-100.064	0	11.0725	4.74931	6.5262	0	0	0.26537	191.951	-508.757	13.9705	298.633	0	26.9759	26.6023	88.3191	0
423	0	0	423	1	330.664	156.814	173.85	0	0	24.2282	49.0688	43.9694	306.204	3463.87	16295.2	-43.9694	0	9.58229	4.83013	6.21814	0	0	0.18099	160.505	-495.006	16.9791	264.508	0	29.7714	29.6111	101.479	0
424	0	0	424	1	281.145	153.079	128.066	0	0	51.2116	21.588	288.219	187.33	3536.55	16123.3	-288.219	0	6.50899	5.04719	6.48097	0	0	0.149562	166.907	-490.188	20.5361	204.844	0	48.1422	47.2846	157.482	0
425	0	0	425	1	445.053	256.115	188.939	0	0	50.2951	31.5985	335.745	525.887	3338.15	16312.6	-335.745	0	18.8686	3.18699	5.54051	0	0	0.237672	226.124	-522.101	11.9379	409.976	0	18.7348	18.5605	66.0897	0
426	0	0	426	1	366.672	202.758	163.914	0	0	5.83344	-3.78149	46.7616	254.431	3382.61	16348	-46.7616	0	8.06037	4.2695	6.48371	0	0	0.0506746	238.772	-533.435	15.0553	262.054	0	34.9453	33.9237	115.815	0
427	0	0	427	1	315.606	168.863	146.743	0	0	98.7741	-26.0887	310.342	256.183	3389.33	16370.3	-310.342	0	9.06248	5.08849	7.01234	0	0	0.113737	160.342	-494.814	18.1042	209.447	0	37.0521	36.6018	124.81	0
428	0	0	428	1	425.509	216.813	208.696	0	0	79.6879	-14.3102	247.102	470.027	3408.41	16358.6	-247.102	0	15.9295	4.75949	5.77468	0	0	0.149136	171.503	-502.439	12.7721	287.749	0	21.1614	20.8947	68.0158	0
429	0	0	429	1	364.059	210.458	153.601	0	0	26.2497	56.6791	271.593	328.183	3362.19	16287.6	-271.593	0	11.2967	4.64796	5.89412	0	0	0.242408	141.448	-481.493	15.1666	222.434	0	28.8878	28.3152	92.036	0
430	0	0	430	1	469.854	200.647	269.207	0	0	52.7777	-26.704	169.697	521.989	3435.32	16271.3	-169.697	0	17.0834	4.72765	6.1582	0	0	0.219381	200.701	-517.49	11.4914	351.268	0	19.218	19.0777	62.3706	0
432	0	0	432	1	404.336	238.488	165.848	0	0	63.0119	-20.363	274.83	428.631	3425.09	16364.6	-274.83	0	14.8323	4.67223	6.15805	0	0	0.225223	176.578	-505.538	13.5397	281.465	0	22.9698	22.7887	75.2148	0
433	0	0	433	1	478.099	243.98	234.119	0	0	47.6907	-5.44983	261.88	554.656	3440.41	16349.7	-261.88	0	19.018	4.2695	6.58166	0	0	0.131139	216.281	-537.879	11.2582	419.408	0	18.475	18.3566	60.9366	0
434	0	0	434	1	610.655	295.443	315.212	0	0	61.274	12.1629	163.236	655.747	3426.83	16332.1	-163.236	0	21.2233	3.66975	5.91847	0	0	0.25278	258.985	-540.949	8.57526	434.814	0	15.6112	15.4277	51.6025	0
435	0	0	435	1	449.812	238.42	211.393	0	0	22.7709	29.7607	107.513	465.517	3465.33	16314.5	-107.513	0	14.8332	5.26072	6.0824	0	0	0.333291	176.183	-509.997	12.106	317.303	0	21.1294	20.9822	70.6611	0
436	0	0	436	1	270.301	149.45	120.852	0	0	-2.75941	2.47083	146.527	228.606	3490.86	16242.1	-146.527	0	7.45264	5.2465	5.20138	0	0	0.0889805	201.976	-510.903	21.201	220.07	0	37.8636	37.8239	122.007	0
437	0	0	437	1	319.178	134.465	184.713	0	0	12.2731	-9.33821	-105.045	215.634	3475.83	16154.3	105.045	0	6.88384	4.44417	6.18554	0	0	0.134871	225.589	-508.152	17.5706	238.934	0	40.386	39.8542	143.143	0
438	0	0	438	1	269.174	149.612	119.562	0	0	31.8467	44.7797	298.113	190.65	3456.25	16299.5	-298.113	0	6.67936	6.10588	7.11322	0	0	0.272917	148.431	-494.57	22.0994	194.623	0	50.0916	49.8917	162.403	0
440	0	0	440	1	392.681	203.027	189.654	0	0	2.893	-11.6633	66.6548	311.33	3485.21	16256.2	-66.6548	0	9.92619	4.88643	6.17713	0	0	0.335307	192.714	-511.079	14.0196	225.377	0	29.157	29.0541	98.2103	0
442	0	0	442	1	306.167	182.958	123.209	0	0	106.296	-4.16481	182.716	226.739	3381.8	16149.1	-182.716	0	7.39587	4.56651	5.97427	0	0	0.0553998	182.597	-493.795	18.4046	245.21	0	39.493	38.379	121.971	0
444	0	0	444	1	299.427	172.901	126.525	0	0	38.9884	-51.479	549.533	284.036	3449.11	16495.4	-549.533	0	12.5088	4.49904	6.26181	0	0	0.100468	194.184	-507.323	18.913	241.425	0	35.2512	36.8976	186.602	0
446	0	0	446	1	357.832	184.937	172.895	0	0	43.6656	31.0671	434.191	313.428	3444.43	16213.5	-434.191	0	12.1695	3.95599	6.20132	0	0	0.24708	202.028	-507.984	15.3673	262.797	0	30.5213	30.5143	122.879	0
447	0	0	447	1	365.77	194.098	171.672	0	0	-10.1112	-147.1	552.961	269.341	3498.21	16491.3	-552.961	0	12.512	5.33227	6.67638	0	0	0.119191	209.656	-523.365	15.3193	221.817	0	37.2971	41.0785	192.588	0
448	0	0	448	1	486.68	260.319	226.361	0	0	74.8737	-16.151	72.0027	490.42	3512.89	16260.7	-72.0027	0	15.4931	4.02315	5.80429	0	0	0.0324791	246.015	-530.33	10.9591	338.324	0	19.4063	19.4894	66.2854	0
450	0	0	450	1	277.222	155.168	122.055	0	0	86.4478	19.7765	273.192	228.138	3401.65	16324.5	-273.191	0	7.81767	5.18109	7.0829	0	0	0.0850468	167.028	-501.596	21.0567	222.875	0	41.1649	40.5995	132.181	0
452	0	0	452	1	343.83	163.423	180.407	0	0	25.1695	55.6059	230.041	248.115	3462.93	16189	-230.041	0	8.31675	4.83242	6.75281	0	0	0.150932	189.052	-511.457	16.3339	252.548	0	37.4707	36.4845	117.522	0
457	0	0	457	1	287.722	146.54	141.182	0	0	-23.7773	-29.1097	63.3228	203.77	3511.88	16273.7	-63.3228	0	6.56727	4.99341	6.47579	0	0	0.228698	195.568	-499.386	19.9816	207.225	0	42.2183	42.3569	141.403	0
458	0	0	458	1	296.903	146.455	150.448	0	0	63.5601	-55.149	219.259	174.436	3424.54	16499	-219.259	0	5.88367	5.37504	6.81238	0	0	0.09269	196.42	-514.865	19.4516	197.098	0	51.3049	50.2528	162.153	0
459	0	0	459	1	276.526	175.589	100.938	0	0	97.1843	23.0652	527.037	262.356	3390.92	16321.2	-527.037	0	11.078	3.91909	5.81198	0	0	0.049815	191.554	-504.97	20.4079	241.876	0	36.8351	37.7601	182.754	0
464	0	0	464	1	359.18	169.882	189.298	0	0	59.0538	-59.0657	-131.777	244.983	3528.71	16303.6	131.777	0	7.94726	4.69245	5.75203	0	0	0.0956181	170.671	-485.928	15.3829	222.898	0	34.9068	35.7024	131.973	0
465	0	0	465	1	481.282	243.54	237.742	0	0	75.6989	53.1035	227.922	495.041	3412.4	16291.1	-227.922	0	16.4506	4.23049	5.79622	0	0	0.454454	208.534	-523.048	11.1137	353.258	0	20.0797	19.7652	64.4066	0
466	0	0	466	1	330.991	162.967	168.023	0	0	77.3833	-157.3	459.082	280.473	3410.72	16401.9	-459.082	0	11.7487	3.21967	6.22559	0	0	0.181019	376.635	-546.388	16.5732	350.106	0	30.7233	33.1467	136.694	0
467	0	0	467	1	445.483	231.853	213.631	0	0	123.907	-24.3916	443.379	343.819	3463.85	16667.6	-443.379	0	13.4566	4.87436	8.07564	0	0	0.0844145	230.074	-542.381	12.3667	289.537	0	29.3629	29.803	126.36	0
469	0	0	469	1	245.233	165.903	79.3307	0	0	24.2763	-39.416	392.237	199.726	3463.82	16284	-392.237	0	7.59146	4.53484	5.61564	0	0	0.20229	159.025	-484.856	23.5839	221.044	0	44.6537	45.3567	164.442	0
470	0	0	470	1	300.61	141.051	159.56	0	0	-0.994374	-21.2934	58.2897	191.603	3489.09	16265.9	-58.2897	0	6.11724	5.13243	6.31248	0	0	0.202091	187.369	-503.176	19.0084	204.66	0	44.8105	44.895	150.593	0
471	0	0	471	1	451.204	217.128	234.076	0	0	27.8651	52.4015	112.203	394.559	3460.24	16291.8	-112.203	0	12.5492	5.30595	6.13326	0	0	0.315799	204.721	-522.252	12.075	1	0	24.3691	24.2068	80.7047	0
473	0	0	473	1	231.817	107.682	124.135	0	0	59.2096	-37.8413	43.0063	159.24	3428.89	16382.1	-43.0063	0	5.0374	4.97052	5.90894	0	0	0.0666871	159.647	-482.698	25.4592	193.283	0	52.3395	51.4519	178.465	0
474	0	0	474	1	265.987	115.867	150.12	0	0	5.439	48.3686	121.529	169.14	3482.66	16096.6	-121.529	0	5.42323	4.00843	5.76443	0	0	0.0956614	198.42	-495.591	21.3457	232.866	0	49.4188	47.2335	157.409	0
475	0	0	475	1	295.618	121.131	174.487	0	0	27.0556	-200.462	127.255	170.123	3560.7	16544.7	-127.255	0	6.06968	4.73487	6.5884	0	0	0.19532	238.808	-526.614	19.3235	255.529	0	46.5254	51.2887	151.932	0
477	0	0	477	1	330.728	168.127	162.6	0	0	5.00296	3.73049	163.161	342.96	3483.1	16340.5	-163.161	0	11.228	4.07572	4.70721	0	0	0.134618	189.141	-496.665	16.5503	264.452	0	25.589	25.5325	83.5448	0
480	0	0	480	1	267.99	118.968	149.022	0	0	31.3689	-117.478	260.97	183.483	3456.73	16262.4	-260.97	0	6.53711	4.42667	5.99118	0	0	0.149901	191.461	-496.663	21.3666	233.114	0	45.8007	46.8936	145.097	0
482	0	0	482	1	377.1	221.687	155.413	0	0	62.5472	17.7219	396.652	408.075	3425.55	16226.9	-396.652	0	15.3154	4.32229	4.57754	0	0	0.181332	165.111	-487.149	14.3528	303.29	0	24.2574	24.1984	86.8287	0
483	0	0	483	1	412.821	203.878	208.944	0	0	71.2378	-23.1861	124.748	407.333	3416.86	16267.8	-124.748	0	13.0793	4.77262	5.87869	0	0	0.164601	168.15	-498.205	13.2169	305.516	0	23.3257	23.131	76.1695	0
486	0	0	486	1	319.244	168.961	150.283	0	0	78.233	4.41142	273.193	194.455	3409.87	16240.2	-273.193	0	6.68154	5.12033	6.01086	0	0	0.123089	216.164	-516.355	17.6929	244.46	0	46.7148	46.1468	145.69	0
487	0	0	487	1	420.33	220.085	200.245	0	0	93.2378	-47.134	207.215	398.244	3494.52	16291.7	-207.215	0	13.2815	4.15541	7.00534	0	0	0.0294337	153.862	-491.803	12.9813	273.435	0	23.8762	24.0586	77.4268	0
489	0	0	489	1	428.943	192.975	235.968	0	0	57.8116	8.40399	140.921	526.837	3430.29	16335.8	-140.921	0	16.9261	3.70913	6.15038	0	0	0.246061	210.432	-522.208	12.553	358.114	0	18.5783	18.3713	61.2571	0
491	0	0	491	1	391.718	185.556	206.162	0	0	1.2495	23.8616	155.422	366.562	3387.19	16320.4	-155.422	0	11.9395	3.99032	6.30712	0	0	0.359959	200.512	-515.945	13.9263	306.522	0	25.4182	24.7859	81.5988	0
494	0	0	494	1	350.393	144.156	206.237	0	0	-122.347	-47.6921	-127.431	212.772	3510.79	16391.9	127.431	0	7.30977	5.26706	6.88332	0	0	0.242349	193.222	-510.768	16.0967	202.39	0	41.9885	40.0275	146.851	0
496	0	0	496	1	260.646	142.769	117.877	0	0	23.8119	85.3652	88.3975	136.762	3464.29	16358.5	-88.3975	0	4.31637	5.58679	6.15515	0	0	0.22765	160.205	-490.195	22.5006	212.639	0	62.293	61.9198	206.953	0
501	0	0	501	1	222.635	126.38	96.2551	0	0	103.263	18.1217	221.363	161.429	3384.84	16326.1	-221.363	0	5.35199	5.17246	5.98869	0	0	0.0939498	156.022	-477.733	26.8168	172.569	0	54.508	53.5563	168.623	0
503	0	0	503	1	306.28	152.829	153.451	0	0	111.554	25.533	47.4178	278.725	3476.21	16318.7	-47.4178	0	8.68174	5.10638	6.23502	0	0	0.185516	175.299	-499.304	18.5859	1	0	32.4033	32.4782	110.935	0
504	0	0	504	1	305.957	165.017	140.94	0	0	23.5932	-26.0614	338.577	280.167	3464.51	16370.3	-338.577	0	10.2065	3.62192	6.27098	0	0	0.149224	203.247	-502.616	18.2125	254.09	0	31.6774	31.8441	115.271	0
505	0	0	505	1	341.512	173.241	168.271	0	0	25.4645	51.1434	36.516	274.333	3462.64	16293.1	-36.516	0	8.57042	4.75967	6.5217	0	0	0.257111	187.346	-504.716	16.4076	225.582	0	32.9931	32.8245	111.868	0
506	0	0	506	1	216.74	128.705	88.0352	0	0	22.6326	-124.56	468.273	220.12	3465.47	16369.1	-468.273	0	9.21189	3.9345	6.03996	0	0	0.229546	182.85	-489.34	27.0574	217.715	0	39.6098	42.1163	175.039	0
511	0	0	511	1	319.42	181.555	137.865	0	0	84.0913	63.5906	-48.8584	230.131	3503.67	16280.6	48.8584	0	7.12075	3.63234	5.85192	0	0	0.0808057	220.96	-509.955	17.2936	285.817	0	36.7622	37.3365	125.962	0
512	0	0	512	1	226.665	95.7129	130.952	0	0	70.3173	-45.8931	268.461	230.625	3417.78	16390.1	-268.461	0	7.9885	3.49902	5.5692	0	0	0.174005	268.594	-515.549	25.3103	1	0	36.4841	35.9999	120.3	0
513	0	0	513	1	345.309	141.263	204.046	0	0	48.2714	26.1017	58.5261	410.373	3439.83	16318.1	-58.5261	0	12.8635	4.71554	6.13893	0	0	0.219239	141.798	-490.83	16.1375	265.45	0	23.1871	22.9635	78.9889	0
518	0	0	518	1	330.405	159.038	171.367	0	0	0.588988	-7.34374	135.568	337.65	3487.51	16251.9	-135.568	0	10.975	3.85425	5.76005	0	0	0.214268	167.55	-487.175	16.6965	303.845	0	26.4272	26.3056	85.944	0
519	0	0	519	1	318.068	182.854	135.214	0	0	-0.436942	17.9652	192.699	210.483	3488.54	16226.6	-192.699	0	6.97741	4.99239	5.80466	0	0	0.190433	171.095	-493.262	17.6981	203.502	0	41.8083	41.4146	131.162	0
523	0	0	523	1	261.912	140.701	121.211	0	0	67.1839	23.5574	47.0837	162.513	3420.92	16320.7	-47.0837	0	5.07367	5.1431	5.80192	0	0	0.0982434	146.895	-475.83	22.127	180.845	0	51.8624	51.4288	176.555	0
526	0	0	526	1	350.403	205.211	145.193	0	0	20.2518	-33.3874	417.605	306.172	3467.85	16278	-417.605	0	11.8773	4.36898	5.85554	0	0	0.28433	181.594	-501.461	15.7646	272.298	0	30.9197	31.5039	118.942	0
529	0	0	529	1	348.871	180.654	168.217	0	0	7.504	17.2517	320.512	306.364	3580.26	16327	-320.512	0	10.9887	4.2739	5.57379	0	0	0.234622	204.284	-509.276	15.78	244.117	0	29.6609	30.4346	100.992	0
530	0	0	530	1	402.229	244.467	157.762	0	0	25.1048	-24.5439	238.275	374.453	3463	16269.1	-238.275	0	12.7483	3.59851	5.35819	0	0	0.205492	181.621	-496.254	13.3638	270.363	0	24.2016	24.0885	77.8879	0
531	0	0	531	1	314.004	168.939	145.065	0	0	54.8645	114.244	9.24607	337.812	3433.24	16230	-9.24607	0	10.4545	4.36217	6.01243	0	0	0.336258	178.114	-503.9	17.8443	1	0	27.2001	27.03	93.1755	0
590	0	0	590	1	279.177	163.81	115.366	0	0	37.5903	-10.8091	597.626	268.107	3550.17	16454.7	-597.626	0	12.3503	3.41838	5.48892	0	0	0.137449	208.834	-498.791	19.9503	311.741	0	35.6146	39.03	215.517	0
613	0	0	613	1	256.356	124.529	131.827	0	0	24.7591	-30.5046	256.736	176.007	3563	16275.1	-256.736	0	6.07049	3.95271	5.61496	0	0	0.117686	230.186	-508.487	22.1979	1	0	46.4774	47.5974	149.403	0
636	0	0	636	1	304.324	161.491	142.834	0	0	28.8382	-31.168	413.925	217.326	3558.92	16275.7	-413.925	0	8.38413	4.68516	5.24659	0	0	0.0937369	212.969	-496.699	18.4094	1	0	41.0788	42.9889	154.496	0
658	0	0	658	1	260.305	151.504	108.802	0	0	23.1141	7.89706	410.905	154.821	3664.31	15838	-410.905	0	5.92809	4.35425	6.37784	0	0	0.274295	196.133	-508.064	22.1643	245.762	0	55.8789	57.482	215.103	0
703	0	0	703	1	348.615	213.88	134.735	0	0	208.705	-73.8738	339.945	208.975	3678.04	15820.2	-339.945	0	7.70456	4.76724	6.66206	0	0	0.188503	238.722	-532.208	16.0553	254.361	0	43.0047	43.5964	145.973	0
917	0	0	917	1	272.848	182.156	90.6919	0	0	88.959	-1.69182	572.736	236.182	3698.12	15847.6	-572.736	0	10.4938	4.28131	5.22889	0	0	0.159852	174.257	-486.802	20.6957	207.776	0	41.5637	44.3353	215.503	0
936	0	0	936	1	247.787	150.624	97.1636	0	0	127.209	-49.7259	332.79	178.572	3460.55	16095	-332.79	0	6.44769	4.57211	5.8198	0	0	0.0310881	221.544	-510.16	23.3817	244.215	0	49.985	48.5414	167.816	0
1068	0	0	1068	1	332.477	163.516	168.961	0	0	33.841	62.1648	404.582	263.909	3653.58	15883.4	-404.582	0	9.99761	3.36624	5.17523	0	0	0.179636	228.864	-513.077	16.3756	284.384	0	32.7199	33.9886	124.674	0
1115	0	0	1115	1	264.384	168.003	96.3809	0	0	-21.6486	17.0053	147.394	157.354	3410.09	16626.2	-147.394	0	5.1479	3.79213	5.2124	0	0	0.110239	190.211	-479.049	21.2744	223.612	0	51.1886	49.2495	159.477	0
1121	0	0	1121	1	260.476	146.116	114.36	0	0	41.5838	-42.5166	226.684	170.035	3446.52	16486.4	-226.684	0	5.75651	3.57629	5.03879	0	0	0.136066	214.367	-486.401	21.5093	229.522	0	46.9883	45.9918	151.559	0
1122	0	0	1122	1	361.708	212.856	148.852	0	0	39.4268	27.8329	388.766	230.781	3548.33	16416.1	-388.766	0	8.63201	4.70779	4.94288	0	0	0.192867	224.858	-516.879	15.1436	269.362	0	39.0252	39.9055	144.357	0
1129	0	0	1129	1	270.064	166.663	103.401	0	0	34.8546	72.9041	459.342	233.125	3453.25	16570.3	-459.342	0	9.27746	4.43533	5.69377	0	0	0.22659	183.868	-499.564	21.1073	234.391	0	39.7259	39.9794	171.199	0
1134	0	0	1134	1	268.187	116.818	151.369	0	0	-21.9178	-27.93	199.169	277.168	3510.02	16571.5	-199.169	0	9.35336	4.18734	4.89765	0	0	0.195388	231.865	-504.04	20.9836	276.924	0	30.9544	30.3292	100.715	0
1137	0	0	1137	1	398.22	248.051	150.169	0	0	36.4908	-9.97682	528.915	341.608	3451.61	16553.5	-528.915	0	14.619	3.62667	5.49378	0	0	0.179443	234.928	-517.505	13.5294	1	0	28.6112	29.4293	144.558	0
1145	0	0	1145	1	302.938	166.689	136.249	0	0	-21.3235	21.9669	378.898	261.563	3409.76	16621.3	-378.898	0	9.87294	3.00113	4.68995	0	0	0.0669073	237.945	-517.801	17.9487	288.466	0	32.2599	31.7643	120.156	0
1150	0	0	1150	1	349.369	180.246	169.124	0	0	53.7767	24.2316	249.232	260.602	3533.98	16519.3	-249.232	0	8.8179	3.45669	4.66626	0	0	0.158092	219.566	-502.429	15.4558	270.653	0	32.0892	31.7401	106.385	0
1153	0	0	1153	1	220.679	137.338	83.3407	0	0	48.2093	-77.1379	446.551	176.618	3539.55	16421.4	-446.551	0	7.07109	3.96232	5.21435	0	0	0.141975	181.761	-479.363	26.2118	1	0	47.6466	50.1801	201.661	0
1186	0	0	1186	1	296.627	172.166	124.461	0	0	80.31	99.7676	218.077	154.711	3607.11	16543.5	-218.077	0	5.10809	3.89026	5.79393	0	0	0.166347	179.27	-488.392	18.8464	199.36	0	53.1433	52.3424	173.008	0
1203	0	0	1203	1	337.627	222.177	115.451	0	0	70.6575	26.6075	647.317	491.916	3517.1	16517	-647.317	0	23.8104	2.23817	4.71738	0	0	0.271727	212.637	-498.932	15.7591	324.641	0	21.2696	23.9139	139.863	0
1205	0	0	1205	1	365.571	189.928	175.642	0	0	37.5671	103.541	575.912	432.263	3550.19	16539.7	-575.912	0	19.455	3.35623	5.44637	0	0	0.460803	187.352	-498.462	14.7939	251.574	0	23.9812	25.2515	135.4	0
1225	0	0	1225	1	239.546	124.683	114.863	0	0	98.7595	73.2626	194.239	166.064	3489	16669.6	-194.239	0	5.40556	3.68795	5.25263	0	0	0.0951286	187.93	-480.863	23.755	218.214	0	48.7433	47.9897	155.285	0
1228	0	0	1228	1	233.739	123.979	109.76	0	0	-19.4047	102.448	179.98	142.856	3407.84	16640.4	-179.98	0	4.71419	3.94547	5.26742	0	0	0.209448	212.038	-496.029	24.5495	197.936	0	56.596	54.5427	174.602	0
1704	0	0	1704	1	216.822	119.063	97.7589	0	0	119.758	40.0268	149.9	137.427	3468	16702.9	-149.9	0	4.39593	3.66436	5.06819	0	0	0.000972998	130.84	-454.41	26.5374	196.355	0	56.998	56.0958	180.458	0
2000	0	0	0	1	364.623	240.021	124.602	0	0	38.4189	48.5213	438.831	462.892	3449.68	16495	-438.831	0	30.442	10.9431	11.3326	0	0	0.226435	102.66	-505.773	42.918	191.281	0	31.9919	29.7605	190.624	1
2001	0	0	1	1	319.586	158.473	161.113	0	0	38.7287	-2.18362	88.8539	286.921	3549.03	16446.1	-88.8539	0	13.3316	11.5892	10.7882	0	0	0.0795118	98.2577	-500.345	51.7017	144.7	0	39.2041	37.9705	94.8608	1
2004	0	0	4	1	343.728	204.249	139.48	0	0	18.7631	-29.739	412.677	379.146	3469.34	16473.6	-412.677	0	24.4974	11.5779	10.9495	0	0	0.124157	121.145	-520.578	46.7939	169.696	0	36.1927	33.9928	206.18	1
2007	0	0	7	1	469.973	285.443	184.53	0	0	-10.2707	-3.85141	284.772	473.849	3498.37	16447.8	-284.772	0	26.9422	11.9417	11.0374	0	0	0.362394	122.477	-520.829	30.7395	226.795	0	25.7169	24.554	99.4724	1
2008	0	0	8	1	244.036	117.548	126.488	0	0	11.6311	15.672	105.078	259.256	3476.47	16428.2	-105.078	0	12.2349	11.6451	10.6368	0	0	0.0837111	103.688	-502.519	76.2642	151.519	0	43.4201	41.1465	101.234	1
2009	0	0	9	1	303.129	152.823	150.306	0	0	7.07858	-2.94836	38.2453	298.797	3481.02	16546.5	-38.2453	0	13.3491	12.3068	11.2046	0	0	0.155028	119.63	-510.994	56.942	152.119	0	38.3741	36.4406	90.9176	1
2010	0	0	10	1	457.565	252.463	205.102	0	0	28.6208	60.8459	133.005	494.793	3459.48	16383.1	-133.005	0	23.7908	12.4251	10.7723	0	0	0.232096	120.026	-520.271	31.941	215.27	0	24.9206	23.6328	60.3209	1
2013	0	0	13	1	391.717	214.541	177.176	0	0	27.0384	56.8171	335.077	325.988	3461.06	16486.7	-335.077	0	19.2654	11.2757	10.8113	0	0	0.18901	144.939	-517.143	38.7672	159.27	0	36.0778	34.591	161.633	1
2017	0	0	17	1	348.437	182.068	166.369	0	0	25.2378	-40.0533	310.594	274.506	3462.86	16384.3	-310.594	0	16.0041	11.3996	11.3242	0	0	0.100788	114.713	-509.733	46.0779	151.236	0	41.2814	39.5358	174.455	1
2018	0	0	18	1	478.731	284	194.731	0	0	121.739	6.34305	644.602	735.155	3466.02	16437.6	-644.602	0	59.6685	10.0255	10.0767	0	0	0.146025	140.698	-529.753	28.767	244.913	0	27.8617	26.8266	130.446	1
2019	0	0	19	1	327.071	151.464	175.608	0	0	27.2664	32.8444	62.5308	300.206	3460.83	16411.1	-62.5308	0	13.5654	11.2281	11.0654	0	0	0.178995	122.574	-512.75	49.9726	152.808	0	38.006	35.904	89.4232	1
2021	0	0	21	1	402.021	245.33	156.691	0	0	70.5853	81.4818	378.61	392.225	3417.51	16362.4	-378.61	0	24.0978	11.3929	11.0012	0	0	0.267453	125.434	-516.145	37.6078	190.865	0	32.9717	31.4143	170.658	1
2023	0	0	23	1	380.995	210.865	170.13	0	0	27.4968	54.4697	230.376	450.3	3460.6	16389.4	-230.376	0	23.8879	11.4848	10.2125	0	0	0.276448	108.132	-507.295	39.9815	180.403	0	26.2608	24.8847	85.347	1
2024	0	0	24	1	235.75	76.9267	158.823	0	0	44.1347	57.5697	73.4083	221.143	3543.63	16386.3	-73.4083	0	10.0409	11.936	10.0915	0	0	0.0708755	105.177	-499.487	79.7356	139.931	0	50.0387	47.9546	119.81	1
2025	0	0	25	1	288.19	161.667	126.523	0	0	67.991	-19.3406	356.376	247.082	3420.11	16363.6	-356.376	0	14.9401	10.7981	11.52	0	0	0.0866251	105.663	-501.145	59.8679	153.29	0	46.885	45.0363	231.158	1
2028	0	0	28	1	306.519	184.403	122.116	0	0	27.6736	-1.53121	401.441	310.56	3460.43	16445.4	-401.441	0	19.7292	11.2117	10.7525	0	0	0.17436	121.229	-512.945	54.4403	165.025	0	41.9032	39.6718	236.194	1
2030	0	0	30	1	369.024	189.819	179.205	0	0	60.1285	39.5122	194.248	437.883	3527.63	16504	-194.248	0	22.3214	11.1555	11.1822	0	0	0.159305	105.876	-510.786	42.2593	185.654	0	26.7211	25.6038	79.0002	1
2038	0	0	38	1	300.402	159.793	140.609	0	0	47.6195	-7.27308	191.506	232.214	3540.14	16351.5	-191.506	0	11.8953	11.6795	10.4862	0	0	0.192079	117.683	-505.953	56.2161	157.714	0	46.9315	45.4393	136.727	1
2040	0	0	40	1	333.492	180.701	152.79	0	0	128.195	-22.6729	431.394	341.719	3459.57	16366.9	-431.394	0	22.2502	10.9259	10.6992	0	0	0.0395832	98.5754	-499.733	48.0323	151.889	0	40.7069	37.9489	237.09	1
2041	0	0	41	1	345.974	200.535	145.439	0	0	32.816	-33.8648	410.469	380.888	3455.28	16477.8	-410.469	0	24.5076	11.2644	10.535	0	0	0.212906	102.076	-503.01	45.7686	161.106	0	35.4508	33.4183	200.601	1
2042	0	0	42	1	404.471	235.221	169.25	0	0	3.44427	49.5417	397.984	377.148	3484.66	16394.4	-397.984	0	23.9137	12.0408	9.6829	0	0	0.239284	163.297	-526.892	36.82	212.027	0	35.7466	33.6457	194.752	1
2043	0	0	43	1	484.69	232.928	251.762	0	0	-0.405653	54.0582	56.2749	575.676	3488.51	16389.8	-56.2749	0	25.9208	11.3736	10.2103	0	0	0.290449	106.795	-512.241	28.9156	227.374	0	21.5204	20.167	51.8697	1
2047	0	0	47	1	322.185	159.666	162.519	0	0	40.294	53.2459	-47.1696	190.202	3547.47	16590	47.1696	0	7.855	10.6772	10.4313	0	0	0.14098	112.625	-498.568	49.9227	134.797	0	53.8924	52.8426	134.303	1
2049	0	0	49	1	270.44	146.605	123.835	0	0	36.4854	27.6805	100.266	230.29	3551.27	16515.9	-100.266	0	10.7608	11.3067	10.9222	0	0	0.0681784	100.802	-498.545	65.5357	142.683	0	47.6247	46.033	115.152	1
2051	0	0	51	1	336.516	111.438	225.078	0	0	43.9289	0.493329	35.3016	339.057	3543.83	16443.4	-35.3016	0	15.0258	11.4708	10.8267	0	0	0.239053	87.2592	-496.45	48.0071	166.98	0	33.6024	32.5832	82.0003	1
2054	0	0	54	1	383.734	218.305	165.429	0	0	76.0448	-23.369	250.507	381.047	3511.72	16367.6	-250.507	0	20.7107	10.1286	10.0212	0	0	0.149482	152.224	-521.547	38.5836	199.669	0	29.4076	28.0289	106.098	1
2062	0	0	62	1	309.691	130.142	179.55	0	0	68.7565	-31.7067	-2.02509	232.679	3519	16575.3	2.02509	0	10.0771	11.0031	10.3261	0	0	0.128342	143.763	-517.127	52.9925	150.235	0	45.3639	43.8658	109.826	1
2063	0	0	63	1	260.932	119.864	141.069	0	0	73.3398	-45.7015	-137.242	214.659	3514.42	16589.3	137.242	0	8.69062	11.0583	9.61738	0	0	0.167877	95.7904	-490.465	66.7411	147.261	0	46.1651	44.4993	137.773	1
2068	0	0	68	1	246.139	121.032	125.107	0	0	3.70043	5.78619	95.7064	157.334	3484.4	16338.5	-95.7064	0	7.38385	10.8256	10.0833	0	0	0.106046	125.312	-503.75	73.0888	136.198	0	67.1475	63.6753	155.764	1
2069	0	0	69	1	390.272	215.871	174.401	0	0	35.7919	-5.43077	382.613	363.233	3452.31	16349.7	-382.613	0	22.6101	10.3748	9.37789	0	0	0.18406	115.105	-505.104	37.4433	200.079	0	33.975	32.6624	177.342	1
2070	0	0	70	1	357.203	215.561	141.643	0	0	83.7552	-59.6657	604.345	480.856	3404.34	16403.9	-604.345	0	37.6326	9.35368	9.7494	0	0	0.157563	89.3129	-491.935	41.7134	164.684	0	36.2026	35.0968	186.212	1
2076	0	0	76	1	347.194	191.878	155.316	0	0	59.7136	72.3013	371.572	376.181	3528.05	16371.6	-371.572	0	22.9696	10.644	10.4302	0	0	0.233172	108.291	-503.317	44.9627	143.862	0	33.1446	31.8424	172.337	1
2077	0	0	77	1	394.889	162.19	232.699	0	0	9.0146	-18.577	64.429	342.42	3479.09	16362.8	-64.429	0	15.6928	10.5748	9.58419	0	0	0.0664501	154.93	-522.751	37.115	179.808	0	32.6105	30.8032	77.1825	1
2079	0	0	79	1	292.074	175.374	116.699	0	0	-1.15667	24.6125	316.656	269.322	3489.26	16419.3	-316.656	0	15.7366	10.6062	9.99281	0	0	0.223968	119.466	-504.647	56.7471	150.638	0	41.2648	39.384	176.439	1
2082	0	0	82	1	363.011	163.837	199.174	0	0	-43.9428	-37.6266	203.078	241.527	3532.04	16680.8	-203.078	0	12.8369	10.8036	9.62531	0	0	0.161696	177.452	-522.216	41.7812	163.259	0	42.7164	41.2894	126.858	1
2087	0	0	87	1	295.408	164.276	131.132	0	0	-14.1832	14.5588	306.431	269.928	3502.28	16329.7	-306.431	0	15.6716	11.5068	10.016	0	0	0.227432	97.3519	-496.925	56.8346	153.596	0	41.8569	40.1579	172.573	1
2090	0	0	90	1	309.573	189.623	119.95	0	0	-1.40671	-21.1608	266.642	330.829	3489.51	16465.1	-266.642	0	18.4787	10.3181	9.58255	0	0	0.146043	115.366	-504.265	51.5527	159.676	0	33.1859	31.4728	122.933	1
2092	0	0	92	1	434.267	236.053	198.214	0	0	59.2743	4.43877	188.02	346.328	3528.49	16339.8	-188.02	0	17.6233	10.8453	9.75147	0	0	0.0820237	98.4726	-494.751	32.9286	141.74	0	32.1474	31.0478	91.9852	1
2093	0	0	93	1	327.016	156.733	170.283	0	0	49.8068	-0.409098	22.0778	435.625	3537.95	16344.6	-22.0778	0	19.0929	9.66964	9.71847	0	0	0.234716	101.312	-493.303	47.3138	172.6	0	25.7717	24.9527	63.6688	1
2095	0	0	95	1	463.21	269.54	193.67	0	0	18.1431	6.36267	283.962	523.159	3469.96	16337.9	-283.962	0	29.4999	10.0158	8.98671	0	0	0.25741	96.8584	-496.972	29.5129	207.235	0	22.5286	21.5293	85.7574	1
2098	0	0	98	1	335.107	228.223	106.884	0	0	10.4178	49.3267	458.367	408.723	3477.68	16394.6	-458.367	0	27.5939	10.2719	9.98405	0	0	0.310033	136.48	-515.973	46.5096	194.487	0	35.7999	33.3284	213.53	1
2099	0	0	99	1	394.117	235.162	158.955	0	0	36.8419	34.9241	529.66	557.716	3451.26	16409	-529.66	0	40.3546	10.1226	9.43069	0	0	0.304929	79.8009	-488.963	36.8369	169.949	0	29.2329	29.1336	174.093	1
2100	0	0	100	1	296.743	174.435	122.308	0	0	40.7182	-18.3313	630.899	511.108	3447.38	16462.2	-630.899	0	41.232	9.64692	10.2234	0	0	0.158952	118.008	-508.868	54.6738	171.358	0	36.6737	34.9673	177.828	1
2102	0	0	102	1	278.469	177.734	100.735	0	0	47.2059	24.507	372.659	376.717	3540.55	16419.4	-372.659	0	23.1047	10.5798	9.96653	0	0	0.215357	123.791	-505.92	60.6687	203.102	0	32.8229	31.7113	170.452	1
2103	0	0	103	1	380.381	191.557	188.824	0	0	-42.0325	77.3067	-1.09241	386.29	3629.79	16366.6	1.09241	0	16.7041	10.469	9.92043	0	0	0.358523	114.922	-505.178	39.2014	163.197	0	28.3768	27.8211	71.8008	1
2104	0	0	104	1	384.203	212.285	171.917	0	0	40.1045	3.9214	331.242	327.816	3448	16340.3	-331.242	0	19.3306	9.78161	9.82155	0	0	0.124895	118.184	-503.273	38.1562	193.456	0	34.2063	33.0545	152.783	1
2106	0	0	106	1	240.776	127.902	112.874	0	0	-2.83729	3.89477	189.739	187.285	3590.6	16539.7	-189.739	0	9.63983	11.0204	9.83866	0	0	0.141336	111.62	-496.784	75.37	137.303	0	55.4722	53.6952	160.284	1
2110	0	0	110	1	344.214	186.35	157.864	0	0	42.3514	-15.2174	337.449	324.512	3445.75	16359.5	-337.449	0	19.2995	10.4862	10.0743	0	0	0.173745	118.909	-506.864	45.0732	165.423	0	35.2944	34.1415	159.264	1
2111	0	0	111	1	445.835	248.69	197.145	0	0	53.0162	31.3448	373.15	532.736	3435.08	16412.6	-373.15	0	32.649	9.64473	9.81526	0	0	0.30421	125.103	-512.252	31.2549	260.371	0	23.8002	22.9005	119.85	1
2112	0	0	112	1	375.989	210.349	165.64	0	0	2.06154	50.5964	361.924	433.222	3486.04	16393.3	-361.924	0	26.4621	10.5362	10.1827	0	0	0.273392	92.0203	-493.682	40.0552	167.415	0	28.5739	27.3391	140.138	1
2113	0	0	113	1	382.034	242.142	139.892	0	0	65.8932	-12.8343	648.805	583.39	3422.21	16456.7	-648.805	0	47.8532	8.50154	8.27302	0	0	0.0337958	131.161	-508.235	36.5409	205.801	0	32.5739	30.8528	150.408	1
2114	0	0	114	1	245.836	133.33	112.506	0	0	150.122	-16.1052	362.653	272.612	3437.64	16460	-362.653	0	16.5392	10.3301	9.11685	0	0	0.0952329	86.6584	-484.275	70.8019	166.012	0	42.1607	40.5728	202.715	1
2115	0	0	115	1	329.569	210.7	118.869	0	0	74.2448	-6.77565	566.02	427.398	3413.86	16450.7	-566.02	0	31.9728	10.2379	9.04462	0	0	0.141234	110.371	-499.218	46.6813	165.643	0	38.4615	38.2741	217.924	1
2116	0	0	116	1	287.353	118.279	169.074	0	0	35.0507	57.8368	64.6334	314.587	3453.05	16485.7	-64.6334	0	14.1866	10.7115	9.78782	0	0	0.139207	109.293	-500.106	57.9429	161.781	0	35.3784	33.3925	83.449	1
2117	0	0	117	1	297.069	147.253	149.815	0	0	125.211	152.193	-635.088	231.501	3362.89	16391.4	635.088	0	10.1074	10.3769	9.20936	0	0	0.139979	139.265	-511.258	54.2437	148.889	0	77.7884	78.9184	237.915	1
2118	0	0	118	1	294.071	116.744	177.327	0	0	267.219	-98.7186	-540.054	209.446	3220.88	16642.3	540.054	0	9.63471	10.7831	9.30121	0	0	0.123705	115.959	-499.513	55.5644	149.089	0	62.4704	62.9626	213.569	1
2120	0	0	120	1	301.873	148.431	153.442	0	0	30.6985	68.6601	138.83	288.722	3457.4	16474.9	-138.83	0	13.9502	11.3352	10.275	0	0	0.10843	103.105	-498.946	55.2324	172.376	0	38.7686	36.8585	93.8024	1
2121	0	0	121	1	359.689	236.323	123.367	0	0	22.5307	9.51509	395.714	417.13	3465.57	16434.4	-395.714	0	26.339	10.108	9.83582	0	0	0.187684	106.486	-501.007	41.9646	203.782	0	30.9365	29.4501	169.813	1
2122	0	0	122	1	383.426	256.175	127.251	0	0	19.3435	-25.9158	429.382	416.763	3468.76	16370.2	-429.382	0	27.3818	10.2152	8.89911	0	0	0.14054	120.693	-507.423	37.9028	195.499	0	32.9469	30.8686	189.308	1
2123	0	0	123	1	456.153	281.518	174.635	0	0	53.2593	-15.6807	606.475	661.056	3434.84	16459.6	-606.475	0	51.7754	8.77391	9.37612	0	0	0.183499	116.406	-506.594	29.7117	234.299	0	27.6004	26.6994	141.678	1
2139	0	0	139	1	337.926	217.146	120.78	0	0	39.7525	-12.3226	199.587	352.457	3448.35	16456.2	-199.587	0	18.2349	9.84085	9.64316	0	0	0.190569	119.093	-503.912	45.311	174.746	0	30.6624	29.3708	90.2993	1
2143	0	0	143	1	406.996	233.71	173.286	0	0	48.2837	21.5933	75.7583	364.552	3539.48	16322.6	-75.7583	0	16.6541	10.6466	9.29067	0	0	0.225674	132.784	-509.218	35.5	166.257	0	30.645	29.5029	74.7406	1
2147	0	0	147	1	340.372	204.953	135.42	0	0	11.0545	57.4887	89.0056	268.732	3676.37	16585.7	-89.0056	0	12.4321	10.3459	10.4923	0	0	0.178209	118.091	-503.912	46.0154	141.023	0	40.3345	38.862	97.1713	1
2148	0	0	148	1	311.074	154.373	156.702	0	0	53.2027	-31.0596	117.249	258.947	3534.56	16475	-117.249	0	12.4088	10.2843	9.6927	0	0	0.0849115	108.223	-496.781	51.2882	150.42	0	41.0252	39.5725	100.156	1
2155	0	0	155	1	293.045	121.146	171.898	0	0	82.4604	80.9837	117.957	161.398	3604.96	16063.9	-117.957	0	7.60312	10.1864	9.85734	0	0	0.0794577	108.371	-491.319	55.8523	138.841	0	63.7226	61.891	153.959	1
2157	0	0	157	1	245.107	115.881	129.227	0	0	44.0354	-10.0038	15.7998	153.386	3543.72	16254.6	-15.7998	0	6.70722	9.64192	9.8649	0	0	0.185924	117.931	-489.638	71.2646	126.922	0	64.958	63.7534	157.319	1
2160	0	0	160	1	329.831	163.439	166.391	0	0	4.37816	25.865	151.367	371.247	3483.72	16418	-151.367	0	18.3109	9.38364	9.41331	0	0	0.360979	108.118	-495.57	46.2249	203.171	0	29.4147	27.8878	74.6686	1
2161	0	0	161	1	326.478	131.243	195.235	0	0	46.7816	-65.8819	37.4778	202.457	3441.32	16509.8	-37.4778	0	9.15448	9.98644	9.63488	0	0	0.196919	124.453	-500.315	47.6334	142.962	0	50.2616	47.9323	118.625	1
2163	0	0	163	1	348.67	198.843	149.827	0	0	81.1119	-10.1659	185.861	367.633	3506.65	16354.4	-185.861	0	18.6842	9.27504	9.14207	0	0	0.0641127	113.701	-497.781	42.5514	161.875	0	29.3351	28.128	83.5251	1
2166	0	0	166	1	445.242	243.95	201.292	0	0	43.9669	69.7016	276.749	389.556	3444.13	16473.9	-276.749	0	21.6097	10.863	9.91715	0	0	0.296302	122.347	-512.216	31.9538	201.246	0	29.5192	28.0977	110.559	1
2167	0	0	167	1	334.691	192.521	142.17	0	0	139.416	-68.7361	656.145	366.185	3348.68	16512.6	-656.145	0	30.3429	9.73	9.58596	0	0	0.173197	114.368	-502.262	45.7656	173.113	0	49.9754	48.1309	227.89	1
2169	0	0	169	1	333.685	189.379	144.306	0	0	52.7462	-58.0161	261.972	300.638	3535.01	16402.3	-261.972	0	16.6969	10.219	9.40947	0	0	0.0665905	104.914	-494.712	46.2166	162.229	0	35.7547	34.2603	134.277	1
2175	0	0	175	1	300.589	150.377	150.213	0	0	38.8276	-31.983	285.973	192.751	3449.27	16475.9	-285.973	0	10.9208	9.89263	9.65134	0	0	0.0723181	104.519	-491.749	53.3464	148.561	0	53.1426	50.6801	210.205	1
2176	0	0	176	1	317.53	170.376	147.154	0	0	19.31	-1.89252	6.43256	298.586	3468.79	16346.1	-6.43256	0	12.9746	8.96294	8.85088	0	0	0.119188	106.768	-488.201	47.7402	159.075	0	35.0393	33.251	83.3904	1
2179	0	0	179	1	308.717	143.983	164.734	0	0	32.8955	32.5129	171.808	276.131	3554.86	16311.7	-171.808	0	13.8191	10.6318	9.37668	0	0	0.281236	95.0872	-490.101	51.8368	128.922	0	38.8928	37.6123	105.874	1
2180	0	0	180	1	348.588	182.988	165.599	0	0	82.2427	59.6096	203.411	343.439	3405.86	16284.6	-203.411	0	17.6121	9.91248	9.08238	0	0	0.165966	117.753	-500.398	43.0182	183.019	0	31.7425	30.0687	93.5553	1
2181	0	0	181	1	286.156	156.358	129.799	0	0	92.0568	74.0704	327.175	310.861	3495.7	16369.8	-327.175	0	18.0749	10.3557	10.0001	0	0	0.22702	97.4906	-492.903	58.1365	154.921	0	36.951	35.2515	163.204	1
2182	0	0	182	1	295.528	151.568	143.96	0	0	-32.2512	16.3244	178.29	294.659	3520.35	16427.6	-178.29	0	15.0762	11.1622	10.0165	0	0	0.195824	89.7075	-492.898	56.4375	137.85	0	37.1722	35.5721	101.817	1
2185	0	0	185	1	345.166	188.468	156.698	0	0	73.9331	-81.9506	483.321	370.923	3513.83	16525.9	-483.321	0	25.8398	9.16689	9.2273	0	0	0.0291965	113.934	-495.959	43.1175	150.135	0	37.4609	36.3599	219.726	1
2190	0	0	190	1	236.338	87.1673	149.171	0	0	65.0198	79.2355	-94.503	179.324	3522.74	16364.7	94.503	0	7.17794	10.3492	9.525	0	0	0.0280198	104.21	-488.237	75.7564	130.728	0	56.9776	54.5981	150.456	1
2193	0	0	193	1	255.6	124.196	131.404	0	0	-40.2476	82.2799	-95.8388	202.807	3628.01	16262	95.8388	0	8.22983	9.70627	9.48756	0	0	0.239692	123.73	-500.235	66.6113	132.017	0	48.1144	48.1418	131.919	1
2195	0	0	195	1	253.953	150.216	103.737	0	0	13.8748	-26.1155	568.87	383.7	3474.23	16470	-568.87	0	29.1184	8.684	8.87347	0	0	0.239305	113.859	-495.366	64.7376	167.078	0	39.9237	39.7489	224.5	1
2196	0	0	196	1	350.676	158.406	192.27	0	0	14.856	-61.8721	-85.65	303.445	3373.58	16605.4	85.65	0	12.6579	9.9424	8.99886	0	0	0.204037	122.683	-498.069	42.6239	163.838	0	32.5824	31.4343	87.0338	1
2197	0	0	197	1	305.144	141.685	163.459	0	0	-14.2451	-29.7532	-5.58359	262.354	3502.35	16473.7	5.58359	0	11.444	10.6432	9.16925	0	0	0.204754	108.441	-497.274	52.4646	129.809	0	40.183	38.0089	96.0849	1
2199	0	0	199	1	359.951	227.449	132.502	0	0	39.8103	1.58709	479.298	460.353	3448.29	16442.3	-479.298	0	31.6578	9.35563	8.07579	0	0	0.211856	96.2012	-486.397	39.9822	175.187	0	31.6676	30.259	186.074	1
2203	0	0	203	1	262.152	158.692	103.46	0	0	-15.5308	35.4846	358.467	292.683	3503.63	16408.4	-358.467	0	17.9017	9.84964	9.09607	0	0	0.3429	96.4596	-488.421	63.8682	151.174	0	38.7799	37.1777	190.597	1
2205	0	0	205	1	260.198	151.324	108.873	0	0	54.1864	40.9236	200.404	152.055	3433.91	16502.6	-200.404	0	7.80304	10.1537	10.346	0	0	0.109103	126.599	-504.614	66.8301	125.142	0	66.3895	63.2977	197.561	1
2207	0	0	207	1	336.199	189.004	147.195	0	0	81.6925	-39.424	334.065	303.353	3506.07	16383.7	-334.065	0	17.9792	9.783	9.5504	0	0	0.0604985	103.823	-492.996	45.4991	138.98	0	36.7956	35.3908	166.833	1
2208	0	0	208	1	335.116	156.276	178.84	0	0	90.1963	-40.1805	260.116	336.018	3497.56	16484.1	-260.116	0	18.4892	8.8897	9.09211	0	0	0.180131	102.102	-487.341	44.5175	195.544	0	31.4918	29.8343	116.53	1
2209	0	0	209	1	342.84	150.718	192.122	0	0	-5.58444	-23.1679	136.952	371.088	3493.68	16467.1	-136.952	0	18.2413	9.59628	8.90885	0	0	0.225183	98.5006	-488.156	43.5959	199.602	0	29.2524	27.7936	71.9129	1
2211	0	0	211	1	243.664	112.203	131.462	0	0	53.2531	11.6037	44.1693	221.935	3434.85	16133.3	-44.1693	0	9.87841	9.85953	9.42695	0	0	0.159636	110.989	-495.92	71.506	131.713	0	46.698	44.8176	111.26	1
2212	0	0	212	1	330.659	169.176	161.483	0	0	16.2728	69.0337	156.574	282.74	3571.49	16374.9	-156.574	0	13.9338	9.39817	9.61939	0	0	0.163196	102.754	-489.496	46.2638	150.811	0	37.1677	35.7809	99.7061	1
2214	0	0	214	1	354.462	213.716	140.746	0	0	-2.43571	-17.6729	287.472	383.476	3390.88	16461.6	-287.472	0	21.8702	9.86054	9.10251	0	0	0.261092	108.666	-497.996	42.0324	166.004	0	28.7998	27.5003	109.582	1
2216	0	0	216	1	398.092	229.135	168.957	0	0	14.4766	17.1885	164.192	388.93	3473.62	16426.7	-164.192	0	19.4122	10.1321	8.81645	0	0	0.218971	110.709	-497.577	35.9509	174.967	0	28.5014	27.1162	73.1929	1
2217	0	0	217	1	357.107	193.512	163.594	0	0	75.9262	71.5237	178.046	289.494	3412.17	16372.4	-178.046	0	14.4698	9.76853	8.64738	0	0	0.178816	121.465	-499.313	41.1757	162.839	0	36.499	34.7316	96.9294	1
2218	0	0	218	1	262.854	143.983	118.871	0	0	-35.8711	26.2281	351.817	261.466	3424.31	16417.7	-351.817	0	15.9839	9.2354	9.29784	0	0	0.234845	117.373	-491.434	63.0597	152.589	0	41.1611	39.5611	197.811	1
2219	0	0	219	1	341.635	152.496	189.139	0	0	46.2508	51.1668	311.229	242.318	3441.85	16492.4	-311.229	0	13.9334	9.50778	9.07487	0	0	0.13592	111.235	-490.518	43.8763	149.641	0	43.3942	41.4869	181.126	1
2220	0	0	220	1	321.013	174.512	146.502	0	0	78.4678	20.1564	196.727	335.806	3509.29	16423.7	-196.727	0	17.1719	9.69636	9.64614	0	0	0.185054	109.169	-497.359	48.4945	167.435	0	32.248	30.7842	95.7677	1
2222	0	0	222	1	248.929	110.997	137.932	0	0	2.10326	-11.0047	143.469	188.423	3486	16454.9	-143.469	0	9.28165	10.8035	9.12916	0	0	0.184336	109.03	-494.941	70.254	136.516	0	55.4101	52.7066	133.609	1
2224	0	0	224	1	386.392	171.268	215.124	0	0	98.3148	-78.7977	-92.7201	253.579	3290.13	16622.4	92.7201	0	10.5675	9.09401	8.31973	0	0	0.0654682	169.536	-503.391	36.4134	190.901	0	36.6677	35.6413	99.937	1
2225	0	0	225	1	281.857	129.158	152.699	0	0	18.7862	-8.6122	153.834	209.708	3568.97	16452.5	-153.834	0	10.3976	9.49147	8.89596	0	0	0.271921	123.028	-492.978	56.9577	158.415	0	47.9239	46.4631	125.818	1
2226	0	0	226	1	347.173	181.368	165.805	0	0	21.358	-24.3818	237.67	348.917	3466.74	16468.3	-237.67	0	18.851	10.0087	8.40047	0	0	0.134477	98.7639	-487.157	42.7359	159.837	0	30.9193	29.4087	102.053	1
2227	0	0	227	1	246.366	100.654	145.712	0	0	-13.9849	49.5714	-109.422	246.312	3502.08	16494	109.422	0	9.91435	9.0124	8.17373	0	0	0.156625	127.493	-493.935	66.948	184.507	0	40.2293	37.7526	108.951	1
2228	0	0	228	1	286.429	122.373	164.056	0	0	14.2858	-14.6241	93.861	217.276	3473.81	16458.5	-93.861	0	10.2027	9.40793	9.04108	0	0	0.0514369	124.464	-495.259	55.7721	151.262	0	47.2615	44.7791	110.314	1
2236	0	0	236	1	325.986	180.763	145.223	0	0	59.5289	-22.1772	178.295	244.96	3528.23	16466.1	-178.295	0	12.4068	10.6428	9.56517	0	0	0.0440574	100.861	-493.092	48.2518	121.3	0	43.1858	41.6409	118.789	1
2242	0	0	242	1	301.555	128.604	172.951	0	0	35.8601	-18.0546	12.1077	286.427	3452.24	16462	-12.1077	0	12.5237	9.52229	8.99684	0	0	0.141604	133.144	-506.091	51.993	167.463	0	36.4745	34.6727	86.9073	1
2245	0	0	245	1	335.891	154.626	181.265	0	0	10.5094	41.2314	180.302	326.347	3477.59	16502.3	-180.302	0	16.5187	9.47421	9.96661	0	0	0.219224	128.876	-503.47	45.6457	181.244	0	32.839	31.1396	90.9459	1
2246	0	0	246	1	381.609	196.402	185.207	0	0	37.0885	13.5149	558.209	427.466	3451.01	16530	-558.209	0	31.8571	9.13508	8.85333	0	0	0.252923	129.996	-505.787	37.4132	194.786	0	36.7066	36.8599	213.177	1
2247	0	0	247	1	289.133	169.765	119.368	0	0	64.1937	96.8179	309.48	234.78	3423.91	16347.1	-309.48	0	13.4385	9.70607	9.52869	0	0	0.137276	107.593	-490.156	55.9733	131.094	0	45.2693	43.3306	189.646	1
2248	0	0	248	1	280.851	146.841	134.011	0	0	47.7883	6.91368	317.815	338.513	3539.97	16536.6	-317.815	0	19.6624	8.79466	8.98708	0	0	0.232992	98.5316	-484.167	56.4991	153.596	0	31.8129	30.8194	138.918	1
2249	0	0	249	1	249.633	120.159	129.474	0	0	42.9594	40.6894	131.199	265.017	3445.14	16502.9	-131.199	0	12.7193	9.95057	9.19066	0	0	0.165981	92.4824	-484.691	68.8059	138.461	0	39.9396	37.9788	95.8803	1
2250	0	0	250	1	392.504	253.969	138.535	0	0	16.9048	-19.1357	94.3887	384.471	3570.86	16463	-94.3887	0	18.0731	10.6235	8.44913	0	0	0.231	123.968	-505.239	36.6611	179.49	0	28.6195	27.7177	70.0556	1
2251	0	0	251	1	296.276	122.705	173.572	0	0	71.9	19.1907	189.394	229.213	3416.2	16424.7	-189.394	0	11.6426	10.1562	9.02113	0	0	0.088164	117.989	-496.949	53.9904	153.483	0	45.2583	43.2625	124.831	1
2254	0	0	254	1	269.496	138.081	131.415	0	0	34.2661	65.9878	353.84	234.026	3453.83	16477.6	-353.84	0	14.0813	10.1809	9.00427	0	0	0.159832	107.361	-493.312	61.7052	139.462	0	47.4061	45.4932	225.013	1
2262	0	0	262	1	285.777	118.347	167.431	0	0	52.0549	-39.9935	-124.051	213.529	3436.05	16583.6	124.051	0	8.66788	9.86448	7.90094	0	0	0.122784	142.784	-498.335	55.0003	180.191	0	43.4957	41.5338	128.3	1
2264	0	0	264	1	319.673	119.743	199.93	0	0	76.8709	-6.36624	-28.7173	274.171	3510.89	16450.3	28.7173	0	11.568	10.0499	8.54055	0	0	0.0661733	108.912	-493.121	47.9929	152.165	0	37.7888	36.2483	91.9978	1
2265	0	0	265	1	221.018	103.872	117.146	0	0	84.9185	-7.70526	167.614	126.294	3403.18	16451.6	-167.614	0	6.30155	9.88043	10.0565	0	0	0.174718	115.226	-492.78	83.7572	131.677	0	78.4244	75.1899	203.932	1
2266	0	0	266	1	247.306	124.305	123.001	0	0	39.43	-118.422	-80.1865	154.064	3448.67	16562.3	80.1865	0	6.59577	10.1641	8.9283	0	0	0.124945	142.296	-495.431	69.6215	152.315	0	59.6311	57.6898	155.927	1
2268	0	0	268	1	307.711	204.191	103.52	0	0	19.6554	45.2429	129.775	186.665	3568.1	15800.7	-129.775	0	8.97143	9.71572	9.54077	0	0	0.0681543	99.8167	-483.366	51.3332	118.131	0	54.0592	52.1499	132.095	1
2270	0	0	270	1	322.448	158.303	164.146	0	0	-15.7713	-57.5618	383.137	314.85	3503.87	16501.5	-383.137	0	19.9915	9.921	9.4921	0	0	0.157089	102.344	-494.262	48.2593	139.289	0	37.5882	35.9682	199.868	1
2277	0	0	277	1	264.319	166.675	97.6441	0	0	2.21809	34.759	465.638	362.98	3485.88	16409.1	-465.638	0	24.7473	8.97112	8.68262	0	0	0.193626	110.871	-492.353	61.3238	167.497	0	38.1867	35.7464	227.464	1
2282	0	0	282	1	278.276	120.056	158.22	0	0	25.757	-23.9942	179.591	244.395	3562	16368.2	-179.591	0	12.4505	9.82709	9.3083	0	0	0.162467	108.464	-489.667	58.9402	143.162	0	42.1329	40.7504	119.756	1
2283	0	0	283	1	217.111	109.859	107.252	0	0	37.3841	-4.61782	96.9565	189.484	3550.38	16548.2	-96.9565	0	8.87475	9.66026	9.32302	0	0	0.0437187	114.84	-490.095	84.0058	154.755	0	53.3113	51.8348	128.881	1
2287	0	0	287	1	332.684	149.87	182.814	0	0	43.9711	30.2659	172.833	294.879	3444.13	16513.3	-172.833	0	14.7543	9.92374	9.16771	0	0	0.0950041	114.498	-495.634	45.9324	153.552	0	35.9679	34.3607	94.857	1
2288	0	0	288	1	351.762	181.16	170.602	0	0	19.0204	-2.47537	123.762	377.978	3469.08	16346.7	-123.762	0	18.1874	9.98028	8.11133	0	0	0.148987	112.433	-497.264	41.7124	209.693	0	28.9797	27.5834	69.2476	1
2289	0	0	289	1	322.939	163.456	159.483	0	0	69.5715	48.5366	155.869	220.053	3318.87	16495	-155.869	0	10.7815	10.5375	9.03677	0	0	0.0814467	104.173	-490.67	48.2603	139.442	0	47.1116	45.2631	117.06	1
2292	0	0	292	1	244.168	138.992	105.176	0	0	77.0609	34.9262	142.645	150.454	3510.7	16508.6	-142.645	0	7.28427	10.6471	9.60254	0	0	0.0767161	118.057	-498.4	72.8448	119.596	0	68.7576	65.6532	168.852	1
2293	0	0	293	1	330.739	132.672	198.067	0	0	95.1057	-5.96647	22.2	333.562	3492.65	16449.9	-22.2	0	14.6138	9.45336	9.45659	0	0	0.0641267	106.086	-492.956	46.1531	175.107	0	32.6083	30.9805	77.7919	1
2294	0	0	294	1	313.838	182.794	131.045	0	0	44.1898	32.6474	272.729	419.21	3443.91	16510.9	-272.729	0	23.2044	9.49459	9.42546	0	0	0.30036	86.875	-484.659	49.613	197.278	0	27.7926	26.3542	136.002	1
2295	0	0	295	1	425.605	237.568	188.037	0	0	83.9489	-10.0474	254.059	461.44	3503.81	16354.3	-254.059	0	25.0963	9.04322	8.74008	0	0	0.2382	113.447	-497.868	32.3086	205.349	0	24.2567	23.1142	87.2867	1
2296	0	0	296	1	214.783	107.731	107.052	0	0	31.8208	9.19196	80.8182	177.914	3356.62	16534.4	-80.8182	0	8.1965	10.1399	9.21342	0	0	0.0994416	89.0786	-480.827	86.0979	123.897	0	56.6614	54.4705	132.635	1
2297	0	0	297	1	261.38	119.821	141.559	0	0	8.71765	38.1287	18.8401	204.24	3579.04	16306.1	-18.8401	0	8.9126	9.97053	8.91816	0	0	0.0744351	120.142	-494.872	64.0342	153.279	0	49.6756	48.2149	122.109	1
2308	0	0	308	1	332.349	201.685	130.664	0	0	8.22415	48.8275	433.705	444.704	3479.88	16395.1	-433.705	0	29.2565	9.47941	9.86511	0	0	0.245304	104.374	-497.015	46.2309	201.044	0	31.3902	29.1331	185.574	1
2310	0	0	310	1	442.21	225.621	216.589	0	0	55.9753	67.1949	248.564	444.874	3531.78	16476.4	-248.564	0	23.9351	10.1307	9.39834	0	0	0.245906	133.373	-510.801	31.6188	201.151	0	25.683	24.4747	91.3692	1
2314	0	0	314	1	256.973	114.985	141.989	0	0	85.7783	49.0646	8.20746	197.712	3800.96	15597.6	-8.20746	0	8.4866	9.79556	8.43072	0	0	0.0586501	123.85	-495.059	64.587	156.532	0	49.489	47.5393	121.777	1
2317	0	0	317	1	318.879	148.893	169.986	0	0	17.7234	-6.00633	141.162	326.456	3470.38	16449.9	-141.162	0	15.9844	9.22297	8.82355	0	0	0.199645	104.161	-487.272	47.6862	181.412	0	32.4337	30.9163	79.9072	1
2318	0	0	318	1	306.712	138.064	168.648	0	0	7.34367	39.6501	294.77	243.108	3480.76	16503.9	-294.77	0	13.8474	8.7485	8.91277	0	0	0.193492	118.237	-490.147	49.8985	159.73	0	41.9804	39.7281	171.192	1
2321	0	0	321	1	346.504	190.58	155.925	0	0	82.8947	8.08544	563.657	443.163	3405.21	16435.8	-563.657	0	33.0131	9.69107	9.90541	0	0	0.0469025	99.9972	-497.354	43.8763	167.893	0	36.8814	36.8111	211.573	1
2322	0	0	322	1	275.215	130.574	144.641	0	0	79.9942	-15.0728	149.53	215.03	3507.77	16359.3	-149.53	0	10.5623	10.1761	9.3528	0	0	0.0338912	102.448	-488.351	60.3662	143.207	0	48.5884	46.5965	122.246	1
2323	0	0	323	1	357.382	207.285	150.096	0	0	85.8804	46.3389	163.452	267.258	3501.88	16397.6	-163.452	0	13.1821	9.76135	9.0494	0	0	0.112744	131.775	-502.299	41.4529	151.326	0	39.6522	37.6653	103.077	1
2324	0	0	324	1	313.759	123.227	190.533	0	0	6.60232	53.6971	114.863	178.539	3581.16	16390.2	-114.863	0	8.47179	10.1744	8.90212	0	0	0.0712007	132.175	-501.092	49.7442	134.865	0	57.2584	55.127	140.431	1
2333	0	0	333	1	306.498	139.77	166.728	0	0	57.7794	18.6766	64.5356	239.121	3529.98	16425.2	-64.5356	0	10.8131	9.64636	9.02787	0	0	0.0900555	111.924	-491.762	50.9965	147.171	0	43.7262	41.9559	104.975	1
2335	0	0	335	1	281.537	133.96	147.577	0	0	55.0772	45.2188	250.528	216.515	3532.68	16498.3	-250.528	0	11.6871	10.1492	9.63518	0	0	0.174342	109.171	-492.924	58.7848	119.71	0	48.2199	45.8853	175.91	1
2337	0	0	337	1	269.879	110.744	159.135	0	0	27.1959	34.1747	205.314	199.135	3660.22	15911.4	-205.314	0	10.3139	9.95638	8.15876	0	0	0.128038	106.567	-485.353	60.0645	146.301	0	50.1066	49.5532	148.904	1
2340	0	0	340	1	359.073	174.603	184.47	0	0	74.4337	-1.60876	57.9986	228.13	3413.67	16545.2	-57.9986	0	10.2872	9.68129	8.76534	0	0	0.0431576	133.14	-500.496	40.9052	170.024	0	44.8126	42.6809	105.433	1
2341	0	0	341	1	344.764	180.36	164.404	0	0	74.8953	94.6367	261.856	314.589	3512.86	16349.3	-261.856	0	17.1209	10.3831	9.36408	0	0	0.10969	127.182	-503.856	44.283	189.741	0	35.2106	33.5382	129.922	1
2342	0	0	342	1	296.835	127.868	168.967	0	0	35.3023	33.5989	181.396	216.982	3452.8	16510	-181.396	0	10.9581	9.96708	9.37923	0	0	0.149131	115.337	-494.163	54.0645	146.582	0	47.4117	45.2204	128.942	1
2343	0	0	343	1	312.238	136.869	175.368	0	0	73.9951	-26.6597	-253.527	207.639	3314.45	16570.2	253.527	0	8.23565	9.45808	8.82305	0	0	0.111302	132.975	-493.49	49.3093	138.528	0	46.1782	44.1447	163.803	1
2346	0	0	346	1	241.206	136.989	104.218	0	0	58.6722	98.7924	311.922	205.937	3429.43	16544.4	-311.922	0	11.8257	9.55389	9.23455	0	0	0.166989	101.943	-484.701	71.7254	125.322	0	50.3443	48.3528	211.417	1
2347	0	0	347	1	292.351	127.831	164.519	0	0	45.9948	-29.4733	307.746	222.126	3442.11	16473.4	-307.746	0	12.8452	9.24995	8.98654	0	0	0.128801	116.362	-492.746	53.9613	158.309	0	46.0609	44.205	191.427	1
2351	0	0	351	1	334.657	141.364	193.293	0	0	50.4078	111.069	-722.378	353.194	3437.69	16332.8	722.378	0	16.0149	9.89218	7.91632	0	0	0.119056	149.584	-516.568	44.3526	169.59	0	67.0928	69.3781	154.848	1
2353	0	0	353	1	321.41	145.792	175.617	0	0	55.3653	-27.1197	100.589	247.347	3532.4	16471	-100.589	0	11.6605	9.49518	8.84451	0	0	0.136493	104.309	-484.66	47.4466	154.302	0	41.6494	40.1142	100.561	1
2354	0	0	354	1	305.83	172.123	133.708	0	0	115.676	-14.7057	697.588	415.537	3372.42	16558.3	-697.588	0	36.0193	8.15212	8.37826	0	0	0.039359	115.54	-491.878	48.9061	140.405	0	46.0694	44.4249	201.671	1
2355	0	0	355	1	246.122	106.274	139.848	0	0	21.539	8.8229	-15.9783	184.082	3665.88	16435.1	15.9783	0	7.84404	10.4143	9.55109	0	0	0.113352	116.367	-498.072	71.5559	130.911	0	54.2304	54.2325	135.877	1
2357	0	0	357	1	314.699	182.443	132.257	0	0	80.4852	-23.151	362.847	312.136	3507.28	16467.1	-362.847	0	18.9872	9.54813	8.62939	0	0	0.228706	167.272	-515.305	48.6656	205.375	0	36.6266	35.2638	179.47	1
2358	0	0	358	1	343.844	176.506	167.338	0	0	-0.515395	-4.6781	106.624	341.875	3388.96	16448.6	-106.624	0	16.2521	9.58699	8.72566	0	0	0.17105	110.04	-492.768	43.2573	179.223	0	31.3063	29.7091	73.6315	1
2359	0	0	359	1	318.17	165.397	152.773	0	0	-6.78296	9.23389	238.65	220.303	3594.54	16335	-238.65	0	11.9172	10.5418	8.10725	0	0	0.170096	103.504	-489.313	48.2659	131.678	0	46.8566	45.325	161.187	1
2360	0	0	360	1	328.605	151.594	177.01	0	0	-10.1174	6.17202	38.5318	262.723	3498.22	16537.4	-38.5318	0	11.7565	9.8406	9.16535	0	0	0.146747	110.335	-496.082	46.6404	166.439	0	40.0414	37.9603	95.0803	1
2361	0	0	361	1	232.81	135.375	97.4356	0	0	73.6919	-90.3248	167.8	125.148	3314.75	16633.9	-167.8	0	6.39337	10.2553	8.70117	0	0	0.14659	148.477	-507.124	75.6923	155.603	0	76.0908	74.1005	193.905	1
2362	0	0	362	1	276.754	147.883	128.87	0	0	72.5055	29.7682	310.542	259.753	3415.59	16314.5	-310.542	0	14.9003	10.0627	9.58966	0	0	0.186209	87.7196	-486.495	60.064	149.306	0	41.9127	40.0114	173.877	1
2363	0	0	363	1	287.014	165.487	121.528	0	0	75.7662	-47.4116	201.355	348.438	3511.99	16292	-201.355	0	18.1344	9.85956	8.35141	0	0	0.0262735	141.051	-512.034	55.259	213.295	0	30.7422	29.5188	91.1486	1
2365	0	0	365	1	289.443	203.401	86.0421	0	0	99.1919	22.7052	349.709	243.291	3488.57	16221.9	-349.709	0	14.5049	10.2988	9.52054	0	0	0.203357	100.384	-490.275	56.5583	144.633	0	47.0322	44.7992	219.188	1
2367	0	0	367	1	442.868	197.602	245.266	0	0	15.337	-19.0273	78.193	339.321	3472.76	16462.9	-78.193	0	15.7246	9.30059	7.59415	0	0	0.0760748	152.733	-506.478	30.2002	202.787	0	31.0268	29.297	73.1603	1
2374	0	0	374	1	250.173	128.223	121.95	0	0	3.85092	80.7374	221.05	243.283	3484.25	16363.2	-221.05	0	12.8275	9.56737	8.31963	0	0	0.134186	106.636	-485.515	66.5774	160.897	0	42.2499	39.9925	133.704	1
2377	0	0	377	1	285.107	170.56	114.547	0	0	-58.7219	68.4866	91.0548	227.283	3546.82	16275.8	-91.0548	0	10.7111	9.5475	8.27777	0	0	0.276239	124.04	-492.563	55.3289	148.107	0	44.4733	42.6598	107.41	1
2379	0	0	379	1	276.514	151.497	125.016	0	0	56.3719	-12.9265	282.822	208.149	3531.39	16357.2	-282.822	0	11.6885	9.99723	9.17725	0	0	0.0634782	103.734	-487.388	59.5082	139.598	0	50.046	48.0906	200.374	1
2389	0	0	389	1	247.089	141.172	105.917	0	0	50.2193	-68.7115	-168.051	174.64	3437.88	16014.3	168.051	0	7.09253	9.64353	9.12131	0	0	0.0377579	118.495	-491.267	69.2347	130.888	0	54.612	52.6299	165.89	1
2390	0	0	390	1	329.262	156.5	172.762	0	0	60.5736	56.5017	-0.0165955	240.804	3427.53	16387.4	0.0165955	0	10.2698	9.69263	9.55059	0	0	0.169035	132.552	-507.606	46.7384	138.934	0	43.4717	41.2077	103.25	1
2393	0	0	393	1	240.187	98.6823	141.505	0	0	69.2413	13.5292	-7.36814	220.799	3518.52	16330.7	7.36814	0	9.42134	9.49038	9.39713	0	0	0.0815217	82.6941	-476.204	72.3381	125.601	0	46.7614	44.9374	111.771	1
2396	0	0	396	1	288.923	98.4292	190.493	0	0	90.9359	-72.5504	131.386	212.791	3496.82	16416.8	-131.386	0	10.4353	10.2785	9.54979	0	0	0.15158	113.42	-497.304	56.7148	144.464	0	48.9426	46.8394	118.226	1
2401	0	0	401	1	374.146	207.083	167.063	0	0	1.12976	-35.4048	305.135	343.425	3486.97	16479.3	-305.135	0	19.9882	10.1048	8.48928	0	0	0.148886	113.039	-495.271	38.7841	170.756	0	32.0893	30.6918	128.193	1
2402	0	0	402	1	337.737	190.621	147.117	0	0	97.6721	-3.06855	665.564	408.97	3490.09	16347.3	-665.564	0	34.0951	8.63821	9.06312	0	0	0.149322	114.808	-498.214	43.8056	136.414	0	45.7067	43.719	208.186	1
2404	0	0	404	1	258.013	128.114	129.898	0	0	156.09	65.7836	268.893	192.265	3431.67	16477.8	-268.893	0	10.5345	9.55528	9.26575	0	0	0.0717848	115.851	-494.246	65.169	142.949	0	53.0805	50.1722	198.644	1
2407	0	0	407	1	296.398	159.845	136.553	0	0	47.7274	-15.3074	150.565	273.303	3540.03	16459.2	-150.565	0	13.4724	8.45495	8.69038	0	0	0.153066	112.692	-488.18	51.7211	170.652	0	36.742	35.526	96.2888	1
2408	0	0	408	1	269.907	128.761	141.147	0	0	65.0296	-4.78023	55.4573	233.281	3423.07	16349	-55.4573	0	10.5086	9.86246	9.68309	0	0	0.0709386	105.992	-493.023	62.1058	134.881	0	45.0689	42.9267	106.395	1
2410	0	0	410	1	362.564	195.186	167.377	0	0	13.3827	14.3653	347.145	357.34	3474.72	16329.9	-347.145	0	21.4932	9.52309	8.77055	0	0	0.250725	111.926	-494.726	40.2683	179.792	0	31.9158	30.7835	147.764	1
2412	0	0	412	1	236.282	133.949	102.333	0	0	48.7756	0.527052	216.403	173.136	3439.32	16244.1	-216.403	0	9.07919	9.4689	9.42183	0	0	0.0320909	106.323	-488.851	74.0803	112.678	0	57.3714	54.9506	183.331	1
2413	0	0	413	1	301.498	156.208	145.29	0	0	29.3275	15.3293	134.402	238.378	3359.11	16328.9	-134.402	0	11.5338	9.54136	8.4865	0	0	0.160582	150.333	-510.161	51.45	182.255	0	42.6932	40.7988	103.071	1
2416	0	0	416	1	348.504	210.983	137.521	0	0	92.6914	-1.35236	685.273	499.754	3395.41	16445.3	-685.273	0	42.7005	8.3255	8.59167	0	0	0.223694	124.434	-495.667	41.3633	174.282	0	39.2946	37.4885	172.905	1
2419	0	0	419	1	282.08	139.989	142.091	0	0	-5.06294	-7.24916	109.796	280.859	3493.16	16351.5	-109.796	0	13.4101	9.11781	8.21178	0	0	0.125991	101.847	-482.952	55.5701	145.254	0	36.9222	35.0372	87.7053	1
2420	0	0	420	1	223.145	97.9395	125.206	0	0	80.6937	28.226	5.8558	240.07	3507.07	16515.3	-5.8558	0	10.3168	9.43103	8.29688	0	0	0.0253804	129.232	-495.996	78.1479	166.472	0	42.3732	40.3084	101.803	1
2421	0	0	421	1	324.944	174.07	150.874	0	0	67.0451	57.8375	82.9187	277.785	3421.05	16585.4	-82.9187	0	12.6971	9.29854	8.03653	0	0	0.131085	131.778	-497.252	45.7753	179.216	0	37.0723	35.1299	87.3077	1
2422	0	0	422	1	331.585	214.068	117.517	0	0	16.8182	17.8292	437.257	438.018	3471.28	16426.1	-437.257	0	28.9059	8.97183	8.43865	0	0	0.182276	111.626	-491.988	44.6438	192.46	0	31.1106	29.1242	182.038	1
2424	0	0	424	1	337.895	198.311	139.584	0	0	69.281	-10.6339	161.786	298.066	3518.48	16354.9	-161.786	0	14.8101	9.33432	8.79382	0	0	0.0354807	144.359	-505.27	44.143	138.867	0	35.1208	33.8291	92.5776	1
2425	0	0	425	1	381.569	202.18	179.388	0	0	45.1247	36.0903	372.923	312.866	3442.98	16407.8	-372.923	0	19.1857	9.96403	8.4885	0	0	0.114971	118.124	-498.035	37.6935	155.325	0	37.3819	35.8734	187.317	1
2426	0	0	426	1	304.086	139.131	164.955	0	0	10.3075	17.7991	102.653	221.452	3477.79	16426.1	-102.653	0	10.4262	10.1235	8.37904	0	0	0.266075	124.547	-495.132	51.2978	151.181	0	47.1121	44.5086	108.894	1
2430	0	0	430	1	265.361	132.385	132.976	0	0	44.8494	50.7351	192.371	233.268	3542.91	16393.2	-192.371	0	11.8778	9.60163	9.38077	0	0	0.280558	120.582	-493.528	62.8427	137.823	0	44.0858	42.2557	131.403	1
2434	0	0	434	1	241.575	140.115	101.46	0	0	107.859	42.5684	381.611	258.641	3479.9	16301.7	-381.611	0	15.9057	8.65718	8.16614	0	0	0.104335	103.763	-481.164	68.2491	170.214	0	44.1281	41.667	232.706	1
2437	0	0	437	1	329.806	190.223	139.583	0	0	26.2194	-21.5983	75.42	299.708	3561.54	16465.5	-75.42	0	13.8411	10.0916	8.01841	0	0	0.165513	215.376	-511.965	45.5012	163.431	0	34.9045	33.8199	85.2641	1
2438	0	0	438	1	258.265	113.26	145.005	0	0	34.6958	46.343	153.254	199.436	3453.4	16397.6	-153.254	0	9.78368	9.44013	9.44406	0	0	0.160236	117.978	-494.228	65.1745	131.582	0	50.9837	48.4846	128.689	1
2441	0	0	441	1	352.9	221.427	131.474	0	0	144.537	-62.3855	583.511	472.924	3443.22	16406.6	-583.511	0	36.1437	8.7775	8.83591	0	0	0.117538	108.468	-493.24	41.2307	166.223	0	33.8138	33.946	181.956	1
2442	0	0	442	1	321	151.416	169.585	0	0	4.94216	-20.8192	293.618	228.836	3383.5	16365.1	-293.618	0	13.1184	10.0716	8.92641	0	0	0.176904	127.355	-498.8	48.1357	151.048	0	45.6562	43.5344	177.541	1
2444	0	0	444	1	328.512	198.257	130.255	0	0	3.22622	19.3336	212.053	373.908	3484.87	16324.9	-212.053	0	19.6171	9.35962	8.80361	0	0	0.234595	107.057	-495.568	45.8939	200.165	0	28.8844	27.4246	89.6408	1
2445	0	0	445	1	268.43	126.528	141.903	0	0	83.0032	25.76	180.789	240.897	3504.76	16318.5	-180.789	0	12.114	9.38795	8.70833	0	0	0.0510833	106.516	-488.565	60.5996	139.735	0	42.6751	40.7842	117.966	1
2449	0	0	449	1	256.464	130.851	125.613	0	0	65.4067	-66.4391	217.891	183.905	3522.35	16311	-217.891	0	9.78697	10.074	9.37746	0	0	0.106089	111.272	-495.018	66.6584	146.932	0	54.7447	52.7335	177.425	1
2457	0	0	457	1	366.93	183.879	183.05	0	0	90.2498	17.6164	395.996	335.278	3397.85	16426.3	-395.996	0	20.9799	9.20918	8.44414	0	0	0.130157	130.694	-499.124	39.16	192.205	0	36.4157	34.3495	196.127	1
2458	0	0	458	1	372.276	188.422	183.854	0	0	20.2933	65.6167	127.918	406.979	3467.81	16378.3	-127.918	0	19.4911	8.9658	8.40458	0	0	0.210403	91.6711	-482.691	38.22	196.536	0	26.8506	25.3904	65.2399	1
2460	0	0	460	1	327.519	136.642	190.877	0	0	3.55797	-17.8112	-12.1166	291.082	3484.54	16461.7	12.1166	0	12.5513	9.39084	8.74952	0	0	0.224911	132.41	-497.551	46.0597	170.197	0	35.786	33.8319	84.9987	1
2470	0	0	470	1	302.338	103.36	198.978	0	0	151.598	-11.4271	-361.202	203.423	3336.5	16455.3	361.202	0	8.24221	9.4063	8.68671	0	0	0.0944776	108.795	-487.742	51.3412	131.881	0	50.9177	48.291	208.977	1
2471	0	0	471	1	271.586	145.872	125.715	0	0	21.5516	68.7361	-70.629	165.905	3466.55	16375.2	70.629	0	6.75373	10.0505	9.39087	0	0	0.151669	109.961	-488.094	61.4071	110.38	0	60.8971	57.5398	151.563	1
2473	0	0	473	1	302.373	162.38	139.992	0	0	61.538	38.8002	54.0195	258.018	3526.22	16405.1	-54.0195	0	11.5248	10.1186	9.42705	0	0	0.239598	99.827	-488.668	52.8973	146.862	0	41.6523	39.7288	99.9209	1
2475	0	0	475	1	343.287	200.886	142.401	0	0	27.9387	-22.354	350.285	289.991	3460.16	16366.6	-350.285	0	17.5309	9.76824	8.93127	0	0	0.103891	118.418	-496.508	43.6763	148.443	0	38.4166	37.0882	180.2	1
2477	0	0	477	1	263.156	120.705	142.451	0	0	-61.5176	-5.30073	246.797	179.805	3449.96	16349.5	-246.797	0	9.98797	9.96899	9.37734	0	0	0.170647	106.556	-491.614	64.0986	131.249	0	55.4806	52.7143	195.984	1
2478	0	0	478	1	286.482	136.048	150.434	0	0	116.813	20.7165	-53.3206	214.805	3470.95	16323.5	53.3206	0	8.87464	9.61582	9.05981	0	0	0.103211	119.994	-493.205	56.0238	154.267	0	47.1541	44.9173	115.564	1
2480	0	0	480	1	298.582	143.019	155.563	0	0	39.5743	27.6334	0.839457	192.864	3448.53	16017.6	-0.839457	0	8.27667	10.1299	8.34867	0	0	0.142124	138.744	-502.86	52.5807	140.07	0	51.7766	49.7222	124.258	1
2485	0	0	485	1	315.539	142.287	173.252	0	0	83.4037	105.762	163.65	208.112	3404.7	16238.5	-163.65	0	10.2435	9.34261	9.09425	0	0	0.0208472	109.271	-488.215	48.7656	138.752	0	48.9463	46.6683	126.394	1
2488	0	0	488	1	272.781	153.82	118.96	0	0	0.536608	24.0449	209.126	170.774	3487.56	16320.2	-209.126	0	8.93321	9.12776	9.24814	0	0	0.0909771	119.574	-489.202	59.6318	132.861	0	57.6241	54.6126	180.409	1
2491	0	0	491	1	305.541	148.707	156.833	0	0	109.103	10.6905	153.045	269.092	3478.66	16532.9	-153.045	0	13.1917	9.2701	9.06548	0	0	0.0756119	108.434	-489.716	50.8706	111.538	0	38.6652	36.9088	97.656	1
2493	0	0	493	1	269.536	127.494	142.042	0	0	16.9907	-26.0822	-151.731	178.12	3371.45	16470	151.731	0	7.1651	9.45121	9.07206	0	0	0.127936	105.547	-484.755	60.84	131.013	0	52.6941	50.5756	158.712	1
2496	0	0	496	1	303.133	160.144	142.989	0	0	-17.2103	47.6594	141.153	232.981	3405.65	16396.2	-141.153	0	11.4037	9.49872	8.5168	0	0	0.0990238	124.72	-495.773	51.0594	128.885	0	43.7589	41.3413	105.649	1
2502	0	0	502	1	263.985	126.823	137.162	0	0	7.44115	3.19784	139.367	237.818	3480.66	16440.7	-139.367	0	11.6261	9.76844	9.01025	0	0	0.0847114	85.2886	-477.744	63.002	104.329	0	43.7562	41.6306	106.309	1
2503	0	0	503	1	269.418	149.774	119.644	0	0	36.8734	-0.0527256	244.982	183.525	3550.89	16444	-244.982	0	9.92268	9.72693	8.89318	0	0	0.17346	150.918	-507.987	60.989	184.801	0	54.689	51.9803	197.04	1
2517	0	0	517	1	281.408	124.682	156.726	0	0	60.2272	64.8305	138.25	219.211	3527.53	16478.7	-138.25	0	10.5525	8.91059	9.11919	0	0	0.0640421	119.062	-491.716	56.6514	165.096	0	46.1317	44.2201	116.392	1
2519	0	0	519	1	265.385	136.005	129.381	0	0	66.5271	45.582	2.03577	212.077	3421.57	16199	-2.03577	0	9.06809	9.33382	8.14094	0	0	0.039079	132.492	-495.747	60.6746	147.989	0	46.7569	44.456	112.9	1
2525	0	0	525	1	327.044	113.096	213.948	0	0	67.2258	45.7701	-55.8674	212.402	3420.87	16497.8	55.8674	0	8.71793	9.73593	8.46195	0	0	0.0125049	130.12	-500.352	46.173	145.389	0	46.2615	44.0187	116.02	1
2527	0	0	527	1	227.98	111.89	116.089	0	0	-33.8732	-71.3002	9.38598	161.015	3621.63	16614.9	-9.38598	0	7.23604	9.85064	9.81964	0	0	0.125404	98.4687	-485.7	79.5086	96.5132	0	59.7622	59.5206	146.423	1
2528	0	0	528	1	227.009	106.867	120.142	0	0	63.7125	-4.55472	-70.6345	206.41	3524.05	16249.1	70.6345	0	8.48305	9.29829	8.81209	0	0	0.0764887	144.654	-499.043	77.0199	145.272	0	47.0587	46.2107	121.229	1
2529	0	0	529	1	310.944	155.119	155.825	0	0	-1.64651	41.939	171.89	234.296	3390.09	16302.3	-171.89	0	11.7878	10.0241	8.41066	0	0	0.366603	116.411	-494.564	49.687	155.767	0	44.0253	41.6207	113.607	1
2530	0	0	530	1	295.983	184.961	111.022	0	0	37.5973	49.5376	309.99	315.54	3450.5	16294.7	-309.99	0	18.1453	9.40664	9.74127	0	0	0.179342	83.2092	-482.13	54.0666	150.283	0	34.6934	33.0899	146.923	1
2534	0	0	534	1	270.352	97.6519	172.7	0	0	-15.4356	127.829	-127.362	150.819	3603.2	16017.1	127.362	0	5.99591	9.57468	9.42843	0	0	0.185523	147.194	-509.786	61.2309	172.645	0	62.9068	62.4511	187.233	1
2537	0	0	537	1	313.824	137.918	175.906	0	0	31.9326	46.0071	123.118	200.326	3456.17	16397.9	-123.118	0	9.54852	9.65554	8.40271	0	0	0.133811	103.19	-484.114	48.7123	119.553	0	50.8931	48.1983	119.667	1
2544	0	0	544	1	224.141	102.807	121.334	0	0	13.0732	38.2243	-29.8568	165.672	3574.69	16405.7	29.8568	0	6.96041	10.1822	8.91567	0	0	0.130639	111.098	-492.331	80.3161	141.471	0	59.7593	58.5014	148.033	1
2547	0	0	547	1	242.907	125.801	117.105	0	0	7.45089	107.346	-246.885	163.59	3580.31	16037.6	246.885	0	6.35507	9.58608	8.48898	0	0	0.167084	110.967	-487.032	69.7629	124.248	0	58.531	57.3855	213.359	1
2550	0	0	550	1	284.566	169.496	115.07	0	0	-46.8106	47.8875	213.649	236.996	3435.25	16495.7	-213.649	0	12.5861	9.60313	9.3466	0	0	0.224502	84.601	-478.516	56.8933	110.311	0	42.7193	40.4881	132.97	1
2558	0	0	558	1	301.869	118.432	183.437	0	0	75.2127	37.4412	60.42	244.645	3412.89	16506.1	-60.42	0	10.9821	9.15854	9.20249	0	0	0.0785413	110.977	-488.925	51.7557	132.146	0	42.2895	40.0021	99.6032	1
2559	0	0	559	1	264.509	123.207	141.302	0	0	66.2922	50.9894	156.876	165.402	3421.81	16492.6	-156.876	0	8.11212	9.664	8.43769	0	0	0.0678682	147.59	-497.819	61.8363	137.625	0	60.0516	57.1618	148.52	1
2570	0	0	570	1	285.846	148.568	137.277	0	0	66.997	28.8249	266.618	272.998	3520.76	16514.7	-266.618	0	14.9819	9.72382	9.04732	0	0	0.0701969	125.306	-500.201	56.3085	175.153	0	38.7952	36.9428	146.114	1
2573	0	0	573	1	397.881	246.372	151.509	0	0	71.3495	-6.54364	295.78	454.328	3516.41	16450.4	-295.78	0	25.7845	8.61643	8.40925	0	0	0.210892	121.139	-497.797	34.8095	196.994	0	24.4724	23.5144	98.6445	1
2574	0	0	574	1	338.904	191.832	147.072	0	0	-6.13949	-37.5874	274.816	328.367	3494.24	16481.5	-274.816	0	18.5732	9.44566	8.9883	0	0	0.216723	112.387	-495.787	44.2292	169.315	0	32.453	30.7751	123.818	1
2575	0	0	575	1	292.359	157.566	134.793	0	0	2.21882	68.7275	217.221	288.996	3485.88	16574.5	-217.221	0	15.1878	8.79718	8.8288	0	0	0.207454	108.402	-486.091	53.259	148.128	0	35.361	33.4843	112.436	1
2576	0	0	576	1	255.125	151.958	103.167	0	0	99.5268	48.4937	-38.7065	178.402	3388.57	16196.1	38.7065	0	7.40114	8.9948	8.53808	0	0	0.0246516	116.7	-486.333	64.2732	121.842	0	54.3759	51.7401	131.851	1
2578	0	0	578	1	304.891	146.421	158.469	0	0	-23.9102	24.3691	226.835	234.726	3512.01	16419.5	-226.835	0	12.576	9.51033	8.7515	0	0	0.239813	102.101	-487.185	50.9268	151.207	0	43.2424	41.0478	143.506	1
2582	0	0	582	1	354.927	197.744	157.184	0	0	62.8223	18.8634	639.836	390.346	3425.28	16325.4	-639.836	0	31.6624	9.24265	8.81706	0	0	0.216386	110.002	-495.989	41.2608	154.502	0	46.4216	44.1537	222.125	1
2583	0	0	583	1	321.948	135.336	186.612	0	0	38.5243	10.5547	-9.18898	280.491	3449.58	16333.7	9.18898	0	11.9845	9.58716	8.51518	0	0	0.15993	125.111	-498.883	47.0938	177.738	0	36.8521	35.0989	88.6755	1
2585	0	0	585	1	280.49	168.647	111.843	0	0	-0.252144	-9.56038	61.7988	205.962	3488.35	16453.5	-61.7988	0	9.41371	9.62164	8.91186	0	0	0.178872	108.77	-485.416	57.5243	129.697	0	49.9726	47.1432	116.373	1
2586	0	0	586	1	257.25	127.267	129.983	0	0	72.691	61.1147	173.033	214.605	3515.07	16482.4	-173.033	0	10.6814	9.77548	9.23708	0	0	0.167183	122.695	-497.278	65.7214	135.071	0	48.018	45.8551	129.578	1
2587	0	0	587	1	190.534	67.8396	122.694	0	0	47.6192	2.58327	-184.54	191.933	3639.8	16541	184.54	0	7.58734	9.62006	8.94482	0	0	0.063316	112.294	-487.257	100.858	143.514	0	49.0243	49.8579	160.793	1
2589	0	0	589	1	348.274	174.375	173.898	0	0	41.4272	70.8986	344.265	356.013	3446.67	16472.7	-344.265	0	21.1844	9.14392	7.99789	0	0	0.127353	136.009	-502.589	41.5523	205.659	0	31.2426	30.111	140.501	1
2591	0	0	591	1	284.366	110.792	173.574	0	0	104.931	-54.8159	-78.0692	211.629	3383.17	16598.4	78.0692	0	8.79809	9.96489	9.57657	0	0	0.0678925	118.009	-498.065	57.6665	149.975	0	45.9321	44.3046	119.459	1
2593	0	0	593	1	460.799	309.051	151.748	0	0	85.9812	95.7506	419.529	679.367	3501.78	16348.1	-419.529	0	43.5433	9.07948	7.72696	0	0	0.408084	132.995	-508.329	28.6838	300.026	0	21.3025	20.0002	119.268	1
2594	0	0	594	1	334.217	166.76	167.457	0	0	51.6442	55.314	356.669	349.646	3536.12	16388.6	-356.669	0	21.0484	10.3311	9.40337	0	0	0.245433	109.503	-498.352	46.2042	166.515	0	33.8956	32.7155	166.005	1
2596	0	0	596	1	257.024	160.13	96.8945	0	0	69.7533	-21.7037	169.961	208.235	3318.69	16465.6	-169.961	0	10.4519	10.1084	9.28112	0	0	0.153072	116.573	-495.703	66.3502	140.008	0	48.6205	46.9943	126.804	1
2601	0	0	601	1	284.409	136.707	147.703	0	0	6.66213	-17.7157	230.605	231.28	3481.44	16362	-230.605	0	12.4251	9.86146	8.6584	0	0	0.11106	93.3127	-480.056	56.3694	106.871	0	44.4105	42.1711	145.823	1
2602	0	0	602	1	289.436	171.487	117.949	0	0	62.1354	-101.331	-282.989	162.396	3326.3	16744.6	282.989	0	6.66416	10.1228	9.18607	0	0	0.136147	119.96	-495.562	55.9524	148.194	0	58.1926	55.5533	217.106	1
2605	0	0	605	1	264.307	139.945	124.362	0	0	52.3597	-4.5329	264.961	265.496	3535.4	16448.4	-264.961	0	14.6286	10.2679	9.03576	0	0	0.11731	125.705	-503.72	63.5978	174.928	0	40.1815	38.5463	150.931	1
2608	0	0	608	1	265.226	99.2143	166.011	0	0	-69.5935	-149.357	189.537	149.182	3557.69	16493.6	-189.537	0	8.22982	9.85255	9.79469	0	0	0.344481	104.523	-489.908	63.8192	119.246	0	62.743	61.2623	186.586	1
2614	0	0	614	1	287.527	146.878	140.649	0	0	-50.9326	76.8624	137.688	264.622	3539.03	16466.7	-137.688	0	13.0068	9.35513	8.35096	0	0	0.170483	141.986	-498.228	54.562	174.764	0	38.6737	36.979	96.7068	1
2621	0	0	621	1	300.144	160.629	139.515	0	0	48.3697	39.0386	118.515	243.676	3439.73	16703.8	-118.515	0	11.55	9.17601	8.72879	0	0	0.171233	108.234	-487.808	51.6636	131.886	0	41.3353	39.8858	99.2781	1
2625	0	0	625	1	233.311	117.174	116.137	0	0	67.1725	61.3022	123.782	179.098	3321.27	16282.9	-123.782	0	8.50014	9.11614	8.51072	0	0	0.116672	127.964	-493.536	73.1513	152.692	0	55.0447	52.4612	131.433	1
2626	0	0	626	1	333.167	135.468	197.699	0	0	-4.66467	-19.0926	286.856	189.227	3492.76	16363.3	-286.856	0	10.7932	10.2498	8.72213	0	0	0.200098	154.814	-511.631	45.694	153.664	0	54.6622	52.0183	213.714	1
2628	0	0	628	1	305.374	140.609	164.765	0	0	57.6425	20.4741	80.4915	219.686	3430.46	16323.8	-80.4915	0	10.0722	9.88804	9.36537	0	0	0.0579289	133.61	-505.649	51.8703	152.352	0	47.6266	45.2478	111.925	1
2629	0	0	629	1	272.88	129.151	143.729	0	0	25.642	35.5105	32.9405	209.378	3661.78	15910.1	-32.9405	0	9.22346	10.2094	9.45351	0	0	0.135346	106.681	-489.98	61.282	142.775	0	48.6397	47.5336	119.871	1
2631	0	0	631	1	232.435	109.42	123.014	0	0	-69.2179	64.4471	-35.5316	174.117	3557.32	16479.1	35.5316	0	7.40641	10.3074	8.88947	0	0	0.17093	114.292	-487.812	76.3283	126.915	0	56.6664	54.786	139.966	1
2637	0	0	637	1	218.055	104.998	113.057	0	0	133.779	18.8561	50.6688	126.681	3553.64	16325.4	-50.6688	0	5.6614	9.87449	9.50599	0	0	0.08965	97.5397	-484.086	84.2915	101.748	0	79.1105	76.644	190.741	1
2639	0	0	639	1	280.472	106.714	173.758	0	0	123.711	-16.5358	-132.839	200.085	3464.05	15962.1	132.839	0	8.04993	9.81332	8.69215	0	0	0.0963136	133.15	-496.52	57.4687	133.147	0	48.444	46.496	140.229	1
2654	0	0	654	1	273.108	132.159	140.949	0	0	116.944	45.7338	156.747	209.937	3570.48	16497.8	-156.747	0	10.2841	9.44061	8.30366	0	0	0.0337326	146.587	-499.839	58.6511	141.128	0	47.9818	46.2355	125.362	1
2655	0	0	655	1	238.094	113.148	124.947	0	0	65.4316	25.8771	-8.87656	164.747	3522.33	16517.7	8.87656	0	7.00705	10.192	9.09276	0	0	0.158759	106.622	-489.498	73.8944	129.525	0	60.9826	58.6187	146.643	1
2656	0	0	656	1	288.989	137.575	151.414	0	0	-17.129	65.3388	267.041	204.35	3405.57	16378.6	-267.041	0	11.3616	9.93867	9.19751	0	0	0.141402	98.7756	-485.688	55.8805	104.692	0	50.1552	47.3498	184.96	1
2657	0	0	657	1	310.926	132.524	178.402	0	0	55.6117	-73.4278	-285.792	183.544	3432.49	16617	285.792	0	7.43245	9.67342	9.10534	0	0	0.119013	109.021	-487.329	50.1039	124.671	0	52.9985	50.3448	194.628	1
2659	0	0	659	1	242.184	137.601	104.583	0	0	7.32131	3.69104	251.368	250.185	3580.44	16440.2	-251.368	0	13.6787	8.53266	7.84769	0	0	0.113574	126.536	-489.812	67.2519	207.932	0	39.639	37.9466	146.626	1
2660	0	0	660	1	227.535	137.515	90.0203	0	0	-24.8669	7.88837	-181.169	129.69	3612.63	16236.7	181.169	0	5.17328	9.6152	9.22985	0	0	0.214257	116.05	-490.465	78.1621	137.768	0	71.9764	71.8384	230.62	1
2665	0	0	665	1	266.863	125.849	141.014	0	0	39.8876	-19.2035	263.183	226.458	3547.87	16463.1	-263.183	0	12.5059	9.14759	8.92646	0	0	0.0659193	99.5098	-484.103	61.0863	140.894	0	44.5671	42.657	171.63	1
2667	0	0	667	1	308.379	183.991	124.389	0	0	86.9681	32.5857	329.927	292.291	3500.79	16511	-329.927	0	17.0777	9.64114	8.11488	0	0	0.0731198	152.425	-511.198	49.5602	195.322	0	37.5376	35.9885	162.055	1
2675	0	0	675	1	230.462	109.363	121.099	0	0	51.0583	-39.4986	216.418	204.505	3536.7	16483.4	-216.418	0	10.8053	9.72618	9.11254	0	0	0.0249479	89.5257	-478.129	76.6982	106.453	0	49.7664	47.4774	184.815	1
2676	0	0	676	1	320.798	199.341	121.456	0	0	9.08331	9.51757	307.992	261.562	3479.02	16534	-307.992	0	15.1371	9.11177	8.98557	0	0	0.170857	103.081	-484.931	47.3495	135.901	0	39.9176	38.1968	166.511	1
2677	0	0	677	1	390.434	224.753	165.681	0	0	73.1296	76.2341	467.072	414.335	3414.97	16367.7	-467.072	0	27.9561	9.32608	9.01679	0	0	0.254219	106.004	-494.281	36.5276	168.954	0	35.0521	32.6507	209.278	1
2681	0	0	681	1	278.415	129.878	148.537	0	0	55.185	26.7234	123.53	207.491	3532.58	16516.8	-123.53	0	9.89008	9.62252	9.35989	0	0	0.048964	93.2958	-482.501	58.711	121.712	0	49.397	47.585	121.167	1
2682	0	0	682	1	331.185	222.736	108.449	0	0	15.6595	-68.8802	82.5777	268.041	3472.44	16313.5	-82.5777	0	12.651	10.1598	7.89353	0	0	0.160661	222.72	-527.473	45.1721	163.011	0	38.6055	36.6675	90.7915	1
2683	0	0	683	1	286.507	135.376	151.131	0	0	3.48418	71.4254	65.947	200.8	3384.96	16272.8	-65.947	0	9.09926	9.12021	8.40283	0	0	0.166752	111.041	-483.821	54.6287	131.484	0	50.0451	46.9865	117.268	1
2689	0	0	689	1	271.626	109.423	162.203	0	0	26.7035	-2.96555	-182.467	201.891	3361.74	16446.9	182.467	0	8.00882	9.42841	8.70672	0	0	0.115115	129.806	-498.35	59.6496	148.639	0	46.7052	44.976	149.854	1
2692	0	0	692	1	248.568	126.207	122.361	0	0	-22.5834	3.79652	140.657	253.76	3510.68	16340.4	-140.657	0	12.5015	9.43952	8.71332	0	0	0.18013	88.9903	-478.548	67.6584	129.566	0	40.5682	38.8052	101.036	1
2693	0	0	693	1	277.233	161.85	115.384	0	0	35.8696	-47.3987	385.36	269.798	3352.57	16491.3	-385.36	0	16.952	8.51436	8.53956	0	0	0.162206	126.546	-492.018	56.5996	168.871	0	41.0093	39.29	217.776	1
2694	0	0	694	1	272.174	128.221	143.953	0	0	-97.0776	124.463	-186.942	165.339	3585.18	16120.1	186.942	0	6.63468	10.7174	9.80705	0	0	0.286392	99.4823	-492.501	62.6445	136.241	0	59.0826	57.7458	193.664	1
2698	0	0	698	1	261.761	112.456	149.305	0	0	73.1296	142.838	70.3136	156.301	3414.97	16301.1	-70.3136	0	7.05191	9.47332	9.28239	0	0	0.10563	112.155	-489.597	63.7517	130.678	0	64.8093	61.1829	151.717	1
2699	0	0	699	1	272.607	149.539	123.068	0	0	89.1091	-11.8988	1.78238	155.024	3498.65	16455.8	-1.78238	0	6.69474	10.1181	8.95468	0	0	0.121809	133.404	-500.12	60.5607	142.379	0	65.1141	61.8144	153.001	1
2703	0	0	703	1	309.863	172.455	137.408	0	0	126.41	79.8767	-97.1345	214.923	3361.69	16264.4	97.1346	0	8.6114	9.5014	8.61359	0	0	0.0660895	125.806	-496.173	49.6483	160.693	0	44.9332	43.2177	123.426	1
2709	0	0	709	1	266.099	133.21	132.89	0	0	-8.69006	-68.5836	-104.995	203.555	3596.45	16412.8	104.995	0	8.47443	9.86651	9.02526	0	0	0.0910139	160.922	-509.94	62.4449	143.097	0	46.7594	46.7055	130.694	1
2713	0	0	713	1	383.266	223.056	160.21	0	0	102.821	16.188	334.738	341.874	3484.94	16328.1	-334.738	0	20.084	9.4687	8.71427	0	0	0.0642868	120.432	-498.162	37.3204	180.663	0	33.0987	31.7741	146.619	1
2715	0	0	715	1	327.25	146.245	181.004	0	0	39.7509	-11.2811	72.1902	267.357	3448.35	16455.2	-72.1902	0	12.2621	9.81892	8.44619	0	0	0.142139	120.694	-498.411	46.1888	143.376	0	39.0682	37.1224	91.6111	1
2716	0	0	716	1	297.779	151.651	146.128	0	0	26.7003	32.3968	80.668	251.845	3561.06	16411.5	-80.668	0	11.5667	9.55212	9.33444	0	0	0.0678447	124.901	-498.752	53.3237	156.475	0	41.6433	40.1032	101.736	1
2720	0	0	720	1	357.114	172.566	184.548	0	0	85.1794	56.4562	14.4976	296.866	3502.58	16487.1	-14.4976	0	12.7954	10.4453	9.75869	0	0	0.0428611	138.156	-515.786	42.5704	176.606	0	37.0385	35.0508	88.5538	1
2724	0	0	724	1	274.3	133.062	141.238	0	0	154.047	-20.8362	149.21	174.402	3533.37	16464.7	-149.21	0	8.58746	10.7436	9.19566	0	0	0.0772306	133.842	-506.615	61.1327	127.995	0	59.1428	57.0439	148.932	1
2726	0	0	726	1	230.341	84.3158	146.025	0	0	-42.615	18.0353	-152.049	168.545	3530.72	16425.9	152.049	0	6.77525	9.92839	9.61857	0	0	0.0290343	98.3096	-488.329	78.0829	112.15	0	59.4454	56.3768	172.603	1
2730	0	0	730	1	309.725	115.595	194.131	0	0	62.8322	-38.2385	239.497	251.444	3425.27	16482.1	-239.497	0	13.5739	9.21048	8.26858	0	0	0.0704638	121.25	-494.555	49.0232	162.672	0	40.0491	38.172	133.948	1
2732	0	0	732	1	368.782	191.393	177.389	0	0	67.1068	-14.0313	63.4553	418.394	3420.99	16457.9	-63.4553	0	19.0134	9.47399	7.82696	0	0	0.0349409	139.693	-506.809	38.5994	225.678	0	25.9258	24.6054	62.0505	1
2735	0	0	735	1	327.418	162.171	165.246	0	0	-29.472	61.5845	82.3588	284.903	3517.57	16482	-82.3588	0	13.2096	8.93871	8.27394	0	0	0.114873	111.864	-487.818	45.2269	165.847	0	36.3224	34.3478	86.8227	1
2738	0	0	738	1	296.275	141.115	155.16	0	0	85.5426	13.6433	-74.8001	293.275	3502.22	16529.9	74.8001	0	11.9707	8.89233	8.04349	0	0	0.0637433	129.299	-490.268	51.4938	150.916	0	34.0065	32.5965	87.5291	1
2739	0	0	739	1	288.082	149.692	138.39	0	0	88.2794	-23.1532	-175.352	198.411	3399.82	16566.7	175.352	0	7.90805	9.747	8.9589	0	0	0.0315564	121.787	-493.776	55.6151	153.546	0	48.2088	45.8425	151.531	1
2740	0	0	740	1	252.393	155.788	96.6051	0	0	75.9331	-6.21208	136.448	238.266	3412.17	16350.5	-136.448	0	11.5413	9.74756	9.49407	0	0	0.0335906	93.9079	-486.559	67.9028	123.19	0	43.7485	41.8312	106.356	1
2742	0	0	742	1	305.267	203.92	101.347	0	0	-14.895	-11.9208	521.112	362.036	3403.34	16356.2	-521.112	0	26.3259	9.47369	7.67466	0	0	0.0744079	147.224	-506.879	49.5822	184.047	0	40.2186	39.3926	234.413	1
2743	0	0	743	1	271.115	154.311	116.804	0	0	-6.677	44.7659	266.002	203.114	3395.12	16299.5	-266.002	0	11.2621	10.5672	10.1084	0	0	0.218058	115.126	-502.641	63.2181	134.659	0	51.9428	48.8819	192.589	1
2745	0	0	745	1	257.004	96.7512	160.252	0	0	-40.9695	-107.133	-125.146	152.462	3429.41	16451.4	125.146	0	6.46477	10.1851	9.00777	0	0	0.0876355	115.556	-492.926	66.0374	114.598	0	60.3545	57.6172	171.709	1
2750	0	0	750	1	308.779	174.675	134.104	0	0	44.0341	14.6954	268.856	313.352	3444.07	16528.9	-268.856	0	17.3079	9.49377	8.33621	0	0	0.162666	100.836	-485.206	49.5777	151.083	0	33.7663	32.2586	123.131	1
2751	0	0	751	1	391.015	190.195	200.82	0	0	-17.2472	0.949131	246.627	274.642	3505.35	16443	-246.627	0	15.0335	9.91484	8.48232	0	0	0.155315	121.121	-497.407	36.4565	153.557	0	38.0957	36.2368	132.487	1
2754	0	0	754	1	260.718	138.051	122.667	0	0	20.0602	42.8634	290.611	183.277	3368.38	16401	-290.611	0	10.3663	9.30563	8.99222	0	0	0.171569	116.611	-491.753	63.4498	127.092	0	54.6688	51.8757	216.194	1
2757	0	0	757	1	245.353	101.891	143.462	0	0	-45.9443	-15.5732	-21.3349	177.383	3534.04	16559.1	21.3349	0	7.67889	9.86406	9.35317	0	0	0.119218	125.984	-500.222	70.6793	118.715	0	55.377	53.5966	133.953	1
2759	0	0	759	1	340.732	164.633	176.098	0	0	103.787	4.49457	467.736	353.877	3483.97	16539.1	-467.736	0	23.8747	9.86615	9.09234	0	0	0.107443	123.963	-503.043	44.3434	169.967	0	40.3345	37.9327	237.163	1
2762	0	0	762	1	378.048	217.094	160.954	0	0	35.4143	31.4018	428.059	423.22	3452.69	16412.5	-428.059	0	27.5436	9.55473	8.36227	0	0	0.256627	131.209	-507.14	37.8061	208.137	0	32.0919	30.0302	186.203	1
2765	0	0	765	1	279.738	128.2	151.538	0	0	45.3922	-36.7448	298.933	218.831	3442.71	16480.6	-298.933	0	12.5619	10.1221	8.74167	0	0	0.0254948	109.365	-492.221	58.1098	146.957	0	47.5897	45.6403	188.292	1
2768	0	0	768	1	376.403	226.814	149.589	0	0	65.72	-0.608307	117.914	428.066	3522.04	16245.2	-117.914	0	20.3692	9.11378	8.78042	0	0	0.0408558	129.24	-506.414	38.0349	192.586	0	25.6146	24.815	63.3341	1
2769	0	0	769	1	374.901	216.686	158.215	0	0	28.7354	-31.5052	369.867	430.247	3459.36	16375.7	-369.867	0	26.5663	9.06271	9.05232	0	0	0.228548	125.099	-504.849	38.3939	196.382	0	27.5699	26.5857	138.119	1
2770	0	0	770	1	349.066	198.659	150.407	0	0	66.0344	45.4016	467.195	441.504	3422.07	16398.5	-467.195	0	29.8078	9.44413	8.92451	0	0	0.217509	134.865	-508.965	42.4417	195.734	0	33.1734	31.0039	197.393	1
2771	0	0	771	1	291.637	164.749	126.888	0	0	80.7779	79.5463	296.493	258.688	3506.98	16464	-296.493	0	14.5845	9.9599	9.66525	0	0	0.122542	101.347	-492.507	55.7497	132.192	0	41.9008	39.8516	171.49	1
2772	0	0	772	1	303.833	130.511	173.322	0	0	60.2058	11.7316	68.0382	397.659	3527.55	16432.2	-68.0382	0	18.0557	8.97183	8.52951	0	0	0.0726479	127.74	-495.465	50.3724	186.896	0	27.3128	26.2022	66.7016	1
2776	0	0	776	1	289.487	154.398	135.089	0	0	59.4312	-22.1171	97.8207	180.462	3428.67	16366.4	-97.8207	0	8.47311	9.85032	9.51858	0	0	0.0406441	102.944	-487.531	56.0322	113.499	0	56.6243	54.0104	132.408	1
2778	0	0	778	1	298.008	153.796	144.212	0	0	127.061	35.0784	194.011	172.942	3660.02	16010.2	-194.011	0	8.79705	9.97353	9.35018	0	0	0.120114	94.7427	-483.153	53.7409	130.5	0	58.0541	56.7139	168.815	1
2789	0	0	789	1	305.571	137.46	168.111	0	0	6.37281	13.2734	198.517	198.571	3382.07	16430.6	-198.517	0	10.2776	10.1716	8.89293	0	0	0.140211	147.505	-504.769	51.5872	141.333	0	51.0976	48.7566	145.208	1
2790	0	0	790	1	342.921	162.746	180.176	0	0	1.6898	-10.3857	77.6295	226.735	3386.75	16454.3	-77.6295	0	10.5063	9.58543	9.52775	0	0	0.178286	118.349	-498.439	44.1009	131.344	0	45.4415	43.1838	106.368	1
2791	0	0	791	1	395.062	173.606	221.455	0	0	-10.3901	44.3694	173.556	289.78	3398.83	16299.9	-173.556	0	14.6289	8.47792	8.34314	0	0	0.154448	127.843	-493.76	35.0055	148.946	0	34.8814	32.9582	93.18	1
2792	0	0	792	1	267.913	146.602	121.311	0	0	60.0698	5.63478	259.249	194.107	3527.69	16338.6	-259.249	0	10.6084	9.07198	8.79319	0	0	0.13722	128.54	-494.374	60.4623	151.766	0	51.3952	49.2661	194.792	1
2794	0	0	794	1	306.844	153.73	153.114	0	0	28.8237	9.1074	106.207	218.815	3459.28	16434.8	-106.207	0	10.3208	9.52646	8.49565	0	0	0.158103	138.473	-498.921	50.2159	126.529	0	46.7666	44.4827	108.955	1
2795	0	0	795	1	279.579	174.202	105.377	0	0	21.5112	-12.1542	274.204	331.011	3466.59	16356.4	-274.204	0	18.5178	8.90474	8.64014	0	0	0.160418	114.383	-493.399	56.5583	169.442	0	31.8874	30.3654	121.469	1
2800	0	0	800	1	237.31	112.728	124.582	0	0	53.9122	15.8058	-61.7405	159.173	3533.85	16129.1	61.7405	0	6.54794	8.93111	8.74368	0	0	0.0718482	114.76	-486.299	71.4916	123.7	0	58.3683	58.4246	150.447	1
2803	0	0	803	1	277.718	148.169	129.55	0	0	69.9274	1.01816	-75.2519	160.254	3318.51	16642.2	75.2519	0	6.55921	10.1625	9.33039	0	0	0.239141	122.376	-494.58	59.5494	122.228	0	59.1243	57.6144	155.728	1
2804	0	0	804	1	320.551	165.383	155.167	0	0	7.05938	-10.8151	173.689	332.881	3481.04	16255.4	-173.689	0	16.8707	8.45772	8.18989	0	0	0.193936	105.987	-484.935	46.0105	179.163	0	30.8975	29.5229	83.5674	1
2807	0	0	807	1	295.065	149.523	145.541	0	0	130.998	119.187	289.434	212.359	3357.1	16424.4	-289.434	0	11.8757	9.74244	8.55682	0	0	0.173067	141.219	-506.336	53.3035	165.015	0	48.6985	46.3966	186.784	1
2808	0	0	808	1	280.508	129.608	150.9	0	0	30.2233	59.8323	210.194	209.94	3457.88	16483.7	-210.194	0	10.9013	8.9324	9.03508	0	0	0.150802	97.5011	-479.843	56.8283	139.956	0	47.2392	44.813	146.434	1
2810	0	0	810	1	337.922	143.154	194.768	0	0	72.3647	9.24662	-345.867	217.015	3415.74	16434.7	345.867	0	8.62769	9.7037	8.13756	0	0	0.238404	138.655	-501.498	43.839	161.801	0	48.6005	44.8546	199.046	1
2813	0	0	813	1	250.97	96.1267	154.844	0	0	-119.928	-96.3448	-24.5368	161.621	3508.37	16041.9	24.5368	0	7.40073	9.71017	9.1891	0	0	0.245717	108.481	-489.065	67.9139	117.947	0	58.0546	55.9687	138.246	1
2822	0	0	822	1	304.664	154.63	150.033	0	0	74.9446	17.2458	26.1207	289.355	3512.82	16327	-26.1207	0	12.661	9.56182	7.94923	0	0	0.0866028	135.957	-502.621	50.1217	179.963	0	35.9934	34.3477	87.1597	1
2826	0	0	826	1	311.957	139.575	172.382	0	0	93.9561	15.8061	352.51	266.007	3394.14	16428.1	-352.51	0	15.9189	8.85212	8.00529	0	0	0.14418	120.665	-490.467	47.9215	166.599	0	40.5013	38.8486	186.763	1
2829	0	0	829	1	321.621	158.696	162.925	0	0	89.5702	-71.2464	99.3773	204.223	3398.53	16415.5	-99.3773	0	9.72722	9.258	8.6349	0	0	0.0650674	131.646	-500.73	46.98	150.315	0	48.5957	46.3987	113.449	1
2833	0	0	833	1	270.627	74.6092	196.017	0	0	38.0278	-23.5674	64.647	227.111	3450.07	16467.5	-64.647	0	10.3803	8.71615	8.73437	0	0	0.0768999	127.541	-494.317	59.0594	167.775	0	44.1973	41.9599	103.962	1
2838	0	0	838	1	268.251	139.187	129.064	0	0	64.4113	99.0126	56.0641	189.651	3423.69	16145.6	-56.0641	0	8.44628	9.82346	8.35126	0	0	0.0702087	121.703	-494.228	60.6996	170.774	0	53.4168	51.0648	126.059	1
2841	0	0	841	1	293.106	146.328	146.777	0	0	36.8688	-10.5089	125.193	215.891	3550.89	16354.7	-125.193	0	10.3921	9.44382	9.25843	0	0	0.154315	106.321	-488.158	54.3026	137.609	0	47.1852	45.7602	117.777	1
2844	0	0	844	1	220.219	110.203	110.016	0	0	-77.0865	143.367	91.6897	171.692	3465.53	16499.9	-91.6897	0	8.14855	9.09554	9.49575	0	0	0.108008	103.989	-483.616	81.4717	116.438	0	58.2486	54.4226	135.818	1
2851	0	0	851	1	280.259	149.335	130.924	0	0	59.7074	14.5906	238.844	208.738	3528.05	16329.6	-238.844	0	11.1613	9.07096	8.70394	0	0	0.0429783	106.889	-483.841	56.6533	129.217	0	47.8706	45.9039	169.109	1
2857	0	0	857	1	310.178	154.949	155.229	0	0	30.5912	18.9465	98.511	230.237	3457.51	16425	-98.511	0	10.7628	9.7414	8.5742	0	0	0.130503	151.13	-510.626	49.7682	184.62	0	45.0452	42.736	104.719	1
2858	0	0	858	1	261.027	106.485	154.542	0	0	46.9467	110.131	184.349	145.957	3341.49	16533.1	-184.349	0	7.35855	9.32929	9.35074	0	0	0.116052	98.4765	-480.417	63.8989	117.51	0	66.1076	63.8682	183.572	1
2862	0	0	862	1	281.924	129.93	151.994	0	0	12.0615	79.3476	132.439	159.974	3476.04	16264.9	-132.439	0	7.70059	9.79677	8.54392	0	0	0.204695	138.445	-500.856	56.8399	146.362	0	62.9199	59.8511	150.921	1
2864	0	0	864	1	254.957	114.684	140.273	0	0	84.7904	65.7166	-8.24488	181.258	3403.31	16178.9	8.24488	0	7.669	9.60039	9.17455	0	0	0.056581	112.416	-494.893	66.2137	153.015	0	55.6136	52.897	132.328	1
2868	0	0	868	1	256.847	104.685	152.162	0	0	58.4667	-59.0923	-60.6989	177.601	3628.95	16104.4	60.6989	0	7.46745	9.87347	8.0481	0	0	0.178937	164.394	-508.186	64.1155	142.439	0	51.107	51.9083	138.905	1
2869	0	0	869	1	243.277	110.335	132.942	0	0	269.235	-94.8779	-228.97	150.01	3218.86	16538.8	228.97	0	6.38497	10.1154	8.22796	0	0	0.0572566	109.576	-483.822	69.9504	134.371	0	57.0516	54.6892	201.495	1
2871	0	0	871	1	255.135	109.677	145.458	0	0	113.302	-11.505	42.0747	160.075	3574.12	16156.4	-42.0747	0	7.13785	9.56454	9.11367	0	0	0.265476	105.066	-486.733	66.0004	119.691	0	61.332	60.645	149.458	1
2872	0	0	872	1	275.282	116.22	159.062	0	0	40.8864	-52.1637	181.544	175.816	3347.55	16396.4	-181.544	0	9.01639	9.67474	8.94333	0	0	0.0304461	113.373	-490.167	59.1674	129.663	0	55.4748	53.4017	151.063	1
2875	0	0	875	1	252.28	112.32	139.959	0	0	91.6511	-17.8636	91.0094	232.235	3396.45	16461.8	-91.0094	0	10.8114	9.1186	8.36777	0	0	0.113272	126.103	-491.379	65.2126	146.032	0	43.4369	41.3017	101.283	1
2876	0	0	876	1	282.419	143.908	138.51	0	0	107.901	-62.9648	31.5834	237.146	3479.86	16606.5	-31.5834	0	10.6408	9.65296	9.25968	0	0	0.0890481	118.47	-497.18	57.4535	138.586	0	42.8572	41.0835	102.448	1
2887	0	0	887	1	274.719	135.408	139.312	0	0	66.7923	-7.87601	305.581	265.455	3421.31	16451.8	-305.581	0	15.225	8.83281	8.83446	0	0	0.0597397	107.759	-487.694	58.1182	142.21	0	38.9448	37.4048	159.899	1
2888	0	0	888	1	287.912	140.831	147.081	0	0	60.1548	8.79986	167.407	278.27	3427.95	16435.1	-167.407	0	13.8653	9.7357	8.31757	0	0	0.108208	117.632	-495.824	54.8405	183.156	0	37.3889	35.8394	95.6825	1
2889	0	0	889	1	245.639	131.385	114.253	0	0	10.5277	67.1699	368.947	272.076	3477.57	16476.4	-368.947	0	16.7051	8.19953	9.38618	0	0	0.171588	119.77	-489.244	67.8478	162.912	0	40.2236	38.2077	210.785	1
2891	0	0	891	1	270.112	144.687	125.425	0	0	47.7421	-10.7783	225.172	252.195	3540.02	16454.7	-225.172	0	13.3687	9.69383	9.12325	0	0	0.0647034	114.891	-492.192	61.0466	159.692	0	40.9038	39.3159	137.099	1
2893	0	0	893	1	276.98	135.951	141.029	0	0	39.8377	-7.60891	-50.0191	214.455	3448.26	16551.2	50.0191	0	8.94302	9.10264	8.82073	0	0	0.197667	113.494	-490.229	57.7828	136.654	0	45.5293	43.7014	111.697	1
2894	0	0	894	1	351.12	171.687	179.433	0	0	34.0015	14.2894	270.056	324.778	3553.76	16429.6	-270.056	0	17.9884	9.17112	8.19344	0	0	0.109104	151.683	-506.291	41.2902	189.581	0	32.562	31.2016	125.012	1
2905	0	0	905	1	321.508	163.064	158.443	0	0	139.096	-16.836	116.007	332.347	3448.66	16460.7	-116.007	0	15.84	9.89932	6.91151	0	0	0.167911	276.812	-515.356	45.729	237.591	0	31.6334	30.1057	73.9949	1
2906	0	0	906	1	280.377	143.97	136.407	0	0	0.958844	3.52251	5.55012	211.73	3487.14	16440.4	-5.55012	0	9.21036	9.26162	8.6127	0	0	0.16338	125.946	-493.223	56.7347	161.962	0	47.8987	45.2251	112.32	1
2907	0	0	907	1	346.714	178.186	168.527	0	0	56.3592	-14.1061	177.861	267.014	3431.74	16358.3	-177.861	0	13.4999	9.4795	8.34045	0	0	0.0762586	97.8783	-483.681	42.3582	136.86	0	38.3875	36.8192	102.509	1
2915	0	0	915	1	259.907	134.465	125.441	0	0	-46.0497	68.1418	662.976	337.584	3434.49	16375.8	-662.976	0	28.9945	8.94316	8.92196	0	0	0.362979	96.2754	-486.874	63.1049	122.083	0	53.0691	50.4408	237.879	1
2916	0	0	916	1	364.33	212.783	151.547	0	0	52.3156	-1.55634	124.202	371.5	3535.44	16445.5	-124.202	0	17.8042	9.47044	7.47732	0	0	0.168272	136.937	-498.122	38.9345	211.437	0	28.6765	27.6736	70.3553	1
2917	0	0	917	1	370.544	208.549	161.996	0	0	76.9658	44.4119	128.919	384.109	3510.79	16399.5	-128.919	0	18.3358	9.06503	8.03389	0	0	0.0993677	116.861	-493.361	38.2462	195.242	0	28.1834	26.7959	69.1565	1
2920	0	0	920	1	231.203	134.755	96.4476	0	0	66.9109	-45.167	176.979	224.397	3421.19	16588.7	-176.979	0	11.4056	9.13204	8.14359	0	0	0.134862	104.289	-482.166	73.4322	189.565	0	43.7677	41.9539	116.073	1
2922	0	0	922	1	328.48	158.972	169.508	0	0	64.5072	26.3788	77.8652	340.299	3523.25	16317.9	-77.8652	0	15.5441	8.90133	8.70891	0	0	0.140179	125.476	-501.937	45.4028	170.084	0	31.3287	29.9942	76.2742	1
2932	0	0	932	1	277.34	113.607	163.733	0	0	-2.64249	20.4051	222.095	197.543	3291.42	16423.5	-222.095	0	10.4825	9.17518	8.71725	0	0	0.157614	93.7626	-477.296	57.6338	114.563	0	49.4754	47.1824	157.531	1
2934	0	0	934	1	389.468	215.055	174.413	0	0	59.2313	48.2955	-2.76429	328.859	3528.53	16196.3	2.76429	0	14.0101	9.1587	8.5343	0	0	0.156439	117.444	-494.978	36.221	193.249	0	31.4137	30.6417	78.1154	1
2937	0	0	937	1	342.773	188.319	154.454	0	0	86.9935	29.6716	268.682	370.908	3401.11	16414.2	-268.682	0	20.3646	9.50888	9.13383	0	0	0.131625	101.481	-493.973	43.7302	172.778	0	29.6491	28.0676	108.446	1
2940	0	0	940	1	312.544	168.197	144.347	0	0	27.8752	42.2111	-1.20197	222.654	3360.56	16501.3	1.20197	0	9.53135	9.65216	8.80974	0	0	0.135552	124.029	-497.294	49.4166	133.063	0	44.7173	42.8637	108.193	1
2941	0	0	941	1	284.466	189.069	95.3969	0	0	49.8137	7.57497	152.104	227.725	3438.29	16635.6	-152.104	0	11.1927	9.26313	8.33162	0	0	0.125142	125.736	-493.415	55.2471	155.64	0	43.7306	42.213	108.945	1
2943	0	0	943	1	277.749	126.006	151.743	0	0	27.326	-48.1247	-218.398	226.812	3660.09	16392.4	218.398	0	9.09615	8.93778	8.26567	0	0	0.0771669	146.201	-500.741	56.6279	165.074	0	41.2348	41.3406	138.651	1
2946	0	0	946	1	235.867	130.97	104.896	0	0	84.195	88.2511	368.906	241.698	3503.57	16455.3	-368.906	0	14.6833	9.17065	8.88384	0	0	0.204817	95.0011	-480.385	72.7878	143.82	0	46.4212	44.2528	238.915	1
2948	0	0	948	1	263.183	111.92	151.263	0	0	-3.55451	53.0585	132.163	195.894	3491.65	16490.5	-132.163	0	9.47093	9.63454	8.29312	0	0	0.157996	130.201	-496.394	62.0171	145.196	0	51.7619	48.8191	123.363	1
2958	0	0	958	1	367.326	180.254	187.072	0	0	14.433	67.1671	164.292	300.773	3573.33	16376.7	-164.292	0	14.9433	9.18689	9.4163	0	0	0.280429	126.845	-499.453	39.8072	180.771	0	34.8722	33.5498	95.6513	1
2959	0	0	959	1	228.579	121.472	107.107	0	0	36.7239	57.2128	136.864	168.815	3551.04	16386.7	-136.864	0	8.14048	9.36787	9.26833	0	0	0.19585	104.373	-485.521	77.2563	133.607	0	59.3189	57.0511	150.477	1
2960	0	0	960	1	231.161	97.4306	133.731	0	0	12.676	59.7029	30.1658	164.232	3475.42	16085.2	-30.1658	0	7.21079	9.36212	8.4039	0	0	0.17099	114.223	-489.117	74.3579	138.598	0	59.9464	57.1104	142.016	1
2962	0	0	962	1	321.027	140.054	180.973	0	0	30.1221	45.5347	-113.88	233.477	3457.98	16199	113.88	0	9.32641	8.97935	8.14525	0	0	0.123088	121.469	-494.098	46.3563	158.062	0	41.2081	39.4309	116	1
2966	0	0	966	1	283.834	118.188	165.646	0	0	109.426	80.434	-7.14794	223.751	3478.33	16363.5	7.14794	0	9.46834	9.1236	7.76865	0	0	0.159993	173.035	-501.725	54.524	152.601	0	44.8918	42.4129	106.717	1
2969	0	0	969	1	286.394	129.185	157.209	0	0	80.2399	117.453	233.133	205.451	3507.52	16426.1	-233.133	0	10.856	9.46014	9.74973	0	0	0.285137	96.8184	-483.021	56.6954	120.734	0	49.8325	47.2125	172.353	1
2972	0	0	972	1	267.546	104.985	162.561	0	0	42.4353	-21.1021	102.304	159.796	3644.98	16564.7	-102.304	0	7.5434	8.67494	9.04768	0	0	0.111355	99.2518	-477.938	60.3807	108.752	0	59.8063	58.8002	147.353	1
2977	0	0	977	1	312.535	161.978	150.558	0	0	27.1849	-43.6222	31.5441	243.132	3460.92	16487.5	-31.5441	0	10.8844	9.08607	8.32696	0	0	0.118541	154.802	-506.807	48.3655	197.105	0	41.3046	39.0452	97.7904	1
2981	0	0	981	1	223.983	120.733	103.25	0	0	7.2992	67.1587	39.1727	128.548	3580.46	16376.7	-39.1727	0	5.68839	9.23386	9.24742	0	0	0.137841	113.345	-486.024	79.2729	126.745	0	76.5763	74.0852	185.998	1
2991	0	0	991	1	336.788	148.356	188.431	0	0	68.1916	11.6659	133.902	289.51	3519.57	16531.9	-133.902	0	13.9522	9.70275	8.55001	0	0	0.0860382	118.828	-495.205	44.4231	179.399	0	36.3195	34.9718	89.2455	1
2995	0	0	995	1	214.457	123.167	91.29	0	0	94.2725	34.8141	118.776	130.59	3593.15	16508.7	-118.776	0	6.17767	10.3764	8.90215	0	0	0.0524057	103.671	-485.07	86.058	125.778	0	76.8091	74.668	187.556	1
3001	0	0	1001	1	339.096	143.294	195.801	0	0	25.2005	6.81008	90.1402	270.063	3462.9	16237.8	-90.1402	0	12.5633	7.98704	7.94131	0	0	0.112614	128.638	-495.123	42.0576	170.135	0	36.8977	35.1901	88.3836	1
3002	0	0	1002	1	277.38	155.08	122.3	0	0	54.0664	-37.6217	-97.8968	206.422	3334.37	16282.2	97.8968	0	8.45467	9.51288	8.20812	0	0	0.0182423	113.521	-487.97	57.3491	143.702	0	44.9153	43.3228	125.268	1
3008	0	0	1008	1	246.327	128.079	118.248	0	0	2.10096	-46.4065	-126.844	160.074	3486	16689.6	126.844	0	6.54302	9.60248	8.5715	0	0	0.284731	154.329	-502.599	68.5494	174.295	0	56.8348	55.4929	165.809	1
3013	0	0	1013	1	277.061	156.972	120.089	0	0	73.7692	31.1237	314.75	250.367	3513.99	16412.8	-314.75	0	14.4204	9.19351	8.35679	0	0	0.0739981	116.126	-489.784	57.2586	164.181	0	42.0911	40.3006	179.978	1
3014	0	0	1014	1	256.686	96.6252	160.061	0	0	36.0226	29.2975	112.719	147.771	3452.08	16514.3	-112.719	0	6.98425	9.62601	9.21189	0	0	0.0872446	127.843	-494.775	65.6719	108.856	0	67.6539	64.2943	158.249	1
3015	0	0	1015	1	218.153	78.4125	139.741	0	0	81.4528	82.781	-38.0357	136.679	3605.97	16261.5	38.0357	0	5.65228	9.0348	8.94441	0	0	0.0540097	99.4661	-479.057	81.3474	114.676	0	69.2276	69.4189	172.954	1
3017	0	0	1017	1	271.256	110.908	160.348	0	0	89.5826	2.85451	18.4083	175.24	3398.52	16142.1	-18.4083	0	7.63992	9.14751	7.855	0	0	0.0898923	111.932	-483.041	58.2037	129.09	0	55.2901	52.8451	131.23	1
3020	0	0	1020	1	329.337	186.335	143.002	0	0	42.1474	-35.13	148.415	223.555	3545.61	16479	-148.415	0	11.0541	9.4958	8.37161	0	0	0.215861	128.786	-497.788	45.445	137.896	0	44.8457	43.3649	114.675	1
3027	0	0	1027	1	265.901	121.086	144.816	0	0	97.9145	-22.5837	138.291	158.722	3489.85	16366.8	-138.291	0	7.72265	9.26009	8.86214	0	0	0.171882	118.768	-488.973	61.4608	136.104	0	62.5445	59.5589	152.642	1
3032	0	0	1032	1	254.545	111.908	142.637	0	0	10.3041	-26.6054	58.2811	174.257	3477.8	16470.5	-58.2811	0	7.95803	9.75738	8.34721	0	0	0.152205	117.654	-489.984	65.2734	144.307	0	57.5143	54.1271	133.314	1
3037	0	0	1037	1	258.772	109.677	149.095	0	0	39.6183	40.5395	125.913	161.675	3548.14	16503	-125.913	0	7.72351	10.434	8.4433	0	0	0.0915653	121.944	-489.385	64.8279	125.781	0	62.6013	60.3815	151.779	1
3043	0	0	1043	1	241.081	120.368	120.713	0	0	61.7189	29.1253	332.112	244.281	3526.04	16414.8	-332.112	0	14.3411	9.22548	8.48181	0	0	0.233938	142.895	-501.572	69.9285	166.926	0	43.5283	41.9459	198.28	1
3044	0	0	1044	1	295.036	156.145	138.891	0	0	6.61958	58.1767	122.636	240.673	3381.82	16286.1	-122.636	0	11.5011	9.1921	8.74801	0	0	0.0185313	115.686	-491.526	52.9421	160.062	0	42.6094	40.1731	101.523	1
3046	0	0	1046	1	269.735	121.884	147.851	0	0	102.827	22.1146	125.175	185.34	3484.93	16421.8	-125.175	0	8.83447	9.31181	8.39155	0	0	0.0394116	131.713	-493.726	59.6415	120.367	0	54.4931	51.6577	128.945	1
3048	0	0	1048	1	221.776	98.0803	123.695	0	0	39.1641	-7.73106	3.29027	122.873	3349.28	16551.3	-3.29027	0	5.32067	9.8934	9.51344	0	0	0.0238312	94.1375	-479.794	82.269	96.5212	0	78.0952	75.7823	186.765	1
3050	0	0	1050	1	253.979	138.937	115.042	0	0	-18.9362	34.8636	148.964	198.956	3407.38	16409	-148.964	0	9.83003	8.36989	8.46471	0	0	0.126171	129.687	-490.769	63.6276	128.77	0	48.5789	46.0279	120.921	1
3059	0	0	1059	1	314.338	171.512	142.825	0	0	18.0267	70.7664	47.1296	198.78	3470.07	16572.5	-47.1296	0	8.8388	9.80563	8.49086	0	0	0.0586795	152.018	-509.833	48.8368	180.718	0	51.0846	48.2346	120.091	1
3069	0	0	1069	1	259.87	145.142	114.728	0	0	41.2556	2.07815	81.8636	193.907	3446.84	16441.8	-81.8636	0	8.94348	9.01184	7.75102	0	0	0.0431997	135.691	-490.546	61.4436	152.874	0	50.7997	48.3211	117.808	1
3070	0	0	1070	1	243.202	116.959	126.243	0	0	18.1217	36.9697	90.0157	175.502	3569.64	16108	-90.0157	0	8.13473	8.71728	8.6497	0	0	0.0905077	129.921	-490.589	68.5197	132.066	0	55.8545	53.9449	156.46	1
3071	0	0	1071	1	278.026	138.075	139.951	0	0	15.0759	50.1206	-145.637	164.648	3672.34	15995.1	145.637	0	6.51575	9.51875	8.41033	0	0	0.158805	144.824	-498.483	57.4458	178.614	0	55.9129	54.6681	179.605	1
3072	0	0	1072	1	266.868	116.864	150.004	0	0	87.9092	45.9213	-42.3897	246.844	3499.85	16198.7	42.3897	0	10.2168	9.12332	8.76749	0	0	0.140661	102.448	-484.501	60.8289	148.975	0	40.5089	39.2033	100.469	1
3074	0	0	1074	1	311.575	178.682	132.893	0	0	2.90953	35.8772	180.806	253.46	3385.53	16507.7	-180.806	0	12.8617	8.89703	8.37484	0	0	0.157258	111.062	-486.323	48.4344	149.705	0	39.462	37.4974	106.116	1
3075	0	0	1075	1	212.747	121.046	91.7013	0	0	-4.46164	33.0492	186.657	197.829	3392.9	16410.9	-186.657	0	10.1169	8.94892	8.84461	0	0	0.120629	140.862	-496.036	83.9789	145.603	0	49.5652	47.0126	137.618	1
3077	0	0	1077	1	339.273	199.118	140.155	0	0	65.5067	27.2592	269.093	372.202	3522.25	16416.6	-269.093	0	20.4838	9.19973	8.60615	0	0	0.168258	87.0673	-479.437	43.6237	174.411	0	29.2413	27.8448	110.958	1
3084	0	0	1084	1	259.168	107.342	151.826	0	0	-2.32371	-6.33136	132.173	166.241	3490.42	16549.9	-132.173	0	8.10067	9.28967	9.06061	0	0	0.138095	114.401	-486.944	64.0673	130.111	0	59.4769	56.6858	143.728	1
3087	0	0	1087	1	313.188	154.399	158.789	0	0	49.8907	39.319	129.839	225.799	3438.21	16304.9	-129.839	0	10.8163	9.15609	8.435	0	0	0.166367	140.544	-493.243	48.4086	159.546	0	44.9155	42.7058	108.326	1
3088	0	0	1088	1	242.52	115.282	127.238	0	0	74.498	27.9688	-95.2541	149.295	3413.6	16415.9	95.2541	0	6.01456	10.2546	8.81114	0	0	0.134822	88.044	-478.438	71.5425	111.91	0	64.0863	61.1981	173.961	1
3097	0	0	1097	1	326.63	182.117	144.512	0	0	56.1188	12.846	283.556	231.127	3431.98	16331.4	-283.556	0	12.9422	8.87135	8.66644	0	0	0.113098	120.922	-491.637	45.6846	153.489	0	43.8341	41.824	171.921	1
3098	0	0	1098	1	247.363	132.446	114.916	0	0	21.6908	42.6449	51.3877	224.121	3466.41	16401.3	-51.3877	0	10.0245	9.12566	8.76441	0	0	0.197776	139.29	-497.354	67.7247	147.182	0	45.9406	43.1828	107.492	1
3099	0	0	1099	1	313.811	181.401	132.41	0	0	-7.07691	-33.6274	111.079	304.573	3495.18	16377.9	-111.079	0	14.6538	8.89694	8.25335	0	0	0.239196	87.3849	-474.832	47.8402	144.826	0	34.0584	32.2422	81.4083	1
3117	0	0	1117	1	242.887	131.331	111.556	0	0	-0.563355	-3.19514	157.421	121.34	3588.32	16646.4	-157.421	0	6.05296	10.9352	9.12253	0	0	0.105516	98.6458	-487.348	72.9941	111.126	0	82.0913	80.1154	206.302	1
3129	0	0	1129	1	346.876	172.868	174.008	0	0	200.067	-46.0846	343.802	250.402	3288.03	16390.3	-343.802	0	15.0589	7.96261	8.15429	0	0	0.0966265	103.264	-480.42	40.9688	168.174	0	40.7233	38.8563	185.221	1
3142	0	0	1142	1	321.941	172.01	149.931	0	0	122.617	-54.4377	175.274	210.517	3465.14	16498.3	-175.274	0	10.6943	9.75726	8.64392	0	0	0.0392021	122.768	-496.823	47.3768	142.926	0	47.8565	45.6974	126.434	1
3143	0	0	1143	1	266.289	130.451	135.838	0	0	58.5496	21.1153	335.329	219.655	3230.23	16223.5	-335.329	0	12.9511	8.87688	8.25028	0	0	0.123283	127.739	-496.477	59.945	129.77	0	46.8239	45.4026	207.706	1
3144	0	0	1144	1	331.328	174.629	156.698	0	0	30.3405	-53.3891	100.089	215.804	3557.42	16497.3	-100.089	0	10.2707	9.20295	8.35312	0	0	0.0421074	118.388	-489.77	44.8099	130.844	0	45.841	44.438	111.678	1
3145	0	0	1145	1	279.454	164.196	115.257	0	0	76.3711	-25.8076	659.271	393.695	3312.07	16469.7	-659.271	0	32.6854	7.7813	7.86604	0	0	0.0963149	99.7617	-479.27	54.2068	144.767	0	45.0477	42.3654	204.642	1
3152	0	0	1152	1	257.092	146.619	110.473	0	0	210.289	-143.972	100.386	138.699	3277.81	16687.5	-100.386	0	6.90702	9.75761	8.32349	0	0	0.0898049	149.136	-505.807	64.3201	180.827	0	66.2329	64.2538	154.712	1
3155	0	0	1155	1	292.492	143.743	148.749	0	0	1.76672	-84.7904	1.58275	188.85	3486.33	16528.7	-1.58275	0	8.4169	8.44708	8.13931	0	0	0.132265	117.747	-484.945	52.0276	145.845	0	50.0802	47.6497	118.17	1
3158	0	0	1158	1	295.285	107.951	187.334	0	0	13.344	49.3143	74.8346	195.096	3574.42	16394.6	-74.8346	0	8.91333	9.1168	8.49589	0	0	0.107502	142.926	-507.487	52.5052	159.779	0	51.2688	49.3511	125.183	1
3159	0	0	1159	1	202.093	109.218	92.8747	0	0	35.0004	7.12034	210.404	124.519	3652.42	16137.8	-210.404	0	6.4959	9.66283	9.14341	0	0	0.206439	117.991	-489.096	92.973	127.366	0	76.8463	75.7515	238.743	1
3164	0	0	1164	1	278.767	153.252	125.515	0	0	63.4914	10.3867	63.0574	251.419	3324.95	16333.9	-63.0574	0	11.3666	8.47245	7.75461	0	0	0.0661448	115.214	-484.193	55.1027	160.86	0	39.0127	37.289	93.7949	1
3169	0	0	1169	1	295.935	165.768	130.167	0	0	189.1	115.228	663.984	352.318	3398.66	16428.3	-663.984	0	29.4639	7.83517	8.08207	0	0	0.0742231	137.139	-503.973	50.453	167.263	0	48.7236	47.6745	220.09	1
3173	0	0	1173	1	297.935	153.832	144.103	0	0	26.8835	45.0582	109.128	210.935	3560.88	16299.2	-109.128	0	9.92986	8.6175	8.36714	0	0	0.234986	98.2583	-477.216	51.1774	145.411	0	46.845	45.2948	115.377	1
3182	0	0	1182	1	233.675	99.8136	133.861	0	0	31.1202	15.8262	-1.53471	180.606	3456.98	16328.4	1.53471	0	7.75973	8.64247	8.11288	0	0	0.169918	121.298	-486.827	71.4223	151.385	0	53.7234	51.0179	127.011	1
3186	0	0	1186	1	225.859	107.07	118.788	0	0	40.3045	33.1042	-183.121	145.403	3547.46	16211.5	183.121	0	5.71194	9.5698	9.46928	0	0	0.0499672	104.792	-487.507	79.3911	128.014	0	65.838	64.6618	209.712	1
3189	0	0	1189	1	288.84	145.582	143.259	0	0	62.8817	25.2951	57.9718	216.43	3524.88	16418.6	-57.9718	0	9.71791	9.22688	8.89298	0	0	0.120604	144.222	-502.489	54.7363	167.761	0	47.4597	45.368	113.44	1
3191	0	0	1191	1	287.995	147.229	140.765	0	0	30.632	23.3182	-34.5904	187.042	3357.81	16520.2	34.5904	0	7.83416	8.85019	8.09882	0	0	0.103531	138.707	-497.817	53.5559	160.408	0	49.8779	48.2655	122.832	1
3197	0	0	1197	1	252.05	129.024	123.026	0	0	103.144	-34.3616	140.929	174.69	3484.62	16278.9	-140.929	0	8.54418	9.30938	7.33033	0	0	0.0290975	179.287	-507.113	63.8283	132.331	0	55.8799	53.3175	135.094	1
3200	0	0	1200	1	302.128	190.747	111.381	0	0	23.3554	38.6351	241.712	291.643	3564.4	15707.6	-241.712	0	15.6806	8.88796	7.97142	0	0	0.0163453	109.325	-481.637	50.05	161.137	0	34.6501	33.0892	116.921	1
3206	0	0	1206	1	286.083	98.5673	187.516	0	0	135.044	-9.89554	-316.893	226.856	3552.38	16553.5	316.893	0	9.05799	8.83676	8.08708	0	0	0.140282	104.569	-481.676	54.0186	140.221	0	44.2428	42.4918	168.245	1
3212	0	0	1212	1	290.004	145.119	144.884	0	0	105.97	-16.5576	-49.3767	195.031	3282.47	16460.5	49.3767	0	8.14163	8.32679	8.01883	0	0	0.190251	130.068	-488.083	52.3574	140.316	0	46.787	45.5674	117.522	1
3214	0	0	1214	1	234.395	124.829	109.565	0	0	35.1507	29.2037	-67.7182	155.655	3353.29	16614	67.7182	0	6.37351	9.67442	7.79307	0	0	0.124954	122.854	-486.193	72.2183	124.08	0	58.0912	56.1964	153.699	1
3216	0	0	1216	1	254.06	132.502	121.558	0	0	84.1134	-61.446	-17.376	165.932	3403.99	16605	17.376	0	7.17331	8.49107	7.96092	0	0	0.113132	135.816	-489.181	63.0039	168.082	0	55.0667	52.8467	132.31	1
3221	0	0	1221	1	288.782	132.637	156.145	0	0	147.627	-76.4635	-178.813	236.077	3240.81	16520.4	178.813	0	9.64356	9.13866	7.23378	0	0	0.169325	227.692	-511.356	52.5641	228.915	0	37.2202	36.1001	123.205	1
3227	0	0	1227	1	270.466	139.55	130.916	0	0	78.9417	6.17789	-35.5809	163.671	3409.16	16338.1	35.581	0	6.8535	9.62649	8.22607	0	0	0.0588502	127.682	-493.398	59.5748	139.075	0	58.5587	55.9541	143.209	1
3228	0	0	1228	1	299.135	145.205	153.93	0	0	51.5608	15.1561	291.829	175.115	3237.22	16329.1	-291.829	0	9.89174	9.16454	7.70578	0	0	0.0927756	105.769	-480.765	50.704	128.157	0	55.9232	53.7905	215.926	1
3231	0	0	1231	1	255.519	130.56	124.959	0	0	81.1162	69.0843	309.783	202.598	3406.98	16374.8	-309.783	0	11.5809	8.64927	8.06761	0	0	0.127916	101.691	-476.891	62.8983	127.758	0	49.548	47.0965	203.91	1
3232	0	0	1232	1	280.36	134.975	145.385	0	0	-13.4096	36.6129	49.5963	218.837	3501.51	16506.9	-49.5963	0	9.84248	9.47129	7.96677	0	0	0.172886	144.736	-503.002	56.127	161.919	0	46.2626	43.4701	109.068	1
3233	0	0	1233	1	263.058	115.087	147.971	0	0	60.0485	42.3324	99.475	198.653	3527.71	16501.2	-99.475	0	9.23707	8.95453	8.19994	0	0	0.168095	138.075	-495.389	61.008	154.327	0	50.1023	47.9478	119.929	1
3238	0	0	1238	1	254.501	121.405	133.096	0	0	55.0751	-41.2245	-124.389	192.287	3433.02	16485.1	124.389	0	7.80678	8.80184	7.74623	0	0	0.0781856	102.909	-476.789	62.9588	148.97	0	47.6844	45.2563	136.208	1
3239	0	0	1239	1	277.708	138.243	139.466	0	0	72.1292	-34.761	-50.7479	197.006	3415.97	16478.7	50.7479	0	8.25885	8.93807	8.46711	0	0	0.020147	100.727	-478.57	56.9053	138.523	0	48.413	46.2913	118.969	1
3242	0	0	1242	1	269.346	118.667	150.68	0	0	-20.1219	38.9205	124.35	221.79	3408.56	16205.7	-124.35	0	10.6967	8.51337	8.08065	0	0	0.193358	140.435	-495.183	58.2837	165.463	0	44.4894	42.0015	106.498	1
3247	0	0	1247	1	234.804	104.038	130.766	0	0	33.9483	46.498	-128.72	210.881	3354.49	16596.7	128.72	0	8.37506	8.33531	7.63494	0	0	0.0774895	101.116	-472.863	69.5219	127.371	0	43.0044	41.2906	126.173	1
3249	0	0	1249	1	230.216	122.324	107.892	0	0	-24.6011	10.9002	10.7853	176.945	3512.7	16632.3	-10.7853	0	7.75844	9.21059	8.55704	0	0	0.18165	121.524	-490.011	74.8265	147.077	0	54.5734	52.7863	130.783	1
3250	0	0	1250	1	261.67	116.613	145.056	0	0	66.1557	7.98939	247.42	174.31	3621.26	15539	-247.42	0	9.40396	9.2607	8.51693	0	0	0.14855	109.477	-484.452	62.3578	120.792	0	55.6717	54.1049	191.512	1
3255	0	0	1255	1	249.682	137.563	112.118	0	0	-20.872	-33.4934	181.298	220.25	3508.97	16377.7	-181.298	0	11.3702	8.72118	7.38387	0	0	0.056078	103.794	-476.377	63.934	138.377	0	43.9014	41.8752	120.543	1
3259	0	0	1259	1	239.14	128.79	110.351	0	0	88.2257	-14.6998	61.5453	185.339	3200.55	16458.6	-61.5453	0	8.4039	8.87706	7.9922	0	0	0.10596	103.288	-479.538	69.2868	143.184	0	51.7608	49.5289	122.061	1
3265	0	0	1265	1	278.452	150.523	127.929	0	0	-21.9746	87.7686	-181.491	176.846	3510.07	16256.5	181.491	0	6.95556	8.95044	7.62355	0	0	0.0537007	119.385	-487.32	55.5808	143.738	0	53.0563	50.1654	168.331	1
3296	0	0	1296	1	274.683	101.647	173.036	0	0	-7.26797	54.234	29.6751	226.991	3395.71	16489.3	-29.6751	0	10.0034	9.13682	8.11697	0	0	0.124833	141.892	-495.687	57.5508	167.329	0	43.9658	41.3143	103.874	1
3302	0	0	1302	1	216.032	71.3377	144.694	0	0	82.1719	-38.3213	-37.334	152.579	3405.93	16482.2	37.334	0	6.457	8.96483	8.41958	0	0	0.13475	126.828	-493.048	81.2441	120.59	0	61.2262	58.4926	147.8	1
3306	0	0	1306	1	342.9	172.627	170.273	0	0	59.8108	-2.24319	328.282	282.643	3428.29	16446.1	-328.282	0	16.5863	8.70702	7.10303	0	0	0.0926783	164.698	-510.095	41.2744	172.791	0	36.7249	35.5554	154.433	1
3314	0	0	1314	1	227.567	102.682	124.885	0	0	110.794	33.6445	136.73	193.847	3476.97	16310.6	-136.73	0	9.32711	8.72674	8.26048	0	0	0.120468	116.631	-485.958	74.6145	132.072	0	51.2168	48.607	125.111	1
3327	0	0	1327	1	284.314	145.538	138.776	0	0	57.2445	-50.1651	-13.2094	251.718	3530.52	16593.7	13.2094	0	10.882	8.79299	7.36158	0	0	0.209142	166.808	-509.254	53.4892	166.545	0	37.6099	36.7362	93.3713	1
3328	0	0	1328	1	249.807	124.565	125.241	0	0	-21.8299	13.4503	-39.8959	186.349	3609.59	16629.8	39.8959	0	7.86009	9.27867	9.04958	0	0	0.146763	104.774	-482.187	67.4776	117.523	0	51.1501	51.284	127.603	1
3329	0	0	1329	1	343.151	187.05	156.101	0	0	69.0271	93.0518	313.46	228.309	3618.39	15653.2	-313.46	0	13.1143	8.24547	8.14861	0	0	0.101505	120.944	-484.187	41.7901	143.639	0	43.7661	41.9704	180.608	1
3331	0	0	1331	1	234.624	97.5027	137.121	0	0	80.6367	-10.2517	-96.3456	155.066	3407.46	16553.8	96.3456	0	6.29842	9.39159	8.0334	0	0	0.0783052	120.791	-488.382	72.1283	147.459	0	58.8478	56.417	160.636	1
3333	0	0	1333	1	349.678	186.374	163.304	0	0	28.9101	21.4478	21.8205	177.607	3459.19	16322.8	-21.8205	0	7.76666	10.082	8.00452	0	0	0.073168	134.133	-501.699	42.0242	143.954	0	56.2852	53.2295	133.436	1
3334	0	0	1334	1	209.321	86.7104	122.61	0	0	69.055	20.3126	-21.4782	136.046	3419.05	16523.2	21.4782	0	5.738	8.71686	8.73768	0	0	0.0841494	95.6013	-474.334	85.2367	125.748	0	69.5431	66.4094	164.161	1
3342	0	0	1342	1	319.136	148.362	170.774	0	0	26.7362	26.263	67.2589	253.7	3561.02	16517.3	-67.2589	0	11.5234	8.18858	7.63006	0	0	0.185318	121.078	-485.912	45.4776	140.973	0	38.6739	37.431	94.7948	1
3347	0	0	1347	1	275.407	128.791	146.616	0	0	-56.7917	-168.769	-509.554	209.544	3345.57	16513	509.554	0	9.65668	8.90161	7.00293	0	0	0.0574634	141.053	-496.143	55.4833	180.018	0	54.6825	55.2294	208.517	1
3370	0	0	1370	1	208.746	112.592	96.1544	0	0	23.3411	-131.364	101.106	126.314	3664.08	15977.3	-101.106	0	6.21707	8.4254	8.45228	0	0	0.129384	104.834	-473.269	84.2775	146.954	0	70.6195	70.7162	172.878	1
3373	0	0	1373	1	300.69	191.526	109.164	0	0	-21.0321	88.7157	378.416	244.997	3409.47	16454.8	-378.416	0	15.315	7.42416	7.46785	0	0	0.0872152	149.004	-492.367	48.2641	167.73	0	42.4725	40.4416	223.261	1
3374	0	0	1374	1	295.176	134.264	160.912	0	0	59.7789	21.7585	201.937	241.403	3428.32	16521.8	-201.937	0	12.425	8.84722	8.1218	0	0	0.0400583	136.622	-497.049	51.8003	164.877	0	41.1173	39.2915	120.359	1
3378	0	0	1378	1	220.457	88.6179	131.839	0	0	97.4433	-77.3576	-63.3565	133.08	3490.32	16421.6	63.3565	0	5.62394	8.3622	7.99981	0	0	0.0288137	132.286	-490.751	76.834	148.779	0	68.9148	65.6171	167.313	1
3379	0	0	1379	1	228.334	91.4377	136.896	0	0	58.9829	13.3203	-150.364	139.93	3229.8	16530.2	150.364	0	5.55038	8.74145	7.85647	0	0	0.0427598	123.235	-486.736	73.4892	144.785	0	62.4091	60.458	193.841	1
3391	0	0	1391	1	342.796	154.134	188.662	0	0	16.0269	2.84227	168.792	228.637	3472.07	16341.4	-168.792	0	11.4852	8.53607	7.436	0	0	0.109896	132.705	-492.831	41.463	172.089	0	42.7772	40.8461	111.457	1
3392	0	0	1392	1	216.217	103.591	112.626	0	0	74.3645	41.0602	131.27	155.606	3513.4	16402.8	-131.27	0	7.44826	8.92303	8.68798	0	0	0.0578472	82.9662	-468.138	81.6345	105.867	0	63.2978	60.2829	154.852	1
3395	0	0	1395	1	314.465	132.448	182.016	0	0	-2.99163	54.4316	125.555	270.931	3391.43	16389.5	-125.555	0	13.0121	8.78862	8.00362	0	0	0.206038	105.747	-480.55	47.3429	130.314	0	37.497	35.3412	89.0942	1
3396	0	0	1396	1	208.915	96.7645	112.15	0	0	-4.53698	12.172	174.371	134.508	3392.98	16332.1	-174.371	0	6.81196	8.96524	8.8872	0	0	0.0832412	95.0834	-477.138	86.3747	122.32	0	70.7856	67.3466	188.747	1
3398	0	0	1398	1	218.863	120.982	97.8805	0	0	72.975	40.1436	64.61	139.473	3514.79	16304.1	-64.61	0	6.28219	8.94602	7.67273	0	0	0.0776906	117.354	-479.636	78.0716	153.883	0	69.1464	65.8669	163.482	1
3405	0	0	1405	1	223.316	107.858	115.459	0	0	121.31	45.9488	-95.4422	146.345	3267.13	16398	95.4422	0	5.88776	8.66385	8.17818	0	0	0.0958104	103.98	-477.33	76.3724	120.057	0	61.117	58.9756	167.5	1
3408	0	0	1408	1	321.857	185.237	136.62	0	0	54.019	26.5106	183.145	193.302	3434.08	16118.4	-183.145	0	9.76445	8.55255	8.11742	0	0	0.0622204	134.323	-495.546	45.7772	164.813	0	50.1882	47.7704	137.658	1
3411	0	0	1411	1	310.578	172.095	138.483	0	0	30.8743	57.046	112.906	329.132	3457.23	16486.5	-112.906	0	15.5233	8.92001	8.04209	0	0	0.171595	101.039	-484.243	48.3153	176.926	0	31.9448	30.2046	75.7349	1
3413	0	0	1413	1	221.065	100.237	120.827	0	0	125.474	10.9783	-162.787	132.155	3462.29	16432.9	162.787	0	5.24267	9.04176	7.93114	0	0	0.020171	101.404	-475.269	77.6961	114.844	0	69.531	65.5492	211.949	1
3417	0	0	1417	1	285.296	121.16	164.136	0	0	47.7916	64.5984	-155.201	170.67	3440.31	16279.6	155.201	0	6.7041	8.47461	7.36785	0	0	0.13328	121.193	-482.693	52.8908	183.116	0	53.5184	50.4162	163.683	1
3429	0	0	1429	1	197.842	99.9171	97.9249	0	0	36.8977	-12.1219	20.579	173.691	3550.86	16456	-20.579	0	7.6332	8.60115	8.45319	0	0	0.0811117	91.5392	-473.485	91.5795	115.737	0	55.5905	54.1022	134.701	1
3432	0	0	1432	1	279.387	119.995	159.392	0	0	42.34	44.6356	-188.801	205.701	3645.08	16299.6	188.801	0	8.05573	8.72175	7.63975	0	0	0.106201	94.1882	-472.421	55.0791	139.105	0	44.6046	44.373	147.899	1
3436	0	0	1436	1	262.972	152.998	109.974	0	0	-0.748556	-25.4748	-182.684	164.638	3389.19	16469.4	182.684	0	6.59962	8.20846	7.09348	0	0	0.0859143	128.983	-485.722	58.3678	139.568	0	53.0701	50.051	169.124	1
3446	0	0	1446	1	252.1	102.493	149.606	0	0	81.1443	3.50694	-434.048	208.828	3307.3	16440.4	434.048	0	8.5275	8.19163	7.34762	0	0	0.118286	133.764	-489.56	62.2557	167.598	0	52.8561	49.4979	227.811	1
3456	0	0	1456	1	240.437	141.194	99.243	0	0	171.639	-14.1219	-41.1774	130.721	3216.8	16458	41.1774	0	5.51954	9.10346	7.19605	0	0	0.19206	120.926	-484.018	67.6378	144.537	0	66.4635	64.387	168.66	1
3458	0	0	1458	1	230.282	114.729	115.553	0	0	119.76	-57.8443	202.955	145.183	3468	16501.7	-202.955	0	7.58071	8.75715	8.68624	0	0	0.0669996	86.3372	-468.145	74.2164	112.001	0	64.9862	61.8687	195.507	1
3463	0	0	1463	1	218.168	122.852	95.3159	0	0	38.3339	11.2113	251.912	147.184	3350.11	16333	-251.912	0	8.00004	8.63224	7.88489	0	0	0.0581058	110.993	-478.991	78.2848	124.823	0	63.7518	60.8388	225.34	1
3477	0	0	1477	1	293.317	185.5	107.817	0	0	-1.95175	54.8219	112.069	240.54	3490.05	16488.7	-112.069	0	11.4013	7.96465	7.58577	0	0	0.0183537	140.57	-491.148	50.6418	189.398	0	40.8857	38.4658	97.0167	1
3485	0	0	1485	1	248.394	107.934	140.46	0	0	87.2979	3.8909	177.931	195.412	3500.46	16440	-177.931	0	9.82761	7.92547	7.82161	0	0	0.0484226	103.148	-471.095	63.9152	129.711	0	48.6271	46.4635	133.641	1
3513	0	0	1513	1	259.367	122.676	136.69	0	0	208.207	34.7411	-266.537	207.848	3379.55	16309.5	266.537	0	8.30295	8.54388	6.94975	0	0	0.204076	151.682	-496.362	59.7042	171.025	0	43.7542	40.8282	159.64	1
3519	0	0	1519	1	243.675	91.358	152.317	0	0	91.2801	-23.8384	203.171	179.665	3596.14	16368.1	-203.171	0	9.30842	8.34337	7.54959	0	0	0.0589055	100.669	-472.465	65.8574	138.366	0	52.3832	50.7365	164.514	1
3523	0	0	1523	1	288.246	133.346	154.899	0	0	118.265	-36.841	173.16	244.094	3369.84	16680.1	-173.16	0	12.3164	7.72963	7.53286	0	0	0.173321	136.581	-484.003	51.5142	174.511	0	38.5451	37.0094	102.732	1
3536	0	0	1536	1	326.122	195.615	130.507	0	0	15.9179	-7.39097	146.304	218.922	3571.84	16650.6	-146.304	0	10.7784	7.91057	8.06294	0	0	0.209152	131.534	-489.294	44.3352	135.455	0	43.2257	42.1528	110.116	1
3548	0	0	1548	1	267.001	139.791	127.21	0	0	62.6817	-15.8399	135.048	214.524	3425.42	16360.1	-135.048	0	10.4068	7.60257	7.88719	0	0	0.124485	108.271	-477.07	57.476	153.715	0	44.2386	42.2943	108.655	1
3549	0	0	1549	1	209.273	92.5899	116.683	0	0	-70.5445	-69.9717	-84.7792	157.576	3558.64	16713.2	84.7792	0	6.73368	8.91902	7.52063	0	0	0.162916	121.5	-481.563	82.8527	150.609	0	54.2557	54.4828	146.479	1
3551	0	0	1551	1	270.658	122.128	148.529	0	0	92.9206	-24.4255	-519.504	245.598	3395.18	16468.3	519.504	0	10.3736	7.82716	7.23821	0	0	0.0805465	124.078	-483.989	55.8332	156.316	0	52.1712	50.2021	199.703	1
3554	0	0	1554	1	284.263	119.894	164.369	0	0	73.7523	25.7833	-103.382	194.871	3414.35	16617.4	103.382	0	7.82587	7.82467	8.24601	0	0	0.0656733	107.173	-476.998	53.4706	158.342	0	47.2593	45.4935	126.684	1
3564	0	0	1564	1	295.432	132.217	163.216	0	0	3.29256	-4.28358	-88.767	227.815	3584.47	15949.9	88.767	0	9.32989	7.84383	7.51497	0	0	0.0546901	103.122	-471.066	49.9384	142.565	0	39.9668	39.3977	107.871	1
3583	0	0	1583	1	262.573	141.707	120.866	0	0	38.0226	15.06	-52.8196	143.955	3450.08	16329.2	52.8196	0	5.96248	8.30688	7.90774	0	0	0.086983	137.12	-494.484	59.842	162.06	0	64.3571	61.4049	156.775	1
3586	0	0	1586	1	257.607	68.5192	189.088	0	0	30.3673	43.4161	54.4681	241.998	3557.39	16400.5	-54.4681	0	10.8393	7.97395	6.90365	0	0	0.082382	140.215	-480.23	59.4191	164.08	0	39.9135	38.3972	97.9145	1
3587	0	0	1587	1	291.039	113.321	177.719	0	0	54.6924	-27.4555	47.6139	223.521	3632.73	16371.7	-47.6139	0	10.064	8.13222	7.21966	0	0	0.0522515	114.764	-476.703	50.9217	159.282	0	41.8583	41.4653	106.266	1
3588	0	0	1588	1	246.824	126.006	120.818	0	0	51.7455	71.498	-170.015	142.508	3536.01	16173.1	170.015	0	5.5746	9.1616	7.5016	0	0	0.1672	154.711	-495.741	65.8274	125.765	0	62.1674	61.3658	205.231	1
3589	0	0	1589	1	240.187	121.224	118.963	0	0	57.5718	30.0925	-178.137	141.155	3530.19	16114.8	178.137	0	5.54778	8.49516	7.99459	0	0	0.171906	114.791	-482.942	68.2392	141.161	0	62.9929	62.4239	203.594	1
3599	0	0	1599	1	262.52	113.105	149.415	0	0	57.3121	5.69899	-248.881	174.431	3331.13	16438.2	248.881	0	6.85268	8.59699	7.10794	0	0	0.0754538	126.644	-484.557	59.0377	146.261	0	50.7311	48.5474	186.014	1
3602	0	0	1602	1	232.409	106.143	126.267	0	0	27.1553	-5.79884	207.346	169.039	3361.28	16250.4	-207.346	0	8.81966	7.99079	7.11046	0	0	0.113712	110.413	-477.215	68.9338	164.835	0	54.2612	51.919	162.31	1
3613	0	0	1613	1	248.794	118.806	129.989	0	0	15.1701	59.8828	47.047	187.666	3572.59	16384	-47.047	0	8.35522	8.2623	7.69389	0	0	0.155553	116.172	-478.393	64.0886	141.36	0	51.227	49.4235	125.45	1
3630	0	0	1630	1	209.617	101.301	108.316	0	0	61.2526	44.5047	2.03959	190.598	3426.85	16399.4	-2.03959	0	8.15301	7.89544	7.29684	0	0	0.0403893	123.981	-481.364	79.9723	122.04	0	49.3845	46.718	117.139	1
3632	0	0	1632	1	212.293	99.2926	113	0	0	24.5589	-0.99233	-207.78	138.033	3463.54	16145.9	207.78	0	5.45639	8.65729	7.26736	0	0	0.0187727	120.359	-482.371	80.0323	129.958	0	64.0388	61.2084	215.516	1
3634	0	0	1634	1	237.491	112.498	124.993	0	0	72.0393	16.6652	-172.266	138.768	3515.72	16128.3	172.266	0	5.47354	8.83563	7.83969	0	0	0.120293	120.015	-482.481	69.6209	123.205	0	63.9505	62.9877	206.337	1
3637	0	0	1637	1	213.775	87.6223	126.153	0	0	29.0272	38.1518	-173.909	181.451	3558.73	15907.4	173.909	0	7.13894	7.73025	6.70522	0	0	0.131054	123.772	-476.346	76.0876	142.644	0	48.3129	46.2569	153.263	1
3643	0	0	1643	1	207.662	110.261	97.401	0	0	21.2227	101.356	29.7244	121.386	3367.22	16641.5	-29.7244	0	5.3076	8.4599	7.07438	0	0	0.0286988	126.971	-480.872	81.7137	168.752	0	73.8973	70.8167	175.58	1
3674	0	0	1674	1	231.835	92.8297	139.005	0	0	48.5579	15.3082	13.3437	217.077	3240.22	16727.6	-13.3437	0	9.41978	7.41801	7.48595	0	0	0.0432227	112.29	-472.8	68.8587	143.048	0	42.1717	40.5576	102.627	1
3676	0	0	1676	1	204.86	105.309	99.5513	0	0	42.4896	6.99506	-68.2318	195.95	3345.95	16536.6	68.2318	0	8.05222	7.58511	7.68796	0	0	0.111671	103.398	-471.446	82.8524	130.976	0	45.5691	44.5265	116.486	1
3681	0	0	1681	1	235.884	103.137	132.747	0	0	-19.3801	24.0159	-274.847	152.697	3607.14	16320.2	274.847	0	6.0272	8.16916	7.8756	0	0	0.203823	121.09	-477.709	69.2281	130.082	0	61.5584	59.8606	220.237	1
3685	0	0	1685	1	291.882	159.973	131.908	0	0	65.9789	-9.98779	278.185	215.681	3521.78	16354.2	-278.185	0	12.0368	7.87499	7.89316	0	0	0.0354201	108.145	-480.106	51.2354	156.156	0	44.8859	42.9592	179.872	1
3717	0	0	1717	1	258.342	115.605	142.737	0	0	-8.02184	56.8	58.8956	187.697	3795.1	15589.8	-58.8956	0	8.48143	7.49348	6.58701	0	0	0.0845653	88.6924	-458.051	58.0269	124.208	0	48.1318	45.8369	114.822	1
3743	0	0	1743	1	247.116	109.934	137.182	0	0	96.4683	6.26627	-111.773	160.579	3491.29	16338	111.773	0	6.45586	7.75821	7.14477	0	0	0.12791	112.2	-470.923	62.9971	139.848	0	56.705	53.6624	152.702	1
3750	0	0	1750	1	289.981	130.168	159.813	0	0	130.458	-3.80701	75.3779	234.178	3357.64	16447.7	-75.3779	0	10.7304	7.28579	6.42517	0	0	0.0927779	118.505	-475.163	49.2543	171.162	0	39.2359	37.6695	93.5777	1
3756	0	0	1756	1	174.198	83.7837	90.4148	0	0	5.38025	-57.8072	-157.331	150.845	3682.04	16003.4	157.331	0	6.1405	8.37342	7.19699	0	0	0.150956	105.013	-467.715	105.663	128.317	0	56.2232	54.9526	184.64	1
3768	0	0	1768	1	245.551	90.651	154.9	0	0	153.227	61.1674	46.3126	137.043	3633.85	16382.7	-46.3126	0	6.08114	8.19582	7.47235	0	0	0.0649254	97.8821	-466.707	64.7936	105.091	0	66.5668	65.7459	167.811	1
3771	0	0	1771	1	220.614	122.296	98.3178	0	0	-7.33208	69.1746	309.431	172.448	3495.43	16374.7	-309.431	0	9.99425	7.72827	6.95502	0	0	0.14051	145.369	-486.997	73.3317	174.337	0	54.7478	52.0105	231.523	1
3773	0	0	1773	1	246.226	131.316	114.91	0	0	41.8871	70.1644	156.571	139.599	3446.21	16174.4	-156.571	0	6.8528	8.3407	7.37916	0	0	0.117746	104.948	-474.599	64.6094	143.238	0	66.8665	63.7507	168.435	1
3792	0	0	1792	1	250.732	112.388	138.345	0	0	87.3947	-62.1899	-37.2375	184.401	3500.37	16506.1	37.2375	0	7.86801	7.70752	6.90382	0	0	0.0790642	121.784	-477.597	61.2768	169.171	0	48.9318	46.592	118.271	1
3796	0	0	1796	1	177.006	100.878	76.1278	0	0	101.597	14.0062	148.078	123.877	3286.84	16130.9	-148.078	0	6.04113	8.34393	7.60188	0	0	0.0221184	93.5789	-467.387	104.465	121.33	0	74.5262	72.1234	182.443	1
3800	0	0	1800	1	209.402	109.302	100.1	0	0	14.1353	239.007	-209.217	139.121	3673.28	15806.3	209.217	0	5.4948	8.00589	7.38566	0	0	0.159197	120.219	-480.179	80.5346	139.718	0	61.9999	59.9146	212.275	1
3801	0	0	1801	1	222.438	120.403	102.034	0	0	21.337	-9.049	-8.89544	144.225	3566.42	16552.6	8.89544	0	6.20302	8.36061	7.40925	0	0	0.0809233	116.337	-479.25	74.632	110.938	0	62.4819	61.5902	153.707	1
3808	0	0	1808	1	171.972	87.3611	84.6112	0	0	68.6096	-1.28239	87.3201	126.728	3419.49	16544.8	-87.3201	0	5.86413	8.41309	7.34559	0	0	0.0180558	106.499	-469.089	108.344	105.277	0	72.8328	69.3873	167.734	1
3816	0	0	1816	1	231.159	106.627	124.532	0	0	-50.9851	20.8238	-164.106	167.856	3539.09	16223.8	164.106	0	6.74017	7.30779	7.145	0	0	0.117155	116.645	-475.961	68.3082	141.937	0	52.0982	50.6414	157.619	1
3817	0	0	1817	1	195.296	82.2088	113.087	0	0	33.7795	-9.55796	108.357	131.6	3454.32	15955.2	-108.357	0	6.23742	8.00369	7.23465	0	0	0.18265	101.268	-465.776	88.6093	116.803	0	69.6394	66.5423	161.727	1
3820	0	0	1820	1	276.148	125.826	150.322	0	0	123.517	-67.3035	-185.679	171.769	3464.24	16511.2	185.679	0	6.96295	8.28942	7.40417	0	0	0.180707	111.285	-478.378	55.122	146.287	0	51.8951	48.8291	162.26	1
3822	0	0	1822	1	212.365	86.3138	126.051	0	0	41.3424	-41.3915	52.8094	183.588	3546.42	16485.3	-52.8094	0	8.34438	7.74631	6.99009	0	0	0.107344	135.807	-486.315	77.4931	139.204	0	50.0747	48.4074	121.833	1
3824	0	0	1824	1	203.632	67.0832	136.548	0	0	47.2927	-14.7655	-103.499	222.215	3440.81	16558.3	103.499	0	9.0199	7.33548	6.76698	0	0	0.0706868	110.823	-470.061	80.7674	142.534	0	40.0012	38.2534	108.489	1
3833	0	0	1833	1	223.861	116.129	107.732	0	0	16.4474	75.4086	211.938	151.563	3571.31	16069.5	-211.938	0	7.89787	8.20599	7.04764	0	0	0.16037	106.741	-473.897	72.9169	145.973	0	61.2367	58.2772	185.971	1
3837	0	0	1837	1	265.905	97.0696	168.836	0	0	36.5133	7.42674	-111.641	186.918	3351.93	16436.5	111.641	0	7.52513	6.90873	6.76103	0	0	0.0648154	125.117	-470.551	55.2729	139.557	0	45.4518	44.2727	127.144	1
3848	0	0	1848	1	266.945	122.701	144.245	0	0	-0.658289	50.2897	88.1192	153.564	3588.42	16194.3	-88.1192	0	7.11852	8.35261	7.14818	0	0	0.211571	137.285	-491.434	57.4466	163.838	0	60.3269	58.9596	145.211	1
3857	0	0	1857	1	305.967	151.276	154.691	0	0	114.12	106.296	306.302	187.291	3473.64	16337.6	-306.302	0	10.6529	7.61507	6.47326	0	0	0.0579143	129.455	-479.186	46.2646	134.848	0	51.0221	48.541	208.329	1
3866	0	0	1866	1	243.349	129.407	113.942	0	0	31.1209	104.783	-213.746	150.193	3357.32	16638.1	213.746	0	5.8316	7.62629	7.136	0	0	0.0736059	132.502	-476.33	64.1229	128.349	0	57.9413	55.2655	194.727	1
3867	0	0	1867	1	220.551	95.3604	125.19	0	0	-21.5508	-42.0864	15.0784	226.323	3509.65	16386.3	-15.0784	0	10.0832	7.43634	6.51326	0	0	0.152069	128.047	-478.592	71.8573	159.822	0	41.1236	38.8399	98.276	1
3897	0	0	1897	1	240.716	115.39	125.326	0	0	0.672868	36.8985	77.8665	192.859	3387.77	16307.3	-77.8665	0	8.86796	7.63449	6.98662	0	0	0.195705	123.283	-476.588	64.8454	141.723	0	48.6189	45.5305	113.904	1
3901	0	0	1901	1	208.585	102.306	106.279	0	0	-19.2985	-17.0258	-62.7355	129.152	3507.4	16560.6	62.7355	0	5.40591	8.12622	6.97448	0	0	0.0844352	118.044	-469.987	80.2569	126.282	0	67.5721	64.4223	169.75	1
3906	0	0	1906	1	189.661	107.662	81.9994	0	0	114.857	-34.4182	218.223	176.526	3373.24	16179.3	-218.223	0	9.29963	7.24787	6.43923	0	0	0.105633	111.757	-467.078	88.1897	138.334	0	50.8361	48.3077	157.424	1
3916	0	0	1916	1	312.015	137.771	174.244	0	0	4.37218	-12.1371	50.903	230.746	3384.07	16256.7	-50.903	0	10.4455	7.18962	7.04211	0	0	0.0738044	124.129	-481.913	45.2784	138.885	0	40.6287	38.3322	96.5856	1
3930	0	0	1930	1	251.536	123.128	128.408	0	0	51.2391	5.89092	-112.685	162.765	3436.86	16438	112.685	0	6.54546	8.70269	7.31972	0	0	0.125771	104.034	-472.801	63.1426	137.169	0	55.5468	52.9385	155.599	1
3932	0	0	1932	1	218.867	109.593	109.274	0	0	46.9074	-40.1983	-96.2682	146.067	3640.51	16583.8	96.2682	0	5.99484	7.79722	7.06158	0	0	0.0705768	116.01	-471.278	74.52	136.197	0	57.0658	58.3638	160.537	1
3944	0	0	1944	1	273.9	149.229	124.671	0	0	104.354	27.8488	261.533	248.338	3383.75	16416.1	-261.533	0	13.5282	7.30265	5.53123	0	0	0.0925298	191.85	-501.615	51.8655	200.35	0	37.8506	35.8137	130.08	1
3957	0	0	1957	1	288.815	124.625	164.19	0	0	97.2357	37.4783	115.454	183.141	3390.86	16306.8	-115.454	0	8.63383	7.64376	6.91004	0	0	0.0523059	95.7742	-465.543	50.5214	124.195	0	51.0518	48.1275	120.147	1
3963	0	0	1963	1	244.622	96.4164	148.205	0	0	46.3279	28.637	-66.4889	194.478	3441.77	16116.3	66.4889	0	7.96214	6.85395	6.06809	0	0	0.135319	162.747	-485.943	60.6131	193.473	0	44.3691	42.9527	113.495	1
3967	0	0	1967	1	224.046	91.8757	132.17	0	0	26.3587	16.6297	158.642	159.585	3262.42	16427.3	-158.642	0	7.90686	7.72826	6.57137	0	0	0.151185	140.998	-481.718	70.958	149.902	0	55.8225	53.7761	140.189	1
3987	0	0	1987	1	244.244	112.007	132.237	0	0	59.9436	10.3548	-13.6168	184.823	3328.5	16333.9	13.6168	0	7.85826	7.06659	7.34512	0	0	0.057073	116.548	-475.19	63.2298	163.178	0	48.3043	46.5564	117.201	1
3988	0	0	1988	1	248.855	140.145	108.71	0	0	88.3795	-2.36492	392.167	278.691	3499.38	16446.3	-392.167	0	17.4062	6.47802	6.69469	0	0	0.0754755	95.5082	-460.972	59.6606	179.894	0	38.2739	36.2856	210.806	1
3989	0	0	1989	1	204.911	110.912	93.9987	0	0	119.288	-6.55242	17.2185	159.239	3468.47	16450.5	-17.2185	0	6.95509	7.38395	6.85466	0	0	0.0801945	137.117	-482.706	80.3786	141.654	0	57.2052	54.1867	133.875	1
3993	0	0	1993	1	213.15	117.323	95.8268	0	0	78.8641	1.9847	29.4691	188.62	3409.24	16242.6	-29.4691	0	8.29895	7.44522	6.34298	0	0	0.0216528	123.445	-476.168	74.9845	152.938	0	48.2147	45.7253	115.219	1
4207	0	0	207	1	226.25	160.291	65.9588	0	0	18.6447	-51.3108	499.493	145.498	3469.46	16495.2	-499.493	0	6.46265	2.00143	3.30721	0	0	0.0825889	172.258	-448.908	48.1652	242.101	0	42.9865	42.7419	216.292	2
4348	0	0	348	1	177.54	96.7366	80.8039	0	0	68.5088	80.036	99.9973	120.339	3220.27	16662.8	-99.9973	0	4.38042	2.26293	2.45421	0	0	0.11943	195.384	-449.36	63.1833	249.406	0	47.6066	46.0194	129.582	2
4419	0	0	419	1	216.327	117.639	98.6885	0	0	60.6755	62.8475	209.222	168.301	3826.06	15783.1	-209.222	0	6.28386	3.02219	2.60002	0	0	0.0439642	126.478	-421.576	51.6091	197.908	0	37.812	37.1714	100.801	2
4423	0	0	423	1	200.722	85.3531	115.369	0	0	-3.52627	-36.0565	-61.5346	147.137	3391.97	16480	61.5346	0	5.62302	2.61341	2.47266	0	0	0.157608	172.986	-436.867	55.3754	229.052	0	41.0843	38.5992	134.308	2
4504	0	0	504	1	216.279	145	71.2791	0	0	80.6504	54.9897	357.255	167.935	3208.13	16687.9	-357.255	0	6.64125	1.96968	2.40481	0	0	0.10654	167.549	-432.981	49.3675	1	0	35.2889	34.9623	110.69	2
4530	0	0	530	1	182.582	81.079	101.503	0	0	116.213	-292.146	-536.699	163.948	3471.55	16636.4	536.699	0	10.9075	2.36053	2.96478	0	0	0.158291	174.343	-450.611	62.559	212.861	0	59.1443	86.0124	157.439	2
4898	0	0	898	1	178.391	76.2078	102.183	0	0	42.0409	-77.7882	404.659	147.51	3446.06	15724.4	-404.659	0	6.16809	2.81697	4.06816	0	0	0.0695583	169.509	-447.991	68.2626	1	0	42.2565	42.6938	153.71	2
4899	0	0	899	1	191.318	99.2937	92.024	0	0	-95.347	-173.593	-22.6239	135.871	3782.77	16019.5	22.6239	0	5.7431	3.11392	3.92337	0	0	0.19769	168.034	-451.671	63.0285	1	0	45.5463	43.2831	136.938	2
4964	0	0	964	1	212.564	125.172	87.3919	0	0	49.7867	-61.2672	336.587	128.595	3836.95	16006.9	-336.587	0	5.16163	2.79805	3.38566	0	0	0.0781855	142.291	-428.805	53.7278	166.631	0	50.3921	47.9302	148.483	2
5768	0	0	1768	1	207.202	124.793	82.4091	0	0	86.5272	39.7237	214.513	155.321	3401.57	16703.2	-214.513	0	5.81206	2.39844	2.81025	0	0	0.044109	129.537	-417.946	53.5341	1	0	40.3106	38.9514	104.871	2
5864	0	0	1864	1	175.923	98.8742	77.049	0	0	19.9206	13.6317	98.0013	123.596	3468.18	16330.6	-98.0013	0	4.56159	1.66133	3.47667	0	0	0.103447	146.087	-428.066	64.1348	180.473	0	49.313	47.9343	128.635	2
5898	0	0	1898	1	205.053	92.1125	112.94	0	0	37.3305	96.8947	305.901	132.665	3351.11	16745.6	-305.901	0	5.14174	2.2042	2.36894	0	0	0.113555	150.63	-422.724	52.9575	230.952	0	44.0203	43.2597	125.153	2
5938	0	0	1938	1	182.412	80.2493	102.163	0	0	-139.474	47.219	-137.215	128.126	3428.25	16097.7	137.215	0	5.22134	2.46243	2.65207	0	0	0.150582	161.021	-429.013	62.1747	193.571	0	49.3596	45.3739	169.522	2
5991	0	0	1991	1	215.861	121.999	93.8618	0	0	64.2832	-69.7901	324.637	157.152	3623.14	15915.7	-324.637	0	6.28341	1.963	2.91442	0	0	0.129428	173.661	-437.724	50.2566	215.053	0	37.2048	39.5157	116.047	2
6436	1	0	436	1	219.077	92.2168	126.86	0	0	-23.9233	27.0375	40.4406	136.489	3312.7	16018.2	-40.4406	0	5.06433	2.6736	3.13847	0	0	0.0709027	144.38	-431.149	51.1644	173.221	0	45.9833	44.0828	130.834	2
6524	1	0	524	1	194.775	113.276	81.4995	0	0	2.92744	33.3025	260.122	148.641	3485.17	16211.3	-260.122	0	5.71418	2.30598	2.68281	0	0	0.113424	144.198	-430	57.1571	169.313	0	41.7374	41.0608	114.103	2
6703	1	0	703	1	190.493	89.8196	100.673	0	0	69.9189	37.3294	-119.551	130.541	3517.84	16207.3	119.551	0	4.95913	1.85552	2.38189	0	0	0.0655422	180.023	-443.477	56.9101	252.684	0	44.2281	45.5559	161.93	2
6746	1	0	746	1	163.445	80.0236	83.4216	0	0	55.558	109.215	-97.1807	136.401	3631.86	15936	97.1807	0	5.10515	2.05301	3.10742	0	0	0.122245	155.681	-423.428	70.8766	1	0	44.4814	43.7457	155.472	2
6802	1	0	802	1	196.098	94.3673	101.731	0	0	71.9296	84.4925	145.497	110.749	3515.83	15960.8	-145.497	0	4.05904	2.14665	3.41262	0	0	0.150943	139.602	-424.895	57.6577	1	0	55.7301	53.7753	142.892	2
7072	1	0	1072	1	168.113	76.1601	91.9528	0	0	42.2768	37.1015	63.5958	135.949	3445.82	16805.4	-63.5958	0	4.97116	2.22033	2.59438	0	0	0.12408	147.051	-418.441	67.7306	178.174	0	42.4597	42.7035	119.648	2
7107	1	0	1107	1	235.085	105.426	129.658	0	0	18.5924	92.1707	126.09	144.449	3369.85	16750.4	-126.09	0	5.30542	1.86189	2.58259	0	0	0.195721	153.878	-427.037	44.892	1	0	40.7857	39.4203	106.271	2
7306	1	0	1306	1	187.478	106.958	80.5205	0	0	-6.58101	17.4361	291.702	135.925	3594.34	16027.8	-291.702	0	5.31301	1.79214	2.48326	0	0	0.114989	172.337	-435.507	58.0193	256.383	0	42.053	42.0697	125.416	2
7465	1	0	1465	1	201.567	103.263	98.3039	0	0	-50.647	38.2474	186.737	139.429	3738.07	15807.7	-186.737	0	5.31655	1.91885	3.02648	0	0	0.192354	178.295	-432.723	54.5512	1	0	42.8472	41.491	110.503	2
7582	1	0	1582	1	189.382	93.9268	95.4555	0	0	57.7085	26.7269	378.106	139.301	3629.71	16018.5	-378.106	0	5.59416	2.51543	2.68264	0	0	0.0548683	107.872	-402.187	59.6261	164.063	0	43.3806	44.9298	145.999	2
7603	1	0	1603	1	210.066	88.8068	121.26	0	0	44.4511	7.24732	209.556	157.761	3642.97	16038	-209.556	0	5.94547	2.14095	2.59657	0	0	0.0647685	165.723	-432.191	51.7578	1	0	38.0875	37.9488	106.513	2
7840	1	0	1840	1	199.972	95.3926	104.579	0	0	-34.0279	45.8128	86.0886	126.903	3422.47	16099.1	-86.0886	0	4.71314	2.06604	2.97648	0	0	0.0779479	139.738	-423.101	55.3612	171.446	0	48.3067	46.3614	125.496	2
7905	1	0	1905	1	167.204	60.3472	106.857	0	0	147.061	74.8344	-12.1357	134.424	3341.04	16169.7	12.1357	0	4.93529	2.21072	2.39754	0	0	0.104495	174.229	-439.785	67.5878	1	0	43.6688	43.5997	134.498	2
8351	2	0	351	1	204.438	110.818	93.6196	0	0	50.8474	105.843	68.3334	154.994	3736.23	15939.4	-68.3334	0	5.6325	1.74613	2.19231	0	0	0.16804	208.009	-456.074	51.8215	275.591	0	37.892	36.1214	107.047	2
8402	2	0	402	1	173.398	89.2252	84.1725	0	0	0.293018	80.9576	261.785	125.851	3487.81	16064	-261.785	0	4.82665	2.51333	2.37665	0	0	0.179434	164.164	-432.703	65.49	178.705	0	49.052	46.7871	130.286	2
8624	2	0	624	1	194.019	108.396	85.6228	0	0	156.021	-34.1448	460.668	128.884	3631.06	15880.1	-460.668	0	5.49011	2.43293	3.11837	0	0	0.0682011	158.096	-433.245	58.6176	1	0	47.1612	50.5889	194.963	2
8889	2	0	889	1	200.429	100.939	99.49	0	0	12.0644	-48.1479	-142.107	137.785	3675.36	15894.1	142.107	0	5.44679	2.57284	2.88655	0	0	0.195104	123.198	-412.952	56.2393	156.389	0	44.374	42.2805	170.449	2
8930	2	0	930	1	171.134	101.559	69.5747	0	0	33.2856	13.5607	409.296	143.91	3454.81	16231	-409.296	0	5.91273	1.84681	2.71879	0	0	0.0466357	159.908	-430.817	65.3717	1	0	41.6686	41.3254	150.554	2
9092	2	0	1092	1	204.327	105.091	99.2358	0	0	-7.52115	98.26	0.00889948	115.294	3694.94	16246	-0.00889948	0	4.24304	2.01115	2.81704	0	0	0.127901	161.233	-425.349	53.562	205.542	0	50.4079	51.3441	151.559	2
9443	2	0	1443	1	223.936	122.107	101.829	0	0	-33.8921	94.5742	241.323	137.522	3521.99	15751.4	-241.323	0	5.28512	2.41809	2.63561	0	0	0.191145	154.255	-425.915	48.5893	205.06	0	42.7148	42.2321	116.773	2
9445	2	0	1445	1	193.799	79.2168	114.582	0	0	-41.7752	-178.932	182.233	139.497	3529.88	16124.5	-182.233	0	5.80715	2.30056	2.88994	0	0	0.121352	194.197	-449.407	57.9095	1	0	41.1016	42.2788	108.71	2
9515	2	0	1515	1	196.002	100.676	95.3256	0	0	50.8051	39.1539	195.319	111.897	3636.61	16305.1	-195.319	0	4.17527	2.8166	2.87803	0	0	0.0721743	129.261	-413.297	58.3075	161.495	0	53.9117	55.8256	145.196	2
9826	2	0	1826	1	178.575	93.0667	85.508	0	0	66.6189	33.8845	67.1992	116.466	3720.46	15712.4	-67.1992	0	4.25248	2.10727	2.4357	0	0	0.0899308	194.598	-446.539	62.2641	213.238	0	47.6854	46.3881	135.971	2
9856	2	0	1856	1	183.072	93.2801	89.792	0	0	-151.563	68.2408	-38.8519	107.096	3340.68	16674.6	38.8519	0	4.24712	2.70268	2.37535	0	0	0.173341	137.316	-414.361	61.7948	172.434	0	51.2809	47.538	163.09	2
