# Supplementary material for: CaV1 and CaV2 calcium channels mediate the release of distinct pools of synaptic vesicles
Source: eLife. 2023 Feb 23;12:e81407. doi: 10.7554/eLife.81407 (PMC10023163; doi:10.7554/eLife.81407)
Supplement: Figure 7—source data 1. [file elife-81407-fig7-data1.zip › Figure 7 - Source Data 1/unc13-all/32/4/cav1_to_cav1(cav2).csv]

225.101925335855
34.7042617691895
219.554989569251
131.862638251238
43.7758776519768
71.2533592259424
45.5860433077614
130.878349144787
68.0460053265451
196.074269731214
55.7486059642415
163.47256324617
22.6522902984416
147.086112078299
109.063054588998
141.904172024611
119.288454160842
204.348819844208
129.324857161866
131.143031612391
85.9337005876114
120.299689950514
-23.3751864794449
110.06188942981
19.8025593830207
-35.9561045422997
10.8032619623445
113.247117936589
70.3923598552665
-49.0936329119613
-31.4177451625728
126.890474269525
66.7766914905133
59.0749887902839
8.40111397246801
57.9633128947553
88.7794172091744
119.985349720582
75.7798439643739
9.03960615069263
150.905392023637
77.4683914630114
100.634064833017
-58.6769731473978
6.03906933521284
42.4531913450264
69.1411463246259
91.4176698876381
44.6331416241974
60.2812677812217
60.5939643282054
41.5287684756149
44.107820672305
-54.302001444019
16.6385970990195
62.4315426989688
123.608639123322
72.1531376445273
62.7163982913844
80.5841210480394
48.8522090352926
75.4228093575439
42.5875496222434
107.439714616632
100.414884592406
8.67683349827894
153.353242860901
134.510413856175
150.751817859426
151.449430450641
172.008937597353
121.972100204946
92.4992520786418
75.0606646682281
153.928390712283
106.140925142687
174.328316650282
178.117572166499
83.9007794303216
171.899521562449
151.720259410446
139.638414648542
135.334644928782
185.528772090882
246.061100293595
128.142136729615
166.471655205321
166.21858648281
148.04840803401
176.582897520444
175.444305528043
174.84144537642
276.443956899944
328.400842911684
403.904692697442
227.828235170507
304.864159578443
400.334357422522
269.145399203662
246.551885904406
135.616889703948
267.774410025444
288.683151707348
393.057366431172
311.620868631206
311.583823231516
276.358090424128
231.642333964171
305.789976924863
280.355677155996
190.194456190102
277.333364912476
278.424421444408
194.718251836273
116.280855891955
399.08478667794
437.857565200477
383.929975983314
323.731254276845
191.445670617632
270.052390213617
135.6998583644
189.602613303712
345.305273785747
193.1636838577
150.664466044449
190.547565571454
310.334252486931
180.458268718416
227.359384228408
338.210824288155
263.4457475458
333.691801347037
199.923352795409
222.563804178386
318.152811432627
220.138704903064
265.097178575566
82.9992376740647
313.163552072001
299.831408740662
356.928279047419
150.482542617301
458.705771302524
365.29303830792
335.198593658799
329.460261917895
288.823138271911
209.136280444362
291.079502272722
298.904117745347
158.077081135696
-57.4192046779408
222.74807842347
313.716846220341
166.609420503162
207.581145675384
134.884293739089
147.232405272625
160.32497841272
137.957318153842
123.652170186422
-61.9905951635046
199.509579179874
209.088068435249
225.385195727356
205.935800862011
166.016691448136
116.478159945884
203.150489372205
182.710379115917
173.838328139729
139.856995718628
64.118585962362
-5.55661227986275
131.093224505876
79.1956280442919
35.2222621652472
306.16365618738
61.4473723503561
278.899108500071
69.7927465867033
179.319976311279
31.0635297136159
81.6689996045334
321.163527930248
181.602090448037
99.7501636593242
144.875342063529
242.75722161733
449.921529173471
113.863954341501
85.8231392816433
122.423557976646
216.650152534696
-59.400535598068
295.554614496696
154.068167656849
98.3584849452127
82.2897117524935
122.311911675424
101.501628142109
105.808563779257
175.411732351253
182.699551677706
185.749564531203
178.906818968573
188.826326138189
138.291052407527
189.138732996396
122.405378499365
187.624568852589
91.6723706028333
229.01540803269
155.3052474873
74.3195003240471
51.6575722014095
166.700168545387
106.664372998664
95.3971554172276
101.205407113648
81.2980499171099
221.782415033087
58.2491023444654
60.7418490323762
-373.538792404792
-395.753008050673
-381.429013953819
-50.1424224096954
-328.590598276187
439.570238945089
299.527468606242
188.852064583871
369.787547246311
343.468400756197
355.859755457834
435.436450529549
286.184157768595
197.7284888181
272.127684575791
292.307465829537
296.241289891459
439.548183724761
453.095652243528
478.847030817018
