# Supplementary material for: CaV1 and CaV2 calcium channels mediate the release of distinct pools of synaptic vesicles
Source: eLife. 2023 Feb 23;12:e81407. doi: 10.7554/eLife.81407 (PMC10023163; doi:10.7554/eLife.81407)
Supplement: Figure 7—source data 1. [file elife-81407-fig7-data1.zip › Figure 7 - Source Data 1/unc13-all/32/4/cav1_to_cav1(unc-13).csv]

-311.141006920529
-536.471570565711
468.126000536606
-316.095310901492
-563.830140063992
-447.192187067449
428.510225682829
228.477130526662
254.408982920497
-529.559192520392
-152.249764316513
-583.372625527072
62.9029318783651
288.388034008132
110.490588257395
-32.5421575873042
-20.385503755886
270.96407345944
217.541613565189
-617.19121092207
-583.261787700299
172.649038782567
422.009986725339
190.617246758869
175.118793217063
60.0824964413314
-28.8647659270864
294.151127659927
110.60936473642
324.832649507616
322.528298063195
-59.2992809690586
-12.8941587814224
421.654777231579
62.7603349278597
-84.857741504311
509.725549724619
-517.340839580938
