# Supplementary material for: CaV1 and CaV2 calcium channels mediate the release of distinct pools of synaptic vesicles
Source: eLife. 2023 Feb 23;12:e81407. doi: 10.7554/eLife.81407 (PMC10023163; doi:10.7554/eLife.81407)
Supplement: Figure 7—source data 1. [file elife-81407-fig7-data1.zip › Figure 7 - Source Data 1/unc13-all/32/4/cav1_to_cav2.csv]

-135.758236809406
-402.734371658069
660.039942089945
-159.801694550364
-430.577533596303
-258.455936044211
528.257981332703
432.058486579921
469.219101635998
-350.718821368613
7.83073176501421
-412.193702435587
192.62305618356
446.035426028579
206.563009611446
120.540858971404
139.79641618236
432.454757266818
354.786037346519
-418.922051432042
-407.363884835973
333.939276100798
596.065341053141
359.139912861168
348.448990195953
188.609809929509
87.4973660884298
479.795826561658
250.863239911567
481.0430554879
490.135969973593
88.6442466678618
191.276394768602
541.211335319036
218.142347052981
111.376284573043
671.067397859344
-355.019193964237
