# Supplementary material for: CaV1 and CaV2 calcium channels mediate the release of distinct pools of synaptic vesicles
Source: eLife. 2023 Feb 23;12:e81407. doi: 10.7554/eLife.81407 (PMC10023163; doi:10.7554/eLife.81407)
Supplement: Figure 7—source data 1. [file elife-81407-fig7-data1.zip › Figure 7 - Source Data 1/unc13-all/32/4/cav2_to_cav1.csv]

-296.177109775303
-563.153244623965
499.621069124049
-320.22056751626
-590.996406562199
-418.874809010107
367.839108366807
271.639613614025
308.800228670101
-511.137694334509
-152.588141200882
-572.612575401483
32.2041832176637
285.616553062682
46.1441366455492
-39.878013994492
-20.6224567835361
272.035884300922
194.367164380623
-579.340924397939
-567.78275780187
173.520403134902
435.646468087245
198.721039895272
188.030117230057
28.1909369636123
-72.9215068774665
319.376953595762
90.4443669456705
320.624182522004
329.717097007697
-71.7746262980345
30.8575218027054
380.79246235314
57.7234740870845
-49.0425883928528
510.648524893448
-515.438066930134
