# Supplementary material for: CaV1 and CaV2 calcium channels mediate the release of distinct pools of synaptic vesicles
Source: eLife. 2023 Feb 23;12:e81407. doi: 10.7554/eLife.81407 (PMC10023163; doi:10.7554/eLife.81407)
Supplement: Figure 7—source data 1. [file elife-81407-fig7-data1.zip › Figure 7 - Source Data 1/unc13-all/32/4/cav2_to_cav2(cav1).csv]

-64.6830523699591
125.714611196707
-59.1361166033548
28.5562347146588
116.64299531392
89.1655137399539
114.832829658135
29.5405238211097
92.3728676393512
-35.6553967653181
104.670267001655
-3.05369028027417
137.766582667455
13.332760887597
51.3558183768982
18.5147009412849
41.1304188050544
-43.929946878312
31.0940158040303
29.2758413535048
74.4851723782849
40.1191830153821
183.794059445341
50.3569835360868
140.616313582876
196.374977508196
149.615611003552
47.171755029307
90.0265131106298
209.512505877858
191.836618128469
33.5283986963714
93.642181475383
101.343884175612
152.017758993428
102.455560071141
71.6394557567219
40.4335232453141
84.6390290015224
151.379266815204
9.51348094225978
82.9504815028849
59.7848081328793
219.095846113294
154.379803630683
117.96568162087
91.2777266412704
69.0012030782582
115.785731341699
100.137605184675
99.8249086376909
118.890104490281
116.311052293591
214.720874409915
143.780275866877
97.9873302669275
36.8102338425742
88.265735321369
97.7024746745119
79.8347519178569
111.566663930604
84.9960636083524
117.831323343653
52.9791583492643
60.0039883734898
151.742039467617
7.06563010499485
25.9084591097217
9.6670551064708
8.96944251525565
-11.5900646314567
38.4467727609499
67.9196208872545
85.3582082976682
6.49048225361366
54.2779478232096
-13.9094436843861
-17.6986992006023
76.5180935355747
-11.4806485965528
8.69861355545072
20.7804583173547
25.0842280371144
-25.1098991249855
-85.6422273276985
32.2767362362811
-6.05278223942514
-5.79971351691347
12.3704649318861
-16.1640245545477
-15.0254325621463
-14.4225724105236
-116.025083934048
-167.981969945788
-243.485819731546
-67.4093622046112
-144.445286612547
-239.915484456626
-108.726526237766
-86.1330129385096
24.8019832619484
-107.355537059548
-128.264278741452
-232.638493465276
-151.201995665309
-151.16495026562
-115.939217458232
-71.2234609982752
-145.371103958967
-119.9368041901
-29.7755832242055
-116.91449194658
-118.005548478512
-34.299378870377
44.1380170739412
-238.665913712044
-277.43869223458
-223.511103017418
-163.312381310949
-31.0267976517353
-109.633517247721
24.7190146014964
-29.1837403378158
-184.886400819851
-32.7448108918034
9.7544069214473
-30.1286926055582
-149.915379521035
-20.0393957525193
-66.9405112625118
-177.791951322259
-103.026874579904
-173.27292838114
-39.504479829513
-62.1449312124896
-157.73393846673
-59.7198319371673
-104.67830560967
77.4196352918316
-152.744679106105
-139.412535774765
-196.509406081523
9.93633034859522
-298.286898336628
-204.874165342024
-174.779720692903
-169.041388951999
-128.404265306015
-48.7174074784652
-130.660629306825
-138.485244779451
2.34179183020024
217.838077643837
-62.3292054575741
-153.297973254445
-6.19054753726596
-47.1622727094873
25.5345792268072
13.186467693271
0.0938945531761419
22.4615548120546
36.7667027794741
222.409468129401
-39.0907062139777
-48.6691954693524
-64.9663227614601
-45.5169278961148
-5.59781848223975
43.9407130200125
-42.7316164063086
-22.2915061500207
-13.4194551738328
20.5618772472681
96.3002870035343
165.975485245759
29.3256484600206
81.2232449216044
125.196610800649
-145.744783221484
98.9715006155402
-118.480235534174
90.626126379193
-18.9011033453826
129.35534325228
78.7498733613629
-160.744654964352
-21.1832174821411
60.6687093065721
15.5435309023669
-82.338348651434
-289.502656207575
46.5549186243952
74.595733684253
37.9953149892499
-56.2312795687994
219.819408563964
-135.135741530799
6.35070530904704
62.0603880206836
78.1291612134028
38.1069612904721
58.9172448237878
54.6103091866389
-14.9928593853565
-22.2806787118097
-25.3306915653066
-18.4879460026768
-28.4074531722927
22.1278205583694
-28.7198600305001
38.0134944665315
-27.2056958866924
68.746502363063
-68.5965350667939
5.11362547859608
86.0993726418492
108.761300764487
-6.28129557949069
53.7544999672318
65.0217175486687
59.2134658522482
79.1208230487864
-61.3635420671908
102.169770621431
99.6770239335201
533.957665370688
556.171881016569
541.847886919715
210.561295375592
489.009471242083
-279.151365979193
-139.108595640346
-28.4331916179744
-209.368674280415
-183.049527790301
-195.440882491937
-275.017577563653
-125.765284802699
-37.3096158522039
-111.708811609895
-131.888592863641
-135.822416925563
-279.129310758864
-292.676779277632
-318.428157851122
