# Supplementary material for: CaV1 and CaV2 calcium channels mediate the release of distinct pools of synaptic vesicles
Source: eLife. 2023 Feb 23;12:e81407. doi: 10.7554/eLife.81407 (PMC10023163; doi:10.7554/eLife.81407)
Supplement: Figure 7—source data 1. [file elife-81407-fig7-data1.zip › Figure 7 - Source Data 1/unc13-all/32/4/cav2_to_cav2(unc-13).csv]

-8.82049941079458
-147.511094720281
84.2737068811803
13.4851091700548
-71.9997254511582
-99.7469173749887
-85.2510229379477
-91.0187576994176
-73.8220795884808
-12.5578614455881
-33.3521772494569
8.04018744947462
-131.316700259897
26.1791856083109
-32.8217234505355
-53.8829936249203
-43.2322471164043
-31.1433057525755
-54.586374472452
-57.4649730199817
-75.7059761439414
-41.4576795484209
-97.1278922548663
-107.195060387625
-168.658847187507
-145.294229827196
-170.351112469096
-30.3937804256384
-54.3092281757927
-170.353268015933
-217.424764450725
-76.9408670722623
-113.275460154618
-127.27030949339
-192.116407127491
-139.509198308609
-48.8917815234163
-36.976960023323
-112.654060682918
-184.143788329235
-55.396962667015
-117.125910368908
-99.6001148471842
-234.080646365688
-129.96859006484
-145.298950843255
-138.491454352552
-102.064822686145
-126.134142073344
-132.339616322151
-131.782876639474
-131.10597785272
-166.688950612734
-165.390109529326
-142.762643377937
-70.5749673494247
-28.2268852014349
-106.903226693837
-152.5658746072
-153.67350432348
-115.487957940939
-103.566644970633
-117.916479512533
-75.093831604041
-34.8983139154334
-149.412861133533
-50.1445074954645
-29.9267018657847
-45.3754879235275
-23.8589329452625
-32.694940881338
-56.9073338800408
-49.9729309942632
-101.648875426916
-30.6837822061643
-112.848969782961
-0.344425961982779
-4.67635149840135
-68.7176143138422
19.2671819577081
-18.5434252605519
-66.5812473466067
5.08924755058979
17.2936875538689
84.3334182937324
-47.8538223393953
-8.1323221403145
55.6761372203364
7.38269798357942
2.28845400312639
34.9368457193559
2.36931037662362
89.923601263712
152.244252732482
229.244591525228
30.7397364084209
110.086647487988
251.593524203148
121.600558496928
72.2580099566476
0.93494252612436
74.1255503800203
84.1362600966895
250.748741202093
187.888702820845
118.777461987458
64.3405392871646
52.3363766671428
105.049798917964
87.647505416262
42.4490396985966
136.037611610638
97.3158919596644
-9.22115135815329
-82.9120964917238
236.240666101046
263.155032865761
257.534961644615
101.451752210323
52.7644385929234
66.8228575324465
-50.5518755504345
8.3480599954637
152.840617871643
41.2527436822602
19.5445547071067
70.9080972163829
103.424603885353
9.3460068149725
60.1990549325019
163.321682158996
93.1594652947606
114.41385019301
6.5738142457194
36.9608296026781
140.692804001097
43.9027535955065
129.918809478004
-46.7562525543435
191.296596258573
181.169872630198
206.370218514632
-29.936053070749
313.64930358942
252.435027562704
151.268640966035
137.962196258148
100.984416014344
70.6982439907588
99.4954492137258
134.317774080009
-12.5129034276215
-180.731462694963
91.3236432204758
88.3725794957136
-0.592362458020943
38.3012591430743
-91.9834751671515
-47.4789446342147
-48.4878178434919
-55.3991484895669
-27.3399067363207
-167.184216597736
-50.8425191521019
-3.13676776174543
20.1424968464125
15.1208482227594
-66.8950310007713
-59.0813633032667
26.1159102730926
16.8642741730146
-4.14175432244519
-8.57825483155466
-69.0937453855804
-157.113409468158
-25.6876840949662
-57.5239784292789
-191.959353029783
157.761450714628
-110.979600169343
169.495917609231
-44.4512660014989
-19.3579981922012
-128.320673071143
-32.4481009272604
153.357314006422
-25.9003319655603
1.25280719055081
-47.6023182900099
56.9058587654727
325.703308421758
-37.9738469302793
-47.0935613536894
-31.7181417457832
43.9155760806498
-209.64223655561
240.002704020724
21.7243686896218
-60.7072019723564
-104.282654849289
-68.2726452619827
-96.6624164325221
-20.90658194754
0.466805869058589
-27.8454821196501
79.2632734668114
32.8045624853912
-23.1893269974789
-1.13496301454506
44.0614122460647
-29.7221188348667
43.2291950016916
-28.5186895271763
47.9651795835307
-13.2782759680849
-60.8687872627925
-84.5264641307476
-16.8296922921145
-42.3799127325838
39.837816336003
-52.3605095606872
-98.8971209076808
151.329053843489
-14.8567479745907
-15.5859984298004
-397.012110918538
-409.518925912686
-377.154109596555
-218.193511998197
-357.384964397963
269.350481089736
148.405081001918
114.149357757175
230.086705522532
249.286028194172
213.637882188228
264.60010065329
207.421413736854
116.380558861103
253.630645128495
199.870463482679
231.918698776666
335.600991418039
282.096779924555
360.489415837292
