# Supplementary material for: CaV1 and CaV2 calcium channels mediate the release of distinct pools of synaptic vesicles
Source: eLife. 2023 Feb 23;12:e81407. doi: 10.7554/eLife.81407 (PMC10023163; doi:10.7554/eLife.81407)
Supplement: Figure 7—source data 1. [file elife-81407-fig7-data1.zip › Figure 7 - Source Data 1/unc13-all/32/4/unc13all_to_cav1.csv]

315.965198838694
243.462312438078
290.277982367354
257.957774573057
244.554325867342
357.830528304934
205.239446694639
305.049893755067
205.542780370346
256.297734221715
231.981109968263
195.863193993415
211.049260427892
186.988200487611
196.364392529871
265.260628193533
304.89700695104
154.211824806976
189.546517158047
297.907241571726
209.78234079371
204.356165857835
383.051081826756
310.410931349776
242.1697283471
176.994578549016
376.053985358612
390.75786807648
155.776781380402
174.750793364414
239.346603564822
176.721260359183
180.628932934471
232.700967960844
474.795192117897
142.728957427107
276.939434494807
145.849820368556
148.093067038866
158.859443997057
211.746435636536
232.3774504794
284.821532529433
219.786814008296
146.076129375533
166.75159699032
323.45547968947
185.894330168132
239.964122192228
208.368253127674
285.886384050717
285.164268427274
282.200812390913
306.114523610966
237.770219450327
516.487383862965
294.564313852467
253.316558833256
190.407320420578
285.487636518681
278.77172945661
126.424566179252
346.193297964917
275.087642018489
-140.423873789176
59.5732689943852
232.848838739641
332.40179716067
165.512471348824
296.96326315391
358.610466636437
204.651501835446
297.593964576632
167.088019782068
111.979615345455
123.563316573753
183.186456513778
232.842785049719
329.581345267914
171.393962034059
45.3491268345497
285.555277677382
442.058529055857
282.000968997425
265.341617993306
218.512226754425
327.317024904101
194.00120039465
293.275878807126
277.816198628969
-30.1416468635489
168.893766851754
298.573677252494
243.826358537419
206.890707873141
247.629358615097
315.436503476512
231.875976071049
267.963467753816
479.671463450666
244.594731229601
285.810894583952
301.705448902672
274.537984602055
268.084509929264
283.395224231197
315.94640568423
349.482965991901
179.440149522174
333.300339348387
324.75846527322
254.271835084059
256.457676242679
298.08160926235
405.12465978022
257.200015035753
285.780599999956
381.320029519589
-385.664234607106
308.506049866279
223.692023743059
164.820279253958
341.880169174794
335.074491526993
167.594828677673
349.148150677473
313.641223397892
261.440092678351
332.80880342009
166.136173374236
377.683227136227
100.428980325023
211.672000290187
277.147058760345
-641.191116959721
267.089388125562
316.689926692696
269.982461064574
169.968078997754
208.509421676121
181.240287845823
228.078418893645
298.102405470841
-301.953572339537
373.657920933401
159.003983342627
329.683090299166
423.009597417713
368.886204006545
296.992037378548
162.11228912102
271.766415238097
396.793427781129
203.180443598327
274.366247210824
286.48595843441
124.451733140595
344.66501490448
484.549872384885
150.017052073283
103.798958313017
41.9329443712122
279.060417410383
179.706896802856
79.2934322862548
161.94501601123
-146.017792913122
217.503643057284
139.576599617436
228.364975698416
291.319282512
162.845535118575
303.896458702784
258.416868312637
181.491085871261
149.91364051886
75.9001739541854
178.273474241838
281.657711041016
166.129377573478
321.042899422604
410.670875364533
243.839579083517
162.995165990951
233.317114005817
242.188168514978
193.845146390046
121.322035206684
259.054291647657
220.80748379021
232.095484437927
207.102292430383
142.502410299021
131.26619996451
119.549418230048
262.660238024557
198.483359161917
274.911402595037
306.274482087651
195.804387827178
209.589698780967
189.106663129927
175.153466663591
144.679330960327
-145.527352082247
79.2655053592571
137.273766919261
345.274051526007
311.627778174208
231.566158604151
255.582562175958
240.959171720584
280.449935717046
36.7780861842602
325.981927210039
388.32422218168
59.2429195745044
144.684772247489
122.00898799782
-185.246584306797
220.394996879733
197.874547432
-159.610565427854
320.302801804666
336.034744439128
320.713566372351
316.989743407466
255.89646964265
291.603118673191
383.681799705202
42.3441506565578
227.123367534452
158.10242334437
159.966679413337
266.013130358269
287.189673253875
312.232250166837
295.158185919716
432.854775538653
160.653930984545
191.11805109307
320.755484028403
179.258969575063
588.698960075972
249.144641181707
287.211782998947
265.925216662761
520.459408753853
143.377113946419
177.644869443555
155.240733634326
-303.606779139327
273.279936098012
125.540970106653
-203.148953808102
288.029924881472
319.493347137683
214.562147375964
438.335223310203
229.787435344198
24.7781774880004
260.200504024133
318.47661796552
282.670018521867
346.246748348838
201.634160474556
316.022638874945
134.628457739416
117.451057439443
291.746541626277
150.948108725073
337.020400778778
-81.0445224740015
137.212642463199
265.625066643352
115.22878927911
199.222384590606
145.57998138887
277.804439396379
206.942391386434
294.904311037884
265.426425147203
228.567803990998
309.679312511489
287.356613059033
286.1685749838
336.395647859179
397.9680268711
185.70705555409
193.460540590215
140.700385399929
278.933301863066
350.179436840497
251.544145453168
245.663539816362
356.568645991047
349.924246808969
235.400213445506
303.804322073169
55.9803708653762
198.11194099674
229.625616751069
271.44374989363
235.465874458356
196.901364688274
-206.334579809074
270.822543620186
292.560128883173
140.146174970983
144.892010614994
255.299077388237
177.609187778906
-59.3178820574194
491.62456978684
76.2473183138372
271.159557519632
302.954703391266
266.247266378245
-137.201989858475
137.443561915423
265.342486586007
252.041007803158
289.265789751978
-15.4129895766473
154.580169341991
316.684204694297
136.095077829497
246.268635828135
380.263821010611
86.704938377994
21.9676230982786
-107.334239182283
416.885281883851
-43.1262710314077
246.498012012828
297.354177220492
416.162192480906
281.374968364138
263.536836312956
290.898666582227
254.066599770582
370.687115739373
226.302153634873
283.045896129144
253.648574776304
188.287539402339
204.517514985793
246.329353091101
208.087047265879
413.827418357516
125.995414037085
286.950232431871
7.03354980952827
250.129054647005
344.666454922923
454.855515619811
163.345924108178
263.893350953142
300.965742022105
170.168130827127
185.495400334612
-86.9598082484426
27.5418559537738
181.498827379412
234.646473245757
333.842998980628
305.859240009027
168.359443061585
333.929003192523
292.822621931418
63.8246396306258
139.376895935309
494.986444889937
220.140251792089
334.025082045
50.4564324850144
-12.413557934904
276.153716732171
181.768572788686
285.133310460234
298.726885744771
219.018073486914
131.112548141466
236.21759676146
395.892388228327
243.508617260883
385.757788108334
265.225798665861
-88.8066553617664
-224.065909826755
16.6303846799929
344.522899035528
249.019651944052
221.720615880236
358.734789264827
134.992986533422
248.605073248471
162.206555286521
221.08617260497
191.153415908811
427.243703324411
255.696153557767
315.2354730283
109.014465038414
290.859247904369
326.400687862711
545.767296479878
339.265762142364
187.206119446004
-80.980454095863
191.775390752095
264.389343097318
98.3613787442482
152.962862646005
16.9343307584568
222.988036277926
363.645837531863
98.0704857530109
-474.780349490522
346.499460697229
325.010337101019
455.524246682229
433.957420191635
393.519024655883
174.476214231394
209.387121839
210.528766360352
314.328084231733
302.168300950523
310.615217729635
308.749684261762
46.5592139958972
438.485721162171
432.787658051633
-652.289294648024
187.461808627928
343.95336982293
69.9472131397451
324.142371821645
314.682075372433
274.090778190041
130.674178335026
390.929810677369
405.791065775764
-541.096728551302
383.551924150401
146.985421203266
351.012779414972
309.291826674766
359.786305374533
-239.188334758137
287.280325661803
347.307025562546
234.656841827076
405.79140585745
161.709709392253
210.617018199833
228.692543815752
172.776901366007
114.792883926308
268.446050597955
-44.3589406292231
305.828002943868
252.69767084964
109.987834922964
252.574262630304
77.3890367236545
306.54724692058
299.26910882329
339.250811187907
317.798754743681
184.522419574321
299.630496551119
249.882735745618
154.322973030212
156.063157496801
515.263833195069
435.486850942894
191.631874228598
499.387690972118
303.96372719295
443.323765711144
-245.497182967392
155.487037693103
197.233180260999
150.263510361434
-17.3050528677995
-72.2216871105975
291.096045522079
101.790734324222
177.417066211621
229.28362135096
-25.2316675595375
-55.4926244577382
-280.07747012256
478.591059863958
594.091192145715
382.517955094585
106.939561729434
161.480942384094
-647.249456244937
153.545330080358
293.560432557872
-218.498029441254
160.619587377771
187.994669491474
6.73225048618588
313.843439287715
5.08298268303406
-406.928725722786
342.067332149585
371.79462864066
30.9552406588409
-207.355017922329
327.941820413829
282.042169063923
379.444738260036
-126.470956420962
284.175256133112
-10.0935001956859
157.635740712902
477.813635353265
195.608005575003
150.109743672916
364.777427094579
29.9824831770475
102.103456349301
264.081751962947
353.452156986847
256.370667277542
148.842249386766
-48.3409943443494
297.982448714141
190.874851962799
256.250629855334
268.154277397629
82.0797196474996
