# Supplementary material for: CaV1 and CaV2 calcium channels mediate the release of distinct pools of synaptic vesicles
Source: eLife. 2023 Feb 23;12:e81407. doi: 10.7554/eLife.81407 (PMC10023163; doi:10.7554/eLife.81407)
Supplement: Figure 7—source data 1. [file elife-81407-fig7-data1.zip › Figure 7 - Source Data 1/unc13-all/32/4/unc13all_to_cav2.csv]

157.563583791321
142.813224758618
143.530490726851
128.307142933787
102.757985128879
216.358559271845
54.5959852952656
153.315470636324
56.8089965385007
108.34482518291
81.5705760217752
21.6186081631604
60.9249624717668
84.4024772805715
23.5834582729622
113.961038215861
190.896136857555
50.300371667432
39.2663937945472
143.038989379889
73.3199720210323
70.1838923184805
278.739658432132
209.698987588272
138.599112956104
56.5218196786591
255.745609498659
267.560998764213
20.2418933592198
20.6503222344109
56.772105175547
65.5094501547792
41.5898269365352
98.3896477800226
359.91242792792
17.5877703446531
141.88935493055
35.5018106969947
43.0621451548686
15.0789076718174
71.2888557540209
76.5349487272579
125.736160203789
114.802636940916
93.1383772545705
10.3675099630491
244.775354420453
27.8540018465246
74.8001349799888
72.7161838633256
112.513978967458
120.551642647421
104.169150560108
149.819008079383
31.734085398868
224.415738530202
140.964166646136
105.167931747099
45.3187684070181
119.281592365551
120.356539185697
22.6920733486659
315.673310487102
165.607833399328
-201.73270599225
-40.4255736441519
95.3946172293763
168.934776913393
42.3946626628676
135.794207214996
142.115378095616
96.8285963565104
139.325602672747
22.4805825714648
17.2516810054731
-55.8453049105374
53.510656725648
116.149816495315
207.267639280653
57.2785791084716
-6.59277775607188
141.673331145281
238.015428030714
154.12760101696
107.159713192468
92.6279185845597
159.751368155681
69.9876638544229
162.463238674631
145.112139747998
-190.060224436897
82.458643767488
107.191562628792
100.429184611345
29.4000449623381
76.2085993164073
152.607527412682
108.93366830736
131.102636010826
227.582024671483
155.224688528488
137.678682317153
173.286882863707
130.637261907672
155.15636672829
127.092787236325
173.363980045186
191.168081679971
9.14981134964182
225.728231927882
163.608663749485
165.780407446306
80.264630107391
142.388056473988
237.223347884399
134.660543805065
101.624486712586
221.045245373993
-462.983672404973
180.9666704224
87.6442890491999
73.0874912921499
240.037476466248
173.146928438422
23.1416707740937
115.945689092889
189.870745245556
128.478175702363
170.801641609229
41.3962977519477
165.308772864028
19.635659927495
72.4628167172959
166.05061572096
-581.444671051815
121.39285718746
175.889394119466
87.2913319363579
47.3963857857416
81.8323298257201
100.040196240392
116.938359364001
187.099001043433
-328.727332138278
193.698349672883
39.5354101617449
172.77680747104
185.831946121907
197.954046301707
134.677514205592
-0.0229607454821235
161.12846351396
192.993749365189
169.561246772097
149.439051818168
94.2562025276711
51.9653828875344
213.203679070855
246.317452151598
-24.4032994175977
-15.0639972862482
-88.9727009375056
134.474568726251
43.6107237246979
-19.3408736900819
52.9203328742296
-301.912808438152
48.507489505213
23.7026510146461
98.4248053182273
154.543388728576
30.3949367777423
135.527342763955
152.369132852611
10.6838342567389
9.0090180185216
-83.5953922908593
-28.7209547406273
93.1797767958924
35.353435707395
195.067700194384
234.157487892764
99.1158780451951
46.6324591581797
72.7629765175661
101.187069043488
90.7148718722419
-16.0776263256521
165.18529658137
66.4081609167697
71.701687457713
13.3578506810263
7.49810125752992
7.75876305786733
6.24482519916273
75.943342141225
52.695633611529
137.08479182006
83.9176342127976
49.3558382442752
96.6865193831109
39.1696938382011
19.7130495591664
1.74212543796602
-295.395927088737
-99.9189449663281
3.89815754684605
202.714387673201
108.973329485587
49.8889913226667
115.941538454499
141.41411253484
166.878944501415
-131.999190151924
151.0520377264
325.940216808842
-51.8979007344569
-44.0823305878876
-32.067662392521
-246.66086625442
67.5738626786879
112.676329904913
-234.508649555373
153.636229849566
156.381878898937
146.421302937113
198.854423075649
136.511564918052
158.942062695733
244.449875098817
-145.24762699629
105.817288560524
-10.986753721525
4.61314051167938
130.523046910501
166.422472328431
261.661045337532
135.464675343483
234.430267082658
34.8726031140759
84.1936197853829
88.0160860129072
41.5790610020522
354.940019955535
140.657256831859
190.600283612614
159.161267126321
352.348400275485
-84.3697273129292
46.4130291825204
-10.8555710468427
-329.463460064057
176.73600631077
29.8516604936776
-343.074299684064
198.651252051241
202.198042724711
33.1780593674484
267.755204584009
147.213054911499
-35.4713830851651
158.560820976898
188.993118893079
174.252210061528
203.871766051645
25.8350983345772
204.60589979354
-7.26420926342689
-73.6816062602629
83.9843496448048
30.4042879827102
123.159779822519
-154.746047945031
-37.3042730735506
135.980535295439
-89.0486043961864
126.330463346272
10.5540956796176
119.408500575966
113.838497112207
166.904494106195
155.464430912951
117.837421312281
137.567714870431
113.263475834021
166.838645132731
207.366010694976
209.674728887127
8.63799940921672
11.2325081920717
-45.1365175397732
109.780092490677
187.917241432282
125.977281596031
42.5819286453225
245.172439722133
210.281631692695
80.3080459392841
141.694285375226
-56.234743463956
47.5423209473374
57.2935901391793
146.404685538218
122.801512254882
28.9613757420193
-235.124748556644
74.999417540479
98.9568993917383
-43.5769459355615
34.1096401258947
103.545950358533
31.5454385932899
-162.544611969337
255.382436537649
-59.6091169150532
61.1772403371979
149.459620955429
89.5986647670397
-253.320175763518
18.3814229527561
76.4694554784255
65.9208707596335
131.61660259042
-181.949962677128
56.7542646858019
167.251734472549
25.6918285460488
93.6920371034466
159.262632993312
-52.1935266189903
-156.864281972332
-155.704596668464
125.651068718438
-123.851044021776
31.5937761566165
109.153295367712
272.871815708582
107.582250010422
93.8625564151043
148.803416947154
148.099777555828
210.391573133267
128.675462263629
124.721341072265
117.718773210894
22.2589997719733
39.724602515289
137.920671075608
86.4683669007718
237.330557046775
13.0726313756604
39.4275655319216
-100.529003587526
65.50926123912
135.182226761059
287.234023460827
127.237878953743
137.071840063014
166.650387958187
84.7505190156771
87.1392234921077
-222.753321073316
-120.415155705246
42.0116559358976
110.645826090997
285.777604838429
154.029359782209
87.0189662995217
214.782082356895
216.197453531924
-82.0659335752171
-80.8655199192108
353.607297714843
100.095377367885
176.624301677406
-14.078939857005
-193.276066693994
172.915603895264
48.8053323956847
143.283164868568
196.473463435996
105.825225943641
-62.0717003905593
99.3821318584814
178.995365471797
62.5742941949793
237.523762597782
106.22436870365
-171.161448473551
-245.5204582765
-107.378404907435
149.19401168629
59.7686788199389
106.325886856896
222.572550358138
-26.3077972013743
71.0946865636324
-3.16688155797965
74.0551042163715
61.0243287088524
345.205679996467
6.87413722428028
165.610792130261
-169.648079177172
194.022124537812
89.7968562315946
285.379664877917
201.172876657783
102.067199406083
-116.573002229394
-34.8489467152758
78.0971251531046
7.31649328547428
1.94288509475155
-80.0961369042889
109.058712513459
152.225229411975
-36.1912136149476
-552.423241578315
245.698391696376
71.6575041634642
239.713189052072
247.311315237836
115.190667118506
-4.07532680227814
-67.3112964475622
30.0241116224461
185.335232408659
188.267081174246
142.877534269021
131.385539314066
-129.786531910315
223.693907462846
307.779431867919
-694.172240862179
65.2220825639379
43.7929486881949
-49.3302261063363
134.988922213866
131.509395243385
104.399153923907
-8.57227772592523
276.854668965392
336.235402290546
-586.81933733975
199.875737308066
-2.6630079083443
174.553175768899
214.128255809846
141.505130558755
-265.023508301752
106.65940709618
176.17522133957
100.907381199635
120.978555648835
19.0683504873523
90.4272796439982
39.0129642817446
-14.9113112029736
-2.70189527052207
7.52458876432502
-204.43097930234
151.907328118145
102.702324450871
-49.6250478991024
152.781031192641
34.4843849284953
114.048581328923
60.5017241889072
48.394149135609
169.744047559281
-27.6973941342221
164.434869981829
121.577386353369
-40.6098094521985
83.8545093484936
307.64401135837
343.944242825251
21.9547277780621
399.091809843998
114.911489100887
262.363082899017
-316.328109583847
0.506044417525118
102.242442456813
98.9087507440781
-120.143697694708
-177.266012483859
65.9976800292679
-102.451588605134
91.4357659452508
59.6676072184819
-168.987062418018
-169.071198433019
-364.809067900833
270.216154138623
311.436555428329
163.999740762149
41.9431682343966
47.0187446189811
-590.703762261488
21.9599640663691
83.4383438055556
-234.565631412741
109.693509386314
58.0701439825316
-147.481593377135
184.214104479695
-239.42568294625
-424.211081812517
249.312057349467
195.170798070783
-71.0982218595418
-352.711417153176
177.554150426451
179.145952928986
214.752390282749
-207.129615598427
71.0036446176855
-83.3707599332847
15.9653075902388
263.843085402688
73.5915602111345
-40.0802578335533
238.118840463987
-166.051996377701
-89.2281860932962
99.4466320998872
302.462988096533
61.787358602156
-39.5711772636496
-203.975246131336
33.8036085698659
-33.7194954028419
127.206421871462
121.354003731678
-94.5875616077101
