# Supplementary material for: CaV1 and CaV2 calcium channels mediate the release of distinct pools of synaptic vesicles
Source: eLife. 2023 Feb 23;12:e81407. doi: 10.7554/eLife.81407 (PMC10023163; doi:10.7554/eLife.81407)
Supplement: Figure 7—source data 1. [file elife-81407-fig7-data1.zip › Figure 7 - Source Data 1/unc13-all/32/5.csv]

image-ID	cycle	z-step	frame	accum	photon-count	photon-count11	photon-count12	photon-count21	photon-count22	psfx	psfy	psfz	psf-photon-count	x	y	z	stdev	amp	background11	background12	background21	background22	maxResidualSlope	chisq	log-likelihood	accuracy	llr	time-point	precisionx	precisiony	precisionz	vis-probe
0	0	0	0	1	472.934	302.509	170.425	0	0	45.4812	93.8363	306.805	610.621	3741.6	18243.6	-306.805	0	21.4647	6.96722	9.41214	0	0	0.316093	221.55	-569.327	11.9204	366.206	0	19.2144	19.0347	64.5481	0
1	0	0	1	1	599.067	285.424	313.643	0	0	67.7228	87.0398	242.142	636.301	3719.36	18250.4	-242.142	0	21.3346	7.85265	9.18586	0	0	0.336926	191.069	-552.858	9.20281	387.78	0	18.651	18.305	59.5412	0
2	0	0	2	1	527.681	306.42	221.26	0	0	17.5915	12.6183	319.814	623.394	3769.49	18225.2	-319.814	0	22.3049	6.24766	9.44476	0	0	0.351257	259.102	-571.455	10.4782	460.756	0	18.5672	18.3877	63.6371	0
3	0	0	3	1	536.582	367.878	168.704	0	0	27.7716	-10.9939	340.557	677.819	3759.31	18248.8	-340.557	0	24.6352	5.95681	9.38874	0	0	0.438948	242.033	-568.403	10.2556	507.378	0	17.2436	17.2095	60.9648	0
4	0	0	4	1	473.366	276.518	196.847	0	0	17.1321	83.5705	461.608	637.587	3769.95	18253.9	-461.608	0	25.5502	5.97931	8.64869	0	0	0.479154	251.292	-570.698	11.7371	334.129	0	18.6634	18.8732	77.3765	0
5	0	0	5	1	359.924	215.035	144.889	0	0	22.7548	52.5987	401.169	443.421	3764.33	18284.8	-401.169	0	16.7927	7.21364	9.00613	0	0	0.0371041	237.169	-560.576	16.2821	318.837	0	25.7055	25.7842	95.9463	0
6	0	0	6	1	504.571	301.508	203.063	0	0	-4.54073	93.9182	322.473	596.607	3791.62	18243.5	-322.473	0	21.4557	6.51234	8.72069	0	0	0.503176	210.829	-549.222	10.9898	384.819	0	19.3407	19.0078	65.4957	0
7	0	0	7	1	409.342	246.224	163.118	0	0	22.2732	71.7808	484.752	509.729	3665.15	18265.7	-484.752	0	20.8532	5.19228	8.10806	0	0	0.217782	251.616	-559.446	13.6409	354.147	0	21.9788	22.3326	97.1031	0
8	0	0	8	1	356.351	231.829	124.522	0	0	17.257	154.501	408.334	369.939	3769.82	18182.9	-408.334	0	14.2649	6.64151	9.51098	0	0	0.194395	256.249	-569.395	16.4345	319.366	0	29.3204	29.4919	112.98	0
9	0	0	9	1	368.581	185.748	182.833	0	0	67.8383	92.7979	401.78	502.807	3719.24	18244.6	-401.78	0	18.9177	5.98244	9.67939	0	0	0.229278	333	-585.161	15.6992	301.963	0	22.3676	22.5766	87.085	0
10	0	0	10	1	475.659	254.166	221.493	0	0	-17.0255	82.7526	252.844	528.189	3804.11	18254.7	-252.844	0	18.1554	7.00231	8.35276	0	0	0.457333	183.689	-531.43	11.7593	277.697	0	21.1833	20.5562	67.1734	0
11	0	0	11	1	548.209	319.676	228.533	0	0	202.103	119.759	567.448	475.865	3784.3	18317.3	-567.448	0	21.2055	5.73061	8.6901	0	0	0.329975	242.904	-562.482	9.956	345.383	0	25.0207	26.121	132.992	0
12	0	0	12	1	464.273	241.941	222.332	0	0	34.0935	78.6027	328.922	598.953	3752.99	18258.8	-328.922	0	21.42	6.27894	8.56292	0	0	0.175126	221.612	-554.106	12.0218	372.405	0	19.1271	18.9639	65.8347	0
14	0	0	14	1	395.812	197.969	197.843	0	0	-6.6675	17.9062	294.023	376.515	3793.75	18319.5	-294.023	0	13.3106	6.17985	9.82631	0	0	0.250623	196.369	-534.132	14.5169	238.74	0	28.2391	27.7647	94.2612	0
15	0	0	15	1	393.556	209.25	184.306	0	0	41.4518	-8.68401	343.088	418.092	3745.63	18346.1	-343.088	0	15.176	6.37533	8.67507	0	0	0.184386	256.313	-557.522	14.5151	304.42	0	25.8677	25.9039	90.4258	0
16	0	0	16	1	490.481	239.448	251.033	0	0	29.572	82.6167	235.295	532.192	3757.51	18254.8	-235.295	0	17.8712	5.94324	8.27278	0	0	0.25369	219.003	-543.378	11.2504	337.756	0	20.3855	19.9514	65.6186	0
17	0	0	17	1	439.05	247.798	191.252	0	0	37.6782	39.02	425.177	517.421	3749.4	18298.4	-425.177	0	19.9444	5.7933	8.68592	0	0	0.291115	204.046	-534.439	12.7474	314.194	0	21.6631	21.91	86.0238	0
18	0	0	18	1	516.714	297.996	218.717	0	0	-11.5876	38.7042	341.272	639.972	3798.67	18298.7	-341.272	0	23.3818	5.69851	8.27807	0	0	0.433233	188.336	-531.638	10.5972	341.442	0	17.8873	17.6042	62.3424	0
19	0	0	19	1	435.016	223.635	211.381	0	0	1.3265	87.8675	223.401	403.894	3785.75	18249.6	-223.401	0	13.5546	6.37064	9.19621	0	0	0.247981	246.19	-559.414	13.0053	325.984	0	26.2906	25.6065	83.7669	0
20	0	0	20	1	492.999	286.742	206.257	0	0	1.43228	41.9399	396.435	576.558	3785.65	18295.5	-396.435	0	21.8792	6.06502	8.68219	0	0	0.340076	179.896	-531.462	11.2292	318.711	0	19.9265	19.8783	74.6417	0
21	0	0	21	1	570.019	337.716	232.303	0	0	48.3103	7.74785	491.469	663.35	3838.43	18329.7	-491.469	0	27.2183	6.51113	9.87704	0	0	0.211512	198.808	-545.125	9.66372	368.451	0	18.8799	19.37	84.3991	0
22	0	0	22	1	501.909	272.817	229.091	0	0	59.9746	41.2304	276.075	468.975	3826.77	18296.2	-276.075	0	16.1126	7.08537	9.1529	0	0	0.132904	196.693	-541.057	11.1415	315.431	0	23.9298	23.4806	77.1722	0
23	0	0	23	1	382.186	267.979	114.207	0	0	-14.3743	0.3793	420.369	488.739	3801.45	18337.1	-420.369	0	19.085	5.79314	7.6893	0	0	0.323833	190.395	-526.001	14.7885	271.741	0	22.4993	22.6416	85.8176	0
24	0	0	24	1	400.912	212.443	188.469	0	0	-32.1679	51.837	256.554	389.492	3819.25	18185.9	-256.554	0	13.4985	6.27789	9.37347	0	0	0.334051	231.381	-549.488	14.2738	332.988	0	27.1661	26.3567	86.6933	0
25	0	0	25	1	480.339	297.756	182.583	0	0	6.59668	28.7886	339.354	517.445	3780.48	18308.7	-339.354	0	18.7919	5.74918	8.04713	0	0	0.261905	288.453	-584.4	11.476	372.577	0	21.1851	20.9592	73.6213	0
26	0	0	26	1	382.337	264.888	117.449	0	0	-0.837546	33.9916	569.598	579.727	3787.92	18303.4	-569.598	0	26.0648	5.34447	7.57472	0	0	0.259356	190.53	-525.219	14.6918	294.514	0	20.9469	21.7745	107.547	0
27	0	0	27	1	380.48	223.878	156.602	0	0	-67.2633	37.3215	526.533	366.724	3854.34	18300.1	-526.533	0	16.1945	6.2075	9.82985	0	0	0.369873	269.629	-564.471	15.1954	271.831	0	31.1467	31.2792	150.11	0
28	0	0	28	1	416.031	244.146	171.885	0	0	59.1962	44.6092	445.395	480.035	3727.88	18292.8	-445.395	0	18.7692	6.01997	8.89474	0	0	0.194125	188.981	-543.222	13.5982	1	0	23.4251	23.8014	96.4037	0
29	0	0	29	1	408.739	230.585	178.153	0	0	53.5131	36.6991	281.125	472.825	3733.57	18300.7	-281.125	0	16.3207	5.82663	9.35238	0	0	0.210604	314.549	-590.939	13.8895	396.031	0	22.9134	22.5763	76	0
30	0	0	30	1	449.047	243.14	205.906	0	0	0.653761	53.2676	233.82	479.344	3786.43	18284.2	-233.82	0	16.2009	5.55558	7.81223	0	0	0.335497	241.109	-554.59	12.3238	388.585	0	21.8951	21.2478	70.0958	0
31	0	0	31	1	457.998	223.802	234.196	0	0	56.9046	55.6713	210.575	370.293	3829.84	18281.8	-210.575	0	12.2077	7.06427	9.2813	0	0	0.220702	248.028	-561.321	12.3605	297.357	0	28.974	28.2388	91.7203	0
34	0	0	34	1	405.945	232.377	173.568	0	0	16.3296	19.2836	303.158	433.81	3770.75	18318.2	-303.158	0	15.3363	6.89518	8.52637	0	0	0.232752	203.831	-541.905	14.0712	260.644	0	25.2525	24.9098	83.1548	0
36	0	0	36	1	409.959	251.044	158.915	0	0	80.8965	22.1968	528.143	562.351	3706.18	18315.2	-528.143	0	23.8053	5.18163	7.71372	0	0	0.181151	213.208	-536.963	13.5762	289.909	0	20.8513	21.5239	100.486	0
37	0	0	37	1	443.625	276.223	167.402	0	0	22.1756	74.8213	404.454	472.724	3764.9	18262.6	-404.454	0	17.9573	5.77916	9.45257	0	0	0.268685	255.204	-582.516	12.6639	364.621	0	23.3329	23.4448	91.1733	0
39	0	0	39	1	392.492	216.523	175.969	0	0	36.0727	60.9195	245.73	483.457	3751.01	18276.5	-245.73	0	16.3257	6.0206	8.53296	0	0	0.388604	207.3	-543.202	14.4861	389.902	0	22.2453	21.7761	71.6511	0
40	0	0	40	1	455.504	244.449	211.055	0	0	36.5861	64.6109	265.974	450.937	3750.49	18272.8	-265.974	0	15.428	5.92711	8.51249	0	0	0.183642	206.688	-539.321	12.2347	317.443	0	23.5943	23.1663	76.5968	0
41	0	0	41	1	386.459	211.69	174.769	0	0	25.2902	-19.1922	425.589	476.097	3761.79	18356.6	-425.589	0	18.5238	6.28049	8.22166	0	0	0.273072	165.05	-514.889	14.7486	268.503	0	23.4065	23.8036	90.7222	0
42	0	0	42	1	510.005	288.72	221.285	0	0	16.8319	23.2234	392.828	564.666	3770.25	18314.2	-392.828	0	21.302	6.90409	9.16354	0	0	0.172317	173.616	-534.922	10.9274	330.597	0	20.7978	20.8586	77.1259	0
45	0	0	45	1	331.114	164.189	166.925	0	0	57.7716	80.0844	279.013	281.944	3729.31	18257.4	-279.013	0	9.69822	6.21777	8.885	0	0	0.0519997	186.82	-530.705	17.7055	236.724	0	35.9462	35.5165	117.037	0
46	0	0	46	1	407.276	235.392	171.884	0	0	31.1802	34.2742	334.213	428.935	3755.9	18303.2	-334.213	0	15.4239	6.13126	7.94215	0	0	0.303002	231.072	-549.608	13.8432	362.609	0	24.9658	24.7903	85.7839	0
47	0	0	47	1	365.716	197.341	168.375	0	0	30.1839	20.3165	299.038	375.17	3756.9	18317.1	-299.038	0	13.1837	6.88584	8.76081	0	0	0.133124	202.292	-541.18	15.8905	257.083	0	28.6236	28.3024	94.1573	0
48	0	0	48	1	424.293	247.993	176.3	0	0	-14.8775	93.8158	314.57	475.189	3801.96	18243.6	-314.57	0	17.0475	5.84336	7.81493	0	0	0.327594	215.181	-548.134	13.1678	347.085	0	22.6159	22.1562	75.6281	0
49	0	0	49	1	410.858	225.426	185.432	0	0	20.5095	44.4477	390.44	482.211	3766.57	18293	-390.44	0	18.1168	5.67033	8.81745	0	0	0.261463	225.365	-559.892	13.7304	282.63	0	22.7293	22.7721	86.1296	0
50	0	0	50	1	408.94	237.697	171.244	0	0	-20.8114	111.976	350.346	470.666	3807.89	18225.5	-350.346	0	17.3937	6.33957	8.52254	0	0	0.333437	227.858	-559.394	13.8738	319.387	0	23.4573	23.0829	81.7222	0
51	0	0	51	1	403.804	242.113	161.691	0	0	17.6826	48.9164	348.377	533.202	3769.4	18288.5	-348.377	0	19.4121	5.35763	7.67939	0	0	0.302288	200.017	-535.664	13.8316	328.92	0	20.3891	20.2121	71.9482	0
88	0	0	88	1	488.006	268.758	219.248	0	0	9.5423	36.6831	244.95	418.443	4176.18	18599.7	-244.95	0	14.2248	6.51319	8.09769	0	0	0.291994	150.355	-510.258	11.3582	214.953	0	25.2091	24.6029	80.7716	0
284	0	0	284	1	217.24	123.953	93.2864	0	0	-79.4905	57.8098	375.553	144.9	4265.21	18080.3	-375.553	0	5.59283	4.15558	5.48201	0	0	0.381947	196.723	-495.486	26.8939	315.565	0	60.142	57.8861	206.566	0
691	0	0	691	1	228.533	122.688	105.845	0	0	-10.6751	48.5997	205.868	141.6	4296.06	18288.8	-205.868	0	4.72514	3.74983	4.69282	0	0	0.0849867	161.732	-470.741	24.8965	202.2	0	56.2807	55.09	175.635	0
2004	0	0	4	1	349.346	174.079	175.267	0	0	46.9115	4.05787	652.131	398.011	3640.51	18333.4	-652.131	0	32.8456	9.59443	9.40438	0	0	0.109302	153.499	-521.322	42.9085	198.913	0	47.4962	44.785	218.761	1
2005	0	0	5	1	391.067	236.326	154.741	0	0	42.6273	37.489	410.562	387.411	3744.45	18300	-410.562	0	24.7159	11.9947	11.1157	0	0	0.183019	154.309	-531.832	39.5054	189.958	0	36.1672	34.2128	204.346	1
2006	0	0	6	1	367.1	236.052	131.049	0	0	7.56387	39.855	334.915	429.836	3679.86	18297.6	-334.915	0	25.5142	11.8155	10.4265	0	0	0.27361	112.442	-511.996	42.4642	213.588	0	28.7776	27.6542	122.211	1
2008	0	0	8	1	379.85	167.012	212.838	0	0	-64.6847	42.9887	13.4988	224.331	4051.08	18294.5	-13.4988	0	9.91964	12.1209	10.5053	0	0	0.256102	163.189	-534.181	40.7656	192.132	0	48.1775	45.9666	115.941	1
2010	0	0	10	1	337.006	176.552	160.454	0	0	68.6959	40.4642	142.159	291.618	3718.38	18297	-142.159	0	14.1108	12.9143	10.9219	0	0	0.183103	87.5694	-502.171	49.1772	155.104	0	39.7482	38.2402	96.0288	1
2011	0	0	11	1	254.373	124.976	129.397	0	0	-30.9654	122.72	125.838	206.947	3917.71	18115.1	-125.838	0	9.99136	12.5663	11.171	0	0	0.223466	114.275	-510.965	73.9163	149.214	0	54.182	51.2182	129.414	1
2012	0	0	12	1	341.532	173.584	167.948	0	0	-40.8677	53.3355	81.9222	273.493	3827.95	18184.4	-81.9222	0	12.7243	11.4473	10.3355	0	0	0.377958	143.194	-521.823	46.5719	159.111	0	40.3717	38.2706	96.275	1
2017	0	0	17	1	355.719	189.261	166.458	0	0	-43.4926	66.533	202.729	367.113	3830.57	18171.2	-202.729	0	19.2381	10.8621	10.0698	0	0	0.239555	156.402	-531.906	43.3618	239.854	0	30.4033	28.9754	90.4237	1
2019	0	0	19	1	348.533	192.645	155.888	0	0	29.8918	75.9183	266.294	298.811	3856.85	18261.5	-266.294	0	16.4311	12.3451	10.7567	0	0	0.38159	125.516	-518.692	46.322	170.421	0	38.7537	37.3018	139.3	1
2020	0	0	20	1	400.822	266.033	134.789	0	0	79.693	38.1407	474.341	442.351	3807.05	18299.3	-474.341	0	30.0507	12.3201	11.4788	0	0	0.458174	131.513	-528.11	38.6139	199.448	0	36.5831	34.4946	217.462	1
2021	0	0	21	1	438.809	272.698	166.111	0	0	73.4956	26.5207	346.103	499.238	3713.58	18310.9	-346.103	0	29.7002	11.058	9.92283	0	0	0.196996	102.339	-505.417	32.6731	217.077	0	25.1619	24.408	110.651	1
2023	0	0	23	1	315.837	186.036	129.801	0	0	-13.2268	-9.2899	226.874	211.425	3700.65	18247.1	-226.874	0	11.3489	12.3885	10.7688	0	0	0.168308	149.065	-528.119	53.3009	174.203	0	52.1369	49.8937	164.283	1
2035	0	0	35	1	358.016	204.119	153.897	0	0	58.4722	31.7616	121.944	238.57	3828.27	18206	-121.944	0	11.3437	12.6789	11.0611	0	0	0.13829	131.752	-520.286	45.103	166.635	0	47.5189	45.7771	113.154	1
2040	0	0	40	1	364.814	192.912	171.903	0	0	132.744	-14.5815	677.327	432.458	3754	18352	-677.327	0	36.5312	10.7684	9.69308	0	0	0.252856	155.495	-531.767	41.5281	180.401	0	46.8055	45.0441	206.572	1
2041	0	0	41	1	375.808	235.981	139.827	0	0	27.9639	13.2929	482.443	450.615	3759.12	18224.5	-482.443	0	31.1297	10.1842	9.68422	0	0	0.188897	144.498	-518.518	39.4871	221.617	0	33.4948	32.178	197.403	1
2042	0	0	42	1	345.527	167.354	178.173	0	0	-10.492	24.0514	212.131	250.404	3697.91	18213.7	-212.131	0	13.1715	11.0855	10.2669	0	0	0.123514	130.696	-513.389	45.4799	173.41	0	43.2635	41.1999	130.955	1
2044	0	0	44	1	296.617	195.254	101.363	0	0	-27.8703	71.1644	185.263	239.331	3814.95	18266.3	-185.263	0	12.2602	11.1749	9.2851	0	0	0.198315	149.121	-517	55.2771	172.901	0	44.4747	42.9517	120.059	1
2045	0	0	45	1	355.027	188.001	167.026	0	0	57.5401	23.037	168.205	254.557	3729.54	18115.1	-168.205	0	12.6711	10.8763	11.0026	0	0	0.0314496	125.361	-508.552	44.228	175.278	0	42.6708	40.9642	113.034	1
2047	0	0	47	1	290.09	130.679	159.411	0	0	-27.7548	36.8714	83.8292	195.295	3914.5	18200.9	-83.8292	0	9.08614	11.6872	9.85934	0	0	0.149969	163.707	-525.72	58.3255	217.372	0	55.0253	52.232	129.104	1
2052	0	0	52	1	301.04	159.159	141.881	0	0	60.741	-17.3234	129.199	285.38	3726.34	18255.1	-129.199	0	13.7749	11.1078	9.80064	0	0	0.132034	135.478	-515.756	54.6723	160.226	0	38.2621	37.041	91.8235	1
2053	0	0	53	1	372.64	210.393	162.247	0	0	79.77	28.8706	574.26	441.107	3707.31	18308.6	-574.26	0	33.2106	10.4566	8.43263	0	0	0.24699	190.009	-542.318	39.1755	202.159	0	38.7149	38.2191	216.338	1
2055	0	0	55	1	375.457	225.356	150.101	0	0	9.02901	29.9664	198.905	307.138	3778.05	18207.8	-198.905	0	15.8629	10.4326	9.77382	0	0	0.225551	173.295	-530.19	39.7696	209.821	0	35.3629	33.8402	102.644	1
2056	0	0	56	1	289.469	164.424	125.045	0	0	-12.8819	21.9045	96.5261	214.687	3899.62	18116.2	-96.5261	0	10.0906	11.3511	9.55333	0	0	0.18747	169.275	-528.837	57.7513	177.821	0	50.0154	47.1047	117.66	1
2059	0	0	59	1	308.571	160.998	147.574	0	0	21.4566	-3.30335	-23.355	163.771	3865.28	18241.1	23.355	0	6.96015	11.7232	9.69257	0	0	0.0445843	176.606	-528.427	53.2653	162.394	0	61.6693	60.2585	153.029	1
2066	0	0	66	1	310.726	134.942	175.784	0	0	-76.7376	130.96	116.495	231.427	3863.82	18206.5	-116.495	0	11.2432	10.646	9.40455	0	0	0.235931	157.051	-523.155	51.4133	163.761	0	45.6489	43.2312	108.12	1
2067	0	0	67	1	314.479	173.435	141.044	0	0	7.2363	39.973	382.262	299.397	3779.84	18297.5	-382.262	0	18.6637	10.6113	9.48362	0	0	0.200334	154.511	-520.229	50.6101	181.392	0	40.5332	38.9565	208.707	1
2068	0	0	68	1	313.145	176.688	136.457	0	0	20.5762	67.0859	236.001	253.376	3766.5	18170.7	-236.001	0	13.5277	11.1068	10.1891	0	0	0.178603	186.097	-526.157	52.1272	149.472	0	43.0655	41.0293	143.396	1
2069	0	0	69	1	381.452	205.903	175.549	0	0	43.8325	89.4563	267.129	310.679	3842.91	18347.6	-267.129	0	17.0602	12.3733	11.5605	0	0	0.478106	157.415	-534.546	41.4434	166.509	0	37.5304	36.1747	136.993	1
2071	0	0	71	1	298.267	157.665	140.602	0	0	42.8881	109.483	188.737	235.286	3843.85	18327.6	-188.737	0	11.9213	10.8673	10.2731	0	0	0.157706	153.906	-525.405	55.6854	168.48	0	45.4571	44.2242	126.708	1
2072	0	0	72	1	321.538	149.102	172.436	0	0	-42.5349	52.1087	-13.6107	313.73	3829.61	18385	13.6107	0	13.4701	11.3849	10.2167	0	0	0.229856	125.825	-517.228	50.5036	178.478	0	34.462	33.3644	85.0319	1
2074	0	0	74	1	270.033	155.959	114.074	0	0	18.8937	76.1965	288.235	260.852	3768.19	18161.6	-288.235	0	14.7033	11.3298	10.3322	0	0	0.183831	126.153	-510.836	64.8887	143.116	0	42.8825	40.9958	166.101	1
2078	0	0	78	1	275.95	142.644	133.306	0	0	-7.62337	121.656	38.9265	260.556	3794.7	18116.1	-38.9265	0	11.5381	10.9206	9.24585	0	0	0.0813767	127.965	-506.755	60.8938	160.302	0	41.0707	38.6384	99.2448	1
2081	0	0	81	1	388.265	201.692	186.573	0	0	-8.16083	44.6608	103.214	298.375	3894.9	18193.1	-103.214	0	14.0565	11.6289	10.8567	0	0	0.312667	137.575	-522.751	39.4931	176.669	0	38.1379	36.13	90.296	1
2082	0	0	82	1	260.527	137.32	123.207	0	0	-3.9274	59.4609	229.312	260.351	3791.01	18178.3	-229.312	0	13.8782	10.2247	9.9387	0	0	0.127227	144.692	-517.182	66.2192	184.536	0	40.9002	38.843	134.459	1
2083	0	0	83	1	426.668	229.045	197.622	0	0	6.31156	79.9489	179.569	398.442	3780.77	18157.8	-179.569	0	20.1241	10.265	9.60522	0	0	0.33221	170.035	-532.06	33.3268	215.708	0	28.1374	26.8132	76.4102	1
2089	0	0	89	1	273.147	168.975	104.172	0	0	-122.82	407.827	81.3676	186.249	4308.54	18228.6	-81.3676	0	10.2263	10.4681	9.57659	0	0	0.281419	142.877	-514.189	61.6928	168.466	0	50.0055	56.8952	116.438	1
2093	0	0	93	1	362.201	185.918	176.283	0	0	-12.8098	94.9054	215.883	331.572	3799.89	18142.9	-215.883	0	17.4547	11.1347	9.79415	0	0	0.258388	187.582	-545.482	42.2767	215.327	0	33.6468	32.0466	103.666	1
2103	0	0	103	1	321.059	142.816	178.243	0	0	33.8585	119.665	181.462	271.178	3852.88	18217.8	-181.462	0	13.6595	10.7204	10.0168	0	0	0.229696	142.364	-518.631	49.804	178.342	0	39.9739	38.5769	109.101	1
2104	0	0	104	1	316.793	203.97	112.823	0	0	24.2925	51.3909	239.261	297.365	3862.45	18286.1	-239.261	0	15.9311	11.2731	9.38128	0	0	0.18818	152.805	-523.314	50.5899	190.476	0	37.2706	35.799	121.763	1
2116	0	0	116	1	390.696	182.075	208.621	0	0	64.0007	-9.02391	210.543	343.253	3723.08	18246.8	-210.543	0	17.8945	10.8075	9.4749	0	0	0.0855213	151.188	-524.872	37.718	224.45	0	32.2634	31.1208	96.3798	1
2127	0	0	127	1	366.769	140.403	226.365	0	0	92.4216	83.4242	310.004	213.893	3794.32	18254	-310.004	0	12.2182	11.8757	9.70583	0	0	0.28648	128.809	-514.099	41.9863	151.549	0	52.819	51.0651	209.112	1
2129	0	0	129	1	288.16	147.679	140.481	0	0	36.3165	-33.5476	238.556	219.989	3850.42	17972.3	-238.556	0	11.8901	11.1577	9.54754	0	0	0.117901	155.476	-522.402	57.9069	194.118	0	47.9593	46.422	157.616	1
2130	0	0	130	1	308.342	141.739	166.604	0	0	-251.328	439.835	-101.021	178.722	4337.39	17997.3	101.021	0	9.77417	12.2103	9.97066	0	0	0.484678	143.784	-521.186	54.0952	190.399	0	54.0961	56.2679	126.871	1
2134	0	0	134	1	280.853	142.975	137.878	0	0	36.4309	46.9957	126.815	229.188	3850.31	18190.8	-126.815	0	10.9553	11.3731	9.94656	0	0	0.189662	175.175	-528.155	60.8503	204.81	0	47.4284	45.4262	113.723	1
2135	0	0	135	1	423.583	253.549	170.034	0	0	75.2721	127.412	227.613	387.475	3711.81	18210	-227.613	0	20.3753	10.8619	9.32196	0	0	0.245693	160.969	-526.748	33.7938	239.456	0	29.4084	28.0212	93.0926	1
2142	0	0	142	1	408.051	193.438	214.613	0	0	15.7182	74.335	152.283	299.6	3671.7	18263.1	-152.283	0	14.6997	10.5637	9.55197	0	0	0.269212	151.514	-517.48	35.4954	181.145	0	36.5291	34.8149	90.2554	1
2150	0	0	150	1	273.02	139.187	133.833	0	0	-43.5495	77.9336	57.8844	146.723	3830.63	18259.5	-57.8844	0	6.67162	11.6283	9.99016	0	0	0.14977	129.049	-510.748	63.7538	152.711	0	70.9886	68.4753	167.816	1
2160	0	0	160	1	305.061	165.713	139.348	0	0	13.4727	126.295	301.346	282.993	3773.61	18211.1	-301.346	0	16.2128	9.51054	8.41813	0	0	0.296431	126.944	-501.17	50.5171	178.506	0	37.619	36.1428	148.814	1
2161	0	0	161	1	356.712	174.733	181.979	0	0	-0.920619	64.165	113.436	294.995	3987.32	18273.3	-113.436	0	13.9876	11.4336	10.0839	0	0	0.246167	134.322	-516.697	43.6272	141.186	0	38.2602	36.3832	89.5427	1
2165	0	0	165	1	365.522	231.849	133.672	0	0	19.7643	45.5516	288.07	401.921	3767.32	18291.9	-288.07	0	22.6709	10.4824	9.31067	0	0	0.386006	178.26	-541.194	40.9221	255.828	0	28.4833	27.3768	107.466	1
2166	0	0	166	1	329.254	171.668	157.586	0	0	16.0724	69.5472	65.338	307.252	3870.67	18168.2	-65.338	0	13.8876	11.8519	9.55275	0	0	0.13387	168.432	-531.586	48.5884	226.156	0	36.4825	34.4752	87.4725	1
2167	0	0	167	1	348.987	184.188	164.799	0	0	11.6512	66.8495	165.063	272.489	3775.43	18270.6	-165.063	0	13.5557	10.8055	9.06378	0	0	0.275925	150.447	-520.688	43.6102	180.598	0	39.5086	38.0155	100.031	1
2176	0	0	176	1	281.286	130.479	150.807	0	0	7.18673	50.5306	13.657	287.691	3779.89	18286.9	-13.657	0	12.4848	9.56642	8.64459	0	0	0.0596527	165.693	-519.18	56.8832	211.545	0	35.7983	34.5006	87.536	1
2186	0	0	186	1	367.77	233.728	134.042	0	0	8.94327	26.6897	249.425	350.305	3778.14	18211.1	-249.425	0	19.0565	9.13785	8.46109	0	0	0.257166	166.366	-516.466	39.0042	243.387	0	30.3976	29.0245	104.956	1
2189	0	0	189	1	297.568	121.607	175.961	0	0	-78.9836	54.2949	266.179	216.221	3866.06	18083.8	-266.179	0	12.2674	9.90141	9.60264	0	0	0.158255	150.573	-514.727	54.0611	135.437	0	47.6255	44.5425	176.638	1
2192	0	0	192	1	232.455	129.738	102.717	0	0	77.1324	46.124	117.578	229.155	3809.61	18191.7	-117.578	0	10.8204	10.2012	9.5482	0	0	0.131837	128.184	-505.265	77.3997	145.204	0	46.1727	44.1363	110.365	1
2193	0	0	193	1	290.181	170.875	119.306	0	0	-26.1128	88.6343	146.164	275.075	3912.85	18149.1	-146.164	0	13.5315	9.92713	9.39945	0	0	0.310559	131.881	-502.724	55.7895	171.657	0	38.6676	36.6771	96.3738	1
2195	0	0	195	1	325.936	170.324	155.613	0	0	-42.954	55.8757	316.059	258.955	3830.03	18181.9	-316.059	0	15.2683	10.4764	9.88887	0	0	0.213605	115.189	-501.196	48.4263	168.535	0	42.0872	40.4867	177.566	1
2196	0	0	196	1	294.821	148.202	146.62	0	0	-172.748	188.574	104.742	225.907	3860.17	18148.9	-104.742	0	11.531	9.98572	8.1723	0	0	0.321899	181.809	-530.004	53.1456	188.327	0	44.7501	40.7699	102.546	1
2206	0	0	206	1	255.235	122.167	133.068	0	0	-3.7796	75.9398	73.7876	282.862	3790.86	18161.8	-73.7876	0	12.9231	9.99051	8.24146	0	0	0.191718	171.046	-510.686	65.1713	203.443	0	37.1726	35.0507	88.6798	1
2219	0	0	219	1	324.322	176.61	147.712	0	0	20.5517	11.832	185.189	327.407	3766.53	18225.9	-185.189	0	16.6805	9.43983	8.60755	0	0	0.140126	176.338	-521.706	46.5849	190.797	0	32.1963	31.0431	88.4502	1
2221	0	0	221	1	252.98	147.059	105.92	0	0	40.4064	79.9289	252.553	223.745	3746.67	18157.9	-252.553	0	12.1087	9.98443	8.62873	0	0	0.0976238	131.36	-503.418	66.6376	180.18	0	46.316	44.3024	161.43	1
2223	0	0	223	1	290.473	151.449	139.024	0	0	-248.377	-9.89321	-41.8245	151.279	4135.12	18347.3	41.8245	0	7.42618	11.1649	9.65995	0	0	0.253254	179.938	-538.229	57.4017	172.025	0	65.9753	57.723	144.228	1
2232	0	0	232	1	348.971	197.89	151.081	0	0	48.187	4.93427	265.048	332.534	3938.21	18133.2	-265.048	0	18.3085	10.6606	9.30817	0	0	0.185487	135.098	-514.821	43.718	164.148	0	33.6943	32.06	120.988	1
2235	0	0	235	1	273.931	156.076	117.856	0	0	16.2731	28.9347	23.4702	180.26	3870.47	18109.2	-23.4702	0	7.89722	11.4977	9.27979	0	0	0.126615	160.246	-523.614	62.2715	177.891	0	57.4823	54.2133	140.001	1
2244	0	0	244	1	310.916	136.143	174.773	0	0	-45.5086	23.0199	97.6888	201.159	3832.59	18214.8	-97.6888	0	9.54458	10.8368	9.48505	0	0	0.13952	152.429	-516.812	51.6385	161.101	0	51.853	49.703	122.269	1
2251	0	0	251	1	298.622	158.211	140.41	0	0	-27.8854	62.0894	149.35	251.384	3814.97	18175.7	-149.35	0	12.4248	9.77248	8.94846	0	0	0.207249	141.562	-508.468	52.9131	199.92	0	41.22	39.2775	103.165	1
2253	0	0	253	1	334.224	163.149	171.074	0	0	-56.3222	38.3132	18.9217	280.283	3843.4	18199.5	-18.9217	0	12.4225	10.0767	8.18911	0	0	0.194707	183.865	-521.908	44.8434	185.113	0	36.4404	34.5565	89.678	1
2256	0	0	256	1	256.657	133.523	123.133	0	0	-13.7635	87.6137	174.777	175.039	3900.5	18150.2	-174.777	0	8.83532	11.0474	9.1866	0	0	0.335238	136.409	-510.081	67.6453	166.828	0	59.7615	56.7316	155.936	1
2263	0	0	263	1	270.086	138.942	131.144	0	0	25.1982	-19.9555	84.2049	194.769	3761.88	18158.1	-84.2049	0	9.06275	10.2654	8.39622	0	0	0.0508276	134.398	-501.951	60.7306	164.459	0	51.8059	49.4249	122.381	1
2266	0	0	266	1	263.88	130.488	133.392	0	0	32.6315	4.12388	144.35	244.493	3754.45	18233.7	-144.35	0	11.9591	10.5042	8.61055	0	0	0.0936773	144.117	-511.641	63.4009	194.273	0	42.7777	41.4477	103.944	1
2284	0	0	284	1	301.765	177.168	124.597	0	0	35.2537	-49.7189	215.796	244.111	3851.49	18187.8	-215.796	0	12.9485	10.1485	8.74051	0	0	0.0718148	148.329	-513.608	52.2938	167.608	0	42.2791	40.6573	130.12	1
2285	0	0	285	1	345.023	188.773	156.25	0	0	91.6922	86.4163	361.658	343.175	3795.05	18251	-361.658	0	20.679	10.2867	8.85616	0	0	0.142578	145.878	-517.108	43.7159	174.768	0	34.6613	33.565	162.564	1
2287	0	0	287	1	366.896	205.201	161.694	0	0	44.4655	65.8168	168.848	285.693	3842.27	18172	-168.848	0	14.1952	10.391	9.07139	0	0	0.249662	161.733	-523.692	40.4656	196.054	0	37.5639	35.9958	98.1269	1
2303	0	0	303	1	337.013	192.925	144.087	0	0	42.5466	75.9503	333.451	316.361	3744.53	18261.5	-333.451	0	18.6119	10.2632	8.41206	0	0	0.266932	143.634	-513.127	44.7006	197.215	0	35.5195	34.6138	150.62	1
2305	0	0	305	1	316.827	164.462	152.365	0	0	67.4898	60.3552	130.191	241.939	3819.25	18177.4	-130.191	0	11.5536	10.7135	8.58119	0	0	0.23934	199.304	-521.218	49.2199	197.191	0	43.8353	41.8835	104.969	1
2306	0	0	306	1	347.936	200.784	147.152	0	0	32.3836	-17.285	654.979	363.74	3754.7	18354.7	-654.979	0	30.2269	9.07091	8.34818	0	0	0.0947931	165.03	-522.586	41.8503	191.866	0	50.1216	47.3512	228.126	1
2307	0	0	307	1	277.726	148.456	129.271	0	0	40.1151	56.7567	213.393	204.02	3846.63	18181	-213.393	0	10.6147	11.1454	8.9236	0	0	0.27079	125.131	-500.059	60.1466	157.236	0	51.8014	49.5833	155.752	1
2308	0	0	308	1	309.472	141.057	168.415	0	0	26.4682	-49.9767	271.665	231.771	3860.27	18188.1	-271.665	0	13.0198	10.961	9.80635	0	0	0.175502	134.532	-512.103	52.4468	143.78	0	46.3689	44.4238	171.679	1
2309	0	0	309	1	363.505	207.167	156.339	0	0	-14.8587	16.9294	230.388	357.369	3901.6	18220.9	-230.388	0	19.1878	10.5383	9.67503	0	0	0.214411	141.979	-518.812	41.5549	174.854	0	31.1223	29.7539	100.873	1
2315	0	0	315	1	314.214	139.595	174.62	0	0	-164.162	287.569	7.38049	205.795	3851.58	18049.9	-7.38049	0	9.80253	9.94499	8.74347	0	0	0.517717	128.239	-505.474	49.2621	163.581	0	46.6647	44.3176	112.195	1
2316	0	0	316	1	274.951	167.184	107.767	0	0	-29.9774	39.0906	296.874	271.856	3717.4	18198.7	-296.875	0	15.6644	10.2296	8.42431	0	0	0.174708	157.842	-504.141	59.2189	141.15	0	39.3381	37.7495	151.645	1
2329	0	0	329	1	301.485	157.716	143.769	0	0	-10.4796	75.0618	244.857	278.353	3897.22	17963.4	-244.857	0	15.0941	9.76684	8.75337	0	0	0.0930716	133.676	-505.687	51.9891	230.026	0	37.7162	36.0855	126.789	1
2331	0	0	331	1	392.665	207.131	185.534	0	0	-27.1155	38.9464	127.11	330.828	3814.2	18198.8	-127.11	0	16.0264	9.22555	8.23313	0	0	0.267263	151.011	-508.645	35.6731	166.797	0	31.6963	30.201	76.9516	1
2332	0	0	332	1	290.344	124.965	165.379	0	0	-26.704	30.6826	12.7471	198.887	3913.44	18306.8	-12.7471	0	8.70816	10.6272	8.47009	0	0	0.148944	130.256	-504.979	55.344	137.839	0	50.3683	48.7029	121.996	1
2334	0	0	334	1	326.074	202.678	123.396	0	0	29.2463	44.5716	457.716	356.662	3757.83	18292.9	-457.716	0	23.9724	10.1855	8.24118	0	0	0.280956	144.265	-506.539	46.5179	201.552	0	39.9299	37.4644	234.92	1
2343	0	0	343	1	258.435	155.91	102.525	0	0	16.5454	22.1456	326.457	251.272	3770.53	18215.6	-326.457	0	14.7775	10.3009	8.66745	0	0	0.182117	99.043	-488.018	65.1338	164.063	0	43.3465	42.1082	181.854	1
2346	0	0	346	1	285.983	178.972	107.011	0	0	5.7689	67.9969	175.057	281.634	3880.97	18269.4	-175.057	0	14.1674	10.6516	7.99786	0	0	0.238105	145.75	-508.916	55.9108	197.974	0	37.8958	36.4171	97.0053	1
2354	0	0	354	1	257.138	165.951	91.187	0	0	8.14697	85.1884	435.259	328.138	3778.93	18252.3	-435.259	0	21.6364	8.82115	8.15896	0	0	0.195647	166.829	-515.434	62.7322	225.075	0	39.7613	37.1945	233.03	1
2359	0	0	359	1	243.913	120.243	123.671	0	0	-17.4158	-11.1934	112.593	186.686	3904.16	18049.7	-112.593	0	8.96863	10.4424	9.41854	0	0	0.268163	141.991	-507.657	72.3143	182.701	0	55.2309	52.5896	130.238	1
2369	0	0	369	1	283.792	149.003	134.789	0	0	-3.1581	79.2978	221.715	232.414	3790.24	18158.5	-221.715	0	12.2821	10.3546	8.68872	0	0	0.184553	119.348	-496.593	57.1387	165.823	0	44.9683	42.7724	140.121	1
2370	0	0	370	1	283.702	129.662	154.04	0	0	57.4814	84.6551	259.028	207.376	3729.6	18153.1	-259.028	0	11.2725	9.85033	9.13133	0	0	0.208472	135.111	-503.868	57.1614	167.243	0	49.8018	47.6079	179.586	1
2374	0	0	374	1	257.597	123.411	134.186	0	0	-6.48442	79.5842	37.2189	280.623	3693.9	18058.5	-37.2189	0	12.4179	9.76211	7.56783	0	0	0.129257	198.666	-505.355	62.9064	197.63	0	36.1651	34.1774	87.5205	1
2376	0	0	376	1	323.164	172.63	150.535	0	0	30.9906	3.21471	281.364	317.511	3756.09	18234.6	-281.364	0	17.8234	10.0774	8.80986	0	0	0.118529	151.113	-515.248	47.5811	194.448	0	34.2548	33.1325	127.796	1
2378	0	0	378	1	301.329	181.87	119.459	0	0	82.8424	107.571	271.25	228.891	3704.24	18229.9	-271.25	0	12.5741	9.86511	8.97344	0	0	0.182469	153.507	-513.073	52.3782	195.952	0	46.1209	43.9557	168.775	1
2380	0	0	380	1	286.39	140.609	145.782	0	0	17.9898	2.5254	294.533	261.537	3868.75	18135.6	-294.533	0	14.9154	9.59541	9.21851	0	0	0.154863	128.679	-502.307	56.22	150.242	0	40.6668	38.7915	161.12	1
2382	0	0	382	1	293.255	139.631	153.624	0	0	-69.6089	36.9282	54.6784	257.065	3956.35	18300.5	-54.6784	0	11.8016	11.1516	9.13515	0	0	0.26554	135.37	-511.213	55.9619	144.286	0	41.4362	39.4336	97.89	1
2383	0	0	383	1	288.163	161.022	127.141	0	0	30.8974	64.1872	301.15	268.5	3756.18	18273.3	-301.15	0	15.3085	10.1064	8.35367	0	0	0.170543	148.501	-509.94	55.2232	170.022	0	40.0228	38.6925	155.098	1
2384	0	0	384	1	336.261	179.45	156.811	0	0	36.223	72.153	131.605	239.32	4149.5	18564.3	-131.605	0	11.4714	12.342	9.89961	0	0	0.108764	129.111	-513.43	47.9007	159.305	0	46.2531	44.613	109.147	1
2385	0	0	385	1	247.621	129.073	118.547	0	0	30.1141	6.98424	45.4256	144.099	3756.97	18131.1	-45.4256	0	6.44148	9.84171	9.947	0	0	0.0539873	119.879	-500.388	70.6742	169.295	0	69.6209	66.5387	166.009	1
2397	0	0	397	1	251.803	132.004	119.798	0	0	-34.8525	1.86934	-119.59	154.073	3821.93	18335.6	119.59	0	6.26642	9.57331	8.41092	0	0	0.00518464	165.721	-513.506	66.126	184.098	0	58.8429	57.9629	173.81	1
2407	0	0	407	1	316.134	163.737	152.397	0	0	-313.961	247.257	-52.4842	223.225	4200.7	18090.2	52.4842	0	12.0653	10.828	8.74238	0	0	0.579229	161.283	-520.189	49.6469	149.155	0	53.3258	38.5461	97.68	1
2410	0	0	410	1	331.769	176.665	155.103	0	0	83.568	67.9167	212.999	244.561	3803.17	18269.5	-212.999	0	12.6573	10.9303	8.70859	0	0	0.0895181	171.534	-530.515	46.4957	192.875	0	43.7994	42.1937	129.519	1
2412	0	0	412	1	309.332	146.102	163.231	0	0	28.0799	48.7642	122.357	237.19	3759	18089.4	-122.357	0	11.3005	10.2075	8.56497	0	0	0.226011	148.604	-514.194	50.3893	167.067	0	43.7912	41.6309	104.366	1
2413	0	0	413	1	340.204	141.272	198.933	0	0	48.2358	72.2649	-20.3173	202.597	3838.5	18364.8	20.3173	0	8.50267	10.2963	8.90931	0	0	0.25388	125.739	-499.261	44.6178	131.458	0	48.9863	48.1222	121.728	1
2424	0	0	424	1	258.184	101.872	156.313	0	0	-36.4719	25.907	85.3161	209.045	3823.55	18211.9	-85.3161	0	9.77622	10.2352	9.61719	0	0	0.243021	116.3	-498.698	66.6175	167.155	0	49.6246	47.4822	117.758	1
2427	0	0	427	1	261.43	155.72	105.71	0	0	-46.8787	30.4991	217.076	189.392	3933.62	18207.3	-217.076	0	10.1082	10.101	9.0015	0	0	0.213953	164.294	-511.5	64.3211	146.394	0	53.4825	51.0442	165.856	1
2431	0	0	431	1	241.457	122.858	118.598	0	0	11.0705	-15.4662	164.034	189.142	3776.01	18153.6	-164.034	0	9.49692	10.1669	8.91798	0	0	0.0211392	122.852	-500.983	72.0536	162.503	0	53.6363	51.3714	137.067	1
2434	0	0	434	1	321.331	170.236	151.096	0	0	-39.3434	47.7567	171.32	322.876	3726.76	18190	-171.32	0	16.3835	9.03732	8.75664	0	0	0.271037	117.998	-496.263	46.9516	181.967	0	32.1529	30.653	85.4769	1
2439	0	0	439	1	292.765	172.118	120.647	0	0	-10.3142	29.7912	186.876	265.073	3797.39	18307.7	-186.876	0	13.5813	9.80064	8.56139	0	0	0.199181	152.989	-513.668	53.9535	147.932	0	38.9722	37.581	106.309	1
2445	0	0	445	1	283.798	130.065	153.733	0	0	3.59771	-20.3135	61.6524	168.43	3783.48	17759.8	-61.6524	0	7.71108	10.5075	9.26599	0	0	0.0507293	89.7985	-482	58.0699	114.542	0	59.8248	57.4213	140.096	1
2446	0	0	446	1	286.261	155.066	131.195	0	0	-135.071	146.702	104.158	200.833	4021.81	18190.7	-104.158	0	9.92966	10.1644	9.10576	0	0	0.393975	126.837	-502.009	56.7727	148.307	0	51.1929	47.4642	118.631	1
2448	0	0	448	1	268.362	167.746	100.616	0	0	-56.2277	129.333	-30.1314	206.873	4042.63	18208.1	30.1314	0	8.77043	10.9969	9.49545	0	0	0.205003	151.719	-520.401	63.8349	149.875	0	49.6373	47.3648	122.249	1
2449	0	0	449	1	335.383	138.543	196.84	0	0	-65.4369	260.785	-52.0009	263.519	3952.18	17977	52.0009	0	11.2766	10.2226	9.27806	0	0	0.408145	140.546	-514.301	45.7782	198.211	0	37.6696	37.2429	97.0955	1
2450	0	0	450	1	373.146	179.444	193.702	0	0	36.5082	95.9941	86.2144	405.61	3850.23	18241.4	-86.2144	0	18.6078	10.3873	8.39949	0	0	0.377623	136.975	-513.026	39.0343	214.655	0	27.4027	26.4209	65.8268	1
2453	0	0	453	1	411.265	229.288	181.977	0	0	58.3754	33.933	236.454	401.491	3828.36	18303.5	-236.454	0	21.3739	10.5697	8.27121	0	0	0.335404	150.869	-521.296	34.3179	204.294	0	27.8997	26.9387	89.472	1
2454	0	0	454	1	284.185	125.949	158.236	0	0	-18.7994	17.0756	-12.7103	212.031	3905.54	18220.7	12.7103	0	9.10643	11.6629	8.73624	0	0	0.252807	152.905	-513.927	58.5102	178.373	0	48.0018	46.0993	119.249	1
2456	0	0	456	1	306.344	158.518	147.826	0	0	-279.761	184.903	64.8396	156.497	4166.5	18052.9	-64.8396	0	8.72041	11.0738	9.97926	0	0	0.28798	131.011	-508.916	53.505	148.812	0	71.5242	56.6428	138.403	1
2462	0	0	462	1	359.509	213.336	146.173	0	0	109.064	1.37541	292.127	318.162	3777.68	18136.7	-292.127	0	17.9317	9.55408	8.56519	0	0	0.0253123	116.951	-494.881	40.5862	169.84	0	34.1648	32.7116	131.428	1
2471	0	0	471	1	326.144	153.765	172.379	0	0	-95.0587	101.127	145.653	235.639	3682.82	18336	-145.653	0	11.8715	9.05885	7.81342	0	0	0.263964	148.183	-506.29	45.12	197.048	0	42.2071	39.7695	101.894	1
2473	0	0	473	1	283.425	126.766	156.659	0	0	18.2396	38.523	-96.8505	174.439	3768.84	18099.6	96.8505	0	7.03621	10.6484	8.5049	0	0	0.126059	154.78	-507.7	57.3194	170.638	0	54.3506	51.527	154.161	1
2481	0	0	481	1	393.642	186.884	206.758	0	0	22.7133	82.4795	142.101	348.568	3864.03	18155.3	-142.101	0	16.9061	10.185	9.92012	0	0	0.342133	156.63	-527.282	37.2531	176.313	0	31.8292	30.335	79.3843	1
2482	0	0	482	1	255.731	101.199	154.532	0	0	-300.166	143.424	237.497	203.168	4186.91	17994.7	-237.497	0	14.0053	9.77724	8.73182	0	0	0.316319	162.5	-513.984	65.4904	180.722	0	56.237	41.7531	148.363	1
2490	0	0	490	1	335.041	183.422	151.619	0	0	-243.739	194.831	-97.6139	222.179	4230.14	18043	97.6139	0	10.3091	11.1774	10.2515	0	0	0.627749	129.259	-512.211	47.5339	138.278	0	47.7054	40.8567	114.927	1
2493	0	0	493	1	292.101	126.644	165.457	0	0	-16.7911	57.2854	163.283	205.096	3704.21	18180.5	-163.283	0	10.2531	9.40146	8.61969	0	0	0.0454374	157.837	-514.088	53.7599	177.682	0	48.8898	46.4793	124.71	1
2496	0	0	496	1	365.066	184.992	180.074	0	0	-242.945	202.854	165.805	199.519	4129.69	18034.9	-165.805	0	11.7173	10.4529	10.0076	0	0	0.453045	135.336	-511.503	41.5057	153.571	0	52.9113	45.0867	122.933	1
2499	0	0	499	1	304.727	162.369	142.359	0	0	55.8429	44.9926	367.974	254.551	3731.24	18292.4	-367.974	0	15.5006	9.98273	8.20787	0	0	0.163461	160.565	-517.008	50.8138	175.409	0	44.5204	43.1334	214.253	1
2501	0	0	501	1	272.276	138.389	133.886	0	0	52.2302	40.586	270.586	222.308	3734.85	18097.5	-270.586	0	12.2576	9.01583	8.39304	0	0	0.0465384	144.299	-499.734	58.4907	164.018	0	45.3039	43.1615	169.125	1
2505	0	0	505	1	294.691	169.15	125.541	0	0	-22.4954	61.2175	543.451	395.08	3809.58	18276.2	-543.451	0	29.4114	10.2312	8.21822	0	0	0.247675	143.276	-517.092	53.486	195.789	0	39.6198	39.3657	230.379	1
2506	0	0	506	1	370.159	252.402	117.757	0	0	82.3968	30.5263	611.838	496.719	3704.68	18306.9	-611.838	0	38.9266	8.68923	8.24573	0	0	0.218451	128.902	-504.295	38.1992	169.173	0	35.6525	34.1532	180.958	1
2516	0	0	516	1	330.956	215.806	115.15	0	0	105.184	28.9406	611.882	378.117	3681.9	18208.8	-611.882	0	29.5762	9.7464	8.13381	0	0	0.0955671	126.284	-504.191	45.1218	160.154	0	46.119	44.2499	232.852	1
2518	0	0	518	1	317.835	146.319	171.516	0	0	-14.6244	61.3213	238.161	265.18	3702.04	18176.5	-238.161	0	14.301	9.39956	8.33943	0	0	0.26051	156.375	-510.896	47.5744	211.382	0	38.8435	36.8144	128.695	1
2522	0	0	522	1	368.467	224.985	143.481	0	0	16.933	44.9079	244.591	337.177	3869.81	18192.9	-244.591	0	18.1952	8.61643	9.0554	0	0	0.210606	142.901	-505.74	38.9647	194.711	0	31.2186	29.6282	109.036	1
2524	0	0	524	1	328.656	136.78	191.876	0	0	96.4275	17.2241	39.5106	163.084	3790.31	18220.6	-39.5106	0	7.21219	10.356	9.48374	0	0	0.138276	150.786	-517.023	47.3829	170.306	0	62.5362	60.158	149.262	1
2527	0	0	527	1	313.198	178.255	134.943	0	0	50.8692	8.30842	216.232	217.632	3736.21	18129.8	-216.232	0	11.3945	10.0011	8.91048	0	0	0.0917752	150.003	-514.029	49.7132	169.689	0	47.0383	45.1935	145.776	1
2535	0	0	535	1	280.797	166.379	114.418	0	0	78.313	56.2736	87.502	153.663	3908.09	17882.5	-87.502	0	7.04995	10.8964	8.87289	0	0	0.16293	198.217	-534.13	58.8646	167.985	0	66.1494	64.3019	153.583	1
2554	0	0	554	1	251.273	147.052	104.221	0	0	8.20332	51.8046	317.443	292.455	3778.88	18285.6	-317.443	0	17.038	10.0111	8.29417	0	0	0.258374	141.657	-507.939	66.7571	175.125	0	37.2667	36.0618	150.301	1
2563	0	0	563	1	364.839	175.552	189.286	0	0	62.4142	33.8989	174.245	243.741	3824.33	18203.9	-174.245	0	12.1841	10.7941	9.74073	0	0	0.148567	105.862	-496.62	41.5795	151.324	0	43.9356	42.3652	116.466	1
2572	0	0	572	1	329.302	155.963	173.339	0	0	-308.146	120.758	68.5706	219.891	4194.89	18017.4	-68.5706	0	12.8826	9.7937	9.07375	0	0	0.473073	169.166	-520.784	46.3779	174.775	0	55.0632	39.5006	97.7021	1
2574	0	0	574	1	372.339	164.093	208.246	0	0	-318.143	492.475	-24.4306	191.368	4304.54	18143.9	24.4306	0	13.4926	9.88756	8.54373	0	0	0.176186	171.823	-520.949	38.9354	195.625	0	56.8805	61.3379	94.9405	1
2579	0	0	579	1	336.347	179.851	156.496	0	0	9.72755	51.9928	202.662	293.878	3777.35	18185.8	-202.662	0	15.2053	9.02512	8.30921	0	0	0.160159	146.031	-506.001	43.7226	205.59	0	35.0428	33.3731	103.272	1
2582	0	0	582	1	358.947	210.179	148.768	0	0	-6.54639	5.36407	268.038	295.025	3793.63	18232.4	-268.038	0	16.4543	10.0775	8.06995	0	0	0.173365	160.099	-514.255	40.6285	226.104	0	36.1029	34.7654	128.02	1
2589	0	0	589	1	223.466	120.885	102.581	0	0	-19.2475	39.0253	102.056	196.161	3806.33	17899.8	-102.056	0	9.26013	10.08	8.58152	0	0	0.191385	102.114	-485.717	79.7767	168.982	0	51.1455	49.2478	119.188	1
2593	0	0	593	1	270.052	120.378	149.674	0	0	45.0669	33.1453	154.714	142.052	3941.33	18204.6	-154.714	0	6.97879	9.86222	9.15998	0	0	0.213322	160.055	-514.591	61.3364	174.237	0	70.5484	67.7432	176.737	1
2598	0	0	598	1	263.794	125.528	138.266	0	0	-44.3054	24.7098	321.326	191.79	3831.39	18113.4	-321.326	0	11.3945	9.39694	8.81246	0	0	0.25357	150.931	-509.763	62.2708	160.558	0	53.1018	50.9402	228.691	1
2602	0	0	602	1	429.91	223.467	206.442	0	0	59.5173	27.1663	294.999	326.518	3727.56	18210.6	-294.999	0	18.464	9.5016	8.26257	0	0	0.12144	159.473	-514.687	31.8576	179.097	0	33.14	31.9414	127.486	1
2605	0	0	605	1	259.707	130.853	128.855	0	0	1.78945	44.5352	203.952	274.664	3785.29	18193.2	-203.952	0	14.2606	10.3341	8.85985	0	0	0.254518	107.219	-493.231	65.0277	167.378	0	38.6896	36.8615	112.945	1
2606	0	0	606	1	265.406	159.987	105.419	0	0	-74.9661	204.114	222.849	206.494	3862.05	18033.7	-222.849	0	11.2993	9.9023	8.14909	0	0	0.215346	185.21	-518.28	61.4107	183.698	0	48.0053	45.7281	149.808	1
2610	0	0	610	1	293.884	190.569	103.314	0	0	40.3979	76.4208	315.302	253.846	3746.68	18161.4	-315.302	0	14.6611	9.89815	8.62176	0	0	0.335685	159.745	-508.655	53.8457	174.039	0	42.2555	40.8136	174.036	1
2615	0	0	615	1	277.154	164.978	112.176	0	0	53.4333	103.452	335.32	296.851	3733.65	18333.6	-335.32	0	17.4802	9.75858	7.86296	0	0	0.250109	133.265	-502.263	57.2177	185.725	0	36.9584	35.9756	156.873	1
2616	0	0	616	1	258.221	136.756	121.466	0	0	5.22828	58.3974	81.0778	186.013	3881.51	18279	-81.0778	0	8.55116	10.1312	9.3903	0	0	0.10201	119.853	-498.022	66.1093	152.489	0	55.612	53.3478	129.89	1
2622	0	0	622	1	289.329	171.2	118.129	0	0	36.6732	63.7558	290.104	267.887	3750.41	18273.7	-290.104	0	15.0861	9.15987	8.73338	0	0	0.258142	146.53	-510.321	54.3395	151.7	0	39.0027	37.5407	151.537	1
2624	0	0	624	1	244.283	117.551	126.733	0	0	-174.075	45.7027	250.003	162.53	4060.82	17992.8	-250.003	0	9.60072	10.5072	9.98605	0	0	0.289344	112.889	-499.142	73.2295	135.611	0	61.5851	56.5827	211.013	1
2641	0	0	641	1	377.536	217.291	160.244	0	0	-104.09	167.07	-28.9957	253.295	4090.49	18270	28.9957	0	10.9668	10.3965	9.26462	0	0	0.419721	188.809	-532.091	39.0822	194.813	0	40.4069	38.4872	98.8582	1
2643	0	0	643	1	317.743	197.644	120.099	0	0	-21.9559	65.0773	229.118	213.241	3809.04	18272.4	-229.118	0	11.4127	9.72851	9.00494	0	0	0.158032	124.355	-498.903	48.5788	145.932	0	47.5263	45.7004	154.242	1
2661	0	0	661	1	234.789	123.508	111.28	0	0	-5.09609	69.9265	249.859	206.319	3692.52	18367.2	-249.859	0	11.2332	9.18966	8.46965	0	0	0.210597	112.27	-490.785	72.5422	149.273	0	48.662	45.9222	167.253	1
2680	0	0	680	1	312.894	142.235	170.659	0	0	45.6221	36.1707	-28.1509	169.99	3940.78	18201.6	28.1509	0	7.12615	10.4555	8.85413	0	0	0.0837384	145.649	-505.866	50.1444	145.982	0	57.9553	55.7736	144.319	1
2688	0	0	688	1	311.537	158.29	153.247	0	0	46.3436	22.1253	206.954	193.116	3840.4	18315.3	-206.954	0	10.0044	9.43537	9.02705	0	0	0.0628996	139.516	-507.422	49.6521	159.102	0	51.5451	50.1054	154.711	1
2701	0	0	701	1	229.493	132.747	96.7459	0	0	-20.345	-14.5672	213.669	183.319	3807.43	18152.7	-213.669	0	9.73576	9.98657	8.50327	0	0	0.143427	129.316	-494.504	76.4259	151.453	0	54.3595	52.0088	165.908	1
2704	0	0	704	1	318.513	173.007	145.506	0	0	-427.982	119.409	116.992	195.236	4215.06	18118.4	-116.992	0	16.4712	9.4831	8.90418	0	0	0.416561	164.615	-518.419	48.0866	175.331	0	96.1029	47.3897	131.52	1
2710	0	0	710	1	314.558	164.24	150.318	0	0	13.0905	72.081	344.112	282.802	3773.99	18066	-344.112	0	16.9115	8.9277	9.04256	0	0	0.144203	107.405	-484.968	48.5124	139.111	0	38.2671	36.767	176.565	1
2719	0	0	719	1	182.619	96.8286	85.7902	0	0	27.1655	128.431	15.8966	136.146	3759.91	17910	-15.8966	0	5.8803	9.50935	9.26677	0	0	0.0523311	107.877	-485.361	108.156	139.609	0	71.1301	68.9238	169.914	1
2722	0	0	722	1	280.238	152.437	127.801	0	0	29.4986	82.5696	275.601	280.687	3757.58	18254.9	-275.601	0	15.5844	9.36318	8.18507	0	0	0.227513	145.69	-508.154	56.3308	156.392	0	37.3234	35.9296	137.472	1
2725	0	0	725	1	235.917	104.027	131.89	0	0	-339.859	105.564	-372.591	220.571	4326.26	18132.2	372.591	0	11.2745	9.7659	9.39503	0	0	0.339915	121.298	-498.288	74.7177	130.972	0	64.1177	43.0331	167.651	1
2736	0	0	736	1	322.557	199.847	122.71	0	0	28.9191	101.827	360.768	319.001	3758.16	18335.3	-360.768	0	19.3637	8.70609	8.02491	0	0	0.296833	150.318	-505.988	45.6935	184.443	0	34.6342	33.6614	164.85	1
2737	0	0	737	1	363.36	146.575	216.784	0	0	90.1994	103.557	411.758	329.878	3796.54	18233.9	-411.758	0	20.9699	9.03695	7.56006	0	0	0.215926	170.071	-515.685	38.8492	223.652	0	38.2377	36.0092	213.029	1
2742	0	0	742	1	227.702	104.235	123.467	0	0	30.1516	58.0272	234.752	146.542	3756.93	18179.8	-234.752	0	7.80399	10.2717	8.82455	0	0	0.156744	113.634	-492.727	78.4587	136.313	0	68.6258	65.5316	225.432	1
2756	0	0	756	1	242.64	93.7234	148.916	0	0	67.1688	79.1088	108.271	158.742	3819.57	18158.7	-108.271	0	7.41658	9.65057	9.50227	0	0	0.150171	115.471	-492.813	71.7274	128.497	0	63.8498	61.0157	152.252	1
2769	0	0	769	1	304.321	168.384	135.937	0	0	-34.4075	101.657	48.0637	275.934	3821.49	18235.8	-48.0637	0	12.3949	9.42318	9.06622	0	0	0.275734	129.045	-505.583	51.3131	214.875	0	37.6939	36.2208	91.0345	1
2775	0	0	775	1	372.988	162.765	210.223	0	0	-54.6537	118.724	119.566	270.465	3941.39	18019.4	-119.566	0	13.069	10.4747	9.22723	0	0	0.309711	129.227	-504.507	39.7498	149.978	0	39.4316	37.5263	93.9263	1
2795	0	0	795	1	297.789	152.015	145.775	0	0	-36.0221	7.96901	113.815	284.313	3823.1	18229.8	-113.815	0	13.6905	9.28238	8.07265	0	0	0.169641	140.827	-502.844	51.5777	178.605	0	35.9229	34.5983	85.8366	1
2808	0	0	808	1	267.983	123.457	144.526	0	0	37.5534	-39.6329	138.972	183.113	3649.87	18277.4	-138.972	0	8.98905	9.47338	8.0707	0	0	0.13441	149.887	-504.235	59.9265	173.893	0	53.6649	51.4258	128.409	1
2816	0	0	816	1	247.884	111.122	136.761	0	0	-0.143401	43.2008	72.9097	245.079	3787.22	18194.6	-72.9097	0	11.2121	9.04567	7.36989	0	0	0.186756	146.282	-489.378	65.0312	166.42	0	40.6709	38.445	96.7856	1
2846	0	0	846	1	290.776	168.079	122.697	0	0	-19.9229	46.4037	240.683	212.601	3707.34	18191.4	-240.683	0	11.5203	9.15049	8.75154	0	0	0.0989383	156.364	-511.248	53.9758	193	0	47.0206	44.5852	159.859	1
2849	0	0	849	1	257.333	135.773	121.561	0	0	56.6229	95.376	274.918	185.067	3830.12	18142.4	-274.918	0	10.2284	10.0041	9.62384	0	0	0.157537	110.233	-493.855	66.6105	143.315	0	56.0754	53.5398	214.69	1
2865	0	0	865	1	315.733	135.143	180.59	0	0	11.502	12.3111	30.1031	241.88	3775.58	18225.5	-30.1031	0	10.693	9.78173	8.69611	0	0	0.245848	126.936	-495.74	48.7351	171.969	0	42.0928	40.481	101.928	1
2886	0	0	886	1	281.308	127.614	153.694	0	0	5.19307	64.0721	119.131	215.741	3781.89	18273.4	-119.131	0	10.2734	8.73827	7.86185	0	0	0.120636	144.759	-499.283	54.8758	172.358	0	45.7169	43.9242	108.281	1
2901	0	0	901	1	250.418	101.357	149.061	0	0	-11.751	10.9448	63.1268	196.849	3699.17	18226.8	-63.1268	0	8.99156	9.4372	8.00475	0	0	0.0336217	128.413	-491.711	65.7628	165.997	0	50.0688	47.8402	118.407	1
2913	0	0	913	1	252.196	111.859	140.336	0	0	1.92405	36.4186	159.186	174.455	3884.82	18201.4	-159.186	0	8.66491	10.0123	8.95027	0	0	0.0602087	120.121	-496.033	67.5043	140.526	0	58.2386	55.5617	146.487	1
2930	0	0	930	1	256.303	114.725	141.577	0	0	9.68106	13.9318	27.6954	164.476	3877.06	18223.8	-27.6954	0	7.25669	8.93731	9.26005	0	0	0.0517077	132.046	-500.38	64.8561	148.735	0	59.9022	57.6127	142.78	1
2938	0	0	938	1	267.47	124.133	143.337	0	0	58.2319	25.741	30.4408	205.261	3728.85	18212	-30.4408	0	9.00759	9.55935	8.55772	0	0	0.137792	115.604	-488.496	60.9141	155.672	0	48.4486	46.6872	117.513	1
2941	0	0	941	1	288.821	115.185	173.635	0	0	26.9941	64.7686	113.939	204.194	3760.09	18272.7	-113.939	0	9.63977	9.34917	7.72505	0	0	0.162385	156.179	-507.304	53.4214	176.437	0	48.5983	46.8578	114.243	1
2947	0	0	947	1	241.544	116.58	124.964	0	0	-8.44871	66.8735	143.882	155.246	3695.87	17772.3	-143.882	0	7.59322	9.70141	9.33868	0	0	0.0783502	125.219	-495.283	72.0037	147.76	0	64.6763	60.7101	155.206	1
2954	0	0	954	1	276.43	154.624	121.806	0	0	44.4654	103.074	-10.5844	151.738	3941.93	18334	10.5844	0	6.40594	10.0255	8.62596	0	0	0.163928	197.383	-534.093	58.8157	181.292	0	64.1111	62.984	155.792	1
2956	0	0	956	1	232.029	126.514	105.515	0	0	-331.436	255.062	-397.011	192.807	4218.18	18082.4	397.011	0	9.89833	10.2065	8.27745	0	0	0.263746	131.928	-502.257	75.132	129.011	0	68.4937	48.0415	202.704	1
2970	0	0	970	1	378.293	163.452	214.841	0	0	49.3653	130.029	163.192	270.855	3737.71	18107.8	-163.192	0	13.3719	9.52417	7.95587	0	0	0.126041	157.127	-513.26	37.4524	198.476	0	37.9383	36.263	97.0811	1
2989	0	0	989	1	275.612	129.181	146.431	0	0	-132.39	268.977	-136.984	192.293	3919.47	17968.8	136.984	0	8.12582	9.06402	7.5485	0	0	0.256984	181.639	-516.812	56.4006	212.668	0	45.6962	44.548	138.929	1
3002	0	0	1002	1	223.48	95.4809	127.999	0	0	57.2213	39.7138	107.368	168.718	3729.86	17998.7	-107.368	0	7.90678	10.1131	9.02571	0	0	0.145177	107.958	-491.136	80.767	173	0	59.6631	57.4413	140.075	1
3008	0	0	1008	1	240.43	130.249	110.18	0	0	-262.035	246.171	-2.17006	239.76	4248.44	18091.3	2.17006	0	12.3673	9.15066	8.76621	0	0	0.491474	133.837	-496.397	70.5751	122.998	0	44.2692	36.2379	90.1084	1
3020	0	0	1020	1	288.723	140.741	147.983	0	0	-66.8424	56.2526	190.059	195.622	4053.24	18181.5	-190.059	0	10.2056	9.00462	8.4437	0	0	0.168065	157.284	-508.579	53.9681	172.581	0	50.1402	47.6903	141.742	1
3026	0	0	1026	1	260.395	137.275	123.12	0	0	-0.66718	41.505	242.578	193.397	3787.75	18295.9	-242.578	0	10.4549	9.19375	8.51327	0	0	0.0808906	130.746	-499.371	62.6896	149.5	0	51.2164	49.0579	173.127	1
3038	0	0	1038	1	276.688	155.042	121.647	0	0	-216.459	214.185	-67.3917	219.119	4202.86	18123.3	67.3917	0	10.0691	10.1605	8.54468	0	0	0.371619	144.756	-508.374	58.7851	156.399	0	45.1555	40.2864	108.383	1
3063	0	0	1063	1	312.088	155.337	156.751	0	0	27.4079	65.3111	123.154	232.115	3859.33	18272.1	-123.154	0	11.0537	8.86427	7.98246	0	0	0.228177	157.2	-509.143	47.8817	189.593	0	43.0475	41.6161	102.651	1
3075	0	0	1075	1	312.599	147.223	165.376	0	0	59.5263	83.3572	152.244	269.275	4026.53	18254.1	-152.244	0	13.1303	10.0233	7.7345	0	0	0.229703	227.145	-532.084	48.5666	181.733	0	38.9702	37.5782	95.8436	1
3091	0	0	1091	1	367.936	149.625	218.311	0	0	-13.9553	151.422	76.641	194.12	3900.7	18086.4	-76.6411	0	8.91613	9.30918	8.06252	0	0	0.243494	171.736	-518.371	38.7927	181.364	0	51.3094	48.1031	121.957	1
3092	0	0	1092	1	284.252	153.72	130.532	0	0	-13.777	106.877	181.947	226.278	3800.86	18230.6	-181.947	0	11.5059	10.1141	8.28552	0	0	0.201272	93.8576	-483.363	56.2035	168.388	0	45.3516	43.7091	120.857	1
3129	0	0	1129	1	230.076	123.298	106.778	0	0	4.7552	45.2675	84.6948	201.578	3881.99	18292.2	-84.6948	0	9.3102	8.96933	8.17949	0	0	0.202767	104.097	-479.788	73.7311	146.189	0	49.2484	47.2787	115.26	1
3131	0	0	1131	1	271.37	151.131	120.239	0	0	41.9359	49.8269	222.798	201.531	3844.8	18287.6	-222.798	0	10.5882	9.77867	8.40343	0	0	0.125825	135.096	-502.286	59.7409	139.495	0	50.0857	48.421	156.329	1
3133	0	0	1133	1	292.422	138.813	153.609	0	0	33.0902	235.163	150.974	165.268	3753.99	18201.9	-150.974	0	8.21472	9.57682	7.86924	0	0	0.223271	136.326	-499.874	52.9401	167.354	0	58.6852	56.8029	145.155	1
3148	0	0	1148	1	284.562	134.668	149.894	0	0	-143.931	280.573	-215.973	226.599	4229.99	18056.9	215.973	0	9.52408	9.36694	8.08001	0	0	0.333726	113.291	-486.861	55.014	155.133	0	41.3767	38.9256	138.92	1
3157	0	0	1157	1	278.136	143.592	134.544	0	0	-7.22815	16.9125	255.066	181.393	4093.29	18619.5	-255.066	0	9.97061	8.93456	8.16143	0	0	0.176885	149.704	-502.834	56.3767	183.001	0	53.1198	50.8619	187.658	1
3171	0	0	1171	1	274.97	165.31	109.66	0	0	54.927	62.7544	-23.2212	194.934	3931.47	18474	23.2212	0	8.16719	9.06603	7.68268	0	0	0.0138043	147.408	-502.042	56.7754	148.015	0	48.3903	46.8205	120.224	1
3175	0	0	1175	1	383.766	193.014	190.751	0	0	79.3271	0.922311	127.305	217.629	4305.71	18236.9	-127.305	0	10.4358	10.6757	9.55462	0	0	0.128908	137.27	-509.577	38.6126	167.602	0	48.5318	47.7038	115.813	1
3193	0	0	1193	1	272.664	126.528	146.136	0	0	12.3196	121.479	193.524	219.796	3874.42	18116.3	-193.524	0	11.251	8.76924	7.90004	0	0	0.213104	149.602	-492.073	57.3813	155.779	0	45.0116	42.5262	128.047	1
3207	0	0	1207	1	292.782	114.603	178.178	0	0	1.79904	60.5864	6.75674	203.477	3785.28	17977.9	-6.75674	0	8.77994	9.39785	7.99471	0	0	0.0874306	131.56	-493.779	52.8203	168.976	0	47.5129	45.7355	115.567	1
3234	0	0	1234	1	228.161	120.659	107.502	0	0	61.6878	22.1336	-6.49462	123.468	3725.39	17916.7	6.49462	0	5.26513	9.07552	8.50133	0	0	0.107988	140.622	-493.799	75.4442	143.665	0	74.8216	72.8941	180.51	1
3262	0	0	1262	1	190.611	96.8201	93.7905	0	0	-32.3588	41.7462	104.54	133.815	3919.1	18395.4	-104.54	0	6.35096	9.55454	8.36404	0	0	0.0390215	138.327	-501.405	98.9742	159.768	0	72.2901	69.1813	167.802	1
3265	0	0	1265	1	265.29	131.598	133.692	0	0	-4.88607	46.1409	12.9259	141.91	3692.31	18092	-12.9259	0	6.17145	9.60112	8.51981	0	0	0.149994	127.725	-496.513	61.6195	151.618	0	67.8728	63.9944	162.345	1
3272	0	0	1272	1	314.329	147.182	167.147	0	0	4.96533	63.6855	44.8296	193.279	3782.11	18174.1	-44.8296	0	8.60032	8.61639	7.58236	0	0	0.139186	150.627	-502.271	46.7654	189.175	0	49.8787	47.0809	119.642	1
3324	0	0	1324	1	211.471	107.017	104.454	0	0	0.0269053	3.81255	112.971	143.377	3886.71	18234	-112.971	0	6.84465	9.47653	8.5981	0	0	0.0861791	128.132	-493.492	85.2922	120.708	0	68.6586	66.0157	159.871	1
3346	0	0	1346	1	246.891	113.815	133.076	0	0	26.9018	80.9556	183.315	133.868	4158.82	18555.5	-183.315	0	6.76171	9.12061	8.51671	0	0	0.183515	148.933	-506.653	67.4908	158.377	0	71.1862	68.6555	193.202	1
3374	0	0	1374	1	220.736	92.6391	128.096	0	0	-194.129	283.401	77.4946	133.763	4080.87	17954.4	-77.4946	0	6.95848	9.3095	8.05428	0	0	0.325631	124.278	-488.378	78.6333	139.819	0	69.0009	64.4113	156.091	1
3390	0	0	1390	1	300.857	139.457	161.4	0	0	250.713	185.719	-689.091	396.303	4433.31	18052.1	689.091	0	18.581	9.6066	8.12209	0	0	0.359519	121.19	-501.834	51.2421	151.725	0	57.397	55.4904	115.75	1
3391	0	0	1391	1	251.669	108.593	143.076	0	0	21.3366	37.7435	84.8942	201.302	3666.08	18200	-84.8942	0	9.2816	8.33159	7.86699	0	0	0.0566014	133.552	-489.76	63.4519	145.611	0	48.1475	45.8091	113.531	1
3393	0	0	1393	1	225.454	94.004	131.45	0	0	21.16	38.761	-6.98454	183.397	3865.58	18099.4	6.98454	0	7.82659	8.98222	7.38785	0	0	0.111169	127.512	-485.387	74.2867	165.491	0	51.1996	48.3603	127.131	1
3430	0	0	1430	1	250.937	117.448	133.489	0	0	21.8541	29.4941	187.24	195.678	3765.23	18208.3	-187.24	0	9.96533	8.03163	7.8443	0	0	0.0260194	137.596	-489.537	63.2157	143.329	0	48.4212	46.5104	135.611	1
3445	0	0	1445	1	218.411	94.1205	124.29	0	0	-20.3966	-2.98854	94.9367	187.793	3807.48	18141.1	-94.9367	0	8.86706	8.42939	7.08902	0	0	0.142396	110.807	-476.648	76.0169	151.169	0	50.275	47.6571	119.091	1
3447	0	0	1447	1	238.156	113.183	124.973	0	0	8.77073	36.378	148.3	208.297	3778.31	18101.7	-148.3	0	10.2218	8.40334	7.53298	0	0	0.0581393	148.683	-500.478	68.075	167.369	0	46.2961	43.8945	115.019	1
3450	0	0	1450	1	232.367	136.886	95.4811	0	0	-0.192074	-3.38968	43.1685	184.716	3886.93	18141.5	-43.1685	0	8.29806	8.4546	8.56038	0	0	0.0554079	121.569	-488.124	72.4823	140.081	0	52.6885	49.7241	126.452	1
3459	0	0	1459	1	222.37	98.0523	124.318	0	0	48.9185	-4.385	-33.2916	165.262	3837.82	17943.2	33.2916	0	6.95697	8.55252	8.40615	0	0	0.0466022	138.804	-495.836	77.0839	135.279	0	55.3515	55.1331	136.811	1
3469	0	0	1469	1	263.86	141.473	122.387	0	0	-8.8563	68.8015	70.5304	220.012	3795.94	18268.6	-70.5304	0	10.0372	8.85925	7.39743	0	0	0.200847	173.345	-513.029	59.4112	186.906	0	44.4766	42.6596	105.535	1
3480	0	0	1480	1	270.114	124.012	146.102	0	0	10.8665	-4.31809	-70.9722	175.883	3875.87	18242.1	70.9722	0	7.26237	8.47147	7.52072	0	0	0.214064	137.309	-493.685	57.2127	161.408	0	51.3007	50.1326	134.706	1
3500	0	0	1500	1	286.761	119.961	166.801	0	0	54.6647	40.3307	124.136	229.876	3832.08	18097.8	-124.136	0	10.9457	7.61924	6.74073	0	0	0.126795	137.383	-487.448	50.7651	171.166	0	41.0754	39.0289	99.7849	1
3502	0	0	1502	1	241.9	120.033	121.867	0	0	63.0158	19.1677	274.062	186.334	3724.06	18119	-274.062	0	10.3181	7.95926	8.60786	0	0	0.0764816	146.626	-494.713	67.6798	179.042	0	51.4832	49.0775	200.567	1
3503	0	0	1503	1	336.697	143.17	193.527	0	0	-232.177	-59.2336	-698.054	354.624	4318.24	18097.7	698.055	0	18.0558	8.26512	6.20465	0	0	0.103542	201.857	-510.35	41.062	188.265	0	64.0004	59.8629	119.894	1
3508	0	0	1508	1	352.875	217.264	135.611	0	0	-2.56516	123.004	155.252	263.264	4088.63	18114.8	-155.252	0	12.9998	8.87496	7.75593	0	0	0.27203	152.04	-506.711	40.4292	189.122	0	38.6237	36.6179	97.2296	1
3517	0	0	1517	1	289.868	153.355	136.514	0	0	30.6901	5.97633	256.191	171.585	3656.73	18132.1	-256.191	0	9.38455	7.73053	7.59436	0	0	0.0987172	161.5	-498.678	51.1991	191.988	0	53.96	51.6755	194.871	1
3523	0	0	1523	1	319.554	145.85	173.704	0	0	115.669	118.825	71.566	210.226	3870.73	18417.9	-71.566	0	9.48562	7.6597	6.92953	0	0	0.19417	167.828	-501.395	44.2064	187.369	0	44.7794	43.1148	106.685	1
3535	0	0	1535	1	218.256	128.282	89.9739	0	0	-42.6729	88.495	-22.5876	156.928	3829.75	18248.9	22.5875	0	6.67021	8.43305	7.48475	0	0	0.0870243	123.372	-485.335	76.9791	169.867	0	57.9032	56.3695	142.903	1
3546	0	0	1546	1	245.853	131.527	114.326	0	0	-19.6929	21.8804	184.56	166.064	4006.09	18116.2	-184.56	0	8.51574	8.85649	7.96107	0	0	0.153371	161.233	-504.343	66.5405	187.063	0	58.2126	54.9561	158.905	1
3553	0	0	1553	1	306.036	132.758	173.278	0	0	28.5741	-41.7677	266.896	189.772	4057.49	18179.9	-266.896	0	10.5855	8.38236	8.32826	0	0	0.130418	152.968	-504.459	49.0522	184.362	0	51.2682	49.0203	192.41	1
3583	0	0	1583	1	308.131	150.713	157.418	0	0	-46.2509	230.48	68.4584	210.086	4331.63	18206.6	-68.4584	0	9.78515	8.91279	7.32824	0	0	0.366018	165.079	-509.85	48.0337	206.067	0	45.6916	44.9222	109.432	1
3587	0	0	1587	1	172.367	77.5385	94.8282	0	0	17.095	6.71791	160.724	130.86	3769.99	17932.1	-160.724	0	6.51637	8.60546	7.82878	0	0	0.123646	102.05	-472.246	110.271	122.011	0	70.3473	68.3393	176.57	1
3593	0	0	1593	1	247.404	125.437	121.967	0	0	28.3967	18.1942	-98.0532	175.936	3858.34	18119.9	98.0532	0	7.11186	9.06613	7.32266	0	0	0.143732	156.404	-498.211	65.1537	140.132	0	51.0633	48.4955	146.083	1
3620	0	0	1620	1	273.962	109.252	164.711	0	0	78.106	79.0408	-327.589	176.507	4207.27	18158.7	327.589	0	6.90462	8.54402	8.72488	0	0	0.186504	126.251	-493.843	57.8194	144.883	0	58.1863	55.2612	233.085	1
3621	0	0	1621	1	204.077	119.562	84.5145	0	0	3.57852	-14.3562	84.4411	175.341	3783.5	17953.2	-84.4411	0	8.1787	8.58346	7.21531	0	0	0.145925	152.58	-496.521	84.4102	133.678	0	53.0849	51.402	124.26	1
3672	0	0	1672	1	263.003	114.726	148.276	0	0	-33.4895	-5.24171	45.4702	179.311	4019.89	18243	-45.4702	0	8.1348	8.24044	7.32301	0	0	0.170187	113.166	-477.639	58.7494	127.085	0	52.3999	50.0456	124.325	1
3713	0	0	1713	1	301.745	168.881	132.864	0	0	-4.96987	7.00455	48.9862	270.601	3891.71	18330.4	-48.9862	0	12.2018	7.67976	5.95205	0	0	0.0511865	201.507	-512.005	46.5594	223.463	0	34.6447	33.474	83.3749	1
3714	0	0	1714	1	284.61	121.916	162.694	0	0	18.1075	31.0687	230.208	226.206	3768.97	18306.4	-230.208	0	12.0391	8.29093	7.60738	0	0	0.139422	121.331	-487.811	53.1613	146.636	0	42.8188	41.1297	138.33	1
3715	0	0	1715	1	216.864	94.4575	122.407	0	0	-14.8189	-28.5224	90.7914	164.925	4200.54	17967.3	-90.7914	0	7.7924	7.82337	8.21166	0	0	0.0776372	133.76	-487.687	77.9792	160.593	0	57.6344	54.2607	135.084	1
3725	0	0	1725	1	261.118	115.37	145.748	0	0	-119.427	100.185	-30.7125	227.678	4006.17	18237.3	30.7125	0	9.9033	7.87962	6.78658	0	0	0.246186	131.398	-487.414	58.0203	168.996	0	40.6116	38.1561	98.202	1
3749	0	0	1749	1	259.301	114.773	144.528	0	0	4.03675	70.6339	114.455	193.799	4281.34	18067.5	-114.455	0	9.18554	9.25321	6.85962	0	0	0.133797	143.003	-492.163	60.4894	153.224	0	51.8192	47.9216	117.774	1
3792	0	0	1792	1	244.677	94.9128	149.764	0	0	10.9957	-35.9816	-285.537	299.124	4374.04	18074.4	285.537	0	11.9703	8.88221	6.63955	0	0	0.105124	198.465	-514.145	64.636	191.169	0	33.304	30.3446	123.876	1
3806	0	0	1806	1	253.174	120.917	132.256	0	0	52.5758	18.9156	-51.5467	195.657	4332.46	18218.9	51.5467	0	8.09491	8.57288	7.59903	0	0	0.0969178	118.52	-484.387	62.8507	118.316	0	47.1894	47.0603	121.661	1
3825	0	0	1825	1	260.523	115.433	145.091	0	0	-2.92437	-40.7863	69.384	145.904	3989.32	18079.2	-69.384	0	6.76957	8.1153	7.35941	0	0	0.0160637	145	-489.248	59.4045	130.322	0	63.4542	59.5103	150.202	1
3842	0	0	1842	1	239.038	106.135	132.903	0	0	34.9318	25.1318	103.35	155.305	3851.81	17814	-103.35	0	7.28171	7.61111	6.85072	0	0	0.0475496	124.638	-474.15	65.1917	135.601	0	57.5931	56.019	135.281	1
3849	0	0	1849	1	254.274	132.586	121.688	0	0	28.7144	15.7286	70.7017	170.669	3858.03	18222.1	-70.7017	0	7.78663	7.27199	6.47306	0	0	0.0407668	164.192	-493.758	58.7908	153.352	0	52.6956	50.7517	125.634	1
3864	0	0	1864	1	250.096	107.758	142.338	0	0	-42.3023	-8.01011	-74.5035	192.157	3929.04	18345.5	74.5035	0	8.01413	7.98896	6.44289	0	0	0.175733	150.444	-493.969	61.113	170.108	0	44.845	44.1995	119.505	1
3882	0	0	1882	1	285.842	141.414	144.427	0	0	58.9081	45.1094	166.179	217.17	3728.17	18292.3	-166.179	0	10.7612	6.93219	5.97731	0	0	0.0689906	166.036	-492.164	49.2281	183.621	0	41.7342	40.1597	106.889	1
3885	0	0	1885	1	206.109	85.9277	120.181	0	0	-16.8966	62.1912	-38.4818	142.66	3803.98	17776.9	38.4818	0	5.97036	7.77886	7.90342	0	0	0.132595	108.378	-471.131	83.0816	119	0	62.5869	60.641	151.567	1
3900	0	0	1900	1	256.843	121.899	134.944	0	0	44.839	6.67898	141.46	186.523	3742.24	17832.5	-141.46	0	9.08046	7.57539	7.7404	0	0	0.0170826	126.599	-481.585	60.3705	129.195	0	49.6011	47.6188	121.576	1
3911	0	0	1911	1	269.52	123.672	145.849	0	0	1.42739	37.6818	104.116	195.509	3785.65	18200.1	-104.116	0	9.20744	7.46219	6.68826	0	0	0.106192	132.982	-481.647	54.903	184.05	0	47.3436	44.9919	112.047	1
3939	0	0	1939	1	259.259	124.752	134.507	0	0	48.5266	14.2972	158.173	191.298	3738.55	18123.8	-158.173	0	9.44937	7.25801	6.80588	0	0	0.140471	148.102	-490.743	57.7565	177.508	0	47.4941	45.5703	121.782	1
3953	0	0	1953	1	276.214	123.766	152.447	0	0	-8.92023	112.377	35.0379	218.467	3796	18324.7	-35.0379	0	9.64401	7.48332	6.61002	0	0	0.29556	135.645	-484.296	53.0392	151.827	0	42.2309	40.8774	102.239	1
3960	0	0	1960	1	310.522	121.224	189.297	0	0	152.1	74.0041	-573.28	331.32	4432.26	18163.8	573.28	0	14.1267	7.51657	5.81289	0	0	0.129372	153.714	-498.264	44.5348	190.166	0	42.7145	42.7331	144.26	1
3984	0	0	1984	1	296.389	156.879	139.511	0	0	12.4809	-61.1613	393.01	291.937	3774.6	17900.3	-393.01	0	18.6174	7.25744	6.65613	0	0	0.11981	137.855	-484.868	48.0933	173.126	0	36.7315	35.4992	193.244	1
3998	0	0	1998	1	223.782	101.145	122.637	0	0	10.7332	32.6538	-1.66242	192.502	3876.01	17906.1	1.66242	0	8.26901	7.1151	6.37105	0	0	0.19123	143.753	-481.23	69.5292	168.628	0	45.3516	44.3638	110.524	1
4006	0	0	6	1	157.939	70.4969	87.4423	0	0	58.4206	-5.28362	96.2189	111.834	4226.96	18243.1	-96.2189	0	4.12429	3.31065	3.7898	0	0	0.0716858	149.278	-444.661	80.7795	1	0	58.0877	57.029	158.344	2
4077	0	0	77	1	236.719	116.919	119.8	0	0	-27.3904	55.2499	385.635	133.496	4213.11	18182.5	-385.635	0	5.47216	2.48779	3.64496	0	0	0.167753	139.619	-431.754	46.9947	168.539	0	47.8488	46.0505	161.488	2
4299	0	0	299	1	194.403	92.5575	101.845	0	0	34.1015	-0.99268	154.148	125.78	3852.64	18338.4	-154.148	0	4.68813	2.43746	2.83397	0	0	0.045342	157.735	-433.157	57.9158	191.209	0	48.3528	47.2326	126.682	2
4300	0	0	300	1	171.711	80.8292	90.8816	0	0	-41.7486	63.0613	97.3187	133.79	3928.49	18374	-97.3187	0	4.97682	2.69663	2.54789	0	0	0.0923035	164.321	-434.425	67.2805	192.155	0	45.4834	43.6965	123.043	2
4313	0	0	313	1	205.216	78.245	126.971	0	0	49.7966	-6.99175	-588.826	298.483	4434.9	18244.8	588.826	0	17.2146	2.39738	2.15257	0	0	0.049651	164.791	-445.245	52.8545	182.92	0	42.2579	45.9523	125.501	2
4332	0	0	332	1	215.866	112.973	102.893	0	0	49.9327	-107.516	-531.096	267.634	4434.77	18046.3	531.096	0	14.9971	2.41218	1.86041	0	0	0.149946	198.228	-455.18	49.2675	197.416	0	38.6906	42.3566	120.486	2
4580	0	0	580	1	197.728	116.705	81.0228	0	0	-26.968	-25.2515	179.785	127.753	3614.73	18063.7	-179.785	0	4.88492	2.12657	3.46145	0	0	0.15895	153.251	-431.532	57.1135	1	0	46.7459	45.7215	120.653	2
4602	0	0	602	1	223.61	124.21	99.4001	0	0	279.072	52.4397	-5.9701	121.283	4305.29	18285	5.9701	0	4.63903	3.27913	3.59773	0	0	0.0782943	130.498	-435.617	51.7366	160.552	0	51.6397	50.899	162.207	2
4702	0	0	702	1	258.688	129.113	129.574	0	0	84.2877	73.2312	-53.7654	166.645	4101.43	18164.6	53.7654	0	6.15215	2.41788	2.67917	0	0	0.0769008	162.249	-436.87	41.1285	216.136	0	36.6543	35.8934	127.152	2
4736	0	0	736	1	187.116	90.3637	96.7521	0	0	57.0177	-31.8927	56.0259	167.416	3829.72	18170	-56.0259	0	6.21236	2.95972	2.52654	0	0	0.0187476	139.56	-430.017	61.1558	200.316	0	36.0219	34.8033	109.871	2
4741	0	0	741	1	217.983	126.737	91.2461	0	0	41.4925	117.906	468.457	152.106	4144.23	17920.6	-468.457	0	6.48708	3.01068	2.94379	0	0	0.237185	132.89	-430.445	51.7569	162.414	0	43.4811	45.4139	174.777	2
4749	0	0	749	1	205.989	70.3474	135.642	0	0	-28.8584	8.76103	105.377	128.584	3716.28	17830.4	-105.377	0	4.80849	2.56839	3.03393	0	0	0.0675994	153.362	-431.922	54.6842	153.18	0	46.9749	45.3034	123.647	2
4766	0	0	766	1	207.481	72.6674	134.813	0	0	13.9281	80.4235	-395.604	176.45	4171.79	18157.4	395.604	0	8.10475	2.72953	2.7366	0	0	0.114712	165.249	-448.263	53.9837	208.27	0	52.3057	46.568	233.289	2
4822	0	0	822	1	171.873	108.864	63.0081	0	0	48.545	59.4172	276.607	115.199	4137.18	18078.7	-276.607	0	4.4085	2.687	2.80882	0	0	0.0676483	111.769	-414.079	67.9212	165.662	0	53.6829	52.3728	147.991	2
4847	0	0	847	1	190.58	98.0508	92.5296	0	0	100.267	0.422764	29.0659	138.927	4185.11	18237.4	-29.0659	0	5.1109	3.06686	2.7978	0	0	0.0770928	124.877	-424.342	60.7116	154.055	0	43.8544	43.0397	135.919	2
4870	0	0	870	1	163.197	98.7131	64.4839	0	0	19.5766	-11.7445	394.564	140.265	4265.8	18149.9	-394.564	0	5.75197	2.88977	3.59494	0	0	0.0849216	116.711	-426.994	75.4158	156.255	0	47.408	46.0846	159.774	2
4994	0	0	994	1	194.427	104.822	89.6045	0	0	48.2856	88.3781	-10.696	151.177	4336.75	18149.4	10.696	0	5.52796	2.02001	2.78368	0	0	0.195496	157.615	-439.289	56.7631	1	0	41.8426	39.3083	125.766	2
4999	0	0	999	1	199.753	113.37	86.3836	0	0	51.7451	47.463	411.253	149.537	3835	18290	-411.253	0	6.1139	1.70597	2.37615	0	0	0.0226447	167.517	-432.75	53.4654	198.291	0	39.1546	39.2907	140.896	2
5057	0	0	1057	1	213.296	91.1345	122.162	0	0	47.6557	66.3544	83.9633	146.82	4038.4	18071.8	-83.9632	0	5.35082	1.99491	2.51171	0	0	0.100488	186.647	-438.152	50.3984	253.52	0	39.7731	39.7432	114.699	2
5098	0	0	1098	1	162.969	85.5138	77.4551	0	0	-59.3212	57.3947	110.049	125.45	3946.06	18280	-110.049	0	4.70713	2.29584	2.72582	0	0	0.160262	156.559	-425.093	70.9773	154.099	0	48.199	44.9689	127.117	2
5211	0	0	1211	1	221.04	105.928	115.112	0	0	134.758	135.21	108.658	156.09	4150.62	18202.2	-108.658	0	5.69627	1.72705	3.04647	0	0	0.107689	140.93	-419.228	48.5435	186.415	0	39.5741	38.2636	107.689	2
5549	0	0	1549	1	177.264	95.3594	81.9047	0	0	25.1285	60.2997	197.293	158.583	4160.59	18177.5	-197.293	0	5.92899	1.44319	2.54818	0	0	0.149957	174.567	-437.108	60.9502	248.261	0	37.8822	35.8869	101.254	2
5943	0	0	1943	1	210.563	99.3179	111.245	0	0	95.509	93.4232	272.918	148.588	3890.89	18044.7	-272.918	0	5.65152	2.08616	2.52304	0	0	0.142325	168.875	-439.001	51.3734	243.733	0	40.3384	40.6795	111.727	2
5945	0	0	1945	1	213.758	136.916	76.8416	0	0	-18.8007	9.0964	388.431	148.581	3905.54	18029.4	-388.431	0	6.11027	1.87786	2.43131	0	0	0.0955254	243.356	-459.739	49.8971	1	0	39.059	39.7621	129.782	2
5946	0	0	1946	1	233.303	120.924	112.379	0	0	-31.7553	75.672	295.602	207.678	3719.18	17962.8	-295.602	0	8.14895	2.17095	2.6922	0	0	0.198756	133.147	-418.431	45.9813	198.211	0	30.4446	29.8562	86.2195	2
5949	0	0	1949	1	248.361	159.679	88.6818	0	0	17.8859	47.3244	372.506	254.768	3769.19	18090.8	-372.506	0	10.2476	2.00898	2.64623	0	0	0.142011	140.748	-429.73	42.4624	209.425	0	25.5581	25.7442	83.6372	2
5959	0	0	1959	1	203.133	99.009	104.124	0	0	0.516214	-22.9324	328.635	176.873	3786.56	18061.4	-328.635	0	7.06383	2.42487	3.02189	0	0	0.0923493	146.879	-430.579	55.2663	173.111	0	35.1822	35.6474	105.622	2
5960	0	0	1960	1	262.53	163.293	99.2367	0	0	16.6215	-12.8551	594.613	190.821	3670.8	18051.3	-594.613	0	9.20135	1.8283	2.60284	0	0	0.1732	214.516	-459.68	39.546	256.395	0	37.1167	38.0086	216.31	2
5962	0	0	1962	1	187.408	118.692	68.7153	0	0	56.3365	12.7734	201.746	141.824	3830.4	17826.4	-201.746	0	5.32013	2.03358	2.25254	0	0	0.0833768	181.199	-434.138	58.192	210.217	0	40.8149	40.5406	107.894	2
6089	1	0	89	1	169.786	104.181	65.6052	0	0	-12.0866	12.2558	234.507	125.263	4197.81	18325.2	-234.507	0	4.80627	2.33282	2.62303	0	0	0.0491971	158.847	-430.205	67.3534	1	0	47.655	47.8229	127.803	2
6528	1	0	528	1	182.968	97.8551	85.1134	0	0	-55.1077	-27.3574	177.472	133.839	3842.19	17766.8	-177.472	0	5.16771	2.11158	2.6686	0	0	0.0216313	159.479	-428.667	61.033	206.599	0	43.5503	42.0982	113.913	2
6655	1	0	655	1	166.043	96.4776	69.565	0	0	-72.4618	48.9354	385.485	196.073	3859.54	17889.9	-385.485	0	8.18718	1.58215	2.68293	0	0	0.097153	173.564	-436.541	66.6811	1	0	29.9952	30.2225	103.075	2
6659	1	0	659	1	209.335	126.469	82.8661	0	0	140.893	-6.52623	415.121	120.217	3845.51	17845.7	-415.121	0	4.94051	2.36417	2.79258	0	0	0.13247	200.676	-459.6	52.7832	232.574	0	48.5637	49.8324	177.771	2
6683	1	0	683	1	229.638	134.302	95.3363	0	0	11.9303	-11.2105	396.22	210.216	3874.81	17950	-396.22	0	8.64185	2.30972	2.46889	0	0	0.140407	169.35	-442.613	46.7419	222.912	0	30.0488	31.091	100.377	2
6684	1	0	684	1	217.001	122.795	94.2054	0	0	36.0732	52.6703	424.38	147.988	3850.67	17886.1	-424.38	0	6.11331	2.1574	2.84086	0	0	0.0186238	165.322	-433.223	50.247	193.051	0	40.1379	41.1374	150.696	2
6685	1	0	685	1	199.845	108.049	91.7956	0	0	50.1939	3.51723	420.627	184.768	3836.55	17935.3	-420.627	0	7.6345	2.1303	2.95317	0	0	0.0632086	137.803	-428.554	55.5226	251.786	0	33.3476	34.5185	122.576	2
6687	1	0	687	1	260.226	146.616	113.61	0	0	32.0588	-33.8711	515.219	151.848	3854.68	17873	-515.219	0	6.78715	2.52136	3.07494	0	0	0.0865951	162.215	-441.067	41.4424	215.857	0	42.736	43.9855	210.304	2
6688	1	0	688	1	264.29	155.243	109.047	0	0	76.8321	59.4406	268.039	192.727	3909.57	17879.4	-268.039	0	7.33155	2.28834	3.24621	0	0	0.107208	138.435	-427.931	40.5584	204.406	0	33.2472	33.6055	94.15	2
6690	1	0	690	1	199.277	114.952	84.325	0	0	114.438	-45.9168	533.478	163.45	3871.96	17984.7	-533.478	0	7.38618	2.06766	3.14357	0	0	0.0510472	131.847	-422.327	55.8858	188.923	0	40.0102	41.5378	206.836	2
6693	1	0	693	1	206.42	123.027	83.3938	0	0	-27.1136	-3.92921	500.382	235.809	3913.85	17942.7	-500.382	0	10.5162	2.46863	2.79965	0	0	0.137778	130.536	-426.018	53.9048	213.112	0	29.0569	30.2911	130.079	2
6694	1	0	694	1	244.879	156.54	88.3384	0	0	75.7137	-1.66805	364.781	167.883	3910.69	18040.1	-364.781	0	6.71114	2.11817	3.36338	0	0	0.115181	158.275	-444.816	44.177	216.25	0	37.0051	37.5714	120.945	2
6807	1	0	807	1	189.81	98.1248	91.6849	0	0	14.5751	-6.95012	404.835	112.189	4270.81	18244.7	-404.835	0	4.62869	1.83565	2.74696	0	0	0.133078	159.071	-429.955	57.8193	221.184	0	51.0992	51.6978	181.242	2
7350	1	0	1350	1	188.747	107.755	80.9926	0	0	12.6656	-10.4919	163.975	111.314	4272.71	18148.6	-163.975	0	4.18249	2.54476	2.93772	0	0	0.0314842	148.49	-434.81	60.5128	195.488	0	56.9305	52.6668	144.38	2
7677	1	0	1677	1	199.12	99.0493	100.07	0	0	46.1205	85.9232	-28.1369	163.904	4239.26	18251.5	28.1369	0	6.01565	1.7785	2.17224	0	0	0.064254	197.137	-449.973	53.4596	1	0	35.8345	35.2718	115.385	2
7747	1	0	1747	1	207.651	90.4793	117.172	0	0	107.513	95.1704	-244.523	149.199	4177.87	18242.3	244.523	0	6.05833	2.54152	2.31088	0	0	0.0458524	137.805	-414.246	52.722	179.133	0	46.6796	42.4076	209.108	2
7809	1	0	1809	1	193.858	93.6644	100.194	0	0	-4.19367	25.0603	60.8382	116.163	4289.57	18212.7	-60.8382	0	4.28938	1.79848	2.54395	0	0	0.0580441	164.876	-425.995	55.9199	200.469	0	50.7295	48.0543	140.018	2
8005	2	0	5	1	226.714	156.009	70.7046	0	0	31.675	222.715	101.672	122.341	3954.73	18413.7	-101.672	0	4.54458	2.07652	2.48337	0	0	0.103215	148.244	-427.307	47.0608	1	0	47.7149	47.1518	127.143	2
8791	2	0	791	1	189.285	103.527	85.7585	0	0	51.8008	-0.861747	342.938	116.467	4233.58	18238.6	-342.938	0	4.61702	2.39626	3.44453	0	0	0.0489657	129.3	-424.918	60.9563	136.583	0	53.0278	52.9527	164.437	2
8969	2	0	969	1	187.432	91.6329	95.7992	0	0	55.1145	39.1875	142.215	156.678	4230.27	18298.3	-142.215	0	5.76897	1.45477	2.62441	0	0	0.0609205	164.418	-429.77	57.2905	1	0	37.919	37.7816	101.096	2
9759	2	0	1759	1	182.463	78.7977	103.665	0	0	2.29931	21.401	192.761	134.887	4283.08	18216.4	-192.761	0	5.08402	1.86578	2.323	0	0	0.137173	145.164	-420.458	59.7593	213.767	0	44.5817	42.5736	115.653	2
9932	2	0	1932	1	174.931	77.9423	96.9887	0	0	97.2986	19.3025	137.49	128.936	4287.74	18118.8	-137.49	0	4.74889	1.84964	2.4893	0	0	0.143378	163.574	-428.069	63.1565	189.346	0	47.837	44.0421	122.5	2
