# Supplementary material for: CaV1 and CaV2 calcium channels mediate the release of distinct pools of synaptic vesicles
Source: eLife. 2023 Feb 23;12:e81407. doi: 10.7554/eLife.81407 (PMC10023163; doi:10.7554/eLife.81407)
Supplement: Figure 7—source data 1. [file elife-81407-fig7-data1.zip › Figure 7 - Source Data 1/unc13-all/32/5/cav1_to_cav1(cav2).csv]

313.753039391012
335.562930079118
280.417704814367
302.820324554398
297.449839936576
320.651110234164
273.910951843711
387.95163193055
254.512935683276
332.142399688903
270.766969599138
324.470288449369
313.908704828516
318.288240319318
372.68357189182
307.889092761082
340.769444947421
301.766321351551
282.277256864611
310.181429216549
288.936988447012
277.902572628148
322.833487374147
217.019305893338
322.295045852038
313.165063276971
258.340027390806
354.489815013077
354.753484688142
302.711011388053
266.731667961841
335.792336732285
385.326978450382
306.740113222309
326.213184663017
324.38380156367
366.19645652216
333.765187008271
331.892992740263
338.509688395886
346.140575714381
265.748053923132
323.840464031492
250.059614221078
318.861827265272
183.994982786299
-201.672548335428
-99.8149214550322
