# Supplementary material for: CaV1 and CaV2 calcium channels mediate the release of distinct pools of synaptic vesicles
Source: eLife. 2023 Feb 23;12:e81407. doi: 10.7554/eLife.81407 (PMC10023163; doi:10.7554/eLife.81407)
Supplement: Figure 7—source data 1. [file elife-81407-fig7-data1.zip › Figure 7 - Source Data 1/unc13-all/32/5/cav1_to_cav1(unc-13).csv]

119.108047337552
132.233682915635
-260.336790020524
-206.709854725044
306.748044212274
390.719291645929
-359.47592038567
172.312643415356
38.6524245423207
-209.760640814083
180.786148845079
-168.656914353101
105.437334030567
107.425314473894
83.6133331400642
193.772421727024
258.253507472053
-255.812474951661
20.8695345745268
-150.973777385549
67.2824486033178
86.7771314104589
-101.27060972383
-81.5186492257867
-222.11756049748
-231.040195272846
-202.851279781241
-303.432614288399
-63.5880827446254
57.9234589384637
-27.6603582744583
-64.0919449079479
-58.0767644071775
-75.7194780546588
-70.5169721811885
-104.14963057291
-61.3351071203351
-14.3247883440617
-93.0008094129803
-37.2630827650914
-81.3863360794944
158.151290483112
200.582477841533
126.691440149205
74.9793102503818
188.70073985498
-199.758441554156
127.011001188652
98.7224289312035
181.254442828666
226.821179032034
