# Supplementary material for: CaV1 and CaV2 calcium channels mediate the release of distinct pools of synaptic vesicles
Source: eLife. 2023 Feb 23;12:e81407. doi: 10.7554/eLife.81407 (PMC10023163; doi:10.7554/eLife.81407)
Supplement: Figure 7—source data 1. [file elife-81407-fig7-data1.zip › Figure 7 - Source Data 1/unc13-all/32/5/cav1_to_cav2.csv]

363.340055307097
389.060795696651
7.86817089051056
46.6117597252833
527.686528913933
647.914103249343
-14.8208159174574
400.236947572805
311.091442102136
91.7239422830608
493.043887970756
207.369810075187
371.414189412536
391.596512941231
333.511628195212
450.72790756573
507.45833956052
23.1790254673851
317.218459459838
117.568303321119
327.419631042747
350.322056893161
216.330156989569
237.256346827924
129.415156005574
91.5948995581439
123.231774734284
37.2891809416888
300.555532269848
290.387603614119
346.061851103367
285.237116623488
300.872999115532
260.948818838702
280.486271137599
239.431371026019
291.616706620092
331.391651156392
237.646995561891
296.423038753443
234.865845356879
397.244530335861
457.011569856282
368.030292154286
324.783188398495
431.56301158141
43.4145332785956
371.332921611474
332.510221822287
424.158496803306
487.029897302349
