# Supplementary material for: CaV1 and CaV2 calcium channels mediate the release of distinct pools of synaptic vesicles
Source: eLife. 2023 Feb 23;12:e81407. doi: 10.7554/eLife.81407 (PMC10023163; doi:10.7554/eLife.81407)
Supplement: Figure 7—source data 1. [file elife-81407-fig7-data1.zip › Figure 7 - Source Data 1/unc13-all/32/5/cav2_to_cav1.csv]

72.5623168540051
98.2830572435587
-282.909567562581
-244.165978727809
236.908790460841
357.136364796251
-305.598554370549
109.459209119713
20.3137036490443
-199.053796170031
202.266149517664
-83.4079283779047
80.6364509594441
100.818774488139
42.7338897421205
159.950169112638
216.680601107429
-267.598712985707
26.4407210067466
-173.209435131973
36.6418925896551
59.5443184400692
-74.4475814635225
-53.5213916251678
-161.362582447518
-199.182838894948
-167.545963718808
-253.488557511403
9.77779381675646
-0.390134838972699
55.2841126502753
-5.54062182960388
10.0952606624405
-29.8289196143896
-10.2914673154928
-51.3463674270724
0.83896816700053
40.6139127033002
-53.1307428912005
5.64530030035075
-55.9118930962131
106.466791882769
166.23383140319
77.2525537011943
34.0054499454036
140.785273128318
-247.363205174496
80.5551831583825
41.7324833691955
133.380758350214
196.252158849257
