# Supplementary material for: CaV1 and CaV2 calcium channels mediate the release of distinct pools of synaptic vesicles
Source: eLife. 2023 Feb 23;12:e81407. doi: 10.7554/eLife.81407 (PMC10023163; doi:10.7554/eLife.81407)
Supplement: Figure 7—source data 1. [file elife-81407-fig7-data1.zip › Figure 7 - Source Data 1/unc13-all/32/5/cav2_to_cav2(cav1).csv]

-22.9753009379201
-44.7851916260261
10.3600336387253
-12.0425861013064
-6.67210148348386
-29.8733717810719
16.8667866093811
-97.1738934774585
36.264802769816
-41.3646612358107
20.0107688539538
-33.6925499962772
-23.1309663754237
-27.5105018662262
-81.9058334387282
-17.11135430799
-49.9917064943293
-10.9885828984588
8.5004815884804
-19.4036907634572
1.84075000607936
12.8751658249439
-32.0557489210551
73.7584325597536
-31.5173073989463
-22.3873248238788
32.4377110622854
-63.7120765599848
-63.9757462350499
-11.9332729349608
24.0460704912512
-45.0145982791928
-94.54923999729
-15.9623747692167
-35.4354462099254
-33.6060631105784
-75.4187180690678
-42.9874485551791
-41.1152542871714
-47.731949942794
-55.3628372612893
25.0296845299599
-33.0627255784002
40.7181242320139
-28.0840888121802
106.782755666793
492.45028678852
390.592659908124
