# Supplementary material for: CaV1 and CaV2 calcium channels mediate the release of distinct pools of synaptic vesicles
Source: eLife. 2023 Feb 23;12:e81407. doi: 10.7554/eLife.81407 (PMC10023163; doi:10.7554/eLife.81407)
Supplement: Figure 7—source data 1. [file elife-81407-fig7-data1.zip › Figure 7 - Source Data 1/unc13-all/32/5/cav2_to_cav2(unc-13).csv]

-0.356342915913046
-18.4220303342372
30.4866300971371
5.22609310619555
6.94126124956347
-21.8257433924919
27.6741388517203
-61.3997204573279
65.7525718536908
-13.6788398526605
25.3639095855124
-37.6218749462805
-6.59857772976102
-34.1664735712402
-83.113183721427
-0.755724331520469
-41.446722327044
-14.1670266768579
19.3353655922601
-18.7877336783076
-17.6619151488358
3.60659278588537
-44.4608558620075
90.8824152753496
-32.6237922457349
-24.0712979751715
15.7762381256889
-48.8261693658333
-52.1988858121003
-8.98025612676429
17.2645453342884
-45.9390479876511
-79.5280248765721
-3.09566899286074
-22.3843767901817
-19.6063151002199
-82.7923373383001
-42.9010063467213
-18.6681516724821
-41.7958803901583
-52.7651365806378
33.3684454648046
-27.374874914738
51.6929584560967
-22.0615952227417
-52.8765836362836
427.632006724627
271.948993818276
