# Supplementary material for: CaV1 and CaV2 calcium channels mediate the release of distinct pools of synaptic vesicles
Source: eLife. 2023 Feb 23;12:e81407. doi: 10.7554/eLife.81407 (PMC10023163; doi:10.7554/eLife.81407)
Supplement: Figure 7—source data 1. [file elife-81407-fig7-data1.zip › Figure 7 - Source Data 1/unc13-all/32/5/unc13all_to_cav1.csv]

450.374298906586
342.072415322847
399.563860866345
61.9850910499677
364.416770572379
106.799011461549
217.464135449537
209.499024331677
223.946660870971
285.070360505041
374.653146175653
359.338547711982
226.324506478536
355.450007543902
296.800281666362
347.671565032904
263.934700106143
277.250729714549
146.053539215992
339.456522264515
379.35842543549
272.578259314781
123.651622777375
207.66854552729
194.333742332804
308.955718814726
267.324315790878
273.047927391473
263.723994783556
300.939055882918
261.938485927353
218.649884881782
160.503729799644
248.341731443824
248.933267377527
-199.148912078177
225.301655580566
209.030551470624
229.295068755873
338.893493042429
277.41160492944
107.259665475539
-323.26618087654
199.920758240834
333.51300126771
392.340540964698
246.850514164409
277.998137580973
110.760592910608
317.924538356093
171.904015193682
301.555031502478
304.420031557141
273.894687064494
140.326219232807
237.169664140619
125.60454360246
214.520934902555
173.239415897361
241.487841005428
290.681086006068
279.864738341793
8.22563644464799
95.8968744579811
147.091473246574
226.139157496039
225.536412098448
209.865618627858
137.257639252813
266.17165210705
304.927873868795
197.581001663858
275.479475887214
199.239606187375
325.690493544494
222.379579061776
355.959700204894
199.102748086032
189.754822201104
166.21130585859
139.081974916372
323.662430598582
61.0961642905731
236.019580898992
191.875319392967
326.944572343471
282.694421492042
205.444440380399
290.632308879599
91.3682376384872
240.651507907754
293.294022938152
285.557814003967
303.823557943462
348.800284001043
159.833142321583
150.336949503541
320.136211537374
87.1256892925198
259.181522057959
286.968962512606
-160.092550312858
275.961074163687
239.677623258928
284.328979054626
233.099437372611
131.445080257487
251.46584762046
311.498264744586
297.379191389173
77.8768085818806
44.5270133329977
33.03847232098
17.0725166193888
221.42850862695
267.54614537298
162.557575892316
-144.913965694158
242.793881384149
413.149669967823
235.085114262085
172.454059561701
-188.056950973612
-206.755417267414
327.900522539985
-119.195232933429
350.819019352852
264.984974102302
272.992915124144
381.020624178081
360.098298105287
328.17170430049
183.146505019558
266.895037737322
277.436030135726
16.9786588307697
304.784220054227
229.003905387135
-185.669322006131
-231.406356468073
263.892658213308
268.886394317902
116.48549606467
123.317281891506
184.270873277922
319.500210870865
259.835101094908
122.735161317579
281.338357648592
366.089182042857
209.022060448989
325.532351251426
-74.6445979148275
15.9072335203332
271.872303809686
417.580044604999
122.544626725901
261.638586169076
222.623127326181
-161.154251854723
216.186337700597
162.855487301201
311.073388523429
-256.03755854016
344.607226721771
266.885836225004
279.84815670735
214.167975471533
245.090036198626
44.8081003008406
241.089902269257
418.172803040427
258.679902968899
329.682728545036
197.706332535553
282.313794483173
296.889453938574
352.079658742357
173.150650829644
189.669098464006
318.924749683166
316.340207860488
162.532637890174
177.590491060973
-179.23086859258
266.75758330881
43.2288071691542
227.651237283114
-202.871318136082
12.1591703974505
301.112737074412
-148.027267693132
226.190575544296
67.1091008288363
110.049375164115
261.574658634743
214.179070771907
245.918559806204
291.873373865366
-200.731192856554
161.426842961762
246.3726745049
-193.069323552477
146.521126943256
168.63830004231
196.963317144558
224.281197675179
301.189441626203
254.624485006454
185.248698870726
74.9553947772711
-109.073761626506
-386.939758001274
370.700795198054
147.369528240766
284.402925959811
217.663817869607
227.396425870896
145.86436089173
106.345830457961
282.129029909576
198.499333075169
177.037338087082
283.866853824891
-263.387695897062
-48.1540712857413
350.406442219856
277.628127943186
243.157257145307
27.2069480555974
7.63155927309981
-229.384422183417
163.086681120457
162.612057434672
-137.025791689481
159.787225086965
68.4216651550364
221.55668402268
322.572425947348
-212.010784333987
78.4351292358347
-242.755628457046
-323.80390744246
-224.925715477727
26.7238461546895
38.9411552127413
206.187056250806
194.138410622506
353.55758275891
66.5510493793245
146.030941410751
262.431992240129
272.774633761095
305.839884934874
-338.670027459824
145.439577558849
56.0354567597237
