# Supplementary material for: CaV1 and CaV2 calcium channels mediate the release of distinct pools of synaptic vesicles
Source: eLife. 2023 Feb 23;12:e81407. doi: 10.7554/eLife.81407 (PMC10023163; doi:10.7554/eLife.81407)
Supplement: Figure 7—source data 1. [file elife-81407-fig7-data1.zip › Figure 7 - Source Data 1/unc13-all/32/5/unc13all_to_cav2.csv]

-131.313850368777
-45.5393853081459
-79.6371475501655
130.344642511272
-57.617355691802
204.612794088111
96.9873710287611
109.39867461987
49.1916057454928
-9.98250151971843
-71.8272310441189
-26.1389613448828
79.2521748565068
-83.3298079430624
25.2731724650712
0.0304602357118711
21.8000395043364
99.4770513843414
131.660933990144
-18.4200640912914
-73.4229440205218
49.7000503217805
193.593128193357
70.8204454240495
98.700259738549
-23.692642795444
74.0156831006843
-30.0042052039935
-12.8919745999119
-68.453020311159
82.5070296751965
135.054380144751
127.178816588388
81.4070225092564
92.6873559854084
328.84886298538
115.727559643237
83.2161113793827
31.9184364440571
-13.3578994255295
20.4745138696308
285.4473959519
536.797114723062
104.172668046223
10.8653716349181
-55.583742229066
36.2004749051357
44.4824410571873
112.302429246212
-26.043542858979
134.291699053176
-3.84707975536548
-14.87358221465
47.0134763680671
201.713218680467
80.6860449628311
173.699433146365
100.222902458599
144.431541785953
95.0075105103333
28.2522509314076
73.5518150895587
133.510345935869
201.055447380817
183.111682651053
74.3675856087211
96.9504454974267
93.0965047622431
165.886862766942
81.8841892096552
15.0338829802658
107.320020448757
23.3704389234026
115.272304615348
-13.5646605057027
97.9319016691243
-85.1779473530751
110.244194197139
111.976841984708
107.866323183389
221.737855765781
23.3603281810138
318.977067153182
77.3622094030579
43.2403759488916
-32.1752176211103
39.0294795047685
56.1162360496674
13.2855958206983
251.281614918202
97.3979589199498
67.9952240939583
126.505291231477
15.2037797782486
-9.86828677355879
160.25579606361
72.4402839168288
-16.8418316271982
-38.4243943289785
101.533323662929
-31.7740908454252
383.377921190475
12.5643059517442
137.251491266095
-46.7330362775119
71.7218084230863
137.035954096511
93.5110889928055
35.8053736971469
-22.3463598662274
424.28334084925
200.077359430979
197.279351443342
338.405549118705
62.1627920244027
-1.55929536706208
110.233579571757
395.204247683076
108.460201473945
-109.830405795812
134.289985619847
141.280381132054
454.876122781932
438.972240342953
31.0849076211434
389.565814682277
-46.6171046255622
117.040477691562
10.5890948720316
-73.4824999134271
-4.85094453764941
33.1898744344417
113.326215344343
45.934351599275
91.0122987159157
392.144957886358
-14.3597401881834
78.792426551161
440.508492338575
396.860011754232
67.5546706023688
38.0029808884574
320.941075229775
143.582991291181
157.79333859974
19.1677180373499
65.8537665701388
241.02322379553
70.6546726724191
-79.4398467173814
48.4561759999178
-20.3974295019561
386.001947205443
172.683198829363
13.4389171472048
-130.286511433233
145.763745219581
-4.61856278629602
111.812721417265
368.013539452686
165.033636983506
286.545563713755
-0.799548544649952
418.698982471051
-67.1553344001895
38.384850733124
61.1215642856205
113.619564516777
50.7493328565743
297.212383187973
56.6249920803693
-79.6404864496271
65.7710186559907
23.7937949028037
133.032565875903
33.6404748149271
-2.55988423526105
-10.1300457475718
114.663227850409
91.7500328769038
18.7273845605141
-14.1595965259021
364.966337926788
36.6001643026993
399.613417326771
110.096119368234
326.930255492503
196.192340193404
409.139282782513
225.268195255545
-17.9461465869244
357.13324309583
41.7861255921889
150.133677971609
218.911223775629
43.5354127047158
37.7769274780676
20.8128700874713
41.1502409832156
427.360447594521
-115.610657819188
-85.3533123996403
320.384048199694
179.430261528596
244.407522893389
261.701638445464
-27.0777554944834
97.8336446942958
79.9176239080371
88.6823690167294
-25.9187627764713
429.051523884491
544.941797474106
-6.3917208693565
188.507148597519
42.1224888490269
121.461133338506
137.839496677765
165.520288045003
302.541554193469
9.27112275469153
75.9080176911557
171.116741445445
93.1807547761182
442.830609633986
300.359293824773
44.6971335669678
-72.7638070092744
44.4999189651553
253.080838910637
228.969749027458
359.995609103897
273.848871702225
167.460259440537
330.238193661973
263.897966156148
155.629527637686
11.526537006368
-37.1472370166266
485.215804540414
152.691089778162
447.259977516855
493.331487112926
350.258331393035
274.396979309849
417.510344288194
82.5273469402018
19.8606271641384
-48.2494627375181
421.5553454824
340.947578703439
60.3323842000846
97.2958289721482
-37.2219637977378
451.716588932693
302.797977834567
354.648289922294
