# Supplementary material for: CaV1 and CaV2 calcium channels mediate the release of distinct pools of synaptic vesicles
Source: eLife. 2023 Feb 23;12:e81407. doi: 10.7554/eLife.81407 (PMC10023163; doi:10.7554/eLife.81407)
Supplement: Figure 7—source data 1. [file elife-81407-fig7-data1.zip › Figure 7 - Source Data 1/unc13-all/6/1.csv]

image-ID	cycle	z-step	frame	accum	photon-count	photon-count11	photon-count12	photon-count21	photon-count22	psfx	psfy	psfz	psf-photon-count	x	y	z	stdev	amp	background11	background12	background21	background22	maxResidualSlope	chisq	log-likelihood	accuracy	llr	time-point	precisionx	precisiony	precisionz	vis-probe
2	0	0	2	1	539.789	263.768	276.021	0	0	138.021	-46.3462	38.5573	395.595	4944.64	743.966	-38.5573	0	12.5064	22.7427	27.2246	0	0	0.310977	174.24	-612.502	12.7121	208.42	0	39.966	38.8629	132.006	0
6	0	0	6	1	604.732	251.324	353.408	0	0	70.4646	19.009	146.918	415.409	4912.54	678.611	-146.918	0	13.3351	21.3967	25.6412	0	0	0.254541	201.102	-617.743	10.8324	226.891	0	38.0545	37.1159	118.307	0
10	0	0	10	1	567.79	233.17	334.62	0	0	41.8913	-52.0988	189.816	277.555	4941.11	749.719	-189.816	0	9.24126	23.3343	26.7492	0	0	0.410117	182.411	-617.367	11.9292	249.956	0	56.5077	55.4409	172.951	0
15	0	0	15	1	656.575	243.522	413.053	0	0	89.4168	40.7941	-91.7808	509.334	4993.24	656.826	91.7808	0	15.9099	19.9912	24.5689	0	0	0.377569	202.746	-612.541	9.65665	327.631	0	30.8634	30.018	108.94	0
18	0	0	18	1	793.773	373.848	419.925	0	0	55.7844	34.7138	63.5699	658.789	4927.22	662.906	-63.5699	0	20.6301	22.3989	26.5914	0	0	0.0755274	184.68	-621.135	7.82742	293.553	0	25.1456	24.3729	82.6759	0
20	0	0	20	1	573.003	240.361	332.642	0	0	20.9067	26.9691	-0.402866	438.517	4962.09	670.651	0.402866	0	13.6996	22.939	25.4568	0	0	0.143292	165.393	-605.281	11.6859	237.302	0	35.9885	34.8374	122.636	0
28	0	0	28	1	448.867	192.602	256.265	0	0	97.8687	11.5437	-4.55989	315.915	4984.79	686.076	4.55989	0	9.81216	19.9093	23.7527	0	0	0.302556	163.952	-598.185	15.5082	207.61	0	47.1391	45.9532	158.974	0
31	0	0	31	1	473.734	212.653	261.081	0	0	13.8072	-14.5245	84.6853	317.616	5068.85	712.145	-84.6853	0	10.1519	19.0684	23.5244	0	0	0.191342	172.703	-595.237	14.3607	207.797	0	45.8583	45.0912	147.791	0
33	0	0	33	1	576.571	253.374	323.196	0	0	16.4569	11.5734	183.49	347.185	4966.54	686.047	-183.49	0	11.4218	20.7645	25.3569	0	0	0.221631	184.144	-610.909	11.4395	261.424	0	44.4904	43.4842	137.028	0
39	0	0	39	1	563.738	216.301	347.437	0	0	82.4859	41.8078	-83.5853	578.543	5000.17	655.812	83.5853	0	18.0429	18.3709	22.346	0	0	0.277004	144.035	-581.949	11.4108	293.655	0	26.4997	25.8177	93.2031	0
45	0	0	45	1	530.619	242.836	287.783	0	0	76.2255	48.8431	-155.046	322.788	5006.43	648.777	155.046	0	10.2618	19.1346	22.1794	0	0	0.11053	193.765	-601.572	12.3526	220.301	0	46.1417	44.5703	177.673	0
48	0	0	48	1	661.455	303.47	357.985	0	0	79.2858	0.506258	179.088	588.896	4903.71	697.114	-179.088	0	19.1892	19.4431	23.4929	0	0	0.301565	151.429	-592.531	9.4932	299.877	0	26.7306	26.1247	83.1177	0
55	0	0	55	1	557.003	306.543	250.46	0	0	12.6668	4.1331	308.102	541.677	4870.67	793.147	-308.102	0	19.2691	18.4511	23.2681	0	0	0.42304	160.454	-593.708	11.6443	275.291	0	28.7907	28.4662	95.4219	0
56	0	0	56	1	705.108	382.805	322.303	0	0	62.8773	51.5881	354.935	638.613	4820.46	845.352	-354.935	0	23.1631	17.7477	22.5446	0	0	0.453961	176.573	-600.258	8.66923	296.628	0	24.809	24.8291	88.7075	0
57	0	0	57	1	744.992	433.835	311.157	0	0	54.5319	-28.5769	315.438	939.112	4828.81	825.857	-315.438	0	33.4963	17.6449	22.7906	0	0	0.253894	192.39	-612.484	8.12282	400.002	0	17.4693	17.469	59.2718	0
61	0	0	61	1	603.69	305.546	298.144	0	0	22.8038	26.4033	326.3	597.821	4860.54	770.877	-326.3	0	21.4297	16.3773	21.468	0	0	0.256498	196.702	-602.825	10.314	290.718	0	25.4922	25.2452	87.5205	0
112	0	0	112	1	527.075	235.739	291.337	0	0	81.4051	55.3554	-214.088	327.865	5001.25	642.265	214.088	0	10.6843	14.107	17.5751	0	0	0.186366	187.2	-576.361	11.7182	212.857	0	42.5455	40.8119	170.192	0
113	0	0	113	1	431.159	177.809	253.35	0	0	46.7332	16.9808	-109.789	273.684	5035.93	680.639	109.789	0	8.6476	14.4845	17.6538	0	0	0.226304	183.427	-579.932	15.032	233.622	0	47.7704	46.8837	172.789	0
120	0	0	120	1	451.691	152.52	299.171	0	0	-31.8422	52.5499	-146.72	516.263	5014.84	645.07	146.72	0	16.6824	14.6398	17.1296	0	0	0.39004	172.97	-580.21	14.1589	277.794	0	27.0465	25.9197	100.48	0
121	0	0	121	1	450.793	241.545	209.248	0	0	-206.289	395.514	-63.2006	225.856	4989.97	601.086	63.2006	0	9.36048	15.1352	18.2456	0	0	0.500422	198.978	-590.443	14.3562	234.076	0	54.6159	56.0504	157.795	0
125	0	0	125	1	482.463	192.248	290.215	0	0	66.4657	29.2537	-169.84	478.458	5016.19	668.366	169.84	0	15.3488	14.1259	17.1858	0	0	0.173479	199.814	-589.359	13.0137	268.765	0	29.226	28.2793	111.445	0
133	0	0	133	1	441.86	209.016	232.843	0	0	100.894	122.039	150.305	264.014	4981.77	774.901	-150.305	0	8.44165	14.1829	17.9718	0	0	0.0473277	176.925	-575.436	14.5766	204.058	0	50.1017	48.7927	155.197	0
134	0	0	134	1	431.644	189.071	242.573	0	0	79.8134	21.5308	-11.6932	298.551	5002.85	676.089	11.6932	0	9.26425	14.7663	17.6953	0	0	0.343195	166.91	-568.322	15.0504	258.161	0	44.0851	43.0986	149.642	0
147	0	0	147	1	455.438	223.292	232.147	0	0	85.5386	47.2466	27.7082	270.222	4997.12	650.373	-27.7082	0	8.37545	12.9375	14.9661	0	0	0.100067	185.25	-570.478	13.6243	224.113	0	45.7787	44.5242	153.733	0
153	0	0	153	1	429.834	226.606	203.228	0	0	98.4546	76.777	109.707	422.954	4984.21	620.843	-109.707	0	13.3239	13.4712	15.9328	0	0	0.430681	148.63	-556.051	14.783	238.3	0	31.2842	30.4785	100.126	0
156	0	0	156	1	486.48	228.922	257.558	0	0	44.808	62.2511	-6.12065	393.87	4938.19	635.369	6.12065	0	12.2064	13.3355	16.5191	0	0	0.325857	183.361	-572.503	12.7512	202.445	0	33.4561	32.3723	112.774	0
158	0	0	158	1	505.593	190.189	315.405	0	0	43.194	53.2265	-103.635	369.822	4939.81	644.393	103.635	0	11.6102	12.5789	15.4753	0	0	0.15204	194.872	-573.181	12.0256	279.983	0	35.0537	33.7252	124.178	0
160	0	0	160	1	560.435	217.858	342.576	0	0	-4.41361	54.8861	-50.6456	468.384	4987.41	642.734	50.6456	0	14.6948	12.4371	16.314	0	0	0.402956	201.858	-585.098	10.6846	266.093	0	28.2756	27.3035	95.4924	0
174	0	0	174	1	358.901	140.997	217.904	0	0	-17.2399	34.5023	22.3278	197.41	5099.9	663.118	-22.3278	0	6.22874	12.9157	16.1369	0	0	0.0503834	177.312	-559.528	18.4277	199.44	0	61.5663	60.3992	204.896	0
177	0	0	177	1	451.742	225.072	226.67	0	0	20.4762	63.4315	-55.1992	244.155	5062.18	634.188	55.1992	0	7.61668	11.4974	15.2142	0	0	0.139592	234.803	-589.026	13.6165	302.271	0	49.5303	48.593	168.63	0
180	0	0	180	1	555.68	219.276	336.404	0	0	24.2415	40.8763	147.159	352.675	5058.42	656.744	-147.159	0	11.3698	13.6974	17.4613	0	0	0.193668	219.32	-587.79	10.9596	269.096	0	37.4119	36.6915	117.517	0
181	0	0	181	1	437.372	198.431	238.941	0	0	1.15613	33.8834	24.5685	452.795	5081.5	763.397	-24.5685	0	14.2221	11.9202	14.2837	0	0	0.288937	161.86	-556.999	14.1176	240.515	0	27.595	26.9361	93.8166	0
182	0	0	182	1	432.053	208.825	223.228	0	0	67.623	-8.62606	111.974	333.752	5015.04	706.246	-111.974	0	10.6451	12.3709	14.6917	0	0	0.173822	208.3	-582.989	14.4254	243.982	0	37.0871	36.4707	118.468	0
183	0	0	183	1	339.871	172.957	166.915	0	0	89.4298	69.4568	17.0238	274.316	4993.23	727.823	-17.0238	0	8.47594	13.2218	14.9943	0	0	0.183502	145.659	-552.741	19.6091	217.271	0	45.4512	44.0788	153.257	0
184	0	0	184	1	430.996	178.333	252.663	0	0	76.7829	30.568	83.1252	220.032	5005.88	766.712	-83.1252	0	6.91224	12.8116	15.7793	0	0	0.0667101	170.848	-562.331	14.6358	245.426	0	56.135	54.5652	179.87	0
186	0	0	186	1	363.15	198.48	164.67	0	0	66.0397	91.6946	230.699	282.454	5016.62	805.245	-230.699	0	9.40622	13.21	15.3274	0	0	0.269026	147.466	-551.165	18.0909	190.594	0	45.2238	44.334	140.227	0
187	0	0	187	1	380.898	157.405	223.493	0	0	13.3708	10.9313	-153.068	237.67	4969.63	686.689	153.068	0	7.65953	12.4253	15.5261	0	0	0.0529681	173.552	-563.402	16.9464	227.405	0	53.1446	50.7095	195.772	0
188	0	0	188	1	499.478	244.449	255.029	0	0	77.406	112.671	-0.213293	421.324	5104.91	784.27	0.213293	0	13.0045	12.5365	16.0717	0	0	0.332254	185.475	-579.687	12.2425	243.86	0	30.5144	30.1735	104.527	0
191	0	0	191	1	440.692	235.684	205.007	0	0	116.115	-22.9373	-12.1569	298.978	5066.21	720.557	12.1569	0	9.35405	12.0307	15.2926	0	0	0.151335	184.842	-566.117	14.1019	244.666	0	40.6461	40.2845	138.232	0
195	0	0	195	1	472.499	192.848	279.651	0	0	95.3901	38.5842	118.606	382.965	5086.93	758.696	-118.606	0	12.1282	12.4468	14.7312	0	0	0.0439955	156.009	-552.75	12.9629	220.659	0	32.8494	32.3726	105.744	0
230	0	0	230	1	439.855	211.637	228.218	0	0	124.948	9.28572	-105.079	301.068	4957.71	787.994	105.079	0	9.48473	11.2871	15.3182	0	0	0.432233	195.562	-568.791	14.0437	306.411	0	41.7441	40.1581	143.989	0
232	0	0	232	1	513.625	212.907	300.718	0	0	74.9224	76.8403	-9.88158	314.875	5107.4	720.44	9.88158	0	9.71936	10.671	13.8834	0	0	0.162559	200.723	-568.212	11.5169	253.11	0	37.6231	37.4344	128.26	0
233	0	0	233	1	406.865	192.966	213.899	0	0	108.393	22.3951	26.4222	242.512	4974.27	675.225	-26.4222	0	7.53363	10.9928	13.8085	0	0	0.0297601	209.455	-569.422	15.2227	224.253	0	48.6585	47.1957	160.856	0
239	0	0	239	1	376.125	193.39	182.735	0	0	27.0673	-28.581	99.6545	200.061	4955.93	726.201	-99.6545	0	6.42427	13.0261	14.4993	0	0	0.256085	174.097	-562.088	17.1697	233.972	0	59.9847	58.1406	190.097	0
246	0	0	246	1	326.389	120.748	205.641	0	0	24.1421	68.2641	10.3911	249.537	5058.52	629.356	-10.3911	0	7.7626	12.1515	14.2743	0	0	0.0928449	138.177	-539.556	20.2797	227.317	0	47.9254	46.8769	162.751	0
247	0	0	247	1	367.347	187.009	180.338	0	0	101.462	81.3284	100.919	246.002	4881.54	715.952	-100.919	0	7.72803	11.4006	14.4099	0	0	0.309572	170.989	-552.053	17.3905	209.817	0	49.4063	47.5949	155.364	0
249	0	0	249	1	466.956	253.273	213.683	0	0	96.0374	85.9214	67.6671	249.485	5086.28	711.359	-67.6671	0	7.76967	11.2089	14.1041	0	0	0.254469	220.101	-575.221	12.9601	278.911	0	47.3676	46.8893	155.3	0
252	0	0	252	1	407.462	180.098	227.364	0	0	52.6232	13.7257	-63.9874	267.186	5030.04	783.554	63.9874	0	8.36031	11.4048	14.855	0	0	0.0574759	171.404	-553.903	15.3728	254.631	0	45.123	44.0718	154.446	0
253	0	0	253	1	457.799	245.762	212.036	0	0	132.898	-52.1328	217.064	300.243	5049.42	849.413	-217.064	0	10.0747	11.2207	13.0116	0	0	0.0497352	200.75	-567.212	13.1702	229.835	0	39.5196	38.9335	123.629	0
255	0	0	255	1	406.806	187.808	218.998	0	0	-19.1736	51.8828	54.7186	232.108	5101.83	745.397	-54.7186	0	7.35368	11.3117	14.7589	0	0	0.210174	204.512	-570.348	15.3786	278.068	0	50.6055	49.6053	166.372	0
256	0	0	256	1	379.976	168.474	211.502	0	0	104.009	-30.7485	-77.4585	217.509	4978.65	828.029	77.4585	0	6.87282	11.2437	12.584	0	0	0.159413	216.813	-560.574	16.4137	254.823	0	52.4519	50.3559	184.086	0
265	0	0	265	1	394.103	187.488	206.615	0	0	95.5513	-52.3875	100.642	318.394	4987.11	849.668	-100.642	0	10.2172	11.2911	14.1297	0	0	0.140076	166.36	-554.933	15.9052	216.601	0	37.8463	36.6505	120.186	0
278	0	0	278	1	384.591	194.46	190.131	0	0	213.172	210.124	-93.8996	240.467	5068.81	686.816	93.8996	0	7.71026	9.96716	13.5285	0	0	0.361501	222.898	-566.356	16.0946	213.17	0	47.075	47.3374	166.393	0
281	0	0	281	1	461.671	226.944	234.727	0	0	115.888	98.584	338.35	342.512	5066.43	698.696	-338.35	0	12.2366	10.2676	12.8875	0	0	0.111625	162.529	-543.433	12.9245	239.478	0	35.7488	35.7672	123.935	0
283	0	0	283	1	422.933	168.544	254.389	0	0	52.8323	-24.0298	92.554	221.663	5029.83	920.97	-92.554	0	7.06758	10.2716	14.2839	0	0	0.322864	207.925	-565.675	14.4803	268.055	0	52.1039	50.6187	165.518	0
293	0	0	293	1	473.319	256.236	217.083	0	0	104.959	-20.6227	94.8301	336.254	4977.7	817.903	-94.8301	0	10.6778	10.302	11.893	0	0	0.143935	199.572	-567.088	12.4698	269.004	0	34.5489	33.361	110.763	0
294	0	0	294	1	494.354	233.601	260.753	0	0	90.2131	78.2106	126.777	398.046	4992.45	918.389	-126.777	0	12.6109	10.4994	13.212	0	0	0.232774	188.972	-558.955	11.9767	263.483	0	30.8046	29.7252	96.9588	0
296	0	0	296	1	471.429	196.004	275.424	0	0	118.963	47.3842	160.305	305.442	4963.7	749.896	-160.305	0	9.80283	9.9582	12.6126	0	0	0.108236	182.571	-554.695	12.5545	253.735	0	38.3847	37.2933	119.247	0
312	0	0	312	1	438.194	235.746	202.448	0	0	5.27625	250.894	103.878	208.612	5077.38	745.706	-103.878	0	6.86377	10.8296	13.884	0	0	0.573158	196.497	-563.613	13.9127	226.697	0	53.7347	54.1556	172.833	0
314	0	0	314	1	366.78	162.787	203.992	0	0	58.7736	22.928	127.624	218.494	5023.89	874.012	-127.624	0	6.97242	10.9614	13.8479	0	0	0.0631669	206.354	-564.143	17.2676	215.966	0	53.4885	51.9267	168.031	0
365	0	0	365	1	382.587	160.401	222.186	0	0	90.2603	47.5958	119.585	196.955	5092.06	749.684	-119.585	0	6.2355	8.9366	12.2848	0	0	0.0669261	148.88	-525.813	15.8689	162.905	0	55.1513	54.4988	175.186	0
385	0	0	385	1	379.527	194.916	184.611	0	0	133.832	35.2441	81.6325	215.382	5048.49	662.376	-81.6325	0	6.75312	9.68162	10.8116	0	0	0.0238993	189.715	-547.332	15.9491	217.235	0	49.9598	49.2701	163.909	0
389	0	0	389	1	394.519	185.938	208.58	0	0	95.9309	30.304	108.067	252.863	5086.39	766.976	-108.067	0	7.98989	9.50416	11.7222	0	0	0.120767	215.256	-567.869	15.3213	220.201	0	43.6817	43.0946	140.805	0
394	0	0	394	1	485.761	244.071	241.69	0	0	64.6305	78.6217	194.89	286.449	5117.69	718.658	-194.89	0	9.35088	8.84568	11.654	0	0	0.256536	197.32	-553.632	11.9343	236.01	0	38.8838	38.7349	122.684	0
407	0	0	407	1	268.547	143.524	125.023	0	0	50.4199	34.1028	79.2514	146.298	5032.24	663.517	-79.2514	0	4.60191	9.56657	12.4793	0	0	0.224279	167.685	-536.701	24.7005	167.26	0	74.0565	72.7376	238.039	0
409	0	0	409	1	321.398	124.293	197.105	0	0	51.7604	25.2216	127.844	196.024	5030.9	772.058	-127.844	0	6.25943	9.44569	11.347	0	0	0.132866	173.893	-536.323	19.5245	186.906	0	55.08	53.9828	174.104	0
411	0	0	411	1	389.257	191.23	198.027	0	0	48.4305	23.2993	321.158	355.353	5133.89	773.981	-321.158	0	12.6334	8.83938	10.9194	0	0	0.310582	174.188	-536.155	15.3639	232.857	0	32.3284	32.523	110.422	0
414	0	0	414	1	331.016	166.754	164.262	0	0	65.9268	77.9629	218.901	253.909	5016.73	619.657	-218.901	0	8.39552	9.98159	12.2789	0	0	0.311559	137.396	-524.383	19.1147	171.752	0	45.3928	44.4774	141.061	0
417	0	0	417	1	435.227	205.69	229.537	0	0	100.333	-8.32849	96.5602	343.577	5081.99	705.948	-96.5602	0	10.8876	9.37004	10.5867	0	0	0.0126243	181.946	-547.705	13.5125	240.865	0	32.2255	31.9777	105.527	0
420	0	0	420	1	445.38	223.422	221.958	0	0	21.2452	67.003	174.427	282.055	5061.42	630.617	-174.427	0	9.18485	9.48745	11.9462	0	0	0.306954	203.029	-556.062	13.3011	247.487	0	40.2809	39.3851	125.878	0
421	0	0	421	1	319.343	163.187	156.156	0	0	57.5513	51.8266	165.133	199.375	5025.11	645.793	-165.133	0	6.43265	8.88452	10.3746	0	0	0.139338	244.372	-567.542	19.366	264.308	0	53.2665	52.3045	166.182	0
566	0	0	566	1	347.585	153.393	194.193	0	0	-22.1628	-9.38899	59.4147	192.305	5005.16	707.009	-59.4147	0	6.16073	8.79076	10.5146	0	0	0.083056	185.978	-542.655	17.5002	228.31	0	53.8664	52.2951	175.901	0
577	0	0	577	1	357.231	189.967	167.264	0	0	131.501	-8.1895	111.397	187.589	5150.48	705.81	-111.397	0	5.96899	8.99038	10.3991	0	0	0.0365682	212.375	-546.009	16.9575	232.405	0	55.1293	55.4957	177.303	0
591	0	0	591	1	337.184	162.07	175.114	0	0	91.1105	37.2602	-16.4478	189.095	5091.21	660.36	16.4478	0	5.85171	8.23553	9.89967	0	0	0.12463	163.73	-525.277	17.9295	214.26	0	53.6315	53.248	184.263	0
722	0	0	722	1	340.664	148.625	192.039	0	0	-17.6859	63.9215	138.844	177.44	5100.35	633.698	-138.844	0	5.75374	8.04143	9.66641	0	0	0.0333864	192.462	-537.466	17.635	207.966	0	57.134	55.8085	178.837	0
736	0	0	736	1	334.379	172.743	161.636	0	0	118.537	-37.9429	167.059	203.277	5063.78	934.883	-167.059	0	6.6351	8.44607	9.97867	0	0	0.110301	162.311	-524.533	18.1654	202.16	0	51.0091	50.1175	159.701	0
751	0	0	751	1	294.993	142.675	152.318	0	0	11.5273	39.3644	140.917	166.138	5071.13	658.256	-140.917	0	5.35919	7.23088	9.87578	0	0	0.240028	197.509	-531.569	20.7614	233.208	0	59.8288	58.762	187.235	0
759	0	0	759	1	310.455	153.285	157.171	0	0	83.5267	8.45509	23.1357	183.987	4999.13	689.165	-23.1357	0	5.73116	7.26939	10.0192	0	0	0.0504238	202.813	-538.557	19.57	216.611	0	54.8355	53.5161	180.142	0
804	0	0	804	1	316.544	182.198	134.346	0	0	66.3995	115.479	157.046	163.948	5016.26	781.461	-157.046	0	5.26588	8.41744	10.0487	0	0	0.10129	195.814	-532.603	19.4024	226.177	0	62.8638	61.554	195.938	0
873	0	0	873	1	302.953	159.81	143.143	0	0	147.363	73.4799	-38.9806	152.081	5034.96	624.14	38.9806	0	4.7037	7.93304	9.80455	0	0	0.196161	176.254	-526.776	20.2808	176.332	0	65.5087	64.6065	226.743	0
879	0	0	879	1	366.792	132.094	234.698	0	0	47.9507	56.1363	-285.585	242.695	5034.71	641.484	285.585	0	8.27723	7.8139	10.4166	0	0	0.232716	193.578	-539.224	16.2309	247.861	0	48.4211	45.9244	203.458	0
922	0	0	922	1	323.964	148.527	175.437	0	0	92.2697	-39.4785	223.572	163.134	4890.73	1036.08	-223.572	0	5.47797	7.50512	10.0107	0	0	0.123401	165.805	-523.365	18.6582	203.982	0	61.9334	59.9486	191.2	0
935	0	0	935	1	242.929	104.015	138.915	0	0	48.4805	19.2305	79.4959	149.664	5034.18	678.389	-79.4959	0	4.71875	7.1486	9.80329	0	0	0.236691	149.123	-511.437	26.2222	208.681	0	65.4305	64.4515	210.403	0
1023	0	0	1023	1	367.051	127.074	239.977	0	0	5.51364	39.9971	-180.092	236.098	4977.49	657.623	180.092	0	7.66045	6.7552	8.89756	0	0	0.105886	175.038	-522.366	15.8194	210.686	0	44.2724	41.9755	164.676	0
1092	0	0	1092	1	310.041	164.818	145.223	0	0	74.3221	-8.05034	82.9746	231.001	5108	705.67	-82.9746	0	7.30448	7.0881	8.82346	0	0	0.164685	204.068	-529.497	19.326	232.847	0	42.4295	42.3807	139.286	0
1133	0	0	1133	1	357.354	152.455	204.899	0	0	74.0131	-7.59297	9.79912	171.062	5008.65	804.873	-9.79912	0	5.3428	6.78819	9.74784	0	0	0.12555	202.489	-534.589	16.4428	213.46	0	57.6579	55.7579	188.756	0
1182	0	0	1182	1	390.242	228.154	162.088	0	0	84.8303	-22.7724	-42.7725	184.865	4997.83	820.052	42.7725	0	5.79941	6.68077	9.09576	0	0	0.088665	250.947	-555.04	14.7552	227.872	0	52.9057	50.9399	175.905	0
1196	0	0	1196	1	342.708	132.274	210.434	0	0	-26.2504	53.1692	-134.397	199.552	4909.59	644.451	134.397	0	6.41175	6.96689	9.2386	0	0	0.0820761	169.024	-519.51	17.2252	225.633	0	51.4736	48.5163	181.914	0
1255	0	0	1255	1	270.083	155.386	114.697	0	0	-99.097	15.5302	314.739	138.64	4783.12	781.75	-314.739	0	5.18964	7.55287	8.91506	0	0	0.225302	170.106	-519.979	22.9479	167.273	0	71.2861	68.7612	231.984	0
1259	0	0	1259	1	238.893	115.684	123.209	0	0	91.8508	75.7134	135.968	141.342	5090.47	621.907	-135.968	0	4.49187	7.0769	8.54313	0	0	0.162794	168.571	-508.931	26.327	189.305	0	68.127	66.8633	213.303	0
1284	0	0	1284	1	339.927	138.668	201.259	0	0	-49.6812	27.1996	162.517	193.277	5132.34	670.42	-162.517	0	6.4177	7.76015	9.5536	0	0	0.289333	212.025	-544.412	17.6048	213.299	0	51.8815	51.0805	161.346	0
1285	0	0	1285	1	396.94	219.38	177.56	0	0	94.9402	92.9198	324.41	203.267	5087.38	704.36	-324.41	0	7.19344	6.49682	9.05657	0	0	0.054699	202.807	-537.78	14.4369	233.138	0	49.3123	49.3895	170.103	0
1339	0	0	1339	1	313.931	140.309	173.622	0	0	-4.34338	32.7507	-224.853	171.051	4987.34	664.869	224.853	0	5.69068	7.84541	9.37169	0	0	0.25962	171.949	-524.363	19.3297	195.293	0	61.973	58.4514	248.714	0
1341	0	0	1341	1	386.03	185.843	200.187	0	0	31.1753	-65.8042	166.642	308.084	4852.17	763.424	-166.642	0	10.2192	5.82456	8.58904	0	0	0.127872	251.361	-558.633	14.7353	265.08	0	32.0148	31.3707	100.926	0
1368	0	0	1368	1	258.913	131.526	127.387	0	0	225.418	71.5037	110.625	149.453	4956.9	626.116	-110.625	0	4.77401	6.52201	8.21937	0	0	0.246972	172.443	-510.441	23.5946	211.132	0	63.105	60.8981	198.96	0
1371	0	0	1371	1	318.091	186.579	131.511	0	0	20.8943	32.5668	192.5	204.557	5061.77	665.053	-192.5	0	6.73423	5.76038	7.67826	0	0	0.205039	226.39	-546.884	18.2259	232.625	0	45.7028	45.0001	143.132	0
1411	0	0	1411	1	328.794	170.946	157.847	0	0	6.80938	72.9577	-18.9942	169.869	4976.19	823.982	18.9942	0	5.29658	6.47617	8.20665	0	0	0.191277	215.447	-536.308	17.7952	233.707	0	56.3037	53.5035	186.091	0
1615	0	0	1615	1	334.448	135.461	198.987	0	0	33.0966	17.0042	269.997	167.708	5049.56	680.616	-269.997	0	5.77695	5.9157	7.71219	0	0	0.115298	259.551	-540.541	17.2445	1	0	55.5525	55.1201	177.132	0
1624	0	0	1624	1	337.45	155.216	182.234	0	0	57.5065	64.0696	153.975	192.225	5025.15	733.21	-153.975	0	6.17007	5.71828	7.44832	0	0	0.232468	196.848	-514.162	16.984	203.503	0	47.9719	47.1404	151.061	0
1670	0	0	1670	1	266.843	113.486	153.357	0	0	38.515	55.9831	108.464	135.132	4944.48	641.637	-108.464	0	4.28401	5.90217	8.49614	0	0	0.0381757	185.717	-516.516	22.6177	205.864	0	68.8307	66.5945	215.768	0
1697	0	0	1697	1	326.987	132.007	194.98	0	0	14.8857	58.0889	99.2144	168.322	5067.77	639.531	-99.2144	0	5.3445	7.61727	8.03611	0	0	0.100672	190.509	-530.317	18.1202	194.397	0	56.9729	55.8279	184.597	0
1712	0	0	1712	1	298.307	142.415	155.892	0	0	49.4222	-3.22948	311.952	166.473	5033.24	700.849	-311.952	0	5.90017	6.29633	8.17694	0	0	0.0876341	179.231	-514.677	19.8802	208.455	0	57.3997	57.4019	192.429	0
1739	0	0	1739	1	311.188	139.801	171.387	0	0	33.7747	89.9527	77.8138	234.092	4949.23	607.667	-77.8138	0	7.35357	6.11583	7.85253	0	0	0.150915	196.119	-520.749	18.8151	253.574	0	41.1784	39.8614	133.791	0
1753	0	0	1753	1	282.882	137.488	145.394	0	0	63.5896	6.67478	294.68	157.028	5019.07	690.945	-294.68	0	5.48105	5.9794	8.05718	0	0	0.138427	163.326	-504.896	21.0364	195.096	0	59.7328	59.4801	196.337	0
1756	0	0	1756	1	330.337	150.327	180.01	0	0	-43.9241	57.1973	-254.304	193.798	5026.92	640.423	254.304	0	6.61126	6.47772	8.23043	0	0	0.131278	188.857	-526.517	17.7032	222.497	0	53.0231	50.1707	214.813	0
1769	0	0	1769	1	308.2	168.355	139.846	0	0	29.452	78.7684	-16.6692	203.336	5053.21	618.852	16.6692	0	6.30996	7.05951	7.97329	0	0	0.20437	213.24	-528.956	19.2817	230.741	0	47.004	46.0799	163.187	0
1770	0	0	1770	1	363.354	175.249	188.105	0	0	0.89882	67.1297	141.273	278.782	4982.1	630.49	-141.273	0	8.99972	7.16771	8.0802	0	0	0.100988	200.509	-531.032	15.9598	254.536	0	36.2235	35.0698	114.521	0
1777	0	0	1777	1	352.94	175.05	177.89	0	0	101.001	17.0728	-22.895	277.237	4981.66	780.207	22.895	0	8.60456	6.17829	8.59903	0	0	0.013136	178.451	-525.338	16.3957	288.335	0	36.2567	34.8935	120.021	0
1781	0	0	1781	1	390.604	168.342	222.263	0	0	14.0834	23.39	-100.485	244.106	4968.92	674.23	100.485	0	7.72773	6.67417	8.48188	0	0	0.279767	176.87	-516.05	14.6644	211.82	0	41.158	39.428	143.192	0
1838	0	0	1838	1	295.093	153.967	141.126	0	0	70.1572	77.2713	142.73	205.943	5012.5	620.349	-142.73	0	6.57061	5.86174	7.10054	0	0	0.182194	220.684	-525.167	19.783	241.039	0	45.1196	44.1092	142.766	0
1865	0	0	1865	1	324.502	144.645	179.857	0	0	26.9599	34.1142	188.604	164.578	4956.04	663.506	-188.604	0	5.40026	6.381	7.48823	0	0	0.129987	187.228	-519.702	17.9171	239.74	0	56.8958	55.3626	175.34	0
1869	0	0	1869	1	317.759	155.458	162.301	0	0	58.6404	114.454	78.4454	202.052	5024.02	583.166	-78.4454	0	6.32942	6.38038	7.21018	0	0	0.236575	213.956	-530.744	18.3031	225.343	0	46.2348	44.9325	152.815	0
1892	0	0	1892	1	240.011	128.286	111.725	0	0	37.1412	39.8928	11.5609	140.635	5045.52	757.387	-11.5609	0	4.37672	6.50199	7.60078	0	0	0.107997	164.61	-503.999	25.6308	184.133	0	64.2464	62.9637	218.862	0
1922	0	0	1922	1	248.491	133.409	115.083	0	0	23.9591	67.6002	199.669	130.122	4959.04	729.68	-199.669	0	4.28661	6.20747	8.30764	0	0	0.172117	181.601	-518.672	24.6896	210.536	0	71.6517	69.6526	220.454	0
1925	0	0	1925	1	268.969	93.972	174.997	0	0	2.36276	-12.1569	266.207	179.212	5080.3	709.777	-266.207	0	6.22899	6.28362	7.94407	0	0	0.0501911	148.418	-497.081	22.3966	213.192	0	52.7447	52.3656	167.142	0
1930	0	0	1930	1	294.916	141.959	152.956	0	0	-4.74468	20.6173	197.029	210.72	5087.4	677.003	-197.029	0	7.00616	6.02161	7.84162	0	0	0.103204	160.47	-499.122	20.0009	222.603	0	44.8456	44.2316	140.103	0
2045	0	0	45	1	354.084	171.091	182.993	0	0	6.6513	33.6443	81.0927	257.493	4976.35	663.976	-81.0927	0	11.8664	10.9797	10.9555	0	0	0.185775	124.935	-509.141	44.4359	164.858	0	42.8122	40.6964	100.79	1
2088	0	0	88	1	335.793	168.203	167.59	0	0	70.9056	47.5745	121.612	190.693	4812.43	650.045	-121.612	0	9.04028	11.8021	11.193	0	0	0.0547273	107.23	-508.634	48.7615	146.174	0	58.0172	55.5383	151.593	1
2103	0	0	103	1	260.245	123.464	136.781	0	0	-22.9964	45.7224	-104.48	242.415	4906.34	651.898	104.48	0	9.80192	12.0184	10.51	0	0	0.220299	112.158	-502.952	69.6854	145.787	0	43.9857	41.132	121.079	1
2111	0	0	111	1	289.762	166.411	123.351	0	0	117.003	16.198	116.712	297.914	4965.66	681.422	-116.712	0	14.1046	10.9902	9.96877	0	0	0.116112	95.7952	-497.165	57.7937	172.668	0	37.1219	35.553	87.7513	1
2129	0	0	129	1	353.712	158.782	194.931	0	0	102.476	-46.4075	96.8022	205.147	4880.52	744.028	-96.8022	0	9.67076	10.7079	9.95928	0	0	0.124742	153.736	-513.566	43.4935	173.752	0	51.5361	48.7992	119.465	1
2130	0	0	130	1	298.346	151.381	146.966	0	0	71.4111	24.3898	-2.66004	167.735	4612.61	772.89	2.66004	0	7.16773	11.7718	9.97755	0	0	0.114247	115.065	-503.132	56.2644	125.057	0	62.5179	60.8489	154.032	1
2132	0	0	132	1	399.142	198.051	201.091	0	0	150.584	-111.29	94.905	211.066	4832.42	808.91	-94.905	0	10.1992	11.3809	10.495	0	0	0.175176	161.255	-527.284	37.6493	164.222	0	49.635	48.7138	124.863	1
2137	0	0	137	1	256.451	118.981	137.469	0	0	68.3248	-2.12243	-194.978	162.991	4615.7	699.742	194.978	0	6.43772	12.4362	9.91417	0	0	0.159429	96.431	-494.557	70.8026	143.643	0	62.4461	59.1297	212.806	1
2138	0	0	138	1	386.088	198.264	187.825	0	0	78.3195	53.2048	182.276	290.426	5004.34	644.415	-182.276	0	14.5911	11.5519	10.2191	0	0	0.104876	118.581	-510.77	39.3094	156.447	0	38.39	36.767	103.454	1
2139	0	0	139	1	294.439	158.634	135.805	0	0	-0.482512	-8.48529	173.443	170.638	5083.14	706.105	-173.443	0	8.65537	12.3107	11.2331	0	0	0.146488	100.013	-501.74	59.4242	116.02	0	63.1927	60.9267	166.655	1
2141	0	0	141	1	356.04	209.707	146.333	0	0	17.8471	39.6403	68.5551	238.99	4965.15	657.98	-68.5551	0	10.8618	11.3709	10.4146	0	0	0.163534	110.11	-505.034	43.9654	145.768	0	45.8042	43.5292	107.673	1
2153	0	0	153	1	344.664	168.724	175.94	0	0	43.7095	31.3104	227.284	228.537	5038.95	666.31	-227.284	0	12.0777	10.8931	9.51124	0	0	0.15963	120.937	-504.569	44.8275	146.964	0	46.3633	44.3849	148.467	1
2190	0	0	190	1	223.276	88.377	134.899	0	0	38.5801	-43.2694	10.8247	215.8	4645.44	940.209	-10.8247	0	9.49095	11.0009	10.5707	0	0	0.0550528	118.456	-506.707	85.7256	150.541	0	48.803	48.1386	118.507	1
2209	0	0	209	1	274.322	136.21	138.112	0	0	55.3448	83.9022	72.4971	218.547	5126.98	713.378	-72.4971	0	9.88711	11.0838	10.0349	0	0	0.107067	125.852	-506.318	62.7112	154.506	0	48.5766	47.4043	116.833	1
2227	0	0	227	1	285.998	115.26	170.738	0	0	99.1908	44.4735	88.5516	196.823	5083.13	653.146	-88.5516	0	9.04589	10.8882	9.75328	0	0	0.0228638	112.927	-501.003	58.4918	129.939	0	53.7116	51.5783	126.379	1
2254	0	0	254	1	284.38	129.984	154.396	0	0	32.7139	9.82073	47.3774	187.134	5049.95	687.799	-47.3774	0	8.37183	10.2503	10.0148	0	0	0.1218	116.807	-500.388	58.5453	138.594	0	54.7243	53.1929	131.286	1
2255	0	0	255	1	342.579	146.667	195.913	0	0	68.5919	36.3928	-71.7178	211.093	5014.07	661.227	71.7178	0	8.59536	11.0855	10.6218	0	0	0.0301748	96.5215	-496.846	46.3302	138.326	0	48.8513	47.5604	127.156	1
2257	0	0	257	1	250.589	91.4237	159.165	0	0	20.1894	54.5062	-130.04	169.785	4962.81	643.114	130.04	0	6.74149	11.0706	10.9167	0	0	0.0927018	132.361	-511.625	72.9076	145.958	0	60.7108	57.4536	174.517	1
2274	0	0	274	1	262.33	99.2077	163.123	0	0	81.5211	1.01416	-33.6307	189.17	4702.16	696.606	33.6307	0	7.94053	11.2587	9.67323	0	0	0.0666615	118.003	-503.285	66.5796	154.029	0	53.4541	52.8025	137.261	1
2373	0	0	373	1	268.738	110.709	158.029	0	0	82.5532	5.89749	-313.242	217.943	4800.79	990.703	313.242	0	8.61188	10.4525	10.406	0	0	0.0639509	143.388	-512.821	64.2801	140.1	0	49.3929	48.056	191.728	1
2403	0	0	403	1	272.773	161.766	111.007	0	0	114.476	5.26627	375.792	251.783	4768.86	692.354	-375.792	0	15.4323	10.7716	10.473	0	0	0.0692182	92.7097	-492.723	63.4227	138.903	0	48.0804	45.838	247.524	1
2440	0	0	440	1	275.345	146.686	128.659	0	0	48.6689	62.0682	92.2666	209.237	5033.99	635.552	-92.2666	0	9.65622	10.4038	9.56281	0	0	0.129029	128.598	-508.049	60.8927	157.138	0	49.8445	48.0644	118.153	1
2452	0	0	452	1	268.846	110.088	158.759	0	0	9.91887	96.3319	-91.4627	192.722	5072.74	601.288	91.4627	0	7.75234	11.4812	10.2313	0	0	0.139867	121.166	-510.499	65.3554	156.524	0	52.4544	51.6145	144.565	1
2453	0	0	453	1	253.495	149.655	103.841	0	0	66.4766	2.27555	139.728	158.001	5016.18	695.344	-139.728	0	7.66967	11.0567	10.2911	0	0	0.0415537	92.9907	-491.713	70.683	109.567	0	65.7682	63.7391	160.102	1
2463	0	0	463	1	296.996	141.257	155.74	0	0	-4.27211	66.5296	85.2258	265.842	4987.27	631.09	-85.2258	0	12.2821	11.4282	9.77534	0	0	0.188276	95.7267	-495.078	56.0318	133.434	0	41.2982	39.2807	96.8575	1
2471	0	0	471	1	246.919	109.843	137.076	0	0	37.0416	8.55202	192.283	145.773	5045.62	689.068	-192.283	0	7.46407	10.6928	9.93828	0	0	0.198919	136.36	-506.271	72.3019	152.998	0	69.4173	67.1089	197.381	1
2520	0	0	520	1	219.37	127.104	92.2661	0	0	85.2412	11.95	165.504	156.681	4698.44	984.65	-165.504	0	7.77579	10.8072	10.3545	0	0	0.0891842	109.1	-496.915	87.1844	136.656	0	66.0114	64.1955	179.31	1
2532	0	0	532	1	353.269	177.622	175.648	0	0	16.0394	50.3709	132.192	207.344	4966.96	647.249	-132.192	0	9.98984	10.729	9.93209	0	0	0.221681	130.359	-506.669	43.5621	161.511	0	51.0172	48.7229	122.006	1
2546	0	0	546	1	278.139	150.537	127.602	0	0	71.7024	56.2431	-100.252	214.439	4811.64	641.377	100.252	0	8.58099	11.3159	9.83632	0	0	0.113384	95.8069	-492.237	61.4873	134.965	0	47.654	45.7266	133.736	1
2625	0	0	625	1	225.73	96.4713	129.259	0	0	68.0699	54.3675	-33.5159	194.079	4914.93	742.913	33.5159	0	8.07466	10.7089	10.0815	0	0	0.105616	104.608	-495.62	82.8187	120.808	0	53.5903	50.7024	129.182	1
2660	0	0	660	1	341.831	148.309	193.523	0	0	28.1032	23.8289	130.887	267.509	5054.56	673.791	-130.887	0	12.8863	11.133	9.88337	0	0	0.177386	112.958	-501.712	45.8629	160.404	0	40.5451	39.1217	97.9015	1
2665	0	0	665	1	239.591	95.2647	144.326	0	0	-12.02	56.8934	-304.402	203.223	4596.38	740.387	304.402	0	7.98536	10.8296	9.81962	0	0	0.0675249	103.396	-495.703	75.5739	144.47	0	54.0855	49.4327	207.888	1
2677	0	0	677	1	290.397	131.899	158.499	0	0	59.1012	83.6626	-227.015	242.877	4824.24	613.957	227.015	0	9.42021	11.412	9.87266	0	0	0.231742	94.4847	-494.618	57.9575	120.211	0	43.269	41.1814	151.496	1
2720	0	0	720	1	235.914	118.335	117.579	0	0	61.1461	48.8362	117.093	148.08	4921.85	648.784	-117.093	0	6.99415	10.7514	9.86984	0	0	0.0662153	92.9249	-488.133	77.2721	109.022	0	70.0071	66.9432	163.682	1
2746	0	0	746	1	263.124	117.617	145.507	0	0	89.7372	-1.07941	-39.7095	177.758	4793.6	698.699	39.7095	0	7.43481	10.4527	10.0785	0	0	0.0364344	113.047	-500.427	65.8006	122.443	0	57.0146	55.388	141.359	1
2763	0	0	763	1	297.207	163.016	134.191	0	0	39.1125	49.7638	204.132	172.875	4844.23	647.856	-204.132	0	8.91534	10.4316	10.4288	0	0	0.112663	110.788	-500.902	55.6652	150.07	0	59.7155	57.281	179.903	1
2778	0	0	778	1	285.063	148.827	136.237	0	0	108.069	62.0093	-0.787117	195.693	5074.25	635.611	0.787117	0	8.33292	10.5266	9.38883	0	0	0.11069	114.91	-497.815	57.8852	126.987	0	51.8002	50.4478	126.893	1
2847	0	0	847	1	339.482	154.08	185.403	0	0	75.8478	-28.7298	172.891	200.939	4907.15	726.35	-172.891	0	10.126	10.61	9.04165	0	0	0.0564192	108.824	-496.753	45.1172	138.006	0	51.2827	49.1464	131.896	1
2870	0	0	870	1	323.155	146.611	176.543	0	0	165.178	-25.331	87.4899	189.317	4817.82	822.611	-87.4899	0	8.83791	10.2756	9.50003	0	0	0.094448	120.325	-500.415	48.4453	118.307	0	53.939	52.4855	127.83	1
2897	0	0	897	1	269.605	130.417	139.189	0	0	75.7733	7.55197	131.641	134.701	4707.91	690.068	-131.641	0	6.47916	10.1602	10.203	0	0	0.0502895	132.855	-508.842	63.3122	162.633	0	75.3173	73.4502	191.26	1
2954	0	0	954	1	297.479	148.899	148.58	0	0	2.43776	71.61	192.836	225.825	4980.56	626.01	-192.836	0	11.5731	10.4472	9.0778	0	0	0.168248	140.936	-510.125	54.0561	158.653	0	47.8667	45.3893	202.079	1
2964	0	0	964	1	234.835	111.8	123.035	0	0	-8.45619	92.3817	54.4824	138.722	4891.8	804.558	-54.4824	0	6.2302	10.0394	10.5028	0	0	0.152318	105.54	-492.979	77.6785	111.626	0	74.3294	70.3726	171.459	1
3032	0	0	1032	1	273.694	149.542	124.152	0	0	42.1098	-17.4689	62.83	197.374	5040.55	715.089	-62.83	0	8.98966	9.62358	10.0242	0	0	0.0351927	108.546	-491.341	61.0167	133.631	0	51.3821	49.7541	123.32	1
3037	0	0	1037	1	245.495	115.143	130.352	0	0	25.0386	45.8705	-158.455	170.573	4658.98	751.41	158.455	0	6.72565	10.4467	9.82898	0	0	0.167889	81.1557	-480.866	72.3427	125.13	0	57.9642	56.8245	181.964	1
3111	0	0	1111	1	282.93	131.412	151.518	0	0	94.2325	60.0387	100.982	161.001	5088.09	637.581	-100.982	0	7.47265	9.30316	9.41983	0	0	0.114341	151.328	-512.068	57.0794	136.342	0	62.2764	59.6163	146.936	1
3151	0	0	1151	1	252.928	146.887	106.041	0	0	2.10233	98.3781	256.687	189.983	4881.24	698.902	-256.687	0	10.3993	9.67116	8.44166	0	0	0.14527	99.572	-484.592	65.8999	133.151	0	52.9429	50.3962	184.609	1
3177	0	0	1177	1	228.259	96.976	131.283	0	0	24.6415	20.3106	157.685	128.911	4759.04	776.969	-157.685	0	6.37955	9.36874	9.63847	0	0	0.050961	104.903	-485.011	78.1111	129.991	0	75.319	72.989	197.858	1
3196	0	0	1196	1	299.796	139.246	160.55	0	0	54.8369	37.4077	63.6016	213.449	4928.16	660.212	-63.6016	0	9.61994	9.31393	8.38495	0	0	0.0274861	133.353	-503.957	51.5004	188.039	0	47.1976	44.8181	111.182	1
3211	0	0	1211	1	235.04	144.686	90.3535	0	0	63.4472	-6.82947	150.191	144.041	4520.91	903.77	-150.191	0	7.07557	9.65324	9.03287	0	0	0.00327136	102.492	-483.826	74.2663	127.263	0	68.0715	66.6489	168.982	1
3292	0	0	1292	1	257.608	139.36	118.248	0	0	97.0818	69.1067	-272.168	194.918	4786.26	1027.15	272.168	0	7.57898	8.93263	8.80405	0	0	0.117622	129.223	-487.463	63.711	150.198	0	50.2484	48.5633	183.402	1
3328	0	0	1328	1	233.086	153.089	79.9967	0	0	-24.1553	49.5326	189.526	142.446	4807.84	747.747	-189.526	0	7.33026	9.11853	8.84508	0	0	0.104567	106.162	-481.591	73.8773	107.017	0	67.0414	63.9047	191.38	1
3394	0	0	1394	1	307.355	146.04	161.315	0	0	59.6	50.0884	-217.103	155.994	4923.4	647.532	217.103	0	6.07958	7.87687	8.18934	0	0	0.0895311	157.386	-502.952	48.093	175.296	0	60.3022	55.8612	193.846	1
3406	0	0	1406	1	236.934	84.5328	152.401	0	0	35.2901	-15.231	-271.568	164.747	4648.73	812.511	271.568	0	6.52271	8.87193	8.28751	0	0	0.0901664	119.891	-489.006	70.7356	167.389	0	57.5364	57.4105	211.129	1
3450	0	0	1450	1	274.119	152.373	121.746	0	0	42.727	-16.2059	-45.6988	198.077	5139.59	713.826	45.6988	0	8.29925	8.33693	7.89221	0	0	0.0962103	137.792	-495.776	56.4062	158.698	0	45.5849	45.6821	116.584	1
3462	0	0	1462	1	231.22	103.735	127.484	0	0	46.2104	70.9071	-258.195	185.208	4737.47	925.693	258.195	0	7.19059	8.82388	7.84013	0	0	0.0934069	140.008	-499.262	72.2982	139.19	0	50.8117	51.9079	186.474	1
3508	0	0	1508	1	312.196	140.199	171.997	0	0	1.28614	-23.8181	162.855	196.73	4782.39	821.098	-162.855	0	9.90241	7.80571	7.53371	0	0	0.153371	124.891	-486.487	46.3595	167.938	0	47.0007	45.556	123.024	1
3535	0	0	1535	1	210.969	88.8068	122.163	0	0	92.8573	-45.7987	-91.0349	162.326	4690.82	1042.4	91.0349	0	6.68264	8.25537	7.88109	0	0	0.0532648	97.792	-470.677	81.3455	118.506	0	55.5182	53.5329	149.824	1
3645	0	0	1645	1	210.722	93.0473	117.675	0	0	-17.8085	40.1231	-161.102	195.939	4901.15	1056.14	161.102	0	7.77948	7.59424	7.12036	0	0	0.208592	100.909	-464.485	78.327	125.313	0	46.4576	42.5227	138.166	1
3685	0	0	1685	1	261.144	143.423	117.721	0	0	100.727	-53.1795	49.7383	185.301	4882.27	750.799	-49.7383	0	8.40817	7.06281	7.29498	0	0	0.175443	194.366	-491.176	57.6238	162.523	0	49.38	46.5313	115.925	1
3780	0	0	1780	1	191.548	111.218	80.3295	0	0	48.7998	-49.2809	-34.2724	178.211	5133.52	946.221	34.2724	0	7.5952	7.50738	5.27382	0	0	0.228503	235.019	-507.868	84.0663	238.561	0	45.3594	44.8439	117.817	1
3982	0	0	1982	1	189.993	88.6848	101.308	0	0	27.5371	-15.4745	-74.6056	161.407	4556.82	912.415	74.6056	0	6.65653	7.12307	7.19173	0	0	0.0343665	102.511	-466.3	89.7451	164.203	0	54.0693	52.8571	137.777	1
3999	0	0	1999	1	226.334	107.822	118.512	0	0	62.6061	55.5016	73.5622	166.628	5219.37	642.118	-73.5622	0	7.55641	6.81791	6.42668	0	0	0.105744	157.235	-484.24	68.0153	161.623	0	53.0591	51.4195	125.935	1
4126	0	0	126	1	238.067	85.2691	152.798	0	0	-57.2926	5.23381	-63.9342	161.286	4741.31	891.706	63.9342	0	6.18665	2.89001	3.42028	0	0	0.0788002	171.668	-461.003	47.0717	241.347	0	39.9565	43.4587	127.809	2
4340	0	0	340	1	179.893	91.4182	88.4746	0	0	13.3837	-0.593377	191.336	110.345	4670.64	997.193	-191.336	0	4.16492	3.7127	3.08615	0	0	0.0535872	156.713	-451.944	67.5431	184.231	0	58.5153	58.2592	156.269	2
5703	0	0	1703	1	202.823	84.3252	118.498	0	0	34.952	76.9221	174.589	156.566	4948.05	1019.34	-174.589	0	5.80129	2.75211	2.99099	0	0	0.118108	146.15	-434.582	56.0308	207.031	0	41.7079	39.4755	105.527	2
5708	0	0	1708	1	200.524	82.1269	118.397	0	0	37.2596	14.436	-51.9784	166.105	4945.74	1081.82	51.9784	0	6.19944	2.75371	2.50704	0	0	0.13124	154.33	-434.388	55.7981	1	0	38.4078	35.4294	119.582	2
5735	0	0	1735	1	242.458	107.728	134.729	0	0	95.508	7.72273	127.294	214.515	4588.51	789.557	-127.294	0	7.90529	2.99931	3.60664	0	0	0.0469257	175.869	-466.088	46.4685	262.582	0	33.1954	32.6714	88.4569	2
6398	1	0	398	1	223.63	95.5407	128.09	0	0	89.1338	-10.9745	101.507	142.391	4594.89	708.594	-101.507	0	5.25348	2.71332	2.50227	0	0	0.0130583	217.403	-469.215	48.9404	212.012	0	44.6746	42.857	120.97	2
7350	1	0	1350	1	210.546	98.8859	111.66	0	0	-36.4213	193.939	98.6379	116.071	4919.76	902.321	-98.6379	0	4.34216	3.06195	3.58117	0	0	0.093	156.382	-443.198	55.2404	1	0	55.8786	53.4691	142.473	2
7421	1	0	1421	1	238.342	111.142	127.2	0	0	-25.0754	41.619	354.446	205.364	4709.1	656.001	-354.446	0	8.27941	2.45927	2.7956	0	0	0.162135	198.939	-469.033	45.4601	267.749	0	31.7996	31.2335	105.363	2
7423	1	0	1423	1	240.038	111.334	128.704	0	0	149.303	28.338	275.926	173.827	4933.36	968.262	-275.926	0	6.65792	2.84647	2.8055	0	0	0.0194166	160.014	-441.408	45.6801	1	0	37.3119	36.2225	102.362	2
7424	1	0	1424	1	241.284	104.145	137.139	0	0	37.0997	15.0792	185.342	193.022	4846.24	981.521	-185.342	0	7.22205	3.19385	3.43239	0	0	0.0716142	145.096	-436.906	46.8041	176.22	0	35.4366	34.6672	93.7971	2
7426	1	0	1426	1	266.567	132.742	133.826	0	0	49.7242	45.0298	400.474	188.632	4933.28	1051.23	-400.474	0	7.66613	2.90381	3.10424	0	0	0.135997	188.52	-467.734	40.812	232.755	0	34.8211	34.4745	120.381	2
7428	1	0	1428	1	224.184	130.011	94.1724	0	0	46.6017	-19.8957	496.862	165.227	4737.08	1016.5	-496.862	0	7.23615	2.60111	3.24188	0	0	0.191826	214.973	-474.145	49.7967	218.705	0	39.8608	39.6117	201.452	2
7429	1	0	1429	1	243.568	110.746	132.822	0	0	132.681	75.7215	266.853	143.77	4949.98	1020.54	-266.853	0	5.46011	2.82279	3.25513	0	0	0.0910013	184.022	-455.16	45.4826	215.346	0	44.6922	43.2072	121.377	2
7434	1	0	1434	1	291.288	129.86	161.428	0	0	12.8665	-8.66475	294.807	208.885	4770.81	706.285	-294.807	0	8.17562	3.39918	2.76893	0	0	0.167895	148.281	-450.718	36.9262	204.303	0	32.7825	32.2232	95.4019	2
7436	1	0	1436	1	235.73	135.078	100.653	0	0	81.1297	-9.83756	392.231	156.514	4802.21	906.778	-392.231	0	6.35494	2.60396	3.08806	0	0	0.0851255	191.833	-466.309	46.6981	1	0	39.3612	39.9645	140.444	2
7437	1	0	1437	1	249.716	141.177	108.54	0	0	-43.9191	85.493	297.961	147.732	4827.6	811.447	-297.961	0	5.82658	3.86853	3.10194	0	0	0.210097	179.405	-460.182	45.3247	1	0	45.161	44.5901	126.883	2
7438	1	0	1438	1	257.63	119.707	137.923	0	0	-55.2919	30.5064	-236.588	150.309	5038.29	667.114	236.588	0	6.23503	3.21734	2.27918	0	0	0.107354	188.658	-469.888	41.7365	251.755	0	46.4986	42.9299	196.15	2
7440	1	0	1440	1	288.469	157.723	130.745	0	0	5.24071	-26.7839	391.579	178.729	4778.44	824.064	-391.579	0	7.36309	2.8455	2.80385	0	0	0.119629	225.533	-489.605	36.855	275.918	0	35.5524	36.0936	124.748	2
7441	1	0	1441	1	296.153	127.263	168.89	0	0	20.9249	8.78801	187.423	231.768	4762.76	788.492	-187.423	0	8.70952	2.9802	2.96863	0	0	0.0991487	146.885	-445.195	36.0418	229.637	0	29.5404	29.4765	80.4719	2
7442	1	0	1442	1	255.174	126.6	128.574	0	0	172.624	18.8861	695.622	224.703	4810.38	778.394	-695.622	0	12.0373	2.24882	2.55899	0	0	0.108076	209.854	-477.934	41.4061	274.868	0	38.1847	40.7531	247.698	2
7444	1	0	1444	1	269.011	138.888	130.123	0	0	96.4433	-11.353	350.219	164.827	4886.56	808.633	-350.219	0	6.54683	2.94575	3.31981	0	0	0.124332	163.72	-453.364	40.6677	199.407	0	39.2321	39.1014	123.206	2
7446	1	0	1446	1	222.99	96.4571	126.533	0	0	-2.0793	-47.545	250.101	173.098	4785.76	944.485	-250.101	0	6.75519	3.43848	2.66821	0	0	0.166719	181.528	-463.613	50.539	199.176	0	37.4146	37.7082	103.455	2
7447	1	0	1447	1	218.584	115.632	102.952	0	0	61.1785	13.4257	374.921	154.522	4822.16	783.854	-374.921	0	6.2029	2.69917	3.34999	0	0	0.0579231	182.56	-466.223	51.6913	235.43	0	40.6261	40.8194	139.708	2
7448	1	0	1448	1	229.274	115.745	113.529	0	0	22.6786	10.2083	301.112	176.127	4860.66	986.392	-301.112	0	6.87345	3.08403	2.4744	0	0	0.109048	161.964	-451.398	48.0273	206.595	0	36.5292	35.9379	104.365	2
7449	1	0	1449	1	271.065	146.244	124.822	0	0	58.2198	-18.7645	218.079	241.071	4825.12	1015.36	-218.079	0	9.14556	2.74356	2.19668	0	0	0.102212	213.245	-474.486	38.7647	293.443	0	27.2864	26.7752	75.7422	2
7451	1	0	1451	1	274.103	140.685	133.418	0	0	14.8354	13.3615	225.418	209.252	4868.5	684.258	-225.418	0	7.95363	3.56511	3.03796	0	0	0.16457	157.221	-452.194	40.1464	230.304	0	33.8032	32.4806	88.5792	2
7461	1	0	1461	1	215.04	106.166	108.875	0	0	41.5593	37.0239	379.165	150.137	4841.78	660.596	-379.165	0	6.03972	2.86545	3.15902	0	0	0.115898	155.518	-444.478	52.7265	237.282	0	42.6711	42.2038	143.144	2
7463	1	0	1463	1	271.618	127.203	144.415	0	0	58.7121	5.28555	118.224	214.489	4824.63	692.334	-118.224	0	7.91043	2.96059	2.92864	0	0	0.0668076	167.605	-459.361	39.7916	229.841	0	32.0275	30.7394	85.4928	2
7469	1	0	1469	1	244.939	152.183	92.7562	0	0	123.377	43.0361	219.679	161.956	4660.3	853.904	-219.679	0	6.06768	2.93179	3.27679	0	0	0.090685	211.798	-471.176	45.3717	215.107	0	40.5284	41.8569	112.297	2
7470	1	0	1470	1	233.702	138.597	95.1052	0	0	10.2122	15.0278	361.765	185.807	4773.47	782.252	-361.765	0	7.46939	3.29057	2.84102	0	0	0.0782472	162.175	-455.229	47.8621	218.081	0	35.7877	35.9018	116.398	2
7472	1	0	1472	1	250.514	107.638	142.876	0	0	-22.5858	44.497	355.492	199.863	5005.59	952.103	-355.492	0	8.05371	3.06112	2.82791	0	0	0.269921	174.257	-446.982	43.7508	209.819	0	33.2929	32.6919	103.24	2
7473	1	0	1473	1	208.615	92.1537	116.461	0	0	30.9516	-36.2346	386.934	175.919	4852.39	933.175	-386.934	0	7.20651	2.8145	2.34692	0	0	0.0368055	187.564	-461.449	53.0021	208.687	0	35.4171	35.6623	117.443	2
7474	1	0	1474	1	224.93	127.285	97.6448	0	0	0.0575229	78.538	356.052	139.855	4783.62	918.062	-356.052	0	5.59326	2.71777	3.7938	0	0	0.30233	174.818	-458.493	50.6213	223.68	0	44.4617	44.5918	150.867	2
7558	1	0	1558	1	225.647	126.417	99.2299	0	0	119.125	48.8111	395.163	142.969	4963.54	848.129	-395.163	0	5.76565	2.75893	3.37676	0	0	0.141108	182.46	-458.044	49.9018	195.148	0	43.8156	43.5866	154.907	2
7561	1	0	1561	1	223.208	112.815	110.393	0	0	58.8182	20.4534	158.272	124.502	4924.18	976.147	-158.272	0	4.61164	3.22534	3.54258	0	0	0.0462784	167.629	-456.193	51.6664	183.559	0	53.0431	50.6063	133.267	2
7564	1	0	1564	1	235.188	112.264	122.924	0	0	39.41	-22.939	282.065	153.865	4744.27	1119.2	-282.065	0	5.98316	2.29371	2.68445	0	0	0.127199	164.205	-445.129	45.7476	226.101	0	38.9588	38.4418	120.187	2
8050	2	0	50	1	210.986	94.2292	116.757	0	0	71.1627	39.1192	234.927	135.73	4812.18	1057.14	-234.927	0	5.11605	2.70443	3.30058	0	0	0.108025	182.222	-460.689	53.8749	184.24	0	46.1528	44.9933	130.091	2
8602	2	0	602	1	216.404	103.422	112.981	0	0	-24.5092	-40.7167	99.9449	135.279	4608.87	1037.32	-99.9449	0	5.11694	2.36802	2.86188	0	0	0.069922	187.822	-459.126	50.8688	239.773	0	45.9694	43.6756	121.235	2
8834	2	0	834	1	197.157	80.0821	117.075	0	0	-17.0622	-2.2638	115.003	128.504	4800.74	998.864	-115.003	0	4.80745	2.35456	3.08171	0	0	0.00278329	184.263	-450.986	57.2287	235.444	0	47.1726	46.7678	127.004	2
8921	2	0	921	1	205.277	81.6976	123.579	0	0	73.0045	39.8355	84.8345	123.12	4710.68	1056.42	-84.8345	0	4.49307	3.26479	3.51165	0	0	0.00618182	139.032	-437.283	57.287	177.362	0	52.5831	51.4723	147.765	2
8945	2	0	945	1	208.057	90.5681	117.489	0	0	39.6829	31.3713	63.202	194.071	4943.32	1064.89	-63.202	0	7.10514	2.13649	2.54972	0	0	0.0704727	201.848	-454.805	52.2528	230.015	0	33.1441	30.9051	88.7962	2
8962	2	0	962	1	212.327	85.3618	126.965	0	0	123.267	-4.33863	421.692	149.927	4959.39	901.279	-421.692	0	6.17998	2.69496	3.09579	0	0	0.0467178	162.497	-446.698	53.0931	202.176	0	41.5148	41.6832	154.347	2
9342	2	0	1342	1	211.049	96.662	114.387	0	0	58.9224	89.0412	256.634	157.322	5123.4	608.579	-256.634	0	5.96148	2.712	2.15379	0	0	0.065353	193.5	-460.65	51.6984	246.346	0	39.8613	39.0657	108.204	2
9529	2	0	1529	1	228.587	90.7918	137.796	0	0	122.414	-60.0857	161.383	165.749	5059.91	957.026	-161.383	0	6.26709	2.29335	2.72059	0	0	0.0490004	211.354	-471.508	47.3458	258.368	0	37.1099	36.3291	97.1471	2
9574	2	0	1574	1	235.474	92.8497	142.624	0	0	-78.5691	69.6507	-34.2474	142.17	4862.25	926.949	34.2474	0	5.3962	2.07563	2.50002	0	0	0.139662	218.567	-464.71	45.0652	271.952	0	42.4034	41.6684	124.258	2
