# Supplementary material for: CaV1 and CaV2 calcium channels mediate the release of distinct pools of synaptic vesicles
Source: eLife. 2023 Feb 23;12:e81407. doi: 10.7554/eLife.81407 (PMC10023163; doi:10.7554/eLife.81407)
Supplement: Figure 7—source data 1. [file elife-81407-fig7-data1.zip › Figure 7 - Source Data 1/unc13-all/6/1/cav1_to_cav1(cav2).csv]

181.874702188214
206.258063169448
175.291299262736
278.193932662524
227.750943383041
246.549077021674
251.352362312239
291.371324359503
238.632452853143
283.757903207318
293.165059697796
186.845862731808
95.0221397866339
22.5917577464243
42.3791148635401
103.895105763874
294.211275669195
290.94696368854
301.690385132932
315.8199023836
285.953336561285
185.646969662431
271.110901695292
285.522864439341
297.653086442464
255.125297151409
249.795231320207
284.213512406142
348.150355331525
342.530654332952
323.756043787591
263.50703726132
258.029113449875
227.354399858058
208.341794318274
188.250670844688
240.329980521502
264.905318873673
283.505452103906
270.663653677939
159.475876781833
312.344746229498
251.777267005536
202.475881041894
343.43516205346
157.880900109033
304.102301258074
213.149787396948
179.525497146013
290.587468154201
145.430163277338
135.843122904867
309.478499669129
299.311113890451
114.615843314774
152.016980697474
90.3681014083322
190.935080172733
273.297218685765
144.090083985263
280.697431414608
312.791312632787
264.358341040163
320.804270764416
300.629942732583
221.981095230889
292.503544910094
321.205072698576
304.981547362913
344.556854437205
308.34241316832
250.585403067342
352.894527565921
344.05837814491
369.528690051725
128.355532387559
331.546572791848
259.151722276149
205.028256351991
330.722037356168
318.129521263988
-64.9091702002383
291.336214114426
266.627919993864
323.338667139838
182.953007086693
164.531472827986
228.656546252016
42.0618589375222
371.073413729222
365.569239529296
309.881388034883
268.316389497883
103.388060683953
274.812083370413
320.145650842058
146.610368253415
300.478794117007
245.781367066987
255.028692872532
342.607649766528
274.599033572736
282.666656232143
271.797769025766
313.450830317837
347.248821428708
289.272979911425
181.77117775041
248.754731785732
317.756569730277
247.441145812846
352.421248307312
242.691763239429
202.156131054241
301.060232276075
329.482461343387
