# Supplementary material for: CaV1 and CaV2 calcium channels mediate the release of distinct pools of synaptic vesicles
Source: eLife. 2023 Feb 23;12:e81407. doi: 10.7554/eLife.81407 (PMC10023163; doi:10.7554/eLife.81407)
Supplement: Figure 7—source data 1. [file elife-81407-fig7-data1.zip › Figure 7 - Source Data 1/unc13-all/6/1/cav1_to_cav1(unc-13).csv]

-28.9940612611509
-151.138602507821
-86.6162331142475
-146.760850877723
21.0284296085202
100.010066779151
15.9657262182868
185.274375785201
-42.5623562334937
-82.053531503557
-121.507449175108
-149.005068920582
-87.1622309102426
156.48278017256
-24.5413805669855
73.9724438988305
276.26806491849
46.8036957567791
75.8025886501007
100.100091968518
94.8400115037959
-65.4841427107633
98.5409251149777
-82.2379170880838
-120.757822551204
207.575356735187
221.839122174948
186.358192646176
-18.030134655455
85.0425122938065
-4.90664871095441
-34.1686373555733
-41.010438606195
81.0213561882267
-52.89497982732
-244.476534128249
-164.491948096302
-208.365822915495
-112.588507182027
-195.122729918994
-131.403419304918
29.1838821920387
358.206310440449
7.16979514053787
-25.2042800641367
