# Supplementary material for: CaV1 and CaV2 calcium channels mediate the release of distinct pools of synaptic vesicles
Source: eLife. 2023 Feb 23;12:e81407. doi: 10.7554/eLife.81407 (PMC10023163; doi:10.7554/eLife.81407)
Supplement: Figure 7—source data 1. [file elife-81407-fig7-data1.zip › Figure 7 - Source Data 1/unc13-all/6/1/cav1_to_cav2.csv]

316.161602141283
441.024436325105
263.216072983872
309.563263634777
349.697382172085
287.275357464448
199.182400648281
169.887554400052
236.900529590363
307.213863640644
296.359947467646
408.464864048388
262.727881210016
162.809049921659
284.437427050706
198.456934091412
-51.9695560037339
241.810008210518
227.28761468189
186.813201783998
155.281061587319
322.919007018322
182.498619197913
300.63453351233
346.186242486247
78.8388699544685
80.5510527539882
115.247621395419
345.650687944164
215.343033792914
174.905841527752
268.305580902525
305.494597782023
129.818268587125
248.954778180648
476.976706913699
385.13361793595
512.877447972965
351.395551421761
455.47719617475
299.131141862077
170.769889205745
-153.296457455795
140.508791771693
256.964424961986
