# Supplementary material for: CaV1 and CaV2 calcium channels mediate the release of distinct pools of synaptic vesicles
Source: eLife. 2023 Feb 23;12:e81407. doi: 10.7554/eLife.81407 (PMC10023163; doi:10.7554/eLife.81407)
Supplement: Figure 7—source data 1. [file elife-81407-fig7-data1.zip › Figure 7 - Source Data 1/unc13-all/6/1/cav2_to_cav1.csv]

-65.8529811890294
-190.715815372851
-12.907452031619
-59.2546426825238
-99.3887612198314
-36.9667365121945
51.1262203039728
80.4210665522014
13.4080913618909
-56.9052426883904
-46.0513265153922
-158.156243096135
-12.4192602577627
87.4995710305943
-34.128806098453
51.8516868608413
302.278176955987
8.49861274173554
23.0210062703632
63.4954191682559
95.0275593649344
-72.6103860660687
67.8100017543402
-50.3259125600762
-95.877621533994
171.469750997785
169.757568198265
135.060999556834
-95.3420669919101
34.9655871593395
75.4027794245012
-17.996959950271
-55.1859768297695
120.490352365128
1.35384277160574
-226.668085961445
-134.824996983697
-262.568827020711
-101.086930469507
-205.168575222496
-48.8225209098232
79.5387317465088
403.605078408048
109.799829180561
-6.65580400973204
