# Supplementary material for: CaV1 and CaV2 calcium channels mediate the release of distinct pools of synaptic vesicles
Source: eLife. 2023 Feb 23;12:e81407. doi: 10.7554/eLife.81407 (PMC10023163; doi:10.7554/eLife.81407)
Supplement: Figure 7—source data 1. [file elife-81407-fig7-data1.zip › Figure 7 - Source Data 1/unc13-all/6/1/cav2_to_cav2(cav1).csv]

-68.4339187640394
-44.0505577828058
-75.0173216895173
27.8853117102708
-22.557677569212
-3.75954393057964
1.04374135998523
41.06270340725
-11.6761680991108
33.4492822550642
42.8564387455422
-63.4627582204457
-155.28648116562
-227.716863205829
-207.929506088713
-146.413515188379
43.9026547169415
40.6383427362866
51.3817641806786
65.5112814313461
35.6447156090312
-64.6616512898227
20.8022807430389
35.214243487088
47.344465490211
4.81667619915561
-0.51338963204671
33.9048914538889
97.8417343792717
92.2220333806986
73.4474228353379
13.1984163090665
7.72049249762131
-22.9542210941954
-41.9668266339795
-62.0579501075654
-9.97864043075106
14.596697921419
33.196831151653
20.3550327256858
-90.8327441704205
62.0361252772441
1.4686460532821
-47.8327399103591
93.1265411012064
-92.4277208432204
53.7936803058205
-37.1588335553056
-70.7831238062408
40.2788472019479
-104.878457674916
-114.465498047386
59.1698787168752
49.002492938198
-135.69277763748
-98.2916402547798
-159.940519543921
-59.3735407795207
22.9885977335111
-106.218536966991
30.3888104623543
62.4826916805337
14.0497200879099
70.4956498121624
50.32132178033
-28.3275257213645
42.1949239578407
70.8964517463228
54.6729264106598
94.2482334849515
58.0337922160661
0.276782115088281
102.585906613668
93.7497571926565
119.220069099472
-121.953088564695
81.2379518395946
8.8431013238951
-45.2803646002626
80.4134164039142
67.8209003117349
-315.217791152492
41.0275931621723
16.3192990416105
73.0300461875845
-67.3556138655604
-85.7771481242676
-21.6520747002378
-208.246762014731
120.764792776969
115.260618577042
59.57276708263
18.0077685456295
-146.9205602683
24.5034624181594
69.8370298898049
-103.698252698839
50.1701731647536
-4.52725388526687
4.72007192027831
92.2990288142742
24.2904126204821
32.3580352798899
21.4891480735128
63.1422093655838
96.9402004764543
38.9643589591715
-68.5374432018434
-1.553889166521
67.4479487780236
-2.86747513940736
102.112627355059
-7.61685771282419
-48.1524898980124
50.7516113238212
79.1738403911331
