# Supplementary material for: CaV1 and CaV2 calcium channels mediate the release of distinct pools of synaptic vesicles
Source: eLife. 2023 Feb 23;12:e81407. doi: 10.7554/eLife.81407 (PMC10023163; doi:10.7554/eLife.81407)
Supplement: Figure 7—source data 1. [file elife-81407-fig7-data1.zip › Figure 7 - Source Data 1/unc13-all/6/1/cav2_to_cav2(unc-13).csv]

-70.944658694827
-88.938301331742
-75.5809200983867
-5.48447299521104
-71.3458485891806
-38.8097496634782
-19.7614936532727
57.1528235307287
-37.6165191805831
1.50605406569048
9.07740990885941
-101.380085084102
-153.438325599962
-213.299508872011
-201.123764010998
-158.778751054911
5.34521209534159
31.4050109559512
18.0694569289772
2.76268616785183
14.6063256243697
-40.9593192466746
-0.0354084754289943
-0.361911569288168
-6.93207492999773
-54.9543473410131
-55.2221596181043
-8.29609283355421
97.6097497491073
66.6352152062045
58.3229846793711
59.0074305947173
5.70133399939641
-20.0750815277434
-15.681455933448
-13.0840040425237
-34.7242349614271
77.6316835432872
52.8415056909025
65.2871396975506
-67.1953944352344
93.1775244389082
-27.8287528515793
-56.2468773324172
64.0455913625228
-126.946311914512
74.3727067295367
4.50466594370573
9.94594159626013
82.6007769932803
-54.9238359700203
-51.0882226804879
62.3155527702174
57.546461389823
-23.9223063836944
-53.7739851297802
-59.9754448044059
-53.5088015190049
58.6084953758491
-20.0918133522118
72.1586038870755
47.447996318896
63.0581672170692
103.614155406773
31.3100529427884
7.70729479594047
108.107019453181
25.1382973899545
71.2854226221298
66.6248001460835
27.9720564480367
-4.12476212764341
138.343824885429
89.6714035648893
104.092212442843
6.4466666081571
70.4515341397746
-6.36156163968008
-8.55175395533206
42.0590207319428
38.2523714818344
-183.697650789274
30.1544019344265
-21.0624263241316
96.798084593187
-20.8077162721711
-34.5144232656112
-84.8098989229848
-236.781472941506
96.8443609675433
127.858626734766
76.8866602009675
-12.9105179738408
-165.439695141717
-34.7428609376266
59.8951368035005
-56.5002564291535
44.7491961899768
10.058167901776
-50.0856995326185
71.0087537150766
24.6217757758004
-38.460451779285
12.787832684061
30.8463239141474
61.0060111161356
-10.9783251673998
-42.1566802374682
-32.8603662590913
20.8563467824288
-43.2634017710743
39.7671459987405
25.0286714801186
-53.9176608304269
68.8450760372098
82.5246056281876
