# Supplementary material for: CaV1 and CaV2 calcium channels mediate the release of distinct pools of synaptic vesicles
Source: eLife. 2023 Feb 23;12:e81407. doi: 10.7554/eLife.81407 (PMC10023163; doi:10.7554/eLife.81407)
Supplement: Figure 7—source data 1. [file elife-81407-fig7-data1.zip › Figure 7 - Source Data 1/unc13-all/6/1/unc13all_to_cav1.csv]

260.142713980096
222.820076718277
250.031399528782
240.249645007203
154.429747138826
44.3178710769034
77.872784523018
114.850703379838
287.385148214692
253.016748096627
262.390678712402
277.236470722857
-104.709485490101
259.62445645336
303.389060887199
260.189625422108
274.39530435527
275.809484703463
144.50909975165
-104.810214689525
169.132526256017
304.963641332626
349.511558649922
242.593695761441
294.793504982648
257.646604519324
-130.630415967501
273.156604296478
230.821471188331
166.10682232609
274.936562923911
70.2277942172502
260.791248812668
257.778762369693
170.730065215502
234.713497131451
317.328882572606
179.461444479189
60.3356689587085
152.502183441791
297.555450305352
100.332902909536
231.330797393475
79.0564433505293
319.725025251998
197.576418311716
85.6157131944606
248.855092425517
-108.469231288865
-143.962070881335
128.468317008921
259.447903005511
17.7738337690682
263.088858222275
-62.5077572884117
50.8436877251474
-187.914073585494
-136.0909402021
148.528995118943
40.1584667798588
-105.613222078972
355.913002023023
