# Supplementary material for: CaV1 and CaV2 calcium channels mediate the release of distinct pools of synaptic vesicles
Source: eLife. 2023 Feb 23;12:e81407. doi: 10.7554/eLife.81407 (PMC10023163; doi:10.7554/eLife.81407)
Supplement: Figure 7—source data 1. [file elife-81407-fig7-data1.zip › Figure 7 - Source Data 1/unc13-all/6/1/unc13all_to_cav2.csv]

23.4828566050519
181.04768045168
89.5200296160483
37.5279138385367
133.710603979375
401.83726699906
194.110269657437
383.790556075119
-7.9277947902965
-72.3786656555621
33.2127036859129
-37.3034169559169
404.069772783954
-113.790494993995
-83.2451938165968
-43.6556932269732
-13.9976690420781
32.4497584750361
298.529497634423
262.401299758865
232.378037663363
-38.7659879283356
-83.7268680375873
-9.05600316201071
6.04175277978175
-39.157374374864
361.326478853442
29.2374349789234
180.040673092143
99.8051005106108
-51.0442821123897
411.046088898441
162.077945640035
73.701112658815
209.468485419454
149.47597206506
-78.1556851056721
104.017678859795
211.212861470826
291.559340649143
11.565430197521
135.10223865853
-28.8514526885747
352.044295804173
-91.2960868399205
123.738318288827
259.366296182518
69.8726125680641
518.461716325683
284.1067834795
205.605130252105
71.927026401866
374.624262647868
-126.039692258367
311.02030747726
245.576903954668
380.644304228212
177.619534077529
133.388483413363
-72.3715705129334
485.092621262561
-218.845935903739
