# Supplementary material for: CaV1 and CaV2 calcium channels mediate the release of distinct pools of synaptic vesicles
Source: eLife. 2023 Feb 23;12:e81407. doi: 10.7554/eLife.81407 (PMC10023163; doi:10.7554/eLife.81407)
Supplement: Figure 7—source data 1. [file elife-81407-fig7-data1.zip › Figure 7 - Source Data 1/unc13-all/6/2.csv]

image-ID	cycle	z-step	frame	accum	photon-count	photon-count11	photon-count12	photon-count21	photon-count22	psfx	psfy	psfz	psf-photon-count	x	y	z	stdev	amp	background11	background12	background21	background22	maxResidualSlope	chisq	log-likelihood	accuracy	llr	time-point	precisionx	precisiony	precisionz	vis-probe
1	0	0	1	1	688.704	343.891	344.813	0	0	87.4609	17.6628	144.707	599.051	5094.86	4865.68	-144.707	0	19.1934	24.246	28.3732	0	0	0.601574	195.892	-628.585	9.4718	336.413	0	28.3704	27.9895	89.2913	0
5	0	0	5	1	510.989	208.711	302.278	0	0	-7.34198	2.39583	-323.804	529.207	5090	4880.94	323.804	0	18.9089	23.6771	28.5228	0	0	0.210657	166.417	-614.479	13.8222	301.354	0	36.3225	33.2308	160.219	0
7	0	0	7	1	736.835	422.64	314.195	0	0	52.4461	-31.2263	10.4845	662.004	5129.87	5014.23	-10.4845	0	20.8426	23.1751	27.7171	0	0	0.191607	175.209	-618.571	8.64163	236.493	0	25.0788	24.3848	85.7687	0
10	0	0	10	1	814.61	376.486	438.124	0	0	-28.0092	-11.5188	-194.343	733.44	5110.67	4994.52	194.343	0	24.4235	22.65	25.4626	0	0	0.479626	212.098	-635.448	7.56157	339.194	0	23.1545	22.0191	91.4084	0
15	0	0	15	1	742.781	289.257	453.523	0	0	60.8435	15.6988	-100.622	808.5	5121.48	4967.3	100.622	0	25.4545	22.5203	26.3059	0	0	0.216274	199.567	-630.721	8.47982	392.981	0	20.9056	20.3642	76.2231	0
19	0	0	19	1	534.79	184.611	350.179	0	0	-6.79023	-51.8407	-248.196	412.889	5089.45	4835.52	248.196	0	14.2657	21.4035	25.8397	0	0	0.712843	162.861	-600.287	12.6632	303.816	0	39.6335	37.9058	164.604	0
21	0	0	21	1	708.249	308.302	399.947	0	0	-11.4206	-23.5336	-137.968	575.407	5094.08	5006.53	137.968	0	18.718	22.0743	25.5877	0	0	0.536484	189.645	-615.569	8.94028	224.403	0	28.181	26.9171	105.168	0
25	0	0	25	1	730.113	273.526	456.587	0	0	80.9941	86.6108	-343.815	589.579	5101.33	4996.05	343.815	0	20.8624	21.5577	24.7747	0	0	0.0460259	193.843	-621.794	8.56241	280.343	0	32.9336	29.5376	152.948	0
29	0	0	29	1	727.726	317.472	410.254	0	0	82.0634	-1.57081	32.0903	582.443	5100.26	4884.91	-32.0903	0	18.1992	19.8833	24.0258	0	0	0.278267	166.163	-600.44	8.49651	256.89	0	26.7692	26.3151	90.7128	0
30	0	0	30	1	568.13	297.382	270.748	0	0	49.4326	15.8361	-341.595	464.285	5132.89	4967.16	341.595	0	16.5877	19.7847	25.1548	0	0	0.422335	208.131	-618.54	11.57	284.196	0	40.1399	36.4734	180.62	0
35	0	0	35	1	617.883	272.964	344.918	0	0	15.8466	69.902	-329.81	451.539	5066.81	4913.1	329.81	0	15.9337	19.2272	23.0801	0	0	0.027006	203.74	-615.494	10.2846	265.063	0	39.6196	35.8746	178.639	0
37	0	0	37	1	638.841	281.323	357.518	0	0	40.1139	-34.6448	22.9293	615.169	5042.55	5017.65	-22.9293	0	19.4396	19.5213	24.6814	0	0	0.437022	190.444	-617.732	9.96475	271.872	0	25.4761	24.6483	85.5874	0
41	0	0	41	1	482.983	238.07	244.913	0	0	33.8755	23.6179	124.691	283.886	5048.78	4859.72	-124.691	0	9.08255	21.1069	24.1181	0	0	0.305966	181.981	-609.488	14.2613	230.499	0	53.2354	52.23	167.575	0
44	0	0	44	1	579.134	271.901	307.233	0	0	66.1583	8.17144	320.478	477.095	5016.5	4875.17	-320.478	0	16.941	20.6658	25.2991	0	0	0.833995	170.837	-603.764	11.3658	333.525	0	34.1666	34.038	113.627	0
46	0	0	46	1	640.794	320.715	320.079	0	0	9.16045	-82.0573	-131.861	445.004	5073.5	5065.06	131.861	0	14.6948	21.6394	26.1437	0	0	0.362178	215.803	-630.129	10.1163	245.947	0	35.2593	34.1022	128.67	0
47	0	0	47	1	653.396	285.017	368.378	0	0	32.5949	64.5857	-180.88	566.567	5149.73	4818.75	180.88	0	18.2427	20.1783	22.8059	0	0	0.261826	189.972	-611.126	9.64396	290.999	0	28.0451	27.3631	113.141	0
49	0	0	49	1	638.169	214.558	423.611	0	0	56.8534	17.4193	-233.791	662.571	5125.47	4965.58	233.791	0	21.9937	19.3255	21.0886	0	0	0.0391235	212.115	-618.751	9.79478	300.171	0	24.4054	23.371	103.241	0
51	0	0	51	1	632.873	363.888	268.985	0	0	16.6366	-10.0164	287.292	519.43	4966.36	4893.36	-287.292	0	18.2395	17.6072	21.986	0	0	0.271138	200.95	-609.157	9.84033	323.401	0	29.4271	29.0297	94.1779	0
53	0	0	53	1	501.496	183.706	317.79	0	0	6.96985	-52.0293	-255.682	536.659	5075.69	4935.37	255.682	0	18.5709	17.4696	21.1696	0	0	0.71238	179.835	-594.813	13.0298	256.91	0	29.2141	27.8037	120.256	0
63	0	0	63	1	556.149	274.832	281.317	0	0	42.9484	69.3483	182.465	400.29	5039.71	4813.99	-182.465	0	13.0295	19.4814	21.9772	0	0	0.261246	200.163	-608.854	11.6626	262.039	0	37.923	37.1177	116.837	0
65	0	0	65	1	474.81	192.768	282.042	0	0	13.5497	61.7039	-179.492	324.302	5069.11	5020.96	179.492	0	10.4736	17.6466	20.924	0	0	0.203037	225.871	-612.263	13.951	237.753	0	45.5579	43.1327	178.361	0
73	0	0	73	1	440.659	190.422	250.237	0	0	79.2863	78.5611	92.0367	319.052	5003.37	4804.78	-92.0367	0	10.0087	16.8914	21.3964	0	0	0.204074	167.944	-585.083	15.2885	217.369	0	44.9905	43.733	143.425	0
74	0	0	74	1	489.976	166.946	323.03	0	0	-41.3127	-63.9834	-567.777	481.213	5123.97	4947.32	567.777	0	21.8282	18.6857	20.6992	0	0	0.574246	198.367	-604.538	13.4906	285.954	0	50.0244	43.7738	207.939	0
77	0	0	77	1	501.523	238.931	262.592	0	0	98.46	-91.3125	-231.211	329.87	5083.86	4874.99	231.211	0	11.3326	18.6779	21.9444	0	0	0.509653	205.666	-609.888	13.1993	344.825	0	44.6826	43.7765	187.031	0
78	0	0	78	1	646.494	235.032	411.461	0	0	50.762	25.2809	-7.33108	518.845	5031.9	4858.06	7.33108	0	16.1342	19.2895	22.8018	0	0	0.295743	205.029	-621.406	9.72133	301.543	0	29.2186	28.5702	100.604	0
80	0	0	80	1	722.865	316.951	405.914	0	0	36.4529	43.7955	-270.345	569.114	5046.21	4839.54	270.345	0	19.2743	16.9584	19.8859	0	0	0.337057	251.67	-632.923	8.28301	374.946	0	28.0507	26.5313	119.928	0
82	0	0	82	1	533.766	232.89	300.876	0	0	85.0683	81.1311	-350.023	381.408	5097.25	4802.21	350.023	0	13.5619	16.983	20.2299	0	0	0.341184	172.344	-585.91	11.9554	250.395	0	45.5411	40.8471	213.397	0
85	0	0	85	1	489.907	296.176	193.731	0	0	-2.80332	6.50001	-75.5384	279.772	5085.46	4777.18	75.5384	0	8.87214	17.499	21.4304	0	0	0.445464	200.944	-605.847	13.4399	256.059	0	50.2542	49.0089	177.11	0
86	0	0	86	1	581.295	238.292	343.003	0	0	109.72	71.6092	-187.594	414.975	5072.6	4811.73	187.594	0	13.3292	18.258	20.8802	0	0	0.176895	193.657	-600.853	10.8952	263.599	0	36.1672	34.9355	147.149	0
88	0	0	88	1	736.245	376.794	359.451	0	0	29.7676	48.9977	0.649432	630.035	5052.89	4834.34	-0.649432	0	19.5979	16.4056	20.6585	0	0	0.362305	204.201	-604.998	8.10954	361.262	0	23.6116	22.9967	80.5322	0
90	0	0	90	1	490.683	263.339	227.344	0	0	64.2791	70.9013	-35.2652	334.222	5118.04	4812.44	35.2652	0	10.3372	17.2865	19.8893	0	0	0.443687	181.382	-592.773	13.2688	280.416	0	41.7128	41.3374	147.475	0
92	0	0	92	1	603.34	253.016	350.324	0	0	38.9771	28.4	-214.889	461.591	5143.34	4854.94	214.889	0	15.1629	17.0747	20.2615	0	0	0.221974	168.365	-586.729	10.3038	268.738	0	32.5715	31.6908	134.615	0
93	0	0	93	1	510.269	172.429	337.84	0	0	65.8204	45.0958	-230.593	425.987	5116.5	4838.24	230.593	0	14.0367	17.1129	20.1721	0	0	0.255306	182.703	-593.302	12.6455	290.556	0	35.424	34.2514	149.71	0
94	0	0	94	1	665.459	274.607	390.852	0	0	99.6247	19.5445	-3.78211	486.879	5082.7	4764.14	3.78211	0	15.1013	17.9285	21.3403	0	0	0.518473	225.16	-619.403	9.25083	351.049	0	30.3427	29.6772	104.338	0
97	0	0	97	1	558.933	229.827	329.106	0	0	36.1458	46.507	-79.6178	388.829	5046.51	4836.83	79.6178	0	12.1655	16.1988	18.8252	0	0	0.481444	205.661	-599.432	11.1537	323.125	0	35.5808	34.6985	127.732	0
99	0	0	99	1	569.452	255.319	314.133	0	0	-17.6506	33.1376	-128.438	542.902	5100.31	4850.2	128.438	0	17.4175	16.0354	20.2437	0	0	0.406426	197.598	-599.042	10.9771	316.193	0	27.0698	26.226	99.1851	0
101	0	0	101	1	592.002	313.333	278.669	0	0	73.2296	-7.06121	100.658	498.129	5009.43	4890.4	-100.658	0	15.8236	16.4356	20.0588	0	0	0.251846	192.658	-594.977	10.4898	323.699	0	28.917	28.3201	93.1885	0
103	0	0	103	1	483.404	215.19	268.214	0	0	42.7125	-27.2228	-205.953	291.845	5139.61	5010.22	205.953	0	9.66876	16.4597	20.1721	0	0	0.152201	194.899	-593.492	13.4604	214.007	0	49.0673	47.0133	197.514	0
104	0	0	104	1	622.812	294.548	328.265	0	0	74.4408	-0.42737	-59.9434	412.304	5107.88	4983.43	59.9434	0	12.9034	17.1129	19.9448	0	0	0.265368	202.267	-602.185	9.90259	272.874	0	34.4062	33.5086	121.792	0
106	0	0	106	1	645.144	293.682	351.461	0	0	75.5193	28.7604	159.191	590.819	5007.14	4854.58	-159.191	0	19.0215	17.5532	20.3479	0	0	0.658258	192.746	-598.247	9.53564	366.531	0	25.5309	24.9912	80.1315	0
108	0	0	108	1	468.07	240.258	227.812	0	0	113.654	10.2546	304.775	330.282	4969.01	4972.75	-304.775	0	11.5617	17.5088	21.273	0	0	0.0444431	162.258	-586.513	14.2207	203.192	0	44.8464	44.2436	145.528	0
110	0	0	110	1	670.332	297.327	373.005	0	0	83.9671	-23.7182	81.3185	527.608	5098.35	4907.06	-81.3185	0	16.7236	15.9468	19.6359	0	0	0.466252	227.315	-614.878	8.99478	327.588	0	27.1137	26.6053	89.1244	0
111	0	0	111	1	464.303	201.187	263.115	0	0	61.8634	16.3445	-244.223	354.44	5120.46	4867	244.223	0	11.8354	17.0168	20.0395	0	0	0.476349	216.533	-612.156	14.2032	329.921	0	42.0105	40.5565	180.414	0
115	0	0	115	1	435.209	182.682	252.527	0	0	103.326	30.905	-151.848	295.408	5078.99	5051.75	151.848	0	9.39799	17.0326	18.8273	0	0	0.112362	180.494	-586.582	15.2862	238.048	0	47.4144	45.2692	184.776	0
116	0	0	116	1	540.988	260.592	280.397	0	0	114.15	-10.6042	-126.007	324.456	5068.17	4794.28	126.007	0	10.3237	18.0258	20.4086	0	0	0.670627	215.927	-617.451	11.8526	315.041	0	43.5299	42.4681	166.028	0
117	0	0	117	1	505.551	247.904	257.647	0	0	38.3512	83.1497	-347.069	338.51	5143.97	4800.19	347.069	0	12.0445	16.5093	18.537	0	0	0.548035	175.567	-586.252	12.6124	328.719	0	49.106	44.23	233.741	0
121	0	0	121	1	459.535	249.028	210.507	0	0	1.09945	73.8518	-136.32	265.008	5181.22	4809.49	136.32	0	8.44186	16.8684	19.4805	0	0	0.417757	182.167	-586.475	14.3207	262.173	0	52.1149	51.2118	201.401	0
123	0	0	123	1	671.86	235.536	436.324	0	0	33.4075	65.7949	-204.913	652.029	5049.25	4917.21	204.913	0	21.2196	15.7131	18.3929	0	0	0.289896	211.038	-604.162	8.90547	340.409	0	23.2407	22.2831	93.2245	0
128	0	0	128	1	573.432	271.814	301.618	0	0	8.96726	26.0984	-200.693	444.298	5173.35	4956.9	200.693	0	14.5726	14.4855	17.644	0	0	0.244631	171.748	-578.378	10.6239	254.263	0	31.935	30.6776	127.452	0
130	0	0	130	1	623.49	283.928	339.562	0	0	86.7657	36.0526	125.661	501.053	4995.89	4946.95	-125.661	0	15.9144	14.3341	18.5871	0	0	0.255407	195.352	-591.077	9.65572	242.788	0	27.9806	27.219	88.8213	0
131	0	0	131	1	393.571	211.965	181.606	0	0	-2.56765	45.2252	157.313	247.448	4985.57	4838.12	-157.313	0	8.05572	16.0984	19.0631	0	0	0.394218	171.042	-577.428	17.2645	296.41	0	55.1883	53.4808	169.667	0
132	0	0	132	1	548.263	216.862	331.4	0	0	78.6385	0.310398	60.6897	488.599	5004.02	4883.03	-60.6897	0	15.3403	13.913	18.4557	0	0	0.559241	205.087	-597.228	11.2155	342.975	0	28.189	27.5375	92.7386	0
133	0	0	133	1	556.767	275.555	281.211	0	0	33.2696	74.4234	172.059	450.391	5049.39	4908.58	-172.059	0	14.6138	14.8824	18.0471	0	0	0.153712	183.444	-582.063	11.06	278.676	0	30.9623	30.3017	96.9492	0
137	0	0	137	1	430.345	207.295	223.05	0	0	71.3563	10.6165	87.1267	379.671	5110.96	4972.38	-87.1267	0	11.9797	14.3306	18.3628	0	0	0.468576	141.128	-561.197	15.12	281.578	0	35.742	34.7929	116.191	0
144	0	0	144	1	449.171	231.785	217.386	0	0	67.8912	2.61548	49.8981	469.877	5014.77	4781.06	-49.8981	0	14.7278	14.3445	18.0483	0	0	0.188503	172.213	-580.184	14.3101	263.258	0	29.2958	28.4363	97.1258	0
145	0	0	145	1	645.39	249.714	395.676	0	0	95.6621	21.4182	-106.672	675.314	5086.66	4762.26	106.672	0	21.2286	15.8821	18.855	0	0	0.550465	166.237	-585.876	9.36954	430.77	0	21.8577	21.3301	80.0869	0
149	0	0	149	1	442.881	244.09	198.791	0	0	6.3422	26.6333	-168.157	268.107	5076.32	4856.71	168.157	0	8.6749	15.4365	19.7227	0	0	0.309167	153.495	-568.296	14.8545	219.57	0	51.8798	49.9569	198.806	0
155	0	0	155	1	421.712	162.065	259.647	0	0	-8.57874	18.5855	-380.089	312.885	5091.24	4864.75	380.089	0	11.6174	14.0923	17.3418	0	0	0.337025	168.575	-568.577	15.3669	221.169	0	53.0884	46.7029	241.698	0
158	0	0	158	1	417.067	190.463	226.605	0	0	107.058	4.11998	64.4614	269.035	5075.26	4978.88	-64.4614	0	8.4374	14.2833	17.272	0	0	0.118243	163.214	-565.487	15.5978	186.033	0	48.4016	46.9212	159.083	0
159	0	0	159	1	402.539	225.685	176.854	0	0	64.6711	0.751608	233.316	300.736	5117.65	4882.59	-233.316	0	10.0947	13.5768	16.6234	0	0	0.594176	194.311	-576.572	16.1252	263.7	0	43.6045	43.4804	135.203	0
161	0	0	161	1	536.484	266.069	270.415	0	0	69.966	21.4536	87.5231	463.81	5012.69	4961.55	-87.5231	0	14.6133	14.1362	16.7415	0	0	0.0986575	178.172	-573.661	11.4182	232.487	0	29.1071	28.2667	95.0356	0
162	0	0	162	1	498.251	231.292	266.958	0	0	56.1852	39.0385	43.5834	267.489	5126.14	4844.3	-43.5834	0	8.33856	13.8724	16.7883	0	0	0.123932	165.69	-566.233	12.4601	194.352	0	47.7902	47.2957	161.108	0
165	0	0	165	1	465.538	264.555	200.983	0	0	67.5781	-18.8709	-84.2276	303.62	5015.08	4902.21	84.2276	0	9.59213	14.9906	17.8729	0	0	0.545534	187.834	-586.077	13.7469	235.214	0	43.271	42.3074	155.104	0
168	0	0	168	1	545.496	214.972	330.524	0	0	81.618	2.82747	76.5181	506.513	5001.04	4980.17	-76.5181	0	15.9487	13.5854	17.1908	0	0	0.272487	181.395	-575.042	11.1785	260.808	0	26.8538	26.0585	87.8918	0
171	0	0	171	1	488.761	206.719	282.042	0	0	92.9738	21.7346	296.679	368.66	4989.69	4861.61	-296.679	0	12.8267	13.9339	18.2952	0	0	0.283276	191.457	-582.119	12.8782	266.406	0	37.6769	37.2023	121.987	0
174	0	0	174	1	575.491	184.76	390.731	0	0	53.5918	-9.42098	-72.2015	528.34	5029.07	4892.76	72.2015	0	16.6352	13.6418	16.6326	0	0	0.409221	170.206	-573.958	10.4607	283.209	0	25.5016	24.9623	90.1241	0
175	0	0	175	1	569.731	244.101	325.631	0	0	66.2465	1.49094	105.422	323.529	5016.41	4881.85	-105.422	0	10.2809	14.4379	17.4907	0	0	0.42891	152.698	-563.894	10.6939	285.996	0	40.8597	40.0536	130.605	0
176	0	0	176	1	581.079	275.739	305.341	0	0	-6.79612	36.3469	93.7699	515.274	4989.8	5046.31	-93.7699	0	16.4533	13.6878	16.9484	0	0	0.5714	149.626	-562.741	10.3628	241.314	0	26.4669	25.3978	85.319	0
178	0	0	178	1	557.23	251.637	305.594	0	0	74.2792	1.2977	64.7694	571.124	5008.38	4981.7	-64.7694	0	17.9494	15.2418	16.8719	0	0	0.103379	157.078	-573.249	11.0009	255.549	0	24.3696	23.646	81.5351	0
181	0	0	181	1	636.755	248.709	388.046	0	0	79.2915	65.6928	-90.5685	532.814	5103.03	5016.97	90.5685	0	16.6031	13.6696	17.4922	0	0	0.217224	211.263	-592.065	9.32882	312.313	0	26.2485	25.3726	92.965	0
182	0	0	182	1	441.505	226.079	215.426	0	0	35.5925	13.8986	266.505	319.961	5047.07	4969.1	-266.505	0	10.995	13.5281	17.7795	0	0	0.28928	172.357	-570.714	14.4921	237.77	0	41.743	40.9817	132.356	0
184	0	0	184	1	429.396	178.765	250.631	0	0	-52.3547	19.9547	-346.297	271.334	5135.01	4963.05	346.297	0	9.95014	12.9734	16.9927	0	0	0.108428	197.558	-579.985	14.8467	223.713	0	56.6531	50.5241	247.002	0
186	0	0	186	1	478.183	154.815	323.368	0	0	23.0328	39.3972	-231.785	366.167	5059.63	4943.6	231.785	0	12.1467	13.5253	15.6246	0	0	0.196263	163.596	-563.85	12.9628	247.9	0	37.1828	35.2678	155.245	0
188	0	0	188	1	567.605	229.861	337.743	0	0	42.601	-53.3143	175.552	535.124	5040.06	4936.65	-175.552	0	17.7088	12.4975	16.0203	0	0	0.438662	211.51	-586.737	10.5133	320.042	0	24.8113	24.3773	78.346	0
191	0	0	191	1	597.263	250.841	346.421	0	0	-35.4505	32.5134	-303.523	434.334	5118.11	4850.83	303.523	0	15.3173	14.2375	16.3644	0	0	0.291416	188.277	-583.002	10.0357	281.334	0	34.4517	31.9109	150.913	0
195	0	0	195	1	411.641	181.213	230.427	0	0	88.0939	55.1631	-60.9997	368.641	4994.57	4828.18	60.9997	0	11.4311	13.2068	16.0268	0	0	0.339865	192.325	-574.872	15.5656	293.388	0	35.1217	34.1684	123.085	0
198	0	0	198	1	551.445	263.422	288.023	0	0	78.142	1.80225	124.668	422.439	5004.52	4881.54	-124.668	0	13.4868	14.3448	15.428	0	0	0.420911	208.741	-589.702	10.9784	309.648	0	31.2796	30.6558	99.9105	0
200	0	0	200	1	696.997	388.148	308.849	0	0	69.439	5.6132	257.507	755.19	5013.22	4877.73	-257.507	0	25.7009	14.1271	16.1156	0	0	0.411529	173.722	-577.588	8.3627	412.539	0	19.4073	19.1321	60.8578	0
205	0	0	205	1	626.59	316.198	310.392	0	0	97.9577	-48.3581	309.512	579.243	4984.7	4931.7	-309.512	0	20.5905	12.9723	17.4459	0	0	0.565032	173.275	-574.843	9.46158	337.483	0	24.2849	24.1277	80.7056	0
206	0	0	206	1	537.492	276.197	261.295	0	0	78.3291	39.6806	174.283	463.919	5004.33	4943.32	-174.283	0	15.0085	13.6073	17.3078	0	0	0.0338969	182.433	-580.839	11.3871	270.724	0	29.4809	28.7388	92.1886	0
211	0	0	211	1	493.117	213.447	279.669	0	0	36.211	95.4019	-137.468	382.66	5146.11	4887.6	137.468	0	12.1031	13.7981	16.2522	0	0	0.311419	210.549	-590.399	12.5675	342.05	0	34.6855	34.0766	133.365	0
212	0	0	212	1	412.599	188.382	224.217	0	0	56.433	16.9663	-196.555	320.974	5125.89	4866.37	196.555	0	10.4495	12.5187	16.2886	0	0	0.475164	208.795	-583.571	15.4543	275.75	0	41.0951	40.1277	163.912	0
216	0	0	216	1	472.058	187.057	285.001	0	0	63.7935	65.288	-342.642	337.858	5118.53	4818.05	342.642	0	11.9704	13.7724	15.0962	0	0	0.3876	186.424	-572.53	13.144	286.659	0	45.2314	40.7261	215.353	0
218	0	0	218	1	516.226	255.642	260.584	0	0	26.8512	71.241	151.069	374.846	5055.81	4812.1	-151.069	0	12.0734	12.2608	16.024	0	0	0.244018	190.714	-571.558	11.7417	289.03	0	34.6172	33.841	108.285	0
219	0	0	219	1	401.383	146.233	255.15	0	0	-26.174	38.9175	-561.24	409.175	5208.49	4944.08	561.24	0	17.7703	12.4135	14.1532	0	0	0.243174	179.267	-566.153	15.7192	231.481	0	51.8762	44.3095	231.317	0
222	0	0	222	1	476.543	168.302	308.24	0	0	49.0971	44.9817	-238.121	466.107	5133.22	4838.36	238.121	0	15.4486	13.2978	14.8194	0	0	0.329129	149.622	-557.192	12.9239	312.482	0	29.4762	28.5161	126.429	0
223	0	0	223	1	438.588	212.32	226.268	0	0	40.5412	61.8893	137.474	205.981	5042.12	5020.77	-137.474	0	6.58781	12.2812	15.6977	0	0	0.194296	179.775	-570.312	14.2542	209.961	0	59.8358	57.8894	187.148	0
233	0	0	233	1	368.991	172.211	196.781	0	0	-53.8151	44.5724	-358.456	321.351	5136.48	4938.43	358.456	0	11.8418	12.6187	14.4232	0	0	0.304766	171.363	-561.756	17.5043	264.182	0	47.123	41.4137	213.093	0
234	0	0	234	1	536.727	231.132	305.595	0	0	25.9808	-58.8641	118.793	543.536	5056.68	5041.86	-118.793	0	17.7087	10.305	15.1589	0	0	0.572519	365.138	-620.352	10.9888	370.429	0	23.4324	22.7799	75.2225	0
236	0	0	236	1	389.803	185.254	204.549	0	0	62.1492	52.2352	-425.263	352.109	5120.17	4930.76	425.263	0	13.3245	12.1573	14.373	0	0	0.0918623	215.339	-582.019	16.2825	236.877	0	48.2172	41.8337	233.361	0
237	0	0	237	1	413.736	161.741	251.995	0	0	97.4703	-36.069	13.1469	288.085	5084.85	5019.07	-13.1469	0	9.05274	11.8836	15.6286	0	0	0.225704	222.068	-583.439	15.2413	247.361	0	42.9385	41.4308	143.837	0
241	0	0	241	1	364.746	170.706	194.04	0	0	48.7324	-24.0929	-82.3283	232.124	5033.93	5007.09	82.3283	0	7.3553	11.7059	14.9215	0	0	0.40277	157.604	-548.69	17.6701	236.519	0	51.7023	49.9704	181.496	0
246	0	0	246	1	492.723	177.927	314.796	0	0	59.3085	-27.0952	40.4234	468.206	5123.01	5010.1	-40.4234	0	14.7618	10.5516	14.5193	0	0	0.165712	234.507	-583.406	12.1275	313.264	0	26.7689	25.9457	89.7912	0
249	0	0	249	1	439.01	172.983	266.027	0	0	39.1894	-19.963	-485.984	378.908	5143.13	4903.3	485.984	0	15.3752	12.1205	13.8913	0	0	0.62863	204.89	-577.779	14.0383	377.29	0	48.0235	41.8728	224.784	0
252	0	0	252	1	509.397	224.66	284.737	0	0	39.2459	6.79596	-196.344	378.844	5043.41	4876.54	196.344	0	12.3843	13.3344	15.5441	0	0	0.529025	220.825	-587.185	11.9912	321.847	0	34.973	33.6896	140.709	0
254	0	0	254	1	478.139	199.601	278.538	0	0	16.4983	129.126	-99.9577	336.916	5066.16	5053.19	99.9577	0	10.5945	12.6994	15.5199	0	0	0.145964	205.088	-580.361	12.8722	261.704	0	38.2533	36.7244	136.44	0
263	0	0	263	1	471.324	166.635	304.688	0	0	93.8252	-12.6322	9.03409	427.98	4988.83	4995.63	-9.03409	0	13.3666	11.3438	13.9381	0	0	0.311329	205.312	-573.986	12.8178	278.95	0	28.9422	28.0568	98.5166	0
264	0	0	264	1	437.092	153.06	284.031	0	0	60.4952	0.934164	-63.3756	405.565	5121.83	4982.07	63.3756	0	12.7107	11.1912	14.7464	0	0	0.0524327	271.495	-597.519	14.0838	251.27	0	30.9312	30.1322	107.753	0
265	0	0	265	1	431.568	162.028	269.54	0	0	32.4101	-20.4318	-250.473	387.585	5050.25	5003.43	250.473	0	13.1598	12.565	15.2917	0	0	0.152673	190.513	-571.542	14.5312	220.981	0	35.0503	33.2271	144.842	0
267	0	0	267	1	495.01	211.735	283.275	0	0	68.8741	32.1772	-70.2866	477.816	5013.79	4950.82	70.2866	0	14.8969	12.1198	14.3797	0	0	0.0549313	200.346	-570.276	12.2037	273.084	0	26.7989	26.047	95.122	0
269	0	0	269	1	436.193	159.881	276.312	0	0	14.4132	31.3868	-448.712	367.137	5167.91	4851.95	448.712	0	14.2922	12.3405	14.6401	0	0	0.279053	174.516	-559.398	14.2508	213.31	0	48.0681	41.9843	228.636	0
270	0	0	270	1	404.855	207.705	197.15	0	0	75.437	-21.8597	-14.5261	252.734	5106.88	5004.86	14.5261	0	7.91568	10.9516	14.4038	0	0	0.0954764	204.875	-575.222	15.3756	254.499	0	47.0181	45.5323	159.599	0
274	0	0	274	1	436.75	197.138	239.612	0	0	43.1916	72.57	-400.496	393.931	5139.13	4910.43	400.496	0	14.6053	11.4274	14.559	0	0	0.127835	202.574	-570.885	14.1087	247.06	0	41.8819	37.0282	196.3	0
276	0	0	276	1	353.541	149.017	204.523	0	0	61.6698	-12.5503	-143.905	223.369	5020.99	4895.89	143.905	0	7.16506	12.4761	15.2886	0	0	0.437863	172.353	-558.372	18.5684	212.423	0	54.8775	53.2304	208.451	0
279	0	0	279	1	395.677	191.102	204.575	0	0	20.6565	-43.5321	-48.7154	310.904	5062	5026.53	48.7154	0	9.89593	13.0412	16.0024	0	0	0.220155	218.184	-589.526	16.3182	244.519	0	40.4507	38.9836	139.267	0
280	0	0	280	1	364.792	152.575	212.217	0	0	79.1431	-3.47248	-358.102	311.732	5103.18	4986.47	358.102	0	11.3085	12.0119	15.7647	0	0	0.201098	169.635	-561.507	17.8403	201.434	0	49.4173	44.3738	222.433	0
281	0	0	281	1	567.455	216.536	350.919	0	0	88.0902	46.1332	-40.1296	515.265	5094.23	5036.53	40.1296	0	15.9522	12.3347	15.9093	0	0	0.387821	266.341	-621.694	10.498	281.975	0	25.9811	25.1044	89.1826	0
285	0	0	285	1	500.049	254.68	245.369	0	0	45.2353	-55.8669	-93.9906	462.733	5137.08	5038.87	93.9906	0	14.8594	12.6899	15.3661	0	0	0.199927	174.139	-565.31	12.1868	250.485	0	27.9009	27.1669	99.8796	0
287	0	0	287	1	410.069	177.607	232.462	0	0	108.813	1.8005	-342.064	306.474	5073.51	4981.2	342.064	0	10.9706	11.8488	14.6926	0	0	0.212474	192.476	-567.964	15.2989	237.964	0	47.9007	43.2923	217.431	0
289	0	0	289	1	368.587	199.329	169.258	0	0	-7.84511	-28.7576	101.685	261.935	5090.51	5011.76	-101.685	0	8.48376	10.8598	14.4818	0	0	0.342536	219.779	-575.84	17.2326	252.406	0	45.3727	43.6221	144.702	0
290	0	0	290	1	507.676	204.724	302.952	0	0	-53.3391	-22.8579	-290.921	446.449	5136	5005.86	290.921	0	15.929	11.9218	13.8305	0	0	0.280056	171.926	-552.179	11.7847	209.035	0	30.9777	28.6389	129.924	0
291	0	0	291	1	342.947	140.092	202.855	0	0	17.9957	57.1227	153.834	178.424	4965	5025.54	-153.834	0	5.76714	12.1407	14.9642	0	0	0.202674	200.703	-567.97	19.1714	181.706	0	67.5391	65.2401	208.515	0
292	0	0	292	1	442.308	201.752	240.556	0	0	-8.66542	16.8606	88.5855	413.017	5091.33	4966.14	-88.5855	0	13.2101	11.4827	14.2773	0	0	0.155531	206.012	-576.758	13.8755	268.23	0	30.2868	29.1926	98.7179	0
293	0	0	293	1	426.817	189.046	237.771	0	0	32.6755	56.8568	-41.9494	349.544	5149.65	4926.14	41.9494	0	10.8715	11.3625	15.6336	0	0	0.0152558	163.583	-553.086	14.6046	216.905	0	35.9855	35.2924	123.857	0
296	0	0	296	1	463.035	175.287	287.749	0	0	-0.550709	55.843	-629.102	696.135	5182.87	4927.16	629.102	0	32.2213	11.4012	12.7109	0	0	0.293828	153.642	-553.273	12.9852	229.772	0	33.7907	31.0213	138.028	0
298	0	0	298	1	427.864	134.835	293.029	0	0	52.3224	47.2635	-378.705	318.175	5130	5035.4	378.705	0	11.6206	10.4209	13.606	0	0	0.186504	196.339	-566.546	14.2335	217.462	0	48.0622	42.5094	219.332	0
300	0	0	300	1	445.539	213.765	231.775	0	0	34.3299	-7.02182	-170.277	296.135	5048.33	4990.02	170.277	0	9.61015	11.9702	15.2627	0	0	0.227436	221.84	-585.703	13.9066	240.588	0	42.8645	41.0262	163.724	0
302	0	0	302	1	399.327	163.213	236.114	0	0	94.6998	-47.4477	-204.399	247.215	5087.62	5030.45	204.399	0	8.20838	11.5982	14.9845	0	0	0.278492	204.868	-573.093	15.7991	261.193	0	50.809	48.5005	200	0
303	0	0	303	1	359.608	173.568	186.04	0	0	9.68746	3.73998	5.70553	264.003	5072.97	4979.26	-5.70553	0	8.30231	11.3028	14.5812	0	0	0.307791	203.104	-568.643	17.8597	261.188	0	45.4884	43.7993	153.2	0
304	0	0	304	1	420.831	197.046	223.786	0	0	67.2173	65.4826	95.8456	244.517	5115.1	4917.52	-95.8456	0	7.69035	11.5648	14.5674	0	0	0.0884823	175.381	-557.498	14.7738	212.977	0	49.3803	48.4634	159.903	0
306	0	0	306	1	435.324	171.72	263.604	0	0	9.77599	54.855	-67.2253	257.004	5072.88	4828.49	67.2253	0	8.05487	12.1146	15.6709	0	0	0.209402	220.235	-587.081	14.3605	272.57	0	48.1102	46.9042	167.446	0
307	0	0	307	1	461.568	198.997	262.571	0	0	6.94996	30.8885	-189.295	434.331	5075.71	4852.45	189.295	0	14.1648	11.5251	13.7395	0	0	0.217219	201.521	-569.973	13.1422	288.375	0	29.6907	28.4885	116.975	0
311	0	0	311	1	403.248	191.507	211.741	0	0	5.64724	23.1615	-79.3983	296.248	4977.35	4959.84	79.3983	0	9.35332	11.5522	14.0752	0	0	0.231026	166.064	-558.14	15.4997	199.609	0	40.5612	39.2857	143.126	0
312	0	0	312	1	437.014	184.081	252.934	0	0	18.8391	48.4614	-136.512	307.829	5063.82	4834.88	136.512	0	9.79425	11.9846	14.5345	0	0	0.145823	263.731	-589.802	14.1647	256.934	0	40.4367	39.0383	152.134	0
313	0	0	313	1	439.819	169.512	270.307	0	0	65.3913	44.3585	-186.311	293.247	5116.93	4838.98	186.311	0	9.45096	12.5645	14.7791	0	0	0.225223	200.046	-573.469	14.1495	220.4	0	43.3024	42.1414	176.278	0
314	0	0	314	1	473.725	215.721	258.004	0	0	74.4372	24.9222	54.0581	310.983	5107.88	4958.08	-54.0581	0	9.71379	12.4757	14.4193	0	0	0.25476	193.762	-573.444	12.8986	234.264	0	39.7376	38.6109	133.595	0
316	0	0	316	1	412.286	176.697	235.59	0	0	-32.2094	59.6058	-363.282	444.144	5114.87	4923.39	363.282	0	16.2712	11.727	13.5125	0	0	0.318678	208.381	-575.462	15.0482	263.518	0	34.7355	30.7293	156.277	0
317	0	0	317	1	510.115	167.305	342.81	0	0	13.1713	0.00125111	-294.515	536.939	5169.15	4883.34	294.515	0	18.7202	10.8536	13.8871	0	0	0.193165	206.936	-573.382	11.6268	317.093	0	26.6606	15.0537	111.653	0
318	0	0	318	1	340.675	125.451	215.224	0	0	66.7116	24.6827	-440.085	332.616	5115.61	4858.66	440.085	0	12.7972	12.2049	13.1712	0	0	0.166702	190.668	-563.655	19.0405	230.111	0	50.4825	43.5813	247.77	0
320	0	0	320	1	423.53	188.689	234.841	0	0	-2.96778	-41.9614	-252.64	274.507	5085.63	5024.96	252.64	0	9.46608	11.7654	14.3709	0	0	0.32602	132.067	-536.192	14.6656	206.512	0	46.8714	43.972	192.661	0
333	0	0	333	1	536.65	208.488	328.162	0	0	34.6734	44.1781	-618.767	572.98	5147.65	4938.82	618.767	0	26.107	11.0847	12.0152	0	0	0.107594	216.358	-574.423	10.8501	271.189	0	39.0227	35.113	166.262	0
334	0	0	334	1	395.087	181.835	213.252	0	0	7.90388	-12.0252	-468.945	363.41	5074.76	4895.37	468.945	0	14.5661	10.1503	12.7702	0	0	0.261807	220.719	-568.586	15.5198	275.524	0	46.719	40.7539	211.977	0
335	0	0	335	1	427.341	225.214	202.127	0	0	43.188	3.98885	137.263	327.823	5039.47	4979.01	-137.263	0	10.5478	10.2897	13.5993	0	0	0.216017	184.55	-560.048	14.2362	250.994	0	36.391	35.4184	115.1	0
337	0	0	337	1	416.166	160.337	255.829	0	0	16.8584	55.3854	-26.4446	232.323	5065.8	4827.96	26.4446	0	7.23961	11.4672	14.8288	0	0	0.31041	215.752	-586.494	14.9893	266.129	0	51.6125	50.3564	176.078	0
339	0	0	339	1	427.577	167.653	259.923	0	0	9.91512	-21.0987	-134.03	354.674	5072.75	5004.1	134.03	0	11.4565	10.5435	13.3983	0	0	0.29035	212.261	-569.569	14.2398	279.375	0	34.2958	32.7456	125.47	0
340	0	0	340	1	400.538	218.245	182.293	0	0	85.3788	-28.6578	-1.08764	253.813	4997.28	5011.66	1.08764	0	7.95843	11.0641	14.3411	0	0	0.189802	194.508	-564.399	15.5863	235.401	0	46.5752	45.0665	156.721	0
341	0	0	341	1	402.989	165.025	237.964	0	0	108.699	-43.0102	-408.938	333.045	5173.28	4826.69	408.938	0	12.7413	10.8491	12.1074	0	0	0.388371	177.502	-553.086	15.176	295.72	0	45.3141	40.633	214.976	0
342	0	0	342	1	433.194	215.851	217.344	0	0	64.9593	78.6275	-49.2357	435.714	5117.36	4904.37	49.2357	0	13.4875	10.2903	13.837	0	0	0.152686	159.113	-547.163	14.0306	216.361	0	28.3977	27.9617	98.8823	0
348	0	0	348	1	418.59	185.088	233.501	0	0	-38.8201	-20.8296	-380.164	328.126	5121.48	5003.83	380.164	0	12.4252	10.9103	13.5963	0	0	0.134592	182.125	-562.04	14.6767	185.218	0	45.8105	40.2979	200.885	0
350	0	0	350	1	412.711	138.787	273.924	0	0	57.0479	86.9563	-139.553	296.343	5125.27	4995.7	139.553	0	9.35775	11.1747	13.224	0	0	0.162773	175.49	-556.049	14.9224	207.377	0	40.9419	39.4627	156.632	0
351	0	0	351	1	404.433	178.788	225.645	0	0	28.2233	27.3627	-435.545	334.834	5154.1	4855.98	435.545	0	12.8752	11.9601	13.4492	0	0	0.0536312	172.409	-559.491	15.4269	251.118	0	49.8764	43.4927	241.079	0
352	0	0	352	1	390.084	171.022	219.062	0	0	83.3838	142.035	-311.492	320.663	5098.94	4840.96	311.492	0	11.1021	12.2224	13.8755	0	0	0.040463	168.45	-553.337	16.2136	253.007	0	43.6937	40.4906	202.134	0
362	0	0	362	1	370.148	141.382	228.766	0	0	32.2103	14.5957	-321.88	423.453	5150.11	4868.74	321.88	0	14.9486	11.58	13.4305	0	0	0.178878	179.214	-559.945	17.122	238.15	0	33.7551	31.3671	152.458	0
366	0	0	366	1	433.557	209.464	224.093	0	0	18.9708	85.1696	-207.07	285.128	5163.35	4897.83	207.07	0	9.29857	10.2479	13.7292	0	0	0.157081	211.548	-569.427	14.0006	237.452	0	43.5426	42.3919	174.338	0
379	0	0	379	1	334.112	165.718	168.393	0	0	-7.30879	-36.2885	-293.857	285.747	5089.97	5019.29	293.857	0	10.116	10.9702	12.5942	0	0	0.370324	168.107	-546.478	19.157	239.822	0	45.0327	41.4503	194.067	0
381	0	0	381	1	395.347	180.748	214.598	0	0	9.42455	-45.5182	43.2958	269.895	5073.24	5028.52	-43.2958	0	8.62891	9.81228	13.3516	0	0	0.301246	214.043	-567.185	15.524	262.62	0	42.5745	40.8523	139.973	0
406	0	0	406	1	412.775	155.217	257.558	0	0	65.2528	59.1561	-290.017	341.223	5117.07	4824.18	290.017	0	11.6513	9.7804	11.8325	0	0	0.10521	219.394	-570.685	14.5727	248.612	0	37.6364	35.6371	166.91	0
409	0	0	409	1	375.138	193.49	181.648	0	0	108.997	26.2799	72.1024	239.214	5073.32	4857.06	-72.1024	0	7.48852	10.2558	12.7196	0	0	0.123803	175.967	-545.317	16.5286	219.126	0	47.8018	46.9527	156.993	0
413	0	0	413	1	464.862	262.906	201.957	0	0	-4.67286	103.709	-102.258	251.449	5186.99	4879.29	102.258	0	7.94126	9.6145	11.8114	0	0	0.22984	244.338	-582.889	12.6547	223.859	0	44.6578	44.2165	164.533	0
414	0	0	414	1	332.725	112.508	220.217	0	0	3.71677	15.9558	-426.962	326.486	5078.94	4967.04	426.962	0	12.5525	9.51825	11.7284	0	0	0.0778064	187.984	-549.325	18.8019	235.023	0	47.3163	41.1784	217.343	0
415	0	0	415	1	362.971	122.271	240.699	0	0	11.1892	62.5236	-267.456	317.533	5071.47	4920.48	267.456	0	10.7536	10.5931	11.8918	0	0	0.185417	166.081	-543.378	17.1381	211.424	0	39.6091	37.1268	172.178	0
418	0	0	418	1	372.257	170.492	201.766	0	0	40.0684	9.12453	138.465	261.934	5042.59	4973.88	-138.465	0	8.42827	10.6409	12.3503	0	0	0.160753	185.111	-556.251	16.6962	234.059	0	44.1152	42.9187	139.322	0
420	0	0	420	1	405.266	225.328	179.938	0	0	81.9215	26.2496	107.445	300.055	5100.4	5056.41	-107.445	0	9.49121	9.46549	12.2141	0	0	0.0847504	220.751	-564.143	14.8918	234.002	0	38.4673	37.2577	123.292	0
427	0	0	427	1	346.985	167.814	179.171	0	0	39.2826	-31.5189	-6.02899	210.773	5143.04	4914.86	6.02899	0	6.64475	9.49701	12.457	0	0	0.197283	180.452	-546.57	17.9794	210.879	0	52.025	51.304	178.953	0
437	0	0	437	1	373.837	156.931	216.906	0	0	35.2405	101.33	-147.923	280.03	5147.08	4881.67	147.923	0	8.88715	10.2976	13.0689	0	0	0.0989002	153.469	-542.584	16.6524	199.461	0	42.4518	41.7601	163.202	0
440	0	0	440	1	344.811	133.178	211.633	0	0	31.9448	44.8654	113.616	225.152	5050.72	4938.13	-113.616	0	7.1635	9.47012	11.9894	0	0	0.0722732	210.803	-560.283	18.0383	201.348	0	49.4473	48.0323	157.641	0
443	0	0	443	1	384.012	190.911	193.101	0	0	95.0411	-11.1932	132.223	237.886	4987.62	4994.19	-132.223	0	7.62433	9.87581	12.2364	0	0	0.114486	177.652	-550.176	15.9465	198.934	0	47.477	46.1216	148.951	0
445	0	0	445	1	477.486	180.949	296.537	0	0	43.2462	51.7824	-199.7	316.678	5039.41	4931.22	199.7	0	10.2817	9.59868	12.3167	0	0	0.035031	206.392	-563.134	12.3066	252.094	0	37.983	36.3828	150.308	0
452	0	0	452	1	354.997	181.826	173.171	0	0	63.37	12.5473	238.384	201.683	5118.95	4870.79	-238.384	0	6.7796	10.1902	12.3472	0	0	0.115948	192.173	-551.28	17.6035	203.62	0	56.7391	56.8014	175.445	0
453	0	0	453	1	345.686	147.694	197.993	0	0	46.8803	-40.4636	-351.747	268.883	5135.44	4923.8	351.747	0	9.84607	10.0844	11.8176	0	0	0.342166	177.449	-546.084	18.0754	234.016	0	50.0147	45.3107	229.805	0
454	0	0	454	1	292.18	155.929	136.252	0	0	109.166	-13.7396	54.1686	191.964	5073.15	4996.74	-54.1686	0	6.02933	9.64167	11.8468	0	0	0.160374	210.24	-558.367	22.1085	228.821	0	57.0832	55.1308	188.974	0
455	0	0	455	1	447.157	207.947	239.21	0	0	76.8317	22.4057	135.49	264.4	5005.83	5060.25	-135.49	0	8.44489	9.66131	11.3392	0	0	0.161163	191.173	-557.906	13.2014	236.856	0	42.5635	41.2915	133.833	0
456	0	0	456	1	491.955	228.916	263.039	0	0	90.8571	39.332	-358.535	503.79	5091.46	4943.67	358.535	0	18.1106	10.0098	11.1604	0	0	0.166618	205.685	-566.413	11.8341	304.867	0	29.1384	26.0733	134.341	0
457	0	0	457	1	460.908	167.437	293.472	0	0	50.3684	-0.143962	-335.298	360.507	5131.95	4883.48	335.298	0	12.869	10.2063	11.285	0	0	0.087371	203.075	-562.337	12.7963	249.414	0	37.4496	34.2559	173.046	0
465	0	0	465	1	339.531	162.331	177.2	0	0	120.593	27.6222	-42.1712	181.658	4962.07	4955.38	42.1712	0	5.63734	9.68594	12.3061	0	0	0.104665	189.095	-548.383	18.4747	197.936	0	60.163	58.9335	207.875	0
470	0	0	470	1	447.021	202.025	244.996	0	0	65.578	-30.71	-45.0482	369.004	5116.74	4914.05	45.0482	0	11.6203	9.3427	11.7123	0	0	0.296228	186.837	-555.698	13.2048	300.345	0	30.8183	30.3415	108.435	0
475	0	0	475	1	452.902	215.633	237.269	0	0	-23.4511	14.9359	-374.077	361.376	5106.11	4968.06	374.077	0	13.42	9.88511	12.4983	0	0	0.208825	199.417	-561.356	13.1398	262.761	0	40.764	36.016	179.84	0
476	0	0	476	1	329.36	185.22	144.139	0	0	113.772	-36.7223	17.5148	196.579	5068.55	5019.72	-17.5148	0	6.17888	9.43891	12.3039	0	0	0.064835	196.059	-553.266	19.1177	194.15	0	55.8983	53.9021	187.192	0
479	0	0	479	1	390.648	206.048	184.6	0	0	127.715	27.4647	203.482	235.41	5054.61	4855.88	-203.482	0	7.71923	8.79205	11.8011	0	0	0.152751	221.28	-557.786	15.3996	261.61	0	47.3688	46.7656	146.513	0
488	0	0	488	1	362.209	159.601	202.608	0	0	96.836	59.7805	19.1188	242.662	5085.48	4823.56	-19.1188	0	7.50221	9.06251	12.8804	0	0	0.204402	188.174	-553.678	17.0466	230.361	0	46.6674	45.8128	156.105	0
505	0	0	505	1	349.513	162.688	186.825	0	0	43.3357	32.3987	-14.7978	192.622	4939.66	4950.6	14.7978	0	5.98955	8.37253	12.0616	0	0	0.226622	206.488	-558.642	17.5357	264.3	0	55.6589	54.4392	185.879	0
507	0	0	507	1	340.15	146.143	194.007	0	0	81.9154	-24.8636	46.1742	204.46	5100.4	5007.86	-46.1742	0	6.43598	9.6789	12.8657	0	0	0.132762	174.015	-542.783	18.522	223.563	0	54.8763	52.9717	181.246	0
509	0	0	509	1	337.639	172.456	165.183	0	0	52.5757	-14.2351	-143.626	177.918	5129.74	4997.23	143.626	0	5.71444	9.91459	12.094	0	0	0.147646	208.032	-559.689	18.6128	251.773	0	62.5201	60.1712	238.937	0
512	0	0	512	1	414.457	206.913	207.543	0	0	39.7939	35.567	-18.5806	220.039	5142.53	4947.43	18.5806	0	6.84308	9.05929	12.4368	0	0	0.0498108	170.407	-538.315	14.4677	222.782	0	50.46	49.2915	172.637	0
514	0	0	514	1	459.568	165.464	294.105	0	0	63.1999	7.67031	-253.147	582.101	5119.12	4875.67	253.147	0	19.5792	9.32417	10.9934	0	0	0.17799	195.548	-549.208	12.7183	346.395	0	22.1982	21.4735	92.9775	0
520	0	0	520	1	445.555	186.47	259.085	0	0	96.2717	32.2973	220.89	313.208	4986.39	4950.7	-220.89	0	10.3675	10.0769	12.4831	0	0	0.180325	192.58	-558.112	13.4163	247.882	0	37.9137	36.9476	117.032	0
521	0	0	521	1	373.294	161.621	211.673	0	0	79.5969	69.608	66.0227	271.18	5003.06	4813.73	-66.0227	0	8.45317	8.99646	11.3717	0	0	0.0805737	171.707	-533.117	16.231	230.324	0	41.1261	39.8221	134.633	0
524	0	0	524	1	386.867	168.694	218.173	0	0	156.89	82.9613	269.713	391.171	5025.43	4800.38	-269.713	0	13.3324	7.58574	11.7772	0	0	0.0486971	350.418	-579.373	15.3707	323.31	0	29.7066	29.0881	94.8972	0
525	0	0	525	1	357.746	205.021	152.725	0	0	63.9385	69.1556	173.754	179.016	5018.72	4814.18	-173.754	0	5.78763	9.20737	11.6828	0	0	0.17181	184.717	-544.302	17.1604	208.112	0	61.7122	60.2043	189.29	0
528	0	0	528	1	364.835	173.839	190.996	0	0	126.821	-28.6322	-51.0769	206.562	4955.84	4911.97	51.0769	0	6.49488	9.56668	12.2742	0	0	0.18398	211.579	-558.941	16.9092	253.184	0	52.6504	51.8737	182.507	0
532	0	0	532	1	470.941	200.773	270.168	0	0	57.2242	-54.1334	43.9966	383.147	5025.44	4937.47	-43.9966	0	12.1862	9.20295	11.152	0	0	0.128547	188.381	-550.174	12.3646	231.874	0	29.3393	28.5913	99.1596	0
538	0	0	538	1	330.124	146.24	183.884	0	0	45.8421	-14.7331	-132.681	290.252	5036.82	4997.73	132.681	0	9.29824	8.78611	11.1333	0	0	0.14146	202.487	-551.635	18.7201	217.227	0	38.3991	36.9025	141.762	0
540	0	0	540	1	330.659	185.472	145.187	0	0	110.803	-34.9195	266.382	216.521	4971.86	4918.26	-266.382	0	7.44982	9.38313	11.6372	0	0	0.0970981	163.733	-532.481	18.8998	185.815	0	51.8401	51.0155	161.179	0
545	0	0	545	1	405.091	215.382	189.71	0	0	7.69642	65.8014	180.462	202.978	4975.3	4917.2	-180.462	0	6.64861	8.73012	12.4914	0	0	0.05796	202.86	-553.106	14.8196	210.674	0	54.4088	52.7901	168.158	0
546	0	0	546	1	410.339	178.403	231.935	0	0	-34.4569	5.98109	-120.221	249.233	5017.46	4977.02	120.221	0	8.05976	9.72378	11.2485	0	0	0.268524	233.264	-568.694	14.6001	223.791	0	44.1177	42.1572	163.272	0
548	0	0	548	1	416.575	229.927	186.648	0	0	59.3965	23.6534	91.1289	230.823	5023.26	4959.35	-91.1289	0	7.28517	9.15643	11.9495	0	0	0.181087	209.888	-559.031	14.3433	202.733	0	47.9137	46.4835	154.387	0
552	0	0	552	1	321.482	144.777	176.705	0	0	72.1973	36.0594	-2.6391	158.249	5010.46	4946.94	2.6391	0	4.90341	9.28167	11.4399	0	0	0.164787	166.913	-535.594	19.4985	211.781	0	67.254	65.2142	229.581	0
553	0	0	553	1	323.501	127.814	195.687	0	0	78.4954	-29.4547	-6.04695	263.404	5004.16	4912.79	6.04695	0	8.26389	8.82996	9.90644	0	0	0.201025	211.077	-546.099	18.9665	261.258	0	39.7826	38.8008	138.605	0
555	0	0	555	1	411.482	181.068	230.414	0	0	56.599	-19.2526	-128.797	287.646	5026.06	5002.25	128.797	0	9.20344	8.47432	11.2758	0	0	0.139282	246.071	-569.201	14.3818	248.903	0	38.6633	37.224	140.643	0
557	0	0	557	1	369.092	132.743	236.349	0	0	86.5509	16.5654	-131.484	221.306	4996.11	4866.77	131.484	0	7.01316	9.18206	11.49	0	0	0.216232	153.319	-527.4	16.4998	188.865	0	49.7598	48.2362	185.319	0
558	0	0	558	1	402.296	176.915	225.381	0	0	96.3704	39.443	-59.2844	277.489	5085.95	4843.9	59.2844	0	8.61545	9.06309	11.5264	0	0	0.260554	162.224	-536.566	14.8835	203.578	0	40.0527	39.4034	141.22	0
560	0	0	560	1	412.982	204.417	208.565	0	0	55.8611	25.4999	-196.569	277.414	5126.46	4857.84	196.569	0	9.01706	9.78892	11.767	0	0	0.237065	188.724	-553.552	14.5579	256.627	0	41.9185	40.8753	171.601	0
566	0	0	566	1	339.573	133.392	206.181	0	0	79.7473	47.3031	156.486	209.503	5102.57	4836.04	-156.486	0	6.72331	8.09338	11.373	0	0	0.224498	189.53	-547.29	17.9869	249.401	0	51.2915	50.9515	160.686	0
574	0	0	574	1	341.208	122.338	218.87	0	0	75.7638	-50.3054	207.962	202.226	5006.9	4833.99	-207.962	0	6.76146	8.37668	11.367	0	0	0.142951	200.115	-545.305	17.9435	185.906	0	53.2371	52.3226	163.72	0
579	0	0	579	1	353.694	172.329	181.365	0	0	69.8778	-27.0069	241.787	193.952	5012.78	5010.01	-241.787	0	6.57515	8.53706	10.5999	0	0	0.123269	245.086	-569.697	17.1066	259.326	0	55.04	53.742	170.173	0
582	0	0	582	1	336.837	173.021	163.815	0	0	129.679	-47.2736	99.099	320.98	5052.64	5030.27	-99.099	0	10.277	8.67261	10.8909	0	0	0.160328	193.329	-548.807	18.2083	234.257	0	34.309	33.3039	111.086	0
587	0	0	587	1	380.779	175.486	205.293	0	0	134.619	16.1436	127.828	322.679	5047.7	4966.86	-127.828	0	10.2767	7.7752	10.4512	0	0	0.0634615	235.87	-556.552	15.5323	287.33	0	33.7015	32.8467	107.687	0
589	0	0	589	1	443.312	216.936	226.376	0	0	43.2533	37.5943	93.1012	438.511	5039.41	4945.41	-93.1012	0	13.8528	9.26394	11.2664	0	0	0.321751	162.616	-540.35	13.2814	253.2	0	26.6603	25.8512	87.5034	0
591	0	0	591	1	380.22	183.087	197.133	0	0	42.9769	67.7552	-26.4884	223.683	4940.02	4915.24	26.4884	0	6.93294	8.65111	11.2195	0	0	0.192028	207.459	-552.45	15.8038	222.313	0	47.8288	46.913	163.582	0
593	0	0	593	1	301.577	106.381	195.196	0	0	-79.9925	72.7723	-517.929	321.11	5162.65	4910.23	517.929	0	13.5807	9.00163	10.827	0	0	0.245467	207.253	-550.935	20.8811	267.305	0	54.954	46.0101	241.136	0
594	0	0	594	1	379.835	159.513	220.322	0	0	4.73292	73.7116	-250.593	295.963	5077.93	4909.29	250.593	0	9.92141	8.59959	12.6681	0	0	0.167557	204.62	-558.583	15.9942	229.67	0	41.8633	39.827	167.136	0
599	0	0	599	1	381.431	139.53	241.901	0	0	92.4096	43.6859	47.7039	368.509	5089.91	4839.65	-47.7039	0	11.4582	8.48168	10.6537	0	0	0.181582	199.507	-549.709	15.644	233.471	0	30.3584	29.8016	102.563	0
602	0	0	602	1	304.726	154.727	149.999	0	0	119.709	-82.8671	269.237	189.609	5062.61	4866.55	-269.237	0	6.6326	8.74244	11.1108	0	0	0.131147	191.069	-540.684	20.6109	201.822	0	56.6767	57.1465	177.191	0
604	0	0	604	1	464.124	199.744	264.379	0	0	-14.6697	-27.117	-126.774	469.237	5097.33	4810.8	126.774	0	15.2408	8.33844	10.6814	0	0	0.598148	243.052	-582.213	12.439	328.431	0	24.6012	23.9016	89.969	0
611	0	0	611	1	415.74	210.793	204.946	0	0	-1.43776	61.3124	-160.65	235.233	5084.1	4822.03	160.65	0	7.56654	9.16144	11.0443	0	0	0.144106	225.894	-563.838	14.2791	239.468	0	47.199	45.3857	183.071	0
615	0	0	615	1	380.101	171.093	209.008	0	0	47.9157	121.173	-373.436	323.828	5134.4	4861.83	373.436	0	11.7407	7.70375	9.94505	0	0	0.194819	242.641	-557.044	15.4882	322.862	0	41.9776	37.7868	194.432	0
621	0	0	621	1	351.184	184.053	167.131	0	0	99.1718	-14.3128	147.894	283.442	5083.15	4997.31	-147.894	0	9.13752	8.61711	10.3782	0	0	0.158037	202.768	-547.15	17.2328	243.732	0	38.5472	37.4653	121.813	0
626	0	0	626	1	438.016	177.982	260.033	0	0	87.1277	47.8778	-9.44208	241.116	4995.53	4935.12	9.44208	0	7.4532	8.7127	10.3457	0	0	0.106503	204.856	-546.161	13.3099	225.788	0	44.0801	42.794	152.23	0
628	0	0	628	1	333.312	163.846	169.467	0	0	-37.5245	56.1436	222.385	201.475	5020.52	5026.52	-222.385	0	6.84536	7.31322	11.4128	0	0	0.203203	198.625	-541.666	18.2178	247.642	0	51.7478	49.7847	162.28	0
637	0	0	637	1	407.717	149.887	257.83	0	0	45.0395	15.9465	19.4245	333.546	5037.62	4967.05	-19.4245	0	10.4114	9.30824	10.4525	0	0	0.141827	181.444	-544.339	14.5599	238.458	0	33.1706	32.0856	114.418	0
642	0	0	642	1	325.503	138.199	187.304	0	0	10.6496	22.2117	-409.141	294.173	5072.01	4960.79	409.141	0	11.1183	8.51343	10.1282	0	0	0.105952	181.73	-540.543	18.8	232.015	0	48.3842	42.083	223.812	0
644	0	0	644	1	445.405	230.232	215.173	0	0	120.734	40.3292	141.133	286.446	4961.93	4942.67	-141.133	0	9.13367	8.41835	11.1297	0	0	0.110584	181.587	-543.157	13.0944	271.048	0	38.4999	37.5402	121.227	0
647	0	0	647	1	410.788	186.139	224.649	0	0	-45.9415	-90.584	-559.267	320.191	5128.6	4973.92	559.267	0	14.6192	8.54355	10.3044	0	0	0.21163	213.03	-555.509	14.312	267.004	0	54.5943	48.5426	220.816	0
653	0	0	653	1	324.666	174.429	150.237	0	0	-68.9509	-50.7483	-209.523	180.799	5151.61	5033.75	209.523	0	6.2387	8.52727	10.5941	0	0	0.18139	167.182	-530.047	18.9458	200.978	0	59.2153	55.6973	231.966	0
660	0	0	660	1	463.677	225.401	238.276	0	0	116.52	95.3043	179.863	390.842	5065.8	4887.7	-179.863	0	12.6318	6.88083	10.0666	0	0	0.118748	272.093	-573.391	12.2337	311.247	0	28.0528	27.6687	88.9433	0
668	0	0	668	1	413.538	207.521	206.017	0	0	133.601	104.554	110.915	330.023	5048.72	4778.79	-110.915	0	10.4025	8.73481	10.8532	0	0	0.223092	190.254	-546.434	14.2887	243.239	0	34.1611	33.3614	109.596	0
671	0	0	671	1	360.306	148.57	211.737	0	0	45.4816	18	-567.597	356.493	5136.84	4865.34	567.597	0	15.4404	10.3718	10.2084	0	0	0.104095	226.585	-571.398	16.9877	305.431	0	53.8302	45.5372	247.629	0
675	0	0	675	1	381.964	152.909	229.054	0	0	8.89742	-0.00471227	-367.165	251.113	5173.42	4983	367.165	0	9.23829	8.4255	11.2804	0	0	0.158706	193.894	-548.885	15.6887	229.788	0	53.8337	44.7514	239.954	0
678	0	0	678	1	324.362	147.195	177.168	0	0	-0.241491	67.7741	-31.8508	272.012	4983.24	4915.23	31.8508	0	8.50218	9.04095	10.823	0	0	0.241672	218.41	-559.526	19.1227	256.039	0	40.0312	38.7137	138.304	0
679	0	0	679	1	361.262	156.698	204.564	0	0	70.1112	-31.887	107.506	227.892	5012.55	5014.89	-107.506	0	7.29643	8.67828	10.2218	0	0	0.0869496	198.315	-542.78	16.6518	213.363	0	46.2783	44.8146	148.21	0
681	0	0	681	1	284.762	146.461	138.3	0	0	27.5223	16.6011	50.1366	219.675	5055.14	4966.4	-50.1366	0	6.90676	8.48117	10.9513	0	0	0.128815	171.973	-535.05	22.2786	191.751	0	48.531	46.8412	160.923	0
688	0	0	688	1	351.605	175.738	175.868	0	0	70.6685	4.83571	111.967	193.927	5011.99	4978.16	-111.967	0	6.16793	8.49568	10.3907	0	0	0.0632915	208.203	-543.388	17.1873	236.146	0	54.0275	52.468	171.92	0
689	0	0	689	1	350.107	138.041	212.066	0	0	-11.5012	56.677	-364.156	260.355	5094.16	4926.32	364.156	0	9.49299	8.63651	10.2947	0	0	0.157109	211.769	-560.386	17.2863	244.622	0	51.1628	44.9763	233.695	0
691	0	0	691	1	394.295	177.044	217.251	0	0	49.3628	70.6236	203.279	364.409	5033.3	4912.38	-203.279	0	11.9726	8.02298	11.0511	0	0	0.169117	196.946	-553.496	15.0221	281.229	0	31.0137	30.3608	97.4499	0
694	0	0	694	1	315.861	154.518	161.343	0	0	241.243	68.577	167.041	208.686	5040.74	4914.42	-167.041	0	6.82713	8.18862	10.7318	0	0	0.264382	218.53	-552.322	19.5279	240.463	0	50.8913	49.3829	157.962	0
696	0	0	696	1	365.749	169.863	195.886	0	0	22.0291	29.3594	101.504	217.867	5060.63	4853.98	-101.504	0	6.93121	8.54485	10.9613	0	0	0.173785	179.599	-536.595	16.4925	225.636	0	49.1067	48.0653	157.363	0
697	0	0	697	1	331.928	135.251	196.676	0	0	60.1172	44.5806	8.58331	245.913	5122.2	4838.76	-8.58331	0	7.62458	8.49114	10.9584	0	0	0.278036	202.033	-548.299	18.5041	260.775	0	43.6399	43.2651	150.298	0
699	0	0	699	1	346.895	166.493	180.402	0	0	35.1589	0.301471	-314.926	246.455	5147.16	4982.7	314.926	0	8.68365	8.07307	10.7874	0	0	0.118873	208.856	-553.943	17.4427	242.616	0	49.9504	46.1761	217.854	0
700	0	0	700	1	333.122	124.473	208.648	0	0	35.0945	7.28491	155.183	163.006	5147.23	4876.06	-155.183	0	5.28311	10.0599	11.9407	0	0	0.0288525	183.574	-549.731	18.9248	207.351	0	67.4506	67.4614	211.68	0
701	0	0	701	1	399.108	169.701	229.407	0	0	72.7847	98.1143	-93.7372	262.267	5009.88	4884.89	93.7372	0	8.17022	9.55961	11.5494	0	0	0.139793	162.452	-534.885	15.0999	225.324	0	42.6602	41.6788	154.706	0
705	0	0	705	1	358.809	173.417	185.392	0	0	75.7381	12.9984	108.058	171.561	5106.58	4970	-108.058	0	5.44056	9.43021	11.0721	0	0	0.216568	219.029	-559.509	17.0491	220.683	0	62.6716	61.0239	201.408	0
711	0	0	711	1	394.46	180.494	213.967	0	0	40.9024	3.64365	-153.739	278.638	5141.42	4879.7	153.739	0	8.95442	8.5392	10.6877	0	0	0.174074	190.673	-549.737	15.0519	221.884	0	39.4239	38.734	152.808	0
718	0	0	718	1	358.635	141.863	216.772	0	0	86.3907	45.8744	84.9131	210.392	4996.27	4937.13	-84.9131	0	6.59724	8.52166	10.8554	0	0	0.0823301	181.289	-536.225	16.8618	227.28	0	50.7384	49.1726	163.926	0
719	0	0	719	1	498.479	201.607	296.871	0	0	64.4307	90.8361	-266.334	394.509	5117.89	4892.16	266.334	0	13.2322	8.61045	9.67331	0	0	0.134887	222.1	-558.838	11.41	282.997	0	30.4662	29.1658	133.676	0
740	0	0	740	1	323.608	180.299	143.309	0	0	114.965	-43.6373	-54.1287	181.175	4967.7	4827.32	54.1287	0	5.72318	8.86095	10.8949	0	0	0.0447895	168.996	-534.668	19.1496	208.393	0	57.2477	55.9117	199.612	0
1056	0	0	1056	1	317.55	190.274	127.277	0	0	189.036	-39.8772	-117.037	155.34	4993.28	4923.22	117.037	0	5.0077	7.57201	9.68623	0	0	0.201424	218.472	-547.448	19.0635	245.849	0	63.1033	61.4386	232.49	0
1575	0	0	1575	1	301.628	128.413	173.215	0	0	121.231	131.308	255.532	156.236	5061.09	4851.69	-255.532	0	5.28476	7.11816	8.38643	0	0	0.21383	158.558	-512.493	19.8801	204.406	0	63.5965	63.1888	195.847	0
1836	0	0	1836	1	330.302	136.355	193.948	0	0	66.8433	43.2699	177.949	185.056	5115.48	4840.07	-177.949	0	6.00105	6.06593	8.53476	0	0	0.084955	167.79	-507.061	17.6641	213.611	0	51.896	51.9311	162.891	0
1931	0	0	1931	1	412.853	133.182	279.671	0	0	55.1077	21.4503	-232.837	283.713	5027.55	4861.89	232.837	0	9.40644	5.57353	6.76333	0	0	0.133624	256.289	-549.533	13.4247	288.322	0	34.9653	33.4696	143.843	0
1959	0	0	1959	1	320.2	119.014	201.186	0	0	3.01107	-33.7716	-40.237	177.234	5079.65	4717.79	40.237	0	5.63988	6.01919	7.04271	0	0	0.0829051	247.884	-535.288	18.0301	226.542	0	50.7981	49.0003	177.854	0
2001	0	0	1	1	338.176	131.475	206.701	0	0	-23.2522	67.0278	-153.233	229.192	5006.25	4915.97	153.233	0	9.08949	14.0143	12.7312	0	0	0.104509	103.484	-518.912	51.4826	128.94	0	48.2404	45.7412	150.318	1
2002	0	0	2	1	256.936	121.725	135.211	0	0	44.2257	-16.6624	-18.9755	224.344	5038.43	4700.68	18.9755	0	9.57216	13.4151	13.3587	0	0	0.110296	92.496	-510.265	77.407	123.681	0	50.7268	48.712	122.789	1
2004	0	0	4	1	331.798	178.822	152.977	0	0	-1.03664	1.04279	132.2	210.474	5083.7	4882.3	-132.2	0	10.2396	14.1142	12.9828	0	0	0.109532	104.601	-516.435	53.2424	129.403	0	55.9729	53.6133	132.301	1
2006	0	0	6	1	268.802	141.734	127.068	0	0	-20.5945	77.0944	-115.94	221.11	5003.59	5005.57	115.94	0	8.85799	14.4325	12.6094	0	0	0.323919	108.697	-518.742	72.5882	114.608	0	50.1143	47.771	145.615	1
2007	0	0	7	1	248.772	107.565	141.207	0	0	16.0043	20.2759	-0.883715	192.299	4967	4763.4	0.883715	0	8.27584	12.9634	13.0002	0	0	0.260147	91.2316	-505.502	80.0115	131.368	0	58.4969	56.1791	140.324	1
2010	0	0	10	1	281.04	109.95	171.09	0	0	32.2372	58.9066	-234.412	248.314	5050.42	4824.43	234.412	0	9.66749	13.3466	12.7088	0	0	0.0296502	101.067	-514.15	66.7372	140.306	0	45.4249	43.1356	159.42	1
2012	0	0	12	1	286.284	137.985	148.298	0	0	26.7064	90.3201	144.524	230.174	5055.95	4793.02	-144.524	0	11.1813	13.4753	12.7644	0	0	0.0701718	104.569	-513.893	65.1507	128.553	0	51.1389	49.0899	123.266	1
2025	0	0	25	1	279.072	137.977	141.095	0	0	72.6345	38.8641	-153.034	154.935	5109.69	4844.48	153.034	0	6.1081	14.3243	12.9593	0	0	0.036855	103.029	-516.448	68.9553	120.222	0	69.9869	67.1447	221.999	1
2057	0	0	57	1	297.656	109.197	188.459	0	0	41.3569	58.7477	127.364	216.352	4941.64	4824.59	-127.364	0	10.3304	12.6582	12.1011	0	0	0.0696989	102.408	-509.104	59.8661	120.086	0	52.3001	50.6669	124.971	1
2084	0	0	84	1	259.156	134.79	124.366	0	0	-4.85946	76.607	95.4208	197.233	4987.86	4806.73	-95.4208	0	9.19449	12.7137	12.2067	0	0	0.215614	105.17	-510.471	73.6843	123.835	0	57.7332	55.0267	133.481	1
2092	0	0	92	1	304.962	155.156	149.806	0	0	22.1194	46.2205	76.9695	268.773	5060.54	4837.12	-76.9695	0	12.2903	11.8482	11.0447	0	0	0.284187	99.0261	-501.824	55.8081	131.746	0	42.0419	40.0879	98.6873	1
2099	0	0	99	1	328.309	177.203	151.106	0	0	-2.26866	43.6789	105.191	330.225	4985.27	4939.32	-105.191	0	15.5685	11.9652	10.8313	0	0	0.334614	137.231	-522.4	50.1409	178.491	0	34.9112	32.9985	81.6822	1
2100	0	0	100	1	320.532	132.3	188.231	0	0	31.2529	35.7308	-84.8522	283.879	5051.41	4847.61	84.8522	0	11.5064	11.6936	11.7012	0	0	0.233402	139.452	-525.184	52.4733	159.999	0	38.3021	37.0301	101.783	1
2102	0	0	102	1	360.317	178.485	181.832	0	0	99.6153	3.59414	54.0082	337.029	5082.71	4780.09	-54.0082	0	15.1246	12.1954	10.3503	0	0	0.122938	135.068	-519.966	43.7798	194.653	0	33.9419	32.5624	80.9862	1
2105	0	0	105	1	238.642	118.696	119.946	0	0	38.1181	90.3309	59.3021	178.06	5144.2	4793.01	-59.3021	0	7.97256	12.5763	12.1937	0	0	0.105515	118.779	-515.418	83.1674	120.749	0	62.8585	61.412	148.784	1
2106	0	0	106	1	360.282	179.12	181.162	0	0	43.9518	42.215	82.1147	322.745	5038.71	4841.13	-82.1147	0	14.7931	12.0912	11.0312	0	0	0.224124	107.017	-506.845	44.2614	155.737	0	35.7322	34.1995	84.4003	1
2113	0	0	113	1	294.362	126.64	167.723	0	0	39.3458	134.958	-53.2434	199.923	5043.31	4748.38	53.2434	0	8.19079	13.3413	11.1035	0	0	0.121118	84.4058	-497.518	60.3806	105.852	0	53.4894	51.5711	138.761	1
2115	0	0	115	1	259.823	123.677	136.146	0	0	146.146	88.8028	-57.927	181.189	5135.83	4894.2	57.927	0	7.42532	14.0953	11.3104	0	0	0.112119	106.352	-512.741	73.8931	125.771	0	59.4862	57.4779	156.91	1
2116	0	0	116	1	279.639	126.155	153.483	0	0	38.0103	-5.79415	221.027	178.085	5044.65	4889.13	-221.027	0	9.40497	12.446	12.0295	0	0	0.21206	126.16	-520.36	65.2538	142.339	0	61.9251	59.6974	194.955	1
2125	0	0	125	1	312.073	137.344	174.729	0	0	55.0049	-1.42248	-182.544	243.844	5027.66	5084.08	182.544	0	9.64907	11.7998	11.0756	0	0	0.112491	128.928	-518.669	53.9829	153.809	0	43.2515	41.8256	138.913	1
2136	0	0	136	1	303.322	145.93	157.392	0	0	11.5695	86.4871	83.4898	350.744	5071.09	4796.85	-83.4898	0	16.1133	10.844	10.5839	0	0	0.137274	103.281	-502.269	54.6892	189.684	0	32.5497	31.0203	76.6797	1
2138	0	0	138	1	334.321	180.36	153.961	0	0	71.0792	23.5689	12.0827	293.494	5011.58	4859.77	-12.0827	0	12.6872	12.1312	11.0208	0	0	0.172083	117.995	-513.983	49.1866	153.194	0	38.0774	36.6766	92.58	1
2147	0	0	147	1	285.727	115.759	169.968	0	0	3.54547	-24.9402	-15.2969	160.658	5079.11	4808.62	15.2969	0	6.9248	12.2467	11.9425	0	0	0.193086	109.934	-509.518	62.8788	145.258	0	66.3722	64.0186	159.065	1
2157	0	0	157	1	333.944	132.28	201.664	0	0	54.2815	22.4389	-151.215	249.044	5028.38	4960.56	151.215	0	9.85834	12.0299	10.7618	0	0	0.100299	156.756	-526.229	48.9399	153.857	0	42.0491	40.0612	131.09	1
2169	0	0	169	1	226.083	109.602	116.481	0	0	-16.5249	42.4273	-15.0561	188.154	5099.19	4442.27	15.0561	0	8.02875	12.1931	11.3877	0	0	0.165616	86.8301	-494.372	87.9862	113.572	0	57.8425	54.8063	137.529	1
2178	0	0	178	1	238.119	87.4602	150.659	0	0	58.3734	52.3598	-407.391	262.373	5123.95	4731.32	407.391	0	10.5224	12.5452	10.6876	0	0	0.163211	109.654	-508.658	80.6548	141.948	0	48.1685	44.2402	215.982	1
2191	0	0	191	1	278.895	122.679	156.215	0	0	-3.86436	29.4797	-176.364	200.796	5285.84	4953.52	176.364	0	7.94424	12.5971	11.1438	0	0	0.149186	95.4148	-502.265	64.5297	120.689	0	53.3697	49.7974	173.011	1
2208	0	0	208	1	303.31	163.053	140.256	0	0	40.8488	30.9194	-50.3428	295.675	5141.47	4752.76	50.3428	0	12.226	11.8711	10.3512	0	0	0.0581036	131.691	-515.631	55.4874	168.326	0	35.9498	35.3475	93.4291	1
2218	0	0	218	1	256.66	131.857	124.803	0	0	106.794	1.74386	-186.297	230.313	5175.19	4881.6	186.297	0	9.10764	13.0595	10.4537	0	0	0.0924829	136.1	-519.799	72.4503	145.242	0	45.3348	43.2899	154.629	1
2220	0	0	220	1	232.794	124.86	107.933	0	0	74.319	16.1044	-24.8822	174.651	5108	4867.24	24.8822	0	7.3531	11.9263	11.3018	0	0	0.0522149	148.705	-525.948	83.5508	148.914	0	60.8518	58.8349	148.596	1
2224	0	0	224	1	310.356	168.111	142.245	0	0	-12.3717	-20.8898	98.756	263.931	4895.71	4804.57	-98.756	0	12.5307	11.3008	10.3725	0	0	0.277301	127.559	-509.676	53.1743	184.937	0	40.9512	39.7571	97.1502	1
2235	0	0	235	1	252.148	121.199	130.949	0	0	71.7919	26.7956	-0.415775	203.258	5010.87	4856.54	0.415775	0	8.6969	11.9192	11.3513	0	0	0.0665727	112.829	-510.141	74.2202	136.102	0	53.1291	51.3068	128.296	1
2258	0	0	258	1	278.94	112.926	166.014	0	0	16.314	80.6667	42.3022	201.736	4966.69	4902.33	-42.3022	0	8.9296	12.0732	11.4104	0	0	0.120383	99.0292	-502.529	64.2337	114.843	0	54.5293	52.2792	129.2	1
2260	0	0	260	1	226.988	115.85	111.138	0	0	66.327	-18.855	-91.8057	177.086	4817.01	4802.54	91.8056	0	7.22675	11.778	11.9597	0	0	0.081886	83.002	-493.554	87.7795	110.609	0	58.0044	57.7982	157.38	1
2262	0	0	262	1	291.826	147.364	144.462	0	0	68.0253	76.9532	7.52474	252.638	5114.29	4806.39	-7.52474	0	10.8145	11.6172	10.8828	0	0	0.0772703	100.865	-501.937	59.0068	136.528	0	43.3119	42.0859	105.506	1
2266	0	0	266	1	278.504	128.914	149.59	0	0	29.4337	3.6704	150.932	238.852	4953.57	4780.01	-150.932	0	11.7639	11.3652	11.3037	0	0	0.126787	108.346	-506.247	63.3598	140.209	0	45.9045	44.3843	114.49	1
2274	0	0	274	1	286.584	139.812	146.773	0	0	12.7465	-104.664	46.5392	259.561	4970.25	4888.34	-46.5392	0	12.0615	11.5889	10.1146	0	0	0.105752	152.082	-520.572	59.5703	186.762	0	40.5541	39.4099	97.0236	1
2285	0	0	285	1	206.883	100.295	106.588	0	0	28.402	101.285	108.045	155.173	5153.92	4782.05	-108.045	0	7.27289	12.8101	11.6658	0	0	0.174267	76.7045	-492.263	102.776	99.1173	0	71.747	70.0483	166.655	1
2289	0	0	289	1	299.103	120.205	178.898	0	0	82.3724	-26.9897	45.3544	227.558	4900.63	5009.99	-45.3544	0	10.2113	11.671	10.5347	0	0	0.0837433	117.678	-509.088	56.6127	133.583	0	47.2869	45.4325	112.913	1
2305	0	0	305	1	278.863	129.682	149.182	0	0	49.1487	8.15257	173.318	223.387	5033.51	4875.19	-173.318	0	11.2089	12.095	10.4994	0	0	0.18976	104.42	-503.468	63.076	132.982	0	49.2786	47.6908	126.888	1
2306	0	0	306	1	332.427	148.834	183.594	0	0	33.2652	-15.7442	-592.847	352.729	5149.06	4899.08	592.847	0	15.2346	11.6554	9.84493	0	0	0.146608	140.962	-521.135	48.0696	152.993	0	48.7922	48.7509	163.224	1
2359	0	0	359	1	286.248	129.169	157.079	0	0	34.9693	26.6195	-492.295	312.618	5047.69	4856.72	492.295	0	12.9206	12.8288	11.4242	0	0	0.136683	84.895	-501.716	62.7416	139.812	0	47.2306	44.6562	203.969	1
2360	0	0	360	1	279.785	125.866	153.919	0	0	61.8766	72.4286	144.446	317.038	5020.78	4910.57	-144.446	0	15.3451	11.294	11.4741	0	0	0.15774	84.1374	-497.303	63.0625	151.442	0	35.9819	34.4623	88.9181	1
2362	0	0	362	1	284.68	173.974	110.706	0	0	105.912	-16.5262	93.9511	208.612	5275.73	4800.21	-93.9511	0	9.73392	12.3479	12.0069	0	0	0.098524	109.604	-509.628	63.4179	130.59	0	54.1918	53.6644	135.56	1
2363	0	0	363	1	227.307	111.425	115.882	0	0	72.775	35.2004	159.254	207.236	4910.23	4947.8	-159.254	0	10.1983	11.6942	9.96686	0	0	0.0471854	103.705	-500.363	83.5112	152.287	0	52.0078	50.1374	128.927	1
2384	0	0	384	1	310.728	140.74	169.988	0	0	78.701	10.3436	-243.499	236.13	5103.62	4773.34	243.499	0	9.26535	12.0211	11.1535	0	0	0.111184	130.6	-519.81	54.6166	148.657	0	45.121	43.228	161.347	1
2387	0	0	387	1	309.363	145.785	163.579	0	0	111.772	15.5391	29.1881	266.621	4970.89	4867.8	-29.1881	0	11.6995	11.9686	11.114	0	0	0.233766	113.609	-510.552	54.868	150.942	0	41.6324	40.2273	100.263	1
2392	0	0	392	1	331.09	138.434	192.656	0	0	40.255	-28.3077	-125.871	285.088	4942.75	4712.33	125.871	0	11.5304	11.8386	11.2049	0	0	0.0370865	105.565	-506.927	49.7858	145.853	0	36.9638	35.5687	110.17	1
2393	0	0	393	1	349.442	157.131	192.31	0	0	74.3792	64.7001	-77.3669	279.586	5107.94	4818.64	77.3669	0	11.3034	11.3696	10.5128	0	0	0.171324	125.58	-510.521	45.2018	159.503	0	37.8682	36.8674	101.264	1
2401	0	0	401	1	311.767	133.395	178.372	0	0	74.6456	7.14613	160.777	289.044	4908.35	4876.19	-160.777	0	14.2976	11.4743	11.4128	0	0	0.0585211	99.6725	-502.278	54.0818	142.796	0	38.6069	37.7402	98.8354	1
2402	0	0	402	1	326.878	171.978	154.899	0	0	88.6499	4.68335	174.296	154.108	4994.01	4978.32	-174.296	0	7.72152	11.7572	12.2342	0	0	0.175211	130.072	-519.726	51.5729	144.476	0	70.3392	67.2667	186.28	1
2403	0	0	403	1	221.853	80.6019	141.251	0	0	63.079	60.4056	176.328	157.608	4919.92	4723.27	-176.328	0	7.8766	12.9494	11.5147	0	0	0.0896373	86.0259	-497.227	92.2524	121.822	0	70.0882	67.1682	186.038	1
2412	0	0	412	1	305.485	148.882	156.603	0	0	124.259	69.8698	-39.6634	226.374	4858.74	4913.13	39.6634	0	9.37607	11.7251	10.5866	0	0	0.177026	106.262	-503.465	55.0433	151.389	0	45.8928	45.2624	116.221	1
2468	0	0	468	1	357.792	172.294	185.498	0	0	24.8366	32.9527	-79.8413	225.421	4958.16	4850.39	79.8413	0	9.17182	12.352	12.1625	0	0	0.211579	112.271	-513.465	45.7795	129.609	0	47.593	46.5609	125.851	1
2481	0	0	481	1	261.67	123.089	138.581	0	0	-75.2059	128.656	-274.427	196.135	4958.55	4754.68	274.427	0	7.76479	12.3307	12.0617	0	0	0.0928532	106.181	-508.729	71.8764	144.239	0	56.5781	52.5833	208.888	1
2495	0	0	495	1	336.748	148.215	188.533	0	0	62.561	37.6066	-82.6902	221.298	5020.1	4746.07	82.6902	0	8.95758	12.0395	11.2135	0	0	0.122046	123.952	-515.257	48.7846	151.609	0	47.5995	45.8555	128.129	1
2530	0	0	530	1	281.412	111.184	170.228	0	0	16.7381	30.5649	129.25	190.593	5065.92	4753.12	-129.25	0	9.17496	11.1733	11.3805	0	0	0.0212351	121.434	-508.61	62.2672	141.092	0	57.4321	54.3441	135.348	1
2535	0	0	535	1	370.839	154.918	215.921	0	0	26.7566	41.7444	36.3758	266.685	5055.9	4741.94	-36.3758	0	11.7701	11.4968	9.9737	0	0	0.066581	165.669	-516.616	41.3152	170.011	0	41.018	38.8401	98.1212	1
2536	0	0	536	1	226.862	138.586	88.2763	0	0	3.01991	-5.37993	279.162	188.745	5079.64	4888.72	-279.162	0	10.6402	12.5577	11.8023	0	0	0.255155	70.3088	-489.657	89.0213	123.472	0	59.8805	57.2682	225.366	1
2549	0	0	549	1	264.859	87.1956	177.664	0	0	2.08154	95.1332	-249.868	222.743	5080.58	4788.21	249.868	0	8.66456	12.5055	10.4936	0	0	0.28093	104.685	-505.205	68.5199	144.437	0	47.9607	45.0004	177.473	1
2550	0	0	550	1	334.658	190.734	143.923	0	0	72.0328	-25.5224	192.742	222.686	5110.29	4809.2	-192.742	0	11.4358	11.6134	11.296	0	0	0.0536683	104.036	-502.764	48.9251	114.146	0	49.3406	47.7266	138.101	1
2563	0	0	563	1	285.513	115.781	169.732	0	0	78.2742	26.1043	183.416	236.733	5004.39	4956.9	-183.416	0	11.9382	11.0268	10.49	0	0	0.190605	108.435	-504.116	59.7187	130.498	0	45.8066	43.7147	123.786	1
2575	0	0	575	1	256.851	122.85	134.001	0	0	83.5101	-8.92117	-99.1002	246.556	5098.81	4792.6	99.1002	0	9.99894	12.264	10.4764	0	0	0.19133	117.332	-510.9	71.3298	151.4	0	41.8649	40.9426	118.929	1
2578	0	0	578	1	294.187	102.367	191.82	0	0	74.9673	46.0346	-212.489	215.206	5007.69	4737.65	212.489	0	8.3953	12.3564	10.0544	0	0	0.112466	102.882	-502.195	58.1042	134.346	0	47.7073	44.8113	169.767	1
2580	0	0	580	1	317.338	148.33	169.009	0	0	55.6816	-15.1817	-307.211	252.237	5026.98	4798.86	307.211	0	10.0153	11.0909	10.845	0	0	0.0590013	110.74	-505.512	51.803	138.483	0	43.3496	41.3144	167.428	1
2581	0	0	581	1	278.771	144.519	134.251	0	0	98.6808	-5.82528	138.295	187.861	4884.32	4988.83	-138.295	0	9.10831	11.8865	10.4803	0	0	0.0853511	109.043	-502.787	62.8338	129.441	0	57.6864	55.6297	136.982	1
2599	0	0	599	1	287.296	142.404	144.892	0	0	79.4951	63.7142	-86.9075	179.977	4903.5	4719.97	86.9075	0	7.24062	11.8012	11.3555	0	0	0.150313	108.771	-504.331	61.1444	136.277	0	57.5393	55.5841	158.275	1
2613	0	0	613	1	316.46	154.192	162.267	0	0	165.067	-51.5198	-64.8283	182.225	5017.25	4835.2	64.8283	0	7.66485	11.6374	10.2508	0	0	0.0564764	125.637	-511.368	51.9179	139.716	0	54.0596	52.771	142.122	1
2617	0	0	617	1	274.45	133.838	140.613	0	0	64.8889	68.0073	-43.598	201.745	5017.77	4815.33	43.598	0	8.32475	11.9783	11.031	0	0	0.062898	109.926	-506.842	65.1453	148.453	0	52.3152	50.7899	131.419	1
2619	0	0	619	1	207.991	73.1026	134.888	0	0	28.198	63.5779	57.4131	200.585	5054.46	4421.12	-57.4131	0	8.99143	11.6812	11.0698	0	0	0.114231	118.369	-509.208	98.0531	112.656	0	54.5673	52.6551	128.136	1
2656	0	0	656	1	300.478	109.967	190.511	0	0	87.3238	126.644	-218.919	190.168	4995.34	4657.04	218.919	0	7.37069	12.0496	10.8293	0	0	0.196652	95.4537	-498.297	56.9719	119.636	0	55.354	51.4722	195.615	1
2658	0	0	658	1	293.844	126.451	167.393	0	0	82.2546	39.3692	-38.0157	191.056	4900.75	4943.63	38.0157	0	7.93836	12.1584	10.9238	0	0	0.0527873	114.28	-507.973	59.0633	118.992	0	54.495	53.1108	136.925	1
2687	0	0	687	1	430.686	232.311	198.375	0	0	23.4749	84.9426	-63.9738	249.134	4959.53	4698.74	63.9738	0	10.1654	11.4951	10.2856	0	0	0.165522	111.792	-502.887	33.9174	143.895	0	42.1402	40.2534	110.762	1
2689	0	0	689	1	236.486	128.103	108.383	0	0	-15.6421	110.415	-67.8253	168.523	5197.96	4872.58	67.8253	0	6.89439	11.5277	11.4198	0	0	0.194366	111.614	-505.642	81.1198	130.344	0	62.2976	60.7026	161.138	1
2690	0	0	690	1	331.17	144.391	186.779	0	0	135.499	49.1527	112.54	306.069	4947.16	4834.19	-112.54	0	14.3872	11.4446	10.2667	0	0	0.089502	114.216	-509.661	48.5537	186.499	0	36.562	35.3199	86.7418	1
2706	0	0	706	1	299.9	137.083	162.817	0	0	83.1357	10.7043	200.654	213.875	4899.86	4872.64	-200.654	0	10.9906	11.3137	10.9515	0	0	0.0922409	89.7395	-493.841	56.4914	133.979	0	50.2806	49.0301	146.429	1
2726	0	0	726	1	247.72	112.899	134.821	0	0	11.94	-15.9989	156.408	156.631	5270.04	4799.68	-156.408	0	7.80595	11.6421	10.8262	0	0	0.137166	122.962	-510.243	74.9031	140.044	0	67.9504	67.4993	168.998	1
2761	0	0	761	1	324.342	169.03	155.312	0	0	76.5853	54.7761	127.604	213.509	5105.73	4828.56	-127.604	0	10.1697	10.624	10.5084	0	0	0.0174141	116.041	-502.915	49.4821	152.678	0	50.4898	48.5711	120.198	1
2764	0	0	764	1	324.031	166.588	157.443	0	0	64.2319	11.8073	-275.682	279.861	5118.09	4771.87	275.682	0	10.9857	11.0986	9.97909	0	0	0.131693	122.707	-510.053	49.4697	153.844	0	37.9437	36.3107	142.721	1
2765	0	0	765	1	289.177	143.348	145.828	0	0	74.2038	5.70548	54.6086	189.973	5108.12	4777.97	-54.6086	0	8.52952	10.5148	10.6226	0	0	0.0986511	148.782	-508.752	58.1992	132.772	0	55.5288	53.7566	131.235	1
2796	0	0	796	1	299.089	153.301	145.789	0	0	96.2461	19.3891	148.388	158.344	4886.75	4963.61	-148.388	0	7.71867	10.9673	11.3396	0	0	0.0468396	116.37	-505.374	56.7562	150.91	0	66.8223	64.4396	165.031	1
2797	0	0	797	1	272.599	132.835	139.765	0	0	7.14002	18.1568	-92.9234	202.701	5175.18	4865.18	92.9234	0	8.23602	11.0209	10.7696	0	0	0.143638	90.5401	-492.445	64.2041	118.056	0	50.7369	49.281	138.06	1
2800	0	0	800	1	301.593	146.241	155.352	0	0	-11.3824	52.6755	-43.7565	168.093	5293.36	4731	43.7565	0	7.0095	11.4135	10.8696	0	0	0.239925	105.353	-498.962	56.0536	135.952	0	61.8801	60.5048	155.5	1
2801	0	0	801	1	307.083	153.609	153.474	0	0	47.5313	98.4464	15.7653	235.563	5035.13	5083.87	-15.7653	0	10.1526	10.5198	10.0347	0	0	0.0462601	124.095	-509.312	52.8275	150.243	0	45.2314	43.579	108.092	1
2803	0	0	803	1	304.48	193.595	110.885	0	0	80.183	-19.7074	111.519	226.661	5102.14	4903.05	-111.519	0	10.7565	11.4554	10.1185	0	0	0.13055	144.485	-522.277	54.5069	158.575	0	48.1831	46.0244	112.785	1
2844	0	0	844	1	319.854	145.626	174.229	0	0	28.6094	61.9064	-254.403	248.091	5054.05	4921.09	254.403	0	9.65362	11.093	9.40203	0	0	0.115236	155.162	-515.094	49.7779	174.37	0	41.9483	38.9084	153.909	1
2849	0	0	849	1	292.955	136.342	156.613	0	0	89.4779	6.54214	-44.0578	204.938	4993.18	4876.8	44.0578	0	8.53269	11.3269	10.3571	0	0	0.0945995	119.747	-508.629	57.7338	161.101	0	50.0794	48.7088	125.605	1
2856	0	0	856	1	264.508	160.24	104.268	0	0	75.064	75.1814	153.083	171.497	5107.26	4808.16	-153.083	0	8.36203	11.3454	10.1342	0	0	0.18433	116.355	-501.564	66.5943	154.424	0	62.4882	60.3487	152.074	1
2875	0	0	875	1	328.416	136.052	192.364	0	0	23.4587	77.3069	105.009	225.038	4859.88	4806.03	-105.009	0	10.5321	11.6223	10.2437	0	0	0.0860792	106.688	-498.681	49.2557	125.028	0	48.0096	46.8591	113.695	1
2879	0	0	879	1	309.619	115.703	193.915	0	0	35.6264	72.1458	-40.5642	164.513	4847.71	4811.19	40.5642	0	6.81321	11.0519	10.8424	0	0	0.138863	136.961	-514.437	53.5997	151.201	0	61.6102	61.2077	154.225	1
2898	0	0	898	1	307.519	126.413	181.106	0	0	107.284	-16.3001	-38.3385	170.502	4975.38	4799.98	38.3385	0	7.16769	11.0011	10.7367	0	0	0.1296	107.887	-499.522	53.9566	117.422	0	59.5503	58.0573	146.979	1
2900	0	0	900	1	304.629	168.745	135.883	0	0	54.9094	71.1554	-48.0963	216.973	4928.09	4612.86	48.0964	0	8.92806	10.7234	9.65418	0	0	0.130544	102.158	-492.734	53.2159	143.68	0	46.4553	44.9579	120.754	1
2919	0	0	919	1	232.931	107.792	125.139	0	0	67.8186	10.5522	-315.007	171.647	5014.84	4872.79	315.007	0	6.77433	11.0045	10.6024	0	0	0.15802	118.938	-506.039	80.5469	137.566	0	61.9013	58.4907	247.79	1
2942	0	0	942	1	280.058	143.489	136.569	0	0	71.4769	81.4219	-39.8409	231.849	5110.84	4702.26	39.8409	0	9.57847	11.1414	10.3306	0	0	0.162879	96.3645	-495.489	61.3302	108.221	0	45.148	43.8039	113.28	1
2943	0	0	943	1	381.459	173.628	207.832	0	0	35.975	-0.116869	26.2794	280.702	5146.35	4684.14	-26.2794	0	12.3602	10.7031	9.71944	0	0	0.168106	122.724	-506.481	39.0629	139.247	0	37.9621	36.7954	92.2058	1
2946	0	0	946	1	200.876	123.471	77.4051	0	0	83.797	-1.99916	108.4	221.4	5098.52	4785.68	-108.4	0	10.4365	11.1729	9.60471	0	0	0.0517758	91.5085	-488.895	98.4887	122.343	0	48.5883	46.8627	112.418	1
2963	0	0	963	1	304.159	157.418	146.74	0	0	179.791	-24.1741	-138.487	147.161	5002.53	4708.19	138.487	0	5.97578	11.826	10.4932	0	0	0.147644	107.239	-501.301	55.3826	137.09	0	66.1885	62.9623	204.607	1
2991	0	0	991	1	275.1	146.87	128.23	0	0	87.2993	45.9538	187.145	207.294	4995.36	4837.39	-187.145	0	10.4661	10.6152	9.59342	0	0	0.0467202	119.427	-498.136	61.274	154.846	0	51.0689	48.8469	137.532	1
2999	0	0	999	1	282.258	132.93	149.328	0	0	15.5947	2.89333	175.209	183.483	5166.73	4681.13	-175.209	0	9.27617	10.5475	10.7597	0	0	0.0279593	104.301	-496.145	60.4584	105.588	0	57.466	55.1075	151.025	1
3002	0	0	1002	1	237.875	119.287	118.588	0	0	206.573	-49.0697	237.938	178.621	4975.75	4832.75	-237.938	0	9.70129	10.6881	10.8084	0	0	0.0604237	97.7803	-493.569	77.8905	130.063	0	58.6928	55.8478	195.903	1
3022	0	0	1022	1	323.093	134.472	188.622	0	0	98.3649	44.1784	-231.616	209.362	4984.3	4938.82	231.616	0	8.16687	10.378	9.56861	0	0	0.0278581	134.879	-507.652	48.6178	159.999	0	47.5348	44.9948	166.587	1
3045	0	0	1045	1	233.965	141.715	92.2507	0	0	95.9651	126.34	122.3	152.68	5086.36	4757	-122.3	0	7.21853	10.3817	10.3083	0	0	0.216925	124.192	-500.558	78.3783	125.842	0	69.0682	65.487	160.565	1
3055	0	0	1055	1	315.028	160.353	154.675	0	0	58.4724	71.8689	-26.5285	252.695	5024.19	4811.47	26.5285	0	10.5507	11.0713	10.4734	0	0	0.208363	101.467	-497.699	51.9469	139.216	0	41.9742	40.6707	103.48	1
3061	0	0	1061	1	261.573	164.021	97.552	0	0	62.161	59.2608	248.308	215.584	5120.16	4824.08	-248.308	0	11.5917	10.6657	9.92018	0	0	0.225385	104.913	-495.363	66.4285	140.837	0	49.8184	47.8409	169.736	1
3102	0	0	1102	1	318.585	183.892	134.692	0	0	51.9536	33.2032	59.0847	176.222	4931.05	5149.12	-59.0847	0	7.91731	9.86344	9.68475	0	0	0.142903	147.805	-515.76	49.2045	157.896	0	58.4205	55.4757	136.921	1
3146	0	0	1146	1	269.999	141.319	128.68	0	0	111.39	41.041	-31.0847	214.492	5070.93	4742.64	31.0847	0	8.958	10.8313	9.73068	0	0	0.171178	91.013	-487.345	63.408	114.735	0	47.7877	45.8093	118.37	1
3164	0	0	1164	1	266.117	151.082	115.035	0	0	54.7963	72.7657	1.96106	157.044	4928.2	4810.57	-1.96106	0	6.70007	10.1874	9.81036	0	0	0.108905	104.166	-489.427	63.9956	120.334	0	63.3594	62.0927	154.255	1
3208	0	0	1208	1	260.942	118.348	142.595	0	0	68.1648	-16.6681	256.115	214.985	5014.5	4800.35	-256.115	0	11.744	10.1705	9.51097	0	0	0.0575856	109.749	-495.303	65.3584	138.418	0	49.0823	46.83	169.908	1
3209	0	0	1209	1	262.131	120.04	142.09	0	0	93.5067	17.7891	32.6869	188.132	4989.15	4765.89	-32.6869	0	8.27263	10.518	9.46957	0	0	0.0706068	117.042	-496.519	65.3485	116.454	0	54.8002	52.2485	130.686	1
3239	0	0	1239	1	332.762	161.718	171.044	0	0	82.007	75.3585	149.633	245.351	5000.65	4807.98	-149.633	0	11.9183	9.03464	8.68781	0	0	0.0338154	120.302	-489.834	44.7124	139.93	0	41.8873	40.0555	102.643	1
3245	0	0	1245	1	262.772	106.113	156.66	0	0	92.6357	49.45	36.9244	183.553	4990.02	4435.25	-36.9244	0	8.06266	9.83698	9.06054	0	0	0.165546	99.2453	-485.024	63.5836	132.737	0	54.6542	53.6785	130.27	1
3254	0	0	1254	1	289.3	181.554	107.746	0	0	25.2222	7.58947	273.458	212.665	5057.44	4875.75	-273.458	0	11.8466	8.69707	9.22156	0	0	0.0389208	124.022	-494.556	54.3736	150.745	0	47.3461	45.3336	178.649	1
3292	0	0	1292	1	353.229	163.622	189.607	0	0	104.19	48.1572	45.9371	242.69	4978.47	4934.84	-45.9371	0	10.7436	8.61765	8.86358	0	0	0.138215	146.025	-505.426	41.0739	168.194	0	41.5799	39.4575	99.3085	1
3293	0	0	1293	1	316.108	168.422	147.686	0	0	26.1361	-39.206	194.728	237.796	5056.52	4922.55	-194.728	0	12.3379	9.63579	8.88481	0	0	0.102508	109.816	-489.504	48.7142	142.514	0	42.8584	40.9866	120.871	1
3339	0	0	1339	1	233.507	88.715	144.792	0	0	62.0894	-31.4581	-182.663	251.082	4920.91	4615.82	182.663	0	10.0239	9.07864	8.04042	0	0	0.224797	97.9045	-478.556	72.1093	154.234	0	37.0763	35.5178	124.345	1
3352	0	0	1352	1	286.66	132.883	153.777	0	0	-15.6909	81.5499	-36.5586	168.102	5098.35	4602.47	36.5586	0	7.03034	9.21499	8.55867	0	0	0.0946952	130.742	-493.411	54.8913	150.718	0	57.1666	54.4258	139.308	1
3375	0	0	1375	1	330.201	130.717	199.484	0	0	42.0663	43.8702	92.9206	231.815	5040.59	4739.81	-92.9206	0	10.7304	9.07906	8.38577	0	0	0.0955398	116.302	-487.585	44.9404	164.255	0	43.9621	41.4382	102.4	1
3404	0	0	1404	1	305.542	173.68	131.862	0	0	127.836	-9.4257	73.3403	204.573	4954.82	4892.77	-73.3403	0	9.36701	9.22789	8.16086	0	0	0.0518139	150.468	-500.768	49.8398	160.83	0	47.8759	46.411	113.51	1
3406	0	0	1406	1	229.075	143.217	85.8576	0	0	43.9941	24.6289	278.472	237.262	4939.01	4759.05	-278.472	0	13.2207	9.17753	8.88327	0	0	0.205634	102.02	-481.778	75.9314	142.306	0	43.3622	41.4516	163.699	1
3422	0	0	1422	1	282.043	121.166	160.877	0	0	14.5651	69.6601	36.4959	249.581	4968.44	4813.68	-36.4959	0	11.0039	8.88003	9.06897	0	0	0.142121	92.9583	-475.677	56.3738	141.572	0	40.7392	39.0399	97.6082	1
3423	0	0	1423	1	203.922	87.6279	116.294	0	0	58.113	62.7173	-60.7062	140.627	5024.55	4820.62	60.7062	0	5.74449	9.80864	9.06316	0	0	0.0382275	93.4279	-479.777	91.874	119.574	0	67.1403	65.2796	172.963	1
3424	0	0	1424	1	364.632	149.423	215.209	0	0	43.9428	103	-173.855	205.005	5038.72	4780.34	173.855	0	7.99701	8.93082	8.95193	0	0	0.246197	109.033	-483.34	39.6704	91.3698	0	46.6432	45.0197	148.137	1
3473	0	0	1473	1	261.302	131.554	129.748	0	0	109.547	18.0003	7.1458	174.299	5072.77	4666.02	-7.1458	0	7.51304	9.70349	8.0172	0	0	0.195708	149.26	-497.335	62.306	139.738	0	55.7652	52.7763	134.549	1
3479	0	0	1479	1	263.569	127.628	135.941	0	0	106.447	-59.4826	224.422	191.22	4876.55	4544.18	-224.422	0	10.2005	8.65884	8.34368	0	0	0.150416	104.055	-477.707	60.6468	146.103	0	49.6895	48.932	160.285	1
3485	0	0	1485	1	349.966	183.262	166.704	0	0	56.4801	38.5428	9.27035	314.846	5026.18	4844.8	-9.27035	0	13.5589	8.65443	8.02175	0	0	0.132255	107.287	-487.289	40.9321	190.702	0	32.0233	30.7656	78.583	1
3515	0	0	1515	1	291.576	187.919	103.657	0	0	86.7705	51.6906	340.866	216.749	5095.55	4731.99	-340.866	0	12.7927	8.35056	8.14032	0	0	0.128193	100.977	-476.588	52.1426	149.898	0	48.7009	45.9112	211.071	1
3532	0	0	1532	1	281.69	147.767	133.922	0	0	37.3561	0.5341	139.802	250.154	5045.3	4783.15	-139.802	0	12.1827	7.75517	7.55516	0	0	0.075557	120.129	-478.169	53.2025	155.972	0	38.9404	37.2878	93.9768	1
3541	0	0	1541	1	263.073	129.959	133.114	0	0	108.901	83.2774	-158.984	194.319	5173.08	4899.72	158.984	0	7.61727	8.14502	7.96486	0	0	0.128298	113.653	-483.146	59.5411	144.602	0	47.915	45.6265	148.661	1
3556	0	0	1556	1	280.848	142.122	138.726	0	0	16.2085	-24.4946	23.2535	193.439	4966.79	4808.17	-23.2535	0	8.56873	8.88959	7.50169	0	0	0.189633	106.803	-476.777	54.6945	129.865	0	48.5254	46.8142	117.479	1
3564	0	0	1564	1	184.332	90.1168	94.2155	0	0	9.40301	-20.0579	-32.3889	149.73	4873.94	4803.74	32.3889	0	6.36156	8.72641	8.3376	0	0	0.262418	106.188	-476.183	101.678	136.126	0	60.5415	59.9681	150.298	1
3683	0	0	1683	1	249.916	107.951	141.965	0	0	-21.7106	76.6382	-139.405	167.123	5204.03	5006.02	139.405	0	6.64355	7.95997	8.06794	0	0	0.198576	104.342	-476.468	63.8161	147.158	0	55.5866	53.1513	162.707	1
3705	0	0	1705	1	240.659	146.911	93.7481	0	0	67.3974	67.1748	32.1373	234.485	5114.92	4716.51	-32.1373	0	10.2475	7.99249	6.90613	0	0	0.091073	89.9993	-463.289	65.2947	136.817	0	40.5171	38.7252	98.1296	1
3728	0	0	1728	1	243.717	119.524	124.193	0	0	61.2604	-37.8197	-245.244	181.313	4921.74	4821.5	245.244	0	7.22024	8.49398	7.63378	0	0	0.0770236	110.134	-476.193	66.225	123.37	0	48.984	47.92	176.666	1
3747	0	0	1747	1	271.663	112.182	159.481	0	0	-29.101	-2.58644	-438.501	253.173	5012.1	4786.27	438.501	0	10.4687	8.20351	6.92221	0	0	0.0454384	124.647	-484.147	55.5753	147.174	0	44.0345	41.2583	187.863	1
3765	0	0	1765	1	222.784	102.993	119.791	0	0	55.0925	55.9781	-20.3947	198.732	5226.89	4727.7	20.3947	0	8.34958	7.41093	7.5159	0	0	0.119158	143.27	-485.84	72.8538	156.988	0	45.8779	45.4372	114.498	1
3768	0	0	1768	1	222.013	90.9363	131.077	0	0	88.8325	-2.01877	-84.9976	123.425	4894.17	5084.68	84.9976	0	5.0296	7.99838	8.21932	0	0	0.0866968	117.785	-477.602	75.7821	119.38	0	71.2649	69.7681	188.521	1
3776	0	0	1776	1	268.34	138.167	130.173	0	0	58.2675	66.2841	-37.6154	190.461	5024.39	4817.06	37.6154	0	7.89472	7.97058	7.12613	0	0	0.137877	102.368	-467.729	56.5178	143.499	0	47.2997	45.8372	118.652	1
3792	0	0	1792	1	220.687	114.126	106.561	0	0	2.57812	56.6997	-268.146	171.389	5080.08	4826.64	268.146	0	6.69601	8.64498	7.78096	0	0	0.172026	104.099	-475.6	76.8106	118.029	0	54.7835	50.9555	203.017	1
3828	0	0	1828	1	243.156	106.591	136.565	0	0	34.0253	135.894	-203.49	193.131	5148.29	5146.09	203.49	0	7.5029	7.65085	7.10601	0	0	0.0823599	137.232	-485.499	64.1811	144.783	0	48.1271	47.2523	154.339	1
3832	0	0	1832	1	259.96	114.494	145.466	0	0	20.1282	38.335	12.3702	189.654	4962.87	4745.35	-12.3702	0	8.21855	7.86207	7.3544	0	0	0.0818001	119.823	-476.608	59.2206	153.293	0	48.8317	46.3089	118.696	1
3875	0	0	1875	1	251.921	114.322	137.599	0	0	16.0546	-29.5309	-109.533	169.722	5166.27	5012.53	109.534	0	6.92503	7.06536	7.95572	0	0	0.112383	93.8097	-465.987	61.5085	116.622	0	53.3863	51.1163	143.42	1
3901	0	0	1901	1	266.432	136.647	129.786	0	0	133.666	69.1805	-26.3469	192.819	4948.99	4814.16	26.3469	0	8.06668	7.21197	7.07395	0	0	0.0319628	101.135	-466.583	55.9796	147.324	0	45.9649	45.0404	114.108	1
3903	0	0	1903	1	257.166	109.746	147.42	0	0	39.5674	-14.4567	102.573	167.711	5043.09	4698.48	-102.573	0	7.9096	7.5808	6.99494	0	0	0.03452	123.658	-476.396	59.1498	143.464	0	55.2224	51.8154	127.254	1
3926	0	0	1926	1	246.872	96.5824	150.289	0	0	0.416758	39.6606	-128.828	223.204	4982.58	4644.36	128.828	0	8.91165	7.4701	6.4713	0	0	0.16199	128.731	-477.684	61.4945	143.185	0	39.5009	36.7898	118.29	1
3938	0	0	1938	1	218.112	114.162	103.95	0	0	84.7947	-31.1551	-104.133	125.877	5097.53	4814.84	104.133	0	5.12739	8.06955	7.17863	0	0	0.0850564	128.532	-484.79	75.6724	143.883	0	66.7223	64.9486	190.064	1
3954	0	0	1954	1	261.372	147.721	113.651	0	0	139.938	65.6677	178.081	148.884	5042.38	4817.67	-178.081	0	7.44141	7.35027	7.3715	0	0	0.044998	161.886	-492.678	58.0822	138.542	0	61.3151	58.6918	162.158	1
3956	0	0	1956	1	251.313	130.088	121.225	0	0	83.9773	-21.2224	169.502	210.563	5098.34	4804.9	-169.502	0	10.5544	7.12283	6.90623	0	0	0.0952006	117.346	-475.173	60.208	177.739	0	44.017	42.4054	112.879	1
3981	0	0	1981	1	191.18	83.4231	107.757	0	0	13.5079	21.6247	140.853	129.402	5168.81	4961.38	-140.853	0	6.31021	7.36017	7.5682	0	0	0.105905	116.3	-475.621	90.5941	132.705	0	70.6852	66.7041	175.936	1
4013	0	0	13	1	196.689	97.9223	98.7666	0	0	93.4875	83.0048	38.7249	121.756	5288.15	4800.34	-38.7249	0	4.42157	3.82395	4.66751	0	0	0.0452952	119.682	-438.863	64.0539	154.622	0	57.1762	58.45	166.963	2
4151	0	0	151	1	222.556	93.3261	129.23	0	0	57.3653	-17.0732	132.846	136.054	4825.98	4800.75	-132.846	0	5.05639	2.9617	4.12625	0	0	0.0657406	148.32	-446.523	52.244	184.946	0	47.4756	47.2263	127.29	2
4169	0	0	169	1	238.235	112.634	125.601	0	0	99.9206	106.253	316.807	131.643	5182.06	4976.41	-316.807	0	5.09966	4.19568	4.17068	0	0	0.134238	184.542	-466.52	50.1139	184.965	0	54.6908	53.622	160.047	2
4170	0	0	170	1	180.804	105.528	75.2759	0	0	77.5303	62.2306	356.784	145.358	5204.45	4821.11	-356.784	0	5.74617	3.82072	4.47133	0	0	0.146664	153.163	-455.997	70.9672	137.392	0	48.5462	50.6949	151.596	2
4171	0	0	171	1	220.593	126.029	94.5646	0	0	26.3964	45.7778	379.115	154.266	5155.92	4737.9	-379.115	0	6.21745	4.15545	3.93467	0	0	0.17662	152.007	-455.707	54.7101	162.313	0	46.5103	47.1796	146.125	2
4274	0	0	274	1	199.267	121.993	77.2744	0	0	67.8505	48.4791	329.799	140.654	4915.15	4635.54	-329.799	0	5.49738	2.9396	3.90182	0	0	0.101789	173.239	-453.097	59.438	186.2	0	46.4889	45.476	141.175	2
4321	0	0	321	1	229.533	91.4154	138.117	0	0	35.5127	-32.7816	272.956	127.267	4947.49	4816.46	-272.956	0	4.94761	3.62101	3.82321	0	0	0.0727194	174.996	-459.872	51.0246	172.878	0	52.5258	51.9085	141.874	2
4372	0	0	372	1	200.107	88.2071	111.899	0	0	50.9019	25.5368	-15.6335	180.808	5031.76	4558.82	15.6335	0	6.66633	2.88751	2.80701	0	0	0.0354929	161.399	-443.632	56.8601	201.638	0	35.6196	34.1744	110.65	2
4623	0	0	623	1	221.614	113.753	107.862	0	0	106.243	16.6733	-153.14	172.145	5076.08	4767.01	153.14	0	6.67866	3.00736	3.17873	0	0	0.0704336	159.435	-444.581	51.1324	224.73	0	39.3627	37.2923	155.386	2
4878	0	0	878	1	207.422	101.772	105.65	0	0	-13.5498	-53.1198	246.165	136.832	4996.55	4737.14	-246.165	0	5.3583	3.35542	3.39942	0	0	0.137773	172.712	-453.706	56.5226	201.488	0	48.6288	46.1351	125.507	2
5329	0	0	1329	1	204.57	110.511	94.0588	0	0	111.069	-1.54733	239.381	119.135	5071.25	5084.21	-239.381	0	4.52115	2.78542	3.27536	0	0	0.0306342	158.92	-442.069	56.062	175.473	0	53.3154	52.1102	140.725	2
5447	0	0	1447	1	247.474	131.222	116.252	0	0	65.3037	9.03161	265.882	213.665	4917.7	4475.67	-265.882	0	8.17944	2.81965	2.93875	0	0	0.132557	199.488	-455.844	44.2117	260.838	0	30.9264	32.2798	86.2657	2
5561	0	0	1561	1	201.556	114.999	86.5568	0	0	-23.5645	30.0556	372.192	128.503	5106.22	5052.6	-372.192	0	5.23198	3.15211	3.52057	0	0	0.178144	163.65	-448.412	58.3723	171.839	0	50.5578	49.8595	165.528	2
5807	0	0	1807	1	220.886	117.432	103.454	0	0	-42.9349	-101.919	-572.182	145.647	5225.26	4885.6	572.182	0	8.68689	3.12726	2.74238	0	0	0.109019	178.077	-452.621	50.7725	194.24	0	76.5246	83.6828	218.545	2
6016	1	0	16	1	206.452	119.184	87.2678	0	0	62.0192	-18.8953	284.986	151.271	5219.96	5001.9	-284.986	0	5.86684	2.56831	2.66012	0	0	0.1055	188.051	-459.001	53.8352	235.297	0	41.9055	40.9394	120.938	2
6496	1	0	496	1	230.282	113.829	116.453	0	0	77.5454	75.8241	-16.5951	169.441	4905.45	4408.88	16.5951	0	6.19848	2.39987	2.77907	0	0	0.0935319	181.969	-444.992	47.2073	214.324	0	35.7857	37.7015	114.051	2
7406	1	0	1406	1	239.207	137.971	101.236	0	0	0.595461	63.3512	241.46	182.177	4882.74	4620.67	-241.46	0	6.94079	2.42325	2.05255	0	0	0.165276	189.328	-451.696	44.1152	242.765	0	33.6424	33.0205	92.5532	2
8165	2	0	165	1	183.347	92.3986	90.9487	0	0	70.3223	33.9978	-10.7178	158.077	5112	4749.68	10.7178	0	5.80748	2.8132	2.71888	0	0	0.217328	152.484	-433.346	62.8441	210.162	0	38.6389	38.2006	126.043	2
8213	2	0	213	1	201.041	95.5873	105.453	0	0	53.3701	25.8457	312.388	143.399	4929.63	4757.83	-312.388	0	5.58328	2.77388	3.46805	0	0	0.073926	133.125	-430.553	57.601	1	0	45.1127	44.0531	131.687	2
8443	2	0	443	1	184.555	72.7334	111.821	0	0	30.2092	50.4473	33.6174	135.003	5152.11	4533.91	-33.6174	0	4.93781	3.13211	2.32294	0	0	0.11568	186.882	-451.228	62.0056	249.548	0	44.7164	42.4001	136.038	2
8546	2	0	546	1	193.22	104.47	88.7494	0	0	30.4173	36.0862	202.82	156.16	4852.92	4747.59	-202.82	0	5.85796	2.70793	2.79501	0	0	0.0829892	160.709	-439.387	58.8963	1	0	39.8553	38.8278	109.134	2
8673	2	0	673	1	202.424	103.396	99.0279	0	0	113.158	-44.2627	235.998	116.888	5168.82	4628.62	-235.998	0	4.47944	2.84836	3.14462	0	0	0.0502977	189.954	-457.298	56.6729	195.64	0	54.2228	53.1365	145.441	2
8883	2	0	883	1	177.843	70.1494	107.694	0	0	84.8679	78.3941	22.3717	132.695	5197.11	5004.27	-22.3717	0	4.82585	2.90812	3.27144	0	0	0.0490268	159.99	-439.72	66.9275	165.65	0	48.0585	46.6713	145.642	2
9207	2	0	1207	1	163.109	72.3551	90.7544	0	0	6.80649	64.2177	29.3726	132.63	5075.85	4719.46	-29.3726	0	4.863	2.99446	2.9361	0	0	0.0860327	175.551	-454.945	73.835	195.613	0	46.9113	44.7029	139.962	2
9684	2	0	1684	1	167.614	84.2933	83.3206	0	0	-43.7841	-10.0817	241.89	151.738	5026.78	4594.44	-241.89	0	5.92105	2.61751	3.35141	0	0	0.106805	157.542	-442.337	71.3403	179.497	0	43.1601	40.8761	111.711	2
