# Supplementary material for: CaV1 and CaV2 calcium channels mediate the release of distinct pools of synaptic vesicles
Source: eLife. 2023 Feb 23;12:e81407. doi: 10.7554/eLife.81407 (PMC10023163; doi:10.7554/eLife.81407)
Supplement: Figure 7—source data 1. [file elife-81407-fig7-data1.zip › Figure 7 - Source Data 1/unc13-all/6/2/cav1_to_cav1(cav2).csv]

111.786588368799
126.555152389013
262.857166496737
241.521240780834
215.367814652996
81.2655106570128
252.011787002433
242.216439806613
131.419892666432
216.240809924996
156.530578443979
258.515514367392
101.761283236279
114.286040121337
308.48478832953
69.9104833617948
214.008643773437
127.955218337925
179.500682003177
55.4068595237914
264.169205239993
43.0086331716147
195.687571794609
120.083802099015
98.6100188788359
81.4328405270253
48.7790206302388
22.8015911211705
56.0742011471939
76.8460883296948
60.8134260672396
105.390726557662
86.3750079619958
9.56812507366431
78.760150140527
96.8512445936767
128.828622643843
259.727243133962
230.227420874999
92.9467179014273
207.267202965358
153.313040969361
115.372945254601
295.714434202366
38.2999465211169
50.9125923522588
63.4812106856061
159.066215631015
209.611416418352
183.954114191736
74.6376752955812
121.0076486711
150.482679698742
219.494305642671
20.3937535683435
8.04692333317234
101.206861953081
110.539043495911
222.800899525363
130.652110134903
199.987237454697
93.2664896998776
141.093378730714
217.500051016303
98.4005976319904
132.922028777631
120.931704571072
282.381800144072
219.675315758755
263.204765877684
210.558095162424
212.335135887513
186.27316708523
177.61407773615
99.0582061562091
65.5354807176673
119.567892526725
116.544897979342
167.771346772044
181.087339056894
138.167687892613
115.227250274703
66.4447762987484
54.9529153223357
199.960061626643
87.9781496511114
261.585052204631
187.94268811853
283.88381352478
178.855708283022
263.683317174147
247.232290713654
258.134749399643
153.541334269948
118.038439952906
296.010310218856
231.815638895542
230.110610206057
245.034849613553
189.397168712701
104.592689502287
251.484156243405
160.288277812402
135.322720051126
269.086342783015
232.838384551288
281.906760490084
288.039737438344
224.956465498667
256.904380358444
255.064115392091
259.49315109245
211.537091686739
176.869779658827
180.833465038746
283.955195688759
231.507378732576
275.264218501777
222.976202126228
165.218058015394
72.7929357417206
96.9095386262634
195.148159945194
78.3538094895111
87.1502441674374
204.977415180187
171.044494935508
135.968898990216
106.635487949646
269.619295489492
189.322296870218
139.575942294632
219.754634216084
71.6367970194642
247.698698290329
248.532201266203
79.9088247752379
152.320465310536
251.753720295262
243.992087380443
107.381390840586
87.5261280714858
119.737013904394
149.887091333559
264.356762111443
272.065851564023
72.4210460995837
101.289282491191
133.517870358125
211.334140260354
164.29496325376
214.921716574734
302.255825207782
165.047749322865
132.34715003332
180.03413312206
230.273952167894
172.147820212846
119.01400865116
173.278114588597
240.40322335015
297.689202432451
189.167260976528
132.807480766594
189.349913054244
161.907267647669
214.760991252632
262.884406024453
98.4537434398108
69.0004176195671
182.600262438015
253.897333038824
245.912688537353
197.444021569419
123.88984385697
186.846359046722
51.8958222457304
40.5834382085095
53.7336052997998
145.558339586014
177.133567380351
238.165649932552
153.245030341067
152.494452933332
215.819471492116
198.733822813091
185.236992815396
150.662681520831
241.713053959812
104.109909343184
89.3018899921226
106.78147505893
82.9476358828306
72.4166402460287
248.264070599119
271.981049697415
208.382832713807
186.281847069231
147.411685538359
162.176065862165
153.722317651653
85.4200368316424
109.791518760096
57.3422355949124
67.3540012986587
111.460275985985
241.858304523841
172.138834336436
265.395739187275
207.677655046705
204.493874299174
176.677625652108
222.593480392981
284.229223386717
131.141149690392
21.1451915712651
115.172939034842
235.614675008732
151.236763369614
253.104412622275
208.584820403495
216.469605433998
172.125277876407
152.839977142075
155.532103460444
97.0954104809571
87.3987346495815
232.985730932051
126.772588894059
123.380286936719
216.735043318106
129.882692259365
174.206568181805
140.20565671508
62.2946184846141
160.086125311493
94.8552606571393
88.1072818224211
102.03892289661
-36.8696806197941
