# Supplementary material for: CaV1 and CaV2 calcium channels mediate the release of distinct pools of synaptic vesicles
Source: eLife. 2023 Feb 23;12:e81407. doi: 10.7554/eLife.81407 (PMC10023163; doi:10.7554/eLife.81407)
Supplement: Figure 7—source data 1. [file elife-81407-fig7-data1.zip › Figure 7 - Source Data 1/unc13-all/6/2/cav1_to_cav1(unc-13).csv]

41.2967364121509
-124.403029331495
-161.072148584516
-8.03832302886849
52.3072647103081
61.7721430391789
-95.6098379157593
175.127231986516
-3.43528969090357
-3.98921364479975
-301.376268077218
211.976895157492
-259.348990730715
-60.8178350722351
-171.318948142364
269.966121398605
64.0653441613786
25.5965983716414
-47.2474078792625
241.437979866463
-65.1238588479441
158.971335857275
-181.705523264055
40.8864200069852
140.082603242157
