# Supplementary material for: CaV1 and CaV2 calcium channels mediate the release of distinct pools of synaptic vesicles
Source: eLife. 2023 Feb 23;12:e81407. doi: 10.7554/eLife.81407 (PMC10023163; doi:10.7554/eLife.81407)
Supplement: Figure 7—source data 1. [file elife-81407-fig7-data1.zip › Figure 7 - Source Data 1/unc13-all/6/2/cav1_to_cav2.csv]

99.4080410084998
140.009368841456
-66.5537629627261
86.1469177517911
173.334902254266
296.655372235966
113.579396138099
362.725596399663
151.424167319669
188.233275696326
-164.096041706653
455.668488223351
-135.713720379158
20.0647688587933
-95.3061954772156
523.282010545936
314.342551923897
165.498520491343
173.562897863397
376.858326364789
190.569210789949
281.039186850517
-95.6392988380921
198.807012617182
327.687991342279
