# Supplementary material for: CaV1 and CaV2 calcium channels mediate the release of distinct pools of synaptic vesicles
Source: eLife. 2023 Feb 23;12:e81407. doi: 10.7554/eLife.81407 (PMC10023163; doi:10.7554/eLife.81407)
Supplement: Figure 7—source data 1. [file elife-81407-fig7-data1.zip › Figure 7 - Source Data 1/unc13-all/6/2/cav2_to_cav1.csv]

63.8555183576336
23.2541905246771
229.81732232886
77.1166416143424
-10.0713428881327
-133.391812869832
49.6841632280348
-199.46203703353
11.8393920464641
-24.9697163301926
327.359601072786
-292.404928857218
298.977279745292
143.19879050734
258.569754843349
-360.018451179802
-151.078992557764
-2.23496112520934
-10.2993384972633
-213.594766998655
-27.305651423816
-117.775627484383
258.902858204226
-35.543453251049
-164.424431976146
