# Supplementary material for: CaV1 and CaV2 calcium channels mediate the release of distinct pools of synaptic vesicles
Source: eLife. 2023 Feb 23;12:e81407. doi: 10.7554/eLife.81407 (PMC10023163; doi:10.7554/eLife.81407)
Supplement: Figure 7—source data 1. [file elife-81407-fig7-data1.zip › Figure 7 - Source Data 1/unc13-all/6/2/cav2_to_cav2(cav1).csv]

-51.4769709973343
-36.7084069771208
99.5936071306032
78.2576814147005
52.1042552868621
-81.9980487091207
88.7482276362998
78.9528804404799
-31.8436666997013
52.9772505588626
-6.73298092215464
95.2519550012585
-61.5022761298542
-48.977519244796
145.221228963396
-93.3530760043386
50.7450844073037
-35.3083410282088
16.2371226370433
-107.856699842342
100.90564587386
-120.254926194519
32.4240124284752
-43.1797572671185
-64.6535404872975
-81.8307188391082
-114.484538735895
-140.461968244963
-107.18935821894
-86.4174710364387
-102.450133298894
-57.8728328084717
-76.8885514041376
-153.695434292469
-84.5034092256064
-66.4123147724567
-34.4349367222903
96.4636837678281
66.9638615088652
-70.3168414647062
44.0036435992242
-9.95051839677217
-47.8906141115322
132.450874836232
-124.963612845017
-112.350967013875
-99.7823486805273
-4.19734373511892
46.3478570522184
20.6905548256027
-88.6258840705523
-42.2559106950339
-12.7808796673917
56.2307462765375
-142.86980579779
-155.216636032961
-62.0566974130525
-52.7245158702226
59.5373401592296
-32.6114492312308
36.7236780885632
-69.9970696662558
-22.1701806354195
54.2364916501692
-64.862961734143
-30.3415305885028
-42.3318547950612
119.118240777939
56.411756392622
99.9412065115503
47.2945357962908
49.0715765213799
23.0096077190965
14.3505183700163
-64.2053532099244
-97.7280786484662
-43.6956668394087
-46.7186613867916
4.50778740591068
17.8237796907606
-25.0958714735207
-48.0363090914307
-96.8187830673851
-108.310644043798
36.6965022605091
-75.2854097150221
98.3214928384978
24.6791287523965
120.620254158646
15.5921489168886
100.419757808014
83.9687313475206
94.8711900335093
-9.72222509618496
-45.2251194132277
132.746750852722
68.5520795294087
66.8470508399232
81.7712902474195
26.1336093465679
-58.6708698638467
88.2205968772714
-2.97528155373129
-27.940839315007
105.822783416881
69.5748251851546
118.64320112395
124.77617807221
61.6929061325336
93.6408209923102
91.800556025958
96.2295917263164
48.2735323206052
13.6062202926933
17.5699056726125
120.691636322626
68.2438193664429
112.000659135643
59.7126427600942
1.95449864926104
-90.4706236244128
-66.3540207398701
31.8846005790601
-84.9097498766223
-76.113315198696
41.7138558140532
7.78093556937438
-27.2946603759174
-56.6280714164877
106.355736123359
26.058737504085
-23.6876170715013
56.4910748499506
-91.6267623466692
84.4351389241956
85.2686419000693
-83.3547345908955
-10.9430940555976
88.4901609291283
80.7285280143096
-55.8821685255471
-75.7374312946476
-43.5265454617393
-13.3764680325748
101.09320274531
108.80229219789
-90.8425132665498
-61.974276874942
-29.7456890080084
48.0705808942203
1.03140388762677
51.6581572086006
138.992265841649
1.7841899567311
-30.9164093328136
16.7705737559263
67.0103928017606
8.884260846713
-44.2495507149733
10.014555222464
77.1396639840168
134.425643066317
25.9037016103948
-30.4560785995391
26.0863536881106
-1.35629171846449
51.4974318864988
99.6208466583194
-64.8098159263227
-94.2631417465664
19.3367030718819
90.6337736726909
82.64912917122
34.180462203286
-39.373715509163
23.5827996805883
-111.367737120403
-122.680121157624
-109.529954066334
-17.7052197801195
13.870008014218
74.9020905664183
-10.0185290250665
-10.7691064328019
52.5559121259821
35.4702634469577
21.9734334492623
-12.6008778453024
78.4494945936785
-59.1536500229495
-73.9616693740109
-56.482084307203
-80.3159234833029
-90.8469191201048
85.0005112329854
108.717490331282
45.1192733476737
23.0182877030975
-15.8518738277744
-1.08749350396829
-9.54124171448075
-77.8435225344911
-53.4720406060378
-105.921323771221
-95.9095580674748
-51.8032833801481
78.5947451577076
8.8752749703026
102.132179821142
44.4140956805713
41.2303149330401
13.4140662859745
59.3299210268478
120.965664020583
-32.1224096757414
-142.118367794868
-48.0906203312916
72.3511156425984
-12.0267959965195
89.8408532561416
45.3212610373612
53.2060460678649
8.86171851027393
-10.423582224058
-7.73145590568947
-66.1681488851764
-75.864824716552
69.722171565918
-36.4909704720749
-39.8832724294143
53.4714839519729
-33.3808671067682
10.9430088156714
-23.0579026510532
-100.968940881519
-3.1774340546408
-68.4082987089942
-75.1562775437123
-61.2246364695238
-200.133239985928
