# Supplementary material for: CaV1 and CaV2 calcium channels mediate the release of distinct pools of synaptic vesicles
Source: eLife. 2023 Feb 23;12:e81407. doi: 10.7554/eLife.81407 (PMC10023163; doi:10.7554/eLife.81407)
Supplement: Figure 7—source data 1. [file elife-81407-fig7-data1.zip › Figure 7 - Source Data 1/unc13-all/6/2/cav2_to_cav2(unc-13).csv]

-42.1246162442621
-29.6599154913474
109.021920890803
83.6972022334048
62.2385503659116
-72.1969332454
88.8850773032163
81.7414181366012
-22.2442265333129
66.2395462718259
-8.07921188822638
80.591772382536
-64.3654837825716
-61.6523012535527
135.991417729741
-66.001902738647
62.0800231943613
-62.8520548828756
15.8949760015312
-110.276508643731
93.2943846980106
-132.020037715049
44.5159784008983
-37.4294161488942
-72.024990048737
-84.1066810900729
-100.422230486919
-128.02282320333
-100.473867576919
-86.535026994793
-83.3584831326461
-34.5814851102941
-59.8668582053078
-141.177328275403
-86.5241562102638
-54.5807524981346
-50.0157930994856
108.810831835011
72.3495102138158
-84.2342967148397
12.1102068406062
-2.28889288117625
-31.6245759756539
125.572512252835
-118.343814008466
-85.3881115998784
-63.2311840025586
-10.6064859391827
71.3261092048251
-2.20594908051862
-107.387719009878
-58.8446058318777
-18.6001736897606
63.1645972655742
-150.002558787765
-141.495860911671
-57.1991532114271
-44.3022891047976
56.2967511413462
-18.1099752651762
17.4865003602745
-50.727492012019
-36.9613695809358
30.6245763290035
-83.9998872813549
-40.7044075917138
-55.4581846698984
88.2064739552861
34.708524790356
101.857378115422
36.9729697941848
63.1760846694306
17.7512662543477
4.18669796501581
-47.5482252178172
-113.39435679211
-60.052449494091
-60.4536883036035
-20.4729415816337
-2.5335469364054
-3.13474330988447
-30.2456531764792
-77.9517432484736
-106.208538159042
72.1000483965008
-53.7007848987487
83.3443532522915
40.7590400858962
108.275309698199
27.7037572793733
97.2320012425953
67.6271057048125
102.68820984182
10.4208369358294
-50.6313104068095
122.269126392617
40.6143124335977
76.1330129836551
70.1248465157714
7.88292601421108
-28.4719317154604
91.963207795302
15.6186285570493
-40.7125265343957
95.9119224097794
73.481377198038
116.903635765347
134.600586637503
57.8256543821744
92.4675006570442
103.439534649955
59.8659573747236
50.2401237684744
34.071802971438
47.0513591957124
128.802428222394
56.9296082906558
108.842772405053
55.8217690059655
13.5263861294961
-84.7497900187191
-61.3909534145478
3.0961266471304
-82.0739801377549
-59.0213729725019
48.7197237630608
18.914774917569
1.23698616327511
-41.1547931453542
103.004748081064
45.1671683480681
-21.7274307709631
43.4585753213896
-87.8074524904268
78.8965025620982
58.6162369651393
-50.0733791600351
2.08705877080956
96.2896785334096
90.0837056364489
-29.715923541853
-63.6898089097767
-19.2665544603879
12.6435693572512
99.2909950713138
101.836823635172
-72.766373638312
-57.9591865285565
3.92157510073139
46.592702992838
0.487351550387757
39.8064236901655
137.668730030684
21.1638039289383
-8.31111082082953
9.42619235568145
38.8338946297563
-1.11019153772395
-28.638522136388
26.7452322231156
72.1807790000476
107.004897426918
29.3419770286291
-12.1024211739823
-6.59402491070068
10.8856898191307
57.381588834809
91.9357564703823
-65.8338974144563
-84.7828595983983
-19.1641939438987
92.4132613054708
93.1284435197495
51.3389837643272
-24.0281156996616
-2.15031418210128
-123.789620718992
-128.133660441223
-117.699760659658
-49.3141337947045
-0.342764368896496
59.9487139404537
-37.6502135675591
-37.3926792169977
33.633918721217
19.263125629278
3.06044313614166
-31.0533822670914
60.2658589860648
-76.865391993053
-65.6529176384629
-37.990426239754
-66.9615427489425
-103.513992360157
62.6906648375525
96.0089290923543
35.1130922801085
12.1168960258346
-51.9943626427967
23.9486576817098
-7.60418254481738
-68.1806255760448
-52.9911936266262
-92.3861676542592
-86.7087261624729
-31.3961531772884
76.3330424228043
-13.3635366976423
80.8829303407956
31.6402888378916
38.2575054124145
-18.4922362867146
70.9874382057869
135.089252133796
-32.121320633697
-139.825419200975
-27.2408265533149
95.6803483630556
-36.3539693595221
67.1562335630524
37.3782886293466
32.7159043043675
14.1469769474324
-20.8841330099358
-16.2885829673296
-65.4251586674545
-57.3182072521058
85.892110177816
-13.4861103670373
-54.9889502145388
59.3601276115542
-12.1968831450622
-11.2219825624034
-9.10247870022613
-123.925471714284
-25.2707324037247
-67.3931992826692
-58.5303754653896
-70.0299983000868
-185.486473298556
