# Supplementary material for: CaV1 and CaV2 calcium channels mediate the release of distinct pools of synaptic vesicles
Source: eLife. 2023 Feb 23;12:e81407. doi: 10.7554/eLife.81407 (PMC10023163; doi:10.7554/eLife.81407)
Supplement: Figure 7—source data 1. [file elife-81407-fig7-data1.zip › Figure 7 - Source Data 1/unc13-all/6/2/unc13all_to_cav1.csv]

167.517737420857
-45.0388635961667
108.371779547302
252.141064877818
39.0817410291897
66.2347561908377
34.9248505008668
63.7574908389483
105.294466307268
72.0833636366197
74.4652607431881
196.827332672246
87.5269926335354
13.2783539822194
3.34873854267926
86.0184785093784
-2.24037000392082
100.837695043365
128.717964415136
316.84688799835
33.0859138158935
113.129535929618
41.2084517516437
201.241720079736
-308.085528463857
-47.0163384979373
102.574794541636
-33.261713465527
74.9923808442741
85.616143835407
103.028066793276
110.367205311972
168.930691232733
129.283142161984
26.5422080276558
59.3966570594748
154.592900714649
-10.3629383601742
293.097125944784
119.685013900022
100.662489444687
97.3648869858425
157.277674530242
-36.9755366898021
231.587870122054
-0.504497553606598
135.182949299781
0.0648083878563739
40.2530960940817
165.388226973147
230.120727745683
18.4472181882988
217.629545261699
123.478320625044
33.9612176871165
3.90461591129997
-5.90151214998241
-12.7576915727636
115.819267664627
21.6230105953014
30.5970804157291
206.40502895139
19.2017387949986
0.480724581099821
50.7409488169101
279.171161900316
21.238941178744
88.1570021335888
69.4156455993211
-311.836401098525
-70.3783682054586
231.08473613252
-18.6282034091523
58.4244011522192
112.284819429993
165.109952144255
-35.4351738523305
50.3072762411157
-7.05311666841544
2.20953356516657
254.750572404183
59.6623436769823
-107.912640906885
313.978784374323
121.152975225349
155.20106234468
135.614418611811
30.7097116321643
117.207758678438
126.379535257615
70.2440199749467
-87.580181973512
124.122009361303
-69.4642508251241
-99.087214795662
12.8433144620776
-25.1844151552691
98.0320972140667
-109.187934047322
100.713531671473
196.70738008604
-9.58955185334025
63.5146165779083
40.9621136994515
412.14081022511
-17.4801934014754
97.0095122279713
56.5964273540035
33.4840048702877
68.6757141313142
-275.591270753067
111.64827015644
195.076080647751
155.680953343945
-82.2477569982202
-158.184272050863
-9.270422374791
164.249068525108
45.0314905297346
85.5200139464514
71.9304600596774
29.2469110690613
-89.6889965562145
-133.280440299131
93.927607971174
-36.2320681851402
29.5173475988372
92.668259969148
80.9647688191112
110.040048526273
180.864474858258
-57.6164687533724
109.52708128898
44.3064664681901
-87.2181755054976
365.156183281677
68.6632295859349
57.6892398866808
331.605153061337
23.7032607621641
200.450402354659
92.92546560455
-48.7601751402017
-77.6552139025357
40.428140383869
62.797898801969
30.8560594954192
151.776056024581
