# Supplementary material for: CaV1 and CaV2 calcium channels mediate the release of distinct pools of synaptic vesicles
Source: eLife. 2023 Feb 23;12:e81407. doi: 10.7554/eLife.81407 (PMC10023163; doi:10.7554/eLife.81407)
Supplement: Figure 7—source data 1. [file elife-81407-fig7-data1.zip › Figure 7 - Source Data 1/unc13-all/6/2/unc13all_to_cav2.csv]

27.3323953279669
216.360940117883
30.6733970339756
-55.2243102626953
183.761420940972
96.6669219021287
123.9431043479
56.5161574202957
135.906394833863
135.818444087038
81.1736524605558
13.1636297857485
74.7014091219335
126.306050768932
91.9976057232761
85.340283226592
170.130771571449
0.704938737919292
38.4466523022038
-137.122346922303
114.890895119727
77.7887838527895
101.015593821255
-22.2449395205695
435.234770943866
156.833822591687
-108.907456351129
130.504817565628
-1.80210943221482
35.9125567258034
171.198857401966
81.0566877620495
54.3712547193081
201.58792428484
90.3557926133471
173.141477156671
66.1228583574784
98.6943199321931
-22.0631487228111
55.4744347540891
-8.63441897035955
67.556590977706
27.1047294453319
37.6599266922467
32.4306246839778
125.02661438665
85.03730396423
240.146672432221
81.2363581815671
99.8620131195848
-26.3545918211012
238.215657038306
83.3922040812704
105.875347244639
194.949391273105
180.688226578052
157.525469341732
171.574995724705
26.1591515183563
119.508322785155
89.1848521742695
-10.1466599826545
108.815243010442
193.030447808128
128.989269355788
3.56672261312724
247.237311959409
98.6384253945762
116.971787524873
471.146040247692
272.642236631221
39.7503084005884
246.738533123409
-1.63908001812342
124.9590762364
106.245295784955
40.2142781174398
72.7897430808089
121.157358154724
119.081375095231
26.1954415761256
13.5072745686084
95.7897162171366
-139.63144146922
4.65444289146672
5.251724472354
68.5769492099953
91.2514249732521
182.811768828174
182.408606169134
146.629335649407
338.175087300419
64.47187447123
188.668909908856
192.701345664236
115.370669374323
222.359742205604
104.523279306067
188.12761012405
115.949084553849
13.9809319741471
146.507553365939
118.245208362244
71.7407164668211
-162.766900404938
165.480219691217
153.841565443491
132.119315144813
173.420000403196
130.022081423879
481.3082364514
46.2875194526359
19.8018646951186
2.99642504860185
338.015785443991
286.209865466401
179.104120468657
67.5805863234018
197.951255210523
136.371931699531
109.585759904411
142.001542691755
236.234646213926
420.856903056198
86.4563653089044
166.492765298962
136.999644790731
-17.9284940750276
142.105486798525
179.85532726168
-128.221951023217
173.908549202143
145.992388132397
146.112893413224
122.934189755484
-89.3456666295724
112.962118648258
83.86717294973
-238.603872695813
202.082023975507
-120.617512100945
142.967237498805
216.724292032256
289.082113552117
88.5478972301617
105.879436284655
97.5200871497609
-73.8581950009184
