# Supplementary material for: CaV1 and CaV2 calcium channels mediate the release of distinct pools of synaptic vesicles
Source: eLife. 2023 Feb 23;12:e81407. doi: 10.7554/eLife.81407 (PMC10023163; doi:10.7554/eLife.81407)
Supplement: Figure 7—source data 1. [file elife-81407-fig7-data1.zip › Figure 7 - Source Data 1/unc13-all/6/3.csv]

image-ID	cycle	z-step	frame	accum	photon-count	photon-count11	photon-count12	photon-count21	photon-count22	psfx	psfy	psfz	psf-photon-count	x	y	z	stdev	amp	background11	background12	background21	background22	maxResidualSlope	chisq	log-likelihood	accuracy	llr	time-point	precisionx	precisiony	precisionz	vis-probe
3	0	0	3	1	741.904	420.007	321.897	0	0	-112.358	477.352	123.754	598.657	5494	14372	-123.754	0	27.8905	25.3615	30.44	0	0	0.405424	224.359	-648.595	8.75654	362.287	0	24.2966	33.5997	72.1459	0
21	0	0	21	1	877.117	440.408	436.709	0	0	5.40381	105.751	268.012	682.302	5475.9	14344.9	-268.012	0	23.5622	23.9741	28.6389	0	0	0.590179	227.489	-644.014	7.04165	309.684	0	25.2565	24.9273	80.3741	0
22	0	0	22	1	1070.17	557.606	512.563	0	0	91.0158	25.4765	113.441	870.199	5489.94	14325.6	-113.441	0	27.5628	26.2197	30.4711	0	0	0.498424	223.429	-658.114	5.6347	455.873	0	20.4642	20.2043	66.2654	0
30	0	0	30	1	739.123	427.786	311.337	0	0	3.46956	101.352	257.357	651.702	5477.83	14548.7	-257.357	0	22.3483	21.3918	26.3552	0	0	0.500714	222.09	-638.101	8.48501	339.431	0	25.3568	24.9084	81.1611	0
41	0	0	41	1	807.818	434.76	373.059	0	0	61.1016	116.564	306.874	639.877	5519.86	14334.1	-306.874	0	22.4795	22.4156	25.1272	0	0	0.454157	212.097	-633.451	7.61982	275.532	0	26.1851	26.0723	86.1142	0
42	0	0	42	1	579.294	252.054	327.241	0	0	-13.3743	281.125	256.175	435.965	5494.67	14468.6	-256.175	0	15.8918	19.1277	23.3435	0	0	0.19873	212.157	-618.634	11.1435	273.627	0	33.2689	34.2183	106.147	0
58	0	0	58	1	688.957	330.185	358.772	0	0	4.51509	21.9736	58.3279	614.582	5476.79	14428.7	-58.3279	0	19.4319	20.6693	24.1992	0	0	0.335078	190.298	-619.512	9.1235	279.414	0	25.3957	24.8997	85.0255	0
67	0	0	67	1	630.483	272.301	358.182	0	0	125.172	135.496	115.682	413.246	5455.79	14514.5	-115.682	0	13.0687	20.4913	23.3153	0	0	0.0502946	205.307	-612.982	10.1175	242.251	0	36.5965	36.0918	118.922	0
77	0	0	77	1	946.684	452.399	494.285	0	0	27.9512	36.0077	225.067	832.761	5453.35	14614	-225.067	0	27.8532	18.1438	23.0549	0	0	0.56146	156.358	-592.228	6.15509	351.477	0	19.2353	18.8836	61.7086	0
87	0	0	87	1	473.901	254.19	219.711	0	0	98.1325	-1.09562	183.228	283.837	5383.17	14451.8	-183.228	0	9.25793	17.5428	20.5689	0	0	0.234734	178.494	-589.457	13.9433	240.693	0	49.3919	48.9915	155.274	0
92	0	0	92	1	750.438	385.558	364.88	0	0	53.5856	74.5411	248.845	643.568	5527.37	14575.5	-248.845	0	21.7079	18.2831	22.3258	0	0	0.150441	175.789	-593.991	8.06414	347.436	0	24.2821	23.8834	77.0143	0
95	0	0	95	1	685.267	409.567	275.7	0	0	46.9443	26.0132	325.985	581.962	5434.36	14424.7	-325.985	0	20.7591	18.0212	21.8862	0	0	0.193703	222.427	-629.097	8.95802	304.44	0	26.5359	26.5439	91.5342	0
101	0	0	101	1	715.555	374.855	340.7	0	0	55.3009	58.8257	215.209	605.684	5525.66	14591.2	-215.209	0	20.0207	16.896	20.5752	0	0	0.779231	221.627	-612.858	8.40615	443	0	24.8093	24.2884	78.0827	0
106	0	0	106	1	526.003	243.51	282.493	0	0	-102.38	345.403	256.854	311.833	5484.02	14404.3	-256.854	0	12.5438	15.7966	20.8878	0	0	0.636219	200.17	-598.152	12.1164	241.842	0	40.5654	43.2557	124.756	0
108	0	0	108	1	633.719	293.707	340.013	0	0	60.7476	86.3463	69.3908	532.212	5520.21	14464	-69.3908	0	16.6219	18.0453	21.5871	0	0	0.224533	173.227	-593.463	9.83092	257.48	0	27.9453	27.4011	92.5806	0
119	0	0	119	1	566.077	228.192	337.886	0	0	4.11588	94.4373	171.417	375.083	5477.18	14356.3	-171.417	0	12.2439	17.0862	18.8707	0	0	0.0883026	230.864	-612.326	11.0486	247.453	0	37.1016	36.665	116.652	0
128	0	0	128	1	531.163	295.633	235.53	0	0	69.5094	-23.8067	81.0007	316.886	5511.45	14374.8	-81.0007	0	10.0549	17.8825	18.7402	0	0	0.277518	174.92	-584.235	11.9932	225.842	0	42.7088	42.3737	141.666	0
130	0	0	130	1	590.32	303.995	286.325	0	0	73.8226	254.347	244.701	405.275	5507.14	14595	-244.701	0	14.1652	15.0593	19.4687	0	0	0.203967	183.385	-588.711	10.4006	244.687	0	33.488	33.8828	107.588	0
159	0	0	159	1	468.88	254.156	214.724	0	0	56.296	3.91238	72.0184	226.409	5524.66	14347.1	-72.0184	0	7.13656	14.6915	16.9568	0	0	0.256021	144.157	-551.123	13.514	191.18	0	55.5147	55.05	182.986	0
162	0	0	162	1	443.169	186.391	256.779	0	0	36.2877	46.985	255.448	270.592	5445.01	14403.7	-255.448	0	9.20081	14.3427	16.3623	0	0	0.263844	206.236	-584.325	14.3843	216.126	0	47.8216	47.4694	151.397	0
169	0	0	169	1	485.345	210.108	275.237	0	0	-7.14362	248.587	276.517	238.575	5488.44	14401.4	-276.517	0	8.6428	14.0027	16.648	0	0	0.226245	187.715	-569.022	12.8636	205.4	0	52.0336	52.5402	167.381	0
179	0	0	179	1	552.927	298.669	254.258	0	0	162.425	243.253	276.238	354.591	5518.19	14307.1	-276.238	0	12.5884	13.7944	17.7517	0	0	0.330884	211.074	-597.066	11.0501	249.461	0	36.6656	37.126	119.024	0
183	0	0	183	1	390.246	214.329	175.918	0	0	10.9443	35.5854	202.376	205.863	5470.36	14415.1	-202.376	0	6.82455	14.2002	17.2824	0	0	0.171555	195.399	-569.078	16.9387	201.518	0	61.6665	60.8654	192.902	0
186	0	0	186	1	417.813	230.659	187.153	0	0	56.0352	29.803	316.448	303.965	5425.27	14420.9	-316.448	0	10.7522	15.2223	17.2344	0	0	0.182466	208.132	-588.402	15.6819	236.181	0	44.5377	44.5429	150.094	0
210	0	0	210	1	408.335	222.565	185.77	0	0	134.377	50.9696	162.918	230.676	5446.58	14499.4	-162.918	0	7.41129	13.0712	16.0639	0	0	0.281401	147.861	-545.254	15.7065	201.118	0	53.7596	53.1974	171.469	0
217	0	0	217	1	468.335	236.057	232.278	0	0	9.70137	69.5776	-177.251	273.242	5471.6	14381.1	177.251	0	8.81704	12.5175	15.462	0	0	0.230426	215.86	-578.427	13.1727	208.183	0	45.9671	45.485	179.749	0
221	0	0	221	1	459.298	256.457	202.841	0	0	79.6699	120.409	322.205	287.178	5501.29	14330.3	-322.205	0	10.182	13.1763	16.1142	0	0	0.11954	162.455	-557.956	13.6177	191.783	0	44.9965	44.9296	152.873	0
224	0	0	224	1	294.341	127.614	166.727	0	0	9.49047	67.2308	159.439	211.396	5372.15	14383.5	-159.439	0	6.85799	13.1184	15.5275	0	0	0.269684	151.905	-546.492	23.6559	185.367	0	57.6949	57.0314	181.508	0
229	0	0	229	1	403.605	189.825	213.78	0	0	-1.35666	64.3834	280.617	320.29	5482.66	14386.3	-280.617	0	11.1666	12.069	15.7138	0	0	0.121643	152.798	-550.086	15.7476	180.506	0	39.1727	38.6664	127.601	0
231	0	0	231	1	386.589	176.987	209.602	0	0	15.6073	87.376	103.089	180.463	5565.35	14363.3	-103.089	0	5.72955	12.566	15.6167	0	0	0.117587	156.998	-550.034	16.672	213.533	0	66.6434	65.2625	211.337	0
232	0	0	232	1	459.16	229.921	229.239	0	0	53.2511	-10.1454	246.838	386.64	5527.71	14361.2	-246.838	0	13.1302	11.7711	15.6879	0	0	0.285335	157.678	-554.371	13.4258	258.41	0	32.6093	32.4093	103.895	0
244	0	0	244	1	376.925	210.039	166.886	0	0	60.2014	-9.45874	382.312	280.427	5520.76	14360.5	-382.312	0	10.4468	11.6182	15.1007	0	0	0.109229	201.834	-565.225	16.9766	207.342	0	44.3021	44.8629	166.383	0
249	0	0	249	1	429.598	206.122	223.477	0	0	24.2933	7.96879	62.4368	292.26	5457.01	14343.1	-62.4368	0	9.23093	11.9791	14.7174	0	0	0.020833	148.803	-541.143	14.4787	165.738	0	40.7531	40.6053	135.969	0
250	0	0	250	1	586.461	267.641	318.82	0	0	52.1947	-9.75108	-7.05425	477.62	5528.77	14360.8	7.05425	0	14.9483	10.1065	13.898	0	0	0.410704	171.654	-550.603	9.83518	267.798	0	25.4187	25.229	86.5905	0
263	0	0	263	1	420.937	216.512	204.425	0	0	34.1563	16.1953	87.4882	218.408	5447.14	14334.8	-87.4882	0	6.91873	11.2395	14.7691	0	0	0.0578979	218.006	-570.893	14.7466	209.477	0	53.0263	52.8951	172.76	0
264	0	0	264	1	382.235	198.875	183.36	0	0	94.6812	61.9764	207.257	331.561	5486.28	14388.7	-207.257	0	10.8709	12.4742	15.5082	0	0	0.0608189	187.881	-566.101	16.8786	214.912	0	38.0572	37.6557	119.839	0
265	0	0	265	1	426.898	205.574	221.324	0	0	1.74781	45.4281	-206.501	238.853	5479.55	14405.3	206.501	0	7.84393	11.2684	14.2603	0	0	0.0987171	206.223	-564.098	14.4502	191.667	0	51.0196	50.1398	203.548	0
266	0	0	266	1	603.117	257.576	345.541	0	0	89.9113	3.95007	91.8056	601.18	5491.05	14347.1	-91.8056	0	18.99	11.0107	14.2671	0	0	0.0434894	167.944	-556.037	9.6037	309.93	0	21.2109	21.0606	70.2702	0
525	0	0	525	1	369.845	192.419	177.426	0	0	101.801	-39.1046	373.93	307.804	5479.16	14390.1	-373.93	0	11.4182	9.73101	11.5374	0	0	0.188644	183.011	-544.627	16.5599	245.303	0	37.7234	38.254	137.642	0
539	0	0	539	1	339.705	147.951	191.754	0	0	-86.1329	76.759	339.036	196.534	5467.77	14274.3	-339.036	0	7.4077	9.96149	11.8558	0	0	0.201601	188.466	-542.157	18.4448	183.193	0	56.5682	55.3572	190.181	0
830	0	0	830	1	338.45	169.152	169.299	0	0	27.605	66.962	162.597	177.395	5354.04	14383.7	-162.597	0	5.74009	8.57256	10.4183	0	0	0.164898	215.112	-552.558	18.0053	215.187	0	57.9704	57.4449	183.203	0
873	0	0	873	1	367.01	166.433	200.576	0	0	0.98252	62.7984	39.128	180.407	5480.32	14487.6	-39.128	0	5.66281	7.83056	9.83079	0	0	0.216298	186.852	-531.612	16.1418	229.837	0	55.2744	54.0291	185.9	0
876	0	0	876	1	317.573	166.015	151.558	0	0	47.3369	-18.671	177.195	150.864	5433.96	14369.7	-177.195	0	4.948	9.00964	11.5458	0	0	0.204359	170.674	-531.245	19.7469	202.471	0	68.5756	68.8088	217.507	0
877	0	0	877	1	357	176.02	180.98	0	0	147.095	58.4318	99.442	211.65	5633.19	14392.3	-99.442	0	6.65875	7.86158	10.8619	0	0	0.0421275	175.154	-529.121	16.8285	220.973	0	49.3263	48.0698	156.791	0
880	0	0	880	1	366.944	192.483	174.46	0	0	80.1801	24.7633	283.617	267.582	5600.44	14326.3	-283.617	0	9.23331	6.97802	8.88142	0	0	0.113629	224.415	-540.513	15.8623	263.077	0	38.3769	37.8724	123.168	0
889	0	0	889	1	364.604	145.582	219.022	0	0	28.0808	107.948	128.364	294.101	5552.88	14442.4	-128.364	0	9.39398	7.77257	9.78887	0	0	0.247397	195.214	-534.843	16.2503	248.83	0	35.7398	35.026	114.12	0
892	0	0	892	1	624.529	346.673	277.855	0	0	8.03472	-24.251	244.453	573.82	5572.93	14375.3	-244.453	0	19.6857	8.40712	9.67035	0	0	0.430886	189.588	-545.238	8.84522	319.071	0	20.359	20.0365	64.4739	0
894	0	0	894	1	355.982	173.592	182.39	0	0	74.1468	4.92883	352.495	287.954	5506.81	14346.1	-352.495	0	10.4525	8.29026	10.2307	0	0	0.0344404	205.446	-532.468	16.875	243.328	0	38.068	38.3932	134.85	0
895	0	0	895	1	400.712	164.85	235.862	0	0	-3.49707	4.28162	27.1596	359.793	5584.46	14446.4	-27.1596	0	11.3715	7.06935	10.5178	0	0	0.179435	186.247	-535.841	14.5324	283.587	0	29.8852	28.8814	98.1818	0
896	0	0	896	1	382.698	179.981	202.718	0	0	19.4776	46.2011	63.4617	292.847	5561.48	14404.5	-63.4617	0	9.21188	7.73019	9.56927	0	0	0.251933	197.527	-537.553	15.3219	256.421	0	35.4688	34.5449	117.271	0
897	0	0	897	1	345.662	192.512	153.15	0	0	91.5986	28.2368	134.134	308.512	5589.02	14422.5	-134.134	0	9.83252	8.32715	9.76459	0	0	0.100898	165.836	-521.534	17.4052	194.855	0	34.7549	33.9546	110.151	0
900	0	0	900	1	425.445	209.956	215.489	0	0	66.1788	3.51388	90.4194	274.199	5614.44	14347.5	-90.4194	0	8.67415	8.4112	10.4863	0	0	0.319287	229.856	-558.054	13.7428	246.435	0	38.6853	37.9079	125.283	0
904	0	0	904	1	323.872	200.974	122.898	0	0	74.4798	-28.0709	296.121	226.373	5606.14	14379.1	-296.121	0	7.94891	8.25205	10.5342	0	0	0.0357578	158.14	-522.568	18.9286	210.301	0	47.0663	46.6541	152.996	0
914	0	0	914	1	401.08	166.836	234.244	0	0	116.837	18.9507	226.912	298.19	5563.78	14332.1	-226.912	0	9.91395	9.03682	9.55888	0	0	0.0227036	239.015	-562.54	14.6933	248.519	0	36.5452	36.0939	113.321	0
915	0	0	915	1	378.359	193.286	185.073	0	0	65.5177	63.7196	244.294	231.902	5515.44	14387	-244.294	0	7.78882	9.17297	10.2553	0	0	0.0919281	169.197	-532.419	15.8506	193.281	0	46.5573	46.1438	145.847	0
917	0	0	917	1	569.519	285.434	284.085	0	0	81.0285	4.03363	148.341	468.844	5599.59	14347	-148.341	0	15.0796	6.85386	9.50482	0	0	0.0488501	214.758	-550.701	9.67987	303.682	0	23.1849	22.7978	74.3982	0
920	0	0	920	1	285.832	149.666	136.166	0	0	26.4599	36.1514	69.9217	200.106	5554.5	14514.2	-69.9217	0	6.30234	7.92593	10.2004	0	0	0.121826	172.757	-518.379	21.8424	177.106	0	51.493	49.6656	166.33	0
924	0	0	924	1	256.248	130.816	125.432	0	0	93.7212	60.2569	151.082	210.283	5487.24	14390.4	-151.082	0	6.72286	8.24033	9.49423	0	0	0.138656	231.428	-539.676	24.8688	213.162	0	48.388	48.1168	154.51	0
932	0	0	932	1	367.976	190.576	177.401	0	0	28.3078	88.6162	120.876	251.589	5552.65	14262.4	-120.876	0	8.01227	8.83144	9.63278	0	0	0.179374	182.266	-531.024	16.2325	223.513	0	41.3511	40.8785	133.258	0
936	0	0	936	1	416.772	166.925	249.847	0	0	80.0009	60.4804	33.2885	457.717	5500.96	14390.2	-33.2885	0	14.1863	8.01301	8.92811	0	0	0.15387	213.128	-550.282	13.8483	321.026	0	23.5877	23.3783	82.3276	0
943	0	0	943	1	428.416	220.502	207.914	0	0	-19.3639	-8.2806	143.39	223.33	5500.66	14359.3	-143.39	0	7.3215	8.42439	10.1335	0	0	0.142244	220.542	-545.574	13.5974	219.475	0	45.732	45.2952	145.632	0
947	0	0	947	1	454.69	215.93	238.76	0	0	12.7425	7.91503	119.741	316.955	5568.22	14343.1	-119.741	0	10.191	7.56086	9.91224	0	0	0.109249	190.469	-532.659	12.5768	249.689	0	32.9984	32.3814	105.695	0
951	0	0	951	1	349.005	160.468	188.537	0	0	164.204	-24.2865	143.147	231.167	5416.76	14475	-143.147	0	7.47069	8.42841	9.88262	0	0	0.1287	170.076	-528.01	17.2462	219.353	0	44.2491	44.1678	144.375	0
952	0	0	952	1	385.68	212.708	172.972	0	0	79.738	6.10026	346.457	316.943	5501.22	14444.6	-346.457	0	11.4472	7.83468	9.5404	0	0	0.0540517	169.549	-522.752	15.1972	237.319	0	34.2411	34.5335	121.161	0
958	0	0	958	1	336.929	172.259	164.67	0	0	49.7677	69.4749	375.632	318.975	5531.19	14381.2	-375.632	0	11.7718	7.24192	9.74399	0	0	0.233344	186.405	-523.184	17.7115	221.398	0	33.7084	33.9037	125.461	0
980	0	0	980	1	375.918	182.328	193.59	0	0	11.3526	36.3396	315.453	336.641	5569.61	14414.4	-315.453	0	11.9992	7.11305	10.1977	0	0	0.298559	240.202	-551.085	15.6187	291.101	0	31.9188	31.5427	108.772	0
981	0	0	981	1	269.335	167.197	102.138	0	0	127.18	6.20052	294.873	178.131	5453.78	14444.5	-294.873	0	6.19701	8.43207	10.9466	0	0	0.105934	171.373	-525.66	23.8413	204.894	0	58.9619	59.2	198.228	0
988	0	0	988	1	417.542	188.209	229.333	0	0	55.2449	19.6687	96.8205	321.56	5426.06	14431	-96.8205	0	10.1756	7.33718	9.92934	0	0	0.190647	181.436	-521.637	13.8377	228.436	0	32.2095	32.1302	107.033	0
999	0	0	999	1	422.008	231.802	190.205	0	0	100.558	82.1688	326.304	369.063	5580.06	14368.5	-326.304	0	13.0688	7.3117	9.57235	0	0	0.0498978	227.406	-544.486	13.6294	259.803	0	29.7643	29.5599	101.595	0
1003	0	0	1003	1	440.282	214.933	225.349	0	0	17.0829	79.9097	252.231	361.467	5563.88	14370.8	-252.231	0	12.3031	6.88484	9.54062	0	0	0.32238	211.512	-543.198	12.9278	289.055	0	29.3161	28.8078	93.6889	0
1005	0	0	1005	1	436.836	201.662	235.175	0	0	81.5355	65.4387	186.991	345.658	5499.42	14385.3	-186.991	0	11.2257	8.01596	10.0418	0	0	0.13698	169.602	-527.197	13.2358	233.721	0	31.2442	30.9773	99.7424	0
1010	0	0	1010	1	375.623	214.163	161.46	0	0	79.2733	-28.9397	48.9491	224.848	5601.35	14380	-48.9491	0	7.08975	8.09208	10.329	0	0	0.0673722	193.575	-541.616	15.8203	214.238	0	45.7302	44.7091	150.849	0
1030	0	0	1030	1	319.794	134.963	184.832	0	0	-37.9619	65.3897	176.767	194.802	5519.26	14385.3	-176.767	0	6.45967	6.86514	9.36372	0	0	0.236027	195.828	-525.349	18.679	220.536	0	49.8177	48.8184	156.854	0
1372	0	0	1372	1	272.213	117.416	154.796	0	0	91.9011	25.6226	164.75	187.087	5389.4	14524.7	-164.75	0	6.03212	6.7987	8.14826	0	0	0.116976	183.835	-506.618	22.2965	188.444	0	50.8488	50.1345	164.999	0
2002	0	0	2	1	240.059	147.964	92.0951	0	0	-0.405656	-27.347	117.619	221.984	5581.37	14378.4	-117.619	0	10.7139	15.1113	13.2535	0	0	0.2208	102.639	-515.047	88.4599	118.904	0	53.3939	51.1409	126.658	1
2010	0	0	10	1	271.921	144.228	127.693	0	0	-39.5688	-0.0857945	-101.804	174.278	5520.87	14450.8	101.804	0	7.15063	14.0398	12.8763	0	0	0.142588	125.007	-521.566	71.2208	152.448	0	61.7147	60.1906	172.956	1
2014	0	0	14	1	288.541	178.225	110.316	0	0	-73.1235	76.79	194.037	197.374	5654.08	14274.3	-194.037	0	10.3553	14.4113	12.8889	0	0	0.250854	105.712	-516.565	65.6102	130.209	0	57.8481	55.1321	161.762	1
2019	0	0	19	1	278.623	135.921	142.702	0	0	70.6195	56.6393	57.2581	245.936	5510.34	14394.1	-57.2581	0	10.9881	13.9948	12.3655	0	0	0.238532	94.1353	-506.939	67.9321	118.239	0	47.3334	45.6579	116.26	1
2022	0	0	22	1	296.559	165.079	131.48	0	0	-48.9235	71.9171	71.063	190.952	5530.22	14179.5	-71.063	0	8.80407	13.7522	12.7636	0	0	0.280159	103.144	-512.762	62.1396	121.32	0	58.9931	57.2144	140.134	1
2025	0	0	25	1	416.055	194.915	221.14	0	0	14.5161	-23.9633	-26.5683	451.426	5466.78	14375	26.5683	0	19.2629	13.8205	11.7517	0	0	0.235954	148.144	-531.057	37.6548	228.175	0	25.9944	25.38	66.5295	1
2037	0	0	37	1	224.476	107.917	116.559	0	0	-27.4025	48.3085	24.2129	173.53	5309.38	14302.7	-24.2129	0	7.652	14.0333	12.7032	0	0	0.169273	122.257	-519.54	95.0629	141.014	0	65.3026	62.0369	154.379	1
2038	0	0	38	1	246.5	152.165	94.3344	0	0	55.5674	63.7986	118.213	207.802	5525.39	14287.2	-118.213	0	9.81771	12.8302	12.5833	0	0	0.193838	104.518	-508.542	80.2407	115.096	0	54.2131	52.6316	131.816	1
2047	0	0	47	1	335.23	172.252	162.978	0	0	-32.7528	-6.74029	-124.799	205.572	5514.05	14357.8	124.799	0	8.36068	13.3196	12.5543	0	0	0.134761	145.237	-532.801	51.3931	172.532	0	51.704	50.8844	152.84	1
2052	0	0	52	1	358.101	170.285	187.816	0	0	11.6744	-2.45306	142.002	188.283	5569.29	14353.5	-142.002	0	9.22997	13.367	11.9166	0	0	0.103612	111.886	-511.039	46.282	118.77	0	59.3968	57.3115	145.904	1
2076	0	0	76	1	227.319	126.257	101.062	0	0	-14.4753	44.3981	54.4041	178.613	5595.44	14406.3	-54.4041	0	8.06094	13.7831	12.3942	0	0	0.0927994	96.994	-506.783	92.159	99.7605	0	63.8746	60.3772	150.93	1
2077	0	0	77	1	313.422	172.536	140.886	0	0	0.192011	-14.4634	0.405132	216.418	5481.11	14166.2	-0.405132	0	9.41746	13.9911	12.2514	0	0	0.237532	96.8923	-508.596	56.9754	110.069	0	51.0745	50.1078	125.022	1
2084	0	0	84	1	332.685	180.783	151.902	0	0	-9.81615	48.9031	52.321	320.798	5491.12	14302.1	-52.321	0	14.4296	12.9665	12.4914	0	0	0.296798	117.314	-521.392	51.5972	178.43	0	36.4302	35.1024	88.9402	1
2087	0	0	87	1	279.984	171.849	108.136	0	0	9.47069	96.4488	158.614	182.94	5471.83	14354.3	-158.614	0	9.03833	12.9873	12.6951	0	0	0.144295	107.992	-511.34	66.6513	129.292	0	61.1411	58.9948	160.896	1
2093	0	0	93	1	290.512	170.583	119.929	0	0	-31.8482	34.399	244.784	220.154	5413.49	14217	-244.784	0	12.0305	13.4439	11.9806	0	0	0.17862	91.445	-501.351	62.7634	129.813	0	51.0661	48.9998	174.708	1
2094	0	0	94	1	300.682	167.212	133.47	0	0	-26.9434	33.0242	-80.508	235.951	5607.9	14318	80.508	0	9.68214	14.5191	11.849	0	0	0.109412	116.98	-519.964	60.5991	148.533	0	46.3314	44.5431	125.917	1
2095	0	0	95	1	310.605	180.987	129.617	0	0	9.93864	-117.046	-608.345	235.806	5670.68	14468.1	608.345	0	10.6907	13.7751	12.085	0	0	0.0447964	114.389	-517.373	57.3448	122.976	0	78.0358	79.2145	221.309	1
2103	0	0	103	1	305.566	139.727	165.839	0	0	41.3082	17.988	84.4097	304.663	5539.65	14333.1	-84.4097	0	14.0443	13.4312	12.3132	0	0	0.081852	108.676	-514.345	58.6421	140.537	0	38.4033	37.2389	93.2289	1
2104	0	0	104	1	320.962	172.995	147.967	0	0	58.3291	-25.9193	278.549	333.337	5522.63	14377	-278.549	0	18.6764	13.5452	11.8717	0	0	0.205445	106.86	-512.378	54.2502	166.522	0	35.798	34.5543	136.85	1
2109	0	0	109	1	270.184	178.595	91.5892	0	0	73.6231	11.5498	332.711	262.345	5507.34	14339.5	-332.711	0	15.4172	12.8492	11.5659	0	0	0.0955201	114.991	-508.375	68.5296	165.133	0	45.3026	43.959	200.565	1
2110	0	0	110	1	377.659	254.056	123.603	0	0	72.9058	25.7602	284.64	427.71	5508.05	14325.3	-284.64	0	23.9026	12.5322	11.8682	0	0	0.199915	100.128	-509.935	42.3483	191.185	0	28.4828	27.3325	110.705	1
2111	0	0	111	1	216.077	107.825	108.252	0	0	62.7409	33.9365	-40.2939	197.553	5617.88	14317.1	40.2939	0	8.20672	12.1277	12.1005	0	0	0.112209	125.243	-517.232	95.6495	148.306	0	54.6623	52.8491	134.884	1
2112	0	0	112	1	311.635	161.776	149.859	0	0	-0.00727536	41.8033	-63.6432	184.381	5580.97	14309.2	63.6432	0	7.5873	13.7902	12.1364	0	0	0.127976	112.955	-517.887	57.1385	123.049	0	59.6378	56.9133	154.474	1
2113	0	0	113	1	273.072	146.78	126.292	0	0	17.9572	26.3066	-23.6127	205.065	5463.34	14922.7	23.6127	0	8.66493	12.5073	11.9269	0	0	0.0680444	124.104	-516.641	67.5219	136.41	0	52.4051	52.2024	131.376	1
2123	0	0	123	1	325.243	150.55	174.693	0	0	0.720443	-15.7022	-147.515	203.39	5480.58	14267.1	147.515	0	8.18296	12.5218	12.3967	0	0	0.152445	105.449	-509.481	52.8095	151.531	0	51.7357	51.47	157.331	1
2127	0	0	127	1	345.772	194.466	151.306	0	0	-7.37113	11.4664	-192.169	190.689	5289.35	14239.9	192.169	0	7.5611	14.0161	11.6112	0	0	0.0701638	140.717	-526.274	48.8707	138.624	0	55.131	52.3769	186.952	1
2142	0	0	142	1	243.817	118.544	125.273	0	0	-7.96005	16.9339	-20.6525	158.729	5489.26	14134.8	20.6525	0	6.76218	13.5889	12.507	0	0	0.123196	93.936	-505.479	82.6746	106.044	0	67.8649	66.4979	166.068	1
2143	0	0	143	1	258.801	124.025	134.776	0	0	-43.6958	110.995	-76.8292	159.235	5425.34	14339.7	76.8292	0	6.52237	12.9785	12.3202	0	0	0.0198284	97.331	-502.164	74.3857	100.809	0	66.9047	65.5705	176.19	1
2146	0	0	146	1	262.422	135.661	126.761	0	0	11.6098	-5.52413	64.5593	204.198	5469.69	14356.6	-64.5593	0	9.32764	13.265	12.1886	0	0	0.171359	99.9263	-506.882	73.0551	140.682	0	54.9956	53.326	133.841	1
2147	0	0	147	1	240.188	135.992	104.196	0	0	-36.4004	-15.508	279.694	274.581	5418.04	14266.9	-279.694	0	15.6696	11.9779	11.0298	0	0	0.183049	133.218	-512.823	79.3271	152.247	0	40.326	38.8235	154.895	1
2149	0	0	149	1	280.11	144.806	135.305	0	0	11.7808	48.4282	231.873	182.791	5369.86	14203	-231.873	0	9.74314	12.8297	11.6748	0	0	0.137302	102.58	-503.327	65.0989	120.799	0	60.196	57.4772	195.756	1
2150	0	0	150	1	273.799	122.724	151.075	0	0	30.8622	55.3818	75.9015	185.801	5550.1	14295.7	-75.9015	0	8.46988	12.9089	11.7832	0	0	0.204831	120.387	-513.944	67.571	133.386	0	59.67	57.6689	142.819	1
2151	0	0	151	1	237.427	124.279	113.147	0	0	-9.2743	54.0103	55.2893	211.893	5490.57	14297	-55.2893	0	9.5495	12.2317	12.1605	0	0	0.142664	91.6124	-499.312	83.1591	112.584	0	52.3081	50.5032	126.638	1
2158	0	0	158	1	279.897	126.116	153.78	0	0	-44.5786	17.2762	103.768	195.72	5625.54	14433.4	-103.768	0	9.3449	12.9928	11.7622	0	0	0.228581	110.73	-509.787	65.4823	120.89	0	56.8639	54.2312	133.062	1
2173	0	0	173	1	239.628	121.219	118.409	0	0	44.6063	37.7573	33.1903	206.577	5934.99	14612.3	-33.1903	0	9.07963	13.4896	13.8354	0	0	0.115758	101.694	-516.052	87.026	139.008	0	56.1222	54.203	134.766	1
2194	0	0	194	1	292.073	160.941	131.132	0	0	76.1517	37.5234	169.878	233.721	5405.15	14313.5	-169.878	0	11.6166	12.2403	11.1255	0	0	0.168498	112.356	-505.976	59.916	168.299	0	47.3884	45.5213	125.456	1
2195	0	0	195	1	243.992	108.147	135.844	0	0	64.21	0.734402	-152.121	230.628	5516.75	14450	152.121	0	9.17093	11.7618	11.39	0	0	0.157743	105.646	-503.107	77.7544	130.812	0	45.3058	44.3787	139.52	1
2205	0	0	205	1	262.239	104.67	157.569	0	0	-60.3561	5.94381	-655.592	260	5541.66	14444.8	655.592	0	11.6673	11.8773	10.533	0	0	0.0600724	124.985	-511.176	68.7551	153.996	0	78.2414	79.3034	220.435	1
2206	0	0	206	1	271.705	156.187	115.518	0	0	8.32828	23.6472	202.898	261.202	5373.31	14327.4	-202.898	0	13.5564	11.5608	10.9583	0	0	0.182643	93.1936	-493.702	65.4722	159.251	0	41.9289	39.9315	125.456	1
2213	0	0	213	1	330.686	176.491	154.196	0	0	20.853	-53.8588	-111.109	204.647	5560.11	14305.2	111.109	0	8.41104	13.5619	11.4182	0	0	0.109711	91.4712	-500.08	51.538	103.725	0	50.1479	49.3817	147.731	1
2229	0	0	229	1	299.136	190.183	108.953	0	0	36.8812	45.7266	226.114	204.235	5444.42	14305.3	-226.114	0	10.7776	13.2094	11.5926	0	0	0.0688091	103.91	-507.885	59.4306	135.024	0	54.7462	52.4737	178.767	1
2235	0	0	235	1	310.15	192.917	117.233	0	0	2.67558	25.7601	206.277	249.841	5478.62	14325.3	-206.277	0	13.0231	12.7634	11.2227	0	0	0.29571	108.5	-506.744	55.558	149.67	0	44.7717	42.8942	135.997	1
2264	0	0	264	1	330.246	186.239	144.007	0	0	46.0389	63.8689	142.343	183.546	5435.26	14287.2	-142.343	0	8.88391	12.0776	10.8688	0	0	0.0735763	143.148	-523.8	49.8575	180.996	0	58.5981	56.8318	145.529	1
2271	0	0	271	1	298.566	153.254	145.312	0	0	-18.2694	79.3889	-50.3957	252.861	5499.57	14271.7	50.3957	0	10.4827	11.8646	11.0452	0	0	0.142078	125.101	-508.255	57.5508	147.845	0	41.8403	41.4881	107.272	1
2292	0	0	292	1	239.661	149.007	90.6547	0	0	36.2782	66.2774	334.99	233.472	5544.68	14384.4	-334.99	0	13.772	11.8313	11.6427	0	0	0.192254	115.723	-505.357	80.4179	139.581	0	49.0828	47.4167	224.29	1
2295	0	0	295	1	272.134	136.441	135.692	0	0	68.5247	79.2869	103.846	267.137	5512.44	14271.8	-103.846	0	12.4282	11.8407	11.2015	0	0	0.276901	103.049	-502.013	66.0154	145.701	0	41.6565	40.5642	100.595	1
2306	0	0	306	1	280.648	149.058	131.59	0	0	23.1729	56.7997	133.752	195.245	5458.13	14294.2	-133.752	0	9.40517	12.5499	12.254	0	0	0.21078	114.613	-511.733	65.321	139.085	0	56.8281	54.8823	140.585	1
2310	0	0	310	1	350.135	238.407	111.728	0	0	88.4937	-21.831	148.509	277.159	5492.47	14273.2	-148.509	0	13.616	12.0536	11.972	0	0	0.066827	110.93	-509.151	46.8097	123.298	0	40.4207	39.2677	102.797	1
2315	0	0	315	1	302.093	179.374	122.718	0	0	-36.7856	4.0307	253.022	180.823	5318.77	14247.4	-253.022	0	10.013	12.3511	11.3612	0	0	0.0245226	104.441	-502.229	57.4458	121.103	0	59.3015	56.9308	208.758	1
2352	0	0	352	1	308.964	176.263	132.702	0	0	71.66	18.6771	-64.8238	215.417	5509.3	14232.7	64.8238	0	8.83396	13.1326	11.502	0	0	0.118725	101.05	-504.887	56.5287	111.053	0	48.7943	48.9596	130.074	1
2355	0	0	355	1	247.73	90.7596	156.971	0	0	84.6615	52.3056	-91.3667	185.525	5396.64	14298.7	91.3667	0	7.45829	12.1142	11.2378	0	0	0.0714825	121.48	-508.647	76.3117	140.23	0	56.2407	54.9497	152.527	1
2362	0	0	362	1	270.374	134.184	136.189	0	0	10.638	31.2375	-147.181	250.782	5470.66	14419.5	147.181	0	9.95917	11.6674	11.2426	0	0	0.164943	83.108	-490.475	66.4743	151.715	0	42.1328	40.7612	128.088	1
2370	0	0	370	1	232.833	131.946	100.886	0	0	71.5297	25.7062	-9.50704	202.443	5509.43	14425	9.50704	0	8.60447	11.7596	10.8728	0	0	0.0944852	135.926	-510.902	82.4328	145.967	0	52.2007	50.8895	130.551	1
2387	0	0	387	1	270.611	166.122	104.489	0	0	-1.40818	2.9436	210.395	288.9	5383.05	14248.4	-210.395	0	15.1801	11.7593	11.3558	0	0	0.18745	101.516	-501.007	66.665	158.145	0	38.3155	36.83	116.975	1
2388	0	0	388	1	275.79	148.511	127.279	0	0	89.5639	-57.3278	115.783	152.757	5491.4	14308.7	-115.783	0	7.34935	12.8238	11.2873	0	0	0.0306279	100.766	-500.241	66.07	108.724	0	70.2612	68.3109	169.256	1
2393	0	0	393	1	278.882	131.149	147.733	0	0	-7.51825	-4.66687	140.219	213.892	5389.16	14455.4	-140.219	0	10.5115	11.7693	10.8236	0	0	0.141128	156.879	-525.139	63.1138	187.098	0	50.7828	48.526	127.581	1
2407	0	0	407	1	235.317	149.472	85.8449	0	0	-6.53115	-6.07389	208.31	196.807	5288.51	14656.1	-208.31	0	10.3458	11.5604	11.2958	0	0	0.140364	107.726	-497.136	81.5596	126.763	0	54.0973	51.8026	162.301	1
2420	0	0	420	1	277.484	149.354	128.13	0	0	-43.4915	-34.5759	120.695	191.231	5624.45	14385.6	-120.695	0	9.3718	12.2543	11.2232	0	0	0.0613525	89.1487	-493.497	64.7025	101.486	0	56.1752	53.7008	133.531	1
2422	0	0	422	1	347.004	190.894	156.11	0	0	-15.0571	58.1525	134.77	307.273	5496.36	14292.9	-134.77	0	14.9259	11.9806	10.7749	0	0	0.195971	110.987	-503.447	46.3444	160.328	0	36.445	35.0789	90.0816	1
2453	0	0	453	1	266.963	153.305	113.658	0	0	97.9141	-11.0455	-198.838	230.014	5483.05	14461.7	198.838	0	9.10919	11.6325	11.2494	0	0	0.0626337	102.616	-499.545	67.6844	142.223	0	45.4351	44.2628	149.083	1
2460	0	0	460	1	243.595	127.475	116.119	0	0	50.7814	9.87345	62.5111	238.493	5530.18	14341.2	-62.5111	0	10.7884	11.7432	10.9374	0	0	0.119134	116.003	-506.115	77.144	148.668	0	45.4933	44.3393	111.638	1
2461	0	0	461	1	329.907	130.444	199.464	0	0	213.656	4.68899	-436.331	246.176	5367.3	14346.4	436.331	0	10.3438	11.6184	11.0879	0	0	0.286572	105.876	-499.796	49.7363	158.725	0	51.3932	48.5257	205.7	1
2462	0	0	462	1	291.498	102.419	189.08	0	0	-22.161	47.8669	-58.8971	159.18	5503.46	14303.2	58.8971	0	6.59178	12.1302	11.0244	0	0	0.0741318	110.724	-501.689	59.8431	135.613	0	63.8338	63.1016	166.379	1
2497	0	0	497	1	226.036	110.48	115.556	0	0	7.42257	-10.7046	-99.2523	158.165	5274.56	14461.4	99.2523	0	6.45277	12.2918	11.2321	0	0	0.0615274	104.706	-501.869	87.8852	124.635	0	65.8746	61.4005	176.771	1
2500	0	0	500	1	264.168	149.908	114.26	0	0	-0.0690544	54.2241	32.8117	182.583	5680.69	14296.8	-32.8117	0	8.05641	13.3593	11.2625	0	0	0.149604	113.822	-512.24	71.068	118.557	0	60.374	57.2334	143.37	1
2501	0	0	501	1	251.473	117.954	133.519	0	0	0.0451239	-21.7944	-89.8691	212.781	5481.26	14372.8	89.8691	0	8.75679	11.7996	11.0301	0	0	0.103615	95.8587	-496.286	73.8212	136.635	0	48.2467	47.3098	132.039	1
2507	0	0	507	1	314.589	159.099	155.49	0	0	79.2723	-58.101	-605.732	332.156	5402.03	14508.8	605.732	0	14.5988	11.2578	9.60203	0	0	0.176777	110.711	-501.225	51.3117	152.911	0	51.7316	52.8648	157.316	1
2582	0	0	582	1	297.052	149.401	147.651	0	0	10.55	2.51884	-37.1851	186.422	5371.09	14348.5	37.1851	0	7.84858	12.0532	10.6987	0	0	0.0696897	113.635	-501.672	57.7691	131.207	0	56.2308	54.2023	138.445	1
2585	0	0	585	1	302.135	152.071	150.064	0	0	-9.35598	75.8077	-116.196	197.314	5291.34	14275.2	116.196	0	7.88761	11.5001	10.3674	0	0	0.137728	119.798	-503.831	55.4378	127.637	0	51.368	49.1628	146.649	1
2615	0	0	615	1	279.798	125.964	153.834	0	0	10.635	5.89758	-2.19522	193.454	5271.35	14345.1	2.19522	0	8.34736	11.2819	9.9594	0	0	0.181661	132.157	-506.321	61.0901	146.652	0	53.5394	50.8899	127.742	1
2632	0	0	632	1	242.509	120.157	122.352	0	0	22.0837	40.2245	137.819	146.126	5459.22	14310.8	-137.819	0	7.07873	11.7611	11.0687	0	0	0.22781	127.702	-506.118	77.9141	144.543	0	72.1052	69.623	179.499	1
2634	0	0	634	1	284.363	134.554	149.809	0	0	40.36	-26.0951	146.826	221.885	5540.6	14277.5	-146.826	0	10.9336	11.7007	10.211	0	0	0.150944	167.031	-525.578	60.4923	146.049	0	47.8152	46.6102	119.387	1
2645	0	0	645	1	252.226	144.681	107.545	0	0	-6.26059	34.9818	54.1786	132.948	5288.24	14316.1	-54.1786	0	5.99571	12.1409	11.6984	0	0	0.0489461	123.594	-512.851	75.0693	130.611	0	81.1295	76.6548	187.8	1
2706	0	0	706	1	262.528	154.079	108.448	0	0	-15.6055	-28.9599	192.847	192.907	5397.25	14380	-192.847	0	10.05	12.1149	10.7457	0	0	0.272981	98.0309	-493.846	69.2859	132.284	0	55.3442	52.8574	160.774	1
2752	0	0	752	1	225.387	127.401	97.9863	0	0	48.5965	58.4556	-54.4859	142.429	5432.7	14292.6	54.4859	0	5.8468	11.7293	11.3542	0	0	0.191852	99.9062	-495.318	87.4566	125.953	0	71.8291	71.2532	182.955	1
2769	0	0	769	1	287.406	161.552	125.854	0	0	28.2005	54.1381	5.94897	208.175	5652.42	14894.9	-5.94897	0	8.94776	10.6042	10.6784	0	0	0.0763416	108.929	-500.173	58.8848	132.183	0	50.2155	48.5807	121.882	1
2798	0	0	798	1	240.919	97.5589	143.36	0	0	-5.38432	-26.1416	-194.58	143.088	5486.68	14377.2	194.58	0	5.73218	11.8446	10.711	0	0	0.236954	114.452	-501.522	78.1868	145.021	0	69.0146	66.9727	230.83	1
2800	0	0	800	1	243.959	109.226	134.733	0	0	15.2419	111.243	76.6137	146.336	5864.7	14738.1	-76.6137	0	6.67334	12.1918	11.584	0	0	0.0384119	103.973	-502.29	78.7928	108.9	0	75.4223	71.6884	176.164	1
2815	0	0	815	1	252.605	88.7284	163.877	0	0	12.7533	12.3936	-206.767	204.994	5568.21	14338.6	206.767	0	8.08719	11.4974	9.95481	0	0	0.220738	85.9727	-485.261	71.144	141.3	0	49.0611	47.2334	167.613	1
2825	0	0	825	1	301.652	148.955	152.697	0	0	-6.41862	61.6404	106.064	203.736	5487.72	14189.7	-106.064	0	9.60561	11.1979	10.6288	0	0	0.0952455	118.942	-505.676	55.544	123.712	0	52.0014	50.3031	123.188	1
2826	0	0	826	1	271.14	124.113	147.027	0	0	14.4787	63.4982	150.127	230.38	5566.48	14387.2	-150.127	0	11.2882	11.4086	10.5317	0	0	0.0984107	95.428	-492.448	64.8848	123.636	0	46.8516	44.89	118.477	1
2829	0	0	829	1	256.326	130.88	125.446	0	0	63.9662	10.2694	-136.554	180.289	5218.01	14340.8	136.554	0	7.18137	11.4362	9.99304	0	0	0.113632	125.55	-502.709	69.6154	148.263	0	54.1782	52.1049	165.237	1
2886	0	0	886	1	258.434	130.035	128.399	0	0	-29.5997	9.29069	117.851	166.454	5710.22	14341.8	-117.851	0	8.03009	11.5156	10.7086	0	0	0.16871	102.538	-497.304	70.0092	112.252	0	63.0339	60.4208	147.582	1
2905	0	0	905	1	326.701	144.21	182.491	0	0	89.5071	5.58356	-48.6035	218.637	5391.79	14345.5	48.6035	0	9.07862	11.0264	10.3854	0	0	0.0846946	95.7687	-490.565	49.2321	133.866	0	47.4327	46.1249	118.841	1
2920	0	0	920	1	208.649	99.0706	109.578	0	0	-7.3702	-104.373	-635.617	300.217	5588.33	14555.1	635.617	0	13.6985	10.5342	9.60126	0	0	0.0950171	92.2597	-485.204	91.6437	88.3132	0	61.1619	65.3741	161.221	1
2924	0	0	924	1	250.1	153.391	96.7086	0	0	89.5613	55.9065	89.3475	235.858	5491.4	14394.8	-89.3475	0	10.8361	10.5731	10.346	0	0	0.153663	100.605	-491.011	71.4375	153.484	0	45.2598	43.5069	111.606	1
2928	0	0	928	1	263.334	146.895	116.439	0	0	-37.3234	-8.09838	-32.9095	164.773	5618.28	14558.5	32.9095	0	7.04448	11.2068	10.6893	0	0	0.114259	100.451	-492.202	67.6562	103.733	0	62.0676	59.4909	149.445	1
2929	0	0	929	1	314.459	178.897	135.562	0	0	33.2133	27.7218	-79.325	191.041	5448.09	14323.3	79.325	0	7.77556	10.3789	10.2517	0	0	0.110968	119.872	-500.671	51.1784	130.205	0	51.8866	51.4812	138.181	1
2931	0	0	931	1	323.447	191.011	132.436	0	0	66.6897	47.5636	151.932	256.875	5514.27	14303.5	-151.932	0	12.541	11.0834	10.2539	0	0	0.173916	85.3435	-485.617	49.8514	115.684	0	41.7971	40.4425	107.199	1
2933	0	0	933	1	270.924	133.45	137.474	0	0	25.3565	67.877	50.7043	182.203	5455.94	14283.2	-50.7043	0	8.12007	11.3669	11.1327	0	0	0.118644	121.189	-505.456	65.7306	130.477	0	58.3045	56.7975	141.125	1
2955	0	0	955	1	255.83	147.111	108.72	0	0	112.954	-5.26928	111.236	242.162	5468.01	14356.3	-111.236	0	11.4503	10.6868	9.92566	0	0	0.0877822	101.168	-490.033	68.6375	145.467	0	43.66	42.3488	107.58	1
2956	0	0	956	1	276.428	165.355	111.073	0	0	14.6662	12.1057	63.9682	175.345	5466.63	14338.9	-63.9682	0	7.97406	10.0623	9.18882	0	0	0.172043	143.26	-504.374	59.63	158.248	0	56.8443	55.2062	139.16	1
2961	0	0	961	1	221.725	119.445	102.28	0	0	49.4179	-5.91158	133.604	143.808	5531.54	14257.3	-133.604	0	6.96108	10.9242	10.7174	0	0	0.0759005	95.2998	-489.086	86.7712	110.714	0	70.769	69.4305	174.373	1
3018	0	0	1018	1	277.838	128.762	149.077	0	0	7.68773	-46.4156	-250.48	189.141	5274.29	14297.8	250.48	0	7.58986	10.7857	10.0497	0	0	0.208447	111.302	-497.414	61.2288	132.474	0	52.7051	49.5034	184.664	1
3089	0	0	1089	1	244.806	98.7312	146.075	0	0	35.2212	-65.8277	-304.656	161.16	5147.1	14516.5	304.656	0	6.52718	10.8598	8.75059	0	0	0.0979232	127.472	-497.545	71.3772	165.025	0	59.4683	55.1657	243.34	1
3096	0	0	1096	1	257.493	94.1817	163.311	0	0	-0.831821	4.85234	-428.219	262.477	5482.13	14445.8	428.219	0	10.7431	9.99853	8.6712	0	0	0.160268	102.118	-483.082	65.0656	146.856	0	45.5422	42.8613	194.303	1
3098	0	0	1098	1	203.486	75.9279	127.558	0	0	72.3134	-7.8325	-282.028	163.765	5408.99	14358.9	282.028	0	6.46625	10.518	9.55017	0	0	0.0702115	117.753	-493.459	94.9868	123.185	0	61.5994	58.7161	229.793	1
3099	0	0	1099	1	253.892	116.89	137.002	0	0	-46.2614	-37.6159	-129.321	180.446	5527.56	14388.7	129.321	0	7.42503	10.0219	9.69727	0	0	0.144726	115.42	-494.142	68.0543	148.142	0	52.4344	51.0236	154.384	1
3137	0	0	1137	1	217.93	95.643	122.287	0	0	31.0216	-2.84672	129.025	149.334	5151.3	14453.5	-129.025	0	7.20899	10.0236	9.93603	0	0	0.0989651	86.0874	-476.982	85.5687	111.204	0	66.8596	64.2814	159.184	1
3147	0	0	1147	1	196.408	118.44	77.968	0	0	45.8557	-33.1363	100.602	209.483	5634.76	14384.2	-100.602	0	9.89946	10.5473	8.98605	0	0	0.176256	95.2595	-480.919	98.7239	143	0	48.8633	46.7624	114.736	1
3208	0	0	1208	1	266.151	115.782	150.369	0	0	31.6822	-24.9018	3.46194	177.307	5549.28	14375.9	-3.46194	0	7.7186	10.4016	9.51554	0	0	0.0543533	126.585	-498.342	63.8494	137.429	0	55.8471	54.2517	138.405	1
3210	0	0	1210	1	247.432	151.62	95.8122	0	0	70.2706	-45.226	-18.6175	191.381	5211.71	14396.3	18.6175	0	8.22308	10.0671	9.39991	0	0	0.130204	100.094	-484.195	70.2177	145.847	0	51.2976	48.8788	123.992	1
3216	0	0	1216	1	238.543	89.7416	148.802	0	0	-82.4875	-15.3951	-389.016	185.014	5663.45	14466.1	389.016	0	7.69065	9.60841	9.57603	0	0	0.167882	101.16	-481.491	73.5734	117.469	0	62.6211	55.524	240.807	1
3238	0	0	1238	1	213.947	120.815	93.1317	0	0	84.6978	71.0987	-116.561	146.565	5396.6	14379.6	116.561	0	5.81615	10.2612	9.83261	0	0	0.0740305	120.351	-494.784	88.2244	119.079	0	67.0909	64.3388	189.56	1
3250	0	0	1250	1	246.315	128.684	117.63	0	0	9.9203	-41.7291	61.101	236.603	5371.72	14293.1	-61.101	0	10.8772	9.35645	9.06044	0	0	0.0981949	112.088	-485.013	68.9915	140.06	0	42.3977	40.709	101.486	1
3252	0	0	1252	1	270.975	129.328	141.648	0	0	77.26	68.2462	-52.5681	209.648	5404.04	14581.8	52.5681	0	8.59762	10.1345	8.97571	0	0	0.0630218	104.008	-485.765	61.1286	141.063	0	46.6651	46.5157	120.305	1
3270	0	0	1270	1	317.06	166.911	150.149	0	0	71.4772	-29.4049	-351.52	270.422	5310.16	14280.8	351.52	0	10.8925	10.1019	9.33056	0	0	0.0822408	88.0161	-482.233	49.4053	130.9	0	40.4638	38.0954	161.873	1
3300	0	0	1300	1	211.012	108.925	102.087	0	0	58.591	84.6042	231.753	145.187	5522.37	14166.8	-231.753	0	7.67216	10.302	9.44024	0	0	0.136855	94.747	-483.908	89.2525	106.55	0	68.3026	66.3641	224.765	1
3302	0	0	1302	1	193.083	99.5525	93.5306	0	0	-161.382	-63.0707	251.301	149.2	5642.68	14513.8	-251.301	0	8.88514	10.4294	9.26386	0	0	0.142082	116.536	-488.146	101.789	113.013	0	64.3551	60.1265	219.146	1
3333	0	0	1333	1	307.47	148.192	159.278	0	0	-5.55869	35.8161	-69.8509	213.194	5486.86	14414.9	69.8509	0	8.75787	9.70452	8.91348	0	0	0.132628	122.174	-490.632	50.7085	145.697	0	45.3562	44.0928	120.28	1
3346	0	0	1346	1	227.734	125.578	102.156	0	0	29.3717	5.20892	-65.3262	167.204	5651.25	14345.8	65.3262	0	6.89398	9.51224	8.99745	0	0	0.0195122	97.0412	-479.757	77.4209	123.422	0	57.1814	54.6803	144.738	1
3453	0	0	1453	1	323.341	189.828	133.513	0	0	-64.4681	-284.049	-538.31	187.45	5446.11	14635.1	538.31	0	9.71668	9.28069	8.35435	0	0	0.167006	153.988	-498.451	46.385	133.847	0	65.5807	81.9014	199.469	1
3476	0	0	1476	1	236.976	125.391	111.585	0	0	26.3852	89.965	234.9	219.636	5454.92	14360.7	-234.9	0	11.6963	8.48993	9.19399	0	0	0.123272	111.799	-479.01	71.6289	152.739	0	44.3138	42.3617	159.123	1
3518	0	0	1518	1	240.251	106.391	133.861	0	0	16.8669	56.8103	-264.39	179.342	5464.43	14393.9	264.39	0	6.99293	8.4394	8.47637	0	0	0.107116	101.667	-472.448	68.9518	124.407	0	53.4921	51.2751	189.868	1
3537	0	0	1537	1	248.613	118.351	130.262	0	0	-71.1705	153.169	-107.907	164.136	5353.15	14596.5	107.907	0	6.6767	8.86977	8.47647	0	0	0.126184	92.4964	-470.702	66.374	118.144	0	56.0886	54.4482	155	1
3562	0	0	1562	1	246.949	109.305	137.644	0	0	-25.4862	7.73663	-417.582	229.347	5407.13	14243.6	417.582	0	9.39357	8.27215	7.89775	0	0	0.218722	87.9072	-465.928	65.112	115.627	0	48.4102	46.0525	202.315	1
3568	0	0	1568	1	201.729	114.846	86.8825	0	0	-179.309	-287.819	-93.0507	121.95	5660.61	14439.5	93.0507	0	6.68544	9.17278	8.33945	0	0	0.2383	101.613	-478.702	90.0654	110.432	0	63.6107	67.6766	157.976	1
3577	0	0	1577	1	210.293	92.2121	118.081	0	0	-0.459594	66.114	5.63107	182.411	5481.76	14284.9	-5.63107	0	7.86288	8.6078	8.0193	0	0	0.0719243	95.7239	-467.558	82.7993	133.878	0	51.1737	50.2053	126.65	1
3607	0	0	1607	1	238.542	121.032	117.509	0	0	22.6146	-38.4423	-59.2304	168.063	5558.35	14588.8	59.2304	0	7.04445	8.3754	8.48386	0	0	0.239753	121.923	-484.122	69.5559	155.154	0	54.4485	53.4515	136.093	1
3632	0	0	1632	1	234.032	75.1591	158.873	0	0	-27.7546	72.8952	-426.331	239.948	5509.05	14377.8	426.331	0	9.74106	7.41368	7.87356	0	0	0.193721	142.94	-486.96	68.6344	163.937	0	47.4045	45.1	198.584	1
3641	0	0	1641	1	224.595	86.0643	138.531	0	0	37.7842	8.27775	-203.032	210.323	5443.52	14442.4	203.032	0	8.2879	8.79733	7.58949	0	0	0.143958	137.245	-486.936	74.7891	150.438	0	43.5192	41.9827	146.232	1
3646	0	0	1646	1	255.764	134.187	121.577	0	0	317.507	343.806	88.7566	135.459	5961.07	14804.5	-88.7566	0	7.02535	9.28788	8.31097	0	0	0.201409	109.857	-479.063	64.1141	144.048	0	67.424	65.9079	157.002	1
3655	0	0	1655	1	212.659	109.59	103.069	0	0	76.7246	58.5744	-185.597	195.427	5504.24	14392.1	185.597	0	7.6335	8.47965	7.57283	0	0	0.107876	118.597	-480.435	80.1897	152.031	0	46.2036	44.9989	153.185	1
3656	0	0	1656	1	241.607	141.242	100.366	0	0	97.8878	105.264	102.37	146.017	5283.75	14345.4	-102.37	0	6.77276	8.21843	8.35699	0	0	0.232877	114.085	-474.346	67.8299	132.597	0	65.1529	61.6273	151.385	1
3679	0	0	1679	1	248.779	116.886	131.893	0	0	84.396	-3.84939	-154.393	215.754	5496.56	14454.5	154.393	0	8.58448	8.77791	7.89753	0	0	0.180529	89.7481	-467.528	65.2157	147.008	0	42.4327	41.5926	132.739	1
3683	0	0	1683	1	256.458	148.568	107.89	0	0	40.6887	-22.8649	209.788	196.295	5440.61	14373.9	-209.788	0	10.279	8.29129	7.41852	0	0	0.184155	125.877	-478.373	61.0496	153.375	0	47.3383	45.617	151.239	1
3699	0	0	1699	1	208.696	125.43	83.2662	0	0	61.7877	66.2348	-59.7239	140.416	5618.83	14683.4	59.7239	0	5.73618	8.8371	8.00415	0	0	0.0781978	95.8617	-467.979	84.1784	126.582	0	64.0828	62.4941	165.369	1
3732	0	0	1732	1	279.656	141.955	137.701	0	0	6.35288	48.2207	-311.935	227.915	5474.95	14302.8	311.935	0	8.95383	7.40804	7.61237	0	0	0.154939	114.056	-473.025	53.3638	144.908	0	42.6417	41.621	161.327	1
3733	0	0	1733	1	256.002	136.349	119.653	0	0	17.4841	29.4401	-43.5056	141.851	5563.48	14221.9	43.5056	0	5.90868	8.24025	7.92046	0	0	0.0270126	123.448	-479.475	61.9082	119.515	0	62.1709	61.6219	156.531	1
3743	0	0	1743	1	220.97	112.064	108.906	0	0	44.7598	22.7623	-141.134	184.253	5336.88	14328.3	141.134	0	7.31605	8.12156	7.30938	0	0	0.115386	117.104	-474.633	74.669	169.085	0	48.4823	46.3598	144.037	1
3773	0	0	1773	1	217.174	99.21	117.964	0	0	-1.32747	-21.9861	-6.32099	160.565	5980.93	14672	6.32099	0	6.96713	8.07585	8.10275	0	0	0.15664	131.836	-484.462	78.1295	151.739	0	57.2038	54.9857	137.789	1
3814	0	0	1814	1	274.179	138.121	136.058	0	0	54.4257	59.3356	189.712	177.09	5526.53	14690.3	-189.712	0	8.9779	7.74795	7.66813	0	0	0.0204406	115.719	-473.12	55.3335	145.759	0	51.5392	50.0398	145.415	1
3921	0	0	1921	1	241.996	118.821	123.175	0	0	50.1833	31.8132	-7.00967	178.62	5231.8	14418.9	7.00967	0	7.60735	7.53981	6.50949	0	0	0.215688	118.284	-471.061	63.3724	169.43	0	49.7243	46.587	119.651	1
3973	0	0	1973	1	208.412	111.916	96.4965	0	0	12.4554	48.9913	-54.3825	190.705	5369.18	14202.4	54.3825	0	7.86896	7.08594	7.23716	0	0	0.117411	123.906	-471.656	78.6894	163.535	0	45.8941	44.7727	114.81	1
4067	0	0	67	1	224.81	106.469	118.341	0	0	20.7339	32.9957	-6.81659	131.509	5859.21	14517.4	6.81659	0	4.85138	3.91214	3.62676	0	0	0.0430374	151.16	-449.446	52.5046	173.16	0	48.148	47.5587	154.343	2
4082	0	0	82	1	219.175	126.748	92.4272	0	0	144.937	82.0246	292.114	117.993	6033.98	14667.7	-292.114	0	4.5273	3.24134	4.1029	0	0	0.00991092	163.578	-449.211	53.7649	200.247	0	55.2413	54.941	157.468	2
4098	0	0	98	1	225.922	131.103	94.8188	0	0	138.38	46.2627	164.917	126.248	5940.88	14603.8	-164.917	0	4.66456	2.9888	4.15088	0	0	0.0542452	181.305	-452.663	51.3785	1	0	51.5787	51.1118	134.737	2
4619	0	0	619	1	190.528	93.9487	96.5797	0	0	79.2117	11.5569	-129.197	127.047	5601.41	14339.5	129.197	0	4.87268	3.29572	3.55496	0	0	0.0254446	128.768	-427.496	63.0207	187.269	0	50.7569	49.7414	195.467	2
4745	0	0	745	1	193.374	101.031	92.3428	0	0	116.585	-12.9034	186.682	144.377	5962.68	14662.9	-186.682	0	5.41211	2.91271	3.15072	0	0	0.158003	180.36	-447.151	60.0919	223.076	0	44.0171	43.6358	115.505	2
5037	0	0	1037	1	164.201	80.4422	83.7583	0	0	-9.19275	39.9846	280.324	165.758	5191.51	14709.7	-280.324	0	6.43556	2.44536	3.09488	0	0	0.166617	149.567	-427.977	71.8839	1	0	38.186	36.7199	104.672	2
5345	0	0	1345	1	230.338	95.2839	135.054	0	0	-22.0611	-113.975	-553.162	297.848	5304.04	14465	553.162	0	17.3786	3.11133	3.35317	0	0	0.0465108	171.77	-451.477	49.248	178.519	0	41.731	44.2093	117.773	2
5346	0	0	1346	1	226.598	83.1351	143.463	0	0	-61.3167	-50.2939	-587.453	358.796	5642.28	14501	587.453	0	21.4373	2.54076	2.81557	0	0	0.171444	188.248	-459.687	48.4122	216.289	0	40.5666	40.4177	101.99	2
5358	0	0	1358	1	201.206	74.3525	126.853	0	0	33.1422	91.9236	21.9991	192.348	5348.5	14259.1	-21.9991	0	7.01374	2.72369	4.18685	0	0	0.0762244	174.324	-454.944	58.6878	197.642	0	34.7455	35.111	99.8435	2
5463	0	0	1463	1	203.823	129.867	73.9563	0	0	-18.4918	-37.3465	244.203	174.208	5300.47	14587.7	-244.203	0	6.79415	2.54618	3.62901	0	0	0.0942225	171.071	-433.022	56.3901	186.8	0	37.5364	35.6403	103.051	2
5505	0	0	1505	1	240.72	121.124	119.595	0	0	52.3177	184.355	97.1759	138.675	5727.96	14565.3	-97.1759	0	5.08715	2.64608	3.72531	0	0	0.158127	171.965	-445.035	46.4388	1	0	46.5007	44.9917	122.944	2
5814	0	0	1814	1	199.709	111.727	87.9813	0	0	60.4934	-10.532	354.22	113.207	5420.81	14461.2	-354.22	0	4.51561	3.02016	3.32772	0	0	0.0692946	162.343	-439.307	58.3614	170.515	0	53.9349	54.4618	183.944	2
5898	0	0	1898	1	175.443	85.6637	89.7797	0	0	89.2975	-82.7881	263.495	127.266	5392	14533.5	-263.495	0	4.98928	2.61712	3.90363	0	0	0.11197	190.4	-456.594	68.6822	202.658	0	48.3344	48.2065	143.735	2
6331	1	0	331	1	208.005	118.047	89.958	0	0	24.5184	103.789	100.191	138.97	5955.08	14745.6	-100.191	0	5.07867	2.76438	3.54941	0	0	0.0969894	163.71	-452.026	55.3741	222.583	0	46.7939	45.2207	125.036	2
6470	1	0	470	1	217.07	116.775	100.296	0	0	61.9996	4.33483	-5.16303	127.295	5618.62	14845	5.16303	0	4.70233	2.53243	3.31843	0	0	0.0373929	146.688	-434.425	51.74	1	0	46.6462	46.9263	144.041	2
7202	1	0	1202	1	199.269	103.659	95.6101	0	0	47.196	12.3337	122.538	151.215	5932.4	14637.7	-122.538	0	5.57841	2.48222	3.38783	0	0	0.0790401	139.1	-430.109	57.374	180.638	0	41.6884	41.3717	110.847	2
7325	1	0	1325	1	199.852	86.2528	113.599	0	0	17.0749	87.4192	-220.867	162.395	5663.55	14462.9	220.867	0	6.50564	3.10068	3.32511	0	0	0.201388	119.28	-418.76	58.4817	192.392	0	46.6406	41.4542	187.595	2
7326	1	0	1326	1	175.792	86.4443	89.3481	0	0	-23.6702	-1.07828	137.877	104.494	5305.65	14352.1	-137.877	0	3.93032	3.05472	3.70818	0	0	0.0598352	141.707	-429.222	69.4335	151.868	0	59.8995	58.0508	152.944	2
7741	1	0	1741	1	202.343	99.336	103.007	0	0	56.0157	17.5731	72.7014	112.791	5425.28	14632.4	-72.7014	0	4.13394	2.37571	3.34941	0	0	0.0510488	181.681	-443.312	55.9936	231.772	0	52.4862	53.8393	146.32	2
7806	1	0	1806	1	156.318	76.2036	80.1146	0	0	75.2892	-14.6458	-42.9658	140.979	5804.65	14864	42.9658	0	5.27479	2.71047	3.20058	0	0	0.0332072	150.891	-430.884	77.7569	183.433	0	43.9195	42.696	144.692	2
8113	2	0	113	1	209.878	117.064	92.8146	0	0	19.3213	164.828	33.9444	136.331	5860.62	14584.9	-33.9444	0	4.99495	2.69032	3.05978	0	0	0.141576	166.083	-439.068	53.7661	179.588	0	44.432	43.9594	131.067	2
8119	2	0	119	1	216.951	103.672	113.28	0	0	193.426	106.743	-455.873	174.406	5586.85	14443.6	455.873	0	8.68221	2.6153	2.32213	0	0	0.0725582	168.798	-438.288	50.2201	1	0	52.3855	49.3793	196.253	2
8142	2	0	142	1	184.731	90.2315	94.4995	0	0	43.2942	-60.6054	361.814	183.233	5736.99	14810.3	-361.814	0	7.44659	2.08962	3.1218	0	0	0.15617	172.362	-448.57	61.2271	231.229	0	33.5613	34.0083	110.48	2
8297	2	0	297	1	193.795	113.316	80.4784	0	0	37.087	-48.7026	99.0364	142.464	5244.89	14499.4	-99.0364	0	5.33471	2.86386	2.88746	0	0	0.0674465	141.766	-420.455	59.2429	174.949	0	44.1987	40.506	116.518	2
8396	2	0	396	1	276.941	148.046	128.896	0	0	73.7514	67.9632	467.177	192.574	5507.21	14681.7	-467.177	0	8.14994	3.04031	3.13286	0	0	0.0386415	162.119	-442.828	39.2109	198.049	0	35.1981	36.0161	145.255	2
8397	2	0	397	1	207.889	105.291	102.598	0	0	133.564	128	232.673	142.617	5646.72	14522	-232.673	0	5.35717	3.42286	3.26051	0	0	0.0729168	175.377	-443.412	56.2231	185.32	0	46.5258	44.9834	121.564	2
8398	2	0	398	1	225.848	139.624	86.2235	0	0	57.5918	0.554643	370.806	225.665	5623.03	14649.5	-370.806	0	9.061	2.94003	2.85592	0	0	0.0780444	130.359	-426.138	49.3382	201.035	0	30.0005	30.2906	95.482	2
8400	2	0	400	1	200.894	141.561	59.3324	0	0	29.1063	31.1119	341.68	189.02	5651.51	14618.9	-341.68	0	7.47995	3.08999	3.25471	0	0	0.170563	187.291	-450.251	57.9432	1	0	35.5133	35.2827	107.777	2
8412	2	0	412	1	210.983	105.623	105.36	0	0	-47.611	32.3942	328.647	133.964	5628.57	14318.6	-328.647	0	5.38095	2.07668	3.44957	0	0	0.191438	193.48	-446.827	52.6992	238.129	0	43.8281	42.9096	134.493	2
9214	2	0	1214	1	207.701	102.203	105.498	0	0	115.52	79.0123	123.674	131.702	5365.78	14471.3	-123.674	0	4.80774	2.78302	3.55157	0	0	0.169225	143.949	-423.554	55.5181	1	0	48.848	46.9005	131.018	2
9355	2	0	1355	1	205.607	104.792	100.815	0	0	39.9952	49.0691	225.657	138.929	5740.29	14800.3	-225.657	0	5.2326	2.33999	3.5608	0	0	0.170919	177.916	-442.559	55.185	1	0	45.2509	44.4081	122.837	2
9694	2	0	1694	1	219.935	94.9568	124.978	0	0	131.734	20.8104	70.2598	143.867	5449.23	14529.5	-70.2598	0	5.27037	2.22327	3.37325	0	0	0.0655559	195.822	-461.621	50.375	1	0	42.3641	42.1688	120.569	2
9857	2	0	1857	1	184.681	108.96	75.7211	0	0	-21.5385	33.8917	398.73	116.067	6001.14	14815.4	-398.73	0	4.79169	2.81007	3.65347	0	0	0.0488771	122.813	-423.349	64.4549	166.046	0	53.6689	52.9015	194.829	2
