# Supplementary material for: CaV1 and CaV2 calcium channels mediate the release of distinct pools of synaptic vesicles
Source: eLife. 2023 Feb 23;12:e81407. doi: 10.7554/eLife.81407 (PMC10023163; doi:10.7554/eLife.81407)
Supplement: Figure 7—source data 1. [file elife-81407-fig7-data1.zip › Figure 7 - Source Data 1/unc13-all/6/3/cav1_to_cav1(cav2).csv]

243.73011573702
276.317885382312
284.733639307107
104.9555420088
261.196095915586
162.639844074894
205.802886574333
145.640502494496
63.8351732813971
237.923947828112
55.3488930777912
232.451651608309
43.1687184425991
222.221015662793
152.454981938019
266.088570361822
231.805289881491
50.1660961594516
247.696277710447
244.150064870177
222.216507817848
284.675523945534
220.699422307865
240.620075861947
163.317505951516
248.429864824637
274.571756774811
301.050891661909
238.009458367997
211.808535828923
234.238513528446
238.640998970908
288.198049832279
233.990523394772
300.555270849398
234.015519283559
223.840692539397
266.157799051562
236.756551927052
339.779349377966
310.831344484675
154.645059200599
278.631239231108
150.311547897583
223.452530393286
152.559485542402
197.617335036572
258.336676892564
131.870479703639
179.506151777132
149.33738688477
198.047076572868
176.200118913024
238.742698231636
219.418901034995
206.621799042417
91.6711161984585
232.067626291591
303.099951263546
224.698541475
250.684419727913
227.111891297756
200.086702153581
179.097234403553
215.614315203267
166.76767489028
205.238952299409
231.746235527587
199.383233421817
206.348731665894
229.63904964723
178.079130894846
218.741204261698
173.584169974443
