# Supplementary material for: CaV1 and CaV2 calcium channels mediate the release of distinct pools of synaptic vesicles
Source: eLife. 2023 Feb 23;12:e81407. doi: 10.7554/eLife.81407 (PMC10023163; doi:10.7554/eLife.81407)
Supplement: Figure 7—source data 1. [file elife-81407-fig7-data1.zip › Figure 7 - Source Data 1/unc13-all/6/3/cav1_to_cav1(unc-13).csv]

79.0959379299657
300.884718072952
196.218322231338
-211.530012434931
257.534645863318
-129.009781430785
-270.975085793283
-54.2942769641631
-418.148144933715
-170.620633664425
46.61094227994
-209.704127793535
-165.30908806301
322.307485602472
219.524596741558
219.809206723108
-74.329507585282
-364.23854832176
-64.4666316248222
338.030785035464
136.165073524151
-132.7517342336
255.909741325095
-274.92964798806
21.8600209334054
-34.3312849449467
58.9227917451954
49.1209829290983
-213.97103951278
-231.649821511282
249.391447210881
-137.062276108833
405.934944761373
