# Supplementary material for: CaV1 and CaV2 calcium channels mediate the release of distinct pools of synaptic vesicles
Source: eLife. 2023 Feb 23;12:e81407. doi: 10.7554/eLife.81407 (PMC10023163; doi:10.7554/eLife.81407)
Supplement: Figure 7—source data 1. [file elife-81407-fig7-data1.zip › Figure 7 - Source Data 1/unc13-all/6/3/cav1_to_cav2.csv]

290.452913119247
512.047523912886
407.511928928792
0.18753919728988
468.87234859698
84.386704507353
-58.28173183537
157.591780780347
-205.91750312281
42.2896136275776
258.385923097905
2.68305057545695
47.2744468719702
533.804707035564
432.053775480554
431.181973332892
137.43744847235
-151.740465225186
148.198911638812
550.114601602467
347.632705850821
79.1794319324781
468.07632410583
-62.0262204889386
234.398718532071
177.578928259336
271.109671561109
261.182950772311
-2.35858952429226
-19.104284968229
461.532629214566
75.3675805840649
617.432103075573
