# Supplementary material for: CaV1 and CaV2 calcium channels mediate the release of distinct pools of synaptic vesicles
Source: eLife. 2023 Feb 23;12:e81407. doi: 10.7554/eLife.81407 (PMC10023163; doi:10.7554/eLife.81407)
Supplement: Figure 7—source data 1. [file elife-81407-fig7-data1.zip › Figure 7 - Source Data 1/unc13-all/6/3/cav2_to_cav1.csv]

78.3760210131313
299.970631806771
195.435036822677
-211.889352908825
256.795456490865
-127.690187598762
-270.358623941485
-54.4851113257682
-417.994395228925
-169.787278478538
46.3090309917898
-209.393841530658
-164.802445234145
321.727814929449
219.976883374438
219.105081226777
-74.639443633765
-363.817357331302
-63.8779804673031
338.037709496351
135.555813744706
-132.897460173637
255.999431999715
-274.103112595054
22.3218264259558
-34.4979638467794
59.0327794549939
49.1060586661952
-214.435481630408
-231.181177074344
249.45573710845
-136.70931152205
405.355210969457
