# Supplementary material for: CaV1 and CaV2 calcium channels mediate the release of distinct pools of synaptic vesicles
Source: eLife. 2023 Feb 23;12:e81407. doi: 10.7554/eLife.81407 (PMC10023163; doi:10.7554/eLife.81407)
Supplement: Figure 7—source data 1. [file elife-81407-fig7-data1.zip › Figure 7 - Source Data 1/unc13-all/6/3/cav2_to_cav2(cav1).csv]

-31.6532236309049
-64.2409932761966
-72.656747200992
107.121350097315
-49.1192038094705
49.4370480312209
6.27400553178268
66.4363896116192
148.241718824718
-25.8470557219971
156.727999028324
-20.3747595021941
168.908173663516
-10.1441235566781
59.6219101680963
-54.011678255707
-19.7283977753759
161.910795946664
-35.6193856043319
-32.0731727640614
-10.1396157117324
-72.5986318394189
-8.62253020175012
-28.5431837558317
48.7593861545993
-36.3529727185214
-62.4948646686953
-88.9739995557939
-25.9325662618812
0.268356277192652
-22.1616214223304
-26.5641068647928
-76.1211577261638
-21.9136312886567
-88.4783787432825
-21.9386271774438
-11.7638004332821
-54.0809069454463
-24.6796598209366
-127.702457271851
-98.75445237856
57.4318329055168
-66.554347124993
61.765344208532
-11.3756382871707
59.5174065637129
14.4595570695437
-46.259784786449
80.2064124024764
32.5707403289834
62.7395052213451
14.0298155332475
35.8767731930911
-26.6658061255202
-7.3420089288793
5.45509306369786
120.405775907657
-19.990734185476
-91.0230591574309
-12.6216493688844
-38.607527621798
-15.034999191641
11.9901899525339
32.9796577025627
-3.53742309715199
45.3092172158358
6.83793980670634
-19.6693434214721
12.6936586842985
5.72816044022147
-17.5621575411151
33.9977612112689
-6.66431215558259
38.4927221316721
