# Supplementary material for: CaV1 and CaV2 calcium channels mediate the release of distinct pools of synaptic vesicles
Source: eLife. 2023 Feb 23;12:e81407. doi: 10.7554/eLife.81407 (PMC10023163; doi:10.7554/eLife.81407)
Supplement: Figure 7—source data 1. [file elife-81407-fig7-data1.zip › Figure 7 - Source Data 1/unc13-all/6/3/cav2_to_cav2(unc-13).csv]

-31.4387031359456
-64.023312671723
-71.9212478874761
104.746321159078
-47.9205787962092
48.4179527393371
5.42744222420515
64.080703838943
144.555458902632
-28.7839859829401
154.955582827562
-21.9820098330965
166.900441254966
-10.5374359716516
59.1511188620079
-53.9165884468039
-19.215935176635
159.499476186287
-34.4966078895595
-33.2055687896245
-10.4108905179983
-71.0835935076957
-9.41670980568051
-30.2754253500716
46.4222171776601
-36.6847066916725
-61.602720425175
-91.2406178619622
-26.1196587653449
1.96109143655303
-21.1623872612636
-25.6888945269129
-76.2418903840262
-20.8889427442227
-88.6809712501945
-22.0873842433684
-12.2555917287918
-53.6015746220401
-24.9827898464628
-126.729460011185
-101.37035753069
55.8928550608325
-67.4595829663704
64.3826488817995
-8.53370803781945
59.9507725109906
16.1425696689876
-45.4658325986184
81.1927479527767
33.6577773683493
64.1215243827064
16.8662218563786
38.1465414962149
-24.6005500459178
-6.91057813760199
8.01365568185611
119.94371098784
-20.1430478920611
-88.2715326287744
-12.5087204207612
-38.101635225481
-13.0266761525672
9.39696952514169
32.3956338157404
-2.72962885119887
46.4241577275316
5.34699292259393
-21.5167825260651
14.6009126022018
7.29597974741773
-17.4154857174508
36.1642147190178
-6.13781419193765
34.7344235311921
