# Supplementary material for: CaV1 and CaV2 calcium channels mediate the release of distinct pools of synaptic vesicles
Source: eLife. 2023 Feb 23;12:e81407. doi: 10.7554/eLife.81407 (PMC10023163; doi:10.7554/eLife.81407)
Supplement: Figure 7—source data 1. [file elife-81407-fig7-data1.zip › Figure 7 - Source Data 1/unc13-all/6/3/unc13all_to_cav1.csv]

190.148849144589
163.158652957321
236.836845889437
216.254128995384
384.247034647375
256.221142194026
403.376823541261
297.097033970913
244.478813282838
217.580372129087
159.117314473713
422.43997661275
303.583331744041
270.696862107163
417.392104485905
225.87821615248
66.0582985192523
250.949707893969
223.732241666867
263.442871877947
274.893019065632
221.121265110407
248.07831251336
-198.630005160552
338.587805122699
466.801948419925
444.128120089794
308.528071272627
269.959764154641
373.267511690532
453.144647978828
276.372234717166
308.13995062436
119.906720933988
-200.056404158029
341.519249591835
166.099442262988
156.689264951276
347.498484410802
262.925740953626
326.68627912018
291.134067789009
346.835590594696
324.271978099987
205.392707918614
317.086229352604
328.377113397904
326.939226399365
444.311860215097
351.426145158719
358.557850759256
216.96957302052
190.987536659053
408.004775689258
297.924801707421
232.007149502831
120.179232502462
160.370624349063
308.363877198764
174.939794957267
249.420837951391
334.970243681866
295.856124286718
290.245915039963
203.388350007408
250.064973758095
180.372341784674
331.127442644116
436.265640209047
389.004711108362
313.932171331577
296.792570491092
403.868196365267
290.4218112206
343.745053801791
-279.790904628973
243.404587044846
-266.176407585313
230.602095843264
399.194609810256
191.027266464018
422.026523790297
149.564767834141
322.20589824713
38.950561863614
226.122475677714
19.5871496822219
309.650037508287
289.640405550846
338.759024336727
271.137060367766
286.409192806344
318.637972859495
426.827674354099
314.635010201
188.70716317913
301.539207596645
211.254493369506
364.855512808648
155.84853218398
209.942680869877
379.219471564758
71.7160815156403
291.114092427972
376.980110149838
118.38541820725
421.209687213726
399.170136255272
43.3990898796583
211.865675117115
178.77180489123
50.7198821793099
274.691482076869
241.756511734819
134.210309487473
398.719060361156
95.4661779086564
323.092466958058
27.3913159951517
230.559259442538
212.84962673478
-374.732217068362
221.288317528388
381.911545295692
173.488629767886
271.580483658967
-84.875609248722
311.923044210816
330.533285670492
366.851960724136
-275.194836100451
-39.6937238890423
349.285666444224
454.020273005197
