# Supplementary material for: CaV1 and CaV2 calcium channels mediate the release of distinct pools of synaptic vesicles
Source: eLife. 2023 Feb 23;12:e81407. doi: 10.7554/eLife.81407 (PMC10023163; doi:10.7554/eLife.81407)
Supplement: Figure 7—source data 1. [file elife-81407-fig7-data1.zip › Figure 7 - Source Data 1/unc13-all/6/3/unc13all_to_cav2.csv]

-23.4905933744867
-48.6662351645209
20.8250758419254
3.9681868144653
169.225833961795
44.4432028553219
193.397691785442
83.3632354841811
31.7244401911757
3.8620533650319
-54.4426106194405
208.083802839443
90.5846759513624
58.6031562722164
204.726377864143
11.1218792498967
-148.056131895421
37.4940597441655
11.0508682941036
50.5945882424658
61.8737813109747
6.18939545569447
33.6697588546685
-404.211120534193
125.371521227873
256.450867122601
229.284840948501
97.0413860646695
57.9273175434209
161.085743682761
241.04525637326
62.3240920304088
95.0932407182736
-93.8483924488737
-416.935934961202
130.07355861157
-45.6661146059032
-55.5475306298085
136.736442611531
48.8181537141227
114.497665842991
78.6027063611673
134.595923719786
110.792453830833
-7.57124462010324
103.394473453662
115.836789734411
113.594217721211
233.557144465814
137.348125930288
147.087324279049
5.62616444046216
-20.9369264506422
196.195667290551
84.9954911776913
22.4172528262734
-85.4922606552955
-53.9022645488803
95.1752218677884
-36.1359408714889
36.2129810757215
124.520825545944
82.6652330949146
82.623062697221
-12.8123194697746
38.0223296499134
-28.832285706565
120.638737026484
226.277287828647
180.131332542891
101.559866608466
82.6978895477514
194.389729284681
79.8525573755887
131.60836016231
-488.818139002822
31.3214174393997
-480.480468269558
16.7346496129157
184.992297094925
-22.2666875358664
213.989186353849
-66.6209791234469
111.340407586662
-172.823427265535
14.1583587723799
-192.645221584084
97.6023673827676
76.2736744437079
126.131693822699
59.1291009412071
74.2290538020425
104.467039258816
217.375317953143
109.742807260631
-22.5315626652737
90.5387996076697
-1.37744844680856
159.187445059299
-58.610965120035
-3.19281449358823
171.90873562341
-142.300913744
80.5511299103928
165.859918573451
-90.034189389653
210.972122783525
184.136700216408
-169.738866356825
0.202144086351836
-36.391525299352
-157.799640744832
62.949846993657
30.2294013323954
-73.2008791113076
186.456956648055
-118.801927102779
110.056162203033
-183.507897231546
18.1119768686294
2.2128443251986
-589.889499334942
9.08107790822942
172.835968562773
-37.8917813719308
60.2240467802076
-295.716950835969
99.2002939714948
115.43602698468
156.703927003004
-492.166692283456
-248.927610640754
141.895237499039
241.925428023247
