# Supplementary material for: CaV1 and CaV2 calcium channels mediate the release of distinct pools of synaptic vesicles
Source: eLife. 2023 Feb 23;12:e81407. doi: 10.7554/eLife.81407 (PMC10023163; doi:10.7554/eLife.81407)
Supplement: Figure 7—source data 1. [file elife-81407-fig7-data1.zip › Figure 7 - Source Data 1/unc13-all/6/4.csv]

image-ID	cycle	z-step	frame	accum	photon-count	photon-count11	photon-count12	photon-count21	photon-count22	psfx	psfy	psfz	psf-photon-count	x	y	z	stdev	amp	background11	background12	background21	background22	maxResidualSlope	chisq	log-likelihood	accuracy	llr	time-point	precisionx	precisiony	precisionz	vis-probe
185	0	0	185	1	452.827	261.959	190.868	0	0	176.608	-68.4218	364.332	466.039	5603.67	17409.3	-364.332	0	17.3578	13.3594	16.0327	0	0	0.235383	157.884	-563.168	13.8677	238.518	0	29.6406	29.7643	105.196	0
308	0	0	308	1	337.573	146.91	190.663	0	0	80.6927	-55.7948	256.704	268.806	5699.59	17396.6	-256.704	0	9.25787	10.4078	13.6522	0	0	0.120052	158.347	-540.057	18.977	184.38	0	44.292	43.6171	142.849	0
325	0	0	325	1	343.956	204.485	139.471	0	0	92.0918	-23.867	257.671	301.853	5688.19	17364.7	-257.671	0	10.3094	9.2754	12.8336	0	0	0.115541	172.296	-540.643	18.1836	234.379	0	38.7665	38.1363	125.462	0
331	0	0	331	1	360.05	177.303	182.747	0	0	136.027	-73.9268	385.916	252.556	5644.25	17315.1	-385.916	0	9.54571	9.54216	12.9386	0	0	0.184498	196.746	-555.068	17.27	213.147	0	46.1284	47.122	175.8	0
354	0	0	354	1	396.369	210.016	186.353	0	0	90.2548	-52.6429	354.162	337.21	5690.03	17393.5	-354.162	0	12.3814	10.7377	14.1409	0	0	0.208793	169.255	-550.77	15.7118	238.514	0	37.139	37.1704	135.398	0
359	0	0	359	1	391.193	236.969	154.224	0	0	77.6762	-66.1534	288.145	279.266	5702.6	17307.3	-288.145	0	9.8519	9.54414	13.2018	0	0	0.12267	183.808	-552.926	15.6611	237.964	0	41.5501	41.6271	138.321	0
389	0	0	389	1	305.311	159.317	145.994	0	0	96.3501	-120.238	274.548	207.968	5683.93	17361.4	-274.548	0	7.42713	9.67807	11.9706	0	0	0.0876341	174.11	-540.316	20.9743	197.601	0	53.2867	53.8118	171.705	0
395	0	0	395	1	355.318	209.748	145.571	0	0	82.0751	-35.6134	407.813	190.485	5698.21	17376.5	-407.813	0	7.25955	9.0534	12.2941	0	0	0.123612	158.429	-532.438	17.3609	199.522	0	59.6695	60.2372	241.885	0
399	0	0	399	1	373.58	207.212	166.369	0	0	230.462	-21.6478	415.806	185.175	5649.48	17462.1	-415.806	0	7.16866	8.78756	11.3792	0	0	0.230531	222.121	-564.021	16.1815	282.553	0	60.4618	60.5637	240.612	0
401	0	0	401	1	368.584	242.926	125.658	0	0	15.0645	48.0405	419.502	269.4	5665.56	17392.5	-419.502	0	10.3831	9.63184	12.6979	0	0	0.341506	159.439	-529.795	16.7719	191.373	0	44.485	44.5452	180.825	0
431	0	0	431	1	414.077	242.531	171.546	0	0	37.5638	-18.6157	366.017	362.07	5643.06	17359.5	-366.017	0	13.3948	8.28007	10.1375	0	0	0.180784	169.476	-532.193	14.1253	239.88	0	31.8419	31.8834	115.236	0
443	0	0	443	1	281.77	150.914	130.856	0	0	44.3722	-65.7969	316.488	259.009	5735.91	17406.6	-316.488	0	9.35181	8.91644	11.6302	0	0	0.17376	161.407	-524.463	22.8595	194.089	0	43.5826	43.3961	151.908	0
447	0	0	447	1	511.275	294.79	216.485	0	0	130.568	62.8084	336.755	347.534	5649.71	17377.7	-336.755	0	12.3902	9.36486	11.8836	0	0	0.227429	208.683	-562.852	11.3166	250.473	0	34.7263	34.3652	121.624	0
451	0	0	451	1	388.86	209.53	179.33	0	0	131.491	-36.6593	417.878	372.458	5748.45	17377.5	-417.878	0	14.2934	8.24591	11.7315	0	0	0.23713	207.555	-548.047	15.3855	303.539	0	31.7265	32.1214	130.672	0
461	0	0	461	1	344.484	187.846	156.638	0	0	33.5645	-16.1318	359.441	293.065	5647.06	17357	-359.441	0	10.7933	8.36502	12.9488	0	0	0.0636455	159.733	-526.742	17.9708	181.425	0	39.197	39.2646	147.188	0
476	0	0	476	1	514.86	292.777	222.084	0	0	58.3631	11.4127	381.705	373.546	5622.26	17429.1	-381.706	0	13.873	8.14171	11.4911	0	0	0.30767	212.767	-564.075	11.0862	273.751	0	31.3849	31.4729	119.12	0
487	0	0	487	1	317.741	181.264	136.477	0	0	118.212	-7.40792	264.537	244.914	5761.73	17348.2	-264.537	0	8.36776	8.63129	12.518	0	0	0.0393186	168.82	-539.555	19.816	203.437	0	46.105	45.5014	151.518	0
494	0	0	494	1	392.502	190.437	202.066	0	0	128.065	146.688	338.002	222.435	5652.21	17493.1	-338.002	0	7.99166	7.54009	10.3052	0	0	0.0449611	224.656	-540.171	14.9375	276.758	0	48.3827	47.9604	171.95	0
501	0	0	501	1	324.566	162.414	162.152	0	0	142.729	-0.541655	235.398	172.13	5737.21	17341.4	-235.398	0	5.77098	8.84289	11.1736	0	0	0.137375	210.935	-550.291	19.1275	238.629	0	63.0025	62.1929	200.357	0
519	0	0	519	1	434.135	213.653	220.482	0	0	51.3088	55.9004	21.9976	317.292	5828.63	17284.9	-21.9976	0	9.84918	10.4728	11.5112	0	0	0.225867	187.631	-553.178	13.7808	223.762	0	36.573	35.7365	125.262	0
522	0	0	522	1	296.449	154.54	141.909	0	0	-3.88273	-58.8373	346.45	286.132	5684.5	17399.7	-346.45	0	10.642	8.50866	11.8418	0	0	0.22707	173.155	-535.686	21.4026	195.663	0	39.6182	39.3582	143.599	0
527	0	0	527	1	303.16	165.9	137.261	0	0	88.1149	35.9379	458.085	236.138	5692.17	17304.9	-458.085	0	9.31479	8.53195	10.5395	0	0	0.0592434	141.964	-513.651	20.5692	214.647	0	48.502	49.3636	209.125	0
1043	0	0	1043	1	288.426	132.626	155.8	0	0	205.257	140.87	384.172	170.35	5674.68	17299.6	-384.172	0	6.38003	5.86338	8.83173	0	0	0.143258	251.274	-539.888	20.6926	237.187	0	57.1977	57.102	223.062	0
2012	0	0	12	1	395.976	228.565	167.41	0	0	-33.6403	78.9969	288.667	383.95	5714.26	17261.8	-288.667	0	21.9302	12.4005	11.3384	0	0	0.261053	110.846	-514.738	39.2236	179.471	0	31.4685	29.9783	123.421	1
2014	0	0	14	1	302.961	170.738	132.223	0	0	-32.3466	87.6727	86.4275	261.23	5613.31	17552.1	-86.4275	0	12.1486	12.943	11.1763	0	0	0.184392	129.534	-521.279	57.5969	140.772	0	43.7382	41.6513	103.102	1
2031	0	0	31	1	313.133	195.158	117.975	0	0	47.7057	71.5902	39.7359	175.206	5732.57	17568.2	-39.7359	0	7.71358	13.4942	11.9704	0	0	0.121356	115.302	-518.098	56.2844	129.249	0	64.1063	61.5806	152.348	1
2035	0	0	35	1	295.652	157.926	137.725	0	0	-182.834	213.233	-40.2626	224.51	5763.79	17426.6	40.2626	0	10.1912	12.5654	10.8256	0	0	0.315231	121.897	-516.568	58.8546	155.727	0	48.4217	44.8527	112.747	1
2066	0	0	66	1	295.318	123.29	172.028	0	0	69.3115	37.6667	-121.588	219.073	6009.95	17502.5	121.588	0	8.71786	11.9947	11.8033	0	0	0.0563971	102.101	-504.684	59.4817	129.72	0	48.8888	47.6513	139.353	1
2078	0	0	78	1	295.419	148.646	146.773	0	0	-267.928	462.48	-242.052	142.238	5848.89	17476.3	242.052	0	7.8076	13.0761	11.6514	0	0	0.14257	129.184	-524.64	60.4541	136.524	0	70.3361	77.1032	201.438	1
2086	0	0	86	1	265.286	132.604	132.682	0	0	53.335	-30.726	-69.8927	188.87	5926.27	17471.2	69.8927	0	7.82653	12.824	11.5098	0	0	0.169405	102.065	-506.408	70.2964	124.147	0	55.1229	55.6912	145.218	1
2114	0	0	114	1	295.519	138.573	156.946	0	0	-13.7381	-12.4669	37.3566	205.037	5694.36	17453	-37.3566	0	9.21017	11.8893	10.9263	0	0	0.0665567	122.995	-511.144	58.295	146.499	0	53.218	50.8021	124.954	1
2115	0	0	115	1	265.137	125.105	140.033	0	0	24.6209	28.9732	-14.9022	135.525	5954.98	17311.9	14.9022	0	5.75544	13.3873	10.6403	0	0	0.0990394	111.334	-506.975	69.756	131.398	0	78.4737	76.2853	194.617	1
2122	0	0	122	1	235.771	109.668	126.103	0	0	51.7923	33.0049	-167.899	192.166	5828.15	17507.2	167.899	0	7.56403	13.2511	10.5601	0	0	0.0880996	100.824	-504.164	82.7467	136.288	0	53.4077	52.3956	176.633	1
2144	0	0	144	1	281.698	150.431	131.267	0	0	14.0413	43.7563	104.121	174.793	5865.9	17496.4	-104.121	0	8.20743	12.2125	10.4703	0	0	0.119764	112.292	-502.844	62.2536	118.529	0	62.1178	60.2444	144.49	1
2163	0	0	163	1	295.101	168.195	126.907	0	0	-176.762	203.957	353.052	216.177	5857.38	17535.5	-353.052	0	14.4659	11.5647	11.1796	0	0	0.346736	121.156	-517.234	58.3526	132.18	0	51.2994	47.7687	236.136	1
2172	0	0	172	1	325.35	156.264	169.086	0	0	-64.1471	67.9112	304.558	186.323	5844.43	17372.6	-304.558	0	10.9334	11.4861	10.0326	0	0	0.235087	134.334	-511.067	49.5811	137.509	0	58.143	55.5115	244.195	1
2196	0	0	196	1	329.756	182.596	147.16	0	0	95.7188	22.3378	-21.4502	204.929	5883.88	17318.5	21.4502	0	8.63804	11.9636	10.7948	0	0	0.0493973	114.531	-507.171	49.794	135.442	0	52.2158	51.5716	130.467	1
2198	0	0	198	1	320.278	165.452	154.825	0	0	13.1441	25.7131	6.49896	192.846	5866.8	17414.8	-6.49896	0	8.34291	12.6967	10.4113	0	0	0.187778	110.394	-507.131	52.1491	141.513	0	55.6856	55.2075	136.297	1
2210	0	0	210	1	243.672	92.7927	150.88	0	0	46.9863	-7.9572	-152.741	156.083	5832.95	17249.1	152.741	0	6.22508	11.3343	10.6211	0	0	0.0217193	98.6529	-495.681	75.911	106.37	0	64.5138	63.1211	199.322	1
2227	0	0	227	1	195.214	102.386	92.8278	0	0	122.439	13.3157	-189.236	145.541	5857.16	17427.2	189.236	0	5.74479	11.9652	10.6587	0	0	0.115801	101.725	-497.247	107.671	100.629	0	68.816	69.3472	228.267	1
2230	0	0	230	1	286.101	161.809	124.292	0	0	-12.9022	46.1282	-3.97986	176.99	5892.84	17294.7	3.97986	0	7.60696	11.8433	10.7475	0	0	0.0436554	134.941	-516.928	60.809	122.706	0	60.1498	58.4825	148.868	1
2247	0	0	247	1	302.72	159.756	142.964	0	0	43.8285	71.0321	291.2	244.45	5736.45	17269.8	-291.2	0	13.7645	11.6893	9.63085	0	0	0.0284355	105.358	-501.148	54.6226	149.611	0	46.394	44.2335	182.71	1
2248	0	0	248	1	297.001	166.04	130.961	0	0	17.2825	48.9232	40.0744	226.154	5763	17291.9	-40.0744	0	10.017	11.7192	10.3639	0	0	0.16789	124.969	-514.06	57.0365	158.855	0	49.4233	46.5239	117.867	1
2255	0	0	255	1	318.989	160.061	158.928	0	0	-132.508	232.366	-190.327	176.127	5813.13	17507.1	190.327	0	7.26739	12.1369	9.8902	0	0	0.125417	102.107	-499.663	51.4033	136.597	0	55.9985	53.5164	186.02	1
2264	0	0	264	1	240.619	99.1628	141.456	0	0	28.1743	38.2985	-169.144	216.036	5851.77	17302.5	169.144	0	8.50773	11.7564	9.78352	0	0	0.110378	108.693	-499.414	76.5015	127.914	0	47.235	46.212	153.199	1
2278	0	0	278	1	253.379	115.133	138.245	0	0	32.8487	-38.0909	-41.8992	201.25	5847.09	17378.9	41.8992	0	8.51548	10.9249	10.1882	0	0	0.133611	106.96	-497.579	70.3724	137.269	0	50.6173	50.6131	130.77	1
2305	0	0	305	1	334.823	169.688	165.134	0	0	2.6449	66.1604	-81.3825	197.614	5578.31	17573.7	81.3825	0	8.01985	10.9888	9.96368	0	0	0.181701	113.858	-503.981	47.1547	142.512	0	52.1855	48.8659	136.734	1
2310	0	0	310	1	241.8	132.636	109.164	0	0	77.882	-1.43402	58.365	245.115	5802.06	17342.3	-58.365	0	11.0548	10.4844	10.5294	0	0	0.0933143	101.281	-497.06	75.2184	126.993	0	44.6131	43.1083	107.411	1
2312	0	0	312	1	228.566	110.163	118.403	0	0	27.8441	-48.4956	-73.9897	151.766	5951.76	17389.3	73.9897	0	6.32632	12.2513	10.5278	0	0	0.0767615	122.472	-505.465	84.9374	122.28	0	65.7584	65.6328	175.508	1
2314	0	0	314	1	333.837	165.115	168.722	0	0	37.5816	44.7731	132.6	240.209	5942.02	17395.7	-132.6	0	11.5469	11.6975	9.99858	0	0	0.207334	138.656	-517.444	47.9676	132.04	0	45.4196	44.1004	111.799	1
2319	0	0	319	1	259.31	121.933	137.377	0	0	11.4603	91.4668	136.067	185.748	5669.16	17149.7	-136.067	0	8.97096	11.6515	10.5842	0	0	0.172827	112.154	-503.824	69.6634	127.138	0	58.9587	56.2762	140.329	1
2324	0	0	324	1	368.245	166.722	201.523	0	0	71.8369	-16.1148	234.264	271.107	5708.44	17257.3	-234.264	0	14.4817	11.2608	9.78175	0	0	0.191361	130.213	-512.202	41.406	151.864	0	40.9894	39.081	135.341	1
2333	0	0	333	1	242.331	89.5284	152.803	0	0	15.3118	96.2258	-174.898	153.92	5764.97	17543.6	174.898	0	6.0207	11.6371	10.4701	0	0	0.178899	111.872	-504.987	76.7555	136.296	0	65.7376	62.7121	212.089	1
2336	0	0	336	1	276.178	130.8	145.378	0	0	64.2403	36.0027	31.688	174.494	5815.7	17304.8	-31.688	0	7.65065	11.0379	10.5144	0	0	0.148143	123.128	-510.663	62.6901	134.829	0	61.3264	59.196	149.47	1
2348	0	0	348	1	444.404	295.883	148.521	0	0	92.1227	4.42758	491.14	450.707	5688.16	17236.8	-491.14	0	31.1779	10.9287	10.8044	0	0	0.105554	101.732	-507.404	32.5184	136.875	0	34.9094	33.6301	206.212	1
2352	0	0	352	1	305.861	173.474	132.387	0	0	57.8648	56.1095	170.655	216.358	5722.42	17384.4	-170.656	0	10.7601	11.1351	9.70132	0	0	0.115518	108.873	-499.03	53.3747	145.349	0	50.0162	47.8408	128.409	1
2355	0	0	355	1	252.91	150.525	102.385	0	0	195.002	103.353	85.2272	214.356	5784.6	17436.8	-85.2272	0	9.87948	11.184	10.3041	0	0	0.172708	99.7822	-497.312	71.1313	123.891	0	51.1356	49.2016	118.871	1
2384	0	0	384	1	305.604	163.087	142.517	0	0	65.9582	57.4889	-255.741	227.534	5515	17582.3	255.741	0	8.84485	11.225	9.75015	0	0	0.147904	103.597	-496.698	53.5813	120.85	0	46.1402	43.3766	167.748	1
2386	0	0	386	1	208.606	104.826	103.78	0	0	59.9464	1.91396	-10.4815	135.209	5720.33	17239.3	10.4815	0	5.77234	11.0016	10.3341	0	0	0.169013	115.373	-499.015	94.4087	123.463	0	77.4713	73.0932	183.45	1
2387	0	0	387	1	303.147	131.069	172.078	0	0	4.41038	27.5011	105.932	258.568	5676.21	17213.7	-105.932	0	12.2067	11.5168	9.53629	0	0	0.225826	93.8973	-491.666	54.2347	122.506	0	43.1523	40.4934	99.5918	1
2409	0	0	409	1	327.686	186.22	141.466	0	0	17.8094	70.8092	132.692	152.148	5662.81	17569	-132.692	0	7.32125	11.4731	10.4133	0	0	0.204745	100.615	-493.769	49.4449	110.605	0	69.4441	66.568	165.216	1
2421	0	0	421	1	260.911	154.305	106.606	0	0	82.1206	67.8917	307.883	215.166	5698.16	17272.9	-307.883	0	12.2747	10.8591	9.90548	0	0	0.126809	117.815	-501.449	66.9184	155.28	0	51.7181	49.218	212.861	1
2426	0	0	426	1	289.779	165.291	124.488	0	0	49.553	49.3379	4.87956	190.668	5730.73	17590.5	-4.87956	0	8.17546	11.2295	9.17594	0	0	0.0315865	128.908	-505.778	57.0486	153.507	0	53.3904	51.1279	130.426	1
2437	0	0	437	1	267.434	127.331	140.103	0	0	31.9373	25.5768	-142.903	145.837	5748.34	17614.2	142.903	0	5.79044	11.9097	9.63413	0	0	0.109871	143.242	-514.001	65.5091	126.094	0	66.1317	63.1252	208.929	1
2442	0	0	442	1	323.102	157.115	165.988	0	0	-27.2194	109.788	-2.8694	253.168	5608.18	17629.7	2.8694	0	10.8747	10.9527	9.13505	0	0	0.151452	133.64	-510.597	48.6868	208.305	0	41.4675	39.2453	100.928	1
2446	0	0	446	1	311.725	180.214	131.511	0	0	-229.462	59.36	-494.947	208.679	6009.74	17381.1	494.947	0	9.55373	10.8546	9.28903	0	0	0.25247	145.719	-513.899	51.2547	151.623	0	67.3601	58.1775	238.997	1
2472	0	0	472	1	251.188	117.15	134.038	0	0	88.0369	-8.42243	-149.447	240.354	5692.24	17548.6	149.447	0	9.58675	10.2118	9.30625	0	0	0.0218953	108.798	-496.329	68.772	152.86	0	41.4381	39.2317	125.754	1
2495	0	0	495	1	333.099	144.428	188.671	0	0	51.6279	53.3233	-153.171	254.426	5828.31	17486.8	153.171	0	10.0122	11.4081	10.196	0	0	0.173977	135.594	-517.501	48.0637	177.965	0	40.6968	40.1724	126.189	1
2536	0	0	536	1	338.792	175.883	162.909	0	0	6.59563	84.8442	190.978	251.159	5674.02	17355.7	-190.978	0	12.8315	11.5313	10.1081	0	0	0.138603	120.643	-507.34	46.9595	144.274	0	44.0919	41.9906	120.491	1
2546	0	0	546	1	369.246	173.97	195.276	0	0	78.7192	4.36667	-172.753	179.181	5601.9	17436.1	172.753	0	7.08791	11.7418	10.1761	0	0	0.136067	117.301	-506.784	41.881	126.913	0	56.0815	53.8848	183.43	1
2562	0	0	562	1	321.753	170.675	151.077	0	0	16.2115	56.6148	41.9066	203.253	5863.73	17583.2	-41.9066	0	9.01075	9.99362	9.64948	0	0	0.135829	117.818	-496.362	48.6235	131.52	0	50.5084	48.5376	120.188	1
2565	0	0	565	1	212.066	122.035	90.0311	0	0	48.2424	-13.7459	258.041	180.263	6031.02	17454.2	-258.041	0	9.88258	11.0656	9.7703	0	0	0.0505187	92.9325	-486.385	90.9374	119.725	0	57.9197	55.7707	208.87	1
2586	0	0	586	1	236.421	109.96	126.461	0	0	279.009	54.5723	-475.243	207.512	5600.93	17485.6	475.243	0	9.0202	11.6574	10.1847	0	0	0.13552	117.209	-502.261	79.1213	147.769	0	62.3435	57.9365	242.051	1
2587	0	0	587	1	268.423	152.164	116.259	0	0	87.2226	68.482	104.512	159.389	5992.04	17471.7	-104.512	0	7.41837	11.1432	10.2721	0	0	0.0998369	110.813	-498.297	65.1245	104.916	0	66.4263	63.9864	156.178	1
2616	0	0	616	1	362.109	200.321	161.788	0	0	79.5443	-12.4797	-75.6315	222.101	5900.06	17453	75.6315	0	9.11854	10.8829	9.26556	0	0	0.153485	116.752	-500.735	41.6898	149.994	0	44.4105	45.1417	119.037	1
2623	0	0	623	1	253.036	133.28	119.756	0	0	49.3017	-4.16698	1.48501	225.126	5631.32	17444.7	-1.48501	0	9.71805	10.5159	9.32618	0	0	0.121551	126.517	-503.675	68.5247	159.4	0	45.56	44.0304	111.049	1
2659	0	0	659	1	198.079	80.9845	117.094	0	0	68.3089	-44.7941	-270.65	171.345	5811.63	17286	270.65	0	6.84505	11.237	10.0886	0	0	0.164014	107.712	-496.95	102.047	117.316	0	60.3775	57.3294	219.475	1
2660	0	0	660	1	312.203	172.164	140.04	0	0	36.6588	24.3149	269.435	177.009	5743.62	17216.9	-269.435	0	9.78312	10.7351	9.79302	0	0	0.181547	132.191	-509.615	51.5727	149.81	0	60.1069	57.1715	231.163	1
2661	0	0	661	1	267.904	141.418	126.485	0	0	43.471	38.4315	196.031	171.927	5736.81	17202.7	-196.031	0	8.79724	10.6706	10.1632	0	0	0.0810083	114.27	-500.544	64.5265	130.386	0	61.0772	58.2684	181.269	1
2662	0	0	662	1	267.389	159.425	107.964	0	0	114.714	17.956	17.8185	154.783	5864.89	17621.9	-17.8185	0	6.72881	11.2044	10.2319	0	0	0.0202145	99.1396	-491.985	65.5124	111.613	0	66.2923	64.1903	159.124	1
2670	0	0	670	1	321.89	130.121	191.769	0	0	5.05395	9.87613	-377.866	234.879	5476.25	17530.3	377.866	0	9.45541	11.2336	8.77874	0	0	0.130609	148.06	-518.469	48.8045	185.541	0	48.5854	45.4086	206.704	1
2671	0	0	671	1	268.261	88.064	180.197	0	0	24.3178	84.2415	83.8882	205.099	5656.3	17555.6	-83.8882	0	9.40773	10.4426	9.21165	0	0	0.0632809	121.413	-497.789	62.7469	145.239	0	50.8328	48.5104	119.158	1
2687	0	0	687	1	294.762	161.387	133.374	0	0	71.984	69.1938	-61.0632	195.403	6007.28	17271.6	61.0632	0	7.97115	10.4243	9.64299	0	0	0.0489332	116.864	-497.395	55.4065	126.629	0	52.5835	50.921	133.141	1
2727	0	0	727	1	229.646	108.407	121.239	0	0	122.066	108.897	-121.289	141.701	5857.53	17331.6	121.289	0	5.61245	11.3676	9.71355	0	0	0.102944	129.205	-505.436	81.173	115.74	0	69.3356	69.4869	206.635	1
2728	0	0	728	1	268.318	133.337	134.981	0	0	96.8473	90.1163	205.272	256.248	5783.09	17250.7	-205.272	0	13.1433	10.0141	9.32976	0	0	0.212461	145.799	-507.433	62.34	141.033	0	41.9257	39.889	130.334	1
2730	0	0	730	1	361.014	179.144	181.87	0	0	-8.92924	68.7152	94.653	286.147	5789.21	17371.8	-94.653	0	13.3475	9.9411	8.39745	0	0	0.262713	155.914	-512.509	40.4966	190.917	0	37.4727	35.7202	88.5022	1
2755	0	0	755	1	257.148	117.728	139.419	0	0	140.822	-32.9099	-210.202	177.096	5639.46	17573.1	210.202	0	7.08437	11.2665	9.51218	0	0	0.0661279	108.805	-496.261	68.2859	140.363	0	55.4668	51.4826	188.904	1
2758	0	0	758	1	223.029	89.8518	133.177	0	0	42.861	-20.7815	-152.929	132.86	5737.42	17262	152.929	0	5.3202	10.7114	9.32032	0	0	0.0603156	122.409	-498.226	82.737	134.227	0	73.8471	68.6117	224.457	1
2794	0	0	794	1	292.897	163.786	129.11	0	0	60.2314	31.6321	-196.371	190.19	5720.05	17508.5	196.371	0	7.45255	11.5849	10.0907	0	0	0.0772696	109.577	-500.017	57.7064	124.051	0	53.4233	50.5027	179.304	1
2800	0	0	800	1	341.121	176.647	164.475	0	0	40.7812	39.5798	121.573	269.075	5739.5	17400.9	-121.573	0	12.8008	10.5024	9.31956	0	0	0.122301	114.229	-496.91	44.9875	142.858	0	40.4222	38.7177	95.3329	1
2806	0	0	806	1	269.762	127.945	141.817	0	0	101.137	23.476	-141.074	210.443	5679.14	17516.7	141.074	0	8.3513	10.3646	9.14299	0	0	0.0426717	148.113	-513.498	62.0517	168.279	0	46.9702	44.243	141.621	1
2807	0	0	807	1	220.826	124.906	95.9196	0	0	84.2368	-89.8753	-176.847	145.917	5795.7	17430.7	176.847	0	5.96997	9.90545	9.53786	0	0	0.0712131	139.157	-503.157	82.8645	156.474	0	64.5348	63.9709	200.333	1
2820	0	0	820	1	205.252	85.5771	119.675	0	0	73.5218	-30.1779	-80.0914	184.011	5806.42	17271.4	80.0914	0	7.57649	10.7392	9.00189	0	0	0.13255	113.526	-493.6	92.8756	122.123	0	53.4413	51.8613	144.036	1
2825	0	0	825	1	319.555	169.033	150.522	0	0	103.556	0.646477	100.192	240.088	5676.72	17340.2	-100.192	0	11.2248	11.3862	9.84903	0	0	0.087628	137.686	-514.275	50.5693	158.267	0	46.2008	43.8989	106.25	1
2826	0	0	826	1	273.276	141.444	131.832	0	0	21.8332	47.9936	228.245	272.813	5858.11	17392.5	-228.245	0	14.4607	9.63591	8.81548	0	0	0.117752	119.309	-495.979	59.5556	170.564	0	38.4296	36.6895	128.195	1
2832	0	0	832	1	385.171	201.618	183.553	0	0	44.7846	-7.31725	-65.6815	283.69	5835.16	17447.8	65.6815	0	11.7131	9.85368	8.62936	0	0	0.0843811	139.613	-506.444	37.2584	164.665	0	35.0561	35.3893	91.4686	1
2850	0	0	850	1	263.769	112.918	150.85	0	0	69.4657	90.9884	-139.869	145.767	5910.13	17648.5	139.869	0	5.73044	10.9206	9.61272	0	0	0.176608	91.0864	-487.858	65.5175	133.315	0	65.5201	64.0945	203.329	1
2852	0	0	852	1	274.47	143.275	131.195	0	0	71.6491	-21.2794	167.898	142.872	5608.97	17461.8	-167.898	0	7.15531	10.9124	10.1255	0	0	0.140127	124.065	-499.627	62.5717	111.134	0	71.5207	69.288	184.727	1
2862	0	0	862	1	242.017	100.825	141.192	0	0	19.9238	85.8715	-203.482	196.781	5760.36	17354.6	203.482	0	7.66618	9.88779	9.37339	0	0	0.0653341	117.035	-495.209	72.1658	125.99	0	52.0904	49.4711	167.392	1
2873	0	0	873	1	327.622	176.287	151.335	0	0	10.004	58.6068	367.67	251.277	5570.96	17282.2	-367.67	0	15.4105	9.12393	8.69007	0	0	0.164235	130.375	-498.824	45.7467	210.075	0	43.9929	42.2601	214.809	1
2877	0	0	877	1	281.106	100.874	180.232	0	0	98.0515	-0.594404	-176.764	254.294	5682.23	17540.8	176.764	0	10.0709	9.12424	8.61238	0	0	0.0844422	104.608	-483.667	56.3638	175.117	0	38.6154	36.3105	120.502	1
2884	0	0	884	1	263.606	144.311	119.295	0	0	4.46298	34.769	-14.7673	162.52	5576.5	17405.7	14.7673	0	6.9166	10.6354	9.19345	0	0	0.0583363	104.087	-489.13	64.5638	124.765	0	61.4112	58.7871	149.305	1
2908	0	0	908	1	247.509	132.006	115.504	0	0	25.1168	90.9773	-113.75	143.004	5555.84	17449.2	113.75	0	5.68649	10.3775	9.61536	0	0	0.0836279	118.018	-496.096	71.0251	144.853	0	67.9185	65.9465	194.694	1
2917	0	0	917	1	303.948	137.954	165.994	0	0	70.3362	61.7516	115.114	249.999	5809.6	17478.4	-115.114	0	11.7655	9.87439	7.89979	0	0	0.169913	121.945	-494.405	50.5254	180.562	0	41.3977	40.1127	97.0343	1
2929	0	0	929	1	292.809	129.228	163.581	0	0	58.0863	-39.6032	-555.708	335.775	5622.53	17480.1	555.708	0	14.4055	9.29445	7.77703	0	0	0.178424	143.938	-500.977	52.4329	180.442	0	44.2174	43.2225	152.971	1
2933	0	0	933	1	253.132	130.129	123.003	0	0	32.9667	33.773	62.1608	154.857	5846.97	17307.1	-62.1608	0	6.98924	10.0201	9.80937	0	0	0.057016	123.852	-496.335	68.5208	137.844	0	66.1679	64.1418	162.689	1
2935	0	0	935	1	242.091	103.529	138.562	0	0	153.103	-31.5543	206.645	166.203	5726.84	17472.1	-206.645	0	8.66384	9.91214	8.62882	0	0	0.153842	116.903	-493.989	70.8624	151.72	0	59.8767	57.6739	174.89	1
2948	0	0	948	1	223.684	96.7471	126.937	0	0	24.7918	83.8036	63.1499	158.755	5755.49	17556	-63.1499	0	7.14637	9.99952	9.25834	0	0	0.111594	112.716	-490.846	80.9252	128.315	0	63.5308	61.0184	148.831	1
2966	0	0	966	1	275.9	130.361	145.539	0	0	62.476	78.634	-30.1244	194.713	5717.8	17361.9	30.1244	0	8.10296	10.1262	9.03555	0	0	0.0790966	125.706	-501.328	59.6617	140.623	0	52.6271	50.3636	127.048	1
3079	0	0	1079	1	291.198	150.67	140.528	0	0	-57.2074	52.1984	-74.6601	186.032	5737.83	17587.6	74.6601	0	7.69715	9.67992	8.17244	0	0	0.240681	110.175	-486.423	53.7411	146.721	0	50.1371	47.6997	132.593	1
3107	0	0	1107	1	279.137	128.066	151.071	0	0	23.4616	41.9064	-15.7667	200.33	5657.16	17498.3	15.7667	0	8.48641	9.06046	8.71734	0	0	0.0719459	106.08	-479.94	56.975	145.509	0	49.0892	46.6456	118.262	1
3110	0	0	1110	1	368.565	195.036	173.529	0	0	40.2816	67.0096	33.2838	304.188	5640.34	17473.2	-33.2838	0	13.3338	8.63339	8.06513	0	0	0.158776	123.557	-492.218	38.2433	162.389	0	33.5397	31.9754	81.3677	1
3111	0	0	1111	1	301.749	148.633	153.115	0	0	93.2397	2.91135	-31.3106	212.249	5786.7	17337.9	31.3106	0	8.91967	9.49396	8.75256	0	0	0.0373965	133.016	-502.783	51.6443	151.823	0	47.5111	46.133	115.603	1
3154	0	0	1154	1	275.763	116.346	159.416	0	0	92.4898	12.7515	147.438	222.488	5687.79	17527.4	-147.438	0	10.8472	8.79904	7.82083	0	0	0.0685772	129.636	-493.622	56.42	167.907	0	44.3852	42.7336	108.223	1
3161	0	0	1161	1	253.28	118.08	135.199	0	0	25.5898	55.5627	-404.434	233.195	5954.01	17484.6	404.434	0	9.35336	8.8479	7.48447	0	0	0.176596	122.687	-487.121	63.0177	143.193	0	47.3584	45.5936	206.279	1
3189	0	0	1189	1	304.007	148.039	155.968	0	0	62.5797	51.9034	-6.48157	296.802	5717.7	17587.9	6.48157	0	12.6007	8.52664	7.37642	0	0	0.0788872	105.198	-479.657	48.5941	199.829	0	33.0017	31.5149	81.475	1
3207	0	0	1207	1	313.96	168.309	145.651	0	0	66.3851	31.4321	79.4123	166.719	6012.88	17209.7	-79.4123	0	7.61948	9.24226	9.25061	0	0	0.106826	127.37	-496.087	49.1604	127.885	0	60.5354	58.6474	143.728	1
3210	0	0	1210	1	248.706	121.416	127.289	0	0	26.7835	22.3585	166.853	165.246	5753.5	17218.8	-166.853	0	8.24683	9.68282	9.06301	0	0	0.0395107	104.745	-486.398	68.5546	116.988	0	61.2057	58.4713	163.844	1
3233	0	0	1233	1	229.533	112.767	116.766	0	0	4.45992	6.66501	254.038	151.292	5875.48	17234.5	-254.038	0	8.29602	9.32826	8.45257	0	0	0.063713	128.748	-492.467	75.1542	121.384	0	64.7345	62.1351	243.794	1
3237	0	0	1237	1	221.808	120.453	101.355	0	0	14.946	-57.1834	-332.123	172.906	5864.99	17398	332.123	0	7.02803	9.35044	7.73558	0	0	0.146986	150.123	-496.028	77.468	157.549	0	56.4219	55.4292	227.046	1
3243	0	0	1243	1	308.703	136.539	172.164	0	0	92.9931	9.21055	-321.594	231.967	5587.63	17530.9	321.594	0	9.17835	8.52102	7.98968	0	0	0.0475585	121.951	-484.523	48.2633	163.498	0	44.5087	40.9494	169.579	1
3246	0	0	1246	1	264.539	129.907	134.633	0	0	85.9236	-55.5892	-71.717	152.645	5893.68	17396.4	71.717	0	6.3662	9.08577	8.19149	0	0	0.075263	102.396	-476.77	60.6939	117.205	0	59.1134	60.2008	155.985	1
3254	0	0	1254	1	219.548	124.006	95.5422	0	0	44.3369	66.1355	32.6056	150.166	5935.26	17374.4	-32.6056	0	6.57652	9.46713	7.98074	0	0	0.0174105	134.55	-493.837	79.3836	144.876	0	63.8778	62.729	157.291	1
3259	0	0	1259	1	199.845	102.022	97.8231	0	0	-10.5029	-51.7096	6.44954	145.466	5890.44	17193.2	-6.44954	0	6.44206	8.60153	8.43021	0	0	0.157691	96.6632	-472.185	90.1803	132.682	0	64.6963	62.9066	159.547	1
3263	0	0	1263	1	267.21	102.877	164.333	0	0	76.3387	13.6809	-234.36	164.783	5803.6	17426.8	234.36	0	6.46176	9.04654	8.55005	0	0	0.0525507	126.023	-489.077	60.3096	135.405	0	58.1394	56.9831	197.229	1
3278	0	0	1278	1	305.963	131.292	174.671	0	0	89.7378	110.872	120.728	274.616	5790.2	17329.6	-120.728	0	12.9612	7.92552	7.42786	0	0	0.0564131	142.65	-494.088	47.6342	165.823	0	36.824	35.1599	90.1677	1
3284	0	0	1284	1	195.873	86.5445	109.329	0	0	4.62601	10.3842	-23.7405	159.461	5974.97	17330.5	23.7405	0	6.77168	9.29242	7.3839	0	0	0.0720932	101.156	-474.073	91.687	129.606	0	58.5583	56.8326	145.205	1
3289	0	0	1289	1	263.557	90.792	172.765	0	0	-21.5614	105.313	12.3625	244.691	6001.16	17434.8	-12.3625	0	10.6276	7.79885	7.09147	0	0	0.203234	157.605	-492.998	57.6411	216.428	0	38.8405	37.5197	94.6193	1
3315	0	0	1315	1	233.412	95.8964	137.515	0	0	51.8452	15.2368	-98.0541	136.918	5628.77	17624.6	98.0541	0	5.52748	9.03071	7.61127	0	0	0.0233368	123.048	-484.766	71.2379	154.389	0	65.3496	62.0407	180.95	1
3318	0	0	1318	1	193.908	93.1448	100.763	0	0	103.601	55.4166	210.589	149.945	5676.68	17385.1	-210.589	0	7.74057	8.86511	8.88495	0	0	0.0951694	121.545	-489.486	96.145	123.082	0	65.1949	61.765	197.224	1
3325	0	0	1325	1	258.243	121.003	137.24	0	0	15.9532	43.0205	108.038	187.283	5664.67	17198.2	-108.038	0	8.82419	8.47705	7.76382	0	0	0.0789076	128.207	-483.139	61.2621	124.689	0	52.4734	49.3366	121.781	1
3326	0	0	1326	1	216.868	120.73	96.1379	0	0	21.0954	67.6162	-44.9569	123.858	5958.5	17472.5	44.957	0	5.12482	9.00171	8.26723	0	0	0.14543	115.615	-484.889	80.5341	147.492	0	74.1497	73.6712	184.177	1
3343	0	0	1343	1	221.727	136.134	85.5927	0	0	41.68	39.4607	57.7038	159.397	5539.28	17500.7	-57.7038	0	7.15379	8.80211	8.08908	0	0	0.111933	89.4801	-468.314	77.2417	117.175	0	60.0966	57.5134	144.761	1
3350	0	0	1350	1	197.596	115.094	82.502	0	0	30.1724	4.95977	-7.2305	153.8	5849.77	17335.9	7.2305	0	6.59465	8.73673	8.29013	0	0	0.153514	116.531	-484.032	91.6648	130.997	0	61.4433	61.0153	151.502	1
3364	0	0	1364	1	250.343	119.772	130.57	0	0	46.0345	-6.21032	-19.0808	201.277	6033.23	17347.1	19.0808	0	8.56349	7.97421	7.54208	0	0	0.136433	130.626	-485.759	62.8527	190.038	0	46.4112	45.0719	113.138	1
3365	0	0	1365	1	226.579	128.793	97.7858	0	0	34.1974	25.0948	125.161	225.194	5746.08	17515.1	-125.161	0	10.7779	8.37394	7.26744	0	0	0.184418	73.2248	-458.447	72.4407	122.596	0	43.0004	41.4753	101.631	1
3369	0	0	1369	1	301.835	162.327	139.508	0	0	63.1647	48.4948	0.945385	175.201	5717.12	17292.3	-0.945385	0	7.48345	9.01394	7.37545	0	0	0.0152086	140.332	-494.511	49.5474	143.807	0	55.7957	52.0205	133.05	1
3372	0	0	1372	1	254.935	119.214	135.72	0	0	25.3775	9.34194	-318.35	184.784	5954.22	17530.8	318.35	0	7.31309	8.64695	7.6213	0	0	0.0862931	139.377	-492.472	62.388	155.927	0	52.3335	50.7622	207.835	1
3384	0	0	1384	1	231.228	130.784	100.444	0	0	-54.792	35.5378	-129.507	173.644	5635.75	17604.3	129.507	0	7.02385	8.58193	7.51747	0	0	0.0270908	131.37	-485.18	71.2451	152.932	0	52.1435	48.3106	151.598	1
3413	0	0	1413	1	244.301	125.214	119.087	0	0	59.4503	101.189	219.93	153.089	5820.49	17339.3	-219.93	0	7.99136	8.9309	8.33908	0	0	0.046382	105.541	-478.428	67.9059	129.865	0	63.6495	61.0013	211.31	1
3426	0	0	1426	1	231.474	93.0146	138.46	0	0	77.9413	66.7755	37.0526	158.475	6001.32	17473.4	-37.0526	0	6.95156	8.71133	7.85179	0	0	0.151497	97.9514	-472.13	72.0124	124.476	0	60.1401	58.0346	143.788	1
3458	0	0	1458	1	234.759	123.195	111.563	0	0	33.6304	16.6652	71.0926	205.062	5945.97	17623.2	-71.0926	0	9.35167	7.86724	7.2812	0	0	0.0619559	115.44	-475.347	68.0819	149.372	0	45.425	43.9651	108.622	1
3529	0	0	1529	1	304.22	148.66	155.56	0	0	159.007	-26.2956	-7.38051	195.379	5920.25	17566.5	7.38051	0	8.4509	7.93735	7.9133	0	0	0.0563378	137.907	-490.635	48.5368	142.033	0	46.8972	46.1474	114.288	1
3585	0	0	1585	1	243.584	122.724	120.86	0	0	108.932	5.12185	-236.069	195.189	5970.33	17535	236.069	0	7.68244	8.05824	6.75842	0	0	0.155953	116.62	-474.974	64.0466	150.937	0	45.3853	44.4896	158.334	1
3597	0	0	1597	1	294.225	151.581	142.644	0	0	88.2614	-62.2772	161.923	203.707	5791.68	17502.8	-161.923	0	10.2438	7.63991	6.44167	0	0	0.00692521	119.425	-472.872	48.7099	140.352	0	45.0009	43.6017	112.784	1
3605	0	0	1605	1	221.118	108.156	112.961	0	0	-5.06622	-19.381	-174.358	170.435	5685.69	17559.5	174.358	0	6.83281	8.10085	6.4228	0	0	0.0752076	124.326	-476.836	72.6215	153.246	0	50.4666	46.5714	162.218	1
3609	0	0	1609	1	232.963	105.555	127.408	0	0	5.05355	23.1755	-180.516	129.242	5974.55	17317.7	180.516	0	5.10932	7.87898	7.59794	0	0	0.0392732	120.679	-479.405	69.4276	152.327	0	69.3952	66.8803	215.848	1
3640	0	0	1640	1	264.401	108.095	156.306	0	0	-6.38595	54.0897	-187.069	211.534	5786.67	17585.7	187.069	0	8.3211	7.29339	6.28836	0	0	0.219163	129.752	-474.697	55.5211	202.633	0	41.2432	38.8302	133.194	1
3660	0	0	1660	1	229.104	103.628	125.476	0	0	-15.2092	92.0674	-223.236	171.6	5895.15	17348.4	223.236	0	6.70343	7.67644	6.18467	0	0	0.0701492	144.639	-483.07	67.9043	179.59	0	50.4511	50.1273	175.293	1
3663	0	0	1663	1	279.929	176.407	103.521	0	0	354.33	-132.164	-679.182	249.257	5625.27	17473	679.182	0	12.8443	7.29436	6.46151	0	0	0.23708	136.751	-486.39	51.6767	171.508	0	83.9078	75.9711	150.037	1
3677	0	0	1677	1	275.341	166.186	109.156	0	0	104.452	-37.9815	108.402	172.513	5576.17	17578.1	-108.402	0	8.19765	7.19016	6.86405	0	0	0.19515	166.615	-498.454	53.2443	185.705	0	51.9681	49.7595	125.006	1
3756	0	0	1756	1	255.626	139.452	116.174	0	0	-1.91413	86.6887	-169.938	130.562	5881.85	17652.8	169.938	0	5.12781	7.82692	6.969	0	0	0.145942	105.192	-466.798	59.9489	115.427	0	64.8332	62.2578	208.088	1
3757	0	0	1757	1	190.861	95.4014	95.4592	0	0	-6.952	13.502	-173.783	153.088	5687.57	17526.7	173.783	0	6.08437	7.1988	6.76265	0	0	0.158608	114.788	-464.266	88.1889	138.983	0	56.3679	52.3438	174.359	1
3788	0	0	1788	1	310.973	138.615	172.358	0	0	-23.6231	-29.6842	-21.6567	207.02	6003.22	17370.5	21.6567	0	8.94314	7.23992	6.84983	0	0	0.139526	141.993	-484.95	45.3293	168.153	0	43.3924	41.9567	106.074	1
3889	0	0	1889	1	195.141	75.3262	119.815	0	0	8.1287	-36.3945	-118.833	181.735	5971.47	17476.9	118.833	0	7.41491	6.58132	6.40167	0	0	0.244501	139.797	-479.46	82.9345	180.001	0	46.1021	45.6915	129	1
3895	0	0	1895	1	187.758	78.042	109.716	0	0	57.3555	-31.3692	-212.582	144.487	5922.24	17372.2	212.582	0	5.74975	7.2334	7.02313	0	0	0.0961341	109.15	-466.911	91.1168	123.784	0	58.7265	59.5027	194.057	1
3915	0	0	1915	1	200.786	73.3351	127.45	0	0	163.303	-64.397	240.948	121.076	5716.64	17405.2	-240.948	0	6.58639	7.32274	6.99988	0	0	0.0956075	110.139	-468.035	82.9486	128.203	0	72.76	69.3345	246.07	1
3917	0	0	1917	1	258.056	147.853	110.203	0	0	-18.3475	114.355	302.917	164.673	5698.97	17326.1	-302.917	0	9.514	6.472	7.1852	0	0	0.230271	146.308	-485.484	57.5049	182.119	0	54.594	51.87	230.376	1
3959	0	0	1959	1	217.101	79.8809	137.22	0	0	3.54665	23.4224	-115.133	151.245	5776.73	17317.4	115.133	0	6.08381	7.06501	6.301	0	0	0.111773	155.209	-485.459	72.2541	160.187	0	57.5644	54.6828	159.099	1
3976	0	0	1976	1	229.91	151.472	78.4378	0	0	57.0341	55.5414	-67.798	162.885	5723.25	17584.3	67.798	0	6.63166	7.09774	5.96127	0	0	0.132931	137.514	-476.543	66.1418	152.256	0	51.2738	49.0127	134.53	1
4235	0	0	235	1	201.761	97.7143	104.047	0	0	28.0645	114.035	265.949	155.418	5951.54	17625.4	-265.949	0	5.93782	1.98535	2.96862	0	0	0.189088	176.128	-449.188	54.563	215.372	0	38.9051	38.7932	110.477	2
4256	0	0	256	1	162.955	81.505	81.45	0	0	-4.61892	-2.16269	164.961	151.182	5784.9	17442.7	-164.961	0	5.69234	2.50994	2.91058	0	0	0.112943	151.087	-430.737	72.2603	204.432	0	42.7283	41.7735	111.732	2
4354	0	0	354	1	238.479	126.201	112.277	0	0	103.748	25.6605	384.506	142.825	5676.53	17514.5	-384.506	0	5.7382	2.39507	2.96498	0	0	0.0705005	182.171	-449.396	45.5564	213.681	0	43.8593	43.9001	144.986	2
5150	0	0	1150	1	203.318	112.389	90.9284	0	0	76.8191	108.399	240.937	148.761	5603.8	17531.4	-240.937	0	5.59855	2.28225	3.02439	0	0	0.107302	140.515	-422.956	54.8814	169.855	0	42.2633	41.6455	113.304	2
5223	0	0	1223	1	206.833	92.2175	114.616	0	0	42.6062	19.3529	156.045	145.177	5837.33	17620.5	-156.045	0	5.38518	2.64336	2.88378	0	0	0.0468833	130.047	-419.703	54.2959	1	0	43.1708	43.0755	111.839	2
5976	0	0	1976	1	178.082	97.7953	80.2871	0	0	58.7421	70.4533	-136.686	160.323	5821.2	17669	136.686	0	6.11289	2.19966	2.28061	0	0	0.0425535	156.041	-435.482	62.3326	177.282	0	38.2516	37.3982	145.627	2
6129	1	0	129	1	244.559	129.662	114.897	0	0	73.6319	-40.8112	228.444	140.699	5905.97	17581	-228.444	0	5.37954	2.78255	4.16261	0	0	0.118895	148.774	-448.092	46.3108	187.485	0	46.0787	46.3074	124.749	2
6262	1	0	262	1	184.963	103.023	81.9393	0	0	-34.1745	-33.5346	334.308	123.057	5714.79	17474	-334.308	0	4.99005	2.81099	3.30038	0	0	0.179182	147.481	-431.673	63.5542	171.699	0	51.6193	50.7789	155.219	2
6982	1	0	982	1	190.94	92.9231	98.0165	0	0	29.5759	83.5099	18.212	133.795	5950.02	17556.3	-18.212	0	4.88452	2.37621	2.91852	0	0	0.0752072	143.775	-424.569	59.2062	1	0	45.1918	45.9036	131.423	2
7143	1	0	1143	1	210.117	93.7006	116.417	0	0	-8.84492	-42.2939	-105.325	133.676	5888.79	17682.1	105.325	0	5.20711	2.1494	2.33798	0	0	0.130167	187.425	-446.449	51.3006	229.294	0	42.5903	42.1679	149.386	2
7218	1	0	1218	1	240.336	110.384	129.952	0	0	92.0308	30.9554	145.395	214.607	5987.23	17309.9	-145.395	0	7.90079	2.11295	3.24186	0	0	0.0496933	147.858	-435.499	45.0051	202.467	0	31.6555	31.2813	84.0431	2
7219	1	0	1219	1	267.38	102.524	164.856	0	0	31.1353	68.9286	105.83	239.482	6048.13	17471.2	-105.83	0	8.7621	2.66631	3.09201	0	0	0.168601	121.922	-430.384	40.3579	210.785	0	28.8292	28.0256	78.5499	2
7220	1	0	1220	1	174.076	75.9495	98.1262	0	0	27.6894	9.04687	7.98994	112.352	5951.91	17331.8	-7.98994	0	4.15147	2.60239	3.12142	0	0	0.0593256	158.091	-436.293	67.4374	1	0	55.4548	54.9397	162.73	2
7221	1	0	1221	1	230.674	121.787	108.888	0	0	0.368238	187.749	453.29	156.728	5879.57	17452.1	-453.29	0	6.75786	2.64549	3.03961	0	0	0.273616	170.443	-450.901	47.914	243.794	0	40.971	40.8925	175.903	2
7227	1	0	1227	1	196.661	87.9554	108.706	0	0	-10.892	90.0728	374.716	126.073	5691.51	17549.7	-374.716	0	5.10814	2.43831	2.72869	0	0	0.169799	150.619	-424.225	56.9051	215.021	0	48.2606	48.2568	153.368	2
7606	1	0	1606	1	180.297	104.574	75.7232	0	0	15.0948	-72.8891	-196.097	108.783	5964.51	17613	196.097	0	4.47492	2.53618	3.00359	0	0	0.0957227	154.203	-433.859	64.1165	213.146	0	57.922	57.2145	225.929	2
8259	2	0	259	1	197.03	91.4979	105.532	0	0	2.75608	108.361	249.594	111.127	5877.18	17431.8	-249.594	0	4.2405	2.55903	2.85886	0	0	0.166366	185.106	-447.941	57.3212	222.782	0	54.9643	54.4358	155.665	2
8462	2	0	462	1	194.16	84.2274	109.932	0	0	13.3727	64.3723	103.221	148.491	5966.23	17475.8	-103.221	0	5.44918	2.21053	2.39705	0	0	0.136282	162.751	-438.684	56.5457	216.38	0	40.6198	40.2661	111.013	2
8672	2	0	672	1	193.376	90.8877	102.488	0	0	-9.16326	5.20432	13.339	163.627	5490.46	17535	-13.339	0	6.08893	1.9872	2.37016	0	0	0.128098	154.629	-429.691	56.2241	1	0	36.233	35.6927	108.232	2
9230	2	0	1230	1	194.225	87.6845	106.54	0	0	41.6435	42.7886	20.0129	178.055	6037.62	17597	-20.0129	0	6.51741	2.09628	2.69278	0	0	0.0810352	145.676	-418.672	56.8535	1	0	34.4144	33.9149	100.182	2
9388	2	0	1388	1	183.089	98.7685	84.3201	0	0	67.3595	6.33383	245.918	154.226	6011.9	17434.2	-245.918	0	5.86532	1.84568	2.50333	0	0	0.152227	168.752	-431.429	59.8588	260.458	0	38.4352	37.9509	107.375	2
