# Supplementary material for: CaV1 and CaV2 calcium channels mediate the release of distinct pools of synaptic vesicles
Source: eLife. 2023 Feb 23;12:e81407. doi: 10.7554/eLife.81407 (PMC10023163; doi:10.7554/eLife.81407)
Supplement: Figure 7—source data 1. [file elife-81407-fig7-data1.zip › Figure 7 - Source Data 1/unc13-all/6/4/cav1_to_cav1(cav2).csv]

265.466740561642
200.768194129749
230.152247895825
295.776037534502
210.051413515728
256.466929912487
235.534785860233
214.869780958703
196.342900274802
229.309761276421
267.849457717464
166.653903878307
250.973914736418
176.01381846458
266.43092897209
238.472070582422
184.940848415641
174.136646666986
208.003504227576
175.169063195704
210.230849915635
265.957216909323
282.699647052836
