# Supplementary material for: CaV1 and CaV2 calcium channels mediate the release of distinct pools of synaptic vesicles
Source: eLife. 2023 Feb 23;12:e81407. doi: 10.7554/eLife.81407 (PMC10023163; doi:10.7554/eLife.81407)
Supplement: Figure 7—source data 1. [file elife-81407-fig7-data1.zip › Figure 7 - Source Data 1/unc13-all/6/4/cav1_to_cav1(unc-13).csv]

140.851108396804
-105.907596352343
-117.49734620344
-149.712848036579
65.7064179316694
93.5161601097388
77.7157332812822
-125.239628769195
85.9298994527053
145.954186368086
-83.2907205883967
80.7246274187346
-88.2405152747815
-39.4496656541269
-80.6494900546168
139.264822082045
-56.797836923477
33.1758164523199
-217.675164677781
172.420576181037
29.2014648603763
