# Supplementary material for: CaV1 and CaV2 calcium channels mediate the release of distinct pools of synaptic vesicles
Source: eLife. 2023 Feb 23;12:e81407. doi: 10.7554/eLife.81407 (PMC10023163; doi:10.7554/eLife.81407)
Supplement: Figure 7—source data 1. [file elife-81407-fig7-data1.zip › Figure 7 - Source Data 1/unc13-all/6/4/cav1_to_cav2.csv]

365.594272892733
120.229648984821
84.44023961926
40.1045740793379
275.557791476016
294.785147073959
302.107566380508
87.237219612316
319.567612718614
354.692715534145
187.863006162428
338.918000570595
175.223759462562
198.328433847659
118.689703758793
367.40566583771
183.328888588983
279.621597930192
-43.7507341289784
412.614737816833
287.339452466591
