# Supplementary material for: CaV1 and CaV2 calcium channels mediate the release of distinct pools of synaptic vesicles
Source: eLife. 2023 Feb 23;12:e81407. doi: 10.7554/eLife.81407 (PMC10023163; doi:10.7554/eLife.81407)
Supplement: Figure 7—source data 1. [file elife-81407-fig7-data1.zip › Figure 7 - Source Data 1/unc13-all/6/4/cav2_to_cav1.csv]

139.408591907728
-105.956032000184
-141.745441365745
-186.081106905667
49.372110491011
68.5994660889537
75.9218853955026
-138.948461372689
93.3819317336092
128.50703454914
-38.322674822577
112.73231958559
-50.9619215224429
-27.8572471373463
-107.495977226212
141.219984852705
-42.8567923960218
53.4359169451873
-269.936415113983
186.429056831828
61.1537714815859
