# Supplementary material for: CaV1 and CaV2 calcium channels mediate the release of distinct pools of synaptic vesicles
Source: eLife. 2023 Feb 23;12:e81407. doi: 10.7554/eLife.81407 (PMC10023163; doi:10.7554/eLife.81407)
Supplement: Figure 7—source data 1. [file elife-81407-fig7-data1.zip › Figure 7 - Source Data 1/unc13-all/6/4/cav2_to_cav2(cav1).csv]

-39.2810595766368
25.4174868552564
-3.96656691081989
-69.5903565494973
16.1342674692769
-30.281248927482
-9.34910487522757
11.3159000263022
29.8427807102034
-3.12408029141625
-41.6637767324592
59.5317771066984
-24.7882337514129
50.1718625204248
-40.2452479870844
-12.2863895974169
41.244832569364
52.049034318019
18.1821767574293
51.0166177893007
15.9548310693699
-39.7715359243175
-56.5139660678306
