# Supplementary material for: CaV1 and CaV2 calcium channels mediate the release of distinct pools of synaptic vesicles
Source: eLife. 2023 Feb 23;12:e81407. doi: 10.7554/eLife.81407 (PMC10023163; doi:10.7554/eLife.81407)
Supplement: Figure 7—source data 1. [file elife-81407-fig7-data1.zip › Figure 7 - Source Data 1/unc13-all/6/4/cav2_to_cav2(unc-13).csv]

-55.6518450807107
22.6570116718158
-2.5539940351282
-64.8073522814284
12.7739897463671
-17.205943003999
-7.87126684236318
11.8750780256487
9.76935487694027
-9.22159387581814
-44.7178648717399
59.3581152773058
-30.2058262943992
56.5334625861378
-42.3902522875487
-29.8778055419079
54.2643777062895
26.9273070324634
29.4638132633499
82.9648719058096
10.8621894711814
-27.5208400217216
-45.424987426577
