# Supplementary material for: CaV1 and CaV2 calcium channels mediate the release of distinct pools of synaptic vesicles
Source: eLife. 2023 Feb 23;12:e81407. doi: 10.7554/eLife.81407 (PMC10023163; doi:10.7554/eLife.81407)
Supplement: Figure 7—source data 1. [file elife-81407-fig7-data1.zip › Figure 7 - Source Data 1/unc13-all/6/4/unc13all_to_cav1.csv]

291.314008827252
127.606226134478
40.5601035491418
131.664807063153
-81.3310051511762
39.7055877558669
-4.63021273682534
154.399471002056
101.866808440278
28.5213827586922
13.3842992875725
-11.8353665634058
123.487736755491
141.109510048198
76.5577572518851
227.118684285353
72.8920814664998
154.104023900163
271.209082737994
237.368480927118
37.9785979967965
173.657467690795
116.905970894524
132.590521136641
173.611788037066
43.4225556176971
44.5057544839801
407.034454279285
298.463079983798
39.5425711431162
194.384599715548
327.138720147334
190.459170933704
110.703252085117
165.406681646306
305.097764705486
352.643550988032
83.4962700111937
292.697617006703
24.2911753968401
-5.21663615498983
70.1984418106294
13.6222384420435
81.0528268477065
44.3553359331308
243.098888342334
225.335424620287
-53.0576913682962
-56.7622172592964
187.278080846056
-46.0902517618924
25.951899197782
200.247145006422
211.610224708591
308.050534524176
323.394198563234
-84.0095201320364
230.219512545038
98.0277442623883
100.685721049365
147.331497865172
257.003611823107
158.59424177666
94.8745797658848
276.695734374443
95.0080921137269
166.906029889695
114.149196597602
108.536491548497
226.267211397255
253.519509065169
99.4020521086059
70.5397115504456
-133.035752404856
200.847080677893
190.043806943089
364.862580825702
93.3958437656911
264.94081451372
243.865150114761
62.5996350609494
178.086043791154
173.061855778702
119.19914764784
35.7769847525342
210.918204121554
22.1227503776172
142.246136258138
172.354139652281
186.639921852991
100.390311737458
-32.4185754148784
34.4584318675843
145.537191434159
300.397018320946
211.964844148857
90.8100014387383
160.200599451084
74.144495850891
65.3638059116274
234.881465999311
106.649585257204
190.937272921747
74.8562925810766
-22.963608538983
61.324661749466
218.474364966198
371.956215573253
-25.7713485509375
213.980702426445
148.818553675359
25.5105523495222
73.5988119552421
265.705418265326
-68.6352231145429
72.821818202061
164.446550462839
-53.2128888448569
-135.654612594852
-75.3072143633653
-81.9754735415445
54.7314720475842
76.6292351303418
85.1162763696811
-6.89092552584771
110.718011353034
181.920684129898
130.490109763952
-118.735161478362
101.074439047337
25.9729561951281
-37.307067701764
75.2123892679883
177.822149065192
250.638802260233
208.877572394253
33.8046410639254
