# Supplementary material for: CaV1 and CaV2 calcium channels mediate the release of distinct pools of synaptic vesicles
Source: eLife. 2023 Feb 23;12:e81407. doi: 10.7554/eLife.81407 (PMC10023163; doi:10.7554/eLife.81407)
Supplement: Figure 7—source data 1. [file elife-81407-fig7-data1.zip › Figure 7 - Source Data 1/unc13-all/6/4/unc13all_to_cav2.csv]

-28.61148281018
20.8037777938971
133.348271419642
93.3972270285103
346.007805554513
191.895351736543
257.517530106374
44.9060526713492
206.933287703529
188.365578509049
216.422709467526
227.543014840348
138.608166669945
147.547957077886
178.369644686651
69.7218977050597
175.794828666056
144.097951761692
-5.28873695498442
28.5804144476442
175.109000503939
111.693019015653
143.946466696778
0.306257747386553
86.9230040562925
240.946733070077
235.427757717143
-121.637232812498
-35.8719031006895
150.131176200734
81.0670161990911
-63.4653974037174
36.9266602330772
116.553644861535
-51.2762742257055
-33.9841815075652
-84.9709693451168
72.3803617312678
-37.4862359801718
142.345733709275
169.114476931272
53.23272725065
288.032340378528
88.5507238404007
178.795149641692
-19.2997817008891
-44.4506604204453
255.834291435915
341.544760667844
-21.7399151053687
315.595378115841
225.803924344194
-14.4840448960986
68.5382743167738
-24.1655656044077
-36.9141677912357
275.277023377983
-110.107899662164
60.2764161633095
233.742997227828
130.61116247791
26.6353888494032
89.6654492233047
53.7975191671467
-8.14877578931009
93.918504579975
59.8018477089336
61.8446944006228
123.411450038728
57.0063388396065
-24.3038922057258
160.111829510697
166.253806920455
327.724804154392
-25.9989920887438
56.1061956732428
-144.922052247397
76.0345905434206
-81.2595720901809
-78.7209360640372
158.342390859525
-5.36251813763556
109.661541717238
82.5620902444807
147.697068296167
22.152900533345
147.209151590921
33.7558522306954
7.01540475431648
71.3204659600797
74.5453134785821
288.291683820244
129.649122580717
209.201145050118
-14.5723707988636
100.173746348757
168.780477196549
-11.8718407138349
193.249543449807
219.343270317457
93.6696631675968
128.502372373894
70.4473561471805
233.367279905644
306.050007656735
68.9123186865891
-2.96504714874936
-102.498102176751
286.480268194073
-68.7683655514957
125.833774194927
292.504822357738
119.951794642629
-11.5772233737007
310.469232273152
65.3871768777335
101.702711791748
324.565710260944
347.199708141512
297.589630109169
326.636132437934
154.198363353944
87.9792791207055
226.904658680112
189.255835368893
171.692565187286
-6.33274814971628
0.51884565266846
304.901599990382
74.0186145303906
277.252501707902
299.980978807069
206.8458678968
41.7451309754852
-11.4487792056916
52.7938508838215
132.816205299661
