# Supplementary material for: CaV1 and CaV2 calcium channels mediate the release of distinct pools of synaptic vesicles
Source: eLife. 2023 Feb 23;12:e81407. doi: 10.7554/eLife.81407 (PMC10023163; doi:10.7554/eLife.81407)
Supplement: Figure 7—source data 1. [file elife-81407-fig7-data1.zip › Figure 7 - Source Data 1/unc13-all/6/5.csv]

image-ID	cycle	z-step	frame	accum	photon-count	photon-count11	photon-count12	photon-count21	photon-count22	psfx	psfy	psfz	psf-photon-count	x	y	z	stdev	amp	background11	background12	background21	background22	maxResidualSlope	chisq	log-likelihood	accuracy	llr	time-point	precisionx	precisiony	precisionz	vis-probe
0	0	0	0	1	909.065	498.772	410.293	0	0	83.1637	23.7513	351.414	1041.68	5099.16	9344.29	-351.414	0	37.6692	27.0367	32.8159	0	0	1.25197	215.026	-656.746	6.92861	485.474	0	18.7874	18.9537	65.283	0
1	0	0	1	1	867.099	439.024	428.074	0	0	147.582	-3.68457	266.019	1016.04	5034.74	9272.06	-266.019	0	34.7519	26.0743	32.3081	0	0	0.0623315	189.838	-639.148	7.29839	469.292	0	18.6746	18.3971	58.8685	0
3	0	0	3	1	821.702	479.937	341.765	0	0	34.3609	41.8297	544.698	902.543	5048.3	9326.21	-544.698	0	39.1304	25.8377	32.8356	0	0	0.676599	185.248	-635.936	7.80314	525.974	0	22.7391	23.6496	116.467	0
5	0	0	5	1	736.204	341.328	394.876	0	0	58.3462	20.6091	139.858	689.93	5024.31	9247.77	-139.858	0	22.1158	26.6734	34.3497	0	0	0.313013	249.236	-662.746	9.03465	395.293	0	26.3205	25.7019	82.9233	0
6	0	0	6	1	833.986	421.54	412.446	0	0	43.8032	-36.4837	228.537	695.763	5038.86	9304.86	-228.537	0	23.5351	28.6925	35.2802	0	0	0.846778	273.925	-689.897	7.82512	515.52	0	26.6874	26.3248	82.6633	0
7	0	0	7	1	1027	429.351	597.647	0	0	122.052	-22.1046	202.468	1017.46	5060.27	9390.14	-202.468	0	33.6156	26.6646	32.6805	0	0	0.299827	198.358	-644.913	5.96749	445.87	0	18.4034	18.214	57.4157	0
8	0	0	8	1	1059.26	539.527	519.73	0	0	70.8172	56.537	355.927	1048.84	5011.84	9311.5	-355.927	0	38.0277	27.0997	32.4284	0	0	1.08928	185.508	-638.725	5.75553	453.739	0	18.8347	18.6938	65.2889	0
9	0	0	9	1	841.802	474.914	366.888	0	0	49.3135	38.4529	359.206	899.761	5033.35	9329.59	-359.206	0	32.8234	27.2472	31.6654	0	0	0.825992	213.99	-653.495	7.58902	466.483	0	21.4418	21.4257	74.4872	0
10	0	0	10	1	764.787	385.428	379.358	0	0	47.0145	-30.4413	456.159	506.702	5035.65	9298.82	-456.159	0	20.2193	27.0111	33.7556	0	0	0.84181	239.74	-665.047	8.60678	512.448	0	36.7996	37.6302	153.793	0
11	0	0	11	1	642.885	344.544	298.34	0	0	42.5998	66.2793	425.924	497.957	5040.06	9301.76	-425.924	0	19.1819	24.8097	32.5026	0	0	1.08678	261.02	-669.251	10.5469	523.625	0	36.1949	36.5287	144.663	0
12	0	0	12	1	632.028	245.184	386.844	0	0	101.252	57.2102	337.076	600.037	5081.07	9310.83	-337.076	0	21.409	24.5289	29.9359	0	0	0.519679	189.556	-630.524	10.6414	281.77	0	29.8166	29.7368	101.274	0
13	0	0	13	1	878.908	495.555	383.353	0	0	91.4867	-0.813738	390.458	823.142	4991.17	9368.85	-390.458	0	30.7194	26.902	30.9396	0	0	0.512559	169.627	-629.63	7.16918	378.714	0	23.3271	23.3966	84.0181	0
14	0	0	14	1	774.106	402.132	371.974	0	0	99.2513	69.3041	325.466	659.732	5083.07	9298.74	-325.466	0	23.3453	24.0024	29.5758	0	0	0.490898	202.9	-636.192	8.22677	297.744	0	27.0904	26.9374	90.802	0
15	0	0	15	1	945.569	448.021	497.548	0	0	90.2541	-10.8361	248.537	867.236	5092.07	9378.88	-248.537	0	29.3753	25.1795	32.2956	0	0	0.746025	203.616	-645.098	6.54459	337.29	0	21.126	21.0197	66.1773	0
16	0	0	16	1	834.747	468.264	366.483	0	0	144.4	70.503	350.397	845.4	5037.92	9297.54	-350.397	0	30.4491	25.8645	31.4165	0	0	0.470312	226.652	-658.455	7.61546	314.422	0	22.4138	22.2883	77.3689	0
17	0	0	17	1	806.511	353.894	452.617	0	0	105.229	-5.11126	154.564	724.848	5077.09	9273.49	-154.564	0	23.3774	23.4865	29.9913	0	0	0.356834	243.285	-657.6	7.81705	329.259	0	23.899	23.4708	75.2352	0
18	0	0	18	1	882.863	501.376	381.486	0	0	104.334	36.4491	498.738	845.495	5077.99	9331.59	-498.738	0	34.6577	22.7092	30.5636	0	0	0.67673	264.969	-675.868	6.99424	339.148	0	22.5006	23.2156	104.634	0
19	0	0	19	1	882.114	438.656	443.458	0	0	103.31	-7.6364	241.913	660.244	5079.01	9375.68	-241.913	0	22.2453	22.3249	28.2348	0	0	0.188747	228.646	-644.08	6.93412	327.005	0	25.7774	25.5813	80.0561	0
20	0	0	20	1	639.471	343.546	295.924	0	0	88.3229	-16.3233	183.735	473.181	5094	9384.36	-183.735	0	15.49	22.6118	29.0772	0	0	0.0613283	187.844	-622.173	10.3341	231.862	0	34.8165	34.4835	107.498	0
21	0	0	21	1	1029.39	514.225	515.169	0	0	112.645	-56.6364	395.273	942.917	5069.68	9325.02	-395.273	0	35.7033	23.5302	28.9968	0	0	0.0271216	256.693	-658.217	5.81532	419.677	0	19.5642	19.9886	72.1999	0
22	0	0	22	1	833.42	465.411	368.009	0	0	117.647	-45.9912	332.347	791.291	5064.67	9414.03	-332.347	0	28.5336	24.065	29.1662	0	0	0.176985	170.71	-623.829	7.50792	328.251	0	22.6936	22.8412	76.5127	0
23	0	0	23	1	790.451	405.023	385.428	0	0	85.3404	-39.7469	317.498	616.931	5096.98	9407.79	-317.498	0	22.0175	24.1248	28.8551	0	0	0.275505	237.502	-654.629	8.00106	364.622	0	28.2593	28.4347	93.3154	0
24	0	0	24	1	767.837	383.293	384.544	0	0	148.95	82.4893	224.731	721.298	5033.37	9385.21	-224.731	0	23.8812	23.9189	30.7388	0	0	0.782138	220.669	-650.459	8.34319	373.985	0	24.559	24.1826	76.2785	0
26	0	0	26	1	722.316	448.671	273.645	0	0	104.429	-44.1463	372.751	902.672	4978.23	9312.53	-372.751	0	33.4934	22.9406	29.7961	0	0	0.142563	185.181	-633.392	8.92056	465.636	0	20.4227	20.3529	72.9042	0
28	0	0	28	1	900.71	489.897	410.813	0	0	119.81	-7.80905	281.793	842.193	5062.51	9375.85	-281.793	0	29.1058	22.9858	28.7841	0	0	0.389006	210.776	-640.054	6.79545	362.336	0	21.1008	21.0208	67.2461	0
29	0	0	29	1	822.277	440.018	382.259	0	0	100.577	-24.2044	263.706	882.486	5081.74	9292.58	-263.706	0	30.2467	22.5332	27.1159	0	0	0.0385327	175.361	-619.215	7.5209	367.068	0	19.8917	19.6906	62.5556	0
30	0	0	30	1	942.033	494.343	447.69	0	0	115.17	-35.4271	381.928	989.886	4967.49	9303.81	-381.928	0	36.8959	22.8912	27.6833	0	0	0.232999	227.521	-641.946	6.41505	400.097	0	18.794	18.7142	66.9483	0
31	0	0	31	1	1047	596.717	450.281	0	0	111.104	-45.0788	402.982	1114.9	5071.22	9413.12	-402.982	0	42.3476	22.9212	29.4131	0	0	0.310547	240.841	-660.527	5.69431	357.353	0	16.8537	17.2344	63.422	0
32	0	0	32	1	851.366	453.852	397.514	0	0	131.015	54.0674	249.052	751.745	5051.31	9313.97	-249.052	0	25.2575	23.022	27.3295	0	0	0.35558	212.011	-639.3	7.23422	360.088	0	23.1955	22.8131	72.0117	0
33	0	0	33	1	857.301	493.339	363.961	0	0	99.2782	36.5237	253.624	679.205	5083.04	9431.18	-253.624	0	22.922	23.2129	27.9197	0	0	0.972252	245.545	-651.858	7.19561	353.279	0	25.4579	25.1536	79.1461	0
34	0	0	34	1	756.966	435.789	321.177	0	0	73.9309	42.6634	351.53	654.04	5108.39	9425.04	-351.53	0	23.6414	23.5688	28.8171	0	0	0.520513	197.054	-631.046	8.41359	291.655	0	27.0268	27.2253	94.2499	0
36	0	0	36	1	869.282	453.703	415.579	0	0	67.1771	-26.7717	288.179	796.304	5015.48	9394.81	-288.179	0	27.8261	23.5417	27.8627	0	0	0.526851	235.732	-654.919	7.08512	374.838	0	22.1766	21.9832	70.6108	0
37	0	0	37	1	1033.61	553.768	479.838	0	0	81.0319	-31.6418	375.667	992.41	5001.63	9300.02	-375.667	0	36.8508	22.1133	27.0605	0	0	0.131834	219.31	-639.19	5.72179	391.151	0	18.4509	18.4332	65.5715	0
41	0	0	41	1	823.078	371.267	451.81	0	0	82.6692	-64.772	375.634	631.406	5099.65	9432.81	-375.634	0	23.6452	21.5076	25.5282	0	0	0.2793	215.959	-632.515	7.43183	251.041	0	26.6389	27.2521	95.3469	0
44	0	0	44	1	589.062	327.733	261.329	0	0	167.053	-47.0495	360.299	368.823	5114.93	9415.09	-360.299	0	13.5973	21.6612	26.5572	0	0	0.149191	190.796	-617.642	11.2628	262.375	0	43.9447	44.6423	154.554	0
45	0	0	45	1	641.489	346.219	295.27	0	0	43.841	-11.4046	104.007	523.636	5138.48	9379.44	-104.007	0	16.7216	21.94	26.607	0	0	0.306714	185.321	-614.018	10.1413	238.673	0	30.4605	30.1467	97.6192	0
48	0	0	48	1	1222.83	728.305	494.526	0	0	70.0231	-11.8544	327.316	1513.42	5012.64	9280.23	-327.316	0	54.1362	21.3755	25.7563	0	0	0.396285	177.017	-625.22	4.68162	564.164	0	12.6099	12.4886	42.2734	0
49	0	0	49	1	422.028	218.989	203.039	0	0	-297.52	-541.236	320.463	257.184	4981.54	9211.66	-320.463	0	33.483	22.2505	25.4854	0	0	0.498718	212.316	-621.834	17.2933	197.455	0	69.9923	117.938	194.915	0
49	0	0	49	1	1093.43	612.536	480.895	0	0	47.8613	-24.2192	275.907	1307.03	5034.8	9292.6	-275.907	0	45.3932	21.0353	25.5307	0	0	0.674467	192.201	-628.712	5.31318	480.744	0	13.9084	13.7231	44.4335	0
50	0	0	50	1	933.071	520.098	412.974	0	0	37.4942	-11.9736	404.537	1019.81	5045.17	9280.35	-404.537	0	38.8298	21.8012	25.8399	0	0	0.581393	198.646	-633.88	6.41846	365.966	0	17.8869	18.0188	66.2478	0
52	0	0	52	1	865.75	427.332	438.418	0	0	50.2972	7.82406	147.566	889.193	5132.02	9360.22	-147.566	0	28.6664	21.8197	25.4693	0	0	0.4351	194.984	-624.726	7.00504	381.699	0	18.9388	18.7673	60.3134	0
54	0	0	54	1	679.327	282.837	396.49	0	0	65.6237	31.5571	152.068	551.581	5116.7	9336.48	-152.068	0	17.7207	22.0724	25.5688	0	0	0.189009	181.914	-617.907	9.40888	254.825	0	29.3159	28.9233	91.9964	0
58	0	0	58	1	779.831	457.481	322.349	0	0	71.0935	34.0127	301.791	818.737	5111.23	9334.03	-301.791	0	28.6054	21.4517	25.1973	0	0	0.662361	189.467	-620.686	7.91683	304.653	0	21.0729	21.0385	68.4407	0
60	0	0	60	1	534.572	282.81	251.762	0	0	86.2853	-26.856	346.792	424.922	4996.38	9394.9	-346.792	0	15.4286	19.3935	24.5068	0	0	0.133851	175.634	-602.621	12.416	242.268	0	37.4104	37.2058	128.688	0
61	0	0	61	1	866.802	476.572	390.23	0	0	77.4352	1.41004	273.655	675.094	5104.89	9366.63	-273.655	0	23.2159	21.5021	26.2069	0	0	0.487414	221.588	-633.357	7.00416	236.409	0	24.9077	24.8879	78.6285	0
62	0	0	62	1	699.411	349.141	350.27	0	0	11.2212	-33.9457	398.094	762.866	5071.44	9401.99	-398.094	0	29.1885	20.9061	25.2019	0	0	0.483366	192.403	-617.887	9.0087	267.987	0	22.5097	22.8413	82.9833	0
63	0	0	63	1	603.866	327.763	276.103	0	0	149.104	-3.51457	338.302	610.867	5033.22	9271.89	-338.302	0	21.9419	20.3847	25.9171	0	0	0.249563	167.951	-603.32	10.801	267.062	0	27.4609	27.2622	93.5308	0
64	0	0	64	1	776.154	453.941	322.214	0	0	89.2625	-54.7116	350.733	677.57	5093.06	9323.09	-350.733	0	24.834	22.0176	25.7166	0	0	0.170249	193.032	-622.556	8.00032	246.253	0	25.213	25.5504	86.609	0
66	0	0	66	1	678.974	326.092	352.881	0	0	77.4172	5.05927	138.389	640.364	5104.9	9362.98	-138.389	0	20.5263	20.5295	24.1265	0	0	0.439307	191.973	-613.794	9.27734	281.565	0	24.8644	24.5863	78.6325	0
67	0	0	67	1	674.121	363.176	310.945	0	0	133.491	-21.5586	240.752	538.437	5048.83	9289.94	-240.752	0	18.1757	19.4391	23.5082	0	0	0.186112	192.521	-611.03	9.27723	262.296	0	29.2458	28.8156	90.4433	0
69	0	0	69	1	569.421	249.67	319.751	0	0	25.0963	-78.3386	198.738	444.624	5057.56	9346.72	-198.738	0	15.045	20.3242	24.2418	0	0	0.290191	175.39	-603.044	11.5225	213.324	0	34.3385	34.17	105.858	0
71	0	0	71	1	773.343	435.193	338.151	0	0	30.4141	26.3311	263.158	871.713	5052.25	9341.71	-263.158	0	29.8755	19.2114	22.5505	0	0	0.663213	184.53	-608.755	7.82485	332.142	0	19.0159	18.7323	59.6096	0
72	0	0	72	1	900.857	436.497	464.361	0	0	72.7379	-12.2544	297.296	936.882	5009.92	9280.63	-297.296	0	32.8257	19.6682	22.6297	0	0	0.283362	228.108	-631.094	6.55331	338.774	0	18.2004	17.9159	58.3156	0
74	0	0	74	1	773.964	446.312	327.652	0	0	82.8219	29.7484	231.572	819.999	5099.5	9338.29	-231.572	0	27.3423	18.9481	23.5324	0	0	0.592193	178.509	-607.714	7.83872	318.949	0	20.0079	19.7775	62.5233	0
76	0	0	76	1	756.229	398.359	357.87	0	0	6.08447	-27.3279	256.915	734.456	5076.58	9395.37	-256.915	0	25.4265	19.6171	23.1539	0	0	0.57388	198.319	-621.044	8.07278	304.103	0	22.0058	21.7454	68.5693	0
78	0	0	78	1	831.694	402.629	429.065	0	0	139.119	75.2941	183.883	556.229	5142.86	9392.41	-183.883	0	18.0171	20.7726	25.9836	0	0	0.568207	225.591	-634.316	7.32766	249.402	0	29.0269	28.8278	90.3162	0
79	0	0	79	1	608.4	364.466	243.934	0	0	-11.0328	-43.2921	400.073	601.52	5093.69	9411.33	-400.073	0	23.2508	19.4627	23.8914	0	0	0.583717	194.746	-616.111	10.5386	233.908	0	26.9878	27.4267	100.197	0
81	0	0	81	1	599.124	353.91	245.214	0	0	74.9198	-64.9075	391.375	484.647	5107.4	9333.29	-391.375	0	18.3821	18.5478	23.6575	0	0	0.36041	205.27	-613.808	10.6679	253.918	0	32.3663	33.2823	120.449	0
82	0	0	82	1	592.705	349.289	243.416	0	0	12.5757	42.3001	300.889	537.817	5070.08	9325.74	-300.889	0	18.9631	18.784	21.9	0	0	0.537263	200.293	-611.757	10.7304	315.883	0	29.2076	28.8215	93.6917	0
83	0	0	83	1	794.241	382.873	411.368	0	0	67.7455	12.7915	231.51	538.224	5114.57	9355.25	-231.51	0	18.008	19.6751	23.8341	0	0	0.311138	191.387	-613.33	7.63762	216.206	0	29.2974	29.125	90.6901	0
85	0	0	85	1	709.355	334.964	374.391	0	0	101.379	61.2594	175.498	698.637	5080.94	9306.78	-175.498	0	22.5504	19.2905	23.3002	0	0	0.429976	171.879	-601.404	8.70779	298.973	0	22.9613	22.4974	71.855	0
86	0	0	86	1	856.46	441.55	414.91	0	0	45.0688	7.14814	264.078	909.653	5037.59	9360.89	-264.078	0	31.1861	19.1748	23.3142	0	0	0.509843	205.331	-624.921	6.95559	366.638	0	18.3779	18.1631	57.8584	0
87	0	0	87	1	769.244	385.938	383.306	0	0	78.7681	31.5071	207.291	767.583	5103.55	9336.53	-207.291	0	25.249	19.2087	22.7358	0	0	0.382667	222.59	-632.073	7.88043	312.743	0	21.0397	20.7666	65.5995	0
88	0	0	88	1	644.828	355.609	289.219	0	0	51.5952	14.562	359.393	602.601	5031.06	9353.48	-359.393	0	22.0228	17.7245	23.3076	0	0	0.363989	224.345	-621.067	9.68619	289.591	0	26.529	26.5676	93.8703	0
89	0	0	89	1	764.603	451.622	312.981	0	0	81.8599	87.9444	421.53	581.403	5100.46	9379.76	-421.53	0	22.206	17.8536	23.5841	0	0	0.605904	189.698	-605.977	7.91004	229.956	0	27.7306	28.3411	109.47	0
90	0	0	90	1	871.053	516.688	354.365	0	0	69.5829	-21.0493	354.088	1022.01	5013.08	9289.43	-354.088	0	37.3175	17.8497	22.0711	0	0	0.39155	194.198	-616.224	6.74688	391.69	0	16.7122	16.6206	57.7939	0
93	0	0	93	1	724.173	423.32	300.852	0	0	108.772	33.6064	401.707	633.783	5073.55	9334.43	-401.707	0	23.7616	19.9179	23.8813	0	0	0.188638	213.45	-624.392	8.54301	302.848	0	26.5222	26.8307	98.4477	0
94	0	0	94	1	831.952	476.598	355.354	0	0	30.7116	41.9732	321.109	693.659	5051.95	9425.73	-321.109	0	24.7037	20.2217	24.261	0	0	0.712811	195.326	-617.924	7.25884	270.122	0	24.0333	23.8573	79.8227	0
96	0	0	96	1	709.715	380.694	329.02	0	0	52.0442	-1.45775	285.621	813.99	5130.28	9369.5	-285.621	0	28.3171	17.7133	21.6468	0	0	0.488459	189.068	-611.581	8.56665	297.036	0	19.7009	19.763	63.3533	0
97	0	0	97	1	663.356	358.996	304.36	0	0	91.4827	-60.9846	260.428	592.975	5090.84	9329.36	-260.428	0	20.4878	17.5958	22.0523	0	0	0.11944	169.232	-596.223	9.29937	246.697	0	25.8164	25.7789	80.9791	0
98	0	0	98	1	644.077	344.855	299.222	0	0	48.5406	-78.5832	344.73	769.708	5034.12	9346.96	-344.73	0	28.4374	17.0512	20.8104	0	0	0.192976	204.917	-610.586	9.54833	311.454	0	20.5513	20.829	70.2455	0
99	0	0	99	1	551.495	308.267	243.228	0	0	50.0227	-56.4048	379.733	547.212	5132.3	9424.45	-379.733	0	20.5867	17.0813	21.2232	0	0	0.319769	176.649	-596.372	11.5556	230.613	0	27.893	28.6578	101.59	0
100	0	0	100	1	676.446	333.795	342.651	0	0	7.16255	-43.811	148.783	589.423	5075.5	9312.19	-148.783	0	19.3838	17.9038	21.0117	0	0	0.258594	184.828	-597.087	9.05555	236.267	0	25.2612	24.7518	79.6799	0
102	0	0	102	1	589.241	317.111	272.13	0	0	15.6938	22.0064	290.775	572.622	5066.97	9445.69	-290.775	0	20.0686	18.5168	21.9696	0	0	0.444783	186.031	-602.613	10.7942	294.893	0	27.3155	26.9953	87.1566	0
103	0	0	103	1	749.555	410.406	339.149	0	0	71.8643	-33.0667	338.256	687.189	5110.46	9301.45	-338.256	0	24.8689	17.874	21.1249	0	0	0.157085	193.697	-605.384	8.01737	258.165	0	23.1282	23.2683	78.5171	0
105	0	0	105	1	806.833	498.192	308.64	0	0	43.1813	-52.4863	401.805	994.129	5139.14	9320.87	-401.805	0	38.0539	17.0136	21.4291	0	0	0.384584	196.954	-614.338	7.32992	410.855	0	16.7289	17.1975	62.7158	0
107	0	0	107	1	629.432	353.265	276.166	0	0	31.9758	34.1074	245.115	452.755	5050.68	9333.93	-245.115	0	15.3204	18.0999	21.4692	0	0	0.548559	203.017	-610.165	9.90954	225.95	0	33.341	32.749	102.703	0
108	0	0	108	1	606.986	333.668	273.318	0	0	48.7266	-47.0101	321.157	593.633	5133.59	9315.39	-321.157	0	21.3697	15.7328	20.6856	0	0	0.281609	213.974	-606.389	10.1648	288.045	0	25.2072	25.4134	85.2506	0
111	0	0	111	1	562.554	276.681	285.873	0	0	10.0444	23.6707	325.46	627.724	5072.62	9344.37	-325.46	0	22.5635	17.6036	21.9398	0	0	0.409257	183.528	-602.118	11.3592	340.628	0	25.1253	24.9839	83.9371	0
112	0	0	112	1	701.118	454.974	246.144	0	0	109.753	10.2589	432.771	614.381	5072.57	9258.12	-432.771	0	23.7004	16.294	20.8208	0	0	0.468073	196.353	-600.049	8.59213	290.869	0	25.6951	25.9313	101.524	0
113	0	0	113	1	736.661	418.273	318.388	0	0	92.0093	-35.5126	288.445	733.817	5090.31	9303.89	-288.445	0	25.6425	16.1662	19.9664	0	0	0.272444	159.54	-585.404	8.06962	280.994	0	21.0046	20.8871	67.4733	0
115	0	0	115	1	476.837	256.804	220.033	0	0	27.1933	-7.86816	478.065	356.816	5055.47	9375.91	-478.065	0	14.5396	18.3749	22.1579	0	0	0.22033	201.452	-607.368	14.0553	237.292	0	44.1009	45.3877	190.807	0
116	0	0	116	1	809.853	386.787	423.066	0	0	46.5461	2.13976	315.158	724.987	5135.77	9365.9	-315.158	0	25.7427	18.9331	21.4257	0	0	0.493199	248.006	-644.502	7.36541	286.144	0	22.2825	22.4668	73.1735	0
119	0	0	119	1	654.539	358.533	296.007	0	0	81.6189	22.6288	316.522	615.756	5100.7	9345.41	-316.522	0	21.7331	15.6264	19.7682	0	0	0.454263	166.979	-587.386	9.2411	285.51	0	24.5846	24.6001	81.6241	0
120	0	0	120	1	724.02	377.671	346.349	0	0	24.6503	-68.5715	278.885	748.238	5157.67	9436.61	-278.885	0	26.4641	16.5244	20.5133	0	0	0.359784	235.885	-628.524	8.27123	295.487	0	20.3538	20.5665	65.3317	0
121	0	0	121	1	728.63	392.502	336.128	0	0	38.0781	7.87516	399.033	742.478	5144.24	9360.17	-399.033	0	28.0621	16.2278	21.6287	0	0	0.424137	235.011	-629.449	8.23531	315.67	0	21.3839	21.917	80.9973	0
122	0	0	122	1	699.917	355.569	344.348	0	0	32.3508	-20.7392	341.242	780.328	5050.31	9388.78	-341.242	0	28.3979	16.3719	20.5361	0	0	0.451078	172.761	-593.435	8.60247	313.792	0	20.2544	20.2947	69.2887	0
124	0	0	124	1	605.977	299.807	306.17	0	0	28.0114	-16.5955	298.729	560.541	5154.31	9384.64	-298.729	0	19.8112	17.5529	19.7893	0	0	0.121617	179.015	-590.339	10.2539	255.437	0	27.0107	27.1591	86.7461	0
125	0	0	125	1	593.42	351.273	242.147	0	0	-5.5188	58.8312	356.181	498.762	5187.84	9309.21	-356.181	0	18.3744	17.9662	20.4287	0	0	0.420909	160.285	-584.711	10.5797	238.518	0	30.9893	30.8611	106.758	0
128	0	0	128	1	608.553	314.138	294.415	0	0	65.2578	60.0192	328.286	370.688	5117.06	9407.68	-328.286	0	13.1836	15.6386	19.748	0	0	0.228499	207.715	-590.74	10.0801	227.524	0	38.8087	38.9636	131.182	0
130	0	0	130	1	598.432	347.147	251.285	0	0	96.4352	17.6211	421.973	622.485	4986.23	9350.42	-421.973	0	23.7833	15.9073	20.111	0	0	0.15531	194.841	-597.69	10.3219	308.815	0	25.3355	25.3473	96.8684	0
131	0	0	131	1	656.506	288.852	367.654	0	0	102.121	27.7703	171.922	533.005	5080.2	9340.27	-171.922	0	17.2245	18.543	21.4248	0	0	0.298409	202.684	-607.412	9.43924	263.436	0	28.5167	28.0501	88.601	0
132	0	0	132	1	572.895	325.394	247.501	0	0	111.584	39.5316	253.156	368.019	5070.74	9428.17	-253.156	0	12.4084	18.2575	20.3536	0	0	0.0889758	216.911	-610.757	11.0594	251.538	0	40.2706	39.7205	123.26	0
133	0	0	133	1	744.739	451.55	293.189	0	0	175.694	81.398	313.459	557.142	5106.29	9485.96	-313.459	0	19.6037	17.0278	20.3826	0	0	0.399447	194.091	-600.027	8.01764	261.482	0	27.4556	27.2908	90.3843	0
134	0	0	134	1	392.094	227.072	165.022	0	0	78.0294	-46.6717	343.84	311.291	5004.63	9215.39	-343.84	0	11.3398	17.129	19.7835	0	0	0.206805	172.711	-581.806	17.5924	204.13	0	47.128	46.3891	158.122	0
135	0	0	135	1	575.614	330.615	244.999	0	0	240.597	244.948	221.053	355.099	5141.04	9422.07	-221.053	0	12.3349	16.7465	19.8509	0	0	0.25856	206.101	-601.048	10.8623	264.915	0	38.9187	39.2622	120.276	0
136	0	0	136	1	594.724	320.409	274.315	0	0	20.3829	-15.7	314.109	590.062	5062.28	9383.74	-314.109	0	21.1067	16.3498	20.2742	0	0	0.406842	199.799	-606.545	10.4378	259.69	0	25.6593	25.5703	84.4637	0
137	0	0	137	1	552.19	280.964	271.226	0	0	26.7175	1.948	313.359	459.473	5055.94	9366.09	-313.359	0	16.3563	16.0819	18.9472	0	0	0.220381	178.791	-581.664	11.3182	252.251	0	31.8405	31.7	103.67	0
138	0	0	138	1	455.863	236.363	219.499	0	0	358.313	-355.857	250.122	396.105	5122.99	9225.6	-250.122	0	20.8586	16.7665	18.7735	0	0	0.829972	206.592	-599.595	14.3871	251.863	0	31.6679	42.8898	89.0987	0
139	0	0	139	1	374.087	227.461	146.626	0	0	460.145	-236.704	357.725	288.477	5021.16	9206.1	-357.725	0	14.6705	16.4721	20.1761	0	0	0.484129	178.381	-586.848	18.6406	228.997	0	53.4751	46.2155	134.687	0
144	0	0	144	1	507.905	277.755	230.15	0	0	36.6846	40.7521	228.697	393.751	5045.98	9227.63	-228.697	0	13.1709	15.4818	19.1086	0	0	0.502669	221.212	-602.474	12.4924	252.136	0	35.9271	34.8675	111.176	0
149	0	0	149	1	741.59	362.971	378.618	0	0	60.1844	83.6786	186.367	624.47	5122.14	9184.7	-186.367	0	20.3107	16.198	19.2318	0	0	0.519075	196.826	-598.713	7.98245	309.35	0	23.744	23.0995	75.4543	0
156	0	0	156	1	489.626	297.548	192.078	0	0	87.4889	-31.5187	489.049	379.584	5094.83	9299.9	-489.049	0	15.5525	14.444	17.8617	0	0	0.21264	231.642	-614.006	12.8674	263.626	0	38.4685	39.7163	170.759	0
162	0	0	162	1	500.422	291.07	209.351	0	0	69.9647	-57.8673	511.549	509.634	5112.36	9326.25	-511.549	0	21.5188	15.8702	18.7106	0	0	0.240061	167.702	-580.66	12.7274	255.124	0	30.5938	32.1686	141.063	0
164	0	0	164	1	528.147	272.849	255.298	0	0	108.157	16.1702	227.293	459.437	5173.82	9252.21	-227.293	0	15.2858	14.5811	17.7097	0	0	0.0504818	171.374	-578.526	11.7386	229.091	0	30.4883	29.8127	94.8766	0
182	0	0	182	1	631.626	391.173	240.453	0	0	-18.3792	-5.77852	392.909	415.85	5101.04	9373.82	-392.909	0	15.9062	15.2933	18.807	0	0	0.33819	203.248	-597.407	9.57622	207.999	0	34.6408	35.0635	126.823	0
184	0	0	184	1	467.862	213.937	253.925	0	0	82.718	70.6927	226.122	261.222	5099.6	9397.01	-226.122	0	8.66066	14.4996	18.2334	0	0	0.211845	198.409	-588.118	13.6419	219.094	0	51.3225	50.6955	157.261	0
191	0	0	191	1	514.515	261.033	253.482	0	0	39.2977	125.006	279.896	431.295	5143.02	9342.69	-279.896	0	14.9309	16.0103	18.4355	0	0	0.284421	145.695	-568.937	12.2931	199.641	0	33.2697	33.1464	105.117	0
194	0	0	194	1	554.231	297.047	257.184	0	0	11.8605	-20.3562	290.319	424.564	5170.46	9388.4	-290.319	0	14.9853	15.6104	17.751	0	0	0.316638	161.67	-573.548	11.1563	221.273	0	33.1559	33.2414	105.185	0
196	0	0	196	1	512.68	273.481	239.198	0	0	75.5183	-42.4831	444.256	463.353	5106.8	9310.86	-444.256	0	18.2643	13.421	16.3149	0	0	0.295029	180.076	-577.806	11.9639	254.202	0	30.5189	31.3831	121.752	0
199	0	0	199	1	519.878	284.068	235.809	0	0	130.714	-24.672	281.898	451.303	5051.61	9293.05	-281.898	0	15.6505	15.0501	16.8831	0	0	0.0356624	162.93	-569.338	11.9444	218.833	0	31.2395	30.8518	97.6609	0
201	0	0	201	1	540.083	295.75	244.333	0	0	107.607	-11.364	451.159	465.745	5074.71	9279.74	-451.159	0	18.3215	14.2239	17.271	0	0	0.316794	160.181	-571.848	11.3692	228.366	0	31.3833	31.907	126.557	0
210	0	0	210	1	515.013	290.64	224.374	0	0	121.506	-109.153	420.052	312.635	5160.47	9377.53	-420.052	0	12.3087	14.7661	17.3352	0	0	0.149834	198.35	-580.729	12.0904	235.447	0	43.7252	46.2064	166.787	0
215	0	0	215	1	463.583	239.245	224.338	0	0	92.8299	-3.94185	204.505	454.113	5089.49	9371.98	-204.505	0	14.9759	13.931	16.7931	0	0	0.12453	196.631	-590	13.6074	254.28	0	29.9468	29.6146	92.4159	0
218	0	0	218	1	462.822	236.827	225.995	0	0	125.652	-75.0001	316.272	343.79	5056.67	9443.04	-316.272	0	12.371	14.4725	16.8809	0	0	0.168153	186.515	-579.114	13.7009	241.785	0	39.3486	39.6226	128.391	0
222	0	0	222	1	577.647	301.063	276.584	0	0	85.7824	2.46331	291.021	375.025	5196.2	9265.92	-291.021	0	13.037	14.6056	17.8019	0	0	0.233754	169.359	-573.435	10.5489	227.811	0	37.1612	36.6852	119.041	0
225	0	0	225	1	471.535	260.472	211.063	0	0	101.965	-49.533	382.445	304.174	5080.36	9317.91	-382.445	0	11.3856	15.6537	17.2088	0	0	0.223581	162.52	-567.926	13.5405	220.575	0	46.3252	46.9245	163.412	0
227	0	0	227	1	570.594	294.184	276.409	0	0	79.097	49.0927	248.097	360.037	5202.88	9318.95	-248.097	0	12.1128	14.6412	17.0494	0	0	0.403479	210.328	-585.16	10.6627	254.749	0	37.983	37.5237	117.47	0
231	0	0	231	1	481.509	306.674	174.835	0	0	60.1023	-26.6021	478.003	369.603	5122.22	9394.64	-478.003	0	15.014	13.9342	16.8551	0	0	0.121137	174.281	-569.053	12.9985	190.087	0	38.3323	39.9356	165.519	0
232	0	0	232	1	465.003	240.087	224.916	0	0	22.7111	-19.5868	305.951	382.129	5159.61	9387.63	-305.951	0	13.5956	13.8861	17.4229	0	0	0.202951	165.927	-575.151	13.6073	207.473	0	35.5245	35.7719	116.319	0
241	0	0	241	1	510.967	243.333	267.634	0	0	18.6652	39.2732	212.764	385.797	5064	9328.77	-212.764	0	12.8345	14.8664	17.3666	0	0	0.287284	186.365	-582.444	12.2176	214.659	0	35.5058	34.7063	108.884	0
255	0	0	255	1	605.319	321.956	283.363	0	0	-6.27568	8.07308	280.826	387.609	5188.6	9359.97	-280.826	0	13.5943	15.4541	17.6247	0	0	0.337655	189.851	-583.282	10.0213	227.934	0	35.9447	35.8107	112.767	0
319	0	0	319	1	352.737	192.557	160.18	0	0	71.9274	-17.4785	270.948	191.075	5110.39	9285.86	-270.948	0	6.58453	12.7101	14.7978	0	0	0.167175	174.771	-560.52	18.5886	206.935	0	64.8573	64.089	200.944	0
328	0	0	328	1	373.789	219.488	154.301	0	0	148.631	285.555	691.458	272.096	5033.69	9281.81	-691.458	0	15.1583	11.1076	13.8918	0	0	0.203975	188.648	-562.112	16.9033	224.349	0	51.7841	61.9662	349.143	0
338	0	0	338	1	505.5	265.131	240.369	0	0	44.2946	61.1315	244.048	489.683	5038.37	9207.25	-244.048	0	16.4946	12.272	15.089	0	0	0.169432	212.005	-573.972	11.9713	271.754	0	27.2959	26.4326	85.2435	0
340	0	0	340	1	372.214	166.382	205.832	0	0	92.9636	89.4232	287.555	185.234	5089.36	9278.62	-287.555	0	6.38834	13.2521	15.5973	0	0	0.286619	175.932	-563.038	17.5871	191.435	0	69.0364	67.8901	216.732	0
343	0	0	343	1	375.483	173.475	202.008	0	0	28.4017	32.8461	323.358	245.896	4954.6	9335.19	-323.358	0	8.78078	12.556	14.6492	0	0	0.261984	175.445	-559.341	17.1519	193.077	0	52.4819	51.0088	170.081	0
354	0	0	354	1	415.975	229.793	186.182	0	0	112.975	-9.27589	306.181	268.904	4969.69	9277.66	-306.181	0	9.45043	11.2608	14.0401	0	0	0.270928	201.772	-564.617	14.8838	213.368	0	46.6946	45.4902	149.143	0
432	0	0	432	1	490.429	290.609	199.82	0	0	57.433	-92.5117	296.021	322.92	5025.23	9161.57	-296.021	0	11.5891	11.8401	14.4125	0	0	0.145023	185.818	-561.609	12.3148	201.484	0	38.6514	38.4078	124.202	0
721	0	0	721	1	288.871	148.548	140.323	0	0	117.677	-35.5405	351.576	175.093	5064.64	9104.6	-351.576	0	6.38258	9.20833	11.6057	0	0	0.111014	157.48	-528.91	22.2458	183.213	0	63.8179	63.5677	222.116	0
755	0	0	755	1	280.795	118.807	161.989	0	0	16.8341	41.3047	212.017	179.648	5165.49	9127.42	-212.017	0	5.97541	9.97388	10.7906	0	0	0.191693	158.107	-529.694	23.0601	177.207	0	61.3716	59.2315	189.086	0
1043	0	0	1043	1	306.589	161.866	144.723	0	0	111.911	34.704	350.426	175.612	5170.07	9233.68	-350.426	0	6.33024	6.80633	9.30977	0	0	0.0812916	224.673	-541.96	19.6065	231.399	0	58.4774	57.328	204.048	0
1048	0	0	1048	1	270.738	146.895	123.843	0	0	93.8975	-99.7059	308.72	195.792	4988.76	9268.43	-308.72	0	7.08306	7.74472	9.80035	0	0	0.162052	214.496	-540.022	23.1728	251.276	0	53.5171	53.0126	171.036	0
2004	0	0	4	1	254.098	142.72	111.379	0	0	62.3057	35.3268	96.5146	200.428	5120.01	9133.39	-96.5146	0	9.30051	14.6079	13.2546	0	0	0.239416	167.161	-546.601	80.3297	158.945	0	59.9161	56.822	142.097	1
2010	0	0	10	1	437.824	302.667	135.156	0	0	23.4518	32.2606	368.06	480.1	5059.21	9136.46	-368.06	0	29.4059	13.345	12.1465	0	0	0.430664	152.371	-546.029	35.0857	220.243	0	29.0415	27.4017	136.496	1
2011	0	0	11	1	371.946	240.536	131.41	0	0	38.9623	-18.1671	687.161	494.839	5043.7	9186.89	-687.161	0	42.7218	12.0586	12.911	0	0	0.120198	136.835	-533.892	43.6618	174.046	0	46.8535	43.335	203.191	1
2018	0	0	18	1	454.111	272.717	181.394	0	0	79.7895	-58.472	581.46	557.043	5102.53	9326.85	-581.46	0	42.5699	14.1996	12.5278	0	0	0.0582076	123.307	-536.08	33.9534	191.163	0	35.2271	35.6296	189.649	1
2021	0	0	21	1	375.294	163.92	211.374	0	0	-48.0788	-55.3163	216.096	294.205	5031.08	9124.38	-216.096	0	15.932	13.4279	10.8656	0	0	0.186732	180.327	-552.44	42.559	206.893	0	40.0775	37.3555	117.029	1
2023	0	0	23	1	363.77	230.416	133.354	0	0	-33.6213	-24.6422	294.407	344.894	5116.28	9193.36	-294.407	0	19.994	12.9837	12.5213	0	0	0.287932	119.318	-530.123	45.4561	164.778	0	35.4065	33.6259	135.889	1
2035	0	0	35	1	335.229	225.311	109.918	0	0	-4.08693	-82.7463	538.716	447.216	5086.75	9251.47	-538.716	0	33.3592	12.1286	11.3027	0	0	0.292209	173.926	-547.148	49.2533	226.214	0	37.9848	38.5899	214.959	1
2040	0	0	40	1	358.427	190.454	167.973	0	0	40.2759	-8.93606	107.388	338.452	5042.38	9177.66	-107.388	0	16.0125	12.9978	11.7847	0	0	0.226175	123.698	-529.677	45.848	162.809	0	35.5697	33.7241	83.0633	1
2041	0	0	41	1	342.203	201.125	141.078	0	0	4.06233	32.779	253.487	302.59	4978.94	9235.6	-253.487	0	16.5372	13.4071	11.878	0	0	0.272587	115.535	-521.44	49.3705	179.29	0	40.8784	37.8938	134.723	1
2046	0	0	46	1	321.114	179.162	141.952	0	0	-130.195	-49.0591	193.731	236.258	5312.52	9317.44	-193.731	0	12.9557	14.2213	12.0465	0	0	0.163868	143.683	-535.33	54.9911	147.769	0	48.1429	46.4853	131.457	1
2047	0	0	47	1	292.255	175.779	116.475	0	0	9.99925	9.46132	366.502	337.461	5072.66	9258.92	-366.502	0	20.7278	12.603	11.672	0	0	0.360037	136.758	-527.807	60.9188	161.015	0	38.6863	37.4659	181.952	1
2050	0	0	50	1	401.981	263.056	138.924	0	0	29.7791	19.4584	468.914	510.319	5052.88	9149.26	-468.914	0	34.734	12.1538	11.4119	0	0	0.266042	106.528	-519.798	38.3208	195.783	0	32.759	30.0412	188.949	1
2051	0	0	51	1	370.568	205.362	165.206	0	0	70.3783	30.8079	423.532	450.644	5012.28	9137.91	-423.532	0	29.0488	13.9407	11.9094	0	0	0.268175	118.622	-528.742	44.4739	190.82	0	35.4717	32.3301	197.057	1
2053	0	0	53	1	369.181	277.223	91.9578	0	0	27.6229	-44.4083	674.338	574.354	5055.04	9213.13	-674.338	0	49.0148	10.4259	11.2942	0	0	0.26635	179.864	-546.219	41.7764	205.317	0	38.2134	35.4596	166.841	1
2056	0	0	56	1	372.697	237.134	135.563	0	0	26.1512	-18.5474	682.323	483.824	5056.51	9286.93	-682.323	0	41.6251	12.3156	12.1343	0	0	0.340194	107.026	-519.485	43.18	154.152	0	46.3999	44.3118	201.147	1
2058	0	0	58	1	342.532	240.131	102.401	0	0	10.096	-11.2168	257.483	371.366	5072.56	9179.94	-257.483	0	20.4657	14.1114	12.6625	0	0	0.17055	121.065	-532.01	50.5561	155.033	0	34.2676	31.9719	115.984	1
2059	0	0	59	1	327.694	204.086	123.608	0	0	77.6687	-1.81787	346.421	283.361	5104.65	9170.54	-346.421	0	16.9055	14.888	12.709	0	0	0.373388	135.442	-539.311	54.6164	177.796	0	46.6249	44.365	202.183	1
2060	0	0	60	1	404.378	236.399	167.978	0	0	66.9047	-50.1922	574.547	545.064	5015.76	9218.91	-574.547	0	41.3637	12.0588	11.5614	0	0	0.116774	147.976	-541.696	38.0458	191.212	0	34.7828	33.6784	187.321	1
2061	0	0	61	1	407.129	261.183	145.945	0	0	69.6956	24.4967	296.178	482.559	5012.96	9144.22	-296.178	0	27.2986	12.4969	12.2209	0	0	0.369073	137.19	-535.288	38.3467	202.167	0	27.1396	25.2174	101.767	1
2062	0	0	62	1	392.868	213.844	179.024	0	0	77.3253	1.9716	176.584	295.207	5105	9166.75	-176.584	0	14.8391	13.8923	13.1488	0	0	0.277191	169.673	-554.95	41.7647	178.743	0	41.5286	39.2743	108.863	1
2063	0	0	63	1	331.101	206.651	124.45	0	0	-15.4891	-105.601	621.779	389.137	5098.15	9274.32	-621.779	0	31.8824	12.5127	11.8143	0	0	0.27232	140.366	-536.156	50.9333	151.309	0	49.578	48.827	237.538	1
2064	0	0	64	1	318.989	207.459	111.53	0	0	46.8998	-32.2125	414.895	368.87	5035.76	9200.93	-414.895	0	23.7851	14.3905	12.5495	0	0	0.143949	140.122	-544.109	56.2007	191.763	0	41.6099	38.2474	225.526	1
2066	0	0	66	1	403.231	293.422	109.808	0	0	38.2339	-38.1459	614.001	599.176	5044.43	9206.87	-614.001	0	47.5323	11.1615	11.9332	0	0	0.142669	143.247	-537.717	37.8722	202.625	0	33.9876	31.8619	167.796	1
2067	0	0	67	1	327.464	184.875	142.589	0	0	2.81472	-33.2995	288.894	361.209	5079.85	9202.02	-288.894	0	20.6649	12.7159	11.9286	0	0	0.206959	109.937	-518.058	52.0327	148.084	0	34.197	32.1195	126.455	1
2068	0	0	68	1	400.156	263.901	136.254	0	0	24.6457	3.0831	576.966	435.453	5058.01	9265.3	-576.966	0	33.1781	12.1697	11.1147	0	0	0.186415	136.427	-527.587	38.381	178.355	0	42.1868	41.9571	231.011	1
2071	0	0	71	1	278.553	161.927	116.626	0	0	0.456779	1.67435	165.757	261.132	5082.2	9067.39	-165.757	0	13.1197	13.1375	12.3246	0	0	0.184263	108.204	-517.094	66.8666	143.403	0	45.1484	43.4746	114.749	1
2072	0	0	72	1	355.044	221.701	133.343	0	0	38.9879	-82.6227	497	389.047	4944.01	9151.68	-497	0	27.6048	12.3815	12.0191	0	0	0.140324	138.151	-531.703	46.1902	170.025	0	41.1801	40.0572	239.338	1
2076	0	0	76	1	409.23	225.152	184.079	0	0	-29.4966	-45.6556	293.759	356.636	5012.5	9214.38	-293.759	0	20.7223	13.6642	10.9235	0	0	0.286735	115.456	-521.87	37.9095	149.208	0	35.135	32.8776	126.219	1
2077	0	0	77	1	454.257	275.306	178.951	0	0	56.891	-28.5325	474.314	593.683	5025.77	9197.25	-474.314	0	40.6443	11.588	12.087	0	0	0.139305	151.711	-541.081	32.5064	231.455	0	28.5415	26.3114	161.151	1
2079	0	0	79	1	311.312	163.251	148.061	0	0	-50.6113	35.657	94.9759	213.276	4933.95	9133.06	-94.9759	0	10.0927	12.3816	11.7208	0	0	0.188063	149.7	-535.054	55.4187	158.986	0	52.8015	50.5837	122.592	1
2081	0	0	81	1	281.76	167.159	114.6	0	0	6.77015	14.8922	330.889	324.752	5075.89	9253.49	-330.889	0	19.2369	13.2202	11.6827	0	0	0.225908	121.275	-523.556	65.0077	176.874	0	38.9305	37.6635	159.985	1
2082	0	0	82	1	385.699	239.268	146.431	0	0	5.27615	-30.4858	310.893	461.078	5077.38	9298.87	-310.893	0	26.9428	13.0421	11.518	0	0	0.210445	134.198	-531.612	41.2026	219.853	0	27.8227	27.1554	107.356	1
2083	0	0	83	1	370.789	227.265	143.524	0	0	23.8686	-18.3024	396.802	429.649	5058.79	9187.02	-396.802	0	27.2376	13.249	11.8641	0	0	0.186292	141.417	-536.765	43.9391	193.472	0	33.7588	31.4591	174.423	1
2084	0	0	84	1	332.995	217.593	115.402	0	0	28.3486	11.9739	354.994	387.78	5054.31	9156.75	-354.994	0	23.451	12.8835	11.4579	0	0	0.30653	127.658	-527.197	50.505	211.64	0	33.9914	32.0583	151.058	1
2085	0	0	85	1	392.051	218.838	173.214	0	0	0.745932	52.0833	118.651	398.499	5081.91	9216.3	-118.651	0	19.0016	13.4365	11.5631	0	0	0.564061	127.185	-529.707	40.5433	211.043	0	31.0534	29.2808	72.822	1
2087	0	0	87	1	483.371	293.405	189.966	0	0	-26.0952	15.2634	406.886	530.449	5108.76	9253.12	-406.886	0	34.2612	12.4803	10.8481	0	0	0.440698	155.581	-540.138	29.7425	245.753	0	27.7304	26.6865	148.485	1
2091	0	0	91	1	381.399	199.968	181.43	0	0	55.7211	10.6493	420.396	348.112	5126.6	9257.73	-420.396	0	22.4339	13.4299	11.8539	0	0	0.309786	118.753	-526.463	42.3399	150.209	0	42.8909	41.3336	242.5	1
2092	0	0	92	1	311.047	183.005	128.042	0	0	23.2812	44.7676	208.682	251.76	5059.38	9123.95	-208.682	0	13.0805	13.4644	11.8164	0	0	0.219236	125.979	-525.083	56.6389	177.049	0	47.5523	44.2404	136.868	1
2093	0	0	93	1	444.43	333.967	110.463	0	0	144.063	-35.3817	666.539	648.765	5038.26	9204.1	-666.539	0	54.1776	11.8128	11.2906	0	0	0.291785	140.612	-537.409	33.1952	182.02	0	34.6706	32.4242	151.782	1
2100	0	0	100	1	461.782	296.921	164.861	0	0	58.4787	-5.17518	528.222	583.936	5024.18	9173.9	-528.222	0	42.1225	12.4446	11.6829	0	0	0.362873	149.741	-542.132	32.0015	229.553	0	31.3743	30.1015	179.591	1
2101	0	0	101	1	413.985	219.747	194.238	0	0	11.8198	65.6269	249.453	441.816	5070.84	9103.09	-249.453	0	23.96	12.7524	11.0325	0	0	0.155526	172.3	-545.173	36.9029	200.359	0	28.3247	26.5585	93.8988	1
2109	0	0	109	1	324.353	226.41	97.9427	0	0	56.0457	-5.58084	646.81	455.192	5026.61	9273.96	-646.81	0	37.287	12.0608	11.5761	0	0	0.30495	129.154	-528.653	51.816	158.685	0	46.1005	43.4926	211.753	1
2110	0	0	110	1	420.437	258.702	161.734	0	0	119.667	33.9359	673.52	400.095	5062.65	9234.44	-673.52	0	33.6211	12.4482	11.1972	0	0	0.360805	160.584	-544.953	36.0695	175.286	0	54.3708	51.7732	239.686	1
2111	0	0	111	1	331.447	235.219	96.2281	0	0	85.7234	24.8168	426.96	393.864	4996.94	9143.9	-426.96	0	25.4523	12.7461	11.3761	0	0	0.388489	116.33	-520.457	50.6483	180.66	0	39.2831	35.6254	219.522	1
2112	0	0	112	1	392.1	190.519	201.581	0	0	-31.065	-18.1818	206.881	356.199	5014.06	9087.24	-206.881	0	18.8549	12.3097	11.2817	0	0	0.256124	116.997	-517.534	39.6663	161.357	0	33.2926	31.3899	96.6418	1
2113	0	0	113	1	313.74	163.019	150.721	0	0	45.1894	29.479	248.16	355.136	5037.47	9139.24	-248.16	0	19.1718	13.0367	11.8953	0	0	0.295546	130.519	-530.842	55.6135	173.075	0	34.9743	32.4231	115.436	1
2115	0	0	115	1	321.394	221.411	99.9834	0	0	45.7027	-20.2947	465.841	318.265	5036.96	9288.67	-465.841	0	21.6087	12.94	11.4469	0	0	0.0799539	152.168	-539.815	53.1733	181.62	0	49.6847	46.7429	286.652	1
2124	0	0	124	1	338.902	227.886	111.015	0	0	-11.3712	-47.0802	221.069	209.309	5193.69	9215.8	-221.069	0	11.252	14.0679	13.2129	0	0	0.169269	136.856	-539.111	51.7964	158.158	0	56.3808	53.9452	174.329	1
2126	0	0	126	1	316.914	191.79	125.124	0	0	109.366	-48.974	560.529	432.933	5072.95	9217.69	-560.529	0	32.2746	12.5987	11.2528	0	0	0.118133	146.642	-536.008	53.7407	152.93	0	41.7453	41.2992	232.003	1
2127	0	0	127	1	309.062	177.705	131.358	0	0	-35.7405	29.6347	282.968	311.455	5018.74	9139.09	-282.968	0	17.7325	12.6888	11.9476	0	0	0.100649	119.395	-522.888	56.5487	179.816	0	39.1476	36.1465	143.4	1
2130	0	0	130	1	283.424	176.019	107.405	0	0	78.7868	-28.9056	347.136	289.789	5003.87	9197.63	-347.136	0	17.3707	13.4003	11.2039	0	0	0.192225	145.421	-533.376	64.0184	169.935	0	44.6959	41.8235	188.151	1
2132	0	0	132	1	348.274	176.641	171.632	0	0	34.2492	28.5373	-39.6664	255.798	4948.75	9140.18	39.6664	0	10.6628	12.1508	11.2481	0	0	0.230273	118.371	-516.906	46.6413	139.648	0	42.3212	41.7505	106.689	1
2140	0	0	140	1	348.954	202.927	146.027	0	0	5.61647	20.5438	190.713	289.45	5077.04	9247.84	-190.713	0	14.8523	12.4924	10.6358	0	0	0.37625	162.285	-538.836	46.2489	165.333	0	40.2646	38.4584	107.521	1
2143	0	0	143	1	381.438	201.024	180.414	0	0	-20.5791	-30.2336	217.563	296.265	5003.58	9099.29	-217.563	0	15.8455	12.1976	10.8351	0	0	0.0350873	146.088	-528.312	40.8186	178.358	0	39.1797	36.6658	116.783	1
2149	0	0	149	1	371.335	214.259	157.076	0	0	-12.3885	30.5305	191.641	255.374	5095.05	9138.19	-191.641	0	13.153	12.2218	11.3776	0	0	0.213047	147.132	-531.124	42.7854	177.602	0	45.057	41.9927	123.813	1
2150	0	0	150	1	258.329	136.932	121.397	0	0	18.4901	74.0571	313.752	283.326	5064.17	9094.66	-313.752	0	16.4001	12.3111	11.3818	0	0	0.0930838	131.908	-522.452	72.2093	173.91	0	42.5953	40.5236	170.543	1
2151	0	0	151	1	328.178	209.021	119.156	0	0	24.5953	99.2566	703.746	376.161	4958.4	9169.12	-703.746	0	33.4464	11.4269	11.5684	0	0	0.215328	134.202	-527.225	50.3761	176.505	0	58.806	56.0128	248.703	1
2156	0	0	156	1	330.509	210.461	120.048	0	0	32.4232	-13.3882	319.152	391.387	5050.24	9182.11	-319.152	0	22.8791	12.7076	10.6851	0	0	0.152365	132.034	-524.441	50.1529	221.573	0	32.3689	30.5133	125.543	1
2157	0	0	157	1	339.928	171.219	168.709	0	0	51.262	25.2425	373.913	358.765	5031.4	9143.48	-373.913	0	22.0185	12.029	10.9591	0	0	0.0643589	142.997	-530.068	47.9072	177.289	0	36.8986	34.5247	177.272	1
2158	0	0	158	1	380.517	245.618	134.899	0	0	-18.8981	-36.7128	343.443	478.596	5101.56	9205.43	-343.443	0	29.0983	12.4545	10.5567	0	0	0.236892	125.719	-526.213	40.9146	193.491	0	26.9631	25.899	113.716	1
2161	0	0	161	1	377.077	242.781	134.296	0	0	1.42791	19.0391	266.237	461.895	4981.57	9149.68	-266.237	0	25.6256	11.5388	11.458	0	0	0.207564	122.505	-523.625	41.4753	209.346	0	27.0606	25.0205	94.4924	1
2167	0	0	167	1	251.599	155.909	95.69	0	0	38.7986	-54.7121	183.338	192.585	5143.52	9223.43	-183.338	0	9.90323	12.7748	10.9964	0	0	0.14682	151.256	-530.723	75.1456	173.809	0	57.7128	56.118	153.117	1
2169	0	0	169	1	369.016	199.256	169.759	0	0	49.5678	57.0276	304.213	325.813	5033.09	9211.35	-304.213	0	18.5866	12.2051	11.3332	0	0	0.244915	129.308	-523.117	43.1157	162.693	0	37.8957	35.4118	144.31	1
2170	0	0	170	1	295.192	174.952	120.241	0	0	-7.76901	-59.1282	280.145	194.019	5190.09	9327.51	-280.145	0	11.093	14.3698	11.7376	0	0	0.323275	129.835	-528.575	61.975	115.826	0	60.5091	59.9789	217.882	1
2172	0	0	172	1	377.109	263.573	113.536	0	0	71.7485	-58.4475	413.044	544.062	5010.91	9127.51	-413.044	0	35.0824	11.8272	10.0866	0	0	0.0383177	137.74	-528.614	40.674	237.09	0	27.3173	25.4012	144.666	1
2174	0	0	174	1	333.538	223.245	110.293	0	0	31.4913	-133.691	670.503	487.125	4951.51	9302.41	-670.503	0	42.0722	12.194	11.2821	0	0	0.0373782	134.068	-535.255	49.6443	181.879	0	43.6376	41.8607	187.622	1
2176	0	0	176	1	311.267	174.76	136.507	0	0	51.7318	-112.357	657.21	300.766	4931.27	9281.08	-657.21	0	25.3426	11.5658	10.8713	0	0	0.213683	134.397	-522.319	53.7386	112.858	0	64.8083	61.5798	288.14	1
2182	0	0	182	1	279.271	173.89	105.381	0	0	72.0353	18.5652	127.412	264.271	5010.63	9050.5	-127.412	0	12.6414	11.8741	10.9286	0	0	0.12664	148.659	-528.474	63.2514	158.813	0	43.2022	41.5687	102.477	1
2191	0	0	191	1	344.783	202.33	142.453	0	0	113.588	-46.7176	456.616	389.224	5168.39	9215.44	-456.616	0	26.1212	12.0162	10.5859	0	0	0.0820694	156.24	-541.311	46.6253	232.699	0	39.3114	37.5524	224.977	1
2194	0	0	194	1	363.326	235.755	127.571	0	0	12.1337	-19.7595	607.101	541.119	5070.53	9188.48	-607.101	0	42.75	10.8658	9.93488	0	0	0.149302	152.402	-532.489	42.0186	196.768	0	36.1472	33.7625	180.722	1
2195	0	0	195	1	330.076	191.507	138.569	0	0	16.9508	22.4011	320.352	350.795	5065.71	9146.32	-320.352	0	20.5001	12.6906	10.7063	0	0	0.337444	134.586	-524.382	50.2532	181.209	0	35.6159	33.4361	140.036	1
2197	0	0	197	1	338.831	226.494	112.337	0	0	17.9283	-53.2234	404.514	314.491	4965.07	9221.94	-404.514	0	20.2366	11.5801	11.0663	0	0	0.182612	149.714	-529.973	47.8496	170.276	0	43.3572	40.0707	230.92	1
2198	0	0	198	1	306.528	207.694	98.8341	0	0	70.7886	-14.2493	564.4	305.884	5011.87	9182.97	-564.4	0	22.8672	11.1776	11.2781	0	0	0.123627	181.708	-543.405	54.9571	158.777	0	56.4351	53.9955	313.203	1
2201	0	0	201	1	325.083	202.4	122.683	0	0	-23.6534	86.3711	297.632	260.502	5006.65	9281.67	-297.632	0	14.9762	12.3385	11.0673	0	0	0.346473	118.218	-515.401	51.4075	160.044	0	45.6328	43.1171	171.347	1
2202	0	0	202	1	300.487	193.06	107.427	0	0	-46.7933	-59.9186	420.214	193.54	5029.79	9029.32	-420.214	0	12.8868	12.6399	11.6809	0	0	0.0240572	103.751	-510.543	58.5545	133.724	0	68.8452	67.4973	406.286	1
2209	0	0	209	1	389.434	272.731	116.703	0	0	13.8758	-7.51407	438.317	411.186	5068.78	9275.89	-438.317	0	27.2386	11.925	11.2399	0	0	0.244456	140.261	-532.135	39.7733	202.809	0	36.9495	34.8719	209.733	1
2214	0	0	214	1	298.712	177.199	121.513	0	0	-101.775	-198.519	480.308	269.198	4985.12	9167.92	-480.308	0	20.5405	11.5136	10.9303	0	0	0.210848	173.877	-537.921	57.005	170.357	0	51.7122	52.7377	293.619	1
2229	0	0	229	1	337.352	191.086	146.266	0	0	25.4153	-3.67122	113.643	293.92	5156.9	9172.39	-113.643	0	13.9987	12.5335	10.9895	0	0	0.231365	152.899	-537.407	48.8633	173.062	0	39.3294	37.4279	94.193	1
2230	0	0	230	1	415.957	278.88	137.078	0	0	17.5569	-23.1433	676.008	562.164	4965.44	9191.86	-676.008	0	48.0905	10.5959	9.83529	0	0	0.170847	142.345	-527.758	34.7852	199.091	0	38.678	35.5482	164.566	1
2231	0	0	231	1	351.19	203.035	148.156	0	0	69.1466	-2.84091	155.386	429.68	5013.51	9171.56	-155.386	0	21.1876	12.5518	9.83686	0	0	0.107405	192.412	-543.966	45.1747	230.986	0	28.3723	26.7519	68.2901	1
2233	0	0	233	1	388.771	211.304	177.467	0	0	29.953	-23.7224	289.203	360.763	5052.71	9092.78	-289.203	0	20.5029	12.0795	10.4971	0	0	0.134379	152.226	-534.747	39.4545	181.677	0	33.4138	31.7864	123.112	1
2237	0	0	237	1	368.065	210.03	158.036	0	0	-8.2782	23.0461	244.867	331.689	5090.94	9145.67	-244.867	0	18.0343	12.1708	11.143	0	0	0.366357	116.177	-515.92	43.1034	169.661	0	35.8152	33.2557	118.101	1
2239	0	0	239	1	318.905	199.517	119.388	0	0	36.9303	-167.821	-31.2759	189.623	5045.73	9336.54	31.2759	0	8.61058	12.6059	11.2281	0	0	0.0189296	215.298	-562.854	53.2417	222.842	0	52.3605	52.4446	131.067	1
2244	0	0	244	1	348.991	244.299	104.692	0	0	51.7454	52.8775	437.718	393.109	5030.91	9215.5	-437.718	0	25.7678	10.73	10.1783	0	0	0.323181	134.732	-521.856	44.5042	231.994	0	38.196	34.6324	216.982	1
2252	0	0	252	1	422.29	238.454	183.836	0	0	67.0785	101.09	453.469	367.8	5015.58	9167.29	-453.469	0	24.5051	12.4688	10.7724	0	0	0.291678	174.714	-540.672	35.6152	162.147	0	43.9045	39.5066	254.064	1
2255	0	0	255	1	336.632	176.665	159.967	0	0	34.7206	38.8223	429.535	279.491	5047.94	9229.56	-429.535	0	18.2151	11.8127	11.089	0	0	0.15318	148.35	-529.072	48.5062	179.53	0	52.2993	47.9323	298.577	1
2256	0	0	256	1	374.775	216.708	158.067	0	0	-139.145	128.442	-293.41	294.281	5421.13	9040.28	293.41	0	11.9911	12.9746	11.098	0	0	0.402863	132.817	-527.518	42.5303	168.936	0	39.224	35.2603	150.504	1
2266	0	0	266	1	310.643	150.605	160.038	0	0	-49.5404	44.3642	257.135	241.733	5231.86	9124.36	-257.135	0	13.444	12.2038	11.0354	0	0	0.23432	157.968	-536.612	54.6905	179.365	0	48.3166	44.7344	188.931	1
2272	0	0	272	1	331.467	196.294	135.174	0	0	30.7168	51.8645	133.175	260.158	5051.94	9017.2	-133.175	0	12.5161	12.8921	10.8703	0	0	0.25256	115.093	-513.045	50.2797	164.535	0	44.4389	43.1222	105.874	1
2275	0	0	275	1	375.067	231.867	143.2	0	0	7.48035	-4.89484	211.774	295.577	5075.18	9073.96	-211.774	0	15.543	12.1966	10.526	0	0	0.357137	154.339	-531.873	41.5487	205.927	0	39.0738	37.4164	114.801	1
2288	0	0	288	1	316.577	156.865	159.712	0	0	-47.0381	17.0645	210.897	303.602	5129.7	9151.66	-210.897	0	16.126	11.5769	11.0987	0	0	0.204828	124.151	-516.557	52.7014	156.587	0	37.3038	35.043	112.508	1
2290	0	0	290	1	380.181	245.901	134.28	0	0	51.6029	-18.9421	345.423	332.249	5130.72	9287.32	-345.423	0	19.9053	12.665	11.5203	0	0	0.379982	162.517	-545.192	41.7981	208.446	0	37.6536	37.6481	165.487	1
2291	0	0	291	1	289.323	158.303	131.02	0	0	-73.5245	-41.8996	131.365	201.006	5255.84	9310.28	-131.365	0	10.0722	12.4816	10.8791	0	0	0.0971261	163.676	-536.805	60.7041	158.149	0	54.2265	53.0819	127.634	1
2295	0	0	295	1	333.271	236.249	97.0219	0	0	-32.7004	-50.485	533.982	391.358	5215.02	9219.21	-533.982	0	29.1093	12.1665	10.8365	0	0	0.25821	109.905	-512.553	49.2634	153.113	0	42.0761	42.3353	242.318	1
2306	0	0	306	1	329.239	141.497	187.742	0	0	13.6242	-43.4396	438.133	249.218	4869.72	9112.5	-438.133	0	16.5877	11.9588	11.1642	0	0	0.0919216	127.419	-516.397	50.2502	137.745	0	56.3802	53.2213	334.267	1
2314	0	0	314	1	300.242	175.284	124.958	0	0	-107.807	72.5063	-82.105	243.29	5389.79	9096.21	82.105	0	10.1947	12.2389	10.9201	0	0	0.236149	152.893	-527.884	57.3364	192.578	0	44.2783	41.055	119.047	1
2320	0	0	320	1	327.083	205.633	121.45	0	0	50.7628	5.49211	651.601	364.536	5031.9	9262.89	-651.601	0	30.044	11.887	11.4748	0	0	0.257056	124.529	-522.472	50.9491	137.634	0	56.529	53.3315	258.084	1
2322	0	0	322	1	275.717	155.546	120.171	0	0	-141.696	-59.3551	35.1397	245.312	5224.36	9228.08	-35.1397	0	11.7304	12.2731	10.4433	0	0	0.316505	142.217	-526.809	64.2598	161.842	0	43.7942	40.8688	105.679	1
2328	0	0	328	1	292.918	162.204	130.714	0	0	62.3242	-43.5535	684.806	375.148	5020.34	9212.27	-684.806	0	32.2371	10.9384	10.5513	0	0	0.364277	139.59	-523.007	57.5425	147.551	0	56.9499	52.7431	244.722	1
2329	0	0	329	1	221.615	108.928	112.687	0	0	31.7982	23.7058	-73.507	183.845	5050.86	9244.67	73.507	0	7.51331	12.2138	11.0916	0	0	0.177701	109.039	-509.179	90.1147	159.288	0	55.9348	54.4755	151.403	1
2340	0	0	340	1	294.457	158.369	136.088	0	0	33.6395	-37.6754	420.776	283.29	5148.68	9206.4	-420.776	0	18.4323	12.3262	11.448	0	0	0.234975	110.904	-511.285	59.6898	156.558	0	49.6286	47.0656	282.522	1
2341	0	0	341	1	325.938	220.365	105.573	0	0	113.544	7.47896	641.55	414.1	5068.78	9260.9	-641.55	0	33.5017	10.9505	11.1336	0	0	0.183416	99.5346	-505.728	50.024	139.97	0	48.0641	46.2401	225.515	1
2345	0	0	345	1	413.885	237.231	176.655	0	0	6.20615	-11.6321	238.705	402.372	5076.45	9180.35	-238.705	0	21.7735	10.8473	10.7957	0	0	0.302625	154.637	-532.961	35.7213	213.884	0	29.3424	27.3104	95.332	1
2346	0	0	346	1	366.701	196.511	170.19	0	0	-39.8488	-33.9848	434.04	331.469	5122.51	9202.71	-434.04	0	22.2385	11.7184	11.1024	0	0	0.228794	149.49	-533.105	42.9769	172.065	0	43.2183	40.467	247.81	1
2358	0	0	358	1	347.621	195.617	152.004	0	0	76.7278	19.5763	243.128	278.91	5005.93	9049.48	-243.128	0	14.9467	12.3497	10.7637	0	0	0.168068	155.145	-536.351	46.5021	191.297	0	41.9639	40.0214	137.868	1
2360	0	0	360	1	306.94	207.315	99.6242	0	0	69.179	-25.8615	655.734	347.018	5013.48	9194.58	-655.734	0	28.7134	10.4923	9.82489	0	0	0.107204	143.046	-522.267	52.6089	171.652	0	57.5981	52.5774	256.027	1
2368	0	0	368	1	342.749	217.585	125.165	0	0	23.3388	60.7956	278.889	292.436	5158.98	9207.58	-278.889	0	16.3169	11.3602	10.5381	0	0	0.400665	154.687	-527.37	46.4493	189.012	0	39.4419	37.5085	144.658	1
2372	0	0	372	1	339.991	223.863	116.128	0	0	-13.7688	-48.3132	311.596	298.899	5196.09	9217.03	-311.596	0	17.6188	11.1609	10.3626	0	0	0.255104	156.385	-529.497	46.6575	172.721	0	38.5479	37.0908	152.504	1
2375	0	0	375	1	322.033	167.704	154.33	0	0	24.9143	48.5725	325.441	264.893	5157.41	9219.81	-325.441	0	15.5108	12.2303	11.1335	0	0	0.267039	141.623	-524.466	52.0708	164.067	0	45.1174	43.5981	186.703	1
2387	0	0	387	1	368.758	197.328	171.429	0	0	92.2779	68.4496	324.404	257.796	4990.38	9100.27	-324.404	0	14.9478	11.4207	10.6823	0	0	0.232153	161.902	-534.962	42.1228	177.863	0	46.3689	43.4208	189.672	1
2389	0	0	389	1	385.893	225.319	160.574	0	0	97.085	-16.2938	377.135	411.237	5085.24	9185.01	-377.135	0	25.3255	11.9164	11.0419	0	0	0.184843	147.887	-538.513	40.1365	206.427	0	32.7915	30.8359	157.594	1
2391	0	0	391	1	335.724	189.86	145.864	0	0	61.2576	-25.7716	213.108	346.291	5021.4	9094.83	-213.108	0	18.1619	11.1053	10.554	0	0	0.201577	144.164	-527.86	47.6113	198.419	0	33.4155	31.4914	99.4086	1
2393	0	0	393	1	261.169	150.229	110.94	0	0	59.982	-18.1278	268.137	236.913	5022.68	9087.19	-268.137	0	13.1138	11.2247	10.8412	0	0	0.243892	137.321	-520.827	68.7256	148.923	0	48.312	45.6883	196.131	1
2400	0	0	400	1	293.061	162.823	130.238	0	0	25.6973	73.0093	139.434	237.95	5056.96	9195.37	-139.434	0	11.5098	12.3807	10.7104	0	0	0.262197	146.216	-527.327	59.2703	166.695	0	48.3575	45.4732	113.688	1
2401	0	0	401	1	300.973	195.087	105.886	0	0	27.1934	-21.8232	30.4823	187.229	4955.81	9090.88	-30.4823	0	8.32343	12.4024	10.6177	0	0	0.0951252	128.817	-518.205	56.9508	141.836	0	57.2941	56.0543	137.673	1
2433	0	0	433	1	356.905	172.897	184.008	0	0	81.4601	-86.6634	381.36	293.98	5001.2	9255.38	-381.36	0	18.4762	11.0492	10.6073	0	0	0.17784	174.476	-542.429	43.7312	207.81	0	43.2581	40.9782	211.563	1
2441	0	0	441	1	249.944	125.995	123.95	0	0	-194.359	-34.3303	-108.137	187.938	5376.68	9203.05	108.137	0	8.42892	12.2941	10.8991	0	0	0.285276	127.547	-518.094	75.0173	155.081	0	53.9273	48.5924	147.825	1
2457	0	0	457	1	300.665	157.34	143.325	0	0	84.4883	110.846	438.204	304.124	5097.83	9257.19	-438.204	0	19.9091	12.0305	11.4323	0	0	0.264233	148.261	-529.985	57.5834	168.159	0	49.8145	46.7111	291.889	1
2458	0	0	458	1	267.697	130.062	137.635	0	0	-52.9363	43.2105	195.402	168.691	5035.94	9125.51	-195.402	0	8.81322	12.6586	11.5673	0	0	0.12763	149.792	-533.676	69.2272	155.336	0	66.8134	61.8807	183.548	1
2491	0	0	491	1	394.431	230.485	163.946	0	0	58.6224	-11.6573	276.257	373.741	5123.7	9180.38	-276.257	0	20.8386	11.5042	10.4275	0	0	0.051931	126.095	-517.95	38.2919	168.879	0	31.7491	30.0833	114.512	1
2493	0	0	493	1	297.606	159.873	137.734	0	0	28.0151	19.8864	189.697	227.304	5054.65	9049.17	-189.697	0	11.6061	11.9813	10.8409	0	0	0.0628816	149.32	-528.384	57.7056	164.486	0	49.3823	47.7418	135.139	1
2496	0	0	496	1	402.186	241.87	160.316	0	0	46.722	-5.39808	243.728	389.937	5135.6	9273.78	-243.728	0	21.0449	11.4915	10.8146	0	0	0.0482044	142.636	-527.828	37.5292	194.345	0	30.2044	29.7559	100.278	1
2499	0	0	499	1	370.244	202.635	167.609	0	0	57.5972	43.2598	166.371	344.163	5124.72	9225.12	-166.371	0	17.0622	12.5316	11.0364	0	0	0.128359	136.716	-530.549	42.9154	202.054	0	34.4656	33.1761	87.5175	1
2501	0	0	501	1	385.675	265.53	120.144	0	0	67.8873	-30.9407	554.94	384.651	5114.43	9199.66	-554.94	0	28.54	11.0208	10.0697	0	0	0.23226	135.611	-519.249	38.93	161.05	0	44.0387	43.8099	253.293	1
2502	0	0	502	1	314.347	160.185	154.162	0	0	22.0426	43.2508	167.458	236.933	5060.62	9125.47	-167.458	0	11.8134	11.5046	10.6378	0	0	0.0237576	204.651	-550.53	52.6917	210.57	0	47.6185	44.4346	119.805	1
2505	0	0	505	1	370.866	259.289	111.577	0	0	5.23552	21.4326	259.203	295.715	5177.08	9246.95	-259.203	0	16.2704	11.4793	10.6952	0	0	0.240652	144.672	-523.628	41.8431	192.518	0	38.8768	37.713	134.827	1
2506	0	0	506	1	359.368	207.68	151.688	0	0	-0.989397	-1.8418	247.68	338.638	5183.31	9270.22	-247.68	0	18.4925	11.5397	11.5178	0	0	0.22118	161.954	-536.21	44.3878	189.03	0	34.4308	33.7867	116.901	1
2513	0	0	513	1	309.084	191.112	117.972	0	0	6.55351	51.063	654.728	297.973	4976.45	9117.66	-654.728	0	24.8932	11.3388	11.9143	0	0	0.267986	123.833	-519.581	55.1234	157.278	0	67.7529	62.3037	302.806	1
2514	0	0	514	1	283.879	136.553	147.326	0	0	-132.13	-33.7704	30.0948	179.345	5214.79	9202.49	-30.0948	0	8.42334	13.0752	11.6348	0	0	0.225838	139.258	-523.759	64.0654	146.916	0	60.7348	56.3731	147.245	1
2523	0	0	523	1	354.981	223.735	131.246	0	0	-28.3748	-6.5931	49.6526	290.382	5210.7	9075.65	-49.6526	0	13.2072	11.3742	10.649	0	0	0.314974	160.863	-533.74	44.3396	178.494	0	38.3484	36.7271	95.0721	1
2549	0	0	549	1	322.933	195.513	127.42	0	0	-47.2527	-172.92	-2.7644	197.738	5129.91	9341.64	2.7644	0	9.33828	11.7423	9.87164	0	0	0.239377	180.21	-535.766	50.1623	175.097	0	48.448	48.849	119.321	1
2558	0	0	558	1	354.825	161.066	193.76	0	0	-25.7368	36.8496	177.008	268.6	4909.08	9032.21	-177.008	0	13.6684	10.4365	9.58416	0	0	0.116017	160.458	-524.129	42.7979	196.133	0	39.7511	38.345	106.853	1
2560	0	0	560	1	327.599	162.51	165.089	0	0	-2.07904	46.9001	53.2447	252.509	5084.74	9321.14	-53.2447	0	11.352	11.2661	10.5655	0	0	0.159034	137.941	-520.107	49.4264	153.012	0	43.6409	41.7052	103.128	1
2570	0	0	570	1	335.438	186.344	149.094	0	0	21.9335	2.84236	68.7545	204.424	5459.37	9365.2	-68.7545	0	9.3413	12.8158	11.2339	0	0	0.187546	137.478	-527.12	49.7175	164.682	0	54.075	53.0407	128.11	1
2575	0	0	575	1	248.928	158.516	90.4114	0	0	91.4359	32.2934	711.224	279.208	5090.88	9136.43	-711.224	0	24.6575	11.6043	10.592	0	0	0.163844	122.315	-514.807	73.9213	131.592	0	79.4106	74.2022	342.765	1
2579	0	0	579	1	320.049	199.528	120.521	0	0	59.2651	41.5289	405.476	244.013	5023.4	9226.85	-405.476	0	15.4459	10.5932	10.3892	0	0	0.0336817	176.852	-534.853	50.2696	217.84	0	54.4558	49.8325	296.124	1
2588	0	0	588	1	326.335	204.064	122.271	0	0	45.5247	-37.1111	607.548	385.291	5037.14	9205.83	-607.548	0	30.3089	11.3342	10.8985	0	0	0.156778	145.281	-531.164	50.0723	170.049	0	49.3611	46.2669	247.985	1
2595	0	0	595	1	327.66	191.619	136.041	0	0	69.8586	18.0532	278.731	240.191	5112.46	9150.67	-278.731	0	13.3566	11.906	11.0041	0	0	0.0408979	141.747	-519.694	50.3951	134.354	0	48.13	45.0666	176.151	1
2619	0	0	619	1	322.923	179.183	143.74	0	0	16.2309	41.8885	57.6199	206.749	4867.11	9126.83	-57.6199	0	9.30615	11.5085	10.8148	0	0	0.154142	128.05	-517.359	50.8996	155.048	0	52.8945	51.3318	124.722	1
2623	0	0	623	1	293.166	192.678	100.488	0	0	23.3626	9.12549	294.158	318.379	5059.3	9159.59	-294.158	0	18.1174	10.928	10.2535	0	0	0.061898	164.939	-530.24	57.112	225.235	0	36.7781	34.2348	137.334	1
2624	0	0	624	1	300.761	187.277	113.484	0	0	110.972	58.2193	385.891	263.411	5071.35	9110.5	-385.891	0	16.261	11.129	11.3193	0	0	0.263282	141.275	-522.291	56.4613	172.973	0	49.0411	45.6158	255.14	1
2628	0	0	628	1	275.374	175.472	99.9013	0	0	64.5253	69.6435	237.476	213.785	5117.79	9099.08	-237.476	0	11.3604	12.2447	10.483	0	0	0.222583	140.363	-521.034	64.3982	170.052	0	52.9177	50.4005	170.908	1
2641	0	0	641	1	279.575	174.959	104.616	0	0	21.6233	-17.3727	179.339	189.25	5160.7	9186.09	-179.339	0	9.63202	11.6395	11.1424	0	0	0.0726439	115.315	-511.237	63.1429	147.045	0	57.814	55.0541	154.267	1
2650	0	0	650	1	271.122	190.398	80.7238	0	0	17.8787	36.4367	444.435	284.244	5064.78	9132.28	-444.435	0	18.8815	11.4703	10.3868	0	0	0.201299	148.54	-526.709	64.767	176.736	0	51.9296	46.9133	301.519	1
2651	0	0	651	1	387.319	275.696	111.622	0	0	44.0667	-36.0275	447.458	528.236	5038.59	9204.75	-447.458	0	35.2693	11.5443	10.2724	0	0	0.173746	163.282	-540.541	39.1715	230.996	0	30.0027	27.5409	166.696	1
2653	0	0	653	1	280.827	173.931	106.896	0	0	52.9693	125.275	75.3857	159.394	5029.69	9043.45	-75.3857	0	7.2284	11.627	10.5343	0	0	0.154655	165.242	-531.388	61.9338	176.865	0	67.8054	65.592	159.468	1
2656	0	0	656	1	308.096	197.591	110.505	0	0	-64.5071	-35.2211	306.721	251.142	4947.85	9203.94	-306.721	0	14.9236	11.0399	10.4954	0	0	0.190201	171.816	-531.715	53.5981	197.071	0	45.0164	42.2463	174.64	1
2663	0	0	663	1	280.958	157.682	123.275	0	0	58.8208	-26.1982	674.466	249.694	4924.18	9194.92	-674.466	0	21.1632	11.2318	10.1115	0	0	0.135091	143.443	-522.005	60.8701	171.521	0	80.0494	74.8469	349.982	1
2665	0	0	665	1	300.624	167.252	133.372	0	0	46.0144	65.3552	98.6094	248.107	5036.65	9103.37	-98.6094	0	11.5176	11.4146	10.6099	0	0	0.0435947	154.936	-528.569	56.0221	161.029	0	45.3699	43.0627	105.946	1
2672	0	0	672	1	330.489	172.258	158.231	0	0	164.337	3.25736	532.56	284.714	5017.98	9265.12	-532.56	0	20.518	10.8815	11.1244	0	0	0.0792151	148.732	-527.932	48.9866	175.618	0	55.8309	55.1896	321.646	1
2673	0	0	673	1	327.595	227.723	99.872	0	0	129.584	122.767	643.456	373.031	5052.74	9245.27	-643.456	0	30.4366	11.042	10.3724	0	0	0.30023	160.05	-531.608	49.0455	167.955	0	52.3073	50.6621	243.17	1
2680	0	0	680	1	324.439	218.192	106.248	0	0	96.458	-9.10414	187.801	272.542	5185.52	9177.83	-187.801	0	13.8665	11.017	10.827	0	0	0.0704302	161.571	-534.995	50.1255	174.3	0	41.2437	38.9554	113.582	1
2685	0	0	685	1	283.694	149.876	133.818	0	0	69.4324	-12.4032	184.374	191.871	5013.23	9081.46	-184.374	0	9.74868	11.778	10.7615	0	0	0.184046	146.895	-525.53	61.4986	156.995	0	57.8318	55.006	153.173	1
2687	0	0	687	1	339.912	219.005	120.908	0	0	42.2706	30.7558	299.943	339.324	5040.39	9137.96	-299.943	0	19.3227	10.8338	10.5933	0	0	0.161231	158.697	-527.294	46.6021	196.116	0	34.9885	32.5423	133.796	1
2688	0	0	688	1	313.074	179.404	133.67	0	0	17.7395	-25.2883	-38.8576	154.736	5264.24	9393.33	38.8576	0	6.54722	12.8113	11.501	0	0	0.105897	154.961	-534.531	55.1542	148.633	0	67.1386	66.1478	167.789	1
2691	0	0	691	1	330.168	215.286	114.882	0	0	-13.5418	29.9817	363.491	273.896	4896.88	9138.74	-363.491	0	16.8364	10.7305	10.3168	0	0	0.253921	129.782	-514.987	48.1864	177.416	0	43.4525	41.7237	208.345	1
2693	0	0	693	1	302.645	162.63	140.015	0	0	50.8485	-23.427	310.734	232.522	5131.47	9092.49	-310.734	0	13.4636	11.2228	10.4816	0	0	0.129112	119.583	-508.291	55.1478	140.622	0	48.2902	47.0712	194.587	1
2726	0	0	726	1	406.627	220.861	185.766	0	0	-33.0628	-180.19	643.261	310.713	4916.4	9249.25	-643.261	0	26.8662	11.7053	10.8483	0	0	0.210035	146.382	-529.874	37.1164	132.204	0	59.7125	59.7377	270.268	1
2732	0	0	732	1	319.2	160.521	158.679	0	0	42.8529	-37.0076	392.622	308.06	5039.81	9106.07	-392.622	0	19.4412	10.7172	9.88262	0	0	0.128287	146.101	-520.9	50.0726	172.714	0	41.4638	39.0967	215.844	1
2734	0	0	734	1	291.247	188.085	103.162	0	0	80.834	-55.0591	661.566	360.226	5001.83	9124.12	-661.566	0	30.0688	10.2475	10.4951	0	0	0.153707	164.879	-532.956	57.1509	159.328	0	55.9163	51.0973	245.908	1
2745	0	0	745	1	313.842	182.251	131.591	0	0	-18.1082	9.17907	487.904	256.876	4901.45	9159.54	-487.904	0	18.041	11.2115	10.5572	0	0	0.199495	141.13	-523.792	52.446	158.717	0	58.0232	55.476	346.215	1
2748	0	0	748	1	314.514	148.906	165.607	0	0	34.9759	60.153	78.8677	226.047	5147.34	9307.89	-78.8677	0	10.3224	12.7388	11.1861	0	0	0.226698	135.091	-519.804	54.3907	132.079	0	50.0033	48.831	117.318	1
2750	0	0	750	1	330.829	217.612	113.217	0	0	26.348	21.072	359.281	313.278	5056.31	9147.65	-359.281	0	19.0203	11.8008	11.0236	0	0	0.31453	148.35	-531.321	49.6405	201.197	0	40.2545	37.7793	184.568	1
2755	0	0	755	1	233.944	137.187	96.7573	0	0	-39.8948	-59.7103	158.617	142.579	5022.9	9029.11	-158.617	0	7.28672	11.8753	10.9241	0	0	0.190947	161.187	-527.166	82.143	152.118	0	74.0293	71.6281	185.372	1
2758	0	0	758	1	313.741	196.406	117.336	0	0	20.6109	46.8383	188.118	273.381	5062.05	9121.88	-188.118	0	13.915	11.1842	10.8347	0	0	0.0167493	163.45	-533.026	52.7268	178.337	0	41.5921	38.7279	112.803	1
2765	0	0	765	1	301.991	186.66	115.331	0	0	49.4136	-22.5163	633.322	267.575	5033.25	9191.24	-633.322	0	21.6214	10.5032	11.0397	0	0	0.107532	140.348	-520.597	55.15	172.427	0	70.8136	64.9093	335.324	1
2771	0	0	771	1	350.172	189.591	160.58	0	0	-18.4804	11.9741	209.361	225.706	5001.48	9156.75	-209.361	0	11.8796	10.6249	10.4039	0	0	0.0494784	169.86	-533.398	44.3989	179.369	0	48.7383	45.0693	141.134	1
2774	0	0	774	1	374.735	171.104	203.631	0	0	105.24	28.7135	-108.882	221.16	4778.1	8940.69	108.882	0	8.86271	10.3389	9.96804	0	0	0.105538	138.259	-514.569	39.9489	169.129	0	47.1244	44.1229	128.513	1
2778	0	0	778	1	263.316	148.884	114.432	0	0	8.61742	-1.01412	296.807	245.689	5074.04	9169.73	-296.807	0	14.0768	11.6369	10.7152	0	0	0.266856	108.359	-505.891	68.2914	134.946	0	47.2307	44.0013	177.7	1
2797	0	0	797	1	326.738	184.422	142.316	0	0	-2.91431	-33.2429	8.49812	201.63	4985.91	9201.96	-8.49812	0	8.87876	10.8667	10.5387	0	0	0.0721445	168.595	-537.606	49.2249	171.016	0	52.0734	49.6745	124.802	1
2812	0	0	812	1	262.243	165.793	96.4509	0	0	-31.8314	-24.2361	211.499	231.682	5313.81	9093.3	-211.499	0	12.3381	11.4626	10.2165	0	0	0.249983	158.388	-528.246	67.7146	167.182	0	48.6042	45.0825	141.129	1
2813	0	0	813	1	256.114	142.156	113.957	0	0	32.507	30.9507	78.8334	224.741	4950.49	9038.11	-78.8334	0	10.299	10.6021	11.0738	0	0	0.118297	123.375	-510.904	70.1347	149.434	0	48.3196	46.8275	115.277	1
2850	0	0	850	1	329.875	191.782	138.093	0	0	47.7497	-25.5288	263.96	214.844	5234.23	9293.91	-263.96	0	11.8753	10.6762	10.7567	0	0	0.242434	151.2	-523.912	48.5981	151.828	0	50.5597	49.9094	182.022	1
2882	0	0	882	1	276.286	143.335	132.951	0	0	-42.2648	31.2381	-14.5083	207.28	5224.58	9037.82	14.5083	0	8.91976	10.4493	10.2393	0	0	0.116982	186.932	-539.367	61.5491	182.451	0	49.748	48.4693	126.015	1
2886	0	0	886	1	355.379	215.856	139.523	0	0	79.3123	-52.1854	716.611	373.234	4903.69	9220.91	-716.611	0	33.343	9.92394	9.68082	0	0	0.064114	138.409	-516.272	42.3961	150.303	0	57.5074	54.4802	244.3	1
2891	0	0	891	1	345.992	229.974	116.018	0	0	88.6229	-13.9072	337.492	258.689	4994.04	9182.63	-337.492	0	15.3085	11.0438	9.59966	0	0	0.148212	126.787	-509.551	44.7844	166.561	0	46.1821	43.0049	188.689	1
2906	0	0	906	1	292.666	163.854	128.812	0	0	3.08954	-41.3942	126.408	200.754	5278.89	9409.43	-126.408	0	9.79727	11.6727	10.6153	0	0	0.106919	133.751	-520.641	58.5047	136.936	0	53.3218	52.3209	126.208	1
2969	0	0	969	1	323.921	180.694	143.227	0	0	77.0615	-3120.71	223.122	273.427	4806.28	8900.99	-223.122	0	14.3034	10.6087	10.9447	0	0	0.136652	106.672	-503.691	49.9644	133.172	0	42.9197	50.807	246.132	1
2984	0	0	984	1	230.067	146.635	83.4317	0	0	63.5661	-5.58513	719.777	258.07	5019.09	9174.31	-719.777	0	23.1206	10.0698	9.87406	0	0	0.157886	119.117	-506.443	78.9593	144.575	0	83.321	77.4133	351.458	1
3000	0	0	1000	1	350.38	180.437	169.943	0	0	-4.73868	106.825	28.0284	196.796	4987.74	9161.55	-28.0284	0	8.62893	10.9272	10.2364	0	0	0.265907	111.987	-504.512	44.4624	137.696	0	54.308	51.9015	128.777	1
3038	0	0	1038	1	239.437	134.572	104.865	0	0	49.978	24.3581	-124.917	143.732	5132.34	9144.36	124.917	0	5.7317	10.3768	10.1305	0	0	0.130641	149.51	-519.177	75.4417	169.112	0	65.9629	65.3523	206.019	1
3040	0	0	1040	1	297.585	175.057	122.528	0	0	29.509	35.5661	150.147	244.944	5152.81	9232.81	-150.147	0	12.0014	10.3219	9.75569	0	0	0.249213	182.32	-538.841	54.6871	194.018	0	43.9142	42.5109	108.302	1
3065	0	0	1065	1	289.099	155.626	133.473	0	0	80.9293	0.550198	218.411	180.286	4902.07	9267.83	-218.411	0	9.44566	11.0828	9.45182	0	0	0.12163	141.922	-514.966	57.4362	149.556	0	60.2866	57.029	176.642	1
3102	0	0	1102	1	291.639	145.607	146.033	0	0	69.5433	35.2721	10.885	264.408	5112.78	9133.45	-10.885	0	11.3987	10.1252	9.3008	0	0	0.11995	167.754	-525.544	55.5013	176.92	0	39.4837	37.7665	99.8488	1
3117	0	0	1117	1	303.814	137.298	166.517	0	0	81.0145	-0.802835	315.211	228.337	5001.65	9169.52	-315.211	0	13.1947	9.75583	9.39968	0	0	0.0394009	138.119	-509.373	52.1411	176.845	0	49.0483	45.4551	191.894	1
3133	0	0	1133	1	313.482	146.955	166.527	0	0	17.9945	32.4694	371.629	252.81	5064.67	9235.91	-371.629	0	15.5578	9.61721	9.49536	0	0	0.14722	153.423	-517.515	49.8833	170.895	0	46.649	44.2212	225.647	1
3159	0	0	1159	1	249.682	155.409	94.2728	0	0	-9.59614	-22.3678	155.594	135.65	5291.58	9191.09	-155.594	0	6.7935	10.4487	9.76879	0	0	0.101785	176.74	-528.63	70.4897	174.526	0	77.5644	72.1292	188.964	1
3162	0	0	1162	1	257.73	127.107	130.622	0	0	37.6456	-6.21876	-130.402	173.945	4945.35	9174.94	130.402	0	6.98089	10.3814	9.34445	0	0	0.152161	114.583	-496.571	66.5734	125.954	0	54.3583	53.7401	167.071	1
3182	0	0	1182	1	329.972	174.678	155.294	0	0	76.3936	-54.8455	-178.465	252.982	4906.61	9223.57	178.465	0	10.1905	9.9182	8.15213	0	0	0.12192	173.572	-521.724	45.4636	216.678	0	37.106	35.8661	126.768	1
3198	0	0	1198	1	343.23	204.457	138.773	0	0	-2.51196	-4.97804	74.9475	167.405	5184.83	9273.36	-74.9475	0	7.736	10.081	8.92721	0	0	0.191833	173.887	-525.863	43.9301	156.539	0	60.3633	58.8597	141.209	1
3210	0	0	1210	1	272.645	178.196	94.4492	0	0	53.4698	19.6125	586.971	248.552	5029.19	9149.11	-586.971	0	19.031	9.88961	9.57657	0	0	0.159467	149.304	-514.109	61.1129	183.02	0	68.1786	64.1839	366.212	1
3212	0	0	1212	1	289.843	182.873	106.97	0	0	88.4097	3.2254	530.814	336.988	5093.91	9165.5	-530.814	0	24.2787	8.99752	8.48793	0	0	0.0538566	197.07	-521.379	53.7259	230.401	0	45.843	44.2176	268.138	1
3239	0	0	1239	1	289.777	132.3	157.476	0	0	42.6603	14.3271	-98.7915	175.897	5040	9353.71	98.7915	0	7.10459	10.0899	9.92597	0	0	0.104576	149.166	-519.07	56.7136	163.024	0	55.1266	53.9507	153.77	1
3252	0	0	1252	1	225.468	131.892	93.5759	0	0	-37.3942	3.0394	-102.235	167.374	5319.37	9165.68	102.235	0	6.8568	9.39094	9.25356	0	0	0.0252029	145.818	-508.402	78.8286	150.214	0	56.9668	53.9369	165.311	1
3278	0	0	1278	1	287.739	138.739	149	0	0	74.5135	-35.2323	144.98	198.249	4808.83	8904.97	-144.98	0	9.74373	9.0613	9.29489	0	0	0.162672	121.749	-497.773	55.3105	155.633	0	50.7569	48.4358	128.197	1
3290	0	0	1290	1	255.583	136.287	119.296	0	0	427.38	594.96	492.55	134.554	5552.22	9271.38	-492.55	0	16.6999	11.2778	11.3493	0	0	0.249681	143.764	-519.645	71.7871	142.679	0	169.955	199.557	709.647	1
3301	0	0	1301	1	231.742	128.049	103.692	0	0	42.1894	-10.2829	194.604	153.239	5239.79	9278.66	-194.604	0	7.88342	10.8729	9.34207	0	0	0.24288	126.214	-503.721	78.5147	138.462	0	67.8579	67.3203	185.79	1
3302	0	0	1302	1	251.484	174.448	77.0364	0	0	14.95	-18.9719	241.53	192.551	5566.01	9287.35	-241.53	0	10.445	10.6525	9.64946	0	0	0.178182	122.262	-502.684	69.8681	123.136	0	54.4863	51.5385	178.548	1
3331	0	0	1331	1	347.681	224.589	123.091	0	0	73.2753	78.4889	411.398	271.673	5009.38	9189.89	-411.398	0	17.2724	8.43503	8.6376	0	0	0.173709	180.112	-520.716	41.6209	211.529	0	46.8313	42.1282	256.306	1
3334	0	0	1334	1	277.164	125.091	152.074	0	0	-168.318	-5.88784	97.8998	164.082	5250.98	9074.95	-97.8998	0	8.32955	9.67101	8.73079	0	0	0.262129	157.508	-513.902	58.3135	153.032	0	61.1343	55.8765	139.796	1
3346	0	0	1346	1	300.274	181.915	118.359	0	0	35.3353	47.9645	209.12	241.82	5146.98	9120.76	-209.12	0	12.5426	9.28411	9.00171	0	0	0.13197	127.642	-498.882	52.0521	147.365	0	42.9183	40.4885	128.957	1
3349	0	0	1349	1	257.603	129.593	128.01	0	0	-20.5578	21.7193	-11.6615	223.236	5202.88	9147	11.6615	0	9.59067	8.69033	8.11586	0	0	0.263323	171.284	-518.88	62.3204	203.966	0	43.4751	40.8895	112.37	1
3354	0	0	1354	1	366.94	192.962	173.978	0	0	66.8244	9.79034	148.392	175.855	5215.16	8959.61	-148.392	0	8.59628	8.85422	8.80991	0	0	0.254386	178.168	-524.276	39.1785	208.567	0	55.6033	57.3287	138.148	1
3405	0	0	1405	1	244.783	159.601	85.1827	0	0	147.623	-17.0932	350.356	161.844	4935.04	9185.81	-350.356	0	9.69934	9.43111	8.89189	0	0	0.167594	133.026	-503.09	69.4479	147.326	0	67.2687	63.8035	299.27	1
3438	0	0	1438	1	307.967	170.116	137.851	0	0	78.8528	5.0753	73.1976	172.634	5103.47	9163.65	-73.1976	0	7.87584	9.52497	8.23246	0	0	0.132886	140.096	-501.403	49.6718	162.881	0	57.6767	54.6699	137.626	1
3457	0	0	1457	1	318.314	132.529	185.785	0	0	96.5131	28.2209	-265.005	201.466	4886.49	9040.84	265.005	0	7.88166	8.38276	7.84083	0	0	0.112887	154.666	-510.323	46.0283	184.197	0	47.7099	45.7407	171.033	1
3507	0	0	1507	1	257.205	124.957	132.247	0	0	70.4012	21.2627	100.028	181.432	5111.92	9047.8	-100.028	0	8.45824	9.53051	8.92188	0	0	0.215449	105.708	-490.293	64.9018	155.729	0	55.9717	54.7808	132.866	1
3600	0	0	1600	1	299.197	181.047	118.15	0	0	40.686	22.2317	206.658	176.956	5141.63	9146.49	-206.658	0	9.17111	9.1091	8.41645	0	0	0.126743	142.712	-506.15	51.4639	135.522	0	56.3586	52.9568	165.557	1
3601	0	0	1601	1	233.347	116.412	116.934	0	0	64.0797	72.9033	107.101	165.62	5118.24	9095.82	-107.101	0	7.73354	8.49806	8.62438	0	0	0.0984865	105.728	-483.903	72.2423	130.838	0	59.5216	56.834	142.33	1
3647	0	0	1647	1	272.939	134.062	138.876	0	0	29.5034	-8.16304	-61.9355	176.215	5252.48	9276.54	61.9355	0	7.30368	8.21792	7.82566	0	0	0.184462	155.109	-504.769	56.4991	162.551	0	50.9987	50.3434	134.016	1
3703	0	0	1703	1	323.918	195.327	128.592	0	0	-16.1318	149.199	191.447	164.373	4799.81	9119.18	-191.447	0	8.46461	8.10996	7.5157	0	0	0.297064	168.539	-509.981	44.4021	169.943	0	57.0042	55.5548	158.382	1
3782	0	0	1782	1	308.098	157.942	150.156	0	0	74.3019	79.5835	-6.33963	163.033	5307.34	9089.14	6.33963	0	6.90137	7.81175	7.75976	0	0	0.15568	164.501	-504.103	47.4275	165.442	0	58.2671	54.6475	145.45	1
3797	0	0	1797	1	257.023	144.932	112.091	0	0	67.694	15.5301	261.969	215.762	5114.63	9153.19	-261.969	0	11.8007	7.67471	6.7286	0	0	0.135811	137.381	-484.579	58.9093	156.717	0	45.19	42.0941	155.159	1
3801	0	0	1801	1	271.103	154.216	116.887	0	0	87.4788	42.4702	90.7937	158.454	4995.18	9026.59	-90.7937	0	7.29978	7.73811	7.40725	0	0	0.148318	162.817	-499.152	55.826	157.462	0	59.2181	57.0275	139.664	1
3825	0	0	1825	1	248.838	117.418	131.42	0	0	45.7003	59.7886	160.753	172.125	5036.96	9108.93	-160.753	0	8.48567	7.80967	7.86008	0	0	0.255022	179.447	-511.786	63.634	162.768	0	56.1519	52.6201	140.068	1
3870	0	0	1870	1	246.159	130.709	115.449	0	0	-106.53	105.531	-168.392	153.738	5288.85	9063.19	168.392	0	6.21968	7.44724	7.40993	0	0	0.0818137	130.523	-485.015	63.2818	171.915	0	57.525	53.1596	190.123	1
3889	0	0	1889	1	252.927	158.088	94.8386	0	0	62.0923	94.4897	244.943	186.566	4821.25	9074.23	-244.943	0	9.9897	7.8426	6.64661	0	0	0.316119	156.247	-497.091	60.3192	157.289	0	50.3347	49.3133	169.518	1
3908	0	0	1908	1	263.844	162.729	101.115	0	0	23.7286	115.03	239.778	197.641	5058.93	8954.03	-239.778	0	10.5885	7.31737	6.49447	0	0	0.0969979	123.321	-479.376	56.0215	151.876	0	46.6944	45.9784	156.083	1
3959	0	0	1959	1	186.227	84.8159	101.411	0	0	90.9495	12.1641	6.61461	171.706	5191.03	9256.22	-6.61461	0	7.40364	7.62399	7.26811	0	0	0.124985	122.03	-478.741	93.9896	151.443	0	53.0732	51.6014	130.572	1
4274	0	0	274	1	219.229	102.096	117.133	0	0	-22.0513	71.8894	163.14	143.15	5403.69	9096.83	-163.14	0	5.35492	3.0836	4.24471	0	0	0.201808	151.823	-448.751	53.6474	169.505	0	48.7029	45.6024	124.141	2
4384	0	0	384	1	214.452	114.612	99.8406	0	0	68.5994	39.2808	96.2337	171.525	4814.74	9029.78	-96.2337	0	6.2669	3.06563	3.23459	0	0	0.052454	138.784	-434.698	53.4147	211.795	0	38.3369	37.1914	105.477	2
4588	0	0	588	1	194.18	91.2949	102.885	0	0	-77.1453	58.598	61.8449	147.421	5458.79	9110.12	-61.8449	0	5.54848	3.12214	3.94581	0	0	0.0901791	159.629	-450.796	61.931	181.16	0	45.6033	42.4548	124.973	2
5160	0	0	1160	1	176.017	82.8289	93.1881	0	0	-44.9108	13.9046	-304.154	149.985	5227.23	9154.82	304.154	0	6.53204	3.17233	3.87175	0	0	0.0297234	110.256	-424.061	70.0767	151.744	0	55.8586	48.2731	246.39	2
5732	0	0	1732	1	205.234	116.415	88.8186	0	0	9.61815	28.59	215.206	158.453	5272.36	8940.81	-215.206	0	5.99542	2.54225	2.51108	0	0	0.155552	174.987	-435.473	53.868	227.141	0	38.878	39.4878	103.176	2
5880	0	0	1880	1	211.446	128.53	82.9166	0	0	105.79	-98.5331	-104.78	128.511	4877.21	9167.59	104.78	0	5.08495	3.34244	3.24732	0	0	0.0508373	183.166	-449.126	54.8883	206.546	0	46.5276	47.0387	179.748	2
5942	0	0	1942	1	230.067	112.462	117.605	0	0	38.783	31.4868	240.92	161.274	5442.52	9236.89	-240.92	0	6.11828	2.89163	3.50727	0	0	0.109951	170.032	-443.915	49.1738	175.539	0	41.4173	40.0445	110.277	2
6983	1	0	983	1	151.175	71.604	79.5706	0	0	-18.3175	80.1472	-136.167	133.416	4802	8889.25	136.167	0	5.13579	3.44312	3.4689	0	0	0.203161	108.59	-420.827	84.8771	131.281	0	49.8757	47.0869	193.186	2
7195	1	0	1195	1	191.566	97.6635	93.9021	0	0	6.64761	23.0683	280.947	112.964	5574.31	9045.99	-280.947	0	4.37904	3.09695	4.16194	0	0	0.127221	150.683	-440.293	63.3613	160.444	0	57.5974	55.5224	163.678	2
7294	1	0	1294	1	200.204	100.527	99.6769	0	0	92.2715	-32.0549	-108.009	137.229	4890.73	9001.46	108.009	0	5.28067	3.26579	3.32491	0	0	0.0672391	149.342	-433.783	58.7089	165.115	0	45.4069	44.0038	169.798	2
7363	1	0	1363	1	187.699	115.557	72.1412	0	0	13.5503	-50.8553	285.924	122.782	5368.09	9219.58	-285.924	0	4.84055	2.7878	3.57303	0	0	0.12428	184.948	-456.818	62.9391	221.622	0	51.6707	50.2601	144.636	2
7488	1	0	1488	1	192.07	126.461	65.6094	0	0	71.534	21.3132	404.341	152.967	5310.11	9147.41	-404.341	0	6.22905	2.00043	3.59714	0	0	0.0465361	146.947	-438.265	59.0105	180.693	0	41.4328	40.2598	147.554	2
8054	2	0	54	1	214.014	118.085	95.9285	0	0	27.2768	-58.3442	-61.4501	118.046	5454.02	9127.4	61.4501	0	4.52513	2.86373	4.06138	0	0	0.0841314	165.897	-450.96	54.5085	1	0	53.7589	51.6981	175.299	2
8413	2	0	413	1	275.609	113.473	162.136	0	0	17.0613	2.82079	144.884	163.754	4866.28	8866.92	-144.884	0	6.1038	2.26313	3.41158	0	0	0.123813	151.403	-436.531	38.7518	174.582	0	38.8695	37.4957	102.601	2
8457	2	0	457	1	183.195	81.4069	101.788	0	0	10.207	-4.09332	-155.769	111.898	4873.13	8873.83	155.769	0	4.38969	2.88582	3.70427	0	0	0.059703	147.629	-443.679	65.4349	191.05	0	58.2935	55.8705	223.453	2
9737	2	0	1737	1	227.586	95.3894	132.196	0	0	11.3801	30.3201	166.722	168.642	5370.26	9138.4	-166.722	0	6.29163	2.4592	2.90026	0	0	0.174824	150.289	-438.172	48.1512	203.483	0	38.7116	36.1993	101.936	2
9800	2	0	1800	1	223.146	119.53	103.616	0	0	65.9254	60.1026	24.5827	152.456	5116.4	9407.6	-24.5827	0	5.55514	3.00194	2.64465	0	0	0.127086	202.675	-461.818	49.7821	288.649	0	38.7195	38.2452	120.99	2
