# Supplementary material for: CaV1 and CaV2 calcium channels mediate the release of distinct pools of synaptic vesicles
Source: eLife. 2023 Feb 23;12:e81407. doi: 10.7554/eLife.81407 (PMC10023163; doi:10.7554/eLife.81407)
Supplement: Figure 7—source data 1. [file elife-81407-fig7-data1.zip › Figure 7 - Source Data 1/unc13-all/6/5/cav1_to_cav1(cav2).csv]

271.168252558983
229.828694145876
274.384323666764
211.540072657788
258.41568964514
328.56435609415
275.079696407643
283.333876989102
254.10872752353
255.093220063482
247.42888132161
335.947925411731
235.517778141168
305.780586237277
252.043928388329
214.607670661154
267.743363331718
307.934523325649
310.071844031046
264.940008189706
348.839424086514
330.477937558222
334.530105884624
289.152476214043
314.534203418168
230.366211729933
285.31872504844
345.443927590087
261.940729218304
357.454392319421
341.902815594957
350.353878086196
268.498113338358
352.468846346264
330.188956689862
288.173224473449
245.979987932408
194.998529932523
248.714486940054
233.387638882474
273.001801803576
257.129036401378
257.009565540041
357.89519833558
289.497023977955
335.111687169469
230.265744631065
254.033453977797
286.132911513097
240.787025016675
289.649938865592
287.111240429208
247.410377862924
265.511855275709
327.010136067845
298.403097994768
335.021609038969
257.823916109742
265.446645406504
275.240544052597
243.75119632092
310.493105821805
262.310083683226
306.221360495607
303.314460437135
254.277734003796
272.091681386018
364.577604148245
282.224476650475
260.672546270242
299.024100706178
332.022909146934
250.855964295976
377.087632095669
227.316942861076
233.995674423936
280.562013189096
231.11801067519
281.605653968953
202.223015010069
237.431704755511
317.33852867752
276.766478578302
271.597966719065
333.310590295137
268.183915422797
331.201669672047
286.778824187655
204.244287134222
322.535519532201
320.910227230789
274.871217709872
359.48646766888
398.806100570611
189.415842593292
326.418938251282
321.887589252534
308.114656642794
152.596159236414
174.408531884647
184.537052556344
115.275344294078
231.993451537292
249.406000200048
157.244561914546
297.619580499467
319.530719394428
252.5681481947
283.933794404614
237.409047869271
242.564528187964
221.290830152469
277.82787123112
300.435891766968
378.670133986942
161.12676231977
254.224015154853
207.337924144778
308.515875722188
287.461805890088
270.610291144007
250.677409977994
212.992048767819
239.214611288492
168.746798253417
214.538992349045
319.240791765241
260.385819304117
131.824683213982
63.9883966284024
45.6151175867999
141.650113498779
244.441886078217
