# Supplementary material for: CaV1 and CaV2 calcium channels mediate the release of distinct pools of synaptic vesicles
Source: eLife. 2023 Feb 23;12:e81407. doi: 10.7554/eLife.81407 (PMC10023163; doi:10.7554/eLife.81407)
Supplement: Figure 7—source data 1. [file elife-81407-fig7-data1.zip › Figure 7 - Source Data 1/unc13-all/6/5/cav1_to_cav1(unc-13).csv]

162.482491472394
-248.882752133342
196.49941535951
-10.4957950651749
160.593444110385
-288.485906359934
103.220499155417
-169.206644175356
326.404701977604
-172.260249909186
56.8607789688992
58.1219337446962
181.816862704538
-105.42709193789
-104.546622671314
110.234336022268
-256.929401263513
