# Supplementary material for: CaV1 and CaV2 calcium channels mediate the release of distinct pools of synaptic vesicles
Source: eLife. 2023 Feb 23;12:e81407. doi: 10.7554/eLife.81407 (PMC10023163; doi:10.7554/eLife.81407)
Supplement: Figure 7—source data 1. [file elife-81407-fig7-data1.zip › Figure 7 - Source Data 1/unc13-all/6/5/cav1_to_cav2.csv]

344.364507886985
176.108680292842
353.645977284643
222.071783449859
436.713482140705
73.634392889091
230.587543882231
300.506358561735
457.794413765308
231.85396822067
217.458625964438
261.257739705732
335.875262416581
346.164520366991
342.478036028891
293.04069881815
-53.9173236498191
