# Supplementary material for: CaV1 and CaV2 calcium channels mediate the release of distinct pools of synaptic vesicles
Source: eLife. 2023 Feb 23;12:e81407. doi: 10.7554/eLife.81407 (PMC10023163; doi:10.7554/eLife.81407)
Supplement: Figure 7—source data 1. [file elife-81407-fig7-data1.zip › Figure 7 - Source Data 1/unc13-all/6/5/cav2_to_cav1.csv]

75.5622332972789
-92.6935942968639
84.8437026949368
-46.7304911398469
167.911207550999
-195.167881700615
-38.2147307074747
31.7040839720294
188.992139175602
-36.9483063690359
-51.3436486252676
-7.54453488397394
67.0729878268749
77.3622457772854
73.6757614391854
24.2384242284443
-322.719598239525
