# Supplementary material for: CaV1 and CaV2 calcium channels mediate the release of distinct pools of synaptic vesicles
Source: eLife. 2023 Feb 23;12:e81407. doi: 10.7554/eLife.81407 (PMC10023163; doi:10.7554/eLife.81407)
Supplement: Figure 7—source data 1. [file elife-81407-fig7-data1.zip › Figure 7 - Source Data 1/unc13-all/6/5/cav2_to_cav2(cav1).csv]

-2.36597796927708
38.9735804438296
-5.58204907705749
57.2622019319178
10.3865849445656
-59.7620815044438
-6.27742181793747
-14.5316023993964
14.6935470661765
13.7090545262245
21.3733932680962
-67.1456508220253
33.2844964485375
-36.978311647571
16.7583462013772
54.1946039285522
1.05891125798826
-39.132248735943
-41.2695694413396
3.86226640000041
-80.0371494968076
-61.675662968516
-65.7278312949184
-20.3502016243365
-45.7319288284616
38.4360628597733
-16.5164504587337
-76.6416530003808
6.86154537140192
-88.6521177297145
-73.1005410052512
-81.5516034964903
0.304161251347978
-83.6665717565584
-61.3866821001557
-19.3709498837434
22.8222866572978
73.8037446571834
20.0877876496525
35.4146357072323
-4.19952721387017
11.6732381883285
11.7927090496651
-89.092923745874
-20.694749388249
-66.3094125797634
38.536529958641
14.7688206119092
-17.3306369233906
28.0152495730308
-20.847664275886
-18.308965839502
21.3918967267819
3.29041931399752
-58.2078614781394
-29.6008234050623
-66.2193344492634
10.9783584799643
3.35562918320193
-6.43826946289118
25.0510782687861
-41.6908312320993
6.49219090647966
-37.4190859059008
-34.5121858474286
14.5245405859096
-3.2894067963116
-95.7753295585389
-13.4222020607685
8.12972831946354
-30.2218261164717
-63.2206345572276
17.9463102937298
-108.285357505963
41.4853317286297
34.8066001657699
-11.7597385993904
37.6842639145161
-12.8033793792474
66.5792595796374
31.3705698341955
-48.5362540878141
-7.96420398859573
-2.79569212935894
-64.5083157054314
0.618359166908704
-62.3993950823406
-17.9765495979491
64.5579874554842
-53.7332449424948
-52.1079526410831
-6.0689431201663
-90.6841930791743
-130.003825980905
79.3864319964141
-57.6166636615762
-53.0853146628278
-39.3123820530882
116.206115353292
94.3937427050587
84.2652220333621
153.526930295628
36.8088230524145
19.3962743896582
111.55771267516
-28.8173059097608
-50.7284448047221
16.2341263950057
-15.1315198149077
31.3932267204345
26.2377464017418
47.5114444372366
-9.02559664141427
-31.6336171772618
-109.867859397236
107.675512269936
14.578259434853
61.4643504449277
-39.7136011324819
-18.6595313003818
-1.80801655430059
18.1248646117119
55.8102258218869
29.587663301214
100.055476336289
54.2632822406613
-50.4385171755348
8.41645528558911
136.977591375724
204.813877961304
223.187157002906
127.152161090927
24.360388511489
