# Supplementary material for: CaV1 and CaV2 calcium channels mediate the release of distinct pools of synaptic vesicles
Source: eLife. 2023 Feb 23;12:e81407. doi: 10.7554/eLife.81407 (PMC10023163; doi:10.7554/eLife.81407)
Supplement: Figure 7—source data 1. [file elife-81407-fig7-data1.zip › Figure 7 - Source Data 1/unc13-all/6/5/cav2_to_cav2(unc-13).csv]

11.818414954756
-62.1538517431745
-7.65181122854847
-86.7211829209045
-29.2530579354006
56.5828640643776
-23.3577624996324
-4.68374080215654
-35.3789527692079
-32.3189260006529
-22.1258648728362
33.402823524877
-34.1563659290023
46.2006113649295
-36.5961162725962
-59.5611000082899
-1.45830126221517
42.6430801073457
51.7315578135458
-8.25408550204338
80.5847110705763
75.2345731103542
50.9158214368272
-23.2513677072038
42.3597855776043
-40.3505746879146
-32.2630891607841
79.854973169482
-19.8045124919408
98.2328363434608
92.7914798338479
60.0207874527368
-35.1138842113087
100.318473213907
83.0248783168154
48.0352135203429
-54.5939885634943
-123.992385601981
-41.6199540043963
-53.58048327492
28.645019253303
4.49315953913538
1.89383125998211
59.5861049884097
34.3073799392332
68.7352159314814
-62.3655397292641
-9.54114353466866
30.6590318812141
-43.8935671363051
13.1048081046029
7.95084075322484
-54.2688538377697
5.83001823145423
62.2589019920324
61.1206316071584
78.6828659681996
1.04890609867289
-7.52336977687992
23.1975691204552
-26.1779075897248
26.7209152225732
4.18192979118612
19.134341884901
47.3107400968493
-45.3853738619837
1.25866694278739
91.9308968789428
37.873722420718
-3.33448948585828
12.7008557155514
92.8584744874297
-20.9193776326065
112.295942350569
-30.6950260584254
-10.4945570076979
0.130650828035868
-16.1249394556089
11.1693705635225
-75.0494580926606
-28.8094371832976
42.2263846407914
34.4258829205137
12.9802938468802
105.710762196944
28.9307032887282
54.9497908934718
53.6680778840291
-20.8124409881202
75.6761822592252
14.8440832989181
7.27912891056258
94.8861094591994
153.630808983187
-119.629545193477
90.7194472951232
50.2404906818538
32.423000226654
-106.172225121643
-128.461985352895
-106.258340911094
-147.080140529624
-32.6737739773944
-5.85219369335937
-78.1760416240922
41.3889131756496
64.5306082260449
11.4237874487499
57.870275526453
-21.3891114795315
-40.7083781821548
-53.3788333741613
46.7299667148563
39.2323461955893
109.364016643456
-63.8564696162957
-15.068039014639
-10.6629898270094
62.7828401527586
56.8025327582527
-4.66152161797618
29.9492817738501
-46.281066269039
-52.4363726505835
-126.839686258876
-54.0959971202647
-1.24899886613639
-58.342791246283
-172.863385990775
-228.729355559275
-203.147767203738
-96.8020565923543
-67.0454840349867
