# Supplementary material for: CaV1 and CaV2 calcium channels mediate the release of distinct pools of synaptic vesicles
Source: eLife. 2023 Feb 23;12:e81407. doi: 10.7554/eLife.81407 (PMC10023163; doi:10.7554/eLife.81407)
Supplement: Figure 7—source data 1. [file elife-81407-fig7-data1.zip › Figure 7 - Source Data 1/unc13-all/6/5/unc13all_to_cav1.csv]

79.5119757290465
128.342546940727
172.41740050473
216.196166439835
142.336825234481
120.580393040979
180.355451912477
167.556844817797
253.367467193909
48.3058246629087
195.963147124192
141.374677558692
165.447949072098
180.385805949437
226.252957893566
145.740806432757
115.013642329107
214.350850714926
168.942290131547
112.330089672336
186.118633224798
187.480514198255
184.579109690631
154.182318735398
211.32114606651
66.6296593836403
226.852152422352
213.979246435875
192.83891869282
222.749792342226
190.01472540338
217.766811832541
160.86614969945
145.042284184865
161.688509503036
164.437071972333
153.618780569088
120.244324933557
187.571927343699
179.194021478036
98.1239666417339
241.045057429909
188.090221113885
181.089545583957
131.805762659568
146.874066104126
242.433699915565
75.190268484442
169.481703006755
161.218935944959
209.965323017853
215.873797118842
185.529825995018
147.559800607679
101.812504071421
97.8976283135032
226.864683754525
164.331005838992
154.254195567118
139.616110746464
196.620530179527
118.729449343862
196.17513508155
149.109749522655
159.880812545345
317.064182308127
319.084469446801
111.051867791036
94.466716016316
152.744699625467
129.610665425259
255.361369895041
194.46109565466
261.343972031718
82.7911904124974
209.762102720737
205.499942623345
75.9082903791734
235.919269876944
185.930086732569
105.535722373486
109.744954670918
266.158862581801
200.498846329822
181.614759396806
196.323401488656
-211.942932109996
-12.4726749242366
57.9952704168152
76.2261077508304
83.6766952566934
169.287130976785
87.4448623019932
60.9170317570963
259.175742391592
-152.160766163722
229.916515856762
59.3650811966593
206.591005829129
203.695148308534
103.905431402992
200.215526606609
143.002819709502
121.731875195343
114.025859468088
200.613801909756
96.7158665798063
74.1232651434168
105.715134757608
158.360822786113
139.193713343225
130.980581489338
125.1280977344
167.594843524568
179.033354410863
248.802668883249
-74.0108165426388
175.455882968536
139.309532164885
106.593262151532
76.2664322997787
156.901638407513
134.300115463581
126.018937291171
120.256345182429
107.834478442141
117.851093318898
180.175579727488
50.4460073934595
-27.1803974143552
204.506019582956
177.696358607614
226.275359711646
-34.495572336016
103.90659932889
213.517278487468
189.537194548848
96.3378444556381
270.314238917894
143.003799805534
102.449923073118
59.3727757339782
81.7036006294418
121.386117758801
187.731465871224
91.8671620617245
257.174060214254
269.678581797137
124.661992049836
242.06872020687
202.627829330436
57.3074631467123
128.7646055317
143.807628633772
133.860126199269
254.947291630187
44.6288832592966
310.277548752265
123.945234770541
164.722318231157
264.670676766045
169.573764726211
137.704877031838
87.9694807448761
116.867509957731
183.244464174148
185.772999315642
220.39322641718
138.097389410851
226.569686728998
-95.4352046665297
149.527692463853
93.6802283317286
-61.9740848766221
302.02796953913
207.991082224975
132.818807113228
173.383634017074
183.379408252309
199.423165671127
76.992216190268
117.540847754927
333.158563445
85.1243512482381
193.774673516955
187.46903615035
-16.0175547628544
240.632476219716
301.470772221521
118.678958038949
159.543593340253
120.084145920018
281.511498232662
-53.6256941052532
173.952357328481
-165.83127223258
79.6814356988023
-166.292343282806
200.787920236945
-58.6811552307365
50.6751464519277
24.2888165904171
-104.520535392251
255.503949757256
111.535409241645
200.60885667471
31.2400769838312
71.1863579750864
56.9496627577444
68.5475879919593
317.328989479723
-93.0963334584828
96.2697190735551
107.736068583733
127.963947363633
-95.3675630582591
272.172251427397
12.3755065258822
102.98306908561
