# Supplementary material for: CaV1 and CaV2 calcium channels mediate the release of distinct pools of synaptic vesicles
Source: eLife. 2023 Feb 23;12:e81407. doi: 10.7554/eLife.81407 (PMC10023163; doi:10.7554/eLife.81407)
Supplement: Figure 7—source data 1. [file elife-81407-fig7-data1.zip › Figure 7 - Source Data 1/unc13-all/6/5/unc13all_to_cav2.csv]

198.429287615818
197.030531312972
147.045596658554
5.52243552630352
209.878662291274
138.584373670541
81.3074453990357
156.308372327265
100.132837018968
9.16077283043705
74.2472877914588
184.409236801615
196.870175527212
120.50400493324
46.6914732288751
153.200233066927
161.715221734052
115.80514890232
190.543877898161
165.494177673028
58.1529264123037
133.228994335243
127.053083714183
130.928319103854
68.2721088046128
265.442968083398
184.980646417855
120.422986930822
137.182016154267
203.869953712423
79.5865156048494
34.182710793033
146.50114592442
176.882783041669
116.597122258974
79.0534861314991
73.9551874414574
209.531141260068
129.991519203195
160.566880411279
230.068481039809
60.477887642217
98.9930105029671
191.303802651995
247.472162238388
194.848745658135
45.4891391174297
114.026503759049
115.453764581098
195.51317421511
137.403719867149
196.346106386933
85.2027949023268
235.71457903762
194.316712764969
238.678515091344
167.15195523307
151.644148975083
190.777079384245
126.923264490704
185.94817459258
107.777477842974
122.886267037302
2.45754199594558
207.303883144461
34.1015076571857
55.9794217980525
284.292516092783
115.081321174754
144.719216542173
186.995706490654
114.168670889429
151.838440134965
53.3190682831173
304.938227614401
57.3902689041188
167.617543900045
158.430690247929
144.227157435253
163.199086438888
240.872594812448
186.952430766547
-2.60369687996172
118.797714307173
167.410615425228
104.275230883401
283.232837201424
204.383527689817
316.445226912574
259.06827607263
179.900011603517
44.2631824022774
17.8749861816214
110.031887178973
226.186498068892
228.184804348732
71.3984021840279
100.908678236321
122.316837659688
89.0907243060083
124.659314400116
72.37461271756
152.683535276017
129.066772906775
285.441233203548
140.18859664587
123.196834016937
112.731043456333
111.014574328587
235.09753312849
147.783845450747
239.683407328679
247.285364832096
138.20456400522
245.433576318379
79.7488516292342
121.745230497287
75.2852526607294
208.615591725587
151.355659588558
284.41285051677
57.6640270256794
106.604523483926
132.337567593659
207.977653852635
83.3445095284515
59.9121612074377
218.096731226356
126.751895967238
253.656381544726
-10.0140715048456
305.365041711864
11.7189457272179
-42.6149562707596
196.190592341758
107.658285505911
128.292936714295
181.363195125681
211.933598023339
173.906786805355
222.647268120854
232.78732148892
144.631479347187
201.055954480746
129.332699860452
290.816306147401
132.634886646945
142.301662710968
230.727734984081
69.5516052640432
88.4393099091867
152.206594225094
253.272780128904
196.048054631263
-65.3744119752391
199.210354545552
238.99906568918
88.2058680785576
227.941953291285
210.942018047012
178.292671941246
23.2444174894026
185.924412316499
305.33740639572
211.527019269
142.984283956483
178.333944324204
400.448333600054
163.365727128938
133.568688114239
233.180763561399
298.329797042627
34.8324037386392
291.09084423362
116.884299265579
152.668075341835
-81.8707505952098
439.359291014896
160.29684982304
173.913172812554
187.12474022835
98.145834764362
70.0265026031448
198.567907569168
165.564093190325
97.4680787926882
136.038287661306
161.692615328106
114.145094921498
56.7315938934007
185.209909158732
167.048331764454
-19.6098235611971
160.6753498494
435.310748095279
48.6191915905383
49.9239245411136
32.2764268345418
144.989447848266
253.249685907291
210.313696266354
182.548107820432
369.530086549119
151.109917230791
168.635034765372
297.358811673252
284.209212115304
184.74036150247
236.033730562336
51.694549232423
221.429342038444
237.516915113221
178.784539336379
308.61788256679
225.161317705028
263.965016097289
265.773456211877
379.399386063365
73.6948216957553
