# Supplementary material for: CaV1 and CaV2 calcium channels mediate the release of distinct pools of synaptic vesicles
Source: eLife. 2023 Feb 23;12:e81407. doi: 10.7554/eLife.81407 (PMC10023163; doi:10.7554/eLife.81407)
Supplement: Figure 7—source data 1. [file elife-81407-fig7-data1.zip › Figure 7 - Source Data 1/unc13-all/8/1.csv]

image-ID	cycle	z-step	frame	accum	photon-count	photon-count11	photon-count12	photon-count21	photon-count22	psfx	psfy	psfz	psf-photon-count	x	y	z	stdev	amp	background11	background12	background21	background22	maxResidualSlope	chisq	log-likelihood	accuracy	llr	time-point	precisionx	precisiony	precisionz	vis-probe
0	0	0	0	1	808.893	391.587	417.306	0	0	37.746	-22.4434	161.812	1058.95	4945.25	18658.9	-161.812	0	34.5917	10.545	11.4451	0	0	0.481341	258.526	-563.345	6.78448	530.848	0	12.8346	12.6864	42.0194	0
1	0	0	1	1	865.611	531.006	334.605	0	0	93.0332	-9.49815	326.609	907.249	4889.97	18645.9	-326.609	0	32.3595	10.5827	12.38	0	0	0.37707	202.18	-556.269	6.32245	421.172	0	15.3925	15.4392	51.699	0
2	0	0	2	1	1029.06	620.188	408.874	0	0	24.471	-32.6997	318.577	1318.36	4858.87	18669.1	-318.577	0	47.4251	10.9368	12.1625	0	0	0.620865	183.429	-556.026	5.23546	627.684	0	11.4038	11.3846	38.1233	0
3	0	0	3	1	1135.32	639.003	496.313	0	0	44.7031	-27.4675	257.351	1408.45	4938.3	18663.9	-257.351	0	48.3835	10.4241	11.1886	0	0	0.547816	209.531	-567.495	4.68239	721.639	0	10.4818	10.4166	33.8966	0
7	0	0	7	1	1096.49	648.034	448.459	0	0	34.0346	-33.3695	336.627	1309.12	4849.31	18669.8	-336.627	0	47.5973	10.0138	11.5214	0	0	0.710276	220.872	-570.648	4.8591	682.529	0	11.316	11.3554	38.6473	0
8	0	0	8	1	843.036	488.272	354.763	0	0	54.5056	-4.39092	304.318	900.572	4928.49	18640.8	-304.318	0	31.7336	11.5397	12.4736	0	0	0.432735	196.353	-557.414	6.54229	442.197	0	15.5909	15.6086	50.9951	0
11	0	0	11	1	1031.58	597.839	433.745	0	0	47.343	16.8155	290.722	1162.44	4836	18619.6	-290.722	0	40.506	9.54247	11.9366	0	0	0.626428	214.186	-563.359	5.18736	592.013	0	12.2527	12.157	40.3719	0
13	0	0	13	1	874.901	528.454	346.447	0	0	60.7349	-52.3528	395.395	1141.86	4822.61	18688.8	-395.395	0	43.3639	10.5685	10.9482	0	0	0.358053	219.228	-569.765	6.21048	553.592	0	12.8267	13.0786	45.9657	0
14	0	0	14	1	722.423	446.301	276.122	0	0	18.8651	-37.4649	345.512	831.542	4864.48	18673.9	-345.512	0	30.5509	9.71518	11.8669	0	0	0.348265	203.217	-537.088	7.6715	363.855	0	16.1706	16.2317	55.578	0
15	0	0	15	1	809.75	510.431	299.319	0	0	34.0483	25.2511	335.279	997.899	4849.29	18611.2	-335.279	0	35.9161	9.73681	10.6349	0	0	0.651114	192.152	-542.676	6.72435	515.588	0	13.9093	13.8722	47.0507	0
16	0	0	16	1	1099.59	640.178	459.409	0	0	87.9076	-11.5354	334.822	1241.44	4795.43	18648	-334.822	0	44.563	9.57045	11.9645	0	0	0.437811	261.241	-570.081	4.84295	661.583	0	11.783	11.8138	40.4418	0
17	0	0	17	1	809.94	494.939	315	0	0	60.1819	9.15607	342.308	887.978	4823.16	18627.3	-342.308	0	32.0358	9.63172	11.1302	0	0	0.517566	232.281	-554.85	6.73409	435.554	0	15.3109	15.3572	52.3704	0
18	0	0	18	1	627.309	385.036	242.272	0	0	51.7817	11.2987	317.494	638.661	4831.56	18525.5	-317.494	0	22.6668	9.35908	10.5813	0	0	0.442869	144.373	-516.069	8.90209	294.738	0	19.7212	19.5955	65.3701	0
19	0	0	19	1	899.909	583.486	316.423	0	0	83.8407	-5.93228	411.443	1021.9	4799.5	18642.4	-411.443	0	38.8432	10.1627	12.6623	0	0	0.484676	176.448	-550.107	6.05248	519.373	0	14.1897	14.4303	53.2264	0
20	0	0	20	1	988.077	605.071	383.005	0	0	16.6128	12.2967	362.145	1193.41	4866.73	18624.1	-362.145	0	44.0224	10.5259	12.0286	0	0	0.713081	166.926	-554.363	5.46034	563.996	0	12.4473	12.467	43.4676	0
21	0	0	21	1	639.006	380.525	258.481	0	0	35.4888	18.4331	308.301	647.203	4847.85	18618	-308.301	0	22.8695	9.97824	10.9953	0	0	0.437994	197.348	-543.425	8.77404	334.588	0	19.7715	19.6693	64.5397	0
22	0	0	22	1	771.015	425.896	345.119	0	0	122.313	24.2301	317.731	823.244	4860.69	18612.2	-317.731	0	29.0251	10.1547	11.4077	0	0	0.450954	163.922	-535.859	7.13851	384.031	0	16.4235	16.3852	54.4243	0
23	0	0	23	1	772.918	487.203	285.715	0	0	50.4646	10.1343	376.986	886.959	4832.88	18626.3	-376.986	0	32.8661	10.1795	10.6824	0	0	0.401529	185.552	-542.758	7.09535	413.398	0	15.5732	15.7073	54.7283	0
24	0	0	24	1	798.053	451.115	346.937	0	0	57.1177	12.8781	270.375	915.417	4826.22	18623.5	-270.375	0	31.4329	10.6934	11.0859	0	0	0.59528	192.094	-555.865	6.8799	526.108	0	14.8844	14.7353	47.4529	0
25	0	0	25	1	794.075	488.642	305.433	0	0	8.50629	42.2592	250.843	848.038	4874.83	18594.2	-250.843	0	28.9327	11.153	11.9807	0	0	0.637295	200.337	-552.993	6.963	413.492	0	16.0398	15.7068	50.6359	0
26	0	0	26	1	476.554	268.822	207.732	0	0	136.843	43.9185	226.863	470.095	4846.16	18592.5	-226.863	0	15.5945	9.26279	10.2089	0	0	0.292874	201.621	-527.702	12.1209	277.751	0	24.9063	24.5378	77.798	0
27	0	0	27	1	732.493	425.784	306.708	0	0	43.8519	-13.6526	354.503	632.749	4839.49	18550.4	-354.503	0	23.1655	10.3447	12.1243	0	0	0.239264	215.904	-554.812	7.59063	343.15	0	20.6562	20.7492	71.6912	0
28	0	0	28	1	884.153	523.108	361.045	0	0	22.0139	34.7019	169.651	824.041	4861.33	18601.7	-169.651	0	26.8338	9.7097	10.6097	0	0	0.46703	219.827	-555.454	6.10653	437.505	0	15.5201	15.1831	50.1586	0
29	0	0	29	1	895.987	596.673	299.314	0	0	62.6905	-3.07391	375.295	1111.16	4820.65	18639.5	-375.295	0	41.119	9.3445	10.9445	0	0	0.605238	170.62	-537.838	6.01679	520.138	0	12.8326	12.965	45.7007	0
30	0	0	30	1	831.875	486.376	345.5	0	0	42.2031	7.62835	295.745	969.38	4841.14	18628.8	-295.745	0	33.9642	10.2235	11.4334	0	0	0.490508	219.124	-560.498	6.56734	467.121	0	14.2514	14.1623	46.4959	0
32	0	0	32	1	948.357	634.243	314.114	0	0	73.4183	-14.5464	443.084	1189.5	4809.92	18651	-443.084	0	46.5889	10.2241	10.4437	0	0	0.406122	190.431	-557.56	5.66711	559.845	0	12.5913	12.8778	47.825	0
33	0	0	33	1	778.982	483.497	295.484	0	0	100.788	-0.0217907	442.537	1028.56	4782.55	18636.4	-442.537	0	40.0908	8.80196	11.3049	0	0	0.32826	191.411	-550.937	7.0029	532.7	0	13.7945	13.7678	54.1905	0
34	0	0	34	1	683.195	441.412	241.783	0	0	9.31155	42.3576	379.607	890.135	4774.37	18594.1	-379.607	0	33.2555	9.03088	10.0789	0	0	0.709404	170.851	-532.588	8.05643	443.966	0	15.1457	15.13	53.6009	0
35	0	0	35	1	779.229	427.977	351.252	0	0	83.7392	12.1483	265.732	861.125	4799.6	18624.3	-265.732	0	29.3972	9.27173	10.4933	0	0	0.272949	198.739	-540.842	6.99269	431.06	0	15.1952	15.0329	48.5557	0
36	0	0	36	1	880.966	559.876	321.09	0	0	56.5115	-4.80064	338.61	972.181	4826.83	18641.2	-338.61	0	35.0697	9.79455	10.3682	0	0	0.512044	232.422	-553.361	6.12668	507.873	0	14.1673	14.2096	47.9018	0
37	0	0	37	1	812.366	503.099	309.267	0	0	41.1455	-40.2975	514.568	904.006	4742.53	18676.7	-514.568	0	38.2963	8.36273	10.7607	0	0	0.185179	232.242	-554.287	6.65643	423.647	0	15.5544	16.1768	69.9555	0
40	0	0	40	1	827.025	501.083	325.942	0	0	111.707	-19.9935	364.802	871.103	4771.63	18656.4	-364.802	0	31.9561	9.49524	11.1151	0	0	0.305318	191.819	-545.917	6.5765	450.581	0	15.5824	15.7131	54.565	0
42	0	0	42	1	527.291	263.455	263.836	0	0	-8.29965	2.61532	257.869	600.379	4791.98	18633.8	-257.869	0	20.7642	9.13559	10.928	0	0	0.457437	200.382	-537.447	10.8379	342.991	0	20.3477	19.9804	64.1443	0
43	0	0	43	1	907.677	497.812	409.865	0	0	85.4316	-13.5796	275.898	1068.48	4797.91	18650	-275.898	0	36.8693	9.2084	10.7897	0	0	0.438615	221.018	-552.647	5.92509	539.254	0	12.824	12.7266	41.5235	0
44	0	0	44	1	803.421	479.947	323.475	0	0	82.7949	8.55383	313.93	1013.98	4800.55	18627.9	-313.93	0	35.7807	9.97202	11.0221	0	0	0.439685	243.766	-566.676	6.80269	558.469	0	13.7518	13.709	45.5795	0
45	0	0	45	1	655.023	420.836	234.187	0	0	94.6433	-26.1259	340.521	707.812	4788.7	18662.5	-340.521	0	25.5688	10.6642	11.5459	0	0	0.299368	177.735	-541.97	8.59489	347.039	0	18.8352	18.8849	63.327	0
47	0	0	47	1	553.175	344.141	209.034	0	0	-14.8988	-23.8437	353.435	742.785	4798.58	18660.3	-353.435	0	27.6253	9.33616	10.425	0	0	0.50414	256.002	-545.48	10.2456	353.746	0	17.4581	17.402	59.5114	0
48	0	0	48	1	742.905	423.416	319.489	0	0	73.8566	-40.9438	367.416	716.858	4809.48	18677.4	-367.416	0	26.5313	9.50148	10.8735	0	0	0.228536	198.175	-546.554	7.39282	374.665	0	18.182	18.3771	63.5804	0
50	0	0	50	1	663.705	438.087	225.617	0	0	71.0365	-54.5358	457.784	823.309	4712.64	18691	-457.784	0	32.9724	10.2755	11.8698	0	0	0.266488	224.06	-565.693	8.46333	472.048	0	16.9873	17.5113	67.5555	0
51	0	0	51	1	652.929	428.09	224.839	0	0	47.6914	-40.4134	443.373	814.543	4735.99	18676.8	-443.373	0	32.1897	8.7763	9.41419	0	0	0.298249	195.763	-535.407	8.42708	357.281	0	16.2886	16.6928	62.229	0
52	0	0	52	1	870.38	557.909	312.471	0	0	91.0166	-55.5931	386.082	1054.58	4792.32	18692	-386.082	0	39.6735	10.0263	11.1097	0	0	0.17814	200.181	-553.049	6.23454	578.367	0	13.5203	13.7612	48.2366	0
59	0	0	59	1	779.779	447.532	332.247	0	0	51.9421	0.174326	246.283	704.493	4831.4	18636.2	-246.283	0	23.878	9.92291	10.8561	0	0	0.344665	233.402	-565.332	7.02309	406.057	0	18.0153	17.8009	56.8556	0
61	0	0	61	1	831.209	536.891	294.318	0	0	38.4689	-16.5628	391.689	981.711	4745.21	18653	-391.689	0	37.016	10.1273	11.9479	0	0	0.548581	202.089	-557.073	6.58466	497.187	0	14.443	14.6208	52.438	0
62	0	0	62	1	750.87	479.145	271.724	0	0	104.215	-20.4906	433.605	888.098	4779.13	18656.9	-433.605	0	34.4451	8.42376	9.89942	0	0	0.228412	262.034	-557.565	7.22886	539.383	0	15.1721	15.5017	57.8736	0
63	0	0	63	1	727.532	424.098	303.434	0	0	34.6308	35.7764	285.67	708.214	4848.71	18600.6	-285.67	0	24.6018	9.07121	10.3843	0	0	0.600908	197.572	-541.845	7.5292	383.221	0	17.8267	17.6231	57.4242	0
65	0	0	65	1	708.874	406.373	302.5	0	0	156.344	-65.9266	480.591	698.356	4826.66	18602.7	-480.591	0	28.623	9.75358	11.4083	0	0	0.104365	189.767	-541.73	7.81919	365.893	0	19.3815	20.1676	80.6349	0
66	0	0	66	1	771.928	503.775	268.152	0	0	74.1149	-22.9438	425.565	935.084	4709.57	18659.4	-425.565	0	36.1105	9.11575	10.9039	0	0	0.520269	252.051	-565.56	7.07292	493.409	0	14.7786	15.0803	56.1047	0
68	0	0	68	1	728.463	456.243	272.22	0	0	16.9621	64.8103	272.705	778.644	4866.38	18571.6	-272.705	0	26.8718	9.48428	9.66864	0	0	0.787152	271.849	-562.213	7.50827	433.556	0	16.4692	16.161	52.3102	0
69	0	0	69	1	840.854	525.97	314.884	0	0	107.198	9.62369	371.995	909.701	4776.14	18626.8	-371.995	0	33.4	9.98474	10.7551	0	0	0.513103	172.644	-542.07	6.46342	465.966	0	15.2303	15.3397	53.3032	0
71	0	0	71	1	812.813	533.111	279.702	0	0	28.9479	-13.9181	373.765	968.533	4754.73	18650.3	-373.765	0	36.0712	8.90067	9.65611	0	0	0.59846	198.62	-546.134	6.63865	530.977	0	14.0019	14.1002	49.1797	0
74	0	0	74	1	860.021	551.798	308.222	0	0	134.391	-21.4723	447.865	988.067	4748.95	18657.9	-447.865	0	38.8139	9.54704	9.15417	0	0	0.214969	196.738	-544.723	6.24794	493.659	0	14.2861	14.6273	54.0488	0
75	0	0	75	1	747.571	453.019	294.552	0	0	130.948	-65.3822	553.885	941.292	4752.39	18701.8	-553.885	0	41.4578	8.62587	10.3991	0	0	0.168712	192.985	-546.867	7.28944	466.432	0	15.5174	16.4877	74.3688	0
76	0	0	76	1	943.972	562.84	381.132	0	0	47.5608	-42.1316	402.635	1097.94	4736.12	18678.6	-402.635	0	41.9143	9.04407	9.89966	0	0	0.528834	264.134	-570.764	5.6544	596.254	0	12.8024	13.0318	46.5882	0
77	0	0	77	1	860.088	548.707	311.38	0	0	108.34	0.173367	439.715	1151.25	4775	18636.2	-439.715	0	44.7434	8.20249	9.59662	0	0	0.655481	174.021	-533.319	6.2202	592.353	0	12.3671	12.6194	47.5317	0
78	0	0	78	1	711.326	418.251	293.075	0	0	126.106	-56.599	345.354	765.352	4856.89	18593.4	-345.354	0	27.9294	9.08824	10.1298	0	0	0.132473	229.346	-548.222	7.70956	377.904	0	16.8371	17.0411	57.3999	0
79	0	0	79	1	796.162	450.159	346.003	0	0	17.5135	36.321	257.847	853.073	4865.83	18600.1	-257.847	0	29.1879	9.39932	10.7544	0	0	0.803261	216.121	-556.521	6.84238	440.015	0	15.3583	15.0829	48.9302	0
80	0	0	80	1	866.68	593.964	272.716	0	0	146.183	-23.4449	446.695	1132.76	4737.16	18659.9	-446.695	0	44.4877	8.25337	9.29198	0	0	0.269474	195.001	-548.645	6.1626	618.955	0	12.5092	12.817	48.2046	0
81	0	0	81	1	725.796	455.825	269.971	0	0	130.675	17.0234	379.5	834.446	4752.67	18619.4	-379.5	0	30.7791	8.82961	9.6699	0	0	0.376823	194.913	-540.842	7.51175	400.736	0	15.8452	15.9865	56.07	0
82	0	0	82	1	714.318	448.571	265.747	0	0	37.3846	3.84385	421.912	918.804	4746.3	18632.6	-421.912	0	35.4213	8.39995	9.28058	0	0	0.542856	288.041	-559.362	7.61052	486.902	0	14.6216	14.8578	54.4879	0
83	0	0	83	1	854.852	579.565	275.287	0	0	100.146	-10.6927	404.129	1022.48	4783.19	18647.1	-404.129	0	38.6168	9.58914	9.59113	0	0	0.302926	195.248	-546.41	6.30294	551.642	0	13.764	13.9632	49.5267	0
84	0	0	84	1	927.134	662.235	264.898	0	0	36.5699	-15.7274	485.189	1281.42	4747.11	18652.1	-485.189	0	52.5332	8.25836	10.684	0	0	0.703958	228.908	-563.349	5.762	689.298	0	11.6821	12.0272	48.9328	0
85	0	0	85	1	725.444	393.558	331.886	0	0	26.0452	38.9511	303.73	849.788	4757.64	18597.5	-303.73	0	29.9351	8.27656	8.77916	0	0	0.783393	173.392	-526.711	7.45825	441.821	0	14.976	14.8104	49.0095	0
86	0	0	86	1	847.555	522.941	324.614	0	0	63.2441	19.7173	309.972	924.557	4820.1	18616.7	-309.972	0	32.5592	8.75514	10.446	0	0	0.543259	275.827	-576.754	6.36044	580.057	0	14.3901	14.3297	47.8629	0
87	0	0	87	1	719.524	468.526	250.998	0	0	72.1759	25.9981	360.337	795.036	4811.16	18610.4	-360.337	0	28.9625	9.45781	10.5768	0	0	0.465242	186.352	-541.352	7.64588	445.669	0	16.7324	16.7959	58.0971	0
88	0	0	88	1	710.767	482.572	228.196	0	0	109.295	11.0059	442.151	888.516	4774.05	18625.4	-442.151	0	34.5623	7.90381	10.266	0	0	0.357068	222.648	-545.062	7.66714	502.145	0	15.0953	15.4201	59.3595	0
89	0	0	89	1	647.694	383.965	263.728	0	0	105.29	-65.0411	427.348	669.848	4778.05	18601.8	-427.348	0	26.1147	9.27433	11.753	0	0	0.141002	343.892	-564.661	8.63858	427.516	0	19.4252	20.0019	74.8528	0
90	0	0	90	1	771.166	493.186	277.979	0	0	20.5681	30.7009	348.903	946.906	4763.11	18605.7	-348.903	0	34.4991	9.30679	10.2045	0	0	0.64915	229.675	-555.711	7.06466	500.08	0	14.3835	14.3346	49.257	0
91	0	0	91	1	816.184	504.875	311.309	0	0	46.777	-1.7848	450.384	1123.47	4736.9	18638.2	-450.384	0	44.3831	7.58586	8.74257	0	0	0.497408	208.72	-544.678	6.53731	571.398	0	12.3938	12.6753	48.2071	0
92	0	0	92	1	925.654	563.784	361.87	0	0	70.2549	21.8485	297.224	868.694	4813.09	18614.6	-297.224	0	30.2936	10.8765	12.6261	0	0	0.373262	253.576	-588.197	5.88663	575.331	0	15.9434	15.8338	52.0394	0
93	0	0	93	1	872.498	505.016	367.482	0	0	80.3517	13.9567	304.738	992.503	4802.99	18622.5	-304.738	0	34.7864	9.69671	10.4624	0	0	0.508688	227.627	-559.869	6.19123	566.305	0	13.8232	13.7496	45.3722	0
94	0	0	94	1	951.276	552.43	398.846	0	0	92.1464	-2.49031	326.473	1088.47	4791.19	18638.9	-326.473	0	38.7774	8.44968	9.22606	0	0	0.363911	228.157	-552.7	5.57801	603.939	0	12.5215	12.5251	42.0936	0
95	0	0	95	1	602.259	324.373	277.887	0	0	17.5063	38.1478	161.71	505.87	4865.83	18598.3	-161.71	0	16.4286	9.96621	10.5322	0	0	0.289315	190.521	-533.64	9.35287	287.619	0	23.3445	22.8405	74.434	0
96	0	0	96	1	793.762	461.885	331.877	0	0	9.75122	1.88205	371.243	815.602	4773.93	18634.5	-371.243	0	30.3833	9.15559	11.3569	0	0	0.544483	281.952	-576.901	6.87469	485.174	0	16.3486	16.4019	57.9788	0
97	0	0	97	1	950.529	526.981	423.548	0	0	97.6594	-1.91926	303.79	1064.02	4785.68	18638.3	-303.79	0	37.308	10.3969	11.0613	0	0	0.251049	211.732	-569.517	5.67133	636.234	0	13.284	13.2259	43.5036	0
98	0	0	98	1	806.957	439.697	367.26	0	0	36.503	-28.408	303.965	1064.81	4747.18	18664.8	-303.965	0	37.7957	7.46486	8.88279	0	0	0.523087	233.221	-547.85	6.61799	642.126	0	12.2996	12.2575	40.9126	0
99	0	0	99	1	709.578	385.915	323.664	0	0	95.9539	-59.4494	111.32	689.734	4887.05	18496.6	-111.32	0	22.249	10.7056	11.163	0	0	0.166624	269.196	-574.186	7.84272	426.36	0	17.9516	17.6009	59.5974	0
100	0	0	100	1	873.95	543.336	330.614	0	0	-2.74147	15.2526	291.406	984.185	4786.42	18621.2	-291.406	0	34.7014	10.005	10.5465	0	0	0.618832	284.765	-580.486	6.19108	581.064	0	13.9111	13.6886	44.872	0
101	0	0	101	1	843.983	494.747	349.236	0	0	51.6811	-15.7378	240.412	851.24	4831.66	18552.5	-240.412	0	28.8304	9.75531	9.636	0	0	0.454906	218.184	-557.947	6.39759	470.996	0	15.1291	14.9126	48.0429	0
102	0	0	102	1	800.703	469.633	331.07	0	0	100.89	7.2082	340.427	756.305	4782.45	18629.2	-340.427	0	27.1558	10.3379	10.884	0	0	0.42096	209.769	-555.604	6.83626	440.691	0	17.6875	17.7103	59.4043	0
103	0	0	103	1	371.174	219.714	151.46	0	0	282.622	-593.097	430.767	329.059	4800.04	18731.2	-430.767	0	41.6316	9.49567	11.387	0	0	0.522003	277.435	-553.994	16.4284	261.421	0	38.8922	79.151	176.981	0
104	0	0	104	1	833.05	527.551	305.499	0	0	62.3913	-5.55412	339.738	995.892	4820.95	18642	-339.738	0	35.9289	9.67707	11.3658	0	0	0.321322	207.232	-561.016	6.53742	549.907	0	13.9783	14.0303	47.8215	0
105	0	0	105	1	448.572	311.431	137.142	0	0	8.49354	-6.5213	511.706	606.746	4675.53	18642.9	-511.706	0	25.6785	8.00124	9.07137	0	0	0.25919	388.936	-546.686	12.7439	357.433	0	21.0982	21.7014	92.7331	0
106	0	0	106	1	836.633	486.672	349.96	0	0	65.8117	4.00076	409.039	974.026	4717.87	18632.4	-409.039	0	36.9699	7.17024	8.90761	0	0	0.39787	314.369	-554.444	6.35605	510.611	0	13.5154	13.7329	50.3436	0
108	0	0	108	1	759.293	477.308	281.985	0	0	67.9936	18.2634	412.465	1025.84	4715.69	18618.2	-412.465	0	38.9762	7.38052	9.27231	0	0	0.475359	208.162	-539.655	7.07817	506.494	0	13.1097	13.3042	49.1694	0
109	0	0	109	1	838.37	498.927	339.442	0	0	92.0658	30.3219	272.439	886.773	4791.27	18606.1	-272.439	0	30.3267	10.126	11.3825	0	0	0.329765	222.409	-564.234	6.50684	493.602	0	15.2429	15.0518	48.7668	0
110	0	0	110	1	530.925	336.294	194.631	0	0	26.4077	-7.42147	512.39	649.299	4757.27	18643.8	-512.39	0	27.3749	8.0743	9.63134	0	0	0.527899	334.312	-558.026	10.5775	331.627	0	20.078	20.7529	89.5559	0
111	0	0	111	1	1062.19	556.492	505.702	0	0	30.3305	36.5702	302.199	1220.6	4753.35	18599.8	-302.199	0	42.9209	8.51473	9.65966	0	0	0.775628	197.735	-547.886	4.96596	639.086	0	11.439	11.3141	37.9399	0
112	0	0	112	1	718.51	407.251	311.259	0	0	84.875	15.4952	299.404	846.177	4798.47	18620.9	-299.404	0	29.5333	8.43546	9.37156	0	0	0.352462	204.118	-543.334	7.56694	488.213	0	15.1687	15.0741	49.5364	0
113	0	0	113	1	753.767	388.502	365.264	0	0	101.637	9.87975	277.246	912.526	4781.7	18626.5	-277.246	0	31.3669	9.18424	10.2046	0	0	0.219179	175.183	-536.899	7.2393	546.302	0	14.4925	14.359	46.5732	0
114	0	0	114	1	817.867	497.024	320.843	0	0	21.2315	-18.7113	366.346	1146.77	4762.45	18655.1	-366.345	0	42.5823	8.11127	9.16034	0	0	0.685612	193.244	-540.144	6.55288	566.338	0	12.0357	12.0925	42.1703	0
116	0	0	116	1	893.475	618.228	275.247	0	0	56.7941	-27.4989	435.46	1284.11	4726.89	18663.9	-435.46	0	50.1771	8.89794	9.96403	0	0	0.383682	203.571	-555.144	5.99831	686.997	0	11.481	11.7403	43.6298	0
117	0	0	117	1	1060.77	639.304	421.463	0	0	46.3216	9.09927	340.302	1323.76	4737.36	18627.3	-340.302	0	47.791	9.14743	9.75375	0	0	0.817776	222.39	-561.971	4.98725	739.111	0	10.9798	10.987	37.5571	0
118	0	0	118	1	976.181	575.073	401.108	0	0	23.6278	-16.0425	360.774	1201.48	4760.05	18652.5	-360.774	0	44.3855	8.62205	9.91087	0	0	0.606158	192.639	-547.335	5.44384	651.071	0	11.7712	11.8171	41.127	0
119	0	0	119	1	884.705	553.027	331.678	0	0	29.1852	-15.865	366.995	1152.23	4754.5	18652.3	-366.995	0	42.7085	8.39672	9.48179	0	0	0.528145	169.796	-533.523	6.03614	548.939	0	12.0838	12.1564	42.4303	0
120	0	0	120	1	1046.62	613.214	433.408	0	0	99.2483	-5.71561	318.738	1288.01	4784.09	18642.1	-318.738	0	45.6483	9.02087	9.87895	0	0	0.21672	234.702	-553.955	5.05929	774.768	0	11.1434	11.1313	37.3399	0
122	0	0	122	1	876.723	531.042	345.681	0	0	51.0982	-28.4342	387.062	1121.56	4732.58	18664.9	-387.062	0	42.1379	8.18022	9.87835	0	0	0.463102	174.187	-531.534	6.09918	475.065	0	12.3538	12.5246	44.7164	0
123	0	0	123	1	1021.9	613.889	408.007	0	0	16.2279	-20.1849	364.349	1348.98	4767.45	18656.6	-364.349	0	50.0905	8.63515	9.89669	0	0	0.941666	153.995	-539.387	5.18281	668.016	0	10.7991	10.8367	37.8617	0
124	0	0	124	1	976.953	602.76	374.194	0	0	36.9678	-7.33499	341.402	1074.25	4846.37	18643.8	-341.402	0	38.9709	9.80014	10.4722	0	0	0.458904	239.275	-567.892	5.47847	520.934	0	13.1095	13.1393	44.5392	0
125	0	0	125	1	618.523	315.888	302.634	0	0	-5.0127	-36.284	360.115	819.358	4788.69	18672.7	-360.115	0	30.6072	7.80545	9.52074	0	0	0.576939	213.391	-541.112	8.89694	382.04	0	15.5172	15.5326	53.9503	0
126	0	0	126	1	688.434	463.803	224.631	0	0	31.9506	-24.203	443.052	908.04	4751.73	18660.6	-443.052	0	35.8623	8.79794	9.95222	0	0	0.394287	145.479	-519.632	7.97226	411.32	0	15.0239	15.3448	57.7406	0
129	0	0	129	1	723.047	396.003	327.045	0	0	29.4266	6.08376	274.561	804.524	4853.91	18630.3	-274.561	0	27.8584	10.1009	10.1228	0	0	0.390498	159.613	-530.649	7.61357	380.824	0	16.2226	16.0501	51.4914	0
130	0	0	130	1	777.679	455.632	322.046	0	0	101.63	-20.4596	307.52	922.411	4781.71	18656.9	-307.52	0	32.526	8.31857	9.46317	0	0	0.146242	195.316	-535.245	6.93875	544.689	0	14.1324	14.0996	46.6301	0
131	0	0	131	1	737.505	405.31	332.195	0	0	25.4369	-16.7005	257.872	883.646	4758.24	18653.1	-257.872	0	30.4054	8.3236	9.09169	0	0	0.467588	218.602	-543.778	7.33887	536.7	0	14.2978	14.1133	45.7332	0
132	0	0	132	1	777.941	419.045	358.896	0	0	81.9169	-14.4217	339.594	853.098	4701.76	18650.8	-339.594	0	30.7555	8.1767	9.53561	0	0	0.279038	239.605	-545.029	6.93325	503.761	0	15.1182	15.1722	51.5991	0
133	0	0	133	1	828.249	524.697	303.552	0	0	28.7678	-32.7696	407.794	1070.1	4754.91	18669.2	-407.794	0	41.0868	8.50299	9.2011	0	0	0.512555	188.028	-533.82	6.47788	515.599	0	12.9094	13.1036	47.0411	0
135	0	0	135	1	947.286	510.727	436.559	0	0	77.8828	15.3285	218.778	1040.87	4805.46	18621.1	-218.778	0	34.5237	8.09172	9.23618	0	0	0.447583	234.868	-547.768	5.59458	631.749	0	12.5017	12.3136	40.3808	0
136	0	0	136	1	967.508	529.012	438.496	0	0	66.1909	-2.86672	343.156	1195.99	4817.15	18639.3	-343.156	0	43.2129	7.98075	9.75866	0	0	0.533754	217.868	-553.526	5.47744	699.065	0	11.6381	11.6894	40.2756	0
137	0	0	137	1	676.696	402.98	273.717	0	0	32.1659	-11.5471	277.854	793.676	4851.17	18648	-277.854	0	27.6077	8.79795	9.47054	0	0	0.315874	208.511	-537.228	8.10411	402.611	0	15.9068	15.7701	50.9009	0
138	0	0	138	1	579.822	344.368	235.454	0	0	106.134	-23.944	395.99	657.001	4777.21	18660.4	-395.99	0	24.7033	8.53579	10.5458	0	0	0.079676	222.405	-546.121	9.66755	382.542	0	19.2703	19.548	70.4882	0
139	0	0	139	1	905.571	519.454	386.118	0	0	88.6768	-35.8738	271.848	1016.17	4794.66	18672.3	-271.848	0	35.1306	9.55435	10.4591	0	0	0.29696	163.285	-536.207	5.94154	553.307	0	13.3195	13.2266	42.8057	0
140	0	0	140	1	868.704	484.116	384.588	0	0	87.6428	-15.6918	268.479	1008.4	4795.7	18652.1	-268.479	0	34.6348	9.17995	9.36335	0	0	0.327474	201.912	-540.078	6.17587	560.042	0	13.1988	13.0805	42.2679	0
141	0	0	141	1	661.45	438.149	223.3	0	0	40.7443	-17.6082	448.96	846.185	4742.94	18654	-448.96	0	33.5014	8.23532	9.49632	0	0	0.352123	174.408	-530.411	8.28328	419.284	0	15.6904	16.0581	61.106	0
142	0	0	142	1	623.486	412.222	211.264	0	0	29.3727	12.3895	477.774	682.799	4754.31	18624	-477.774	0	27.7355	9.43667	10.6754	0	0	0.443881	196.973	-544.045	8.97255	369.814	0	19.6394	20.1241	80.984	0
143	0	0	143	1	684.834	470.487	214.346	0	0	113.609	23.7024	423.208	849.066	4769.73	18612.7	-423.208	0	32.4346	8.75113	9.69543	0	0	0.29197	250.862	-553.088	8.00541	455.307	0	15.8134	16.0547	59.1711	0
144	0	0	144	1	829.745	477.807	351.938	0	0	104.097	46.8074	400.668	852.78	4779.24	18589.6	-400.668	0	31.9299	9.09264	9.46313	0	0	0.41336	236.281	-551.12	6.49166	461.676	0	15.7649	15.8881	56.8819	0
145	0	0	145	1	971.414	610.8	360.613	0	0	109.176	25.5114	399.416	1100.24	4774.16	18610.9	-399.416	0	41.1968	8.39801	9.9399	0	0	0.515621	191.576	-542.957	5.46776	593.823	0	12.7383	12.8774	46.6798	0
146	0	0	146	1	644.642	397.698	246.944	0	0	101.884	12.3208	402.491	817.645	4781.46	18624.1	-402.491	0	30.7402	8.69929	9.71474	0	0	0.256098	183.802	-533.762	8.55765	446.791	0	16.1782	16.3837	58.9104	0
147	0	0	147	1	908.929	552.549	356.379	0	0	79.1912	22.722	310.265	1024.89	4804.15	18613.7	-310.265	0	36.0257	9.87053	10.7381	0	0	0.432054	255.714	-573.288	5.93297	603.15	0	13.5786	13.5034	44.8558	0
148	0	0	148	1	877.151	540.519	336.632	0	0	60.7375	-11.5116	368.085	1009.94	4822.6	18548.3	-368.085	0	37.232	9.59581	10.2652	0	0	0.289915	237.438	-568.765	6.14734	550.818	0	13.7883	13.8833	48.2762	0
149	0	0	149	1	597.751	362.65	235.101	0	0	20.0545	23.0536	438.192	693.348	4763.63	18613.4	-438.192	0	27.1698	8.43281	9.63151	0	0	0.452457	201.665	-539.117	9.28666	346.061	0	18.4996	18.7681	70.877	0
150	0	0	150	1	767.688	473.383	294.305	0	0	93.4806	42.7584	374.019	718.985	4789.86	18593.7	-374.019	0	26.3812	10.181	10.0238	0	0	0.425019	286.31	-574.961	7.12539	469.479	0	18.476	18.5241	63.9632	0
151	0	0	151	1	562.064	317.222	244.842	0	0	44.8906	2.23847	258.4	568.395	4838.45	18534.5	-258.4	0	19.4293	8.73343	9.81065	0	0	0.339693	177.815	-521.266	9.98093	298.194	0	20.9109	20.6156	66.1049	0
153	0	0	153	1	691.94	441.731	250.208	0	0	76.3984	9.73436	383.62	718.95	4806.94	18527	-383.62	0	26.6862	8.75332	10.4925	0	0	0.0736958	255.679	-556.659	7.94763	440.574	0	17.9527	18.0784	64.7585	0
155	0	0	155	1	701.052	427.45	273.602	0	0	42.6336	81.8869	330.024	737.814	4840.71	18454.9	-330.024	0	26.3665	10.1896	10.5315	0	0	0.639578	263.697	-559.225	7.90016	443.902	0	17.9404	17.6849	59.8502	0
156	0	0	156	1	659.088	418.182	240.906	0	0	45.8591	52.4937	322.039	606.184	4837.48	18484.3	-322.039	0	21.5304	9.70434	9.36974	0	0	0.318602	211.833	-543.021	8.38337	354.819	0	20.625	20.3134	67.5447	0
157	0	0	157	1	748.42	455.324	293.096	0	0	82.2546	52.4574	316.101	814.563	4801.09	18584	-316.101	0	28.6791	8.8608	9.68979	0	0	0.658456	242.948	-544.683	7.26489	491.137	0	15.9291	15.813	52.7342	0
158	0	0	158	1	777.075	475.789	301.285	0	0	5.21712	49.9271	318.224	870.249	4778.46	18586.5	-318.224	0	31.1056	10.4189	10.5909	0	0	0.711918	238.472	-562.331	7.05884	506.081	0	15.6323	15.4175	51.3156	0
159	0	0	159	1	866.455	515.603	350.851	0	0	40.6333	59.6608	291.754	896.501	4842.71	18576.8	-291.754	0	31.1987	9.76779	10.2902	0	0	0.714721	313.988	-566.148	6.23571	488.535	0	14.9391	14.7503	48.3961	0
160	0	0	160	1	583.872	379.328	204.544	0	0	111.087	-63.5543	471.776	642.103	4772.25	18600.3	-471.776	0	26.0472	7.59465	9.18352	0	0	0.155422	190.519	-527.526	9.45143	333.39	0	19.3515	20.1062	79.1999	0
161	0	0	161	1	686.821	398.021	288.8	0	0	72.4298	-15.5181	353.778	720.063	4810.91	18651.9	-353.778	0	26.2509	7.27855	8.94287	0	0	0.157137	238.193	-517.445	7.87745	338.558	0	16.966	17.0895	58.9022	0
162	0	0	162	1	954.974	516.545	438.429	0	0	30.8712	-0.458504	249.086	902.887	4852.47	18537.2	-249.086	0	30.7697	10.0082	10.3591	0	0	0.60874	247.039	-558.851	5.6175	443.494	0	14.6754	14.4213	46.6577	0
163	0	0	163	1	970.59	629.497	341.093	0	0	22.1441	85.3421	325.545	1075.67	4761.54	18551.1	-325.545	0	38.4824	9.40715	10.4438	0	0	0.821788	269.742	-585.302	5.50753	650.253	0	12.9844	12.873	43.7066	0
164	0	0	164	1	660.855	379.038	281.817	0	0	48.5115	-36.8406	343.226	672.972	4834.83	18573.6	-343.226	0	24.5374	8.80782	10.6545	0	0	0.292711	212.539	-544.204	8.37316	361.545	0	18.6666	18.7797	64.1721	0
165	0	0	165	1	654.626	394.545	260.082	0	0	45.178	79.3952	277.982	677.528	4838.16	18557	-277.982	0	23.3333	8.3023	9.24732	0	0	0.557711	201.79	-528.358	8.3706	388.516	0	17.9754	17.7298	57.6361	0
166	0	0	166	1	1004.07	679.676	324.396	0	0	23.2393	80.3377	348.939	1179.2	4760.44	18556.1	-348.939	0	42.8885	10.1381	10.333	0	0	1.07811	245.383	-575.281	5.32309	681.59	0	12.3137	12.2511	42.1251	0
167	0	0	167	1	969.312	561.131	408.181	0	0	72.6744	-34.4805	339.909	1065.24	4810.67	18471.6	-339.909	0	38.6037	9.251	10.6497	0	0	0.376464	263.784	-581.229	5.51601	531.136	0	13.0675	13.0567	44.7765	0
168	0	0	168	1	1061.15	683.122	378.031	0	0	110.598	33.3115	406.389	1185.7	4772.74	18603.1	-406.389	0	44.6239	9.06971	9.22817	0	0	0.625529	237.706	-556.721	4.97415	641.721	0	12.1602	12.2859	44.1819	0
169	0	0	169	1	893.478	471.817	421.661	0	0	108.289	43.7916	303.72	917.396	4775.05	18592.6	-303.72	0	31.9909	7.79817	9.95349	0	0	0.379982	201.747	-539.935	5.96623	497.392	0	14.1678	14.0556	47.0982	0
170	0	0	170	1	735.54	459.394	276.146	0	0	102.756	-5.95166	410.685	893.707	4780.58	18642.4	-410.685	0	33.9071	8.49598	9.49925	0	0	0.278018	196.703	-536.078	7.38251	498.094	0	14.9938	15.236	55.1096	0
171	0	0	171	1	617.486	388.225	229.261	0	0	158.52	56.861	345.987	656.595	4824.48	18579.6	-345.987	0	23.5982	8.48241	9.62891	0	0	0.518904	227.588	-543.476	8.95969	374.095	0	18.9975	18.9587	64.7896	0
172	0	0	172	1	867.478	538.636	328.842	0	0	71.3489	-14.0495	361.816	868.548	4811.99	18550.8	-361.816	0	31.8442	10.0891	10.3048	0	0	0.497206	317.466	-584.712	6.23728	506.189	0	15.6778	15.7664	54.0549	0
173	0	0	173	1	825.684	482.103	343.58	0	0	14.8591	21.1537	277.053	1091.66	4768.82	18615.3	-277.053	0	37.9133	8.34455	9.43646	0	0	0.73672	206.437	-542.324	6.50147	589.36	0	12.3004	12.1058	39.8532	0
174	0	0	174	1	689.29	389.139	300.151	0	0	37.4396	-7.86035	261.254	655.393	4845.9	18544.6	-261.254	0	22.5112	8.36693	9.53901	0	0	0.378435	231.859	-541.783	7.92366	358.513	0	18.3687	18.1249	58.4423	0
175	0	0	175	1	1000.71	725.035	275.674	0	0	104.834	-19.4395	457.77	1103.7	4778.51	18655.9	-457.77	0	43.7471	9.49762	9.8785	0	0	0.244582	265.419	-581.073	5.31927	571.576	0	13.2205	13.5565	51.3653	0
176	0	0	176	1	733.218	477.954	255.264	0	0	55.7178	46.7556	375.724	763.589	4827.62	18589.7	-375.724	0	28.1636	8.45534	9.73101	0	0	0.379065	248.41	-549.869	7.41496	449.785	0	16.8741	16.9555	59.9662	0
178	0	0	178	1	626.45	381.049	245.4	0	0	79.351	-30.8916	404.816	663.623	4803.99	18468	-404.816	0	25.2098	8.57626	10.0015	0	0	0.259241	168.026	-522.29	8.84148	347.467	0	19.0645	19.2455	70.3134	0
179	0	0	179	1	938.248	532.87	405.378	0	0	82.5982	65.5619	256.31	1017.37	4800.74	18570.9	-256.31	0	34.3758	9.73625	9.65318	0	0	0.655758	213.245	-547.566	5.70281	489.571	0	13.2949	13.0721	42.4253	0
180	0	0	180	1	540.698	306.521	234.177	0	0	139.454	28.2427	361.107	571.581	4843.55	18608.2	-361.107	0	20.7782	9.18552	10.0174	0	0	0.269308	200.21	-532.789	10.4747	318.964	0	21.8027	21.9132	75.1216	0
181	0	0	181	1	716.753	494.101	222.652	0	0	77.3249	65.1581	389.401	845.062	4806.02	18571.3	-389.401	0	31.4076	9.16993	9.3971	0	0	0.53071	222.559	-548.784	7.61949	434.049	0	15.8357	15.921	56.4018	0
182	0	0	182	1	681.066	447.079	233.987	0	0	97.052	15.2272	332.326	573.194	4786.29	18621.2	-332.326	0	20.4481	9.96276	10.2034	0	0	0.29156	244.049	-557.767	8.13367	433.184	0	21.9782	21.9504	72.5755	0
183	0	0	183	1	731.378	417.611	313.766	0	0	116.568	-27.1595	314.734	792.1	4866.43	18563.9	-314.734	0	28.0957	7.58077	8.68244	0	0	0.165276	210.511	-524.837	7.35976	407.007	0	15.6172	15.6149	51.9019	0
184	0	0	184	1	756.343	537.073	219.27	0	0	46.3075	40.2002	376.861	815.302	4837.03	18596.2	-376.861	0	30.152	9.17568	9.88702	0	0	0.579605	284.374	-559.977	7.20065	468.827	0	16.2725	16.3485	57.4221	0
185	0	0	185	1	739.882	482.786	257.096	0	0	59.0956	-7.79413	420.44	788.272	4824.24	18644.2	-420.44	0	30.2866	8.38488	9.78074	0	0	0.36907	214.524	-543.805	7.34067	416.747	0	16.5675	16.8925	62.1469	0
186	0	0	186	1	655.76	395.36	260.4	0	0	58.0597	46.3544	192.844	608.983	4825.28	18590.1	-192.844	0	19.9016	9.10324	8.8984	0	0	0.224293	223.04	-542.082	8.37804	408.195	0	19.3569	18.9916	61.6357	0
187	0	0	187	1	725.886	509.795	216.091	0	0	76.4123	-11.8223	458.41	943.614	4806.93	18648.2	-458.41	0	37.4541	8.7789	9.59228	0	0	0.255664	159.095	-530.479	7.50562	431.64	0	14.7029	15.0834	57.6891	0
188	0	0	188	1	576.646	359.23	217.416	0	0	72.7005	18.4716	348.688	592.251	4810.64	18617.9	-348.688	0	21.408	8.32695	9.54552	0	0	0.326059	217.686	-533.162	9.65468	371.445	0	20.5557	20.6221	70.309	0
189	0	0	189	1	534.099	299.949	234.15	0	0	66.2857	16.6362	348.053	496.297	4817.05	18619.8	-348.053	0	17.9483	9.4162	9.59069	0	0	0.0477947	191.981	-528.795	10.6083	272.29	0	24.4697	24.5467	82.1644	0
190	0	0	190	1	750.811	440.346	310.465	0	0	44.4185	12.15	259.361	758.187	4838.92	18524.6	-259.361	0	25.8979	10.4958	10.3436	0	0	0.166512	222.557	-555.628	7.32599	451.114	0	17.122	16.8339	54.0457	0
191	0	0	191	1	617.354	334.224	283.129	0	0	110.592	56.3377	323.665	436.1	4872.41	18480.4	-323.665	0	15.4089	8.4951	9.41683	0	0	0.183898	233.567	-529.148	8.95147	228.516	0	26.7391	26.3154	88.4427	0
194	0	0	194	1	480.015	279.572	200.443	0	0	45.1879	42.0921	294.614	484.829	4838.15	18594.3	-294.614	0	16.906	9.04384	10.1159	0	0	0.450612	280.841	-530.154	11.9913	351.054	0	24.5018	24.2787	78.735	0
195	0	0	195	1	687.156	395.303	291.853	0	0	38.0212	6.77153	220.619	707.79	4845.32	18629.6	-220.619	0	23.6515	8.33221	9.75944	0	0	0.422815	204.487	-532.732	7.95825	399.879	0	17.1332	16.8956	54.5098	0
196	0	0	196	1	804.247	379.449	424.798	0	0	99.4103	38.8628	219.4	792.629	4883.59	18597.6	-219.4	0	26.1948	8.66084	9.89926	0	0	0.238142	183.118	-532.749	6.71501	425.174	0	15.8442	15.5898	50.4821	0
197	0	0	197	1	759.231	439.625	319.606	0	0	40.7853	-4.28985	222.082	879.558	4842.56	18640.7	-222.082	0	29.4552	8.51697	8.82275	0	0	0.330564	256.345	-552.773	7.10783	535.89	0	14.2491	14.0528	45.5951	0
198	0	0	198	1	526.911	341.208	185.703	0	0	72.4074	35.8263	441.62	662.107	4810.93	18600.6	-441.62	0	25.7626	6.86923	8.66728	0	0	0.12498	126.515	-494.035	10.5005	331.018	0	18.393	18.7417	72.1811	0
199	0	0	199	1	694.012	453.227	240.785	0	0	144.935	35.0851	399.914	844.686	4838.07	18601.3	-399.914	0	31.6283	6.78989	8.84899	0	0	0.43497	200.756	-534.936	7.76065	492.055	0	14.9867	15.1636	55.5072	0
200	0	0	200	1	620.022	360.361	259.661	0	0	104.046	-17.7365	408.35	708.964	4779.29	18654.2	-408.35	0	26.8964	9.38248	9.57138	0	0	0.315304	220.508	-537.852	8.9672	395.188	0	18.4128	18.696	66.4936	0
201	0	0	201	1	782.817	534.741	248.076	0	0	134.617	-41.2107	431.174	925.104	4748.72	18677.6	-431.174	0	35.9508	8.95935	9.32179	0	0	0.0970323	196.262	-538.723	6.90753	538.273	0	14.7391	15.0909	55.039	0
202	0	0	202	1	531.676	302.265	229.411	0	0	41.2653	46.0062	343.902	485.927	4842.08	18590.4	-343.901	0	17.5479	7.39032	9.23196	0	0	0.306734	222.58	-519.742	10.4773	266.14	0	23.572	23.5647	81.0899	0
203	0	0	203	1	594.043	334.071	259.973	0	0	-2.55593	77.0874	154.777	537.325	4885.9	18559.3	-154.777	0	17.4468	8.41649	8.92529	0	0	0.484556	205.504	-528.936	9.31	326.977	0	21.1016	20.5321	67.8898	0
204	0	0	204	1	931.212	538.214	392.998	0	0	80.0006	26.0839	245.307	1016.93	4903	18610.3	-245.307	0	34.2161	8.35635	9.08014	0	0	0.1783	249.732	-555.359	5.7015	651.159	0	12.8689	12.7135	41.3213	0
205	0	0	205	1	600.028	347.774	252.254	0	0	35.4239	17.1399	256.772	658.204	4847.92	18619.3	-256.772	0	22.4658	8.17509	9.35402	0	0	0.154686	256.027	-548.161	9.21599	440.55	0	18.2225	17.9971	57.8187	0
206	0	0	206	1	721.407	389.672	331.735	0	0	80.7543	-5.49961	295.025	747.228	4802.59	18641.9	-295.025	0	26.0899	7.81866	8.92075	0	0	0.13928	221.467	-538.355	7.48983	445.98	0	16.4175	16.3402	53.3751	0
207	0	0	207	1	665.546	347.14	318.406	0	0	43.6301	-4.50181	225.763	742.405	4839.71	18640.9	-225.763	0	24.9041	7.81176	8.96575	0	0	0.356936	170.218	-519.012	8.18181	407.204	0	16.1625	15.9595	51.5493	0
208	0	0	208	1	526.085	338.34	187.745	0	0	23.8458	-41.5855	477.412	667.759	4759.83	18678	-477.412	0	27.381	8.65116	9.60265	0	0	0.337416	234.451	-537.358	10.7323	332.135	0	19.4183	19.9668	78.9554	0
209	0	0	209	1	497.898	325.599	172.299	0	0	124.651	-8.59506	479.757	487.077	4758.69	18645	-479.757	0	19.6711	7.71291	9.17811	0	0	0.229135	222.966	-522.188	11.3037	276.864	0	24.7502	25.5054	103.599	0
210	0	0	210	1	514.099	334.961	179.137	0	0	108.023	-13.2303	438.866	567.537	4775.32	18649.7	-438.866	0	22.0845	7.57574	8.00806	0	0	0.0711347	333.78	-536.321	10.8038	363.202	0	21.1405	21.5969	79.8711	0
211	0	0	211	1	480.498	240.367	240.131	0	0	4.74952	-27.526	292.822	473.221	4778.93	18663.9	-292.822	0	16.7866	7.5406	8.64963	0	0	0.367445	209.721	-524.992	11.705	297.488	0	23.5588	23.2933	75.4105	0
212	0	0	212	1	724.999	400.478	324.521	0	0	69.9418	-18.8555	246.161	822.959	4813.4	18655.3	-246.161	0	27.9253	7.96471	9.2997	0	0	0.309596	385.802	-572.361	7.46986	1	0	15.0508	14.8973	48.1195	0
213	0	0	213	1	530.344	298.351	231.993	0	0	88.8045	70.9036	199.703	574.489	4894.2	18565.5	-199.703	0	18.7623	8.29255	8.76285	0	0	0.146846	182.831	-518.228	10.5464	368.145	0	20.1218	19.7559	63.861	0
214	0	0	214	1	612.03	337.128	274.902	0	0	91.0165	-5.96008	285.482	539.007	4792.32	18642.4	-285.482	0	18.686	7.84628	9.45905	0	0	0.0990896	277.346	-552.064	9.0009	369.166	0	21.5732	21.4358	69.1961	0
216	0	0	216	1	581.886	352.127	229.759	0	0	86.3952	17.8803	360.977	559.784	4796.95	18618.5	-360.977	0	20.3905	8.43749	10.4972	0	0	0.0851567	263.195	-554.712	9.6195	383.204	0	21.8674	21.9817	76.6622	0
217	0	0	217	1	573.714	370.456	203.258	0	0	107.332	-13.3328	435.135	694.561	4776.01	18649.8	-435.135	0	26.9387	8.6295	9.36867	0	0	0.336676	203.934	-534.711	9.71961	404.573	0	18.5475	18.9341	70.1378	0
218	0	0	218	1	438.667	277.852	160.815	0	0	63.3208	-32.6195	419.508	475.592	4720.36	18669	-419.508	0	18.3298	7.89695	9.09815	0	0	0.121452	196.005	-523.481	13.0635	295.024	0	24.5798	25.0773	92.067	0
219	0	0	219	1	456.942	264.325	192.617	0	0	25.2125	-13.2998	339.544	432.636	4758.47	18649.7	-339.544	0	15.7278	8.99865	10.4388	0	0	0.24632	220.408	-540.252	12.7156	333.777	0	27.2548	27.2805	91.9106	0
220	0	0	220	1	363.546	217.025	146.521	0	0	158.733	-496.143	228.88	198.703	4824.27	18634.3	-228.88	0	15.711	9.32	10.9281	0	0	0.387835	215.688	-529.801	16.7435	229.419	0	45.1651	101.354	152.353	0
222	0	0	222	1	636.62	359.888	276.732	0	0	39.4396	7.68644	236.054	679.158	4744.24	18628.7	-236.054	0	22.8934	7.72761	8.70804	0	0	0.262301	241.524	-530.186	8.57421	406.37	0	17.3113	17.0882	55.052	0
223	0	0	223	1	543.818	323.945	219.873	0	0	34.7721	57.8262	223.801	596.114	4848.57	18578.6	-223.801	0	19.8679	8.36252	9.59983	0	0	0.515965	240.805	-539.516	10.3164	416.762	0	19.8061	19.4259	62.6173	0
226	0	0	226	1	697.773	430.213	267.559	0	0	31.8291	9.17437	372.827	798.741	4751.85	18627.2	-372.827	0	29.609	8.00575	8.65451	0	0	0.452978	225.243	-538.755	7.76485	484.767	0	15.9092	16.0054	55.7331	0
231	0	0	231	1	620.214	378.094	242.12	0	0	-28.6533	38.5577	226.73	518.875	4812.33	18597.9	-226.73	0	17.638	9.68283	9.64327	0	0	0.5733	290.895	-571.136	8.9846	368.199	0	22.7306	22.1134	70.5746	0
232	0	0	232	1	458.224	286.991	171.233	0	0	85.4067	-4.50951	364.833	455.112	4797.93	18640.9	-364.833	0	16.6743	8.94814	9.88383	0	0	0.0726808	272.417	-530.618	12.6166	304.074	0	26.2624	26.4594	90.6393	0
233	0	0	233	1	672.069	420.882	251.187	0	0	81.0743	3.24924	324.716	721.211	4802.27	18633.2	-324.716	0	25.6619	10.3509	10.0657	0	0	0.254351	214.322	-546.81	8.26671	384.174	0	18.158	18.1386	59.5384	0
234	0	0	234	1	558.973	316.408	242.565	0	0	104.832	14.8211	428.766	526.628	4778.51	18621.6	-428.766	0	20.2373	7.64354	9.94817	0	0	0.133754	181.743	-517.664	9.97047	295.036	0	22.8013	23.228	88.4565	0
235	0	0	235	1	536.658	350.164	186.494	0	0	20.0073	8.98479	303.873	549.218	4763.67	18627.4	-303.873	0	19.4335	8.77729	9.20456	0	0	0.490918	219.601	-533.794	10.4755	346.155	0	21.6739	21.5004	69.8498	0
236	0	0	236	1	829.61	562.178	267.432	0	0	114.617	39.6531	442.557	921.291	4768.72	18596.8	-442.557	0	35.7684	8.02071	8.50048	0	0	0.345953	238.146	-544.872	6.43026	476.411	0	14.5865	14.8289	55.7244	0
237	0	0	237	1	721.338	426.027	295.311	0	0	44.1569	70.9672	276.077	708.229	4839.18	18465.8	-276.077	0	24.3625	8.25029	9.09702	0	0	0.534625	251.223	-546.322	7.51592	417.843	0	17.3236	16.9287	55.5316	0
238	0	0	238	1	620.739	403.196	217.544	0	0	70.8092	28.1584	367.839	712.535	4812.53	18608.3	-367.839	0	26.1008	8.50799	8.61799	0	0	0.392969	202.413	-530.339	8.85545	354.209	0	17.6831	17.7653	61.1095	0
239	0	0	239	1	499.658	315.603	184.056	0	0	9.0877	16.1633	333.392	536.57	4774.59	18620.3	-333.392	0	19.415	7.72835	9.23973	0	0	0.437147	205.899	-521.778	11.265	311.292	0	21.7777	21.6713	73.2202	0
240	0	0	240	1	797.901	482.879	315.022	0	0	77.0153	51.2365	298.127	931.775	4806.33	18585.2	-298.127	0	32.4177	7.12036	8.33605	0	0	0.410139	204.55	-531.956	6.67005	511.102	0	13.5744	13.4416	44.7678	0
241	0	0	241	1	627.078	359.628	267.45	0	0	74.1759	14.9893	418.323	711.914	4809.16	18521.8	-418.323	0	27.1729	7.52756	9.41392	0	0	0.268316	187.982	-521.69	8.74099	349.056	0	17.5904	17.8133	66.7694	0
242	0	0	242	1	480.856	303.555	177.301	0	0	113.396	26.6438	375.88	502.863	4769.94	18510.1	-375.88	0	18.4812	7.39861	8.85772	0	0	0.236824	188.271	-513.62	11.6987	299.345	0	23.0505	23.1022	81.9834	0
243	0	0	243	1	713.808	469.014	244.794	0	0	72.1959	16.4307	423.59	742.016	4811.14	18520.3	-423.59	0	28.4532	8.64456	8.81913	0	0	0.432593	206.458	-533.891	7.60836	371.772	0	17.455	17.6588	64.7386	0
244	0	0	244	1	693.984	398.459	295.525	0	0	70.4803	-15.1215	360.778	777.936	4812.86	18551.9	-360.778	0	28.5087	8.18731	8.39684	0	0	0.397	187.516	-526.48	7.80837	398.255	0	16.2192	16.3128	55.8655	0
245	0	0	245	1	666.402	377.555	288.847	0	0	76.58	24.9477	322.325	656.201	4806.76	18611.5	-322.325	0	23.2591	7.98415	8.25811	0	0	0.288709	207.32	-518.162	8.14659	353.165	0	18.3805	18.3208	60.6154	0
246	0	0	246	1	537.65	329.949	207.7	0	0	2.87067	21.9145	578.345	633.787	4780.81	18614.5	-578.345	0	28.7497	6.53481	8.10731	0	0	0.547093	269.202	-538.914	10.2038	348.414	0	20.3135	21.3706	103.601	0
247	0	0	247	1	621.131	350.626	270.505	0	0	85.498	-7.50653	372.606	570.826	4797.84	18643.9	-372.606	0	21.0444	8.37356	9.76836	0	0	0.294625	239.649	-544.076	8.90198	379.267	0	21.368	21.5703	75.1947	0
248	0	0	248	1	526.71	318.451	208.259	0	0	33.0443	34.717	347.789	581.639	4750.64	18601.7	-347.789	0	21.1103	9.01801	8.54859	0	0	0.289764	222.092	-544.535	10.667	389.455	0	20.9445	20.9088	70.0094	0
249	0	0	249	1	565.456	330.208	235.248	0	0	-38.1044	89.6327	222.493	555.274	4821.78	18546.8	-222.493	0	18.8639	7.88357	8.09486	0	0	0.674028	432.876	-553.24	9.7461	329.321	0	20.3104	19.6798	63.5917	0
250	0	0	250	1	567.396	300.689	266.707	0	0	88.3816	-9.85658	293.527	578.01	4794.96	18646.3	-293.527	0	20.1643	7.62967	8.98414	0	0	0.242445	187.969	-510.767	9.74735	318.368	0	20.1764	20.0743	65.1826	0
251	0	0	251	1	697.685	425.159	272.526	0	0	72.7526	53.9374	331.199	699.031	4810.59	18582.5	-331.199	0	24.8945	8.81874	8.47883	0	0	0.528148	183.79	-530.246	7.79398	408.868	0	17.8819	17.7937	59.2074	0
252	0	0	252	1	785.394	462.398	322.996	0	0	49.7719	14.8971	240.772	854.772	4833.57	18621.5	-240.772	0	28.8192	8.65641	9.23197	0	0	0.563922	335.586	-562.898	6.86916	541.667	0	14.7925	14.5941	47.1513	0
253	0	0	253	1	428.326	254.166	174.159	0	0	-22.2087	130.215	386.666	343.903	4905.55	18506.2	-386.666	0	13.1152	8.68906	9.9072	0	0	0.426178	223.914	-533.348	13.6096	246.415	0	33.2032	32.9639	119.412	0
254	0	0	254	1	617.497	408.1	209.397	0	0	56.0806	-27.9803	421.4	710.608	4827.26	18564.7	-421.4	0	27.4339	7.42501	8.30663	0	0	0.434579	238.078	-532.081	8.8283	1	0	17.3514	17.7006	64.8374	0
255	0	0	255	1	364.966	202.115	162.851	0	0	89.895	-9.48207	-23.6726	227.214	4893.1	18546.2	23.6726	0	7.09181	8.53219	8.99254	0	0	0.0155015	195.247	-509.17	16.2431	212.507	0	43.5127	42.643	155.525	0
256	0	0	256	1	385.862	210.84	175.022	0	0	136.916	5.6103	324.376	350.95	4846.08	18531.2	-324.376	0	12.4609	8.57235	9.10896	0	0	0.0887611	159.499	-504.165	15.243	234.98	0	32.0313	31.9125	104.975	0
257	0	0	257	1	539.82	341.495	198.325	0	0	43.1908	-13.3444	423.027	643.405	4740.49	18649.8	-423.027	0	24.8617	7.30232	7.70253	0	0	0.333464	222.231	-515.828	10.1906	367.239	0	18.6861	19.0339	69.091	0
258	0	0	258	1	502.645	322.552	180.093	0	0	28.1572	5.75774	427.917	530.792	4855.18	18531	-427.917	0	20.6055	6.78123	8.5153	0	0	0.274929	184.087	-508.625	11.0473	243.053	0	21.7452	22.0482	83.7333	0
259	0	0	259	1	611.978	316.628	295.35	0	0	86.9087	52.7001	193.688	580.085	4896.09	18484.1	-193.688	0	18.9047	7.95414	8.33845	0	0	0.346008	179.411	-519.082	8.94861	335.31	0	19.7174	19.1578	62.8764	0
260	0	0	260	1	289.066	192.963	96.1027	0	0	78.4681	-5.89593	228.15	173.964	4804.87	18642.3	-228.15	0	5.82011	7.90532	8.04249	0	0	0.169079	214.943	-510.955	21.0319	273.434	0	56.5606	55.8995	171.845	0
261	0	0	261	1	412.126	255.897	156.229	0	0	350.632	-244.093	417.545	299.071	4732.03	18681.2	-417.545	0	14.0672	8.27159	8.63805	0	0	0.469083	181.029	-506.604	14.0265	229.935	0	35.3962	39.0611	115.943	0
262	0	0	262	1	570.361	340.926	229.436	0	0	142.428	-27.669	394.356	530.684	4740.91	18664.1	-394.356	0	19.9457	7.81194	7.77793	0	0	0.119583	222.056	-530.746	9.62815	380.659	0	22.0376	22.3568	77.764	0
263	0	0	263	1	534.117	292.897	241.22	0	0	95.1783	-16.598	133.156	361.587	4887.82	18553.4	-133.156	0	11.6056	7.14814	8.4199	0	0	0.00208193	308.028	-520.371	10.3494	255.049	0	28.4056	27.905	91.5058	0
264	0	0	264	1	774.013	466.369	307.644	0	0	70.4771	34.3843	390.647	924.838	4812.86	18602	-390.647	0	34.4629	6.31022	7.94139	0	0	0.534465	157.274	-507.275	6.84807	1	0	13.6706	13.7982	49.8769	0
265	0	0	265	1	473.312	279.566	193.746	0	0	81.6515	12.1679	320.094	452.036	4702.03	18624.3	-320.094	0	16.013	6.57758	7.92942	0	0	0.232711	180.906	-501.802	11.7444	252.757	0	23.9754	23.9867	79.6817	0
267	0	0	267	1	740.768	479.787	260.981	0	0	118.062	-20.7591	406.12	1013.81	4765.28	18657.2	-406.12	0	38.3984	6.28159	7.41335	0	0	0.367894	231.031	-531.906	7.15919	581.911	0	12.6968	12.9285	46.6162	0
268	0	0	268	1	672.03	439.8	232.23	0	0	112.607	-33.3093	504.119	979.277	4671.07	18669.7	-504.119	0	40.6841	6.21899	7.47412	0	0	0.204716	172.308	-507.002	7.95012	471.635	0	13.6255	14.1008	58.324	0
269	0	0	269	1	686.18	380.965	305.215	0	0	83.302	25.1845	222.125	805.151	4800.04	18611.2	-222.125	0	26.7115	7.34917	7.91795	0	0	0.442351	256.587	-517.985	7.84603	445.476	0	14.8708	14.6313	47.6069	0
270	0	0	270	1	682.734	469.04	213.694	0	0	52.5948	-12.2501	505.078	872.871	4731.09	18648.7	-505.078	0	36.3665	6.31129	8.42148	0	0	0.545446	193.668	-523.582	7.85848	446.562	0	14.9691	15.499	65.8741	0
271	0	0	271	1	568.589	357.847	210.742	0	0	40.5471	-12.3946	461.715	623.887	4743.13	18648.8	-461.715	0	24.9749	6.19346	8.4378	0	0	0.439978	230.406	-509.533	9.58736	353.802	0	18.921	19.4423	77.2797	0
272	0	0	272	1	617.436	360.023	257.413	0	0	51.9583	9.8282	336.916	647.908	4731.72	18626.6	-336.916	0	23.3118	7.95312	9.10612	0	0	0.456523	257.341	-547.357	8.90203	432.853	0	18.7019	18.7476	63.3495	0
273	0	0	273	1	729.04	443.95	285.09	0	0	9.73733	20.4096	369.19	916.302	4773.94	18616	-369.19	0	34.0095	6.73057	7.99185	0	0	0.733828	257.081	-537.235	7.3235	1	0	13.8198	13.8202	48.6203	0
274	0	0	274	1	791.916	505.625	286.291	0	0	98.0907	2.91988	369.778	949.317	4785.25	18633.5	-369.778	0	34.841	6.97441	7.52113	0	0	0.324556	190.529	-530.462	6.69325	509.33	0	13.4871	13.5934	47.1757	0
275	0	0	275	1	631.803	404.601	227.201	0	0	83.0724	-33.0702	510.13	821.542	4700.61	18669.5	-510.13	0	34.3917	5.89513	7.46292	0	0	0.191984	185.067	-509.868	8.47994	416.285	0	15.4733	16.0586	67.932	0
276	0	0	276	1	946.253	603.086	343.167	0	0	99.637	-18.0886	423.275	1281.02	4684.04	18654.5	-423.275	0	49.228	5.79962	7.49358	0	0	0.274871	188.404	-526.839	5.50426	730.073	0	10.6336	10.8381	40.1736	0
277	0	0	277	1	510.282	318.81	191.472	0	0	33.1439	29.7016	324.832	574.849	4750.54	18606.7	-324.832	0	20.5339	7.95276	8.86026	0	0	0.447964	189.442	-517.944	10.9922	354.638	0	20.5516	20.4674	68.3145	0
278	0	0	278	1	582.702	388.42	194.282	0	0	36.6625	12.5929	493.429	772.076	4747.02	18623.8	-493.429	0	31.7968	6.92344	8.86623	0	0	0.599244	292.67	-515.924	9.40822	1	0	16.6822	17.1697	71.8033	0
279	0	0	279	1	949.817	584.235	365.582	0	0	47.4641	-18.169	416.093	1318.85	4736.22	18654.6	-416.093	0	50.663	6.25573	7.15327	0	0	0.516293	207.515	-534.289	5.48699	701.748	0	10.4455	10.6318	38.7267	0
280	0	0	280	1	565.247	354.763	210.484	0	0	68.2198	7.63417	517.916	682.35	4715.46	18628.8	-517.916	0	28.6612	5.65785	8.01949	0	0	0.309814	224.275	-514.468	9.58446	380.333	0	17.9235	18.5999	82.6785	0
281	0	0	281	1	603.935	370.668	233.268	0	0	63.8565	-12.994	379.168	728.015	4719.82	18649.4	-379.168	0	27.0583	6.41616	8.56942	0	0	0.191093	199.579	-516.655	8.99573	386.067	0	16.4544	16.6617	59.5597	0
283	0	0	283	1	826.983	505.254	321.729	0	0	128.29	-21.223	408.448	1058.54	4755.05	18657.6	-408.448	0	40.1733	6.44291	8.2931	0	0	0.189851	199.95	-530.173	6.39376	571.522	0	12.4138	12.6525	46.1903	0
284	0	0	284	1	680.833	419.916	260.917	0	0	22.1304	-40.5276	408.353	904.08	4761.55	18676.9	-408.353	0	34.84	6.69897	7.66814	0	0	0.462768	185.679	-515.759	7.87104	393.49	0	13.9712	14.1927	51.0579	0
286	0	0	286	1	732.894	466.859	266.035	0	0	125.246	-53.29	471.537	965.096	4758.09	18689.7	-471.537	0	39.0247	6.46776	7.84739	0	0	0.213627	218.866	-525.716	7.26542	519.483	0	13.5686	14.0702	54.6498	0
287	0	0	287	1	570.892	329.193	241.698	0	0	69.9707	-36.4837	478.209	670.006	4713.71	18672.9	-478.209	0	27.2408	6.8864	7.82188	0	0	0.28722	220.041	-527.296	9.55918	363.439	0	18.3139	18.8971	74.7748	0
288	0	0	288	1	870.422	497.548	372.874	0	0	1.32039	-33.0021	321.902	1072.33	4782.36	18669.4	-321.902	0	38.8874	6.89838	8.11201	0	0	0.598794	207.452	-535.007	6.0628	554.419	0	12.1009	12.0327	40.6473	0
290	0	0	290	1	551.685	327.462	224.223	0	0	52.401	-40.5218	417.856	693.497	4731.28	18676.9	-417.856	0	26.7799	6.21624	7.92467	0	0	0.190706	224.759	-520.491	9.88176	385.885	0	17.0199	17.3911	64.1053	0
291	0	0	291	1	718.327	459.746	258.581	0	0	39.066	-31.1897	399.87	1014.29	4744.61	18667.6	-399.87	0	38.5987	7.02269	7.94397	0	0	0.495166	191.408	-532.611	7.4526	520.975	0	12.8912	13.0902	46.82	0
293	0	0	293	1	566.379	353.959	212.42	0	0	23.7391	-39.113	433.861	763.121	4759.94	18675.5	-433.861	0	30.0376	6.42398	8.29448	0	0	0.422693	187.852	-515.454	9.63776	380.341	0	16.016	16.3589	61.4892	0
294	0	0	294	1	643.388	324.513	318.874	0	0	96.2278	-26.0483	289.084	679.496	4787.11	18662.5	-289.084	0	23.6977	7.7637	8.84921	0	0	0.232319	179.9	-520.92	8.48385	335.33	0	17.6322	17.5333	56.845	0
296	0	0	296	1	583.117	366.511	216.607	0	0	123.69	-85.8643	492.193	812.839	4759.65	18722.3	-492.193	0	33.8643	6.89616	8.1664	0	0	0.116023	176.956	-515.817	9.35976	367.038	0	15.7964	16.6228	65.9894	0
297	0	0	297	1	725.119	470.784	254.335	0	0	77.9379	-36.2903	395.874	1023.48	4705.74	18672.7	-395.874	0	38.6519	6.07905	6.89478	0	0	0.191675	231.112	-528.397	7.29715	587.985	0	12.4217	12.6319	44.9481	0
298	0	0	298	1	660.783	382.842	277.941	0	0	65.4988	-23.5749	403.729	825.04	4718.18	18660	-403.729	0	31.316	6.57041	7.79927	0	0	0.328545	268.604	-529.464	8.12945	450.596	0	14.9639	15.2198	54.9147	0
299	0	0	299	1	668.364	414.375	253.99	0	0	68.8986	-42.3127	384.095	772.571	4714.78	18678.7	-384.095	0	28.9785	7.30624	7.49201	0	0	0.205498	253.211	-536.451	8.05217	420.78	0	15.8829	16.1148	55.9937	0
300	0	0	300	1	777.466	499.07	278.397	0	0	82.2803	-16.2578	483.741	1040.62	4701.4	18652.7	-483.741	0	42.319	7.11112	8.21363	0	0	0.432238	174.814	-522.875	6.85484	525.043	0	13.1925	13.5855	54.2533	0
301	0	0	301	1	594.735	356.355	238.38	0	0	43.1897	-26.9707	356.879	612.905	4740.49	18663.4	-356.879	0	22.537	6.61836	7.99765	0	0	0.276133	204.178	-514.973	9.13171	348.773	0	18.7538	18.8943	65.1851	0
303	0	0	303	1	884.941	522.54	362.4	0	0	80.1553	-7.50165	345.861	1177.29	4703.52	18643.9	-345.861	0	42.5867	6.32706	6.97099	0	0	0.386841	165.444	-517.72	5.9113	686.74	0	11.1483	11.1946	38.4388	0
304	0	0	304	1	786.712	505.643	281.069	0	0	59.6215	-10.8965	409.78	1055.67	4724.06	18647.3	-409.78	0	40.2125	6.03629	7.77311	0	0	0.517622	191.155	-522.63	6.71396	569.853	0	12.2722	12.4863	45.7736	0
305	0	0	305	1	766.607	491.772	274.835	0	0	38.6402	-14.4981	435.233	1013.63	4745.04	18650.9	-435.233	0	39.6309	6.38001	7.70634	0	0	0.491793	206.961	-531.621	6.91427	583.822	0	12.8544	13.1199	49.0285	0
306	0	0	306	1	923.855	603.378	320.477	0	0	75.3252	-14.8133	380.26	1254.65	4708.35	18651.2	-380.26	0	46.6227	5.64978	7.13144	0	0	0.377183	165.999	-515.695	5.63331	690.045	0	10.5913	10.7174	38.1829	0
307	0	0	307	1	470.202	299.795	170.407	0	0	60.66	-42.0422	452.543	613.669	4723.02	18678.5	-452.543	0	24.4146	6.41743	7.1766	0	0	0.309523	228.376	-515.941	11.7479	329.954	0	19.0206	19.5535	73.8917	0
310	0	0	310	1	467.98	333.277	134.703	0	0	46.8951	-32.6345	517.826	670.376	4637.13	18669.1	-517.826	0	28.4168	5.84352	8.33662	0	0	0.443963	210.349	-513.304	11.8472	308.613	0	18.2446	18.9202	83.7574	0
311	0	0	311	1	697.579	395.439	302.14	0	0	57.3795	-20.1237	362.097	881.209	4726.3	18656.5	-362.097	0	32.4084	6.56591	8.74447	0	0	0.4379	188.895	-524.149	7.70239	487.51	0	14.175	14.3065	50.3208	0
312	0	0	312	1	606.637	342.207	264.43	0	0	42.7605	-13.4429	371.699	811.693	4740.92	18649.9	-371.699	0	30.0989	7.01377	8.22337	0	0	0.448773	217.373	-537.866	8.97247	479.028	0	15.2563	15.3985	53.9097	0
313	0	0	313	1	553.531	352.09	201.441	0	0	48.0668	-5.84893	366.132	675.288	4735.61	18642.3	-366.132	0	24.8837	6.75285	8.25732	0	0	0.245338	207.012	-523.846	9.90743	382.969	0	17.5297	17.689	61.7885	0
314	0	0	314	1	706.173	436.35	269.823	0	0	98.3543	-49.1519	474.516	932.723	4685.33	18685.6	-474.516	0	37.8065	6.12427	8.05799	0	0	0.339202	208.786	-533.008	7.55394	542.505	0	13.8486	14.3167	56.7473	0
317	0	0	317	1	780.146	468.9	311.246	0	0	42.2093	6.95978	366.772	1082.95	4741.47	18629.5	-366.772	0	39.8933	5.85049	7.03134	0	0	0.641013	241.445	-524.191	6.74416	629.226	0	11.8091	11.8843	41.7772	0
318	0	0	318	1	616.843	390.214	226.629	0	0	81.7433	-30.7933	469.172	686.134	4701.94	18667.2	-469.172	0	27.5898	6.51577	7.68226	0	0	0.228567	191.172	-511.486	8.75213	332.952	0	17.7039	18.2214	71.3673	0
319	0	0	319	1	698.347	465.815	232.532	0	0	52.5767	-21.9975	496.17	946.888	4731.1	18658.4	-496.17	0	39.1647	6.35194	8.1525	0	0	0.449361	184.274	-527.967	7.66017	497.042	0	13.9724	14.4502	59.7316	0
320	0	0	320	1	727.415	374.26	353.155	0	0	83.7901	2.44261	215.329	777.842	4799.55	18634	-215.329	0	25.7873	7.09537	9.27493	0	0	0.426805	192.48	-526.453	7.40331	430.645	0	15.4308	15.2256	49.5684	0
321	0	0	321	1	682.701	440.902	241.799	0	0	47.7381	-13.4392	418.453	812.946	4735.94	18649.9	-418.453	0	31.265	5.35307	7.14931	0	0	0.375955	255.168	-522.291	7.75879	479.61	0	14.6403	14.925	55.3191	0
322	0	0	322	1	589.747	344.159	245.588	0	0	49.6336	-11.6651	346.421	642.791	4734.05	18648.1	-346.421	0	23.3667	6.50068	8.45561	0	0	0.418804	197.31	-517.656	9.23318	359.421	0	18.0504	18.157	62.6185	0
323	0	0	323	1	609.875	359.101	250.774	0	0	24.064	-5.79193	419.631	835.866	4759.62	18642.2	-419.631	0	32.2942	7.09358	8.03372	0	0	0.443851	202.298	-524.482	8.91505	450.912	0	15.1359	15.3602	56.1221	0
326	0	0	326	1	498.694	329.324	169.369	0	0	78.1142	-49.4175	425.858	753.95	4705.57	18685.8	-425.858	0	29.2817	6.0423	7.78195	0	0	0.11672	194.576	-515.459	11.0189	374.996	0	15.887	16.2844	60.4523	0
328	0	0	328	1	621.638	420.592	201.046	0	0	96.4175	-17.8639	513.576	931.38	4687.26	18654.3	-513.576	0	38.9766	5.86388	7.53882	0	0	0.384366	181.652	-511.335	8.632	446.697	0	14.1293	14.633	62.4076	0
329	0	0	329	1	586.919	362.798	224.121	0	0	65.054	-0.990485	377.745	779.922	4718.63	18637.4	-377.745	0	28.8975	6.12014	7.47958	0	0	0.31337	255.828	-524.322	9.20253	454.038	0	15.3457	15.5146	54.8554	0
330	0	0	330	1	576.175	318.423	257.752	0	0	61.9397	-7.60395	300.669	676.526	4721.74	18644	-300.669	0	23.7682	6.51477	7.21091	0	0	0.280719	167.909	-505.207	9.40113	392.674	0	16.8968	16.8524	55.2664	0
331	0	0	331	1	461.357	239.452	221.905	0	0	25.312	17.2541	314.595	492.317	4758.37	18619.2	-314.595	0	17.511	7.8136	8.91397	0	0	0.449786	310.865	-533.228	12.3081	311.506	0	23.2511	23.1279	76.3157	0
335	0	0	335	1	443.494	281.073	162.42	0	0	52.7292	-0.381795	443.42	477.535	4730.95	18636.8	-443.42	0	18.7229	5.74144	7.20754	0	0	0.263511	261.626	-505.197	12.4623	283.897	0	22.8153	23.363	89.3877	0
337	0	0	337	1	390.021	189.812	200.209	0	0	105.235	41.7195	241.563	275.189	4778.1	18594.7	-241.563	0	9.21083	6.34313	7.79247	0	0	0.248646	270.098	-492.026	14.5524	1	0	35.9549	35.4097	111.632	0
339	0	0	339	1	415.401	242.861	172.54	0	0	2.89895	15.864	268.41	399.498	4780.78	18620.6	-268.41	0	13.8443	6.57771	7.07636	0	0	0.27394	192.806	-499.541	13.5003	230.011	0	25.8902	25.4626	80.9239	0
340	0	0	340	1	369.572	209.912	159.659	0	0	17.2407	2.20167	248.247	350.586	4766.44	18634.2	-248.247	0	11.9707	7.48574	9.21332	0	0	0.323104	223.388	-512.384	15.8658	280.941	0	30.4059	29.9917	95.0071	0
341	0	0	341	1	491.203	219.716	271.487	0	0	66.6635	33.2831	114.209	523.912	4916.34	18603.1	-114.209	0	16.6123	6.67331	7.48695	0	0	0.222757	253.189	-518.235	11.242	371.934	0	20.164	19.8344	66.8485	0
342	0	0	342	1	384.669	205.063	179.606	0	0	108.073	5.9308	310.08	343.614	4775.27	18630.5	-310.08	0	12.0806	7.07689	7.81663	0	0	0.097343	271.523	-520.327	14.8986	258.291	0	30.729	30.6463	99.1137	0
343	0	0	343	1	385.431	227.979	157.452	0	0	18.3288	42.6257	211.392	336.686	4865.01	18593.8	-211.392	0	11.19	7.0134	8.58809	0	0	0.306537	170.605	-500.39	14.9569	243.218	0	30.7498	30.1652	96.0558	0
345	0	0	345	1	464.482	270.435	194.047	0	0	61.8672	-29.6407	344.854	591.85	4721.81	18666.1	-344.853	0	21.5273	6.01382	7.54079	0	0	0.305234	174.626	-493.655	11.8985	322.982	0	18.828	18.9519	64.8387	0
346	0	0	346	1	628.233	388.901	239.332	0	0	48.3528	-27.8683	372.452	743.629	4735.33	18664.3	-372.452	0	27.639	6.38037	6.99366	0	0	0.247956	254.093	-527.071	8.53718	399.193	0	15.8906	16.0603	55.7124	0
347	0	0	347	1	486.732	311.955	174.777	0	0	41.3785	-11.8791	349.635	582.844	4742.3	18648.3	-349.635	0	21.2668	6.60149	7.40493	0	0	0.333769	241.64	-520.271	11.343	351.763	0	19.4075	19.5096	66.3052	0
348	0	0	348	1	429.105	254.986	174.119	0	0	131.654	-43.2723	335.908	375.262	4751.69	18679.7	-335.908	0	13.5567	6.59332	7.93238	0	0	0.28789	203.399	-507.324	13.1114	284.051	0	28.0909	28.2228	94.4198	0
349	0	0	349	1	658.899	392.441	266.459	0	0	72.2549	-34.3767	408.613	819.967	4711.43	18670.8	-408.613	0	31.2925	7.63474	8.69344	0	0	0.263278	183.581	-527.541	8.25088	412.88	0	15.5439	15.8302	57.1384	0
350	0	0	350	1	615.351	336.649	278.702	0	0	93.9817	-15.6011	339.014	656.349	4789.36	18652	-339.014	0	23.637	6.68843	7.89368	0	0	0.250622	253.442	-525.662	8.79659	386.648	0	17.792	17.8529	60.334	0
351	0	0	351	1	420.497	217.851	202.646	0	0	130.832	-45.7425	363.654	424.028	4752.51	18682.2	-363.654	0	15.6311	6.48197	8.26585	0	0	0.109465	235.348	-512.747	13.4355	309.276	0	25.4848	25.76	89.4057	0
352	0	0	352	1	422.576	230.417	192.159	0	0	64.1345	-33.2688	421.831	438.904	4719.55	18669.7	-421.831	0	16.95	7.26333	8.56054	0	0	0.130356	199.439	-512.426	13.4947	285.944	0	25.7356	26.2756	96.9877	0
353	0	0	353	1	366.098	211.742	154.357	0	0	63.2717	-4.65487	371.845	374.66	4720.41	18641.1	-371.845	0	13.8309	5.97121	8.29444	0	0	0.2916	173.833	-490.767	15.6415	238.745	0	27.9185	28.2722	100.729	0
354	0	0	354	1	515.917	252.995	262.923	0	0	67.9435	-27.4314	255.664	542.67	4815.4	18663.9	-255.664	0	18.5628	6.21137	6.95125	0	0	0.15773	171.589	-495.846	10.568	306.472	0	19.7015	19.5269	62.39	0
355	0	0	355	1	311.378	151.739	159.639	0	0	84.8888	-52.2104	174.058	254.428	4798.45	18589	-174.058	0	8.37173	7.06778	7.96103	0	0	0.0889292	258.66	-500.313	19.0507	201.164	0	38.2325	37.7675	119.843	0
356	0	0	356	1	352.161	156.393	195.768	0	0	46.2658	35.6464	-15.5669	308.698	4936.73	18600.8	15.5669	0	9.59095	6.01799	7.33994	0	0	0.211966	273.84	-501.314	16.2184	1	0	30.6773	30.1902	107.576	0
357	0	0	357	1	449.153	251.419	197.733	0	0	140.26	-62.7193	400.639	470.758	4743.08	18699.1	-400.639	0	17.9378	5.84437	7.41465	0	0	0.00654477	215.035	-500.895	12.3195	291.573	0	22.8034	23.3135	83.652	0
358	0	0	358	1	387.619	225.826	161.793	0	0	52.7585	52.1522	315.537	326.907	4730.92	18584.3	-315.537	0	11.5457	6.23724	7.15146	0	0	0.227469	207.127	-495.571	14.5558	209.707	0	30.9347	30.8293	101.4	0
359	0	0	359	1	348.263	206.652	141.61	0	0	7.29882	31.5239	437.991	346.666	4776.38	18604.9	-437.991	0	13.62	5.90075	7.23054	0	0	0.296098	163.332	-482.147	16.3858	194.184	0	30.0091	30.4141	115.949	0
362	0	0	362	1	349.819	182.032	167.787	0	0	114.441	14.8134	213.388	288.873	4868.56	18621.6	-213.388	0	9.53668	6.4658	8.01025	0	0	0.0793775	202.909	-500.869	16.5324	221.196	0	34.4063	34.0572	107.051	0
366	0	0	366	1	404.477	196.803	207.674	0	0	35.835	-30.3119	-79.7338	339.276	4947.17	18567.1	79.7338	0	10.7834	6.32779	7.41322	0	0	0.156045	189.056	-496.075	13.9181	196.329	0	28.2656	27.7408	102.459	0
367	0	0	367	1	524.931	252.51	272.421	0	0	80.804	-23.1619	181.499	467.799	4902.2	18659.6	-181.499	0	15.3292	6.78581	8.55968	0	0	0.0432352	271.992	-529.186	10.53	332.606	0	22.7906	22.586	72.5709	0
369	0	0	369	1	400.308	229.358	170.95	0	0	7.94871	11.7246	212.741	383.827	4875.39	18624.7	-212.741	0	12.8411	6.10924	8.70967	0	0	0.375648	260.33	-529.058	14.1991	275.418	0	26.8148	26.3954	84.5298	0
371	0	0	371	1	431.816	271.59	160.226	0	0	55.3361	-24.0857	213.421	363.596	4828	18660.5	-213.421	0	12.1385	6.55332	8.18953	0	0	0.140308	191.814	-502.861	13.04	224.97	0	28.0719	27.7465	88.1465	0
374	0	0	374	1	345.078	190.921	154.157	0	0	78.3953	-26.4885	282.297	287.699	4804.94	18662.9	-282.297	0	10.0017	6.25938	7.6691	0	0	0.0631007	233.637	-492.384	16.6989	219.44	0	34.5137	34.2952	109.209	0
375	0	0	375	1	397.058	251.586	145.472	0	0	35.901	45.4587	279.001	334.513	4847.44	18591	-279.001	0	11.5568	6.68355	7.20186	0	0	0.276602	212.739	-503.277	14.2356	228.44	0	30.4877	30.1247	95.8487	0
376	0	0	376	1	325.455	165.014	160.442	0	0	107.499	59.2886	180.097	310.157	4875.5	18577.1	-180.097	0	10.0309	5.93171	7.18984	0	0	0.164366	235.244	-496.652	17.7042	232.826	0	31.2904	30.7487	98.6183	0
377	0	0	377	1	330.177	172.505	157.672	0	0	26.9098	62.1207	113.168	281.728	4856.43	18574.3	-113.168	0	8.95907	6.5841	6.88707	0	0	0.0805651	225.328	-496.62	17.4931	226.824	0	33.6676	32.8629	110.079	0
378	0	0	378	1	491.391	252.331	239.06	0	0	-2.74786	45.4061	136.161	484.516	4886.09	18591	-136.161	0	15.649	6.31566	8.60902	0	0	0.321912	240.118	-525.301	11.2906	376.109	0	21.938	21.3745	70.8234	0
379	0	0	379	1	363.814	179.55	184.263	0	0	53.7019	-7.11878	234.598	280.442	4829.64	18543.9	-234.598	0	9.44669	6.12384	7.66028	0	0	0.157877	324.172	-512.493	15.6935	267.378	0	34.7026	34.2178	108.433	0
381	0	0	381	1	428.563	213.281	215.282	0	0	30.8659	-10.5773	239.107	374.936	4852.47	18547.3	-239.107	0	12.7207	6.3717	6.58065	0	0	0.148914	210.126	-496.293	12.9561	257.385	0	26.6532	26.211	83.2124	0
382	0	0	382	1	338.881	189.947	148.934	0	0	92.8501	-30.7494	385.712	317.306	4790.49	18667.2	-385.712	0	11.8596	5.30325	7.24599	0	0	0.101108	224.794	-494.153	16.7817	251.027	0	31.2842	31.6869	113.596	0
383	0	0	383	1	499.373	300.291	199.083	0	0	32.8294	65.3986	201.938	468.597	4850.51	18571	-201.938	0	15.4294	5.73384	7.10378	0	0	0.366053	201.895	-501.051	10.9218	321.234	0	21.9078	21.4596	69.7191	0
384	0	0	384	1	392.402	178.315	214.087	0	0	79.1175	27.6481	-24.2836	352.691	4903.88	18608.8	24.2836	0	10.9381	5.92855	7.09692	0	0	0.0673057	293.998	-487.394	14.303	1	0	27.1393	26.7019	95.8481	0
385	0	0	385	1	307.926	168.539	139.388	0	0	81.7327	-2.81087	312.306	265.397	4801.61	18639.2	-312.306	0	9.37118	6.64505	7.1212	0	0	0.12835	282.437	-500.33	19.0241	222.579	0	37.6598	37.6045	120.762	0
386	0	0	386	1	501.16	268.008	233.151	0	0	18.6027	53.4503	237.185	464.871	4864.74	18583	-237.185	0	15.6746	5.87949	7.24416	0	0	0.274066	242.757	-510.414	10.9033	289.82	0	22.3435	21.9076	70.5995	0
387	0	0	387	1	474.07	307.843	166.228	0	0	58.6955	-1.96697	359.041	430.757	4824.65	18638.4	-359.041	0	15.7556	5.91571	6.51791	0	0	0.121548	204.617	-497.651	11.5331	262.4	0	24.3208	24.5203	83.2488	0
388	0	0	388	1	372.167	205.908	166.259	0	0	76.9081	-14.3862	181.084	351.28	4906.09	18551.1	-181.084	0	11.4909	5.97452	7.00469	0	0	0.0966477	235.909	-502.223	15.1774	268.897	0	27.7848	27.3931	88.2432	0
389	0	0	389	1	474.213	270.324	203.89	0	0	18.4246	38.0216	214.318	415.026	4864.92	18598.4	-214.318	0	13.8211	5.84922	6.9618	0	0	0.2998	232.356	-503.621	11.5616	287.053	0	24.2761	23.8089	76.4827	0
390	0	0	390	1	411.057	254.613	156.444	0	0	129.337	-9.35176	322.681	403.649	4853.66	18645.8	-322.681	0	14.3461	5.83598	7.17966	0	0	0.0797297	190.85	-488.815	13.5734	258.005	0	25.6193	25.7191	84.9795	0
391	0	0	391	1	342.404	187.893	154.512	0	0	-18.1272	0.483183	86.802	336.572	4901.47	18635.9	-86.802	0	10.8192	5.7329	7.09634	0	0	0.194074	162.706	-478.468	16.6504	226.58	0	28.1398	27.5191	93.1292	0
392	0	0	392	1	496.541	287.83	208.711	0	0	57.6722	-11.743	230.303	475.586	4825.67	18648.2	-230.303	0	15.9843	6.06465	7.74279	0	0	0.181264	258.531	-517.784	11.071	317.589	0	22.0488	21.8153	69.8205	0
393	0	0	393	1	349.486	188.787	160.699	0	0	26.3737	8.37607	131.695	272.162	4856.97	18628	-131.695	0	8.75936	6.29713	7.25652	0	0	0.0615082	370.463	-493.884	16.3993	212.554	0	34.748	34.2002	111.57	0
394	0	0	394	1	370.378	164.925	205.453	0	0	81.6097	-11.2276	152.144	273.418	4901.39	18548	-152.144	0	8.83085	5.69683	7.44363	0	0	0.160414	220.139	-490.156	15.2735	218.068	0	34.4873	33.9547	109.692	0
395	0	0	395	1	416.108	222.574	193.533	0	0	57.8816	63.3924	214.473	402.415	4925.12	18573	-214.473	0	13.2892	6.00649	6.95096	0	0	0.220175	304.836	-500.077	13.3864	309.306	0	25.0436	24.7093	79.2003	0
396	0	0	396	1	328.414	191.607	136.807	0	0	1.52935	17.2871	327.944	286.467	4881.81	18619.1	-327.944	0	10.3454	5.97146	8.37935	0	0	0.279617	192.106	-493.529	17.7342	233.801	0	34.9678	34.9485	118.524	0
397	0	0	397	1	569.554	226.292	343.262	0	0	48.5359	14.532	-69.6327	452.573	4934.46	18522.2	69.6327	0	14.1793	6.44064	7.144	0	0	0.272917	265.157	-520.329	9.51144	321.497	0	22.2303	21.6709	80.8962	0
398	0	0	398	1	323.993	199.344	124.648	0	0	35.4478	62.877	345.895	254.374	4748.23	18573.5	-345.895	0	9.20525	5.64415	7.68289	0	0	0.337088	165.553	-477.042	17.8179	177.56	0	38.2167	38.2612	132.668	0
399	0	0	399	1	437.862	240.869	196.993	0	0	103.035	59.2488	205.255	465.563	4879.96	18577.2	-205.255	0	15.2447	6.35957	7.41302	0	0	0.340421	149.8	-486.687	12.7361	283.72	0	22.5746	22.1795	71.4397	0
400	0	0	400	1	441.624	254.944	186.68	0	0	133.683	3.61327	334.725	480.563	4849.32	18632.8	-334.725	0	17.1888	6.12472	7.12693	0	0	0.20848	212.987	-502.532	12.5586	332.119	0	22.4228	22.5333	75.1918	0
401	0	0	401	1	448.782	304.083	144.699	0	0	55.8019	37.302	390.475	489.453	4827.54	18599.1	-390.475	0	18.2693	5.82158	7.2642	0	0	0.345717	200.591	-496.976	12.314	310.572	0	22.1869	22.4144	80.6786	0
402	0	0	402	1	495.368	259.172	236.196	0	0	70.0617	66.3501	219.586	473.163	4912.94	18570.1	-219.586	0	15.6473	6.04086	7.41217	0	0	0.38355	230.5	-506.965	11.0722	308.422	0	22.1215	21.802	70.2519	0
403	0	0	403	1	341.855	181.162	160.693	0	0	49.6518	22.5581	220.983	294.706	4833.69	18613.9	-220.983	0	9.8104	6.10546	7.32115	0	0	0.0540809	269.403	-492.755	16.792	271.552	0	33.0148	32.5889	102.901	0
404	0	0	404	1	291.376	154.261	137.115	0	0	25.2867	2.5547	237.071	291.108	4957.71	18534.2	-237.071	0	9.8531	5.70938	6.60592	0	0	0.187501	189.139	-475.953	19.9215	257.868	0	32.5837	32.1553	102.234	0
405	0	0	405	1	406.587	176.323	230.265	0	0	128.421	-14.6425	-34.5556	341.122	4954.24	18551.4	34.5556	0	10.6673	6.4472	7.20509	0	0	0.119949	212.485	-498.407	13.8282	247.071	0	28.0288	27.6074	100.718	0
406	0	0	406	1	339.015	206.332	132.683	0	0	4.39188	32.4405	285.557	299.923	4878.95	18604	-285.557	0	10.4931	5.78569	6.76149	0	0	0.28125	175.479	-478.235	16.7946	208.762	0	32.4009	32.0208	102.584	0
407	0	0	407	1	404.028	204.095	199.932	0	0	119.792	14.7553	248.193	403.273	4863.21	18621.7	-248.193	0	13.5886	5.73724	6.46765	0	0	0.0887801	248.538	-495.774	13.7394	261.841	0	24.8061	24.5892	77.7316	0
408	0	0	408	1	541.006	325.282	215.724	0	0	53.2794	-13.6765	373.451	620.303	4830.06	18650.1	-373.451	0	22.9927	5.96808	6.98417	0	0	0.241716	213.902	-513.442	10.0152	371.639	0	18.2185	18.427	64.1527	0
409	0	0	409	1	421.751	225.425	196.325	0	0	39.1433	-16.9587	187.233	343.75	4844.2	18553.7	-187.233	0	11.3358	5.95463	7.10984	0	0	0.13371	236.886	-496.057	13.1972	255.157	0	28.301	27.8225	89.5415	0
410	0	0	410	1	431.493	222.253	209.24	0	0	11.4079	18.3318	245.473	459.207	4871.93	18618.1	-245.473	0	15.6383	6.042	7.51425	0	0	0.256276	198.852	-495.754	12.9177	312.639	0	22.7499	22.4053	71.7511	0
411	0	0	411	1	542.287	336.063	206.224	0	0	80.3514	11.01	387.787	623.278	4802.99	18625.4	-387.787	0	23.1976	6.18328	7.35925	0	0	0.173144	162.189	-493.688	10.031	319.931	0	18.4562	18.6744	66.3077	0
412	0	0	412	1	405.099	239.607	165.492	0	0	65.4634	44.0029	307.273	357.074	4817.88	18592.4	-307.273	0	12.5222	6.25674	6.87464	0	0	0.146532	179.086	-486.363	13.8192	226.299	0	28.6126	28.4271	92.5033	0
413	0	0	413	1	407.217	249.006	158.211	0	0	45.5639	25.5948	309.39	394.122	4837.78	18610.8	-309.39	0	13.9015	5.93575	7.54956	0	0	0.260009	257.142	-494.142	13.7732	300.138	0	26.2409	26.1585	86.463	0
414	0	0	414	1	342.477	188.728	153.75	0	0	87.7328	-0.720314	67.4331	266.751	4895.27	18537.5	-67.4331	0	8.38415	6.13809	7.10264	0	0	0.120535	267.957	-500.979	16.7272	227.265	0	34.9493	34.0951	117.564	0
415	0	0	415	1	321.959	181.554	140.405	0	0	12.3053	116.046	129.375	207.438	4871.04	18520.4	-129.375	0	6.65253	6.62144	8.20837	0	0	0.23027	179.824	-488.733	18.2682	189.74	0	46.0407	44.7336	146.511	0
416	0	0	416	1	366.918	157.296	209.622	0	0	75.9319	41.7614	36.0858	346.324	4907.07	18594.7	-36.0858	0	10.7595	7.0213	7.37355	0	0	0.137577	244.351	-514.739	15.6511	246.442	0	28.387	27.8014	99.053	0
417	0	0	417	1	445.212	258.428	186.784	0	0	61.6904	18.5082	336.372	426.971	4821.65	18617.9	-336.372	0	15.3195	6.13906	7.11673	0	0	0.149185	206.796	-504.525	12.4466	295.836	0	24.7418	24.7964	83.1599	0
418	0	0	418	1	308.582	192.113	116.469	0	0	3.74968	49.5997	350.71	290.659	4779.93	18586.8	-350.71	0	10.6382	6.36506	6.81693	0	0	0.242887	206.659	-492.741	18.8476	206.337	0	34.6102	34.4025	116.019	0
420	0	0	420	1	346.412	204.8	141.612	0	0	13.9474	40.3855	177.261	359.523	4869.39	18596	-177.261	0	11.7606	6.96184	8.00519	0	0	0.158978	250.032	-519.581	16.8142	298.773	0	28.5034	27.9078	89.9642	0
421	0	0	421	1	389.291	218.516	170.775	0	0	133.985	24.744	273.158	314.621	4849.01	18611.7	-273.158	0	10.7633	6.12233	8.07057	0	0	0.147435	192.302	-498.156	14.583	217.355	0	32.0647	31.8583	101.801	0
422	0	0	422	1	473.989	244.204	229.785	0	0	18.0857	53.9093	228.681	496.898	4865.25	18582.5	-228.681	0	16.6692	5.99952	7.3721	0	0	0.418646	217.723	-509.341	11.6182	323.918	0	21.2155	20.7808	67.153	0
424	0	0	424	1	425.006	219.308	205.698	0	0	104.064	54.9485	245.819	334.917	4878.94	18581.5	-245.819	0	11.231	6.68698	7.15504	0	0	0.227969	217.654	-502.089	13.1804	216.345	0	30.293	29.8588	94.0258	0
425	0	0	425	1	372.163	231.189	140.973	0	0	2.93535	-43.0992	449.652	380.261	4780.74	18679.5	-449.652	0	15.2785	6.2757	7.41312	0	0	0.36071	258.65	-497.543	15.2849	234.783	0	28.1547	28.6999	109.312	0
426	0	0	426	1	480.807	289.987	190.82	0	0	48.8081	-27.9046	468.428	527.036	4834.53	18664.3	-468.428	0	21.2572	5.25886	6.92222	0	0	0.148868	256.078	-502.504	11.3232	311.831	0	20.8873	21.5536	85.3652	0
427	0	0	427	1	408.121	169.163	238.958	0	0	94.9	45.6693	63.0111	412.328	4888.1	18590.8	-63.0111	0	12.8565	5.21165	7.15361	0	0	0.149492	152.742	-480.044	13.5896	260.566	0	23.7601	23.2085	80.0366	0
428	0	0	428	1	381.993	204.582	177.412	0	0	7.94436	75.7711	196.383	309.612	4875.4	18560.6	-196.383	0	10.2175	6.63712	7.64918	0	0	0.314921	224.641	-499.525	14.9275	201.336	0	32.1843	31.437	100.672	0
429	0	0	429	1	332.314	202.093	130.221	0	0	49.1495	-19.7517	477.355	309.252	4834.19	18656.2	-477.355	0	12.5608	6.38116	7.85941	0	0	0.0227447	220.599	-498.478	17.4971	233.434	0	34.4218	35.5662	144.724	0
430	0	0	430	1	263.4	123.988	139.412	0	0	21.3406	57.5257	-4.90005	169.022	4961.66	18578.9	4.90005	0	5.26035	6.63504	7.0577	0	0	0.0311185	172.684	-479.848	22.8239	183.735	0	52.5432	51.5065	186.176	0
431	0	0	431	1	376.083	177.456	198.627	0	0	53.0746	40.7798	2.05348	289.631	4929.93	18496	-2.05348	0	8.98756	6.56047	7.65672	0	0	0.239262	205.977	-502.128	15.1837	229.279	0	33.2011	32.169	116.444	0
432	0	0	432	1	423.87	225.736	198.135	0	0	34.1461	-9.15977	77.1968	319.919	4948.85	18545.9	-77.1968	0	10.1547	5.67979	7.21997	0	0	0.18471	220.23	-490.753	13.0993	239.275	0	29.5508	28.9337	98.7477	0
433	0	0	433	1	368.356	195.023	173.333	0	0	51.5587	35.201	323.67	241.752	4831.78	18601.2	-323.67	0	8.59661	6.78135	8.51199	0	0	0.29916	309.168	-518.31	15.7064	244.87	0	41.9784	41.9386	139.818	0
434	0	0	434	1	352.397	203.95	148.447	0	0	35.0518	50.7644	241.968	412.034	4947.95	18585.7	-241.968	0	13.8897	5.03908	6.61454	0	0	0.305997	144.334	-466.385	15.9091	246.551	0	23.8558	23.6212	75.9547	0
435	0	0	435	1	309.747	125.561	184.186	0	0	38.6966	-19.4913	-140.852	243.012	4844.64	18556.3	140.852	0	7.82304	6.40173	8.01676	0	0	0.200365	262.319	-497.129	19.0198	247.813	0	39.2313	38.0106	148.574	0
437	0	0	437	1	429.79	247.916	181.874	0	0	66.8136	-0.720157	361.486	449.944	4816.53	18637.1	-361.486	0	16.4662	5.71736	6.66263	0	0	0.105943	228.465	-503.689	12.8454	292.843	0	23.3782	23.5736	80.8246	0
438	0	0	438	1	386.765	209.316	177.449	0	0	15.277	117.97	206.612	295.306	4868.06	18518.5	-206.612	0	9.79554	6.09922	7.01845	0	0	0.23997	255.672	-496.698	14.5537	216.462	0	32.7432	31.8741	102.555	0
439	0	0	439	1	373.732	243.714	130.019	0	0	88.9735	-39.9725	500.312	388.433	4794.37	18676.4	-500.312	0	16.1187	5.38058	6.59556	0	0	0.0887374	257.162	-504.23	14.9507	272.48	0	27.4638	28.4682	119.244	0
440	0	0	440	1	437.587	252.524	185.062	0	0	89.091	20.2601	143.944	407.271	4893.91	18616.2	-143.944	0	13.0393	5.91779	6.37734	0	0	0.0657432	364.908	-519.85	12.5855	309.303	0	24.0329	23.7077	77.9128	0
443	0	0	443	1	404.785	213.212	191.573	0	0	7.33677	60.8863	306.906	411.759	4876	18575.5	-306.906	0	14.5879	5.37652	6.76859	0	0	0.296248	210.995	-487.079	13.6956	238.114	0	24.604	24.3158	80.7944	0
444	0	0	444	1	412.743	244.644	168.099	0	0	82.3273	26.076	147.421	382.923	4900.67	18610.3	-147.421	0	12.271	6.23156	6.40156	0	0	0.0503839	171.929	-480.451	13.4724	242.661	0	25.511	25.1677	82.4992	0
445	0	0	445	1	431.519	217.275	214.245	0	0	84.8732	1.79537	191.849	472.232	4898.13	18535	-191.849	0	15.4681	5.47618	6.77042	0	0	0.0863695	235.706	-492.443	12.7695	290.026	0	21.4318	21.0455	68.5668	0
446	0	0	446	1	641.743	371.777	269.966	0	0	55.8879	3.56851	256.073	745.712	4827.45	18632.9	-256.073	0	25.405	5.69448	6.49147	0	0	0.232656	191.06	-512.399	8.28115	471.526	0	15.0523	14.8978	48.3519	0
447	0	0	447	1	365.612	187.754	177.857	0	0	9.99716	-10.1587	300.658	328.241	4773.68	18646.6	-300.658	0	11.6509	5.90004	7.02715	0	0	0.259561	171.818	-479.952	15.476	217.293	0	30.2205	29.9744	97.1884	0
448	0	0	448	1	402.369	185.023	217.346	0	0	-9.24214	46.9865	138.328	357.049	4892.58	18589.4	-138.328	0	11.5598	5.82227	7.22996	0	0	0.318704	266.568	-500.14	13.9061	272.341	0	27.2984	26.6164	87.6949	0
449	0	0	449	1	392.913	205.518	187.396	0	0	14.5625	1.70437	299.761	281.85	4868.78	18535.1	-299.761	0	9.96774	5.6419	6.70887	0	0	0.188412	199.896	-485.292	14.1906	186.302	0	34.0595	33.6651	109.914	0
450	0	0	450	1	298.776	172.706	126.07	0	0	115.116	50.4501	292.657	245.96	4867.88	18586	-292.657	0	8.50779	5.76431	7.03268	0	0	0.0227173	196.817	-483.534	19.4611	200.709	0	39.0157	38.7483	124.647	0
451	0	0	451	1	416.616	246.027	170.59	0	0	75.1664	-7.24632	295.042	377.658	4808.17	18643.7	-295.042	0	13.197	6.08019	7.33867	0	0	0.0566726	176.235	-488.27	13.4213	198.856	0	27.136	27.04	87.305	0
454	0	0	454	1	278.317	159.598	118.719	0	0	65.8197	37.7515	363.696	250.65	4817.52	18598.7	-363.696	0	9.15256	5.79165	7.07722	0	0	0.182477	243.111	-487.969	21.1487	205.615	0	38.9696	39.1937	135.922	0
455	0	0	455	1	332.015	161.98	170.035	0	0	63.5832	47.2756	8.73518	345.034	4919.42	18589.1	-8.73518	0	10.6912	5.45222	6.06791	0	0	0.132783	150.961	-469.22	17.0055	254.394	0	26.6723	26.1346	94.3285	0
456	0	0	456	1	348.735	153.987	194.747	0	0	52.0729	76.0969	111.065	363.729	4930.93	18560.3	-111.065	0	11.5061	5.33117	6.43452	0	0	0.240012	157.607	-470.025	16.126	231.057	0	26.0582	25.5623	85.9401	0
457	0	0	457	1	316.786	126.731	190.055	0	0	27.3057	10.2585	103.499	262.272	4856.03	18526.5	-103.499	0	8.36338	5.73299	7.57099	0	0	0.141296	181.942	-479.992	18.2862	200.258	0	35.7216	34.7613	115.858	0
458	0	0	458	1	428.258	193.275	234.983	0	0	51.4996	-12.3295	21.6766	342.614	4931.5	18549.1	-21.6766	0	10.7473	5.78498	6.64756	0	0	0.108535	240.901	-493.913	12.9032	274.671	0	27.321	26.7288	95.5301	0
459	0	0	459	1	392.201	197.996	194.205	0	0	87.9335	73.1391	102.273	338.476	4994.73	18563.3	-102.273	0	10.6452	6.09618	6.47057	0	0	0.107818	174.692	-480.925	14.2547	209.07	0	28.2313	27.7189	93.925	0
460	0	0	460	1	280.437	139.755	140.682	0	0	22.8791	89.1822	101.246	156.411	4960.12	18547.2	-101.246	0	4.9557	6.01308	7.46115	0	0	0.166226	174.3	-480.464	21.1216	168.203	0	57.3958	56.302	185.715	0
461	0	0	461	1	246.788	126.941	119.847	0	0	76.5866	-0.9401	127.507	149.055	5006.07	18637.4	-127.507	0	4.76597	5.54605	6.60793	0	0	0.126384	196.167	-473.203	24.112	190.548	0	57.656	57.5607	183.533	0
462	0	0	462	1	270.051	132.535	137.516	0	0	87.4884	90.1227	39.4976	207.343	4895.51	18546.3	-39.4976	0	6.42237	5.9277	6.86912	0	0	0.101097	242.265	-481.037	21.8939	181.073	0	43.4069	42.3514	148.502	0
463	0	0	463	1	264.877	121.722	143.154	0	0	10.2695	30.0493	307.679	170.607	4873.07	18506.7	-307.679	0	6.05295	5.68685	6.96108	0	0	0.178226	241.678	-467.496	22.3415	1	0	53.8639	52.8648	175.134	0
464	0	0	464	1	357.671	184.019	173.652	0	0	70.9795	-20.9552	215.665	319.048	4912.02	18557.7	-215.665	0	10.6375	5.8033	6.88015	0	0	0.103342	179.877	-477.065	15.8261	220.392	0	30.1342	29.8174	94.7223	0
465	0	0	465	1	350.17	157.379	192.791	0	0	10.8655	9.26976	186.946	298.054	4972.13	18527.5	-186.946	0	9.83728	5.9786	7.13672	0	0	0.264829	241.738	-498.265	16.2843	226.752	0	32.2047	31.5666	101.812	0
466	0	0	466	1	334.761	159.517	175.244	0	0	23.8664	2.78591	123.818	278.16	4959.13	18534	-123.818	0	8.94221	5.54849	7.03773	0	0	0.230146	221.382	-485.232	17.0354	233.949	0	33.3626	32.7002	108.013	0
467	0	0	467	1	288.048	177.697	110.351	0	0	119.268	47.5319	296.705	203.673	4863.73	18489.2	-296.705	0	7.06542	5.68633	6.74326	0	0	0.0186395	226.197	-487.821	20.2134	177.34	0	45.9644	45.0311	147.303	0
470	0	0	470	1	376.63	195.55	181.08	0	0	32.9359	106.027	113.305	401.04	4950.06	18530.4	-113.305	0	12.7337	5.77114	7.0191	0	0	0.320849	185.797	-489.223	14.9433	296.241	0	24.6014	24.047	81.1839	0
471	0	0	471	1	392.546	158.487	234.059	0	0	52.0257	34.6749	5.52081	386.838	4930.97	18502.1	-5.52081	0	12.0168	5.91955	7.03228	0	0	0.351585	259.086	-501.686	14.2876	295.633	0	25.1754	24.3959	88.4438	0
472	0	0	472	1	355.811	189.968	165.843	0	0	31.3338	76.0313	123.26	334.877	4951.67	18560.4	-123.26	0	10.669	6.10915	6.40546	0	0	0.156065	182.657	-485.432	15.8987	231.219	0	28.4282	27.8874	93.2299	0
475	0	0	475	1	369.317	183.4	185.917	0	0	84.859	20.8167	72.7464	322.921	4997.8	18515.9	-72.7464	0	10.1265	5.45779	6.88155	0	0	0.132853	324.44	-506.563	15.2043	298.255	0	29.1983	28.4415	98.2557	0
476	0	0	476	1	294.001	138.794	155.206	0	0	38.377	83.1584	114.654	250.628	4944.62	18553.3	-114.654	0	7.95198	5.82909	6.77814	0	0	0.183761	278.699	-493.511	19.7872	242.728	0	36.6839	36.0314	119.559	0
479	0	0	479	1	392.952	164.024	228.929	0	0	23.9249	69.487	-79.0621	349.53	4959.08	18566.9	79.0621	0	10.9329	5.54665	7.05335	0	0	0.165738	216.845	-490.704	14.2171	254.301	0	27.4324	26.7802	98.0272	0
480	0	0	480	1	321.328	143.62	177.708	0	0	88.6866	-3.75867	-95.4629	257.014	4993.97	18540.5	95.4629	0	8.09977	5.72952	6.77674	0	0	0.116667	218.169	-482.468	17.843	192.72	0	35.4005	34.599	130.439	0
483	0	0	483	1	278.713	139.974	138.739	0	0	-0.245283	45.5567	164.962	205.953	4883.59	18590.9	-164.962	0	6.72157	5.4098	6.90019	0	0	0.209251	293.49	-490.208	20.9546	217.733	0	43.5707	42.6791	136.574	0
488	0	0	488	1	319.456	134.17	185.286	0	0	22.7568	62.4195	-6.60057	237.486	5059.9	18474.3	6.60057	0	7.38597	5.56502	7.14497	0	0	0.0966114	166.572	-466.709	17.9934	208.659	0	38.5966	37.1592	134.041	0
489	0	0	489	1	362.897	194.456	168.441	0	0	17.2264	60.2722	304.916	304.233	4866.11	18576.1	-304.916	0	10.7369	5.62236	7.50277	0	0	0.0955882	207.048	-486.019	15.6251	231.433	0	32.3796	32.0739	106.412	0
490	0	0	490	1	257.302	134.177	123.125	0	0	81.33	9.34307	166.69	197.153	4901.67	18527.4	-166.69	0	6.38036	5.91998	7.11035	0	0	0.187022	241.729	-486.346	23.2392	194.816	0	46.368	45.4943	145.638	0
491	0	0	491	1	414.187	184.811	229.375	0	0	12.0373	-23.4063	166.347	449.283	4871.3	18560.2	-166.347	0	14.7817	6.25415	7.22467	0	0	0.223378	198.869	-498.354	13.52	310.571	0	22.6573	22.1803	72.6574	0
492	0	0	492	1	290.458	143.781	146.677	0	0	51.0489	7.71696	140.627	279.843	4931.95	18529	-140.627	0	8.99866	6.06463	6.90506	0	0	0.120442	205.642	-479.734	20.1594	195.551	0	33.5983	32.9875	108.244	0
493	0	0	493	1	332.025	169.844	162.181	0	0	79.2423	21.4077	126.047	243.666	5003.42	18515.4	-126.047	0	7.75802	5.27842	6.74277	0	0	0.0911613	174.815	-466.35	17.0869	181.721	0	37.2409	36.4716	120.463	0
494	0	0	494	1	338.502	195.987	142.515	0	0	62.7837	29.7039	197.264	269.685	4920.22	18606.7	-197.264	0	8.84108	6.0174	7.19947	0	0	0.0884811	242.252	-500.313	16.9442	214.711	0	35.3286	35.0384	110.703	0
495	0	0	495	1	227.07	104.597	122.473	0	0	34.6827	49.3085	-33.3219	185.583	5047.98	18587.1	33.3219	0	5.77049	5.8881	7.26758	0	0	0.0830093	202.175	-482.379	27.002	212.606	0	48.2902	47.4286	168.494	0
498	0	0	498	1	217.877	89.52	128.357	0	0	60.3739	79.84	80.7679	190.338	4922.63	18556.6	-80.7679	0	5.96263	5.71235	7.18007	0	0	0.23464	169.72	-473.862	28.2548	175.768	0	47.1773	46.2861	155.566	0
500	0	0	500	1	270.536	131.743	138.793	0	0	82.1137	33.0619	112.358	190.069	4801.23	18603.4	-112.358	0	6.0158	5.939	7.76952	0	0	0.116495	192.563	-484.188	22.0859	191.026	0	48.3637	47.4041	154.6	0
501	0	0	501	1	274.34	126.3	148.04	0	0	66.6927	50.5623	267.444	203.454	4916.31	18486.2	-267.444	0	6.93992	5.76298	6.436	0	0	0.117037	240.032	-475.084	21.3314	1	0	45.435	44.3827	142.228	0
503	0	0	503	1	282.737	143.585	139.152	0	0	66.464	81.9852	212.997	212.574	4916.54	18554.4	-212.997	0	7.00486	5.83831	7.08595	0	0	0.107972	202.046	-478.003	20.7801	183.183	0	43.6591	43.1055	136.036	0
505	0	0	505	1	337.588	163.443	174.145	0	0	47.5636	-23.8634	234.302	221.24	4935.44	18560.6	-234.302	0	7.48267	5.58398	7.22374	0	0	0.216689	220.751	-487.278	16.9111	201.971	0	41.5868	41.3627	130.415	0
506	0	0	506	1	391.312	226.69	164.622	0	0	90.5865	12.5259	170.063	275.939	4892.41	18524.2	-170.063	0	8.93279	6.26764	7.06959	0	0	0.0964323	247.639	-503.599	14.3947	217.495	0	34.6983	33.9623	109.588	0
507	0	0	507	1	388.748	221.201	167.547	0	0	15.4418	-20.0105	135.073	229.966	4967.56	18556.8	-135.073	0	7.46719	6.46426	7.59484	0	0	0.205439	239.732	-500.503	14.5998	219.215	0	40.7639	40.1203	130.375	0
508	0	0	508	1	361.91	166.555	195.355	0	0	83.7771	62.5344	54.4965	394.929	4899.22	18573.9	-54.4965	0	12.2816	5.78231	6.4377	0	0	0.189393	181.081	-475.861	15.5464	244.169	0	24.4026	23.8087	84.0384	0
509	0	0	509	1	314.449	133.734	180.714	0	0	96.5324	54.575	45.2852	196.285	4886.47	18581.8	-45.2852	0	6.09349	5.84967	6.9567	0	0	0.0698281	227.342	-486.041	18.3536	213.887	0	45.5629	44.5332	154.498	0
510	0	0	510	1	437.155	199.988	237.168	0	0	63.3589	50.6395	248.497	476.372	4919.64	18585.8	-248.497	0	16.0555	6.17427	6.8329	0	0	0.307373	170.93	-484.398	12.6771	266.171	0	21.9748	21.7367	69.4788	0
511	0	0	511	1	348.459	214.833	133.626	0	0	40.5781	67.0508	235.269	283.014	4942.42	18569.4	-235.269	0	9.48519	5.97729	7.16581	0	0	0.270814	237.103	-495.92	16.3797	200.448	0	34.1283	33.7734	106.945	0
512	0	0	512	1	380.887	226.123	154.764	0	0	95.4277	67.9058	337.371	350.604	4887.57	18568.5	-337.371	0	12.5141	6.34835	6.26146	0	0	0.227242	208.315	-492.557	14.7379	238.345	0	29.2527	29.1976	96.6123	0
513	0	0	513	1	379.358	187.045	192.313	0	0	92.5285	16.1218	85.1553	301.47	4890.47	18620.3	-85.1553	0	9.48584	6.62058	6.97064	0	0	0.0417885	182.907	-483.324	14.9482	219.111	0	31.588	31.0869	105.817	0
514	0	0	514	1	281.87	125.917	155.953	0	0	62.7272	1.23692	-160.41	194.161	4920.27	18535.5	160.41	0	6.24299	5.64101	7.00824	0	0	0.152406	201.917	-477.044	20.7777	197.92	0	46.4382	44.9185	181.312	0
515	0	0	515	1	364.441	169.166	195.274	0	0	27.6746	6.26322	-93.0752	282.223	4955.33	18530.5	93.0752	0	8.92584	5.95817	6.87507	0	0	0.270925	161.672	-475.283	15.52	191.517	0	32.7621	31.8829	120.53	0
517	0	0	517	1	285.181	135.908	149.272	0	0	87.1105	20.1776	-89.9151	171.412	4895.89	18516.6	89.9151	0	5.36948	4.95237	6.58116	0	0	0.0608048	323.252	-496.283	20.1975	221.68	0	50.012	48.5328	179.65	0
521	0	0	521	1	340.32	187.122	153.198	0	0	72.1141	14.4381	75.1169	272.718	4910.89	18622	-75.1169	0	8.57325	5.53706	6.77712	0	0	0.104152	209.393	-484.686	16.6744	214.741	0	33.4848	33.0338	111.892	0
522	0	0	522	1	316.531	165.199	151.332	0	0	36.9657	48.3397	80.1499	278.651	4946.03	18588.1	-80.1499	0	8.77133	5.36759	6.76067	0	0	0.0370736	207.782	-473.932	18.0652	211.348	0	32.8571	32.2586	109.315	0
523	0	0	523	1	282.587	113.218	169.369	0	0	27.5128	75.3481	-117.419	224.095	4955.49	18461.4	117.419	0	7.06287	6.16341	7.40403	0	0	0.0552996	161.236	-478.54	20.964	177.407	0	41.608	39.9258	156.609	0
524	0	0	524	1	275.36	113.405	161.955	0	0	7.08995	3.68497	59.9703	215.401	4975.91	18533.1	-59.9703	0	6.8297	6.28506	7.26717	0	0	0.254947	239.057	-492.499	21.6121	217.519	0	42.4567	41.3093	142.941	0
525	0	0	525	1	307.938	164.301	143.637	0	0	75.1235	64.7483	179.999	277.073	4907.88	18472	-179.999	0	8.97417	5.19666	6.85828	0	0	0.187525	213.162	-478.02	18.6181	218.062	0	33.6739	32.6486	106.793	0
528	0	0	528	1	352.994	133.627	219.367	0	0	41.9	17.0346	-183.975	299.141	4941.1	18519.7	183.975	0	9.69942	5.67753	6.02379	0	0	0.110433	209.183	-480.79	15.9042	230.881	0	31.0022	29.7095	126.619	0
529	0	0	529	1	386.286	187.247	199.039	0	0	69.5091	55.5425	117.07	365.991	4913.49	18580.9	-117.07	0	11.5882	5.04571	6.15428	0	0	0.105104	220.833	-476.369	14.2992	280.301	0	25.5888	25.1293	84.0203	0
530	0	0	530	1	318.78	165.008	153.773	0	0	24.2949	24.6238	175.503	254.522	4958.71	18611.8	-175.503	0	8.31473	5.28492	6.73121	0	0	0.1178	221.732	-484.334	17.8952	222.499	0	35.8122	35.5139	113.012	0
534	0	0	534	1	320.166	160.01	160.156	0	0	110.614	78.7751	281.579	261.225	4872.39	18557.6	-281.579	0	8.96337	5.78955	6.8219	0	0	0.17201	223.587	-495.632	17.939	230.817	0	36.8191	36.426	116.415	0
535	0	0	535	1	296.054	167.145	128.909	0	0	48.1615	-11.1514	174.802	255.433	4835.18	18547.9	-174.802	0	8.35499	5.34879	6.2984	0	0	0.102936	200.968	-480.943	19.3966	219.368	0	35.3352	34.7146	111.502	0
536	0	0	536	1	307.973	181.28	126.693	0	0	55.1076	-29.7621	359.059	339.507	4927.89	18566.5	-359.059	0	12.4868	5.32435	5.96064	0	0	0.214359	209.071	-481.621	18.4658	251.972	0	28.714	29.1253	99.1798	0
540	0	0	540	1	320.586	176	144.586	0	0	66.8337	57.7957	152.457	214.765	4916.17	18479	-152.457	0	6.88447	5.10505	6.6719	0	0	0.112043	218.164	-480.451	17.7278	186.596	0	41.626	40.3648	132.494	0
541	0	0	541	1	337.916	200.515	137.401	0	0	46.123	55.8186	173.807	221.542	4936.88	18480.9	-173.807	0	7.18377	5.78845	6.69839	0	0	0.0440781	248.894	-494.658	16.8464	198.723	0	41.3677	40.187	130.961	0
542	0	0	542	1	389.038	187.82	201.218	0	0	47.8999	15.1107	88.0965	246.894	4935.1	18521.6	-88.0965	0	7.80719	5.46661	6.3982	0	0	0.229528	279.781	-488.44	14.2824	1	0	36.2236	35.3444	120.515	0
543	0	0	543	1	342.825	180.29	162.535	0	0	0.176556	10.9636	240.612	250.932	4883.16	18625.5	-240.612	0	8.55231	5.32719	6.57632	0	0	0.234644	307.519	-496.877	16.462	274.146	0	36.6452	36.1783	113.706	0
544	0	0	544	1	362.931	188.611	174.32	0	0	61.6396	59.3806	121.272	295.428	4921.36	18577	-121.272	0	9.37168	5.06399	6.35255	0	0	0.0621769	210.998	-482.618	15.3594	244.449	0	30.8821	30.3778	100.436	0
545	0	0	545	1	355.664	210.345	145.319	0	0	24.6268	52.68	347.801	341.629	4858.71	18583.7	-347.801	0	12.4107	4.35711	6.27536	0	0	0.288111	273.91	-487.269	15.5632	276.076	0	27.7699	27.7779	96.9478	0
546	0	0	546	1	393.306	169.075	224.23	0	0	71.1492	-10.3902	-3.05754	372.163	5011.51	18547.2	3.05754	0	11.6275	5.39659	5.78618	0	0	0.103737	205.433	-484.563	14.0206	280.678	0	24.6944	24.1811	88.2266	0
547	0	0	547	1	347.04	137.464	209.576	0	0	59.293	-1.19693	-67.1479	287.72	4923.71	18538	67.1479	0	9.0283	5.26375	6.01275	0	0	0.182886	165.32	-469.169	16.1337	226.165	0	30.8155	30.1438	111.929	0
549	0	0	549	1	384.251	168.847	215.404	0	0	14.7305	-15.3375	166.412	252.391	4868.61	18552.1	-166.412	0	8.28444	5.67427	7.81288	0	0	0.198046	158.793	-479.233	14.6941	187.794	0	37.2063	36.4736	117.269	0
550	0	0	550	1	282.697	134.725	147.971	0	0	88.1834	-2.70331	-98.9382	203.688	4894.82	18639.1	98.9382	0	6.42312	5.43797	6.67419	0	0	0.158543	190.3	-479.201	20.568	187.125	0	42.7691	42.1394	157.987	0
552	0	0	552	1	357.148	204.558	152.59	0	0	51.3719	72.4284	67.992	248.706	4931.63	18564	-67.992	0	7.77647	5.46153	6.3551	0	0	0.0840204	281.605	-490.593	15.7107	229.953	0	35.9589	35.2245	121.386	0
553	0	0	553	1	382.838	184.063	198.775	0	0	103.053	9.52355	101.78	291.647	4979.61	18527.2	-101.78	0	9.22421	5.03151	6.65599	0	0	0.0875598	226.974	-486.192	14.5042	244.323	0	31.4125	30.7759	103.243	0
554	0	0	554	1	328.912	147.614	181.298	0	0	46.7686	89.2098	-19.0572	261.171	4936.23	18547.2	19.0572	0	8.08147	6.43071	7.16379	0	0	0.16253	230.492	-502.88	17.5913	206.001	0	35.6884	34.9796	126.945	0
556	0	0	556	1	269.721	121.577	148.144	0	0	44.849	80.1879	-41.8154	169.947	4938.15	18456.6	41.8154	0	5.26802	5.71106	6.35251	0	0	0.142952	180.452	-473.481	21.7174	166.643	0	50.4341	48.7579	182.407	0
557	0	0	557	1	296.793	166.287	130.506	0	0	56.3581	67.6194	119.699	258.339	4926.64	18568.8	-119.699	0	8.19251	5.89555	6.24668	0	0	0.162844	173.102	-473.746	19.4682	199.799	0	35.2433	34.6614	115.139	0
558	0	0	558	1	307.415	150.699	156.717	0	0	84.3267	23.7666	118.636	219.663	4898.67	18513	-118.636	0	6.97284	6.20317	6.53602	0	0	0.120992	198.636	-476.936	18.832	181.389	0	41.4026	40.298	134.44	0
560	0	0	560	1	356.309	164.429	191.88	0	0	20.5522	93.2939	149.336	317.445	4962.45	18543.1	-149.336	0	10.2289	5.42889	6.22723	0	0	0.293307	278.018	-480.993	15.7267	233.222	0	29.3606	28.7835	94.6705	0
561	0	0	561	1	336.471	133.222	203.249	0	0	4.41528	2.67963	-133.996	324.186	4978.58	18534.1	133.996	0	10.421	5.62924	6.31224	0	0	0.126522	233.833	-488.388	16.8295	253.05	0	28.7231	27.6496	109.471	0
562	0	0	562	1	409.187	198.103	211.084	0	0	77.425	17.9091	272.248	318.866	4905.58	18518.9	-272.248	0	10.9303	5.17489	6.28649	0	0	0.0698583	193.014	-484.007	13.4487	220.284	0	29.8787	29.4456	95.0313	0
563	0	0	563	1	286.016	140.906	145.11	0	0	-19.9781	22.2189	173.847	240.775	4903.32	18514.5	-173.847	0	7.95241	5.65067	6.33921	0	0	0.0787514	179.114	-474.476	20.2724	205.12	0	37.6465	36.4627	118.524	0
564	0	0	564	1	278.308	110.892	167.416	0	0	7.48917	19.6951	56.524	222.755	4975.51	18517.1	-56.524	0	7.03796	5.24252	6.55153	0	0	0.200444	178.088	-470.68	20.854	179.073	0	39.6104	38.3382	133.341	0
566	0	0	566	1	314.983	188.438	126.545	0	0	66.9574	-19.2966	242.697	293.599	4916.04	18556.1	-242.697	0	9.94545	5.48231	6.42814	0	0	0.162396	202.327	-480.835	18.1293	224.124	0	31.9919	31.7353	100.336	0
567	0	0	567	1	368.903	223.957	144.946	0	0	100.028	6.89945	237.149	342.209	4882.97	18529.9	-237.149	0	11.4705	5.80013	6.10854	0	0	0.0608702	221.348	-487.728	15.1688	240.529	0	28.3076	27.8039	88.2961	0
568	0	0	568	1	320.333	152.192	168.141	0	0	16.5315	42.0768	-70.8185	222.086	4966.47	18494.7	70.8185	0	6.96511	5.83906	6.42943	0	0	0.223907	237.346	-490.305	17.8635	218.609	0	39.8272	38.4295	145.858	0
570	0	0	570	1	380.638	206.336	174.302	0	0	13.946	-17.2774	6.15396	315.761	4969.05	18554	-6.15396	0	9.96675	6.01187	6.96357	0	0	0.0634435	166.458	-479.758	14.797	262.789	0	29.6348	28.9169	103.586	0
571	0	0	571	1	284.621	138.919	145.702	0	0	8.65901	51.1542	-74.9367	231.951	4974.34	18485.6	74.9367	0	7.28366	5.40838	6.19114	0	0	0.224248	219.817	-479.522	20.2835	211.335	0	37.8553	36.4008	137.998	0
572	0	0	572	1	331.694	148.735	182.959	0	0	127.842	71.9002	228.437	268.795	4954.82	18564.5	-228.437	0	8.9117	5.14318	7.03113	0	0	0.0997667	278.49	-488.272	17.1246	1	0	34.7704	34.5009	109.817	0
573	0	0	573	1	359.875	194.182	165.692	0	0	75.0582	50.4881	197.417	373.222	4907.94	18585.9	-197.417	0	12.1986	5.29819	5.9605	0	0	0.123399	210.139	-492.618	15.4884	323.417	0	25.5962	25.2303	81.1374	0
575	0	0	575	1	376.043	193.165	182.878	0	0	78.3251	82.2781	277.834	404.473	4904.67	18554.1	-277.834	0	13.8694	5.42218	6.32473	0	0	0.205115	216.378	-491.882	14.8177	277.582	0	24.7195	24.4686	79.0148	0
578	0	0	578	1	401.597	231.563	170.034	0	0	88.2458	27.1571	330.35	333.705	4894.75	18509.6	-330.35	0	11.8801	5.12142	5.96328	0	0	0.135375	239.361	-482.064	13.6841	236.038	0	29.078	28.8171	97.3876	0
580	0	0	580	1	360.336	172.767	187.569	0	0	68.1162	18.5587	-35.3626	307.174	4914.88	18518.2	35.3626	0	9.55486	5.72631	6.45059	0	0	0.216914	183.154	-481.666	15.6153	238.149	0	29.889	29.1227	106.959	0
581	0	0	581	1	326.548	158.968	167.58	0	0	71.684	89.1948	-66.8144	245.378	4911.32	18447.6	66.8145	0	7.607	5.40938	6.22267	0	0	0.143568	222.049	-481.719	17.3475	218.332	0	36.1929	34.9588	131.729	0
583	0	0	583	1	507.437	263.226	244.211	0	0	74.8388	13.838	313.173	531.742	4908.16	18522.9	-313.173	0	18.7551	4.68406	6.33328	0	0	0.165076	261.352	-498.864	10.5778	348.365	0	19.4535	19.3391	65.459	0
584	0	0	584	1	370.748	179.284	191.464	0	0	93.5591	26.8094	162.888	341.11	4889.44	18609.6	-162.888	0	10.9875	5.34515	6.95778	0	0	0.0731764	262.078	-503.597	15.1291	256.085	0	28.0839	27.7091	89.3916	0
586	0	0	586	1	330.879	164.701	166.179	0	0	41.9614	17.8933	229.375	180.62	4941.04	18518.9	-229.375	0	6.05295	5.65293	6.69039	0	0	0.163676	281.694	-488.268	17.225	200.608	0	49.8387	49.0465	155.112	0
587	0	0	587	1	388.466	199.039	189.427	0	0	77.2654	-6.70792	265.281	279.713	4905.73	18543.5	-265.281	0	9.57908	5.5748	6.33441	0	0	0.125744	337.36	-508.2	14.3138	226.2	0	33.7312	33.4282	105.899	0
592	0	0	592	1	350.972	145.246	205.726	0	0	88.1193	-20.9766	94.0577	280.092	4894.88	18557.7	-94.0577	0	8.899	5.30343	6.29112	0	0	0.158708	243.41	-482.378	15.9826	222.958	0	32.1381	31.51	106.265	0
593	0	0	593	1	446.233	244.953	201.28	0	0	90.6913	60.6357	127.696	420.494	4892.31	18575.8	-127.696	0	13.3348	5.83287	6.97889	0	0	0.182101	260.2	-515.11	12.3662	305.395	0	23.7324	23.2571	77.3891	0
594	0	0	594	1	346.877	149.291	197.587	0	0	11.2674	32.8082	-113.313	354.314	4971.73	18504	113.313	0	11.2412	5.76125	6.55622	0	0	0.3241	207.875	-487.629	16.3248	1	0	26.9057	25.8414	100.601	0
595	0	0	595	1	358.857	207.645	151.212	0	0	55.9634	53.0899	157.884	341.078	4927.04	18583.3	-157.884	0	10.9736	5.2129	6.64785	0	0	0.194331	235.037	-484.14	15.6252	246.329	0	27.7364	27.3551	88.9881	0
597	0	0	597	1	373.343	154.21	219.133	0	0	16.2538	84.8184	-173.446	306.679	4966.75	18551.6	173.446	0	9.85851	6.12715	7.06709	0	0	0.275682	235.004	-500.173	15.1571	238.109	0	31.7857	30.5665	125.78	0
599	0	0	599	1	379.374	180.816	198.559	0	0	27.3208	15.459	91.2118	265.056	4955.68	18521.3	-91.2118	0	8.41601	5.54438	6.83392	0	0	0.188302	228.112	-498.508	14.7602	215.362	0	34.5493	33.6642	114.236	0
600	0	0	600	1	297.109	163.769	133.34	0	0	58.9743	67.6933	71.8249	257.18	4924.03	18568.7	-71.8249	0	8.0433	5.43827	6.83756	0	0	0.131029	175.737	-472.077	19.4585	212.43	0	35.4434	34.7342	118.449	0
601	0	0	601	1	290.754	115.965	174.79	0	0	42.33	56.5477	22.4989	319.542	4940.67	18579.9	-22.4989	0	9.93104	5.57324	6.37246	0	0	0.170089	213.068	-480.628	19.8797	256.635	0	28.8499	28.2337	100.803	0
602	0	0	602	1	266.784	132.151	134.633	0	0	102.281	-27.25	353.751	171.009	4880.72	18663.7	-353.751	0	6.23449	4.81758	6.72942	0	0	0.10797	224.222	-474.158	21.7999	184.196	0	52.1359	52.7913	181.411	0
603	0	0	603	1	399.869	204.13	195.739	0	0	-0.443476	65.9775	106.823	450.678	4883.78	18570.4	-106.823	0	14.3875	5.05787	6.26857	0	0	0.328753	236.826	-481.03	13.7771	314.467	0	21.5908	20.9325	71.3178	0
604	0	0	604	1	323.147	193.883	129.264	0	0	83.3299	-53.9371	400.331	310.037	4899.67	18590.7	-400.331	0	11.7961	4.82991	6.70102	0	0	0.120714	193.454	-466.676	17.5089	191.564	0	30.8983	31.766	115.759	0
605	0	0	605	1	401.737	204.991	196.746	0	0	17.9525	-2.48625	218.248	421.15	4865.39	18539.2	-218.248	0	14.1315	4.76523	6.04199	0	0	0.247529	203.894	-485.671	13.6368	308.038	0	22.8239	22.3498	72.4662	0
606	0	0	606	1	313.775	159.545	154.23	0	0	9.81422	8.50744	164.74	223.541	4973.19	18528.3	-164.74	0	7.3089	5.8475	6.8832	0	0	0.119143	215.259	-486.629	18.3839	198.376	0	40.9433	40.1133	129.485	0
607	0	0	607	1	366.574	171.194	195.381	0	0	59.3256	22.5817	5.53563	284.686	4923.67	18514.2	-5.53563	0	8.85144	5.76529	6.41297	0	0	0.120943	214.679	-473.347	15.3173	214.751	0	31.959	31.0563	112.898	0
608	0	0	608	1	404.445	259.82	144.625	0	0	60.3215	65.1451	332.988	405.972	4922.68	18571.3	-332.988	0	14.495	4.98199	5.52796	0	0	0.143734	262.41	-493.206	13.5057	281.599	0	24.3158	24.3615	81.6849	0
609	0	0	609	1	406.121	151.687	254.434	0	0	45.4059	-21.6035	188.276	429.039	4937.59	18558.4	-188.276	0	14.155	4.8945	6.62466	0	0	0.0794478	197.377	-480.866	13.5588	322.582	0	22.6045	22.3519	72.6751	0
610	0	0	610	1	420.733	207.853	212.88	0	0	38.988	56.5364	94.0757	339.864	4944.01	18579.9	-94.0757	0	10.728	5.17984	6.33605	0	0	0.126043	254.738	-480.138	13.0472	251.807	0	27.3321	26.8098	90.8597	0
611	0	0	611	1	347.011	157.644	189.367	0	0	84.7262	-1.70852	63.9928	247.882	4898.27	18538.5	-63.9928	0	7.78804	5.10104	7.44562	0	0	0.0616797	201.559	-472.619	16.3236	194.912	0	36.8623	36.004	121.927	0
613	0	0	613	1	319.203	166.879	152.324	0	0	-4.14741	22.4979	9.19092	219.269	4887.49	18514.3	-9.19092	0	6.89691	5.91693	6.26011	0	0	0.173956	194.191	-476.445	17.9187	197.723	0	39.9992	38.499	140.572	0
614	0	0	614	1	305.028	164.483	140.545	0	0	68.625	43.3949	60.1375	219.987	4914.38	18493.4	-60.1375	0	6.86787	5.7819	6.1717	0	0	0.126953	186.082	-473.267	18.8231	210.269	0	40.1568	38.7845	137.262	0
615	0	0	615	1	299.063	159.255	139.808	0	0	65.8657	-6.21053	165.855	290.817	4917.13	18543	-165.855	0	9.44677	4.53495	5.79772	0	0	0.0623275	292.93	-467.413	18.854	265.383	0	30.479	30.0285	97.4762	0
617	0	0	617	1	256.235	152.289	103.946	0	0	108.707	50.4238	160.008	182.407	4874.29	18586	-160.008	0	5.85257	5.17182	6.26255	0	0	0.136529	187.942	-465.219	22.8405	190.334	0	47.7225	46.9579	149.708	0
618	0	0	618	1	360.177	167.37	192.807	0	0	64.1582	-22.9619	81.6908	348.08	4918.84	18559.7	-81.6908	0	11.0501	5.38154	6.26251	0	0	0.0634477	243.652	-486.937	15.5343	219.764	0	26.588	26.0885	89.5591	0
619	0	0	619	1	265.474	161.765	103.709	0	0	-19.5411	43.7922	332.396	237.393	4803.22	18592.6	-332.396	0	8.63837	5.00957	6.14855	0	0	0.247817	206.996	-475.762	21.8379	206.36	0	38.646	38.2713	128.291	0
620	0	0	620	1	328.468	181.292	147.176	0	0	113.666	45.0777	91.2628	274.385	4869.33	18591.3	-91.2628	0	8.61239	4.63619	6.25279	0	0	0.118906	185.004	-464.391	17.0691	219.559	0	32.4193	31.7625	106.592	0
621	0	0	621	1	327.402	131.87	195.532	0	0	46.4546	-12.2132	-70.0664	268.232	4936.55	18549	70.0664	0	8.45533	5.30573	6.26768	0	0	0.242951	191.681	-473.616	17.2824	211.061	0	32.9694	32.322	119.203	0
622	0	0	622	1	372.006	162.774	209.232	0	0	34.7834	-3.54802	136.279	333.136	4948.22	18540.3	-136.279	0	10.7444	5.3674	6.9641	0	0	0.0976103	178.377	-484.102	15.0763	253.495	0	28.3811	27.9019	91.8633	0
623	0	0	623	1	270.705	140.338	130.367	0	0	52.6853	78.6441	79.2614	253.732	4930.31	18557.8	-79.2614	0	7.95286	5.41157	6.4974	0	0	0.0931693	163.848	-471.037	21.5719	201.433	0	35.5201	34.8053	118.654	0
625	0	0	625	1	282.308	135.822	146.486	0	0	14.008	79.6311	31.2724	227.747	4968.99	18556.8	-31.2724	0	7.11259	5.0529	6.57398	0	0	0.129534	198.253	-480.636	20.4624	213.972	0	38.7738	37.7902	131.872	0
626	0	0	626	1	315.952	146.699	169.253	0	0	88.6538	17.152	160.221	246.208	4894.35	18519.6	-160.221	0	7.9343	5.32461	6.39079	0	0	0.101423	199.174	-474.95	18.0223	180.963	0	36.7794	35.9366	116.613	0
627	0	0	627	1	403.717	181.581	222.135	0	0	64.3205	-3.11601	26.6025	396.447	4918.68	18539.9	-26.6025	0	12.4003	5.09121	6.92619	0	0	0.0782197	215.09	-479.705	13.7115	252.933	0	24.1659	23.5942	83.1352	0
628	0	0	628	1	333.009	173.906	159.103	0	0	6.26698	-16.8556	186.548	356.008	4976.73	18553.6	-186.548	0	11.8162	5.45377	6.36816	0	0	0.215076	219.526	-479.849	17.002	239.094	0	26.6944	26.2624	84.9326	0
629	0	0	629	1	302.157	174.813	127.344	0	0	39.0842	37.2443	320.698	178.052	4844.26	18599.2	-320.698	0	6.33084	5.11403	6.72177	0	0	0.038084	210.197	-478.576	18.9767	182.12	0	50.6088	50.5685	168.068	0
630	0	0	630	1	314.931	168.386	146.544	0	0	49.9189	17.2399	241.791	167.345	4933.08	18619.2	-241.791	0	5.64387	5.93875	7.38163	0	0	0.0825683	194.633	-482.233	18.4243	165.627	0	54.6402	54.6302	169.352	0
631	0	0	631	1	376.03	140.583	235.447	0	0	38.2497	27.0421	-57.5395	310.285	4944.75	18509.7	57.5395	0	9.69569	5.07353	5.73956	0	0	0.118101	181.094	-474.3	14.6808	228.758	0	28.6633	27.8294	103.766	0
632	0	0	632	1	263.912	110.238	153.673	0	0	94.3487	44.3274	79.0392	197.537	4888.65	18492.4	-79.0392	0	6.18344	5.18622	6.57891	0	0	0.095724	178.369	-470.285	22.1637	164.626	0	44.4956	42.9156	146.76	0
636	0	0	636	1	312.296	185.973	126.322	0	0	98.7673	-22.362	126.543	228.541	4983.89	18559.1	-126.543	0	7.32821	5.3352	6.49556	0	0	0.116702	231.446	-487.593	18.2857	211.984	0	38.893	38.4317	125.415	0
637	0	0	637	1	335.905	169.325	166.581	0	0	61.1498	-18.5078	190.667	374.411	4921.85	18555.3	-190.667	0	12.3318	5.52861	6.46224	0	0	0.0821785	189.07	-473.918	16.8677	217.829	0	25.7156	25.4063	81.9157	0
638	0	0	638	1	239.153	94.3716	144.782	0	0	20.7772	-11.7303	-3.69915	176.341	4962.22	18548.5	3.69915	0	5.54911	4.6371	6.16426	0	0	0.122969	206.286	-468.55	24.4976	198.266	0	47.0298	46.014	161.86	0
639	0	0	639	1	293.262	154.423	138.839	0	0	-14.7472	67.5647	194.455	259.304	4898.09	18568.9	-194.455	0	8.60383	5.67982	6.4759	0	0	0.251498	182.025	-476.438	19.7363	195.021	0	35.6391	34.7934	111.322	0
640	0	0	640	1	310.236	168.411	141.824	0	0	43.9821	82.2682	163.621	184.356	4939.02	18554.2	-163.621	0	5.94895	5.58842	6.57179	0	0	0.192918	184.195	-476.849	18.5003	192.21	0	48.1176	47.4741	151.884	0
642	0	0	642	1	319.794	177.192	142.601	0	0	28.7313	55.0079	215.245	227.795	4854.61	18581.4	-215.245	0	7.56458	5.73874	6.25343	0	0	0.0913633	187.882	-466.373	17.8414	179.777	0	40.0989	39.3557	124.052	0
643	0	0	643	1	284.4	124.921	159.479	0	0	44.1494	-15.6299	198.933	186.542	4938.85	18552.4	-198.933	0	6.17963	5.68781	6.06911	0	0	0.109767	262.324	-472.097	20.348	165.163	0	47.082	46.6077	146.801	0
644	0	0	644	1	336.964	163.279	173.685	0	0	102.564	11.8125	93.001	207.092	4980.1	18524.9	-93.001	0	6.53181	5.32774	5.96634	0	0	0.108839	287.929	-480.628	16.6814	210.841	0	41.8137	40.9016	138.688	0
646	0	0	646	1	262.218	131.385	130.833	0	0	19.6415	23.755	145.213	194.036	4963.36	18513	-145.213	0	6.26887	5.03241	6.68139	0	0	0.16918	183.402	-469.8	22.3037	196.257	0	45.1736	44.0819	143.819	0
647	0	0	647	1	339.239	159.92	179.32	0	0	11.0168	59.9372	198.134	213.094	4971.98	18476.8	-198.134	0	7.03658	4.92568	6.1421	0	0	0.158651	225.832	-468.275	16.505	177.831	0	41.3765	40.0533	130.386	0
649	0	0	649	1	324.967	170.851	154.116	0	0	30.4423	89.3935	202.798	222.098	4852.9	18547	-202.798	0	7.31826	5.21366	6.80136	0	0	0.116782	226.544	-484.222	17.5043	192.024	0	40.7937	39.9923	127.435	0
650	0	0	650	1	291.514	157.968	133.546	0	0	-17.2839	98.9191	-106.162	201.736	5000.28	18537.5	106.162	0	6.39818	5.08433	6.25197	0	0	0.165711	180.076	-468.054	19.6603	204.073	0	42.9878	41.5429	157.874	0
651	0	0	651	1	298.351	133.08	165.271	0	0	65.4706	75.8328	-46.8208	270.993	4917.53	18560.6	46.8208	0	8.38711	4.62841	6.1542	0	0	0.118718	216.79	-471.914	19.0042	230.402	0	32.5486	31.9011	114.407	0
652	0	0	652	1	293.076	152.246	140.83	0	0	57.8141	-7.56127	335.601	221.877	4925.19	18544.3	-335.601	0	7.98902	4.59361	5.98837	0	0	0.303562	259.687	-478.792	19.3473	1	0	40.1793	40.4639	137.279	0
653	0	0	653	1	325.884	154.987	170.897	0	0	43.084	49.794	168.95	242.857	4939.92	18586.6	-168.95	0	7.86528	5.30886	7.01507	0	0	0.24968	253.026	-498.273	17.5072	259.604	0	37.6742	37.2618	119.201	0
655	0	0	655	1	374.496	156.734	217.762	0	0	68.3575	-16.3486	62.5989	314.402	4914.64	18553.1	-62.5989	0	9.91792	5.28369	6.51756	0	0	0.070829	178.065	-474.723	14.8898	228.687	0	29.1501	28.5447	98.7266	0
658	0	0	658	1	400.227	203.882	196.346	0	0	78.6746	-24.0291	177.643	315.689	4904.33	18560.8	-177.643	0	10.3311	5.74776	6.89826	0	0	0.118428	224.596	-489.866	13.9392	214.833	0	30.1421	29.7601	95.5806	0
659	0	0	659	1	271.987	128.205	143.782	0	0	48.8331	55.6788	-35.0583	197.62	4934.17	18481.1	35.0583	0	6.12936	5.63294	6.24875	0	0	0.214073	184.927	-471.768	21.456	183.43	0	43.7512	42.3273	157.446	0
660	0	0	660	1	285.969	135.54	150.429	0	0	-34.1362	129.083	147.513	227.236	5017.14	18507.3	-147.513	0	7.44342	5.35534	6.05784	0	0	0.262707	226.538	-477.784	20.1269	187.043	0	38.8891	37.6832	124.75	0
662	0	0	662	1	365.418	156.689	208.729	0	0	84.3342	49.7046	229.132	250.83	4898.67	18487.1	-229.132	0	8.33693	5.22784	6.46413	0	0	0.203701	214.708	-481.98	15.2873	216.063	0	36.7888	35.7638	115.095	0
664	0	0	664	1	363.644	144.088	219.556	0	0	25.0393	-4.1613	-87.2109	332.112	4957.96	18540.9	87.2109	0	10.5191	5.08747	6.74228	0	0	0.196519	251.246	-482.37	15.3848	1	0	28.0177	27.3174	99.995	0
665	0	0	665	1	310.085	151.771	158.314	0	0	48.4077	69.2461	14.0782	157.648	4934.59	18567.2	-14.0782	0	4.88679	5.09255	6.62969	0	0	0.06946	278.195	-484.051	18.4008	211.372	0	53.9043	52.8936	184.637	0
666	0	0	666	1	318.464	130.092	188.372	0	0	26.6424	50.9478	-68.4831	260.331	4956.36	18485.8	68.4831	0	8.13752	5.22878	6.00301	0	0	0.154534	183.745	-469.772	17.7647	210.702	0	33.8587	32.6718	123.144	0
667	0	0	667	1	306.189	161.029	145.16	0	0	5.9875	88.872	119.744	261.924	4877.35	18547.5	-119.744	0	8.37797	5.65833	5.84845	0	0	0.331534	188.734	-475.982	18.6418	220.413	0	34.2723	33.3226	111.673	0
668	0	0	668	1	335.121	201.4	133.721	0	0	7.67265	43.78	355.533	315.67	4875.67	18592.6	-355.533	0	11.585	5.31503	6.4691	0	0	0.242093	188.466	-477.701	16.8697	225.469	0	30.9429	30.9348	106.549	0
671	0	0	671	1	292.282	143.519	148.763	0	0	33.0566	64.551	213.524	251.573	4949.94	18571.9	-213.524	0	8.33578	5.28648	6.32823	0	0	0.0791032	222.277	-475.979	19.6735	249.108	0	36.2518	35.8255	113.595	0
672	0	0	672	1	283.995	135.037	148.958	0	0	92.1086	82.1275	249.57	189.935	4890.89	18554.3	-249.57	0	6.38482	5.19534	6.22262	0	0	0.0368643	192.13	-473.016	20.2821	189.273	0	46.9597	46.3376	145.626	0
674	0	0	674	1	338.061	165.982	172.079	0	0	26.1175	-13.6457	-108.953	226.118	4956.88	18550.4	108.953	0	7.21444	5.78025	6.49647	0	0	0.152838	241.671	-496.034	16.8016	249.586	0	39.0431	38.034	146.895	0
675	0	0	675	1	339.059	166.119	172.939	0	0	64.2586	-9.62804	57.7164	315.183	4918.74	18546.4	-57.7164	0	9.9218	5.18162	6.47172	0	0	0.0823793	210.088	-489.236	16.6217	238.174	0	29.0121	28.3812	98.5372	0
676	0	0	676	1	338.706	174.451	164.255	0	0	53.8369	67.3923	145.628	340.061	4929.16	18569	-145.628	0	10.8844	5.22266	6.53571	0	0	0.214024	153.224	-473.154	16.6602	228.901	0	27.7132	27.2778	89.4523	0
677	0	0	677	1	278.098	139.761	138.337	0	0	77.8075	-24.3712	212.496	272.684	4905.19	18561.1	-212.496	0	9.07703	5.25071	6.66932	0	0	0.143539	178	-468.553	20.9034	203.348	0	33.8151	33.4691	106.159	0
678	0	0	678	1	265.924	115.299	150.625	0	0	21.3053	44.6201	-81.7135	179.669	4961.69	18492.1	81.7135	0	5.63902	5.48728	6.32118	0	0	0.22376	184.913	-472.048	21.9983	170.079	0	47.7485	46.0433	175.379	0
679	0	0	679	1	254.501	108.098	146.403	0	0	-17.4529	15.9763	-59.5469	202.866	5000.45	18520.8	59.5469	0	6.42938	5.06447	5.97365	0	0	0.129727	164.295	-449.286	22.8968	184.232	0	41.7043	40.3312	149.028	0
680	0	0	680	1	377.693	191.642	186.051	0	0	109.034	10.294	269.035	322.217	4873.97	18526.5	-269.035	0	11.0123	5.57866	6.27346	0	0	0.0682209	209.958	-490.008	14.763	245.746	0	29.9869	29.5416	94.2568	0
681	0	0	681	1	358.342	178.377	179.965	0	0	63.582	46.1882	189.366	305.408	4919.42	18590.2	-189.366	0	9.95742	5.20863	7.05862	0	0	0.0853815	225.211	-492.623	15.7085	247.329	0	30.9173	30.5696	97.8663	0
684	0	0	684	1	281.701	122.749	158.952	0	0	-30.0028	79.6421	-52.8609	222.11	4913.34	18556.8	52.8609	0	7.00834	5.03636	5.90305	0	0	0.264502	201.799	-470.16	20.3475	207.301	0	38.3515	37.2246	136.62	0
686	0	0	686	1	292.827	155.323	137.504	0	0	30.0948	51.0114	244.083	218.808	4853.25	18585.4	-244.083	0	7.39282	5.2172	5.90612	0	0	0.0554751	251.99	-473.309	19.5168	183.981	0	40.8533	40.2112	126.26	0
687	0	0	687	1	297.178	151.979	145.199	0	0	17.1061	11.2621	199.873	215.954	4866.23	18525.5	-199.873	0	7.16059	4.92691	6.12907	0	0	0.196635	223.883	-464.775	19.1649	1	0	40.6334	39.6512	126.82	0
688	0	0	688	1	232.594	109.72	122.875	0	0	20.5417	58.4202	97.4059	174.97	4962.46	18378.7	-97.4059	0	5.54596	5.88086	6.37282	0	0	0.182204	187.057	-471.031	25.9086	192.735	0	50.0026	48.1116	165.932	0
689	0	0	689	1	307.739	178.328	129.412	0	0	61.0876	25.465	152.388	257.831	4921.91	18611	-152.388	0	8.29454	5.53607	5.99857	0	0	0.162611	321.813	-495.823	18.5394	218.861	0	34.8587	34.5494	111.455	0
692	0	0	692	1	330.712	170.786	159.926	0	0	59.6348	19.6869	115.283	306.44	4923.37	18517.1	-115.283	0	9.7443	5.19864	6.19578	0	0	0.211351	227.604	-483.777	17.0516	297.778	0	29.8343	29.1147	97.8807	0
693	0	0	693	1	276.281	154.789	121.493	0	0	74.485	34.3584	187.963	184.545	4808.86	18502.4	-187.963	0	6.0124	5.60857	6.65719	0	0	0.123848	255.184	-482.978	21.1689	182.682	0	48.5915	47.2556	150.744	0
694	0	0	694	1	326.031	148.674	177.357	0	0	51.1626	-13.9355	104.006	174.995	5031.5	18550.7	-104.006	0	5.58547	5.49122	7.16648	0	0	0.220134	241.458	-488.678	17.566	205.235	0	50.4461	49.75	163.231	0
695	0	0	695	1	374.31	207.32	166.99	0	0	18.3525	-0.252595	198.464	290.325	4964.65	18537	-198.464	0	9.63455	6.13827	6.81729	0	0	0.276189	200.21	-492.185	15.0792	242.311	0	32.8821	32.38	103.466	0
700	0	0	700	1	306.642	159.575	147.067	0	0	9.00378	3.04413	69.8019	228.208	4974	18533.7	-69.8019	0	7.24936	4.99345	6.10699	0	0	0.190704	246.958	-483.006	18.5069	221.969	0	37.9415	36.9194	127.027	0
701	0	0	701	1	338.837	132.661	206.176	0	0	32.254	67.098	-186.599	263.461	4950.75	18469.7	186.599	0	8.50232	5.72618	6.46068	0	0	0.149128	183.468	-469.235	16.7412	179.44	0	35.5045	33.7349	144.58	0
703	0	0	703	1	300.954	143.012	157.942	0	0	104.707	29.847	179.104	238.743	4878.29	18506.9	-179.104	0	7.73673	5.02575	6.11822	0	0	0.0563767	170.855	-466.649	18.9152	196.03	0	37.4387	36.4394	117.78	0
704	0	0	704	1	319.748	144.266	175.482	0	0	40.0194	29.0904	16.8853	316.671	4942.98	18607.3	-16.8853	0	9.86932	5.23774	6.45023	0	0	0.112408	182.814	-475.547	17.7707	217.673	0	28.8648	28.3764	100.29	0
707	0	0	707	1	247.7	118.758	128.942	0	0	62.2888	55.0431	-15.1035	173.471	5020.37	18581.4	15.1035	0	5.36805	5.45754	6.38439	0	0	0.0846525	164.149	-461.512	23.9038	203.433	0	49.36	48.5715	173.547	0
712	0	0	712	1	314.627	154.696	159.931	0	0	88.8424	6.35127	371.946	318.764	4894.16	18530.4	-371.946	0	11.7195	5.45231	6.1159	0	0	0.133346	185.351	-479.924	18.0836	235.507	0	30.9122	31.0799	108.207	0
713	0	0	713	1	263.603	142.021	121.582	0	0	90.1851	23.2863	79.5379	195.193	4992.48	18613.1	-79.5379	0	6.12725	4.41475	6.23006	0	0	0.0322493	276.426	-475.676	21.8309	212.893	0	43.3229	42.8838	142.177	0
714	0	0	714	1	282.258	131.982	150.276	0	0	45.4049	36.5294	-14.9493	205.776	5037.26	18400.6	14.9493	0	6.39319	5.19748	6.87162	0	0	0.0722353	369.752	-484.949	20.5794	1	0	42.9066	41.463	150.929	0
715	0	0	715	1	387.604	154.094	233.51	0	0	54.7725	16.5612	-46.5628	345.316	4928.23	18520.2	46.5628	0	10.771	5.1455	6.38737	0	0	0.142568	204.822	-483.525	14.2904	263.216	0	26.7774	26.1055	95.0194	0
716	0	0	716	1	400.288	221.369	178.919	0	0	1.6011	58.2866	214.279	326.138	4881.74	18578.1	-214.279	0	10.8906	5.75156	6.12357	0	0	0.295272	261.107	-495.351	13.8413	253.395	0	29.2324	28.5576	91.205	0
717	0	0	717	1	324.811	147.337	177.474	0	0	10.4035	22.4119	-25.1798	229.731	4872.94	18514.3	25.1798	0	7.19832	5.78242	6.21152	0	0	0.142196	459.537	-492.541	17.5292	1	0	38.1616	36.8474	135.967	0
718	0	0	718	1	347.256	188.723	158.533	0	0	51.8708	-16.7671	272.626	307.208	4931.13	18553.5	-272.626	0	10.6235	5.07492	6.53535	0	0	0.147258	238.122	-483.291	16.1691	230.549	0	30.6061	30.5061	97.9854	0
719	0	0	719	1	416.546	200.004	216.542	0	0	66.5925	85.5512	135.78	400.585	4916.41	18550.9	-135.78	0	12.7521	4.49115	5.69777	0	0	0.232226	254.649	-481.84	13.029	312.372	0	23.252	22.8053	76.0749	0
720	0	0	720	1	284.397	121.542	162.855	0	0	45.1944	-10.2521	132.292	165.28	4838.15	18547	-132.292	0	5.3216	4.81102	6.66863	0	0	0.156305	250.794	-476.566	20.2379	182.671	0	51.4604	50.4842	162.977	0
721	0	0	721	1	278.753	154.055	124.698	0	0	28.8507	143.598	177.72	169.602	4854.49	18492.8	-177.72	0	5.54286	5.36557	6.3333	0	0	0.237257	241.953	-485.559	20.7987	205.697	0	51.3766	49.8334	160.931	0
723	0	0	723	1	424.914	200.88	224.035	0	0	62.8266	50.9563	167.035	383.054	4920.17	18485.8	-167.035	0	12.3616	5.12951	6.06211	0	0	0.299247	207.949	-482.888	12.8698	263.018	0	24.896	24.1771	80.2764	0
725	0	0	725	1	371.477	181.21	190.267	0	0	73.7159	-5.04052	-71.2049	248.98	4909.28	18541.8	71.2049	0	7.81525	5.22482	5.90105	0	0	0.252064	348.412	-494.734	14.9286	258.709	0	34.7421	33.9905	126.824	0
726	0	0	726	1	324.57	205.894	118.675	0	0	31.3763	52.2173	427.911	282.017	4851.96	18584.2	-427.911	0	10.9071	4.7438	6.53739	0	0	0.245623	348.788	-494.106	17.3739	259.94	0	33.821	34.3928	132.264	0
727	0	0	727	1	275.939	134.47	141.469	0	0	63.6465	-32.1405	31.7849	268.858	4919.35	18568.9	-31.7849	0	8.47375	5.26917	6.31927	0	0	0.0348714	168.05	-469.456	21.0106	240.177	0	32.8977	32.3009	113.623	0
728	0	0	728	1	285.08	149.635	135.445	0	0	33.3544	53.7377	134.553	247.198	4949.65	18582.7	-134.553	0	7.91141	5.05508	5.82919	0	0	0.158401	280.147	-479.848	20.0597	231.939	0	35.5122	34.9961	114.586	0
729	0	0	729	1	388.744	202.609	186.135	0	0	92.6621	2.80807	138.722	311.859	4890.34	18534	-138.722	0	9.99157	5.0213	6.45887	0	0	0.208314	255.183	-482.155	14.2331	234.709	0	29.5859	28.9779	95.1974	0
730	0	0	730	1	342.746	165.695	177.052	0	0	86.1002	-36.8281	96.2147	306.913	4896.9	18573.6	-96.2147	0	9.797	5.51651	6.4277	0	0	0.0813378	217.739	-484.7	16.4791	226.198	0	29.839	29.3436	98.8288	0
731	0	0	731	1	322.057	134.478	187.58	0	0	51.7747	16.8293	-42.096	296.901	4931.23	18619.6	42.096	0	9.25919	4.70667	5.68346	0	0	0.134443	166.923	-463.555	17.3653	224.713	0	29.3059	28.9746	104.497	0
732	0	0	732	1	339.027	163.233	175.794	0	0	78.8408	13.2532	51.4876	202.498	4904.16	18623.2	-51.4876	0	6.33138	5.08179	7.32749	0	0	0.0503451	223.058	-480.862	16.7379	197.473	0	43.8384	43.2222	145.601	0
733	0	0	733	1	243.516	129.583	113.933	0	0	16.67	26.9093	68.4319	189.361	4866.67	18609.5	-68.4319	0	5.98034	5.19863	6.28837	0	0	0.179193	283.563	-482.888	24.2537	212.371	0	45.1881	44.1604	150.482	0
734	0	0	734	1	336.246	148.343	187.903	0	0	55.0898	41.3943	-45.6391	298.203	4927.91	18595	45.6391	0	9.26539	4.34823	5.68475	0	0	0.220065	207.968	-465.395	16.4726	230.379	0	29.1971	28.7214	103.081	0
735	0	0	735	1	494.483	246.535	247.948	0	0	81.4096	47.1481	206.332	552.02	4901.59	18589.3	-206.332	0	18.1204	4.99298	5.37034	0	0	0.255803	237.813	-492.045	10.8326	368.914	0	18.2536	17.9622	58.5594	0
736	0	0	736	1	323.06	144.82	178.24	0	0	72.6889	10.583	165.982	239.056	4810.65	18625.8	-165.982	0	7.73829	4.89324	6.57516	0	0	0.105091	195.525	-473.948	17.5074	218.785	0	37.3261	36.8239	117.667	0
738	0	0	738	1	403.549	186.369	217.18	0	0	77.7439	57.1235	52.3957	380.375	4905.26	18579.3	-52.3957	0	11.833	5.14871	6.29952	0	0	0.196993	270.417	-495.464	13.6548	290.074	0	24.785	24.2061	84.8802	0
740	0	0	740	1	304.575	178.413	126.162	0	0	99.657	44.4586	256.23	235.651	4883.34	18592	-256.23	0	7.96122	5.28789	6.68772	0	0	0.118318	219.687	-484.45	18.8428	220.026	0	39.252	38.8515	122.527	0
741	0	0	741	1	357.626	211.374	146.252	0	0	55.4212	-16.5785	-10.8982	197.813	4927.58	18553.3	10.8982	0	6.19864	5.40334	6.42516	0	0	0.131072	314.242	-505.071	15.6874	249.275	0	43.3299	42.5614	152.204	0
742	0	0	742	1	281.019	129.709	151.31	0	0	53.3514	0.964555	62.1312	268.405	4929.65	18535.8	-62.1312	0	8.44928	5.34633	6.11999	0	0	0.122549	250.589	-477.078	20.5471	206.358	0	33.1133	32.3571	112.751	0
743	0	0	743	1	511.469	242.924	268.546	0	0	11.4547	-31.41	178.1	509.263	4871.89	18568.2	-178.1	0	16.8728	5.18842	6.69332	0	0	0.253032	225.875	-502.026	10.5596	341.193	0	19.7653	19.3816	63.6429	0
744	0	0	744	1	317.132	181.57	135.562	0	0	61.224	23.4527	178.68	272.866	4921.78	18513.3	-178.68	0	8.87535	5.10547	6.28435	0	0	0.0597385	280.731	-482.372	17.8751	227.966	0	33.369	32.6524	105.976	0
745	0	0	745	1	307.39	163.314	144.076	0	0	10.6639	71.2086	217.958	309.925	4872.68	18565.2	-217.958	0	10.343	4.80563	6.20283	0	0	0.20148	174.624	-466.029	18.4279	223.165	0	29.8029	29.1579	93.6136	0
746	0	0	746	1	264.39	123.102	141.288	0	0	14.1636	34.8024	-109.541	183.766	4968.84	18502	109.541	0	5.81945	5.08311	6.06999	0	0	0.14769	251.65	-476.541	21.9441	182.641	0	46.2708	44.4559	172.796	0
748	0	0	748	1	336.352	174.609	161.743	0	0	29.6916	66.8602	259.538	350.053	4953.31	18569.6	-259.538	0	11.9404	4.91143	6.25376	0	0	0.183637	213.493	-481.433	16.6798	235.744	0	27.1867	26.936	86.5673	0
749	0	0	749	1	359.125	195.672	163.453	0	0	66.025	-7.16515	180.483	276.769	4916.98	18543.9	-180.483	0	9.0478	6.03929	5.95096	0	0	0.168608	311.57	-504.899	15.6475	241.912	0	33.3469	32.8577	105.594	0
750	0	0	750	1	280.999	134.401	146.597	0	0	90.5349	60.6811	79.465	199.415	4992.13	18476.1	-79.465	0	6.23568	4.80084	5.32271	0	0	0.114609	321.327	-473.2	20.1929	221.724	0	41.9576	40.4899	141.75	0
752	0	0	752	1	300.615	144.359	156.255	0	0	31.7943	43.1542	65.2035	220.224	4951.21	18593.3	-65.2035	0	6.9164	5.01244	6.19029	0	0	0.0618754	229.555	-477.606	18.9512	249.887	0	39.2901	38.5948	131.824	0
753	0	0	753	1	332.244	153.969	178.275	0	0	100.956	-36.9831	-4.32886	194.868	4882.04	18474.1	4.32886	0	6.12052	5.53367	6.80749	0	0	0.0852766	242.38	-484.499	17.1399	200.608	0	44.8224	43.3215	155.704	0
754	0	0	754	1	336.927	157.713	179.213	0	0	57.3034	34.018	21.0028	197.42	4925.7	18502.7	-21.0028	0	6.13742	5.10096	6.10184	0	0	0.12559	239.24	-473.905	16.6615	215.526	0	43.2522	41.8847	150.012	0
755	0	0	755	1	259.575	123.104	136.471	0	0	11.6533	44.5562	121.277	209.982	4871.69	18591.9	-121.277	0	6.72468	5.32816	6.4709	0	0	0.189457	242.049	-479.696	22.6134	220.21	0	41.98	41.0301	134.622	0
758	0	0	758	1	258.227	112.943	145.284	0	0	8.79649	60.8656	26.4198	171.313	4974.2	18475.9	-26.4198	0	5.35786	5.35899	6.82172	0	0	0.253041	194.791	-477.424	22.8613	185.331	0	50.8598	48.8112	173.692	0
760	0	0	760	1	368.502	143.898	224.605	0	0	58.2815	83.7222	-5.07093	326.957	4924.72	18552.7	5.07093	0	10.1053	4.77335	5.87677	0	0	0.0787674	243.349	-494.255	14.9832	284.285	0	27.5202	26.902	96.7569	0
761	0	0	761	1	283.691	152.965	130.726	0	0	-17.7146	89.1357	202.198	193.049	4901.05	18547.3	-202.198	0	6.43662	5.29282	6.79145	0	0	0.12367	241.529	-474.395	20.4696	180.376	0	46.1736	45.1101	143.646	0
762	0	0	762	1	340.618	162.133	178.485	0	0	43.4181	73.6158	-1.4429	289.166	4939.58	18562.8	1.4429	0	8.95819	5.44166	6.44068	0	0	0.256864	214.36	-485.908	16.5829	243.259	0	31.4407	30.7715	110.45	0
763	0	0	763	1	452.193	202.334	249.859	0	0	22.7519	86.1834	14.1792	454.699	4960.25	18550.2	-14.1792	0	14.1429	5.07335	6.50504	0	0	0.377424	164.304	-478.878	12.0543	293.457	0	21.4682	20.8802	74.761	0
764	0	0	764	1	268.521	134.635	133.886	0	0	-28.0995	75.3929	-84.1463	224.271	4911.44	18561	84.1463	0	7.10818	5.31208	6.23918	0	0	0.155503	254.378	-477.06	21.6742	244.527	0	38.7932	37.5957	140.846	0
766	0	0	766	1	281.746	126.857	154.889	0	0	71.2708	21.2207	179.577	172.547	5011.39	18515.5	-179.577	0	5.61011	5.33639	6.69944	0	0	0.199289	190.367	-476.885	20.6241	191.765	0	51.1796	50.3571	161.124	0
768	0	0	768	1	333.58	160.573	173.006	0	0	1.11053	47.7658	267.906	214.274	4782.57	18588.7	-267.906	0	7.40527	5.62831	6.25752	0	0	0.237526	281.677	-490.071	16.9848	178.532	0	42.737	41.9165	131.933	0
770	0	0	770	1	291.947	144.357	147.59	0	0	53.0878	115.09	-113.85	222.244	4929.91	18421.7	113.85	0	6.96931	5.47813	5.95665	0	0	0.198745	199.479	-474.936	19.6639	205.199	0	39.2976	37.7505	151.465	0
771	0	0	771	1	301.799	178.729	123.071	0	0	72.3174	-27.5386	258.888	230.158	4910.68	18464.6	-258.888	0	7.88571	5.41052	7.1972	0	0	0.0532269	225.039	-487.76	19.1774	194.542	0	40.3716	39.5165	128.027	0
772	0	0	772	1	430.859	224.385	206.474	0	0	5.11989	29.9606	159.881	359.582	4878.22	18606.5	-159.881	0	11.7129	5.60785	6.62732	0	0	0.299636	205.378	-494.164	12.7928	221.547	0	26.7186	26.157	85.2564	0
773	0	0	773	1	282.904	142.879	140.025	0	0	138.472	77.2353	291.857	172.199	4844.53	18559.2	-291.857	0	5.95141	5.07511	6.5569	0	0	0.124142	189.842	-466.802	20.4156	151.163	0	51.848	51.4419	166.023	0
774	0	0	774	1	249.485	138.726	110.76	0	0	9.70531	0.546604	263.09	168.371	4973.29	18536.2	-263.09	0	5.8165	5.22108	6.01912	0	0	0.174199	212.755	-472.268	23.5024	189.012	0	51.8176	51.2863	161.669	0
775	0	0	775	1	313.458	185.553	127.905	0	0	34.189	68.9898	112.689	216.643	4849.15	18567.4	-112.689	0	6.87695	5.28084	6.41569	0	0	0.249462	287.793	-485.537	18.18	227.033	0	40.7549	39.82	131.81	0
776	0	0	776	1	416.937	231.339	185.598	0	0	89.0195	47.6879	286.485	480.365	4893.98	18588.7	-286.485	0	16.5662	4.81735	6.16257	0	0	0.179885	215.833	-486.602	13.1104	331.258	0	21.051	20.8929	68.2557	0
777	0	0	777	1	415.114	210.055	205.059	0	0	69.8031	-25.1818	218.11	429.23	4913.2	18561.9	-218.11	0	14.3455	4.48666	5.63771	0	0	0.024304	214.037	-482.289	13.0711	302.11	0	22.0505	21.8236	70.4008	0
778	0	0	778	1	365.231	203.601	161.63	0	0	117.27	-0.290541	190.043	255.411	4865.73	18636.7	-190.043	0	8.35207	4.94218	6.44382	0	0	0.130337	259.416	-492.097	15.2422	1	0	35.3015	34.929	110.588	0
779	0	0	779	1	305.01	124.374	180.636	0	0	98.2801	14.5021	-177.732	203.739	4884.72	18522.3	177.732	0	6.5664	5.24845	6.45946	0	0	0.057868	210.407	-472.499	18.7557	194.514	0	43.8592	42.0789	174.433	0
780	0	0	780	1	297.307	138.136	159.171	0	0	86.4067	28.2429	306.75	241.138	4896.59	18608.2	-306.75	0	8.44605	4.97821	5.9992	0	0	0.0846985	211.977	-474.949	19.1409	195.591	0	37.9546	37.9999	122.921	0
781	0	0	781	1	262.786	134.464	128.322	0	0	42.3523	32.3872	278.924	154.523	4840.99	18604	-278.924	0	5.33718	5.29392	6.89736	0	0	0.10289	201.449	-469.361	22.3972	181.085	0	57.6158	57.2224	181.756	0
783	0	0	783	1	310.008	157.571	152.437	0	0	89.3451	20.1839	255.323	211.76	4893.65	18516.6	-255.323	0	7.17019	5.43571	7.1084	0	0	0.207507	238.806	-479.901	18.5843	208.943	0	43.6862	42.9141	137.118	0
784	0	0	784	1	425.576	217.26	208.316	0	0	97.8925	-59.8802	-80.9444	355.248	4984.77	18497	80.9444	0	11.3436	5.64577	6.07863	0	0	0.03184	213.896	-497.597	12.9135	297.129	0	25.7487	25.1852	95.3448	0
785	0	0	785	1	309.298	181.497	127.801	0	0	130.99	57.2929	264.723	241.32	4852.01	18579.1	-264.723	0	8.18952	5.28382	6.95052	0	0	0.143675	172.15	-475.357	18.5644	204.022	0	38.6694	38.2576	121.748	0
786	0	0	786	1	423.526	221.437	202.088	0	0	10.4109	-11.8378	78.7348	369.617	4872.93	18548.6	-78.7348	0	11.7981	5.62303	6.75591	0	0	0.244089	199.674	-487.613	13.0546	232.098	0	25.7764	25.04	86.3252	0
790	0	0	790	1	244.457	127.215	117.242	0	0	31.1668	40.0967	350.723	185.136	4852.17	18596.3	-350.723	0	6.73403	5.50942	6.5898	0	0	0.166765	173.92	-462.316	24.3623	165.237	0	49.8944	50.0488	170.138	0
791	0	0	791	1	345.903	158.914	186.988	0	0	23.5697	86.9876	153.762	261.138	4859.77	18549.4	-153.762	0	8.42345	4.75848	6.44529	0	0	0.159173	236.888	-485.498	16.1622	204.994	0	34.361	33.5804	109.264	0
792	0	0	792	1	308.539	147.812	160.726	0	0	68.2201	-35.8517	258.324	301.726	4914.78	18572.6	-258.324	0	10.3586	4.7171	6.03084	0	0	0.230495	329.68	-476.482	18.2943	1	0	30.2559	30.1723	95.897	0
793	0	0	793	1	420.893	219.229	201.664	0	0	44.5343	29.419	132.183	469.046	4938.47	18607	-132.183	0	15.0067	5.42557	6.74395	0	0	0.187228	199.979	-490.608	13.1181	301.233	0	21.2515	20.9643	69.5959	0
794	0	0	794	1	224.059	101.133	122.926	0	0	55.2272	-21.7473	80.5656	169.022	5027.43	18458.8	-80.5656	0	5.36813	5.34798	6.57753	0	0	0.134645	218.938	-465.342	26.924	178.681	0	50.8628	49.3367	169.837	0
795	0	0	795	1	301.441	155.041	146.401	0	0	45.1403	25.2895	190.689	176.816	4838.2	18511.5	-190.689	0	5.79466	5.41338	6.17308	0	0	0.159238	182.745	-464.919	18.99	168.728	0	49.4454	48.1737	153.636	0
796	0	0	796	1	331.269	159.241	172.028	0	0	54.2931	29.7834	155.698	253.803	5028.37	18507	-155.698	0	8.17788	4.94665	7.09075	0	0	0.164364	204.155	-483.672	17.1144	1	0	36.0215	35.3303	115.467	0
797	0	0	797	1	254.516	112.86	141.656	0	0	62.9894	62.1112	-80.9027	203.035	4920.01	18574.3	80.9027	0	6.32349	5.40837	6.22398	0	0	0.23035	244.424	-482.314	23.0919	209.191	0	42.4654	41.6494	156.181	0
798	0	0	798	1	243.406	111.389	132.017	0	0	77.0468	50.1545	-30.4685	162.029	4905.95	18586.3	30.4685	0	5.01324	5.48878	6.76732	0	0	0.0543644	180.618	-468.39	24.5353	180.418	0	53.059	52.1659	186.361	0
799	0	0	799	1	405.603	206.941	198.662	0	0	68.9495	93.8719	79.2805	326.489	4914.05	18442.9	-79.2805	0	10.2136	5.72754	7.36616	0	0	0.166063	288.569	-504.236	13.7837	267.792	0	29.5831	28.5578	98.8543	0
801	0	0	801	1	455.58	219.272	236.308	0	0	107.406	14.9334	55.5605	426.068	4975.25	18521.8	-55.5605	0	13.313	5.25901	5.95153	0	0	0.0929039	198.778	-484.29	11.9253	286.323	0	22.3561	21.7716	77.4778	0
802	0	0	802	1	312.851	164.243	148.608	0	0	188.645	7.38357	-4.82138	188.525	4993.68	18529.4	4.82138	0	5.89741	5.59848	5.67756	0	0	0.046401	229.584	-480.702	18.1412	203.145	0	44.336	43.3042	160.398	0
804	0	0	804	1	275.562	137.119	138.443	0	0	70.423	-12.5209	44.3597	188.79	4912.58	18549.3	-44.3597	0	5.92873	5.7087	6.268	0	0	0.163915	181.976	-473.63	21.1615	192.67	0	45.526	44.5812	156.516	0
999	0	0	999	1	303.038	170.573	132.465	0	0	17.6783	51.6984	208.647	179.456	5064.98	18285.7	-208.647	0	5.95245	4.78119	5.81662	0	0	0.116272	298.405	-487.955	18.6425	207.853	0	47.7608	46.9065	149.639	0
1988	0	0	1988	1	225.021	110.222	114.8	0	0	-5.85294	84.8161	45.7114	157.17	4988.85	18352.3	-45.7114	0	4.94305	4.22727	5.33598	0	0	0.155574	172.285	-446.914	25.8015	1	0	50.6409	48.7768	173.542	0
2000	0	0	0	1	451.38	238.582	212.798	0	0	51.6587	-24.0515	172.998	358.13	4931.34	18560.8	-172.998	0	18.0665	15.5761	14.4638	0	0	0.0519347	125.067	-533.972	35.8502	177.637	0	34.9398	34.0193	92.1256	1
2001	0	0	1	1	323.464	152.778	170.685	0	0	36.6525	65.3949	0.590208	223.152	4946.35	18571	-0.590208	0	9.53104	14.7714	14.2303	0	0	0.237553	107.288	-517.783	57.0607	132.653	0	52.6611	51.0931	128.019	1
2005	0	0	5	1	431.738	193.941	237.797	0	0	101.102	9.36445	252.047	311.527	4782.24	18627.1	-252.047	0	16.846	15.2059	13.2559	0	0	0.138034	157.105	-528.026	37.3133	172.989	0	40.1598	38.3557	136.243	1
2007	0	0	7	1	388.979	176.543	212.435	0	0	22.8786	0.0700299	45.03	256.763	4860.46	18536.7	-45.03	0	11.5008	14.7147	13.3436	0	0	0.216688	113.294	-518.424	43.002	136.85	0	46.1003	44.3022	110.116	1
2009	0	0	9	1	525.875	301.693	224.182	0	0	42.1776	53.4156	324.67	531.077	4841.16	18583	-324.67	0	30.9775	15.1799	13.179	0	0	0.337684	130.397	-533.737	28.3948	203.219	0	25.6004	24.8419	105.554	1
2016	0	0	16	1	259.626	89.0937	170.533	0	0	1.42488	11.3769	13.7206	164.114	4881.92	17827.8	-13.7206	0	7.17308	15.175	14.9285	0	0	0.123352	112.164	-522.993	81.0513	107.971	0	72.6713	71.1181	176.006	1
2018	0	0	18	1	527.823	309.975	217.848	0	0	50.4241	24.9168	263.345	529.384	4832.92	18611.5	-263.345	0	29.0193	15.0223	12.6163	0	0	0.103058	126.333	-528.169	27.9866	209.364	0	24.861	23.8808	86.8582	1
2023	0	0	23	1	314.612	129.228	185.384	0	0	-5.30999	88.2054	83.7919	186.154	4888.65	18448.6	-83.7919	0	8.58096	14.4734	14.0059	0	0	0.180446	150.947	-528.559	58.9367	131.327	0	63.5782	60.8971	147.989	1
2024	0	0	24	1	368.5	198.931	169.569	0	0	-23.4151	99.3816	168.091	286.831	4807.1	18537	-168.091	0	14.4138	14.66	13.2118	0	0	0.15686	152.043	-531.04	46.3221	156.267	0	41.8701	40.3864	107.508	1
2025	0	0	25	1	348.247	188.233	160.014	0	0	5.90623	59.6191	11.7768	200.433	4977.09	18576.8	-11.7768	0	8.67813	14.7717	13.7159	0	0	0.128166	183.073	-541.01	50.7702	175.641	0	58.1609	55.8992	139.96	1
2026	0	0	26	1	373.791	223.29	150.502	0	0	48.2218	47.5166	294.72	390.432	4835.12	18588.9	-294.72	0	22.0701	14.396	13.2678	0	0	0.216673	129.063	-526.03	45.249	176.53	0	32.5017	31.2861	125.998	1
2029	0	0	29	1	269.471	105.746	163.725	0	0	-54.9166	53.3253	-142.642	195.915	5037.92	18483.4	142.642	0	7.86917	14.9309	13.9124	0	0	0.213179	114.439	-519.08	74.8155	160.132	0	56.521	54.5055	173.563	1
2030	0	0	30	1	352.752	205.708	147.045	0	0	58.3267	-30.8427	164.234	337.805	4825.01	18567.6	-164.234	0	16.9121	15.4944	13.3405	0	0	0.217068	88.9061	-512.084	50.0569	136.992	0	36.5386	35.4032	92.6587	1
2033	0	0	33	1	418.695	263.593	155.103	0	0	61.4717	29.9583	114.107	270.783	4921.53	18506.8	-114.107	0	12.781	14.7299	12.5873	0	0	0.132047	138.954	-528.482	38.3052	158.834	0	44.1287	42.7093	103.844	1
2036	0	0	36	1	352.805	198.923	153.882	0	0	-11.4501	21.2239	337.58	413.807	4795.13	18615.2	-337.58	0	24.7709	13.3877	11.8264	0	0	0.0525724	144.586	-526.142	47.2114	229.295	0	30.6364	29.7089	132.113	1
2039	0	0	39	1	301.801	172.064	129.737	0	0	78.5255	-1.43511	53.3221	197.878	5004.13	18438.5	-53.3221	0	8.8861	14.1013	13.5625	0	0	0.131053	107.296	-514.04	61.8083	119.951	0	58.7485	57.194	139.386	1
2041	0	0	41	1	362.368	183.432	178.936	0	0	26.9202	52.383	197.683	310.784	4756.76	18584	-197.683	0	15.9493	14.1499	12.6252	0	0	0.0704618	140.661	-523.288	46.6273	178.01	0	38.5412	36.9978	109.691	1
2045	0	0	45	1	332.611	174.813	157.799	0	0	80.3627	28.6249	260.784	348.698	5002.3	18607.8	-260.784	0	19.0018	13.59	12.441	0	0	0.182443	144.305	-529.896	52.1044	188.307	0	34.8624	33.5239	123.57	1
2046	0	0	46	1	415.093	241.895	173.198	0	0	46.817	12.6712	108.083	370.166	4936.18	18524.1	-108.083	0	17.4416	14.1454	13.4464	0	0	0.148588	146.481	-536.524	38.9709	202.613	0	33.1332	32.2008	79.0787	1
2047	0	0	47	1	371.809	211.727	160.082	0	0	74.8427	80.0791	-39.441	296.478	4908.16	18456.7	39.441	0	12.2522	14.5154	13.2014	0	0	0.0818892	119.466	-523.487	45.6263	168.957	0	39.3178	38.2656	99.0595	1
2049	0	0	49	1	387.045	229.763	157.282	0	0	64.7158	59.3102	226.904	335.8	4818.62	18577.1	-226.904	0	17.6598	15.3709	13.1439	0	0	0.167195	159.95	-538.601	43.5728	150.322	0	37.2018	35.675	116.736	1
2050	0	0	50	1	409.694	227.564	182.13	0	0	33.5063	34.5783	304.314	391.119	4750.17	18601.8	-304.314	0	22.3957	14.2323	12.6174	0	0	0.309717	135.746	-526.724	39.2367	198.407	0	32.2893	31.1801	127.131	1
2051	0	0	51	1	388.378	236.343	152.035	0	0	26.4709	85.9071	202.285	332.796	4757.21	18550.5	-202.285	0	17.1373	14	12.7114	0	0	0.108348	167.748	-538.195	42.2204	186.288	0	36.1572	34.8879	105.203	1
2056	0	0	56	1	373.996	210.019	163.977	0	0	8.71432	77.1357	265.66	278.877	4874.63	18559.3	-265.66	0	15.3858	13.7222	12.6421	0	0	0.130135	133.746	-522.016	44.3007	147.9	0	42.6845	40.8373	153.937	1
2057	0	0	57	1	257.528	137.126	120.401	0	0	36.5834	11.8616	66.1155	230.646	4946.42	18524.9	-66.1155	0	10.4775	14.1177	13.1209	0	0	0.0537862	101.932	-510.745	77.7996	132.977	0	50.475	49.036	119.926	1
2059	0	0	59	1	320.261	183.664	136.597	0	0	89.2684	-0.543332	152.734	201.522	4993.39	18537.3	-152.734	0	9.89766	14.4579	12.5896	0	0	0.149099	133.578	-521.947	55.9763	155.548	0	57.6944	56.2055	141.383	1
2060	0	0	60	1	395.22	194.838	200.382	0	0	63.0601	29.9811	154.889	281.325	4919.94	18606.4	-154.889	0	13.8037	14.2813	12.7232	0	0	0.136813	138.173	-526.633	41.3693	186.335	0	42.3548	40.9608	105.359	1
2061	0	0	61	1	391.628	240.344	151.284	0	0	17.7043	42.4672	303.805	403.923	4765.98	18594	-303.805	0	23.1697	13.6685	12.7961	0	0	0.305756	137.766	-528.092	41.5794	179.945	0	31.0972	29.8874	123.295	1
2067	0	0	67	1	263.155	142.047	121.108	0	0	-5.02852	80.1619	167.758	164.29	4788.71	18556.3	-167.758	0	8.21873	13.9163	12.748	0	0	0.0589961	155.088	-525.976	74.4655	172.276	0	69.2117	66.5129	176.433	1
2070	0	0	70	1	297.276	165.937	131.339	0	0	36.3843	37.6872	29.2321	181.583	4946.62	18499.1	-29.2321	0	7.96173	14.8749	13.6683	0	0	0.132119	126.905	-522.547	64.1661	127.993	0	63.8878	61.8247	153.409	1
2071	0	0	71	1	298.585	144.395	154.19	0	0	36.3568	38.1032	-12.7491	164.883	4946.64	18598.3	12.7491	0	6.99396	13.6637	12.6025	0	0	0.0846104	118.649	-512.657	61.2397	136.874	0	66.3956	64.5258	162.64	1
2073	0	0	73	1	307.872	152.494	155.379	0	0	-0.231841	198.08	-66.2349	214.076	4783.91	18438.3	66.2349	0	8.79433	13.5066	12.3449	0	0	0.0978015	104.516	-506.767	58.1106	112.435	0	50.7908	49.6436	132.519	1
2081	0	0	81	1	394.074	215.935	178.139	0	0	57.7269	12.4248	138.83	322.203	4825.61	18624	-138.83	0	15.6115	13.6307	12.322	0	0	0.149621	147.824	-525.354	40.8808	188.872	0	36.9113	35.6586	89.4199	1
2084	0	0	84	1	453.436	268.232	185.204	0	0	8.76498	-7.48671	238.851	428.153	4774.92	18643.9	-238.851	0	23.1442	13.0994	12.5308	0	0	0.0811858	157.595	-530.965	33.5203	215.162	0	28.4879	27.2445	94.6711	1
2089	0	0	89	1	384.063	225.183	158.88	0	0	22.014	20.8131	60.0392	284.139	4861.33	18515.9	-60.0392	0	12.844	13.2681	12.7482	0	0	0.0761391	136.845	-520.043	42.4462	137.965	0	41.1064	39.5232	97.8785	1
2091	0	0	91	1	411.5	234.931	176.569	0	0	79.1059	34.2724	207.614	376.03	4903.89	18602.1	-207.614	0	19.4074	14.2022	12.8261	0	0	0.0458921	156.256	-534.405	39.1074	218.078	0	32.7648	31.4579	96.7972	1
2096	0	0	96	1	495.225	264.157	231.068	0	0	141.073	8.52218	247.559	476.079	4841.93	18627.9	-247.559	0	25.6366	12.4797	12.0409	0	0	0.274976	148.574	-527.857	29.301	224.091	0	25.8471	24.7927	88.3463	1
2097	0	0	97	1	411.472	266.413	145.058	0	0	109.79	27.8437	351.283	359.862	4773.55	18608.6	-351.283	0	21.4712	13.8795	12.2926	0	0	0.0390676	151.143	-531.576	38.6064	195.852	0	36.1989	34.9195	163.403	1
2100	0	0	100	1	323.29	130.211	193.079	0	0	9.43349	34.9604	72.7794	250.8	4774.25	18601.5	-72.7794	0	11.4642	13.2137	12.9339	0	0	0.23165	114.844	-512.034	54.4245	135.924	0	46.4715	44.3397	109.601	1
2101	0	0	101	1	369.772	201.597	168.175	0	0	41.429	15.3728	41.0612	346.115	4841.91	18621	-41.0612	0	15.3716	14.2194	11.6476	0	0	0.149319	169.815	-532.506	44.587	196.017	0	34.0731	32.8248	82.7972	1
2106	0	0	106	1	382.147	225.086	157.061	0	0	44.9417	46.8069	354.961	414.083	4738.74	18589.6	-354.961	0	24.9144	12.7039	11.0712	0	0	0.335931	122.229	-509.763	41.2032	168.622	0	30.7283	29.8928	141.14	1
2108	0	0	108	1	348.406	162.846	185.561	0	0	7.64566	52.2101	-19.6868	191.909	4975.35	18384.9	19.6868	0	8.11345	13.8869	12.3146	0	0	0.124079	151.364	-529.741	48.8623	167.739	0	58.0424	55.905	141.902	1
2110	0	0	110	1	387.279	183.669	203.61	0	0	71.2371	68.7285	105.289	277.275	4911.76	18567.7	-105.289	0	12.9227	13.0874	11.9652	0	0	0.0775861	139.826	-522.126	41.3061	163.707	0	41.9041	40.3901	98.7969	1
2116	0	0	116	1	353.671	157.153	196.518	0	0	44.0386	54.4639	72.5798	188.651	4938.96	18382.6	-72.5798	0	8.56187	13.4114	12.6558	0	0	0.274031	143.266	-521.38	47.7472	144.478	0	60.5809	58.1673	142.695	1
2118	0	0	118	1	305.12	155.366	149.754	0	0	45.7693	76.415	-10.7329	199.237	4937.23	18460.3	10.7329	0	8.42067	13.0733	12.3737	0	0	0.197314	137.104	-511.571	58.469	123.248	0	55.3498	53.9385	135.202	1
2119	0	0	119	1	350.721	181.568	169.153	0	0	81.3396	-47.2444	285.693	257.241	4802	18584	-285.693	0	14.5526	12.8884	12.3587	0	0	0.209846	143.776	-520.976	47.6713	155.036	0	45.1262	43.3146	172.611	1
2125	0	0	125	1	336.942	167.518	169.424	0	0	21.9793	56.2276	-22.0108	186.74	4861.36	18480.5	22.0108	0	7.86125	13.8007	12.1998	0	0	0.0820851	132.19	-516.228	51.0942	139.645	0	58.823	56.7189	144.744	1
2142	0	0	142	1	381.662	191.942	189.72	0	0	27.9316	30.1282	33.7624	257.167	4955.07	18506.6	-33.7624	0	11.342	13.9695	12.1395	0	0	0.0897202	150.701	-525.63	42.8459	157.227	0	44.646	43.1452	107.944	1
2143	0	0	143	1	401.774	182.026	219.748	0	0	6.88471	30.3883	131.935	303.477	4876.46	18506.4	-131.935	0	14.6728	13.1491	12.3031	0	0	0.167762	144.829	-523.374	39.4956	178.729	0	38.6492	37.0718	92.6724	1
2144	0	0	144	1	315.185	168.147	147.038	0	0	-12.2695	-11.2541	52.8777	232.059	4795.95	18548	-52.8777	0	10.555	12.6877	11.4661	0	0	0.21279	147.576	-516.105	54.4703	147.726	0	47.7111	45.8275	113.409	1
2152	0	0	152	1	310.737	150.589	160.148	0	0	-83.0102	259.596	195.899	189.172	4966.35	18277.2	-195.899	0	10.2588	13.1416	11.9364	0	0	0.253715	167.196	-524.453	56.5395	123.931	0	57.903	55.0295	164.198	1
2155	0	0	155	1	439.086	232.606	206.48	0	0	82.8556	5.19667	168.634	348.163	4900.14	18531.6	-168.634	0	17.3515	12.8333	12.6814	0	0	0.0726153	139.416	-522.833	34.9734	187.872	0	33.9695	32.9458	88.7793	1
2156	0	0	156	1	298.514	124.11	174.404	0	0	72.9102	22.3845	3.9539	281.263	5009.75	18514.4	-3.9539	0	12.0835	12.4939	11.437	0	0	0.0143161	107.707	-504.165	58.6824	144.97	0	39.4241	38.4567	96.9974	1
2158	0	0	158	1	410.279	266.992	143.287	0	0	92.4316	6.34453	237.05	351.015	4890.57	18630.1	-237.05	0	18.7103	12.7891	12.0826	0	0	0.0688162	147.226	-523.402	38.0256	170.11	0	33.8843	32.4707	111.51	1
2159	0	0	159	1	345.106	198.384	146.722	0	0	44.9889	48.6886	108.63	224.979	4838.35	18587.7	-108.63	0	10.5581	13.7105	12.3193	0	0	0.225325	151.575	-520.321	49.4007	149.498	0	51.4048	49.4167	120.496	1
2162	0	0	162	1	362.582	175.371	187.211	0	0	20.8848	72.7111	138.323	179	4962.12	18464	-138.323	0	8.65562	12.5805	12.0115	0	0	0.155488	159.411	-518.286	44.9827	143.409	0	61.906	59.8436	149.605	1
2163	0	0	163	1	278.447	125.833	152.614	0	0	39.19	34.6319	180.34	202.32	4943.81	18402.5	-180.34	0	10.2003	12.994	10.927	0	0	0.165066	177.282	-523.05	64.8532	165.826	0	54.9858	52.9915	144.954	1
2164	0	0	164	1	294.004	150.158	143.846	0	0	100.363	40.0631	256.078	257.298	4782.98	18596.4	-256.078	0	13.9252	12.885	11.714	0	0	0.157443	93.12	-498.163	60.7482	129.065	0	45.1671	42.9104	156.859	1
2166	0	0	166	1	242.955	107.479	135.476	0	0	-17.3773	79.9536	140.716	154.093	5199.7	18157.8	-140.716	0	7.52434	12.6982	12.5582	0	0	0.144956	110.614	-507.44	81.7598	110.253	0	75.0882	70.3244	178.919	1
2168	0	0	168	1	320.58	155.054	165.526	0	0	3.3222	84.7381	111.822	225.002	4780.36	18551.7	-111.822	0	10.6321	12.7662	11.5979	0	0	0.099388	122.331	-507.075	53.3625	128.913	0	50.2126	48.1837	117.401	1
2170	0	0	170	1	280.748	144.378	136.371	0	0	-48.3037	38.1732	81.1735	197.065	4931.64	18498.6	-81.1735	0	9.19773	12.8117	11.85	0	0	0.245311	130.954	-512.632	65.0882	138.011	0	56.0069	53.7604	131.868	1
2174	0	0	174	1	292.422	161.983	130.439	0	0	5.29142	95.9988	140.024	227.456	5177.03	18241.4	-140.024	0	11.0403	12.3613	12.4632	0	0	0.119329	122.975	-511.666	61.52	134.242	0	51.2358	48.3077	125.453	1
2175	0	0	175	1	328.524	163.412	165.112	0	0	59.095	19.1022	2.78751	187.526	5123.23	18218.7	-2.78751	0	8.05906	12.8948	12.3474	0	0	0.0124135	142.586	-519.73	52.3429	134.929	0	59.3562	57.1288	147.273	1
2179	0	0	179	1	295.306	181.633	113.673	0	0	-11.2011	53.7388	118.886	149.186	4894.54	18582.7	-118.886	0	7.13218	12.8473	11.737	0	0	0.0450983	159.318	-518.053	60.3444	107.876	0	73.5774	70.3744	171.694	1
2180	0	0	180	1	377.316	194.904	182.412	0	0	30.2352	44.9141	54.9901	290.126	4853.1	18491.8	-54.9901	0	12.9988	12.3726	11.9348	0	0	0.267612	167.521	-527.146	42.3415	198.238	0	39.3616	37.7471	94.2751	1
2181	0	0	181	1	448.85	255.429	193.421	0	0	22.3184	40.211	156.104	296.818	4761.36	18596.2	-156.104	0	14.6374	12.8823	11.3552	0	0	0.111054	161.527	-523.206	33.2891	178.124	0	38.8174	37.2636	96.6384	1
2182	0	0	182	1	306.626	173.029	133.597	0	0	-3.03325	56.0273	153.719	233.05	4886.37	18480.7	-153.719	0	11.5047	12.1948	11.3725	0	0	0.149294	134.801	-511.248	56.0797	170.12	0	47.6464	45.6338	118.13	1
2183	0	0	183	1	425.903	217.82	208.083	0	0	-13.2516	10.8345	2.02509	295.359	4896.59	18525.9	-2.02509	0	12.8292	13.3467	11.9235	0	0	0.169183	150.29	-523.126	36.3171	153.157	0	38.3936	36.9993	93.7316	1
2187	0	0	187	1	326.805	158.456	168.349	0	0	-9.80876	59.9271	-78.3401	230.894	4992.81	18377.2	78.3401	0	9.41338	13.4304	11.7916	0	0	0.275833	132.928	-512.917	52.6775	146.871	0	47.0727	45.493	126.066	1
2191	0	0	191	1	312.546	145.832	166.714	0	0	-5.24518	-1.21202	100.131	229.382	5087.91	18139.3	-100.131	0	10.8422	12.9338	12.4071	0	0	0.0997172	154.036	-527.763	56.3538	127.66	0	50.5624	48.9634	118.94	1
2192	0	0	192	1	251.648	123.141	128.506	0	0	-2.38067	69.3175	49.9894	227.439	4885.72	18567.1	-49.9894	0	10.1749	12.3321	10.8405	0	0	0.150446	137.012	-506.242	74.2232	159.126	0	48.3753	46.145	114.812	1
2193	0	0	193	1	325.358	130.478	194.88	0	0	36.3439	54.7396	97.6465	304.572	4847	18581.7	-97.6465	0	14.1538	12.2803	11.7394	0	0	0.0135369	135.404	-512.588	51.9424	183.915	0	37.7705	36.2307	89.4339	1
2209	0	0	209	1	280.568	110.141	170.426	0	0	73.4867	6.37701	163.852	191.227	4809.85	17932.4	-163.852	0	9.48923	13.0602	11.969	0	0	0.0818366	103.944	-504.779	65.6026	117.978	0	61.0882	57.4262	149.089	1
2209	0	0	209	1	337.645	151.402	186.243	0	0	11.5153	88.0093	46.9907	214.874	4971.48	18548.4	-46.9907	0	9.55346	12.8404	11.8187	0	0	0.0839145	122.342	-508.268	49.8086	137.015	0	52.0972	50.2861	124.026	1
2223	0	0	223	1	300.591	147.028	153.563	0	0	68.3912	50.3835	-22.1332	170.953	4814.95	18386.7	22.1332	0	7.17353	12.2801	11.5296	0	0	0.162107	137.078	-511.823	57.9766	131.24	0	61.9845	59.937	151.886	1
2224	0	0	224	1	374.573	257.138	117.435	0	0	32.4518	47.2415	264.716	273.688	4850.89	18589.2	-264.716	0	15.0354	12.5638	11.4947	0	0	0.149501	159.971	-522.093	42.5871	183.114	0	41.9702	40.1573	150.863	1
2227	0	0	227	1	406.323	168.26	238.063	0	0	35.9673	110.157	145.645	227.459	4847.37	18526.3	-145.645	0	11.0461	12.3064	11.5218	0	0	0.113236	196.418	-524.452	37.9153	155.33	0	48.963	47.4288	120.047	1
2230	0	0	230	1	291.169	150.65	140.52	0	0	70.3716	80.8665	70.105	205.163	4912.63	18555.6	-70.105	0	9.25406	12.3747	11.8729	0	0	0.0640991	143.158	-514.846	61.2332	143.321	0	54.3112	52.4798	128.521	1
2241	0	0	241	1	311.577	154.45	157.127	0	0	-90.4608	142.899	-296.784	238.259	5073.46	18393.9	296.784	0	9.50514	12.7876	11.7127	0	0	0.159119	144.026	-516.393	55.739	137.323	0	47.9945	44.4946	184.051	1
2243	0	0	243	1	299.787	138.811	160.976	0	0	23.6011	59.7897	131.145	293.427	4859.74	18576.6	-131.145	0	14.095	12.3458	10.9974	0	0	0.11959	133.27	-509.088	57.6617	177.022	0	38.7821	37.1963	92.6514	1
2246	0	0	246	1	324.189	212.772	111.417	0	0	9.3836	71.96	137.612	272.478	4873.96	18564.5	-137.612	0	13.1934	12.5642	11.315	0	0	0.19179	133.61	-510.273	52.0541	167.242	0	41.8111	40.0944	100.368	1
2247	0	0	247	1	301.464	130.262	171.201	0	0	-26.6036	58.9767	-58.8907	254.669	4909.94	18378.1	58.8907	0	10.541	12.1588	11.3012	0	0	0.185888	112.724	-503.279	57.3515	141.598	0	42.1306	40.5346	107.834	1
2249	0	0	249	1	310.814	167.028	143.785	0	0	2.65714	19.2228	240.688	260.279	4781.02	18617.2	-240.688	0	14.0623	12.2344	11.2841	0	0	0.112287	136.544	-512.086	54.9421	150.837	0	43.1913	41.1906	143.742	1
2251	0	0	251	1	323.105	174.516	148.589	0	0	47.9879	-5.25884	147.884	230.909	4835.35	18542	-147.884	0	11.3307	11.7535	11.7135	0	0	0.0931503	131.173	-506.294	51.9463	163.962	0	47.4183	46.1385	118.019	1
2252	0	0	252	1	343.995	155.786	188.21	0	0	34.8664	21.6193	104.294	271.303	4948.13	18515.1	-104.294	0	12.7381	12.2947	10.9954	0	0	0.155931	174.715	-520.267	47.354	151.916	0	41.2688	40.0248	97.5367	1
2254	0	0	254	1	348.633	176.324	172.309	0	0	40.9213	12.563	232.81	254.755	4842.42	18623.9	-232.81	0	13.573	12.3805	11.4066	0	0	0.171406	182.515	-523.901	46.8857	162.224	0	44.1036	42.4332	143.445	1
2255	0	0	255	1	300.711	188.417	112.293	0	0	53.4535	51.6032	-33.5795	163.28	4730.23	18584.8	33.5795	0	6.80012	12.4365	10.4645	0	0	0.0366684	124.582	-499.955	56.8755	134.412	0	62.4759	61.1081	158.83	1
2259	0	0	259	1	337.771	177.01	160.761	0	0	87.7993	-18.3602	267.844	321.028	4795.54	18654.8	-267.844	0	17.7256	12.1296	10.8848	0	0	0.180454	134.644	-508.64	48.3539	181.5	0	36.1021	34.4891	128.776	1
2260	0	0	260	1	351.07	172.047	179.023	0	0	63.655	31.4613	109.945	212.004	4919.35	18605	-109.945	0	9.96431	12.3744	11.9571	0	0	0.214059	154.992	-521.212	46.8751	163.873	0	52.6466	50.8326	124.456	1
2262	0	0	262	1	318.27	171.734	146.536	0	0	73.7667	26.5164	314.782	278.644	4709.91	18609.9	-314.782	0	16.0558	11.9467	11.2481	0	0	0.160524	124.89	-505.088	52.802	177.084	0	41.5638	40.1762	171.196	1
2267	0	0	267	1	363.578	167.582	195.996	0	0	30.7534	51.8132	25.1336	255.764	4952.25	18584.6	-25.1336	0	11.164	12.016	11.553	0	0	0.136732	134.621	-512.609	44.0499	159.644	0	43.2146	41.6877	104.766	1
2272	0	0	272	1	362.907	170.945	191.962	0	0	-1.47421	122.161	15.8854	181.206	4984.47	18514.3	-15.8854	0	7.86009	12.8123	11.4044	0	0	0.177343	155.404	-517.954	44.6201	146.395	0	60.0027	57.8663	144.527	1
2275	0	0	275	1	279.089	144.189	134.899	0	0	-50.9505	59.2866	-11.8947	234.718	4934.29	18577.1	11.8947	0	10.107	12.2462	11.2251	0	0	0.156279	161.62	-517.687	64.1519	182.885	0	45.5976	43.9169	111.849	1
2276	0	0	276	1	287.824	139.449	148.375	0	0	47.5771	33.2888	239.023	239.043	4736.1	18603.1	-239.023	0	12.7762	12.0733	11.0112	0	0	0.0747622	118.766	-500.367	60.8723	159.096	0	46.2958	44.4656	154.336	1
2281	0	0	281	1	405.396	248.966	156.43	0	0	116.196	8.39293	312.718	465.948	4767.15	18628	-312.718	0	26.7844	11.6898	10.5421	0	0	0.0227871	147.142	-515.397	37.0696	231.325	0	26.3616	25.4744	104.528	1
2284	0	0	284	1	347.545	179.724	167.82	0	0	53.8109	-18.5575	337.829	360.454	4729.87	18655	-337.829	0	21.4231	12.331	11.2489	0	0	0.0695653	157.96	-519.341	46.9203	194.537	0	33.6908	32.8573	146.901	1
2289	0	0	289	1	449.869	257.783	192.087	0	0	110.932	-0.537866	106.946	363.687	4872.07	18637	-106.946	0	17.1131	12.4734	11.0007	0	0	0.0402883	152.338	-520.509	32.817	184.517	0	32.1068	30.8703	75.8222	1
2299	0	0	299	1	332.216	160.347	171.868	0	0	3.56273	3.46924	229.858	202.701	4680.46	18633	-229.858	0	10.8509	11.9092	11.5231	0	0	0.047018	142.698	-510.117	49.8986	142.499	0	53.4893	51.3114	175.172	1
2300	0	0	300	1	292.026	159.107	132.919	0	0	74.9077	51.8789	189.602	203.888	4808.43	18584.5	-189.602	0	10.3218	11.7894	11.492	0	0	0.026797	154.11	-510.205	59.8614	162.783	0	53.5187	51.3501	149.262	1
2302	0	0	302	1	353.382	208.129	145.253	0	0	22.2843	79.2296	73.9979	381.327	4861.06	18557.2	-73.9979	0	17.3435	11.3661	10.8004	0	0	0.0152569	156.484	-515.571	44.7347	222.46	0	30.0919	28.8391	72.0737	1
2305	0	0	305	1	292.72	156.371	136.349	0	0	62.9846	-26.2669	83.2201	167.969	4820.36	18463.4	-83.2201	0	7.79046	12.9757	11.7861	0	0	0.192567	125.654	-508.161	61.3239	121.097	0	65.206	63.0451	153.244	1
2306	0	0	306	1	286.93	145.519	141.411	0	0	88.4723	77.3438	187.915	185.081	4794.87	18559.1	-187.915	0	9.33411	12.4316	10.6867	0	0	0.0649634	135.137	-503.062	61.1383	134.037	0	59.2173	56.9446	159.861	1
2310	0	0	310	1	297.103	135.905	161.198	0	0	55.8358	72.2817	-99.9477	213.342	4927.16	18364.8	99.9477	0	8.52645	12.9166	10.6361	0	0	0.166239	120.337	-502.952	58.5684	155.906	0	48.5092	47.1295	139.651	1
2315	0	0	315	1	272.691	149.457	123.234	0	0	47.4491	125.98	86.8506	152.852	4835.89	18510.4	-86.8506	0	7.00865	11.9369	11.5761	0	0	0.103863	132.653	-505.529	66.4489	139.611	0	70.5622	68.0992	165.664	1
2317	0	0	317	1	340.056	137.868	202.188	0	0	62.0283	76.6093	-119.268	250.831	4920.97	18460.2	119.268	0	9.93977	11.7014	10.6295	0	0	0.072647	107.396	-496.814	47.3223	138.2	0	41.194	40.0954	121.592	1
2321	0	0	321	1	340.218	122.506	217.712	0	0	30.6579	14.5336	106.534	196.949	4952.34	18522.2	-106.534	0	9.2816	12.0163	11.9107	0	0	0.144657	146.42	-514.901	48.6683	165.492	0	55.6123	54.0839	131.559	1
2322	0	0	322	1	349.101	205.213	143.888	0	0	20.7432	17.8573	239.382	372.725	4762.94	18618.6	-239.382	0	20.0425	11.3419	10.3677	0	0	0.253177	141.817	-508.009	45.1195	203.277	0	30.5512	29.2504	101.098	1
2325	0	0	325	1	362.393	194.219	168.174	0	0	2.4046	25.6015	55.3242	197.297	4880.94	18511.2	-55.3242	0	8.90383	13.3017	12.1577	0	0	0.222383	188.22	-533.422	45.6508	176.494	0	57.0928	54.6103	134.504	1
2327	0	0	327	1	228.255	120.584	107.671	0	0	16.1561	-6.79962	72.0459	161.376	4767.52	18543.6	-72.0459	0	7.41661	12.2206	10.5584	0	0	0.296815	120.248	-496.324	85.12	133.332	0	65.6263	63.4013	154.049	1
2338	0	0	338	1	368.084	196.461	171.622	0	0	32.666	17.9986	114.278	233.532	4850.67	18518.8	-114.278	0	11.0764	12.3416	11.493	0	0	0.135205	158.022	-519.046	43.4839	142.409	0	47.7047	46.1179	112.686	1
2340	0	0	340	1	314.427	169.637	144.79	0	0	78.5275	13.6952	-99.363	168.911	5004.13	18124.4	99.363	0	6.8118	12.2926	11.2342	0	0	0.047186	141.15	-512.855	54.0427	126.884	0	60.8317	59.482	171.213	1
2341	0	0	341	1	385.499	209.301	176.198	0	0	93.8195	-39.7739	342.667	288.852	4789.52	18676.2	-342.667	0	17.2553	12.3067	10.9363	0	0	0.131087	129.152	-508.845	40.3656	164.363	0	41.4801	39.9839	181.324	1
2342	0	0	342	1	297.679	120.641	177.038	0	0	-78.6413	83.8816	-233.981	208.165	5061.64	18452.9	233.981	0	8.26953	11.8543	10.4361	0	0	0.129086	141.1	-509.304	57.077	149.667	0	49.4844	46.9068	174.904	1
2357	0	0	357	1	356.173	143.254	212.919	0	0	-4.73783	80.8833	82.4869	292.054	4888.08	18555.5	-82.4869	0	13.4488	11.804	11.0392	0	0	0.202951	136.736	-511.008	44.7688	188.286	0	38.5741	36.8825	90.9847	1
2358	0	0	358	1	446.247	241.473	204.774	0	0	-6.39175	23.585	112.329	405.684	4889.73	18612.8	-112.329	0	19.3195	11.9032	11.0511	0	0	0.17839	184.157	-531.285	32.9349	184.102	0	28.8383	27.5449	68.5687	1
2359	0	0	359	1	395.72	204.638	191.082	0	0	86.475	51.0892	142.656	311.936	4796.87	18585.3	-142.656	0	15.0717	12.5266	11.5845	0	0	0.0897208	133.903	-515.201	39.4957	166.613	0	37.2654	35.6823	90.7208	1
2360	0	0	360	1	268.175	162.325	105.85	0	0	36.0723	33.3694	147.869	187.232	4847.27	18603.1	-147.869	0	9.14719	12.1719	11.8638	0	0	0.134352	122.723	-504.085	68.8155	142.72	0	58.5607	56.4002	144.372	1
2370	0	0	370	1	379.235	189.998	189.237	0	0	103.774	3.04353	158.513	327.412	4879.23	18533.7	-158.513	0	16.1553	11.5501	11.0557	0	0	0.00658488	159.873	-519.734	40.8784	203.023	0	34.561	33.4256	87.3985	1
2371	0	0	371	1	395.867	232.556	163.311	0	0	7.89897	28.3686	119.992	276.071	4875.44	18508.4	-119.992	0	13.1969	12.2524	11.0037	0	0	0.209777	225.412	-530.183	38.9295	159.556	0	40.8036	39.13	96.3031	1
2377	0	0	377	1	326.973	142.676	184.298	0	0	20.7304	63.4981	-39.1736	198.661	4962.27	18273.9	39.1736	0	8.2562	11.2516	11.1999	0	0	0.194183	135.952	-504.936	50.1396	125.72	0	53.4081	51.0153	130.874	1
2378	0	0	378	1	328.147	147.148	180.999	0	0	40.3429	24.7848	118.873	181.833	4843	18611.6	-118.873	0	8.64472	11.5938	11.0587	0	0	0.120698	150.677	-507.857	50.0643	145.055	0	59.0183	56.8689	139.458	1
2381	0	0	381	1	356.682	219.481	137.201	0	0	113.406	46.6113	295.636	305.694	4869.59	18589.8	-295.636	0	17.2116	10.88	10.7024	0	0	0.26068	104.278	-493.531	43.7146	166.481	0	37.1	35.4901	145.233	1
2382	0	0	382	1	391.308	223.748	167.559	0	0	46.3378	-27.6372	185.794	254.429	4936.66	18564.4	-185.794	0	13.0145	12.2364	11.587	0	0	0.22942	123.035	-508.897	39.9349	149.333	0	43.4428	42.3173	119.995	1
2387	0	0	387	1	313.524	124.098	189.426	0	0	21.0048	59.1193	-207.625	207.066	5061.66	18378	207.625	0	8.08663	11.7495	10.8797	0	0	0.111439	183.257	-527.089	53.3752	177.384	0	50.2915	48.4385	171.828	1
2391	0	0	391	1	275.236	112.961	162.275	0	0	-1.68517	37.902	-53.2112	162.398	4984.69	18000.6	53.2112	0	6.73233	11.7093	12.4531	0	0	0.104784	128.588	-510.94	66.3811	132.751	0	65.4864	63.5588	169.6	1
2407	0	0	407	1	283.502	126.995	156.507	0	0	-8.03465	2.56814	126.928	174.584	4791.71	18334.9	-126.928	0	8.46107	12.2352	11.0165	0	0	0.140715	121.269	-505.398	62.4192	130.031	0	61.8577	59.3531	145.82	1
2408	0	0	408	1	415.18	221.29	193.89	0	0	8.17195	11.2833	133.731	433.596	4875.17	18625.1	-133.731	0	21.0517	11.5277	10.9522	0	0	0.24266	144.254	-515.742	36.0445	197.941	0	26.9948	25.8779	65.5407	1
2410	0	0	410	1	432.918	229.819	203.099	0	0	95.1569	-14.9496	124.141	386.312	4788.18	18651.4	-124.141	0	18.5198	11.8995	10.9329	0	0	0.0888724	155.187	-520.017	34.2421	199.847	0	30.1298	28.8886	72.0657	1
2411	0	0	411	1	445.384	295.347	150.037	0	0	38.3558	-22.8491	344.643	404.635	4745.32	18659.3	-344.643	0	24.2833	12.0196	10.7527	0	0	0.152906	115.728	-504.882	32.9209	176.403	0	30.3078	29.5659	133.938	1
2412	0	0	412	1	372.129	175.902	196.227	0	0	103.495	3.56061	250.981	415.708	4779.85	18632.9	-250.981	0	22.4721	11.1723	11.1189	0	0	0.0864907	147.932	-513.91	41.7401	209.613	0	28.1771	26.8965	97.43	1
2413	0	0	413	1	272.795	120.334	152.461	0	0	11.9251	20.5757	162.725	174.117	4771.75	18615.8	-162.725	0	8.67794	11.9854	10.7031	0	0	0.112772	111.674	-494.748	65.278	104.09	0	61.5712	59.1015	154.415	1
2416	0	0	416	1	416.456	255.768	160.688	0	0	44.0138	51.5339	195.41	483.856	4839.33	18584.9	-195.41	0	24.7143	11.311	10.3177	0	0	0.142228	155.574	-516.34	35.4036	225.226	0	24.3105	23.3445	69.1094	1
2417	0	0	417	1	351.597	150.454	201.143	0	0	41.3262	-5.96775	-98.1627	302.116	5041.33	18542.7	98.1627	0	12.2673	11.8598	10.7256	0	0	0.0956693	171.894	-524.218	45.3672	202.742	0	34.5086	34.0727	97.5002	1
2418	0	0	418	1	327.859	142.786	185.073	0	0	28.8559	8.39377	290.087	249.556	4854.48	18528.4	-290.087	0	14.1299	11.7782	11.375	0	0	0.200624	130.128	-505.742	50.5873	146.819	0	44.8656	43.4474	174.955	1
2422	0	0	422	1	399	194.832	204.168	0	0	52.5613	69.7163	178.681	273.395	4930.44	18566.7	-178.681	0	13.7028	12.0301	11.133	0	0	0.0522715	165.46	-520.782	38.4628	177.594	0	40.8398	39.6084	109.422	1
2423	0	0	423	1	397.651	220.619	177.032	0	0	3.48733	44.5751	96.4141	277.367	4879.85	18591.8	-96.4141	0	12.9538	12.0435	10.9466	0	0	0.0350702	148.523	-508.475	38.5289	158.754	0	40.5546	38.6341	95.0339	1
2424	0	0	424	1	325.018	171.814	153.204	0	0	104.773	64.8777	260.685	319.249	4878.23	18571.5	-260.685	0	17.3316	11.0711	10.7435	0	0	0.105887	142.948	-510.615	49.9711	177.044	0	35.4673	33.8095	126.432	1
2430	0	0	430	1	338.383	191.402	146.981	0	0	-15.1577	60.1098	89.9237	223.251	4898.5	18576.3	-89.9237	0	10.3887	12.6419	11.2874	0	0	0.0183931	114.845	-502.621	49.0121	136.123	0	49.9992	47.7368	116.811	1
2435	0	0	435	1	352.25	155.224	197.025	0	0	-37.5581	73.3322	-140.409	229.46	5020.56	18363.8	140.409	0	9.15509	11.725	11.2149	0	0	0.0831252	146.931	-511.771	45.549	161.566	0	45.5944	44.0731	137.593	1
2438	0	0	438	1	339.91	155.617	184.293	0	0	62.7123	-20.0281	114.954	293.229	4720.97	18556.8	-114.954	0	13.9742	11.1845	10.4913	0	0	0.127254	116.036	-500.108	46.8059	147.243	0	37.2284	36.1998	89.2903	1
2445	0	0	445	1	234.398	93.3298	141.068	0	0	16.6803	-22.6526	71.9359	150.395	4866.66	18659.1	-71.9359	0	6.93584	11.1481	10.8812	0	0	0.111447	161.57	-507.265	80.5593	158.939	0	69.2111	66.2695	162.106	1
2447	0	0	447	1	347.796	192.233	155.563	0	0	52.5884	103.014	50.4942	176.647	4930.41	18433.7	-50.4942	0	7.83495	11.8293	10.7751	0	0	0.133006	140.721	-507.631	46.0798	121.995	0	60.4823	58.6901	144.091	1
2455	0	0	455	1	335.314	178.25	157.065	0	0	-2.54061	41.6875	198.353	266.041	4885.88	18594.7	-198.353	0	13.7504	11.4701	10.1812	0	0	0.148743	133.561	-505.413	47.6582	148.114	0	41.0091	39.1943	116.267	1
2456	0	0	456	1	344.426	199.453	144.973	0	0	14.3766	31.9757	89.3384	181.913	5167.94	18504.8	-89.3384	0	8.43715	11.7526	10.9573	0	0	0.0547285	126.417	-505.123	46.8083	133.598	0	59.4585	57.5141	138.568	1
2458	0	0	458	1	310.924	127.107	183.817	0	0	3.11429	-1.70127	50.1837	214.862	4880.23	18538.5	-50.1837	0	9.70044	11.6439	11.5492	0	0	0.121427	131.39	-507.836	54.6028	152.521	0	50.5837	48.6586	119.889	1
2460	0	0	460	1	342.197	161.766	180.43	0	0	50.6754	92.3609	-132.146	324.631	4932.32	18444.4	132.146	0	12.7977	11.8662	11.0785	0	0	0.140593	136.135	-516.071	47.4341	183.036	0	33.1851	32.376	99.8093	1
2462	0	0	462	1	276.881	164.767	112.114	0	0	101.316	68.4579	144.5	162.295	4782.02	18568	-144.5	0	7.84301	11.885	10.9213	0	0	0.102888	150.171	-509.428	64.0507	131.013	0	66.5154	63.8208	160.658	1
2463	0	0	463	1	240.548	113.578	126.97	0	0	57.9521	-4.31545	137.759	183.494	4925.05	18541.1	-137.759	0	8.90721	11.6511	11.1988	0	0	0.0240392	167.407	-512.592	78.907	175.107	0	58.1389	56.8217	141.413	1
2465	0	0	465	1	344.377	141.427	202.95	0	0	25.0943	52.2295	-160.899	204.09	5057.57	18484.5	160.899	0	8.03469	10.7645	11.4136	0	0	0.0776776	127.479	-500.92	46.3804	127.693	0	50.3366	48.8675	154.826	1
2468	0	0	468	1	369.126	220.588	148.538	0	0	90.4328	25.4149	153.705	291.748	4992.23	18511.3	-153.705	0	14.2848	11.486	10.296	0	0	0.101543	162.463	-518.219	41.8186	168.084	0	37.9891	36.8403	94.4347	1
2480	0	0	480	1	307.634	179.578	128.056	0	0	-165.079	29.6042	-139.763	211.796	5048.42	18407.5	139.763	0	9.01318	11.7597	10.4099	0	0	0.285973	162.617	-511.508	54.3356	121.248	0	46.7368	44.1673	138.803	1
2486	0	0	486	1	291.908	155.01	136.899	0	0	45.4705	79.2118	-76.2322	188.76	4837.87	18557.2	76.2322	0	7.63457	11.6603	10.5133	0	0	0.10158	158.874	-510.107	58.5858	150.707	0	53.5153	52.28	143.71	1
2497	0	0	497	1	282.56	110.844	171.716	0	0	89.1983	11.0373	-65.5576	184.602	4893.8	18625.4	65.5576	0	7.57834	11.0687	10.9491	0	0	0.117527	143.2	-508.677	61.2418	200.732	0	54.9983	53.5809	141.742	1
2498	0	0	498	1	276.652	145.105	131.547	0	0	-60.6475	72.9257	91.6166	178.011	4943.99	18563.5	-91.6166	0	8.3967	11.1681	10.0935	0	0	0.0634195	164.486	-507.713	62.1351	155.229	0	58.1835	55.869	136.391	1
2509	0	0	509	1	268.836	106.946	161.89	0	0	98.1776	15.8177	120.895	142.648	4884.82	18520.9	-120.895	0	6.77902	11.7348	10.3858	0	0	0.0684552	130.462	-499.877	65.907	124.649	0	73.9112	71.3282	172.389	1
2513	0	0	513	1	306.946	158.525	148.42	0	0	-11.0764	6.83578	65.6223	218.527	4994.08	18430.3	-65.6223	0	10.0098	11.6276	11.3031	0	0	0.123867	122.846	-506.294	55.3439	125.924	0	49.8648	48.1152	117.795	1
2515	0	0	515	1	342.685	145.688	196.997	0	0	-53.4326	107.709	-99.4586	229.227	5036.43	18429.1	99.4586	0	9.30494	10.9622	10.4226	0	0	0.222293	129.951	-500.933	46.0387	144.505	0	44.1832	43.3405	122.531	1
2525	0	0	525	1	339.573	152.991	186.582	0	0	86.6398	12.1729	210.685	280.885	4896.36	18524.6	-210.685	0	14.5735	11.6808	11.0873	0	0	0.0342951	115.567	-499.479	47.8049	150.748	0	39.6808	38.3179	119.676	1
2526	0	0	526	1	341.714	158.747	182.967	0	0	-26.7054	33.6452	-75.15	392.262	5009.71	18503.1	75.15	0	16.1411	11.0398	9.6089	0	0	0.212441	138.342	-509.346	45.5646	219.209	0	26.992	26.2264	72.5869	1
2529	0	0	529	1	386.287	211.725	174.562	0	0	25.133	-31.8967	257.02	248.948	4758.55	18668.3	-257.02	0	13.7273	11.3934	10.1232	0	0	0.21353	181.484	-517.44	39.1165	158.823	0	43.6061	41.6888	152.057	1
2534	0	0	534	1	262.509	121.521	140.988	0	0	25.0524	65.9961	-26.3492	155.912	5057.61	18271.4	26.3492	0	6.53335	12.2946	10.3145	0	0	0.187344	134.746	-501.671	68.8688	118.753	0	66.6238	63.8044	167.107	1
2537	0	0	537	1	289.103	147.696	141.407	0	0	38.9625	82.058	146.622	196.482	5043.7	18355	-146.622	0	9.54983	10.9249	10.7471	0	0	0.143272	123.389	-498.067	58.8485	132.621	0	54.629	52.7768	135.029	1
2538	0	0	538	1	343.822	178.416	165.405	0	0	7.7065	53.3499	121.666	310.75	4975.29	18483.4	-121.666	0	14.8389	11.4901	10.3215	0	0	0.179904	131.004	-506.551	46.1621	166.116	0	35.9348	34.5354	85.441	1
2539	0	0	539	1	324.928	191.948	132.979	0	0	54.8203	45.1826	159.066	259.301	4928.18	18591.2	-159.066	0	12.7642	11.472	10.204	0	0	0.0965243	161.376	-513.228	49.8294	165.17	0	41.9679	40.5929	105.72	1
2540	0	0	540	1	344.762	204.881	139.881	0	0	80.1121	51.5715	174.327	249.635	4803.23	18584.8	-174.327	0	12.4434	11.2597	10.391	0	0	0.0203098	178.642	-517.668	45.8653	184.635	0	43.6072	41.824	114.161	1
2541	0	0	541	1	267.216	142.269	124.948	0	0	-24.8689	81.7891	-2.77627	217.91	4908.21	18554.6	2.77627	0	9.36634	11.214	10.4119	0	0	0.209641	140.623	-502.092	65.845	145.637	0	47.9063	46.1867	116.534	1
2549	0	0	549	1	267.644	134.738	132.906	0	0	57.3259	4.86877	150.429	187.258	5025.33	18232.9	-150.429	0	9.18616	10.8991	10.7419	0	0	0.144798	115.276	-495.871	65.7326	134.377	0	57.3675	54.9289	143.378	1
2550	0	0	550	1	277.563	141.864	135.698	0	0	83.4916	71.848	219.204	190.915	4799.85	18564.6	-219.204	0	9.94181	11.1885	10.4569	0	0	0.218908	146.506	-502.702	62.3506	129.436	0	55.7149	53.3678	172.706	1
2553	0	0	553	1	340.793	177.654	163.139	0	0	9.47831	11.8585	70.4518	274.833	4873.86	18425.2	-70.4518	0	12.5813	11.7627	10.5536	0	0	0.152254	124.581	-506.686	47.1608	129.569	0	40.1783	38.4775	95.136	1
2569	0	0	569	1	328.971	164.463	164.508	0	0	27.1957	74.2292	-81.8923	205.042	5055.46	18462.5	81.8923	0	8.28473	10.3226	9.89569	0	0	0.0929386	161.657	-505.921	47.6775	165.991	0	48.2008	47.4429	129.239	1
2573	0	0	573	1	340.999	152.112	188.886	0	0	-8.70413	99.1709	-69.254	223.919	4792.38	18437.6	69.254	0	9.14428	11.3233	10.0613	0	0	0.181215	131.865	-500.877	46.3294	169.008	0	45.4492	44.0553	119.391	1
2580	0	0	580	1	331.12	182.71	148.41	0	0	41.8609	17.2985	224.218	288.812	4741.82	18619.1	-224.218	0	15.243	11.0132	10.1455	0	0	0.149244	126.77	-500.056	48.081	156.065	0	37.6666	36.2663	119.307	1
2581	0	0	581	1	399.1	250.604	148.496	0	0	30.7921	41.4631	295.241	390.88	4752.89	18595	-295.241	0	22.1738	11.1558	10.3866	0	0	0.145684	126.738	-505.72	37.4514	189.24	0	29.7168	28.598	115.111	1
2589	0	0	589	1	301.032	165.685	135.348	0	0	4.05515	90.9411	139.59	238.915	4779.63	18545.5	-139.59	0	11.5952	11.5239	10.2704	0	0	0.241853	135.007	-501.322	55.6407	157.731	0	45.5134	43.7865	109.483	1
2590	0	0	590	1	395.538	175.215	220.323	0	0	21.0503	-13.2561	158.244	291.758	4862.29	18550	-158.244	0	14.5354	10.1018	10.0065	0	0	0.216927	147.018	-505.688	37.0167	196.168	0	36.3075	35.1359	92.4174	1
2591	0	0	591	1	282.859	136.747	146.112	0	0	80.5855	67.361	175.016	255.482	4902.41	18569.1	-175.016	0	12.7303	10.6298	10.3388	0	0	0.054827	147.715	-503.655	59.857	170.143	0	41.9693	40.4619	111.348	1
2592	0	0	592	1	267.888	130.303	137.585	0	0	39.8184	62.4367	-20.8708	172.911	4943.18	18574	20.8708	0	7.2657	11.0556	11.098	0	0	0.113092	146.768	-505.191	66.3486	145.417	0	59.5312	57.9828	145.477	1
2594	0	0	594	1	275.623	147.568	128.054	0	0	-1.60304	50.2523	44.5936	220.96	4785.28	18586.2	-44.5936	0	9.85495	11.0985	10.4828	0	0	0.171533	160.563	-512.673	62.9068	192.227	0	48.3322	46.0065	115.042	1
2599	0	0	599	1	344.278	130.672	213.606	0	0	-85.285	60.7495	-57.7268	196.072	4968.63	18476	57.7268	0	8.26809	10.911	9.91066	0	0	0.251561	161.457	-507.999	45.2617	174.829	0	50.4531	48.4212	128.551	1
2600	0	0	600	1	281.235	162.713	118.522	0	0	5.13711	63.6688	33.116	154.467	4878.2	18572.8	-33.116	0	6.8049	11.295	10.0571	0	0	0.0806845	150.605	-505.103	60.7867	158.764	0	66.7165	63.7018	158.595	1
2606	0	0	606	1	375.941	179.883	196.058	0	0	56.0176	-6.58394	82.6648	233.936	5026.64	18344	-82.6648	0	10.8012	9.57912	10.4134	0	0	0.116669	171.76	-508.952	39.5468	163.983	0	44.8779	43.3246	107.184	1
2610	0	0	610	1	267.243	149.734	117.51	0	0	68.7751	96.0919	90.095	144.856	4914.23	18540.3	-90.095	0	6.65	11.1366	10.6434	0	0	0.0913241	153.527	-507.174	66.0601	146.564	0	72.1057	70.0036	168.905	1
2617	0	0	617	1	342.645	212.361	130.284	0	0	29.8638	96.9859	141.129	269.095	4953.14	18439.8	-141.129	0	13.0209	11.0365	10.1176	0	0	0.187457	160.597	-515.257	45.842	191.857	0	40.3895	39.1526	98.4152	1
2620	0	0	620	1	336.461	158.571	177.89	0	0	10.1464	21.7559	-43.7476	179.368	4972.85	18515	43.7476	0	7.48865	10.8369	10.2937	0	0	0.148849	164.174	-514.507	47.0065	159.597	0	55.7448	54.2859	139.376	1
2625	0	0	625	1	355.766	161.138	194.629	0	0	93.9255	72.4009	108.537	265.089	4889.07	18564	-108.537	0	12.3795	10.4544	10.1099	0	0	0.0856769	150.018	-506.893	43.0776	172.24	0	40.7054	39.0589	96.2058	1
2630	0	0	630	1	364.693	186.88	177.814	0	0	83.9547	33.9129	140.182	339.403	4899.05	18602.5	-140.182	0	16.3902	10.6243	9.82864	0	0	0.166559	144.648	-509.205	41.5501	206.093	0	32.5405	31.2515	79.4173	1
2631	0	0	631	1	333	177.313	155.687	0	0	5.74958	19.3401	47.5131	172.385	4977.25	18417.8	-47.5131	0	7.73062	11.3549	10.8981	0	0	0.127929	136.408	-504.77	48.685	139.173	0	61.4349	59.1393	145.213	1
2632	0	0	632	1	377.202	222.042	155.16	0	0	97.1778	33.7794	144.431	319.598	4885.82	18503	-144.431	0	15.4912	10.4051	9.9633	0	0	0.0612605	153.471	-508.472	39.6368	168.95	0	34.2068	32.876	84.2053	1
2635	0	0	635	1	308.632	147.452	161.181	0	0	-22.5159	-13.6593	87.4836	231.957	4905.86	18550.4	-87.4836	0	10.9081	10.3627	9.66092	0	0	0.185153	155.028	-503.006	51.9004	154.303	0	44.5401	42.9185	105.213	1
2637	0	0	637	1	305.97	121.053	184.917	0	0	2.97753	7.36518	-311.331	248.95	5079.68	18230.4	311.331	0	9.87112	11.4173	10.1131	0	0	0.104692	118.797	-498.393	54.0872	134.024	0	44.2085	40.7774	175.696	1
2642	0	0	642	1	319.718	180.888	138.83	0	0	35.3834	-5.87736	86.3413	215.324	4847.96	18443	-86.3413	0	9.99374	10.4657	9.27809	0	0	0.0697137	194.333	-500.986	49.1177	155.209	0	47.6767	46.0805	112.559	1
2651	0	0	651	1	350.227	164.94	185.286	0	0	22.6485	4.20705	31.7137	225.886	5060.01	18333.2	-31.7138	0	9.99822	10.7248	10.0039	0	0	0.060399	134.694	-499.085	44.1397	134.155	0	46.7196	45.1197	112.854	1
2679	0	0	679	1	359.278	128.161	231.117	0	0	-27.9732	54.3503	-211.188	216.927	5010.97	18482.4	211.188	0	8.54246	11.6568	10.5542	0	0	0.0676533	124.007	-501.325	43.7376	131.418	0	47.2582	44.9894	162.109	1
2681	0	0	681	1	228.851	115.571	113.28	0	0	58.9396	53.3179	190.534	179.615	4824.4	18583.1	-190.534	0	9.11277	10.6408	10.2223	0	0	0.0733559	128.132	-492.753	81.2962	135.347	0	57.527	55.3589	161.015	1
2682	0	0	682	1	292.674	138.112	154.562	0	0	47.1647	56.702	70.8995	184.135	4935.84	18579.7	-70.8995	0	8.34002	11.3506	10.3956	0	0	0.137659	130.269	-498.216	57.8852	124.639	0	57.2817	55.291	135.813	1
2683	0	0	683	1	308.618	147.913	160.705	0	0	77.5143	9.42694	96.3765	243.593	4905.49	18527.3	-96.3765	0	11.3365	11.4446	10.6419	0	0	0.0466523	142.457	-510.449	54.0309	176.696	0	44.6879	43.2805	105.365	1
2684	0	0	684	1	334.304	172.049	162.254	0	0	87.8658	20.9979	59.9246	273.07	4895.13	18515.8	-59.9246	0	12.2783	10.9905	10.643	0	0	0.0566941	143.659	-506.575	47.8752	165.523	0	39.9505	38.4435	95.4684	1
2703	0	0	703	1	349.585	174.997	174.588	0	0	-16.8401	106.302	7.84376	277.255	4900.18	18530.1	-7.84376	0	11.9848	10.9147	9.8451	0	0	0.293494	145.45	-502.584	44.2641	159.679	0	38.217	36.777	93.2266	1
2718	0	0	718	1	286.66	138.646	148.014	0	0	82.051	11.9562	-9.09442	146.806	4900.95	18524.8	9.09442	0	6.25592	10.4596	9.63882	0	0	0.0462352	141.878	-499.781	57.6674	166.347	0	66.738	64.9182	162.49	1
2719	0	0	719	1	327.174	132.132	195.042	0	0	-27.3481	145.805	-256.812	214.566	5010.35	18391	256.812	0	8.38498	9.96192	9.30186	0	0	0.121086	148.633	-500.228	47.1578	164.757	0	47.0595	44.5622	170.715	1
2723	0	0	723	1	265.918	112.578	153.34	0	0	-4.07619	7.07343	37.3898	146.134	4688.1	18629.3	-37.3898	0	6.52393	10.5597	9.73664	0	0	0.139503	162.458	-502.993	64.4611	143.774	0	68.3307	65.9738	163.809	1
2728	0	0	728	1	246.23	141.804	104.426	0	0	39.466	30.0995	121.038	194.627	4843.87	18506.7	-121.038	0	9.26633	10.3935	9.94268	0	0	0.115379	143.788	-501.861	72.1337	161.905	0	53.0283	51.2108	126.238	1
2731	0	0	731	1	271.985	120.001	151.984	0	0	37.5082	16.2083	3.13273	232.42	4945.49	18620.2	-3.13273	0	10.0141	10.7723	9.36976	0	0	0.151228	151.487	-501.893	62.1604	163.315	0	43.6991	42.4876	107.961	1
2733	0	0	733	1	291.572	160.231	131.341	0	0	48.5977	14.6382	14.5688	196.932	4934.4	18522.1	-14.5688	0	8.55492	10.8763	10.1781	0	0	0.0836873	151.783	-508.707	57.4095	154.899	0	52.0287	50.7395	126.653	1
2734	0	0	734	1	318.272	172.296	145.976	0	0	37.9362	43.5087	252.459	221.599	4845.4	18592.9	-252.459	0	12.014	10.4655	10.0184	0	0	0.12022	131.839	-495.04	50.1758	151.543	0	47.4553	45.4071	166.251	1
2743	0	0	743	1	324.148	163.246	160.902	0	0	43.2936	38.7071	254.734	247.405	4840.05	18597.7	-254.734	0	13.4389	11.021	9.89949	0	0	0.174764	148.801	-504.271	49.2974	162.762	0	43.6191	41.788	151.6	1
2746	0	0	746	1	320.853	140.494	180.359	0	0	93.0788	-10.6627	222.469	269.765	4790.26	18647.1	-222.469	0	14.2091	10.9011	10.184	0	0	0.210177	197.299	-516.722	50.1807	197.93	0	40.2715	38.5036	125.583	1
2747	0	0	747	1	301.633	156.525	145.107	0	0	51.9859	16.2056	71.917	239.846	4931.01	18520.6	-71.917	0	10.9258	10.6465	9.84641	0	0	0.156904	135.366	-501.876	54.0989	162.225	0	43.7778	42.5076	104.568	1
2752	0	0	752	1	271.67	185.573	86.0965	0	0	27.3914	5.87138	147.134	147.792	4855.95	18530.9	-147.134	0	7.25183	11.4782	9.6797	0	0	0.0823792	143.572	-500.751	63.58	153.712	0	69.6991	67.6515	168.044	1
2755	0	0	755	1	334.909	175.241	159.668	0	0	52.383	103.727	141.096	172.587	4930.62	18433	-141.096	0	8.32727	11.2829	10.3102	0	0	0.204873	185.716	-521.518	47.7022	176.871	0	61.036	59.3079	147.918	1
2760	0	0	760	1	271.171	116.685	154.486	0	0	48.7199	33.1243	10.7471	221.15	4934.28	18503.6	-10.7471	0	9.54806	10.666	9.74614	0	0	0.0585654	145.32	-501.792	62.8263	160.418	0	46.3028	44.9494	113.336	1
2764	0	0	764	1	276.432	164.014	112.417	0	0	22.4239	-12.1286	146.141	215.463	4860.92	18548.9	-146.141	0	10.605	9.57579	9.51114	0	0	0.124296	129.272	-488.498	59.4429	149.094	0	46.7882	45.3193	115.701	1
2771	0	0	771	1	254.76	150.958	103.802	0	0	46.6187	17.6272	54.056	171.771	5036.04	18120.5	-54.056	0	7.70612	10.361	9.95009	0	0	0.166173	119.464	-492.641	68.6149	154.178	0	60.0877	59.1504	143.977	1
2776	0	0	776	1	315.885	147.193	168.692	0	0	16.9239	53.7394	-6.84793	172.633	4966.08	18383.4	6.84793	0	7.35783	10.3168	9.94836	0	0	0.169364	168.924	-503.987	50.4922	150.23	0	58.4799	56.3306	141.201	1
2778	0	0	778	1	286.169	163.183	122.986	0	0	54.4834	-12.6307	250.915	259.578	4828.86	18649.1	-250.915	0	14.1153	10.6657	9.45278	0	0	0.0518661	136.157	-497.439	57.8078	186.341	0	41.1091	39.517	140.325	1
2779	0	0	779	1	309.832	122.05	187.782	0	0	42.9248	-44.2638	-86.6429	161.993	4940.08	18481.4	86.6429	0	6.68952	11.461	9.8839	0	0	0.0668365	154.302	-504.921	52.9259	129.448	0	58.8559	57.6345	163.302	1
2782	0	0	782	1	264.473	123.392	141.081	0	0	5.9341	26.2356	-96.9253	146.949	4977.07	18510.5	96.9253	0	5.9508	10.8749	10.1107	0	0	0.103375	138.892	-498.561	65.9412	137.732	0	65.7032	63.8062	181.94	1
2783	0	0	783	1	284.764	160.521	124.243	0	0	-0.0411408	17.9547	147.794	250.777	4883.38	18618.5	-147.794	0	12.3498	9.37992	9.50164	0	0	0.164707	136.596	-489.611	56.7567	159.377	0	41.2412	39.1806	101.433	1
2792	0	0	792	1	310.011	216.015	93.9955	0	0	111.985	40.8863	339.744	279.305	4771.35	18595.5	-339.744	0	16.4544	10.8967	10.0869	0	0	0.140197	150.882	-508.618	52.5568	185.02	0	41.2085	39.6665	180.924	1
2803	0	0	803	1	312.905	166.5	146.405	0	0	-13.3849	-19.2336	220.412	219.357	4896.73	18556	-220.412	0	11.719	11.2504	10.1079	0	0	0.0879065	119.979	-496.66	52.2353	138.912	0	48.0195	46.3065	148.983	1
2804	0	0	804	1	350.438	180.333	170.104	0	0	67.723	38.5389	116.784	281.615	4915.28	18597.9	-116.784	0	13.3056	10.343	9.13811	0	0	0.11926	134.15	-491.673	43.0844	146.99	0	37.6663	36.2762	89.5457	1
2814	0	0	814	1	340.264	158.643	181.621	0	0	-21.192	23.4213	34.8442	278.289	4904.53	18513.3	-34.8442	0	12.4062	10.0085	9.52313	0	0	0.270249	137.669	-494.021	44.9215	140.073	0	37.388	35.8614	90.3398	1
2815	0	0	815	1	311.519	143.213	168.306	0	0	86.2566	-2.71901	138.899	269.942	4896.74	18539.5	-138.899	0	13.0914	10.2777	10.0795	0	0	0.0820818	136.363	-499.577	51.5793	175.822	0	39.418	38.225	96.3279	1
2816	0	0	816	1	261.968	138.978	122.989	0	0	-6.40201	22.5837	41.2104	239.631	4889.74	18514.2	-41.2104	0	10.7075	10.7541	9.72745	0	0	0.179026	150.865	-506.005	66.1171	167.98	0	43.7009	41.8311	104.612	1
2820	0	0	820	1	264.035	134.718	129.317	0	0	13.4236	39.6281	-60.636	176.814	4770.26	18497.1	60.636	0	7.27646	10.9586	9.74626	0	0	0.145941	176.214	-505.601	65.673	148.032	0	55.4919	53.8015	144.141	1
2822	0	0	822	1	282.035	141.595	140.44	0	0	64.6524	58.4677	4.24401	149.159	5117.67	18578	-4.24401	0	6.37973	9.79993	9.89675	0	0	0.152997	162.596	-504.065	58.5373	144.259	0	66.0475	64.408	159.797	1
2823	0	0	823	1	285.599	109.978	175.622	0	0	6.25842	40.2927	-30.8253	192.644	4976.74	18297.1	30.8253	0	8.09401	10.1228	9.93063	0	0	0.106167	108.397	-486.977	57.9358	132.428	0	52.746	50.2057	128.219	1
2825	0	0	825	1	298.116	135.863	162.253	0	0	-12.446	137.336	-116.882	198.445	4895.79	18499.1	116.882	0	7.91647	11.1453	9.12272	0	0	0.0330537	148.671	-502.179	54.6576	161.441	0	48.8169	46.8084	145.251	1
2827	0	0	827	1	217.854	86.9505	130.904	0	0	-4.31508	1.40241	49.4837	155.788	4788	18535.4	-49.4837	0	7.0346	11.0398	10.5307	0	0	0.159989	144.231	-502.367	88.9382	142.673	0	66.1875	63.6777	156.345	1
2841	0	0	841	1	347.145	167.42	179.724	0	0	20.7206	105.689	140.397	228.238	4762.96	18530.7	-140.397	0	11.0514	10.4449	9.93466	0	0	0.179666	146.422	-501.382	44.4004	166.088	0	45.9892	44.4762	112.221	1
2844	0	0	844	1	358.576	165.558	193.018	0	0	13.7426	34.4631	167.939	292.135	4969.26	18502.3	-167.939	0	14.6063	10.6488	9.969	0	0	0.286984	128.155	-498.313	42.6504	168.235	0	36.8815	35.6487	95.609	1
2845	0	0	845	1	281.803	148.668	133.135	0	0	-15.2417	69.5587	124.9	197.926	4898.58	18566.9	-124.9	0	9.51561	10.5226	9.18858	0	0	0.134124	153.167	-502.102	58.5678	169.31	0	51.9164	49.7957	122.334	1
2855	0	0	855	1	314.444	142.082	172.362	0	0	-38.2162	109.181	-192.431	235.334	5021.22	18427.6	192.431	0	9.26137	10.2495	9.58185	0	0	0.155588	125.211	-492.806	50.3763	149.81	0	42.3311	40.9103	139.611	1
2865	0	0	865	1	290.314	152.127	138.187	0	0	6.54731	62.3872	121.548	177.849	4876.79	18474.4	-121.548	0	8.48755	10.693	9.21837	0	0	0.267943	157.932	-500.716	56.3804	155.528	0	57.7554	55.2471	135.011	1
2876	0	0	876	1	245.805	86.3614	159.444	0	0	30.0087	60.0941	-68.1248	162.416	4952.99	17878.7	68.1248	0	6.62141	9.89169	9.36081	0	0	0.207025	164.18	-503.339	70.5483	162.325	0	58.9101	58.2248	166.292	1
2880	0	0	880	1	309.046	136.767	172.279	0	0	38.4923	-20.2252	-71.1295	173.45	4844.85	18457.3	71.1295	0	7.16839	11.0263	9.95498	0	0	0.0744189	181.643	-518.307	52.7736	188.306	0	55.9101	54.6419	148.217	1
2882	0	0	882	1	346.006	146.524	199.482	0	0	27.706	116.239	-154.52	216.207	4755.97	18420.5	154.52	0	8.47571	10.8184	9.99919	0	0	0.224978	183.588	-511.989	44.9532	156.806	0	46.0563	44.74	144.856	1
2892	0	0	892	1	283.875	146.54	137.336	0	0	-31.558	-36.0252	122.765	160.772	5114.22	18074.5	-122.765	0	7.8706	10.4412	9.76258	0	0	0.267505	151.146	-505.006	58.6061	152.167	0	64.4625	62.5234	150.375	1
2896	0	0	896	1	227.339	93.3192	134.019	0	0	38.366	22.5597	33.9859	137.345	4745.31	18613.9	-33.9859	0	6.05839	10.5879	10.0146	0	0	0.130337	164.005	-498.314	81.5964	146.195	0	72.9614	70.628	175.045	1
2904	0	0	904	1	272.953	165.426	107.527	0	0	113.066	-5.95636	135.917	176.664	4770.27	18642.4	-135.917	0	8.54684	10.2645	9.30139	0	0	0.104373	150.415	-492.633	61.1185	147.9	0	57.6154	55.4212	137.665	1
2915	0	0	915	1	237.498	105.686	131.811	0	0	56.1345	3.59144	70.1966	162.769	4926.87	18632.8	-70.1966	0	7.41787	10.5104	9.45067	0	0	0.0790489	137.089	-489.217	75.3487	138.211	0	61.8311	59.9644	146.436	1
2937	0	0	937	1	287.579	144.547	143.032	0	0	-9.90517	83.2803	1.27243	181.926	4893.25	18553.1	-1.27243	0	7.81863	10.4178	9.00821	0	0	0.236532	139.081	-493.94	56.5661	162.636	0	54.4248	52.3206	132.347	1
2941	0	0	941	1	289.021	147.65	141.371	0	0	9.50256	83.0048	13.9696	197.469	4774.18	18553.4	-13.9696	0	8.54392	9.96604	9.61221	0	0	0.204753	166.115	-506.369	56.4052	195.306	0	51.1727	49.2864	123.366	1
2948	0	0	948	1	297.214	154.827	142.387	0	0	9.34734	-9.56395	91.3347	198.463	5073.31	18347	-91.3347	0	9.29552	9.96435	8.92794	0	0	0.218224	159.613	-499.093	53.4412	159.657	0	51.4479	49.5745	120.852	1
2951	0	0	951	1	332.169	158.866	173.303	0	0	64.819	-6.02095	-53.8483	166.066	4918.18	18343.5	53.8483	0	6.89462	10.2721	9.33587	0	0	0.149592	132.035	-493.511	46.4836	131.755	0	57.9402	56.4664	148.075	1
2961	0	0	961	1	305.006	153.483	151.523	0	0	45.4133	78.85	121.207	198.389	4937.59	18457.9	-121.207	0	9.40131	10.8199	9.97616	0	0	0.228038	153.902	-502.189	53.5773	130.651	0	52.851	51.2588	125.547	1
2966	0	0	966	1	307.739	166.912	140.827	0	0	45.3615	51.0757	70.6898	151.609	4937.64	18087	-70.6898	0	6.87058	10.5477	8.81924	0	0	0.161205	197.371	-510.005	51.3619	138.688	0	66.3178	64.9516	156.882	1
2975	0	0	975	1	266.324	124.303	142.021	0	0	8.98565	-20.398	140.326	152.068	4874.35	18357.8	-140.326	0	7.47308	10.0384	9.35371	0	0	0.13156	117.129	-484.133	63.0729	113.024	0	65.3504	62.5278	157.383	1
2977	0	0	977	1	312.501	158.966	153.534	0	0	99.2837	-16.8137	242.906	208.441	4784.06	18653.2	-242.906	0	11.2155	9.90705	9.61563	0	0	0.105847	120.376	-487.386	50.5112	145.512	0	49.4288	47.0568	166.647	1
2979	0	0	979	1	280.088	161.619	118.469	0	0	47.3073	44.051	116.884	205.935	5035.35	18592.4	-116.884	0	9.74184	9.77416	9.28092	0	0	0.0960252	158.485	-496.932	58.3028	173.425	0	49.1307	47.7424	117.384	1
2987	0	0	987	1	289.863	146.57	143.292	0	0	27.3429	42.1899	134.53	178.358	4856	18594.2	-134.53	0	8.60397	10.0809	9.72939	0	0	0.26777	159.753	-497.379	56.4464	167.725	0	57.046	54.7615	137.222	1
3001	0	0	1001	1	231.355	95.7943	135.561	0	0	-1.56456	51.4252	20.5798	153.867	5084.22	18385.7	-20.5798	0	6.72468	10.1997	9.57875	0	0	0.11098	140.666	-493.619	77.9945	146.109	0	65.4151	63.1777	156.272	1
3007	0	0	1007	1	302.406	140.99	161.417	0	0	90.9365	-70.2872	-74.8731	159.244	5091.38	18407.7	74.8731	0	6.66828	10.4337	9.87393	0	0	0.121106	146.79	-498.621	53.7132	139.517	0	59.8899	59.3624	158.214	1
3011	0	0	1011	1	253.119	148.729	104.39	0	0	56.2124	64.8651	-58.0941	162.61	4926.79	18372.2	58.0941	0	6.65224	10.0117	9.0014	0	0	0.0945454	120.615	-486.501	67.2336	132.647	0	58.6534	57.0296	151.628	1
3021	0	0	1021	1	258.808	157.071	101.737	0	0	51.1336	0.287115	-109.839	160.288	4931.87	18536.5	109.839	0	6.4619	11.143	9.52742	0	0	0.0398411	168.206	-504.979	67.5086	143.397	0	58.8824	57.8904	173.262	1
3026	0	0	1026	1	252.785	122.834	129.951	0	0	10.8833	2.7959	202.986	156.451	4772.8	18633.6	-202.986	0	8.13914	9.94019	9.5211	0	0	0.117403	153.425	-495.436	68.0851	161.799	0	63.4153	60.8199	185.475	1
3031	0	0	1031	1	303.79	175.588	128.202	0	0	-0.700375	72.5712	80.9124	188.405	5183.02	18464.2	-80.9124	0	8.66035	10.4691	9.1392	0	0	0.161852	156.83	-503.908	52.5847	155.921	0	54.9462	52.9808	127.835	1
3056	0	0	1056	1	216.708	98.955	117.753	0	0	38.4028	12.8888	151.14	142.123	4745.28	18523.9	-151.14	0	6.98236	10.1431	9.34162	0	0	0.0482716	119.676	-482.506	85.2571	123.575	0	69.3681	67.6112	172.064	1
3062	0	0	1062	1	281.632	136.061	145.572	0	0	-1.36841	-12.2858	107.268	154.678	5084.03	18549	-107.268	0	7.3702	10.3848	9.51673	0	0	0.109902	172.149	-502.112	58.8866	135.278	0	64.8182	63.0513	151.372	1
3071	0	0	1071	1	259.743	107.1	152.643	0	0	22.0126	17.3129	174.021	183.519	4960.99	18619.1	-174.021	0	9.23717	9.61846	9.17791	0	0	0.0611064	131.483	-488.179	64.5107	130.276	0	53.9625	52.28	142.483	1
3078	0	0	1078	1	326.844	178.684	148.159	0	0	21.2034	46.7494	145.766	264.354	4961.8	18589.7	-145.766	0	12.8991	9.37867	8.45886	0	0	0.0844648	163.005	-497.07	45.8992	190.974	0	38.4749	37.1079	94.6572	1
3096	0	0	1096	1	286.705	133.861	152.844	0	0	36.0174	52.8039	-20.4832	219.297	4946.98	18484	20.4832	0	9.23088	9.05815	8.65743	0	0	0.00509341	155.169	-493.038	54.819	186.249	0	43.9647	42.7534	108.529	1
3104	0	0	1104	1	252.196	111.513	140.683	0	0	12.3446	81.8358	-24.412	142.656	4871	17956.6	24.412	0	5.98869	10.2784	9.2594	0	0	0.135428	121.533	-489.685	68.3985	123.591	0	68.8212	66.0334	171.941	1
3116	0	0	1116	1	247.386	108.152	139.234	0	0	-7.06984	71.096	-8.30819	174.467	4890.41	18366	8.30819	0	7.44445	10.1658	8.73933	0	0	0.133143	111.322	-481.778	69.2658	105.93	0	56.1526	53.5762	136.464	1
3120	0	0	1120	1	296.155	136.554	159.602	0	0	86.8205	76.6375	60.8919	152.749	5095.5	18260.8	-60.8919	0	6.83209	10.2095	9.05163	0	0	0.0984053	148.688	-495.857	54.1137	128.017	0	66.9152	63.3677	160.66	1
3123	0	0	1123	1	275.006	146.629	128.377	0	0	55.3138	6.89135	57.1078	152.051	4828.03	18529.9	-57.1078	0	6.84744	9.43461	9.02211	0	0	0.0730639	152.966	-490.989	59.0538	139.269	0	63.7272	61.815	151.539	1
3126	0	0	1126	1	331.636	157.34	174.296	0	0	61.4375	1.90259	116.774	248.246	4821.9	18534.9	-116.774	0	11.7983	9.54696	8.49802	0	0	0.112157	139.789	-490.597	45.1818	157.941	0	40.7761	39.5476	96.9033	1
3132	0	0	1132	1	282.646	132.518	150.128	0	0	42.036	-16.7979	78.2819	157.005	4841.3	18653.2	-78.2819	0	7.24685	9.71491	8.83907	0	0	0.047098	157.084	-496.225	56.9267	159.191	0	62.2558	59.908	146.379	1
3142	0	0	1142	1	268.248	113.164	155.084	0	0	70.0719	155.709	101.441	201.762	4912.93	18480.7	-101.441	0	9.37813	9.65626	8.37198	0	0	0.036641	135.727	-486.778	60.5195	168.585	0	49.5093	47.7422	116.452	1
3166	0	0	1166	1	326.384	171.625	154.76	0	0	4.71047	37.1846	74.2645	272.767	4978.29	18499.6	-74.2645	0	12.4917	9.72726	9.18352	0	0	0.190984	145.649	-490.608	46.9921	148.011	0	38.1391	36.6307	90.8482	1
3167	0	0	1167	1	311.801	119.819	191.982	0	0	-14.8238	53.0883	-143.74	195.754	5097.48	18384	143.74	0	7.78441	9.12151	9.27616	0	0	0.198201	142.044	-490.412	49.5325	155.967	0	49.1866	47.7011	146.921	1
3171	0	0	1171	1	257.089	104.871	152.217	0	0	29.3696	1.18683	-20.5132	186.139	4953.63	18435.9	20.5132	0	7.91092	9.69876	9.21676	0	0	0.172545	164.697	-496.137	65.6382	152.784	0	51.9989	50.9214	127.683	1
3173	0	0	1173	1	251.987	109.323	142.665	0	0	32.1187	22.4386	111.617	157.856	4851.22	18414.7	-111.617	0	7.46405	9.50731	9.44138	0	0	0.0894014	147.677	-496.863	67.6087	153.847	0	62.5537	60.2201	147.953	1
3180	0	0	1180	1	332.644	155.276	177.367	0	0	62.1613	53.7804	74.9474	208.511	5120.16	18184	-74.9474	0	9.46926	9.81801	9.749	0	0	0.0790503	123.35	-490.818	46.3758	131.948	0	50.3118	48.0495	121.608	1
3189	0	0	1189	1	267.133	120.305	146.828	0	0	19.1176	28.0308	-57.6543	267.66	4963.88	18409.1	57.6543	0	11.0486	9.32621	8.64363	0	0	0.132892	238.86	-511.725	60.8399	216.036	0	36.5871	35.6192	94.1829	1
3190	0	0	1190	1	248.116	125.641	122.476	0	0	30.3184	38.944	65.3065	180.313	5052.34	18298.5	-65.3065	0	8.15783	9.93405	9.46347	0	0	0.184523	147.483	-500.438	69.8363	159.958	0	57.044	54.2071	135.821	1
3201	0	0	1201	1	280.241	163.287	116.954	0	0	49.9988	53.7496	-63.5179	153.736	4933	18483	63.5179	0	6.27901	11.0184	9.24264	0	0	0.0536249	134.01	-494.481	59.6781	154.284	0	62.1159	60.6177	164.931	1
3202	0	0	1202	1	287.063	140.949	146.114	0	0	29.3799	82.8323	16.4268	210.042	4953.62	18453.9	-16.4268	0	9.08066	9.29693	8.4437	0	0	0.185907	146.394	-495.576	54.7348	185.347	0	46.5121	45.1217	113.239	1
3206	0	0	1206	1	254.392	105.62	148.773	0	0	28.8129	-40.7637	179.8	189.569	4754.87	18577.5	-179.8	0	9.69238	9.59101	8.55019	0	0	0.165812	159.523	-493.39	65.4227	170.792	0	51.5115	49.8416	137.525	1
3228	0	0	1228	1	209.284	86.6551	122.629	0	0	-24.3932	78.9744	-28.0115	128.966	4808.07	18457.8	28.0115	0	5.43816	10.4985	9.41391	0	0	0.101215	131.854	-488.087	90.7095	136.47	0	74.4502	71.8705	183.216	1
3234	0	0	1234	1	309.652	155.887	153.766	0	0	90.5345	-11.3016	195.711	227.394	4792.81	18548.1	-195.711	0	11.6666	9.79458	9.32601	0	0	0.0807829	179.525	-502.265	50.7424	178.42	0	44.9033	43.3478	127.714	1
3243	0	0	1243	1	244.116	121.975	122.142	0	0	72.1974	81.7418	201.391	174.728	4711.48	18554.7	-201.391	0	8.94032	9.30432	8.35992	0	0	0.127433	131.835	-477.492	68.6044	136.723	0	55.6811	53.939	161.632	1
3248	0	0	1248	1	320.12	181.835	138.285	0	0	37.0099	38.789	83.3947	199.382	4846.33	18597.6	-83.3947	0	9.16009	9.84594	8.57566	0	0	0.165615	137.524	-487.184	47.7559	143.693	0	50.245	48.1671	118.293	1
3259	0	0	1259	1	300.442	111.4	189.041	0	0	56.6881	-17.0672	87.0852	173.766	5025.97	18454.2	-87.0853	0	8.0728	10.0212	9.10497	0	0	0.115056	156.267	-500.577	52.9057	160.51	0	57.2822	56.0533	135.258	1
3273	0	0	1273	1	306.308	157.56	148.748	0	0	-0.00310125	-101.049	-702.196	294.359	4883.34	17740.9	702.196	0	13.7896	8.99004	8.07142	0	0	0.171395	153.909	-497.115	49.335	155.024	0	54.4131	79.151	152.011	1
3273	0	0	1273	1	260.958	144.768	116.19	0	0	57.412	39.8217	180.245	172.243	4925.59	18496.9	-180.245	0	8.66028	9.16711	8.86592	0	0	0.0946079	147.514	-487.729	62.985	141.186	0	56.2868	54.6388	152.67	1
3274	0	0	1274	1	320.62	132.795	187.825	0	0	-28.7188	26.8891	-162.794	194.991	5011.72	18410.2	162.794	0	7.7772	9.27515	8.59557	0	0	0.126926	164.011	-493.41	47.1566	132.316	0	47.7276	46.1692	150.668	1
3275	0	0	1275	1	291.005	107.924	183.08	0	0	3.40592	27.9682	206.969	158.452	4879.93	18608.5	-206.969	0	8.26198	9.4021	8.9916	0	0	0.150109	150.728	-486.377	54.4878	142.412	0	61.4276	58.7444	182.326	1
3277	0	0	1277	1	220.244	127.893	92.3509	0	0	32.8483	12.4349	99.1818	172.373	4850.49	18624	-99.1818	0	8.06892	9.62676	9.35197	0	0	0.0637773	130.833	-485.335	82.2483	151.798	0	57.855	55.7109	135.795	1
3285	0	0	1285	1	262.233	136.962	125.271	0	0	18.6068	-30.982	156.123	212.262	4964.39	18468.1	-156.123	0	10.5981	9.10712	8.78692	0	0	0.0930716	128.46	-483.32	62.3537	144.459	0	46.2183	44.8432	116.711	1
3291	0	0	1291	1	233.012	111.84	121.172	0	0	25.0358	56.9255	-69.3073	153.638	4858.3	18579.5	69.3073	0	6.26511	9.42628	8.46777	0	0	0.096763	139.701	-484.004	73.7422	143.743	0	59.8134	57.9052	157.599	1
3298	0	0	1298	1	259.661	111.517	148.144	0	0	105.686	-15.5387	47.6669	179.81	4877.31	18652	-47.6669	0	8.06073	8.77421	8.08875	0	0	0.0805773	171.537	-491.502	61.7075	157.768	0	52.9667	50.7956	126.348	1
3300	0	0	1300	1	197.062	103.605	93.4571	0	0	79.0043	21.7607	140.403	135.76	4804.34	18315.7	-140.403	0	6.56909	9.38397	9.06172	0	0	0.00966604	151.026	-491.776	95.6295	146.443	0	71.617	68.732	173.698	1
3306	0	0	1306	1	325.852	178.896	146.956	0	0	50.6965	-12.7494	233.093	274.843	4732.98	18649.2	-233.093	0	14.6857	9.77702	8.35347	0	0	0.240436	148.759	-492.798	46.3303	203.664	0	37.5179	36.1491	120.827	1
3310	0	0	1310	1	298.008	171.76	126.247	0	0	88.0827	94.4312	121.473	196.13	4795.26	18542	-121.473	0	9.26462	9.03014	9.33929	0	0	0.119163	140.696	-489.183	52.6928	154.536	0	51.0445	49.2261	122.027	1
3328	0	0	1328	1	302.814	150.575	152.24	0	0	72.185	100.331	46.8213	153.546	4910.81	17838.5	-46.8213	0	6.78101	10.0183	9.44017	0	0	0.0338549	212.46	-498.431	52.7001	142.498	0	65.9095	65.3402	162.226	1
3335	0	0	1335	1	321.122	155.867	165.256	0	0	30.6525	66.0841	-22.527	184.235	5052.01	18570.3	22.527	0	7.73658	10.3064	9.09982	0	0	0.0350679	198.371	-507.076	48.4968	151.439	0	52.8882	51.7145	131.796	1
3352	0	0	1352	1	276.361	142.722	133.639	0	0	80.3799	85.7106	107.045	154.082	4902.62	18550.7	-107.045	0	7.18365	9.65581	9.02675	0	0	0.165636	126.185	-486.413	58.9304	140.672	0	64.3343	62.2075	150.587	1
3355	0	0	1355	1	276.897	117.736	159.161	0	0	51.2616	57.9333	101.23	166.994	4931.74	18478.8	-101.23	0	7.77152	8.62467	8.5619	0	0	0.031654	153.251	-492.143	56.8648	173.374	0	57.3549	55.496	135.896	1
3364	0	0	1364	1	303.159	132.635	170.524	0	0	-47.0493	148.038	-233.814	203.208	5129.71	18289.1	233.814	0	7.98225	9.17125	8.69501	0	0	0.239089	139.402	-491.966	50.9155	153.603	0	47.9538	45.0475	169.373	1
3365	0	0	1365	1	232.403	103.935	128.467	0	0	22.0331	78.8938	181.172	170.32	5060.63	18258.5	-181.172	0	8.59162	9.90984	8.95047	0	0	0.129519	123.505	-484.421	75.7819	114.948	0	60.0111	56.8462	161.885	1
3371	0	0	1371	1	279.829	136.426	143.402	0	0	-41.24	101.836	-68.5588	135.349	5024.24	18135.9	68.5588	0	5.56922	9.32857	9.94917	0	0	0.0269493	130.052	-486.683	58.6539	117.999	0	70.9379	69.4447	180.934	1
3386	0	0	1386	1	273.033	117.74	155.293	0	0	47.8634	49.3287	-36.6125	154.369	4835.48	18288.1	36.6125	0	6.4199	9.25683	8.21764	0	0	0.126408	156.449	-485.909	58.3251	150.603	0	60.3154	57.9052	150.008	1
3405	0	0	1405	1	265.453	137.086	128.367	0	0	44.365	11.589	27.9904	218.958	4838.98	18425.5	-27.9904	0	9.62385	9.1581	8.59518	0	0	0.0665115	142.625	-491.85	61.086	161.279	0	44.6825	43.2198	108.469	1
3418	0	0	1418	1	279.767	80.6106	199.157	0	0	42.0224	38.9225	129.216	158.032	4940.98	18198.9	-129.216	0	7.57249	9.49929	8.97487	0	0	0.142625	132.104	-488.03	57.6659	130.225	0	63.101	60.8536	150.356	1
3425	0	0	1425	1	285.686	135.629	150.057	0	0	57.6166	88.3698	145.857	157.268	4925.38	18548.1	-145.857	0	7.621	9.48667	8.57715	0	0	0.130495	156.434	-496.993	55.4876	164.168	0	61.8991	60.361	151.373	1
3434	0	0	1434	1	301.776	130.112	171.663	0	0	52.6814	48.5456	-147.649	171.834	4930.32	18288.9	147.649	0	6.77592	9.85	8.9356	0	0	0.150982	152.028	-492.321	52.2122	150.808	0	55.1065	52.4792	170.705	1
3436	0	0	1436	1	270.884	151.92	118.963	0	0	53.4199	8.5796	100.851	209.261	5029.24	18528.2	-100.851	0	9.79523	9.45337	8.4871	0	0	0.0906328	138.452	-490.51	59.6028	160.408	0	47.2525	46.3265	112.046	1
3440	0	0	1440	1	279.605	135.981	143.624	0	0	72.4439	51.7029	-70.8571	228.327	4810.9	18584.7	70.8571	0	9.27951	9.55239	8.35685	0	0	0.0964497	154.753	-490.903	56.9617	188.995	0	41.6817	40.4463	111.369	1
3445	0	0	1445	1	239.232	128.02	111.213	0	0	59.6255	48.492	-72.0774	168.335	4923.37	18488.3	72.0774	0	6.84238	9.52863	9.08124	0	0	0.0918877	153.696	-490.956	72.2699	145.848	0	55.8334	54.4632	147.165	1
3450	0	0	1450	1	327.829	170.68	157.15	0	0	3.71656	52.6105	45.29	193.987	4879.62	18583.8	-45.29	0	8.64639	9.80117	8.85488	0	0	0.173914	176.294	-498.948	46.4606	156.286	0	51.5018	49.0449	122.522	1
3458	0	0	1458	1	230.245	96.1223	134.123	0	0	54.6854	92.8731	44.1464	148.55	5027.97	18244.6	-44.1464	0	6.55339	9.104	8.50773	0	0	0.0944759	136.159	-479.781	74.5271	140.736	0	65.9263	62.7187	157.828	1
3466	0	0	1466	1	246.5	138.351	108.149	0	0	0.189835	-22.563	209.498	154.349	4883.15	18659	-209.498	0	8.13611	8.63201	8.6076	0	0	0.095578	152.367	-483.758	67.016	145.617	0	60.8897	58.1611	183.766	1
3477	0	0	1477	1	284.95	162.167	122.783	0	0	10.7161	64.9177	-78.5678	160.76	4972.28	18372.2	78.5678	0	6.52708	9.17371	8.26133	0	0	0.25417	166.154	-491.142	54.9246	174.861	0	57.3302	55.4934	152.733	1
3478	0	0	1478	1	304.01	150.313	153.697	0	0	-33.9947	32.5157	-168.229	199.228	4917.33	18304.9	168.229	0	7.93785	9.53621	8.92703	0	0	0.134823	116.24	-483.144	51.3507	119.671	0	47.8765	45.2638	150.417	1
3482	0	0	1482	1	241.614	134.838	106.776	0	0	18.5092	18.0333	32.8788	199.848	4864.83	18419.1	-32.8788	0	8.83636	8.77074	8.45071	0	0	0.129853	131.647	-481.675	68.9113	150.579	0	48.3269	46.3829	116.004	1
3538	0	0	1538	1	221.016	99.6771	121.339	0	0	-0.336853	-4.92485	206.567	158.433	4784.02	18541.7	-206.567	0	8.30103	8.21761	8.22498	0	0	0.277966	145.712	-480.189	76.7266	173.5	0	58.173	56.1358	174.829	1
3544	0	0	1544	1	280.587	99.8988	180.689	0	0	37.5122	42.0116	14.9025	173.71	4845.83	18594.4	-14.9025	0	7.52301	9.26322	8.34361	0	0	0.0504024	140.172	-482.21	56.3259	126.092	0	54.9571	52.8714	133.485	1
3550	0	0	1550	1	297.104	131.475	165.629	0	0	-67.2906	58.2311	-33.6776	168.304	5050.29	18478.5	33.6776	0	7.16898	8.65098	8.85827	0	0	0.0973314	132.635	-484.197	51.9584	147.179	0	55.2896	53.684	135.222	1
3577	0	0	1577	1	274.991	129.738	145.253	0	0	85.0014	25.2826	40.6779	167.485	4997.66	18611.1	-40.6779	0	7.40452	9.14375	8.36909	0	0	0.136552	125.894	-478.584	57.8148	134.653	0	57.1894	55.3199	137.552	1
3601	0	0	1601	1	279.931	164.824	115.107	0	0	-17.6094	-122.451	61.0795	159.977	5000.61	18260.6	-61.0795	0	7.6322	8.82914	7.70052	0	0	0.335985	144.784	-484.564	55.1399	154.436	0	57.7247	54.9572	136.596	1
3613	0	0	1613	1	328.607	148.815	179.793	0	0	61.5773	27.8127	111.761	179.835	4921.42	18508.9	-111.761	0	8.47202	8.80536	8.39331	0	0	0.118938	174.927	-494.4	45.0007	165.05	0	53.5645	51.9726	127.106	1
3614	0	0	1614	1	253.348	98.1291	155.219	0	0	6.03546	31.0898	-97.8362	176.031	4976.96	18306.4	97.8362	0	7.11877	9.23017	7.86929	0	0	0.230742	163.19	-489.3	64.1732	170.17	0	52.1351	49.7608	145.524	1
3615	0	0	1615	1	252.655	128.256	124.399	0	0	-1.78965	53.2097	193.197	184.983	4984.79	17985.3	-193.197	0	9.50109	8.45564	8.52075	0	0	0.0769822	171.158	-484.228	64.3148	156.406	0	52.5098	50.6985	150.45	1
3629	0	0	1629	1	285.953	147.21	138.744	0	0	53.486	49.3994	12.7313	162.038	5029.17	18387.7	-12.7313	0	6.9889	8.50619	8.53042	0	0	0.0628331	165.353	-484.899	54.2078	150.298	0	58.4571	56.9201	141.439	1
3646	0	0	1646	1	235.439	87.2402	148.199	0	0	-43.419	100.856	-121.307	142.211	4827.1	18435.9	121.307	0	5.70582	8.8048	8.28017	0	0	0.145275	173.128	-486.101	71.2482	162.483	0	62.6066	60.4972	182.355	1
3647	0	0	1647	1	282.622	153.736	128.886	0	0	33.6054	79.7972	100.063	169.017	4849.73	17958.7	-100.063	0	7.86141	8.8441	8.70919	0	0	0.0789051	132.716	-486.239	55.7265	121.901	0	59.3986	56.071	137.488	1
3655	0	0	1655	1	292.614	134.77	157.844	0	0	32.1818	-14.8091	175.54	168.105	4851.16	17953.6	-175.54	0	8.50576	8.56099	9.11553	0	0	0.0357314	146.566	-487.072	53.2432	146.651	0	58.8985	55.6233	153.942	1
3658	0	0	1658	1	267.215	112.541	154.675	0	0	-1.32749	-9.80319	54.4446	183.561	4984.33	18546.6	-54.4446	0	8.33899	8.9548	7.96873	0	0	0.153154	153.11	-489.556	59.351	144.881	0	51.6694	50.0039	123.298	1
3660	0	0	1660	1	322.763	177.306	145.457	0	0	47.5496	67.1866	2.6363	283.495	4935.45	18469.6	-2.6363	0	12.1135	8.62621	7.76901	0	0	0.0191357	212.489	-493.907	45.3293	201.336	0	34.3841	33.3393	85.2372	1
3663	0	0	1663	1	236.436	116.614	119.822	0	0	65.6518	-27.0772	145.818	159.433	5017.01	18165.2	-145.818	0	7.83123	8.52588	8.28375	0	0	0.165302	166.406	-485.484	70.3475	150.261	0	60.2434	58.8082	149.054	1
3666	0	0	1666	1	232.793	110.236	122.558	0	0	36.7978	-8.0281	31.9201	136.154	4846.54	18046.5	-31.9201	0	6.03279	8.87482	8.5735	0	0	0.183645	166.669	-488.419	73.0751	129.756	0	70.0654	67.1469	165.496	1
3672	0	0	1672	1	276.088	155.569	120.519	0	0	8.26518	19.7916	261.113	200.622	4775.42	18616.6	-261.113	0	11.055	9.71431	8.54914	0	0	0.133686	136.177	-485.607	58.4375	171.63	0	50.3225	48.017	176.836	1
3673	0	0	1673	1	272.627	125.121	147.506	0	0	62.4788	28.2956	74.3595	168.059	4721.2	18608.1	-74.3595	0	7.65159	8.7471	8.59943	0	0	0.0762197	154.711	-486.869	58.317	184.028	0	57.1043	55.201	136.341	1
3676	0	0	1676	1	254.252	131.688	122.563	0	0	20.1784	55.7744	-65.4359	146.62	5162.14	18481	65.4359	0	5.99701	9.20138	8.15689	0	0	0.106891	173.763	-491.731	64.2809	133.724	0	62.3945	60.8409	162.181	1
3681	0	0	1681	1	281.157	135.032	146.126	0	0	49.8254	55.375	158.73	210.933	4833.52	18481.4	-158.73	0	10.3764	8.59001	8.00142	0	0	0.0431076	175.465	-490.98	54.9213	156.433	0	45.7349	44.1414	115.877	1
3682	0	0	1682	1	298.695	156.548	142.148	0	0	34.6965	67.9345	145.12	180.185	4948.3	18568.5	-145.12	0	8.75522	8.94224	8.41964	0	0	0.0748984	138.228	-485.154	51.4087	143.222	0	53.6131	52.0323	131.965	1
3686	0	0	1686	1	265.867	108.322	157.545	0	0	120.592	218.036	76.075	133.761	4862.41	18019.7	-76.075	0	6.13301	8.95166	8.85776	0	0	0.209892	144.52	-492.158	61.0424	162.664	0	73.1067	70.0812	170.436	1
3690	0	0	1690	1	286.702	136.294	150.408	0	0	119.081	-9.63057	-106.975	212.841	5162.9	18347.1	106.975	0	8.618	9.38423	7.99961	0	0	0.114855	149.814	-493.782	54.3622	147.589	0	43.904	42.8018	127.359	1
3691	0	0	1691	1	250.281	123.762	126.519	0	0	79.6992	-36.0099	126.349	168.619	4903.3	17974.8	-126.349	0	8.1442	8.96948	8.49453	0	0	0.22775	146.58	-491.677	65.9305	144.271	0	58.0691	56.0395	139.27	1
3696	0	0	1696	1	269.982	141.478	128.505	0	0	11.7769	53.6301	-106.163	166.12	4871.56	18483.1	106.163	0	6.66304	8.52355	8.38397	0	0	0.126581	104.303	-467.652	58.5231	137.792	0	54.6725	52.5625	152.15	1
3699	0	0	1699	1	217.774	127.69	90.0845	0	0	0.432153	71.3124	-10.4346	153.889	4982.57	18565.1	10.4346	0	6.54645	8.49321	8.30855	0	0	0.215048	222.733	-481.686	79.1111	152.079	0	60.0452	58.0895	145.513	1
3713	0	0	1713	1	259.192	133.749	125.443	0	0	35.9549	-24.9702	-134.902	175.121	4947.04	18462.1	134.902	0	7.05839	8.52128	8.61426	0	0	0.101105	105.817	-471.607	62.2826	151.52	0	51.3871	50.1585	152.531	1
3714	0	0	1714	1	300.361	160.121	140.24	0	0	43.4993	24.1205	212.237	184.078	4939.5	18612.3	-212.237	0	9.58839	9.43236	8.41741	0	0	0.0737818	168.494	-489.875	51.5268	133.767	0	53.1083	51.4203	160.312	1
3715	0	0	1715	1	256.533	133.627	122.905	0	0	58.9914	47.0076	37.1759	223.24	5023.67	18489.8	-37.1759	0	9.82168	8.56128	8.14286	0	0	0.0226498	125.995	-477.893	62.539	151.418	0	43.2263	42.0698	105.119	1
3716	0	0	1716	1	254.918	114.762	140.156	0	0	104.985	74.4369	-159.131	153.218	4878.02	18562	159.131	0	6.0089	8.70942	8.68734	0	0	0.0864971	165.693	-489.408	64.1501	165.207	0	59.5768	57.339	185.531	1
3726	0	0	1726	1	281.247	140.413	140.835	0	0	50.9595	76.7319	-90.7466	170.155	5131.36	18260.7	90.7466	0	6.82886	8.82014	7.98565	0	0	0.142574	154.252	-487.927	55.1507	143.967	0	53.931	51.9998	153.05	1
3737	0	0	1737	1	344.836	172.908	171.928	0	0	70.2495	51.0939	30.5678	258.877	4912.75	18485.7	-30.5678	0	11.3151	8.6183	7.9824	0	0	0.19078	152.423	-491.887	41.6804	169.66	0	37.8555	36.4524	92.3237	1
3738	0	0	1738	1	329.518	168.574	160.945	0	0	19.5574	95.7767	-28.9909	206.878	4963.44	18441	28.9909	0	8.64014	8.95897	8.11003	0	0	0.0500303	185.239	-482.702	44.701	136.758	0	45.7643	44.6803	113.692	1
3739	0	0	1739	1	241.994	145.965	96.0297	0	0	44.9434	48.1634	239.043	195.431	4938.06	18488.6	-239.043	0	10.4367	8.96355	7.84536	0	0	0.123599	123.225	-476.585	68.0073	140.729	0	49.6061	47.9103	164.316	1
3741	0	0	1741	1	235.219	118.318	116.901	0	0	50.5384	27.6295	191.444	153.176	5032.12	18309.8	-191.444	0	7.80381	8.98573	8.57286	0	0	0.146277	131.63	-478.185	72.1904	115.753	0	63.7286	60.6588	179.369	1
3748	0	0	1748	1	241.722	102.541	139.181	0	0	-34.0121	75.9037	-61.0255	133.424	5017.01	18261.5	61.0255	0	5.51495	9.69918	8.41938	0	0	0.230235	136.784	-486.898	70.3059	116.713	0	69.7485	66.4269	180.625	1
3752	0	0	1752	1	251.715	95.8676	155.847	0	0	43.9446	26.9699	-56.3579	137.158	5038.72	18310.5	56.3579	0	5.65246	8.5882	8.43402	0	0	0.022568	164.593	-490.697	64.7233	145.287	0	66.7099	64.9073	170.166	1
3754	0	0	1754	1	199.388	92.0885	107.299	0	0	43.6153	16.5906	0.932566	176.379	5039.04	18619.8	-0.932566	0	7.58157	8.62848	8.18231	0	0	0.078183	124.312	-476.091	89.9248	155.718	0	52.5616	51.5034	129.246	1
3758	0	0	1758	1	261.21	136.693	124.517	0	0	41.3081	31.8574	118.995	175.469	5141.01	18205.9	-118.995	0	8.33438	9.38928	8.24908	0	0	0.155129	154.056	-493.452	62.2811	138.334	0	57.1025	54.2752	137.06	1
3760	0	0	1760	1	340.672	216.152	124.52	0	0	-15.2814	23.6787	166.845	221.434	4998.28	18513.1	-166.845	0	11.1408	9.1858	8.13079	0	0	0.127205	140.641	-486.445	42.9491	125.453	0	44.3073	43.022	113.658	1
3761	0	0	1761	1	274.045	170.24	103.805	0	0	3.96043	32.8965	201.917	182.657	4879.38	18603.5	-201.917	0	9.46943	8.30562	7.80927	0	0	0.170577	163.594	-484.55	56.2756	146.235	0	51.4972	49.2307	149.364	1
3779	0	0	1779	1	227.758	94.1044	133.654	0	0	-12.8578	47.7632	93.7594	140.012	4995.86	17891	-93.7594	0	6.5426	8.45263	8.47182	0	0	0.0500285	155.11	-488.205	74.4177	169.429	0	68.6836	65.7224	166.525	1
3785	0	0	1785	1	285.919	107.048	178.871	0	0	-7.78205	113.77	-94.5189	189.632	4791.46	18423	94.5189	0	7.63304	8.31541	8.18154	0	0	0.142831	174.513	-478.9	53.5672	168.592	0	48.2831	46.7108	130.79	1
3790	0	0	1790	1	262.82	129.937	132.883	0	0	47.3338	34.8828	148.636	184.272	4736.35	18601.5	-148.636	0	8.99539	8.2983	8.38385	0	0	0.0733404	130.829	-477.743	60.4362	167.437	0	51.492	49.7464	129.132	1
3792	0	0	1792	1	240.854	133.557	107.297	0	0	78.1202	7.84966	-137.598	181.459	4805.22	18429.3	137.598	0	7.22861	9.60001	7.9413	0	0	0.0723055	139.069	-485.499	69.6344	140.599	0	49.5774	48.0945	154.803	1
3808	0	0	1808	1	315.386	139.533	175.854	0	0	0.849261	52.7693	82.6955	166.008	5081.81	18085.4	-82.6955	0	7.65305	8.60368	7.99855	0	0	0.173979	142.425	-484.172	46.9753	138.413	0	58.7986	57.0135	137.549	1
3818	0	0	1818	1	357.788	173.814	183.974	0	0	2.78738	48.7661	7.04749	209.002	4880.55	18488	-7.04749	0	9.03086	8.34739	8.15223	0	0	0.215838	185.627	-493.548	39.6238	189.55	0	45.5219	43.5068	109.942	1
3820	0	0	1820	1	224.064	133.427	90.6366	0	0	79.4346	25.4845	32.1754	156.279	5202.55	18212.3	-32.1754	0	6.86142	9.08765	7.91757	0	0	0.0325256	137.148	-484.691	76.2617	135.422	0	62.5549	58.7049	152.806	1
3838	0	0	1838	1	225.653	132.642	93.0109	0	0	75.3263	53.0317	17.6005	135.962	5106.99	18085.1	-17.6005	0	5.87803	9.38002	8.53599	0	0	0.118549	165.09	-492.445	77.2906	144.591	0	71.2644	69.6693	172.627	1
3840	0	0	1840	1	273.929	120.858	153.071	0	0	-20.9969	8.34352	-84.8675	185.09	4904.34	18329.1	84.8675	0	7.60622	8.87144	8.49157	0	0	0.0681601	124.159	-475.732	57.9483	129.052	0	50.0896	48.2062	132.908	1
3841	0	0	1841	1	277.139	134.193	142.946	0	0	48.5441	2.69469	-109.57	148.841	5034.12	18633.7	109.57	0	5.9984	9.20546	7.94621	0	0	0.110327	171.296	-491.064	56.6921	169.047	0	58.7143	57.9232	173.155	1
3844	0	0	1844	1	264.034	108.764	155.27	0	0	18.6383	61.657	85.9301	153.563	4765.04	18375.4	-85.9301	0	7.07284	9.03759	8.72126	0	0	0.198891	178.211	-497.588	61.5645	163.046	0	62.8746	60.2171	147.927	1
3854	0	0	1854	1	280.74	148.188	132.552	0	0	-1.18449	20.0591	128.628	173.579	4884.52	18616.4	-128.628	0	8.39048	8.64659	8.31251	0	0	0.0565674	144.22	-481.807	55.5012	149.963	0	55.1699	52.8124	131.242	1
3855	0	0	1855	1	238.514	139.43	99.0844	0	0	-25.4626	66.4473	100.294	153.266	5108.12	18470.3	-100.294	0	7.21607	8.67681	8.23858	0	0	0.0194957	147.653	-484.965	69.655	178.071	0	61.8638	60.1074	144.928	1
3869	0	0	1869	1	226.345	95.9055	130.439	0	0	10.1956	40.1858	-155.857	156.086	5072.46	18396.9	155.857	0	6.17529	8.83091	8.30386	0	0	0.10618	147.306	-485.484	75.4722	168.064	0	58.1745	56.5871	181.795	1
3896	0	0	1896	1	286.554	113.552	173.002	0	0	73.0923	41.8818	-34.0822	182.021	5009.57	18395.2	34.0822	0	7.58147	8.76639	8.41943	0	0	0.0786021	145.858	-486.518	54.2257	134.12	0	51.6619	50.5369	128.413	1
3911	0	0	1911	1	257.885	116.237	141.648	0	0	0.467175	98.31	-149.604	194.885	4982.53	18239.1	149.604	0	7.68071	8.27092	7.89734	0	0	0.166868	132.254	-477.971	61.29	132.762	0	47.6093	44.8877	143.574	1
3912	0	0	1912	1	261.238	155.986	105.251	0	0	49.038	28.2577	94.5556	185.78	4734.64	18508.5	-94.5556	0	8.62301	8.36882	7.4043	0	0	0.144646	164.303	-481.371	59.5951	156.162	0	50.2733	48.7815	119.407	1
3929	0	0	1929	1	281.608	143.47	138.138	0	0	55.2838	26.675	144.227	143.631	4927.72	18510.1	-144.227	0	6.98278	8.55247	7.78119	0	0	0.0381945	167.057	-477.559	54.4712	156.58	0	64.4968	62.8268	157.617	1
3930	0	0	1930	1	287.036	147.103	139.933	0	0	131.019	72.2062	66.9745	160.851	5051.3	18265.2	-66.9745	0	7.24291	8.71757	8.20255	0	0	0.0726279	132.98	-481.004	53.7782	127.712	0	60.6933	57.4434	145.282	1
3931	0	0	1931	1	315.224	162.294	152.93	0	0	122.291	36.5539	-155.838	172.728	4860.71	18500.2	155.838	0	6.82411	9.30173	7.58605	0	0	0.244686	153.079	-489.143	47.2151	182.191	0	51.1182	49.1301	166.416	1
3934	0	0	1934	1	251.022	118.809	132.214	0	0	96.9015	-56.254	-97.7151	140.674	4985.76	18493.4	97.7151	0	5.79669	9.11256	8.35298	0	0	0.0495253	138.553	-477.983	65.642	112.78	0	62.3949	61.0516	174.598	1
3937	0	0	1937	1	227.997	99.5843	128.413	0	0	42.361	-6.07508	-77.421	155.054	5139.96	18243.9	77.421	0	6.35962	8.56714	8.36185	0	0	0.0443285	175.321	-496.985	74.3124	183.607	0	58.7695	56.8797	160.301	1
3954	0	0	1954	1	222.345	139.368	82.9771	0	0	19.5284	-6.03513	-35.2576	138.811	4863.81	18642.5	35.2576	0	5.85605	8.70086	7.97136	0	0	0.0520674	176.763	-483.625	76.496	157.453	0	64.4942	62.5251	160.176	1
3965	0	0	1965	1	255.3	117.633	137.667	0	0	56.1474	-17.845	-13.8841	150.588	4727.53	18355.3	13.8841	0	6.44493	9.10029	7.49038	0	0	0.0598718	170.427	-483.777	62.6807	133.369	0	59.3596	58.4175	148.004	1
3972	0	0	1972	1	315.867	162.102	153.765	0	0	9.11215	21.333	-81.3726	195.905	5073.55	18615.1	81.3726	0	7.99865	8.58189	7.93561	0	0	0.111939	138.348	-477.687	46.7939	141.607	0	46.1983	45.1521	124.435	1
3976	0	0	1976	1	220.108	126.335	93.7733	0	0	0.568719	58.616	71.8905	140.963	4882.77	18478.1	-71.8905	0	6.43191	8.66266	7.96611	0	0	0.132308	134.529	-477.708	77.5283	150.067	0	66.4925	63.4071	155.636	1
3977	0	0	1977	1	277.753	116.714	161.039	0	0	20.0702	-14.431	-160.181	205.612	5062.59	18252.2	160.181	0	8.2225	8.28252	8.29239	0	0	0.169911	164.683	-487.947	55.8426	164.455	0	44.9323	42.9339	139.442	1
3978	0	0	1978	1	221.975	96.4496	125.525	0	0	34.2464	-14.9754	-32.2969	133.971	4948.75	18352.4	32.2969	0	5.6661	8.95684	8.49106	0	0	0.00812933	134.245	-480.968	78.2463	143.505	0	68.2696	66.5029	168.228	1
3990	0	0	1990	1	254.201	115.979	138.222	0	0	1.63889	-26.5796	204.093	154.391	4981.36	17965.4	-204.093	0	8.09859	8.59997	8.36854	0	0	0.100247	273.873	-483.2	63.7514	188.811	0	61.6573	59.4768	183.402	1
4044	0	0	44	1	163.662	72.5365	91.125	0	0	-11.0753	42.8667	31.273	108.93	5093.74	18493.9	-31.273	0	4.01965	4.0968	4.6851	0	0	0.0710462	153.22	-424.037	82.4206	157.665	0	61.7412	60.573	180.183	2
4053	0	0	53	1	191.832	104.052	87.7804	0	0	15.6032	24.4007	340.912	127.51	4867.74	18014.1	-340.912	0	5.06131	4.02318	4.26206	0	0	0.0368724	178.897	-436.142	65.7694	172.355	0	54.9311	54.0929	162.172	2
4135	0	0	135	1	223.333	119.654	103.678	0	0	14.7567	53.4612	274.988	129.18	4968.24	18383.6	-274.988	0	4.97049	3.8351	3.80321	0	0	0.0688944	244.894	-435.036	53.1122	1	0	52.7139	50.7273	143.422	2
4137	0	0	137	1	201.493	122.734	78.7588	0	0	70.9228	52.9993	293.177	143.342	4912.08	18483.8	-293.177	0	5.5113	3.60082	3.81358	0	0	0.127344	169.539	-419.949	59.947	183.115	0	46.9044	46.2434	131.009	2
4171	0	0	171	1	224.159	119.254	104.905	0	0	-17.8711	32.8156	156.983	137.4	4801.55	18603.6	-156.983	0	5.14772	3.41063	4.06935	0	0	0.125332	247.86	-427.324	52.5555	1	0	48.0442	46.7602	124.432	2
4221	0	0	221	1	158.958	85.4674	73.4901	0	0	33.4665	55.4151	111.509	117.088	5049.19	18381.7	-111.509	0	4.29127	3.94123	3.82228	0	0	0.0956097	158.711	-421.361	82.3692	157.481	0	56.5652	54.1684	155.808	2
4360	0	0	360	1	198.77	109.673	89.0965	0	0	-16.7318	86.306	106.656	139.799	4999.73	18350.8	-106.656	0	5.15949	3.69231	3.52966	0	0	0.0183719	181.656	-420.244	60.5745	155.916	0	47.1862	44.8213	129.776	2
4364	0	0	364	1	202.697	101.419	101.277	0	0	20.003	24.6395	35.6692	130.356	5062.66	18213.1	-35.6692	0	4.79424	3.37547	4.18943	0	0	0.119037	160.3	-420.287	59.725	154.698	0	49.7511	49.6984	146.625	2
4427	0	0	427	1	197.235	97.4115	99.8237	0	0	-16.7495	59.5023	-23.0757	134.617	4999.75	18477.3	23.0757	0	4.99818	3.50717	3.67373	0	0	0.0774493	159.334	-410.25	61.0773	156.959	0	47.1333	45.9789	152.467	2
4428	0	0	428	1	198.608	96.2019	102.406	0	0	-0.0247646	46.8388	117.133	118.33	5082.69	17991.6	-117.133	0	4.37095	3.71205	3.76653	0	0	0.0876331	212.734	-433.57	61.1874	157.714	0	56.9607	53.1415	153.286	2
4785	0	0	785	1	212.381	102.035	110.346	0	0	11.029	19.1169	-128.915	155.317	5071.63	18218.7	128.915	0	5.97851	3.32762	3.65312	0	0	0.0975789	183.164	-420.185	55.309	174.051	0	42.5332	41.3362	165.362	2
4852	0	0	852	1	232.922	104.254	128.667	0	0	65.2548	89.0764	-55.2309	129.421	5017.41	18348	55.2309	0	4.7763	3.34403	3.95796	0	0	0.0666275	221.501	-424.281	49.8553	187.583	0	50.0249	48.4028	169.572	2
5111	0	0	1111	1	246.003	121.658	124.345	0	0	-5.11263	52.9146	203.48	155.604	4988.11	18184.9	-203.48	0	5.86908	3.77311	3.48947	0	0	0.165968	192.597	-428.757	46.6093	171.339	0	43.4496	43.5008	114.053	2
5125	0	0	1125	1	227.042	99.0387	128.003	0	0	70.6646	53.0175	-1.33968	138.292	5012	18284.4	1.33968	0	5.0581	3.87849	3.6272	0	0	0.0684636	234.178	-429.975	51.8141	175.007	0	46.3321	44.9371	149.942	2
5132	0	0	1132	1	199.327	93.8564	105.471	0	0	-9.33641	65.1997	103.34	130.736	5092	18172.6	-103.34	0	4.82066	4.11542	3.71368	0	0	0.154192	171.122	-431.224	61.6302	161.527	0	50.5642	50.2635	141.309	2
5188	0	0	1188	1	197.936	113.082	84.854	0	0	52.4374	36.1161	372.418	125.197	4930.56	18002.3	-372.418	0	5.01095	3.25806	3.89432	0	0	0.11404	183.115	-420.023	60.6881	143.379	0	52.5057	52.383	170.39	2
5432	0	0	1432	1	173.922	94.8562	79.0654	0	0	35.5768	-20.3109	335.2	107.757	5146.74	18158.4	-335.2	0	4.28311	3.64606	3.97404	0	0	0.124999	174.302	-425.843	72.833	146.584	0	62.8479	63.246	182.021	2
5620	0	0	1620	1	163.118	92.4298	70.688	0	0	57.2164	134.635	215.456	128.726	5025.44	18302.5	-215.456	0	4.81825	3.3357	3.66522	0	0	0.164973	143.207	-413.58	77.1921	139.191	0	51.3938	49.9611	137.069	2
5822	0	0	1822	1	249.188	151.153	98.0356	0	0	49.429	50.5942	-60.2162	131.377	5033.23	18286.8	60.2162	0	4.87733	3.37974	3.83383	0	0	0.111458	245.857	-432.399	45.8079	181.723	0	48.5816	47.2242	167.384	2
5828	0	0	1828	1	208.214	88.9426	119.271	0	0	56.4515	61.0465	-14.4649	127.119	5026.21	17977.4	14.4649	0	4.65872	3.47865	3.96814	0	0	0.0522029	182.128	-427.453	57.5697	150.709	0	50.6293	49.599	174.029	2
5870	0	0	1870	1	187.019	94.4447	92.5744	0	0	33.9056	42.7455	104.068	115.368	5048.75	18494	-104.068	0	4.23056	3.75341	3.27248	0	0	0.0960526	206.081	-424.517	64.9004	176.17	0	54.5871	53.7187	151.673	2
6240	1	0	240	1	243.424	108.723	134.701	0	0	21.2989	-14.1905	-189.177	171.879	4961.7	18052.7	189.177	0	6.87608	3.13666	3.3688	0	0	0.119485	182.915	-420.721	46.1379	150.036	0	40.1547	38.1388	173.989	2
6290	1	0	290	1	182.446	90.6734	91.7727	0	0	75.8832	-42.2972	-50.4743	116.403	5106.44	18080.8	50.4743	0	4.40341	3.09283	3.67881	0	0	0.0963335	193.468	-418.772	66.2951	1	0	52.1159	51.7968	178.112	2
6552	1	0	552	1	357.515	200.583	156.933	0	0	-12.807	48.4205	301.491	338.063	4896.15	18588	-301.491	0	13.2417	4.32961	4.25585	0	0	0.258505	190.939	-453.107	30.78	265.415	0	23.4794	23.2483	66.9589	2
6554	1	0	554	1	405.607	190.65	214.957	0	0	52.7442	99.8421	165.694	380.303	4930.26	18038.3	-165.694	0	14.0198	4.17391	4.03939	0	0	0.340168	165.063	-449.252	26.3489	233.825	0	21.2357	20.862	59.4489	2
6559	1	0	559	1	266.477	116.376	150.101	0	0	57.6004	33.7317	111.181	187.654	4925.4	17905.1	-111.181	0	6.87849	4.21368	4.03239	0	0	0.0526651	253.385	-449.722	43.4822	213.855	0	37.7076	37.8066	110.357	2
6843	1	0	843	1	175.429	94.9161	80.5132	0	0	91.7249	-57.4196	74.0929	113.489	4990.94	18195.5	-74.0929	0	4.24194	3.89513	3.41856	0	0	0.110863	177.523	-429.686	71.1655	179.599	0	54.1312	54.0359	157.208	2
7142	1	0	1142	1	170.693	100.422	70.2709	0	0	2.09235	-40.7528	49.2978	108.553	5080.57	18079.2	-49.2978	0	4.07236	3.19174	3.57711	0	0	0.140255	160.854	-414.158	72.1486	146.094	0	56.0472	55.0501	165.714	2
7221	1	0	1221	1	174.05	72.0557	101.994	0	0	37.5684	64.0795	76.4471	120.697	4945.43	18273.4	-76.4471	0	4.40271	2.5901	3.83153	0	0	0.0442737	215.145	-411.841	69.1173	1	0	52.2333	50.6132	140.788	2
7274	1	0	1274	1	200.415	100.663	99.7519	0	0	11.9836	-11.846	166.454	128.831	5170.34	18150	-166.454	0	4.84571	3.40226	3.83031	0	0	0.173499	184.284	-424.209	59.9514	171.005	0	51.6411	51.1721	134.448	2
7280	1	0	1280	1	215.179	108.409	106.771	0	0	65.783	44.5027	268.878	128.687	5016.88	18093.6	-268.878	0	4.90733	3.47796	3.39268	0	0	0.0851302	155.68	-418.845	54.2354	138.134	0	51.4736	51.4869	139.398	2
7386	1	0	1386	1	185.811	78.1277	107.684	0	0	28.6524	139.943	-94.3911	129.346	4954.35	18496.5	94.3911	0	4.85288	3.46614	3.12665	0	0	0.0339045	192.096	-417.929	64.3957	178.627	0	47.5581	46.1664	181.191	2
7420	1	0	1420	1	205.383	123.974	81.4085	0	0	38.6431	4.44154	127.426	118.204	5044.02	18133.7	-127.426	0	4.3756	3.07748	3.69684	0	0	0.0495495	174.984	-415.279	57.1988	151.603	0	53.4874	53.9503	143.251	2
7440	1	0	1440	1	168.738	83.9584	84.7791	0	0	-32.9426	-39.7737	122.771	115.832	5115.6	18078.2	-122.771	0	4.40371	3.12033	3.72452	0	0	0.130597	153.083	-414.85	73.3918	126.285	0	54.7698	53.0446	144.879	2
7634	1	0	1634	1	183.414	88.9558	94.4582	0	0	7.1879	62.6887	-16.3188	116.489	5075.47	18274.8	16.3188	0	4.29589	3.40214	3.42605	0	0	0.0698726	215.298	-423.074	66.0606	177.092	0	52.6354	51.1213	173.992	2
7761	1	0	1761	1	188.537	78.2063	110.331	0	0	16.6356	88.7342	-2.34408	113.769	4966.36	18049.4	2.34408	0	4.17051	3.38384	3.55709	0	0	0.103978	184.378	-424.783	64.0759	184.215	0	53.8474	53.2437	181.624	2
7867	1	0	1867	1	197.522	113.182	84.3392	0	0	148.533	21.4887	227.68	122.984	5033.79	18216.3	-227.68	0	4.63979	3.32501	3.52774	0	0	0.0822469	148.838	-411.381	60.256	1	0	52.7244	53.4449	140.528	2
7962	1	0	1962	1	181.37	92.7982	88.5723	0	0	65.5263	104.205	208.803	111.635	5116.79	18233.2	-208.803	0	4.16057	3.07203	3.92423	0	0	0.0721797	174.417	-414.848	67.2964	1	0	58.4527	58.2562	155.017	2
8308	2	0	308	1	193.072	75.2064	117.865	0	0	-24.7892	22.595	26.0127	147.701	5107.45	18514.2	-26.0127	0	5.4908	2.95902	3.60562	0	0	0.104012	196.045	-420.433	61.2775	183.955	0	43.0048	42.3759	125.759	2
8549	2	0	549	1	213.431	118.87	94.5612	0	0	45.3718	31.7294	231.844	139.895	5037.29	18206.1	-231.844	0	5.28647	2.83425	3.32602	0	0	0.164577	188.296	-413.425	53.4351	172.815	0	45.6621	46.3674	122.664	2
8589	2	0	589	1	199.054	96.0807	102.974	0	0	62.3424	78.9451	-44.5904	137.262	4920.66	17959.5	44.5904	0	5.05454	3.1538	3.4335	0	0	0.063286	190.856	-418.734	59.1091	164.591	0	45.3449	45.5026	167.167	2
8625	2	0	625	1	215.028	98.9089	116.119	0	0	-16.4892	109.3	5.21848	141.588	4999.49	18228.1	-5.21848	0	5.21737	3.20684	3.38534	0	0	0.1025	210.693	-426.015	53.7722	1	0	44.049	43.2814	136.537	2
8762	2	0	762	1	235.61	133.747	101.864	0	0	73.9703	-22.9297	234.473	151.425	5108.35	18260.7	-234.473	0	5.77169	3.34177	3.57994	0	0	0.104632	218.202	-428.877	48.6155	1	0	44.1315	43.5692	119.579	2
8814	2	0	814	1	181.512	87.2675	94.2442	0	0	14.0801	68.5092	298.909	135.553	4968.92	18169.3	-298.909	0	5.26224	2.93065	3.25688	0	0	0.0734097	218.832	-417.129	65.2755	188.254	0	47.119	48.5821	132.905	2
8839	2	0	839	1	184.495	104.429	80.0657	0	0	37.926	-7.17602	220.643	124.345	5044.73	18245	-220.643	0	4.71978	3.49427	3.32593	0	0	0.0391256	231.937	-427.774	65.5493	144.612	0	51.9129	51.8625	138.194	2
8966	2	0	966	1	228.04	113.687	114.353	0	0	47.9904	55.6125	62.1606	142.041	5034.67	18381.5	-62.1606	0	5.17769	3.00242	3.43566	0	0	0.0457864	206.373	-418.308	49.7895	165.292	0	44.7431	43.0744	129.678	2
8988	2	0	988	1	226.346	105.419	120.927	0	0	28.8512	76.1921	277.893	141.68	4954.15	18360.9	-277.893	0	5.43611	2.88844	3.15318	0	0	0.0969464	240.479	-414.451	49.6036	171.577	0	45.3493	43.7785	125.413	2
9016	2	0	1016	1	199.913	100.552	99.3613	0	0	55.1133	30.8105	129.862	126.595	4927.89	18406.3	-129.862	0	4.65651	3.07736	3.5729	0	0	0.0657062	224.561	-410.145	58.9015	167.395	0	50.6001	48.5486	133.689	2
9058	2	0	1058	1	217.511	103.533	113.978	0	0	56.5811	-1.73196	55.6748	135.338	4727.1	18538.5	-55.6748	0	4.9805	3.44735	3.88197	0	0	0.0564815	193.92	-422.527	54.3156	162.482	0	46.6284	46.5879	135.233	2
9059	2	0	1059	1	224.933	119.893	105.04	0	0	8.29685	15.1105	24.6611	173.307	4675.72	18521.6	-24.6611	0	6.40414	3.55245	3.30967	0	0	0.0709013	243.047	-432.803	51.3452	194.678	0	36.4626	36.2748	112.391	2
9087	2	0	1087	1	180.907	109.761	71.1457	0	0	20.14	52.7509	337.071	114.441	4863.2	18085.4	-337.071	0	4.51775	3.08881	3.29562	0	0	0.0964458	157.758	-407.592	66.0666	161.082	0	56.3263	56.0312	162.582	2
9100	2	0	1100	1	174.627	89.0693	85.5573	0	0	29.6518	73.268	354.78	118.478	4754.03	18563.2	-354.78	0	4.70539	3.05486	3.37706	0	0	0.148236	189.634	-410.404	69.1719	192.739	0	52.4958	52.8762	161.811	2
9210	2	0	1210	1	195.484	121.841	73.644	0	0	112.449	19.6874	222.378	118.045	5069.87	18118.4	-222.378	0	4.43913	3.41656	3.59367	0	0	0.0204797	161.712	-418.44	61.388	142.808	0	55.8771	55.8481	145.803	2
9224	2	0	1224	1	200.44	85.6844	114.755	0	0	26.1013	-29.6286	-38.729	122.43	5056.56	18167.8	38.729	0	4.61484	3.16112	3.23387	0	0	0.0114258	215.866	-422.376	58.2133	153.445	0	48.0974	48.4392	163.742	2
9301	2	0	1301	1	253.332	120.732	132.6	0	0	52.3293	-36.5117	263.332	134.693	4930.67	18075	-263.332	0	5.21189	3.32297	3.75233	0	0	0.073104	168.006	-426.341	44.722	157.365	0	48.4634	48.9967	133.741	2
9316	2	0	1316	1	178.563	109.387	69.1765	0	0	92.862	62.7425	-10.8688	114.185	5089.46	18075.4	10.8688	0	4.17767	3.12996	3.74716	0	0	0.0225893	176.908	-416.263	68.3877	1	0	54.4799	53.7369	175.771	2
9317	2	0	1317	1	171.344	83.717	87.6268	0	0	88.9808	57.4634	92.2749	103.99	4794.36	17981	-92.2749	0	3.78694	3.43035	3.7471	0	0	0.0629359	168.086	-417.795	72.9835	136.975	0	62.94	61.0793	171.401	2
9365	2	0	1365	1	206.367	92.9937	113.373	0	0	56.8221	-47.4823	147.453	124.427	5025.84	18285.3	-147.453	0	4.67865	3.04316	3.30571	0	0	0.14497	200.563	-416.245	56.0666	172.065	0	50.0085	48.7234	133.72	2
9541	2	0	1541	1	325.013	149.209	175.804	0	0	49.2101	30.6156	-49.6807	303.086	4834.13	17908.2	49.6807	0	11.2548	3.70905	4.34928	0	0	0.171967	220.672	-448.006	34.0399	230.545	0	25.0457	25.0703	84.5988	2
9542	2	0	1542	1	364.505	143.573	220.931	0	0	-2.26114	76.0698	5.89387	351.475	4885.6	17862.7	-5.89387	0	12.9254	4.10623	3.88062	0	0	0.302467	185.589	-450.327	29.7025	246.172	0	21.9223	21.6514	71.774	2
9543	2	0	1543	1	338.822	143.877	194.945	0	0	16.4946	59.9011	75.1008	353.542	4866.85	17878.9	-75.1008	0	12.9412	3.33533	3.43663	0	0	0.150678	185.281	-436.276	31.4774	1	0	21.4178	21.1363	63.959	2
9544	2	0	1544	1	349.804	164.651	185.153	0	0	57.2481	-12.7339	-52.6302	304.801	4925.75	17851.9	52.6302	0	11.4374	4.52054	3.66171	0	0	0.138364	237.345	-450.78	31.2777	241.758	0	24.0401	23.9038	89.0117	2
9545	2	0	1545	1	379.45	159.885	219.565	0	0	60.4285	-2.4495	8.66396	352.627	4922.57	17841.6	-8.66396	0	13.0215	3.77905	4.27238	0	0	0.105971	218.735	-465.272	28.3721	256.789	0	21.825	21.8063	70.4746	2
9546	2	0	1546	1	345.236	136.86	208.376	0	0	18.1918	13.0275	-71.1881	361.113	4865.15	17826.1	71.1881	0	13.5942	3.57339	4.02179	0	0	0.204312	147.676	-441.521	31.3746	302.634	0	21.4783	21.1277	74.5467	2
9547	2	0	1547	1	311.082	127.727	183.354	0	0	56.2496	44.3988	-73.4064	323.25	4926.75	17894.4	73.4064	0	12.0561	3.89058	3.89363	0	0	0.137855	157.074	-449.89	35.6475	1	0	23.2858	23.229	87.4324	2
9548	2	0	1548	1	344.126	141.486	202.64	0	0	42.4581	15.5336	-65.0724	402.078	4940.54	17823.6	65.0724	0	15.0534	3.37675	3.63411	0	0	0.27646	166.642	-443.269	31.0839	1	0	19.2606	18.9914	68.1932	2
9549	2	0	1549	1	364.394	163.263	201.132	0	0	48.3954	97.9042	67.8959	370.521	4934.6	17840.9	-67.8959	0	13.4688	3.87331	3.72759	0	0	0.371253	150.283	-439.365	29.4695	263.956	0	20.9839	20.8499	64.4144	2
9550	2	0	1550	1	329.838	125.382	204.457	0	0	-7.33057	-4.71821	-41.5208	317.336	4890.67	17843.9	41.5208	0	11.9536	3.49599	3.49463	0	0	0.184467	199.678	-444.512	32.6434	252.247	0	22.914	22.6322	78.76	2
9835	2	0	1835	1	213.683	98.8939	114.789	0	0	79.899	80.1491	264.196	125.804	4903.1	18456.6	-264.196	0	4.77318	3.41042	3.47269	0	0	0.0734872	178.646	-412.273	54.7268	149.302	0	51.8443	50.6581	139.414	2
