# Supplementary material for: CaV1 and CaV2 calcium channels mediate the release of distinct pools of synaptic vesicles
Source: eLife. 2023 Feb 23;12:e81407. doi: 10.7554/eLife.81407 (PMC10023163; doi:10.7554/eLife.81407)
Supplement: Figure 7—source data 1. [file elife-81407-fig7-data1.zip › Figure 7 - Source Data 1/unc13-all/8/1/cav1_to_cav1(cav2).csv]

459.598035940495
463.903593274568
495.414136607564
466.463836942203
498.969201060714
447.406197453814
455.134730771962
525.14684439797
498.295314407314
443.112648390246
494.462942139815
466.353582236183
366.771641927267
487.895123146487
450.14199082652
450.029974164465
440.622367216169
462.464201031235
461.80676712101
419.191976350734
426.231660004862
388.113083886125
430.419534946832
478.741867643785
462.352341209273
492.945846036644
487.295445162503
449.44233342101
470.610429181099
478.495678634748
537.801629878431
509.65975234367
481.968404948602
495.620388292691
473.755296915366
510.318510904688
505.236855019348
518.245521574998
560.462421093747
539.872478989759
537.34698143294
472.348797920069
514.399197267481
507.870890531147
433.183009626115
441.845496471695
531.265911690982
400.200168563424
480.08014562157
508.949642333575
517.940569665772
558.750739174098
541.549126091777
489.385396318597
423.848435294874
427.534973343394
523.408516867356
480.115345520975
494.622897477226
497.302288544513
512.96731137865
457.737094541459
457.173070493831
453.867847080241
479.376865155571
455.671032304665
463.90173616677
502.800735432684
457.288660766357
467.870505015913
487.068799748493
425.819057486202
488.088021181957
488.161218880774
525.052906323392
322.459942441177
471.636488400325
392.480173050371
480.461988468491
572.383855733562
481.034463907861
525.819055508686
503.020014848948
490.14185212642
455.776834296337
501.986028453315
461.225522613051
467.710590886851
478.114665193323
511.193458030113
530.323894875406
492.270960650963
509.439874537044
510.925690998154
492.26399499513
529.558418255505
511.113051173648
475.071827791813
520.045054768907
519.674696225529
459.924871062798
507.091556774618
510.558588388398
525.426793023869
526.912386711529
465.789797445348
479.608446042543
477.625708190631
511.787362893978
517.86039806945
498.289858964032
516.038176733618
484.005073372799
468.575056437672
443.681475795747
465.520982231094
475.899273547129
459.131184924338
391.213099551866
471.084967868503
444.381995573433
373.269977189
375.638469903501
296.705692632368
325.707995832205
431.742899364022
440.961899906077
412.30719293266
455.993093039124
493.504757291224
371.608866762954
412.326534234224
411.636966551441
394.806524934651
417.425241253106
321.69968175939
458.514282483371
447.806997743723
493.610237361028
420.483083121946
396.801250577075
471.32848285094
380.647769982199
507.104885699264
429.162786182838
320.285659926252
419.360568641647
441.986655202863
418.146967681823
471.675757155499
392.844758473628
432.516695260572
482.137892826733
430.2509384109
491.179824961124
461.174571505897
461.049564324396
363.690468321131
311.438965693742
430.367135315459
461.852328966619
419.78704078362
473.267515965037
444.595114014348
437.064306814555
505.24868596976
536.789790926052
425.46219294924
382.578388916256
426.030653227874
451.248102013666
486.485091749075
474.319065222857
533.815137330352
502.701036724671
502.158103696327
514.604310111941
495.993783992884
385.981606773512
490.063966701477
465.881845445452
502.045005885291
537.158156249896
507.247938501561
472.691293591761
491.527338522481
412.252994133547
487.798676127077
441.598345942077
486.939439001057
478.288159990518
474.40715575391
484.41889739719
453.72288772012
307.558679475898
451.452112980785
474.351987192553
431.30401036796
370.010790137963
370.704418434849
367.982766908937
397.587067230819
456.245558655261
466.944066084654
489.826484824316
463.855369640678
390.03086489582
492.984326594675
427.443329681859
457.679998942291
326.023247750934
405.439365744738
367.915449720324
367.819357589458
512.774438068192
364.879887409817
307.813171278254
486.177692831721
545.263126670072
526.279567981033
376.374028743841
445.346725255949
500.083140275856
512.340509270103
552.714356418888
457.98946525421
514.565255888552
511.023693683484
493.307319879685
470.449198642915
483.715332221022
543.600629656517
534.306586794537
468.652009312069
486.016487018545
518.640041261157
500.316165442018
518.636855505913
515.811972869871
532.246966246608
545.494187586726
542.884721801294
518.811295340347
541.39054485518
528.498421850963
531.398693453808
510.7987979872
576.100105271529
545.101541243335
529.237083781474
548.090571945979
527.34678178489
525.739135655853
518.317477039725
515.354188119161
512.448646883167
523.817483838833
545.410879685185
562.394550240355
523.447793864198
512.739877767506
507.098877318991
563.564132782169
493.126694344892
541.006320933502
523.809115112161
479.872412445558
514.244173158015
513.099164587578
499.750911646985
557.640946986405
533.143272618147
507.556876601493
512.909138627159
478.202904322809
503.263434927998
448.887594167265
472.768176287778
490.064519638468
415.137411383575
483.870104587006
421.776963068171
533.955627492778
528.155761097503
510.79776628824
537.894552737394
541.571533520184
500.1096372884
540.03007398077
538.070131412494
510.546357096071
503.587913948923
437.306790098039
406.785699017366
558.989112393458
453.224951113705
459.130673195694
447.205991112291
371.506357916602
473.269335861136
448.098059549644
496.540690973612
505.794251816355
424.415083919081
402.688390584604
405.779612456752
412.740180938528
384.892084441286
381.237061294965
514.25825731312
404.422005415721
424.334904081088
484.20724396383
411.563026108852
476.484983007762
368.662699154309
426.189267431155
474.776330003255
450.896952905136
485.519082869132
456.807985828622
367.127227266807
383.791333794028
440.820382289709
332.543066132199
437.700670185486
401.436498873529
463.694576656102
438.147845491518
384.705982983225
450.398772796903
336.959439350954
354.404142348791
427.289667434885
448.917380080107
486.004251729564
389.836192417621
442.851521095596
470.635036119163
434.678795933192
446.20812892494
358.966370266513
349.984261452924
409.92996836127
457.848810010013
440.803846881463
422.551138578281
443.673870541208
410.932328467967
405.843739893477
528.928838975295
498.190680226337
411.942368252607
386.989368628445
490.571761767127
378.378183781919
308.935322628342
350.789209121467
438.868981771546
389.00187590986
392.181827911774
477.698497305864
349.073177632526
521.85647260827
434.400836281809
401.012098371135
426.73447014753
355.719241184364
470.39611820448
499.698305725497
409.254505313587
364.680246491975
413.474394399713
486.515471807261
440.793245678457
400.861031730708
369.929582846034
360.333340521474
359.080594679892
353.517545838056
348.624182678761
420.730638238503
367.282796071597
336.311038491125
373.163131260051
326.216608065028
336.339846400049
322.449832238457
335.647765527418
314.43622076965
363.760034717794
307.404414841913
359.12127474758
367.718078490512
332.012182831071
413.400020648525
248.98931052984
404.571516390226
347.404944710554
387.846530118228
339.78360396823
305.230153055347
417.397221789692
360.120680362532
368.909581457103
450.194369729537
303.707271345365
368.651941111208
368.853245085047
347.151571268878
355.528352851772
392.472836022658
403.855158743065
397.648731176079
375.133736968046
390.844173049363
439.348422965224
349.508113404565
334.151199264868
338.855398835911
434.800794927905
391.869733026631
268.23076530491
330.413198380542
292.717029544659
328.154122476531
394.835341085247
410.63241118011
385.038731582408
387.031777685494
376.758244423845
296.885897345252
292.441327094624
331.777771077406
446.513625529493
388.740253369908
414.051792825356
333.100941691167
350.852218197513
380.937469925626
455.956217845402
373.245296075907
323.671158329591
355.840571610335
268.892837491236
379.328387759064
334.583819895503
344.011890751059
330.559965150069
338.120925389576
334.609136610659
315.281439922292
370.423561983409
355.436820576966
296.658509187471
352.409070059492
285.606331218027
366.716997581239
401.278247800466
371.951494549734
332.526749500757
334.644398446773
268.417725138486
341.154737982359
429.45938584873
327.409617247522
361.526465335717
378.340565596056
396.371365909745
303.935200201815
393.030216336323
350.815937149131
325.275239089828
380.021454877286
385.671863993099
483.666217493303
393.80025281228
408.352120383397
369.612729808017
326.659045946544
328.176080113009
382.907790923451
366.10656979582
384.662959052477
359.013454811364
339.200205403984
311.153924754784
357.606254280647
411.538142702291
373.009605124815
439.297760564883
418.088815658688
357.459825916327
345.641106661345
367.73364813316
355.096396544859
342.180442313032
354.182861471319
349.707878195821
433.192608100195
425.428718042549
317.518710784907
317.972831018415
352.788152218085
367.905921424621
349.229113812555
388.047739188682
361.670809822132
413.09770979922
360.006245414013
321.330586178468
315.04308318627
277.930288189622
380.821186359346
327.246278106417
374.263271278622
356.41086402339
392.285434638812
367.986596507912
378.441217582978
293.450586923787
293.364167690403
309.893697283707
343.270942649177
375.401693806782
291.228159443392
373.912283006841
417.412981239117
375.245406983227
376.304639915632
352.653397964084
360.361100248101
378.75783536085
378.467425640332
295.623845981427
311.275040648967
354.914252307473
401.90964697677
371.906444432767
417.32166774112
356.298966989732
187.288555120869
420.985860297938
331.031231420504
351.607650548051
330.399118470457
337.532294403878
331.562118966649
277.574843206843
334.924904254685
411.094140913177
363.027026279009
352.533330252198
401.670869418842
185.570893790977
332.518372532415
401.756776923587
343.595285309988
363.386820582709
365.354706810733
385.276679734847
328.672766243659
302.159976749112
358.833539053663
416.567390714587
381.62578738101
385.628501657142
357.119059233997
392.887646292636
426.368857270336
437.977652081318
436.242130692382
403.920870815742
406.437549853952
468.70251487231
395.796096815378
414.524152731461
364.268502348838
346.96070766129
395.294603081831
327.889029471171
392.196110115332
302.90160166141
372.034880871322
358.509522311368
271.176330526536
395.26211442073
302.524351637232
316.600087643328
417.947908671005
276.401740749596
364.560443010269
366.562629553822
369.699916758555
351.444773685573
376.484176059777
302.91800495457
441.817633600009
238.112170536826
284.816920225454
429.893393066872
394.979586423253
334.15980325169
401.400985293933
408.164310415968
376.81049545679
462.455469174345
347.66322465516
425.965003091907
438.756143945666
339.532029694292
293.323235879227
411.690525751839
376.296035928812
428.038724278282
381.033871491669
386.53339553216
412.170478674165
244.021495199308
351.419902517331
289.685965401872
386.574170503234
402.260676456903
263.112634319396
319.840424393082
321.518301242506
364.986366211901
67.6649580345293
154.150231915108
