# Supplementary material for: CaV1 and CaV2 calcium channels mediate the release of distinct pools of synaptic vesicles
Source: eLife. 2023 Feb 23;12:e81407. doi: 10.7554/eLife.81407 (PMC10023163; doi:10.7554/eLife.81407)
Supplement: Figure 7—source data 1. [file elife-81407-fig7-data1.zip › Figure 7 - Source Data 1/unc13-all/8/1/cav1_to_cav1(unc-13).csv]

-270.027373965295
141.673871728472
-192.998227195942
-303.733077779649
-446.52023838547
-171.764169184346
-153.610439433647
-4.84561660236795
-276.423329500507
215.004326081078
-8.13408587824961
-146.657183325518
4.67708263300665
-86.2043493087149
41.5030560892956
168.177200990116
68.4011794465732
-100.558286388172
-83.4494194100844
215.262730606219
-280.900590987734
126.703044969116
134.089535733796
-408.715491665975
133.153276984942
261.31184506297
-4.93651002487968
129.44650773043
-91.4695796183478
82.209398387593
100.210477724129
-305.938764267838
67.7784055319498
138.807879969898
-61.681289929129
131.023160416367
-14.867488441887
-11.3951550151069
-286.45259956695
-4.12607315952482
207.36005021054
-34.5396292383921
-40.1162226827
15.2265370857494
-40.1116743685416
-175.047861177565
-174.333882422157
-224.702189783271
-401.147718012762
-397.046342489059
71.3619276620993
-418.678372351038
88.824696841948
37.6746459072201
97.6197905946028
135.265249733622
156.234177266426
-83.7631563053728
236.440843497256
292.944608138861
272.725126583431
313.047066192918
322.285558666252
323.580969800065
272.023731837886
344.065815845865
325.846640723426
312.411734612597
-279.475763420734
