# Supplementary material for: CaV1 and CaV2 calcium channels mediate the release of distinct pools of synaptic vesicles
Source: eLife. 2023 Feb 23;12:e81407. doi: 10.7554/eLife.81407 (PMC10023163; doi:10.7554/eLife.81407)
Supplement: Figure 7—source data 1. [file elife-81407-fig7-data1.zip › Figure 7 - Source Data 1/unc13-all/8/1/cav1_to_cav2.csv]

163.551257836471
552.670941903321
230.789316308548
118.305898023158
-29.285339056978
257.052912603915
271.569217145417
421.845878398124
150.98450519538
639.049266461523
419.217017616083
279.578970293587
426.209439405267
338.573812897712
469.316641160311
582.895594403213
499.388477302056
325.379110817365
342.698814875375
635.525172215252
149.865919214091
544.256327602772
561.190202374793
14.1615027780408
548.486657055159
673.996383178435
416.959452172994
554.900978634911
328.951342035802
514.524874036413
521.934982415647
118.967545142563
491.906298074715
566.435684404869
366.897578681357
548.809807180265
410.074676996592
419.03572351255
148.340883447821
420.855435903555
620.705793600682
388.464985247158
390.270893948202
435.284037769223
386.019968721837
252.857552035804
248.172792914733
196.961293304916
10.2847037573192
10.8750267690411
483.330222469223
-5.12680128173452
514.30002379349
463.187149984382
513.624886912694
561.208846385956
562.05902598494
341.896467058403
643.471507952157
702.393454050971
681.286448570789
724.816953195901
733.675230880357
731.106465890973
684.604340581955
756.262539686684
737.976401681808
721.846723344519
141.522728418005
