# Supplementary material for: CaV1 and CaV2 calcium channels mediate the release of distinct pools of synaptic vesicles
Source: eLife. 2023 Feb 23;12:e81407. doi: 10.7554/eLife.81407 (PMC10023163; doi:10.7554/eLife.81407)
Supplement: Figure 7—source data 1. [file elife-81407-fig7-data1.zip › Figure 7 - Source Data 1/unc13-all/8/1/cav2_to_cav1.csv]

-257.451768602352
131.667915464499
-190.213710130274
-302.697128415664
-450.2883654958
-163.950113834908
-149.433809293405
0.842851959301697
-270.018521243443
218.046240022701
-1.78600882273895
-141.424056145235
5.20641296644499
-82.4292135411106
48.3136147214882
161.892567964391
78.3854508632339
-95.6239156214579
-78.3042115634471
214.522145776429
-271.137107224731
123.25330116395
140.187175935971
-406.841523660782
127.483630616336
252.993356739613
-4.04357426582828
133.897952196088
-92.0516844030208
93.5218475975907
100.931955976825
-302.03548129626
70.9032716358925
145.432657966046
-54.1054477574653
127.806780741443
-10.9283494422307
-1.96730292627217
-272.662142991001
-0.147590535267227
199.70276716186
-32.5380411916649
-30.7321324906206
14.2810113304004
-34.9830577169851
-168.145474403018
-172.83023352409
-224.041733133907
-410.718322681503
-410.127999669781
62.327196030401
-426.129827720557
93.2969973546678
42.1841235455595
92.6218604738715
140.205819947134
141.055999546117
-79.1065593804196
222.468481513335
281.390427612148
260.283422131966
303.813926757079
312.672204441535
310.10343945215
263.601314143132
335.259513247862
316.973375242986
300.843696905697
-279.480298020817
