# Supplementary material for: CaV1 and CaV2 calcium channels mediate the release of distinct pools of synaptic vesicles
Source: eLife. 2023 Feb 23;12:e81407. doi: 10.7554/eLife.81407 (PMC10023163; doi:10.7554/eLife.81407)
Supplement: Figure 7—source data 1. [file elife-81407-fig7-data1.zip › Figure 7 - Source Data 1/unc13-all/8/1/cav2_to_cav2(cav1).csv]

-38.5950095016724
-42.9005668357458
-74.4111101687413
-45.4608105033803
-77.9661746218917
-26.403171014992
-34.1317043331401
-104.143817959148
-77.292287968492
-22.1096219514238
-73.4599157009925
-45.3505557973604
54.231384511555
-66.8920967076647
-29.1389643876973
-29.0269477256425
-19.6193407773462
-41.4611745924121
-40.8037406821877
1.81105008808845
-5.22863356603921
32.8899425526979
-9.41650850800943
-57.7388412049622
-41.3493147704503
-71.9428195978217
-66.2924187236804
-28.4393069821872
-49.6074027422765
-57.492652195926
-116.798603439609
-88.6567259048479
-60.9653785097798
-74.6173618538687
-52.7522704765433
-89.3154844658657
-84.2338285805254
-97.2424951361754
-139.459394654925
-118.869452550936
-116.343954994118
-51.3457714812466
-93.3961708286588
-86.8678640923245
-12.1799831872922
-20.8424700328724
-110.262885252159
20.8028578753983
-59.077119182748
-87.9466158947525
-96.9375432269499
-137.747712735276
-120.546099652955
-68.3823698797751
-2.84540885605202
-6.53194690457167
-102.405490428533
-59.1123190821527
-73.6198710384033
-76.299262105691
-91.9642849398278
-36.7340681026362
-36.1700440550085
-32.8648206414182
-58.3738387167487
-34.6680058658421
-42.8987097279478
-81.7977089938613
-36.2856343275344
-46.8674785770909
-66.0657733096705
-4.81603104737951
-67.0849947431343
-67.1581924419515
-104.049879884569
98.5430839976452
-50.6334619615027
28.522853388451
-59.4589620296683
-151.38082929474
-60.0314374690388
-104.816029069863
-82.0169884101251
-69.138825687598
-34.7738078575148
-80.9830020144927
-40.2224961742286
-46.7075644480283
-57.1116387545007
-90.1904315912907
-109.320868436584
-71.267934212141
-88.4368480982212
-89.9226645593317
-71.2609685563075
-108.555391816682
-90.1100247348259
-54.0688013529907
-99.0420283300846
-98.6716697867068
-38.9218446239756
-86.0885303357954
-89.5555619495753
-104.423766585047
-105.909360272706
-44.7867710065257
-58.6054196037203
-56.6226817518091
-90.7843364551554
-96.8573716306273
-77.2868325252093
-95.035150294796
-63.0020469339761
-47.5720299988498
-22.6784493569248
-44.5179557922711
-54.8962471083069
-38.1281584855151
29.7899268869569
-50.0819414296802
-23.3789691346101
47.7330492498222
45.3645565353218
124.297333806455
95.2950306066177
-10.7398729252
-19.9588734672543
8.69583350616267
-34.9900666003014
-72.501730852402
49.3941596758687
8.67649220459862
9.3660598873812
26.1965015041715
3.57778518571649
99.3033446794325
-37.5112560445486
-26.8039713049002
-72.6072109222059
0.519943316876379
24.2017758617476
-50.325456412118
40.3552564566235
-86.1018592604414
-8.1597597440159
100.71736651257
1.64245779717567
-20.983628764041
2.85605875699912
-50.6727307166766
28.1582679651947
-11.5136688217499
-61.1348663879107
-9.24791197207742
-70.1767985223014
-40.1715450670745
-40.0465378855733
57.3125581176919
109.56406074508
-9.36410887663624
-40.8493025277967
1.21598565520253
-52.2644895262147
-23.5920875755255
-16.0612803757322
-84.2456595309377
-115.786764487229
-4.45916651041807
38.4246375225666
-5.02762678905128
-30.2450755748432
-65.4820653102524
-53.3160387840344
-112.812110891529
-81.6980102858488
-81.1550772575047
-93.6012836731188
-74.9907575540619
35.0214196653105
-69.0609402626542
-44.8788190066298
-81.0419794464688
-116.155129811073
-86.2449120627389
-51.6882671529384
-70.5243120836585
8.75003230527545
-66.7956496882543
-20.5953195032544
-65.9364125622342
-57.2851335516953
-53.4041293150876
-63.415870958368
-32.7198612812972
113.444346962924
-30.449086541963
-53.3489607537304
-10.3009839291371
50.9922363008591
50.2986080039736
53.0202595298852
23.4159592080032
-35.2425322164381
-45.9410396458316
-68.8234583854937
-42.8523432018555
30.9721615430026
-71.9813001558523
-6.4403032430364
-36.6769725034683
94.979778687888
15.5636606940843
53.0875767184989
53.183668849364
-91.77141162937
56.123139029005
113.189855160568
-65.1746663928989
-124.260100231249
-105.276541542211
44.6289976949811
-24.343698817127
-79.0801138370334
-91.3374828312808
-131.711329980066
-36.9864388153874
-93.5622294497298
-90.020667244662
-72.3042934408622
-49.4461722040924
-62.7123057821991
-122.597603217695
-113.303560355715
-47.6489828732465
-65.013460579723
-97.6370148223341
-79.3131390031958
-97.6338290670901
-94.8089464310488
-111.243939807786
-124.491161147904
-121.881695362472
-97.8082689015246
-120.387518416357
-107.495395412141
-110.395667014986
-89.7957715483772
-155.097078832707
-124.098514804513
-108.234057342652
-127.087545507156
-106.343755346068
-104.73610921703
-97.314450600903
-94.3511616803389
-91.445620444345
-102.814457400011
-124.407853246363
-141.391523801532
-102.444767425375
-91.7368513286838
-86.0958508801687
-142.561106343346
-72.1236679060694
-120.00329449468
-102.806088673338
-58.869386006736
-93.2411467191923
-92.0961381487559
-78.7478852081622
-136.637920547582
-112.140246179324
-86.5538501626706
-91.9061121883369
-57.1998778839861
-82.2604084891755
-27.8845677284426
-51.7651498489558
-69.0614931996461
5.86561505524696
-62.8670781481833
-0.7739366293481
-112.952601053956
-107.152734658681
-89.794739849418
-116.891526298572
-120.568507081362
-79.1066108495779
-119.027047541947
-117.067104973672
-89.5433306572486
-82.5848875101001
-16.3037636592162
14.2173274214565
-137.986085954635
-32.2219246748828
-38.1276467568714
-26.2029646734682
49.4966685222207
-52.2663094223135
-27.0950331108215
-75.5376645347897
-84.7912253775321
-3.41205748025823
18.3146358542181
15.2234139820703
8.26284550029413
36.1109419975364
39.7659651438571
-93.2552308742979
16.5810210231011
-3.33187764226568
-63.2042175250081
9.44000032997064
-55.4819565689395
52.3403272845135
-5.18624099233239
-53.7733035644324
-29.8939264663131
-64.5160564303096
-35.8049593897995
53.8757991720158
37.2116926447943
-19.8173558508861
88.4599603066235
-16.6976437466637
19.5665275652937
-42.6915502172797
-17.1448190526953
36.2970434555973
-29.3957463580809
84.0435870878682
66.5988840900318
-6.28664099606249
-27.9143536412848
-65.0012252907418
31.1668340212018
-21.8484946567733
-49.6320096803411
-13.6757694943699
-25.2051024861175
62.0366561723094
71.0187649858981
11.0730580775526
-36.8457835711906
-19.8008204426405
-1.54811213945868
-22.6708441023857
10.0706979708557
15.1592865453458
-107.925812536472
-77.1876537875141
9.06065818621573
34.0136578103775
-69.5687353283047
42.6248426569036
112.06770381048
70.2138173173553
-17.8659553327234
32.0011505289622
28.8211985270482
-56.6954708670419
71.9298488062959
-100.853446169447
-13.397809842987
19.9909280676875
-5.73144370870796
65.2837852544581
-49.393091765658
-78.6952792866741
11.7485211252351
56.3227799468477
7.52863203910965
-65.5124453684384
-19.7902192396341
20.141994708114
51.073443592788
60.669685917348
61.9224317589305
67.4854806007661
72.3788437600615
0.272388200319256
53.7202303672257
84.6919879476973
47.8398951787713
94.7864183737947
84.6631800387731
98.5531942003654
85.3552609114049
106.566805669172
57.2429917210284
113.59861159691
61.8817516912422
53.2849479483102
88.9908436077512
7.60300579029717
172.013715908983
16.4315100485965
73.5980817282689
33.1564963205947
81.2194224705927
115.772873383476
3.60580464913073
60.8823460762906
52.0934449817196
-29.1913432907149
117.295755093457
52.3510853276148
52.1497813537753
73.8514551699445
65.4746735870503
28.5301904161643
17.1478676957577
23.3542952627431
45.8692894707765
30.1588533894592
-18.3453965264016
71.4949130342575
86.851827173954
82.1476276029116
-13.797768489083
29.1332934121911
152.772261133912
90.5898280582805
128.285996894163
92.8489039622909
26.1676853535755
10.3706152587129
35.9642948564142
33.9712487533288
44.2447820149773
124.117129093571
128.561699344198
89.2252553614162
-25.5105990906704
32.2627730689146
6.95123361346668
87.902084747655
70.1508082413093
40.0655565131965
-34.9531914065792
47.757730362915
97.3318681092314
65.1624548284872
152.110188947587
41.6746386797586
86.4192065433199
76.9911356877637
90.4430612887536
82.8821010492466
86.3938898281631
105.721586516531
50.5794644554135
65.5662058618564
124.344517251351
68.5939563793308
135.396695220796
54.286028857583
19.7247786383559
49.0515318890884
88.476276938065
86.3586279920492
152.585301300336
79.8482884564637
-8.45635940990724
93.5934091913005
59.4765611031053
42.6624608427664
24.6316605290776
117.067826237007
27.9728101024994
70.1870892896914
95.7277873489948
40.9815715615368
35.3311624457237
-62.6631910544802
27.2027736265427
12.6509060554254
51.3902966308051
94.3439804922782
92.826946325813
38.0952355153713
54.8964566430022
36.3400673863453
61.9895716274586
81.8028210348384
109.849101684038
63.3967721581757
9.46488373653119
47.9934213140077
-18.2947341260606
2.91421078013445
63.5432005224957
75.3619197774769
53.269378305662
65.9066298939633
78.8225841257899
66.8201649675029
71.2951482430017
-12.1895816613724
-4.42569160372659
103.484315653915
103.030195420408
68.2148742207373
53.0971050142016
71.7739126262677
32.9552872501408
59.3322166166909
7.90531663960246
60.996781024809
99.6724402603541
105.959943252552
143.0727382492
40.1818400794764
93.7567483324056
46.7397551602007
64.5921624154325
28.7175918000103
53.0164299309108
42.561808855844
127.552439515035
127.63885874842
111.109329155115
77.7320837896459
45.6013326320408
129.774866995431
47.0907434319815
3.59004519970586
45.757619455595
44.6983865231905
68.349628474738
60.6419261907213
42.2451910779728
42.5356007984901
125.379180457396
109.727985789856
66.0887741313491
19.0933794620523
49.0965820060555
3.68135869770231
64.70405944909
233.714471317953
0.0171661408840009
89.9717950183185
69.3953758907719
90.6039079683651
83.4707320349444
89.4409074721734
143.428183231979
86.0781221841371
9.90888552564502
57.9760001598133
68.4696961866248
19.3321570199805
235.432132647846
88.4846539064074
19.2462495152358
77.4077411288345
57.6162058561131
55.6483196280897
35.7263467039757
92.3302601951636
118.843049689711
62.1694873851593
4.43563572423591
39.3772390578124
35.3745247816805
63.8839672048252
28.115380146186
-5.36583083151345
-16.9746256424951
-15.2391042535601
17.0821556230803
14.5654765848703
-47.6994884334872
25.206929623444
6.47887370736134
56.7345240899849
74.0423187775323
25.7084233569913
93.1139969676515
28.8069163234904
118.101424777413
48.9681455675
62.4935041274548
149.826695912287
25.7409120180928
118.47867480159
104.402938795494
3.05511776781714
144.601285689227
56.4425834285539
54.4403968850002
51.3031096802679
69.5582527532497
44.518850379045
118.085021484252
-20.8146071611864
182.890855901996
136.186106213368
-8.89036662804938
26.0234400155696
86.843223187132
19.6020411448899
12.838716022854
44.1925309820326
-41.4524427355227
73.3398017836626
-4.961976653085
-17.7531175068434
81.4709967445306
127.679790559596
9.31250068698319
44.7069905100107
-7.03569783945932
39.9691549471536
34.4696309066621
8.83254776465765
176.981531239515
69.5831239214913
131.317061036951
34.4288559355882
18.7423499819197
157.890392119427
101.162602045741
99.4847251963165
56.0166602269219
353.338068404293
266.852794523715
