# Supplementary material for: CaV1 and CaV2 calcium channels mediate the release of distinct pools of synaptic vesicles
Source: eLife. 2023 Feb 23;12:e81407. doi: 10.7554/eLife.81407 (PMC10023163; doi:10.7554/eLife.81407)
Supplement: Figure 7—source data 1. [file elife-81407-fig7-data1.zip › Figure 7 - Source Data 1/unc13-all/8/1/cav2_to_cav2(unc-13).csv]

-21.7734839237892
-34.4465502804596
-68.9717255237847
-29.3232121786459
-73.8102875308396
-12.9040350749528
-34.60186074187
-102.626967024002
-70.8106359735939
-21.2075332417007
-77.9661002102621
-47.1695484974825
47.9265766218523
-71.146000534407
-25.1089164041441
-27.9467859331671
-17.0849338062526
-41.9911821608312
-42.4102941310648
5.30268130135846
-5.79692959604108
29.0634178345863
-7.37609998950575
-59.2281793088732
-40.5981091038084
-74.2783225179373
-73.2237046767041
-38.8487794227221
-54.851632986818
-58.0328638761748
-127.029649379765
-95.9888912646384
-66.7365573037532
-78.6695578019171
-57.6653752939965
-93.9481215484684
-87.6219234791497
-98.1742297948058
-153.031463584299
-129.999558807893
-118.839264578824
-51.5312558172263
-104.571358245359
-93.1348956004276
-11.9461902994481
-23.5421129177248
-126.012710629806
21.8718801184714
-67.4276240534236
-97.9547952525245
-107.323572528801
-145.222423602867
-131.558363351223
-76.3690621404476
-1.87960838478102
-3.9578669622806
-114.311347429542
-71.1197175526686
-85.7760490082619
-82.5484052432967
-102.926596232115
-49.2689958258125
-39.0003644148383
-37.2812291275859
-67.0911006087426
-44.1412799361406
-54.2221083719287
-94.9434094589888
-40.2020774659413
-51.7426674814724
-71.6632846976445
-2.3418121561499
-75.3140018583981
-73.5511301317874
-114.297933633023
98.3102888261492
-57.8727233621939
23.7297931935536
-66.8035241158686
-150.633562186345
-61.3405838818635
-126.189636028244
-98.1166794512428
-86.3278455158252
-42.1799439660463
-91.0004597281131
-53.2232134172154
-52.2967219194179
-64.7097318843662
-98.8644898983948
-122.4253510934
-84.9547219466385
-97.587116440407
-99.8517006302773
-77.6630161419089
-120.81735935486
-98.009269052156
-51.7620103770678
-103.110169316258
-108.523379887314
-36.3210840885713
-91.9986980771318
-98.92290118864
-121.730979523867
-114.844101122273
-49.3979809723551
-60.5899708930228
-53.4189490674198
-97.1227667330513
-100.121937803493
-81.5282095433686
-106.468844136834
-74.5274013059861
-57.5914064148146
-32.6639594855078
-54.0244388070514
-62.6606849357231
-43.3311065970884
23.5106848105515
-60.906230658069
-31.6680671263239
42.8805665196815
35.7375452820306
115.341375079253
87.5233644084474
-18.0137854049208
-30.2242555628673
6.77932564890762
-45.3488100919294
-74.6503671504397
46.6307049603311
-5.89318627255489
6.18206527186521
22.5521693183091
-10.8666527013338
87.1187631376706
-47.646883671594
-37.2026041711579
-79.4781157052457
-3.76278577420453
16.5936620285811
-60.3264596410627
37.0935838860005
-92.5101270896994
-11.4478348130815
87.4090900152005
-6.40663297210449
-21.041927860826
-4.44051481933093
-57.9299736249959
28.8070227876597
-13.1395500261006
-61.8668899427284
-12.8374628337642
-73.0812155306194
-44.2437918710129
-43.1267491569452
51.9758496727736
106.407521716592
-10.940481364034
-39.4755395419143
6.10792027378557
-50.656677964349
-28.5839974429109
-17.2603698743951
-90.6403515293187
-125.111683500192
-5.70830980092069
41.5112684467113
3.25366043122995
-29.0831095618996
-69.3363017134579
-52.0913415247451
-120.578111254083
-91.4524805744204
-88.3485494626257
-99.5076305072216
-76.6063523916055
39.6000665343836
-74.3079765876118
-50.8113698660527
-88.1344635056994
-129.879897783303
-95.7690642950074
-52.9653769098895
-83.1817934003957
7.74393653522566
-78.4837387548632
-25.5433739420041
-70.4906952159545
-61.6662938743011
-61.7153049506087
-73.457930351402
-43.761046130614
104.881473865382
-34.7925021611609
-62.2744698740844
-16.783529298129
41.3838063893018
34.6161987285159
43.6024842688803
15.9892093545241
-40.2065193782983
-54.3279772836886
-73.2237546901652
-56.1224968320112
24.4962801067068
-76.6468079460519
-12.4834000155806
-37.3778358983236
97.8384826434321
10.8388316383534
56.4433399883983
49.2034837040846
-103.776996849687
53.3905637453299
113.513986844424
-68.6913434714916
-135.693846082933
-116.430692088674
47.6538793208401
-28.9909827495067
-97.8201571527152
-99.5035929896876
-152.215020875847
-42.8965751108244
-106.9290421887
-101.716567902544
-86.810036821018
-58.7001458178856
-69.4310169026485
-139.026437975615
-132.856521165211
-60.6555766238489
-77.5582582441257
-109.966927272426
-95.9459016339915
-112.520665344913
-104.367871575798
-118.833057190359
-131.848740242216
-136.309920998887
-102.93504958349
-132.163560690429
-117.943590321709
-118.285148159948
-94.6483363011976
-160.430285244112
-139.640240850145
-122.759666621161
-141.045995006016
-123.595354341862
-115.987188718249
-114.76102228602
-108.768028730481
-102.760826699821
-119.18795487671
-137.237647472532
-166.623058398092
-116.041398339534
-103.677411418366
-99.1925219457153
-160.210258220635
-85.1199109652134
-136.37576482954
-115.633378110933
-63.5823921072697
-105.87053687031
-105.086812807986
-88.5290579703087
-151.476394334168
-131.258914549151
-102.271026735316
-106.826958583595
-68.4299520770055
-96.3067784328814
-37.7448222023268
-59.8178190591352
-78.343155301367
15.592637392494
-71.1326508623879
1.3372078168959
-126.637693305418
-119.067611167906
-101.633184698387
-125.689132462318
-135.428605257277
-84.2304799989834
-127.572535984102
-130.865076717164
-104.809028956395
-83.4467298581476
-23.6654472545815
26.6370798385778
-146.898340983545
-49.1850581864455
-47.6599311192786
-22.0584882944731
61.4908535319046
-41.3605944018454
-21.833853063652
-74.8453102656058
-87.1553658548728
-3.88652236231974
20.9502610063701
15.0659508717545
13.1344211552787
30.5613629273503
37.562841881474
-97.3795281288094
15.4216291256635
4.98791301017809
-67.3437984084576
10.914632261718
-56.4790437129341
57.7647020966233
-2.83234481832551
-50.3472082450626
-20.4040216993963
-64.8283699544281
-32.9085420606007
58.4780904024719
46.483259656241
-13.9788447909923
96.2051287071954
-31.865636664279
22.8246045845426
-40.5869793161837
-19.9224630649514
43.7229942726808
-30.5016469871098
95.6704193084188
78.6999761974257
-1.68144636563011
-24.5043376246522
-64.6009082469682
28.1748717499795
-17.4320565382968
-54.3463113357993
-18.1612828660473
-25.9172601425853
65.2099105535272
69.8918629988148
19.0518423633785
-39.3951349983417
-29.8462296742618
1.29092319029223
-21.7797456128574
11.5881335593713
18.5148348446601
-112.716339014183
-75.3812567838013
14.1991599406483
35.7200580655608
-68.2587416127608
57.2779188386885
117.732752753365
81.2642374652969
-19.9406209981662
45.1351221120076
26.0343404836003
-58.8878325115384
70.2853464494438
-103.930663653287
-6.0465226297365
22.606947485845
2.22755956716719
68.7139368992393
-50.3080158885514
-86.287578047748
17.4290235900044
55.6988082825883
9.60402162481296
-68.4949990854839
-23.9760138768052
29.5183433930706
60.4440704823355
57.8050294020613
70.7505429924386
85.8473132419986
85.0602441702558
24.3137081857221
57.4148909608557
83.0858205629193
54.4506605645001
108.036109724764
96.4753299779968
94.6842533224462
95.7131327932475
112.714124679442
69.4879085098346
129.755410112222
72.7576211214018
66.9154200229423
105.982646942273
12.1232353855012
194.452242452164
17.7128387111643
77.0962481087754
34.2735961443723
88.9946623142096
132.67928712462
14.0692279315426
87.9300658888897
60.1107518305907
-35.3696108529621
120.533207369455
59.4039753080287
62.16087174723
75.8912541727568
79.7177617830221
34.2692183565159
21.5616037531054
32.5779955977705
57.3340580875083
33.9868784546034
-11.2424663858783
78.0151929282001
97.9441895473392
84.2471421840819
-3.77604524320486
42.134840027582
160.053199800237
104.67304514886
129.569624824017
101.37381654053
34.2688780861972
26.4408876365214
37.0879189652696
29.4098719934627
53.5388841071472
126.935772464818
134.350344087077
97.0256610902179
-19.1302954751554
41.2361729988424
7.63063508304913
107.691713442426
77.2856023951881
40.3612027186118
-26.2055791570347
57.4304506933622
111.599544236737
74.5394074138421
156.726374998783
50.9234418920278
88.7035266470302
89.7673587594018
104.951069243853
86.4495297770463
89.4046121703395
118.861822104154
57.657508005992
66.6164974339899
134.991631160343
82.8878009038199
146.627528846266
67.1941126911042
27.3356911230494
54.4459283952856
90.0297589973798
91.1735912584991
152.991075560436
83.9944943978262
-2.08951660768798
102.065639922817
64.4295054221075
46.902433607409
29.5203110665898
128.958448372277
38.0813772751771
84.0296513803787
106.358160546059
49.8638135921865
47.1363951037602
-54.5011130883249
30.6119774719191
19.3842141525638
50.5248838582938
107.784672979411
98.6358226996872
46.9349902456852
65.0828811130268
48.6072864711277
65.633262238709
82.6128533527626
113.219041935638
69.8988171959973
12.4268999675751
55.6584809771502
-24.7969126086555
5.48419865253527
73.0642763315282
86.0145199475537
62.4155513315072
80.3475146738401
80.8755220863113
73.3646219827006
86.6290935657471
-12.6489793179353
8.5099972621756
111.959310021643
102.785701992891
84.8443166452507
60.9344009470988
84.8179054145075
38.2606225849249
69.483428551488
7.89000879055857
71.024617629344
113.880292607781
117.192138190454
153.488928768631
38.0215506030472
111.454911298233
54.2735470796979
72.2811827963887
40.7907900143437
59.7343913911718
48.2808818270078
132.977334655854
145.993638410991
111.956759690831
89.765200855938
55.8610088166788
138.529815469019
48.3400997633325
7.10909923739564
58.4012450331975
48.197838893173
80.7604051445669
67.555291714325
51.8536545719799
48.390271867087
135.220884422426
126.523174394522
65.7055656687025
28.5307543448744
55.8399983283234
3.6998500618065
63.1947813244424
237.371434919232
10.9529059777578
95.9000628542817
58.6691699754301
113.352713525084
96.2128395369982
103.293221736931
150.513958868436
85.2050771626
23.5537428528405
80.88849772916
71.0955197884941
40.145593672547
250.650355220805
95.2571364103424
22.8004653952248
76.2052277853363
66.6372437440004
62.4890538349318
31.5258477082334
87.3829711848866
122.592223078285
67.5191519668024
4.20912117091393
47.6232424861955
48.5772040716874
66.1811332231318
33.5168638265168
7.3361586935971
-7.81721718054359
-12.0273395081731
27.9601574094486
21.4866880113659
-51.3320729871157
32.0809892252164
11.0255496780737
65.2534328280035
81.8766771149767
27.3509584551302
98.6115193589449
30.3922885751963
129.481347442788
61.950306918623
69.0247317973881
162.991185260846
39.7474400336396
116.304636851759
109.854602167405
5.98482618032722
155.274614505692
64.53261198174
58.9568247038515
62.0088943277624
82.4240697561709
51.2324691704998
136.099387798444
-30.389444581444
184.431096184888
137.446488277101
-4.24744917466523
23.3822540992096
100.736026660634
18.0548129116942
18.6740306396568
51.199522248442
-36.8616866840093
74.210516563413
2.3161793622894
-18.3985231037404
83.2606761173429
140.985747697338
8.80996245347342
45.4060017798802
-6.56187716544446
38.8922670572902
42.2887851205705
21.8369415879461
194.068915848093
63.4200590499204
151.208522811476
43.0657332481787
26.1001984252962
158.413029739731
114.527622918093
115.820606122048
62.2388661764708
366.016037921498
272.695375424602
