# Supplementary material for: CaV1 and CaV2 calcium channels mediate the release of distinct pools of synaptic vesicles
Source: eLife. 2023 Feb 23;12:e81407. doi: 10.7554/eLife.81407 (PMC10023163; doi:10.7554/eLife.81407)
Supplement: Figure 7—source data 1. [file elife-81407-fig7-data1.zip › Figure 7 - Source Data 1/unc13-all/8/1/unc13all_to_cav1.csv]

373.87845800463
380.186307421296
473.961355186057
367.45736241966
417.032393209414
-325.947251819332
446.676447084676
275.169740932477
380.52956290355
378.454544859207
424.207365997303
273.203180227505
405.948967786586
323.800075280611
459.320307117636
237.703658613216
438.219002984777
402.51379006268
337.087477243957
278.360867445979
416.702980250895
457.079313263956
405.586377456799
386.005456298961
335.411477019054
336.200139415832
420.881635641876
445.719510898849
403.672577614434
310.314590989732
406.622163442051
290.25717764987
460.563492732555
492.025626308285
347.054449931977
420.551145327063
460.440955606275
458.081328802822
451.020338525483
453.74659985075
447.972190937868
192.557378516052
385.26745940941
199.040562186248
274.89314819378
427.382994353542
312.677731518914
315.57230452367
334.207008744477
393.880039729633
90.148148825403
353.001557356227
310.048149143073
450.926529329779
422.268638649992
272.523723058614
217.199602937515
443.977762178602
-81.6688380621126
401.206494996597
313.417196215534
4.92760951768651
-4.22528736161985
403.955402270782
325.627254861
448.962065605989
306.88144601239
348.317785769177
180.899452710062
-72.8540702393293
390.922097033206
414.371422442484
-207.129675164177
352.224969969771
232.724428923219
420.721359658088
360.495451196537
373.311296491189
177.795819564697
406.368359919397
391.214568459469
201.622503621984
464.641754449847
378.617499353019
325.487163738333
456.440026444598
445.350253806962
497.669376697795
419.663706999669
474.586713780307
391.97723754129
316.006194864149
388.997385238188
461.711556158101
478.44955497011
513.593013001188
462.056846178377
504.068234834118
426.328308530861
387.216909257124
305.895931831983
404.915611667551
184.585075044302
347.808009213401
278.690698825249
331.372097375988
470.3315725957
337.794222506327
396.417751825928
352.423345500421
-67.2531275673027
519.888365735165
237.909532870057
379.094490614105
434.331318365603
429.873903977059
435.083813462821
360.048848376955
336.393103446648
87.9214621013416
444.359146969142
416.824818925383
376.099403761094
165.185024857463
-182.79308103881
187.998796221131
449.760725707205
496.131235476259
514.067216958323
480.16498090763
465.502883166595
419.315412253218
329.960229471741
360.831315120737
379.822283923277
416.309097151869
396.988041657376
396.793191398734
161.242760634079
420.383293210376
484.809349874624
250.700999175566
417.680358236332
262.837496095261
364.469601264285
260.632041827193
416.634406561152
356.258508145966
269.564538272014
311.234826158092
196.99758317387
392.77144153295
445.589684339579
373.469900417767
346.282514610546
232.149557930228
220.840701103385
347.110718017087
299.0866645198
519.636347941079
62.6581374482666
147.156365850129
288.204489258766
404.150428809597
427.865093990869
373.399096234534
33.0106373335075
409.062687589376
255.99343854616
248.710334635067
287.54879653715
475.875738183062
449.825754283997
395.36182391307
379.931882853554
388.866244059449
383.858266763575
433.523774180889
282.615119100738
398.257385321136
140.562825440655
358.073431558456
251.179080965034
319.469072599073
387.109934522719
422.098791677188
224.044591158527
328.66404735684
369.884233495501
17.5653496785417
279.4789328808
122.084331544862
278.687427240115
421.14388336051
391.150440958809
347.54528046519
338.861492338874
351.535640314072
346.205486804334
190.096516319991
498.645985327948
342.304321976582
428.160122126781
335.572046205962
425.628635279263
431.570357547855
491.458197935885
334.927692152429
362.906443584819
249.971075872174
317.639309964863
379.192049172911
-78.6827720565088
193.321418157291
484.154401789929
294.696303325596
314.089278250056
441.386365051003
445.889609932714
377.508064314825
413.74524017881
334.18275172135
361.485971628113
338.599094684239
350.615039413296
345.947507368808
106.980233612543
322.489531721953
383.551021976022
384.985484766654
307.998646635726
387.647656481709
223.027505803631
303.059462077628
-293.551793317445
294.107586391608
279.667587486445
-142.069634386464
469.991171903632
491.683070903629
444.853259007974
375.52602025048
404.337259796226
132.296971560547
166.056016140548
272.476782196118
-87.6385750115951
190.438035510411
498.865672512748
379.64584596928
424.351852246517
167.257250720435
186.901864534488
191.858290044896
350.158865604702
482.533239733511
219.807328560659
382.618189625715
325.849220350214
423.379539869449
394.641338252037
295.567912402155
-198.280934270677
194.552604542787
43.2911789313148
368.623027652524
374.945755807155
485.155391035034
300.519722112178
303.214351279948
162.430664941385
247.275240878869
251.22188038785
-37.1798617607637
218.800260585507
90.2315617368658
297.945549513195
264.75366969825
432.360911049876
303.402678043629
394.729230199973
420.617493400736
429.969065682682
247.715466887868
-410.657780725356
313.215794491949
208.409472668161
432.50381094325
454.604167030848
275.960658541113
409.5288558508
475.365108362086
166.332521552067
507.216930908828
388.219965887638
-322.478532617546
354.19871147945
370.951554390587
294.169606990607
62.5733144611258
49.4102880409628
-60.9046861287497
132.077198674371
264.63925884647
20.2040945431108
362.975700928469
110.13757488177
318.778143415457
425.930865520982
305.397874474587
408.59706134053
43.7377191420856
480.762530862576
180.962400729361
128.783227319869
252.233895256955
390.620934227307
426.981976634936
265.482919268208
406.829115055185
65.825313313846
325.865293367438
115.956822632896
-197.671661865737
182.384758913893
277.582052817645
-191.147415064552
-196.441475429829
347.399499437459
284.348782688543
-30.7258376139798
-105.139129234072
465.400547325135
470.134898718043
241.11952799941
320.219846202352
377.292011195961
-134.960227310534
110.935218609698
-188.347306939424
312.758915562692
365.782538424504
274.29103350098
421.924826357266
282.830080065411
387.814879258633
34.6048044995732
305.417289980436
249.877065677938
302.17055269155
106.045777015945
62.7709421032559
105.144550478959
405.364413759038
-20.9114032945836
311.53331695719
427.781094673159
-291.878176773627
273.594152430756
460.098250265622
276.414931323987
-123.723993242877
315.362970855247
-29.4379317095772
-130.046442992281
155.390183949879
420.038247122146
233.707943204452
439.074438544856
243.670015183627
180.948014567239
194.361085226483
49.2817331676488
370.214993920876
325.521369029164
58.1500032383483
331.959969173789
295.405593751326
16.2339442737211
469.375203140818
223.177536899333
392.53529754901
305.219411903043
42.8242117188347
167.374733784625
-216.170824903833
