# Supplementary material for: CaV1 and CaV2 calcium channels mediate the release of distinct pools of synaptic vesicles
Source: eLife. 2023 Feb 23;12:e81407. doi: 10.7554/eLife.81407 (PMC10023163; doi:10.7554/eLife.81407)
Supplement: Figure 7—source data 1. [file elife-81407-fig7-data1.zip › Figure 7 - Source Data 1/unc13-all/8/1/unc13all_to_cav2.csv]

60.1757248906652
57.6282844096604
-65.0106080357982
50.5982983022695
0.530315362755573
696.505246679575
-28.6860049560382
142.109702275457
26.8299248876483
65.9584819204392
-7.42668845555454
176.602489319072
7.24431785092384
104.337176166304
-48.6501064006989
202.033414187745
-37.5361250203168
49.2285740430998
95.2567580940377
143.429398934488
-4.09893090258083
-56.4192593739317
-7.26137547511462
36.5481110484361
99.0480706757571
108.600209014865
14.2152621408877
-42.4538424840575
1.40351587973964
122.299600224385
33.2458319746911
105.231030646708
-43.1278340924109
-83.3174164087504
69.6558457694919
11.0076319882664
-39.4421762575621
-52.2281157366342
-45.5454066888124
-33.2561072334574
-50.4996182814375
237.481607670443
45.3580777826046
223.520896871272
152.999328857968
-17.6130335653088
101.451468555882
119.287305614278
84.8480737298214
12.0437234038836
330.212073838296
72.6516620066232
136.364742762056
-19.9969483333516
-4.92686974749449
160.638661816491
207.790388370391
-37.1220093976481
540.174597707583
1.85620529920925
116.151512515891
455.134264985616
451.821710640215
24.307496510115
87.668641985174
-46.4636068430882
112.285976700539
76.205796331582
252.083881688701
507.55322773859
34.4290946921537
4.26932401578051
570.855841354729
88.9856664950985
165.227536299688
-0.751133658754043
54.1708427713165
56.6046936868534
272.607666589622
14.4586717210641
31.5844492284159
214.781013682707
-56.6595782991317
34.7818062529568
108.599652436093
-35.6351539029474
-49.9378290787463
-84.0227536144776
15.2123655409778
-81.4214720045948
48.0163736990289
125.321549402868
46.8405913918687
-63.7826500489482
-72.4640697902396
-113.122505707224
-34.3389778735236
-115.130228474414
-15.2302516026211
32.4574616590289
98.7481370997448
1.60243453150542
234.305320971622
63.3903549667903
145.928422963945
104.079241775622
-65.8787002108238
82.5115263802782
3.4738875085477
62.357680365425
484.034977857922
-105.886977197302
214.431611228902
45.8829825726243
-4.83479080499092
-21.0393677061093
-14.8248676207131
61.5577801544532
82.6032629088877
331.378063504169
-24.336688478279
6.94541151658268
59.2864721868973
281.686255061279
586.622519968792
201.499416944884
-22.2898614140286
-84.2114512951921
-110.179107536762
-71.2704198067313
-59.4850309076537
-1.98142781153729
124.864179971202
55.4165944861106
54.4823083862066
9.66816196029322
27.180242588729
31.7974002364117
276.335241087123
-28.8771790191604
-56.5630313657548
173.877590795804
9.7200495266934
214.648463825093
57.6886873083731
165.112181258119
-12.0470269612306
75.0925149892337
184.268497686682
131.432374382382
249.370193332174
22.2448955484706
-14.354800835592
63.3225336387113
75.5114867429857
204.969555936692
224.697299881711
77.2716580984088
146.492360246197
-112.433066360754
375.609046033773
294.426500251371
149.021074247736
31.4907330588103
-17.7896045823782
55.5559929772226
395.958982080192
-1.14238525751352
156.605096394889
203.09106284659
109.589571219498
-75.6285700957378
-49.1163117871838
7.10113405315133
39.4633564469914
39.9835312113682
53.5388340936843
-26.951476231272
152.731880115396
25.9998802963055
296.789394707161
71.0457781580808
178.41094887703
119.575790923724
38.6875954253428
8.51703737523894
208.78045165742
92.0226406186885
58.2918789280648
422.138516361767
129.218096082031
321.181425618528
165.631877679261
-6.94034549486241
45.1888892924835
78.8683058844363
84.6306949205136
74.0159898105449
79.1134711168197
247.418509786885
-108.443784133389
70.226530764372
13.0773872009304
96.268486331548
-6.49074673036739
-13.156294720995
-79.4348717201538
96.1222879707766
53.8194422783345
174.598537747499
112.825092109259
39.8476158025805
501.589167522523
234.745935884484
-64.2315639856624
135.310677212459
125.474359546926
-12.7487528356269
-41.435678582151
49.2434228693128
19.794430330614
91.0148498717899
64.0616624585637
83.6935041084289
46.4286293855148
126.790665470222
316.921307306044
99.9147474689016
19.8550332831637
13.0474505547336
129.396967362614
40.2720284882816
219.345731472353
113.723264540153
682.105086282119
115.009836014662
108.907614426902
577.317773177172
-69.4230179595615
-84.0185019320616
-6.43499562175384
50.3145212270992
-2.39165810062877
314.648814376098
249.47396417784
155.312607788775
488.33169800655
217.333160254409
-87.6418990455022
77.6095990685426
-2.98979907215653
284.708254253219
268.109641609841
227.498597046299
82.2258696910339
-75.0036113550723
257.740508270645
11.3665107479719
138.012497546928
20.8909691216431
47.6432441310644
136.015043620684
576.058525143169
217.043742193448
401.812062898973
42.4216556006959
35.2330443881256
-62.4341679472545
123.982645777574
135.797740903352
292.074055042569
182.128190409087
156.061729303754
481.623669094161
210.703413884552
348.957605542564
130.756246661942
165.963238481387
-32.5327022975362
98.3635113953223
10.5711285413381
-31.1710509298664
-10.3008858184694
197.555869196054
775.150130511214
115.013447345991
230.783921547403
-5.29000447676481
-32.1710145654288
157.957325757257
11.2208711095482
-45.4984752804139
224.299418101478
-106.545615557705
17.1267059781712
699.621468606438
104.788002226318
56.5956837567028
133.972154047044
391.469716963262
388.52073978794
482.566358531978
262.792565003052
140.975068030855
389.337848925992
68.9531850000167
303.84058706961
132.558124802268
-14.3220582545146
121.756939752406
16.749338838832
386.617246561844
-49.2112749001117
247.531785160541
283.755033045732
158.105035239694
12.4461026466925
-7.64809281492853
186.449332323562
44.222412903142
360.203336565191
102.403336362415
308.668575867814
600.403024484614
258.669353438605
126.406069237506
564.806104101706
570.014678943235
96.260689585868
143.865824145871
453.076582135987
484.57370851962
-58.5870585305984
-74.8334520674471
233.462057100838
88.3830771805005
60.7315589157588
515.62390489467
354.013272356682
573.942903809766
103.609110866
78.8761569307171
155.703466960185
17.5321562281551
164.581007098697
35.6169395384513
417.694108522077
119.414335054777
181.869561366724
127.956876981318
329.907754794096
366.617650007882
332.185840839937
54.6346803765973
471.143730333002
132.480658729717
-1.04317599893147
689.94142023235
122.292415607704
-62.2360602287063
122.69594391049
553.258732614697
103.168926426475
492.499151326052
564.61701060045
256.307451571702
39.9884437866203
153.393072199799
-10.3613147956985
219.27891898776
269.473855275799
243.304213662432
371.544023020409
20.5070436056631
104.100402304362
378.396617353606
83.4783951969748
144.653840080169
436.564611790305
-42.9145167355782
154.920114783459
74.0521218777358
113.034886194204
395.040089417802
254.946090460884
616.758882009945
