# Supplementary material for: CaV1 and CaV2 calcium channels mediate the release of distinct pools of synaptic vesicles
Source: eLife. 2023 Feb 23;12:e81407. doi: 10.7554/eLife.81407 (PMC10023163; doi:10.7554/eLife.81407)
Supplement: Figure 7—source data 1. [file elife-81407-fig7-data1.zip › Figure 7 - Source Data 1/unc13-all/8/2.csv]

image-ID	cycle	z-step	frame	accum	photon-count	photon-count11	photon-count12	photon-count21	photon-count22	psfx	psfy	psfz	psf-photon-count	x	y	z	stdev	amp	background11	background12	background21	background22	maxResidualSlope	chisq	log-likelihood	accuracy	llr	time-point	precisionx	precisiony	precisionz	vis-probe
1	0	0	1	1	606.833	374.935	231.898	0	0	129.078	566.635	347.141	447.77	4654.6	15777.6	-347.141	0	29.6953	13.3685	15.5857	0	0	0.400312	348.438	-620.753	9.75415	380.594	0	26.0634	50.3066	90.3934	0
6	0	0	6	1	784.598	495.946	288.651	0	0	60.2473	21.8671	506.184	820.451	4623.77	15824.1	-506.184	0	34.0536	13.3825	15.7918	0	0	0.391566	243.915	-598.066	7.26099	351.618	0	19.2402	19.761	88.4495	0
49	0	0	49	1	472.825	227.02	245.805	0	0	5.67713	86.1167	299.134	376	4778	16158.5	-299.134	0	13.2563	11.5986	13.1509	0	0	0.253236	221.009	-557.711	12.7272	259.493	0	33.6275	33.3478	108.518	0
69	0	0	69	1	446.987	247.577	199.41	0	0	-161.922	-272.829	472.018	351.906	4646.62	15819.8	-472.018	0	18.6232	10.2561	12.0631	0	0	0.358849	232.041	-548.077	13.3461	187.732	0	33.0703	38.5543	123.251	0
77	0	0	77	1	502.367	280.169	222.198	0	0	-9.76214	-26.7064	427.277	480.697	4693.78	15972.3	-427.277	0	18.9373	10.5685	12.2295	0	0	0.305474	260.455	-569.814	11.6852	274.506	0	26.9358	27.0774	108.361	0
78	0	0	78	1	614.404	338.409	275.995	0	0	75.487	207.329	394.312	587.65	4708.19	16136.9	-394.312	0	22.5175	10.4468	11.0452	0	0	0.332452	247.842	-568.608	9.20045	368.664	0	22.079	22.4394	80.8998	0
82	0	0	82	1	412.722	237.589	175.134	0	0	65.2533	443.775	261.513	218.453	4718.43	15900.5	-261.513	0	9.68452	10.136	11.4574	0	0	0.225665	243.197	-547.404	14.5796	212.239	0	44.7801	59.6358	142.417	0
97	0	0	97	1	274.9	157.12	117.78	0	0	-116.643	492.14	399.673	204.869	4701	15852.1	-399.673	0	12.2942	8.78029	11.0958	0	0	0.226833	230.937	-524.586	23.3947	184.596	0	44.9063	66.3299	162.68	0
100	0	0	100	1	513.915	339.687	174.228	0	0	102.217	59.1544	566.035	546.005	4681.46	15886.4	-566.035	0	24.0008	9.53956	12.4965	0	0	0.0580973	257.656	-565.846	11.3088	304.784	0	25.6428	27.0764	143.823	0
115	0	0	115	1	380.688	192.672	188.016	0	0	36.1198	47.0174	249.513	269.292	4647.9	15898.6	-249.513	0	9.12175	10.1595	11.3756	0	0	0.141054	227.446	-546.33	16.0427	224.248	0	42.8316	41.8932	137.16	0
131	0	0	131	1	486.527	299.341	187.186	0	0	52.9926	-76.7697	613.998	508.963	4631.03	15823	-613.998	0	24.1527	8.57672	10.9143	0	0	0.118684	261.712	-539.997	11.8273	246.568	0	26.5349	29.499	154.29	0
133	0	0	133	1	359.448	168.847	190.601	0	0	62.6051	122.906	-13.1685	197.334	4721.08	16022	13.1685	0	6.09884	8.94591	9.57684	0	0	0.268611	208.134	-518.519	16.6981	237.278	0	51.6801	51.6978	185.081	0
139	0	0	139	1	412.846	251.423	161.422	0	0	92.5988	114.716	411.565	356.066	4691.08	15830.9	-411.565	0	13.5042	8.86862	10.6306	0	0	0.156019	261.357	-549.629	14.31	242.063	0	33.0868	33.747	129.496	0
149	0	0	149	1	498.999	306.854	192.145	0	0	30.265	42.7567	517.103	418.819	4653.75	15803.2	-517.103	0	17.6607	8.86032	10.2868	0	0	0.197081	217.162	-538.719	11.4679	221.275	0	30.2066	31.0111	142.678	0
154	0	0	154	1	445.505	249.908	195.597	0	0	43.7653	-4.25517	476.842	318.894	4739.92	15850.2	-476.842	0	12.9282	10.7422	11.9861	0	0	0.0496216	217.669	-547.924	13.446	223.441	0	39.3331	41.1723	172.48	0
158	0	0	158	1	419.674	213.684	205.99	0	0	83.084	61.1561	232.565	368.916	4700.6	15884.4	-232.565	0	12.2813	9.84616	11.381	0	0	0.127879	332.975	-548.586	14.2489	259.832	0	31.8975	31.504	102.436	0
159	0	0	159	1	410.772	225.637	185.135	0	0	16.856	29.1955	280.364	276.904	4667.16	15816.7	-280.364	0	9.62604	8.62185	10.0773	0	0	0.220154	243.48	-525.315	14.2972	214.16	0	39.6678	39.4391	127.859	0
161	0	0	161	1	346.513	175.795	170.717	0	0	57.6576	44.4702	388.545	249.496	4726.02	15901.1	-388.545	0	9.29264	8.51747	10.9836	0	0	0.176244	198.553	-523.951	17.5852	205.047	0	44.8142	45.5609	176.297	0
165	0	0	165	1	550.38	338.199	212.181	0	0	97.3982	10.7468	540.466	455.412	4686.28	15835.2	-540.466	0	19.5166	8.72906	11.3815	0	0	0.123003	241.549	-554.296	10.3188	256.727	0	28.5758	29.9974	147.952	0
166	0	0	166	1	551.027	406.077	144.95	0	0	87.4393	-16.3672	708.636	750.922	4596.58	15862.3	-708.636	0	39.2873	7.89482	9.99558	0	0	0.144844	230.378	-548.807	10.1542	295.425	0	20.8727	24.8955	142.267	0
168	0	0	168	1	492.599	294.727	197.872	0	0	0.461579	-36.8906	300.42	444.963	4683.56	15783.2	-300.42	0	15.9184	8.67344	11.1672	0	0	0.36192	267.898	-551.629	11.6895	262.534	0	26.308	26.3477	87.1588	0
175	0	0	175	1	438.363	247.518	190.845	0	0	109.658	40.4634	160.199	257.667	4674.02	15805.5	-160.199	0	8.27454	9.81829	11.5967	0	0	0.0508092	218.574	-544.763	13.5563	222.922	0	43.6273	43.5188	137.581	0
177	0	0	177	1	702.979	426.099	276.881	0	0	89.163	15.1846	581.372	829.103	4694.52	15830.8	-581.372	0	37.128	8.29597	10.3844	0	0	0.44513	329.155	-577.256	7.78393	388.541	0	17.5697	18.8058	95.2071	0
180	0	0	180	1	505.422	327.663	177.758	0	0	97.8145	-26.3046	675.395	590.088	4685.87	15872.2	-675.395	0	29.6276	8.85744	10.4566	0	0	0.254257	240.67	-549.544	11.3146	292.016	0	25.1143	29.3443	167.736	0
181	0	0	181	1	371.244	182.988	188.257	0	0	630.004	-254.747	372.902	334.765	4651.98	15801.7	-372.902	0	26.9789	8.23148	10.5932	0	0	0.556977	270.181	-540.974	16.0996	249.714	0	66.6228	34.1935	103.748	0
185	0	0	185	1	449.364	268.16	181.204	0	0	99.8412	-2.71996	336.413	394.548	4683.84	15848.7	-336.413	0	14.1477	8.91753	10.064	0	0	0.270753	196.656	-520.584	12.9179	235.398	0	29.6469	29.8853	102.809	0
187	0	0	187	1	508.219	322.212	186.008	0	0	99.9185	53.1742	447.33	473.467	4683.76	15792.8	-447.33	0	18.4664	8.54186	10.4485	0	0	0.292281	185.004	-522.206	11.2147	244.019	0	25.9913	26.5401	105.928	0
202	0	0	202	1	512.476	300.717	211.759	0	0	82.7412	64.3085	419.054	606.625	4700.94	15881.3	-419.054	0	23.0968	8.91503	11.3356	0	0	0.38032	210.736	-544.036	11.2062	284.435	0	21.1741	21.5684	85.1819	0
207	0	0	207	1	477.663	260.335	217.328	0	0	44.751	-61.7884	557.705	423.62	4738.93	15907.7	-557.705	0	18.8454	8.23156	10.9099	0	0	0.286477	234.768	-532.514	12.0427	234.878	0	29.6893	31.9907	161.47	0
209	0	0	209	1	419.717	191.349	228.368	0	0	38.874	66.7815	289.007	320.715	4744.81	15779.2	-289.007	0	11.1418	9.60834	11.9281	0	0	0.420298	248.928	-547.536	14.2758	256.881	0	36.214	36.5999	118.561	0
214	0	0	214	1	360.766	178.388	182.378	0	0	31.4707	20.2763	13.6385	216.089	4851.87	15726	-13.6385	0	6.75073	8.30526	10.0173	0	0	0.302062	244.461	-527.047	16.5824	214.926	0	47.0078	47.1313	161.824	0
216	0	0	216	1	474.586	249.345	225.242	0	0	40.8378	-11.089	382.132	418.082	4742.84	15857	-382.132	0	15.6256	8.53433	10.4453	0	0	0.160333	196.844	-532.127	12.1256	232.147	0	27.9692	28.7902	105.33	0
219	0	0	219	1	618.643	414.387	204.256	0	0	90.3299	-34.5042	480.762	657.105	4693.35	15780.8	-480.762	0	26.7183	8.80109	10.0937	0	0	0.110031	195.402	-532.696	8.98387	279.166	0	20.0063	20.7692	84.5596	0
222	0	0	222	1	505.092	232.683	272.409	0	0	-112.285	-287.957	551.209	392.917	4696.65	15834.9	-551.209	0	21.8545	8.43141	11.0342	0	0	0.390875	273.607	-549.727	11.3266	230.405	0	29.0256	38.442	137.391	0
228	0	0	228	1	466.481	310.64	155.841	0	0	75.0161	-22.0833	514.383	551.305	4708.66	15868	-514.383	0	23.1488	8.83124	10.3357	0	0	0.283951	163.62	-516.564	12.3895	274.438	0	23.6911	24.8323	112.628	0
229	0	0	229	1	441.759	230.441	211.318	0	0	109.737	-40.2931	457.15	294.758	4673.94	15786.6	-457.15	0	11.7238	9.4556	11.8016	0	0	0.219088	196.914	-532.492	13.4111	222.077	0	40.5596	41.7705	170.095	0
231	0	0	231	1	462.121	294.486	167.635	0	0	55.2893	-34.3846	564.608	381.419	4728.39	15880.3	-564.608	0	16.9534	8.43196	10.6529	0	0	0.303957	246.205	-541.559	12.5089	282.159	0	32.9827	35.5038	181.671	0
233	0	0	233	1	429.37	214.758	214.612	0	0	80.9063	-22.416	423.269	335.758	4702.77	15868.4	-423.269	0	12.9303	8.07671	10.3981	0	0	0.280438	211.84	-525.762	13.5452	227.12	0	33.8792	34.8874	138.416	0
235	0	0	235	1	534.964	314.648	220.316	0	0	28.819	-5.22214	457.528	542.009	4655.2	15851.2	-457.528	0	21.6421	8.78856	9.7172	0	0	0.36764	270.76	-552.155	10.5502	278.222	0	23.1769	23.7345	95.6569	0
236	0	0	236	1	393.448	247.269	146.179	0	0	134.379	98.0077	394.627	297.787	4748.96	16146.6	-394.627	0	11.1039	8.98058	10.2165	0	0	0.0439997	252.347	-536.701	15.1043	240.015	0	39.0411	39.1623	143.998	0
241	0	0	241	1	426.899	218.356	208.543	0	0	103.838	14.1198	442.178	340.414	4679.84	15831.8	-442.178	0	13.2405	9.0747	9.67167	0	0	0.117092	242.82	-539.115	13.6832	255.828	0	34.8157	35.6761	139.265	0
242	0	0	242	1	460.456	250.729	209.727	0	0	-7.48187	-23.0475	525.089	333.18	4691.5	15869	-525.089	0	14.3991	9.02098	10.4738	0	0	0.338464	206.049	-529.253	12.6093	229.462	0	36.8705	38.3708	181.464	0
243	0	0	243	1	567.371	375.606	191.765	0	0	50.9887	-13.7256	496.889	567.475	4633.03	15760	-496.889	0	23.4628	8.49731	9.88687	0	0	0.235048	245.484	-550.258	9.8642	302.174	0	22.7731	23.3949	99.2634	0
244	0	0	244	1	394.341	214.2	180.141	0	0	56.2652	24.1287	289.56	297.865	4727.42	15921.5	-289.56	0	10.3486	9.13313	10.7692	0	0	0.0626204	277.346	-532.849	15.1562	221.571	0	38.0648	37.8716	127.773	0
250	0	0	250	1	361.482	172.851	188.63	0	0	25.6347	134.658	97.7542	287.145	4758.05	15910.6	-97.7542	0	9.10251	9.57185	10.5374	0	0	0.124017	232.495	-526.82	16.8418	252.106	0	38.0995	37.3821	127.272	0
263	0	0	263	1	440.801	228.751	212.049	0	0	96.3971	37.0621	442.239	388.092	4687.28	15908.5	-442.239	0	15.0762	7.26267	9.53183	0	0	0.133675	218.355	-520.177	12.9574	260.987	0	29.4226	30.0178	126.019	0
265	0	0	265	1	444.929	211.477	233.452	0	0	101.288	294.79	424.582	301.697	4682.39	16049.5	-424.582	0	12.4805	7.83983	8.6195	0	0	0.12656	321.34	-533.705	12.7992	277.757	0	35.2204	37.4048	139.044	0
269	0	0	269	1	487.037	280.733	206.304	0	0	58.4712	92.3123	484.032	424.304	4725.21	15853.3	-484.032	0	17.2451	8.42665	10.792	0	0	0.421425	201.562	-530.432	11.7884	226.171	0	28.712	29.9221	131.824	0
270	0	0	270	1	507.821	360.23	147.591	0	0	98.8455	77.4159	526.442	606.252	4684.83	15868.2	-526.443	0	25.5816	9.51798	11.3742	0	0	0.0679366	194.69	-546.694	11.3816	314.987	0	22.7663	23.6246	112.777	0
277	0	0	277	1	383.066	199.497	183.57	0	0	9.22084	67.1486	459.145	296.39	4674.8	15878.5	-459.145	0	11.8648	8.16278	9.50542	0	0	0.38025	235.043	-531.454	15.3647	237.057	0	38.3239	39.015	165.404	0
300	0	0	300	1	336.797	215.227	121.57	0	0	71.4151	118.853	457.961	278.328	4712.27	16026.1	-457.961	0	11.0427	7.69271	9.69234	0	0	0.190576	213.653	-516.521	17.8071	210.171	0	40.3086	40.6372	177.762	0
317	0	0	317	1	435.571	263.213	172.358	0	0	17.3063	27.7618	436.897	339.382	4666.71	15818.2	-436.897	0	13.2883	8.93089	9.76489	0	0	0.123816	226.237	-538.466	13.3617	230.11	0	34.5965	35.1478	136.916	0
320	0	0	320	1	392.319	209.768	182.551	0	0	55.1868	101.929	270.29	247.753	4728.49	16043	-270.29	0	8.48112	7.79778	8.14139	0	0	0.160195	271.41	-525.989	14.713	247.261	0	42.1031	41.6423	136.214	0
326	0	0	326	1	357.136	214.421	142.715	0	0	113.575	63.2009	286.978	222.491	4769.77	16081.7	-286.978	0	7.66281	9.01252	9.49364	0	0	0.198554	194.745	-522.29	16.824	216.295	0	49.4092	48.7185	158.064	0
327	0	0	327	1	354.406	152.822	201.583	0	0	75.925	164.357	24.2518	202.983	4807.42	16080.2	-24.2518	0	6.31177	8.14683	8.99224	0	0	0.0342177	247.417	-522.812	16.745	210.08	0	49.3599	49.2878	172.326	0
328	0	0	328	1	320.876	190.918	129.958	0	0	7.67321	-7.39043	336.308	229.022	4676.35	15953	-336.308	0	8.33367	8.32422	9.94537	0	0	0.329415	191.536	-514.878	19.0485	236.212	0	47.3153	46.971	169.783	0
332	0	0	332	1	395.59	182.423	213.167	0	0	65.5441	4.66956	66.265	249.337	4817.8	16040.6	-66.265	0	7.84002	7.97584	10.1945	0	0	0.0816305	324.543	-541.177	14.8568	217.943	0	42.0574	41.2252	140.651	0
334	0	0	334	1	371.222	199.752	171.47	0	0	1.49462	94.0595	408.646	281.887	4682.53	15951.2	-408.646	0	10.8176	8.42659	9.08916	0	0	0.153315	181.597	-512.906	15.9209	180.496	0	39.7757	39.845	156.648	0
345	0	0	345	1	353.97	186.339	167.631	0	0	-13.5382	-28.1058	327.768	278.5	4697.56	15973.7	-327.768	0	10.175	8.36913	10.2311	0	0	0.265301	246.309	-534.731	17.0033	222.183	0	39.5599	39.1129	140.125	0
360	0	0	360	1	583.671	353.433	230.238	0	0	101.905	-30.1292	444.799	623.767	4681.78	15876.1	-444.799	0	24.4842	7.59343	9.7128	0	0	0.210834	209.014	-530.428	9.4844	327.561	0	19.867	20.4669	82.5126	0
361	0	0	361	1	427.409	244.644	182.765	0	0	54.8448	65.1529	450.664	339.63	4629.18	15780.8	-450.664	0	13.3525	8.43752	9.99267	0	0	0.256209	253.718	-535.873	13.6212	255.709	0	34.5503	35.0004	140.675	0
363	0	0	363	1	439.705	236.371	203.334	0	0	127.959	3.5981	519.308	417.22	4655.72	15842.3	-519.308	0	17.4948	8.56825	10.364	0	0	0.119255	200.354	-531.464	13.2353	238.872	0	30.1051	31.2724	146.05	0
365	0	0	365	1	502.912	285.845	217.067	0	0	46.2835	-29.7948	401.114	305.71	4637.74	15776.1	-401.114	0	11.6269	8.47972	10.2023	0	0	0.180631	289.656	-548.274	11.3251	227.455	0	37.1387	37.6642	138.898	0
367	0	0	367	1	480.46	305.261	175.199	0	0	6.61151	-25.4639	524.331	451.204	4677.41	15871.4	-524.331	0	19.4084	7.32721	10.1222	0	0	0.313176	289.879	-559.674	11.8042	281.187	0	26.8894	28.031	135.083	0
368	0	0	368	1	482.26	305.427	176.834	0	0	-8.12556	9.72316	682.614	635.727	4791.81	16035.5	-682.614	0	32.7776	6.07281	8.84862	0	0	0.41362	161.121	-503.25	11.5214	242.754	0	21.7738	24.7384	143.483	0
375	0	0	375	1	438.56	253.302	185.258	0	0	89.2834	49.3303	484.497	341.238	4694.4	15796.6	-484.497	0	13.8006	7.46654	9.39108	0	0	0.171046	235.25	-524.633	13.0446	231.779	0	33.6435	34.6682	150.469	0
385	0	0	385	1	402.978	235.523	167.455	0	0	117.307	17.676	449.03	282.475	4666.37	16027.6	-449.03	0	11.0478	9.52789	9.37939	0	0	0.108833	260.551	-546.568	14.6541	258.458	0	42.1596	42.5185	171.65	0
394	0	0	394	1	480.589	290.835	189.753	0	0	102.582	30.3855	479.617	465.749	4681.1	15915.2	-479.617	0	18.7423	8.51647	10.0337	0	0	0.123041	243.139	-545.823	11.9162	291.512	0	26.7273	27.3933	120.4	0
397	0	0	397	1	392.502	252.159	140.344	0	0	28.6421	15.9845	393.866	291.578	4655.38	16128.9	-393.866	0	10.986	7.34347	9.22177	0	0	0.161595	272.096	-519.624	14.7769	242.064	0	37.322	37.2166	140.626	0
399	0	0	399	1	509.13	273.4	235.73	0	0	51.4901	3.33579	393.31	430.394	4732.19	16141.6	-393.31	0	16.1629	8.68339	10.3326	0	0	0.163375	217.867	-535.677	11.1959	287.332	0	27.8295	28.0143	103.066	0
401	0	0	401	1	377.833	198.895	178.939	0	0	86.7174	170.757	269.613	222.12	4696.96	16073.8	-269.613	0	7.64855	7.16037	9.38752	0	0	0.138913	208.736	-510.458	15.4325	222.789	0	46.3172	45.8348	151.547	0
425	0	0	425	1	342.061	185.645	156.417	0	0	103.483	46.4828	482.919	332.025	4680.2	15899.1	-482.919	0	13.3956	7.60868	9.52917	0	0	0.0955006	204.117	-520.164	17.441	218.502	0	34.722	35.6577	161.245	0
433	0	0	433	1	377.78	206.295	171.485	0	0	99.5496	64.619	326.851	237.476	4684.13	15881	-326.851	0	8.41165	8.04606	10.18	0	0	0.10776	274.375	-519.964	15.6872	230.698	0	45.6849	45.6071	161.295	0
440	0	0	440	1	361.318	175.405	185.913	0	0	110.832	71.2225	273.867	258.127	4672.85	15774.7	-273.867	0	8.81066	7.80565	8.76216	0	0	0.0940446	206.647	-514.59	16.2771	215.273	0	40.9086	40.9343	128.946	0
441	0	0	441	1	366.157	199.8	166.357	0	0	35.7602	27.6585	305.47	352.457	4747.92	16017.6	-305.47	0	12.4177	6.80617	8.64715	0	0	0.23145	195.86	-495.541	15.8384	220.142	0	30.2987	29.9278	104.222	0
447	0	0	447	1	367.941	187.81	180.131	0	0	-17.7693	71.4848	378.454	264.159	4701.79	15973.8	-378.454	0	9.93868	6.59748	8.47488	0	0	0.170997	231.582	-505.66	15.6894	221.736	0	39.1597	38.8875	151.494	0
449	0	0	449	1	271.135	159.495	111.64	0	0	98.878	80.6362	462.823	276.629	4684.8	15964.6	-462.823	0	10.9554	7.61343	8.68343	0	0	0.122289	197.426	-504.998	22.7974	211.478	0	40.3356	40.9481	178.017	0
463	0	0	463	1	292.195	156.173	136.021	0	0	165.022	367.08	249.427	201.52	4718.32	15977.2	-249.427	0	7.78527	6.64252	7.68169	0	0	0.14868	221.387	-486.686	20.353	170.812	0	44.2568	50.1961	143.855	0
474	0	0	474	1	348.025	208.391	139.634	0	0	38.8906	48.665	297.297	304.22	4645.13	15896.9	-297.297	0	10.6356	7.3013	8.45676	0	0	0.103325	227.18	-516.947	16.8611	221.056	0	34.8184	34.3258	117.368	0
484	0	0	484	1	323.108	176.87	146.238	0	0	-32.6597	63.2336	484.185	281.454	4617.02	15882.4	-484.185	0	11.7106	7.80714	8.58546	0	0	0.0949623	288.758	-524.884	18.5223	242.172	0	39.7929	40.1836	176.33	0
515	0	0	515	1	474.5	248.778	225.722	0	0	21.3771	14.098	503.835	390.319	4662.64	15831.8	-503.835	0	16.2967	6.54181	9.52653	0	0	0.172391	236.714	-529.155	11.8378	233.265	0	29.253	30.2223	141.249	0
521	0	0	521	1	303.62	167.649	135.971	0	0	-26.1134	91.9659	337.011	236.196	4710.13	16053	-337.011	0	8.64497	6.84031	8.49506	0	0	0.130425	297.553	-524.873	19.6789	232.986	0	43.4285	42.6979	153.699	0
527	0	0	527	1	400.819	240.792	160.027	0	0	72.3861	-40.5143	541.713	393.417	4711.29	15886.5	-541.713	0	17.0516	7.61886	9.12102	0	0	0.207346	280.664	-528.341	14.4525	260.16	0	30.6985	32.5689	158.268	0
539	0	0	539	1	308.547	185.53	123.017	0	0	80.7288	36.8735	514.254	321.876	4702.95	15908.7	-514.254	0	13.4244	7.44839	9.68723	0	0	0.193102	224.951	-534.336	19.6966	276.486	0	36.1617	37.539	183.488	0
541	0	0	541	1	304.978	170.372	134.606	0	0	20.6809	25.7811	238.866	212.04	4862.66	15919.8	-238.866	0	7.16963	7.39184	9.43369	0	0	0.166712	354.241	-548.049	19.9064	295.658	0	47.9407	47.6027	152.852	0
547	0	0	547	1	356.656	210.088	146.568	0	0	-3.7623	-2.98659	436.567	332.827	4687.78	15848.9	-436.567	0	13.145	7.03549	8.27086	0	0	0.150452	175.741	-501.651	16.312	225.343	0	32.5817	33.3079	131.781	0
549	0	0	549	1	284.391	115.918	168.473	0	0	27.8955	51.2522	143.069	186.25	4755.78	15894.3	-143.069	0	5.98598	6.9348	8.21451	0	0	0.0980441	201.657	-499.976	21.2224	211.59	0	51.4326	50.8006	167.241	0
550	0	0	550	1	305.093	177.462	127.631	0	0	34.6505	-8.95431	357.632	244.82	4649.37	15954.6	-357.632	0	8.99167	6.95282	8.41178	0	0	0.216582	212.729	-501.667	19.5783	207.822	0	42.2038	42.2034	157.074	0
556	0	0	556	1	385.051	208.199	176.852	0	0	84.5482	51.9991	370.087	342.097	4699.13	15893.6	-370.087	0	12.519	6.81913	8.61453	0	0	0.16728	145.324	-489.67	14.9464	215.322	0	31.4994	31.7815	118.977	0
560	0	0	560	1	305.946	151.887	154.059	0	0	-32.6641	-124.236	420.392	231.903	4716.68	16069.8	-420.392	0	9.45535	6.83939	8.38954	0	0	0.224385	206.217	-509.914	19.4813	206.036	0	43.351	44.3466	170.804	0
562	0	0	562	1	349.136	201.974	147.162	0	0	74.2191	105.673	200.238	306.933	4709.46	15939.6	-200.238	0	10.0431	6.90967	8.13318	0	0	0.0924993	323.871	-523.499	16.6735	266.367	0	33.3205	32.7696	108.682	0
572	0	0	572	1	298.132	182.422	115.71	0	0	48.2597	22.3909	342.731	241.572	4735.42	15923.2	-342.731	0	8.72054	7.07579	8.11712	0	0	0.0212086	217.47	-506.516	20.0856	238.151	0	42.4745	42.7881	153.156	0
588	0	0	588	1	391.019	252.374	138.645	0	0	65.4847	45.749	482.685	398.576	4618.54	15899.9	-482.685	0	16.1331	6.17163	8.07518	0	0	0.256704	309.11	-519.254	14.5183	1	0	27.9113	28.5617	128.916	0
589	0	0	589	1	310.367	157.896	152.472	0	0	62.1699	-6.42076	295.045	219.862	4721.51	15852.4	-295.045	0	7.69309	6.92474	8.45897	0	0	0.171834	187.189	-502.938	19.1902	207.851	0	45.3495	45.943	152.044	0
590	0	0	590	1	306.907	160.912	145.995	0	0	-26.9156	5.45607	216.507	221.748	4710.94	15840.5	-216.507	0	7.51782	6.84867	7.64591	0	0	0.115302	276.128	-505.154	19.2577	204.769	0	43.3608	43.2037	137.769	0
597	0	0	597	1	382.522	191.257	191.265	0	0	59.6762	5.8895	191.281	279.854	4724	15939.7	-191.281	0	9.18021	6.86516	9.07971	0	0	0.147315	202.818	-510.695	15.1264	222.039	0	36.4122	35.9153	119.044	0
600	0	0	600	1	320.156	173.119	147.037	0	0	-117.841	173.763	272.467	178.184	4801.86	15871.5	-272.467	0	6.61379	6.29428	7.8142	0	0	0.303041	212.427	-492.809	18.24	192.245	0	52.4374	50.9876	164.263	0
609	0	0	609	1	382.358	251.968	130.39	0	0	1.23385	-11.1847	421.983	260.537	4682.79	15956.8	-421.983	0	10.155	6.74545	7.68692	0	0	0.182473	213.334	-508.204	14.9332	208.739	0	39.8323	40.193	161.9	0
610	0	0	610	1	388.168	224.03	164.138	0	0	26.9846	10.1594	242.648	261.662	4756.7	15935.4	-242.648	0	8.8738	7.08492	8.26801	0	0	0.116994	318.007	-521.718	14.8059	230.215	0	38.646	38.2079	125.843	0
617	0	0	617	1	322.263	161.171	161.092	0	0	-47.0676	49.5517	375.461	282.517	4631.43	15896	-375.461	0	10.7276	6.31768	8.81533	0	0	0.397227	195.542	-502.021	18.2849	226.531	0	36.3739	35.9764	139.09	0
627	0	0	627	1	343.297	196.817	146.481	0	0	21.2943	-9.4664	463.476	261.699	4662.73	15855.4	-463.476	0	10.5328	6.34479	7.67969	0	0	0.167304	205.599	-501.583	16.817	216.691	0	39.4695	40.5954	170.904	0
629	0	0	629	1	299.28	131.415	167.866	0	0	-24.777	-19.5211	258.484	198.591	4708.8	15865.5	-258.484	0	6.9343	6.35227	7.53172	0	0	0.116992	238.859	-502.488	19.6826	224.259	0	47.4088	47.1643	153.671	0
643	0	0	643	1	410.058	257.361	152.696	0	0	53.0233	-26.7675	565.424	398.975	4631	15872.7	-565.424	0	17.7309	5.29239	6.84376	0	0	0.248652	235.661	-504.341	13.4962	270.694	0	28.0002	29.7085	151.238	0
652	0	0	652	1	424.681	243.835	180.846	0	0	12.8002	-69.0754	581.342	338.985	4671.22	15915	-581.342	0	15.6131	5.80203	7.37013	0	0	0.0815394	254.85	-513.582	13.1032	239.291	0	32.848	35.5697	185.133	0
656	0	0	656	1	378.65	233.142	145.508	0	0	15.1384	-9.52488	461.491	329.233	4668.88	15855.5	-461.491	0	13.2466	6.29158	7.05028	0	0	0.171506	206.663	-498.825	14.9406	217.293	0	32.107	32.971	135.112	0
658	0	0	658	1	436.515	285.303	151.213	0	0	88.5813	47.7787	436.716	528.652	4695.1	15897.8	-436.716	0	20.4373	5.73639	7.53248	0	0	0.251248	204.944	-506.096	12.7151	313.481	0	21.2344	21.7039	88.609	0
659	0	0	659	1	408.299	224.589	183.711	0	0	92.1037	64.0185	384.475	434.593	4691.58	15881.6	-384.475	0	16.0688	5.56577	7.07346	0	0	0.30672	154.312	-484.689	13.6257	231.59	0	24.3567	24.6739	93.3832	0
662	0	0	662	1	271.114	173.602	97.5123	0	0	63.3374	12.4267	504.251	290.232	4620.68	15933.2	-504.251	0	12.0267	5.71488	7.32032	0	0	0.190762	224.093	-495.39	21.8436	251.99	0	36.2011	37.3367	178.426	0
668	0	0	668	1	351.577	219.333	132.244	0	0	100.153	65.6009	401.125	333.011	4683.53	15880	-401.125	0	12.4726	5.92629	7.39071	0	0	0.259287	310.829	-492.397	16.2395	238.676	0	31.1051	31.5625	122.424	0
672	0	0	672	1	423.394	258.987	164.407	0	0	29.5108	59.3411	565.184	394.77	4654.51	15886.3	-565.184	0	17.5192	5.64974	7.1402	0	0	0.290937	239.805	-511.871	13.1034	263.272	0	28.843	30.3318	158.987	0
679	0	0	679	1	282.27	152.036	130.233	0	0	13.594	-71.3075	457.411	251.807	4670.43	15817.6	-457.41	0	10.2381	6.32497	7.22772	0	0	0.184618	219.349	-493.649	20.9947	216.312	0	40.0942	41.6048	165.347	0
684	0	0	684	1	298.068	172.129	125.939	0	0	17.3194	41.716	407.019	262.276	4666.7	15903.9	-407.019	0	9.99746	5.68377	7.84831	0	0	0.259587	225.722	-499.024	19.6628	226.646	0	37.9029	38.275	155.532	0
687	0	0	687	1	364.006	162.636	201.37	0	0	7.7344	-0.0726854	313.181	232.951	4676.29	15846	-313.181	0	8.33139	6.34562	7.38549	0	0	0.0714105	341.694	-509.61	15.683	227.196	0	41.9307	41.8469	141.843	0
688	0	0	688	1	382.355	170.257	212.099	0	0	138.01	50.7809	346.128	298.01	4745.33	15894.8	-346.128	0	10.7012	6.4937	7.95169	0	0	0.213111	232.593	-514.784	14.9289	233.053	0	34.6214	35.0779	125.486	0
691	0	0	691	1	398.235	234.921	163.314	0	0	71.4628	43.2372	387.4	343.169	4712.22	15902.4	-387.4	0	12.7475	5.5792	7.13841	0	0	0.16495	239.405	-497.695	14.021	243.186	0	29.6591	30.1382	115.621	0
692	0	0	692	1	478.27	294.821	183.449	0	0	126.173	62.2902	480.707	407.563	4657.51	15883.3	-480.707	0	16.3991	6.28826	7.96872	0	0	0.247758	211.761	-511.065	11.5823	229.101	0	27.4875	28.2086	125.059	0
693	0	0	693	1	264.151	152.328	111.823	0	0	3.27634	41.5442	263.583	212.508	4680.74	15904.1	-263.583	0	7.32154	7.18286	7.3608	0	0	0.196297	171.29	-491.174	23.0065	201.422	0	46.4886	45.5125	150.273	0
694	0	0	694	1	431.177	264.307	166.869	0	0	20.3542	6.73301	370.887	436.261	4663.67	15839.2	-370.887	0	16.1943	5.95037	6.80334	0	0	0.3087	230.73	-507.549	12.8429	274.841	0	24.341	24.5538	88.4588	0
699	0	0	699	1	359.239	189.429	169.81	0	0	37.6004	81.5943	491.038	273.222	4646.42	15864	-491.038	0	11.2153	5.7128	7.49931	0	0	0.244577	207.201	-496.919	15.8222	210.949	0	37.7161	38.7855	178.711	0
700	0	0	700	1	402.173	226.042	176.132	0	0	121.567	22.2593	464.784	376.906	4662.11	15923.3	-464.784	0	14.9532	5.30703	7.72976	0	0	0.0239649	217.347	-500.47	13.892	219.722	0	27.9949	28.7137	127.551	0
708	0	0	708	1	352.984	219.75	133.234	0	0	73.607	-1.26994	435.891	225.305	4710.07	15847.2	-435.891	0	8.75007	5.88591	7.77085	0	0	0.123069	219.728	-487.65	16.215	184.528	0	43.7361	45.3919	183.56	0
710	0	0	710	1	342.489	219.096	123.393	0	0	3.26243	34.856	384.467	369.048	4680.76	15811.1	-384.467	0	13.8687	5.83363	7.44218	0	0	0.270921	182.736	-492.488	16.7216	253.396	0	28.1547	28.3947	104.849	0
717	0	0	717	1	441.55	249.432	192.118	0	0	76.2672	-16.1768	585.096	394.325	4707.41	15862.1	-585.096	0	17.814	5.5263	8.21386	0	0	0.167528	262.444	-505.173	12.5892	275.195	0	29.0027	31.6105	169.539	0
718	0	0	718	1	276.125	131.518	144.607	0	0	5.37878	-39.9485	423.829	224.976	4678.64	15885.9	-423.829	0	8.82074	5.62947	7.48017	0	0	0.104373	245.923	-497.129	21.3927	205.373	0	42.816	43.7864	178.003	0
719	0	0	719	1	319.159	186.472	132.687	0	0	99.14	34.0814	470.397	279.178	4684.54	15911.5	-470.397	0	11.1347	6.45887	8.31358	0	0	0.196272	178.685	-492.505	18.4365	175.052	0	38.178	39.1817	174.459	0
723	0	0	723	1	343.741	200.435	143.306	0	0	59.7448	85.7004	464.819	371.012	4723.94	15959.6	-464.819	0	14.7868	5.95683	7.24295	0	0	0.209389	278.767	-501.286	16.6448	244.594	0	28.9399	29.5882	128.342	0
738	0	0	738	1	452.16	261.077	191.083	0	0	126.888	39.6111	446.333	468.964	4656.79	15906	-446.333	0	18.2685	5.4363	7.21306	0	0	0.244113	231.361	-509.404	12.1621	267.463	0	23.2291	23.6947	99.0931	0
745	0	0	745	1	312.717	182.676	130.041	0	0	54.5908	-27.6599	492.068	289.383	4729.09	15873.6	-492.068	0	11.9294	5.78883	7.26325	0	0	0.210586	225.787	-497.815	18.5158	248.16	0	35.5827	37.4881	166.117	0
752	0	0	752	1	287.759	146.677	141.082	0	0	23.9548	3.48027	424.072	220.555	4759.73	15942.1	-424.072	0	8.54369	5.74298	7.13531	0	0	0.0999553	195.057	-486.127	20.3435	226.941	0	43.92	45.0416	181.782	0
756	0	0	756	1	372.722	198.478	174.244	0	0	108.566	3.76586	291.161	311.585	4675.11	15941.8	-291.161	0	10.8179	6.58996	7.58091	0	0	0.123711	216.431	-499.701	15.3341	227.7	0	33.0055	32.6448	111.135	0
760	0	0	760	1	291.633	160.514	131.119	0	0	50.3536	8.9597	425.314	266.506	4832.99	15936.6	-425.314	0	10.2742	5.67863	7.61735	0	0	0.194199	201.586	-486.639	20.1177	193.252	0	36.973	38.43	152.473	0
761	0	0	761	1	303.575	166.365	137.21	0	0	28.1725	79.0898	307.294	256.299	4755.51	15866.5	-307.294	0	9.0378	6.76822	7.7491	0	0	0.262038	237.124	-501.543	19.5077	206.578	0	39.1624	39.6365	132.94	0
764	0	0	764	1	322.482	183.48	139.001	0	0	7.32531	-76.6197	510.013	267.954	4676.69	15822.9	-510.013	0	11.501	6.40143	7.97335	0	0	0.184441	170.435	-490.084	18.141	200.406	0	39.3735	41.4254	185.703	0
765	0	0	765	1	298.464	133.143	165.321	0	0	28.1677	52.5017	401.301	221.492	4655.85	15893.1	-401.301	0	8.37864	5.54192	7.39764	0	0	0.196132	223.951	-485.639	19.5016	189.213	0	43.5027	43.9094	175.997	0
773	0	0	773	1	266.107	138.593	127.514	0	0	48.3119	20.6095	458.395	245.359	4735.37	15925	-458.395	0	9.73983	5.82543	7.69573	0	0	0.115575	200.954	-491.471	22.4618	194.946	0	40.887	42.2799	183.647	0
775	0	0	775	1	331.664	162.188	169.476	0	0	97.6375	33.8002	214.684	227.056	4686.04	15911.8	-214.684	0	7.48805	6.04815	7.61137	0	0	0.174834	206.791	-493.118	17.4226	217.919	0	42.2652	41.495	137.046	0
779	0	0	779	1	344.73	227.608	117.122	0	0	61.0815	23.634	430.528	244.484	4722.6	15822.3	-430.528	0	9.43968	6.48443	7.41843	0	0	0.179881	302.796	-495.215	16.7209	184.459	0	41.479	42.971	165.702	0
786	0	0	786	1	272.128	133.382	138.746	0	0	92.9359	37.0775	402.339	242.458	4690.74	15908.5	-402.34	0	9.10019	5.3855	6.95004	0	0	0.0380746	265.821	-490.28	21.5487	214.079	0	39.9201	40.501	160.791	0
787	0	0	787	1	364.858	237.366	127.492	0	0	21.4935	25.838	544.238	423.799	4662.53	15919.8	-544.238	0	18.4299	5.57091	7.82288	0	0	0.330388	245.798	-494.291	15.5638	262.171	0	26.8715	28.0038	144.396	0
791	0	0	791	1	259.4	126.04	133.36	0	0	-24.4633	-18.6395	296.898	176.846	4708.48	15964.2	-296.898	0	6.3356	6.27602	7.6934	0	0	0.20734	200.506	-495.428	23.3074	196.702	0	53.6052	52.8073	183.716	0
792	0	0	792	1	352.679	212.577	140.101	0	0	56.8839	-29.2604	402.874	300.254	4627.14	15875.2	-402.874	0	11.4151	6.43649	7.64147	0	0	0.238887	274.188	-512.836	16.316	243.936	0	34.4611	34.9884	134.03	0
800	0	0	800	1	422.085	242.996	179.089	0	0	13.0219	39.2586	348.135	428.547	4671	16006	-348.135	0	15.6245	5.73309	7.73662	0	0	0.304777	171.785	-490.047	13.2219	250.466	0	24.9012	24.5832	91.4751	0
801	0	0	801	1	306.659	177.382	129.277	0	0	52.6604	35.4696	452.427	291.866	4731.02	15910.1	-452.427	0	11.5021	5.77091	7.6572	0	0	0.129479	173.711	-484.308	19.0114	228.697	0	34.9767	36.1325	154.175	0
802	0	0	802	1	434.67	241.706	192.964	0	0	8.38781	-9.65006	379.246	417.139	4675.63	15955.3	-379.246	0	15.6666	5.58044	7.00797	0	0	0.206423	200.654	-499.513	12.7038	256.456	0	25.1101	25.1481	96.1421	0
804	0	0	804	1	322.05	192.613	129.437	0	0	19.4613	-19.3172	367.294	203.299	4664.56	15865.3	-367.294	0	7.5583	6.06845	8.02123	0	0	0.00939698	202.882	-494.721	18.101	203.809	0	47.6728	48.1494	179.695	0
806	0	0	806	1	340.925	167.524	173.4	0	0	55.4062	-15.5044	198.036	251.314	4628.61	15861.4	-198.036	0	8.30781	6.74602	7.75178	0	0	0.119425	191.138	-495.545	17.0428	224.841	0	39.1488	38.5033	124.339	0
808	0	0	808	1	402.053	254.702	147.352	0	0	86.9868	33.6763	471.84	395.798	4696.69	15911.9	-471.84	0	15.8216	5.05304	6.73186	0	0	0.171464	316.361	-498.813	13.7469	265.113	0	26.466	27.2567	119.796	0
811	0	0	811	1	311.832	151.421	160.411	0	0	51.2781	28.7778	419.061	236.733	4732.4	15916.8	-419.061	0	9.05936	6.16485	7.75294	0	0	0.0883162	201.064	-491.264	18.7628	206.441	0	42.2965	43.3623	174.792	0
822	0	0	822	1	308.87	185.852	123.018	0	0	87.615	-27.1496	486.76	297.295	4696.07	15972.8	-486.76	0	12.1433	5.57365	7.4633	0	0	0.131106	194.906	-488.071	18.7664	227.204	0	34.9073	35.8789	165.817	0
825	0	0	825	1	331.562	171.554	160.007	0	0	90.0473	76.1751	319.794	249.454	4693.63	15969.1	-319.794	0	8.79736	5.28581	7.08527	0	0	0.143411	220.722	-494.03	17.1731	228.312	0	38.4972	38.1503	137.84	0
826	0	0	826	1	355.771	228.972	126.799	0	0	68.7307	-66.561	582.653	352.301	4714.95	15912.5	-582.653	0	16.0582	5.88803	6.84863	0	0	0.0156328	272.802	-500.302	15.9323	214.057	0	31.896	34.829	177.998	0
827	0	0	827	1	378.407	218.075	160.332	0	0	86.053	4.30868	276.645	312.985	4697.63	15941.3	-276.645	0	10.7723	5.98812	7.19204	0	0	0.0352744	207.963	-493.603	14.9227	240.352	0	31.873	31.5458	106.686	0
828	0	0	828	1	330.905	187.908	142.997	0	0	89.2714	-42.4694	615.65	399.763	4694.41	15888.4	-615.65	0	18.7555	5.01227	6.59822	0	0	0.127169	181.381	-481.8	17.0695	255.93	0	28.2915	31.5048	170.769	0
831	0	0	831	1	345.422	205.383	140.039	0	0	109.09	45.8982	413.365	274.543	4574.93	15899.7	-413.365	0	10.3873	5.90759	7.04294	0	0	0.17603	216.557	-497.306	16.5105	219.39	0	36.9002	37.1155	145.908	0
832	0	0	832	1	375.745	215.749	159.996	0	0	22.2945	-1.46991	516.417	358.511	4661.73	15947.1	-516.417	0	15.1803	5.98586	7.56769	0	0	0.22497	276.278	-522.708	15.0925	272.681	0	30.7848	31.7868	154.074	0
834	0	0	834	1	319.26	170.791	148.47	0	0	63.3249	-68.4229	375.967	280.793	4720.36	15914.4	-375.967	0	10.5515	5.76409	7.56943	0	0	0.193328	226.411	-494.054	18.1303	215.19	0	35.0064	35.996	135.095	0
835	0	0	835	1	307.484	147.282	160.202	0	0	-44.4025	34.5882	407.392	254.316	4628.76	15911	-407.392	0	9.90462	6.19494	7.67478	0	0	0.238535	200.608	-494.06	19.0631	189.627	0	39.5281	39.3557	156.465	0
839	0	0	839	1	362.149	197.274	164.875	0	0	-13.2568	-5.6568	333.998	292.283	4697.28	15851.6	-333.998	0	10.6804	5.71086	7.69611	0	0	0.126172	206.855	-492.795	15.705	229.52	0	33.6923	33.9101	119.999	0
840	0	0	840	1	313.664	168.972	144.692	0	0	89.0486	95.7534	277.295	182.98	4694.63	15849.8	-277.295	0	6.26936	5.81447	7.74255	0	0	0.242748	332.023	-508.32	18.5482	253.355	0	51.3392	51.5186	170.224	0
845	0	0	845	1	423.887	211.439	212.448	0	0	62.0653	64.8399	160.611	279.482	4721.61	15781.1	-160.611	0	8.98927	6.46501	7.94282	0	0	0.204974	209.94	-511.133	13.278	249.551	0	35.0758	35.506	112.616	0
848	0	0	848	1	397.664	209.793	187.871	0	0	30.6044	-29.2445	312.49	315.411	4653.42	15875.2	-312.49	0	11.2758	5.65869	7.41182	0	0	0.263465	197.843	-494.72	14.0877	253.636	0	31.362	31.3197	109.005	0
850	0	0	850	1	346.448	199.352	147.096	0	0	-5.25057	58.7965	457.512	303.153	4689.27	15886.8	-457.512	0	12.1669	5.319	6.76896	0	0	0.336211	195.6	-486.395	16.2965	205.122	0	33.0698	33.7305	143.989	0
865	0	0	865	1	335.037	168.607	166.43	0	0	97.238	86.4894	331.596	216.124	4686.44	15958.8	-331.596	0	7.68431	5.55196	7.90436	0	0	0.18769	302.311	-508.131	17.1609	256.243	0	44.718	44.4567	164.656	0
867	0	0	867	1	383.709	219.063	164.646	0	0	53.1195	26.4149	271.715	352.837	4730.56	15919.2	-271.715	0	12.1139	5.48218	6.40324	0	0	0.235471	161.24	-480.021	14.5071	234.357	0	27.7574	27.6093	92.8117	0
873	0	0	873	1	366.044	195.205	170.839	0	0	36.0265	-22.4934	242.595	368.036	4747.65	15868.4	-242.595	0	12.531	5.80404	6.81552	0	0	0.178457	181.31	-489.581	15.4082	244.601	0	26.7356	26.8988	87.4159	0
874	0	0	874	1	382.371	195.695	186.675	0	0	52.5567	15.8315	269.807	272.754	4731.12	15830.1	-269.807	0	9.3646	5.21126	7.03536	0	0	0.102446	272.327	-496.861	14.6014	1	0	34.3787	34.885	113.589	0
876	0	0	876	1	279.66	126.619	153.04	0	0	68.6729	23.6265	228.185	205.196	4715.01	15922	-228.185	0	6.84187	6.26487	6.6957	0	0	0.117809	218.246	-494.62	21.0707	190.177	0	45.6335	45.0577	147.817	0
878	0	0	878	1	386.854	239.322	147.532	0	0	77.2336	10.054	356.981	310.134	4706.45	15935.5	-356.981	0	11.2832	6.03563	7.08967	0	0	0.215309	209.707	-501.147	14.5495	223.71	0	32.7467	32.9576	121.069	0
879	0	0	879	1	300.685	150.678	150.007	0	0	42.6032	86.7719	172.699	199.906	4741.08	15858.8	-172.699	0	6.47729	5.85666	6.82912	0	0	0.161766	219.936	-489.982	19.2985	218.829	0	45.4951	45.6969	147.349	0
895	0	0	895	1	306.112	153.102	153.011	0	0	-10.2244	5.77897	376.682	239.099	4594.58	15840.2	-376.682	0	8.99153	5.55227	7.15512	0	0	0.191034	214.316	-491.019	18.8953	228.71	0	40.3881	40.3012	148.996	0
899	0	0	899	1	279.786	165.834	113.951	0	0	-1.7264	-86.2021	506.815	264.209	4685.75	15932.1	-506.815	0	11.3702	5.84342	6.80812	0	0	0.194475	253.429	-483.641	20.9682	188.372	0	38.5927	40.532	185.086	0
901	0	0	901	1	259.837	150.967	108.871	0	0	25.5287	52.6644	335.905	192.852	4758.15	15793.3	-335.905	0	6.94469	6.05331	7.25958	0	0	0.228405	201.327	-482.075	23.0608	195.068	0	49.0396	50.1783	169.882	0
902	0	0	902	1	318.048	147.699	170.349	0	0	63.0516	47.3736	-54.6425	240.986	4820.29	15798.6	54.6425	0	7.48427	6.10588	7.09977	0	0	0.0519974	205.956	-489.857	18.201	209.089	0	38.3322	38.7312	136.839	0
904	0	0	904	1	360.323	158.51	201.813	0	0	46.865	-24.7821	368.212	302.371	4736.82	15870.7	-368.212	0	11.1989	5.71483	6.98304	0	0	0.176297	249.375	-491.695	15.6938	229.69	0	32.5999	33.5284	121.401	0
905	0	0	905	1	316.047	155.459	160.588	0	0	7.88806	75.2104	165.478	195.38	4676.13	15870.4	-165.478	0	6.35536	6.0241	6.64707	0	0	0.22402	221.774	-498.879	18.2254	214.565	0	46.756	45.9056	150.571	0
907	0	0	907	1	328.915	158.875	170.04	0	0	134.301	-14.5286	366.181	245.98	4749.04	15860.5	-366.181	0	9.02401	6.28577	7.38152	0	0	0.127139	182.339	-483.659	17.6006	200.506	0	40.232	41.4927	147.549	0
908	0	0	908	1	391.921	221.748	170.172	0	0	63.8206	-12.8721	494.121	306.333	4719.86	15858.8	-494.121	0	12.6047	5.69116	6.85679	0	0	0.148822	180.794	-484.188	14.2568	216.385	0	33.8017	35.5371	156.138	0
909	0	0	909	1	368.52	231.97	136.55	0	0	17.7224	47.0069	543.075	390.117	4566.64	15898.6	-543.075	0	16.9525	5.25749	6.67796	0	0	0.374849	215.667	-493.01	15.1781	1	0	28.1905	29.1376	144.694	0
912	0	0	912	1	346.338	172.814	173.524	0	0	79.9903	18.5164	342.436	255.764	4604.03	15927.1	-342.436	0	9.19722	5.22658	6.86239	0	0	0.191627	222.71	-492.58	16.2983	238.074	0	37.5854	37.3322	136.635	0
919	0	0	919	1	327.252	196.525	130.727	0	0	57.3773	52.6547	507.28	284.48	4726.3	15992.6	-507.28	0	11.8142	6.18552	7.19057	0	0	0.0773255	161.073	-480.86	17.6474	191.429	0	37.7556	38.5933	184.027	0
921	0	0	921	1	274.831	145.508	129.324	0	0	57.2538	15.1788	335.256	217.605	4726.43	15930.4	-335.256	0	7.80912	6.08097	7.14667	0	0	0.147234	290.805	-494.244	21.5681	215.351	0	44.4459	44.7024	159.871	0
929	0	0	929	1	349.837	195.185	154.653	0	0	43.4049	66.6247	499.957	298.835	4640.62	15978.6	-499.957	0	12.3528	5.81773	7.3601	0	0	0.236321	272.704	-502.893	16.3059	234.585	0	35.4667	36.1987	173.24	0
941	0	0	941	1	307.112	143.867	163.245	0	0	54.7429	28.6733	148.289	156.926	4828.6	15916.9	-148.289	0	5.04261	6.04359	7.29095	0	0	0.148004	203.559	-487.729	18.9747	173.7	0	57.988	57.0693	186.453	0
946	0	0	946	1	345.841	195.771	150.07	0	0	16.8948	-78.291	468.755	333.237	4667.13	15824.6	-468.755	0	13.7127	4.93862	6.85837	0	0	0.303113	263.961	-492.619	16.265	1	0	29.762	31.1311	129.186	0
950	0	0	950	1	343.646	260.572	83.0744	0	0	133.599	-52.1164	642.964	459.945	4650.08	15898.1	-642.964	0	22.2994	5.0663	6.84647	0	0	0.0816146	238.887	-498.272	16.407	264.536	0	25.7301	29.3034	162.103	0
951	0	0	951	1	359.295	220.055	139.239	0	0	-24.7038	6.43558	601.431	361.566	4708.72	15839.5	-601.431	0	17.0126	5.24811	6.9475	0	0	0.219519	248.038	-507.144	15.6534	270.368	0	30.7894	33.4418	176.293	0
952	0	0	952	1	326.392	204.625	121.767	0	0	69.5538	74.3267	493.877	269.257	4714.13	15871.3	-493.877	0	11.0197	5.94574	7.73861	0	0	0.166962	260.496	-509.354	17.7461	246.983	0	38.6554	40.2896	185.297	0
953	0	0	953	1	338.585	206.101	132.485	0	0	0.742572	-24.2196	480.842	346.243	4683.28	15870.2	-480.842	0	14.2827	5.24793	7.1857	0	0	0.115821	196.351	-489.12	16.7769	228.596	0	29.7218	30.7417	135.275	0
954	0	0	954	1	298.813	180.953	117.859	0	0	66.5359	5.2634	405.167	273.717	4717.14	15940.3	-405.167	0	10.3533	6.20514	7.79411	0	0	0.0709464	304.317	-506.944	19.7363	1	0	37.2897	37.9749	150.441	0
955	0	0	955	1	340.476	179.182	161.294	0	0	49.5482	13.0127	346.045	201.571	4734.13	15832.9	-346.045	0	7.29961	5.73632	6.56106	0	0	0.113016	302.924	-494.845	16.669	218.768	0	46.2655	47.4918	163.565	0
956	0	0	956	1	342.622	181.489	161.133	0	0	-14.9412	29.7275	363.901	299.073	4698.96	15915.9	-363.901	0	11.129	5.79786	6.67109	0	0	0.383284	250.219	-500.291	16.5811	230.552	0	33.2256	33.1781	123.092	0
958	0	0	958	1	282.073	123.313	158.76	0	0	70.795	169.549	310.963	177.518	4712.89	15776.1	-310.963	0	6.3037	5.53605	7.21478	0	0	0.0827187	242.58	-488.498	20.7775	187.416	0	51.4886	52.4574	174.42	0
960	0	0	960	1	412.346	245.865	166.482	0	0	80.597	35.9682	446.614	418.585	4703.08	15909.6	-446.614	0	16.3473	6.19343	7.34821	0	0	0.190901	226.986	-510.454	13.5938	285.006	0	26.1906	26.8252	110.525	0
969	0	0	969	1	371.304	222.012	149.292	0	0	101.869	-42.6005	511.032	356.095	4681.81	15888.5	-511.032	0	14.9315	6.29411	7.51324	0	0	0.102475	238.27	-505.943	15.3422	259.525	0	31.0618	32.4789	149.286	0
974	0	0	974	1	318.83	170.601	148.229	0	0	20.8784	36	411.322	280.895	4663.14	15909.6	-411.322	0	10.7396	4.8507	6.45226	0	0	0.0820627	264.108	-482.072	17.7382	1	0	34.0789	34.4593	139.557	0
977	0	0	977	1	369.92	208.574	161.346	0	0	3.42392	-6.76398	342.466	343.719	4680.6	15852.7	-342.466	0	12.5752	5.51643	7.00416	0	0	0.155164	221.188	-500.087	15.2035	252.086	0	29.0475	29.2137	103.734	0
978	0	0	978	1	319.894	164.453	155.442	0	0	107.93	27.2506	283.964	251.748	4675.75	15818.7	-283.964	0	8.67289	5.90738	6.93052	0	0	0.209344	304.883	-496.971	18.0035	224.288	0	38.332	38.4181	124.471	0
984	0	0	984	1	330.619	169.008	161.61	0	0	79.324	70.2807	162.09	238.674	4704.36	15875.3	-162.09	0	7.66711	6.0647	6.96451	0	0	0.152083	227.572	-496.969	17.3755	203.446	0	39.368	39.0267	127.974	0
986	0	0	986	1	327.328	171.768	155.56	0	0	34.5411	-1.44219	443.68	303.213	4749.14	15947	-443.68	0	11.9325	4.75917	6.16703	0	0	0.193546	277.808	-488.817	17.1491	256.976	0	31.8291	32.7764	136.459	0
996	0	0	996	1	348.854	215.164	133.69	0	0	20.931	66.1881	569.44	345.181	4663.09	15879.4	-569.44	0	15.4277	5.78131	7.46752	0	0	0.206868	200.96	-499.944	16.3676	217.757	0	32.5574	34.3645	182.952	0
998	0	0	998	1	290.087	128.526	161.561	0	0	-36.862	47.5649	-116.447	181.524	4820.54	15798.4	116.447	0	5.82714	6.05964	7.66731	0	0	0.208926	182.879	-484.786	20.3626	193.568	0	50.7006	50.4892	184.055	0
1002	0	0	1002	1	345.968	227.182	118.785	0	0	55.211	1.60353	523.926	350.626	4728.47	15944	-523.926	0	14.8554	4.61853	7.36351	0	0	0.199904	198.583	-488.938	16.2625	227.108	0	29.6167	31.0282	157.073	0
1004	0	0	1004	1	382.337	239.973	142.364	0	0	89.0252	-17.5429	378.724	330.179	4694.65	15863.5	-378.724	0	12.2463	5.8603	7.51718	0	0	0.158792	275.505	-502.774	14.7712	250.436	0	30.9025	31.5471	117.037	0
1593	0	0	1593	1	317.055	141.092	175.963	0	0	54.0284	-9.42538	152.724	156.287	4829.31	16054.7	-152.724	0	5.0612	4.86824	6.80903	0	0	0.114196	226.537	-481.198	17.9191	203.881	0	55.5792	54.5028	177.773	0
2004	0	0	4	1	375.301	203.725	171.576	0	0	77.1208	27.7328	342.953	338.833	4706.56	15917.9	-342.953	0	20.0844	15.5611	14.3759	0	0	0.0847156	112.353	-526.058	46.5755	145.165	0	39.9259	38.4314	182.974	1
2008	0	0	8	1	303.422	154.136	149.286	0	0	25.6352	11.9183	-12.23	266.326	4758.04	15933.7	12.23	0	11.3669	14.9329	14.5792	0	0	0.16406	126.454	-525.462	63.2966	135.45	0	45.2947	45.6004	110.196	1
2009	0	0	9	1	447.073	225.976	221.096	0	0	-1.06214	39.8445	261.048	435.526	4784.74	16005.4	-261.048	0	24.0023	14.5629	14.2557	0	0	0.0723369	109.233	-524.175	35.745	177.874	0	29.93	28.1337	107.276	1
2023	0	0	23	1	305.509	175.673	129.836	0	0	95.116	40.3931	299.686	304.555	4788.22	16004.9	-299.686	0	17.2362	15.3134	14.1728	0	0	0.0746792	94.6974	-517.73	62.6021	140.35	0	42.9385	40.4033	167.835	1
2027	0	0	27	1	390.673	215.395	175.278	0	0	-4.87694	59.2132	118.714	177.883	4788.56	15986	-118.714	0	8.4873	14.8055	14.431	0	0	0.103153	97.124	-513.664	43.5159	102.654	0	67.9561	65.4384	159.9	1
2029	0	0	29	1	367.563	226.306	141.257	0	0	73.0888	40.0065	-64.2578	183.731	4810.25	15905.6	64.2578	0	7.50826	15.6443	13.7418	0	0	0.254218	97.5773	-514.55	47.5762	91.2059	0	61.9796	63.4006	164.253	1
2032	0	0	32	1	344.791	165.162	179.63	0	0	33.2538	19.8966	-80.3578	169.972	4750.43	15826	80.3578	0	6.92482	15.9099	14.0697	0	0	0.125916	89.2622	-512.802	52.7161	109.239	0	68.1181	66.4675	181.864	1
2038	0	0	38	1	318.357	168.024	150.333	0	0	84.7797	37.4189	178.014	230.946	4698.9	15808.5	-178.014	0	11.5658	16.9959	14.7273	0	0	0.0981251	122.001	-534.339	60.9862	144.685	0	55.4152	52.6544	150.278	1
2045	0	0	45	1	421.475	228.296	193.179	0	0	37.1532	7.2667	158.49	326.987	4846.19	15938.3	-158.49	0	16.1965	14.6444	14.0419	0	0	0.12082	107.012	-520.825	38.7532	149.283	0	37.9291	36.9734	97.6319	1
2052	0	0	52	1	301.824	121.417	180.407	0	0	19.7886	-35.1708	47.3871	184.249	4863.55	15980.8	-47.3871	0	8.34411	15.3252	15.0017	0	0	0.14059	114.847	-522.796	64.6794	111.06	0	65.1975	63.9417	155.697	1
2054	0	0	54	1	358.553	166.684	191.869	0	0	19.5507	44.2464	242.929	306.378	4764.13	15901.4	-242.929	0	16.4977	15.1297	14.6884	0	0	0.202308	92.1807	-517.51	49.6965	143.983	0	41.1674	39.1737	144.816	1
2061	0	0	61	1	298.618	152.927	145.691	0	0	78.0151	4.58087	66.1535	194.053	4904.98	15941	-66.1535	0	8.80002	14.2487	13.3789	0	0	0.0620572	106.218	-512.661	62.7393	113.81	0	60.6338	59.3129	145.564	1
2068	0	0	68	1	375.848	195.355	180.492	0	0	74.5163	59.3363	273.701	312.798	4808.82	15985.9	-273.701	0	17.2433	14.4673	13.6605	0	0	0.166129	148.138	-526.741	45.2265	153.636	0	40.4903	38.1464	149.96	1
2069	0	0	69	1	313.816	178.92	134.896	0	0	34.9694	127.663	159.666	175.038	4948.03	16017.3	-159.666	0	8.62575	15.1047	14.3359	0	0	0.14164	113.455	-521.795	60.1115	112.045	0	68.2069	66.147	174.211	1
2084	0	0	84	1	427.13	211.589	215.541	0	0	81.5468	24.3286	108.788	273.276	4901.45	16020.9	-108.788	0	12.8304	14.3845	13.7555	0	0	0.112724	121.283	-524.949	37.7381	134.872	0	44.7709	43.3923	106.286	1
2088	0	0	88	1	362.348	226.246	136.102	0	0	54.9774	60.889	145.694	222.956	4828.36	16183.7	-145.694	0	10.8186	15.4062	13.8452	0	0	0.26063	106.298	-520.618	48.4866	120.15	0	54.7183	53.0571	137.85	1
2089	0	0	89	1	425.581	193.103	232.478	0	0	1.33678	58.3139	255.899	321.719	4682.68	15986.9	-255.899	0	17.6077	14.3707	13.8523	0	0	0.152203	130.189	-529.461	37.9771	164.238	0	38.5559	36.4604	137.358	1
2093	0	0	93	1	300.473	140.119	160.354	0	0	-3.46048	-19.3066	148.77	239.243	4687.48	15964.9	-148.77	0	11.879	13.8645	12.9828	0	0	0.0903622	96.2868	-506.96	61.3146	121.935	0	49.0978	47.4387	121.01	1
2098	0	0	98	1	297.156	163.117	134.04	0	0	49.2269	37.1508	206.648	189.96	4834.11	16008.1	-206.648	0	9.81874	13.9875	13.6668	0	0	0.184075	119.585	-520.702	63.2415	144.423	0	61.9397	59.0265	185.461	1
2107	0	0	107	1	275.606	141.373	134.232	0	0	-7.58359	79.7564	132.676	184.167	4791.26	15865.8	-132.676	0	8.90181	14.2217	13.6993	0	0	0.0684208	129.098	-523.361	71.1237	155.31	0	64.2049	62.2191	160.022	1
2116	0	0	116	1	284.66	151.274	133.385	0	0	46.9304	-113.555	270.059	249.814	4836.41	16158.8	-270.059	0	14.2543	15.0365	14.0404	0	0	0.0973668	114.673	-521.625	69.1367	116.568	0	47.9983	47.0112	181.226	1
2117	0	0	117	1	308.635	134.214	174.421	0	0	48.125	-7.87803	214.109	236.158	4735.56	15953.5	-214.109	0	12.3735	14.8367	14.5651	0	0	0.124786	116.868	-527.135	61.5912	117.46	0	51.2498	49.4601	160.595	1
2118	0	0	118	1	470.255	335.118	135.137	0	0	77.2659	70.4843	130.041	330.674	4806.07	16174.1	-130.041	0	15.7692	14.124	12.4654	0	0	0.045462	149.109	-531.655	32.3051	159.472	0	37.058	35.7901	91.214	1
2119	0	0	119	1	303.535	165.268	138.267	0	0	12.5845	100.77	184.877	214.496	4870.76	16143.8	-184.877	0	10.8768	14.9365	13.1394	0	0	0.136308	90.4327	-511.285	61.6695	117.95	0	55.833	54.2947	152.934	1
2130	0	0	130	1	314.682	163.084	151.598	0	0	53.2343	-7.42321	98.911	191.637	4929.77	16152.3	-98.911	0	8.98192	13.2327	12.388	0	0	0.228125	118.549	-511.806	56.069	129.692	0	59.5923	58.4457	140.76	1
2148	0	0	148	1	326.554	180.996	145.558	0	0	29.8909	14.1906	181.735	283.81	4753.79	15931.4	-181.735	0	14.3833	13.0349	13.3384	0	0	0.175247	163.225	-522.583	53.8448	146.856	0	41.5802	40.205	116.072	1
2152	0	0	152	1	425.399	193.126	232.272	0	0	-12.9975	47.6707	268.378	259.738	4796.68	15897.9	-268.379	0	14.457	14.5465	12.8269	0	0	0.191339	134.16	-526.406	37.5115	161.718	0	46.9757	44.7828	176.049	1
2153	0	0	153	1	306.512	186.235	120.276	0	0	54.2615	71.5342	204.004	224.691	4729.42	15973.7	-204.004	0	11.5504	13.2133	12.8873	0	0	0.101989	133.057	-518.188	58.7739	162.231	0	51.6176	49.5819	154.724	1
2179	0	0	179	1	292.418	156.361	136.057	0	0	10.8359	29.1179	229.446	285.188	4772.84	15916.5	-229.446	0	15.1902	13.5465	12.6363	0	0	0.167793	115.097	-515.695	63.0651	156.51	0	41.9332	39.9597	138.746	1
2191	0	0	191	1	326.713	147.025	179.688	0	0	2.65046	4.53581	302.299	276.439	4781.03	15941.1	-302.299	0	15.9366	14.1465	13.5138	0	0	0.259215	104.059	-516.89	54.9872	140.056	0	44.914	42.9155	182.538	1
2193	0	0	193	1	283.022	133.274	149.748	0	0	14.0119	45.8547	-31.8013	170.4	4670.01	15999.4	31.8013	0	7.14024	14.0699	12.8126	0	0	0.120625	112.048	-512.524	67.0331	125.817	0	66.0154	64.6934	160.65	1
2205	0	0	205	1	307.491	157.137	150.354	0	0	70.2341	48.4764	171.882	210.372	4713.45	16096.4	-171.882	0	10.4703	13.1692	13.3608	0	0	0.0131029	109.377	-511.435	58.9478	136.455	0	54.9723	52.687	147.606	1
2214	0	0	214	1	263.303	113.951	149.352	0	0	50.9523	55.9619	87.0815	202.209	4832.39	16089	-87.0815	0	9.29048	13.7571	12.281	0	0	0.0788681	81.7768	-499.957	73.4915	107.051	0	57.3593	55.9542	135.752	1
2215	0	0	215	1	412.468	205.005	207.462	0	0	32.631	9.78368	167.465	337.173	4751.05	15935.8	-167.465	0	16.8523	13.0441	12.2423	0	0	0.168144	153.029	-528.046	37.9852	154.243	0	35.3542	34.3581	92.9518	1
2224	0	0	224	1	258.175	115.524	142.651	0	0	82.4301	25.901	61.2428	144.564	4701.25	16019.4	-61.2428	0	6.50319	13.2047	13.2738	0	0	0.183661	91.4318	-501.402	76.4091	131.778	0	78.9059	76.9366	185.192	1
2230	0	0	230	1	297.95	123.026	174.925	0	0	40.2888	15.4554	149.857	272.253	4843.05	15930.1	-149.857	0	13.3506	12.9664	12.7626	0	0	0.269188	95.2046	-504.372	60.8599	140.142	0	43.019	41.9664	109.36	1
2240	0	0	240	1	331.379	203.154	128.224	0	0	87.6991	-34.2397	209.946	320.56	4795.64	15979.8	-209.946	0	16.7599	13.9243	12.0105	0	0	0.302423	94.2322	-506.293	52.2577	141.962	0	37.8377	36.1231	111.877	1
2244	0	0	244	1	339.565	190.068	149.497	0	0	-26.5222	10.73	211.203	325.152	4810.2	15835.2	-211.203	0	17.185	13.2753	12.3525	0	0	0.21896	143.152	-520.339	50.2373	149.816	0	36.1795	35.2643	116.301	1
2247	0	0	247	1	259.966	112.96	147.006	0	0	53.8749	35.6763	-25.7776	166.217	4630.15	16009.6	25.7776	0	6.97609	13.4821	12.9864	0	0	0.0648668	109.957	-511.368	75.5945	134.094	0	67.0819	65.7371	162.654	1
2256	0	0	256	1	253.844	157.883	95.9612	0	0	-169.642	-5.37793	-66.7686	155.293	4754	15951	66.7686	0	6.9112	13.8968	12.2474	0	0	0.183838	117.101	-512.453	77.8013	150.865	0	67.8943	67.006	169.939	1
2258	0	0	258	1	342.671	168.724	173.947	0	0	47.2887	25.4967	165.841	196.831	4736.39	15820.4	-165.841	0	9.78241	14.0742	12.7171	0	0	0.292229	166.786	-535.376	50.5452	169.498	0	59.2893	57.1831	159.646	1
2260	0	0	260	1	270.244	129.947	140.297	0	0	37.5262	85.1012	147.059	211.304	4746.15	15860.5	-147.059	0	10.2757	14.4563	13.3293	0	0	0.121523	134.569	-526.961	73.0596	173.297	0	56.5601	54.8727	144.12	1
2278	0	0	278	1	419.077	244.615	174.462	0	0	91.7932	20.4965	384.647	399.395	4791.55	15925.1	-384.647	0	24.6927	12.5403	12.6813	0	0	0.18976	109.281	-512.593	37.1301	198.035	0	34.5545	32.993	183.928	1
2279	0	0	279	1	339.15	190.826	148.324	0	0	72.3005	72.3855	74.4552	270.048	4910.7	15972.9	-74.4552	0	12.2329	13.0641	11.5889	0	0	0.106263	122.717	-513.521	49.4687	132.302	0	43.0891	41.808	103.692	1
2285	0	0	285	1	287.644	132.315	155.329	0	0	61.2156	74.1575	-99.3021	226.247	4822.12	15672.1	99.3021	0	9.04125	13.9106	12.6227	0	0	0.0691778	111.202	-512.228	65.0175	136.5	0	48.5307	48.9614	139.059	1
2293	0	0	293	1	282.174	155.467	126.707	0	0	87.8562	36.4185	296.603	265.883	4795.48	15909.2	-296.603	0	15.0108	14.041	12.5239	0	0	0.121781	117.477	-515.695	66.9246	126.512	0	46.5466	44.4818	185.45	1
2300	0	0	300	1	331.637	140.257	191.381	0	0	77.0604	2.74258	61.1764	181.59	4806.28	16042.5	-61.1764	0	8.20281	12.4618	12.6594	0	0	0.132635	122.969	-512.889	51.534	150.23	0	62.0079	61.1793	147.081	1
2304	0	0	304	1	242.27	127.994	114.276	0	0	28.7412	38.9183	84.9436	163.648	4854.6	16006.3	-84.9436	0	7.53674	12.923	12.1723	0	0	0.213675	117.404	-508.531	81.8223	142.047	0	68.9204	67.0639	161.94	1
2312	0	0	312	1	315.956	196.732	119.223	0	0	55.3104	-3.16017	67.2001	266.05	4728.37	15849.1	-67.2001	0	12.1102	12.1617	12.3658	0	0	0.198977	85.315	-496.287	54.6769	116.914	0	43.4597	42.1098	105.546	1
2313	0	0	313	1	286.585	158.66	127.924	0	0	56.2765	56.481	-64.8703	196.461	4926.72	15889.1	64.8703	0	8.01177	13.7142	11.7391	0	0	0.0518032	114.529	-512.076	64.0275	106.833	0	55.7841	54.5658	149.179	1
2314	0	0	314	1	313.571	143.815	169.757	0	0	-49.3734	-6.75919	186.918	183.369	4733.39	15952.4	-186.918	0	9.54645	13.2527	12.6306	0	0	0.0580448	125.411	-513.502	56.627	119.389	0	60.9852	58.9865	170.999	1
2317	0	0	317	1	319.427	167.399	152.028	0	0	-40.9867	24.2501	235.312	231.148	4824.67	15921.4	-235.312	0	12.5547	12.5244	11.8107	0	0	0.09176	100.573	-499.38	53.6284	116.756	0	48.6675	46.6548	165.996	1
2329	0	0	329	1	263.996	145.222	118.774	0	0	1.88563	46.904	106.738	184.099	4981.11	15998.4	-106.738	0	8.68193	12.5383	11.8264	0	0	0.210774	101.807	-500.699	70.8857	117.199	0	60.9697	58.1746	144.42	1
2334	0	0	334	1	426.97	260.455	166.515	0	0	-11.5746	25.6566	283.307	311.427	4795.25	16019.6	-283.307	0	17.6259	13.1516	12.5788	0	0	0.176024	121.875	-516.54	36.4586	144.788	0	39.0201	36.7265	148.096	1
2335	0	0	335	1	305.338	182.127	123.212	0	0	-19.8764	90.0819	175.53	267.101	4803.56	15955.2	-175.53	0	13.5127	13.1517	11.0447	0	0	0.254328	100.707	-503.358	57.0022	135.981	0	43.4392	41.8245	113.947	1
2336	0	0	336	1	228.465	106.385	122.08	0	0	47.9399	1.21057	138.662	159.546	4735.74	15844.7	-138.662	0	7.75105	13.835	12.4146	0	0	0.0824153	111.428	-508.357	91.5821	125.146	0	71.7274	69.7298	179.719	1
2337	0	0	337	1	245.09	117.617	127.473	0	0	31.715	40.5509	56.8339	159.47	4552.65	15905	-56.8339	0	7.15878	13.2739	12.4014	0	0	0.121761	104.179	-504.892	81.3462	119.697	0	70.7331	68.1899	166.138	1
2349	0	0	349	1	368.014	220.732	147.282	0	0	85.7462	102.394	268.484	294.903	4797.59	16042.5	-268.484	0	16.1487	11.7437	11.8484	0	0	0.00865348	138.937	-513.651	43.3302	144.688	0	39.8577	37.4639	146.698	1
2359	0	0	359	1	280.639	141.437	139.202	0	0	7.52333	102.678	-75.2917	166.799	4875.82	16042.2	75.2916	0	6.76832	13.0512	11.5491	0	0	0.200603	74.3092	-490.61	65.0148	93.3921	0	63.6606	64.282	171.085	1
2365	0	0	365	1	305.548	153.716	151.833	0	0	19.0874	59.4578	245.264	276.735	4764.59	15886.1	-245.264	0	14.9254	13.8205	12.8463	0	0	0.128852	84.289	-504.348	59.6252	124.989	0	43.5346	41.5015	154.524	1
2366	0	0	366	1	364.192	169.864	194.328	0	0	32.9771	25.0289	109.173	251.945	4750.7	15920.6	-109.173	0	11.8801	13.232	12.6816	0	0	0.180947	116.659	-510.358	45.6833	138.495	0	46.665	45.5972	111.91	1
2382	0	0	382	1	275.093	147.186	127.907	0	0	57.3042	-6.35256	98.7793	241.757	4726.38	15852.3	-98.7793	0	11.3233	12.8312	12.7774	0	0	0.188534	98.0425	-502.056	68.3258	121.249	0	48.2086	46.7262	116.844	1
2389	0	0	389	1	367.962	211.03	156.932	0	0	25.1873	25.3135	176.901	218.348	4858.15	16019.9	-176.901	0	11.0048	12.6188	12.7101	0	0	0.0937735	125.173	-513.614	44.5999	120.195	0	52.2733	50.1888	140.195	1
2390	0	0	390	1	394.154	283.771	110.383	0	0	85.7779	-1.51588	147.586	223.795	4797.56	16046.8	-147.586	0	10.941	12.7738	11.8257	0	0	0.0846178	113.103	-508.993	40.0221	135.126	0	51.1955	49.585	125.33	1
2393	0	0	393	1	292.489	161.419	131.07	0	0	68.8668	66.8557	72.5837	215.161	4814.47	15878.7	-72.5837	0	9.73581	12.4406	11.8885	0	0	0.14407	139.285	-516.066	60.9233	154.417	0	52.6633	51.7511	128.729	1
2425	0	0	425	1	398.743	272.233	126.51	0	0	43.9917	-35.4063	691.957	523.26	4739.69	15881.3	-691.957	0	45.4606	10.9891	11.5739	0	0	0.132535	113.948	-509.473	38.1318	122.688	0	42.3684	40.3512	185.555	1
2426	0	0	426	1	305.642	154.286	151.356	0	0	10.0942	97.2537	171.968	321.116	4873.25	15948	-171.968	0	16.0782	11.6831	11.0548	0	0	0.141282	117.253	-502.838	55.4728	147.075	0	35.5991	34.4087	94.7015	1
2428	0	0	428	1	313.359	205.363	107.995	0	0	40.6191	-23.4488	297.043	315.503	4743.06	15969	-297.043	0	18.0429	12.5253	11.1155	0	0	0.323892	112.094	-504.721	54.4029	167.296	0	37.6461	36.113	147.468	1
2432	0	0	432	1	267.42	120.419	147.001	0	0	18.2311	23.2178	107.388	188.506	4865.11	15922.4	-107.388	0	8.89523	12.2929	11.9646	0	0	0.0780625	116.453	-507.029	69.4074	127.544	0	59.3343	57.8601	142.376	1
2437	0	0	437	1	323.615	152.77	170.846	0	0	3.6649	45.0695	302.723	263.479	4680.35	15900.5	-302.723	0	15.1383	12.3668	12.2291	0	0	0.0772914	108.715	-508.294	52.8893	127.604	0	44.5191	42.3478	185.085	1
2444	0	0	444	1	297.708	140.733	156.976	0	0	38.2463	24.3865	-73.7699	173.009	5044.41	16120.5	73.7699	0	7.06411	12.4518	11.8737	0	0	0.0831783	102.835	-503.434	59.3688	120.509	0	61.1862	59.8707	161.362	1
2457	0	0	457	1	310.79	145.459	165.331	0	0	158.128	-146.136	41.3394	153.911	4725.21	16091.7	-41.3394	0	7.25673	13.2638	11.7	0	0	0.148974	108.256	-501.485	56.3889	120.803	0	68.1488	68.1456	164.127	1
2504	0	0	504	1	297.225	166.62	130.605	0	0	72.5523	-47.3309	219.792	189.698	4810.79	15992.9	-219.792	0	10.0555	11.7182	11.7946	0	0	0.219363	117.308	-506.235	58.6124	138.345	0	57.8123	54.8179	182.803	1
2507	0	0	507	1	336.522	171.204	165.318	0	0	45.0175	71.4	69.2195	233.539	4738.66	15774.5	-69.2196	0	10.5517	12.6893	12.3453	0	0	0.0856818	106.614	-503.679	50.3881	112.747	0	49.7251	47.4054	121.77	1
2519	0	0	519	1	273.766	119.826	153.939	0	0	-13.9373	42.9297	-24.9122	176.085	4897.28	15902.7	24.9122	0	7.45451	12.7763	11.9607	0	0	0.0925337	115.481	-505.647	67.6581	143.369	0	62.1196	60.9254	154.021	1
2522	0	0	522	1	318.303	119.155	199.147	0	0	58.8632	10.8679	-668.033	353.693	4724.82	15735.4	668.033	0	15.6425	12.1917	10.0391	0	0	0.0559024	106.121	-500.884	51.7676	129.15	0	61.6804	61.2992	164.478	1
2529	0	0	529	1	283.291	163.071	120.22	0	0	48.6673	52.9707	188.828	275.135	4834.67	15992.3	-188.828	0	13.951	12.7166	12.0293	0	0	0.182768	98.2085	-502.688	64.3447	154.69	0	42.3515	40.5456	117.929	1
2532	0	0	532	1	318.961	198.652	120.309	0	0	79.4061	33.5329	281.212	358.913	4704.27	15812.4	-281.212	0	19.9631	11.874	10.5363	0	0	0.195427	98.2686	-495.408	51.8523	154.779	0	33.1864	31.5196	130.046	1
2546	0	0	546	1	271.572	156.565	115.008	0	0	41.2964	17.0699	112.378	309.826	4742.38	15828.9	-112.378	0	14.6554	12.0618	11.2336	0	0	0.184332	105.257	-502.466	66.5449	147.413	0	37.2673	35.9816	92.1328	1
2559	0	0	559	1	246.039	107.348	138.691	0	0	-7.87189	61.0092	100.551	162.934	4791.55	15884.6	-100.551	0	7.64474	12.11	11.4063	0	0	0.0972893	114.465	-499.823	77.3716	122.699	0	67.5415	65.584	162.755	1
2576	0	0	576	1	339.632	157.893	181.739	0	0	29.1593	19.9174	201.103	209.926	4654.86	15925.7	-201.103	0	10.8403	11.2047	10.7495	0	0	0.0258485	136.873	-507.186	47.1019	141.062	0	51.0312	49.1413	151.38	1
2579	0	0	579	1	289.677	166.269	123.408	0	0	120.321	-31.4314	-35.8612	148.281	4862.68	15777.7	35.8612	0	6.27433	12.8827	11.0389	0	0	0.0586399	121.547	-502.387	61.235	107.652	0	69.9166	68.5691	179.477	1
2580	0	0	580	1	416.26	260.751	155.509	0	0	70.2406	40.3289	697.441	573.908	4713.44	16004.9	-697.44	0	49.9312	9.41849	10.3168	0	0	0.229257	139.659	-510.704	34.353	177.893	0	37.7221	36.0941	166.448	1
2596	0	0	596	1	327.574	155.232	172.342	0	0	-10.0827	-39.6987	148.61	175.334	4694.1	15985.3	-148.61	0	8.75856	11.7422	12.0534	0	0	0.327964	129.915	-509.052	51.2396	143.108	0	61.6138	59.3866	153.893	1
2597	0	0	597	1	281.32	163.597	117.723	0	0	94.0502	-41.7946	267.797	304.868	4689.63	15887.7	-267.797	0	16.9078	11.9913	11.1207	0	0	0.245546	115.052	-501.943	62.971	163.174	0	38.0226	36.1434	141.744	1
2604	0	0	604	1	276.726	116.955	159.771	0	0	-40.3166	47.1687	-115.303	161.342	4824	15798.8	115.303	0	6.52007	11.8632	11.5606	0	0	0.156445	106.358	-500.039	64.9198	115.084	0	63.6819	62.3252	183.331	1
2605	0	0	605	1	311.523	166.537	144.986	0	0	38.3122	62.3773	41.0368	164.799	4944.69	15783.6	-41.0368	0	7.27558	13.2839	11.1212	0	0	0.197481	91.926	-495.319	55.5831	93.5511	0	67.6542	65.0057	161.292	1
2606	0	0	606	1	256.414	115.949	140.465	0	0	13.1728	78.462	125.146	218.032	4770.51	15867.1	-125.146	0	10.4194	12.3245	11.5392	0	0	0.103308	102.793	-500.954	73.2748	120.659	0	51.894	50.2978	128.262	1
2629	0	0	629	1	272.423	164.619	107.804	0	0	73.8237	23.7741	218.177	201.793	4809.52	16021.5	-218.177	0	10.5418	11.7532	10.7203	0	0	0.285133	110.55	-498.598	65.1399	131.948	0	54.7843	52.0091	168.163	1
2642	0	0	642	1	279.037	120.372	158.665	0	0	22.622	-6.87285	162.366	199.144	4860.72	16151.8	-162.366	0	9.94662	11.452	11.3467	0	0	0.1082	112.537	-500.407	63.3479	121.806	0	54.2721	53.0251	142.368	1
2644	0	0	644	1	275.385	136.554	138.831	0	0	-4.30702	83.5938	203.344	186.075	4688.33	15862	-203.344	0	9.65047	11.7772	11.0811	0	0	0.172967	109.417	-498.908	64.6385	128.603	0	58.5293	55.7245	177.734	1
2654	0	0	654	1	334.371	148.889	185.482	0	0	53.3815	16.4986	236.031	295.796	4829.96	15929.1	-236.031	0	15.7785	11.2831	11.6922	0	0	0.255488	132.352	-509.896	49.0409	142.298	0	38.2392	36.7525	131.763	1
2655	0	0	655	1	261.541	121.54	140.001	0	0	-8.19879	44.0105	182.163	163.733	4692.22	15901.6	-182.163	0	8.33374	12.2193	11.2245	0	0	0.142722	154.406	-513.308	70.5376	123.769	0	66.5979	63.6146	182.538	1
2658	0	0	658	1	335.035	153.933	181.102	0	0	84.3886	50.8771	25.4332	247.686	4798.95	15795.1	-25.4332	0	10.7765	12.1266	11.5614	0	0	0.133313	104.327	-499.855	49.5254	144.479	0	45.2833	43.9182	113.549	1
2666	0	0	666	1	209.117	102.736	106.381	0	0	-20.3773	-13.4486	151.624	169.932	4804.06	15959	-151.624	0	8.48347	12.6064	11.0815	0	0	0.19388	103.514	-496.059	99.2624	105.831	0	64.6816	62.6733	159.692	1
2668	0	0	668	1	280.079	115.2	164.879	0	0	-5.21826	-25.9681	-33.0314	213.605	4888.56	16071.2	33.0314	0	9.10948	11.0457	10.8741	0	0	0.230141	126.026	-502.649	61.9033	134.396	0	48.9309	48.4644	120.834	1
2680	0	0	680	1	293.73	138.278	155.452	0	0	-41.7185	46.6613	6.78824	157.696	4825.4	15799.3	-6.78824	0	6.88287	11.6653	11.8568	0	0	0.266539	118.428	-503.166	59.6346	113.272	0	67.4081	65.7145	167.949	1
2687	0	0	687	1	251.349	121.72	129.629	0	0	-11.8703	70.2676	81.7453	182.283	4795.55	15875.3	-81.7453	0	8.40596	11.8596	10.8934	0	0	0.178493	99.0335	-494.205	73.744	104.062	0	59.9382	58.4046	145.262	1
2728	0	0	728	1	299.726	143.369	156.357	0	0	76.7725	-20.6789	-34.174	195.856	4806.57	16065.9	34.174	0	8.26349	11.0403	10.7007	0	0	0.0327261	120.733	-498.684	55.9648	124.869	0	52.4108	53.295	130.54	1
2732	0	0	732	1	250.186	133.906	116.28	0	0	45.3686	50.9164	175.29	158.894	4937.63	16193.7	-175.29	0	7.95267	11.4529	10.8231	0	0	0.0712818	112.167	-500.228	73.521	120.017	0	66.9297	65.5853	180.326	1
2734	0	0	734	1	258	141.383	116.617	0	0	2.40088	50.3224	253.806	231.871	4781.28	15994.9	-253.806	0	12.665	11.4033	10.1986	0	0	0.0378643	102.478	-490.24	69.2349	133.467	0	47.8743	44.8976	165.99	1
2738	0	0	738	1	215.875	137.124	78.7516	0	0	42.0167	6.56551	217.286	230.206	4741.66	15939	-217.286	0	12.082	11.3797	10.8432	0	0	0.1182	113.312	-494.692	91.5423	127.127	0	47.4842	45.7641	150.667	1
2760	0	0	760	1	278.732	117.124	161.608	0	0	-13.3845	-4.46418	96.8818	180.493	4896.72	15950.1	-96.8818	0	8.52625	12.4517	10.7635	0	0	0.136321	119.16	-504.397	63.8984	134.887	0	60.5263	58.8726	143.137	1
2767	0	0	767	1	253.775	86.2294	167.546	0	0	7.37439	11.4621	28.6471	139.852	4776.31	15934.1	-28.6471	0	6.18035	11.0381	11.3813	0	0	0.058351	97.4373	-491.072	72.2221	105.085	0	75.3596	75.2253	179.983	1
2778	0	0	778	1	251.226	149.304	101.922	0	0	-10.3404	39.3256	92.9297	163.035	4794.02	15906.3	-92.9297	0	7.61545	11.4601	10.5128	0	0	0.15357	108.973	-492.243	72.5825	139.331	0	65.6661	64.0309	156.911	1
2800	0	0	800	1	286.284	136.495	149.789	0	0	-4.22335	-27.949	34.9734	144.165	4787.9	15873.9	-34.9734	0	6.4757	12.5797	10.9101	0	0	0.261917	107.509	-498.444	61.7919	142.154	0	73.9231	72.9566	180.496	1
2803	0	0	803	1	284.479	129.393	155.085	0	0	46.0751	-18.1577	60.2781	216.72	4737.6	15864.1	-60.2781	0	9.84695	11.9929	10.8138	0	0	0.173932	100.901	-494.436	61.5689	134.447	0	50.83	49.5853	123.195	1
2809	0	0	809	1	268.492	127.302	141.19	0	0	59.6567	82.0796	155.646	150.855	4823.68	16062.8	-155.646	0	7.38086	10.8203	10.6079	0	0	0.0457041	126.604	-500.923	65.1404	134.161	0	69.8126	67.477	175.893	1
2816	0	0	816	1	357.616	163.174	194.442	0	0	29.0601	48.149	-21.1508	225.906	4654.96	15997.1	21.1508	0	9.51723	11.1652	10.3415	0	0	0.0751302	120.314	-497.931	43.4872	139.588	0	46.8496	45.9204	113.784	1
2827	0	0	827	1	270.561	107.222	163.339	0	0	71.0884	123.448	-31.7174	167.69	4911.91	15822.2	31.7174	0	6.9583	11.5779	11.4474	0	0	0.0150216	106.918	-498.016	66.5665	112.735	0	64.1142	62.2789	158.17	1
2838	0	0	838	1	317.513	166.347	151.166	0	0	66.9078	28.0329	279.453	281.477	4716.77	15917.6	-279.453	0	15.6525	10.8724	10.8191	0	0	0.0156873	113.815	-500.233	51.5258	159.852	0	39.9717	38.0905	156.479	1
2841	0	0	841	1	216.586	68.8155	147.77	0	0	-17.1892	58.8074	91.5645	189.818	4800.87	15886.8	-91.5645	0	8.85152	10.0135	11.1226	0	0	0.191622	101.323	-487.179	88.7634	121.21	0	55.6635	54.0616	136.341	1
2858	0	0	858	1	262.876	131.206	131.67	0	0	43.0744	35.3328	128.657	160.256	4939.93	15710.9	-128.657	0	7.67716	10.8025	10.946	0	0	0.107874	142.087	-501.996	67.6263	119.933	0	65.1506	63.9743	158.559	1
2873	0	0	873	1	279.332	121.672	157.659	0	0	40.4682	17.0887	190.901	193.079	4743.21	15928.5	-190.901	0	9.8563	11.4021	11.1626	0	0	0.292798	90.0521	-488.698	62.9545	116.26	0	55.9116	54.1039	161.356	1
2875	0	0	875	1	309.031	121.752	187.279	0	0	19.4562	10.2549	40.4875	218.02	4963.54	16134.7	-40.4875	0	9.71349	10.2924	10.9034	0	0	0.132844	91.0255	-487.482	53.0172	123.946	0	49.1641	47.8203	117.362	1
2876	0	0	876	1	305.648	208.219	97.4289	0	0	71.3138	-52.4217	-89.1842	203.949	4911.69	15798.7	89.1842	0	8.42371	11.8097	10.4073	0	0	0.10056	106.578	-493.121	54.8855	131.501	0	50.239	48.3697	137.443	1
2877	0	0	877	1	307.525	155.393	152.132	0	0	8.91372	81.2176	-218.361	202.845	4974.09	15665.1	218.361	0	7.90421	10.6816	11.0627	0	0	0.108594	121.915	-496.954	53.9601	128.826	0	52.9417	49.6177	172.864	1
2879	0	0	879	1	235.783	124.888	110.895	0	0	15.3812	-8.00798	233.082	209.556	4768.3	15853.9	-233.082	0	11.2482	10.6053	10.5284	0	0	0.318666	110.846	-491.902	78.2747	132.614	0	50.4955	48.6608	178.488	1
2880	0	0	880	1	287.135	140.89	146.245	0	0	141.983	91.5967	-92.9249	170.813	5040.34	16153	92.9249	0	6.86456	11.195	9.81997	0	0	0.0838875	160.877	-504.682	58.5916	133.634	0	58.0545	56.6242	161.623	1
2897	0	0	897	1	292.349	119.764	172.585	0	0	-61.5799	6.04892	10.984	180.778	4845.26	15839.9	-10.984	0	8.01949	10.7367	10.436	0	0	0.208932	110.628	-490.015	57.3392	108.116	0	56.6449	55.8212	140.947	1
2906	0	0	906	1	287.095	137.231	149.864	0	0	-24.3973	-1.96451	223.374	180.608	4907.74	16047.2	-223.374	0	9.67658	10.6797	11.0373	0	0	0.218052	122.388	-498.389	59.4908	110.731	0	57.3843	55.5027	186.565	1
2913	0	0	913	1	346.101	127.792	218.309	0	0	53.2885	56.2432	21.8389	293.833	4929.71	15989	-21.8389	0	12.757	11.0638	9.96514	0	0	0.064969	132.108	-503.405	45.0994	168.27	0	37.0532	36.106	92.4219	1
2916	0	0	916	1	372.045	197.229	174.816	0	0	62.3031	-26.2845	171.762	281.963	4821.04	15971.9	-171.762	0	14.1997	11.264	10.2232	0	0	0.172747	129.811	-503.819	41.1641	148.06	0	39.2298	37.9504	102.974	1
2939	0	0	939	1	258.06	93.246	164.814	0	0	46.0133	26.0141	9.26351	148.407	4837.33	15919.6	-9.26351	0	6.40861	11.073	11.0775	0	0	0.0477135	100.482	-489.32	70.0711	108.843	0	70.1546	70.7062	172.106	1
2950	0	0	950	1	281.261	106.105	175.156	0	0	20.9808	107.016	-55.1086	161.532	4862.36	15938.2	55.1086	0	6.62251	10.4711	11.0532	0	0	0.0825992	107.797	-490.115	61.0277	137.891	0	63.441	64.5943	160.91	1
2963	0	0	963	1	222.479	115.562	106.917	0	0	76.0503	117.124	48.2558	152.383	4807.29	16127.5	-48.2558	0	6.73625	11.0357	10.2621	0	0	0.148483	115.749	-495.033	85.622	106.211	0	68.8362	67.5334	166.438	1
2970	0	0	970	1	287.84	155.735	132.105	0	0	84.7461	71.6442	203.915	174.122	4898.25	15973.6	-203.915	0	8.92738	11.211	10.1617	0	0	0.101878	165.796	-512.283	58.8344	154.77	0	61.0677	58.591	179.748	1
2974	0	0	974	1	265.473	140.638	124.835	0	0	77.6255	31.0134	69.0174	158.333	4805.71	15814.9	-69.0174	0	7.16659	11.0129	11.0036	0	0	0.133579	139.926	-502.83	67.0396	140.43	0	66.9254	65.3537	166.695	1
2991	0	0	991	1	272.7	114.833	157.867	0	0	-25.8986	133.347	151.013	210.117	4709.92	15812.3	-151.013	0	10.3939	10.4522	10.9283	0	0	0.189449	114.59	-494.416	63.6225	134.528	0	50.7395	48.1531	133.742	1
2992	0	0	992	1	247.637	122.114	125.523	0	0	-17.7566	81.7867	-3.55339	204.619	4901.1	15764.2	3.55339	0	8.77557	10.3689	10.3291	0	0	0.201099	127.098	-493.231	72.1257	123.525	0	51.2845	49.3897	124.849	1
2996	0	0	996	1	258.419	124.415	134.005	0	0	78.054	32.9047	62.1095	189.67	4705.63	16012.4	-62.1095	0	8.53111	11.6935	10.321	0	0	0.0781193	107.875	-492.383	69.6647	136.599	0	56.9328	55.731	134.532	1
3024	0	0	1024	1	265.335	141.157	124.179	0	0	67.4972	43.012	269.881	223.026	4815.84	16002.2	-269.881	0	12.2655	10.7124	10.3671	0	0	0.219581	94.2864	-487.477	65.7779	113.256	0	49.2404	46.236	181.366	1
3047	0	0	1047	1	288.604	144.643	143.961	0	0	37.6791	1.55454	251.665	263.131	4845.66	15944	-251.665	0	14.3187	10.5906	10.3026	0	0	0.109708	111.976	-494.023	58.0737	151.651	0	41.3012	39.7276	147.178	1
3063	0	0	1063	1	308.321	160.15	148.171	0	0	47.2422	-9.94394	183.752	169.018	4836.1	15955.5	-183.752	0	8.59653	11.1303	11.2287	0	0	0.10685	102.949	-492.875	54.4017	115.372	0	62.9034	60.8209	175.245	1
3070	0	0	1070	1	233.379	116.785	116.594	0	0	-86.4671	213.586	-92.5054	149.678	5069.47	16130.7	92.5054	0	6.21448	11.1997	10.8804	0	0	0.253003	114.977	-498.444	81.1745	130.818	0	66.8468	64.6437	180.008	1
3088	0	0	1088	1	247.641	89.2412	158.4	0	0	15.902	16.9875	192.092	163.587	4767.78	15928.6	-192.092	0	8.393	10.5599	10.2224	0	0	0.0907182	99.5122	-484.258	72.2548	118.749	0	63.4474	61.0457	183.268	1
3105	0	0	1105	1	307.196	140.926	166.27	0	0	18.9472	26.7024	-12.7634	229.087	4964.05	16018.6	12.7634	0	9.7554	10.5626	9.72666	0	0	0.164634	109.269	-488.69	52.5118	120.633	0	45.2509	44.0029	113.261	1
3112	0	0	1112	1	328.426	145.792	182.633	0	0	-10.3008	27.5868	49.1797	215.621	4893.64	15918	-49.1797	0	9.70049	10.8575	10.2045	0	0	0.140208	110.622	-492.057	48.5511	125.103	0	49.4264	48.0938	120.214	1
3122	0	0	1122	1	247.105	104.463	142.642	0	0	-40.0389	-3.58733	57.0366	175.795	4823.72	15949.2	-57.0366	0	8.06639	10.0429	9.64088	0	0	0.244808	135.737	-494.958	70.7128	131.701	0	57.5034	57.0388	138.5	1
3126	0	0	1126	1	320.946	176.454	144.492	0	0	42.2175	71.9611	39.4221	180.645	4841.12	16172.6	-39.4221	0	7.95485	10.5869	9.17067	0	0	0.108475	123.261	-490.696	48.8564	138.435	0	56.8216	55.3727	139.283	1
3128	0	0	1128	1	241.969	113.2	128.77	0	0	44.847	17.2227	131.178	178.794	4838.49	16028	-131.178	0	8.6048	10.7982	10.574	0	0	0.10533	98.5399	-488.041	75.7409	116.635	0	59.3792	57.6969	142.995	1
3129	0	0	1129	1	283.779	129.127	154.652	0	0	9.81599	64.739	27.4578	147.604	4773.86	15880.9	-27.4578	0	6.46605	10.6791	10.0739	0	0	0.177031	105.831	-487.346	59.3083	127.869	0	69.9896	68.9328	170.245	1
3157	0	0	1157	1	330.23	153.184	177.046	0	0	20.5822	37.6392	113.471	164.26	4862.76	15708.6	-113.471	0	7.77799	11.1972	10.709	0	0	0.144479	126.996	-496.174	48.9469	104.701	0	63.974	62.7619	156.952	1
3163	0	0	1163	1	244.012	105.279	138.733	0	0	3.25724	31.2247	140.611	169.011	4880.08	16113.7	-140.611	0	8.24539	11.1074	9.96767	0	0	0.131419	98.4547	-488.396	74.2694	122.489	0	62.4347	60.5129	151.405	1
3164	0	0	1164	1	241.253	138.885	102.368	0	0	78.2707	17.9222	176.668	166.893	5004.39	16027.3	-176.668	0	8.36919	11.1039	10.3162	0	0	0.109055	113.345	-492.735	76.1313	116.228	0	63.4108	61.0845	167.775	1
3169	0	0	1169	1	283.127	151.775	131.352	0	0	20.614	27.8988	104.409	185.415	4862.73	16017.4	-104.409	0	8.71612	10.4532	9.42051	0	0	0.111044	90.8169	-479.02	58.4023	113.196	0	56.1677	54.5186	131.95	1
3171	0	0	1171	1	245.794	120.935	124.86	0	0	10.5199	49.5311	0.185997	187.729	4872.82	15796.4	-0.185997	0	8.0568	11.3163	10.3762	0	0	0.157663	111.091	-492.918	74.5025	147.638	0	56.1222	54.307	139.137	1
3183	0	0	1183	1	298.987	118.046	180.941	0	0	2.6662	27.0278	90.1005	198.717	4781.01	16018.2	-90.1005	0	9.24833	10.1243	10.0397	0	0	0.20282	110.054	-485.643	54.4303	114.279	0	52.7791	51.3471	124.266	1
3203	0	0	1203	1	234.319	98.3128	136.006	0	0	-36.4382	66.6007	-71.2998	146.929	4820.12	15779.3	71.2998	0	6.0448	9.95403	9.97722	0	0	0.120061	121.981	-490.295	76.8456	119.71	0	66.0699	64.7512	174.11	1
3209	0	0	1209	1	308.371	160.862	147.51	0	0	-0.176494	-56.8476	221.858	316.903	4684.2	15902.8	-221.858	0	17.0496	10.0645	10.0011	0	0	0.250671	106.399	-490.339	52.0179	147.113	0	33.9224	32.339	110.093	1
3210	0	0	1210	1	291.963	143.645	148.318	0	0	66.2588	23.7075	-655.826	331.597	4717.42	15822.2	655.826	0	14.5488	11.3571	9.41394	0	0	0.180534	111.146	-497.122	56.8815	132.467	0	61.6812	61.8879	173.335	1
3211	0	0	1211	1	322.493	179.466	143.027	0	0	27.1583	40.6715	121.642	260.137	4856.18	15805.3	-121.642	0	12.3972	10.7126	9.91455	0	0	0.170759	107.079	-488.485	49.3878	143.558	0	41.2554	40.5327	103.85	1
3213	0	0	1213	1	243.366	142.876	100.49	0	0	21.0602	86.8014	50.368	212.733	4862.28	16157.8	-50.368	0	9.47267	10.6809	9.65851	0	0	0.158304	88.2076	-481.292	73.3463	103.676	0	49.776	48.3428	120.435	1
3219	0	0	1219	1	249.121	163.088	86.0328	0	0	57.9376	-8.54001	251.554	217.95	4725.74	16153.5	-251.554	0	11.8467	10.2208	9.8898	0	0	0.166879	121.304	-494.264	70.5648	156.785	0	48.0987	45.9256	175.449	1
3220	0	0	1220	1	217.85	123.488	94.3627	0	0	-100.489	-28.7464	26.4313	135.729	4684.85	15974.3	-26.4313	0	6.24325	10.8533	9.3879	0	0	0.240801	102.28	-482.68	86.0889	118.838	0	73.1746	70.5974	171.517	1
3221	0	0	1221	1	247.617	128.607	119.01	0	0	100.423	18.2959	19.0954	145.964	4882.58	16126.6	-19.0954	0	6.34858	10.1095	9.80298	0	0	0.0609747	113.918	-488.682	70.8709	137.76	0	69.456	67.906	167.133	1
3222	0	0	1222	1	307.222	147.607	159.615	0	0	85.8732	-31.9228	118.008	225.674	4797.47	15977.5	-118.008	0	10.803	9.91576	9.89805	0	0	0.125024	117.412	-488.854	52.0281	126.595	0	46.5782	45.3089	111.484	1
3251	0	0	1251	1	295.834	138.982	156.852	0	0	-10.089	43.3403	153.575	268.744	4694.11	16001.9	-153.575	0	13.2994	9.52508	9.50122	0	0	0.158452	120.534	-489.59	53.9713	157.387	0	39.0104	37.3835	98.5941	1
3260	0	0	1260	1	254.463	106.511	147.952	0	0	6.48676	67.3782	-14.881	146.706	4777.19	15878.2	14.881	0	6.21561	11.1276	9.9959	0	0	0.143398	111.9	-491.29	69.9246	110.579	0	69.6438	69.447	171.534	1
3296	0	0	1296	1	204.406	71.3593	133.047	0	0	13.2472	-23.6556	20.621	166.814	4571.11	15969.3	-20.621	0	7.37553	10.075	9.51701	0	0	0.105085	125.986	-488.777	93.2618	145.475	0	59.8432	57.9838	142.428	1
3301	0	0	1301	1	268.089	94.1896	173.899	0	0	44.9105	64.5194	-55.5413	155.025	4838.43	15980.7	55.5413	0	6.35696	10.2515	9.76012	0	0	0.0326109	139.338	-496.387	63.3377	120.78	0	63.0518	65.0686	162.82	1
3302	0	0	1302	1	259.578	129.55	130.027	0	0	115.128	49.4316	98.415	166.872	4967.53	15995.8	-98.415	0	7.73586	10.2881	9.10245	0	0	0.195753	130.909	-490.744	65.3909	141.26	0	61.4578	58.9879	146.113	1
3315	0	0	1315	1	299.062	141.891	157.17	0	0	26.7172	5.52388	51.7601	165.279	4956.28	16039.7	-51.7601	0	7.43341	10.4875	9.82094	0	0	0.180956	132.715	-497.84	54.5581	125.839	0	62.056	60.5808	149.667	1
3326	0	0	1326	1	252.8	132.067	120.733	0	0	391.849	375.16	75.5039	139.652	4790.47	15869.4	-75.5039	0	7.80306	10.3286	9.76999	0	0	0.303997	116.218	-488.443	69.0547	132.394	0	69.4141	68.4552	154.512	1
3353	0	0	1353	1	251.118	127.759	123.359	0	0	-125.514	-61.1031	200.549	161.535	4709.88	15907	-200.549	0	8.92301	10.5921	10.1688	0	0	0.227224	98.3565	-485.455	70.7638	109.666	0	61.6473	58.2445	183.739	1
3372	0	0	1372	1	265.656	142.893	122.763	0	0	71.1902	72.1277	136.195	143.628	4712.49	16072.8	-136.195	0	6.89175	10.2631	9.62357	0	0	0.0751027	137.906	-494.163	63.9907	113.094	0	71.007	68.6206	172.706	1
3374	0	0	1374	1	287.556	128.768	158.789	0	0	3.27133	60.2448	-106.602	185.369	4979.73	16084.7	106.602	0	7.43639	10.1457	9.52528	0	0	0.143492	96.0477	-480.27	56.9129	108.917	0	53.5945	51.669	151.476	1
3392	0	0	1392	1	296.691	127.764	168.928	0	0	9.11444	60.6932	103.231	173.237	4674.91	15984.6	-103.231	0	8.12184	9.10325	9.56676	0	0	0.0923973	123.097	-486.508	53.3494	124.712	0	58.1356	55.9257	137.144	1
3419	0	0	1419	1	251.483	119.402	132.081	0	0	3.18834	21.467	135.925	176.193	4680.83	15924.1	-135.925	0	8.5677	10.4087	9.10624	0	0	0.107806	112.009	-488.664	68.6161	138.069	0	58.5892	56.466	140.501	1
3429	0	0	1429	1	270.546	134.083	136.464	0	0	47.2841	52.0887	176.266	182.906	4836.06	16092.8	-176.266	0	9.16053	9.16623	9.49767	0	0	0.0608577	103.684	-478.64	60.7099	123.391	0	54.7488	52.7429	149.272	1
3430	0	0	1430	1	270.688	126.507	144.181	0	0	84.8786	7.67535	-18.2683	140.854	4698.8	16037.6	18.2683	0	5.96729	10.7641	10.4667	0	0	0.115532	129.008	-494.261	64.1105	145.732	0	72.1204	71.7704	173.381	1
3440	0	0	1440	1	291.718	168.588	123.13	0	0	3.8736	24.3572	63.5772	144.387	4879.47	16120.6	-63.5772	0	6.56269	10.2544	9.32679	0	0	0.105535	119.986	-489.854	55.6543	123.884	0	70.202	68.1334	166.154	1
3455	0	0	1455	1	275.817	124.679	151.137	0	0	20.9266	44.7928	-90.0518	165.261	4762.75	15900.8	90.0518	0	6.67869	10.5214	9.50816	0	0	0.10756	127.906	-493.902	60.8157	129.725	0	59.3667	60.4677	161.308	1
3460	0	0	1460	1	267.655	156.647	111.008	0	0	11.0429	87.0615	106.279	143.013	4971.96	16057.9	-106.279	0	6.71218	9.62136	9.62187	0	0	0.20224	123.776	-488.841	62.4385	141.045	0	70.3265	68.2934	166.802	1
3479	0	0	1479	1	298.249	131.134	167.115	0	0	9.2421	60.0978	88.4315	228.874	4774.44	15985.2	-88.4315	0	10.5836	9.47038	9.61097	0	0	0.124224	113.523	-487.648	53.423	138.05	0	45.6099	44.374	108.247	1
3484	0	0	1484	1	225.41	101.015	124.394	0	0	82.8349	59.5947	61.6264	159.07	4800.51	15886	-61.6264	0	7.12901	9.81808	9.84693	0	0	0.0920028	105.118	-481.232	80.8341	115.735	0	64.3057	63.2721	157.045	1
3491	0	0	1491	1	215.035	145.599	69.4369	0	0	-18.8661	27.2658	284.7	245.185	4802.55	16018	-284.7	0	13.9207	9.10417	8.73655	0	0	0.11816	114.892	-477.152	82.7713	137.506	0	42.4833	39.8657	161.9	1
3514	0	0	1514	1	246.22	129.012	117.208	0	0	78.1787	43.2224	-2.48741	206.793	4904.82	15703.1	2.48741	0	8.81088	8.95583	9.52586	0	0	0.0875173	111.079	-481.109	69.1241	131.348	0	48.5499	47.1931	118.665	1
3556	0	0	1556	1	276.654	137.006	139.648	0	0	-5.13697	64.1581	-61.8343	162.945	4988.14	16080.8	61.8343	0	6.69853	9.96212	9.87573	0	0	0.0840237	116.466	-488.753	60.34	106.64	0	61.211	59.2214	156.637	1
3558	0	0	1558	1	266.548	119.272	147.276	0	0	60.724	99.0342	109.455	188.3	4822.62	15846.6	-109.455	0	8.80621	9.58206	9.65035	0	0	0.107977	132.291	-490.767	62.7929	150.252	0	54.1922	53.5002	136.158	1
3561	0	0	1561	1	248.324	139.148	109.176	0	0	60.5071	56.5902	62.7594	215.648	4623.51	15889	-62.7594	0	9.68687	9.48234	8.45549	0	0	0.0715842	112.323	-478.268	67.3869	135.829	0	47.5643	45.4125	111.964	1
3578	0	0	1578	1	270.81	114.501	156.308	0	0	28.4054	-18.1833	-53.0356	144.802	4854.94	15764.5	53.0356	0	6.05102	9.42197	10.041	0	0	0.202456	157.823	-499.316	61.6886	134.996	0	66.5329	65.6544	169.252	1
3598	0	0	1598	1	240.053	120.182	119.871	0	0	28.5841	5.91637	105.733	139.806	4854.76	15939.7	-105.733	0	6.5952	9.6915	9.321	0	0	0.0243449	111.524	-480.344	72.6039	112.999	0	71.2761	69.9459	170.484	1
3612	0	0	1612	1	324.012	139.6	184.412	0	0	35.7801	58.2471	154.854	294.734	4847.56	15987	-154.854	0	14.4655	9.23453	9.55493	0	0	0.126926	102.673	-484.511	47.356	163.123	0	35.9422	34.5523	92.0651	1
3625	0	0	1625	1	244.761	128.843	115.918	0	0	55.1546	53.3279	12.4229	183.847	4927.85	15892.3	-12.4229	0	7.9231	9.26911	9.53761	0	0	0.0662166	97.6111	-476.298	70.2605	104.458	0	54.7156	53.366	135.052	1
3628	0	0	1628	1	250.607	146.598	104.009	0	0	67.2653	88.0668	198.808	174.838	5015.4	15957.2	-198.808	0	8.92521	9.80533	8.84874	0	0	0.0125003	134.674	-487.571	67.6441	115.229	0	58.0067	55.3799	165.899	1
3648	0	0	1648	1	347.685	159.659	188.026	0	0	53.375	65.3303	78.4349	182.622	4829.97	15880.3	-78.4349	0	8.31677	10.1105	9.95241	0	0	0.062477	106.438	-485.667	44.0528	115.645	0	56.7545	55.9491	139.626	1
3650	0	0	1650	1	257.695	124.819	132.876	0	0	71.4982	81.8517	1.55268	146.993	4811.84	15963.4	-1.55268	0	6.26002	9.81339	8.48214	0	0	0.0893348	146.467	-491.112	64.4371	141.621	0	65.6294	67.0749	161.835	1
3654	0	0	1654	1	253.258	121.939	131.319	0	0	76.576	23.9132	-22.3772	186.78	4806.76	15822	22.3772	0	7.86595	9.80261	9.60088	0	0	0.190043	94.1974	-478.053	67.8189	143.459	0	53.2799	52.8754	134.272	1
3658	0	0	1658	1	279.703	140.334	139.369	0	0	14.0471	-17.2022	154.565	222.728	4769.63	15863.1	-154.565	0	11.0788	9.5671	8.96364	0	0	0.0764307	105.142	-480.285	57.7526	121.197	0	45.7322	44.4719	120.624	1
3660	0	0	1660	1	291.037	133.75	157.287	0	0	47.7467	54.3194	-30.9601	264.906	4835.59	16090.6	30.9601	0	11.0535	9.65434	8.57213	0	0	0.123094	104.025	-480.675	54.2534	125.168	0	37.7067	37.8952	95.6413	1
3663	0	0	1663	1	244.052	120.17	123.882	0	0	-10.4877	17.0403	17.7214	152.996	4794.17	15928.6	-17.7214	0	6.71686	9.2831	8.94472	0	0	0.049123	92.3794	-470.306	69.5972	103.188	0	63.5216	63.8682	154.131	1
3669	0	0	1669	1	217.307	127.521	89.786	0	0	87.483	9.06914	-8.55797	161.422	4895.52	15836.9	8.55797	0	6.88521	10.6414	9.09078	0	0	0.0578491	97.3966	-479.511	85.3327	108.403	0	61.9905	60.6345	154.302	1
3684	0	0	1684	1	269.411	123.572	145.84	0	0	17.65	23.7906	174.098	171.94	4666.37	15921.8	-174.098	0	8.65414	9.77769	9.18259	0	0	0.149837	115.416	-482.175	61.4645	147.593	0	58.4438	56.2629	155.675	1
3704	0	0	1704	1	288.939	142.995	145.944	0	0	105.47	66.3999	229.107	280.627	4777.87	15978.9	-229.107	0	14.7511	9.12867	8.69228	0	0	0.112464	124.653	-485.779	54.3557	161.951	0	37.6654	35.4968	121.747	1
3705	0	0	1705	1	257.088	109.229	147.859	0	0	-0.429693	105.752	-21.6401	201.396	4883.77	15939.5	21.6401	0	8.47993	8.63722	9.16201	0	0	0.102549	121.744	-482.585	63.9756	153.585	0	48.9609	48.7293	120.642	1
3724	0	0	1724	1	235.542	91.6303	143.912	0	0	53.2259	5.73366	26.5573	136.18	4630.79	15939.9	-26.5573	0	5.98091	9.28237	8.64148	0	0	0.107391	110.02	-473.461	72.6842	123.83	0	70.9813	69.4889	167.774	1
3729	0	0	1729	1	250.957	83.9749	166.982	0	0	30.0911	87.1478	107.346	140.966	4853.25	16057.8	-107.346	0	6.60302	8.88603	8.79449	0	0	0.10167	113.284	-477.526	66.0274	124.423	0	69.2693	67.4648	163.645	1
3732	0	0	1732	1	190.815	92.7389	98.0759	0	0	69.4886	59.2501	26.143	128.43	4714.19	15986	-26.143	0	5.58849	9.41977	9.45358	0	0	0.0500796	73.5169	-464.019	101.502	96.8185	0	76.7184	75.9598	182.381	1
3733	0	0	1733	1	235.263	91.8416	143.421	0	0	-5.65623	49.172	-144.467	160.816	4889	15896.4	144.467	0	6.38691	9.52761	8.72379	0	0	0.133103	118.406	-479.052	73.3791	147.424	0	58.7816	58.1442	181.537	1
3763	0	0	1763	1	315.831	144.596	171.235	0	0	54.9322	65.7509	-63.8829	217.452	4629.09	15979.5	63.8829	0	8.86418	9.31402	9.10201	0	0	0.0851826	128.806	-489.244	48.6837	163.817	0	45.4307	44.7545	115.153	1
3777	0	0	1777	1	303.18	158.356	144.824	0	0	15.8633	14.0242	165.198	210.073	4867.48	16031.2	-165.198	0	10.4976	9.59615	8.96134	0	0	0.16312	135.753	-492.113	51.6451	141.505	0	48.533	46.7987	124.305	1
3809	0	0	1809	1	232.535	134.583	97.9525	0	0	60.7156	7.34217	123.907	143.274	4922.28	16037.9	-123.907	0	6.84861	9.86485	9.34048	0	0	0.179386	134.514	-490.674	76.3778	126.144	0	69.6772	68.2509	167.227	1
3812	0	0	1812	1	276.565	137.399	139.166	0	0	4.72623	49.2512	28.0282	169.517	4878.61	15896.3	-28.0282	0	7.44776	10.127	8.95936	0	0	0.190357	106.183	-481.169	59.3559	104.942	0	59.3412	58.0694	145.732	1
3835	0	0	1835	1	263.041	140.197	122.843	0	0	25.0223	-5.52184	177.526	147.901	4758.66	16050.8	-177.526	0	7.49326	9.35591	9.05257	0	0	0.0726664	118.372	-483.172	62.8155	125.734	0	66.0911	63.7781	178.14	1
3855	0	0	1855	1	291.961	128.636	163.325	0	0	104.438	55.0118	-51.0577	183.53	4679.24	15990.2	51.0577	0	7.54796	9.32829	9.36845	0	0	0.037271	126.993	-487.55	54.5945	136.596	0	53.8427	53.2826	132.608	1
3873	0	0	1873	1	301.187	133.87	167.317	0	0	21.0763	27.7599	9.55292	189.632	4762.6	16017.5	-9.55292	0	8.21132	9.79024	9.27593	0	0	0.0670845	124.013	-488.574	52.6746	130.64	0	52.7725	52.9784	127.93	1
3890	0	0	1890	1	238.244	125.661	112.584	0	0	72.0797	62.6273	103.536	157.275	4910.92	16182	-103.536	0	7.32082	8.41908	8.95752	0	0	0.066456	92.402	-470.785	70.5613	123.587	0	62.1195	60.2223	149.556	1
3891	0	0	1891	1	217.938	91.8269	126.111	0	0	71.7238	86.6272	86.7152	155.37	4711.96	15859	-86.7152	0	7.11148	8.75792	8.76024	0	0	0.0831311	100.771	-469.532	80.5106	116.483	0	63.8722	61.3852	153.484	1
3911	0	0	1911	1	250.688	105.082	145.606	0	0	23.9215	65.141	89.4502	183.84	4759.76	15880.5	-89.4502	0	8.48574	9.50379	8.82903	0	0	0.11358	119.568	-480.619	67.1293	132.521	0	55.0638	53.6567	133.731	1
3919	0	0	1919	1	229.885	126.522	103.364	0	0	33.928	69.4827	173.82	192.494	4749.75	15776.5	-173.82	0	9.62384	9.35857	8.73082	0	0	0.18201	116.891	-482.81	75.5822	144.915	0	51.9049	49.9552	147.866	1
3942	0	0	1942	1	272.273	144.228	128.045	0	0	98.634	-1.59113	37.5768	145.115	4685.05	16046.9	-37.5768	0	6.43077	9.09246	9.06434	0	0	0.028526	136.092	-488.291	59.4981	135.62	0	67.3305	65.8155	159.492	1
3948	0	0	1948	1	227.557	118.66	108.897	0	0	0.635621	66.2922	-57.7416	152.646	4882.7	16078.6	57.7416	0	6.28342	9.34626	8.77525	0	0	0.161996	109.175	-476.78	76.7677	121.167	0	62.428	62.0107	159.471	1
3963	0	0	1963	1	231.132	132.034	99.0979	0	0	105.862	71.9732	162.891	151.41	4976.8	15774	-162.891	0	7.44733	9.86362	9.18795	0	0	0.111565	99.5789	-476.3	76.7628	96.7577	0	66.0335	65.5085	168.214	1
4021	0	0	21	1	219.957	119.927	100.03	0	0	117.928	79.0937	233.861	132.4	4765.41	15966.2	-233.861	0	4.96803	4.498	5.45484	0	0	0.0700172	202.544	-444.203	58.0743	132.403	0	55.8655	56.2341	154.178	2
4030	0	0	30	1	221.814	105.017	116.796	0	0	49.1666	55.5018	125.31	142.278	4834.17	15989.8	-125.31	0	5.2154	4.75797	5.31172	0	0	0.113674	166.234	-444.959	57.6978	161.947	0	52.1116	52.6506	141.163	2
4051	0	0	51	1	275.585	165.206	110.379	0	0	36.7896	-12.4652	350.633	150.927	4846.55	16057.7	-350.633	0	6.03119	4.66574	4.80818	0	0	0.0151917	157.21	-438.151	43.0946	152.542	0	48.6121	48.4571	149.493	2
4055	0	0	55	1	184.821	105.817	79.0039	0	0	27.5689	16.2305	123.576	120.766	4955.43	16029	-123.576	0	4.46403	4.55695	4.62559	0	0	0.0590458	176.857	-432.688	71.2286	147.317	0	58.8644	57.0989	159.203	2
4068	0	0	68	1	193.254	110.36	82.8941	0	0	1.98621	76.4469	294.325	148.349	4881.35	16068.5	-294.325	0	5.76199	4.35227	5.27613	0	0	0.123566	152.718	-438.898	68.0815	170.762	0	49.5285	48.6779	141.243	2
4142	0	0	142	1	224.394	109.965	114.429	0	0	30.7939	49.0365	231.339	166.41	4852.55	16095.9	-231.339	0	6.28796	4.69235	5.02629	0	0	0.205365	208.269	-451.404	56.2678	165.045	0	45.2638	45.1177	120.298	2
4144	0	0	144	1	229.104	119.648	109.456	0	0	27.5314	0.250607	368.762	131.857	4855.81	16045	-368.762	0	5.31288	4.77782	4.83635	0	0	0.0905317	144.507	-441.32	54.6257	152.159	0	55.2164	55.0144	175.803	2
4163	0	0	163	1	227.192	132.312	94.8805	0	0	156.544	87.4558	159.536	131.528	4826.46	16057.5	-159.536	0	4.8483	4.72227	4.54218	0	0	0.0373902	216.454	-452.363	54.6434	185.76	0	54.6314	55.8785	145.264	2
4166	0	0	166	1	282.199	126.96	155.239	0	0	58.6703	4.90176	164.444	159.247	4824.67	16040.4	-164.444	0	5.92443	3.88902	4.56175	0	0	0.0946206	220.526	-444.315	40.7359	1	0	44.6131	45.4357	118.289	2
4170	0	0	170	1	266.646	123.079	143.567	0	0	0.64461	9.34741	168.34	168.751	4683.38	16035.9	-168.34	0	6.33589	3.88153	4.30671	0	0	0.109956	178.782	-428.925	43.3694	164.871	0	42.4014	42.7957	110.226	2
4174	0	0	174	1	250.363	139.921	110.442	0	0	17.5418	81.0369	105.064	174.787	4566.82	15964.2	-105.064	0	6.40305	4.30684	5.02618	0	0	0.191478	202.82	-450.001	48.3751	169.548	0	43.3366	42.015	112.703	2
4285	0	0	285	1	234.476	127.314	107.162	0	0	-9.40689	36.744	148.261	132.065	4892.75	16008.5	-148.261	0	4.92432	4.23112	5.00209	0	0	0.0960784	223.139	-447.312	52.3968	1	0	54.5783	53.4838	144.15	2
4300	0	0	300	1	240.94	125.717	115.224	0	0	-41.6309	80.4467	408.312	162.44	4725.65	15964.8	-408.312	0	6.78027	4.01111	4.9202	0	0	0.0645261	202.21	-443.14	50.1652	212.926	0	43.907	44.2242	167.726	2
4369	0	0	369	1	315.554	169.987	145.567	0	0	103.435	77.6191	271.411	304.149	4879.56	15868	-271.411	0	11.5627	3.83379	4.32801	0	0	0.263108	188.216	-442.012	35.3541	223.377	0	25.4093	25.8665	73.976	2
4556	0	0	556	1	243.217	139.287	103.93	0	0	39.2464	11.1263	343.031	170.866	4844.09	16034.1	-343.031	0	6.77233	3.77581	4.46644	0	0	0.105051	242.065	-443.282	48.6205	168.887	0	41.4669	41.3258	129.579	2
4640	0	0	640	1	182.314	99.7349	82.5787	0	0	88.9687	-36.2631	86.1006	107.701	4794.37	15981.9	-86.1006	0	3.99789	3.99524	4.7547	0	0	0.0978105	170.614	-432.741	71.3453	147.186	0	62.7061	64.8848	174.352	2
4937	0	0	937	1	179.725	108.016	71.7093	0	0	74.7874	55.7829	276.137	109.896	5007.87	15989.5	-276.137	0	4.19501	4.04581	4.54888	0	0	0.114985	199.632	-437.888	72.3384	161.313	0	63.5819	61.4343	173.882	2
5051	0	0	1051	1	233.582	98.938	134.644	0	0	29.092	-9.4088	289.87	152.434	5053.57	16154.3	-289.87	0	5.93693	4.26185	4.44765	0	0	0.065436	153.219	-433.229	51.8904	174.774	0	47.4073	47.4015	130.243	2
5059	0	0	1059	1	184.764	94.8489	89.9153	0	0	-20.6652	87.0642	-77.1449	128.901	4804.35	15858.5	77.1449	0	4.84744	3.73907	4.22179	0	0	0.189065	131.998	-419.248	68.2102	150.319	0	52.13	50.5258	177.873	2
5245	0	0	1245	1	197.787	115.48	82.3069	0	0	9.77711	-2.34498	202.509	126.917	4674.24	15848.3	-202.509	0	4.81073	3.23605	4.14604	0	0	0.00926816	164.159	-417.322	61.1796	1	0	53.0893	50.9007	142.007	2
5249	0	0	1249	1	199.242	103.297	95.9447	0	0	7.14566	15.0779	-130.219	159.536	4776.53	15930.5	130.219	0	6.1543	3.78226	4.08064	0	0	0.140306	201.043	-429.962	61.7452	1	0	44.0295	43.5403	165.044	2
5534	0	0	1534	1	229.597	101.381	128.216	0	0	86.3987	19.8468	118.599	159.049	4896.6	15726.4	-118.599	0	5.84067	3.60488	4.17904	0	0	0.0444841	148.564	-422.841	51.5199	166.111	0	43.0582	43.327	116.398	2
5801	0	0	1801	1	171.68	100.91	70.77	0	0	5.16145	57.4998	254.367	110.1	4977.84	16187.1	-254.367	0	4.21123	4.01814	3.87779	0	0	0.0148109	158.968	-422.207	74.8683	125.326	0	61.7873	61.6837	163.455	2
5978	0	0	1978	1	189.165	90.4155	98.7496	0	0	-6.13794	28.7802	89.7569	123.986	4789.82	15817.2	-89.7569	0	4.58357	3.37967	4.64734	0	0	0.133214	175.713	-423.756	66.1313	153.472	0	54.3303	53.5363	148.914	2
6183	1	0	183	1	233.788	125.79	107.999	0	0	40.5929	29.487	329.828	123.919	4643.43	16115.4	-329.828	0	4.86837	3.74639	4.01706	0	0	0.0316961	217.3	-430.339	50.3718	1	0	54.7904	54.0601	162.726	2
6281	1	0	281	1	242.564	110.767	131.797	0	0	113.209	38.8706	301.306	155.882	4670.47	15906.7	-301.306	0	6.01192	3.43574	4.32282	0	0	0.0165044	186.898	-438.35	48.0599	191.812	0	44.6122	43.9946	136.021	2
6322	1	0	322	1	211.016	102.977	108.039	0	0	4.44048	102.842	376.085	127.967	4579.92	15942.4	-376.085	0	5.17027	3.72342	4.36444	0	0	0.045367	204.916	-434.996	57.8103	181.341	0	53.0676	53.0408	180.576	2
6631	1	0	631	1	179.148	80.4329	98.7146	0	0	4.63752	27.3695	42.8334	111.504	4878.7	16117.6	-42.8334	0	4.10885	3.74355	4.22789	0	0	0.102967	225.383	-436.182	71.0097	180.71	0	59.4216	61.0686	172.359	2
6661	1	0	661	1	219.691	133.692	85.9991	0	0	31.5631	22.3326	111.45	133.366	4951.44	16122.6	-111.45	0	4.9126	3.42319	3.74093	0	0	0.05036	201.797	-425.335	53.3709	150.45	0	49.821	49.566	134.789	2
7266	1	0	1266	1	179.621	92.9477	86.6735	0	0	14.5263	85.1193	143.714	112.405	4769.15	15860.5	-143.714	0	4.14685	3.40276	4.01903	0	0	0.119805	225.232	-429.723	69.3054	159.4	0	58.7078	57.4795	158.941	2
7433	1	0	1433	1	218.192	120.514	97.6782	0	0	-44.3903	19.4535	192.797	136.63	4728.41	16025.8	-192.797	0	5.22165	3.53513	3.40403	0	0	0.0855287	190.391	-427.835	53.4365	152.832	0	48.1152	49.0314	127.577	2
7682	1	0	1682	1	235.893	119.911	115.981	0	0	72.1728	106.802	111.124	133.985	5010.49	15938.5	-111.124	0	4.87951	4.17033	3.61902	0	0	0.172524	168.706	-427.871	49.8337	158.906	0	51.6098	48.6182	140.972	2
7794	1	0	1794	1	187.315	102.793	84.5221	0	0	40.4913	-16.1143	95.3555	114.476	4842.85	15862.1	-95.3555	0	4.2408	3.30454	3.84634	0	0	0.0519639	177.206	-413.789	65.0614	155.513	0	55.8506	55.1339	155.567	2
8084	2	0	84	1	215.928	121.72	94.2084	0	0	47.2444	52.2195	330.37	161.002	4836.1	16192.4	-330.37	0	6.30731	3.81298	3.68703	0	0	0.0371347	173.483	-427.944	55.1392	174.125	0	43.3276	43.6695	129.241	2
8095	2	0	95	1	190.881	87.9168	102.964	0	0	-5.25347	65.0718	-3.64642	124.401	4888.59	15980.2	3.64642	0	4.58825	3.45633	4.20569	0	0	0.115579	181.446	-423.616	64.6756	173.874	0	53.6945	53.3005	165.445	2
8149	2	0	149	1	224.114	116.384	107.73	0	0	30.2761	46.046	-7.68416	121.243	4653.74	15999.2	7.68416	0	4.45791	3.54001	4.20686	0	0	0.0334011	200.459	-430.476	53.016	167.594	0	55.6207	56.3571	165.005	2
8183	2	0	183	1	188.106	91.1973	96.9084	0	0	33.0336	27.8338	221.488	116.392	4750.65	16017.4	-221.488	0	4.39403	3.32802	3.73076	0	0	0.0753346	175.004	-413.864	64.5187	1	0	56.1036	57.2281	151.439	2
8324	2	0	324	1	185.397	72.901	112.496	0	0	55.0617	16.6089	-89.8611	135.108	4728.62	16028.7	89.8611	0	5.09524	3.17295	3.88883	0	0	0.0520761	137.375	-404.905	65.6562	141.689	0	48.5091	52.2572	167.925	2
8352	2	0	352	1	218.058	111.231	106.827	0	0	40.5567	61.6122	72.2927	120.495	4842.78	15983.6	-72.2927	0	4.39403	3.26944	4.28041	0	0	0.0650807	200.945	-427.56	54.4396	186.864	0	55.0002	55.9786	155.046	2
8678	2	0	678	1	183.016	94.7981	88.2177	0	0	11.8325	27.0598	194.963	106.546	4672.19	15918.5	-194.963	0	4.00645	3.78716	4.41802	0	0	0.10062	133.018	-424.989	69.6404	139.08	0	64.9141	62.7329	170.121	2
9249	2	0	1249	1	208.393	110.474	97.9181	0	0	43.6119	25.369	169.691	130.826	4839.73	15920.2	-169.691	0	4.86262	3.84946	4.18606	0	0	0.113485	190.665	-431.201	58.6664	166.607	0	52.3134	52.1305	141.723	2
9300	2	0	1300	1	135.169	67.7146	67.4548	0	0	-17.7191	-0.796872	381.1	121.977	4801.4	16046.1	-381.1	0	5.00198	3.28623	3.71314	0	0	0.0664949	189.977	-413.722	98.6405	1	0	53.307	52.8806	177.912	2
9360	2	0	1360	1	144.472	88.112	56.3598	0	0	-3.58309	24.1684	240.672	100.765	4986.58	16120.8	-240.672	0	3.85826	3.57481	3.8945	0	0	0.105252	116.007	-408.859	92.2702	136.735	0	65.3127	64.5275	172.197	2
9923	2	0	1923	1	234.659	132.4	102.259	0	0	-23.9888	-28.3305	371.831	154.732	4807.67	15973.9	-371.831	0	6.36072	4.0662	4.4251	0	0	0.0911063	192.014	-435.459	51.2487	164.963	0	45.2266	45.6888	153.097	2
