# Supplementary material for: CaV1 and CaV2 calcium channels mediate the release of distinct pools of synaptic vesicles
Source: eLife. 2023 Feb 23;12:e81407. doi: 10.7554/eLife.81407 (PMC10023163; doi:10.7554/eLife.81407)
Supplement: Figure 7—source data 1. [file elife-81407-fig7-data1.zip › Figure 7 - Source Data 1/unc13-all/8/2/cav1_to_cav1(cav2).csv]

262.780660363063
257.005975269702
-74.6665560042838
242.105061560556
108.735072049676
-7.05327528431735
135.367307578093
179.59639408661
172.866104870494
191.009302078623
252.102310814746
56.0618408690716
200.733274748349
247.157973862886
150.766809638146
159.365964116781
228.223900962585
129.127947423687
201.703516917711
253.69986265075
236.86887735699
230.051405902863
198.141932118791
178.492136917304
249.477858800594
195.002194372288
230.610007821848
161.074807125662
114.96738446637
192.140755114451
143.34291255998
144.189175069516
230.839256350115
193.890899911201
163.573941471817
242.131408585739
140.525268209673
167.865384842229
215.516324126622
-44.6869437115583
208.835810338765
176.181839936593
290.619613082305
115.075361863654
98.3668341501543
154.321233771803
68.4352138720424
160.148479096122
181.838337678262
183.02968090869
60.2541076445978
227.617372856917
36.9893112783357
-19.4786826977215
-47.5824582640726
134.459853333581
-30.4124427392671
130.834834568173
104.927493252597
179.168768324349
280.364530184348
220.774389620652
276.7467410645
185.530125077601
-7.11079672155392
219.981873791348
94.7250876543385
154.830407327569
38.7916451967776
-28.5647197010567
41.7382962411211
165.76278856606
174.239234576287
250.539704006611
38.1451042341414
101.599265205692
120.562005800091
86.6796878047808
194.228146728601
225.143307050967
222.110466875291
44.8003675739383
149.780248490157
142.100226885646
11.7805234551543
191.834194531102
110.483734572925
154.265122475399
154.650325828445
29.0622952754347
117.427022318974
107.820095487743
212.842179262807
163.576371915919
179.301164079014
106.141718173723
89.4182220992407
127.073205201537
83.6387482503469
205.373863116143
207.034078514702
165.055608885563
220.521891444794
162.582794367998
202.224028342789
155.089884260839
168.107923951829
190.015535329294
175.33819076783
193.729228063321
225.127874556201
173.129593850626
202.546045465129
118.230916812479
138.951891136458
193.321541325431
162.166592206013
216.609968894474
214.153222467387
164.33587138515
175.712173320306
221.288626864325
168.290401404905
175.360474505338
154.528257096932
93.5338782433191
179.442594773558
144.245461969032
77.0398063002176
142.538795363736
23.9964081190301
128.369768223138
216.92631708216
188.371009618391
106.714088406121
153.179817528526
181.87532114912
151.650866817363
166.237326516477
102.540554302657
221.911254398248
104.886889735995
119.546054642513
133.552997042261
199.326437704771
229.551971862988
144.896746751128
114.220553581061
106.649747063922
110.885677091121
130.422468849936
125.47620007791
161.599749795307
246.626785197246
149.495043376748
125.038941422576
197.896220346563
182.785367842553
185.975187287464
208.837920914417
201.628814062209
166.584129953093
122.984426044353
114.114504851579
133.227792670181
170.339818605069
124.335237522488
122.357223000528
144.402915817976
269.296525146561
140.49513282919
172.879174912639
121.550419342026
140.12365600585
187.15389327175
137.178520736339
160.780137428737
253.724336390136
206.744620912208
70.7282082245583
110.180034077306
145.756935437706
39.9115021815869
223.223548891212
189.644759929593
181.65040768853
157.253865614583
181.762826776307
111.054613074713
166.23627073424
140.601253691339
218.747296952881
141.427597079539
171.260618812919
172.25258440912
194.959222098327
220.322516962933
162.250632130359
82.0971362488181
191.494954206792
121.484651108327
99.9575378957852
177.248102788881
-48.2616612281836
