# Supplementary material for: CaV1 and CaV2 calcium channels mediate the release of distinct pools of synaptic vesicles
Source: eLife. 2023 Feb 23;12:e81407. doi: 10.7554/eLife.81407 (PMC10023163; doi:10.7554/eLife.81407)
Supplement: Figure 7—source data 1. [file elife-81407-fig7-data1.zip › Figure 7 - Source Data 1/unc13-all/8/2/cav1_to_cav1(unc-13).csv]

-37.6782515110062
-2.05159407744577
66.967733393838
58.3974774158196
83.8733262387977
105.623249021864
56.1483201980445
63.1438060971777
46.0016439115425
16.065935992352
-75.5004580513814
26.9176082664308
-46.2338419761472
-113.654864396642
43.3114240374125
-17.0075863244056
29.0145647558966
199.357317572736
-136.577775506379
-170.101281089432
-70.7838660030502
-249.851286615847
217.945368726971
-179.822422597903
87.0465413709499
-113.341685882704
-94.5770178124876
131.687970450817
149.738879826407
-140.965941167422
14.2620051555932
-20.6742715523687
-126.085830330681
197.567362186477
-1.66839390829773
-25.3823907488331
10.0154424328903
17.1522620655378
-6.59518377456698
-101.425062568629
-69.5039486095993
47.4066133966335
154.312925819486
-22.4748238285865
