# Supplementary material for: CaV1 and CaV2 calcium channels mediate the release of distinct pools of synaptic vesicles
Source: eLife. 2023 Feb 23;12:e81407. doi: 10.7554/eLife.81407 (PMC10023163; doi:10.7554/eLife.81407)
Supplement: Figure 7—source data 1. [file elife-81407-fig7-data1.zip › Figure 7 - Source Data 1/unc13-all/8/2/cav1_to_cav2.csv]

96.0774430280326
164.152125828339
216.883503595962
282.665216087977
250.609106808484
245.805072636269
215.954446145728
201.251218692863
188.996064379364
77.0894446920156
-58.4625887588118
221.254219027038
64.5011350341993
121.73231750553
199.977991049816
128.411682486631
298.019955166861
438.084549799831
57.6456420664654
-49.2570055037686
81.9585048794033
44.8419211740948
400.494558222561
20.1695205126889
96.8097383483619
-15.0308371840965
-62.2145716340838
279.785924337199
339.10480685638
31.7506766629504
105.420347765052
267.611799290236
89.6484552012116
294.472326893945
200.048008620231
30.8767709037729
117.243338448907
107.426493714662
166.854673899807
-6.19990755620529
124.185516019543
174.66124356884
365.080642673982
133.589293611911
