# Supplementary material for: CaV1 and CaV2 calcium channels mediate the release of distinct pools of synaptic vesicles
Source: eLife. 2023 Feb 23;12:e81407. doi: 10.7554/eLife.81407 (PMC10023163; doi:10.7554/eLife.81407)
Supplement: Figure 7—source data 1. [file elife-81407-fig7-data1.zip › Figure 7 - Source Data 1/unc13-all/8/2/cav2_to_cav1.csv]

-57.3312111765172
10.7434716237894
63.4748493914121
129.256561883427
97.2004526039345
92.3964184317192
62.5457919411783
47.8425644883137
35.5874101748141
-76.3192095125341
-211.871242963362
67.8455648224881
-88.9075191703505
-31.6763366990199
46.5693368452667
-24.9969717179192
144.611300962311
284.675895595281
-95.7630121380844
-202.665659708318
-71.4501493251464
-108.566733030455
247.085904018011
-133.239133691861
-56.5989158561879
-168.439491388646
-215.623225838634
126.377270132649
185.69615265183
-121.657977541599
-47.988306439498
114.203145085687
-63.7601990033381
141.063672689395
46.6393544156817
-122.531883300777
-36.165315755643
-45.982160489888
13.4460196952568
-159.608561760755
-29.223138185007
21.2525893642905
211.671988469432
-19.819360592639
