# Supplementary material for: CaV1 and CaV2 calcium channels mediate the release of distinct pools of synaptic vesicles
Source: eLife. 2023 Feb 23;12:e81407. doi: 10.7554/eLife.81407 (PMC10023163; doi:10.7554/eLife.81407)
Supplement: Figure 7—source data 1. [file elife-81407-fig7-data1.zip › Figure 7 - Source Data 1/unc13-all/8/2/cav2_to_cav2(cav1).csv]

-109.372006158514
-103.597321065152
228.075210208834
-88.6964073560066
44.6735821548737
160.461929488867
18.0413466264563
-26.1877398820598
-19.4574506659446
-37.6006478740728
-98.6936566101958
97.3468133354781
-47.324620543799
-93.7493196583364
2.64184456640396
-5.95730991223172
-74.8152467580348
24.2807067808626
-48.2948627131609
-100.2912084462
-83.4602231524404
-76.6427516983131
-44.7332779142416
-25.0834827127546
-96.0692045960441
-41.593540167738
-77.2013536172981
-7.66615292111237
38.4412697381795
-38.7321009099014
10.0657416445702
9.21947913503391
-77.430602145565
-40.4822457066512
-10.1652872672676
-88.7227543811896
12.8833859948772
-14.4567306376794
-62.1076699220721
198.095597916108
-55.4271561342157
-22.7731857320432
-137.210958877755
38.3332923408962
55.0418200543954
-0.912579567253488
84.9734403325074
-6.73982489157243
-28.4296834737124
-29.6210267041406
93.154546559952
-74.2087186523677
116.419342926214
172.887336902271
200.991112468622
18.9488008709686
183.821096943817
22.5738196363764
48.4811609519529
-25.7601141197993
-126.955875979798
-67.3657354161023
-123.338086859951
-32.1214708730513
160.519450926104
-66.5732195867986
58.6835665502113
-1.42175312301879
114.617009007772
181.973373905606
111.670357963429
-12.3541343615107
-20.8305803717376
-97.1310498020612
115.263549970408
51.8093889988577
32.8466484044584
66.728966399769
-40.8194925240514
-71.7346528464168
-68.7018126707408
108.608286630611
3.62840571439301
11.3084273189033
141.628130749395
-38.4255403265524
42.924919631625
-0.856468270849291
-1.24167162389494
124.346358929115
35.9816318855756
45.5885587168068
-59.4335250582571
-10.1677177113688
-25.8925098744639
47.2669360308264
63.9904321053091
26.3354490030124
69.7699059542028
-51.9652089115934
-53.6254243101521
-11.6469546810131
-67.1132372402444
-9.1741401634481
-48.8153741382393
-1.68123005628877
-14.6992697472797
-36.6068811247442
-21.9295365632806
-40.3205738587712
-71.7192203516515
-19.7209396460767
-49.1373912605795
35.1777373920704
14.4567630680922
-39.9128871208814
-8.75793800146312
-63.2013146899244
-60.7445682628368
-10.9272171806006
-22.303519115756
-67.8799726597754
-14.8817472003557
-21.9518203007883
-1.11960289238232
59.8747759612306
-26.0339405690083
9.16319223551727
76.3688479043321
10.8698588408133
129.41224608552
25.038885981412
-63.5176628776098
-34.9623554138416
46.6945657984288
0.228836676024002
-28.4666669445705
1.75778738718691
-12.8286723119272
50.8680999018925
-68.5026001936985
48.5217644685545
33.8625995620368
19.8556571622885
-45.917783500221
-76.1433176584378
8.51190745342137
39.1881006234889
46.7589071406273
42.5229771134291
22.9861853546136
27.9324541266396
-8.19109559075696
-93.2181309926964
3.91361082780168
28.3697127819742
-44.4875661420137
-29.3767136380029
-32.5665330829142
-55.4292667098671
-48.2201598576594
-13.1754757485432
30.4242281601964
39.2941493529706
20.1808615343689
-16.9311644005193
29.0734166820621
31.0514312040214
9.00573838657328
-115.887870942011
12.9135213753598
-19.4705207080897
31.8582348625241
13.2849981987001
-33.7452390672006
16.2301334682106
-7.37148322418761
-100.315682185586
-53.3359667076584
82.6804459799914
43.2286201272436
7.65171876684326
113.497152022963
-69.8148946866622
-36.2361057250437
-28.2417534839806
-3.84521141003279
-28.3541725717569
42.3540411298363
-12.8276165296902
12.8074005132112
-65.338642748331
11.9810571250109
-17.8519646083696
-18.8439302045699
-41.550567893777
-66.9138627583834
-8.84197792580926
71.3115179557317
-38.0863000022418
31.9240030962228
53.4511163087645
-23.839448584331
201.670315432733
