# Supplementary material for: CaV1 and CaV2 calcium channels mediate the release of distinct pools of synaptic vesicles
Source: eLife. 2023 Feb 23;12:e81407. doi: 10.7554/eLife.81407 (PMC10023163; doi:10.7554/eLife.81407)
Supplement: Figure 7—source data 1. [file elife-81407-fig7-data1.zip › Figure 7 - Source Data 1/unc13-all/8/2/cav2_to_cav2(unc-13).csv]

-90.4412175998641
-98.1587792189457
185.394592070523
-79.408368681452
29.0022976989021
113.103441415396
20.2169715440104
-16.4109634962952
-19.2165426658503
-44.2133893088958
-92.0863171955098
75.0933698893496
-34.515735324705
-80.1489490598251
17.8694249090258
-2.81853633184073
-62.2229162276453
27.3214317645106
-36.9872146231755
-106.178990038683
-61.9036502024719
-60.8742745313539
-31.4564673478089
-21.373467502226
-82.3932568427936
-33.3559773665365
-57.576199329309
-3.85105678818582
41.8158145860943
-8.39145744800589
65.1820922174757
23.4404254525361
-54.1110152259189
-27.7643167001406
-2.63397105863987
-69.1109786358902
20.4735580438446
-7.77324857003259
-58.1058487628288
154.063356379778
-44.264076533178
-17.6782422646575
-117.49773655735
37.3965977208481
60.3125194719578
-4.42068993806606
52.0792802588694
5.94193196344713
-24.0393704197104
-28.6357595033369
68.9189550104329
-61.9807817050987
90.8480259078679
144.795521699341
178.103317486582
4.94518346061159
170.358146320825
9.74122437084588
33.0161852775018
-23.377406896956
-111.9846450103
-61.4815552677283
-106.294892274625
-29.3489605834748
144.715155553706
-46.3386472740931
28.1706504851336
-7.0999946995089
62.0192709402254
136.778896499254
75.7169529803396
-14.8666767650211
-19.1412531076257
-75.2346726019459
97.3990823196073
36.8743357273815
17.5771170101179
53.2511652939884
-47.4459743327279
-79.0616278854977
-59.776409902217
78.6093816076791
7.7297318681849
9.79816465883414
158.632450386627
-29.7161733753819
51.2238646221758
-18.6963556618284
-0.170019590883385
91.77407568735
29.0177998095187
45.3460143446864
-70.1309985580265
2.21618825718178
-12.4573266587868
42.1743314823561
82.9331850772269
12.3948401582675
69.8082585131651
-60.1905165093667
-49.5003482442444
-3.5876753029097
-70.6436212245899
-16.0969649820654
-43.9105884880519
-1.99025010404876
-12.1630560657122
-53.8158096129555
-20.1143679849883
-43.56540324042
-58.884980855606
-24.9685172481441
-41.3315350283501
42.0152137052064
15.4370729352795
-42.1557246067314
-12.2197268019136
-55.6507700881211
-60.4949206148049
-20.7275985447013
-10.3476494324605
-52.3764773351304
-6.31004398537152
-21.9758373190671
-5.59587981152436
50.7167593774484
-32.9989738970871
18.2105612435225
75.4352671429351
-1.01140160410068
139.131056406608
38.9711193213443
-50.9496820767017
-39.4193728552273
46.0784968967891
-4.11346395022701
-9.803570480708
-1.30018566731815
-21.8607634009422
38.7608370003036
-73.0449100113001
23.0154356434614
35.7187137219698
5.28939999976865
-43.5732371296654
-77.6805668103079
5.53475511763463
39.8576206041289
31.2835960331868
27.4846574205931
22.2622733060198
19.0829390666077
-6.67322470843646
-109.548376081148
-10.7890230210087
27.9622185198605
-56.118731163835
-19.9819500118447
-23.1495081509493
-28.4942946579031
-49.3435076311598
-12.0000662728344
16.5506755382376
39.2349304115196
32.7031189649988
1.24994417535345
26.4202623036872
24.531994896457
22.6306934662061
-117.529661750785
4.39432636770471
9.73063597636428
68.0629806077104
23.9293302506103
-30.935353756824
30.5440348961638
3.4928031120744
-117.500145679143
-71.4672295778873
67.1007657981245
40.3484206976391
-16.2201170640074
126.661660586027
-58.8372755668388
-42.463284726924
-14.8914868883512
3.72486870281864
-24.5733102443337
36.246627913164
5.17416602853336
9.30997024697353
-38.5186217697756
10.3041973111758
-17.9937120841896
-25.7168837794907
-34.5501201943698
-53.6117944033122
-3.35854952616864
68.0010957116046
-38.8079842399165
68.2020531756425
48.0632783659203
-17.213249076769
186.82979962512
