# Supplementary material for: CaV1 and CaV2 calcium channels mediate the release of distinct pools of synaptic vesicles
Source: eLife. 2023 Feb 23;12:e81407. doi: 10.7554/eLife.81407 (PMC10023163; doi:10.7554/eLife.81407)
Supplement: Figure 7—source data 1. [file elife-81407-fig7-data1.zip › Figure 7 - Source Data 1/unc13-all/8/2/unc13all_to_cav1.csv]

95.8097593602615
70.9747912755229
-4.36753824013431
-4.50406303744239
14.0239504405799
89.1865761349109
178.278835677997
204.794893597482
50.5350600285783
5.59918207052033
101.644438551095
37.2650006531767
10.4643997830608
-45.5536967317748
-40.6845979496611
-187.612893495439
32.2551881986874
53.0270115486201
-15.9368332281047
131.761119164337
-164.575510133709
55.5589062346553
-174.146238445923
-156.02385008903
-175.038313637022
74.0043233820725
99.2100749133642
36.799436557616
85.2200148314405
59.545597948978
22.2481577154431
-81.0007723961826
-95.1967902700599
70.1713345729841
-3.06349181415499
59.1672237663443
18.8437789394848
158.438659178504
19.412435883085
54.688512082208
186.321703252204
145.118550605945
73.3832885995762
4.85650515749512
316.70616018773
88.3124355153122
-44.7468507184676
-17.865847557081
159.541352145076
84.3869641983947
57.0326186520142
71.0427256932926
-32.9368325153773
-20.231739267394
41.6095637326143
162.538402619368
136.285941525064
-43.1778865436499
-57.0071052423882
116.609948168658
85.1847316489657
156.753231516002
-31.8832931799116
-47.4018044604309
114.882591504538
125.826716685893
36.1088332780419
38.9595194286594
62.7577888798151
117.65597931953
-164.458960494489
-78.5012588405989
3.22375683931023
231.057544174455
76.3258048962962
272.013767494331
-0.497595368615293
199.989441656289
176.879907201193
113.217716910465
97.4722873622777
205.518540269361
8.99733408485554
31.7670331481568
128.570138163708
191.748900688632
184.908739223789
134.22885910036
-24.6769382507955
-162.079674844059
154.082500441222
62.5141663127069
114.430949008532
199.910828697084
37.78173831608
-87.8307075777157
191.004350092026
121.642688984171
-67.8146571755533
-217.177060604488
6.58460303490574
68.7192708936927
29.8058772930053
67.282748542988
91.4283777208257
124.400875576659
143.121399955577
-67.8547824948291
27.2276107757316
152.861457753133
94.2614317053703
109.371161858187
257.273406562701
78.7668655040798
-163.824663674255
176.014982446781
296.153207611205
147.610943633885
-195.690028433932
147.485877191975
-67.6880356057773
-14.4111315288064
22.0280261694134
70.5274040557779
47.7139516581701
-128.532325583601
6.41583440959948
179.215713222198
199.067700733416
211.860019794956
3.03066982809469
-6.83517677434065
45.0244236464387
35.439454278945
-179.015873837674
74.2324387212066
-49.7247154502984
61.9344386706653
43.8711080724279
-178.999104937062
-36.3006005133357
120.050809898592
273.468516071738
-128.101219105713
-65.5650566498553
-30.2512887750563
185.295094499492
-16.2837397966541
211.628967403183
114.698666507564
187.976284261767
179.545678587063
-168.262726879733
-139.381336309943
44.2563317778513
-141.240592788472
20.7755777683706
15.438029888981
122.105212825245
69.7097188482003
10.2329103834454
-27.9277155233358
-69.075101019931
128.36291419906
105.931210044571
-57.6152853944404
-117.569433065852
35.9202500975698
94.3571554712908
-99.5969535961667
-20.5220522214549
-134.777690986288
102.483734796086
-89.8070009542062
17.3601444442647
110.223012128219
-19.9760355837207
271.284270967564
-115.251935823038
144.983596186783
139.229351587808
219.899056550497
47.6107690585486
2.38803835844737
81.035533071572
1.39509305917454
110.510388029637
32.0493820594529
172.042818042872
138.322006072973
-97.3482504365384
69.4677707610899
141.362221221018
99.2300850720712
22.9373306193556
42.5697779451402
87.851444351727
-68.2757631912136
27.4513227859279
84.0172109203013
49.209157560832
-44.682105507869
-61.1660419443324
85.991463710212
-44.3127425867606
29.6305058993603
-12.2713504716739
-200.846893474449
152.766844007128
122.989966485096
227.088131969875
-27.1866789896994
-94.0510842824588
188.553570210013
