# Supplementary material for: CaV1 and CaV2 calcium channels mediate the release of distinct pools of synaptic vesicles
Source: eLife. 2023 Feb 23;12:e81407. doi: 10.7554/eLife.81407 (PMC10023163; doi:10.7554/eLife.81407)
Supplement: Figure 7—source data 1. [file elife-81407-fig7-data1.zip › Figure 7 - Source Data 1/unc13-all/8/2/unc13all_to_cav2.csv]

17.0282310227412
70.2823996606548
125.336057263994
128.258605647112
120.400691078332
105.230712641594
16.8940974481629
-37.1395430296434
151.77024823504
185.78632856812
61.8216688258417
205.958129259043
138.629578082393
277.744662419491
237.290252233404
241.699332789685
25.298441146253
20.1237510909195
171.028230128904
70.9109329745261
238.202990026712
58.5614826882593
217.449356095465
262.70275823532
319.594577246691
65.4558402817202
89.6659034549084
61.7500772041094
76.2000455275738
94.2133209156891
19.2714605985602
100.351857160582
204.424742595547
64.8854321650615
56.0859264028331
145.396052368384
124.107681186679
74.7737360216815
-12.2712030191033
74.1121796447715
1.81257736856787
27.937602138225
96.7893054002561
224.897266299708
15.0670691313899
93.4651003897634
160.789265724325
188.730171650244
6.97752700969068
203.144873435191
56.1292177541327
125.061214148307
299.414294042712
140.949029418163
120.623690134333
11.7236388181318
-127.35272813669
152.951929853571
223.376394196555
55.6271329276133
58.0035722876491
6.56514441533727
197.80686788755
154.782417425467
97.4161961261852
31.0967872845067
180.365390496541
72.0213795627315
161.965222131636
-14.1266130311669
409.248897292346
108.927625406777
143.430190165047
-15.9683572622525
182.468553518738
-45.3410648386798
164.707888730811
-30.6116990713999
10.8867268900249
79.2938331500263
-26.2294587097822
97.2651396685633
60.8160306856662
34.9067298487935
-11.2866012556733
71.4953522340475
173.777029042023
52.7585092083864
154.639630076756
257.103780324198
-23.5611101637569
133.158458201524
-2.94611358077964
47.3049102799396
122.716180540589
247.393965552914
72.9739775044691
78.8838737251608
171.159305957877
344.567613366862
117.679689817258
57.7991387026341
202.439683141703
86.9325392536812
90.8955936025777
71.3797111385265
21.7816825349655
185.251310536345
4.7045988716236
160.888104665002
26.1068281702501
88.649724656525
138.07862831354
54.6611892895562
342.44808902425
150.53799732383
149.101840701653
45.0631267537665
419.617822812001
108.423982213775
254.32433375969
248.996992395067
143.602732245206
135.701436467345
166.310446664718
198.419056746858
213.971253082495
61.9549600349128
-25.5592766325535
126.083539308325
57.0122513488677
152.002162205601
153.754577640217
150.100456447668
436.256273344341
76.8635758281762
292.754360628913
185.795111503387
136.213666035756
248.41226428041
183.575004544844
61.7412268701137
67.4869904886491
258.105470638549
332.894480289928
200.857510164125
114.488357640465
127.501478639555
59.5723125292825
-9.66080559104921
-14.5185067852726
103.325761011125
261.102634700424
136.102416418649
21.8124846031424
265.932802158068
124.764551277731
42.0867323350103
63.5781219440651
-82.9272640445852
163.08790811363
286.043599600176
294.86167926632
71.7536009842752
15.3138141512627
89.2911600356856
335.450175290709
17.2972647057486
-3.49881823284886
209.376192116912
61.7384836159672
260.536034018933
60.3178824554452
316.865318106238
107.320558062853
87.9794583362782
146.84157315091
103.044128524758
341.350235624641
90.8997351700982
-70.3573136818923
84.5823616598282
160.10414028095
174.043589022673
205.546355963594
312.54189086899
112.086512905891
131.63354841476
65.9690413552071
50.2369070664281
208.001937256693
100.664184991489
152.456502418441
-17.5335708500352
107.692488032599
186.181277249671
-41.80349166616
209.75996276753
53.3278868541693
172.279470479676
-26.2300034281216
211.102859611707
263.420187922597
162.865740172045
121.427239252283
23.6215314706114
110.595479777203
315.424155113542
-3.5456502856905
48.8519262392329
-5.10253582032601
53.3551145322199
245.305653220921
198.589316026631
