# Supplementary material for: CaV1 and CaV2 calcium channels mediate the release of distinct pools of synaptic vesicles
Source: eLife. 2023 Feb 23;12:e81407. doi: 10.7554/eLife.81407 (PMC10023163; doi:10.7554/eLife.81407)
Supplement: Figure 7—source data 1. [file elife-81407-fig7-data1.zip › Figure 7 - Source Data 1/unc13-all/8/3.csv]

image-ID	cycle	z-step	frame	accum	photon-count	photon-count11	photon-count12	photon-count21	photon-count22	psfx	psfy	psfz	psf-photon-count	x	y	z	stdev	amp	background11	background12	background21	background22	maxResidualSlope	chisq	log-likelihood	accuracy	llr	time-point	precisionx	precisiony	precisionz	vis-probe
0	0	0	0	1	601.459	321.814	279.644	0	0	37.7419	75.6142	254.526	758.869	4147.98	13777.1	-254.526	0	25.7579	11.4583	13.3489	0	0	0.396618	232.857	-573.634	9.6148	466.005	0	17.9414	17.9252	56.8873	0
1	0	0	1	1	673.346	334.858	338.488	0	0	18.6594	-6.4219	286.545	756.939	4167.06	13759.5	-286.545	0	26.5371	12.0732	15.0501	0	0	0.837728	179.684	-561.245	8.55421	452.332	0	18.4529	18.5502	59.7207	0
2	0	0	2	1	677.899	413.452	264.447	0	0	56.1115	-14.4468	443.387	809.748	4129.61	13767.5	-443.387	0	31.7957	12.0751	13.8044	0	0	0.404859	203.016	-567.809	8.43606	462.133	0	18.0721	18.7054	70.5785	0
3	0	0	3	1	669.546	397.952	271.594	0	0	15.4008	25.9952	386.591	845.827	4170.32	13727.1	-386.591	0	31.7553	12.3717	14.3179	0	0	0.482049	207.475	-581.478	8.59385	487.776	0	17.3308	17.6207	62.3808	0
4	0	0	4	1	856.215	467.22	388.996	0	0	3.86247	0.871529	377.26	1119.63	4181.86	13752.2	-377.26	0	41.9731	11.1117	13.5716	0	0	0.588471	215.449	-581.221	6.44706	669.276	0	13.3771	13.6276	47.8664	0
5	0	0	5	1	656.027	361.64	294.387	0	0	1.4444	-1.32198	354.608	715.56	4184.28	13754.4	-354.608	0	26.4018	11.5518	13.5452	0	0	0.725978	199.545	-566.342	8.71876	441.648	0	19.3066	19.596	66.7121	0
6	0	0	6	1	595.885	347.752	248.133	0	0	27.5174	46.114	432.187	767.245	4158.2	13806.6	-432.187	0	29.8159	10.3185	13.5469	0	0	0.444504	181.898	-547.778	9.65357	366.744	0	18.1757	18.6996	71.4902	0
7	0	0	7	1	770.533	524.149	246.384	0	0	36.1651	66.5005	478.117	1078.67	4149.56	13786.2	-478.117	0	43.6927	10.4275	13.4664	0	0	0.439177	215.289	-574.548	7.22081	557.473	0	14.1206	14.6215	59.6833	0
8	0	0	8	1	621.013	395.218	225.795	0	0	8.51516	-14.6819	394.168	829.628	4177.21	13767.8	-394.168	0	31.5492	11.7622	13.8502	0	0	0.314284	192.08	-564.177	9.31139	402.308	0	17.3021	17.7149	62.9298	0
9	0	0	9	1	750.848	464.695	286.153	0	0	10.1557	-4.20866	426.601	908.169	4175.56	13757.3	-426.601	0	35.4155	12.0224	14.2824	0	0	0.395418	228.839	-583.781	7.52678	468.043	0	16.3441	16.8094	62.2093	0
10	0	0	10	1	667.992	446.098	221.894	0	0	18.9738	81.0744	376.463	791.115	4166.75	13771.7	-376.463	0	29.4092	10.8524	13.2582	0	0	0.684819	197.38	-561.777	8.49233	378.916	0	17.6567	17.9663	63.3658	0
11	0	0	11	1	665.864	448.433	217.43	0	0	71.6057	28.0809	414.735	698.558	4213.77	13725	-414.735	0	26.5592	13.1969	13.5676	0	0	0.402091	259.385	-592.133	8.65519	476.13	0	20.7352	21.3042	76.4698	0
12	0	0	12	1	690.928	410.159	280.769	0	0	47.6791	14.0791	434.572	786.296	4138.04	13739	-434.572	0	30.5591	11.8081	14.3681	0	0	0.348498	203.315	-570.351	8.26516	411.586	0	18.4677	19.0289	72.0178	0
13	0	0	13	1	574.146	371.672	202.474	0	0	34.1411	-37.3422	534.746	788.028	4151.58	13790.4	-534.746	0	34.1024	9.98898	12.3903	0	0	0.366895	374.86	-573.263	9.9849	493.178	0	18.445	19.5649	87.6737	0
14	0	0	14	1	772.79	498.705	274.085	0	0	85.3344	83.5868	473.763	879.722	4200.05	13769.2	-473.763	0	35.2529	10.169	12.6653	0	0	0.436768	288.57	-587.931	7.1618	463.996	0	16.4441	17.1407	69.1152	0
15	0	0	15	1	1101.31	642.671	458.635	0	0	29.2509	48.0522	413.381	1289.54	4156.47	13804.7	-413.381	0	49.272	9.72096	11.1806	0	0	0.766518	192.014	-561.743	4.82521	662.41	0	11.7077	11.9768	43.5525	0
16	0	0	16	1	666.232	372.877	293.355	0	0	39.0219	68.8903	402.036	746.611	4146.7	13783.8	-402.036	0	28.1965	10.5564	13.1552	0	0	0.393432	200.682	-554.38	8.49771	353.872	0	18.5161	18.9463	69.1338	0
17	0	0	17	1	754.937	462.06	292.877	0	0	53.9582	10.8269	393.057	951.446	4131.76	13742.3	-393.057	0	35.6765	11.5117	14.1791	0	0	0.469182	176.965	-556.18	7.45642	589.234	0	15.508	15.8809	56.9589	0
18	0	0	18	1	704.543	418.976	285.567	0	0	58.0322	3.70706	353.366	897.679	4127.69	13749.4	-353.366	0	32.6759	10.3284	12.1227	0	0	0.364246	198.906	-558.738	7.92731	507.624	0	15.57	15.866	54.043	0
19	0	0	19	1	725.098	432.083	293.015	0	0	14.6766	71.4142	361.453	780.52	4171.04	13781.3	-361.453	0	28.7066	10.1421	13.3307	0	0	0.492918	219.585	-564.475	7.71155	1	0	17.5541	17.8113	62.4096	0
20	0	0	20	1	805.784	448.959	356.825	0	0	49.4281	-5.73979	320.449	986.963	4136.29	13758.8	-320.449	0	35.1992	10.4276	13.1213	0	0	0.330795	199.495	-568.084	6.8597	553.486	0	14.3899	14.5858	48.6029	0
21	0	0	21	1	684.06	390.272	293.789	0	0	25.177	-29.613	415.8	926.064	4160.54	13782.7	-415.8	0	35.8005	10.5543	12.6369	0	0	0.38788	175.355	-558.205	8.22648	517.899	0	15.4306	15.9256	57.911	0
22	0	0	22	1	806.978	464.624	342.354	0	0	23.5449	65.3091	335.668	1032.68	4162.18	13787.4	-335.668	0	37.1889	10.4119	12.9142	0	0	0.661855	184.643	-558.543	6.84184	538.985	0	13.9559	14.0812	47.8828	0
23	0	0	23	1	783.815	482.081	301.734	0	0	24.5419	-5.88538	344.907	962.452	4161.18	13759	-344.907	0	35.0836	10.8874	13.4522	0	0	0.569027	238.547	-576.823	7.10175	608.775	0	14.9104	15.1536	51.5397	0
24	0	0	24	1	645.799	370.323	275.476	0	0	7.08769	21.9862	343.971	777.849	4178.63	13731.1	-343.971	0	28.3562	10.8	12.852	0	0	0.480435	203.971	-560.333	8.80289	421.204	0	17.699	17.8959	60.6103	0
25	0	0	25	1	708.195	408.14	300.055	0	0	5.7505	10.5568	319.179	876.831	4179.97	13742.5	-319.179	0	31.4607	9.94442	12.5345	0	0	0.439228	213.156	-567.376	7.87944	503.989	0	15.6348	15.7812	52.5191	0
26	0	0	26	1	635.305	360.731	274.573	0	0	18.7137	8.20321	341.284	688.069	4167.01	13744.9	-341.284	0	25.0003	11.8596	13.0992	0	0	0.395639	230.965	-570.495	9.03981	439.443	0	19.9948	20.259	67.5447	0
27	0	0	27	1	695.107	437.156	257.951	0	0	6.96769	52.3092	408.208	914.203	4178.75	13800.4	-408.208	0	34.9677	10.6218	12.124	0	0	0.700355	181.253	-557.984	8.06189	419.326	0	15.6356	15.9626	57.6406	0
28	0	0	28	1	535.918	261.82	274.098	0	0	33.2488	92.1994	309.529	578.007	4152.47	13760.5	-309.529	0	20.4018	11.1378	12.4801	0	0	0.243877	219.707	-561.882	10.9039	342.391	0	22.6371	22.8328	74.059	0
29	0	0	29	1	616.731	360.019	256.712	0	0	2.4633	85.1992	351.235	816.895	4183.26	13767.5	-351.235	0	29.9263	10.1173	12.4933	0	0	0.707523	247.252	-564.824	9.21686	398.879	0	16.7661	16.9747	58.2849	0
30	0	0	30	1	652.719	388.729	263.989	0	0	21.171	0.187442	362.329	674.404	4164.55	13752.9	-362.329	0	24.8922	10.2536	13.3267	0	0	0.278909	212.054	-563.85	8.68794	457.809	0	19.8085	20.2421	70.3007	0
31	0	0	31	1	770.228	455.923	314.306	0	0	13.0179	22.1351	354.708	956.313	4172.7	13730.9	-354.708	0	35.0796	11.2966	13.0009	0	0	0.52071	203.49	-569.869	7.24315	579.077	0	15.143	15.3357	52.4193	0
32	0	0	32	1	526.046	279.283	246.763	0	0	75.6206	-2.71358	367.138	588.512	4209.76	13755.8	-367.138	0	21.6119	12.1277	13.834	0	0	0.0747393	292.842	-582.439	11.3193	436.881	0	23.2026	23.8262	81.5711	0
33	0	0	33	1	862.731	539.303	323.428	0	0	36.3693	-24.2884	415.883	1198.56	4149.35	13777.4	-415.883	0	46.1797	11.6472	13.9836	0	0	0.607149	273.455	-610.587	6.42043	726.419	0	12.9109	13.3086	48.515	0
34	0	0	34	1	541.536	329.957	211.579	0	0	6.57552	10.5883	340.475	651.695	4179.14	13742.5	-340.475	0	23.7306	11.113	13.2883	0	0	0.380178	296.515	-573.361	10.8252	404.387	0	20.6556	20.9091	70.3449	0
35	0	0	35	1	592.384	336.497	255.887	0	0	6.84545	23.0595	331.177	656.466	4178.88	13730	-331.177	0	23.7131	10.5712	12.5164	0	0	0.256691	192.385	-555.116	9.68044	433.382	0	20.1895	20.3781	67.9605	0
36	0	0	36	1	666.589	407.363	259.226	0	0	-10.7607	9.43907	434.662	929.692	4196.48	13743.6	-434.662	0	36.6823	11.1531	13.3824	0	0	0.518897	236.643	-577.154	8.5337	512.518	0	15.7497	16.1681	60.5009	0
37	0	0	37	1	595.165	333.063	262.102	0	0	16.7049	13.3048	351.142	683.655	4169.02	13739.8	-351.142	0	25.013	11.2115	12.7824	0	0	0.169603	261.948	-581.488	9.68464	450.605	0	19.882	20.1717	68.2331	0
38	0	0	38	1	662.254	379.534	282.719	0	0	33.6042	98.8295	342.255	737.147	4152.12	13753.9	-342.255	0	26.6454	11.3355	12.6457	0	0	0.520911	243.801	-576.564	8.57368	386.553	0	18.6801	18.9358	63.5843	0
39	0	0	39	1	683.139	358.787	324.353	0	0	8.12458	83.4413	327.477	857.115	4177.6	13769.3	-327.477	0	30.8104	9.58595	12.2702	0	0	0.768661	259.612	-575.948	8.1753	451.279	0	15.8554	15.9977	53.9205	0
40	0	0	40	1	876.201	525	351.202	0	0	24.6094	52.3899	352.175	1197.87	4161.11	13800.4	-352.175	0	43.6559	10.2768	12.817	0	0	0.790187	222.442	-575.758	6.24001	600.97	0	12.4292	12.5692	43.5206	0
41	0	0	41	1	753.922	489.285	264.637	0	0	32.275	55.4731	471.393	1026.88	4153.45	13797.3	-471.393	0	41.3484	9.83387	13.1146	0	0	0.587081	178.006	-555.444	7.3622	489.03	0	14.434	14.941	60.4648	0
42	0	0	42	1	952.683	480.192	472.491	0	0	34.5295	49.5007	289.755	1125.85	4151.19	13803.2	-289.755	0	39.1859	10.2642	12.2606	0	0	0.830902	204.517	-563.461	5.68038	559.939	0	12.7811	12.7903	41.8895	0
43	0	0	43	1	872.854	500.977	371.878	0	0	19.6673	84.2618	306.772	1198.23	4166.05	13768.5	-306.772	0	42.3225	9.33982	12.2551	0	0	1.03108	186.245	-559.732	6.22321	641.313	0	12.0542	12.1229	40.4735	0
44	0	0	44	1	687.967	378.894	309.073	0	0	10.9445	70.2357	313.766	858.945	4174.78	13782.5	-313.766	0	30.5469	8.86301	11.7411	0	0	0.533294	180.181	-543.634	8.05357	428.948	0	15.5	15.5986	52.1392	0
45	0	0	45	1	517.591	324.191	193.4	0	0	22.3875	-13.2708	383.706	500.789	4163.33	13766.4	-383.706	0	18.8184	11.0963	13.5894	0	0	0.181349	238.992	-570.211	11.4309	402.641	0	26.1033	26.7443	94.6033	0
46	0	0	46	1	758.508	418.77	339.738	0	0	-1.22144	-9.54178	333.321	938.737	4186.94	13762.6	-333.321	0	34.1827	9.32906	11.9648	0	0	0.393865	216.641	-560.801	7.2545	551.283	0	14.5798	14.7744	49.8409	0
47	0	0	47	1	703.554	385.033	318.521	0	0	48.3653	-10.784	358.901	855.985	4137.35	13763.9	-358.901	0	31.3988	9.9285	11.6703	0	0	0.430505	212.055	-555.229	7.90348	453.685	0	15.988	16.3303	55.8463	0
48	0	0	48	1	603.353	341.108	262.246	0	0	22.7127	68.4075	422.634	689.748	4163.01	13784.3	-422.634	0	26.6067	9.81806	12.3675	0	0	0.401335	189.123	-550.445	9.42359	356.71	0	19.4646	19.9933	74.8238	0
49	0	0	49	1	815.627	514.955	300.672	0	0	43.4322	-18.3385	398.744	1094.39	4142.29	13771.4	-398.744	0	41.4722	9.71512	12.1309	0	0	0.336596	152.16	-543.388	6.71441	562.249	0	13.238	13.6257	48.8963	0
50	0	0	50	1	873.853	580.645	293.208	0	0	52.6916	53.9927	451.429	1191.48	4133.03	13798.7	-451.429	0	46.8886	9.23952	11.1347	0	0	0.881288	179.142	-553.281	6.18468	574.13	0	12.504	12.8945	49.4872	0
51	0	0	51	1	716.869	457.121	259.748	0	0	33.711	-13.2454	415.819	860.48	4152.01	13766.3	-415.819	0	33.1053	9.12249	12.1964	0	0	0.357429	243.175	-561.082	7.72217	499.588	0	15.8999	16.4263	60.7383	0
52	0	0	52	1	579.165	352.835	226.33	0	0	-15.2543	87.653	298.455	734.304	4200.97	13765.1	-298.455	0	26.0383	10.3497	11.772	0	0	0.765687	250.041	-568.633	9.87516	425.805	0	17.9961	18.0521	58.4552	0
54	0	0	54	1	679.275	361.215	318.061	0	0	-7.4402	66.9649	426.775	764.61	4193.16	13785.8	-426.775	0	29.8526	9.18772	11.7228	0	0	0.546389	230.843	-555.994	8.18464	398.765	0	17.5504	18.0186	67.4934	0
55	0	0	55	1	924.731	473.166	451.565	0	0	11.7725	-17.9669	350.596	1109.52	4173.95	13771	-350.596	0	40.817	9.72059	11.5225	0	0	0.747086	195.811	-556.569	5.83698	596.018	0	12.8898	13.1116	44.6419	0
56	0	0	56	1	731.57	456.829	274.742	0	0	62.1017	-22.4618	484.095	976.343	4123.62	13775.5	-484.095	0	39.8537	9.99245	11.1481	0	0	0.176524	234.599	-560.582	7.55041	517.828	0	15.0186	15.6846	62.3566	0
57	0	0	57	1	653.612	391.64	261.971	0	0	4.20197	70.4335	375.185	819.757	4181.52	13782.3	-375.185	0	30.5525	9.81335	11.9716	0	0	0.685241	260.249	-573.486	8.59035	461.696	0	16.6569	16.9289	59.4952	0
58	0	0	58	1	911.648	466.608	445.041	0	0	49.4845	68.8088	304.078	1060.69	4136.24	13783.9	-304.078	0	37.1688	9.35913	11.299	0	0	0.643631	201.04	-554.202	5.91311	519.824	0	13.1691	13.2444	43.7715	0
59	0	0	59	1	706.176	433.919	272.257	0	0	51.8689	69.5439	366.539	911.843	4133.85	13783.2	-366.539	0	33.4075	10.0686	11.8416	0	0	0.514709	168.712	-547.406	7.88387	479.383	0	15.3528	15.6081	54.2708	0
60	0	0	60	1	580.272	413.454	166.818	0	0	10.2122	-14.5206	576.04	769.003	4075.85	13767.6	-576.04	0	34.8387	9.02032	11.5613	0	0	0.517521	218.978	-557.46	9.75003	372.603	0	18.886	20.1406	98.1801	0
61	0	0	61	1	634.607	365.961	268.646	0	0	56.7159	60.581	489.583	803.391	4129	13792.2	-489.583	0	32.7837	10.1026	12.9164	0	0	0.694305	186.594	-553.525	8.94197	365.979	0	17.8699	18.5559	78.1891	0
62	0	0	62	1	552.728	305.308	247.42	0	0	-16.7288	85.1515	329.303	522.74	4202.45	13767.6	-329.303	0	18.957	10.0543	12.3614	0	0	0.358664	186.303	-545.447	10.4324	280.371	0	24.1016	24.3442	81.265	0
63	0	0	63	1	726.194	419.861	306.333	0	0	27.1072	71.2046	325.488	927.249	4158.61	13781.5	-325.488	0	33.1243	9.77834	11.4077	0	0	0.664887	198.571	-556.892	7.6131	483.078	0	14.8488	14.9777	50.0444	0
64	0	0	64	1	518.701	300.309	218.393	0	0	35.6564	21.1805	230.139	431.307	4249.72	13731.9	-230.139	0	14.4706	13.2547	13.4811	0	0	0.187179	222.849	-572.345	11.5731	366.786	0	29.7714	29.9277	92.5093	0
65	0	0	65	1	548.402	320.844	227.558	0	0	-18.3926	79.1062	331.398	613.178	4204.11	13773.6	-331.398	0	22.2785	10.3668	12.7743	0	0	0.505541	211.149	-550.918	10.5775	312.618	0	21.2525	21.4457	71.9365	0
66	0	0	66	1	664.678	398.203	266.475	0	0	11.9432	-6.3058	420.41	705.893	4173.78	13759.4	-420.41	0	27.3747	9.56593	11.8157	0	0	0.231189	221.242	-555.06	8.40994	344.131	0	18.8505	19.4354	71.5278	0
67	0	0	67	1	602.333	386.024	216.309	0	0	22.7133	55.2287	407.153	738.549	4163.01	13797.5	-407.153	0	28.1088	8.59974	11.2966	0	0	0.589618	190.517	-535.878	9.30627	363.611	0	17.7179	18.1671	66.8173	0
68	0	0	68	1	618.119	382.422	235.697	0	0	58.4953	-20.1207	476.48	746.902	4127.23	13773.2	-476.48	0	30.2679	10.2034	12.4971	0	0	0.158113	144.218	-532.966	9.19883	386.154	0	18.7527	19.5702	78.7348	0
69	0	0	69	1	549.43	310.351	239.079	0	0	2.6851	64.169	365.64	602.461	4183.04	13788.6	-365.64	0	22.2983	11.5223	12.4386	0	0	0.361556	175.987	-549.351	10.6196	278.919	0	22.2985	22.5925	77.2175	0
70	0	0	70	1	703.55	377.993	325.557	0	0	75.0463	-46.4574	422.819	786.88	4210.33	13799.5	-422.819	0	30.4675	10.4566	12.6237	0	0	0.120078	275.463	-581.777	7.96542	413.365	0	17.5525	18.3704	67.1058	0
71	0	0	71	1	575.425	325.985	249.441	0	0	41.7577	-35.7879	364.95	664.423	4143.96	13788.9	-364.95	0	24.6285	10.2769	12.1038	0	0	0.262876	165.599	-537.664	9.96312	338.277	0	19.8267	20.3014	69.7178	0
72	0	0	72	1	598.353	344.118	254.236	0	0	-6.569	-8.2733	383.682	677.276	4192.29	13761.4	-383.682	0	25.6284	10.1494	12.3158	0	0	0.501021	268.541	-579.623	9.53211	417.272	0	19.5908	20.0364	70.481	0
73	0	0	73	1	572.728	316.199	256.529	0	0	65.5856	2.06369	366.646	586.964	4120.13	13751	-366.646	0	21.5571	9.90277	10.9144	0	0	0.332372	227.029	-540.739	9.9193	366.226	0	21.84	22.3153	76.0708	0
74	0	0	74	1	695.17	436.756	258.413	0	0	34.757	66.5918	471.961	858.182	4150.96	13786.1	-471.961	0	34.5631	10.0448	12.0597	0	0	0.49749	219.763	-564.4	8.03119	434.028	0	16.6685	17.2563	68.9562	0
75	0	0	75	1	685.694	318.396	367.297	0	0	53.8187	16.6797	247.777	712.715	4131.9	13736.4	-247.777	0	24.1153	10.3046	11.8952	0	0	0.168978	235.404	-558.759	8.16151	391.088	0	18.2552	18.3245	57.7439	0
76	0	0	76	1	529.758	322.983	206.775	0	0	4.77736	-28.1435	358.389	554.646	4180.94	13781.2	-358.389	0	20.5985	11.1615	12.2259	0	0	0.474632	256.06	-560.577	11.0348	394.133	0	23.5015	23.942	80.6934	0
77	0	0	77	1	631.27	382.231	249.039	0	0	37.857	-15.0236	478.713	781.903	4147.86	13768.1	-478.713	0	31.8422	10.393	12.1996	0	0	0.364207	192.238	-552.543	8.97833	406.924	0	18.1243	18.9056	75.6	0
78	0	0	78	1	715.472	423.822	291.65	0	0	37.6995	-4.83269	387.492	797.372	4148.02	13757.9	-387.492	0	29.9141	9.74607	11.4717	0	0	0.254262	211.171	-558.613	7.74106	412.701	0	16.9749	17.4239	61.3281	0
79	0	0	79	1	569.76	334.359	235.401	0	0	-0.756246	13.6905	384.806	687.47	4186.48	13739.4	-384.806	0	25.9172	9.50441	11.6668	0	0	0.377749	167.165	-534.888	9.99541	361.395	0	19.0864	19.4773	68.8757	0
80	0	0	80	1	540.16	257.472	282.688	0	0	30.1708	80.2365	320.84	532.836	4155.55	13772.5	-320.84	0	18.9622	8.58653	11.3838	0	0	0.244718	288.74	-560.233	10.5292	349.883	0	22.8278	23.1007	77.1794	0
81	0	0	81	1	838.329	529.251	309.078	0	0	38.8573	-28.5253	441.635	1066.15	4146.86	13781.6	-441.635	0	42.0288	9.3912	10.7547	0	0	0.449059	220.906	-564.443	6.46594	531.706	0	13.498	14.0176	52.0294	0
82	0	0	82	1	679.161	449.141	230.02	0	0	31.8445	74.0078	398.372	866.417	4153.88	13778.7	-398.372	0	32.674	9.02052	11.4509	0	0	0.66838	228.66	-562.229	8.16649	462.521	0	15.7167	16.0896	58.2979	0
83	0	0	83	1	585.508	370.551	214.957	0	0	-3.60857	25.4336	462.002	776.041	4189.33	13827.3	-462.002	0	31.2909	8.64936	11.102	0	0	0.527507	175.881	-538.669	9.60061	402.067	0	17.302	17.9331	70.3291	0
84	0	0	84	1	780.663	471.121	309.543	0	0	38.813	32.1423	353.258	1014.97	4146.91	13820.6	-353.258	0	36.9492	9.2743	10.3512	0	0	0.689789	199.316	-550.353	6.97404	522.359	0	13.6843	13.8717	47.3853	0
85	0	0	85	1	614.446	391.141	223.304	0	0	48.7751	44.0231	447.144	819.926	4136.95	13808.7	-447.144	0	32.1651	8.45406	10.7742	0	0	0.464103	199.213	-543.08	9.06567	404.564	0	16.407	16.9522	65.3936	0
86	0	0	86	1	744.292	440.625	303.667	0	0	1.67391	-37.6771	382.888	1054.03	4184.05	13790.8	-382.888	0	39.9858	9.78737	10.9073	0	0	0.437677	214.527	-564.366	7.3904	552.408	0	13.4504	13.7838	47.8189	0
88	0	0	88	1	514.505	325.489	189.016	0	0	25.7392	-8.22142	339.033	590.826	4159.98	13761.3	-339.033	0	21.4498	8.61332	11.2825	0	0	0.535526	247.139	-556.671	11.1246	440.266	0	20.9087	21.3024	72.0522	0
89	0	0	89	1	500.389	272.542	227.847	0	0	12.0025	51.3195	370.282	506.321	4173.72	13801.4	-370.282	0	18.7616	9.53277	11.9109	0	0	0.227569	317.963	-575.316	11.6187	310.414	0	24.7145	25.1479	88.1422	0
90	0	0	90	1	663.807	445.931	217.875	0	0	68.3165	-5.91626	560.548	956.663	4117.4	13858.7	-560.548	0	42.0662	8.86099	11.2398	0	0	0.366134	199.022	-552.169	8.35982	445.485	0	15.6865	16.6661	78.3912	0
91	0	0	91	1	564.514	324.829	239.685	0	0	-7.41997	72.3258	418.812	608.672	4193.14	13780.4	-418.812	0	23.6006	8.96159	11.6234	0	0	0.437118	224.825	-554.339	10.0582	359.609	0	20.9874	21.5511	80.2958	0
92	0	0	92	1	517.779	313.543	204.236	0	0	66.2576	2.03363	463.247	623.406	4119.46	13850.7	-463.247	0	24.8389	9.73178	11.6015	0	0	0.291061	205.719	-548.625	11.1653	371.779	0	21.376	22.1651	87.3674	0
93	0	0	93	1	464.884	236.407	228.476	0	0	47.374	12.1868	262.626	388.333	4238.01	13840.6	-262.626	0	13.2865	10.6251	11.6814	0	0	0.0850305	219.654	-542.676	12.7487	243.244	0	30.8387	31.2421	96.7644	0
94	0	0	94	1	862.711	554.38	308.331	0	0	49.9689	27.059	418.608	1069.11	4135.75	13825.7	-418.608	0	40.9109	8.55094	11.5465	0	0	0.540931	254.073	-575.704	6.26017	616.519	0	13.2623	13.6298	50.8603	0
95	0	0	95	1	565.047	340.507	224.54	0	0	34.5738	23.5643	429.04	575.605	4151.15	13829.2	-429.04	0	22.2978	8.67671	11.9293	0	0	0.260836	190.638	-539.048	10.0432	292.658	0	21.9802	22.7025	86.9281	0
96	0	0	96	1	490.134	288.71	201.423	0	0	43.9859	49.3164	375.317	530.983	4141.73	13803.4	-375.317	0	19.6145	9.24736	11.1582	0	0	0.227248	182.334	-525.853	11.8126	337.283	0	23.5085	23.9727	84.1744	0
97	0	0	97	1	618.204	364.607	253.598	0	0	38.2323	72.1916	392.046	686.288	4147.49	13780.5	-392.046	0	25.7128	8.91261	10.5098	0	0	0.425374	195.979	-539.764	9.01896	366.738	0	18.8104	19.2499	68.5166	0
98	0	0	98	1	712.759	438.511	274.249	0	0	52.5193	53.2212	381.405	825.685	4133.2	13799.5	-381.405	0	30.5971	8.83996	10.317	0	0	0.439051	297.641	-561.301	7.6887	465.173	0	16.1138	16.4352	57.8656	0
99	0	0	99	1	559.972	384.926	175.045	0	0	74.8213	34.7361	431.802	676.166	4110.9	13818	-431.802	0	26.0724	8.13469	10.4501	0	0	0.315627	206.124	-535.341	10.018	373.785	0	18.914	19.4734	73.862	0
100	0	0	100	1	491.506	287.48	204.027	0	0	-25.6371	45.4559	496.356	556.621	4111.7	13807.3	-496.356	0	23.3747	7.9309	10.4024	0	0	0.608716	172.43	-525.597	11.5866	295.495	0	22.637	23.3175	99.6925	0
101	0	0	101	1	529.633	316.914	212.719	0	0	57.216	52.8603	388.413	551.477	4128.5	13799.9	-388.413	0	20.534	9.11219	10.989	0	0	0.284094	208.323	-544.454	10.7856	303.935	0	22.7541	23.2502	82.9311	0
102	0	0	102	1	549.131	289.098	260.033	0	0	38.6123	77.9892	299.878	520.524	4147.11	13774.8	-299.878	0	18.2218	8.70222	10.9233	0	0	0.170371	260.657	-551.972	10.315	319.135	0	23.146	23.3443	75.9157	0
103	0	0	103	1	493.603	303.067	190.536	0	0	16.1421	24.0873	390.51	514.693	4169.58	13828.7	-390.51	0	19.3828	7.97596	10.3525	0	0	0.242556	217.859	-532.68	11.5314	290.614	0	23.2461	23.8353	85.554	0
104	0	0	104	1	437.991	290.536	147.456	0	0	-19.9061	-15.7656	558.643	533.245	4105.97	13868.5	-558.643	0	23.9462	8.52504	10.2193	0	0	0.394109	197.055	-532.49	13.2754	278.762	0	24.741	25.9896	122.513	0
105	0	0	105	1	534.819	324.971	209.847	0	0	29.0384	48.6489	540.541	647.971	4156.68	13804.1	-540.541	0	28.0035	8.32186	10.6672	0	0	0.252058	179.979	-529.852	10.5801	359.441	0	20.8463	21.9871	101.996	0
106	0	0	106	1	558.433	304.978	253.455	0	0	50.0974	-6.7989	344.848	593.588	4135.62	13859.5	-344.848	0	21.5349	8.97742	10.2831	0	0	0.162894	195.067	-540.236	10.1016	367.904	0	20.9019	21.1983	71.4542	0
107	0	0	107	1	452.372	220.832	231.541	0	0	57.2131	78.7843	301.939	355.858	4128.51	13774	-301.939	0	12.4377	9.25051	10.1963	0	0	0.194399	169.715	-518.63	12.8682	239.314	0	32.4301	32.7199	104.436	0
108	0	0	108	1	575.994	309.276	266.718	0	0	31.532	43.664	298.585	600.155	4154.19	13809.1	-298.585	0	21.0358	9.7717	11.1226	0	0	0.395855	249.363	-562.205	9.85919	397.781	0	21.0034	21.0902	68.1904	0
109	0	0	109	1	456.628	251.105	205.523	0	0	57.1914	46.5375	396.516	412.418	4128.53	13806.2	-396.516	0	15.4591	9.57243	11.4131	0	0	0.0244617	254.989	-556.797	12.8798	300.573	0	29.6745	30.3689	109.455	0
110	0	0	110	1	468.857	289.981	178.876	0	0	35.6289	3.98232	497.092	647.759	4150.09	13848.8	-497.092	0	26.803	8.72218	10.4114	0	0	0.430297	187.988	-535.702	12.3126	355.665	0	20.4314	21.3701	89.097	0
111	0	0	111	1	551.57	294.455	257.115	0	0	58.0147	83.9608	458.57	535.295	4127.71	13768.8	-458.57	0	21.2099	8.7553	11.3505	0	0	0.33466	251.21	-555.021	10.2938	336.95	0	23.6553	24.5232	97.904	0
112	0	0	112	1	490.934	242.047	248.887	0	0	40.3273	51.6447	428.804	557.809	4145.39	13801.1	-428.804	0	21.5512	8.80176	11.0003	0	0	0.226094	174.112	-531.148	11.7347	356.981	0	22.5595	23.2499	87.6865	0
113	0	0	113	1	342.481	191.608	150.872	0	0	63.1388	-19.9423	415.977	297.264	4122.58	13872.7	-415.977	0	11.3945	8.91908	10.7155	0	0	0.234979	198.762	-526.534	17.8702	232.971	0	38.7618	39.8078	147.467	0
114	0	0	114	1	499.385	314.946	184.439	0	0	46.3235	17.7153	403.574	552.945	4139.4	13835	-403.574	0	20.9224	8.76038	10.3288	0	0	0.147827	197.167	-533.226	11.4519	308.747	0	22.4295	23.0382	82.9982	0
115	0	0	115	1	616.694	339.012	277.682	0	0	54.424	18.7176	341.983	687.332	4131.3	13834	-341.983	0	24.7841	8.30898	10.3036	0	0	0.275509	253.747	-554.198	8.99639	416.621	0	18.268	18.5254	62.9726	0
116	0	0	116	1	599.468	337.108	262.359	0	0	31.2959	31.7694	290.833	766.337	4154.42	13821	-290.833	0	26.7418	8.77619	10.8544	0	0	0.423977	188.372	-533.191	9.34496	403.328	0	16.7293	16.7832	54.6594	0
117	0	0	117	1	648.201	401.522	246.679	0	0	47.7679	5.69894	431.312	821.806	4137.95	13847	-431.312	0	31.8751	7.74132	10.1976	0	0	0.290569	162.082	-526.016	8.47458	402.303	0	15.9299	16.4531	61.9882	0
118	0	0	118	1	465.922	289.435	176.486	0	0	61.991	38.8689	289.643	485.606	4123.73	13813.9	-289.643	0	16.8373	8.76256	9.65778	0	0	0.167887	203.286	-531.272	12.3375	315.38	0	24.2066	24.2976	77.5197	0
119	0	0	119	1	441.457	224.313	217.144	0	0	22.017	44.2445	371.9	377.811	4163.7	13808.5	-371.9	0	13.9858	9.15202	9.91362	0	0	0.19901	187.53	-522.566	13.1967	243.796	0	31.0975	31.6927	108.529	0
120	0	0	120	1	424.143	232.97	191.174	0	0	-32.6354	61.4457	287.965	317.462	4218.36	13791.3	-287.965	0	11.2401	8.65415	10.9481	0	0	0.349781	378.719	-557.302	13.8721	317.158	0	35.1093	35.3159	112.774	0
121	0	0	121	1	514.711	299.605	215.106	0	0	3.03405	62.4934	271.027	541.238	4182.69	13790.2	-271.027	0	18.7238	9.43112	10.4302	0	0	0.18984	210.869	-543.553	11.1291	333.664	0	22.4169	22.3945	70.7505	0
123	0	0	123	1	427.269	218.357	208.911	0	0	15.6546	26.1166	319.24	426.455	4170.07	13826.6	-319.24	0	15.2374	9.27565	10.732	0	0	0.225134	173.672	-530.21	13.8104	295.413	0	27.8601	28.1124	92.0067	0
124	0	0	124	1	486.997	273.221	213.776	0	0	0.378941	-13.4754	417.591	380.736	4185.34	13766.6	-417.591	0	14.793	8.62157	10.2502	0	0	0.229336	216.32	-531.303	11.7654	276.177	0	30.6493	31.6708	115.39	0
128	0	0	128	1	516.692	278.337	238.355	0	0	71.9939	12.3585	366.416	457.336	4213.39	13840.4	-366.416	0	16.7588	8.9257	10.4769	0	0	0.196132	214.696	-532.432	11.0411	302.379	0	26.2347	27.0769	92.5186	0
129	0	0	129	1	506.352	299.188	207.164	0	0	3.01464	-10.7928	305.727	460.216	4182.71	13863.5	-305.727	0	16.4241	9.13877	10.9102	0	0	0.429872	234.82	-544.026	11.3504	287.914	0	25.8587	25.9925	84.4043	0
130	0	0	130	1	483.103	296.57	186.533	0	0	3.85962	72.7598	460.781	571.63	4181.86	13879.6	-460.781	0	22.9588	7.63691	9.53088	0	0	0.37907	242.366	-531.18	11.7165	319.338	0	21.5109	22.1326	87.2109	0
131	0	0	131	1	372.433	196.802	175.631	0	0	-18.7635	83.7771	406.49	294.996	4204.48	13769	-406.49	0	11.366	8.08585	10.4143	0	0	0.245652	232.08	-538.248	15.9899	240.174	0	37.646	38.7686	142.3	0
132	0	0	132	1	376.842	161.129	215.713	0	0	-66.0981	144.307	7.19551	231.137	4152.16	13608.8	-7.19551	0	7.3996	9.0352	10.5034	0	0	0.265107	215.113	-521.465	15.9387	215.583	0	45.6082	45.6421	157.058	0
134	0	0	134	1	505.591	311.683	193.908	0	0	21.7327	62.2837	433.482	512.993	4163.99	13790.5	-433.482	0	19.9837	8.40895	10.3755	0	0	0.192019	221.439	-541.059	11.2634	299.374	0	23.8822	24.6364	93.0644	0
135	0	0	135	1	458.687	280.179	178.507	0	0	45.9661	37.2582	367.351	518.549	4139.75	13815.5	-367.351	0	19.0437	8.2829	10.3009	0	0	0.211767	228.018	-533.445	12.5684	276.647	0	23.2177	23.6724	82.5583	0
136	0	0	136	1	643.264	308.498	334.767	0	0	71.8582	66.7697	311.24	631.911	4113.86	13786	-311.24	0	22.188	7.60844	9.90466	0	0	0.223079	210.905	-534.736	8.52569	380.75	0	19.109	19.2763	63.8717	0
137	0	0	137	1	391.895	225.341	166.554	0	0	40.9266	89.3555	408.217	413.532	4144.79	13763.4	-408.217	0	15.707	8.50414	9.59319	0	0	0.217367	201.453	-529.777	15.0242	256.147	0	28.4534	29.2793	105.325	0
138	0	0	138	1	460.923	273.297	187.626	0	0	74.6737	85.5949	529.452	388.9	4111.05	13767.1	-529.452	0	16.5082	8.89037	10.5875	0	0	0.0332112	276.537	-555.326	12.5909	241.395	0	32.5244	34.1051	157.551	0
139	0	0	139	1	425.003	240.727	184.277	0	0	141.527	98.1928	469.008	350.951	4143.85	13854.2	-469.008	0	13.994	9.17921	11.0243	0	0	0.135122	181.632	-531.987	13.9156	205.187	0	34.643	35.9555	145.837	0
140	0	0	140	1	491.37	288.471	202.899	0	0	67.0842	46.4055	334.266	435.12	4118.64	13806.3	-334.266	0	15.5443	9.50352	10.6568	0	0	0.19483	199.562	-539.277	11.7619	285.008	0	27.7311	28.023	93.0602	0
141	0	0	141	1	510.595	305.913	204.681	0	0	13.775	58.4721	384.523	483.883	4171.95	13893.9	-384.523	0	18.1189	8.71856	10.3596	0	0	0.219537	235.367	-548.423	11.1645	278.753	0	25.0797	25.3188	90.2015	0
142	0	0	142	1	497.526	258.475	239.05	0	0	75.7603	-5.12629	327.26	312.684	4109.96	13758.2	-327.26	0	11.1651	9.55651	11.2924	0	0	0.210892	187.395	-531.615	11.6503	244.716	0	37.249	37.8199	124.157	0
143	0	0	143	1	370.473	200.755	169.718	0	0	41.2249	65.0495	408.614	384.775	4144.5	13887.4	-408.614	0	14.6047	8.34821	10.066	0	0	0.276529	184.336	-519.118	16.0864	266.633	0	30.3443	30.8599	113.826	0
144	0	0	144	1	525.228	295.458	229.77	0	0	33.3843	61.2353	339.897	577.733	4152.34	13791.5	-339.897	0	20.8254	7.86231	10.6016	0	0	0.31947	195.03	-534.944	10.7544	291.217	0	20.9085	21.2155	72.5515	0
145	0	0	145	1	462.025	241.286	220.738	0	0	55.4395	92.7388	229.39	421.034	4130.28	13760	-229.39	0	14.0291	9.25325	11.3303	0	0	0.18747	149.511	-521.38	12.6627	249.174	0	27.8256	27.9141	87.1926	0
146	0	0	146	1	501.988	309.56	192.428	0	0	35.794	19.847	384.46	543.664	4149.93	13832.9	-384.46	0	20.2945	7.17455	9.1775	0	0	0.191387	194.318	-525.032	11.1498	318.245	0	21.5234	22.0675	78.3768	0
147	0	0	147	1	555.268	319.509	235.759	0	0	50.9121	57.5821	417.81	623.291	4134.81	13795.2	-417.81	0	23.8031	8.61884	10.1501	0	0	0.118642	158.417	-521.391	10.1317	321.107	0	20.3207	20.8891	76.7087	0
149	0	0	149	1	404.754	224.171	180.583	0	0	43.3425	81.2346	433.348	397.641	4142.38	13771.5	-433.348	0	15.4262	7.71118	10.0053	0	0	0.0630539	157.879	-508.228	14.4063	199.074	0	29.0283	30.0386	114.927	0
150	0	0	150	1	441.936	267.752	174.184	0	0	47.6412	42.9031	381.489	480.391	4138.08	13809.8	-381.489	0	17.8233	8.0833	10.3661	0	0	0.173802	225.537	-538.549	13.0998	308.638	0	24.7283	25.2905	90.104	0
151	0	0	151	1	398.425	199.163	199.262	0	0	13.4801	95.2895	137.5	330.019	4172.24	13757.5	-137.5	0	10.6034	8.00168	9.5526	0	0	0.252717	213.7	-527.793	14.6609	247.026	0	32.1034	32.0957	102.595	0
152	0	0	152	1	345.262	197.451	147.811	0	0	-7.02615	-9.25469	446.529	376.56	4093.09	13762.3	-446.529	0	15.0361	8.4499	10.4074	0	0	0.593174	181.552	-522.719	17.5569	279.402	0	31.1804	32.1125	124.145	0
153	0	0	153	1	477.275	279.132	198.143	0	0	25.3349	20.3329	459.453	558.67	4160.39	13832.4	-459.453	0	22.3038	7.72593	9.91745	0	0	0.143853	210.694	-529.462	11.9198	313.488	0	21.9568	22.8325	89.771	0
154	0	0	154	1	495.605	297.494	198.111	0	0	41.6635	53.9912	318.74	528.162	4144.06	13798.7	-318.74	0	18.7286	8.10443	8.81503	0	0	0.198362	172.737	-511.558	11.3693	306.396	0	22.1823	22.4075	73.1863	0
155	0	0	155	1	506.023	347.933	158.09	0	0	29.8098	1.61776	459.775	363.925	4155.91	13751.5	-459.775	0	14.5459	8.9021	11.1247	0	0	0.439605	271.836	-557.257	11.3533	333.288	0	32.9671	34.2964	136.075	0
159	0	0	159	1	610.083	330.195	279.889	0	0	92.3046	20.4174	334.053	615.465	4193.08	13832.3	-334.053	0	21.9761	7.58442	10.6663	0	0	0.0819464	209.654	-530.82	9.0758	359.461	0	19.7077	20.1162	68.2412	0
160	0	0	160	1	344.252	216.094	128.158	0	0	51.5293	13.5482	352.539	358.099	4233.85	13739.5	-352.539	0	13.0238	8.17615	10.464	0	0	0.313158	210.823	-526.065	17.5725	341.695	0	31.5905	32.5209	111.002	0
161	0	0	161	1	511.161	270.053	241.107	0	0	51.8341	108.231	415.745	472.028	4133.89	13844.2	-415.745	0	18.041	7.41707	9.54881	0	0	0.338111	221.254	-525.693	10.9745	267.301	0	24.6429	25.3566	94.5309	0
162	0	0	162	1	649.27	345.247	304.022	0	0	107.838	4.31358	282.724	687.763	4177.54	13848.4	-282.724	0	23.7416	8.25806	10.3323	0	0	0.292624	216.009	-531.282	8.49446	397.968	0	17.9738	18.1138	58.2362	0
163	0	0	163	1	388.067	181.483	206.584	0	0	53.5496	83.2964	433.055	279.951	4132.17	13769.4	-433.055	0	10.8394	8.2686	10.2709	0	0	0.231731	194.243	-525.578	15.2486	283.017	0	40.3069	41.6779	159.418	0
166	0	0	166	1	385.618	228.998	156.62	0	0	14.3155	-0.936267	217.523	270.741	4370.72	13853.7	-217.523	0	9.08601	9.89769	10.8749	0	0	0.0316735	229.842	-540.083	15.6914	237.539	0	41.007	41.5582	127.277	0
172	0	0	172	1	352.403	157.57	194.833	0	0	-2.82928	64.7222	52.4258	198.764	4288.21	13788	-52.4258	0	6.25992	9.15178	10.3849	0	0	0.207095	260.716	-540.11	17.2614	222.044	0	51.8275	51.2832	175.275	0
187	0	0	187	1	392.965	201.205	191.761	0	0	-37.7241	46.8424	14.5913	213.45	4223.44	13805.9	-14.5913	0	6.76366	8.69227	10.864	0	0	0.294093	204.401	-524.7	15.1641	256.077	0	48.3285	47.5011	164.17	0
188	0	0	188	1	395.69	183.309	212.381	0	0	40.7932	57.1869	117.855	282.177	4244.59	13795.6	-117.855	0	8.96775	8.15638	9.54594	0	0	0.103067	208.011	-518.126	14.8003	220.782	0	36.7437	36.7766	119.269	0
197	0	0	197	1	303.09	161.494	141.596	0	0	-10.1726	54.744	246.891	260.084	4195.89	13798	-246.891	0	8.8899	8.54241	9.54473	0	0	0.220497	204.976	-518.749	20.3665	237.231	0	40.9459	40.8949	126.391	0
201	0	0	201	1	340.064	181	159.064	0	0	55.415	-10.5229	435.337	270.962	4130.31	13763.6	-435.337	0	10.5575	8.25117	9.67825	0	0	0.132817	272.61	-520.676	17.7155	259.3	0	41.2067	42.8023	160.875	0
204	0	0	204	1	410.407	221.107	189.299	0	0	44.0748	80.32	225.629	322.318	4141.65	13772.4	-225.629	0	10.7317	8.01042	8.82096	0	0	0.0786602	253.535	-531.869	14.0824	296.374	0	32.9823	33.0855	102.521	0
212	0	0	212	1	355.324	157.767	197.557	0	0	36.9533	70.5334	358.498	256.152	4148.77	13682.5	-358.498	0	9.35327	8.02965	9.38216	0	0	0.0977516	203.859	-518.605	16.7346	272.278	0	42.5806	43.2776	147.7	0
213	0	0	213	1	347.968	205.974	141.994	0	0	51.1565	202.282	400.152	262.239	4134.56	13750.1	-400.152	0	10.1147	7.46616	9.5936	0	0	0.171509	219.282	-519.484	17.0756	211.348	0	40.3029	42.0158	152.131	0
214	0	0	214	1	447.02	227.865	219.155	0	0	36.3593	9.08361	242.249	335.031	4149.36	13744	-242.249	0	11.3404	8.62195	9.17738	0	0	0.260164	191.331	-515.143	12.8739	276.52	0	32.5472	32.7638	100.783	0
215	0	0	215	1	332.108	174.697	157.411	0	0	34.2299	79.5134	217.627	213.063	4151.49	13773.2	-217.627	0	7.07295	8.02599	9.52353	0	0	0.153903	188.845	-511.201	18.1459	207.529	0	48.3346	48.4567	149.348	0
217	0	0	217	1	384.382	212.011	172.372	0	0	79.6799	92.2755	472.526	335.217	4106.04	13760.5	-472.526	0	13.4334	8.07436	8.94472	0	0	0.099045	215.501	-520.514	15.2147	248.244	0	34.5191	35.8482	143.124	0
218	0	0	218	1	405.762	245.566	160.196	0	0	15.651	38.9673	407.687	411.768	4170.07	13813.8	-407.687	0	15.7131	7.21735	8.95354	0	0	0.185142	194.71	-514	14.1737	256.801	0	27.2982	28.1043	102.127	0
219	0	0	219	1	363.912	187.408	176.504	0	0	5.87135	72.0621	322.614	215.538	4179.85	13780.7	-322.614	0	7.72378	8.73123	10.1299	0	0	0.080018	281.722	-521.298	16.5041	202.438	0	50.3266	50.8912	165.717	0
220	0	0	220	1	405.204	207.415	197.788	0	0	19.434	50.3776	334.195	355.114	4066.63	13802.4	-334.195	0	12.791	6.93488	9.75514	0	0	0.222465	306.31	-524.071	14.2441	285.481	0	30.4633	30.7195	105.621	0
221	0	0	221	1	433.125	211.504	221.621	0	0	22.9272	108.603	114.856	345.074	4162.79	13744.1	-114.856	0	10.9836	7.9667	8.79824	0	0	0.235922	246.738	-525.542	13.2313	232.514	0	30.2641	30.3421	98.686	0
222	0	0	222	1	409.798	221.006	188.793	0	0	72.6461	48.3391	570.978	387.703	4113.07	13804.4	-570.978	0	17.1765	7.16607	9.57328	0	0	0.0946646	161.251	-506.413	14.0754	247.03	0	31.4632	33.7177	171.449	0
223	0	0	223	1	307.865	146.988	160.877	0	0	67.4266	124.397	-95.6395	194.858	4118.29	13828	95.6395	0	6.07883	7.65074	8.93129	0	0	0.111971	168.505	-501.515	19.6469	176.218	0	49.8954	49.5163	184.654	0
224	0	0	224	1	312.979	177.846	135.133	0	0	50.8164	87.8967	368.161	248.495	4234.56	13665.2	-368.161	0	9.12233	7.93751	10.5934	0	0	0.0999815	175.991	-512.294	19.6564	231.485	0	43.9985	44.8955	159.956	0
228	0	0	228	1	358.951	167.301	191.651	0	0	46.2605	-15.4846	254.206	259.449	4139.46	13768.6	-254.206	0	8.87029	7.62641	9.56817	0	0	0.268839	243.637	-521.681	16.4914	253.299	0	40.0686	40.4356	125.49	0
231	0	0	231	1	377.234	218.749	158.485	0	0	53.1808	22.5404	487.227	293.763	4132.54	13830.2	-487.227	0	11.978	8.22641	10.2303	0	0	0.273968	202.864	-525.503	15.7505	267.23	0	39.4169	41.2125	174.436	0
233	0	0	233	1	349.619	182.035	167.584	0	0	0.268082	-27.552	498.4	360.339	4085.79	13780.6	-498.4	0	15.1342	7.95112	9.48422	0	0	0.229077	227.878	-519.977	17.0574	225.764	0	32.4603	33.8533	143.481	0
235	0	0	235	1	307.661	166.278	141.383	0	0	-26.7258	106.633	328.239	247.428	4212.45	13746.1	-328.239	0	9.0097	8.19435	9.46061	0	0	0.134696	189.941	-513.861	19.9027	209.164	0	43.1001	43.7253	143.03	0
237	0	0	237	1	399.617	199.785	199.833	0	0	47.5041	38.3948	140.453	210.287	4237.88	13814.3	-140.453	0	6.73762	8.21123	9.46586	0	0	0.165765	256.77	-529.644	14.6296	247.671	0	48.0769	48.2355	153.081	0
238	0	0	238	1	343.608	214.56	129.048	0	0	63.9617	66.393	400.192	374.892	4121.76	13786.3	-400.192	0	14.078	7.08942	9.29198	0	0	0.159131	255.874	-513.808	17.206	237.642	0	29.5993	30.4211	111.261	0
241	0	0	241	1	367.599	176.812	190.788	0	0	-38.3913	88.6829	309.206	259.511	4024.79	13863.7	-309.206	0	9.35138	7.0771	9.38029	0	0	0.230097	326.487	-536.094	15.9157	203.423	0	39.6625	39.3326	131.451	0
242	0	0	242	1	377.087	173.599	203.488	0	0	-27.7437	47.5434	336.007	208.806	4014.14	13805.2	-336.007	0	7.63877	8.30903	9.22146	0	0	0.23722	195.934	-517.183	15.6327	172.716	0	50.3956	50.4122	168.426	0
243	0	0	243	1	401.669	218.629	183.04	0	0	7.44893	12.504	340.792	306.398	4078.61	13840.2	-340.792	0	11.1544	8.07867	10.1754	0	0	0.331929	221.43	-527.538	14.6086	268.519	0	36.0036	36.2639	123.576	0
244	0	0	244	1	367.71	191.435	176.275	0	0	15.6763	57.0874	373.565	278.371	4070.38	13795.7	-373.565	0	10.33	7.70539	9.28205	0	0	0.173403	198.086	-519.86	16.0068	232.63	0	38.7979	39.3702	138.616	0
245	0	0	245	1	336.441	201.439	135.002	0	0	47.3013	7.14573	473.307	275.371	4138.42	13845.6	-473.307	0	11.1034	7.56747	8.94467	0	0	0.0965357	214.418	-512.615	17.6772	204.965	0	40.1432	41.9446	169.082	0
249	0	0	249	1	355.118	191.104	164.014	0	0	-78.2195	7.5311	532.966	292.709	4164.28	13845.2	-532.966	0	13.1149	7.44305	9.41887	0	0	0.359502	192.926	-514.213	16.6432	248.576	0	39.1486	40.5584	184.457	0
250	0	0	250	1	399.909	182.444	217.465	0	0	22.5653	145.77	36.4618	213.87	4163.15	13806.6	-36.4618	0	6.69052	7.30734	8.78232	0	0	0.170837	218.511	-513.33	14.4045	186.378	0	45.2529	44.8852	154.046	0
251	0	0	251	1	401.166	203.693	197.472	0	0	43.103	9.95493	116.004	358.084	4142.62	13842.8	-116.004	0	11.4311	7.02603	8.4965	0	0	0.270287	189.274	-509.006	14.278	258.644	0	28.4726	28.3057	92.801	0
254	0	0	254	1	371.468	181.536	189.932	0	0	2.23115	78.5982	161.517	240.234	4183.49	13873.8	-161.517	0	7.8119	7.53944	9.82846	0	0	0.248727	264.292	-537.871	15.8647	236.679	0	42.6853	42.1498	134.015	0
258	0	0	258	1	484.267	241.037	243.23	0	0	-11.6608	27.1844	380.978	454.479	4097.72	13825.6	-380.978	0	17.119	6.74585	9.30713	0	0	0.151215	258.384	-527.077	11.5751	307.349	0	24.6493	24.964	90.0022	0
259	0	0	259	1	471.734	235.605	236.129	0	0	1.86061	53.9276	326.891	360.648	4084.2	13798.8	-326.891	0	12.9801	7.23458	8.59273	0	0	0.318226	174.865	-502.957	11.9141	239.96	0	29.9636	30.0721	100.072	0
260	0	0	260	1	405.039	244.393	160.645	0	0	64.044	39.0872	283.363	335.922	4121.68	13813.7	-283.363	0	11.5943	7.68206	9.77939	0	0	0.176097	217.468	-514.453	14.3647	189.743	0	32.4328	32.5816	104.162	0
261	0	0	261	1	340.865	192.441	148.424	0	0	37.2229	31.9006	439.785	286.41	4148.5	13820.8	-439.785	0	11.1901	7.15537	9.46395	0	0	0.0780122	137.15	-493.081	17.4091	190.593	0	37.8112	39.2633	152.619	0
262	0	0	262	1	322.053	186.909	135.144	0	0	-65.9062	76.1698	459.997	300.244	4052.31	13776.6	-459.997	0	12.3964	6.64369	8.53194	0	0	0.239319	220.89	-505.51	18.3258	191.866	0	35.3903	35.9167	143.447	0
263	0	0	263	1	438.073	255.501	182.572	0	0	11.6953	21.3402	395.946	466.54	4074.36	13831.4	-395.946	0	17.6705	6.6504	9.12193	0	0	0.197479	182.064	-505.417	12.9323	254.296	0	24.0689	24.5141	90.0525	0
264	0	0	264	1	457.072	267.407	189.665	0	0	77.7534	43.0611	268.299	438.235	4107.97	13809.7	-268.299	0	14.9466	7.05505	8.95591	0	0	0.0908502	248.223	-530.201	12.3589	292.636	0	25.0393	25.0718	79.8242	0
271	0	0	271	1	463.682	282.68	181.002	0	0	51.3857	8.44915	446.503	475.671	4134.33	13844.3	-446.503	0	18.6867	7.14252	10.4664	0	0	0.0736604	226.716	-529.206	12.2971	287.755	0	24.623	25.585	101.561	0
273	0	0	273	1	414.802	253.878	160.924	0	0	79.9407	20.2722	469.975	453.556	4105.78	13832.5	-469.975	0	18.1254	7.04459	8.80826	0	0	0.206597	171.447	-507.376	13.7812	250.548	0	25.6492	26.6533	107.156	0
275	0	0	275	1	405.935	220.251	185.684	0	0	27.8702	3.36815	453.728	302.567	4157.85	13849.4	-453.728	0	12.0279	7.06493	8.58928	0	0	0.251929	308.817	-524.938	14.103	241.046	0	35.8346	37.3374	144.788	0
277	0	0	277	1	359.797	175.3	184.497	0	0	43.259	48.9782	106.743	209.759	4142.46	13803.8	-106.743	0	6.64512	8.12755	9.58257	0	0	0.0891239	209.683	-517.276	16.5384	227.677	0	48.0702	47.7758	155.127	0
278	0	0	278	1	322.913	187.6	135.313	0	0	-9.24317	-27.797	542.729	368.126	4095.3	13880.5	-542.729	0	16.2253	6.84878	8.22469	0	0	0.249646	187.804	-499.758	18.2592	253.943	0	31.4313	32.8565	151.629	0
280	0	0	280	1	380.516	225.487	155.03	0	0	104.55	-5.71707	486.235	335.028	4081.17	13858.5	-486.235	0	13.6155	6.71401	9.35283	0	0	0.0747446	199.409	-516.134	15.2267	241.015	0	33.1523	34.5307	148.236	0
281	0	0	281	1	354.991	207.673	147.318	0	0	30.0505	39.3361	297.973	354.597	4056.01	13813.4	-297.973	0	12.4308	7.05572	9.1089	0	0	0.216256	183.254	-509.699	16.5308	263.561	0	30.1504	30.231	98.942	0
287	0	0	287	1	454.547	277.133	177.414	0	0	69.6473	-3.65611	466.949	470.657	4116.07	13856.4	-466.949	0	18.8243	7.77677	8.93661	0	0	0.102906	303.531	-529.205	12.5158	285.853	0	25.3612	26.3407	103.441	0
291	0	0	291	1	323.415	167.281	156.134	0	0	6.0873	127.309	132.845	220.554	4179.63	13825.1	-132.845	0	7.09803	7.26313	8.94038	0	0	0.260891	164.51	-494.964	18.4495	189.215	0	44.689	44.3932	142.237	0
293	0	0	293	1	288.646	150.537	138.109	0	0	4.14348	79.1976	119.403	169.468	4181.58	13873.2	-119.403	0	5.42299	7.16977	8.86766	0	0	0.133741	256.589	-521.559	21.0684	199.305	0	56.7415	55.9627	180.623	0
294	0	0	294	1	338.463	181.012	157.452	0	0	-5.24647	36.4386	262.37	168.177	4190.97	13816.3	-262.37	0	5.80551	7.61196	8.58077	0	0	0.132001	221.588	-509.645	17.4997	190.018	0	58.852	58.9966	181.504	0
295	0	0	295	1	336.336	196.998	139.337	0	0	84.3431	30.4946	392.32	214.832	4101.38	13822.2	-392.32	0	8.00691	6.76522	8.61415	0	0	0.102692	236.791	-514.926	17.462	237.049	0	47.5046	48.6771	176.057	0
296	0	0	296	1	329.998	163.27	166.728	0	0	-30.1211	82.2204	162.72	182.213	4215.84	13870.2	-162.72	0	5.98568	7.44291	8.51178	0	0	0.149832	312.677	-531.631	17.9795	241.645	0	53.0228	52.5165	166.063	0
297	0	0	297	1	352.166	180.229	171.937	0	0	111.585	67.0405	262.516	203.755	4074.14	13885.4	-262.516	0	6.90253	6.53544	8.39319	0	0	0.116204	235.02	-503.452	16.4771	214.257	0	48.1281	47.7029	151.385	0
299	0	0	299	1	279.097	140.161	138.936	0	0	3.938	-60.9452	294.892	201.508	4082.12	13814	-294.892	0	7.22202	7.31672	8.77623	0	0	0.281598	204.422	-494.707	21.9538	170.58	0	49.2595	49.6679	158.212	0
300	0	0	300	1	299.745	149.693	150.053	0	0	132.028	93.5358	459.538	250.577	4053.69	13858.9	-459.538	0	9.89437	7.24706	9.65341	0	0	0.27006	199.168	-514.36	20.3277	246.227	0	43.1093	44.5235	183.509	0
301	0	0	301	1	364.991	177.103	187.888	0	0	74.7584	12.591	194.697	287.081	4210.62	13840.1	-194.697	0	9.40814	7.10139	8.62699	0	0	0.231853	193.114	-507.054	15.9461	243.508	0	35.2837	35.4918	110.804	0
305	0	0	305	1	365.681	206.138	159.544	0	0	40.6776	24.3116	402.996	262.553	4045.38	13828.4	-402.996	0	9.93414	6.6187	9.12558	0	0	0.116802	223.101	-516.44	15.8938	217.532	0	39.3675	40.4078	151.688	0
307	0	0	307	1	305.974	165.705	140.269	0	0	36.3197	56.4654	369.48	235.995	4149.4	13796.3	-369.48	0	8.68999	7.11277	9.18106	0	0	0.137664	163.603	-494.737	19.7076	191.056	0	44.1052	45.1365	158.322	0
310	0	0	310	1	365.013	177.321	187.692	0	0	72.1831	92.427	302.446	247.781	4113.54	13760.3	-302.446	0	8.65075	7.50295	9.1304	0	0	0.190218	221.848	-515.104	16.0876	211.397	0	42.2895	42.8129	137.306	0
314	0	0	314	1	385.705	210.459	175.246	0	0	-20.5395	70.2412	165.397	400.448	4206.26	13782.5	-165.397	0	13.1306	7.08334	8.45731	0	0	0.182217	215.324	-512.761	14.9388	290.821	0	26.1043	25.9807	83.2016	0
315	0	0	315	1	346.781	169.982	176.799	0	0	2.85514	30.5358	196.33	284.174	4083.2	13822.2	-196.33	0	9.41501	6.55609	8.45232	0	0	0.269666	271.376	-524.42	16.7861	255.373	0	35.0152	34.6468	109.763	0
316	0	0	316	1	447.735	214.518	233.217	0	0	53.0756	43.9028	33.7392	213.537	4132.64	13908.5	-33.7392	0	6.64496	6.90324	8.38107	0	0	0.138129	292.234	-526.753	12.5786	250.912	0	44.6622	43.8686	152.755	0
321	0	0	321	1	318.251	161.775	156.476	0	0	24.9099	43.1493	149.708	250.513	4160.81	13909.3	-149.708	0	8.08122	7.34252	8.19345	0	0	0.103833	248.956	-507.835	18.6767	230.311	0	39.5239	38.8422	125.6	0
322	0	0	322	1	351.9	150.596	201.304	0	0	-8.35087	75.721	342.105	234.197	4094.41	13777	-342.105	0	8.54687	6.97669	9.06338	0	0	0.0933992	277.238	-519.432	16.6777	239.124	0	43.8179	44.2236	150.818	0
323	0	0	323	1	311.689	148.499	163.19	0	0	-9.35783	-34.8978	268.286	221.75	3995.76	13887.6	-268.286	0	7.78091	6.59982	7.91356	0	0	0.262048	240.817	-507.109	18.9091	237.006	0	43.5242	42.9686	136.927	0
324	0	0	324	1	342.905	170.865	172.04	0	0	73.6988	51.7672	219.117	241.489	4112.02	13900.6	-219.117	0	7.98599	6.74515	8.52044	0	0	0.117178	228.112	-514.825	17.0549	266.307	0	41.2538	40.6506	128.569	0
325	0	0	325	1	390.699	218.004	172.695	0	0	-43.4373	12.4855	463.615	317.001	4129.5	13840.3	-463.615	0	13.0065	6.67299	9.05605	0	0	0.217579	285.177	-521.087	14.7295	1	0	34.0037	34.9771	141.222	0
326	0	0	326	1	367.506	219.306	148.2	0	0	26.1529	35.5703	555.767	406.336	4059.91	13817.2	-555.767	0	17.8614	6.77435	8.23674	0	0	0.197634	164.085	-499.036	15.7083	242.246	0	29.1611	30.8385	148.434	0
327	0	0	327	1	359.059	156.313	202.746	0	0	60.962	-0.554277	289.968	243.481	4124.76	13853.3	-289.968	0	8.48344	7.50503	8.70647	0	0	0.208725	212.983	-520.384	16.3353	228.615	0	42.3272	42.6171	134.847	0
329	0	0	329	1	312.459	166.906	145.553	0	0	0.341011	6.26734	189.136	280.413	4085.72	13846.5	-189.136	0	9.29334	7.41879	8.5426	0	0	0.166611	197.518	-503.444	19.1725	251.933	0	36.085	35.6955	112.939	0
330	0	0	330	1	375.626	175.892	199.734	0	0	-60.3843	133.265	329.489	244.289	4146.44	13719.5	-329.489	0	9.06095	7.3903	9.53116	0	0	0.435224	234.114	-528.522	15.5957	257.96	0	42.6543	42.6438	142.46	0
333	0	0	333	1	314.648	165.255	149.393	0	0	-48.758	40.0083	317.984	291.385	4134.82	13812.7	-317.984	0	10.6166	7.89904	8.99661	0	0	0.467026	174.184	-506.803	19.2155	249.907	0	36.7069	36.5807	119.298	0
334	0	0	334	1	322.778	168.529	154.249	0	0	24.1488	20.8454	322.559	201.874	4261.23	13831.9	-322.559	0	7.21925	7.96169	9.48449	0	0	0.234877	188.617	-510.555	18.7486	220.366	0	51.4622	53.177	171.557	0
335	0	0	335	1	339.694	158.97	180.724	0	0	-25.1555	89.9012	6.2066	230.802	4111.22	13862.5	-6.2066	0	7.25867	7.79989	9.6055	0	0	0.192188	195.829	-510.704	17.6357	203.428	0	43.3699	42.5393	148.653	0
337	0	0	337	1	324.679	182.003	142.676	0	0	22.346	81.9452	474.884	294.875	4063.71	13770.8	-474.884	0	11.9531	7.62674	9.81496	0	0	0.295816	207.845	-514.245	18.6031	236.566	0	38.0067	39.4104	164.839	0
344	0	0	344	1	440.903	227.987	212.916	0	0	-3.44992	56.6892	178.311	384.01	4089.51	13796.1	-178.311	0	12.6074	7.03078	9.0382	0	0	0.358462	292.748	-536.503	12.8781	342.262	0	27.4862	27.1535	86.885	0
348	0	0	348	1	337.285	199.399	137.886	0	0	35.5414	95.3406	451.806	290.367	4050.52	13857.1	-451.806	0	11.4889	7.1327	8.39229	0	0	0.110635	241.412	-513.38	17.4431	206.673	0	37.0513	38.1444	150.021	0
351	0	0	351	1	325.337	181.034	144.303	0	0	52.7885	-13.2038	241.356	192.452	4132.93	13865.9	-241.356	0	6.51761	7.6897	8.93879	0	0	0.0974416	208.044	-510.767	18.4143	181.516	0	52.0871	52.0565	161.032	0
353	0	0	353	1	352.019	204.812	147.207	0	0	31.6164	49.036	312.328	257.555	4154.1	13803.7	-312.328	0	9.11131	7.13453	8.92211	0	0	0.145759	204.56	-503.592	16.6802	190.793	0	40.1966	40.6678	132.619	0
1096	0	0	1096	1	328.673	186.64	142.033	0	0	92.7014	38.8015	-15.0798	178.565	4192.68	13714.3	15.0798	0	5.52433	6.40804	6.79339	0	0	0.0566965	263.764	-500.041	17.5319	208.291	0	49.3625	49.896	177.022	0
2000	0	0	0	1	297.843	127.88	169.963	0	0	70.0741	90.712	-21.489	270.783	4215.31	13662.4	21.489	0	11.3273	16.3664	15.4349	0	0	0.0508273	84.6286	-517.325	67.6082	130.078	0	45.3184	44.4167	112.054	1
2003	0	0	3	1	357.624	204.87	152.753	0	0	-10.4724	33.4423	79.6845	255.737	4196.19	13719.6	-79.6845	0	11.8105	16.5475	15.2124	0	0	0.159779	126.19	-534.319	51.3588	122.654	0	49.1394	47.0508	115.039	1
2004	0	0	4	1	417.742	245.906	171.835	0	0	44.2818	30.2576	254.281	371.822	4141.44	13722.8	-254.281	0	20.1998	16.9729	15.0111	0	0	0.167761	112.033	-528.366	41.0704	137.857	0	35.4745	34.1257	122.661	1
2007	0	0	7	1	317.811	172.745	145.066	0	0	1.72851	1.3915	124.432	203.756	4183.99	13751.7	-124.432	0	9.8337	16.2342	15.5456	0	0	0.114729	104.473	-526.547	61.2707	122.038	0	60.509	58.5319	142.771	1
2008	0	0	8	1	352.32	203.398	148.921	0	0	-11.8414	52.2648	151.896	219.823	4197.56	13700.8	-151.896	0	10.8564	16.1371	14.5965	0	0	0.120236	113.045	-525.875	51.6835	123.945	0	56.0549	53.6961	136.982	1
2014	0	0	14	1	357.276	179.749	177.527	0	0	10.0549	-8.77553	242.461	286.335	4175.67	13761.9	-242.461	0	15.5342	15.8817	15.2614	0	0	0.155421	124.163	-533.333	50.9744	178.953	0	43.7448	42.1533	148.107	1
2015	0	0	15	1	375.186	174.396	200.79	0	0	-21.9439	105.698	140.975	296.728	4207.66	13647.4	-140.975	0	14.5039	16.5805	15.1274	0	0	0.220522	107.675	-528.054	47.8264	134.857	0	43.0968	41.573	103.798	1
2017	0	0	17	1	324.92	161.401	163.52	0	0	56.9243	43.3116	241.581	253.618	4128.8	13709.8	-241.581	0	13.564	15.7883	14.7415	0	0	0.0172532	92.7937	-517.792	58.0944	126.994	0	49.0013	47.0408	165.223	1
2018	0	0	18	1	345.249	208.258	136.991	0	0	32.9039	82.9842	221.704	250.028	4252.48	13570.4	-221.704	0	13.1213	16.6965	15.3536	0	0	0.0648655	114.183	-531.966	54.3447	150.204	0	51.0188	49.394	158.813	1
2021	0	0	21	1	349.751	160.418	189.332	0	0	41.3585	81.9196	234.287	238.279	4244.02	13870.5	-234.287	0	12.6521	15.9088	15.687	0	0	0.0220218	133.578	-537.2	52.9665	139.034	0	52.0446	50.5153	173.714	1
2022	0	0	22	1	362.402	153.553	208.85	0	0	28.3054	54.0869	131.823	313.798	4157.42	13798.7	-131.823	0	15.0794	15.7929	14.3849	0	0	0.051196	111.208	-526.581	49.1762	160.626	0	39.9971	38.5901	95.9012	1
2024	0	0	24	1	448.269	239.26	209.009	0	0	-24.0148	57.3486	227.198	477.603	4110.07	13795.4	-227.198	0	25.5334	15.2332	14.3867	0	0	0.425904	95.4704	-521.1	35.9988	180.698	0	27.0825	25.9335	87.0133	1
2026	0	0	26	1	452.703	206.823	245.88	0	0	60.8152	41.2147	174.773	410.852	4124.9	13811.5	-174.773	0	20.536	14.9101	14.675	0	0	0.17816	110.978	-526.62	35.4943	159.122	0	30.893	29.8755	82.5979	1
2027	0	0	27	1	349.983	164.533	185.45	0	0	-38.6661	-4.48224	143.889	279.095	4224.39	13757.6	-143.889	0	13.8733	15.2906	15.4526	0	0	0.257281	122.491	-531.18	52.2304	143.659	0	43.8054	42.6755	108.325	1
2029	0	0	29	1	346.239	170.98	175.259	0	0	84.5098	92.564	231.299	289.424	4200.87	13760.2	-231.299	0	15.2525	15.9083	14.0647	0	0	0.0940767	116.517	-526.507	52.387	172.276	0	43.5632	42.0344	138.907	1
2030	0	0	30	1	306.711	99.545	207.166	0	0	-64.2009	43.4067	-137.322	247.7	4150.26	13809.3	137.322	0	10.0095	15.33	13.9396	0	0	0.235899	122.443	-521.563	61.9979	151.478	0	45.4538	43.5899	138.296	1
2034	0	0	34	1	345.304	176.212	169.092	0	0	0.0379434	31.0876	282.23	316.639	4086.02	13821.7	-282.23	0	17.8437	15.4737	14.1648	0	0	0.181622	107.104	-520.937	52.3426	147.633	0	40.0219	38.1785	150.636	1
2035	0	0	35	1	321.95	170.729	151.221	0	0	80.3434	1.40759	190.826	264.419	4205.04	13751.7	-190.826	0	13.4776	16.4147	15.1843	0	0	0.0650795	102.921	-526.691	59.9036	157.698	0	47.5247	46.1862	131.62	1
2036	0	0	36	1	375.036	208.933	166.102	0	0	40.0898	77.4804	191.985	384.119	4245.29	13775.3	-191.985	0	19.5368	15.0949	14.0626	0	0	0.271546	98.1861	-520.408	46.082	180.202	0	32.7599	31.9833	91.982	1
2038	0	0	38	1	374.637	226.871	147.766	0	0	16.2669	105.777	45.5453	274.379	4169.45	13647.3	-45.5453	0	12.1686	16.7232	14.5671	0	0	0.238764	99.103	-523.117	47.6076	137.077	0	45.7087	44.2395	109.116	1
2041	0	0	41	1	347.139	206.562	140.577	0	0	-4.69625	50.8201	276.766	289.206	4090.76	13801.9	-276.766	0	16.2022	15.2822	13.9872	0	0	0.317899	138.735	-529.421	51.6365	160.757	0	42.9903	41.0909	160.151	1
2042	0	0	42	1	289.124	168.568	120.556	0	0	41.6192	51.5	346.043	353.921	4144.1	13701.6	-346.043	0	21.1066	14.455	13.9512	0	0	0.142371	92.2079	-514.078	66.7588	154.832	0	37.1463	35.9036	169.453	1
2043	0	0	43	1	291.826	157.195	134.63	0	0	4.19196	83.3298	8.33948	164.362	4081.87	13869.1	-8.33948	0	7.08526	14.9086	13.9789	0	0	0.0123368	94.585	-511.003	66.378	115.477	0	70.5919	67.8673	169.072	1
2044	0	0	44	1	363.652	177.318	186.335	0	0	34.9537	-16.1199	112.194	367.387	4150.77	13769.2	-112.194	0	17.4966	14.7697	14.7448	0	0	0.181234	84.848	-514.716	48.4611	168.423	0	33.9609	32.9946	81.2872	1
2045	0	0	45	1	377.154	233.823	143.331	0	0	21.694	46.7801	285.551	329.194	4164.03	13706.3	-285.551	0	18.5125	15.1736	13.914	0	0	0.207864	128.328	-527.601	45.6549	173.16	0	38.626	36.9619	145.972	1
2046	0	0	46	1	447.663	212.638	235.025	0	0	68.5814	-2.06832	164.071	396.563	4216.8	13755.1	-164.071	0	19.7174	15.7951	14.3823	0	0	0.218142	114.967	-530.458	36.3304	154.015	0	32.2652	31.5013	82.3335	1
2049	0	0	49	1	252.296	121.861	130.435	0	0	-43.1162	1.26861	112.802	183.453	4129.18	13751.8	-112.802	0	8.85394	15.7145	14.1886	0	0	0.238729	96.4544	-516.695	84.3507	133.336	0	64.5134	62.4983	151.192	1
2051	0	0	51	1	339.662	158.527	181.135	0	0	30.5444	-5.5408	208.377	307.088	4155.18	13858.3	-208.377	0	16.0298	14.0326	13.5145	0	0	0.251254	99.0977	-513.008	51.8624	160.285	0	38.8578	37.7124	117.046	1
2052	0	0	52	1	403.384	214.868	188.516	0	0	4.4206	46.6589	158.522	358.152	4181.3	13706.4	-158.522	0	17.7508	15.1712	13.2069	0	0	0.146143	130.218	-527.682	41.0116	168.916	0	34.9107	33.445	86.7459	1
2055	0	0	55	1	328.888	151.223	177.665	0	0	40.0378	22.3726	178.691	253.854	4145.68	13730.7	-178.691	0	12.7941	15.1428	15.1086	0	0	0.120129	106.437	-523.719	56.8181	139.225	0	47.9741	46.5316	129.641	1
2056	0	0	56	1	394.391	248.333	146.058	0	0	77.4055	36.0306	186.704	296.353	4207.97	13717	-186.704	0	14.9779	15.2106	13.9363	0	0	0.181154	116.396	-525.7	42.8571	163.646	0	41.7689	40.2554	113.644	1
2058	0	0	58	1	257.975	123.253	134.722	0	0	10.1409	83.0506	7.58916	170.212	4175.58	13570.4	-7.58916	0	7.32592	15.6939	14.6426	0	0	0.082654	107.706	-522.03	82.1718	114.899	0	70.0237	68.4692	168.22	1
2059	0	0	59	1	331.196	168.591	162.605	0	0	25.8603	36.9357	-35.4691	190.48	4159.86	13716.1	35.4691	0	7.95922	16.371	14.2465	0	0	0.108799	113.832	-524.689	56.4941	113.86	0	60.7133	59.1402	152.654	1
2060	0	0	60	1	312.001	142.332	169.669	0	0	-35.3314	-1.474	-9.9036	249.381	4221.05	13854.2	9.9036	0	10.818	15.8677	14.2828	0	0	0.388166	112.396	-524.637	61.3182	135.577	0	47.1494	45.9325	115.639	1
2064	0	0	64	1	340.867	152.014	188.853	0	0	-8.0866	114.874	76.2816	250.311	4193.81	13737.9	-76.2816	0	11.461	15.4345	14.4624	0	0	0.221522	111.431	-523.358	53.5757	136.229	0	49.0793	47.153	115.119	1
2065	0	0	65	1	473.73	255.82	217.91	0	0	84.6598	38.7377	309.187	417.153	4200.72	13814	-309.187	0	23.8566	14.4066	14.2427	0	0	0.130259	112.754	-525.569	32.9072	176.489	0	31.2913	30.3369	126.789	1
2070	0	0	70	1	323.288	164.012	159.276	0	0	79.7025	18.2848	311.542	305.89	4106.02	13834.5	-311.542	0	17.5727	14.9586	14.5555	0	0	0.21079	119.707	-528.6	57.5908	184.291	0	41.5959	40.3251	171.229	1
2072	0	0	72	1	283.918	118.465	165.452	0	0	23.0323	60.5365	-131.713	214.499	4362.01	13891.9	131.713	0	8.50247	15.1928	13.9432	0	0	0.124057	75.9855	-503.542	69.4699	96.006	0	52.6115	51.4364	160.292	1
2073	0	0	73	1	331.083	178.762	152.321	0	0	-43.1076	78.0372	81.4448	216.579	4129.17	13675	-81.4448	0	10.0601	14.7954	13.5846	0	0	0.233367	109.049	-517.756	54.5587	144.686	0	54.5672	52.5179	128.167	1
2077	0	0	77	1	358.405	162.9	195.505	0	0	-19.1273	66.3268	84.9212	236.638	4005.53	13786.4	-84.9212	0	10.9656	14.3491	13.6674	0	0	0.0922725	104.021	-514.506	48.3437	125.94	0	50.359	47.9875	117.735	1
2080	0	0	80	1	373.501	177.789	195.711	0	0	-40.3924	-11.7559	-13.7379	212.504	4226.11	13665.2	13.7379	0	9.22712	15.3729	14.7367	0	0	0.0391706	119.272	-526.373	47.0346	119.878	0	54.5776	53.2303	133.397	1
2089	0	0	89	1	336.432	144.983	191.449	0	0	10.8555	68.8746	162.197	321.353	4174.86	13783.9	-162.197	0	15.9415	14.9361	14.1351	0	0	0.206484	132.674	-531.866	53.9065	156.42	0	38.4981	37.097	97.7712	1
2090	0	0	90	1	396.742	233.945	162.797	0	0	8.80086	43.684	218.408	303.955	4176.92	13709.4	-218.408	0	15.9941	15.0402	13.8073	0	0	0.187901	113.869	-522.718	42.3087	138.69	0	40.6139	38.7976	124.649	1
2091	0	0	91	1	472.901	248.781	224.12	0	0	-2.09327	27.0188	151.312	388.13	4187.81	13726.1	-151.312	0	19.165	15.69	14.4635	0	0	0.227087	114.742	-531.134	33.6374	150.577	0	33.0078	31.7121	81.4732	1
2092	0	0	92	1	258.92	116.759	142.161	0	0	-46.4833	56.8746	84.5533	192.901	4232.2	13696.2	-84.5533	0	9.00862	15.0996	14.438	0	0	0.171045	94.8155	-514.66	80.5532	104.898	0	61.6125	59.1109	144.588	1
2097	0	0	97	1	399.79	208.094	191.697	0	0	0.950885	24.7858	24.8824	206.209	4184.77	13728.3	-24.8824	0	9.07356	15.2358	14.6459	0	0	0.190757	127.618	-528.437	42.4987	139.701	0	57.7771	55.6106	137.775	1
2098	0	0	98	1	272.523	134.92	137.603	0	0	2.71093	82.18	12.5924	216.309	4183.01	13770.6	-12.5924	0	9.35973	14.3504	13.5175	0	0	0.159956	139.364	-530.228	72.2614	156.26	0	53.6966	51.8196	129.017	1
2100	0	0	100	1	392.875	170.973	221.902	0	0	63.4494	14.1331	211.741	278.559	4221.93	13738.9	-211.741	0	14.4881	15.5074	15.0152	0	0	0.086514	101.891	-522.494	43.9854	149.623	0	44.4745	43.2196	135.305	1
2101	0	0	101	1	399.272	207.778	191.494	0	0	-27.8681	39.3536	46.2851	353.595	4213.59	13713.7	-46.2851	0	15.9058	14.5181	13.8605	0	0	0.297497	97.4593	-517.406	41.6495	169.92	0	34.6079	33.1786	83.3097	1
2102	0	0	102	1	318.899	191.494	127.406	0	0	29.8588	73.4787	259.712	363.06	4155.86	13779.3	-259.712	0	19.8293	15.442	13.4397	0	0	0.208818	105.115	-522.796	58.0946	187.041	0	34.9917	33.6915	122.471	1
2103	0	0	103	1	357.221	198.14	159.081	0	0	4.98018	31.8213	151.877	282.188	4180.74	13721.3	-151.877	0	13.9137	14.4908	13.2575	0	0	0.162415	108.212	-516.343	48.3538	150.907	0	42.7139	41.0391	105.043	1
2106	0	0	106	1	428.078	191.94	236.138	0	0	31.5962	16.8791	100.261	361.941	4154.12	13736.2	-100.261	0	16.95	13.9054	14.1305	0	0	0.259493	113.207	-522.538	37.5684	167.5	0	33.9609	32.8805	80.9645	1
2109	0	0	109	1	383.262	168.963	214.299	0	0	53.1307	26.5678	177.487	288.37	4232.25	13726.5	-177.487	0	14.4864	15.4188	14.5126	0	0	0.123538	106.892	-523.991	45.1861	138.925	0	42.8347	41.6597	113.954	1
2118	0	0	118	1	315.634	201.182	114.452	0	0	7.52252	41.5204	99.4503	235.973	4178.2	13910.9	-99.4503	0	11.0472	14.7653	13.404	0	0	0.0347599	93.8872	-510.422	58.32	147.883	0	50.86	48.4569	118.34	1
2119	0	0	119	1	319.867	224.535	95.3316	0	0	51.9772	73.0514	19.3565	216.105	4133.74	13779.7	-19.3565	0	9.35029	14.561	13.881	0	0	0.171253	126.323	-522.719	57.4714	139.245	0	54.1174	52.5596	130.829	1
2120	0	0	120	1	431.987	222.168	209.82	0	0	72.6927	135.694	101.747	294.397	4113.03	13617.4	-101.747	0	13.6666	14.5033	13.1808	0	0	0.110619	130.342	-524.81	36.892	138.748	0	41.4231	40.0977	97.5118	1
2121	0	0	121	1	333.511	163.821	169.69	0	0	13.8801	71.7244	-45.2632	206.033	4171.84	13781	45.2632	0	8.52812	14.3517	13.7749	0	0	0.173616	128.463	-524.667	53.7712	134.167	0	55.0216	53.51	137.563	1
2122	0	0	122	1	291.509	146.916	144.593	0	0	-7.42106	70.2087	61.0161	209.222	4093.48	13682.9	-61.0161	0	9.46012	14.0454	13.5276	0	0	0.128216	110.815	-516.326	64.977	112.819	0	56.083	53.6423	131.793	1
2131	0	0	131	1	360.318	203.463	156.856	0	0	28.1162	105.774	309.516	276.203	4057.94	13747	-309.516	0	15.897	13.7717	13.145	0	0	0.226511	138.243	-524.637	47.1416	152.958	0	43.8338	42.5458	180.371	1
2132	0	0	132	1	417.944	168.033	249.911	0	0	-14.091	56.4234	146.849	291.043	4199.81	13796.3	-146.849	0	14.305	14.0818	13.324	0	0	0.123464	133.864	-523.56	38.4928	135.812	0	41.076	39.5666	100.873	1
2134	0	0	134	1	324.58	143.157	181.423	0	0	-114.599	105.254	157.818	192.727	4200.66	13747.5	-157.818	0	9.92617	14.5687	13.9184	0	0	0.132105	100.079	-512.729	56.2886	108.707	0	60.0502	57.2629	149.04	1
2135	0	0	135	1	436.372	275.105	161.268	0	0	26.6104	71.5574	164.908	447.316	4159.11	13781.2	-164.908	0	22.1875	13.6999	12.3161	0	0	0.0872946	91.8421	-509.188	35.5124	151.023	0	27.6441	26.711	70.8626	1
2141	0	0	141	1	340.217	204.973	135.243	0	0	91.5768	15.3079	168.674	291.599	4193.8	13837.4	-168.674	0	14.5056	15.1673	13.6834	0	0	0.00618978	88.8718	-512.198	52.8188	139.043	0	42.1477	40.8623	107.937	1
2143	0	0	143	1	492.353	265.591	226.763	0	0	73.7319	30.8755	221.711	486.77	4211.65	13821.9	-221.711	0	25.5006	13.8659	13.0539	0	0	0.189268	116.359	-522.831	30.4993	205.951	0	26.0357	25.1973	81.5663	1
2144	0	0	144	1	503.418	305.671	197.747	0	0	116.812	-0.892426	627.194	577.861	4068.91	13853.6	-627.194	0	45.9918	11.9938	13.0785	0	0	0.146089	123.681	-523.258	28.8732	193.452	0	35.0651	33.9464	172.248	1
2147	0	0	147	1	400.59	226.241	174.349	0	0	32.1561	-11.9776	302.727	331.356	4153.56	13765.1	-302.727	0	19.0472	14.6333	13.4936	0	0	0.257778	133.709	-533.895	41.2915	165.311	0	37.7741	36.7883	149.665	1
2148	0	0	148	1	299.927	159.373	140.554	0	0	3.63151	17.7434	196.985	247.265	4182.09	13735.3	-196.985	0	12.7778	15.4378	13.587	0	0	0.0646454	98.9952	-516.891	63.8108	123.305	0	49.0116	47.2112	137.52	1
2150	0	0	150	1	364.642	183.56	181.082	0	0	-75.9393	73.5606	-33.0516	283.518	4261.66	13679.5	33.0516	0	12.0997	14.7268	12.8364	0	0	0.261083	112.913	-518.976	46.7793	141.822	0	40.2196	38.7526	101.144	1
2151	0	0	151	1	441.358	224.592	216.765	0	0	31.2039	-4.99983	210.987	420.338	4154.52	13758.1	-210.987	0	21.9947	14.0658	13.0869	0	0	0.286035	134.373	-531.6	35.5449	181.746	0	29.4064	28.525	88.6853	1
2154	0	0	154	1	297.043	164.522	132.52	0	0	-23.4863	87.9997	82.9645	207.914	4209.21	13565.4	-82.9645	0	9.616	15.2439	13.9229	0	0	0.162364	138.863	-530.043	64.9316	144.459	0	58.2159	56.6929	135.716	1
2156	0	0	156	1	270.699	140.816	129.883	0	0	20.7209	49.0635	230.922	254.357	4165	13803.7	-230.922	0	13.5212	13.832	13.6946	0	0	0.0850966	114.372	-516.145	72.5569	139.458	0	46.3582	44.5259	152.436	1
2165	0	0	165	1	315.17	165.153	150.017	0	0	40.6064	54.7792	259.896	272.189	4145.11	13798	-259.896	0	14.854	13.2018	13.3071	0	0	0.0558292	122.327	-519.308	56.8355	142.361	0	43.1651	41.5069	157.081	1
2167	0	0	167	1	412.16	222.577	189.583	0	0	36.1596	6.914	95.2776	384.684	4249.22	13746.2	-95.2776	0	17.9529	14.9457	13.4928	0	0	0.0278914	122.231	-528.899	39.8347	182.892	0	32.3341	31.5218	76.8319	1
2172	0	0	172	1	283.547	160.46	123.086	0	0	30.0079	80.2259	79.3446	193.399	4255.37	13772.5	-79.3446	0	8.82897	15.0998	13.4307	0	0	0.107389	97.0568	-512.932	68.8398	108.061	0	61.0344	59.397	143.174	1
2173	0	0	173	1	383.582	251.06	132.522	0	0	-40.8836	137.453	232.506	334.526	4226.6	13715.3	-232.506	0	18.0916	14.12	12.9214	0	0	0.303294	132.366	-524.207	43.192	138.783	0	35.9799	34.5336	116.998	1
2176	0	0	176	1	408.865	213.789	195.076	0	0	-2.46485	31.1434	198.425	282.775	4188.19	13821.6	-198.425	0	14.6306	14.194	13.825	0	0	0.183408	118.114	-522.751	40.0629	161.154	0	42.2661	40.7103	122.06	1
2177	0	0	177	1	432.516	237.051	195.464	0	0	23.5561	68.3445	255.287	409.429	4162.16	13784.4	-255.287	0	22.2867	14.1713	13.8573	0	0	0.155573	98.4272	-516.585	37.0259	187.832	0	30.7436	29.5232	108.572	1
2178	0	0	178	1	336.214	183.958	152.256	0	0	85.4206	14.4522	211.637	285.105	4100.3	13639	-211.637	0	14.8028	14.1878	13.1742	0	0	0.0544062	131.202	-525.429	52.4644	170.537	0	42.2445	40.8762	127.012	1
2180	0	0	180	1	293.364	167.283	126.081	0	0	-59.6429	16.9633	97.9408	188.339	4145.7	13636.5	-97.9408	0	8.98739	13.8651	13.459	0	0	0.245618	108.49	-512.94	64.0835	128.212	0	60.8585	58.8036	142.652	1
2181	0	0	181	1	335.857	227.69	108.166	0	0	-38.3231	32.5087	200.536	240.457	4124.38	13820.2	-200.536	0	12.582	14.166	13.416	0	0	0.297372	118.205	-518.814	52.7448	165.743	0	48.2241	46.5091	141.04	1
2186	0	0	186	1	354.377	227.497	126.88	0	0	68.699	69.5972	160.099	317.02	4316.34	13683.5	-160.099	0	15.5754	14.3199	13.1101	0	0	0.147703	127.569	-525.479	48.6661	179.322	0	38.2807	37.189	96.9789	1
2187	0	0	187	1	456.004	273.144	182.86	0	0	-6.90439	-10.8337	217.419	463.893	4192.62	13664.3	-217.419	0	24.6334	15.3524	12.8854	0	0	0.384268	119.585	-526.546	34.4478	175.667	0	27.7663	26.6771	83.4047	1
2188	0	0	188	1	449.26	291.461	157.799	0	0	69.7217	84.0867	283.878	440.304	4116	13768.7	-283.878	0	24.5255	13.8384	13.1932	0	0	0.150655	121.529	-524.002	34.6288	189.059	0	28.9437	27.9115	109.628	1
2193	0	0	193	1	359.245	194.842	164.403	0	0	4.28518	43.1233	142.25	275.685	4181.44	13710	-142.25	0	13.451	13.4734	13.0057	0	0	0.21465	104.544	-512.624	47.0126	138.055	0	42.8247	41.0456	104.136	1
2194	0	0	194	1	349.508	206.582	142.926	0	0	73.9066	13.2266	168.851	291.271	4111.81	13739.9	-168.851	0	14.5085	14.3826	13.0874	0	0	0.136482	119.157	-521.746	49.676	163.234	0	41.2076	39.9919	106.273	1
2196	0	0	196	1	310.544	138.925	171.619	0	0	11.5049	96.1516	68.715	235.834	4174.22	13756.6	-68.715	0	10.6862	14.0111	13.4444	0	0	0.221119	122.685	-520.588	59.0382	138.08	0	50.0611	48.3006	117.957	1
2198	0	0	198	1	367.254	193.231	174.023	0	0	-3.3802	27.5613	230.681	267.37	4189.1	13725.5	-230.681	0	14.3043	14.3199	13.589	0	0	0.134378	146.429	-533.107	46.5954	173.844	0	44.8509	42.9109	144.916	1
2200	0	0	200	1	241.69	90.523	151.167	0	0	-62.2429	150.17	-87.534	185.906	3849.32	13503.3	87.534	0	7.61419	13.6934	12.2236	0	0	0.142377	86.4241	-498.582	83.4516	130.259	0	57.1275	56.0041	156.823	1
2201	0	0	201	1	355.447	172.161	183.286	0	0	65.555	30.1955	-97.0858	265.894	4219.83	13722.9	97.0858	0	10.7004	14.9661	13.2204	0	0	0.0862849	108.91	-517.944	49.0224	148.038	0	42.0672	41.2225	119.606	1
2205	0	0	205	1	385.711	221.188	164.523	0	0	-24.7825	69.3632	132.183	383.91	4210.5	13783.4	-132.183	0	18.6326	13.7045	13.2503	0	0	0.254966	111.074	-517.22	42.8123	164.935	0	31.7886	30.6656	77.0474	1
2206	0	0	206	1	302.057	144.54	157.517	0	0	24.9186	0.989794	116.738	219.398	4061.14	13453.1	-116.738	0	10.4712	14.5894	13.1152	0	0	0.220192	130.582	-524.675	61.738	135.685	0	54.5403	52.5437	127.829	1
2207	0	0	207	1	328.504	159.832	168.672	0	0	23.2193	94.5146	186.979	292.405	4162.5	13758.2	-186.979	0	14.8307	14.2336	13.2155	0	0	0.209186	127.794	-523.029	54.3462	150.539	0	41.0157	39.7403	112.459	1
2209	0	0	209	1	249.387	116.404	132.983	0	0	12.1094	8.55589	48.2424	156.197	4173.61	13844.2	-48.2424	0	7.01498	14.0236	12.3849	0	0	0.146479	123.799	-512.016	80.3359	145.158	0	71.4702	69.1123	169.038	1
2211	0	0	211	1	301.696	146.048	155.649	0	0	-40.007	7.35177	163.739	196.597	4126.07	13845.4	-163.739	0	9.94892	14.0822	12.3378	0	0	0.294426	115.801	-512.633	60.4399	126.372	0	57.4276	55.7602	145.438	1
2212	0	0	212	1	289.655	164.044	125.611	0	0	5.20689	59.7233	153.324	229.582	4080.85	13793	-153.324	0	11.307	13.3436	12.5118	0	0	0.101717	99.7228	-505.057	63.5757	132.185	0	49.993	47.9923	124.021	1
2213	0	0	213	1	324.213	166.628	157.585	0	0	41.4659	127.381	-36.317	232.607	4044.59	13426.4	36.317	0	9.63665	14.7698	12.8565	0	0	0.112636	112.994	-517.757	55.5222	138.17	0	49.8822	48.3456	125.45	1
2215	0	0	215	1	361.751	173.588	188.163	0	0	-12.6489	118.353	102.744	214.441	4098.71	13834	-102.744	0	10.0762	13.4773	12.8878	0	0	0.0969067	146.911	-521.984	46.4606	141.305	0	53.7842	51.6589	125.991	1
2222	0	0	222	1	292.6	165.643	126.957	0	0	65.5231	43.5233	113.569	255.019	4219.86	13908.9	-113.569	0	12.0079	13.2771	12.5468	0	0	0.0967761	120.418	-511.496	62.6016	165.072	0	45.7572	43.9648	108.053	1
2223	0	0	223	1	367.927	170.13	197.798	0	0	-7.38996	115.457	46.9596	310.329	4292.77	13637.6	-46.9596	0	13.8373	14.2585	12.9903	0	0	0.232022	122.631	-521.044	45.9789	139.803	0	38.7546	37.3484	93.4811	1
2224	0	0	224	1	448.267	249.26	199.007	0	0	38.1752	-11.9091	311.911	361.956	4147.54	13765	-311.911	0	20.9806	13.1808	13.0326	0	0	0.0571604	120.613	-519.943	34.338	172.645	0	33.9648	33.1523	139.65	1
2226	0	0	226	1	330.403	174.732	155.671	0	0	77.3637	16.4134	-9.31095	176.779	4108.36	13836.3	9.31095	0	7.52612	14.4886	12.6922	0	0	0.0770458	115.214	-514.775	53.613	127.746	0	62.9494	61.2684	154.485	1
2230	0	0	230	1	336.111	188.914	147.197	0	0	62.7142	17.8287	97.2922	167.288	4322.33	13735.3	-97.2922	0	7.78733	14.0652	13.1112	0	0	0.177444	98.3011	-507.766	52.328	123.757	0	68.2588	67.0948	160.482	1
2237	0	0	237	1	340.156	195.162	144.994	0	0	11.4214	74.6969	168.673	331.488	4174.3	13778	-168.673	0	16.5455	13.9105	13.0594	0	0	0.10321	104.386	-514.003	51.2554	148.724	0	36.4103	35.1251	94.0777	1
2238	0	0	238	1	265.527	135.55	129.977	0	0	45.5422	-9.76323	223.829	297.853	4140.18	13762.8	-223.829	0	15.7692	13.675	12.6436	0	0	0.0792823	130.056	-522.955	72.9911	153.54	0	39.5003	38.3597	125.009	1
2239	0	0	239	1	469.003	265.149	203.855	0	0	42.8975	8.56022	15.7451	256.764	4142.82	13644.9	-15.7451	0	11.1832	14.4389	12.8312	0	0	0.189308	121.878	-520.793	32.729	159.315	0	44.9774	44.022	109.893	1
2243	0	0	243	1	398.887	187.252	211.635	0	0	20.5008	73.3165	82.7417	315.294	4165.22	13779.4	-82.7417	0	14.4634	13.8425	12.8732	0	0	0.142072	105.298	-515.021	40.6729	150.786	0	38.0134	36.6043	89.9692	1
2245	0	0	245	1	318.766	158.876	159.89	0	0	70.3884	-5.12036	334.631	307.015	4214.99	13758.2	-334.631	0	18.1194	14.0518	13.5006	0	0	0.160308	138.75	-530.904	56.9064	161.367	0	41.1466	40.3766	180.026	1
2253	0	0	253	1	339.137	193.094	146.043	0	0	-33.1017	48.1869	-73.666	226.462	4318.48	13804.6	73.666	0	9.31857	14.4904	13.4366	0	0	0.0596535	139.057	-527.466	52.2911	153.264	0	49.1114	47.886	130.439	1
2254	0	0	254	1	294.847	163.184	131.664	0	0	24.2419	33.2086	181.048	243.709	4161.48	13719.9	-181.048	0	12.3248	14.6348	13.6258	0	0	0.164491	90.4235	-511.523	64.6472	139.036	0	48.9608	47.2134	131.205	1
2255	0	0	255	1	340.608	212.982	127.626	0	0	35.0298	7.68059	170.131	224.894	4150.69	13645.7	-170.131	0	11.2698	14.9508	13.3284	0	0	0.0684977	134.702	-525.156	52.2387	132.088	0	52.9618	51.6049	136.022	1
2261	0	0	261	1	343.809	185.103	158.706	0	0	-13.8802	21.438	221.115	251.179	4099.94	13632	-221.115	0	13.3488	14.0509	13.0028	0	0	0.307184	104.081	-512.21	50.534	125.7	0	46.8112	45.1467	146.24	1
2263	0	0	263	1	331.557	153.746	177.811	0	0	-15.439	101.328	191.916	217.906	4201.16	13651.8	-191.916	0	11.1981	14.3057	13.362	0	0	0.185269	122.001	-516.892	53.8161	128.345	0	54.1174	52.0756	150.058	1
2265	0	0	265	1	320.656	150.645	170.011	0	0	80.7541	69.0407	263.496	240.458	4104.97	13684	-263.496	0	13.1059	13.6481	12.2949	0	0	0.0838988	122.407	-515.392	54.8472	128.52	0	49.17	47.0733	175.122	1
2269	0	0	269	1	298.897	123.331	175.566	0	0	24.0011	134.397	121.877	182.448	4161.72	13818	-121.877	0	8.67741	13.9855	12.932	0	0	0.169405	122.911	-516.62	61.8632	132.261	0	63.1317	60.9665	148.905	1
2272	0	0	272	1	273.14	132.283	140.857	0	0	26.118	45.989	144.407	216.357	4159.6	13707.1	-144.407	0	10.5356	13.0853	13.1368	0	0	0.0641271	104.39	-506.534	69.8623	120.343	0	53.0125	51.0826	130.371	1
2275	0	0	275	1	351.089	147.076	204.013	0	0	5.78819	65.4913	34.4534	329.114	4279.59	13687.6	-34.4534	0	14.5112	13.5032	12.6989	0	0	0.15682	93.7243	-507.54	48.3566	168.775	0	35.9969	34.5532	87.2545	1
2281	0	0	281	1	330.718	147.662	183.056	0	0	32.3155	61.4775	124.926	329.569	4153.4	13791.3	-124.926	0	15.7146	12.9011	13.2149	0	0	0.201322	111.061	-512.968	52.6332	171.592	0	36.0255	34.8014	87.1643	1
2283	0	0	283	1	374.242	260.231	114.011	0	0	37.7013	27.9571	517.703	571.622	4148.02	13824.8	-517.703	0	40.858	13.2264	12.7098	0	0	0.369194	109.535	-522.377	43.9709	211.298	0	30.8454	30.8272	186.491	1
2284	0	0	284	1	398.178	274.149	124.029	0	0	87.96	57.1512	369.239	425.259	4097.76	13795.6	-369.239	0	25.8358	12.7467	12.8938	0	0	0.0595948	101.238	-512.57	40.1186	199.715	0	31.4337	30.2622	155.727	1
2286	0	0	286	1	305.337	146.141	159.196	0	0	62.7527	49.1142	-31.194	213.946	4322.29	13903.3	31.194	0	8.9234	13.0431	13.115	0	0	0.0760726	99.0257	-504.319	59.1682	138.225	0	52.1434	51.1572	128.943	1
2289	0	0	289	1	295.211	178.691	116.519	0	0	9.18097	38.5764	178.73	236.925	4176.54	13714.5	-178.73	0	11.9795	14.1918	12.7617	0	0	0.109052	98.8228	-510.021	63.0312	130.11	0	49.6017	47.6162	130.528	1
2291	0	0	291	1	327.01	188.025	138.985	0	0	61.7698	4.30574	125.317	250.673	4123.95	13848.4	-125.317	0	12.0035	13.7054	11.9412	0	0	0.0232359	112.833	-509.41	53.0134	130.933	0	45.9732	44.7619	109.243	1
2295	0	0	295	1	399.591	247.74	151.852	0	0	-8.72209	88.2844	147.923	267.159	4194.44	13864.1	-147.923	0	13.1096	13.2697	13.4841	0	0	0.161621	130.301	-519.356	40.606	132.948	0	43.9303	42.3679	108.86	1
2296	0	0	296	1	420.228	202.128	218.1	0	0	-14.0354	35.0657	264.529	319.888	4100.1	13718	-264.529	0	17.7541	12.972	12.9576	0	0	0.172654	110.887	-513.394	37.3842	131.224	0	37.0341	35.3917	135.578	1
2298	0	0	298	1	354.933	153.291	201.642	0	0	-48.717	78.8106	152.145	369.369	4134.78	13773.9	-152.145	0	18.405	12.9613	11.8473	0	0	0.357576	133.537	-520.341	46.5117	157.676	0	31.8054	30.6587	79.455	1
2304	0	0	304	1	324.356	178.848	145.508	0	0	2.98912	66.9642	191.194	260.865	4083.07	13785.8	-191.194	0	13.3475	13.2801	13.0383	0	0	0.177365	140.91	-525.303	54.325	139.913	0	44.4169	42.6444	125.115	1
2305	0	0	305	1	311.424	162.846	148.578	0	0	105.623	72.5528	197.228	267.038	4179.76	13780.2	-197.228	0	13.5891	14.2208	12.5314	0	0	0.0148874	101.485	-509.185	58.0314	128.229	0	44.7093	43.0708	125.637	1
2310	0	0	310	1	259.629	142.527	117.102	0	0	-3.16296	30.5449	128.351	249.419	4188.88	13822.2	-128.351	0	12.0413	13.6998	13.018	0	0	0.0719958	88.808	-504.285	76.1005	105.615	0	46.9189	45.1835	111.771	1
2312	0	0	312	1	338.54	178.302	160.238	0	0	-15.8875	97.3171	-57.8071	199.064	4400.93	13655.8	57.8071	0	8.19919	13.9565	13.367	0	0	0.135419	89.1285	-504.361	51.9194	97.8407	0	56.0447	54.3825	145.918	1
2314	0	0	314	1	315.142	181.94	133.202	0	0	-1.67274	44.6646	103.976	254.094	4187.39	13808.1	-103.976	0	11.9629	13.3148	12.6934	0	0	0.145968	108.945	-509.558	56.3401	144.619	0	45.7692	43.9143	107.352	1
2316	0	0	316	1	327.156	161.783	165.372	0	0	18.2221	41.6953	28.6858	210.014	4267.16	13811	-28.6858	0	9.2207	15.0921	12.4734	0	0	0.147896	112.46	-515.502	54.6835	138.966	0	54.7083	52.9656	132.204	1
2320	0	0	320	1	382.985	203.33	179.655	0	0	18.1198	-2.62422	227.175	332.744	4167.6	13755.7	-227.175	0	17.7297	13.3333	13.415	0	0	0.214897	144.791	-530.665	43.1088	195.732	0	35.8224	34.6081	116.041	1
2322	0	0	322	1	322.952	167.346	155.605	0	0	23.8964	102.432	147.979	223.939	4161.82	13650.6	-147.979	0	10.9192	14.5118	13.1856	0	0	0.153383	114.504	-520.896	55.9397	152.415	0	53.1166	51.5314	129.338	1
2326	0	0	326	1	372.972	162.53	210.442	0	0	-20.4481	64.5734	237.728	254.752	4305.83	13688.5	-237.728	0	13.7513	13.8776	12.9447	0	0	0.191044	117.705	-516.872	44.8013	136.524	0	45.965	44.2564	152.842	1
2328	0	0	328	1	321.026	136.677	184.349	0	0	12.332	62.145	-44.3156	165.777	4273.05	13591.3	44.3156	0	6.87447	15.2798	13.4214	0	0	0.164935	103.496	-513.914	57.363	128.367	0	67.797	66.7475	173.497	1
2331	0	0	331	1	285.082	146.236	138.846	0	0	-18.8222	68.1335	-22.5077	186.048	4304.2	13784.6	22.5077	0	7.87462	14.2105	12.0692	0	0	0.218707	114.114	-509.629	65.5128	140.381	0	58.6136	56.998	145.76	1
2333	0	0	333	1	469.455	243.675	225.78	0	0	-3.73704	-3.01168	177.763	411.558	4189.46	13756.1	-177.763	0	20.9594	13.782	12.1936	0	0	0.27003	154.829	-534.779	32.1078	185.635	0	29.5843	28.6306	78.0284	1
2334	0	0	334	1	436.811	279.228	157.583	0	0	45.2368	40.5989	379.46	418.062	4140.48	13812.1	-379.46	0	25.8046	14.4475	12.7501	0	0	0.125698	121.24	-525.593	36.0639	189.044	0	33.2589	32.285	168.917	1
2335	0	0	335	1	388.906	217.274	171.632	0	0	42.8263	15.3127	197.267	382.759	4142.89	13837.4	-197.267	0	19.6625	14.1362	12.4426	0	0	0.172505	136.296	-527.774	42.0384	183.246	0	31.8043	30.887	90.4946	1
2338	0	0	338	1	487.057	308.515	178.542	0	0	-0.943409	34.9325	365.741	472.218	4087	13817.8	-365.741	0	28.9971	12.5477	11.5995	0	0	0.264511	134.329	-520.623	29.7992	199.057	0	27.8085	26.9921	133.645	1
2339	0	0	339	1	336.833	186.362	150.471	0	0	-3.59212	16.7575	124.06	290.548	4189.31	13836	-124.06	0	13.9971	14.8658	12.8594	0	0	0.325326	105.462	-515.442	52.5925	154.726	0	41.5352	40.0625	97.8355	1
2340	0	0	340	1	303.178	164.969	138.209	0	0	-32.1015	33.8678	-14.8103	241.783	4217.82	13719.2	14.8103	0	10.3698	14.2994	12.6411	0	0	0.290763	114.65	-512.575	60.5698	151.98	0	46.4854	45.0058	114.814	1
2341	0	0	341	1	307.911	167.433	140.478	0	0	35.052	75.4769	92.0415	240.738	4250.33	13777.3	-92.0415	0	11.1145	13.9268	12.4416	0	0	0.0713267	124.25	-518.085	58.6198	137.241	0	48.3121	47.0348	113.578	1
2342	0	0	342	1	384.691	195.436	189.255	0	0	53.2007	51.1342	109.778	303.182	4232.18	13801.6	-109.778	0	14.2284	14.0403	12.7514	0	0	0.0706429	96.8842	-508.399	42.8467	143.191	0	39.3999	38.2867	93.2851	1
2349	0	0	349	1	361.249	218.423	142.826	0	0	-10.6476	12.3547	46.0167	204.734	4196.37	13740.7	-46.0167	0	9.20991	13.5848	12.6364	0	0	0.126331	94.3054	-503.67	46.4364	96.752	0	55.2587	53.3061	131.186	1
2354	0	0	354	1	263.667	132.79	130.878	0	0	-33.4938	111.162	-101.502	195.8	4219.21	13741.6	101.502	0	7.89779	13.5488	12.6346	0	0	0.106154	118.103	-512.67	73.5811	137.797	0	54.6122	53.3256	153.876	1
2357	0	0	357	1	364.783	188.239	176.544	0	0	13.4546	-2.12932	248.497	333.885	4172.27	13854.9	-248.497	0	18.1946	12.456	11.7931	0	0	0.223579	159.937	-527.032	44.346	199.29	0	34.8159	33.61	119.609	1
2359	0	0	359	1	362.09	250.271	111.819	0	0	-5.41444	32.6706	243.444	309.89	4290.79	13720.4	-243.444	0	16.7975	13.9868	13.1173	0	0	0.20394	120.895	-520.897	46.9473	161.061	0	38.7729	37.4559	130.889	1
2363	0	0	363	1	353.912	194.29	159.622	0	0	-10.8839	25.4028	77.6747	240.701	4196.6	13827.3	-77.6747	0	11.1094	12.8182	12.462	0	0	0.143054	119.896	-512.55	47.0897	137.354	0	47.2957	45.4951	111.505	1
2364	0	0	364	1	407.295	222.731	184.564	0	0	10.3754	14.5195	265.245	317.797	4175.34	13738.6	-265.245	0	17.5889	12.4317	12.0851	0	0	0.194408	121.961	-511.763	38.2054	161.766	0	36.8029	35.3615	133.188	1
2367	0	0	367	1	354.609	169.379	185.231	0	0	-57.0801	58.1038	-102.829	225.014	4242.8	13695	102.829	0	9.16897	13.789	13.1465	0	0	0.159456	105.584	-512.587	48.2483	114.796	0	48.3606	46.8502	136.218	1
2369	0	0	369	1	442.017	264.861	177.156	0	0	69.3426	88.3924	315.772	402.413	4216.04	13864	-315.772	0	23.1681	11.5195	11.572	0	0	0.21995	136.19	-516.414	33.4366	208.579	0	29.9319	29.2636	123.864	1
2370	0	0	370	1	369.667	192.535	177.132	0	0	42.5999	23.6592	216.12	286.557	4143.12	13729.4	-216.12	0	14.9876	13.2215	12.8502	0	0	0.172615	98.0337	-509.521	44.8425	152.158	0	40.7484	39.3767	126.47	1
2373	0	0	373	1	276.913	127.261	149.652	0	0	9.79069	95.0336	-87.752	171.483	4175.93	13857.4	87.752	0	6.91165	12.9828	12.8572	0	0	0.0540668	120.777	-511.913	67.9557	142.925	0	62.6361	61.0882	167.897	1
2377	0	0	377	1	330.547	216.65	113.898	0	0	-16.0465	13.4315	198.903	329.785	4201.77	13739.6	-198.903	0	17.1608	13.2215	13.0953	0	0	0.287425	96.1165	-506.423	52.8546	147.667	0	35.817	34.594	103.906	1
2381	0	0	381	1	378.606	238.224	140.383	0	0	7.29895	-8.10587	361.057	386.111	4178.42	13761.2	-361.057	0	23.6441	13.7402	12.511	0	0	0.128066	99.7895	-513.494	43.4565	159.153	0	33.9688	33.1623	160.011	1
2383	0	0	383	1	381.345	200.091	181.254	0	0	32.3311	42.3999	235.089	314.181	4153.39	13810.3	-235.089	0	16.7481	13.3775	13.1552	0	0	0.177503	138.734	-525.599	43.2254	171.926	0	37.7901	36.3779	125.917	1
2384	0	0	384	1	293.809	162.841	130.968	0	0	-13.0336	11.2997	158.394	273.214	4198.75	13741.8	-158.394	0	13.6472	13.0075	12.1309	0	0	0.214613	137.009	-515.562	61.4359	138.904	0	41.9986	40.6444	105.349	1
2387	0	0	387	1	325.092	180.057	145.035	0	0	6.58392	102.925	97.5671	217.703	4278.8	13749.8	-97.5671	0	10.1386	13.6546	12.9302	0	0	0.186759	104.008	-506.8	54.3862	99.0874	0	53.2999	51.8273	124.67	1
2388	0	0	388	1	335.7	143.487	192.213	0	0	-36.1208	59.0486	57.6664	243.254	4221.84	13694	-57.6664	0	11.0514	14.9371	12.6273	0	0	0.252038	106.3	-514.798	52.6896	118.336	0	48.1644	46.1813	114.716	1
2389	0	0	389	1	276.039	134.841	141.197	0	0	54.6575	39.4466	106.538	181.481	4230.72	13713.6	-106.538	0	8.50051	14.9713	13.1221	0	0	0.179943	89.558	-507.522	71.1056	137.767	0	64.6528	62.6083	150.77	1
2391	0	0	391	1	340.596	164.573	176.023	0	0	9.47315	58.7483	-29.4275	208.249	4275.91	13594.7	29.4275	0	8.73266	14.9075	13.8075	0	0	0.174685	106.08	-516.97	52.6323	142.578	0	55.4258	54.3219	138.073	1
2393	0	0	393	1	311.13	166.949	144.181	0	0	13.3979	42.2425	9.85664	172.597	4271.98	13810.5	-9.85664	0	7.46778	13.8346	13.3048	0	0	0.101304	137.349	-521.637	58.5542	147.672	0	65.2492	63.278	156.855	1
2397	0	0	397	1	238.342	133.413	104.929	0	0	-6.97683	26.8701	236.505	209.908	4192.7	13825.9	-236.505	0	11.3074	13.1373	12.3822	0	0	0.222336	102.267	-504.589	84.6089	139.668	0	53.8388	51.8385	178.393	1
2398	0	0	398	1	381.31	188.254	193.056	0	0	8.77475	-15.4543	122.765	342.099	4176.95	13868.2	-122.765	0	16.5173	13.1291	12.9543	0	0	0.193671	104.463	-510.861	42.9274	153.344	0	34.7291	33.5114	83.2434	1
2400	0	0	400	1	254.648	94.4716	160.176	0	0	-43.9404	96.0394	-107.46	176.025	4229.66	13657	107.46	0	7.10484	13.6557	11.9437	0	0	0.190454	124.954	-513.913	76.5965	141.083	0	59.0811	57.863	172.462	1
2404	0	0	404	1	341.942	195.06	146.882	0	0	6.25026	6.82367	51.8443	191.792	4279.13	13746.3	-51.8443	0	8.65154	14.1711	12.2595	0	0	0.124828	122.454	-513.05	50.3683	121.013	0	58.8919	57.1759	139.835	1
2405	0	0	405	1	301.348	122.129	179.219	0	0	19.3986	84.0125	122.707	228.798	4265.98	13669.1	-122.707	0	10.8944	13.3947	13.1844	0	0	0.148464	89.2764	-504.536	60.7763	147.956	0	50.997	49.2768	121.32	1
2407	0	0	407	1	271.547	153.876	117.671	0	0	22.6795	26.2441	136.23	224.817	4163.04	13826.5	-136.23	0	10.8908	13.1748	12.3855	0	0	0.2171	122.268	-512.768	69.5775	153.914	0	50.658	49.0397	122.172	1
2408	0	0	408	1	346.081	204.163	141.918	0	0	10.0961	-9.49636	281.576	372.323	4075.96	13862.2	-281.576	0	21.0229	13.0693	11.2672	0	0	0.149429	104.957	-508.306	47.7868	158.419	0	32.1762	31.0803	118.927	1
2409	0	0	409	1	417.676	212.988	204.688	0	0	-10.7574	81.5363	92.1572	323.521	4096.82	13771.2	-92.1572	0	15.0509	13.2332	11.7965	0	0	0.265495	125.843	-518.294	37.1709	166.311	0	36.3504	34.8219	85.5472	1
2410	0	0	410	1	342.76	181.792	160.968	0	0	86.8614	99.8696	291.466	258.107	4198.52	13852.5	-291.466	0	14.4722	13.5546	12.9696	0	0	0.127377	127.878	-518.756	50.3261	150.097	0	46.5699	45.0311	180.724	1
2411	0	0	411	1	384.144	225.796	158.348	0	0	12.4709	12.0395	307.763	306.725	4173.25	13741	-307.763	0	17.7294	12.9222	12.8913	0	0	0.213739	105.683	-510.469	42.3019	175.291	0	39.2327	37.9787	159.549	1
2412	0	0	412	1	339.861	138.015	201.845	0	0	-47.793	113.38	-37.1564	261.015	4133.85	13739.4	37.1564	0	10.9818	12.8203	12.2517	0	0	0.164512	125.698	-512.058	49.7103	152.127	0	42.1856	41.0279	105.065	1
2413	0	0	413	1	338.419	132.932	205.486	0	0	38.7259	66.9771	57.196	206.218	4246.65	13785.8	-57.196	0	9.22791	13.3366	13.6025	0	0	0.0797657	123.041	-518.094	51.6206	129.354	0	55.7968	54.275	132.86	1
2415	0	0	415	1	469.463	252.889	216.574	0	0	82.2075	67.5692	148.431	436.216	4203.17	13685.5	-148.431	0	21.1731	13.6319	12.1459	0	0	0.103222	134.142	-522.189	32.0214	182.814	0	28.4998	27.4115	70.0393	1
2416	0	0	416	1	443.571	288.572	154.998	0	0	43.4877	97.4203	245.698	445.845	4142.23	13755.3	-245.698	0	23.9469	12.5752	11.9172	0	0	0.329174	95.2742	-503.814	33.9745	186.539	0	27.2863	26.3561	92.899	1
2418	0	0	418	1	344.109	153.631	190.477	0	0	11.5053	39.2461	127.24	236.54	4273.88	13713.8	-127.24	0	11.3636	13.7085	12.3734	0	0	0.0608635	117.05	-515.711	49.6519	152.316	0	49.0337	47.3571	116.216	1
2419	0	0	419	1	246.846	132.676	114.17	0	0	41.0504	48.5227	-30.3583	171.217	4443.65	13903.9	30.3583	0	7.15643	13.5877	13.0399	0	0	0.0943516	82.0696	-496.831	82.0226	110.99	0	64.2468	64.1171	160.457	1
2423	0	0	423	1	350.304	169.459	180.845	0	0	10.3999	-6.58701	113.253	313.838	4175.32	13759.7	-113.253	0	14.9867	13.377	13.0906	0	0	0.204107	106.006	-513.713	48.7333	165.476	0	37.7593	36.542	89.5875	1
2430	0	0	430	1	263.992	125.558	138.434	0	0	19.0552	59.713	26.8184	163.987	4166.67	13693.4	-26.8184	0	7.17311	13.3714	12.6597	0	0	0.13314	107.226	-508.486	73.239	116.429	0	67.9247	65.4699	162.248	1
2438	0	0	438	1	309.006	180.579	128.428	0	0	-87.0579	129.791	100.355	184.332	4272.78	13623.3	-100.355	0	8.85172	13.614	11.9407	0	0	0.0670286	146.687	-524.463	57.4642	155.032	0	61.101	58.2965	141.728	1
2440	0	0	440	1	389.678	195.707	193.971	0	0	25.56	3.82867	106.628	338.335	4160.16	13848.9	-106.628	0	15.9867	12.7541	11.5019	0	0	0.121637	104.055	-505.164	40.4309	141.913	0	34.2912	33.2421	81.3138	1
2443	0	0	443	1	341.713	165.185	176.529	0	0	119.859	83.2704	299.307	259.001	4165.52	13669.8	-299.307	0	14.6193	13.3544	12.9274	0	0	0.096716	100.412	-506.405	50.3469	131.249	0	46.9029	44.8594	184.708	1
2448	0	0	448	1	348.974	156.304	192.67	0	0	-36.3403	-32.3254	129.93	188.619	4222.06	13785.4	-129.93	0	9.3001	13.5564	12.9437	0	0	0.124326	103.77	-506.66	49.0219	111.653	0	59.3106	57.6969	142.262	1
2452	0	0	452	1	280.131	195.679	84.4517	0	0	82.3373	73.5757	156.235	254.627	4203.04	13878.8	-156.235	0	12.4497	13.4032	12.5963	0	0	0.0386992	100.247	-505.343	66.9835	124.495	0	45.9527	44.3261	114.654	1
2454	0	0	454	1	298.038	161.759	136.279	0	0	-61.4769	94.312	115.277	203.653	4147.54	13658.8	-115.277	0	9.82146	13.9984	12.6848	0	0	0.248229	126.854	-521.377	61.8548	161.288	0	56.4551	54.4766	132.35	1
2455	0	0	455	1	283.037	139.474	143.563	0	0	25.0578	111.471	28.0332	158.565	4260.32	13741.3	-28.0332	0	6.9188	13.4567	13.4972	0	0	0.0475484	142.831	-521.551	67.1515	154.968	0	71.1332	69.3047	169.941	1
2463	0	0	463	1	296.113	154.076	142.037	0	0	-13.9655	19.6376	44.3619	171.16	4199.69	13633.8	-44.3619	0	7.68436	13.7337	12.2923	0	0	0.071626	117.997	-509.492	61.7045	118.719	0	65.4069	63.1734	155.121	1
2472	0	0	472	1	298.727	160.379	138.349	0	0	-41.4901	80.9962	-25.9126	180.955	4227.21	13771.7	25.9126	0	7.67374	13.9622	12.3207	0	0	0.158724	119.879	-514.104	61.1823	102.193	0	59.9077	58.386	148.741	1
2478	0	0	478	1	298.626	168.012	130.614	0	0	1.15367	36.8594	192.353	277.224	4184.57	13815.9	-192.353	0	14.2363	12.9166	12.3827	0	0	0.0629529	102.578	-505.752	60.1788	136.846	0	41.5096	39.9773	116.656	1
2479	0	0	479	1	329.636	167.102	162.533	0	0	3.91182	93.9949	-54.428	270.177	4082.15	13758.7	54.428	0	11.1144	13.3309	12.4526	0	0	0.266093	116.972	-516.822	52.5707	146.619	0	41.5852	40.2634	105.399	1
2488	0	0	488	1	265.329	118.488	146.842	0	0	-34.7999	98.6438	31.1672	155.731	4120.86	13654.4	-31.1672	0	6.89478	13.2617	12.4811	0	0	0.079466	114.14	-509.054	72.2802	145.545	0	70.8531	68.6708	168.894	1
2492	0	0	492	1	342.817	169.73	173.087	0	0	-216.101	85.8895	-212.392	192.517	4401.82	13667.2	212.392	0	8.34315	13.804	11.7731	0	0	0.287221	166.482	-525.938	49.4596	172.418	0	55.3008	48.5437	180.357	1
2495	0	0	495	1	320.4	219.065	101.334	0	0	110.019	53.6483	287.493	277.544	4075.7	13699.4	-287.493	0	15.4922	13.6344	12.3046	0	0	0.0374884	106.873	-510.184	54.9082	154.815	0	43.5374	41.6608	165.018	1
2496	0	0	496	1	265.259	129.653	135.606	0	0	12.8454	105.812	-61.4465	195.863	4172.88	13647.3	61.4465	0	8.00664	14.0415	12.2987	0	0	0.187239	97.6662	-504.792	73.0799	116.821	0	55.5083	54.4599	145.196	1
2499	0	0	499	1	330.093	135.948	194.145	0	0	85.0332	99.3575	20.2904	196.833	4300.01	13853	-20.2904	0	8.4995	13.3934	13.0594	0	0	0.261776	101.867	-506.707	53.0811	137.181	0	57.7756	56.5956	138.977	1
2502	0	0	502	1	314.453	208.981	105.473	0	0	-13.9494	46.8014	309.732	273.91	4199.67	13706.3	-309.732	0	15.9169	13.0204	12.119	0	0	0.177001	132.069	-513.469	55.6473	157.6	0	43.4341	41.679	174.846	1
2504	0	0	504	1	378.5	232.835	145.665	0	0	5.6893	6.29989	140.618	264.236	4180.03	13746.8	-140.618	0	12.9307	13.5683	12.4063	0	0	0.207114	121.141	-513.693	43.2858	141.148	0	44.0343	42.6014	106.242	1
2505	0	0	505	1	337.204	185.134	152.07	0	0	70.492	46.4439	342.145	362.07	4115.23	13806.3	-342.145	0	21.4323	12.6427	12.0085	0	0	0.0718549	113.642	-510.638	49.9058	172.041	0	34.4133	33.4548	153.93	1
2513	0	0	513	1	295.221	157.765	137.456	0	0	1.41402	7.06334	8.17842	215.584	4283.97	13746	-8.17842	0	9.3896	14.1137	12.3503	0	0	0.011594	119.736	-516.527	62.4521	118.048	0	51.9608	50.4998	126.592	1
2514	0	0	514	1	417.298	235.608	181.689	0	0	62.8917	15.1206	99.8651	348.021	4222.49	13738	-99.8651	0	16.2455	12.8786	12.1815	0	0	0.131158	111.529	-512.09	37.2524	148.359	0	33.8628	32.9288	80.5798	1
2517	0	0	517	1	349.792	129.993	219.799	0	0	18.7829	18.3147	81.9684	262.91	4166.94	13734.8	-81.9684	0	12.1283	13.2719	11.5798	0	0	0.0627708	123.727	-511.443	47.4921	144.835	0	43.4544	41.9358	102.372	1
2519	0	0	519	1	335.343	183.877	151.465	0	0	-29.3764	-8.36049	99.5444	182.377	4115.44	13861.1	-99.5444	0	8.67677	12.3573	11.5228	0	0	0.178634	127.696	-510.071	49.6221	135.826	0	59.245	57.269	139.088	1
2522	0	0	522	1	325.856	108.167	217.689	0	0	-54.0368	105.88	-260.534	238.197	4140.1	13746.9	260.534	0	9.36941	12.8954	11.191	0	0	0.123056	111.57	-502.71	51.8406	112.485	0	45.3768	42.8708	169.515	1
2523	0	0	523	1	242.219	116.202	126.017	0	0	-108.653	21.116	-26.3335	169.414	4394.03	13831.6	26.3335	0	7.42107	12.7869	11.5992	0	0	0.177483	99.0524	-497.23	80.6302	103.538	0	61.4252	59.5879	150.164	1
2526	0	0	526	1	332.295	150.589	181.706	0	0	-60.6019	157.767	-37.023	195.692	4246.32	13595.3	37.023	0	8.27631	13.3947	11.7215	0	0	0.367552	140.351	-519.086	51.3343	156.338	0	54.6516	53.7391	138.71	1
2530	0	0	530	1	452.597	251.699	200.898	0	0	42.9532	50.8621	351.231	533.955	4142.77	13801.9	-351.231	0	32.0081	12.7837	11.0858	0	0	0.260265	113.126	-514.223	32.734	212.948	0	24.6887	24.1567	110.633	1
2536	0	0	536	1	255.123	86.6883	168.435	0	0	-0.0298112	-2.58193	-83.3427	186.503	3886.77	13456.7	83.3427	0	7.65969	12.4179	12.5031	0	0	0.0774036	133.414	-513.716	75.4434	147.004	0	57.0854	56.0072	150.214	1
2542	0	0	542	1	291.382	113.846	177.536	0	0	44.5655	66.4377	48.833	239.254	4240.81	13786.3	-48.833	0	10.6228	13.3263	12.1862	0	0	0.0104712	95.3883	-502.548	62.6094	107.55	0	47.4918	46.1698	114.054	1
2549	0	0	549	1	359.664	190.991	168.672	0	0	52.9426	4.38508	186.324	363.319	4132.78	13748.7	-186.324	0	18.4689	12.0443	11.3887	0	0	0.0822217	97.5554	-503.513	44.6152	159.2	0	31.6781	30.8493	87.5128	1
2550	0	0	550	1	427.791	233.072	194.719	0	0	79.2316	-3.70848	199.643	458.231	4206.15	13756.8	-199.643	0	23.5824	12.6823	12.1912	0	0	0.152236	101.605	-509.824	35.9025	197.838	0	26.5584	25.8038	76.8776	1
2552	0	0	552	1	282.833	115.799	167.035	0	0	-90.7211	88.4156	-36.0019	183.458	4376.1	13664.7	36.0019	0	7.84892	13.103	11.5787	0	0	0.0396277	127.19	-511.497	64.373	137.741	0	57.569	55.2085	145.645	1
2553	0	0	553	1	312.274	163.3	148.974	0	0	-12.6435	78.5656	192.769	337.578	4198.36	13774.2	-192.769	0	17.3543	12.0151	11.1367	0	0	0.173265	98.1909	-499.355	54.2066	139.128	0	33.8162	32.6549	94.7324	1
2554	0	0	554	1	311.799	163.487	148.311	0	0	20.0782	80.2459	240.871	208.087	3866.66	13772.5	-240.871	0	11.1633	12.0017	11.2442	0	0	0.146069	179.855	-519.859	54.4246	167.16	0	52.4293	50.3542	180.831	1
2556	0	0	556	1	263.74	120.59	143.15	0	0	0.0852862	31.351	5.40917	175.88	4285.29	13821.4	-5.40917	0	7.61204	12.6535	12.6944	0	0	0.0625325	123.708	-511.853	72.3924	137.236	0	62.2254	60.5057	149.49	1
2561	0	0	561	1	270.812	126.5	144.313	0	0	-30.051	88.8183	77.8461	242.351	4116.11	13763.9	-77.8461	0	11.174	12.3873	11.8504	0	0	0.216172	159.741	-519.29	68.0942	142.325	0	46.2377	44.5126	109.357	1
2562	0	0	562	1	311.734	162.422	149.313	0	0	27.9595	27.2156	92.6604	217.356	4357.08	13626.2	-92.6604	0	10.0975	12.7563	13.0302	0	0	0.176005	113.256	-511.278	57.0221	143.111	0	52.5289	50.7527	125.378	1
2563	0	0	563	1	258.277	137.022	121.255	0	0	-29.6248	99.5066	-0.293711	195.393	4215.35	13653.6	0.293711	0	8.41728	12.5742	11.8965	0	0	0.178276	90.4595	-495.73	73.3904	103.903	0	55.5283	54.0208	135.011	1
2565	0	0	565	1	353.06	138.289	214.771	0	0	39.6561	32.8518	132.19	295.568	4146.06	13819.9	-132.19	0	14.2172	12.3335	11.8988	0	0	0.0988073	120.877	-510.367	46.4235	158.612	0	38.6325	37.4349	93.7785	1
2566	0	0	566	1	347.245	178.47	168.775	0	0	18.1088	-14.4359	-27.083	187.066	4267.27	13667.9	27.083	0	7.95483	13.0485	12.0773	0	0	0.0635978	113.06	-506.852	48.2428	111.669	0	57.048	55.7831	142.054	1
2570	0	0	570	1	257.189	134.613	122.576	0	0	66.74	17.5722	0.33286	166.047	4118.98	13835.2	-0.33286	0	7.1217	13.1991	11.9	0	0	0.074389	103.767	-500.686	74.7521	109.866	0	64.8734	63.2383	158.408	1
2572	0	0	572	1	320.241	173.977	146.264	0	0	-22.7838	8.26394	163.393	245.554	4108.84	13744.8	-163.393	0	12.3614	12.7375	11.2085	0	0	0.292836	138.133	-518.136	53.0228	159.558	0	45.3377	43.9005	114.717	1
2574	0	0	574	1	314.929	171.831	143.098	0	0	-3.11778	102.665	-30.5309	173.9	4089.18	13650.4	30.5309	0	7.27845	12.6554	12.4131	0	0	0.199669	116.514	-505.359	55.4702	117.926	0	62.64	60.7092	151.984	1
2576	0	0	576	1	268.162	142.395	125.767	0	0	43.9196	3.07108	123.498	162.933	4141.8	13849.7	-123.498	0	7.80361	13.47	12.3563	0	0	0.0753307	114.556	-508.09	71.2388	122.643	0	68.4502	66.7979	162.154	1
2577	0	0	577	1	289.676	120.92	168.756	0	0	67.6609	29.1676	173.93	220.237	4217.72	13823.6	-173.93	0	11.0068	12.0741	12.5556	0	0	0.0898891	109.512	-504.402	62.1428	128.549	0	50.3678	49.1376	134.824	1
2583	0	0	583	1	357.157	191.732	165.424	0	0	-5.15222	9.04256	91.4681	323.071	4091.21	13744	-91.4681	0	15.1209	12.3151	11.1574	0	0	0.246625	144.133	-515.712	45.0697	180.066	0	35.3742	33.9824	83.4542	1
2586	0	0	586	1	383.819	187.193	196.626	0	0	38.515	14.5499	152.119	265.779	4246.87	13738.5	-152.119	0	13.0664	12.759	12.1976	0	0	0.134583	123.45	-512.235	41.7763	155.117	0	42.9032	41.9761	107.068	1
2593	0	0	593	1	386.759	205.149	181.611	0	0	-10.1651	66.8082	282.91	421.674	4195.89	13785.9	-282.91	0	23.7918	12.4249	11.4643	0	0	0.2991	103.212	-503.752	40.6229	171.72	0	28.7146	27.6812	107.392	1
2597	0	0	597	1	306.066	158.945	147.121	0	0	-71.5671	123.512	-113.751	185.354	4257.29	13629.6	113.751	0	7.51691	12.2369	11.5768	0	0	0.147638	133.146	-507.71	56.4917	156.547	0	55.321	53.8443	160.663	1
2602	0	0	602	1	302.732	129.836	172.896	0	0	-24.936	70.7413	-19.2007	157.096	4310.32	13682.3	19.2007	0	6.6732	12.5054	12.7174	0	0	0.254019	125.2	-511.552	58.9126	126.508	0	68.4717	66.34	167.458	1
2604	0	0	604	1	281.089	106.385	174.704	0	0	-32.7935	4.4178	168.543	226.514	4118.85	13748.7	-168.543	0	11.499	12.9884	11.9824	0	0	0.270211	120.174	-507.657	65.3548	138.144	0	49.2061	47.7506	127.315	1
2605	0	0	605	1	280.228	133.479	146.749	0	0	-88.7964	127.459	-204.864	206.326	4274.52	13725.3	204.864	0	8.23077	13.1127	11.7652	0	0	0.0288356	111.334	-507.172	65.5146	141.082	0	51.2334	48.2376	174.584	1
2608	0	0	608	1	267.019	152.5	114.519	0	0	95.7543	92.4415	216.213	217.203	4189.63	13760.3	-216.213	0	11.2653	12.5923	12.0462	0	0	0.036139	104.949	-502.331	70.0821	113.271	0	52.0751	50.2183	159.676	1
2611	0	0	611	1	282.528	167.6	114.928	0	0	68.851	52.2416	211.487	255.683	4216.53	13800.5	-211.487	0	13.238	13.1847	12.5294	0	0	0.0994133	140.934	-519.689	65.7948	136.106	0	45.1863	43.8225	136.98	1
2612	0	0	612	1	328.264	174.166	154.098	0	0	-6.9402	-15.1403	156.518	372.099	4192.66	13768.2	-156.518	0	18.6128	13.1937	11.8226	0	0	0.22206	92.3092	-504.209	52.1675	148.686	0	31.7952	30.78	79.4516	1
2614	0	0	614	1	185.444	90.2335	95.2107	0	0	3.0312	1.18442	-38.3983	141.609	4083.03	13851.6	38.3983	0	5.96606	12.2736	11.6814	0	0	0.15371	110.14	-499.697	120.468	126.776	0	73.0167	70.8862	180.151	1
2618	0	0	618	1	251.624	128.71	122.914	0	0	52.7106	58.7479	-77.076	176.195	4232.67	13794	77.076	0	7.13478	13.2563	11.9909	0	0	0.0434703	109.251	-502.68	77.4807	114.028	0	59.4378	58.3572	160.707	1
2621	0	0	621	1	416.351	204.872	211.478	0	0	73.5411	49.4178	226.584	277.426	4211.84	13703.7	-226.584	0	14.5826	13.2596	10.883	0	0	0.130502	128.755	-513.544	36.788	158.06	0	41.9666	40.266	129.546	1
2623	0	0	623	1	382.699	220.233	162.465	0	0	35.1639	35.2245	333.333	375.856	4150.56	13817.5	-333.333	0	22.1645	12.4011	12.1018	0	0	0.199774	154.301	-527.867	41.6459	205.292	0	32.6948	31.9308	142.939	1
2624	0	0	624	1	285.476	167.517	117.959	0	0	37.0669	-10.0304	68.0819	190.171	4248.31	13763.1	-68.0819	0	8.69101	13.6525	12.9313	0	0	0.139186	107.58	-511.693	65.8392	138.22	0	59.4186	58.142	140.813	1
2631	0	0	631	1	307.081	156.12	150.962	0	0	-3.18656	4.11751	111.972	174.122	4188.91	13948.3	-111.972	0	8.30956	11.9117	11.375	0	0	0.179753	127.06	-506.144	55.6761	138.887	0	62.364	59.403	145.247	1
2633	0	0	633	1	308.836	140.7	168.136	0	0	-116.075	102.333	-166.421	282.371	4301.8	13750.4	166.421	0	11.4811	12.5324	11.3765	0	0	0.251735	138.577	-517.607	55.8415	161.247	0	37.58	35.6195	118.646	1
2634	0	0	634	1	307.575	141.909	165.666	0	0	120.336	82.8205	-47.4157	260.457	4165.04	13769.9	47.4157	0	10.7189	12.361	11.5872	0	0	0.0945576	145.574	-519.116	56.2286	160.144	0	41.4782	40.6545	105.605	1
2635	0	0	635	1	373.026	178.158	194.868	0	0	67.2882	39.152	298.224	343.426	4118.43	13713.9	-298.224	0	19.4495	12.8693	11.922	0	0	0.18111	123.362	-517.582	43.3556	187.757	0	35.2634	33.9875	137.636	1
2640	0	0	640	1	263.99	130.48	133.509	0	0	26.8893	133.831	211.119	229.027	4158.83	13718.9	-211.119	0	11.9152	13.0049	11.8011	0	0	0.0301171	108.942	-505.508	71.4842	147.399	0	49.5103	47.5973	148.379	1
2643	0	0	643	1	314.055	150.928	163.127	0	0	-2.49789	64.4564	81.5737	255.061	4088.56	13788.3	-81.5737	0	11.7422	11.6068	10.8646	0	0	0.142201	127.828	-505.731	53.0938	146.691	0	43.212	41.2727	101.827	1
2645	0	0	645	1	255.669	120.148	135.521	0	0	-38.1541	49.6891	23.0924	148.094	4223.87	13803.1	-23.0924	0	6.54139	12.7927	11.696	0	0	0.181052	138.222	-509.112	74.5151	116.498	0	71.8735	69.4183	172.679	1
2646	0	0	646	1	287.275	150.258	137.018	0	0	-12.8712	85.5246	124.012	181.238	4198.59	13667.6	-124.012	0	8.695	12.7996	12.5397	0	0	0.353145	127.674	-515.448	63.7547	117.52	0	62.1642	59.7836	146.71	1
2650	0	0	650	1	290.876	181.412	109.465	0	0	-73.8596	69.003	210.603	182.289	4359.24	13783.7	-210.603	0	9.73454	12.8293	11.9656	0	0	0.187872	135.304	-511.183	61.9478	125.547	0	59.4698	58.6156	179.988	1
2651	0	0	651	1	312.092	151.013	161.078	0	0	12.4024	55.5899	125.654	272.214	4073.66	13797.2	-125.654	0	13.0352	11.7399	10.5648	0	0	0.0675973	117.278	-499.901	53.3825	147.938	0	40.6908	39.018	96.7919	1
2657	0	0	657	1	273.994	160.533	113.461	0	0	23.7443	46.5269	26.6446	163.105	4361.3	13706.6	-26.6446	0	7.13914	13.0973	11.7009	0	0	0.0486252	122.767	-511.481	67.6208	137.27	0	66.5148	64.406	161.68	1
2662	0	0	662	1	337.892	184.022	153.87	0	0	77.8968	1.88456	252.431	276.936	4107.82	13850.9	-252.431	0	15.0149	12.6039	11.8065	0	0	0.159666	110.593	-501.953	49.5495	153.287	0	41.4616	40.0556	144.361	1
2670	0	0	670	1	277.027	151.428	125.599	0	0	-56.0264	44.3024	153.127	262.274	4241.75	13808.4	-153.127	0	13.1411	12.3215	11.1177	0	0	0.1209	125.026	-510.706	64.7989	150.746	0	42.1489	40.9073	104.841	1
2675	0	0	675	1	312.39	129.13	183.259	0	0	48.396	18.8943	-43.0963	148.788	4037.66	13734.2	43.0963	0	6.19128	12.6495	11.5281	0	0	0.0726973	114.734	-503.079	55.2021	115.567	0	70.0188	68.1021	175.025	1
2676	0	0	676	1	299.212	123.552	175.661	0	0	-266.767	148.442	-152.022	171.929	4452.49	13604.6	152.022	0	8.00594	12.4307	11.6148	0	0	0.173993	133.884	-506.511	58.6204	128.655	0	63.1373	51.9557	167.094	1
2680	0	0	680	1	280.633	141.007	139.626	0	0	56.7246	70.712	108.908	147.736	4129	13582.7	-108.908	0	6.91499	13.5642	12.2015	0	0	0.139636	121.313	-511.817	66.4841	114.464	0	76.37	74.5005	178.199	1
2688	0	0	688	1	372.392	194.006	178.387	0	0	29.7424	48.7627	232.238	240.779	4155.98	13704.3	-232.238	0	12.7973	12.5453	12.7916	0	0	0.17252	135.059	-519.771	43.8581	158.6	0	47.3101	45.298	156.876	1
2698	0	0	698	1	371.223	181.412	189.811	0	0	15.4603	9.73659	210.171	340.466	4170.26	13843	-210.171	0	17.8078	11.2638	11.1229	0	0	0.096824	138.052	-508.708	41.9486	174.127	0	32.9453	31.8717	99.9747	1
2701	0	0	701	1	377.589	180.292	197.297	0	0	44.1268	41.9196	183.125	381.231	4141.59	13711.2	-183.125	0	19.2481	12.3599	11.0637	0	0	0.134073	108.139	-505.956	41.6673	167.638	0	30.6687	29.6253	82.9408	1
2704	0	0	704	1	361.657	152.087	209.57	0	0	58.9062	51.4485	261.479	231.33	4226.47	13701.6	-261.479	0	12.6174	12.5189	12.3375	0	0	0.0794605	118.983	-510.509	45.3481	138.705	0	49.4654	47.4005	178.494	1
2705	0	0	705	1	288.806	101.576	187.23	0	0	-29.1569	98.3226	82.272	155.443	4214.88	13854.1	-82.272	0	7.19287	12.9701	12.2166	0	0	0.107182	120.368	-504.89	63.066	128.367	0	70.9942	68.7017	165.966	1
2706	0	0	706	1	268.264	145.335	122.93	0	0	-5.73433	40.4328	223.776	221.754	4191.45	13812.3	-223.776	0	11.7727	12.2848	11.8075	0	0	0.0639455	129.556	-511.844	68.8555	135.964	0	49.9357	48.0148	158.61	1
2710	0	0	710	1	269.389	135.659	133.731	0	0	56.1928	34.0816	157.013	184.802	4129.53	13818.7	-157.013	0	9.08767	11.9904	11.9319	0	0	0.104282	144.787	-517.774	68.207	166.161	0	58.7321	57.043	149.157	1
2711	0	0	711	1	280.016	151.421	128.595	0	0	6.96381	39.961	177.799	187.692	4178.76	13713.1	-177.799	0	9.48418	13.1128	11.6298	0	0	0.161435	100.78	-500.361	65.408	127.269	0	59.5656	57.1679	155.601	1
2712	0	0	712	1	339.828	194.33	145.499	0	0	12.3606	-4.99104	116.129	289.15	4273.02	13857.7	-116.129	0	13.8358	12.3383	11.4943	0	0	0.25621	125.302	-507.168	48.6546	132.463	0	39.1726	38.2552	92.8729	1
2719	0	0	719	1	248.023	123.058	124.965	0	0	-69.2862	34.9402	-135.351	166.981	4255.01	13618.5	135.351	0	6.77356	12.4792	11.6089	0	0	0.0847158	119.581	-505.52	77.3554	114.516	0	60.564	58.7976	185.082	1
2720	0	0	720	1	294.671	185.777	108.894	0	0	41.4468	119.579	136.971	217.814	4144.27	13733.2	-136.971	0	10.4822	12.2616	11.703	0	0	0.142593	103.013	-498.18	59.8535	131.854	0	51.0211	49.5133	123.705	1
2725	0	0	725	1	300.148	179.251	120.896	0	0	-59.2471	140.85	234.899	243.505	4244.97	13711.9	-234.899	0	13.2884	11.6782	11.5855	0	0	0.223022	120.024	-503.579	57.5173	165.883	0	44.7332	42.9311	149.391	1
2728	0	0	728	1	322.157	175.855	146.302	0	0	13.5081	70.6743	157.771	223.568	4072.55	13682.4	-157.771	0	11.0354	12.0358	11.6759	0	0	0.234393	85.1392	-493.149	52.3938	104.406	0	49.5198	47.7585	124.892	1
2730	0	0	730	1	379.219	210.967	168.252	0	0	7.91651	-2.86859	250.87	304.726	4078.14	13855.6	-250.87	0	16.6659	11.0936	10.1236	0	0	0.179389	136.703	-507.947	39.9198	177.505	0	36.03	34.7204	124.058	1
2731	0	0	731	1	286.05	128.551	157.5	0	0	-29.3834	9.3907	-99.6549	194.356	4215.1	13644	99.6549	0	7.94343	12.626	11.8753	0	0	0.0993948	85.5032	-493.633	63.1384	89.7694	0	53.1577	52.1909	149.192	1
2739	0	0	739	1	289.947	143.385	146.562	0	0	-5.01621	39.1995	60.3315	252.497	4290.4	13813.5	-60.3315	0	11.4394	11.6312	10.4278	0	0	0.124634	137.892	-500.835	59.0185	176.931	0	42.9216	41.5452	102.261	1
2742	0	0	742	1	362.047	184.88	177.167	0	0	22.8493	83.9461	154.679	235.367	4063.21	13768.8	-154.679	0	11.5579	12.0891	11.1426	0	0	0.211686	127.368	-507.867	44.0465	141.997	0	46.9258	45.3957	117.004	1
2752	0	0	752	1	267.606	118.006	149.6	0	0	-10.7266	59.5195	45.7836	183.804	4096.79	13693.6	-45.7836	0	8.21337	12.574	11.1429	0	0	0.0544479	118.661	-506.725	68.5375	140.225	0	59.2232	56.5881	140.246	1
2757	0	0	757	1	339.147	145.143	194.003	0	0	3.94118	77.4305	130.463	223.911	4082.12	13775.3	-130.463	0	10.7747	11.8738	11.2398	0	0	0.110536	132.081	-506.1	48.1839	149.455	0	49.1403	47.2395	117.415	1
2758	0	0	758	1	218.511	111.328	107.183	0	0	-48.3246	93.5272	69.2726	204.73	3735.74	13858.9	-69.2726	0	9.41247	11.0806	10.9238	0	0	0.149217	130.664	-502.56	89.4416	150.413	0	52.697	51.179	128.318	1
2760	0	0	760	1	329.945	179.806	150.139	0	0	41.5643	154.459	219.417	195.791	4243.82	13698.3	-219.417	0	10.2692	12.2677	11.6256	0	0	0.19352	118.232	-505.111	50.7981	126.044	0	56.1632	54.1358	175.265	1
2765	0	0	765	1	310.841	184.432	126.408	0	0	29.5774	50.9558	17.7992	252.039	4156.14	13801.8	-17.7992	0	10.9384	11.3515	11.3752	0	0	0.166702	137.176	-509.459	54.1491	136.905	0	43.0246	41.6109	104.344	1
2768	0	0	768	1	323.411	161.884	161.526	0	0	-35.1467	106.348	105.453	278.514	4220.87	13746.4	-105.453	0	13.1938	11.576	10.8777	0	0	0.266707	107.495	-499.173	50.9138	148.219	0	39.6283	38.3618	93.7992	1
2773	0	0	773	1	295.209	148.193	147.016	0	0	-47.3985	64.1284	105.753	190.401	4432.44	13589.3	-105.753	0	9.06819	12.5302	12.0597	0	0	0.0957488	103.827	-503.554	60.4029	137.55	0	58.7692	55.7565	138.077	1
2775	0	0	775	1	303.049	165.586	137.463	0	0	-42.5015	37.8131	187.829	218.457	4228.22	13814.9	-187.829	0	11.2925	13.2237	11.5289	0	0	0.170163	138.133	-518.703	58.258	155.424	0	50.8964	49.4885	139.119	1
2780	0	0	780	1	284.341	151.528	132.813	0	0	-182.38	207.531	100.728	161.607	4368.1	13545.5	-100.728	0	8.31076	11.8614	11.6044	0	0	0.202242	132.31	-507.33	62.4489	111.952	0	66.0337	62.1421	149.033	1
2785	0	0	785	1	255.73	100.946	154.784	0	0	-7.10393	11.4435	-67.5491	143.505	4093.16	13741.6	67.549	0	5.93278	12.0897	11.233	0	0	0.145543	129.734	-505.498	72.7487	139.435	0	70.5308	68.4339	182.329	1
2787	0	0	787	1	299.984	148.262	151.722	0	0	-19.4089	26.8819	-101.294	183.087	4105.47	13726.2	101.294	0	7.4327	11.7056	11.2641	0	0	0.100042	107.086	-495.669	57.2369	120.559	0	55.5563	53.7315	153.662	1
2796	0	0	796	1	311.761	174.883	136.879	0	0	-7.82674	32.6688	163.195	235.089	4193.55	13720.4	-163.195	0	11.7522	12.0076	11.5734	0	0	0.163786	125.858	-508.403	54.7813	176.004	0	47.1221	45.2933	119.805	1
2802	0	0	802	1	331.833	167	164.833	0	0	-74.1815	75.3957	-84.0768	172.312	4259.9	13677.7	84.0768	0	7.11234	11.9986	12.157	0	0	0.0692504	158.535	-520.903	50.6285	147.081	0	60.0003	58.1004	159.72	1
2803	0	0	803	1	322.754	186.478	136.276	0	0	48.9723	60.4543	206.52	264.026	4236.41	13692.6	-206.52	0	13.6224	11.8976	11.6789	0	0	0.0105885	102.525	-500.715	52.1293	134.71	0	42.4812	40.9728	126.795	1
2806	0	0	806	1	253.626	120.146	133.48	0	0	-122.2	-10.9229	-166.496	184.377	4407.58	13863.7	166.496	0	7.67272	12.0253	11.3597	0	0	0.267442	134.573	-509.154	73.7502	142.434	0	54.162	52.3381	170.327	1
2819	0	0	819	1	236.85	108.769	128.081	0	0	-19.4551	-9.4141	-29.0013	160.804	3706.88	13762.5	29.0013	0	6.86611	11.7037	10.2956	0	0	0.234018	113.252	-493.092	79.1928	137.292	0	63.4899	61.8316	158.629	1
2824	0	0	824	1	258.51	127.499	131.011	0	0	6.01077	24.6662	117.358	154.414	4179.71	13728.4	-117.358	0	7.36922	11.8883	10.682	0	0	0.060938	110.524	-496.276	70.4623	133.952	0	68.7831	66.251	160.284	1
2844	0	0	844	1	373.839	152.676	221.164	0	0	32.0072	-5.78411	16.1926	234.016	4054.05	13659.2	-16.1926	0	10.239	11.726	11.056	0	0	0.185001	125.534	-507.479	41.8156	154.745	0	46.0114	44.6173	111.051	1
2846	0	0	846	1	408.238	263.341	144.897	0	0	23.9006	28.7152	339.897	463.352	4161.82	13824	-339.897	0	27.5745	11.8192	10.6783	0	0	0.304964	130.672	-511.587	36.8768	213.062	0	26.8593	26.324	116.747	1
2847	0	0	847	1	268.697	140.604	128.093	0	0	57.3765	23.5948	154.211	258.553	4128.34	13829.1	-154.211	0	12.6945	11.9774	10.5373	0	0	0.179058	108.208	-496.696	66.4868	142.467	0	42.5611	41.3709	105.934	1
2848	0	0	848	1	282.129	121.961	160.168	0	0	35.64	68.8789	64.0064	149.319	4050.42	13783.9	-64.0064	0	6.72333	12.1522	11.2447	0	0	0.114617	135.227	-503.685	63.0589	144.709	0	71.762	69.0703	168.983	1
2849	0	0	849	1	282.319	163.886	118.434	0	0	12.3573	41.9983	200.92	197.675	4273.02	13711.1	-200.92	0	10.2121	11.5465	10.7862	0	0	0.169793	124.511	-503.256	61.69	128.894	0	54.1385	52.3683	156.378	1
2853	0	0	853	1	283.993	123.041	160.951	0	0	0.326347	3.785	170.256	209.266	4185.39	13849	-170.256	0	10.5573	12.3756	11.179	0	0	0.109737	108.253	-501.09	62.6335	135.249	0	52.319	50.7274	134.55	1
2856	0	0	856	1	374.288	204.939	169.349	0	0	45.709	54.5424	237.904	325.49	4140.01	13798.2	-237.904	0	17.3534	12.0095	10.9744	0	0	0.112168	116.582	-502.55	41.8784	169.173	0	35.0772	33.8124	116.157	1
2857	0	0	857	1	324.623	123.926	200.697	0	0	55.6348	17.4827	60.9377	249.737	4229.75	13735.6	-60.9377	0	11.262	12.2302	11.6082	0	0	0.136517	118.166	-508.395	51.9396	155.841	0	44.4826	43.3089	106.568	1
2871	0	0	871	1	295.717	119.035	176.682	0	0	-8.48973	1.44877	151.777	245.397	3994.89	13751.6	-151.777	0	12.1851	11.8133	10.0311	0	0	0.0954664	125.525	-503.283	57.0877	139.391	0	44.1165	42.5236	107.977	1
2879	0	0	879	1	211.603	97.9203	113.683	0	0	-14.1767	35.325	-51.2262	162.967	4100.24	13817.4	51.2262	0	6.78341	11.0763	11.4999	0	0	0.0537819	99.0578	-491.883	95.1369	122.347	0	62.7987	60.6675	155.796	1
2888	0	0	888	1	328.343	182.482	145.861	0	0	80.4786	-4.73839	203.223	290.517	4204.9	13757.8	-203.223	0	15.0059	12.2383	11.0112	0	0	0.20505	110.278	-504.154	50.543	151.107	0	38.9175	37.8521	112.648	1
2896	0	0	896	1	236.564	103.624	132.94	0	0	-4.76082	31.8988	49.0589	174.437	4190.48	13920.5	-49.0589	0	7.83304	11.5412	10.547	0	0	0.134094	113.385	-491.556	79.5308	142.178	0	60.6003	57.6448	143.185	1
2897	0	0	897	1	332.471	189.482	142.989	0	0	3.28462	1.78541	60.5334	233.757	4182.44	13851	-60.5334	0	10.64	10.9943	10.7132	0	0	0.0935649	118.457	-497.928	48.3112	144.623	0	45.6667	44.0814	108.506	1
2898	0	0	898	1	346.722	159.636	187.086	0	0	45.6028	1.83159	248.825	202.779	4040.46	13651.6	-248.825	0	10.9902	11.338	11.0978	0	0	0.131398	126.253	-504.597	46.1608	163.913	0	52.6945	51.3418	185.383	1
2900	0	0	900	1	232.104	92.2831	139.821	0	0	-28.9021	95.4999	32.1865	146.691	4314.28	13557.9	-32.1865	0	6.49102	12.459	11.1021	0	0	0.0822862	114.325	-500.782	84.4762	128.807	0	72.6757	72.1884	175.911	1
2906	0	0	906	1	257.202	140.628	116.574	0	0	48.5387	24.2825	159.705	203.646	4236.84	13828.5	-159.705	0	10.0605	11.5673	11.0233	0	0	0.0811145	114.681	-499.133	71.0586	129.664	0	52.6172	51.6262	133.555	1
2912	0	0	912	1	272.233	114.603	157.63	0	0	8.57168	48.5171	102.267	225.753	4177.15	13804.2	-102.267	0	10.5868	11.7406	9.79377	0	0	0.146309	149.623	-506.928	63.8744	152.841	0	47.6052	45.7322	110.969	1
2913	0	0	913	1	301.896	131.095	170.8	0	0	28.4116	15.6876	153.904	171.983	4256.97	13737.4	-153.904	0	8.48031	13.2888	11.5612	0	0	0.0521434	114.523	-504.656	58.6847	131.561	0	64.3718	62.9943	158.043	1
2919	0	0	919	1	357.971	196.881	161.091	0	0	55.3631	72.1853	141.269	262.935	4230.02	13780.6	-141.269	0	12.6947	11.7562	11.085	0	0	0.112027	141.17	-512.684	44.4561	159.295	0	42.1646	41.1715	103.104	1
2920	0	0	920	1	371.825	129.707	242.118	0	0	-16.8424	7.18689	70.9256	326.715	4102.9	13745.9	-70.9256	0	15.0539	11.2394	9.92865	0	0	0.155546	137.293	-506.559	40.9595	170.789	0	33.5668	32.2612	80.1604	1
2926	0	0	926	1	259.305	134.227	125.078	0	0	44.7251	11.1305	240.954	209.673	4141	13741.9	-240.954	0	11.2602	11.3776	11.1066	0	0	0.0454889	148.636	-507.228	70.0639	148.781	0	51.2575	49.6224	174.237	1
2927	0	0	927	1	264.596	106.036	158.56	0	0	17.3038	2.74876	120.007	144.266	3969.1	13850	-120.007	0	6.91249	11.2792	11.421	0	0	0.0836652	128.688	-501.816	68.3235	129.26	0	72.8334	70.1756	172.223	1
2929	0	0	929	1	305.891	181.199	124.692	0	0	45.6476	64.8486	165.816	219.64	4239.73	13887.6	-165.816	0	10.8793	12.121	10.703	0	0	0.144195	102.827	-494.301	55.4617	110.601	0	49.9064	48.4077	126.946	1
2934	0	0	934	1	282.269	190.185	92.0839	0	0	-2.98612	251.597	224.943	218.433	4188.71	13700.8	-224.943	0	11.8732	11.6704	10.9879	0	0	0.392288	115.593	-499.351	62.111	151.033	0	49.0705	47.1661	155.665	1
2935	0	0	935	1	266.379	137.63	128.75	0	0	60.8679	8.0431	235.856	233.867	4124.85	13844.7	-235.856	0	12.4764	11.3955	11.1017	0	0	0.226715	122.21	-504.793	67.3707	159.822	0	46.2944	44.898	154.781	1
2936	0	0	936	1	320.025	184.837	135.188	0	0	74.8468	20.2696	213.485	277.486	4210.53	13832.5	-213.485	0	14.4327	11.8473	10.6961	0	0	0.0537391	128.229	-508.991	51.7462	170.858	0	40.1254	39.0136	121.164	1
2937	0	0	937	1	296.715	147.837	148.878	0	0	-28.5529	42.5646	26.3742	189.228	4313.93	13810.2	-26.3742	0	8.3676	12.7531	11.2451	0	0	0.28077	105.625	-501.017	59.2474	123.592	0	56.7531	55.1716	137.172	1
2945	0	0	945	1	284.47	119.286	165.184	0	0	-3.5233	73.9718	-674.594	364.299	4089.58	13778.8	674.594	0	16.147	11.5499	8.68482	0	0	0.0807324	119.172	-498.627	58.2361	131.58	0	57.6261	57.7966	162.401	1
2951	0	0	951	1	289.705	148.184	141.521	0	0	36.3712	168.083	-172.044	191.192	4049.69	13684.7	172.044	0	7.47614	11.4237	9.7256	0	0	0.0806141	124.171	-499.329	57.9819	164.027	0	52.0535	49.6644	170.677	1
2952	0	0	952	1	343.81	144.958	198.852	0	0	29.8214	44.6405	71.7988	167.196	4056.24	13808.1	-71.7988	0	7.60329	11.4752	10.4071	0	0	0.215796	109.103	-491.295	46.2275	105.857	0	62.8128	60.3174	147.909	1
2954	0	0	954	1	335.147	155.859	179.287	0	0	-2.86514	68.3371	130.177	281.588	4188.59	13684.7	-130.177	0	13.5712	11.4711	9.86685	0	0	0.169917	111.677	-495.909	47.3979	119.389	0	39.1333	37.5001	92.7337	1
2956	0	0	956	1	266.947	139.384	127.562	0	0	-38.4379	-17.9189	151.449	208.55	4024.84	13771	-151.449	0	10.4698	11.7005	11.2125	0	0	0.245511	122.538	-502.018	67.7308	158.568	0	50.9635	49.3514	127.404	1
2957	0	0	957	1	214.856	94.7294	120.127	0	0	24.6089	58.3459	-12.5713	155.456	4260.77	13794.4	12.5713	0	6.58661	11.8607	10.4629	0	0	0.0525742	95.3261	-488.2	92.3347	131.729	0	65.4185	63.7995	160.968	1
2959	0	0	959	1	457.727	253.315	204.413	0	0	96.9229	27.247	232.944	332.712	4188.46	13725.8	-232.944	0	17.6125	11.8036	11.0295	0	0	0.102055	138.761	-514.534	31.7764	157.603	0	34.7002	33.2321	111.88	1
2960	0	0	960	1	278.668	167.096	111.572	0	0	25.5331	10.6822	240.512	204.137	4160.19	13842.1	-240.512	0	10.9903	11.9756	11.266	0	0	0.0620314	117.614	-503.33	64.0172	138.7	0	53.2807	51.5802	179.427	1
2966	0	0	966	1	340.166	149.773	190.393	0	0	-81.0709	173.898	228.313	283.186	4167.13	13678.8	-228.313	0	15.5392	10.7949	10.1151	0	0	0.18297	132.415	-503.855	46.1061	162.815	0	37.8646	36.0283	121.097	1
2967	0	0	967	1	280.211	132.083	148.127	0	0	-51.6563	17.7511	166.611	150.559	4237.38	13735.3	-166.611	0	7.65748	12.0989	11.1858	0	0	0.114149	129.99	-503.547	63.5488	133.683	0	69.8098	67.9779	178.874	1
2970	0	0	970	1	337.448	149.848	187.6	0	0	-62.1928	125.048	-82.8597	167.223	4247.91	13628	82.8597	0	6.86198	11.8927	10.7527	0	0	0.314846	120.624	-501.242	48.1048	142.652	0	59.6375	58.4223	163.313	1
2971	0	0	971	1	247.441	122.59	124.852	0	0	87.7244	20.0032	214.293	205.772	4197.66	13733.1	-214.293	0	10.7034	11.4678	10.3171	0	0	0.00969348	105.989	-492.205	73.9057	136.99	0	52.3482	50.4753	157.239	1
2972	0	0	972	1	234.791	114.202	120.589	0	0	39.4774	33.5559	10.2471	142.558	4046.58	14018.5	-10.2471	0	6.15721	11.7773	10.2834	0	0	0.141796	94.2064	-485.28	80.3271	122.263	0	71.47	68.7468	174.341	1
2978	0	0	978	1	392.68	222.306	170.375	0	0	99.3255	-2.54993	344.313	382.144	4186.05	13755.6	-344.313	0	22.7206	11.7697	10.4931	0	0	0.159724	128.555	-507.42	38.7292	204.691	0	32.2067	31.4336	140.443	1
2980	0	0	980	1	244.637	110.14	134.497	0	0	-38.558	94.0789	67.8247	175.879	4224.28	13659	-67.8247	0	8.0522	11.8492	10.7183	0	0	0.172905	124.738	-503.198	76.4471	118.454	0	60.4774	58.4172	142.804	1
2981	0	0	981	1	252.529	146.208	106.321	0	0	52.5729	77.4225	101.96	133.784	3933.83	13476.3	-101.96	0	6.22135	12.0745	10.6197	0	0	0.0859087	119.904	-501.25	73.104	136.958	0	80.1266	77.1064	185.996	1
2985	0	0	985	1	325.635	192.39	133.245	0	0	29.7942	40.827	103.202	291.737	4155.93	13712.3	-103.202	0	13.6584	11.8648	10.4083	0	0	0.141653	104.939	-496.654	50.2212	157.64	0	38.1845	36.7964	90.1057	1
2988	0	0	988	1	289.778	127.468	162.31	0	0	-38.8059	18.0207	122.054	169.712	4224.53	13735.1	-122.054	0	8.22985	11.8394	10.8868	0	0	0.124869	107.352	-496.693	59.8642	109.219	0	62.2845	60.4284	147.202	1
2990	0	0	990	1	276.18	153.536	122.644	0	0	47.9374	40.4749	107.112	207.818	4237.44	13712.6	-107.112	0	9.74436	11.8009	11.0709	0	0	0.184426	129.65	-506.666	64.3834	146.666	0	52.3511	50.7353	123.461	1
2992	0	0	992	1	293.783	169.452	124.331	0	0	19.4776	76.0141	274.677	244.069	4166.24	13677.1	-274.677	0	13.5634	11.5764	10.7992	0	0	0.224304	97.2743	-493.877	58.2985	156.646	0	45.8124	43.8025	168.74	1
3001	0	0	1001	1	255.472	141.92	113.552	0	0	-18.7078	94.2237	85.1696	223.954	4104.77	13758.5	-85.1696	0	10.3652	10.7243	9.93747	0	0	0.165362	102.978	-487.11	68.85	111.815	0	47.0013	45.2243	110.667	1
3003	0	0	1003	1	233.594	103.942	129.651	0	0	-4.22222	26.2457	-121.507	162.225	4389.26	13726.8	121.507	0	6.51479	11.8915	11.1102	0	0	0.0604739	129.325	-504.5	82.704	159.988	0	61.691	59.5348	183.521	1
3006	0	0	1006	1	371.163	170.905	200.258	0	0	3.5054	55.3372	150.34	336.689	4182.21	13797.4	-150.34	0	16.5438	11.2276	9.69211	0	0	0.117564	125.557	-501.011	40.871	161.784	0	32.9688	31.7213	81.0459	1
3021	0	0	1021	1	262.367	122.362	140.005	0	0	13.1926	74.5485	117.551	214.607	4172.53	13778.2	-117.551	0	10.1828	11.4357	10.8037	0	0	0.0535284	105.356	-496.103	68.5069	130.438	0	50.3763	48.6045	118.868	1
3025	0	0	1025	1	294.528	141.529	152.999	0	0	17.1189	44.3045	-99.12	200.936	4268.26	13708.8	99.12	0	8.09005	11.2445	10.7116	0	0	0.0703239	120.298	-498.268	57.6193	124.607	0	49.9627	48.5526	140.191	1
3028	0	0	1028	1	258.833	137.197	121.636	0	0	-38.6776	108.886	137.29	153.665	4124.74	13843.5	-137.29	0	7.51797	11.3161	10.4585	0	0	0.0482801	118.951	-491.48	69.1876	132.215	0	67.2492	65.1506	162.18	1
3033	0	0	1033	1	271.511	115.174	156.338	0	0	17.8635	116.789	-598.032	337.052	4068.2	13736	598.032	0	14.3845	10.6261	9.05901	0	0	0.0904129	109.11	-490.34	61.688	145.029	0	50.6626	50.4891	182.791	1
3034	0	0	1034	1	286.204	111.356	174.847	0	0	-27.497	67.4963	-136.358	185.753	4412.54	13685.6	136.358	0	7.40774	11.9315	10.6777	0	0	0.0830882	113.389	-498.401	60.7897	144.043	0	53.8855	51.6535	168.913	1
3035	0	0	1035	1	304.231	126.75	177.481	0	0	1.76008	15.7988	85.2884	231.476	4283.62	13836.9	-85.2884	0	10.7461	11.3888	11.4301	0	0	0.0957402	126.932	-505.373	55.9368	145.787	0	47.0912	45.8726	111.165	1
3037	0	0	1037	1	224.089	111.912	112.177	0	0	69.3983	84.3136	211.542	171.725	4215.98	13768.4	-211.542	0	8.87935	11.0806	10.7499	0	0	0.0943213	123.23	-499.072	85.7714	138.541	0	61.0991	59.5086	185.79	1
3041	0	0	1041	1	244.802	104.439	140.363	0	0	39.9189	25.9021	44.0841	144.526	4145.8	13826.8	-44.0841	0	6.42467	11.4315	10.6968	0	0	0.133258	136.006	-505.331	75.6765	139.768	0	71.3904	69.3201	170.461	1
3047	0	0	1047	1	318.352	171.311	147.041	0	0	84.1823	91.3115	30.1463	202.237	4201.2	13761.4	-30.1463	0	8.80612	11.5076	11.1749	0	0	0.140138	112.361	-498.763	52.2935	132.426	0	53.0924	51.5825	127.485	1
3054	0	0	1054	1	264.591	144.712	119.879	0	0	49.7256	3.37849	132.998	195.552	4235.65	13650	-132.998	0	9.44387	11.7832	10.6295	0	0	0.0115212	95.7041	-490.973	67.8805	131.21	0	55.1082	53.6984	131.583	1
3061	0	0	1061	1	250.495	143.159	107.336	0	0	49.5886	44.8492	63.9415	134.419	3936.81	13907.6	-63.9415	0	6.05708	11.3752	10.3625	0	0	0.140946	127.594	-495.477	72.5209	139.377	0	77.3947	73.7756	181.044	1
3062	0	0	1062	1	322.437	110.8	211.637	0	0	27.7366	70.6899	-93.1032	229.724	4157.98	13682.4	93.1032	0	9.2317	11.1267	10.7703	0	0	0.149353	129.541	-506.159	50.6125	178.273	0	44.4392	43.4868	122.017	1
3065	0	0	1065	1	289.918	155.316	134.602	0	0	29.8557	41.2538	340.407	292.984	4255.52	13811.5	-340.407	0	17.4127	10.7487	10.6066	0	0	0.165881	101.123	-490.927	58.2414	140.304	0	38.9522	38.6266	175.513	1
3067	0	0	1067	1	285.171	144.687	140.484	0	0	-53.9162	56.3258	128.903	235.752	4139.98	13995.7	-128.903	0	11.5129	11.1392	10.3656	0	0	0.251265	95.352	-484.676	59.7984	125.642	0	45.3939	42.9147	108.594	1
3068	0	0	1068	1	247.51	128.652	118.858	0	0	23.8853	3.83882	-165.988	181.447	4161.83	13848.9	165.988	0	7.20763	11.0109	10.7328	0	0	0.0675262	121.265	-497.709	73.8553	140.402	0	54.4446	52.87	172.594	1
3072	0	0	1072	1	259.442	111.564	147.878	0	0	-105.112	-16.4539	214.809	204.65	4191.17	13869.2	-214.809	0	11.2298	10.9243	10.3457	0	0	0.178488	159.861	-509.924	68.2267	174.714	0	50.2377	47.8563	153.202	1
3079	0	0	1079	1	220.232	122.042	98.1907	0	0	44.746	28.7969	55.895	148.558	4240.63	13823.9	-55.895	0	6.6646	11.718	10.8425	0	0	0.0955359	100.762	-491.383	89.4852	128.027	0	70.3087	68.602	167.146	1
3081	0	0	1081	1	254.641	115.965	138.675	0	0	3.51057	95.2895	72.6828	159.326	4281.87	13657.8	-72.6828	0	7.25579	11.6894	10.065	0	0	0.119262	102.252	-488.181	70.7642	94.8957	0	65.9648	63.6262	155.157	1
3084	0	0	1084	1	292.998	112.325	180.672	0	0	-56.2398	64.4252	-28.9784	190.486	4341.62	13688.7	28.9784	0	8.10644	11.2802	10.8646	0	0	0.174148	92.5332	-488.961	58.2699	133.067	0	53.5311	51.8306	133.989	1
3087	0	0	1087	1	271.366	148.482	122.884	0	0	22.8207	83.3019	144.729	225.657	4262.56	13669.8	-144.729	0	10.9726	11.4744	9.87242	0	0	0.210677	132.724	-504.645	63.9567	168.113	0	47.7396	46.2176	115.437	1
3094	0	0	1094	1	264.974	132.467	132.507	0	0	1.01785	84.6996	44.0161	158.38	4184.7	13668.4	-44.0161	0	7.03747	11.8392	11.1512	0	0	0.158491	94.9005	-490.566	68.5733	133.638	0	67.3656	64.9073	159.313	1
3108	0	0	1108	1	282.737	133.885	148.851	0	0	46.4201	78.4162	158.703	235.713	4238.96	13874	-158.703	0	11.585	11.6459	10.6283	0	0	0.109428	141.073	-503.353	61.4737	132.011	0	46.2393	45.0597	116.293	1
3112	0	0	1112	1	296.171	95.1508	201.02	0	0	-27.5565	38.6991	-108.212	164.996	4312.94	13714.4	108.212	0	6.67554	11.1957	10.9471	0	0	0.100098	101.088	-490.988	57.3774	105.105	0	59.8927	58.0047	171.174	1
3114	0	0	1114	1	372.58	220.267	152.312	0	0	-19.4079	49.0191	158.876	273.065	4205.13	13704.1	-158.876	0	13.6081	11.2828	9.88502	0	0	0.216947	130.806	-498.598	40.8422	144.235	0	39.7944	38.2024	99.2433	1
3125	0	0	1125	1	329.293	123.511	205.782	0	0	12.8102	106.682	17.5827	198.925	4073.25	13646.4	-17.5827	0	8.62026	10.513	10.6166	0	0	0.16778	100.07	-488.627	48.4431	126.21	0	52.6703	50.8634	125.769	1
3132	0	0	1132	1	343.414	199.446	143.968	0	0	-58.5716	67.5824	145.168	240.021	4244.29	13685.5	-145.168	0	11.9214	11.4284	10.582	0	0	0.226869	109.351	-497.295	46.4166	145.081	0	44.8858	43.1547	109.876	1
3136	0	0	1136	1	276.738	143.983	132.755	0	0	-3.1323	108.884	-28.5973	140.669	4188.85	13644.2	28.5973	0	5.8949	11.4824	10.0463	0	0	0.205068	118.679	-495.672	62.4234	98.0773	0	70.8326	69.1902	175.855	1
3141	0	0	1141	1	279.066	128.695	150.372	0	0	60.403	35.1468	-5.80647	143.831	4324.64	13817.6	5.80647	0	6.12403	10.397	10.8736	0	0	0.124605	89.455	-480.039	61.4024	109.07	0	69.5631	68.7245	168.763	1
3143	0	0	1143	1	270.538	107.863	162.675	0	0	-22.5655	-16.7995	-175.867	186.085	4008.97	13769.9	175.867	0	7.47764	10.9603	10.1074	0	0	0.121585	121.68	-492.845	63.9224	114.84	0	53.1562	50.2997	167.989	1
3147	0	0	1147	1	288.769	125.045	163.724	0	0	61.9514	-15.0219	44.5364	297.265	4123.77	13768.1	-44.5364	0	13.3019	11.2074	11.1173	0	0	0.0333387	100.218	-496.223	59.7165	144.287	0	36.8048	35.7951	89.2004	1
3153	0	0	1153	1	268.893	142.353	126.54	0	0	59.489	72.3764	213.299	176.771	4225.89	13680.7	-213.299	0	9.16797	10.7034	10.0338	0	0	0.0568863	110.047	-489.507	64.0469	123.251	0	58.8991	56.7277	178.187	1
3157	0	0	1157	1	206.37	84.4389	121.931	0	0	35.8293	40.9144	-68.3066	190.071	3751.25	13811.8	68.3065	0	7.76413	10.2571	9.16081	0	0	0.0366484	117.955	-483.314	91.485	132.145	0	51.0307	50.6449	137.128	1
3158	0	0	1158	1	244.124	111.96	132.164	0	0	-28.7662	94.9677	-64.0005	168.898	4214.49	13658.1	64.0005	0	6.9499	10.767	10.0076	0	0	0.065551	114.38	-489.521	73.7518	129.368	0	57.8302	56.7347	150.994	1
3160	0	0	1160	1	375.261	186.004	189.258	0	0	22.6546	222.52	-179.78	209.912	4262.73	13729.9	179.78	0	8.27971	11.4414	10.8632	0	0	0.0958302	110.392	-494.995	41.2649	126.377	0	48.1668	46.8573	159.153	1
3164	0	0	1164	1	315.307	156.635	158.671	0	0	25.8698	26.9222	-96.5462	224.682	4259.51	13626.5	96.5462	0	9.075	11.6854	10.6001	0	0	0.0926966	110.976	-495.586	52.5967	140.346	0	45.1082	44.419	128.067	1
3165	0	0	1165	1	251.121	148.13	102.99	0	0	72.4269	50.615	74.4186	201.311	4212.95	13901.8	-74.4186	0	9.13555	11.0656	10.8064	0	0	0.0511378	115.387	-490.453	72.4993	118.045	0	53.2182	51.0532	125.8	1
3176	0	0	1176	1	289.397	169.75	119.648	0	0	29.5705	85.8179	128.4	200.775	4056.49	13766.9	-128.4	0	9.59739	11.3535	10.1901	0	0	0.064946	128.951	-497.951	58.576	149.937	0	52.9384	51.2392	125.947	1
3181	0	0	1181	1	293.286	120.23	173.057	0	0	-22.5064	4.14869	87.3718	232.788	4208.23	13748.9	-87.3718	0	10.9065	11.0441	9.96783	0	0	0.121673	122.918	-496.803	56.8656	119.576	0	45.249	43.8081	106.653	1
3200	0	0	1200	1	249.942	141.094	108.848	0	0	-79.2777	30.4747	205.495	161.215	4065.68	13622.9	-205.495	0	8.60443	11.0683	10.1795	0	0	0.190372	120.973	-495.718	71.9932	138.688	0	63.1429	60.8188	186.472	1
3202	0	0	1202	1	328.77	146.631	182.139	0	0	-43.9452	-14.5778	-40.399	174.087	4329.33	13867.3	40.399	0	7.43056	11.8426	10.7192	0	0	0.222556	125.484	-500.854	49.8283	126.91	0	57.5628	56.8457	145.346	1
3211	0	0	1211	1	260.174	115.502	144.672	0	0	-5.28234	-4.9755	-106.401	160.293	4489.98	13658.4	106.401	0	6.52332	11.8633	11.0336	0	0	0.278161	94.5714	-492.149	70.3003	136.78	0	62.2804	59.9654	178.993	1
3213	0	0	1213	1	256.508	125.988	130.52	0	0	-9.52411	38.6736	47.2655	165.777	4195.24	13714.4	-47.2655	0	7.43291	10.8487	10.3286	0	0	0.125962	133.306	-497.132	69.23	121.18	0	62.0999	59.5569	147.162	1
3214	0	0	1214	1	347.177	173.843	173.334	0	0	29.2925	37.9372	-72.6302	238.07	4355.75	13715.1	72.6302	0	9.71185	10.4218	10.4613	0	0	0.0581797	117.516	-491.185	44.8106	112.376	0	42.3874	41.4329	112.824	1
3219	0	0	1219	1	274.47	140.212	134.258	0	0	67.5381	79.0181	52.6559	183.679	4217.84	13773.7	-52.6559	0	8.16117	11.7621	10.4408	0	0	0.122682	158.181	-511.313	64.0603	152.855	0	57.6197	56.0339	137.521	1
3228	0	0	1228	1	269.098	125.373	143.725	0	0	16.9404	54.8907	88.6402	174.864	4168.78	13797.8	-88.6402	0	8.08085	10.8567	10.5509	0	0	0.0785693	112.5	-489.637	64.8985	104.226	0	59.7651	57.5369	140.261	1
3229	0	0	1229	1	236.328	136.24	100.087	0	0	-11.6174	110.454	131.399	138.2	4097.68	13841.9	-131.399	0	6.67493	10.9035	9.91418	0	0	0.0674367	172.03	-508.69	77.4108	142.934	0	73.6713	71.0996	174.768	1
3230	0	0	1230	1	330.688	149.443	181.245	0	0	-2.34948	49.4467	-106.942	173.428	4088.41	13903	106.942	0	6.97327	10.4925	10.0909	0	0	0.06733	129.701	-492.301	47.6639	131.13	0	56.3465	54.0132	158.562	1
3234	0	0	1234	1	280.565	146.761	133.804	0	0	37.9935	83.7204	106.496	189.41	3848.75	13569.7	-106.496	0	8.85704	10.7066	10.0621	0	0	0.0777062	100.038	-484.749	60.2991	110.032	0	55.0828	53.4179	132.927	1
3239	0	0	1239	1	310.406	179.997	130.409	0	0	-7.13309	37.1209	37.5648	162.364	4192.85	13915.3	-37.5648	0	7.21787	11.3182	10.2738	0	0	0.0278682	137.326	-499.598	53.0738	121.174	0	63.9539	60.8861	151.896	1
3245	0	0	1245	1	364.966	211.627	153.339	0	0	16.0616	24.4127	266.896	291.319	4169.66	13728.7	-266.896	0	16.1157	10.893	10.4278	0	0	0.297795	133.037	-505.722	42.1561	165.168	0	37.9723	36.4391	137.533	1
3246	0	0	1246	1	325.767	174.344	151.424	0	0	16.792	56.8377	183.749	277.262	4069.27	13795.9	-183.749	0	14.0498	9.93319	10.3218	0	0	0.126168	119.074	-493.708	48.3634	147.07	0	37.9676	36.5493	105.389	1
3248	0	0	1248	1	286.666	166.902	119.764	0	0	-30.5578	90.917	97.5062	242.265	4216.28	13761.8	-97.5061	0	11.3781	10.7812	10.0165	0	0	0.188428	117.621	-495.287	58.5054	122.297	0	43.6983	42.3174	103.064	1
3249	0	0	1249	1	275.928	112.185	163.743	0	0	-16.3843	127.405	-80.0979	174.66	4002.78	13426.4	80.0979	0	7.09456	11.1395	10.0733	0	0	0.102946	117.345	-493.138	62.3071	109.347	0	57.8595	55.7928	154.341	1
3253	0	0	1253	1	269.785	124.398	145.387	0	0	-51.7269	10.184	-11.6558	168.15	4337.11	13742.9	11.6558	0	7.29988	11.6215	10.9156	0	0	0.180282	151.078	-510.836	66.1733	156.874	0	60.2898	59.0528	148.329	1
3256	0	0	1256	1	281.541	151.244	130.297	0	0	-110.144	218.512	186.579	191.359	4096.54	13634.2	-186.579	0	10.2729	10.3121	9.57382	0	0	0.193884	123.117	-489.893	58.901	127.556	0	52.0944	50.0865	142.159	1
3266	0	0	1266	1	271.547	160.005	111.542	0	0	50.3643	-6.98104	119.194	198.814	4135.36	13760.1	-119.194	0	9.49545	10.477	10.9313	0	0	0.101486	121.166	-498.249	64.0511	142.867	0	52.3855	51.1508	125.989	1
3270	0	0	1270	1	347.54	167.237	180.303	0	0	4.66372	73.148	67.0046	162.39	4280.72	13580.3	-67.0046	0	7.36325	11.4721	10.4674	0	0	0.0382454	116.268	-495.157	45.5872	122.421	0	65.3943	63.6508	154.261	1
3272	0	0	1272	1	277.802	122.929	154.873	0	0	59.0935	65.1545	149.975	268.162	4226.29	13887.2	-149.975	0	13.0581	10.2608	10.3402	0	0	0.053112	126.81	-497.496	60.9581	146.252	0	39.8747	38.5819	99.8732	1
3277	0	0	1277	1	223.408	93.4108	129.998	0	0	-7.42393	-35.5397	188.058	185.737	4093.48	13689	-188.058	0	9.62652	11.2502	10.479	0	0	0.131662	121.063	-497.807	85.9414	116.341	0	56.042	54.0812	154.464	1
3278	0	0	1278	1	280.631	124.475	156.155	0	0	15.9489	49.8414	-96.0255	164.018	4369.09	13902.6	96.0255	0	6.60852	11.7189	9.80089	0	0	0.142497	97.2249	-484.201	61.1222	115.23	0	59.533	58.594	170.386	1
3290	0	0	1290	1	317.138	171.789	145.349	0	0	-9.14226	74.5235	47.1578	197.814	4194.86	13877.9	-47.1578	0	8.83641	10.9056	9.97216	0	0	0.121961	122.156	-490.388	50.796	131.756	0	52.7065	50.4726	125.319	1
3295	0	0	1295	1	309.494	133.987	175.507	0	0	9.42794	71.5856	14.3652	160.053	4076.63	13880.8	-14.3652	0	6.9328	10.2331	10.0779	0	0	0.168529	150.9	-496.646	52.0055	155.672	0	62.9284	60.3494	150.863	1
3296	0	0	1296	1	216.885	94.2192	122.665	0	0	58.4785	70.6733	61.1228	141.974	3927.92	13483.1	-61.1228	0	6.36179	11.3274	9.69959	0	0	0.0838878	137.572	-498.681	88.281	107.357	0	72.9693	70.1413	172.077	1
3297	0	0	1297	1	303.751	126.934	176.817	0	0	-0.438121	-4.33028	-45.2852	170.15	4285.82	13657.8	45.2852	0	7.14944	11.1295	10.9933	0	0	0.166867	123.658	-502.439	55.3213	125.425	0	59.2705	57.9132	149.452	1
3298	0	0	1298	1	365.918	215.313	150.606	0	0	32.2617	85.8505	129.389	237.106	4253.12	13866.5	-129.389	0	11.3407	10.9337	9.74533	0	0	0.20792	133.03	-497.629	41.5129	123.026	0	44.8597	43.7711	107.108	1
3306	0	0	1306	1	325.352	162.561	162.791	0	0	1.70939	51.4819	32.8871	248.188	4084.35	13701.6	-32.8871	0	10.9516	10.4753	9.5496	0	0	0.135512	169.312	-507.101	48.219	158.277	0	42.1193	40.2009	101.103	1
3309	0	0	1309	1	253.44	124.326	129.114	0	0	37.1111	85.7635	-27.349	139.656	4048.95	13866.6	27.349	0	5.83096	10.9374	10.1663	0	0	0.0543399	118.052	-491.193	70.3314	130.792	0	71.0401	69.1176	175.117	1
3312	0	0	1312	1	323.971	159.342	164.63	0	0	109.164	35.9168	307.104	257.228	4176.22	13717.2	-307.104	0	14.665	10.6879	9.64853	0	0	0.137987	192.031	-513.735	48.791	182.863	0	43.263	41.5121	170.069	1
3317	0	0	1317	1	276.039	118.266	157.773	0	0	-55.1613	138.521	86.7264	163.989	4041.56	13714.2	-86.7264	0	7.68329	10.8232	9.78241	0	0	0.233331	112.592	-489.22	61.4884	115.624	0	62.2216	59.4772	145.559	1
3323	0	0	1323	1	237.404	131.831	105.573	0	0	17.633	-23.7082	-118.989	152.227	3869.11	13577.5	118.989	0	6.17687	10.4873	9.72225	0	0	0.21964	131.725	-496.299	75.8496	165.277	0	61.9612	60.9481	180.701	1
3326	0	0	1326	1	293.813	146.365	147.449	0	0	42.3915	107.843	135.767	249.903	4242.99	13645.2	-135.767	0	12.0085	9.92993	9.78515	0	0	0.143475	180.248	-499.679	55.2744	149.503	0	42.1122	40.9275	102.441	1
3327	0	0	1327	1	290.247	138.559	151.687	0	0	-13.6695	12.4153	105.199	260.741	4199.39	13840.3	-105.199	0	12.375	10.4461	9.39708	0	0	0.150865	87.2428	-478.686	56.3508	134.526	0	40.2492	38.8938	94.8503	1
3336	0	0	1336	1	215.403	135.831	79.5726	0	0	54.7825	70.0492	253.81	195.549	4031.28	13782.7	-253.81	0	10.5785	9.82237	9.15745	0	0	0.102539	139.968	-488.123	84.9624	139.13	0	51.5635	49.7605	182.153	1
3337	0	0	1337	1	327.817	193.147	134.67	0	0	11.6721	66.9679	190.484	211.745	4074.39	13885.4	-190.484	0	10.8076	10.6015	10.4754	0	0	0.0693483	139.431	-496.879	48.6996	136.99	0	49.3339	47.3623	138.893	1
3339	0	0	1339	1	254.307	122.096	132.211	0	0	63.307	20.5311	152.212	144.925	4022.75	13533.2	-152.212	0	7.10106	10.1541	10.0922	0	0	0.107727	93.9073	-480.085	68.6997	102.67	0	69.7308	67.8485	174.783	1
3346	0	0	1346	1	260.782	116.288	144.495	0	0	2.97232	27.2555	-74.8375	139.14	4083.09	13725.8	74.8375	0	5.69999	10.6066	10.396	0	0	0.154003	154.887	-503.256	67.3404	142.193	0	70.2365	67.8297	181.841	1
3352	0	0	1352	1	270.124	134.726	135.398	0	0	11.0473	31.2038	96.3024	174.012	4174.67	13721.9	-96.3024	0	8.12792	11.2152	9.94748	0	0	0.0469306	107.93	-488.573	64.164	120.895	0	59.9649	57.6705	139.527	1
3358	0	0	1358	1	303.719	180.927	122.791	0	0	65.7455	-14.3711	-75.6259	180.005	4119.97	13767.5	75.6259	0	7.39625	10.9122	9.87695	0	0	0.126537	115.862	-492.91	53.8812	131.006	0	53.6454	52.7903	143.788	1
3372	0	0	1372	1	334.549	164.105	170.444	0	0	-44.412	-12.4217	44.211	191.794	4130.47	13765.5	-44.211	0	8.73236	10.6004	10.1195	0	0	0.187605	142.481	-499.282	47.0212	132.885	0	52.7965	51.0818	126.566	1
3378	0	0	1378	1	238.263	113.573	124.69	0	0	4.19355	42.0616	-114.476	153.197	4480.51	13810.7	114.476	0	6.1418	11.4914	10.5685	0	0	0.0985098	121.796	-495.285	78.6456	120.602	0	64.1205	62.5514	186.547	1
3386	0	0	1386	1	299.288	126.527	172.761	0	0	20.2606	77.3148	58.6531	179.717	4464.44	13974.7	-58.6531	0	8.06581	10.7369	10.019	0	0	0.186162	124.964	-494.292	54.9897	134.281	0	58.1623	57.1779	140.963	1
3395	0	0	1395	1	270.488	143.181	127.308	0	0	6.36594	8.91153	-120.8	155.971	4378.67	13843.8	120.8	0	6.27841	11.4168	10.0318	0	0	0.0845997	155.07	-507.188	64.4144	140.726	0	61.6351	60.6662	184.488	1
3398	0	0	1398	1	241.665	137.174	104.491	0	0	-11.5461	30.7852	106.381	165.831	4097.61	13822	-106.381	0	7.85423	10.9054	8.94869	0	0	0.117586	117.185	-486.89	73.165	124.269	0	61.0709	58.6092	141.737	1
3407	0	0	1407	1	311.288	141.053	170.236	0	0	-25.5623	47.8443	-26.0382	254.699	4410.6	13804.9	26.0382	0	10.7939	10.2749	9.17931	0	0	0.244237	130.274	-496.042	50.6863	175.23	0	39.2125	38.4512	98.2489	1
3408	0	0	1408	1	247.14	126.075	121.065	0	0	91.4262	21.4904	81.6783	217.687	4094.29	13831.3	-81.6783	0	9.9745	10.6901	9.43983	0	0	0.0547709	115.65	-488.537	71.3607	158.979	0	47.9006	46.1174	112.944	1
3414	0	0	1414	1	275.597	160.165	115.432	0	0	-9.14845	50.7967	111.182	165.68	4095.21	13503	-111.182	0	7.86114	11.1271	10.0159	0	0	0.169532	135.722	-499.565	62.3214	138.086	0	63.8449	61.2161	148.829	1
3442	0	0	1442	1	255.109	150.081	105.028	0	0	-31.9485	29.7065	98.47	150.296	4217.67	13723.4	-98.47	0	7.10223	10.4688	9.95134	0	0	0.0621417	115.677	-489.858	68.6401	122.376	0	67.0449	64.6909	156.966	1
3444	0	0	1444	1	246.577	124.582	121.994	0	0	44.1048	16.7608	112.99	208.969	4141.62	13736.3	-112.99	0	9.88765	10.3996	9.74944	0	0	0.159372	90.2943	-480.551	71.6746	131.535	0	49.4074	48.0546	117.151	1
3450	0	0	1450	1	253.766	141.628	112.138	0	0	-22.9459	31.588	142.185	153.282	4208.67	13821.2	-142.185	0	7.53345	10.9907	10.5195	0	0	0.11997	109.242	-489.87	70.8337	129.152	0	67.0262	64.9888	163.036	1
3454	0	0	1454	1	318.93	127.968	190.962	0	0	-24.6476	63.0307	57.3195	221.316	4110.71	13789.7	-57.3195	0	10.0184	10.7682	9.82066	0	0	0.137055	134.224	-497.048	50.1164	149.284	0	47.0969	45.1018	112.245	1
3463	0	0	1463	1	319.379	193.363	126.016	0	0	35.5961	54.1953	141.25	214.729	4150.12	13798.5	-141.25	0	10.4028	10.2274	10.8295	0	0	0.0701164	129.483	-499.465	50.482	137.311	0	48.663	47.1405	120.69	1
3464	0	0	1464	1	247.839	140.167	107.671	0	0	28.0046	84.6285	-104.288	160.283	4357.04	13668.5	104.288	0	6.39971	11.5757	10.2725	0	0	0.0153308	110.698	-494.71	73.819	116.293	0	61.0799	59.6144	180.208	1
3470	0	0	1470	1	261.927	130.746	131.181	0	0	28.0644	91.6308	-121.643	193.884	4456.64	13661.4	121.643	0	7.68402	11.1612	10.0065	0	0	0.0905283	114.607	-493.58	67.1071	147.143	0	50.8279	49.2268	155.099	1
3477	0	0	1477	1	239.188	115.244	123.944	0	0	10.3769	62.5155	-97.3608	175.228	4275	13889.9	97.3608	0	7.04909	10.4335	9.45337	0	0	0.130962	125.712	-487.584	74.4519	136.122	0	54.8451	53.2344	153.292	1
3482	0	0	1482	1	295.597	156.892	138.705	0	0	1.6994	170.288	157.697	147.787	4184.02	13582.8	-157.697	0	7.3376	10.6921	9.80392	0	0	0.105243	170.336	-507.79	55.664	134.373	0	69.7384	67.4918	172.336	1
3499	0	0	1499	1	240.151	126.109	114.042	0	0	13.651	-1.82742	-15.6949	139.586	4271.73	13655.2	15.6949	0	5.96979	11.2793	10.4936	0	0	0.296685	130.213	-500.207	77.2491	140.726	0	71.4914	69.8766	175.983	1
3500	0	0	1500	1	211.953	112.271	99.6821	0	0	10.2715	92.0999	-86.857	184.247	4275.11	13760.6	86.857	0	7.43033	10.7752	9.47579	0	0	0.0896337	99.2586	-485.29	89.7269	147.908	0	52.3752	51.2401	144.549	1
3507	0	0	1507	1	322.59	145.301	177.289	0	0	-20.5953	48.8288	174.913	196.509	4106.66	13704.3	-174.913	0	9.95492	9.9667	9.59504	0	0	0.150782	112.202	-488.176	48.3716	132.498	0	51.3859	49.4478	136.144	1
3508	0	0	1508	1	262.474	122.168	140.306	0	0	53.1944	40.4283	29.6549	194.292	4132.53	13812.3	-29.6549	0	8.50547	10.7737	8.91271	0	0	0.0500851	113.327	-484.851	64.7092	118.988	0	51.5064	49.8889	125.55	1
3511	0	0	1511	1	238.394	117.822	120.572	0	0	-195.436	136.014	15.1732	156.75	4082.18	13617.1	-15.1732	0	7.46458	10.1928	9.85155	0	0	0.210039	103.246	-479.082	75.1228	92.5824	0	64.1206	57.7177	142.945	1
3512	0	0	1512	1	209.935	76.9378	132.998	0	0	-68.3348	38.7173	-26.3216	154.307	4353.72	13814	26.3216	0	6.62797	10.7078	8.85512	0	0	0.126764	110.649	-482.599	89.3803	131.42	0	61.0503	59.6636	153.196	1
3513	0	0	1513	1	261.977	118.208	143.769	0	0	0.645407	49.5917	54.303	182.008	4085.41	13803.1	-54.303	0	8.18336	10.8786	9.49081	0	0	0.162168	128.761	-494.563	65.9223	122.745	0	56.3612	53.7858	133.435	1
3517	0	0	1517	1	267.849	154.111	113.738	0	0	2.11865	26.5926	248.531	274.499	4183.6	13826.1	-248.531	0	14.9405	10.4393	9.58351	0	0	0.133354	121.467	-493.401	63.4176	137.974	0	38.9048	37.4664	132.69	1
3519	0	0	1519	1	255.286	144.718	110.568	0	0	1.98218	106.472	214.425	213.827	4183.74	13746.3	-214.425	0	11.2027	10.6917	9.7106	0	0	0.165195	114.836	-491.126	68.5184	127.852	0	48.9742	47.2009	147.859	1
3521	0	0	1521	1	295.064	164.138	130.926	0	0	72.7535	38.6955	257.66	203.992	4212.63	13814	-257.66	0	11.0775	11.041	9.64049	0	0	0.0955825	173.469	-504.076	55.9837	175.504	0	52.0685	50.4859	181.31	1
3522	0	0	1522	1	333.423	160.048	173.374	0	0	80.5728	106.798	242.344	235.313	4105.15	13845.6	-242.344	0	12.548	10.3834	10.1793	0	0	0.099534	172.144	-506.453	47.1066	188.063	0	44.9662	43.3034	153.104	1
3525	0	0	1525	1	264.598	116.605	147.993	0	0	47.4928	12.6391	114.691	196.118	4237.89	13640.8	-114.691	0	9.29706	10.7745	9.95867	0	0	0.0714218	87.3133	-480.443	65.5385	109.114	0	53.3655	51.9557	125.963	1
3527	0	0	1527	1	301.573	141.915	159.658	0	0	-19.8507	30.6038	3.48619	181.93	4205.57	13722.5	-3.48619	0	7.89468	10.6002	9.16358	0	0	0.0547016	131.069	-495.643	53.286	171.288	0	54.097	52.2687	132.379	1
3528	0	0	1528	1	313.085	144.7	168.385	0	0	37.3634	19.6065	12.2417	202.375	4248.02	13733.5	-12.2417	0	8.77656	10.4841	10.8929	0	0	0.0171522	121.515	-495.29	52.2386	134.607	0	50.9783	49.844	123.735	1
3535	0	0	1535	1	249.17	132.031	117.139	0	0	11.6226	0.215522	5.8789	152.389	4174.1	13653.2	-5.8789	0	6.62353	11.5043	10.0629	0	0	0.0963036	117.873	-493.483	72.7793	144.432	0	66.1557	64.4852	160.762	1
3550	0	0	1550	1	220.459	97.3221	123.137	0	0	11.5415	44.4322	-35.0943	134.21	4174.18	13808.3	35.0943	0	5.61398	10.6643	9.60685	0	0	0.253908	94.5615	-480.249	84.6932	99.0027	0	71.7102	69.592	178.399	1
3562	0	0	1562	1	298.797	129.547	169.249	0	0	-10.7557	69.6604	-50.8811	227.072	3797.84	13882.7	50.8811	0	9.40454	9.6028	8.56913	0	0	0.259316	150.898	-492.191	52.2531	146.191	0	43.217	42.3543	110.393	1
3564	0	0	1564	1	286.493	122.651	163.842	0	0	-28.7913	103.093	92.5889	162.504	4314.17	13650	-92.5889	0	7.59142	10.8356	9.70753	0	0	0.0539584	135.536	-497.973	58.2305	123.849	0	62.9477	60.9297	148.537	1
3573	0	0	1573	1	326.88	174.72	152.161	0	0	19.1063	64.5325	225.104	227.83	4166.61	13688.5	-225.104	0	12.0324	9.82239	9.57101	0	0	0.226154	135.272	-493.133	47.3442	153.523	0	45.3814	43.4387	144.405	1
3575	0	0	1575	1	262.527	146.674	115.853	0	0	31.8862	13.2414	-17.3902	160.222	3854.85	13839.5	17.3902	0	6.80551	9.9467	9.37741	0	0	0.153123	113.33	-481.467	64.2874	118.839	0	61.7093	59.6996	148.646	1
3591	0	0	1591	1	328.123	147.762	180.361	0	0	11.7479	71.7566	-102.218	223.915	4373.29	13781	102.218	0	8.97659	9.53226	9.9379	0	0	0.171827	99.5287	-480.989	47.1653	135.148	0	43.8395	42.8884	121.319	1
3605	0	0	1605	1	254.526	127.451	127.074	0	0	-6.63799	31.7902	116.452	139.395	4092.7	13621.6	-116.452	0	6.65732	10.3564	10.1454	0	0	0.155181	109.852	-486.456	69.0004	108.006	0	72.7883	70.3279	171.186	1
3608	0	0	1608	1	240.768	143.931	96.8369	0	0	47.7645	-31.3081	52.0911	127.673	4038.3	13684.7	-52.0911	0	5.77937	10.1777	9.86395	0	0	0.188758	125.117	-491.626	74.04	126.798	0	77.0608	74.5487	182.308	1
3610	0	0	1610	1	269.079	122.161	146.917	0	0	76.0574	57.7451	208.399	164.733	4209.32	13795	-208.399	0	8.49476	10.1603	9.61308	0	0	0.0532828	100.392	-479.376	62.6788	142.227	0	61.2447	59.4267	182.97	1
3617	0	0	1617	1	260.058	111.082	148.976	0	0	-45.9181	-14.6387	-12.2543	147.895	4032.32	13468.7	12.2543	0	6.44357	10.3576	10.3625	0	0	0.0889275	152.502	-500.702	67.2037	141.05	0	67.4291	65.0139	162.519	1
3619	0	0	1619	1	247.095	130.926	116.169	0	0	-2.13301	57.0904	40.5559	145.94	4187.85	13995	-40.5559	0	6.48253	9.83562	9.66723	0	0	0.0975654	142.4	-490.038	70.431	129.06	0	68.7904	64.5799	161.664	1
3639	0	0	1639	1	250.281	141.262	109.019	0	0	62.5278	66.7199	-145.52	168.194	4123.19	13786	145.52	0	6.61728	10.2013	9.92029	0	0	0.0181429	122.904	-485.702	70.1091	123.112	0	57.0436	55.4232	175.418	1
3641	0	0	1641	1	281.7	112.917	168.783	0	0	-9.67485	40.1149	6.20598	194.223	4095.73	13713	-6.20598	0	8.41593	9.88338	9.0099	0	0	0.0568636	106.028	-483.36	57.6159	117.874	0	50.7945	48.6831	122.853	1
3653	0	0	1653	1	316.896	177.352	139.544	0	0	-6.17262	-0.533053	129.88	168.223	4191.89	13952.9	-129.88	0	8.17704	10.6425	9.27658	0	0	0.019127	142.938	-498.295	49.8862	124.238	0	60.8114	57.8568	142.579	1
3667	0	0	1667	1	266.855	140.46	126.395	0	0	42.3464	35.5353	86.169	217.985	4043.71	13717.5	-86.169	0	10.038	9.62157	8.63086	0	0	0.0531656	104.336	-477.936	61.3	134.734	0	46.0853	44.367	108.89	1
3671	0	0	1671	1	305.368	156.044	149.325	0	0	-5.53191	59.2814	12.6892	208.331	4191.25	13893.1	-12.6892	0	9.04578	9.65886	9.00744	0	0	0.0154413	116.384	-484.49	51.2481	127.241	0	47.7234	45.6328	115.444	1
3675	0	0	1675	1	264.518	141.482	123.035	0	0	-11.6748	42.3814	105.818	137.809	4097.73	13710.7	-105.818	0	6.51473	10.4079	9.69886	0	0	0.0577809	165.137	-498.702	64.692	136.632	0	72.9071	69.8972	169.811	1
3681	0	0	1681	1	268.235	144.502	123.733	0	0	54.1955	-26.5282	66.1202	140.214	4131.52	13779.6	-66.1202	0	6.41155	10.5616	10.1986	0	0	0.0781912	124.584	-495.289	64.3152	121.8	0	71.3202	69.4376	169.234	1
3686	0	0	1686	1	258.968	109.192	149.775	0	0	71.8456	41.325	160.199	167.381	4213.53	13811.4	-160.199	0	8.23984	10.5937	9.70349	0	0	0.144663	154.341	-502.468	66.9653	125.786	0	61.0109	59.4322	153.416	1
3689	0	0	1689	1	244.73	134.09	110.639	0	0	-10.8604	61.5651	7.31148	171.656	4096.92	13791.2	-7.31148	0	7.42729	10.111	9.19632	0	0	0.12627	105.709	-481.999	71.0629	130.68	0	57.3585	54.9847	138.584	1
3697	0	0	1697	1	294.969	148.835	146.134	0	0	39.1777	9.44964	149.959	248.315	4146.54	13743.6	-149.959	0	12.1908	10.8224	9.30429	0	0	0.140272	106.152	-487.616	55.3711	130.053	0	42.3655	41.2769	104.172	1
3701	0	0	1701	1	267.842	150.225	117.617	0	0	91.0659	-39.0352	196.191	215.896	4094.65	13792.1	-196.191	0	11.1476	10.6402	9.2468	0	0	0.202291	120.64	-491.058	63.1918	150.028	0	47.7485	46.1488	134.244	1
3712	0	0	1712	1	280.105	132.436	147.67	0	0	30.5676	65.104	35.953	200.961	4055.49	13787.6	-35.953	0	8.8398	9.77342	9.94347	0	0	0.120781	105.167	-482.728	59.1341	118.366	0	50.6609	48.7082	121.354	1
3714	0	0	1714	1	273.99	155.671	118.319	0	0	-32.9268	74.5222	72.7238	264.384	4118.99	13977.5	-72.7238	0	12.1503	9.70229	9.39642	0	0	0.273874	128.546	-486.361	60.2058	166.669	0	39.2563	37.2181	93.7638	1
3722	0	0	1722	1	343.302	141.96	201.342	0	0	51.7326	109.812	-41.1598	209.452	4034.33	13742.9	41.1598	0	8.64193	10.2653	9.23777	0	0	0.117602	136.38	-495.209	44.3371	155.871	0	47.4154	46.059	118.865	1
3725	0	0	1725	1	279.943	140.568	139.376	0	0	-61.4446	19.3968	135.896	177.512	4147.5	13733.7	-135.896	0	8.78569	10.1478	9.81628	0	0	0.329163	153.256	-499.09	59.4902	144.542	0	56.4193	54.441	136.689	1
3745	0	0	1745	1	197.871	90.4229	107.448	0	0	-34.2639	72.5317	-49.55	171.919	4219.98	13780.2	49.55	0	7.16175	10.2195	9.0292	0	0	0.266454	122.777	-484.386	96.9794	159.23	0	55.0477	53.6999	141.05	1
3758	0	0	1758	1	271.145	154.619	116.526	0	0	20.2208	20.4337	123.898	166.093	4165.5	13932	-123.898	0	7.96114	9.76515	8.9323	0	0	0.0594798	130.142	-483.716	60.5445	128.061	0	59.8402	57.2374	141.159	1
3763	0	0	1763	1	293.013	187.191	105.822	0	0	-0.721453	-29.5659	189.065	178.478	4385.76	13683	-189.065	0	9.23358	10.3374	9.70878	0	0	0.213458	159.709	-500.184	55.8554	129.998	0	56.477	54.6345	156.41	1
3766	0	0	1766	1	307.92	152.673	155.246	0	0	71.363	6.49059	30.103	271.043	4014.7	13945.9	-30.103	0	11.9237	9.66731	8.60998	0	0	0.100977	125.448	-488.181	50.2385	164.025	0	37.3715	35.9188	91.2888	1
3768	0	0	1768	1	363.177	187.658	175.519	0	0	1.63417	90.2248	93.5383	199.931	4184.09	13762.5	-93.5383	0	9.28662	9.93082	9.59516	0	0	0.205854	109.362	-484.743	41.1054	119.564	0	51.1566	49.3619	119.967	1
3774	0	0	1774	1	253.595	105.758	147.837	0	0	-25.3236	-12.7996	55.3246	138.891	4111.38	13865.5	-55.3246	0	6.35187	9.8502	9.04572	0	0	0.112667	106.696	-478.536	66.8886	142.773	0	69.2371	66.7877	164.332	1
3788	0	0	1788	1	325.111	165.654	159.457	0	0	29.1687	48.7913	158.822	287.564	4156.55	13803.9	-158.822	0	14.1928	9.50332	9.31916	0	0	0.148988	143.088	-495.902	47.1692	179.815	0	36.1147	34.948	92.237	1
3789	0	0	1789	1	226.054	96.6237	129.43	0	0	-61.8836	122.654	44.8212	151.221	3948.62	13829.7	-44.8212	0	6.82926	9.41239	9.11282	0	0	0.0670344	136.845	-483.926	78.2979	125.132	0	64.5325	61.1639	151.684	1
3790	0	0	1790	1	269.445	153.831	115.614	0	0	-6.03168	105.905	132.121	237.058	3992.43	13846.5	-132.121	0	11.4432	9.3287	8.38673	0	0	0.103783	114.134	-475.813	59.7464	133.334	0	42.4608	40.686	101.439	1
3799	0	0	1799	1	326.396	163.08	163.316	0	0	-14.8379	21.5049	-44.1766	237.818	4200.56	13831.2	44.1766	0	9.97107	9.84748	9.27318	0	0	0.118246	106.098	-481.667	47.1829	125.754	0	41.3028	40.1782	103.99	1
3804	0	0	1804	1	221.708	101.43	120.278	0	0	7.95815	22.0576	32.1556	140.182	4277.42	13731	-32.1556	0	6.20052	10.7204	9.39085	0	0	0.183364	147.115	-492.444	83.6342	141.264	0	70.3832	68.2117	168.999	1
3835	0	0	1835	1	265.121	121.555	143.566	0	0	1.10911	48.1195	-111.986	163.997	3985.29	13804.6	111.986	0	6.57798	9.89384	8.58993	0	0	0.0449328	130.853	-481.35	62.1632	141.765	0	57.5091	54.2433	162.75	1
3841	0	0	1841	1	304.052	184.64	119.412	0	0	8.46448	23.8061	270.308	225.324	4177.26	13928.6	-270.308	0	12.5283	9.36099	8.99188	0	0	0.0818616	134.099	-488.474	51.2303	128.475	0	45.3555	43.0211	166.007	1
3842	0	0	1842	1	215.568	112.096	103.472	0	0	79.2692	0.656822	51.1972	137.049	4106.45	13652.8	-51.1972	0	6.14062	10.0127	9.60055	0	0	0.157239	128.934	-490.02	86.2225	140.697	0	72.0665	70.2017	170.765	1
3866	0	0	1866	1	288.68	148.83	139.85	0	0	-21.4982	-11.4814	48.9619	176.312	4107.56	13864.2	-48.9619	0	8.00966	9.04042	8.62289	0	0	0.146833	144.676	-489.451	54.2377	162.354	0	54.138	52.1783	129.479	1
3877	0	0	1877	1	294.415	121.511	172.904	0	0	35.7031	53.7225	185.512	200.384	4150.02	13699.4	-185.512	0	10.1434	10.0439	10.1078	0	0	0.140717	111.83	-488.285	55.6114	118.753	0	51.1844	49.4001	141.669	1
3878	0	0	1878	1	306.927	148.916	158.011	0	0	-26.2731	129.367	131.286	199.952	4311.65	13723.4	-131.286	0	9.69619	9.7579	8.88262	0	0	0.218141	134.679	-488.515	50.852	120.644	0	49.8719	48.6527	119.998	1
3898	0	0	1898	1	276.211	128.072	148.139	0	0	67.4582	25.1909	56.9531	211.242	4118.26	13727.9	-56.9531	0	9.47432	9.47051	8.95899	0	0	0.122921	131.409	-488.193	58.6538	135.064	0	47.1936	45.6928	113.075	1
3908	0	0	1908	1	246.402	133.567	112.835	0	0	-64.7909	124.581	92.4223	144.378	4250.51	13728.2	-92.4223	0	6.81973	9.45237	9.53309	0	0	0.0353054	143.913	-496.035	69.881	146.033	0	67.3422	65.0007	158.465	1
3915	0	0	1915	1	226.215	98.7796	127.436	0	0	26.5883	62.9356	-5.19389	200.14	4159.13	13789.8	5.19389	0	8.5216	8.93049	9.21765	0	0	0.104303	106.572	-477.462	77.4923	129.167	0	48.4611	47.084	117.754	1
3923	0	0	1923	1	251.353	96.404	154.949	0	0	5.25734	37.2067	55.4293	157.629	4080.8	13815.5	-55.4293	0	7.09885	9.46475	9.00832	0	0	0.0106206	172.751	-490.527	67.1049	152.948	0	61.9405	59.2576	146.45	1
3925	0	0	1925	1	299.353	168.335	131.018	0	0	28.9883	32.7214	142.115	244.109	4156.73	13820	-142.115	0	11.872	9.80226	8.49527	0	0	0.150466	119.67	-485.726	52.2376	156.678	0	41.635	40.3423	101.208	1
3928	0	0	1928	1	304.998	147.823	157.175	0	0	19.5354	4.72373	88.3034	192.743	4166.18	13748.4	-88.3034	0	8.96242	9.72876	9.40294	0	0	0.0872626	109.006	-483.754	51.8353	144.947	0	52.0217	50.4818	122.67	1
3929	0	0	1929	1	265.767	103.291	162.476	0	0	21.9749	-12.1866	-12.4119	152.74	4163.75	13765.3	12.4119	0	6.55671	10.7025	9.03156	0	0	0.0208902	99.4864	-480.491	63.6558	115.604	0	62.541	61.1886	154.546	1
3937	0	0	1937	1	349.688	158.416	191.271	0	0	25.3128	106.637	111.404	204.19	4459.39	13845.8	-111.404	0	9.60512	10.0108	9.97755	0	0	0.198558	125.919	-489.257	43.6481	144.818	0	50.5064	50.0798	119.65	1
3945	0	0	1945	1	234.152	127.566	106.586	0	0	-41.5997	80.8096	-153.768	166.165	4227.32	13572.6	153.768	0	6.60729	10.691	9.36828	0	0	0.193037	85.1643	-474.45	77.0771	115.342	0	56.9533	56.3569	183.559	1
3991	0	0	1991	1	276.411	139.344	137.067	0	0	-4.30749	-17.7274	195.545	194.242	4289.69	13970.1	-195.545	0	10.0971	9.78875	8.76203	0	0	0.132818	175.81	-500.363	58.7229	171.614	0	51.7143	49.1575	144.964	1
3995	0	0	1995	1	250.165	101.037	149.128	0	0	38.5963	27.2706	-3.26942	132.327	4047.46	13725.8	3.26942	0	5.66178	9.60614	9.18298	0	0	0.197793	121.461	-482.084	68.0584	122.148	0	72.1142	69.7506	173.628	1
4004	0	0	4	1	202.336	108.174	94.1627	0	0	77.9429	102.38	397.09	146.022	4008.12	13850	-397.09	0	5.90173	5.1659	5.93478	0	0	0.0864733	140.282	-445.008	67.1626	139.871	0	51.5152	52.4917	177.613	2
4070	0	0	70	1	234.458	123.71	110.749	0	0	-9.75	-38.57	-1.98037	129.275	4394.79	13592.3	1.98037	0	4.88274	5.11236	5.61788	0	0	0.0420925	136.496	-442.458	54.7249	132.373	0	55.0193	55.5395	176.085	2
4080	0	0	80	1	226.655	119.973	106.682	0	0	22.4102	80.9622	-29.0097	134.891	4362.63	13672.1	29.0097	0	4.96667	4.59551	5.06103	0	0	0.248736	174.125	-439.321	55.4356	142.994	0	51.1921	51.6154	173.631	2
4143	0	0	143	1	227.504	109.909	117.595	0	0	-10.6883	69.0442	303.868	153.373	3997.09	13883.4	-303.867	0	6.00242	4.06485	4.76824	0	0	0.0643889	168.553	-431.874	53.8035	157.759	0	45.8926	45.4075	131.083	2
4196	0	0	196	1	233.614	114.138	119.476	0	0	19.1248	22.6276	164.758	142.489	3867.62	13929.8	-164.758	0	5.31211	4.0972	4.3497	0	0	0.111464	204.951	-434.688	51.4738	193.686	0	49.5313	47.5457	126.479	2
4217	0	0	217	1	197.486	102.68	94.8058	0	0	58.7233	-2.57424	137.206	119.072	4027.34	13855.3	-137.206	0	4.41238	4.5112	5.23809	0	0	0.0928332	162.039	-440.192	66.4679	131.372	0	59.3761	58.3434	154.469	2
4329	0	0	329	1	205.196	81.2811	123.915	0	0	1.33558	55.0981	47.5526	129.934	4184.38	13698	-47.5526	0	4.7705	4.1386	4.87324	0	0	0.132991	139.1	-434.701	61.7319	150.836	0	52.2888	52.4269	150.767	2
4334	0	0	334	1	203.226	96.7519	106.474	0	0	16.5381	60.0884	200.273	123.596	4268.84	13693	-200.273	0	4.63229	4.20231	5.03497	0	0	0.0959185	198.499	-438.516	62.9501	1	0	56.6376	57.0891	148.54	2
4340	0	0	340	1	163.749	81.4146	82.3348	0	0	-2.40904	54.2143	178.495	106.878	4088.47	13798.5	-178.495	0	3.99942	4.23216	4.8376	0	0	0.0528052	145.031	-430.515	83.2635	131.888	0	64.2319	63.0928	164.467	2
4358	0	0	358	1	187.558	107.137	80.4209	0	0	46.9037	-20.5248	128.703	109.657	4138.82	13873.3	-128.703	0	4.08064	4.15615	4.66449	0	0	0.0907135	126.754	-424.75	68.9638	134.665	0	60.8334	60.3169	161.329	2
4408	0	0	408	1	184.931	84.794	100.137	0	0	65.3592	62.6917	145.412	113.994	4020.7	13790	-145.412	0	4.1854	4.12163	4.70779	0	0	0.0587126	148.079	-426.226	70.2564	135.725	0	60.4462	59.133	155.905	2
4423	0	0	423	1	216.779	130.64	86.139	0	0	59.5267	2.43982	-6.82936	116.755	3727.55	13750.6	6.82936	0	4.3168	4.22939	4.71195	0	0	0.0381959	162.062	-430.418	57.4296	143.383	0	57.3401	58.2221	180.07	2
4457	0	0	457	1	144.439	79.5673	64.8717	0	0	62.1231	90.5203	85.6326	103.395	4123.6	13861.9	-85.6326	0	3.75849	4.34246	4.93102	0	0	0.0617949	163.489	-432.089	99.528	119.819	0	65.5192	65.0084	181.273	2
4469	0	0	469	1	185.777	98.4571	87.3195	0	0	26.8286	29.2839	324.139	144.342	3959.57	13823.5	-324.139	0	5.66927	3.95783	4.33035	0	0	0.0735741	162.999	-434.044	68.5458	162.635	0	47.5284	47.6359	139.608	2
4527	0	0	527	1	233.945	98.7078	135.238	0	0	73.1484	49.7203	-101.568	136.193	3813.59	13703.4	101.568	0	5.12479	3.66997	4.37278	0	0	0.126615	179.765	-427.473	50.7194	154.51	0	49.4489	49.8546	177.706	2
4685	0	0	685	1	293.532	119.702	173.83	0	0	-18.9823	100.612	-33.2108	273.201	4204.7	13851.8	33.2108	0	10.1408	4.38567	4.90526	0	0	0.280525	228.474	-458.717	39.6653	1	0	27.4509	27.1427	88.9858	2
4686	0	0	686	1	294.392	167.516	126.876	0	0	47.92	-30.9762	266.92	263.378	4237.46	13684.4	-266.92	0	10.1942	5.28196	5.28381	0	0	0.143685	196.726	-456.547	40.7751	193.64	0	30.3	30.8683	83.3615	2
4687	0	0	687	1	336.387	193.332	143.056	0	0	15.9402	40.8066	270.08	329.317	4169.78	13811.9	-270.08	0	12.6596	4.27766	4.68413	0	0	0.213386	145.813	-446.744	33.3638	250.58	0	24.1571	24.1923	67.1949	2
5042	0	0	1042	1	210.385	120.931	89.454	0	0	-10.7901	33.2278	41.1426	122.15	3897.53	13919.2	-41.1427	0	4.51196	4.45218	3.89248	0	0	0.121401	195.84	-433.074	58.5303	178.926	0	54.5472	51.8799	160.049	2
5043	0	0	1043	1	173.036	102.46	70.5759	0	0	45.9294	79.9549	243.049	112.625	3940.47	13872.4	-243.049	0	4.25438	4.12316	4.84489	0	0	0.0024585	158.073	-430.284	77.0416	177.43	0	61.6881	60.6568	162.835	2
5158	0	0	1158	1	194.763	94.1252	100.638	0	0	60.5991	67.2407	133.191	142.004	3826.14	13685.8	-133.191	0	5.20138	3.96939	4.16873	0	0	0.0503242	155.217	-426.535	64.1746	1	0	48.0029	47.6071	129.088	2
5182	0	0	1182	1	195.459	112.127	83.3313	0	0	64.3037	23.3881	287.878	126.414	4121.42	13630	-287.878	0	4.86877	3.55714	4.39452	0	0	0.0780401	234.04	-435.093	63.3796	174.363	0	53.5889	55.0302	149.321	2
5216	0	0	1216	1	209.281	129.127	80.1536	0	0	49.3427	52.635	171.898	113.516	4036.72	13700.4	-171.898	0	4.20339	4.06501	4.49464	0	0	0.0953453	155.07	-434.301	59.3516	133.192	0	60.0316	59.3482	154.201	2
5544	0	0	1544	1	214.675	113.989	100.686	0	0	52.7041	13.6836	6.34663	122.233	4133.02	13639.7	-6.34663	0	4.50061	4.05511	4.59933	0	0	0.0452286	290.92	-437.222	57.6193	161.125	0	54.1765	55.3801	166.617	2
5677	0	0	1677	1	157.52	90.9384	66.5812	0	0	-14.052	4.11188	248.162	126.048	4199.77	13749	-248.162	0	4.86844	4.03787	4.1737	0	0	0.155379	175.825	-427.916	84.8782	141.572	0	53.2013	53.7202	141.107	2
5806	0	0	1806	1	190.162	100.237	89.9251	0	0	62.0627	43.9422	46.5658	115.206	4123.66	13609.5	-46.5658	0	4.20179	4.26195	4.50278	0	0	0.0655961	135.656	-425.741	67.6311	154.759	0	58.3909	59.3583	171.22	2
5810	0	0	1810	1	174.804	101.636	73.1678	0	0	-18.2104	19.6387	356.317	119.405	3904.95	13833.1	-356.317	0	4.81957	3.68002	4.0532	0	0	0.13923	213.699	-421.546	72.6652	161.126	0	54.6127	54.8009	170.886	2
5821	0	0	1821	1	236.187	141.175	95.0121	0	0	38.9915	-25.9656	148.653	140.125	3748.09	13679.4	-148.653	0	5.24601	3.97014	4.11065	0	0	0.0870211	164.669	-433.907	50.2241	154.79	0	47.9439	47.9962	128.711	2
5839	0	0	1839	1	185.891	91.8043	94.0863	0	0	37.1205	-28.0698	57.0871	111.866	4248.26	13880.8	-57.0871	0	4.15448	4.64733	4.44487	0	0	0.137391	174.347	-434.881	70.4644	134.828	0	58.0503	58.087	172.712	2
5868	0	0	1868	1	198.016	117.605	80.411	0	0	18.5743	1.74263	205.148	112.338	4266.81	13851	-205.148	0	4.25023	4.28081	4.57125	0	0	0.0670362	165.061	-434.306	64.3563	157.472	0	60.2658	61.2024	157.141	2
5886	0	0	1886	1	228.634	89.1578	139.477	0	0	60.9663	44.9015	164.898	119.81	3825.77	13907.5	-164.898	0	4.42769	3.78069	4.0034	0	0	0.0205927	134.046	-415.886	51.8184	132.902	0	56.5155	54.8433	146.075	2
5916	0	0	1916	1	189.874	96.653	93.2213	0	0	7.04087	17.1623	113.338	129.797	4079.02	14034.9	-113.338	0	4.80742	3.73682	4.37575	0	0	0.120851	165.461	-421.142	66.191	138.828	0	51.744	49.702	138.207	2
6223	1	0	223	1	234.869	116.752	118.118	0	0	54.301	35.0309	110.939	138.929	3832.44	13817.7	-110.939	0	5.09275	3.39774	4.13824	0	0	0.0295043	178.443	-417.396	49.6899	133.668	0	48.3795	47.5072	129.311	2
6263	1	0	263	1	216.964	101.129	115.835	0	0	-50.6922	72.5556	34.3868	126.495	4037.09	13780.2	-34.3868	0	4.70518	3.87437	4.6197	0	0	0.0645134	173.739	-428.924	56.5323	146.437	0	52.9287	51.2477	151.386	2
6427	1	0	427	1	182.006	103.496	78.5098	0	0	-5.27314	41.7541	13.991	116.891	4390.31	13910.6	-13.991	0	4.31463	3.94698	4.39647	0	0	0.0885226	159.259	-420.227	70.5237	131.734	0	55.4031	56.0594	173.865	2
6541	1	0	541	1	181.542	85.3016	96.2407	0	0	-18.5133	17.1759	52.1947	117.833	3905.25	13636.2	-52.1947	0	4.37288	3.96799	4.09102	0	0	0.15325	161.18	-425.416	70.0602	153.782	0	55.3462	53.8629	157.897	2
6638	1	0	638	1	207.59	90.6078	116.983	0	0	64.6723	20.7857	276.362	117.331	4021.39	14031.3	-276.362	0	4.50057	4.49703	4.57999	0	0	0.0603527	144.105	-432.02	61.0005	158.338	0	59.5444	58.2388	161.515	2
6639	1	0	639	1	225.293	123.383	101.91	0	0	45.7794	33.7423	118.092	137.798	4239.6	13918.7	-118.092	0	5.06164	3.77046	4.65321	0	0	0.154745	193.291	-436.912	53.7643	172.959	0	49.5752	49.0489	132.852	2
7116	1	0	1116	1	192.174	106.985	85.1883	0	0	15.6305	24.1851	176.943	130.217	3970.77	13928.2	-176.943	0	4.87127	3.90677	3.97383	0	0	0.0845413	147.933	-415.185	64.704	146.626	0	51.9894	49.9402	133.611	2
7164	1	0	1164	1	170.218	90.0235	80.195	0	0	32.2825	26.2305	187.441	103.602	3854.46	13926.2	-187.441	0	3.87399	3.98643	4.22898	0	0	0.0534593	130.406	-415.682	76.6276	111.479	0	65.5342	63.2415	166.599	2
7204	1	0	1204	1	191.507	95.7612	95.7463	0	0	22.7566	42.604	-6.54525	113.186	3963.64	13710.5	6.54525	0	4.16737	3.68427	4.30514	0	0	0.0416172	166.495	-419.955	65.1867	141.461	0	58.3562	56.098	174.561	2
7378	1	0	1378	1	200.816	106.068	94.7484	0	0	40.0298	13.9642	-53.5212	153.946	3846.71	13639.5	53.5212	0	5.74706	3.67621	4.07773	0	0	0.0201454	137.01	-427.198	60.8944	187.49	0	42.5825	42.8114	141.8	2
7438	1	0	1438	1	196.231	97.8422	98.3884	0	0	19.9827	76.7551	46.739	124.981	4066.08	13875.6	-46.739	0	4.56356	3.2898	4.08916	0	0	0.020591	263.22	-434.208	61.812	1	0	51.4207	50.2885	147.547	2
7468	1	0	1468	1	206.73	111.682	95.0485	0	0	4.584	24.5938	59.9326	132.83	4280.8	13728.5	-59.9326	0	4.89607	4.09744	3.53396	0	0	0.0880653	161.844	-427.389	58.4413	171.294	0	47.1768	47.2278	142.935	2
7560	1	0	1560	1	166.994	84.0486	82.9452	0	0	33.4173	47.8765	161.135	108.814	4152.3	13904.5	-161.135	0	4.02911	3.58782	4.10283	0	0	0.0856541	151.882	-416.372	76.9518	139.268	0	59.8665	58.7241	155.731	2
7607	1	0	1607	1	204.635	114.43	90.2054	0	0	41.3497	0.422861	311.538	118.632	4044.71	13852.3	-311.538	0	4.64316	3.4257	4.05203	0	0	0.0522743	144.387	-418.691	58.8749	139.457	0	54.2866	54.994	157.474	2
7861	1	0	1861	1	184.007	87.589	96.4178	0	0	10.0481	8.25528	21.8525	140.94	3876.69	13645.2	-21.8525	0	5.21554	3.63791	3.80225	0	0	0.0603041	210.523	-423.238	67.3096	156.433	0	45.6868	45.0337	136.603	2
7930	1	0	1930	1	210.637	93.1259	117.511	0	0	39.2915	11.754	96.8152	125.307	3847.45	13841	-96.8152	0	4.61281	3.97193	3.95795	0	0	0.13554	258.299	-439.104	57.6903	177.697	0	53.3647	52.0917	145.159	2
8053	2	0	53	1	167.529	105.363	62.1654	0	0	79.9959	-23.8772	206.803	115.919	4006.06	13976.3	-206.803	0	4.38209	3.81209	3.30418	0	0	0.0213644	200.087	-421.107	74.9075	178.443	0	55.2854	53.5146	144.229	2
8170	2	0	170	1	203.557	117.634	85.9228	0	0	19.787	57.6054	27.5224	115.658	4365.25	13894.8	-27.5224	0	4.23467	4.09022	4.28779	0	0	0.0140752	159.115	-425.681	61.1438	138.404	0	55.7526	56.4284	173.365	2
8211	2	0	211	1	180.349	74.7538	105.595	0	0	94.0497	38.4098	179.12	111.073	3892.35	14013.7	-179.12	0	4.11578	3.62967	4.13852	0	0	0.104516	221.044	-423.835	69.8677	164.803	0	60.5135	57.9038	153.228	2
8278	2	0	278	1	230.374	137.979	92.3956	0	0	-0.859704	-5.1355	279.141	132.435	4385.9	13857.9	-279.141	0	5.16436	3.51975	3.70098	0	0	0.0214611	164.209	-417.746	50.4413	136.261	0	48.8585	51.245	134.328	2
8299	2	0	299	1	236.946	126.719	110.226	0	0	-18.2415	97.1598	180.789	160.815	3904.98	13855.2	-180.789	0	6.0323	4.09954	4.15572	0	0	0.119947	162.454	-421.987	50.2876	162.528	0	44.0542	42.4768	113.128	2
8379	2	0	379	1	175.359	104.451	70.9075	0	0	45.1638	53.0876	114.804	113.849	4240.22	13999	-114.804	0	4.16943	3.63188	4.01727	0	0	0.140268	166.691	-420.92	72.1363	165.965	0	57.8478	55.9474	155.35	2
8393	2	0	393	1	242.578	129.57	113.007	0	0	53.1914	1.83758	186.395	129.54	3933.21	13850.9	-186.395	0	4.85101	3.67557	3.8852	0	0	0.0381068	167.523	-423.216	47.8423	1	0	51.5579	50.2919	132.408	2
8484	2	0	484	1	188.685	98.001	90.6844	0	0	-4.27013	-7.77643	80.7833	117.848	3990.67	13960.2	-80.7833	0	4.38594	3.83588	4.04881	0	0	0.0798626	163.952	-421.923	66.2418	152.486	0	55.2224	52.9225	153.15	2
8563	2	0	563	1	199.001	103.099	95.9029	0	0	81.7222	41.6204	343.907	131.08	4203.66	13910.8	-343.907	0	5.15465	3.64207	3.86227	0	0	0.101715	112.462	-410.679	61.0831	122.352	0	51.3306	51.4108	152.292	2
8620	2	0	620	1	184.418	80.8706	103.548	0	0	-49.6604	25.8075	71.7987	120.582	4135.72	14026.3	-71.7987	0	4.51201	3.62305	3.93131	0	0	0.134952	222.988	-428.816	67.3897	182.196	0	52.9827	50.7021	149.343	2
8653	2	0	653	1	194.728	87.1323	107.596	0	0	39.7263	66.7464	214.891	112.246	3946.67	13786	-214.891	0	4.20724	3.46568	4.10551	0	0	0.0624718	169.705	-418.145	62.8766	133.807	0	58.5545	57.5143	152.108	2
8686	2	0	686	1	167.389	84.8969	82.4918	0	0	0.332435	47.1481	117.154	107.126	3986.07	13905.3	-117.154	0	3.95662	4.14173	4.63717	0	0	0.0316362	226.693	-432.463	79.9942	1	0	63.871	61.1114	166.99	2
8855	2	0	855	1	216.958	125.429	91.5289	0	0	-111.971	51.1593	-44.5971	132.906	3799.39	13602.3	44.5971	0	5.15315	3.5416	3.74517	0	0	0.0602138	286.206	-437.392	54.4292	1	0	46.7957	46.0951	152.109	2
8877	2	0	877	1	179.59	98.1855	81.4044	0	0	79.7431	28.5202	181.415	137.596	4404.96	13923.9	-181.415	0	5.111	3.31288	3.81461	0	0	0.0529211	195.775	-416.166	68.5737	146.089	0	47.6005	48.7246	126.468	2
8902	2	0	902	1	177.313	81.1033	96.2095	0	0	-37.0746	47.6267	79.7296	126.015	4023.47	13805.1	-79.7296	0	4.68127	3.90452	4.10223	0	0	0.08474	204.732	-434.786	72.09	144.699	0	52.2887	50.4088	143.978	2
9047	2	0	1047	1	191.318	112.586	78.7322	0	0	10.6926	35.6492	132.488	115.661	3776.39	13916.8	-132.488	0	4.28044	3.55004	3.4532	0	0	0.161241	208.852	-416.305	63.0558	165.143	0	55.9951	54.6577	149.575	2
9056	2	0	1056	1	222.317	114.323	107.994	0	0	-39.0927	16.5848	38.8698	131.67	4025.49	13935.8	-38.8698	0	4.91798	3.35754	3.7031	0	0	0.0955773	211.56	-427.477	52.416	168.794	0	47.6588	45.9247	140.318	2
9116	2	0	1116	1	180.804	109.568	71.2358	0	0	-2.61893	-10.3321	133.176	132.933	3889.36	13962.7	-133.176	0	4.9794	3.38538	3.61913	0	0	0.0703977	193.196	-413.733	67.7083	1	0	49.2163	46.972	127.334	2
9705	2	0	1705	1	201.122	114.23	86.8921	0	0	18.3579	56.1864	221.586	119.432	3968.04	13796.6	-221.586	0	4.50557	3.35906	4.02369	0	0	0.0333409	183.468	-416.082	59.9642	124.072	0	54.8447	53.7438	142.882	2
9716	2	0	1716	1	223.295	102.149	121.147	0	0	-13.9179	47.2728	106.417	141.304	4000.32	13805.5	-106.417	0	5.22857	3.64135	3.45616	0	0	0.136988	183.064	-423.055	52.2065	154.705	0	46.1542	44.2379	124.112	2
9920	2	0	1920	1	193.487	111.1	82.3869	0	0	0.859434	109.045	174.148	131.304	3786.22	13743.7	-174.148	0	4.89292	3.50911	3.34842	0	0	0.12599	168.51	-416.614	61.8404	149.035	0	49.2697	48.8037	132.138	2
