# Supplementary material for: CaV1 and CaV2 calcium channels mediate the release of distinct pools of synaptic vesicles
Source: eLife. 2023 Feb 23;12:e81407. doi: 10.7554/eLife.81407 (PMC10023163; doi:10.7554/eLife.81407)
Supplement: Figure 7—source data 1. [file elife-81407-fig7-data1.zip › Figure 7 - Source Data 1/unc13-all/8/3/cav1_to_cav1(cav2).csv]

113.406812529078
136.216237364168
97.9474750325719
147.312225144428
152.353379260406
154.160861719512
116.090538416315
112.70995844291
144.024310961493
144.996179120117
132.927705366666
189.953250070574
113.100835284058
113.639791484632
165.825821557241
114.87856680113
110.524859641364
106.203874543122
100.518926605008
134.735858527278
106.554799047861
124.212760759482
124.651709031087
130.637774553127
154.389475265625
152.896624104714
139.743531415219
137.533152854958
121.825669573551
149.963528982907
135.399125611531
148.689060485397
178.521969378241
114.661613525586
152.091902300822
154.901268775448
168.634393767446
142.941386328167
123.102773599714
144.035059494461
120.430390661409
113.76292010628
110.126746435596
133.03275501615
138.068055358159
130.909917670404
154.731539779001
106.33344526497
126.215669939861
109.286125512504
93.6219424654671
119.959167302564
167.721957297082
155.080058091877
140.079865717538
90.1805777014895
144.651767391552
100.358934239619
98.2131643503474
45.8002796205844
91.3066317289033
168.544593322587
122.63543918769
223.118449868875
168.684541888663
142.756066926691
122.982780848106
94.2439392089002
144.582504997657
168.371787432772
106.619237358729
160.212501017245
92.797306034746
114.091812105791
107.784614208685
144.358839097482
115.494709770593
118.147978436222
159.967596876262
121.872876063614
111.218801584715
118.735258802647
141.202695890069
101.715561030724
94.9733978834113
145.02292993449
128.911014910027
132.411428974224
63.7730139823477
156.383212742573
67.7296020492215
185.142733784692
89.646375388131
103.720152814519
100.905873791861
112.099021944513
93.5908323313863
67.4390504586779
70.8352854233524
88.9360075876946
113.12661538416
121.711312958421
50.2909469180674
115.229120617129
81.2421792220518
95.2890232944817
111.590376004032
87.4221241241628
97.8920853423845
95.7869501903303
105.017712516374
65.3664319101229
90.9074949219237
83.2991015917012
108.898872703316
86.5626655425556
80.882459312191
120.957692200983
178.165538389669
143.851299133489
122.700712950616
152.200605470602
161.321535251775
125.91835892748
121.151101208168
170.169886160525
158.678843798668
125.647345185294
96.0226943271839
78.1462086002123
113.669313089874
80.0506983804619
90.5195831105318
77.8088389973802
108.040620262505
81.173646026172
83.018581035413
114.107237760268
100.43393854387
101.631120108181
96.2049368352907
109.348892919259
95.7995755656018
141.728308736493
63.8132780308263
111.89501184604
104.316016558146
127.365144672721
143.613907971288
205.870420774571
83.3120798666785
124.60404386744
99.9641684516489
310.60256590882
246.696432953957
179.515052379069
202.543548368101
154.738940894171
99.5813278491084
108.420701293315
137.341791050196
107.008255146609
122.851498034505
117.765084946741
76.8097257727293
125.835635706257
143.424493684804
28.3380095450964
135.847986964046
72.8738171087687
72.1548247434941
224.756044190552
107.228079377333
85.4320167689086
52.2536444567438
183.505727309081
191.457979619707
85.7321341502272
-27.2410667352071
-23.2391373212715
30.6953319999591
33.6147369576445
87.361233559712
112.531616580926
120.889782909402
92.1190841490677
124.15197035934
52.7990956444571
46.2546006597265
78.9438765790703
103.208153366508
20.7729632464514
28.7300279408012
66.631087010868
83.7141877931465
58.9237037433197
105.268799932428
101.515674825435
37.0069187051092
28.6954056383709
15.3473743895249
63.0468264400918
132.336930620926
122.447090170218
145.48682285414
57.1803417932827
156.398426849292
15.291272810193
40.5152276559645
1.95436078305488
158.709372176415
1.3673804293951
110.081181361311
84.1302915060708
168.589311245513
39.5540256550328
66.3520609088416
93.4681923518231
61.4928137101349
-61.2404275673659
48.2948917142669
80.0109519822411
18.1979171303913
72.2314058772838
36.0458224780566
126.020866642723
91.928605073733
209.786321217286
56.8505497554731
33.2462806193337
52.0641538847165
-0.678246268693556
77.0666435641499
112.825662550785
172.126159388037
