# Supplementary material for: CaV1 and CaV2 calcium channels mediate the release of distinct pools of synaptic vesicles
Source: eLife. 2023 Feb 23;12:e81407. doi: 10.7554/eLife.81407 (PMC10023163; doi:10.7554/eLife.81407)
Supplement: Figure 7—source data 1. [file elife-81407-fig7-data1.zip › Figure 7 - Source Data 1/unc13-all/8/3/cav1_to_cav1(unc-13).csv]

-43.0243909863784
418.832233113717
353.587423721341
-68.17395333493
-204.482917446217
-28.3920813218579
183.382250153838
260.687330849408
52.0069707127541
62.3355016773712
-4.27017879152754
-246.496121138683
54.0596770146867
-73.9581172067274
-148.388359061671
130.725328576734
236.77309072362
118.056062879341
-173.047817728174
-113.399839272456
-129.15225758652
158.729141425558
51.1462526116461
164.571643122482
173.604750942642
170.142363802295
-126.877770819262
-195.524166266086
156.0783145563
186.251242098117
-231.397320155785
-65.0594407041244
-184.192420768664
14.7904243546277
268.529745155839
-36.0955435779815
-114.584092239005
130.964812760763
-112.142766779782
-214.515008541833
-18.3970617630193
-89.6003012897754
-3.32017353996207
254.98916371762
59.9639330606001
-11.5871578874298
-65.5962190230521
-181.573574140866
-102.914490920959
253.537991890712
-221.090100783997
288.839772141397
-137.010596942996
94.6011502722772
-109.9635961493
-109.18067691652
102.679171345577
-10.7523018442912
-68.1753288309601
-88.0280338211696
-114.522861403988
275.425930346826
-8.75175659127171
-279.525565319214
-67.0412224619795
-200.300509163381
-54.070098004242
-29.4945044409574
-191.220978061118
