# Supplementary material for: CaV1 and CaV2 calcium channels mediate the release of distinct pools of synaptic vesicles
Source: eLife. 2023 Feb 23;12:e81407. doi: 10.7554/eLife.81407 (PMC10023163; doi:10.7554/eLife.81407)
Supplement: Figure 7—source data 1. [file elife-81407-fig7-data1.zip › Figure 7 - Source Data 1/unc13-all/8/3/cav1_to_cav2.csv]

150.119401221803
-287.889121555304
-237.164291460666
168.993664379981
305.884665332831
132.782812921341
-57.9996922290375
-141.111986558984
59.6033475644067
29.1064947960726
123.2275829819
397.799822743113
41.0709191026472
190.700509260207
302.820199892743
-40.0327770235021
-112.793961332279
-15.948430626886
274.289486155461
221.19519078304
286.341899611161
-13.6114575936708
85.7510233329663
-22.4824883105521
-60.4302717984956
-20.8040116456664
246.00821328905
360.447374129401
-75.1635691944261
-100.447108779706
340.998472808775
126.663646239906
312.53816958984
104.93657598111
-205.588850940438
197.493421034433
181.656789646528
-57.4850048455974
205.484301107163
317.762171849026
159.078973835972
255.058769090272
100.194456668566
-144.01322455966
23.6784112822752
115.207080179289
227.387850005596
303.691848094478
183.049533194325
-185.161740005462
302.456272754097
-214.22022517504
251.391767029074
-38.4193803628204
222.968392140121
194.02767558971
-24.5744163310005
69.5842058199087
194.02328726183
185.041699931468
291.826738096926
-216.535294875511
124.240174342749
391.152289733253
154.292195097009
292.864502482284
175.900232579495
146.783092197041
339.226736897785
