# Supplementary material for: CaV1 and CaV2 calcium channels mediate the release of distinct pools of synaptic vesicles
Source: eLife. 2023 Feb 23;12:e81407. doi: 10.7554/eLife.81407 (PMC10023163; doi:10.7554/eLife.81407)
Supplement: Figure 7—source data 1. [file elife-81407-fig7-data1.zip › Figure 7 - Source Data 1/unc13-all/8/3/cav2_to_cav1.csv]

-40.0480239050823
397.960498872025
347.235668777387
-58.9222870632605
-195.81328801611
-22.7114356046206
168.071069545758
251.183363875704
50.4680297523139
80.964882520648
-13.156205665179
-287.728445426392
69.0004582140734
-80.6291319434861
-192.748822576023
150.104154340223
222.865338649
126.019807943607
-164.21810883874
-111.12381346632
-176.270522294441
123.682834910391
24.3203539837543
132.553865627273
170.501649115216
130.875388962387
-135.936835972329
-250.375996812681
185.234946511147
210.518486096427
-230.927095492055
-16.592268923185
-202.466792273119
5.13480133561029
315.660228257158
-87.4220437177121
-71.585412329807
167.556382162318
-95.4129237904424
-207.690794532305
-49.0075965192511
-144.987391773552
9.87692064815451
254.08460187638
86.3929660344454
-5.13570286256868
-117.316472688876
-193.620470777757
-72.9781558776046
295.233117322183
-192.384895437376
324.291602491761
-141.320389712354
148.490757679541
-112.8970148234
-83.9562982729892
134.645793647721
40.4871714968119
-83.9519099451093
-74.9703226147478
-181.755360780205
326.606672192231
-14.1687970260289
-281.080912416533
-44.2208177802879
-182.793125165563
-65.8288552627739
-36.7117148803206
-229.155359581064
