# Supplementary material for: CaV1 and CaV2 calcium channels mediate the release of distinct pools of synaptic vesicles
Source: eLife. 2023 Feb 23;12:e81407. doi: 10.7554/eLife.81407 (PMC10023163; doi:10.7554/eLife.81407)
Supplement: Figure 7—source data 1. [file elife-81407-fig7-data1.zip › Figure 7 - Source Data 1/unc13-all/8/3/cav2_to_cav2(cav1).csv]

3.33543521235742
26.1448600474478
-12.1239022841487
37.2408478277071
42.2820019436849
44.0894844027912
6.01916109959438
2.63858112618937
33.9529336447722
34.9248018033963
22.8563280499457
79.8818727538533
3.02945796733775
3.56841416791167
55.7544442405201
4.80718948440926
0.453482324643574
-3.86750277359897
-9.55245071171294
24.6644812105578
-3.51657826886003
14.1413834427613
14.5803317143668
20.5663972364068
44.3180979489043
42.8252467879929
29.6721540984986
27.4617755382374
11.75429225683
39.8921516661867
25.3277482948101
38.6176831686762
68.4505920615202
4.59023620886501
42.0205249841015
44.8298914587272
58.5630164507256
32.8700090114462
13.0313962829937
33.9636821777403
10.3590133446883
3.69154278955966
0.0553691188752055
22.9613776994292
27.9966780414384
20.8385403536831
44.6601624622799
-3.73793205175025
16.1442926231402
-0.785251804216841
-16.4494348512535
9.88778998584303
57.6505799803613
45.0086807751568
30.0084884008179
-19.8907996152311
34.5803900748315
-9.71244307710185
-11.8582129663732
-64.2710976961362
-18.7647455878173
58.4732160058661
12.564061870969
113.047072552154
58.6131645719424
32.6846896099705
12.9114035313855
-15.8274381078204
34.5111276809366
58.3004101160514
-3.45213995799122
50.1411237005241
-17.2740712819746
4.0204347890708
-2.28676310803576
34.2874617807615
5.42333245387272
8.07660111950099
49.8962195595414
11.8014987468932
1.14742426799467
8.66388148592659
31.1313185733479
-8.3558162859963
-15.0979794333093
34.9515526177693
18.8396375933066
22.340051657503
-46.2983633343729
46.3118354258527
-42.3417752674991
75.0713564679718
-20.4250019285896
-6.3512245022016
-9.16550352486001
2.02764462779214
-16.4805449853343
-42.6323268580427
-39.2360918933682
-21.135369729026
3.05523806743895
11.6399356417
-59.7804303986532
5.15774330040813
-28.8291980946688
-14.7823540222389
1.51899868731107
-22.6492531925578
-12.1792919743361
-14.2844271263903
-5.05366480034672
-44.7049454065977
-19.1638823947969
-26.7722757250194
-1.17250461340473
-23.508711774165
-29.1889180045296
10.8863148842624
68.0941610729483
33.7799218167679
12.6293356338956
42.1292281538813
51.2501579350546
15.8469816107595
11.0797238914479
60.0985088438047
48.6074664819471
15.5759678685736
-14.0486829895367
-31.9251687165083
3.59793577315349
-30.0206789362587
-19.5517942061888
-32.2625383193404
-2.03075705421543
-28.8977312905486
-27.0527962813076
4.03586044354734
-9.63743877285015
-8.44025720853961
-13.8664404814299
-0.722484397461812
-14.2718017511188
31.6569314197727
-46.2580992858943
1.82363452931941
-5.75536075857462
17.293767356
33.5425306545676
95.7990434578505
-26.7592974500421
14.5326665507191
-10.1072088650717
200.5311885921
136.625055637237
69.4436750623481
92.4721710513804
44.6675635774509
-10.4900494676122
-1.65067602340605
27.2704137334758
-3.06312217011146
12.7801207177845
7.69370763002007
-33.2616515439913
15.7642583895367
33.3531163680832
-81.7333677716242
25.7766096473256
-37.1975602079519
-37.9165525732265
114.684666873831
-2.84329793938787
-24.639360547812
-57.8177328599768
73.4343499923602
81.3866023029868
-24.3392431664934
-137.312444051928
-133.310514637992
-79.3760453167615
-76.4566403590761
-22.7101437570086
2.46023926420548
10.8184055926818
-17.9522931676529
14.0805930426195
-57.2722816722635
-63.8167766569941
-31.1275007376503
-6.86322395021216
-89.2984140702692
-81.3413493759194
-43.4402903058526
-26.3571895235741
-51.1476735734009
-4.80257738429236
-8.55570249128596
-73.0644586116114
-81.3759716783497
-94.7240029271957
-47.0245508766288
22.2655533042052
12.3757128534976
35.4154455374191
-52.8910355234379
46.327049532571
-94.7801045065276
-69.5561496607561
-108.117016533666
48.6379948596941
-108.703996887326
0.00980404459005513
-25.9410858106498
58.5179339287929
-70.5173516616878
-43.719316407879
-16.6031849648975
-48.5785636065857
-171.311804884087
-61.7764856024537
-30.0604253344795
-91.8734601863293
-37.8399714394368
-74.025554838664
15.9494893260025
-18.1427722429876
99.7149439005657
-53.2208275612475
-76.8250966973869
-58.0072234320041
-110.749623585414
-33.0047337525707
2.75428523406435
62.0547820713164
