# Supplementary material for: CaV1 and CaV2 calcium channels mediate the release of distinct pools of synaptic vesicles
Source: eLife. 2023 Feb 23;12:e81407. doi: 10.7554/eLife.81407 (PMC10023163; doi:10.7554/eLife.81407)
Supplement: Figure 8—source data 1. [file elife-81407-fig8-data1.zip]

Archive with 262 entries (230 files):
- Figure 8 - Source Data 1/unc-13short/
- Figure 8 - Source Data 1/unc-13short/14/
- Figure 8 - Source Data 1/unc-13short/14/1.csv
- Figure 8 - Source Data 1/unc-13short/14/1/
- Figure 8 - Source Data 1/unc-13short/14/1/cav1_to_cav1(unc13).csv
- Figure 8 - Source Data 1/unc-13short/14/1/cav1_to_cav2.csv
- Figure 8 - Source Data 1/unc-13short/14/1/cav1_to_unc13.csv
- Figure 8 - Source Data 1/unc-13short/14/1/cav2_to_cav2(cav1).csv
- Figure 8 - Source Data 1/unc-13short/14/1/cav2_to_cav2(unc13).csv
- Figure 8 - Source Data 1/unc-13short/14/1/particle.json
- Figure 8 - Source Data 1/unc-13short/14/1/unc13_to_cav1.csv
- Figure 8 - Source Data 1/unc-13short/14/1/unc13_to_cav2.csv
- Figure 8 - Source Data 1/unc-13short/14/1/unc13_to_unc13(cav1).csv
- Figure 8 - Source Data 1/unc-13short/14/2.csv
- Figure 8 - Source Data 1/unc-13short/14/2/
- Figure 8 - Source Data 1/unc-13short/14/2/cav1_to_cav1(unc13).csv
- Figure 8 - Source Data 1/unc-13short/14/2/cav1_to_cav2.csv
- Figure 8 - Source Data 1/unc-13short/14/2/cav1_to_unc13.csv
- Figure 8 - Source Data 1/unc-13short/14/2/cav2_to_cav2(cav1).csv
- Figure 8 - Source Data 1/unc-13short/14/2/cav2_to_cav2(unc13).csv
- Figure 8 - Source Data 1/unc-13short/14/2/unc13_to_cav1.csv
- Figure 8 - Source Data 1/unc-13short/14/2/unc13_to_cav2.csv
- Figure 8 - Source Data 1/unc-13short/14/2/unc13_to_unc13(cav1).csv
- Figure 8 - Source Data 1/unc-13short/14/3.csv
- Figure 8 - Source Data 1/unc-13short/14/3/
- Figure 8 - Source Data 1/unc-13short/14/3/cav1_to_cav1(unc13).csv
- Figure 8 - Source Data 1/unc-13short/14/3/cav1_to_cav2.csv
- Figure 8 - Source Data 1/unc-13short/14/3/cav1_to_unc13.csv
- Figure 8 - Source Data 1/unc-13short/14/3/cav2_to_cav2(cav1).csv
- Figure 8 - Source Data 1/unc-13short/14/3/cav2_to_cav2(unc13).csv
- Figure 8 - Source Data 1/unc-13short/14/3/unc13_to_cav1.csv
- Figure 8 - Source Data 1/unc-13short/14/3/unc13_to_cav2.csv
- Figure 8 - Source Data 1/unc-13short/14/3/unc13_to_unc13(cav1).csv
- Figure 8 - Source Data 1/unc-13short/14/4.csv
- Figure 8 - Source Data 1/unc-13short/14/4/
- Figure 8 - Source Data 1/unc-13short/14/4/cav1_to_cav1(unc13).csv
- Figure 8 - Source Data 1/unc-13short/14/4/cav1_to_cav2.csv
- Figure 8 - Source Data 1/unc-13short/14/4/cav1_to_unc13.csv
- Figure 8 - Source Data 1/unc-13short/14/4/cav2_to_cav2(cav1).csv
- Figure 8 - Source Data 1/unc-13short/14/4/cav2_to_cav2(unc13).csv
- Figure 8 - Source Data 1/unc-13short/14/4/unc13_to_cav1.csv
- Figure 8 - Source Data 1/unc-13short/14/4/unc13_to_cav2.csv
- Figure 8 - Source Data 1/unc-13short/14/4/unc13_to_unc13(cav1).csv
- Figure 8 - Source Data 1/unc-13short/14/5.csv
- Figure 8 - Source Data 1/unc-13short/14/5/
- Figure 8 - Source Data 1/unc-13short/14/5/cav1_to_cav1(unc13).csv
- Figure 8 - Source Data 1/unc-13short/14/5/cav1_to_cav2.csv
- Figure 8 - Source Data 1/unc-13short/14/5/cav1_to_unc13.csv
- Figure 8 - Source Data 1/unc-13short/14/5/cav2_to_cav2(cav1).csv
- Figure 8 - Source Data 1/unc-13short/14/5/cav2_to_cav2(unc13).csv
- Figure 8 - Source Data 1/unc-13short/14/5/unc13_to_cav1.csv
- Figure 8 - Source Data 1/unc-13short/14/5/unc13_to_cav2.csv
- Figure 8 - Source Data 1/unc-13short/14/5/unc13_to_unc13(cav1).csv
- Figure 8 - Source Data 1/unc-13short/17/
- Figure 8 - Source Data 1/unc-13short/17/1.csv
- Figure 8 - Source Data 1/unc-13short/17/1/
- Figure 8 - Source Data 1/unc-13short/17/1/cav1_to_cav1(unc13).csv
- Figure 8 - Source Data 1/unc-13short/17/1/cav1_to_cav2.csv
- Figure 8 - Source Data 1/unc-13short/17/1/cav1_to_unc13.csv
- Figure 8 - Source Data 1/unc-13short/17/1/cav2_to_cav2(cav1).csv
- Figure 8 - Source Data 1/unc-13short/17/1/cav2_to_cav2(unc13).csv
- Figure 8 - Source Data 1/unc-13short/17/1/unc13_to_cav1.csv
- Figure 8 - Source Data 1/unc-13short/17/1/unc13_to_cav2.csv
- Figure 8 - Source Data 1/unc-13short/17/1/unc13_to_unc13(cav1).csv
- Figure 8 - Source Data 1/unc-13short/17/2.csv
- Figure 8 - Source Data 1/unc-13short/17/2/
- Figure 8 - Source Data 1/unc-13short/17/2/cav1_to_cav1(unc13).csv
- Figure 8 - Source Data 1/unc-13short/17/2/cav1_to_cav2.csv
- Figure 8 - Source Data 1/unc-13short/17/2/cav1_to_unc13.csv
- Figure 8 - Source Data 1/unc-13short/17/2/cav2_to_cav2(cav1).csv
- Figure 8 - Source Data 1/unc-13short/17/2/cav2_to_cav2(unc13).csv
- Figure 8 - Source Data 1/unc-13short/17/2/unc13_to_cav1.csv
- Figure 8 - Source Data 1/unc-13short/17/2/unc13_to_cav2.csv
- Figure 8 - Source Data 1/unc-13short/17/2/unc13_to_unc13(cav1).csv
- Figure 8 - Source Data 1/unc-13short/17/3.csv
- Figure 8 - Source Data 1/unc-13short/17/3/
- Figure 8 - Source Data 1/unc-13short/17/3/cav1_to_cav1(unc13).csv
- Figure 8 - Source Data 1/unc-13short/17/3/cav1_to_cav2.csv
- Figure 8 - Source Data 1/unc-13short/17/3/cav1_to_unc13.csv
- Figure 8 - Source Data 1/unc-13short/17/3/cav2_to_cav2(cav1).csv
- Figure 8 - Source Data 1/unc-13short/17/3/cav2_to_cav2(unc13).csv
- Figure 8 - Source Data 1/unc-13short/17/3/particle.json
- Figure 8 - Source Data 1/unc-13short/17/3/unc13_to_cav1.csv
- Figure 8 - Source Data 1/unc-13short/17/3/unc13_to_cav2.csv
- Figure 8 - Source Data 1/unc-13short/17/3/unc13_to_unc13(cav1).csv
- Figure 8 - Source Data 1/unc-13short/36/
- Figure 8 - Source Data 1/unc-13short/36/1.csv
- Figure 8 - Source Data 1/unc-13short/36/1/
- Figure 8 - Source Data 1/unc-13short/36/1/cav1_to_cav1(unc13).csv
- Figure 8 - Source Data 1/unc-13short/36/1/cav1_to_cav2.csv
- Figure 8 - Source Data 1/unc-13short/36/1/cav1_to_unc13.csv
- Figure 8 - Source Data 1/unc-13short/36/1/cav2_to_cav2(cav1).csv
- Figure 8 - Source Data 1/unc-13short/36/1/cav2_to_cav2(unc13).csv
- Figure 8 - Source Data 1/unc-13short/36/1/particle.json
- Figure 8 - Source Data 1/unc-13short/36/1/unc13_to_cav1.csv
- Figure 8 - Source Data 1/unc-13short/36/1/unc13_to_cav2.csv
- Figure 8 - Source Data 1/unc-13short/36/1/unc13_to_unc13(cav1).csv
- Figure 8 - Source Data 1/unc-13short/36/2.csv
- Figure 8 - Source Data 1/unc-13short/36/2/
- Figure 8 - Source Data 1/unc-13short/36/2/cav1_to_cav1(unc13).csv
- Figure 8 - Source Data 1/unc-13short/36/2/cav1_to_cav2.csv
- Figure 8 - Source Data 1/unc-13short/36/2/cav1_to_unc13.csv
- Figure 8 - Source Data 1/unc-13short/36/2/cav2_to_cav2(cav1).csv
- Figure 8 - Source Data 1/unc-13short/36/2/cav2_to_cav2(unc13).csv
- Figure 8 - Source Data 1/unc-13short/36/2/unc13_to_cav1.csv
- Figure 8 - Source Data 1/unc-13short/36/2/unc13_to_cav2.csv
- Figure 8 - Source Data 1/unc-13short/36/2/unc13_to_unc13(cav1).csv
- Figure 8 - Source Data 1/unc-13short/36/3.csv
- Figure 8 - Source Data 1/unc-13short/36/3/
- Figure 8 - Source Data 1/unc-13short/36/3/cav1_to_cav1(unc13).csv
- Figure 8 - Source Data 1/unc-13short/36/3/cav1_to_cav2.csv
- Figure 8 - Source Data 1/unc-13short/36/3/cav1_to_unc13.csv
- Figure 8 - Source Data 1/unc-13short/36/3/cav2_to_cav2(cav1).csv
- Figure 8 - Source Data 1/unc-13short/36/3/cav2_to_cav2(unc13).csv
- Figure 8 - Source Data 1/unc-13short/36/3/unc13_to_cav1.csv
- Figure 8 - Source Data 1/unc-13short/36/3/unc13_to_cav2.csv
- Figure 8 - Source Data 1/unc-13short/36/3/unc13_to_unc13(cav1).csv
- Figure 8 - Source Data 1/unc-13short/5/
- Figure 8 - Source Data 1/unc-13short/5/1.csv
- Figure 8 - Source Data 1/unc-13short/5/1/
- Figure 8 - Source Data 1/unc-13short/5/1/cav1_to_cav1(unc13).csv
- Figure 8 - Source Data 1/unc-13short/5/1/cav1_to_cav2.csv
- Figure 8 - Source Data 1/unc-13short/5/1/cav1_to_unc13.csv
- Figure 8 - Source Data 1/unc-13short/5/1/cav2_to_cav2(cav1).csv
- Figure 8 - Source Data 1/unc-13short/5/1/cav2_to_cav2(unc13).csv
- Figure 8 - Source Data 1/unc-13short/5/1/unc13_to_cav1.csv
- Figure 8 - Source Data 1/unc-13short/5/1/unc13_to_cav2.csv
- Figure 8 - Source Data 1/unc-13short/5/1/unc13_to_unc13(cav1).csv
- Figure 8 - Source Data 1/unc-13short/5/2.csv
- Figure 8 - Source Data 1/unc-13short/5/2/
- Figure 8 - Source Data 1/unc-13short/5/2/cav1_to_cav1(unc13).csv
- Figure 8 - Source Data 1/unc-13short/5/2/cav1_to_cav2.csv
- Figure 8 - Source Data 1/unc-13short/5/2/cav1_to_unc13.csv
- Figure 8 - Source Data 1/unc-13short/5/2/cav2_to_cav2(cav1).csv
- Figure 8 - Source Data 1/unc-13short/5/2/cav2_to_cav2(unc13).csv
- Figure 8 - Source Data 1/unc-13short/5/2/unc13_to_cav1.csv
- Figure 8 - Source Data 1/unc-13short/5/2/unc13_to_cav2.csv
- Figure 8 - Source Data 1/unc-13short/5/2/unc13_to_unc13(cav1).csv
- Figure 8 - Source Data 1/unc-13short/5/3.csv
- Figure 8 - Source Data 1/unc-13short/5/3/
- Figure 8 - Source Data 1/unc-13short/5/3/cav1_to_cav1(unc13).csv
- Figure 8 - Source Data 1/unc-13short/5/3/cav1_to_cav2.csv
- Figure 8 - Source Data 1/unc-13short/5/3/cav1_to_unc13.csv
- Figure 8 - Source Data 1/unc-13short/5/3/cav2_to_cav2(cav1).csv
- Figure 8 - Source Data 1/unc-13short/5/3/cav2_to_cav2(unc13).csv
- Figure 8 - Source Data 1/unc-13short/5/3/unc13_to_cav1.csv
- Figure 8 - Source Data 1/unc-13short/5/3/unc13_to_cav2.csv
- Figure 8 - Source Data 1/unc-13short/5/3/unc13_to_unc13(cav1).csv
- Figure 8 - Source Data 1/unc-13short/5/4.csv
- Figure 8 - Source Data 1/unc-13short/5/4/
- Figure 8 - Source Data 1/unc-13short/5/4/cav1_to_cav1(unc13).csv
- Figure 8 - Source Data 1/unc-13short/5/4/cav1_to_cav2.csv
- Figure 8 - Source Data 1/unc-13short/5/4/cav1_to_unc13.csv
- Figure 8 - Source Data 1/unc-13short/5/4/cav2_to_cav2(cav1).csv
- Figure 8 - Source Data 1/unc-13short/5/4/cav2_to_cav2(unc13).csv
- Figure 8 - Source Data 1/unc-13short/5/4/unc13_to_cav1.csv
- Figure 8 - Source Data 1/unc-13short/5/4/unc13_to_cav2.csv
- Figure 8 - Source Data 1/unc-13short/5/4/unc13_to_unc13(cav1).csv
- Figure 8 - Source Data 1/unc-13short/7/
- Figure 8 - Source Data 1/unc-13short/7/1.csv
- Figure 8 - Source Data 1/unc-13short/7/1/
- Figure 8 - Source Data 1/unc-13short/7/1/cav1_to_cav1(unc13).csv
- Figure 8 - Source Data 1/unc-13short/7/1/cav1_to_cav2.csv
- Figure 8 - Source Data 1/unc-13short/7/1/cav1_to_unc13.csv
- Figure 8 - Source Data 1/unc-13short/7/1/cav2_to_cav2(cav1).csv
- Figure 8 - Source Data 1/unc-13short/7/1/cav2_to_cav2(unc13).csv
- Figure 8 - Source Data 1/unc-13short/7/1/particle.json
- Figure 8 - Source Data 1/unc-13short/7/1/unc13_to_cav1.csv
- Figure 8 - Source Data 1/unc-13short/7/1/unc13_to_cav2.csv
- Figure 8 - Source Data 1/unc-13short/7/1/unc13_to_unc13(cav1).csv
- Figure 8 - Source Data 1/unc-13short/7/2.csv
- Figure 8 - Source Data 1/unc-13short/7/2/
- Figure 8 - Source Data 1/unc-13short/7/2/cav1_to_cav1(unc13).csv
- Figure 8 - Source Data 1/unc-13short/7/2/cav1_to_cav2.csv
- Figure 8 - Source Data 1/unc-13short/7/2/cav1_to_unc13.csv
- Figure 8 - Source Data 1/unc-13short/7/2/cav2_to_cav2(cav1).csv
- Figure 8 - Source Data 1/unc-13short/7/2/cav2_to_cav2(unc13).csv
- Figure 8 - Source Data 1/unc-13short/7/2/unc13_to_cav1.csv
- Figure 8 - Source Data 1/unc-13short/7/2/unc13_to_cav2.csv
- Figure 8 - Source Data 1/unc-13short/7/2/unc13_to_unc13(cav1).csv
- Figure 8 - Source Data 1/unc-13short/7/3.csv
- Figure 8 - Source Data 1/unc-13short/7/3/
- Figure 8 - Source Data 1/unc-13short/7/3/cav1_to_cav1(unc13).csv
- Figure 8 - Source Data 1/unc-13short/7/3/cav1_to_cav2.csv
- Figure 8 - Source Data 1/unc-13short/7/3/cav1_to_unc13.csv
- Figure 8 - Source Data 1/unc-13short/7/3/cav2_to_cav2(cav1).csv
- Figure 8 - Source Data 1/unc-13short/7/3/cav2_to_cav2(unc13).csv
- Figure 8 - Source Data 1/unc-13short/7/3/unc13_to_cav1.csv
- Figure 8 - Source Data 1/unc-13short/7/3/unc13_to_cav2.csv
- Figure 8 - Source Data 1/unc-13short/7/3/unc13_to_unc13(cav1).csv
- Figure 8 - Source Data 1/unc-13short/7/4.csv
- Figure 8 - Source Data 1/unc-13short/7/4/
- Figure 8 - Source Data 1/unc-13short/7/4/cav1_to_cav1(unc13).csv
- Figure 8 - Source Data 1/unc-13short/7/4/cav1_to_cav2.csv
- Figure 8 - Source Data 1/unc-13short/7/4/cav1_to_unc13.csv
- Figure 8 - Source Data 1/unc-13short/7/4/cav2_to_cav2(cav1).csv
- Figure 8 - Source Data 1/unc-13short/7/4/cav2_to_cav2(unc13).csv
- Figure 8 - Source Data 1/unc-13short/7/4/unc13_to_cav1.csv
- Figure 8 - Source Data 1/unc-13short/7/4/unc13_to_cav2.csv
- Figure 8 - Source Data 1/unc-13short/7/4/unc13_to_unc13(cav1).csv
- Figure 8 - Source Data 1/unc-13short/7/5.csv
- Figure 8 - Source Data 1/unc-13short/7/5/
- Figure 8 - Source Data 1/unc-13short/7/5/cav1_to_cav1(unc13).csv
- Figure 8 - Source Data 1/unc-13short/7/5/cav1_to_cav2.csv
- Figure 8 - Source Data 1/unc-13short/7/5/cav1_to_unc13.csv
- Figure 8 - Source Data 1/unc-13short/7/5/cav2_to_cav2(cav1).csv
- Figure 8 - Source Data 1/unc-13short/7/5/cav2_to_cav2(unc13).csv
- Figure 8 - Source Data 1/unc-13short/7/5/unc13_to_cav1.csv
- Figure 8 - Source Data 1/unc-13short/7/5/unc13_to_cav2.csv
- Figure 8 - Source Data 1/unc-13short/7/5/unc13_to_unc13(cav1).csv
- Figure 8 - Source Data 1/unc-13short/9/
- Figure 8 - Source Data 1/unc-13short/9/1.csv
- Figure 8 - Source Data 1/unc-13short/9/1/
- Figure 8 - Source Data 1/unc-13short/9/1/cav1_to_cav1(unc13).csv
- Figure 8 - Source Data 1/unc-13short/9/1/cav1_to_cav2.csv
- Figure 8 - Source Data 1/unc-13short/9/1/cav1_to_unc13.csv
- Figure 8 - Source Data 1/unc-13short/9/1/cav2_to_cav2(cav1).csv
- Figure 8 - Source Data 1/unc-13short/9/1/cav2_to_cav2(unc13).csv
- Figure 8 - Source Data 1/unc-13short/9/1/unc13_to_cav1.csv
- Figure 8 - Source Data 1/unc-13short/9/1/unc13_to_cav2.csv
- Figure 8 - Source Data 1/unc-13short/9/1/unc13_to_unc13(cav1).csv
- Figure 8 - Source Data 1/unc-13short/9/2.csv
- Figure 8 - Source Data 1/unc-13short/9/2/
- Figure 8 - Source Data 1/unc-13short/9/2/cav1_to_cav1(unc13).csv
- Figure 8 - Source Data 1/unc-13short/9/2/cav1_to_cav2.csv
- Figure 8 - Source Data 1/unc-13short/9/2/cav1_to_unc13.csv
- Figure 8 - Source Data 1/unc-13short/9/2/cav2_to_cav2(cav1).csv
- Figure 8 - Source Data 1/unc-13short/9/2/cav2_to_cav2(unc13).csv
- Figure 8 - Source Data 1/unc-13short/9/2/unc13_to_cav1.csv
- Figure 8 - Source Data 1/unc-13short/9/2/unc13_to_cav2.csv
- Figure 8 - Source Data 1/unc-13short/9/2/unc13_to_unc13(cav1).csv
- Figure 8 - Source Data 1/unc-13short/9/3.csv
- Figure 8 - Source Data 1/unc-13short/9/3/
- Figure 8 - Source Data 1/unc-13short/9/3/cav1_to_cav1(unc13).csv
- Figure 8 - Source Data 1/unc-13short/9/3/cav1_to_cav2.csv
- Figure 8 - Source Data 1/unc-13short/9/3/cav1_to_unc13.csv
- Figure 8 - Source Data 1/unc-13short/9/3/cav2_to_cav2(cav1).csv
- Figure 8 - Source Data 1/unc-13short/9/3/cav2_to_cav2(unc13).csv
- Figure 8 - Source Data 1/unc-13short/9/3/unc13_to_cav1.csv
- Figure 8 - Source Data 1/unc-13short/9/3/unc13_to_cav2.csv
- Figure 8 - Source Data 1/unc-13short/9/3/unc13_to_unc13(cav1).csv
- Figure 8 - Source Data 1/unc-13short/9/4.csv
- Figure 8 - Source Data 1/unc-13short/9/4/
- Figure 8 - Source Data 1/unc-13short/9/4/cav1_to_cav1(unc13).csv
- Figure 8 - Source Data 1/unc-13short/9/4/cav1_to_cav2.csv
- Figure 8 - Source Data 1/unc-13short/9/4/cav1_to_unc13.csv
- Figure 8 - Source Data 1/unc-13short/9/4/cav2_to_cav2(cav1).csv
- Figure 8 - Source Data 1/unc-13short/9/4/cav2_to_cav2(unc13).csv
- Figure 8 - Source Data 1/unc-13short/9/4/unc13_to_cav1.csv
- Figure 8 - Source Data 1/unc-13short/9/4/unc13_to_cav2.csv
- Figure 8 - Source Data 1/unc-13short/9/4/unc13_to_unc13(cav1).csv
- Figure 8 - Source Data 1/unc-13short/9/5.csv
- Figure 8 - Source Data 1/unc-13short/9/5/
- Figure 8 - Source Data 1/unc-13short/9/5/cav1_to_cav1(unc13).csv
- Figure 8 - Source Data 1/unc-13short/9/5/cav1_to_cav2.csv
- Figure 8 - Source Data 1/unc-13short/9/5/cav1_to_unc13.csv
- Figure 8 - Source Data 1/unc-13short/9/5/cav2_to_cav2(cav1).csv
- Figure 8 - Source Data 1/unc-13short/9/5/cav2_to_cav2(unc13).csv
- Figure 8 - Source Data 1/unc-13short/9/5/particle.json
- Figure 8 - Source Data 1/unc-13short/9/5/unc13_to_cav1.csv
- Figure 8 - Source Data 1/unc-13short/9/5/unc13_to_cav2.csv
- Figure 8 - Source Data 1/unc-13short/9/5/unc13_to_unc13(cav1).csv
