# Supplementary material for: CaV1 and CaV2 calcium channels mediate the release of distinct pools of synaptic vesicles
Source: eLife. 2023 Feb 23;12:e81407. doi: 10.7554/eLife.81407 (PMC10023163; doi:10.7554/eLife.81407)
Supplement: Figure 8—source data 1. [file elife-81407-fig8-data1.zip › Figure 8 - Source Data 1/unc-13short/14/1.csv]

image-ID	cycle	z-step	frame	accum	photon-count	photon-count11	photon-count12	photon-count21	photon-count22	psfx	psfy	psfz	psf-photon-count	x	y	z	stdev	amp	background11	background12	background21	background22	maxResidualSlope	chisq	log-likelihood	accuracy	llr	time-point	precisionx	precisiony	precisionz	vis-probe
0	0	0	0	1	389.613	237.642	151.971	0	0	127.115	7.04913	285.701	224.465	17313.4	4178.67	-285.701	0	7.75976	7.38202	9.01787	0	0	0.243193	173.847	-522.953	14.8838	241.502	0	45.7842	46.1568	145.331	0
1	0	0	1	1	602.909	334.3	268.609	0	0	128.134	4.27643	175.84	528.821	17412	4081.78	-175.84	0	17.1715	6.37329	7.2996	0	0	0.0273111	196.826	-533.803	8.94342	347.369	0	20.0225	19.866	64.8544	0
2	0	0	2	1	319.905	222.341	97.5644	0	0	156.426	-49.2286	335.869	334.006	17383.7	4135.29	-335.869	0	12.0995	4.81793	7.7975	0	0	0.0399385	214.166	-532.816	17.8916	256.18	0	29.2877	29.7804	101.88	0
3	0	0	3	1	389.62	257.404	132.216	0	0	55.4045	-39.7151	338.496	308.279	17385.1	4125.78	-338.496	0	11.1989	6.44967	7.49675	0	0	0.199156	156.854	-506.758	14.5479	200.14	0	33.1505	33.6178	111.186	0
4	0	0	4	1	511.446	286.488	224.958	0	0	123.193	-17.6	382.752	464.273	17317.3	4203.32	-382.753	0	17.2518	6.24216	7.85769	0	0	0.10758	169.647	-519.015	10.7395	279.673	0	23.7104	24.2675	84.9058	0
5	0	0	5	1	487.276	303.445	183.831	0	0	72.3372	-29.3947	195.001	385.637	17368.2	4115.45	-195.001	0	12.7437	6.87168	8.62394	0	0	0.0440881	195.769	-532.349	11.4547	290.23	0	26.9816	26.9428	85.7964	0
7	0	0	7	1	462.245	276.246	185.999	0	0	119.228	-52.6504	430.733	447.858	17321.3	4039.05	-430.733	0	17.4449	5.97641	8.10143	0	0	0.0473684	172.422	-509.88	12.0069	262.629	0	24.0857	25.2355	94.4867	0
11	0	0	11	1	481.69	265.833	215.856	0	0	138.69	43.0177	243.964	455.174	17301.8	4142.7	-243.964	0	15.2583	6.4455	8.22956	0	0	0.345172	218.726	-545.576	11.528	287.208	0	23.45	23.4476	74.6358	0
12	0	0	12	1	629.99	383.29	246.7	0	0	131.515	37.8047	435.381	722.629	17309	4147.92	-435.381	0	27.8756	6.53998	8.46573	0	0	0.402559	221.296	-547.808	8.59238	386.142	0	17.0377	17.6191	66.1342	0
13	0	0	13	1	392.125	236.397	155.728	0	0	94.1127	-72.6113	423.281	480.779	17346.4	4158.67	-423.281	0	18.7328	5.55597	7.88877	0	0	0.197839	254.47	-556.103	14.3512	307.55	0	22.5147	23.6208	86.5883	0
14	0	0	14	1	402.337	214.623	187.714	0	0	30.8594	-45.408	202.239	333.567	17310	4031.81	-202.239	0	11.1736	6.41945	7.81971	0	0	0.179403	220.043	-541.151	14.0632	284.149	0	29.3499	29.4241	93.9726	0
15	0	0	15	1	376.816	208.115	168.701	0	0	109.844	-63.865	388.666	313.949	17330.7	4050.27	-388.666	0	11.8524	5.21288	7.84127	0	0	0.0308464	216.728	-523.783	14.9436	259.199	0	31.1457	32.4436	117.092	0
16	0	0	16	1	492.827	296.79	196.038	0	0	93.8624	-28.2518	473.548	456.653	17346.6	4014.65	-473.548	0	18.412	4.91309	7.50201	0	0	0.0576093	262.884	-557.699	11.0273	346.895	0	23.24	24.2777	99.5886	0
20	0	0	20	1	465.356	249.254	216.102	0	0	109.677	46.7846	437.406	453.939	17330.8	4138.94	-437.406	0	17.5396	6.03635	8.60228	0	0	0.394838	185.005	-523.733	11.9658	297.153	0	24.5446	25.3607	97.9118	0
22	0	0	22	1	388.526	215.036	173.49	0	0	92.3086	46.3664	142.543	461.938	17348.2	4039.69	-142.543	0	14.7373	5.61524	5.79987	0	0	0.168386	346.438	-542.448	14.2454	308.189	0	21.0774	20.8244	70.163	0
23	0	0	23	1	451.74	267.555	184.185	0	0	116.101	53.2961	423.011	493.318	17324.4	4032.76	-423.011	0	18.8134	5.81924	7.59907	0	0	0.474599	188.599	-519.76	12.255	296.207	0	22.244	22.89	85.8746	0
25	0	0	25	1	457.168	233.703	223.465	0	0	67.4037	3.52561	260.967	437.674	17373.1	4082.53	-260.967	0	14.9366	5.74003	7.13741	0	0	0.0475198	161.654	-506.218	12.0429	275.291	0	23.4385	23.4591	74.8066	0
26	0	0	26	1	541.835	314.071	227.764	0	0	120.648	54.9558	393.509	545.634	17319.9	4130.76	-393.509	0	20.2988	5.20759	8.01101	0	0	0.320707	201.473	-535.246	9.99887	350.337	0	20.142	20.6905	75.7794	0
27	0	0	27	1	464.966	250.626	214.34	0	0	184.871	-60.6346	283.831	458.946	17355.3	4146.69	-283.831	0	16.1562	5.60563	6.49753	0	0	0.133025	168.568	-509.761	11.7482	335.264	0	22.2305	22.4726	71.1546	0
28	0	0	28	1	424.115	236.154	187.961	0	0	79.4102	-7.04229	204.9	418.041	17361.1	4093.1	-204.9	0	13.8094	5.0042	7.51766	0	0	0.177771	233.58	-536.623	13.0274	351.963	0	23.6595	23.6373	76.0743	0
30	0	0	30	1	485.822	263.881	221.941	0	0	75.0668	48.7205	236.352	359.618	17365.4	4137	-236.352	0	12.015	5.80945	7.25064	0	0	0.359996	219.53	-534.398	11.2768	273.416	0	27.7764	27.631	87.7363	0
31	0	0	31	1	442.636	287.6	155.035	0	0	102.54	-41.285	328.842	476.357	17338	4127.35	-328.842	0	17.1218	5.39937	7.09235	0	0	0.093768	203.639	-528.035	12.4364	302.302	0	21.9347	22.4072	74.3508	0
32	0	0	32	1	507.483	301.583	205.9	0	0	120.368	-6.7883	321.083	494.211	17320.1	4092.85	-321.083	0	17.537	4.89431	7.51998	0	0	0.190993	207.463	-521.414	10.6785	321.618	0	20.9843	21.4259	72.0644	0
33	0	0	33	1	476.012	255.751	220.261	0	0	67.441	-40.3534	145.048	406.142	17373.1	4126.41	-145.048	0	13.191	5.10034	7.60108	0	0	0.115136	208.415	-521.805	11.4845	272.084	0	24.0127	23.9563	78.2876	0
34	0	0	34	1	397.168	213.695	183.473	0	0	146.457	63.0561	343.071	350.448	17294	4222.32	-343.071	0	12.5574	5.83585	7.35288	0	0	0.418552	196.404	-517.738	14.1274	286.858	0	29.4046	29.5469	100.091	0
35	0	0	35	1	579.24	376.512	202.727	0	0	103.304	-29.4056	426.345	638.139	17337.2	4115.47	-426.345	0	24.6369	5.38155	7.55562	0	0	0.0935616	198.441	-530.506	9.28667	395.373	0	17.8745	18.6232	68.8794	0
37	0	0	37	1	580.632	386.323	194.309	0	0	59.8048	74.7112	427.709	733.101	17380.7	4111.01	-427.709	0	28.2099	5.4134	6.53626	0	0	0.599654	192.891	-539.973	9.20881	431.855	0	16.0826	16.47	60.8347	0
38	0	0	38	1	424.87	240.504	184.366	0	0	106.401	-1.39976	362.494	514.922	17334.1	4087.46	-362.494	0	18.8017	4.55268	7.05496	0	0	0.10799	187.505	-514.167	12.8926	313.736	0	20.2	20.7503	72.7933	0
39	0	0	39	1	475.093	305.685	169.408	0	0	144.761	-5.88119	403.405	526.623	17395.4	4091.94	-403.405	0	19.862	4.09669	6.9596	0	0	0.2218	218.515	-531.728	11.3429	365.5	0	19.8089	20.2932	75.3173	0
40	0	0	40	1	318.016	205.854	112.163	0	0	52.9981	-20.0186	371.569	354.236	17387.5	4106.08	-371.569	0	13.1274	4.84764	7.78912	0	0	0.0845701	161.842	-497.535	18.0195	233.327	0	28.1347	28.6747	103.023	0
41	0	0	41	1	473.158	233.329	239.83	0	0	103.026	-9.82844	279.8	504.268	17337.5	4095.89	-279.8	0	17.4164	4.799	6.24365	0	0	0.0794008	216.826	-529.472	11.4188	398.505	0	20.0544	20.2489	65.2134	0
42	0	0	42	1	435.331	264.239	171.092	0	0	75.8758	83.0623	297.808	455.568	17364.6	4102.66	-297.808	0	15.8426	4.53647	7.01025	0	0	0.41264	193.565	-498.093	12.5454	294.034	0	22.1191	22.2162	73.9227	0
43	0	0	43	1	427.796	291.08	136.716	0	0	100.56	-19.2781	413.026	481.957	17339.9	4105.34	-413.026	0	18.3635	4.29256	5.87807	0	0	0.152165	211.67	-523.995	12.6467	331.602	0	21.0904	21.8781	79.3889	0
45	0	0	45	1	395.533	221.139	174.394	0	0	109.999	-22.3911	65.4424	358.884	17330.5	4108.45	-65.4424	0	11.3201	4.29669	6.7618	0	0	0.158867	202.952	-513.401	13.8797	275.401	0	25.4506	25.2332	86.4641	0
47	0	0	47	1	410.994	256.421	154.573	0	0	83.9738	-36.678	611.77	495.884	17356.5	4023.08	-611.77	0	23.1454	3.5232	7.37765	0	0	0.136451	178.297	-504.123	13.2319	283.325	0	22.1246	24.7034	131.502	0
49	0	0	49	1	314.989	208.151	106.837	0	0	99.564	-57.0126	433.252	349.788	17340.9	4143.07	-433.252	0	13.6788	5.17135	6.37708	0	0	0.0835505	199.258	-511.76	18.0464	252.439	0	28.6757	29.9743	109.618	0
50	0	0	50	1	397.543	222.351	175.192	0	0	73.366	18.3457	197.166	410.757	17367.1	4067.71	-197.166	0	13.4686	3.73375	5.66484	0	0	0.139867	189.167	-502.464	13.5907	339.268	0	22.2687	22.1495	72.3008	0
54	0	0	54	1	374.256	190.573	183.683	0	0	80.9164	-6.98004	131.197	461.376	17459.2	4093.04	-131.197	0	14.782	5.04678	6.37937	0	0	0.0784291	166.186	-506.44	14.8419	333.245	0	21.1767	20.8727	69.8833	0
55	0	0	55	1	336.005	207.429	128.576	0	0	128.939	66.8893	404.602	341.22	17311.6	4118.83	-404.602	0	12.8093	3.99293	6.29493	0	0	0.128517	230.763	-529.027	16.5013	302.226	0	27.6703	28.5629	106.457	0
56	0	0	56	1	449.766	290.628	159.138	0	0	57.6915	12.6033	435.53	568.937	17382.8	4073.46	-435.53	0	22.0979	4.11581	6.48696	0	0	0.21149	181.086	-516.355	12.0051	314.924	0	18.7064	19.2523	73.8688	0
57	0	0	57	1	396.513	241.779	154.734	0	0	63.4651	32.8314	235.57	357.454	17377	4152.89	-235.57	0	11.9668	5.07292	6.98256	0	0	0.135858	204.165	-519.795	13.9927	317.513	0	27.1716	27.0354	86.3364	0
60	0	0	60	1	334.611	176.101	158.51	0	0	170.928	108.129	468.916	280.259	17369.2	3977.93	-468.916	0	11.2096	2.84983	6.63237	0	0	0.194664	216.495	-509.049	16.3266	342.229	0	31.1528	32.0311	142.917	0
63	0	0	63	1	301.147	174.996	126.151	0	0	71.4513	55.1205	682.724	282.087	17369	4130.6	-682.724	0	14.2697	4.14469	7.24866	0	0	0.178237	164.592	-493.801	18.8716	216.032	0	39.0709	46.4452	280.419	0
64	0	0	64	1	295.966	169.127	126.839	0	0	126.303	23.4479	442.532	272.179	17314.2	4062.61	-442.532	0	10.5764	3.37595	6.34744	0	0	0.0969721	231.787	-515.904	18.8364	302.446	0	32.4013	33.9022	137.709	0
65	0	0	65	1	470.446	308.355	162.091	0	0	65.8818	-39.9544	530.63	500.649	17374.6	4026.35	-530.63	0	21.4684	4.09769	6.19446	0	0	0.139259	205.502	-517.415	11.4074	287.034	0	21.5075	22.6984	101.61	0
66	0	0	66	1	350.833	191.087	159.746	0	0	-8.17135	18.7336	181.977	360.173	17448.7	4067.33	-181.977	0	11.9028	4.31674	6.53327	0	0	0.210665	206.229	-506.798	15.8299	325.627	0	25.8811	25.2067	82.5231	0
69	0	0	69	1	417.312	261.11	156.202	0	0	145.862	12.4533	550.663	411.897	17394.3	4073.61	-550.663	0	17.833	3.82413	6.33074	0	0	0.246312	215.6	-527.375	12.9693	308.89	0	25.5379	26.8057	129.005	0
71	0	0	71	1	323.962	194.183	129.779	0	0	43.2935	-16.1404	289.26	230.796	17297.5	4002.54	-289.26	0	8.08066	5.21776	6.87007	0	0	0.0538676	173.097	-495.923	17.5791	211.442	0	39.2073	39.778	128.719	0
72	0	0	72	1	375.788	210.467	165.321	0	0	140.024	31.4963	197.571	319.897	17300.5	4054.56	-197.571	0	10.4579	4.34157	5.71463	0	0	0.179757	206.91	-498.69	14.567	271.794	0	27.7663	27.7892	89.7499	0
73	0	0	73	1	565.227	360.738	204.49	0	0	82.9228	117.678	665.052	567.994	17357.6	4068.04	-665.052	0	28.284	3.19888	6.05733	0	0	0.547786	235.197	-532.262	9.27612	425.539	0	20.4736	23.8087	133.432	0
74	0	0	74	1	314.585	188.131	126.453	0	0	58.239	-6.16195	398.843	201.571	17382.3	3992.56	-398.843	0	7.60564	4.55035	6.00179	0	0	0.216294	173.33	-484.929	17.852	234.188	0	44.3228	45.11	163.978	0
76	0	0	76	1	344.705	217.224	127.481	0	0	97.8493	-10.6703	568.497	370.744	17342.7	4096.73	-568.497	0	16.4053	4.42873	6.62296	0	0	0.0101576	161.117	-491.074	16.1817	255.244	0	28.7292	30.9525	151.552	0
77	0	0	77	1	315.159	183.65	131.509	0	0	63.4639	3.54253	446.178	284.725	17377	4082.52	-446.178	0	11.1681	4.56534	6.79491	0	0	0.064182	178.451	-504.215	17.9617	232.301	0	33.7814	34.8375	137.5	0
78	0	0	78	1	437.245	258.429	178.815	0	0	74.5593	-42.1961	166.597	401.564	17465.6	4128.26	-166.597	0	13.1455	4.59225	5.93846	0	0	0.0771931	208.814	-513.247	12.3928	310.889	0	23.2791	23.0329	75.4241	0
79	0	0	79	1	466.978	274.507	192.471	0	0	52.6117	-37.1245	336.342	526.309	17387.9	4123.18	-336.342	0	19.0867	5.14415	5.91413	0	0	0.241242	204.888	-515.849	11.5918	311.729	0	19.8624	20.1762	66.9956	0
80	0	0	80	1	445.5	299.469	146.031	0	0	87.2621	94.2569	570.903	450.975	17353.2	3991.8	-570.903	0	20.004	3.83452	6.76344	0	0	0.326822	245.301	-529.477	12.1146	350.7	0	23.7393	25.3179	129.971	0
81	0	0	81	1	470.739	299.922	170.816	0	0	79.052	6.59173	403.183	499.598	17361.4	4079.47	-403.183	0	18.837	4.40854	6.70934	0	0	0.236885	202.051	-525.362	11.4761	341.851	0	20.7659	21.3612	78.4883	0
82	0	0	82	1	311.886	147.538	164.347	0	0	96.4409	-40.5908	196.947	300.839	17443.7	4126.65	-196.947	0	9.96195	3.99797	6.60398	0	0	0.251548	188.867	-502.241	17.988	283.77	0	29.8362	29.4847	94.9828	0
83	0	0	83	1	336.262	181.045	155.217	0	0	129.434	-38.5137	303.254	284.171	17410.7	4124.57	-303.254	0	10.0283	4.72266	6.87114	0	0	0.165103	177.37	-509.075	16.7425	279.454	0	33.0078	33.1134	108.595	0
84	0	0	84	1	478.24	341.487	136.753	0	0	55.0334	-37.884	360.399	518.888	17385.5	4123.94	-360.399	0	19.1378	4.18517	5.73509	0	0	0.247556	262.13	-546.745	11.1804	1	0	19.5356	19.9662	68.7138	0
88	0	0	88	1	274.489	106.952	167.537	0	0	21.8262	13.6844	-110.58	242.351	17418.7	4072.38	110.58	0	7.69363	4.54867	5.6544	0	0	0.0988295	165.013	-482.889	20.7467	213.232	0	34.7282	33.9164	131.602	0
89	0	0	89	1	309.409	189.489	119.92	0	0	129.051	23.3282	496.409	220.857	17311.4	4062.73	-496.409	0	9.03485	4.76193	5.38123	0	0	0.0906696	212.004	-514.143	18.1163	259.662	0	42.5927	44.7919	185.552	0
91	0	0	91	1	257.589	151.615	105.974	0	0	115.292	-154.708	195.149	177.527	17325.2	4041.45	-195.149	0	6.18556	4.94062	6.28863	0	0	0.205277	186.944	-497.98	22.6268	208.417	0	45.6908	47.8164	144.813	0
92	0	0	92	1	382.101	228.767	153.334	0	0	122.371	42.5871	247.617	309.029	17318.1	4043.47	-247.617	0	10.3796	4.15541	5.85083	0	0	0.0513543	214.881	-512.202	14.2876	292.33	0	28.8532	28.931	93.0209	0
93	0	0	93	1	486.548	289.596	196.952	0	0	53.7545	-2.29576	266.515	537.427	17386.7	4088.36	-266.515	0	18.4567	3.53742	5.92553	0	0	0.240947	211.071	-521.42	10.917	389.451	0	18.1995	18.2293	59.7895	0
94	0	0	94	1	246.689	133.725	112.965	0	0	42.8488	-1.48992	335.799	196.912	17298	4087.55	-335.799	0	7.10112	5.54007	6.81508	0	0	0.172665	120.246	-468.076	24.1864	154.854	0	46.6532	47.8163	158.823	0
96	0	0	96	1	315.28	185.688	129.591	0	0	67.5243	83.9295	242.999	283.09	17373	4002.13	-242.999	0	9.49659	4.60897	6.42959	0	0	0.266509	177.812	-496.068	17.9004	282.886	0	32.1846	31.8976	102.761	0
97	0	0	97	1	453.558	234.427	219.13	0	0	96.772	45.6304	337.016	355.501	17343.7	4040.43	-337.016	0	12.6919	4.34959	5.36584	0	0	0.247238	225.369	-521.352	11.8268	337.69	0	26.409	26.6691	90.0598	0
98	0	0	98	1	347.921	202.161	145.759	0	0	67.4576	-52.1262	279.037	331.463	17373	4138.19	-279.037	0	11.5851	4.8109	6.1214	0	0	0.226813	202.471	-513.094	16.0183	304.675	0	28.2373	28.505	90.5221	0
99	0	0	99	1	476.74	310.043	166.697	0	0	94.8304	19.5806	364.11	561.055	17345.7	4066.48	-364.11	0	20.4683	4.34811	5.97161	0	0	0.204606	152.315	-494.299	11.2549	342.389	0	18.5629	18.941	66.0615	0
101	0	0	101	1	487.467	320.697	166.77	0	0	127.119	-2.26567	454.223	415.027	17413	4088.33	-454.223	0	16.3466	3.70924	6.17823	0	0	0.128465	193.064	-510.58	10.932	315.419	0	23.8625	24.4885	97.6295	0
102	0	0	102	1	429.838	231.826	198.011	0	0	88.739	4.43651	319.252	474.931	17451.4	4081.62	-319.252	0	16.8223	4.19161	5.63417	0	0	0.212625	184.511	-505.859	12.5437	295.03	0	20.9693	20.8774	69.83	0
104	0	0	104	1	418.522	253.046	165.477	0	0	28.6449	4.53799	231.913	372.156	17411.9	4081.52	-231.913	0	12.5446	4.73288	5.8454	0	0	0.21635	186.841	-504.825	13.0103	250.95	0	25.2997	25.0172	80.1135	0
105	0	0	105	1	427.104	281.455	145.649	0	0	128.009	-2.17917	541.619	488.251	17312.5	4088.24	-541.619	0	20.961	4.12049	6.07714	0	0	0.154144	190.945	-510.225	12.6646	318.154	0	22.0917	23.6555	107.806	0
106	0	0	106	1	319.346	173.962	145.383	0	0	23.1391	-40.918	232.906	254.808	17417.4	4126.98	-232.906	0	8.68449	5.02604	5.30892	0	0	0.194616	173.811	-492.812	17.5281	221.705	0	34.6289	34.3094	107.798	0
109	0	0	109	1	340.268	188.543	151.725	0	0	73.2414	-61.4447	397.06	455.794	17367.3	4147.5	-397.06	0	17.3502	3.31609	5.25366	0	0	0.201438	183.737	-496.805	15.965	309.902	0	20.8708	21.6875	77.6425	0
110	0	0	110	1	315.963	204.307	111.657	0	0	17.2858	60.7142	525.007	312.533	17323.6	4125.01	-525.007	0	13.331	4.2528	6.06158	0	0	0.309123	159.829	-482.997	17.7015	246.793	0	31.7271	33.3093	151.744	0
111	0	0	111	1	350.997	197.902	153.095	0	0	87.3944	71.7287	296.203	352.033	17353.1	4113.99	-296.203	0	12.2148	4.59391	6.34756	0	0	0.320949	141.618	-479.888	15.8523	250.496	0	27.1747	27.2798	89.335	0
114	0	0	114	1	339.721	176.108	163.612	0	0	105.574	-32.0998	644.908	348.332	17334.9	4018.5	-644.908	0	16.8617	4.22694	5.97791	0	0	0.0950282	152.284	-481.179	16.3054	198.094	0	30.851	35.4532	191.496	0
115	0	0	115	1	312.28	188.098	124.183	0	0	95.1943	6.82599	453.146	308.107	17345.3	4079.23	-453.146	0	12.12	3.11121	5.12823	0	0	0.14898	196.062	-494.716	17.4668	258.297	0	28.8083	30.0075	119.207	0
116	0	0	116	1	264.479	142.012	122.467	0	0	117.971	6.07365	205.81	149.959	17322.5	4079.99	-205.81	0	4.93694	4.98397	5.62881	0	0	0.0936185	181.442	-486.877	21.7797	194.337	0	55.2865	55.4016	173.56	0
119	0	0	119	1	240.695	132.951	107.745	0	0	82.1607	-30.9073	183.309	183.454	17358.3	4116.97	-183.309	0	6.0267	3.57717	5.09473	0	0	0.0213107	216.537	-505.059	23.5297	252.134	0	42.8965	42.8224	136.53	0
122	0	0	122	1	325.856	205.098	120.758	0	0	52.641	-9.18584	465.19	395.098	17387.9	3995.59	-465.19	0	15.8265	3.10085	4.14613	0	0	0.0968576	227.053	-504.538	16.5073	311.603	0	23.4443	24.098	94.1058	0
126	0	0	126	1	278.936	162.04	116.895	0	0	29.2614	42.5509	320.31	206.021	17311.6	4143.17	-320.31	0	7.33502	4.50062	6.05737	0	0	0.131858	172.312	-492.96	20.4527	223.1	0	42.6381	43.1284	143.167	0
127	0	0	127	1	345.292	211.315	133.977	0	0	83.7418	77.5962	314.989	314.759	17356.8	4008.46	-314.989	0	11.0687	3.44893	5.6859	0	0	0.190972	222.496	-516.117	15.801	330.14	0	28.0684	28.1629	96.301	0
129	0	0	129	1	323.103	176.745	146.358	0	0	83.2437	-32.5039	275.88	330.879	17357.3	4118.56	-275.88	0	11.4647	3.65941	5.00166	0	0	0.106934	168.386	-483.501	16.9405	261.086	0	26.5279	26.7424	85.6282	0
130	0	0	130	1	302.822	180.762	122.06	0	0	93.8763	-38.0999	-149.978	150.019	17446.3	4024.5	149.978	0	4.84958	3.42203	5.75674	0	0	0.0391766	225.534	-511.075	18.2726	239.749	0	52.61	51.3081	196.091	0
131	0	0	131	1	257.142	119.133	138.009	0	0	1.56668	29.6405	39.2096	164.608	17438.9	4156.08	-39.2096	0	5.18371	4.38629	5.29101	0	0	0.127721	169.255	-475.258	22.1888	187.024	0	48.1447	47.0573	166.8	0
132	0	0	132	1	250.155	127.264	122.892	0	0	48.8751	27.6578	244.859	264.083	17391.6	3958.74	-244.859	0	8.91419	3.73276	5.01715	0	0	0.202021	178.091	-482.708	22.5661	243.671	0	32.0323	31.5481	101.628	0
133	0	0	133	1	289.094	182.852	106.241	0	0	42.9104	43.5775	582.573	283.168	17397.6	4042.48	-582.573	0	12.7681	3.38028	5.49316	0	0	0.162451	166.462	-481.686	19.1767	273.198	0	34.2802	36.2821	188.897	0
134	0	0	134	1	436.552	253.931	182.621	0	0	99.0332	51.768	360.333	395.207	17441.1	4133.95	-360.333	0	14.3435	3.81825	5.39193	0	0	0.199071	217.95	-515.705	12.2625	308.482	0	24.2873	24.2449	84.8364	0
136	0	0	136	1	289.059	191.226	97.8331	0	0	115.279	-29.1346	362.419	285.614	17325.2	4115.19	-362.419	0	10.478	3.52672	5.69645	0	0	0.0989497	170.108	-482.593	19.2668	239.494	0	30.7117	31.6622	111.001	0
137	0	0	137	1	215.26	128.775	86.4842	0	0	111.009	-26.5895	256.713	167.521	17329.5	4012.99	-256.713	0	5.71709	3.84711	5.34432	0	0	0.111784	172.139	-480.358	26.9633	237.574	0	47.6122	48.0022	152.376	0
138	0	0	138	1	266.608	143.101	123.507	0	0	73.5695	-3.36521	447.393	210.058	17366.9	3989.77	-447.393	0	8.24553	3.00445	5.38139	0	0	0.0247688	198.509	-490.886	20.822	241.116	0	39.22	40.5132	165.105	0
139	0	0	139	1	290.063	162.479	127.584	0	0	94.6215	56.9499	284.661	250.644	17345.9	4029.11	-284.661	0	8.62643	3.78078	5.12347	0	0	0.196579	271.83	-519.585	19.1517	264.559	0	33.9157	33.9328	110.371	0
141	0	0	141	1	400.086	239.979	160.106	0	0	35.0943	-2.9084	281.245	466.48	17405.4	4088.97	-281.245	0	16.2301	3.58075	4.68215	0	0	0.14438	221.365	-516.494	13.3634	381.828	0	20.0606	20.009	65.1311	0
143	0	0	143	1	285.116	154.637	130.479	0	0	25.1688	-44.5966	-6.95719	234.11	17515	4130.66	6.95719	0	7.42675	3.38493	4.19282	0	0	0.0872555	242.133	-509.367	19.1934	350.975	0	32.3567	31.8718	116.477	0
144	0	0	144	1	357.161	207.077	150.084	0	0	116.352	53.997	449.437	444.968	17423.8	4032.06	-449.437	0	17.3782	3.82221	5.64986	0	0	0.236498	186.802	-503.381	15.2979	326.972	0	22.6209	22.9101	90.0039	0
146	0	0	146	1	367.207	214.709	152.498	0	0	84.2066	7.64561	417.511	411.465	17456	4078.41	-417.511	0	15.6914	3.76469	5.71106	0	0	0.156552	172.126	-495.214	14.8353	273.818	0	23.8051	23.9963	90.0517	0
147	0	0	147	1	347.301	213.121	134.18	0	0	68.5746	10.7367	215.694	297.147	17371.9	4075.32	-215.694	0	9.85396	4.13882	5.76118	0	0	0.216173	198.48	-504.526	15.8599	241.36	0	29.7114	29.5869	94.8154	0
148	0	0	148	1	323.122	190.176	132.946	0	0	31.5863	19.0601	352.484	263.533	17408.9	4166.66	-352.484	0	9.61312	3.61327	5.32738	0	0	0.163265	205.819	-509.291	16.9836	294.845	0	33.357	33.5076	116.172	0
149	0	0	149	1	354.025	195.649	158.376	0	0	-23.7485	-115.846	165.822	225.405	17464.2	4102.25	-165.822	0	7.74137	4.39707	5.66219	0	0	0.102587	195.235	-501.971	15.5627	225.272	0	36.4507	36.4569	115.695	0
150	0	0	150	1	222.623	129.705	92.9182	0	0	10.4261	60.6889	511.698	139.119	17430.1	4025.37	-511.698	0	5.86422	4.31227	6.11464	0	0	0.0826554	167.266	-481.163	26.4514	184.868	0	65.1626	65.8176	304.252	0
151	0	0	151	1	230.557	117.595	112.962	0	0	4.92558	24.2652	170.351	151.852	17435.6	4061.79	-170.351	0	4.9715	2.92614	4.51126	0	0	0.181639	258.14	-499.367	24.202	1	0	48.9067	47.5037	154.115	0
152	0	0	152	1	283.249	153.025	130.223	0	0	4.30915	37.5549	526.749	242.572	17336.5	3948.85	-526.749	0	10.4026	3.41866	4.89021	0	0	0.0616673	233.286	-511.419	19.5023	281.822	0	36.6619	38.1719	175.391	0
155	0	0	155	1	316.746	158.55	158.196	0	0	50.159	42.3996	107.532	255.265	17390.3	4143.32	-107.532	0	8.08554	3.93143	5.45419	0	0	0.228521	167.776	-482.275	17.4644	215.421	0	32.886	32.4502	108.897	0
156	0	0	156	1	333.523	198.344	135.18	0	0	1.97004	63.5645	340.852	399.417	17438.5	4022.5	-340.852	0	14.5173	3.39985	4.64395	0	0	0.291079	157.919	-473.347	16.2431	269.218	0	23.1639	22.7884	78.4821	0
158	0	0	158	1	279.062	149.353	129.71	0	0	50.7101	-5.58771	392.774	239.516	17389.8	4091.65	-392.774	0	9.00326	3.25933	5.60513	0	0	0.0613955	207.179	-491.803	19.9283	1	0	35.6165	36.2795	134.864	0
159	0	0	159	1	371.468	182.435	189.033	0	0	37.898	-13.4338	27.9749	267.846	17402.6	4099.49	-27.9749	0	8.42619	4.00841	5.45505	0	0	0.0724687	217.095	-511.64	14.6606	260.535	0	31.0668	30.5913	108.534	0
161	0	0	161	1	305.786	162.267	143.519	0	0	41.0708	7.32117	397.674	296.42	17399.4	4078.74	-397.674	0	11.1853	4.03256	5.83853	0	0	0.157778	183.606	-489.107	18.2629	236.558	0	31.1667	31.6308	115.67	0
162	0	0	162	1	353.83	208.887	144.943	0	0	51.3397	-37.0284	402.91	302.049	17389.2	4123.09	-402.91	0	11.5127	3.21373	5.68796	0	0	0.164534	194.202	-488.053	15.3312	273.873	0	29.2536	30.0245	112.169	0
163	0	0	163	1	326.678	166.07	160.608	0	0	119.691	-23.5536	258.147	281.569	17320.8	4109.61	-258.147	0	9.61073	3.43912	4.61124	0	0	0.0664672	256.195	-507.472	16.6192	1	0	29.529	29.8319	94.6203	0
165	0	0	165	1	315.788	181.93	133.858	0	0	19.2997	89.8355	412.381	337.182	17421.2	3996.22	-412.381	0	12.9145	3.31164	5.24906	0	0	0.379417	227.448	-513.85	17.3278	308.727	0	27.0323	27.0586	102.517	0
166	0	0	166	1	294	160.533	133.467	0	0	97.5587	-8.08708	297.282	287.403	17342.9	3994.49	-297.282	0	10.0431	3.20413	4.78353	0	0	0.057745	178.338	-476.738	18.6283	291.1	0	29.0642	29.2979	96.799	0
168	0	0	168	1	344.994	203.594	141.4	0	0	113.231	-16.7683	378.28	339.601	17426.9	4102.83	-378.28	0	12.5756	3.33652	4.37335	0	0	0.108992	198.845	-488.171	15.6	1	0	26.4115	26.6576	93.0315	0
169	0	0	169	1	198.023	112.399	85.6247	0	0	78.002	-112.086	172.331	144.63	17362.5	4198.15	-172.331	0	4.87269	4.61784	4.74505	0	0	0.185583	164.274	-476.845	29.8595	229.2	0	53.2646	54.5057	168.271	0
170	0	0	170	1	295.819	146.196	149.623	0	0	89.8193	19.5298	264.446	239.747	17450.3	4066.53	-264.446	0	8.16644	3.08827	4.89915	0	0	0.169173	202.744	-488.642	18.4899	251.927	0	34.3442	33.664	109.136	0
171	0	0	171	1	237.689	137.283	100.405	0	0	75.3091	17.0691	484.098	208.902	17365.2	4068.99	-484.098	0	8.46953	3.57122	5.03076	0	0	0.139329	185.009	-480.015	23.8444	1	0	41.7957	43.3315	181.757	0
173	0	0	173	1	340.027	235.481	104.546	0	0	67.9626	23.9105	614.49	371.329	17372.5	3962.49	-614.49	0	17.2946	2.29295	4.99656	0	0	0.29764	221.941	-507.791	15.689	1	0	25.6886	28.2982	154.679	0
175	0	0	175	1	317.317	191.117	126.2	0	0	74.097	22.0482	456.003	329.463	17366.4	3964.35	-456.003	0	12.9996	2.95185	5.01977	0	0	0.108076	240.382	-507.638	17.1016	309.038	0	26.9112	27.6567	112.129	0
179	0	0	179	1	343.961	197.357	146.605	0	0	81.3905	56.9752	250.028	334.402	17458.8	4029.08	-250.028	0	11.2575	3.57082	4.97856	0	0	0.153728	213.018	-506.169	15.7925	284.742	0	26.5166	25.9139	83.835	0
180	0	0	180	1	253.23	138.863	114.367	0	0	146.62	-10.9078	521.303	215.096	17293.9	3997.31	-521.303	0	9.06007	2.54355	4.54109	0	0	0.0875307	205.177	-481.089	21.6449	256.56	0	37.7827	40.3615	186.61	0
181	0	0	181	1	340.514	230.113	110.4	0	0	71.7657	3.69024	384.609	340.192	17468.4	4082.37	-384.609	0	12.6529	3.485	4.61655	0	0	0.286684	168.174	-483.777	15.893	254.616	0	26.8118	26.8027	95.0482	0
182	0	0	182	1	335.317	223.684	111.632	0	0	77.5412	19.0057	255.237	261.884	17562.3	4067.05	-255.237	0	8.87627	3.6434	5.74623	0	0	0.121632	208.599	-507.642	16.3745	233.55	0	33.1356	32.346	104.509	0
183	0	0	183	1	303.2	125.428	177.772	0	0	48.5287	32.5425	96.7363	283.128	17392	4053.52	-96.7363	0	8.95172	3.39078	4.89167	0	0	0.115726	183.976	-474.894	18.0792	240.965	0	28.9321	28.4198	97.1939	0
184	0	0	184	1	245.295	134.892	110.403	0	0	32.9699	45.2369	14.1782	194.279	17407.5	4040.82	-14.1782	0	6.04796	3.44226	4.75977	0	0	0.204082	176.103	-470.772	22.8758	242.631	0	39.5571	38.5963	138.849	0
185	0	0	185	1	305.66	155.146	150.513	0	0	111.512	-31.4932	206.306	253.592	17329	4017.89	-206.306	0	8.41344	3.66971	3.97111	0	0	0.0965048	203.811	-480.367	17.8034	260.427	0	31.2626	31.3013	100.619	0
188	0	0	188	1	341.77	229.776	111.994	0	0	126.076	35.141	376.199	353.713	17314.4	4050.92	-376.199	0	12.9932	3.231	4.69063	0	0	0.153781	181.918	-481.538	15.7865	277.403	0	25.0592	25.7436	91.3777	0
190	0	0	190	1	261.406	146.101	115.305	0	0	21.5231	-42.3006	165.259	197.963	17419	4128.36	-165.259	0	6.52764	3.82113	5.17151	0	0	0.126819	161.294	-474.224	21.5473	209.864	0	40.492	39.9985	128.998	0
191	0	0	191	1	237.822	158.021	79.8008	0	0	112.471	-27.2278	386.739	276.183	17427.7	4013.63	-386.739	0	10.3144	3.70147	4.40946	0	0	0.0866511	213.157	-495.461	23.6809	251.031	0	31.9242	32.1142	112.047	0
195	0	0	195	1	305.262	196.351	108.911	0	0	104.695	19.2028	271.115	241.588	17435.5	4066.86	-271.115	0	8.25964	3.78284	5.37989	0	0	0.126639	179.475	-487.835	18.1434	241.102	0	35.6234	35.0502	112.87	0
198	0	0	198	1	384.457	239.08	145.377	0	0	98.4449	13.4627	446.659	458.057	17441.7	4072.6	-446.659	0	17.8951	2.83183	4.96269	0	0	0.248308	175.386	-481.607	13.8535	277.712	0	20.9568	21.2767	83.5785	0
199	0	0	199	1	375.512	219.501	156.01	0	0	62.2511	44.3436	199.972	329.074	17477.9	4141.38	-199.972	0	10.7888	3.72009	4.52784	0	0	0.177403	170.649	-483.595	14.3161	291.686	0	26.2912	25.766	83.895	0
200	0	0	200	1	208.69	130.554	78.1355	0	0	102.559	27.4725	258.363	202.412	17437.6	4058.59	-258.363	0	6.85689	3.30678	4.91836	0	0	0.0666304	181.116	-472.674	27.4599	1	0	40.1172	39.2954	126.273	0
201	0	0	201	1	351.173	190.14	161.033	0	0	14.7331	-85.8733	147.797	290.261	17425.8	4072.27	-147.797	0	9.66473	3.29043	3.60973	0	0	0.162049	212.876	-495.027	15.1741	267.419	0	26.683	26.6344	87.8125	0
204	0	0	204	1	367.562	212.822	154.74	0	0	23.2223	-18.0464	351.974	402.785	17417.3	4004.45	-351.974	0	14.7919	2.27614	3.82705	0	0	0.162612	255.736	-503.746	14.2924	401.551	0	21.3486	21.3423	74.7156	0
205	0	0	205	1	330.761	207.056	123.704	0	0	102.442	53.7596	417.714	357.501	17437.7	4032.3	-417.714	0	13.5774	3.75007	5.41271	0	0	0.201471	176.409	-495.825	16.5969	291.402	0	26.6401	26.719	100.459	0
206	0	0	206	1	263.441	137.678	125.762	0	0	85.6233	-59.6464	226.166	196.773	17354.9	4046.05	-226.166	0	6.65849	3.26469	5.00152	0	0	0.099389	243.72	-505.607	21.1136	295.11	0	39.5433	39.782	126.475	0
208	0	0	208	1	361.966	213.294	148.672	0	0	59.2428	88.4114	391.845	301.574	17381.3	3997.65	-391.845	0	11.2642	3.39395	4.54149	0	0	0.264077	252.009	-515.481	14.8421	319.565	0	29.0886	29.3877	106.31	0
211	0	0	211	1	296.391	192.781	103.61	0	0	32.0804	85.3796	454.441	216.485	17308.8	4100.34	-454.441	0	8.58635	4.8138	5.6083	0	0	0.248532	179.48	-490.3	19.0788	209.316	0	42.476	44.2114	170.522	0
214	0	0	214	1	320.921	188.767	132.153	0	0	108.748	-15.8238	334.426	311.964	17331.8	4101.88	-334.426	0	11.192	3.95288	4.50041	0	0	0.0338399	162.148	-472.706	17.0428	215.577	0	28.4157	29.0041	95.2956	0
215	0	0	215	1	247.857	153.282	94.5758	0	0	114.202	-45.3058	448.598	220.998	17426	4031.71	-448.598	0	8.73069	3.50589	4.36431	0	0	0.0487503	175.422	-473.338	22.5166	258.065	0	38.874	39.5715	149.892	0
216	0	0	216	1	261.425	162.238	99.1868	0	0	52.8137	33.1528	439.944	217.206	17487.3	3953.25	-439.944	0	8.46285	2.90172	4.9037	0	0	0.155955	180.638	-483.127	21.1294	234.714	0	38.5279	38.6072	153.198	0
218	0	0	218	1	271.939	164.746	107.193	0	0	-15.8393	5.92756	331.376	272.924	17456.3	4080.13	-331.376	0	9.94621	3.61228	5.06159	0	0	0.122743	154.715	-465.878	20.5136	231.951	0	32.0218	31.479	106.842	0
219	0	0	219	1	391.092	242.613	148.479	0	0	31.1578	11.8182	225.346	399.015	17409.3	4074.24	-225.346	0	13.3769	3.001	4.93009	0	0	0.192008	243.449	-516.34	13.6276	333.761	0	22.047	21.7885	71.2257	0
222	0	0	222	1	264.06	142.428	121.632	0	0	109.936	43.9751	404.186	170.14	17430.2	4042.08	-404.186	0	6.38815	3.41993	5.73693	0	0	0.108524	180.307	-480.188	21.2938	180.201	0	49.3135	49.2077	188.785	0
223	0	0	223	1	242.246	164.626	77.6193	0	0	54.9619	3.33431	689.036	271.981	17385.5	4082.73	-689.036	0	13.9131	2.90336	4.29622	0	0	0.152304	152.801	-463.733	22.8284	219.275	0	37.1232	43.5564	248.94	0
224	0	0	224	1	273.764	115.328	158.436	0	0	39.1634	51.9415	149.202	234.684	17501	4034.12	-149.202	0	7.54436	3.68897	5.00346	0	0	0.172745	174.179	-474.604	20.3722	263.646	0	35.0424	34.0948	111.931	0
227	0	0	227	1	364.336	183.603	180.734	0	0	31.6231	-45.8733	138.054	302.067	17408.9	4131.93	-138.054	0	9.85183	3.63838	3.94697	0	0	0.0383945	229.857	-502.182	14.694	271.428	0	26.6541	26.4725	88.4387	0
229	0	0	229	1	365.302	200.278	165.025	0	0	94.1928	1.78056	424.479	382.437	17446	4084.28	-424.479	0	14.6718	2.67662	4.73927	0	0	0.192403	214.939	-493.752	14.5798	1	0	23.7008	23.9635	91.5318	0
230	0	0	230	1	350.803	206.424	144.379	0	0	63.5815	8.04105	226.516	260.273	17476.6	3978.36	-226.516	0	8.69273	3.50069	4.76334	0	0	0.0807881	177.926	-483.346	15.4101	277.024	0	32.1409	31.4229	100.145	0
231	0	0	231	1	360.039	227.164	132.875	0	0	97.4134	62.9606	437.558	503.654	17442.7	4023.1	-437.558	0	19.4717	3.04885	4.42394	0	0	0.397964	193.172	-495.299	14.8458	1	0	19.5208	19.6568	74.9673	0
232	0	0	232	1	296.054	176.921	119.133	0	0	28.8894	-23.8489	413.996	338.616	17411.6	4010.25	-413.996	0	13.0451	2.35239	4.4556	0	0	0.176679	180.317	-471.183	18.1592	248.287	0	25.0998	25.45	96.6358	0
234	0	0	234	1	284.501	187.453	97.0478	0	0	90.5269	72.314	697.483	290.634	17350	4013.75	-697.483	0	14.9679	3.04877	4.85172	0	0	0.201696	202.194	-498.843	19.2803	255.185	0	35.3421	43.1079	255.417	0
236	0	0	236	1	405.301	243.967	161.334	0	0	55.4268	62.4242	525.952	472.189	17385.1	4023.64	-525.952	0	19.9979	2.11389	4.26966	0	0	0.312743	260.664	-524.878	12.8972	392.208	0	20.2045	20.9341	96.0439	0
237	0	0	237	1	223.29	127.256	96.0333	0	0	14.6976	9.80244	508.575	199.716	17326.1	4076.26	-508.575	0	8.39602	2.95026	4.54062	0	0	0.228088	179.657	-470.924	25.1094	206.146	0	41.5304	43.7749	193.729	0
238	0	0	238	1	308.576	202.737	105.839	0	0	72.707	2.74912	499.758	342.379	17367.8	3983.65	-499.758	0	14.1212	2.79786	4.88865	0	0	0.244311	163.215	-468.384	17.5661	237.739	0	26.4348	27.493	120.404	0
240	0	0	240	1	246.262	132.73	113.532	0	0	26.2966	-47.4307	29.8697	209.032	17414.2	4033.83	-29.8697	0	6.65134	2.70752	3.89653	0	0	0.124744	219.747	-492.918	22.2176	271.557	0	34.4944	33.8186	120.472	0
241	0	0	241	1	377.288	226.994	150.294	0	0	-34.2833	5.11438	367.888	306.852	17474.8	4080.95	-367.888	0	11.5618	3.51186	5.30027	0	0	0.318992	189.658	-490.627	14.3053	255.472	0	29.2494	28.7763	102.316	0
243	0	0	243	1	231.095	121.575	109.52	0	0	81.3808	7.29838	-93.4271	180.973	17259.5	4078.76	93.4271	0	5.68888	3.49562	3.87862	0	0	0.0576054	221.606	-482.976	24.1775	1	0	40.0403	39.3388	153.973	0
246	0	0	246	1	263.971	155.061	108.91	0	0	48.5526	-17.4569	288.016	292.357	17391.9	4003.86	-288.016	0	10.2213	3.10883	4.48285	0	0	0.143584	153.091	-464.064	20.8796	238.21	0	28.4659	28.3675	92.8976	0
248	0	0	248	1	297.306	169.281	128.025	0	0	70.7078	9.86019	331.447	225.742	17469.5	4076.2	-331.447	0	8.07095	3.61211	4.7427	0	0	0.0366162	180.281	-477.862	18.5072	217.991	0	37.6578	37.1837	124.863	0
250	0	0	250	1	279.219	149.284	129.935	0	0	67.1444	-20.2254	157.581	230.189	17373.4	4006.63	-157.581	0	7.4735	3.1232	4.60467	0	0	0.0431163	225.707	-499.725	19.6546	292.993	0	33.8007	33.5224	110.061	0
251	0	0	251	1	271.465	157.798	113.667	0	0	96.7679	57.6877	531.008	210.383	17343.7	4028.37	-531.008	0	8.91325	2.92961	4.48791	0	0	0.116775	167.099	-465.087	20.181	212.825	0	40.6003	42.592	200.903	0
253	0	0	253	1	217.424	122.386	95.0382	0	0	119.962	31.1203	491.116	276.371	17420.2	4054.94	-491.116	0	11.2413	2.58994	4.03893	0	0	0.0930862	182.639	-475.177	25.4922	254.395	0	31.2929	31.869	135.285	0
256	0	0	256	1	307.784	174.812	132.972	0	0	59.9564	25.7809	80.825	196.942	17380.5	4060.28	-80.825	0	6.19684	3.79128	4.72227	0	0	0.0656946	168.797	-475.428	17.8532	201.098	0	39.5169	38.8775	134.545	0
258	0	0	258	1	310.357	176.564	133.794	0	0	95.9689	62.4718	175.654	232.917	17444.2	4023.59	-175.654	0	7.51972	3.69273	4.41379	0	0	0.18476	187.166	-481.139	17.6045	219.204	0	34.859	34.0177	110.749	0
259	0	0	259	1	266.369	155.834	110.536	0	0	10.0627	1.48422	155.947	199.692	17530.1	4084.58	-155.947	0	6.51347	3.22297	4.54624	0	0	0.169563	210.807	-474.641	20.7278	260.7	0	38.8642	37.733	123.423	0
260	0	0	260	1	294.974	177.667	117.307	0	0	25.6702	-11.6763	198.151	293.749	17414.8	3998.08	-198.151	0	9.75191	3.59011	3.93029	0	0	0.173816	178.521	-472.598	18.4834	231.392	0	27.8566	27.3393	88.901	0
264	0	0	264	1	245.149	144.815	100.333	0	0	1.64242	65.657	325.591	157.788	17538.5	4020.4	-325.591	0	5.67287	3.34105	5.22193	0	0	0.262242	191.749	-482.244	22.9819	1	0	51.121	49.9482	169.945	0
266	0	0	266	1	253.451	146.147	107.304	0	0	21.2995	3.71724	201.799	201.348	17419.2	3982.68	-201.799	0	6.68452	2.91845	4.76925	0	0	0.127613	188.623	-486.191	21.8426	1	0	38.5145	37.6917	121.738	0
268	0	0	268	1	384.483	213.732	170.75	0	0	121.167	21.1271	393.58	409.508	17419	4064.93	-393.581	0	15.2643	2.83185	3.39422	0	0	0.211505	267.903	-522.565	13.6671	372.626	0	21.9437	22.1467	78.1071	0
270	0	0	270	1	243.699	123.347	120.352	0	0	119.953	44.1869	101.395	191.637	17420.2	3942.21	-101.395	0	6.03263	3.34002	4.36514	0	0	0.0679162	196.466	-477.859	22.8811	261.165	0	39.8395	38.848	131.735	0
271	0	0	271	1	366.973	202.739	164.234	0	0	58.9679	-12.343	76.8188	369.712	17481.2	4098.4	-76.8188	0	11.7011	2.75204	4.25769	0	0	0.0132953	201.075	-492.612	14.4648	314.98	0	22.3085	21.8786	76.3471	0
272	0	0	272	1	441.364	256.577	184.787	0	0	56.3847	23.2293	359.286	523.484	17384.1	4062.83	-359.286	0	19.099	2.80509	4.1984	0	0	0.243151	167.231	-478.941	11.8781	346.224	0	18.0515	18.2712	63.9419	0
273	0	0	273	1	374.135	195.77	178.364	0	0	-1.42455	9.81095	206.719	347.382	17441.9	4076.25	-206.719	0	11.6151	3.10771	4.35887	0	0	0.229475	176.766	-484.071	14.2454	304.067	0	24.3919	23.8241	77.8641	0
274	0	0	274	1	320.797	167.342	153.455	0	0	27.293	-49.3614	121.669	361.738	17413.2	4135.42	-121.669	0	11.7575	2.98001	3.93651	0	0	0.274692	196.355	-486.519	16.7245	351.193	0	22.5026	22.3309	75.5472	0
275	0	0	275	1	309.125	202.797	106.328	0	0	13.3921	-58.6612	611.149	313.657	17427.1	4045.06	-611.149	0	14.8921	2.39778	4.8176	0	0	0.259882	191.819	-486.945	17.3995	255.776	0	29.7803	32.3086	167.515	0
276	0	0	276	1	304.672	189.4	115.271	0	0	8.78918	47.829	188.831	255.634	17531.4	4038.23	-188.831	0	8.41259	3.54762	4.37562	0	0	0.34099	217.314	-494.962	17.9225	1	0	32.0435	31.0332	100.746	0
277	0	0	277	1	363.114	231.937	131.177	0	0	69.6876	0.712672	289.184	374.099	17470.5	3985.69	-289.184	0	13.0114	3.05683	3.59583	0	0	0.167385	246.533	-511.486	14.5955	376.355	0	23.1466	22.7782	73.8416	0
278	0	0	278	1	327.174	157.242	169.931	0	0	32.1797	40.2357	143.307	360.418	17508	4045.82	-143.307	0	11.5863	3.00005	3.45036	0	0	0.225126	160.595	-465.217	16.2897	293.801	0	22.6679	22.0719	74.7634	0
279	0	0	279	1	309.519	168.087	141.432	0	0	-4.06051	4.08683	366.86	299.224	17444.6	4081.97	-366.86	0	11.1503	2.48712	4.36803	0	0	0.174174	229.062	-510.143	17.3301	1	0	27.9135	27.694	99.2929	0
281	0	0	281	1	313.545	205.629	107.916	0	0	-2.01488	42.7906	550.519	351.139	17442.5	4043.27	-550.519	0	15.469	2.56194	3.78602	0	0	0.305145	244.151	-494.048	17.0111	305.652	0	26.7777	27.2483	126.619	0
282	0	0	282	1	323.512	162.155	161.357	0	0	118.806	19.581	368.06	318.943	17421.4	3966.82	-368.06	0	11.6599	2.86505	4.02192	0	0	0.101291	196.071	-476.966	16.5601	315.553	0	26.9006	26.858	94.1592	0
283	0	0	283	1	396.488	232.201	164.287	0	0	82.5285	53.3054	176.893	328.51	17457.6	4032.75	-176.893	0	10.6253	3.09124	4.33829	0	0	0.200306	209.242	-496.107	13.3783	340.146	0	25.5128	24.8977	82.0827	0
286	0	0	286	1	269.02	136.093	132.927	0	0	119.268	38.6196	383.818	255.463	17321.2	4047.44	-383.818	0	9.43731	2.32605	4.33364	0	0	0.117143	186.966	-473.573	20.1202	244.554	0	30.8819	31.8058	117.2	0
287	0	0	287	1	392.113	216.265	175.848	0	0	112.851	95.7319	462.583	351.237	17327.6	3990.33	-462.583	0	13.9141	2.5373	4.16575	0	0	0.246154	249.311	-507.39	13.4257	386.81	0	24.6357	25.5335	103.46	0
288	0	0	288	1	304.068	176.599	127.469	0	0	17.6818	-17.6628	112.539	311.508	17422.8	4103.72	-112.539	0	10.0328	3.16574	4.14139	0	0	0.186715	201.047	-495.324	17.8158	296.329	0	25.8357	25.4092	86.4081	0
289	0	0	289	1	297.468	185.89	111.578	0	0	91.6831	-23.2299	221.06	239.621	17348.8	4109.29	-221.06	0	8.00415	3.11365	4.40151	0	0	0.0373136	183.857	-481.285	18.2873	285.825	0	32.9829	33.0396	105.18	0
291	0	0	291	1	259.691	125.569	134.123	0	0	125.301	-5.7132	201.665	293.958	17414.9	3992.11	-201.665	0	9.67668	2.57218	3.8333	0	0	0.10478	195.773	-465.848	20.89	269.356	0	26.7883	26.3994	86.1015	0
292	0	0	292	1	374.557	227.059	147.498	0	0	130.038	14.5533	433.216	402.941	17410.1	4071.51	-433.216	0	15.5404	3.18409	5.03947	0	0	0.187095	222.603	-509.83	14.3261	310.235	0	23.3827	23.8515	91.1756	0
294	0	0	294	1	326.856	191.636	135.22	0	0	49.2761	55.75	214.227	286.189	17391.2	4030.31	-214.227	0	9.4642	3.36596	4.79011	0	0	0.267501	162.664	-474.656	16.6224	260.349	0	29.1892	28.7554	93.4864	0
295	0	0	295	1	374.038	217.562	156.476	0	0	69.7779	12.2828	527.243	443.371	17370.7	4073.78	-527.243	0	18.7892	2.49766	4.60902	0	0	0.199118	185.358	-487.858	14.1626	298.763	0	21.7411	22.8174	103.463	0
297	0	0	297	1	381.336	240.274	141.063	0	0	48.8196	26.3894	576.98	455.663	17391.7	4059.67	-576.98	0	20.4033	2.38026	4.05158	0	0	0.127402	182.664	-483.273	13.7887	362.52	0	21.8145	23.0891	112.417	0
299	0	0	299	1	341.247	190.411	150.835	0	0	71.011	-97.4538	476.933	278.407	17369.5	4083.85	-476.933	0	11.5125	3.12264	4.54776	0	0	0.0731064	184.962	-475.594	15.7677	226.808	0	31.0107	33.111	129.944	0
301	0	0	301	1	239.582	102.624	136.957	0	0	26.1205	11.8786	224.303	177.215	17514	3974.52	-224.303	0	5.94334	2.59047	4.17894	0	0	0.0831582	244.375	-503.217	22.933	275.465	0	42.129	40.9964	130.173	0
309	0	0	309	1	219.128	127.431	91.6967	0	0	112.8	-5.16531	216.223	144.545	17327.7	4091.23	-216.223	0	4.79448	3.19789	4.24944	0	0	0.0828947	174.336	-454.499	25.6695	199.221	0	50.9866	51.1894	161.236	0
310	0	0	310	1	235.311	116.581	118.73	0	0	79.0419	33.921	259.067	180.676	17261.8	4052.14	-259.067	0	6.12855	3.36163	4.74782	0	0	0.114001	149.748	-458.28	23.9319	222.298	0	43.1142	43.4702	138.395	0
311	0	0	311	1	280.646	164.434	116.212	0	0	196.324	-19.6075	64.7368	231.479	17343.8	4006.01	-64.7368	0	7.34777	2.9257	3.77553	0	0	0.0969564	236.837	-495.269	19.2928	272.6	0	31.7136	31.2543	111.449	0
312	0	0	312	1	368.776	193.846	174.929	0	0	97.6286	19.5623	169.947	383.148	17442.5	4066.5	-169.947	0	12.3863	2.92685	3.98377	0	0	0.215727	178.48	-473.657	14.3862	1	0	22.0336	21.6512	71.8817	0
313	0	0	313	1	272.685	153.654	119.03	0	0	113.798	19.2054	92.918	229.953	17426.4	4066.85	-92.918	0	7.24337	3.33558	4.32877	0	0	0.09369	185.594	-479.632	20.1803	1	0	33.8448	33.2032	113.834	0
314	0	0	314	1	313.623	176.548	137.075	0	0	36.9697	-17.3785	334.529	331.459	17403.5	4103.44	-334.529	0	11.9874	3.62203	4.31109	0	0	0.0582423	188.891	-480.092	17.3662	255.561	0	26.7275	26.885	89.4274	0
320	0	0	320	1	266.672	189.421	77.2502	0	0	142.71	-68.2817	234.258	162.059	17297.8	4154.34	-234.258	0	5.52122	3.81434	4.43891	0	0	0.0745026	154.25	-461.356	20.8723	193.692	0	47.4551	48.0999	148.182	0
323	0	0	323	1	522.737	276.894	245.843	0	0	109.058	3.56248	273.457	513.24	17431.1	4082.5	-273.457	0	17.6093	2.50951	4.61024	0	0	0.0515856	222.288	-515.234	9.92658	399.423	0	17.9059	17.8057	58.9271	0
325	0	0	325	1	263.273	124.607	138.666	0	0	-4.26696	73.4393	389.547	246.004	17444.8	3912.96	-389.547	0	9.29727	2.37334	4.15049	0	0	0.249753	182.679	-471.415	20.5786	278.588	0	32.5863	32.0583	118.642	0
326	0	0	326	1	366.717	183.755	182.962	0	0	15.3616	77.578	195.824	342.245	17425.1	4008.48	-195.824	0	11.2711	3.04094	3.96423	0	0	0.334327	229.97	-495.241	14.491	323.312	0	24.3511	23.7168	78.2485	0
327	0	0	327	1	345.264	164.41	180.853	0	0	77.2847	-29.9498	158.427	389.658	17363.2	4016.35	-158.427	0	12.6718	3.11481	3.25654	0	0	0.102994	181.522	-472.973	15.3617	324.928	0	20.8853	20.7423	69.9196	0
328	0	0	328	1	307.211	205.304	101.907	0	0	116.919	37.2964	512.074	308.377	17423.2	4048.76	-512.074	0	12.8054	2.97465	4.8696	0	0	0.154328	170.788	-476.095	17.6996	217.924	0	29.9853	30.6338	138.006	0
331	0	0	331	1	234.318	135.77	98.548	0	0	12.641	-68.9403	498.66	191.49	17328.2	4055.34	-498.66	0	8.09613	3.24208	4.68879	0	0	0.106085	169.463	-469.575	23.9723	213.507	0	43.0544	45.9144	193.758	0
333	0	0	333	1	296.427	223.204	73.2232	0	0	32.1091	-31.9437	413.335	229.679	17408.4	4118	-413.335	0	8.85156	2.92705	4.54945	0	0	0.171115	173.341	-470.333	18.3324	235.724	0	35.881	36.4862	135.933	0
334	0	0	334	1	201.364	115.678	85.6857	0	0	45.847	-7.30708	281.275	143.643	17494.3	3993.71	-281.275	0	4.99208	2.71768	4.33086	0	0	0.138687	241.162	-504.544	27.979	283.378	0	51.8465	50.7983	163.555	0
336	0	0	336	1	306.47	184.503	121.967	0	0	85.504	73.7886	362.892	362.711	17355	4012.27	-362.892	0	13.1993	2.64566	4.11562	0	0	0.226686	171.529	-470.837	17.5188	319.155	0	23.6814	23.9574	85.0879	0
337	0	0	337	1	338.904	210.426	128.479	0	0	31.8066	-18.5121	470.724	316.893	17408.7	4004.91	-470.724	0	12.8298	3.86237	4.94629	0	0	0.20696	176.082	-491.148	16.1078	267.917	0	29.6218	30.2862	119.823	0
341	0	0	341	1	370.66	208.434	162.226	0	0	18.1568	-36.8505	382.626	399.328	17422.3	4023.25	-382.626	0	15.0778	3.44927	3.71436	0	0	0.252616	185.3	-478.868	14.3584	304.106	0	22.8864	23.0109	79.3282	0
342	0	0	342	1	386.117	206.522	179.595	0	0	42.7433	36.5155	515.301	324.184	17397.8	4049.54	-515.301	0	13.6111	3.68138	5.05375	0	0	0.245379	206.304	-497.042	13.9493	290.358	0	29.8014	30.6545	135.598	0
344	0	0	344	1	271.921	152.04	119.881	0	0	38.9002	-8.12718	215.394	208.393	17401.6	4094.19	-215.394	0	6.95962	3.30867	4.96094	0	0	0.163226	198.501	-481.334	20.3869	235.144	0	38.2426	37.8666	121.147	0
345	0	0	345	1	283.637	123.129	160.508	0	0	70.5765	10.857	-22.4478	239.952	17369.9	4075.2	22.4478	0	7.46649	3.59636	3.74619	0	0	0.0837362	190.617	-483.032	19.2529	242.909	0	31.2039	30.8324	116.504	0
346	0	0	346	1	277.384	142.565	134.819	0	0	-14.5013	11.5226	114.465	212.041	17554.7	3974.88	-114.465	0	6.8503	3.24154	4.79476	0	0	0.167949	176.277	-474.869	19.8807	247.461	0	36.8533	35.8331	117.821	0
347	0	0	347	1	280.813	183.252	97.5612	0	0	92.9071	102.359	579.393	327.199	17347.6	3983.7	-579.393	0	14.6592	2.43325	4.09883	0	0	0.185875	183.232	-478.342	19.1916	1	0	27.8415	29.8535	151.652	0
349	0	0	349	1	243.973	147.296	96.6762	0	0	180.08	-225.039	-61.6645	149.259	17360.1	4111.78	61.6645	0	5.39796	3.64253	4.10873	0	0	0.222138	206.375	-489.337	22.8881	248.357	0	43.1341	48.9227	160.361	0
350	0	0	350	1	323.529	182.444	141.085	0	0	71.523	106.105	286.808	259.458	17369	3979.95	-286.808	0	8.96774	3.18119	4.47412	0	0	0.163142	212.187	-491.803	16.7119	270.448	0	31.6059	31.4724	103.487	0
353	0	0	353	1	321.86	208.692	113.168	0	0	88.3646	0.998567	400.459	258.008	17352.1	4085.06	-400.458	0	9.70561	2.95968	4.35274	0	0	0.124575	155.982	-460.946	16.7316	200.966	0	32.2493	33.1985	120.413	0
355	0	0	355	1	381.179	239.727	141.453	0	0	67.7801	-37.4249	265.431	344.824	17472.4	4123.48	-265.431	0	11.8978	2.64219	4.50773	0	0	0.0697148	215.236	-499.533	13.8953	345.86	0	24.4499	24.169	78.8845	0
356	0	0	356	1	252.404	142.106	110.298	0	0	95.0624	-24.8755	252.894	189.839	17445.1	4011.28	-252.894	0	6.46442	2.72746	3.4262	0	0	0.0899653	181.338	-460.374	21.4965	277.895	0	39.14	38.4037	121.543	0
358	0	0	358	1	214.812	116.388	98.4237	0	0	75.2672	1.43527	234.393	139.062	17365.2	4084.62	-234.393	0	4.66519	3.63357	3.71733	0	0	0.0690279	160.786	-454.826	26.2415	202.013	0	53.406	53.2207	166.064	0
362	0	0	362	1	240.459	153.15	87.3092	0	0	36.2168	-36.5176	195.633	220.326	17404.3	4022.92	-195.633	0	7.33157	3.37207	4.4081	0	0	0.0697911	214.383	-489.342	23.2536	253.448	0	35.5354	35.08	113.106	0
365	0	0	365	1	256.455	155.705	100.75	0	0	62.8998	19.7045	278.496	272.853	17477.3	4066.36	-278.496	0	9.40505	2.86451	4.29193	0	0	0.0964845	179.99	-468.854	21.4141	273.598	0	30.1275	29.5098	96.3071	0
367	0	0	367	1	254.591	148.09	106.501	0	0	81.6415	-38.26	253.201	217.299	17358.9	4024.66	-253.201	0	7.43086	3.14031	4.3118	0	0	0.0415682	184.417	-471.585	21.7006	225.151	0	35.8084	35.8941	114.527	0
369	0	0	369	1	269.355	160.11	109.246	0	0	126.808	-48.7098	233.652	222.934	17513	4134.77	-233.652	0	7.54284	2.91407	4.8105	0	0	0.0407261	182.548	-472.071	20.4243	232.646	0	35.5947	34.9303	112.032	0
370	0	0	370	1	240.152	165.976	74.1763	0	0	9.3902	48.4394	672.426	203.774	17431.1	4037.62	-672.427	0	10.3104	3.26399	4.55032	0	0	0.169627	187.254	-486.536	23.2858	215.148	0	48.1747	54.0616	311.226	0
371	0	0	371	1	216.749	104.759	111.989	0	0	82.1312	13.7247	174.527	202.164	17458	3972.68	-174.527	0	6.5593	2.85299	3.63402	0	0	0.0908336	218.582	-476.825	25.5677	216.11	0	36.928	36.0432	116.597	0
373	0	0	373	1	307.269	158.111	149.158	0	0	41.892	-57.3463	186.542	316.049	17398.6	4043.75	-186.542	0	10.524	2.59501	3.35425	0	0	0.105801	190.742	-462.856	17.313	1	0	24.4477	24.3371	79.7547	0
374	0	0	374	1	326.375	191.478	134.897	0	0	102.331	58.5805	684.301	372.69	17338.2	4027.48	-684.301	0	18.8367	2.59815	4.31948	0	0	0.21546	197.808	-496.132	16.3853	290.244	0	27.6016	32.9604	190.94	0
379	0	0	379	1	309.758	190.976	118.782	0	0	122.763	120.63	487.047	335.91	17417.4	3965.43	-487.047	0	13.6707	2.06178	4.70655	0	0	0.310288	200.909	-486.461	17.236	322.673	0	25.6991	26.1998	116.196	0
381	0	0	381	1	307.042	154.881	152.162	0	0	33.2339	-1.73628	159.278	293.734	17407.3	3988.14	-159.278	0	9.55302	2.51847	3.79987	0	0	0.0593261	244.474	-495.779	17.391	343.084	0	26.4182	25.9457	86.3228	0
382	0	0	382	1	286.762	193.129	93.6337	0	0	53.2401	86.2259	654.174	343.939	17387.3	3999.83	-654.174	0	16.8827	2.22635	4.62637	0	0	0.243738	169.45	-478.844	18.7854	275.587	0	28.0793	31.9257	182.493	0
385	0	0	385	1	289.046	162.213	126.833	0	0	17.6176	13.788	171.899	224.258	17422.9	4072.27	-171.899	0	7.33551	2.85486	3.90419	0	0	0.198298	176.198	-469.631	18.6894	245.937	0	33.8985	33.2058	108.699	0
387	0	0	387	1	205.619	123.956	81.663	0	0	42.4436	-50.6559	397.512	178.853	17298.4	3937.4	-397.512	0	6.82029	2.64422	3.68907	0	0	0.178659	197.765	-472.633	27.0202	272.241	0	41.1414	42.7518	154.201	0
388	0	0	388	1	257.291	130.833	126.458	0	0	36.547	39.5946	10.8258	232.28	17404	4146.13	-10.8258	0	7.22933	3.13961	3.78857	0	0	0.122025	186.785	-471.942	21.3006	1	0	32.2074	31.6845	115.967	0
390	0	0	390	1	310.223	182.23	127.993	0	0	40.7947	-9.98351	404.815	318.827	17399.7	4096.04	-404.815	0	12.1307	3.13103	3.84456	0	0	0.171216	173.572	-473.586	17.3637	262.737	0	27.3235	27.8122	99.0147	0
391	0	0	391	1	268.083	168.666	99.4171	0	0	22.4693	-27.4914	115.807	218.378	17418	4013.89	-115.807	0	7.04955	4.08997	4.14868	0	0	0.0541706	150.002	-461.623	20.7522	245.483	0	35.621	34.9053	118.741	0
393	0	0	393	1	406.982	246.801	160.181	0	0	51.2351	-51.7033	198.843	374.3	17389.3	4038.1	-198.843	0	12.4973	2.93421	4.06502	0	0	0.127847	206.361	-486.949	12.9554	1	0	22.1942	22.1253	72.3047	0
399	0	0	399	1	263.691	124.238	139.453	0	0	42.3781	26.0276	67.893	213.31	17398.1	4060.03	-67.893	0	6.70588	3.58246	3.90077	0	0	0.213221	141.296	-452.442	20.9073	230.41	0	35.2954	34.6121	123.253	0
402	0	0	402	1	262.641	150.042	112.6	0	0	94.051	-8.82283	335.431	150.446	17346.4	3895.56	-335.431	0	5.398	2.96582	3.30256	0	0	0.0441129	209.757	-465.933	20.6272	223.32	0	48.7419	49.1233	161.586	0
408	0	0	408	1	241.952	139.503	102.449	0	0	64.3617	-19.7311	402.549	204.268	17376.1	4006.13	-402.549	0	7.74151	3.28993	4.49837	0	0	0.140712	178.369	-470.114	23.0867	199.694	0	39.9937	40.8542	148.553	0
409	0	0	409	1	276.209	149.056	127.153	0	0	110.572	110.862	409.148	282.038	17429.6	4074.86	-409.148	0	10.6594	2.95227	4.18186	0	0	0.242583	173.234	-464.747	19.7371	211.418	0	30.436	30.5414	112.938	0
413	0	0	413	1	224.354	122.402	101.952	0	0	95.9598	62.28	526.216	231.376	17444.2	4023.78	-526.216	0	9.75579	2.80202	3.99704	0	0	0.119766	189.987	-466.636	24.7125	235.506	0	37.8393	38.3933	175.702	0
416	0	0	416	1	241.054	135.737	105.317	0	0	96.4016	-62.2165	489.955	189.844	17344.1	4048.62	-489.955	0	7.83836	2.91591	4.21304	0	0	0.144017	176.051	-472.512	22.9345	247.6	0	42.4503	44.9519	186.351	0
420	0	0	420	1	252.83	130.663	122.167	0	0	81.7674	-10.3285	-30.562	149.205	17259.1	4096.39	30.562	0	4.66182	2.59203	4.17633	0	0	0.0721838	217.46	-479.61	21.611	251.58	0	46.9516	46.4036	164.377	0
426	0	0	426	1	330.976	179.619	151.357	0	0	50.0463	-33.8567	88.7105	261.259	17390.5	4119.92	-88.7105	0	8.34556	2.44615	3.55055	0	0	0.141362	225.797	-487.12	15.9839	1	0	28.2461	27.9785	96.2878	0
429	0	0	429	1	221.644	130.412	91.2312	0	0	105.702	33.5995	551.375	200.107	17334.8	4052.46	-551.375	0	8.65801	2.56737	3.37714	0	0	0.0857112	192.632	-463.3	24.7036	234.423	0	41.3153	43.8245	205.866	0
432	0	0	432	1	265.151	135.236	129.915	0	0	106.218	-49.8646	131.451	199.65	17334.3	4036.26	-131.451	0	6.45726	2.51059	3.50127	0	0	0.143817	234.907	-487.446	20.3149	224.805	0	35.1749	35.1782	117.175	0
438	0	0	438	1	245.75	150.214	95.5366	0	0	92.3904	40.2254	368.016	209.886	17348.1	4145.49	-368.016	0	7.66802	2.21992	4.10496	0	0	0.124654	201.461	-473.896	22.1081	1	0	36.4446	37.0602	133.296	0
443	0	0	443	1	289.327	178.231	111.096	0	0	83.9209	16.8968	417.426	325.214	17256.9	4069.16	-417.426	0	12.3893	2.02305	3.32729	0	0	0.172735	240.629	-497.002	18.294	324.411	0	24.6194	25.7034	95.0679	0
451	0	0	451	1	236.178	148.434	87.7448	0	0	153.766	-56.1598	160.844	203.896	17386.4	4142.22	-160.844	0	6.68275	2.72792	3.67619	0	0	0.0911537	219.12	-481.506	23.2054	271.855	0	35.6889	35.7241	115.759	0
454	0	0	454	1	238.071	138.503	99.5679	0	0	145.335	-37.9958	557.561	234.684	17295.2	4024.4	-557.561	0	10.3113	2.28497	3.93013	0	0	0.0361582	213.96	-480.419	22.8752	254.944	0	34.9887	38.1224	182.18	0
455	0	0	455	1	240.076	150.207	89.8686	0	0	84.0048	68.3582	475.999	227.867	17456.2	4017.7	-475.999	0	9.14534	2.25362	3.81761	0	0	0.190602	236.013	-482.09	22.6191	282.437	0	35.6214	35.7907	150.044	0
456	0	0	456	1	223.017	143.09	79.9274	0	0	111.334	11.1272	512.946	210.094	17329.2	3975.27	-512.946	0	8.74782	2.53068	4.13195	0	0	0.0583588	169.322	-466.326	24.7816	216.752	0	38.4455	40.4964	182.754	0
457	0	0	457	1	323.434	178.054	145.38	0	0	62.3934	78.6622	478.559	293.071	17378.1	4107.06	-478.559	0	11.8277	2.25453	4.05314	0	0	0.218836	180.123	-464.439	16.4144	266.718	0	28.7093	29.5842	124.367	0
461	0	0	461	1	268.828	166.727	102.101	0	0	84.0341	29.1201	493.756	257.945	17356.5	3957.28	-493.756	0	10.5395	1.97305	3.95036	0	0	0.107868	190.743	-480.399	19.9119	235.252	0	30.8912	32.0424	141.605	0
465	0	0	465	1	236.092	101.789	134.303	0	0	24.5975	-5.50552	168.038	187.596	17415.9	4091.57	-168.038	0	6.13697	3.06624	4.52798	0	0	0.098299	176.235	-475.29	23.6388	226.397	0	40.6078	39.9508	129.55	0
468	0	0	468	1	240.388	118.735	121.652	0	0	121.777	1.21993	324.031	234.394	17418.4	4184.5	-324.031	0	8.32372	2.10014	3.8679	0	0	0.0922045	205.569	-478.71	22.5262	270.114	0	32.8296	32.8875	111.605	0
469	0	0	469	1	221.672	128.469	93.2025	0	0	99.2312	-3.92102	431.744	144.749	17341.3	4089.98	-431.744	0	5.59125	2.97083	4.77699	0	0	0.0387052	169.019	-462.903	25.4076	263.241	0	53.6273	55.6747	216.691	0
470	0	0	470	1	271.903	179.52	92.3833	0	0	118.977	34.4085	436.469	264.33	17321.5	4051.65	-436.469	0	10.208	1.9176	3.85286	0	0	0.0923494	231.555	-496.087	19.6263	1	0	29.3272	30.5551	120.578	0
473	0	0	473	1	256.75	161.898	94.8525	0	0	92.9707	64.7156	311.891	198.141	17546.8	4121	-311.891	0	6.94798	2.01911	4.09197	0	0	0.13741	199.02	-479.956	20.9818	262.446	0	37.9468	36.7695	126.763	0
475	0	0	475	1	274.535	177.712	96.8234	0	0	105.95	-2.8203	574.417	276.157	17334.6	3989.22	-574.417	0	12.2808	3.09454	4.26727	0	0	0.0449115	141.404	-454.614	19.9368	197.12	0	33.188	35.784	174.571	0
485	0	0	485	1	291.199	165.164	126.035	0	0	178.568	87.082	409.857	314.176	17361.6	3998.98	-409.857	0	11.894	2.34618	3.97239	0	0	0.362038	190.052	-474.152	18.3964	272.271	0	26.3253	26.7467	100.712	0
486	0	0	486	1	276.314	110.465	165.849	0	0	49.5148	17.4196	158.161	206.325	17391	4168.3	-158.161	0	6.66933	2.19109	4.0275	0	0	0.124963	159.428	-459.747	19.4283	277.393	0	35.4701	35.1455	114.695	0
487	0	0	487	1	278.748	142.544	136.204	0	0	150.476	118.576	309.839	229.826	17489.3	4067.14	-309.839	0	8.06617	2.53716	4.50413	0	0	0.152938	170.251	-467.59	19.4673	237.191	0	34.7587	33.988	115.599	0
493	0	0	493	1	259.444	167.585	91.8586	0	0	82.2713	124.252	643.873	250.289	17358.2	3961.81	-643.873	0	12.1568	1.99582	4.02568	0	0	0.181287	214.503	-489.767	20.7201	304.052	0	34.5161	39.464	226.049	0
494	0	0	494	1	241.969	118.495	123.474	0	0	146.815	20.7854	-36.3265	199.425	17393.3	4065.27	36.3265	0	6.20035	3.23304	3.52608	0	0	0.0571683	183.249	-465.259	22.7453	235.619	0	35.6959	35.3011	134.474	0
496	0	0	496	1	240.079	111.791	128.288	0	0	10.4173	56.723	99.8996	171.652	17529.7	4029.34	-99.8997	0	5.45723	2.98198	4.06448	0	0	0.0571266	163.999	-462.697	23.0207	215.211	0	42.8723	41.4939	139.849	0
498	0	0	498	1	292.894	163.624	129.27	0	0	82.3579	-1.85324	419.906	247.061	17457.8	3988.25	-419.906	0	9.45419	2.92883	3.99002	0	0	0.116549	155.154	-457.32	18.4613	224.162	0	33.9486	34.0851	125.509	0
502	0	0	502	1	291.48	148.916	142.564	0	0	58.3074	31.6068	144.406	234.472	17382.2	3954.79	-144.406	0	7.51783	2.70126	3.51489	0	0	0.1559	194.35	-471.122	18.3914	265.264	0	31.6138	31.0636	104.279	0
503	0	0	503	1	278.411	148.944	129.467	0	0	-3.95751	30.7084	167.396	236.138	17444.5	3955.69	-167.396	0	7.73326	2.22183	3.58899	0	0	0.158335	233.612	-479.486	19.1897	259.097	0	31.3619	30.2804	99.9174	0
504	0	0	504	1	284.76	143.352	141.408	0	0	88.7201	-24.1765	335.249	202.218	17351.8	3910.92	-335.249	0	7.27795	2.92471	3.82626	0	0	0.0870523	162.006	-453.137	19	213.548	0	38.0469	38.366	128.983	0
507	0	0	507	1	253.634	158.494	95.1404	0	0	155.862	50.264	413.541	231.773	17484	4035.8	-413.541	0	8.77734	2.34304	3.88894	0	0	0.0571147	202.483	-477.853	21.3573	263.322	0	34.602	34.3243	129.295	0
508	0	0	508	1	229.847	121.567	108.28	0	0	78.0595	40.4384	64.5247	167.426	17462.1	4045.62	-64.5247	0	5.22963	2.92279	4.07885	0	0	0.0864299	168.697	-460.601	24.1412	238.911	0	43.5246	42.3163	147.211	0
509	0	0	509	1	227.871	119.866	108.005	0	0	103.557	-27.2816	343.576	163.229	17336.9	4013.68	-343.576	0	5.9079	3.20489	3.78846	0	0	0.062672	147.639	-442.817	24.4005	165.786	0	46.6052	47.5573	158.303	0
511	0	0	511	1	203.472	141.037	62.4346	0	0	55.6382	-10.418	566.258	203.53	17384.9	4096.48	-566.258	0	9.02652	2.40239	4.10169	0	0	0.182425	186.216	-474.185	27.3548	213.799	0	41.3162	43.7764	218.383	0
512	0	0	512	1	244.391	148.343	96.048	0	0	82.4239	38.3151	395.619	199.315	17358.1	3948.09	-395.619	0	7.44585	1.96851	3.88262	0	0	0.0259792	213.025	-479.771	22.0632	1	0	36.8156	37.4623	142.003	0
513	0	0	513	1	258.272	140.465	117.807	0	0	-30.6479	6.67444	251.049	175.062	17471.1	4079.39	-251.049	0	6.06839	2.78051	3.8491	0	0	0.138523	197.659	-469.864	21.099	237.275	0	42.5998	41.181	132.003	0
519	0	0	519	1	251.106	134.653	116.454	0	0	99.5532	-73.9499	275.056	174.155	17340.9	4060.35	-275.056	0	6.09805	3.13715	3.36563	0	0	0.0931979	196.073	-466.326	21.7471	1	0	42.046	42.8022	133.073	0
522	0	0	522	1	292.747	158.893	133.854	0	0	77.6659	76.8838	348.125	289.505	17462.5	4009.18	-348.125	0	10.4293	2.39529	3.78594	0	0	0.232802	194.39	-480.539	18.2707	1	0	28.3394	27.9744	97.3966	0
523	0	0	523	1	198.095	120.467	77.6288	0	0	156.456	169.408	586.981	217.963	17383.7	3916.65	-586.981	0	9.99614	2.18293	4.35918	0	0	0.20774	186.114	-467.186	28.128	1	0	37.8856	40.7944	217.551	0
525	0	0	525	1	252.089	123.769	128.32	0	0	64.8062	60.8248	19.3368	158.377	17276	4124.9	-19.3368	0	4.90567	2.97568	4.49339	0	0	0.170414	206.592	-483.39	21.9247	1	0	46.1902	45.4347	160.163	0
526	0	0	526	1	287.63	171.419	116.211	0	0	132.022	22.7841	435.323	251.241	17408.1	4063.28	-435.323	0	9.70086	2.88492	3.95435	0	0	0.122755	176.483	-473.034	18.8097	277.511	0	33.405	33.8931	128.188	0
531	0	0	531	1	295.007	159.018	135.989	0	0	73.0985	23.2062	266.74	250.548	17367.4	3963.19	-266.74	0	8.55546	2.81287	3.98246	0	0	0.0847845	178.157	-469.737	18.2824	1	0	31.3267	31.121	101.076	0
536	0	0	536	1	250.523	167.702	82.8207	0	0	197.422	73.961	467.936	153.245	17342.7	3912.44	-467.936	0	6.12979	2.8289	4.27576	0	0	0.116038	193.839	-481.495	21.9566	227.293	0	50.4125	51.7461	213.843	0
537	0	0	537	1	212.745	113.444	99.3014	0	0	86.3962	59.2116	169.917	114.981	17254.4	4026.85	-169.917	0	3.70549	3.30218	4.72721	0	0	0.236727	171.021	-472.433	26.7868	213.838	0	63.4921	63.3668	203.121	0
541	0	0	541	1	246.169	142.686	103.483	0	0	34.8175	39.2376	515.905	218.125	17405.7	3947.16	-515.905	0	9.17798	2.42001	3.70804	0	0	0.142111	194.202	-469.315	22.0508	242.146	0	37.6063	38.4394	172.535	0
549	0	0	549	1	301.46	173.255	128.206	0	0	142.883	16.2476	557.062	250.3	17397.3	4069.81	-557.062	0	10.9053	2.36534	4.61577	0	0	0.101236	140.863	-454.157	17.8371	204.226	0	34.8343	36.5367	183.278	0
555	0	0	555	1	288.772	166.129	122.644	0	0	31.7726	55.2616	186.574	184.116	17508.4	4030.8	-186.574	0	6.01986	3.09435	3.89382	0	0	0.18902	224.808	-495.919	18.7759	254.426	0	41.0469	39.9074	141.094	0
565	0	0	565	1	229.215	143.242	85.9734	0	0	-59.1521	-27.3191	396.318	157.346	17499.7	4013.72	-396.318	0	6.16018	2.52637	3.55694	0	0	0.0953086	169.479	-450.865	23.8494	204.108	0	47.4835	46.4336	165.994	0
568	0	0	568	1	235.905	140.631	95.2745	0	0	86.9518	51.4973	112.536	170.34	17353.5	4034.56	-112.536	0	5.38043	2.13335	3.64088	0	0	0.068289	231.275	-477.114	22.9467	1	0	40.4848	39.9606	134.751	0
569	0	0	569	1	308.654	171.89	136.765	0	0	139.966	-30.3061	563.145	253.003	17400.2	4116.37	-563.145	0	11.1621	2.12321	4.40754	0	0	0.0967634	175.086	-465.326	17.2777	1	0	33.9007	35.9064	178.86	0
573	0	0	573	1	231.774	133.874	97.9005	0	0	42.6767	0.17313	391.393	201.965	17497.5	3986.23	-391.393	0	7.58765	3.02063	3.39656	0	0	0.1412	144.166	-443.847	23.7213	166.025	0	39.6931	39.576	136.743	0
577	0	0	577	1	209.736	115.004	94.7321	0	0	20.1665	59.6086	261.234	204.639	17320.7	4126.11	-261.234	0	7.00369	2.52522	3.89797	0	0	0.122691	159.056	-457.992	26.4434	237.461	0	36.4893	36.4964	117.658	0
580	0	0	580	1	245.061	146.841	98.2204	0	0	51.3504	30.5232	196.185	162.779	17389.2	4055.54	-196.185	0	5.34093	2.89067	3.96541	0	0	0.203032	199.419	-485.217	22.4344	234.202	0	44.958	44.3519	142.886	0
582	0	0	582	1	282.294	171.761	110.533	0	0	160.965	112.425	370.17	200.806	17379.2	3973.64	-370.17	0	7.36466	2.44863	4.14009	0	0	0.155907	190.471	-469.917	19.0958	239.731	0	38.1857	38.4388	139.178	0
583	0	0	583	1	236.771	105.554	131.217	0	0	63.6487	-43.9564	256.326	205.41	17376.9	4030.36	-256.326	0	7.06125	2.51606	3.18696	0	0	0.174855	160.779	-443.834	22.8888	225.765	0	35.2388	35.2294	112.26	0
584	0	0	584	1	264.969	150.217	114.753	0	0	121.857	-33.5107	275.409	215.742	17418.3	4119.57	-275.409	0	7.46362	3.01237	3.8374	0	0	0.0641524	142.305	-449.613	20.592	196.874	0	36.1859	35.9976	114.392	0
585	0	0	585	1	302.456	166.04	136.416	0	0	79.3349	21.5024	343.387	289.64	17460.8	4064.56	-343.387	0	10.4198	2.95556	3.74855	0	0	0.223284	174.723	-473.159	17.7846	248.631	0	29.07	28.7775	97.5398	0
587	0	0	587	1	271.847	152.375	119.473	0	0	99.5846	113.756	263.923	225.097	17340.9	3972.3	-263.923	0	7.64686	2.48581	3.40644	0	0	0.131788	228.101	-486.882	19.7403	269.357	0	33.0192	32.9689	107.1	0
592	0	0	592	1	242.79	101.685	141.106	0	0	-37.165	-1.95731	249.72	221.237	17477.7	4088.02	-249.72	0	7.69125	2.78341	3.51507	0	0	0.149496	155.532	-458.426	22.482	249.164	0	34.4491	33.3194	106.873	0
595	0	0	595	1	244.7	126.89	117.81	0	0	-50.3343	66.6716	105.547	159.578	17490.8	4019.39	-105.547	0	5.17567	3.36923	4.36731	0	0	0.183491	173.438	-472.424	22.7889	229.771	0	46.7366	44.8605	150.862	0
600	0	0	600	1	256.334	125.777	130.556	0	0	133.082	1.45496	222.046	190.254	17407.1	3984.95	-222.046	0	6.32485	2.4042	3.71595	0	0	0.0882474	191.068	-468.349	21.0926	237.466	0	38.2496	37.7409	121.231	0
604	0	0	604	1	207.264	122.697	84.5678	0	0	2.36478	9.66368	296.743	169.293	17438.1	4076.4	-296.743	0	5.98678	2.70609	3.56248	0	0	0.237485	177.357	-454.559	26.7631	231.355	0	44.0175	43.0672	140.119	0
607	0	0	607	1	341.469	172.945	168.524	0	0	105.799	100.569	235.393	274.105	17434.4	3985.49	-235.393	0	9.1315	2.68209	4.27065	0	0	0.276457	216.356	-489.316	15.6173	290.641	0	29.4344	28.7947	93.4663	0
610	0	0	610	1	229.562	144.566	84.9955	0	0	37.2901	35.3646	608.355	217.997	17403.2	4050.7	-608.355	0	10.1333	2.617	3.56602	0	0	0.195953	159.423	-455.873	23.8557	211.317	0	40.6479	43.4563	226.379	0
620	0	0	620	1	275.092	122.227	152.865	0	0	110.403	44.9271	-37.7402	196.878	17429.8	4041.13	37.7402	0	6.0923	3.04713	3.99682	0	0	0.133832	172.513	-464.92	19.8119	241.05	0	37.3004	36.5788	135.355	0
626	0	0	626	1	307.607	160.632	146.975	0	0	85.5549	52.0272	213.462	285.178	17454.6	4034.03	-213.462	0	9.39154	2.12046	3.91401	0	0	0.0678406	192.698	-472.204	17.2616	281.358	0	27.3704	26.668	87.5395	0
627	0	0	627	1	386.943	218.53	168.412	0	0	58.272	96.5643	332.587	337.652	17382.2	3989.5	-332.587	0	12.0663	2.03893	4.0971	0	0	0.224719	237.338	-506.008	13.5154	1	0	24.1138	24.1178	85.1159	0
630	0	0	630	1	256.624	136.163	120.461	0	0	162.834	74.9324	428.334	231.655	17377.3	4011.13	-428.334	0	8.8921	1.84151	3.41532	0	0	0.184609	231.363	-479.894	20.7579	1	0	32.532	33.1056	128.685	0
634	0	0	634	1	257.28	151.859	105.42	0	0	37.896	-25.1991	271.435	183.594	17502.3	3911.94	-271.435	0	6.36934	2.85537	3.64195	0	0	0.0509058	204.514	-476.825	21.1586	245.001	0	40.9999	39.9909	126.091	0
636	0	0	636	1	238.1	125.396	112.703	0	0	-25.5795	-5.08465	280.023	161.109	17466.1	3991.48	-280.023	0	5.69378	2.75046	3.92671	0	0	0.071314	162.946	-448.038	23.0881	1	0	46.2719	45.0487	155.921	0
639	0	0	639	1	218.235	112.061	106.174	0	0	-5.94953	34.5706	57.465	203.867	17446.4	4051.49	-57.465	0	6.45052	2.53744	2.21937	0	0	0.146807	234.155	-483.018	24.6226	1	0	32.4093	31.4176	116.412	0
641	0	0	641	1	225.195	125.706	99.4892	0	0	115.849	5.85625	304.862	180.534	17225	4080.2	-304.862	0	6.32365	2.69056	3.63773	0	0	0.145084	156.362	-452.542	24.428	243.747	0	41.0428	41.6769	134.589	0
643	0	0	643	1	211.174	112.626	98.5489	0	0	108.881	-65.1729	374.702	189.981	17431.3	3951.91	-374.702	0	7.09996	2.59629	4.02658	0	0	0.0598312	182.942	-468.331	26.3337	221.108	0	40.4717	40.6969	143.245	0
653	0	0	653	1	231.542	118.356	113.186	0	0	53.7625	75.6272	479.596	189.813	17386.7	4010.43	-479.596	0	7.67727	2.89103	4.15568	0	0	0.287836	192.009	-472.906	23.955	1	0	42.9251	43.9106	183.794	0
655	0	0	655	1	309.13	187.952	121.178	0	0	57.6882	48.1803	429.891	254.594	17382.8	4037.88	-429.891	0	9.81709	2.36412	4.35453	0	0	0.211241	242.451	-495.617	17.3151	1	0	31.7604	32.3655	127.399	0
664	0	0	664	1	302.791	155.761	147.03	0	0	41.4946	2.50129	171.414	203.331	17399	3983.9	-171.414	0	6.63139	2.6182	4.53117	0	0	0.133417	151.459	-453.827	17.8166	246.006	0	37.0454	36.4854	119.115	0
667	0	0	667	1	251.191	122.818	128.374	0	0	38.6691	78.0776	229.272	193.58	17401.8	4107.64	-229.273	0	6.46537	3.33776	3.55348	0	0	0.0767999	164.398	-464.171	21.8693	196.742	0	39.4636	38.9196	123.61	0
668	0	0	668	1	246.055	135.973	110.081	0	0	60.6295	7.44673	345.597	192.103	17379.9	3978.95	-345.597	0	6.94785	2.01486	3.14383	0	0	0.126657	220.354	-485.641	21.7279	320.577	0	37.3395	37.5801	129.538	0
670	0	0	670	1	257.899	134.608	123.291	0	0	96.5333	-8.97465	284.108	160.03	17344	3995.37	-284.108	0	5.54385	2.25083	3.66228	0	0	0.0209903	195.8	-467.869	20.8781	233.502	0	43.8582	44.235	144.292	0
671	0	0	671	1	210.041	124.587	85.4536	0	0	120.482	110.351	421.566	156.708	17419.7	3975.71	-421.566	0	5.98523	2.74541	3.78647	0	0	0.0674829	149.296	-446	26.4837	196.874	0	49.1787	49.3812	185.221	0
678	0	0	678	1	247.248	132.836	114.412	0	0	127.332	43.1813	286.246	218.776	17313.2	3943.22	-286.246	0	7.53753	1.56487	3.62719	0	0	0.0348864	208.071	-468.889	21.5217	296.853	0	31.9429	32.1982	109.321	0
679	0	0	679	1	225.167	108.085	117.082	0	0	18.231	-100.601	-668.099	271.402	17422.3	4186.66	668.099	0	13.7993	2.1417	2.83843	0	0	0.102233	212.139	-480.528	23.8789	1	0	47.0801	50.0112	148.071	0
680	0	0	680	1	200.756	109.508	91.2486	0	0	13.6455	-22.7226	163.421	116.203	17327.2	4009.12	-163.421	0	3.81665	3.47386	3.84159	0	0	0.155027	155.488	-453.182	28.3076	194.899	0	60.1376	59.8612	194.837	0
683	0	0	683	1	298.192	172.503	125.689	0	0	105.592	-119.668	622.961	228.018	17334.9	4106.07	-622.961	0	11.0477	1.94955	3.82528	0	0	0.131164	204.617	-480.498	17.7772	250.359	0	35.9702	42.3847	210.006	0
684	0	0	684	1	282.482	136.04	146.442	0	0	14.0611	10.9227	213.09	242.978	17426.4	3975.48	-213.09	0	8.11958	2.48716	3.59891	0	0	0.152731	157.633	-453.629	18.9802	1	0	31.1709	30.3797	98.6001	0
688	0	0	688	1	292.88	149.087	143.793	0	0	49.0151	-18.7229	244.42	256.06	17391.5	4104.78	-244.42	0	8.70255	2.42167	3.7408	0	0	0.11414	227.056	-501.45	18.261	329.028	0	29.891	29.7881	95.8123	0
689	0	0	689	1	268.553	116.266	152.287	0	0	18.9477	10.6337	62.2623	206.977	17321.9	4175.09	-62.2623	0	6.54088	2.14893	3.05796	0	0	0.121415	180.918	-451.885	19.8001	1	0	33.2746	32.7448	114.838	0
698	0	0	698	1	232.374	134.101	98.2725	0	0	83.6674	7.01264	475.735	256.97	17356.8	4079.05	-475.735	0	10.3355	1.94515	3.48498	0	0	0.045501	221.967	-488.563	23.1846	1	0	30.717	32.0151	131.631	0
699	0	0	699	1	276.953	155.056	121.897	0	0	36.0588	43.6126	664.894	234.683	17404.4	4042.45	-664.894	0	11.679	2.83367	3.92667	0	0	0.138341	193.216	-472.491	19.5808	239.204	0	40.7377	45.9194	260.583	0
701	0	0	701	1	252.126	134.724	117.403	0	0	123.63	109.76	482.516	178.605	17316.9	3876.64	-482.516	0	7.22451	1.67869	3.51468	0	0	0.0663813	210.842	-472.092	21.105	287.286	0	39.6227	41.3428	181.474	0
708	0	0	708	1	222.734	139.892	82.8415	0	0	129.353	94.0872	361.51	236.633	17410.8	3991.97	-361.51	0	8.59588	1.74241	3.48531	0	0	0.165181	231.289	-481.531	24.1614	300.197	0	31.5825	31.5306	113.704	0
710	0	0	710	1	243.419	157.505	85.9147	0	0	81.8369	-14.5735	679.479	264.505	17358.7	4000.97	-679.479	0	13.3437	2.56539	3.5984	0	0	0.164313	149.102	-448.418	22.3542	188.131	0	35.8631	42.1891	235.412	0
713	0	0	713	1	332.525	204.576	127.949	0	0	128.335	6.23257	445.285	254.746	17411.8	3980.17	-445.285	0	9.941	2.65692	3.87734	0	0	0.0545156	178.224	-465.929	16.0045	279.108	0	32.4991	33.0288	127.307	0
714	0	0	714	1	266.067	144.508	121.559	0	0	10.8147	-21.1097	392.573	286.891	17429.7	4007.51	-392.573	0	10.9018	2.36819	3.30777	0	0	0.192937	212.416	-482.05	20.1398	250.059	0	28.1972	28.196	100.535	0
715	0	0	715	1	240.04	136.963	103.077	0	0	25.4418	-24.2673	-112.035	126.908	17415.1	4110.33	112.035	0	4.06457	2.86934	3.26175	0	0	0.043815	180.713	-454.543	22.7152	1	0	51.5196	50.5328	203.339	0
716	0	0	716	1	222.844	119.862	102.982	0	0	-13.0966	-53.0043	403.565	145.278	17353.9	4039.4	-403.565	0	5.64902	2.29092	3.58503	0	0	0.0816276	181.052	-451.299	24.49	221.658	0	48.5678	49.925	183.255	0
719	0	0	719	1	232.684	147.366	85.3174	0	0	59.925	-52.3279	449.265	173.06	17480.2	4038.73	-449.265	0	6.88259	2.95185	3.8189	0	0	0.0696663	150.922	-447.045	23.7393	170.263	0	46.1247	46.5031	177.246	0
727	0	0	727	1	197.079	112.261	84.8183	0	0	150.198	77.0206	585.244	162.593	17390	4009.04	-585.244	0	7.30659	2.84724	4.10738	0	0	0.106589	196.79	-468.095	28.6547	236.252	0	52.346	55.6095	290.114	0
731	0	0	731	1	244.107	112.429	131.678	0	0	-9.08006	6.39221	-20.1341	202.81	17449.6	4079.67	20.1341	0	6.40172	2.78911	3.2721	0	0	0.161608	166.525	-453.25	22.2729	1	0	34.4903	33.7102	125.388	0
732	0	0	732	1	210.794	104.436	106.357	0	0	-7.15096	23.3674	181.943	208.427	17348	4062.69	-181.943	0	6.88177	2.60727	3.89309	0	0	0.128865	159.481	-453.472	26.3418	207.246	0	35.3108	34.9007	114.061	0
733	0	0	733	1	204.1	105.47	98.6306	0	0	106.097	91.2012	290.869	157.176	17334.4	3994.86	-290.869	0	5.43008	2.17051	3.5088	0	0	0.0669188	215.853	-473.287	26.8759	230.352	0	44.3498	44.6936	147.432	0
736	0	0	736	1	247.37	134.209	113.161	0	0	126.064	92.588	292.22	204.394	17513.8	3993.47	-292.22	0	7.06659	2.15352	3.0739	0	0	0.196828	170.594	-443.879	21.6418	238.711	0	36.0844	35.3224	114.118	0
737	0	0	737	1	251.18	146.982	104.198	0	0	59.4407	6.32427	497.984	252.211	17381.1	3980.08	-497.984	0	10.3982	2.83125	3.72757	0	0	0.10792	194.379	-478.756	21.7396	242.255	0	33.6718	34.7734	145.726	0
738	0	0	738	1	223.301	139.531	83.7697	0	0	101.831	28.5145	262.645	193.833	17438.3	3957.89	-262.645	0	6.58406	2.18771	3.42418	0	0	0.0915542	168.902	-452.791	24.3257	206.282	0	37.6507	36.767	118.368	0
739	0	0	739	1	222.251	126.623	95.6277	0	0	25.7795	34.5687	394.107	208.248	17315.1	4051.49	-394.107	0	7.84114	2.82963	4.16237	0	0	0.158921	176.128	-469.31	25.0461	206.104	0	37.6123	38.7624	141.123	0
745	0	0	745	1	250.508	143.02	107.488	0	0	96.0942	16.5509	350.426	205.509	17444.1	3969.85	-350.426	0	7.42497	2.05498	3.57364	0	0	0.134954	166.931	-451.727	21.441	239.423	0	36.5298	36.1529	126.223	0
750	0	0	750	1	250.032	133.258	116.774	0	0	25.5357	32.3882	231.927	208.985	17415	4053.67	-231.927	0	7.02436	2.4355	2.93157	0	0	0.0711691	207.123	-471.809	21.4597	1	0	34.6114	33.8989	109.108	0
754	0	0	754	1	247.437	138.768	108.67	0	0	52.0148	-22.3107	248.647	207.038	17388.5	4008.71	-248.647	0	7.05716	1.80295	2.75579	0	0	0.164312	186.7	-448.222	21.3981	258.403	0	33.1756	32.9411	106.481	0
762	0	0	762	1	321.115	215.805	105.31	0	0	42.4424	65.9886	447.983	334.035	17398.1	3920.41	-447.983	0	13.1286	1.89752	3.54317	0	0	0.185475	180.945	-467.225	16.3656	286.916	0	24.5863	24.8629	98.9491	0
766	0	0	766	1	240.818	132.452	108.365	0	0	136.996	3.97728	612.677	227.515	17303.5	4082.08	-612.677	0	10.5494	2.28135	3.62225	0	0	0.0884769	176.161	-465.728	22.5002	239.175	0	37.3658	41.9679	219.266	0
778	0	0	778	1	280.802	146.28	134.521	0	0	91.113	6.58458	213.665	154.022	17349.4	4179.14	-213.665	0	5.09574	2.96023	3.35261	0	0	0.0475002	180.896	-463.986	19.1883	232.092	0	46.6948	46.5942	145.995	0
779	0	0	779	1	221.574	145.44	76.1341	0	0	144.098	-56.4811	171.647	179.319	17296.4	4042.88	-171.647	0	5.89918	2.52798	3.2978	0	0	0.0625301	191.144	-464.249	24.6629	226.702	0	38.3048	38.7031	125.445	0
780	0	0	780	1	260.587	154.311	106.276	0	0	86.8555	1.32052	272.834	242.173	17353.6	4084.74	-272.834	0	8.31731	1.63942	3.48092	0	0	0.0663224	193.069	-470.441	20.3441	277.742	0	29.7834	30.003	98.6696	0
783	0	0	783	1	254.7	127.304	127.395	0	0	120.891	48.3596	160.286	165.632	17419.3	4037.7	-160.286	0	5.31539	2.66739	4.05095	0	0	0.0815178	150.094	-446.703	21.4346	214.681	0	44.0241	43.0922	140.785	0
784	0	0	784	1	236.542	128.816	107.727	0	0	77.8819	-73.6015	-149.248	143.787	17362.6	4060	149.248	0	4.71345	1.97531	3.3389	0	0	0.118776	240.296	-488.46	22.7139	1	0	45.3914	44.8462	174.931	0
786	0	0	786	1	190.984	96.5219	94.4619	0	0	39.2141	-65.589	95.2111	132.212	17500.9	4051.99	-95.2111	0	4.27915	2.6885	3.72856	0	0	0.136646	170.217	-457.243	29.398	235.402	0	51.3739	50.3886	168.794	0
791	0	0	791	1	199.206	105.496	93.7105	0	0	105.915	-22.4823	54.8771	153.701	17135.3	4008.88	-54.8771	0	4.8382	2.15667	3.38657	0	0	0.024414	195.869	-456.913	27.5458	231.301	0	43.777	42.9065	144.774	0
792	0	0	792	1	195.711	103.972	91.7391	0	0	206.521	66.1293	-89.1883	120.013	17333.6	3920.27	89.1883	0	3.78068	2.41366	3.67684	0	0	0.115461	171.38	-455.211	28.395	198.449	0	55.2452	54.1793	208.65	0
798	0	0	798	1	230.427	134.381	96.046	0	0	166.853	-27.2892	307.865	157.465	17273.6	4013.69	-307.865	0	5.57193	2.10727	3.64931	0	0	0.0729056	217.111	-471.383	23.5326	233.375	0	43.7557	44.8342	149.228	0
804	0	0	804	1	238.016	129.379	108.636	0	0	88.544	-6.95007	325.031	181.951	17451.6	4093.01	-325.031	0	6.48188	2.29162	4.33725	0	0	0.089972	189.237	-470.015	22.9974	254.001	0	41.5737	41.0151	141.56	0
807	0	0	807	1	263.685	157.858	105.827	0	0	41.297	6.48057	505.637	244.021	17399.2	4079.58	-505.637	0	10.1692	2.57419	3.20493	0	0	0.136344	189.596	-465.688	20.3816	234.408	0	34.3427	35.323	147.888	0
812	0	0	812	1	282.966	151.267	131.699	0	0	111.889	81.6538	265.801	194.811	17428.3	4104.07	-265.801	0	6.61362	1.4028	3.73443	0	0	0.0948993	244.422	-502.626	18.5741	1	0	35.9384	35.25	118.154	0
822	0	0	822	1	201.624	107.061	94.5626	0	0	106.745	11.6069	235.922	140.872	17433.4	3974.79	-235.922	0	4.71406	2.42797	3.64895	0	0	0.0708459	186.977	-450.577	27.4662	1	0	50.2473	49.1715	155.824	0
828	0	0	828	1	260.723	152.697	108.026	0	0	15.5788	-38.0539	149.724	199.569	17424.9	4124.11	-149.724	0	6.5423	2.26884	3.55907	0	0	0.113957	226.309	-478.122	20.6142	297.095	0	35.6029	35.047	115.25	0
829	0	0	829	1	249.817	148.52	101.298	0	0	53.5287	-97.6472	531.664	202.52	17387	3984.39	-531.664	0	8.85908	1.74088	4.12699	0	0	0.0833739	196.027	-470.753	21.4854	1	0	37.3668	40.0865	188.489	0
830	0	0	830	1	217.049	138.107	78.9423	0	0	40.5608	19.6207	233.502	147.609	17399.9	4166.1	-233.502	0	4.95901	2.57526	3.96436	0	0	0.0429506	172.473	-467.022	25.5061	213.596	0	48.9643	48.505	153.859	0
835	0	0	835	1	268.298	166.222	102.077	0	0	45.1708	4.95434	343.559	228.234	17495	4081.11	-343.559	0	8.26497	2.64968	3.724	0	0	0.09563	174.113	-462.783	20.1595	223.559	0	34.7779	34.2444	117.038	0
849	0	0	849	1	243.773	138.563	105.21	0	0	86.1965	-56.3877	118.501	228.376	17354.3	4042.79	-118.501	0	7.37837	2.32216	3.0785	0	0	0.258622	191.035	-453.571	22.0594	1	0	30.5518	30.4819	103.173	0
850	0	0	850	1	217.175	105.372	111.804	0	0	29.0483	5.22245	261.596	180.123	17411.5	3981.18	-261.596	0	6.18496	2.07008	3.42005	0	0	0.0892397	183.264	-463.658	25.0108	206.781	0	39.2741	38.6285	125.075	0
851	0	0	851	1	228.923	135.594	93.3288	0	0	61.3585	92.0747	275.799	160.24	17279.5	3894.33	-275.799	0	5.49879	2.15775	3.5153	0	0	0.149113	195.388	-467.449	23.6866	208.091	0	42.9636	43.2483	142.082	0
852	0	0	852	1	216.364	106.175	110.189	0	0	117.185	52.6644	-13.564	176.304	17423	4033.4	13.564	0	5.445	2.57154	2.73169	0	0	0.0685963	186.531	-459.776	25.1042	263.289	0	37.4836	36.7633	139.981	0
853	0	0	853	1	193.881	106.74	87.1416	0	0	27.7773	73.6596	-157.944	164.327	17412.7	4012.4	157.944	0	5.24452	2.57355	3.29923	0	0	0.0563704	177.974	-453.516	28.6211	246.867	0	42.24	40.7736	171.057	0
858	0	0	858	1	226.853	125.33	101.524	0	0	62.0385	-39.8349	-103.96	178.081	17378.5	4125.9	103.96	0	5.69007	3.55846	3.74751	0	0	0.0707215	133.342	-443.492	24.6601	1	0	39.9328	39.4321	157.468	0
863	0	0	863	1	234.989	136.722	98.2669	0	0	21.2673	92.7173	168.905	140.895	17419.2	3893.68	-168.905	0	4.57589	2.71327	4.11395	0	0	0.129534	167.122	-454.017	23.4684	1	0	51.0282	49.5568	160.177	0
877	0	0	877	1	358.766	222.972	135.794	0	0	134.554	70.7636	172.064	284.771	17405.6	4015.3	-172.064	0	9.17514	2.56639	4.09066	0	0	0.140042	217.673	-494.483	14.7607	373.918	0	27.6696	27.2054	90.0505	0
878	0	0	878	1	267.587	174.496	93.0906	0	0	109.882	60.2957	541.186	288.809	17330.6	4025.76	-541.186	0	12.359	1.57346	3.41961	0	0	0.207549	232.027	-487.609	19.7332	328.524	0	28.0317	29.6972	142.718	0
891	0	0	891	1	234.212	135.635	98.5769	0	0	52.3211	88.2271	525.247	151.536	17388.2	3997.83	-525.247	0	6.42703	2.50204	3.2098	0	0	0.137406	186.467	-459.225	23.1641	218.576	0	51.5067	53.0688	239.333	0
893	0	0	893	1	237.192	132.185	105.007	0	0	41.1137	-14.4207	72.9998	163.765	17399.4	4000.82	-72.9998	0	5.19302	2.60354	3.62299	0	0	0.145476	220.544	-472.687	23.0243	228.841	0	42.2473	41.4367	144.058	0
894	0	0	894	1	240.108	160.303	79.8052	0	0	113.122	40.7179	519.776	216.621	17327.4	3945.68	-519.776	0	9.06567	1.90319	3.19532	0	0	0.0998392	236.029	-488.754	22.2734	271.581	0	35.4175	37.1369	168.71	0
896	0	0	896	1	257.479	151.184	106.295	0	0	113.27	35.3442	188.22	152.969	17327.2	4050.72	-188.22	0	4.97405	2.86613	3.28257	0	0	0.034275	180.713	-462.238	21.0402	221.615	0	45.69	45.5598	147.127	0
900	0	0	900	1	208.588	136.931	71.6569	0	0	-32.0463	-18.5383	305.166	149.289	17472.5	4004.94	-305.166	0	5.3936	2.99477	3.60166	0	0	0.132476	150.251	-452.573	26.7481	199.186	0	49.9337	48.6053	156.476	0
907	0	0	907	1	229.853	139.025	90.8275	0	0	109.132	18.1833	331.571	194.806	17431	3968.22	-331.571	0	6.94007	1.83319	3.73454	0	0	0.0727404	182.862	-462.355	23.4717	260.691	0	37.4657	37.0455	128.888	0
909	0	0	909	1	215.226	119.29	95.9357	0	0	-29.391	-57.9891	291.793	125.426	17469.9	4044.39	-291.793	0	4.5286	2.4737	3.82399	0	0	0.195784	161.109	-441.634	25.6376	183.603	0	56.0329	54.5681	177.878	0
913	0	0	913	1	193.998	106.268	87.7302	0	0	123.24	-87.3389	-75.8868	119.799	17317.3	4173.4	75.8868	0	3.86542	2.70544	3.83021	0	0	0.158136	201.718	-464.076	28.9445	1	0	55.1518	55.4419	201.144	0
917	0	0	917	1	310.808	168.547	142.261	0	0	71.263	48.5996	135.55	215.245	17369.2	3937.8	-135.55	0	6.85908	2.72083	3.76022	0	0	0.17694	211.351	-481.518	17.2096	255.269	0	34.3065	33.7176	113.425	0
925	0	0	925	1	210.083	120.174	89.9094	0	0	-0.61197	55.8131	427.238	238.493	17341.5	4030.25	-427.238	0	9.29447	1.93228	3.31698	0	0	0.191858	176.051	-453.944	25.8148	275.188	0	31.5296	32.2719	123.842	0
926	0	0	926	1	218.796	125.6	93.1952	0	0	73.6564	-40.5368	343.427	124.726	17466.5	3927.28	-343.427	0	4.53718	2.63901	3.22946	0	0	0.0878131	173.881	-445.902	25.0363	191.422	0	57.5053	56.8094	187.303	0
929	0	0	929	1	209.92	110.972	98.9474	0	0	107.598	120.611	170.199	160.49	17332.9	4164.77	-170.199	0	5.17198	2.13977	3.34879	0	0	0.132831	223.414	-469.995	25.976	272.338	0	42.7982	42.6048	137.94	0
930	0	0	930	1	282.757	173.633	109.123	0	0	111.067	5.42099	660.389	211.202	17329.4	4080.64	-660.389	0	10.364	2.05039	3.55436	0	0	0.154242	225.42	-480.919	18.8058	250.756	0	40.6217	47.5448	269.852	0
931	0	0	931	1	196.777	133.175	63.6021	0	0	-29.8674	23.257	524.876	141.384	17470.4	4062.8	-524.876	0	6.12734	1.77159	3.5793	0	0	0.0330142	233.608	-488.492	27.7205	293.958	0	52.2908	52.15	250.087	0
934	0	0	934	1	239.459	151.496	87.9632	0	0	77.0035	-110.705	516.349	153.261	17363.5	3997.44	-516.349	0	6.61688	2.35637	3.0467	0	0	0.0511613	206.672	-463.938	22.4959	1	0	48.3769	51.9445	216.543	0
936	0	0	936	1	265.61	153.701	111.908	0	0	58.8571	3.51717	199.753	241.219	17381.6	3982.88	-199.753	0	7.94972	2.22088	2.65451	0	0	0.137138	213.205	-475.104	19.9553	249.162	0	29.4637	29.1251	95.4717	0
937	0	0	937	1	220.809	96.6359	124.173	0	0	132.988	67.3139	130.314	143.484	17307.5	4118.41	-130.314	0	4.55122	2.13318	3.2928	0	0	0.0766106	190.949	-464.945	24.5516	1	0	46.3258	46.1155	152.466	0
943	0	0	943	1	218.058	118.463	99.5943	0	0	73.4563	54.4759	417.796	205.445	17267.4	3931.92	-417.796	0	7.82118	2.02106	3.89738	0	0	0.0711138	216.767	-478.449	25.0296	274.506	0	35.6223	36.8472	144.117	0
944	0	0	944	1	215.652	126.236	89.4166	0	0	9.49499	14.4069	361.874	129.364	17431	3971.99	-361.874	0	4.77856	2.78924	4.24955	0	0	0.104987	127.856	-431.134	25.915	164.219	0	57.9669	57.3289	201.694	0
946	0	0	946	1	252.062	126.905	125.157	0	0	41.3428	41.3101	146.353	193.529	17399.2	3945.09	-146.353	0	6.21798	1.91193	3.10396	0	0	0.0486512	184.313	-456.669	21.1155	232.982	0	35.3815	34.589	115.446	0
948	0	0	948	1	281.501	128.556	152.945	0	0	50.2085	53.6135	-38.7157	185.507	17490	4132.11	38.7157	0	5.75549	2.6931	3.6876	0	0	0.113949	199.176	-480.88	19.137	225.917	0	38.343	37.7585	138.847	0
2000	0	0	0	1	290.025	141.921	148.105	0	0	-19.1073	38.195	102.392	162.504	17061	3748.89	-102.392	0	7.67421	14.0159	12.922	0	0	0.221995	140.331	-531.513	64.7108	151.563	0	70.1155	67.0728	163.851	1
2004	0	0	4	1	297.718	175.408	122.31	0	0	150.887	48.7511	143.933	148.381	17090.3	3738.33	-143.933	0	7.19067	14.0544	11.7103	0	0	0.0669546	126.149	-522.037	60.8516	135.91	0	75.7582	72.865	182.105	1
2009	0	0	9	1	265.872	137.994	127.878	0	0	94.701	10.5218	136.827	268.729	17246.1	3676.9	-136.827	0	12.9742	12.841	12.1104	0	0	0.0573996	176.801	-537.971	70.9603	164.687	0	42.7192	41.7172	103.164	1
2012	0	0	12	1	283.614	120.939	162.675	0	0	16.4683	33.0766	-241.029	181.547	17324.4	3654.34	241.029	0	7.1089	12.7445	11.2868	0	0	0.115313	134.29	-519.722	63.3213	148.194	0	57.4996	54.1568	209.553	1
2015	0	0	15	1	281.449	155.763	125.686	0	0	-3.25474	161.455	282.603	146.092	17144.8	4123.93	-282.603	0	8.26577	13.3766	12.3545	0	0	0.111185	153.154	-534.164	66.1752	172.45	0	77.3671	73.8986	293.793	1
2020	0	0	20	1	342.927	163.962	178.964	0	0	157.683	-31.4217	58.0354	185.391	17083.5	4017.82	-58.0354	0	8.44651	13.235	11.6167	0	0	0.094062	127.502	-518.091	48.8539	146.092	0	59.279	56.8532	140.058	1
2023	0	0	23	1	317.365	173.071	144.294	0	0	41.0317	9.00596	179.364	226.765	17100.5	3778.07	-179.364	0	11.4561	11.8837	10.8274	0	0	0.115677	129.74	-515.762	52.5311	140.814	0	48.0162	46.3488	127.746	1
2028	0	0	28	1	280.241	135.305	144.936	0	0	47.8381	-0.619087	-95.4137	184.328	17293	3688.04	95.4137	0	7.47989	13.6694	11.9298	0	0	0.186806	127.705	-520.254	66.3847	143.905	0	56.3004	55.4809	159.929	1
2030	0	0	30	1	296.95	162.044	134.905	0	0	203.316	-136.117	-103.507	185.25	17037.9	4122.52	103.507	0	8.02182	13.3729	11.713	0	0	0.0330674	128.928	-520.378	60.3838	140.899	0	53.4668	52.1808	150.531	1
2038	0	0	38	1	381.504	213.378	168.126	0	0	84.8737	70.1154	143.537	234.735	17056.6	4115.6	-143.537	0	11.3367	12.6305	10.9937	0	0	0.0825684	130.818	-521.225	41.1972	157.273	0	48.0338	46.1969	115.422	1
2039	0	0	39	1	312.593	180.172	132.421	0	0	35.4098	-5.63043	388.522	249.334	17205.8	3693.05	-388.522	0	15.6161	12.4758	11.3266	0	0	0.175281	140.721	-520.941	54.7711	159.682	0	50.5653	50.0118	270.935	1
2041	0	0	41	1	284.046	146.323	137.723	0	0	29.6413	-52.0466	142.143	194.178	17111.9	4038.45	-142.143	0	9.60346	12.9916	12.257	0	0	0.0299934	109.32	-511.683	64.7046	121.086	0	57.327	55.0786	138.379	1
2042	0	0	42	1	424.469	178.216	246.253	0	0	46.5886	42.2243	-50.8359	272.993	17094.9	4043.84	50.8359	0	11.2587	13.25	10.7918	0	0	0.130213	151.998	-531.324	35.769	148.541	0	39.3873	38.139	102.164	1
2044	0	0	44	1	276.446	181.152	95.2949	0	0	42.2222	33.0566	-4.07348	201.792	17199	3754.02	4.07348	0	8.61756	13.7237	11.8625	0	0	0.109618	123.552	-520.161	67.713	154.875	0	54.4641	52.8378	134.129	1
2045	0	0	45	1	233.029	119.567	113.461	0	0	129.088	-147.518	-503.618	208.552	17510.7	3834.94	503.618	0	9.32521	12.8897	10.5734	0	0	0.247945	99.6794	-501.757	83.6571	139.885	0	61.2433	61.9308	239.077	1
2046	0	0	46	1	255.5	118.915	136.584	0	0	53.0298	141.956	-246.094	152.491	17287.8	3645.12	246.094	0	5.90353	13.5404	11.981	0	0	0.275616	118.981	-516.035	76.1095	134.449	0	69.6978	65.852	261.822	1
2057	0	0	57	1	347.662	166.485	181.177	0	0	53.537	2.10119	-73.0818	230.266	17088	3884.64	73.0818	0	9.44008	12.5358	11.4097	0	0	0.0689715	134.888	-521.27	47.1941	164.553	0	45.5356	44.7548	120.789	1
2062	0	0	62	1	268.329	170.015	98.3142	0	0	67.0624	-16.8762	177.072	157.252	17174.1	3803.96	-177.072	0	7.94127	12.5671	11.32	0	0	0.177193	126.076	-514.123	68.5126	143.951	0	68.9998	66.6581	180.464	1
2068	0	0	68	1	280.097	119.143	160.954	0	0	9.68391	-477.705	-491.632	170.909	17331.2	3766.49	491.632	0	12.5226	12.076	12.0382	0	0	0.0647169	129.757	-519.388	64.6484	129.316	0	85.2862	145.146	244.126	1
2073	0	0	73	1	241.517	121.822	119.695	0	0	135.156	235.716	-302.396	154.712	17106	3750.68	302.396	0	6.1561	13.0686	11.5305	0	0	0.112718	137.229	-522.891	81.3104	141.392	0	69.1499	65.6816	283.996	1
2076	0	0	76	1	253.95	122.451	131.499	0	0	-1.084	45.7832	-225.223	202.361	17242.3	3741.3	225.223	0	7.93026	12.1323	11.0989	0	0	0.167204	104.604	-501.248	73.3555	116.544	0	51.7274	48.6389	181.24	1
2077	0	0	77	1	270.587	137.703	132.884	0	0	145.775	-114.639	-160.79	133.995	17294.7	3702.4	160.79	0	5.58995	12.5819	10.9457	0	0	0.161534	125.278	-512.64	67.1558	151.317	0	69.5748	68.4795	229.187	1
2081	0	0	81	1	318.859	168.873	149.986	0	0	20.7258	73.2171	156.686	213.25	17220.5	3813.52	-156.686	0	10.5003	13.4257	11.6668	0	0	0.190817	102.792	-508.755	54.4485	119.358	0	53.3395	51.5879	132.322	1
2082	0	0	82	1	222.431	122.843	99.588	0	0	-27.6863	45.4916	-190.804	139.572	17268.9	3641.93	190.804	0	5.51799	12.8537	11.7296	0	0	0.18325	107.577	-505.128	92.156	134.484	0	73.1801	69.1288	245.233	1
2089	0	0	89	1	334.596	205.474	129.123	0	0	99.5032	-21.1414	213.193	231.188	17141.7	3907.88	-213.193	0	12.0869	12.4696	10.976	0	0	0.0783085	146.97	-523.989	49.3687	161.834	0	48.9374	46.0029	143.779	1
2090	0	0	90	1	298.313	109.218	189.095	0	0	69.3262	-79.782	-108.727	171.225	17271.5	3966.52	108.727	0	7.09251	12.1712	10.9905	0	0	0.182733	154.289	-524.912	57.8824	169.119	0	56.8681	55.8633	169.522	1
2106	0	0	106	1	261.038	125.501	135.537	0	0	16.7226	-64.2823	-42.8017	177.439	17224.5	3751.7	42.8017	0	7.58789	11.8984	10.6577	0	0	0.09117	139.824	-513.061	69.4386	150.703	0	56.2707	54.9297	142.701	1
2107	0	0	107	1	287.696	129.403	158.292	0	0	148.006	-7.5683	400.691	197.351	17292.5	3595.33	-400.691	0	12.4278	11.429	10.7989	0	0	0.136624	136.099	-515.915	59.9124	185.375	0	63.222	60.5581	351.852	1
2113	0	0	113	1	268.101	164.296	103.805	0	0	108.875	-53.7407	-58.1674	186.499	17132.3	3940.48	58.1674	0	7.83564	12.5135	11.5694	0	0	0.123712	105.143	-503.483	68.8857	142.571	0	55.2409	53.5091	141.903	1
2116	0	0	116	1	314.038	191.727	122.311	0	0	118.564	36.7869	385.259	207.242	17321.9	3650.63	-385.259	0	12.7925	11.8078	9.9564	0	0	0.097803	152.831	-519.47	52.3264	181.093	0	58.7984	56.9311	303.768	1
2118	0	0	118	1	318.812	144.391	174.421	0	0	10.6677	-72.1083	-221.772	189.733	17230.5	3759.53	221.772	0	7.69983	11.9173	10.3794	0	0	0.0836622	106.051	-500.114	51.7641	114.259	0	51.7945	49.3459	182.141	1
2119	0	0	119	1	310.873	207.729	103.143	0	0	121.594	-8.82391	138.222	175.557	17219.2	3795.9	-138.222	0	8.5181	11.4231	11.5197	0	0	0.084262	124.033	-510.624	54.3608	151.746	0	60.8922	59.4078	148.794	1
2127	0	0	127	1	299.016	119.233	179.783	0	0	60.3173	10.9589	-201.474	197.081	16981.5	4075.1	201.474	0	7.75329	12.5782	10.6654	0	0	0.0650233	106.109	-506.189	57.7229	138.153	0	51.9631	49.8827	178.205	1
2132	0	0	132	1	251.431	88.2287	163.203	0	0	37.1407	-20.1581	-113.32	146.89	17104.4	4106.22	113.32	0	5.95342	12.4937	10.4872	0	0	0.153569	126.148	-509.476	73.9582	136.298	0	66.3296	64.6477	195.56	1
2136	0	0	136	1	286.32	154.412	131.908	0	0	108.418	34.0254	303.223	145.785	17232.4	3753.05	-303.223	0	8.28012	11.8045	11.2843	0	0	0.092714	113.341	-502.789	61.3641	141.512	0	74.7635	73.4952	302.242	1
2149	0	0	149	1	288.297	158.794	129.503	0	0	95.0261	68.2968	64.6405	204.779	17146.2	3918.1	-64.6405	0	9.1937	11.8049	10.5205	0	0	0.0224537	124.371	-510.704	59.8149	148.983	0	53.2769	50.3453	124.995	1
2151	0	0	151	1	211.579	128.376	83.2027	0	0	-100.423	-252.638	-540.441	135.899	17441.3	3840.4	540.441	0	6.89432	11.4296	10.9773	0	0	0.165079	125.904	-511.793	94.7805	138.171	0	94.8311	107.219	325.77	1
2157	0	0	157	1	295.501	157.872	137.63	0	0	110.134	46.601	105.476	240.462	17330.4	3640.82	-105.476	0	11.2214	11.1941	9.96912	0	0	0.00887746	131.104	-509.802	56.4223	159.623	0	44.5469	43.2202	104.748	1
2159	0	0	159	1	314.539	182.55	131.988	0	0	43.8734	22.0425	121.758	243.045	17197.3	3864.7	-121.758	0	11.5862	12.0378	9.78235	0	0	0.165057	120.365	-507.846	52.2267	147.535	0	44.9693	43.1658	106.138	1
2160	0	0	160	1	269.411	126.962	142.449	0	0	-5.60095	-7.2481	217.542	206.04	17246.8	3595.01	-217.542	0	10.9325	10.6011	10.8129	0	0	0.163849	108.006	-499.28	64.7999	137.645	0	50.044	48.5929	157.495	1
2163	0	0	163	1	269.162	127.181	141.981	0	0	218.296	-268.234	-589.761	276.248	17222.2	4055.31	589.761	0	14.2776	11.291	9.40894	0	0	0.140387	135.733	-510.425	63.8025	130.762	0	51.1096	64.8404	147.888	1
2170	0	0	170	1	244.79	89.2175	155.573	0	0	-3.94051	53.6972	-374.43	191.647	17245.1	3932.7	374.43	0	7.64856	12.043	10.5949	0	0	0.102019	111.056	-503.9	76.4619	115.428	0	61.0738	55.1703	268.958	1
2171	0	0	171	1	248.843	140.735	108.108	0	0	47.2423	-29.05	-58.3701	147.623	17193.9	3816.13	58.3701	0	6.15731	12.2705	10.3978	0	0	0.0252972	110.905	-498.832	74.6217	118.389	0	66.3923	65.2167	175.974	1
2184	0	0	184	1	278.612	170.362	108.25	0	0	89.3019	-14.9053	44.6337	145.553	17351.2	3702.33	-44.6337	0	6.50708	12.1936	10.2021	0	0	0.160707	133.423	-509.406	62.8657	155.058	0	70.9091	69.4523	169.741	1
2186	0	0	186	1	332.729	148.75	183.979	0	0	178.641	220.056	-1.54147	198.102	17162.2	3666.68	1.54147	0	8.58073	11.4955	9.90159	0	0	0.10374	130.255	-508.674	47.932	153.491	0	51.6093	49.7173	126.957	1
2192	0	0	192	1	247.518	105.576	141.942	0	0	47.616	-22.1516	-259.934	191.086	17193.6	3709.57	259.934	0	7.57296	11.3466	9.91239	0	0	0.101573	109.445	-497.396	72.9991	134.598	0	52.3003	49.4211	194.123	1
2198	0	0	198	1	363.955	199.144	164.811	0	0	128.794	89.2212	158.243	264.176	17212	3797.52	-158.243	0	12.9323	10.3612	9.53379	0	0	0.0515981	138.661	-508.943	41.2497	176.877	0	40.2501	39.103	101.607	1
2208	0	0	208	1	366.249	210.542	155.708	0	0	55.5197	53.54	130.886	175.326	17185.7	3733.54	-130.886	0	8.39077	11.6336	10.4764	0	0	0.0865937	148.468	-518.947	42.5134	138.878	0	60.6562	58.7239	144.389	1
2220	0	0	220	1	301.843	174.97	126.872	0	0	58.2475	1.3103	29.6527	186.454	16983.6	3785.77	-29.6527	0	8.21393	11.0423	9.30917	0	0	0.187082	126.799	-504.341	53.8303	158.727	0	54.0364	53.2165	131.625	1
2223	0	0	223	1	310.07	201.86	108.21	0	0	95.5793	52.427	23.5405	165.278	17245.3	3734.65	-23.5405	0	7.17859	11.2207	10.139	0	0	0.165163	113.572	-498.001	52.9152	134.9	0	62.336	60.2696	150.628	1
2233	0	0	233	1	302.803	162.7	140.102	0	0	-37.1679	-16.0516	-223.566	202.561	17178.7	3803.13	223.566	0	8.11914	10.8696	9.56046	0	0	0.0887802	124.854	-500.979	53.7089	140.962	0	47.8395	45.731	167.405	1
2234	0	0	234	1	200.688	129.191	71.4964	0	0	62.2183	-123.965	-116.881	108.658	17278.6	3711.73	116.881	0	4.58997	11.999	10.8838	0	0	0.222561	90.5039	-491.061	103.846	117.999	0	84.6771	83.8533	251.772	1
2241	0	0	241	1	231.15	104.12	127.03	0	0	-31.1709	-32.1391	134.804	198.528	17073	3719.56	-134.804	0	9.81962	10.6176	9.61398	0	0	0.231329	153.262	-501.358	78.9019	125.599	0	51.1329	49.1766	124.23	1
2246	0	0	246	1	320.062	156.932	163.13	0	0	115.646	72.4495	-190.538	215.934	17225.2	3814.29	190.538	0	8.4326	11.3599	9.80827	0	0	0.0787451	107.277	-494.727	50.3913	142.742	0	45.886	44.1608	158.703	1
2248	0	0	248	1	225.75	111.114	114.635	0	0	37.0503	-140.909	-462.101	172.218	17403.4	4127.31	462.101	0	7.55613	11.1452	10.0906	0	0	0.155779	114.661	-498.953	83.6351	146.066	0	68.0311	67.1592	283.356	1
2251	0	0	251	1	282.804	151.964	130.84	0	0	93.1571	-40.8205	-16.2742	191.955	17247.7	3728.24	16.2742	0	8.24697	10.6955	9.36243	0	0	0.124409	140.572	-509.63	58.7019	149.353	0	51.0698	49.7617	126.843	1
2256	0	0	256	1	284.749	144.885	139.863	0	0	-7.19082	0.95237	-203.35	177.954	17148.7	3885.79	203.35	0	7.06543	11.2508	9.18308	0	0	0.0915948	117.641	-498.905	58.5167	142.574	0	53.487	50.9369	186.405	1
2261	0	0	261	1	270.336	148.098	122.238	0	0	106.205	-36.39	131.615	168.332	17035.3	3823.47	-131.615	0	8.16659	11.0478	10.0556	0	0	0.171557	117.646	-500.64	64.0311	114.816	0	61.5411	59.1567	145.889	1
2267	0	0	267	1	283.496	145.453	138.044	0	0	51.3791	-25.3322	-131.799	216.048	17189.8	3812.41	131.799	0	8.70707	10.6836	9.48854	0	0	0.083515	116.02	-497.083	58.6493	151.089	0	44.2135	43.2556	135.888	1
2273	0	0	273	1	315.118	180.348	134.77	0	0	55.4587	-39.2424	-127.421	165.675	17484.7	3826.32	127.421	0	6.71515	10.12	10.461	0	0	0.226324	127.299	-500.172	50.9771	140.8	0	57.8211	56.0254	169.558	1
2278	0	0	278	1	318.15	154.622	163.529	0	0	24.1904	27.0917	-142.872	250.995	17217	3859.65	142.872	0	9.97056	10.0158	9.43271	0	0	0.085877	156.29	-513.042	49.1931	161.471	0	38.8653	37.6637	121.234	1
2282	0	0	282	1	305.994	174.083	131.911	0	0	93.5431	2.34801	160.598	176.385	17048	3984.05	-160.598	0	8.7232	11.0556	9.8107	0	0	0.025431	129.793	-505.941	53.3864	159.721	0	59.3943	56.6366	146.36	1
2285	0	0	285	1	234.814	140.923	93.8912	0	0	6.26768	7.89898	48.3266	175.315	17234.9	3679.52	-48.3266	0	7.8829	11.2598	10.2961	0	0	0.241774	118.952	-501.273	79.467	138.626	0	59.1699	57.1463	140.052	1
2286	0	0	286	1	310.137	176.566	133.571	0	0	41.1269	24.5185	470.663	266.657	17200.1	3662.9	-470.663	0	18.1433	9.9617	9.24116	0	0	0.146483	138.47	-507.255	50.7086	157.489	0	52.0278	50.4824	316.983	1
2287	0	0	287	1	294.81	165.258	129.553	0	0	24.9742	37.369	241.564	213.267	17216.2	3650.05	-241.564	0	11.4629	10.724	9.83376	0	0	0.249223	106.455	-492.204	55.9439	150.639	0	48.8491	47.3788	164.024	1
2288	0	0	288	1	283.839	140.388	143.451	0	0	13.6769	-9.08244	-21.0418	231.758	17327.2	3696.5	21.0418	0	9.89047	10.5249	8.85893	0	0	0.216265	113.449	-496.1	57.5425	173.764	0	42.2894	41.4954	106.234	1
2294	0	0	294	1	283.881	167.764	116.117	0	0	125.511	-21.5074	85.1555	218.928	17115.7	4007.91	-85.1555	0	10.1543	11.2624	9.72137	0	0	0.173086	113.829	-498.291	59.5008	140.522	0	48.3033	46.2174	112.9	1
2301	0	0	301	1	247.971	163.663	84.308	0	0	97.9186	-45.2287	155.65	152.818	17342.6	3732.65	-155.65	0	7.60015	11.2504	9.47408	0	0	0.0404254	133.852	-505.742	71.9044	126.89	0	66.5498	65.718	163.684	1
2306	0	0	306	1	219.242	112.855	106.387	0	0	164.351	-132.147	-75.3592	127.15	17076.8	3819.57	75.3592	0	5.51708	10.6089	10.4331	0	0	0.137035	105.155	-490.589	87.024	115.836	0	71.7699	71.7896	188.314	1
2307	0	0	307	1	277.139	153.493	123.646	0	0	43.9831	67.6557	-8.92804	171.515	16997.9	4018.4	8.92804	0	7.26537	10.851	9.74264	0	0	0.172502	129.74	-507.005	61.1193	157.798	0	58.7494	56.4903	142.498	1
2309	0	0	309	1	288.064	153.56	134.504	0	0	2.74765	9.92202	7.6424	192.546	17238.4	3876.82	-7.6424	0	8.37587	10.8168	9.96683	0	0	0.133689	115.81	-495.867	58.0808	128.459	0	52.7657	50.9216	130.645	1
2312	0	0	312	1	258.343	142.194	116.149	0	0	26.3595	6.39658	-61.7367	208.405	17314.5	3681.02	61.7367	0	8.61154	10.0669	9.23956	0	0	0.0518346	131.855	-499.698	65.7425	142.908	0	46.0002	45.2879	120.242	1
2318	0	0	318	1	277.15	174.549	102.601	0	0	38.5625	-42.1157	343.958	210.881	17202.6	3829.2	-343.958	0	12.6908	10.7448	8.88883	0	0	0.245593	140.082	-505.362	59.8128	175.654	0	51.4662	50.7051	226.043	1
2326	0	0	326	1	292.843	148.596	144.247	0	0	47.0108	-59.0324	-279.603	169.187	17194.2	3945.77	279.603	0	6.80632	10.5027	9.73798	0	0	0.132432	120.013	-498.462	56.119	121.416	0	57.1415	54.397	218.717	1
2329	0	0	329	1	286.56	152.137	134.423	0	0	35.8056	40.2097	86.1253	288.927	17305	3746.87	-86.1253	0	13.3066	9.84101	8.31181	0	0	0.137352	120.595	-491.674	55.309	178.423	0	35.5177	34.7911	85.6021	1
2335	0	0	335	1	281.218	152.231	128.987	0	0	168.175	-43.7025	128.839	158.851	17073	3830.78	-128.839	0	7.73184	10.0722	9.85136	0	0	0.156907	120.171	-496.694	59.0592	136.068	0	63.0116	60.3641	150.112	1
2337	0	0	337	1	331.533	173.853	157.68	0	0	200.495	-20.8852	326.222	215.003	17140.3	4007.29	-326.222	0	12.6468	10.4342	9.83671	0	0	0.119637	128.364	-504.693	47.2113	147.411	0	51.433	48.7562	212.582	1
2342	0	0	342	1	233.406	129.147	104.259	0	0	81.3156	15.6984	160.385	187.789	17159.9	3671.72	-160.385	0	9.26999	11.0179	9.90936	0	0	0.206332	97.3087	-488.015	79.0308	112.636	0	55.5252	53.7181	139.168	1
2345	0	0	345	1	257.699	172.975	84.7241	0	0	93.2152	83.5624	228.406	184.46	17048.3	3703.52	-228.406	0	9.6884	10.1933	9.74286	0	0	0.0611502	122.641	-498.33	66.9291	141.584	0	55.424	53.0466	181.77	1
2351	0	0	351	1	320.618	129.535	191.083	0	0	41.5225	28.0779	-83.115	237.544	17100	3958.32	83.115	0	9.64119	10.5446	9.5302	0	0	0.214563	114.322	-498.472	49.2531	159.758	0	41.5677	40.2843	112.43	1
2355	0	0	355	1	280.251	133.464	146.788	0	0	143.376	-17.4851	-290.286	165.781	17297.1	3804.57	290.286	0	6.61421	10.3135	9.44082	0	0	0.116582	111.946	-493.474	59.1142	134.046	0	58.4033	55.8268	233.553	1
2357	0	0	357	1	260.865	124.093	136.772	0	0	131.787	4.49677	-252.581	219.725	17308.7	3782.58	252.581	0	8.67167	10.2403	9.58109	0	0	0.173847	106.86	-491.7	65.5888	152.153	0	44.7418	43.146	166.438	1
2360	0	0	360	1	285.605	165.844	119.762	0	0	14.2344	-41.1418	81.615	167.834	17226.9	3628.9	-81.615	0	7.84755	10.2602	9.47853	0	0	0.137198	124.889	-501.132	57.5373	119.603	0	59.2665	57.0761	138.815	1
2362	0	0	362	1	267.91	185.285	82.6251	0	0	139.63	131.585	421.292	161.905	17201.2	3655.5	-421.292	0	10.4027	9.49754	9.85829	0	0	0.121317	136.005	-505.069	62.5036	156.791	0	75.6069	71.6682	457.411	1
2363	0	0	363	1	329.703	155.745	173.958	0	0	83.5185	85.7491	75.4779	185.539	17157.7	4000.31	-75.4779	0	8.40302	11.0924	8.94451	0	0	0.100098	143.934	-511.911	47.2666	135.078	0	55.9592	53.3664	130.722	1
2364	0	0	364	1	279.385	160.944	118.44	0	0	77.2348	67.5146	138.41	195.957	17163.9	3918.89	-138.41	0	9.42187	9.61326	8.75838	0	0	0.0444658	125.249	-495.462	57.6319	142.546	0	51.9674	49.0125	123.932	1
2368	0	0	368	1	295.67	139.209	156.461	0	0	61.9265	36.5127	-240.309	181.276	17278.9	3850.23	240.309	0	7.07241	10.7149	8.8903	0	0	0.0571676	105.573	-488.423	54.5685	132.549	0	52.6403	49.9981	202.416	1
2373	0	0	373	1	290.619	163.062	127.557	0	0	16.1043	27.9094	126.537	221.287	17225.1	3659.51	-126.537	0	10.6296	9.96121	8.82285	0	0	0.0908322	130.56	-498.686	55.0081	158.236	0	45.8232	44.3537	108.677	1
2378	0	0	378	1	262.187	149.08	113.107	0	0	-230.521	-43.632	-459.888	152.82	17172.7	4129.69	459.888	0	7.14157	11.7107	9.18499	0	0	0.286195	109.411	-494.189	66.4475	127.854	0	78.945	67.2327	303.006	1
2379	0	0	379	1	269.678	127.948	141.729	0	0	-9.63762	1.13031	-138.968	210.294	17250.8	3785.95	138.968	0	8.45542	10.1531	8.56186	0	0	0.120411	127.504	-496.337	60.9678	139.718	0	44.2889	42.8636	139.707	1
2389	0	0	389	1	214.894	93.4152	121.478	0	0	41.4161	59.9905	-73.4364	169.289	17299.4	3727.09	73.4364	0	6.87334	10.3863	8.9548	0	0	0.1937	123.227	-494.634	85.9405	155.684	0	55.4371	54.4695	151.63	1
2390	0	0	390	1	303.411	136.602	166.809	0	0	34.6965	21.3334	271.764	147.44	17405.8	3566.43	-271.764	0	8.17328	10.5979	8.77101	0	0	0.0914165	130.531	-498.569	52.3767	138.199	0	67.9707	65.8804	246.364	1
2392	0	0	392	1	338.509	187.982	150.527	0	0	-6.24921	41.7091	119.896	207.105	17446.8	3645.71	-119.896	0	9.91143	9.39642	9.13486	0	0	0.108261	121.842	-491.73	44.386	142.349	0	48.0667	46.1736	114.35	1
2395	0	0	395	1	223.053	103.462	119.59	0	0	50.318	-36.6525	-306.398	146.288	16991.5	4023.05	306.398	0	5.8516	10.533	9.48797	0	0	0.0961702	106.941	-489.072	82.7442	129.028	0	68.0247	64.0404	269.033	1
2398	0	0	398	1	324.762	171.073	153.689	0	0	24.9997	0.977705	-320.864	182.995	17216.2	3985.42	320.864	0	7.26244	10.2546	9.43485	0	0	0.0329952	150.993	-514.059	48.0317	185.365	0	55.9106	52.449	228.628	1
2399	0	0	399	1	345.121	188.042	157.079	0	0	105.507	62.5434	185.326	191.725	17235.3	3824.2	-185.326	0	9.64611	10.1938	9.16866	0	0	0.155488	137.454	-503.71	43.902	134.889	0	53.3159	51.5848	144.916	1
2402	0	0	402	1	324.422	175.854	148.567	0	0	37.1867	67.3103	-80.5408	168.436	17104.3	3919.09	80.5408	0	6.8087	10.4975	9.88124	0	0	0.167515	152.049	-513.55	48.7525	140.148	0	57.6642	55.9095	153.892	1
2404	0	0	404	1	245.241	139.855	105.386	0	0	121.996	74.8781	108.839	132.885	17119.2	3811.86	-108.839	0	6.2087	10.0003	9.62781	0	0	0.0818229	117.914	-492.311	71.4031	120.824	0	75.6273	72.217	175.731	1
2405	0	0	405	1	262.57	158.445	104.125	0	0	80.7664	4.97974	140.811	172.427	17260.1	3682.44	-140.811	0	8.36768	9.09056	9.27784	0	0	0.0764812	162.7	-511.427	62.9202	172.379	0	56.3445	55.6738	138.587	1
2413	0	0	413	1	255.984	94.7729	161.211	0	0	-4.31953	-6.9288	-344.936	273.711	17444.8	3893.67	344.936	0	10.9879	10.505	8.28282	0	0	0.173271	111.686	-492.626	65.663	157.652	0	38.9978	35.8836	166.559	1
2422	0	0	422	1	311.905	153.605	158.3	0	0	29.0924	34.9672	-31.0607	210.729	17311.7	3851.77	31.0607	0	8.8318	11.0387	8.65734	0	0	0.0754383	129.798	-501.024	50.6767	140.485	0	46.1974	45.0596	122.414	1
2423	0	0	423	1	216.868	120.811	96.0579	0	0	169.342	-490.627	-463.266	171.223	17271.2	3779.41	463.266	0	13.2378	9.67499	8.70281	0	0	0.143929	125.195	-497.797	82.8307	139.908	0	74.1433	124.35	221.803	1
2423	0	0	423	1	291.499	130.55	160.949	0	0	146.194	-110.141	-38.7614	157.692	17095	4096.54	38.7614	0	6.88356	10.1507	9.25701	0	0	0.146115	141.762	-505.542	55.514	170.545	0	58.2736	57.6828	145.753	1
2425	0	0	425	1	252.392	119.58	132.812	0	0	36.3142	221.348	-193.863	177.171	17304.5	3765.05	193.863	0	6.96449	10.549	9.58379	0	0	0.166821	124.357	-498.055	69.2452	130.389	0	53.9726	52.4403	189.225	1
2426	0	0	426	1	243.28	135.926	107.354	0	0	77.0779	27.4256	135.881	158.378	17263.8	3659.99	-135.881	0	7.62551	10.6152	8.77055	0	0	0.0867395	104.017	-485.026	71.6962	128.856	0	63.1884	61.7953	149.859	1
2427	0	0	427	1	247.773	128.753	119.02	0	0	-12.9214	28.1251	65.0739	145.643	17054.8	4057.94	-65.0739	0	6.64707	10.4368	9.58504	0	0	0.10898	94.8803	-483.161	70.9562	114.272	0	69.1262	65.6258	160.567	1
2429	0	0	429	1	243.31	140.624	102.686	0	0	114.965	-69.1851	61.7787	197.554	17225.9	3656.95	-61.7787	0	9.10578	9.82001	9.16409	0	0	0.177711	128.614	-497.545	71.1439	145.899	0	49.8912	48.3768	118.757	1
2431	0	0	431	1	234.725	114.094	120.631	0	0	17.4514	4.95211	-14.3677	184.832	17124.1	3881.79	14.3677	0	7.89627	10.5796	8.91679	0	0	0.0361068	116.484	-492.557	75.7482	151.349	0	52.7648	51.0064	129.821	1
2435	0	0	435	1	214.877	96.4233	118.453	0	0	56.6733	-8.74704	-42.042	181.338	17184.5	3795.83	42.042	0	7.59348	9.72254	9.12675	0	0	0.181509	126.383	-498.607	84.9962	174.34	0	52.3342	51.4316	132.505	1
2438	0	0	438	1	257.53	128.768	128.762	0	0	117.423	21.3999	-27.9279	160.916	17123.8	3865.34	27.9279	0	6.75889	10.1259	9.18183	0	0	0.0700864	111.99	-489.692	66.0338	138.433	0	59.7665	58.0298	147.706	1
2441	0	0	441	1	301.148	139.387	161.762	0	0	67.4921	57.5843	-205.543	215.217	17273.3	3729.5	205.543	0	8.38638	9.8457	9.07377	0	0	0.238453	123.064	-493.239	52.5154	131.526	0	44.716	42.8404	153.937	1
2442	0	0	442	1	301.559	163.821	137.738	0	0	-0.876624	39.9656	109.058	172.419	17441.4	3747.11	-109.058	0	8.1594	10.1155	8.81165	0	0	0.0433589	125.298	-495.697	52.3929	151.917	0	58.3883	55.6146	134.739	1
2451	0	0	451	1	317.125	129.657	187.468	0	0	34.1569	-9.55166	-185.046	266.197	17107.4	3896.29	185.046	0	10.5679	9.882	8.25219	0	0	0.225501	125.984	-497.61	48.0651	161.596	0	35.5839	34.3971	118.448	1
2454	0	0	454	1	255.214	158.358	96.856	0	0	55.4074	47.4314	245.483	155.487	17285.4	3639.99	-245.483	0	8.34804	9.83573	8.94253	0	0	0.152452	114.409	-487.232	66.0984	136.854	0	62.9964	61.6492	215.009	1
2459	0	0	459	1	326.667	163.967	162.7	0	0	111.496	11.2168	181.961	180.947	17229.3	3775.86	-181.961	0	9.12125	9.278	8.78739	0	0	0.127137	128.062	-490.888	46.1586	162.317	0	54.1347	53.1046	146.549	1
2462	0	0	462	1	340.186	168.954	171.233	0	0	31.6378	-5.11541	149.912	189.96	17209.5	3991.52	-149.912	0	9.3582	9.47287	8.90159	0	0	0.0639479	157.949	-510.762	43.9499	190.752	0	52.2332	50.6783	129.351	1
2463	0	0	463	1	228.855	90.9316	137.923	0	0	20.0747	18.629	-205.472	193.29	17320.8	3668.79	205.472	0	7.60838	9.45942	8.22282	0	0	0.145995	148.81	-498.641	75.2495	166.093	0	47.4544	45.2839	163.45	1
2464	0	0	464	1	233.503	114.314	119.19	0	0	-5.4018	30.9803	-255.097	187.267	17346.2	3756.1	255.097	0	7.3573	9.76336	8.36278	0	0	0.137114	153.473	-504.446	73.8862	182.258	0	50.6388	47.4051	191.805	1
2465	0	0	465	1	249.365	158.549	90.8159	0	0	5.84197	113.864	388.313	213.264	17335	3573.56	-388.313	0	13.3996	9.74773	8.54547	0	0	0.195486	98.0754	-479.137	67.5327	145.616	0	53.2967	51.1427	283.609	1
2468	0	0	468	1	315.178	179.062	136.117	0	0	83.1255	-73.0741	-126.729	152.112	17158.1	3959.81	126.729	0	6.24353	9.27623	8.85513	0	0	0.292239	158.168	-505.044	48.5368	160.483	0	58.2974	56.6514	172.837	1
2470	0	0	470	1	235.335	126.271	109.063	0	0	83.0444	-120.559	-266.057	122.025	17257.8	4007.3	266.057	0	5.05428	9.8475	9.29091	0	0	0.159264	127.459	-494.743	74.9386	147.111	0	73.5734	70.7252	275.755	1
2474	0	0	474	1	292.755	149.356	143.399	0	0	47.6171	-65.2261	-90.3409	147.918	17193.6	3951.97	90.3409	0	6.14326	10.3324	8.47997	0	0	0.166855	134.348	-499.272	54.4158	135.157	0	59.7404	58.4725	171.487	1
2475	0	0	475	1	325.066	126.413	198.653	0	0	9.08124	108.991	15.3732	201.382	17132.4	4076.73	-15.3732	0	8.71573	10.3141	8.97272	0	0	0.118832	170.538	-515.052	47.5675	160.821	0	49.9254	48.0212	120.304	1
2477	0	0	477	1	391.124	211.967	179.157	0	0	34.9378	98.1633	62.7921	251.151	17206.2	3788.58	-62.7921	0	11.2815	9.35197	8.7655	0	0	0.195858	171.615	-509.474	36.2931	149.534	0	40.4142	39.1313	97.4099	1
2478	0	0	478	1	233.961	129.162	104.799	0	0	95.8312	-40.2834	159.47	172.199	17145.3	3827.36	-159.47	0	8.58411	10.317	8.95086	0	0	0.190899	114.611	-490.92	75.7391	137.906	0	58.82	55.9225	144.456	1
2485	0	0	485	1	251.046	91.0643	159.981	0	0	-61.3884	11.0092	-546.632	284.148	17302.6	3875.73	546.632	0	12.2049	9.36467	8.0584	0	0	0.115435	132.563	-495.699	65.5164	139.02	0	49.1437	47.7047	185.508	1
2486	0	0	486	1	294.218	158.569	135.649	0	0	2.40747	85.0642	0.143435	216.496	17238.8	3801.68	-0.143435	0	9.27368	9.02041	7.87906	0	0	0.173522	108.472	-479.593	51.9262	158.244	0	44.0505	42.6572	109.779	1
2487	0	0	487	1	310.065	165.698	144.367	0	0	33.1114	21.2983	-34.5667	203.281	17208.1	3865.44	34.5667	0	8.51536	9.72291	8.11402	0	0	0.104802	129.222	-489.197	49.2675	144.727	0	46.1032	44.9524	119.276	1
2490	0	0	490	1	246.717	135.329	111.388	0	0	12.3701	75.5957	120.192	155.91	17029.5	4010.46	-120.192	0	7.41717	9.68004	9.3842	0	0	0.212444	122.035	-494.739	69.8765	150.994	0	64.055	60.8057	149.814	1
2494	0	0	494	1	261.585	139.226	122.359	0	0	50.0806	11.4864	80.9521	152.103	16991.8	3974.91	-80.9521	0	6.9914	9.77401	9.27699	0	0	0.18048	139.412	-501.939	64.2288	128.313	0	64.8815	62.3703	151.93	1
2495	0	0	495	1	252.049	143.394	108.655	0	0	82.3653	-23.6078	-1.02493	151.018	17258.5	3711.03	1.02493	0	6.52801	10.0767	8.84614	0	0	0.0745117	112.904	-489.17	67.4834	140.914	0	62.8553	61.4473	154.398	1
2497	0	0	497	1	292.174	136.197	155.976	0	0	75.0018	38.9211	-128.815	235.563	17166.2	3947.48	128.815	0	9.34888	10.4789	8.46654	0	0	0.174465	120.94	-496.76	54.7021	156.171	0	40.1982	38.7344	124.842	1
2498	0	0	498	1	296.288	136.67	159.617	0	0	71.5449	20.9397	-74.2597	203.928	17070	4065.12	74.2597	0	8.31467	10.1418	8.55945	0	0	0.143484	152.728	-508.431	53.4169	163.332	0	46.5672	45.1405	124.268	1
2502	0	0	502	1	296.575	140.8	155.774	0	0	18.657	16.4813	32.7803	210.892	17023.2	4069.58	-32.7803	0	9.32626	9.58851	8.92833	0	0	0.181464	128.137	-498.565	53.2006	143.549	0	47.3438	45.2969	112.779	1
2505	0	0	505	1	210.538	126.473	84.0649	0	0	91.8184	-61.2799	321.38	175.667	17149.4	3848.36	-321.38	0	10.3257	9.36473	8.38846	0	0	0.0886621	140.622	-496.396	85.1215	145.151	0	58.0976	55.4811	236.553	1
2508	0	0	508	1	271.767	159.845	111.922	0	0	92.6584	-26.9158	4.79254	206.456	17048.9	3913.66	-4.79254	0	8.97091	10.3991	8.47622	0	0	0.114383	133.801	-500.369	60.4797	153.838	0	47.5547	45.6255	115.817	1
2509	0	0	509	1	300.197	176.844	123.352	0	0	84.9049	-10.9285	376.95	187.064	17156.3	3997.33	-376.95	0	11.5182	9.48018	8.69638	0	0	0.124904	141.026	-502.498	51.9353	165.558	0	59.9408	57.0856	297.032	1
2510	0	0	510	1	296.787	111.666	185.121	0	0	120.85	-3.69459	-265.614	209.117	17319.7	3691.11	265.614	0	8.26338	9.34672	8.7628	0	0	0.163135	122.272	-493.538	52.6957	179.56	0	45.6417	43.715	168.443	1
2514	0	0	514	1	228.534	108.695	119.839	0	0	14.8804	66.5931	-15.1443	138.732	17226.3	4019.47	15.1443	0	5.86941	10.3313	9.11292	0	0	0.0308001	96.8766	-484.672	78.7284	116.834	0	69.2534	67.0164	171.582	1
2515	0	0	515	1	223.559	129.561	93.9988	0	0	-21.5022	-12.8278	-147.363	156.13	17362.3	3700.25	147.363	0	6.30267	9.93292	8.61169	0	0	0.0552297	135.374	-494.994	79.5238	143.73	0	57.4858	55.5603	182.397	1
2516	0	0	516	1	292.32	175.538	116.782	0	0	102.631	-59.9138	104.489	163.44	17138.5	3747.33	-104.489	0	7.78952	9.75896	9.46098	0	0	0.144959	138.146	-504.454	55.1003	155.524	0	60.5534	58.1603	141.77	1
2517	0	0	517	1	274.221	171.769	102.452	0	0	107.809	59.6172	279.517	187.14	17133.4	3727.46	-279.517	0	10.3587	8.91495	8.82816	0	0	0.0860015	129.099	-492.08	58.3646	137.724	0	53.1674	50.8606	202.211	1
2518	0	0	518	1	337.897	142.57	195.327	0	0	70.5077	0.359675	-155.513	205.003	17071	3886.38	155.513	0	8.14542	10.1146	9.10672	0	0	0.054713	129.532	-501.358	45.0683	151.005	0	46.2352	45.0577	145.331	1
2519	0	0	519	1	264.691	110.852	153.84	0	0	-61.702	161.677	-334.228	230.088	17203.2	3824.72	334.228	0	9.16843	9.4691	9.05436	0	0	0.282857	111.758	-491.175	62.4201	165.196	0	46.012	42.5704	186.808	1
2527	0	0	527	1	257.702	133.233	124.469	0	0	71.5334	36.1301	-76.8088	191.51	17169.6	3850.61	76.8088	0	7.77595	9.42762	8.50343	0	0	0.0364583	110.356	-484.915	63.9314	146.215	0	48.4854	47.273	131.205	1
2528	0	0	528	1	299.691	158.459	141.231	0	0	77.5009	36.4454	22.3753	198.633	17064	3850.29	-22.3753	0	8.638	9.63223	8.38488	0	0	0.0936758	129.261	-491.549	51.8532	152.651	0	49.254	47.4294	118.889	1
2529	0	0	529	1	278.726	156.489	122.237	0	0	28.8638	21.1348	-87.4943	170.663	17212.3	3765.95	87.4943	0	6.92889	9.99351	8.26977	0	0	0.0961386	127.792	-491.185	57.6076	122.033	0	53.4332	52.1634	150.13	1
2533	0	0	533	1	321.684	177.15	144.534	0	0	54.2581	19.6125	28.7392	239.79	16987.6	3966.79	-28.7392	0	10.5219	9.28052	9.25767	0	0	0.143689	145.38	-499.352	47.5908	168.917	0	42.0324	40.4015	101.252	1
2535	0	0	535	1	312.415	178.498	133.917	0	0	81.1435	-94.8651	-213.321	219.933	17160	3981.61	213.321	0	8.98629	9.49304	8.61476	0	0	0.0223055	147.951	-504.384	49.0859	161.18	0	41.502	40.1997	140.996	1
2539	0	0	539	1	284.126	122.597	161.529	0	0	-32.6271	121.14	-120.425	147.922	17273.8	3964.92	120.425	0	5.91721	9.83159	8.77064	0	0	0.156442	140.995	-504.329	56.559	148.362	0	61.79	59.5846	189.99	1
2556	0	0	556	1	290.537	151.632	138.905	0	0	52.3501	-0.309716	-146.176	222.647	17188.8	3887.05	146.176	0	8.87292	9.42466	8.22659	0	0	0.11245	151.192	-505.04	53.7031	161.615	0	41.0708	40.114	130.869	1
2559	0	0	559	1	223.293	126.31	96.9838	0	0	54.0575	55.3228	40.6324	171.145	17286.8	3831.42	-40.6324	0	7.54731	9.61655	8.83146	0	0	0.0891802	117.06	-488.902	79.5314	133.045	0	56.8118	55.3913	140.732	1
2569	0	0	569	1	256.492	110.91	145.582	0	0	77.1801	-26.4791	-184.059	166.708	17164	3713.9	184.059	0	6.64185	9.85826	9.31054	0	0	0.0218424	102.066	-484.891	66.2327	116.994	0	56.1517	53.6814	182.365	1
2570	0	0	570	1	296.647	129.517	167.13	0	0	71.6882	-45.7776	-189.733	151.646	17169.5	3832.86	189.733	0	6.07823	9.54053	8.4911	0	0	0.0832277	105.096	-480.796	52.6195	131.718	0	58.4998	56.6058	197.923	1
2572	0	0	572	1	254.691	113.914	140.776	0	0	47.2642	-112.144	-376.733	128.068	17393.2	3799.56	376.733	0	5.39439	10.2444	8.28348	0	0	0.0473254	112.347	-484.545	65.7876	131.392	0	75.9188	71.3333	338.005	1
2574	0	0	574	1	281.375	153.222	128.154	0	0	20.0648	5.33815	-114.459	207.276	17021.8	3981.06	114.459	0	8.35449	9.73945	7.63822	0	0	0.130453	196.348	-507.094	55.6938	165.99	0	44.0557	42.276	129.398	1
2576	0	0	576	1	280.478	148.32	132.159	0	0	72.0549	34.9145	11.8717	177.526	17468.1	3752.17	-11.8717	0	7.65881	9.5451	8.49572	0	0	0.0656582	111.806	-484.34	56.8906	128.731	0	54.3252	52.1667	131.968	1
2585	0	0	585	1	254.679	129.404	125.274	0	0	57.6331	11.6814	-30.4351	192.783	17183.5	3775.4	30.4351	0	8.09776	9.00042	8.3961	0	0	0.125332	118.832	-483.827	64.2188	117.61	0	48.5172	47.4798	121.198	1
2591	0	0	591	1	229.04	126.41	102.629	0	0	54.3206	37.7488	82.2909	187.188	17186.9	3749.33	-82.2909	0	8.57738	9.49071	8.92199	0	0	0.0865269	119.602	-489.128	76.5958	141.707	0	53.0431	51.1801	125.475	1
2593	0	0	593	1	290.116	136.209	153.906	0	0	11.3759	-35.3596	-105.938	220.38	17229.8	3722.78	105.938	0	9.02791	8.94569	8.32304	0	0	0.0983366	137.095	-497.905	53.3985	158.612	0	41.6236	40.256	117.609	1
2595	0	0	595	1	223.448	96.5772	126.871	0	0	1.99333	40.6655	-87.0848	171.084	17438.5	3746.41	87.0848	0	6.94759	9.29883	8.30297	0	0	0.125535	125.675	-486.164	77.7623	154.208	0	53.4125	51.4508	146.601	1
2597	0	0	597	1	228.419	125.821	102.598	0	0	-2.64767	-183.222	-432.872	163.761	17243.8	3970.3	432.872	0	7.38636	10.2203	8.20498	0	0	0.0770388	125.311	-491.51	76.73	142.855	0	62.2765	61.307	264.763	1
2598	0	0	598	1	230.805	137.884	92.9207	0	0	-8.43566	-101.613	-447.548	128.6	17150	3988.35	447.548	0	5.5266	9.79169	9.19941	0	0	0.135025	113.847	-488.685	76.815	133.904	0	86.3635	82.0527	362.862	1
2599	0	0	599	1	344.78	157.312	187.468	0	0	225.502	-45.7491	-24.0065	172.24	17015.7	4032.15	24.0065	0	7.5113	9.49159	8.84124	0	0	0.122084	135.822	-499.097	43.1226	158.195	0	54.1388	52.0213	132.216	1
2615	0	0	615	1	301.261	161.699	139.562	0	0	85.067	3.89236	212.5	223.33	17056.5	3882.85	-212.5	0	11.6232	9.42365	8.51025	0	0	0.0366701	109.726	-485.291	51.4123	143.611	0	45.3379	42.9403	134.061	1
2623	0	0	623	1	297.016	157.45	139.566	0	0	27.5905	53.6571	-95.1495	166.545	17113.9	3932.74	95.1495	0	6.70016	9.83089	8.00503	0	0	0.0960143	134.59	-497.779	52.2406	140.594	0	54.3185	52.3167	154.022	1
2627	0	0	627	1	277.303	161.207	116.097	0	0	113.466	-59.4859	7.36418	275.372	17227.4	3846.57	-7.36418	0	12.1161	9.18097	8.01239	0	0	0.0682128	112.835	-483.779	56.7073	148.292	0	35.1102	34.0924	88.6805	1
2628	0	0	628	1	248.578	123.436	125.141	0	0	27.9353	-8.77357	270.335	175.05	17013.9	3995.17	-270.335	0	9.7383	9.32954	8.69759	0	0	0.123422	128.163	-495.397	67.4603	154.393	0	56.3057	53.6351	205.308	1
2629	0	0	629	1	210.908	132.328	78.5796	0	0	45.1454	4.52108	-22.069	118.917	17196	3682.9	22.069	0	5.0366	10.7908	8.36836	0	0	0.09608	108.424	-482.399	87.7307	132.943	0	77.8668	75.5711	194.74	1
2637	0	0	637	1	313.367	127.918	185.449	0	0	-72.6441	20.467	-410.713	249.648	17313.8	3866.27	410.713	0	10.3022	8.32856	7.9629	0	0	0.09724	141.822	-496.982	47.0801	162.248	0	44.5121	40.8561	187.905	1
2639	0	0	639	1	281.994	142.076	139.917	0	0	37.6002	54.7232	-131.639	227.077	17402.9	3931.68	131.639	0	8.99585	9.03911	7.80802	0	0	0.0858629	143.568	-495.619	54.9707	180.159	0	40.5872	38.9512	128.194	1
2644	0	0	644	1	215.55	108.397	107.153	0	0	-25.46	-126.873	-36.2543	141.177	17266.6	3913.95	36.2543	0	6.29103	9.22834	8.64611	0	0	0.215757	117.304	-485.839	82.5427	140.899	0	61.8405	60.8158	159.815	1
2648	0	0	648	1	244.242	107.721	136.521	0	0	-51.0429	-86.2883	-139.434	142.071	17092.9	3773.71	139.434	0	5.95449	8.97944	8.47597	0	0	0.0793093	121.762	-486.623	68.2397	133.072	0	60.5134	59.2655	181.517	1
2649	0	0	649	1	299.359	158.946	140.412	0	0	102.518	-69.4909	238.686	167.12	17138.7	3657.25	-238.686	0	9.06769	9.16649	8.10596	0	0	0.10436	127.908	-490.918	51.1272	125.604	0	57.0108	55.0141	187.895	1
2650	0	0	650	1	195.044	111.681	83.3626	0	0	71.783	-52.2451	67.9078	112.384	16970.1	3938.99	-67.9078	0	5.17892	9.3366	8.99619	0	0	0.0406513	130.871	-491.343	96.8147	146.868	0	83.7384	80.4426	196.545	1
2661	0	0	661	1	266.296	142.692	123.604	0	0	108.917	-51.3464	-151.156	189.45	17132.3	3938.09	151.156	0	7.66629	9.084	8.31019	0	0	0.188324	127.256	-492.961	60.305	157.836	0	47.2075	45.4511	146.829	1
2665	0	0	665	1	264.789	178.815	85.9746	0	0	96.7141	-36.2033	-68.7943	150.601	17244.1	3823.28	68.7943	0	6.25006	9.17299	8.53888	0	0	0.118595	124.832	-488.749	61.2398	136.779	0	59.6174	58.4054	160.628	1
2672	0	0	672	1	257.305	139.241	118.064	0	0	-83.8193	-29.046	-329.668	157.953	17325	3915.79	329.668	0	6.49816	9.79813	8.74131	0	0	0.155059	105.479	-482.495	64.9651	109.367	0	62.6593	56.9283	259.369	1
2674	0	0	674	1	250.592	161.837	88.7553	0	0	105.257	4.10198	268.177	196.441	17036.3	3982.3	-268.177	0	10.8037	8.7443	8.1784	0	0	0.0238898	134.808	-491.027	64.9627	162.843	0	50.3975	47.5289	179.879	1
2683	0	0	683	1	307.694	167.798	139.896	0	0	90.5168	-74.1828	-180.025	174.789	17350	3661.94	180.025	0	7.09733	9.52404	7.97022	0	0	0.113461	124.365	-492.581	49.436	158.892	0	49.8715	48.0938	167.484	1
2687	0	0	687	1	264.654	113.299	151.355	0	0	19.1079	44.8526	-267.702	244.625	17321.7	4041.21	267.702	0	9.55585	8.56862	8.00008	0	0	0.173896	122.861	-487.739	59.6813	170.714	0	39.5101	37.2345	147.44	1
2688	0	0	688	1	288.052	153.902	134.151	0	0	67.7564	-51.1036	153.959	168.899	17073.8	3838.18	-153.959	0	8.41098	9.77031	8.50397	0	0	0.192635	128.911	-496.132	55.0792	153.726	0	57.9269	55.5309	141.701	1
2690	0	0	690	1	240.185	160.056	80.1294	0	0	94.9796	-27.3533	220.702	173.934	17245.9	3814.43	-220.702	0	9.17444	9.48966	7.78658	0	0	0.118717	128.528	-488.953	69.4497	156.322	0	55.7062	54.4587	170.361	1
2699	0	0	699	1	240.004	80.4153	159.589	0	0	-64.5652	-54.9801	-533.439	275.596	17405.4	3742.4	533.439	0	12.0483	8.48283	7.279	0	0	0.133646	111.629	-478.39	67.0043	132.29	0	46.5509	45.5328	170.958	1
2701	0	0	701	1	249.833	146.158	103.675	0	0	74.0755	-68.3285	181.516	179.969	17167.1	3855.41	-181.516	0	9.24418	8.79685	8.26094	0	0	0.152995	104.711	-479.047	65.4553	135.455	0	53.2042	50.732	141.856	1
2709	0	0	709	1	289.698	133.937	155.762	0	0	-12.8301	-4.9138	-298.227	214.789	17254	4090.97	298.227	0	8.55105	8.56809	8.16136	0	0	0.115135	140.332	-499.186	52.8801	166.326	0	45.1032	42.6313	171.275	1
2713	0	0	713	1	246.615	144.432	102.183	0	0	22.1405	-52.7963	-47.1192	215.367	17219	3839.88	47.1192	0	9.1392	8.83051	7.81531	0	0	0.147475	117.023	-484.387	65.9619	176.521	0	42.0333	41.0578	109.814	1
2716	0	0	716	1	220.21	101.278	118.932	0	0	8.62792	-2.9207	-93.0398	121.581	17232.6	3790	93.0398	0	4.96311	9.54308	7.97634	0	0	0.126256	97.7845	-473.586	79.17	117.693	0	71.5207	69.9397	204.426	1
2717	0	0	717	1	274.126	162.399	111.726	0	0	36.7688	11.9832	72.1724	185.879	17204.4	3775.1	-72.1724	0	8.48857	8.2316	8.10804	0	0	0.0560781	144.115	-495.796	56.5562	146.204	0	50.7388	49.2864	121.304	1
2725	0	0	725	1	295.661	178.834	116.827	0	0	154.959	50.656	317.427	158.697	17185.9	3935.74	-317.427	0	9.13993	9.33814	8.03774	0	0	0.11183	130.874	-489.108	52.1044	134.809	0	64.3618	61.0196	258.54	1
2726	0	0	726	1	219.686	121.055	98.6313	0	0	123.763	0.418285	-77.7197	190.298	17316.7	3687	77.7197	0	7.79171	9.04231	7.60327	0	0	0.11169	160.424	-496.463	77.6791	180.244	0	46.53	45.9037	128.043	1
2731	0	0	731	1	244.138	122.393	121.744	0	0	0.802684	18.367	-137.69	187.69	17240.4	3968.03	137.69	0	7.50442	8.62927	8.25165	0	0	0.137339	112.582	-480.714	67.3384	153.563	0	48.1085	46.2945	148.095	1
2733	0	0	733	1	246.374	119.135	127.239	0	0	-11.8446	-36.2436	-163.444	179.403	17153.4	3922.98	163.444	0	7.25651	8.98916	7.58775	0	0	0.138842	119.749	-482.035	65.8952	143.074	0	48.492	46.2557	156.725	1
2742	0	0	742	1	217.094	109.299	107.795	0	0	21.3532	48.9666	-216.932	160.208	17219.8	3837.77	216.932	0	6.26051	8.58557	8.74552	0	0	0.138671	118.796	-482.348	80.5733	136.379	0	57.3976	54.9361	197.094	1
2747	0	0	747	1	242.627	127.438	115.189	0	0	38.1441	70.197	183.928	212.592	17103.4	3916.2	-183.928	0	10.7306	8.05591	7.44588	0	0	0.248031	140.577	-490.052	65.6158	168.248	0	45.0598	42.3828	120.262	1
2751	0	0	751	1	254.47	146.511	107.959	0	0	70.1102	-9.88193	41.5812	197.716	17270.7	3896.62	-41.5812	0	8.81119	8.37582	7.861	0	0	0.0576162	140.513	-493.524	62.5359	152.401	0	47.2375	45.9986	117.928	1
2753	0	0	753	1	271.319	154.716	116.603	0	0	-23.8713	7.61326	34.9965	134.198	17065.7	3879.13	-34.9965	0	6.00415	9.02172	8.38952	0	0	0.199875	137.771	-495.18	58.7813	128.518	0	69.6397	66.6687	164.27	1
2754	0	0	754	1	252.175	140.155	112.02	0	0	35.266	-13.7727	92.2508	199.981	17106.3	3900.51	-92.2508	0	9.347	9.19891	7.7653	0	0	0.127151	116.865	-480.536	64.3746	126.402	0	48.5681	46.297	113.047	1
2756	0	0	756	1	277.551	161.778	115.774	0	0	-75.2315	-69.2598	-215.364	135.992	17316.4	3856.34	215.364	0	5.63025	9.33487	7.90268	0	0	0.079364	142.784	-497.472	56.6682	152.188	0	62.7724	59.215	229.111	1
2762	0	0	762	1	263.299	152.652	110.647	0	0	-17.1271	-1.45376	-144.722	196.236	17358	3788.53	144.722	0	7.89459	8.48678	7.31492	0	0	0.272306	120.718	-479.266	58.973	139.641	0	44.4911	42.9749	143.231	1
2763	0	0	763	1	271.296	152.322	118.973	0	0	64.9631	9.30504	-9.68012	162.837	17176.2	3877.44	9.68012	0	6.94329	8.99384	7.88172	0	0	0.117365	135.364	-490.326	58.0391	132.591	0	56.2768	54.6532	139.858	1
2765	0	0	765	1	245.905	110.109	135.797	0	0	83.4668	86.2664	-126.187	176.833	17357	3999.79	126.187	0	6.98399	8.21836	8.31952	0	0	0.0441703	106.232	-477.742	66.1042	144.88	0	51.3859	49.8746	155.884	1
2767	0	0	767	1	227.21	116.332	110.877	0	0	72.2408	-18.4534	89.7842	141.804	17368.3	3705.87	-89.7842	0	6.59926	8.61861	8.05249	0	0	0.0955911	144.728	-494.796	74.1742	131.827	0	65.1112	64.2583	153.693	1
2774	0	0	774	1	268.189	108.894	159.295	0	0	63.0304	-54.3312	-350.332	192.83	17277.8	3841.41	350.332	0	7.83836	9.31375	8.13401	0	0	0.171779	105.975	-476.764	59.7528	124.139	0	51.2062	48.0975	217.539	1
2786	0	0	786	1	260.717	117.48	143.237	0	0	19.6214	34.3686	64.1026	183.316	17221.6	3752.71	-64.1026	0	8.30221	8.55558	7.8764	0	0	0.137339	147.205	-493.347	60.735	148.429	0	51.6116	49.8655	123.199	1
2792	0	0	792	1	281.808	132.006	149.802	0	0	90.6083	-24.1936	-203.438	152.019	17250.2	4010.59	203.438	0	6.03994	8.26201	8.32645	0	0	0.154532	127.08	-486.014	54.756	155.542	0	58.1271	55.9853	195.918	1
2800	0	0	800	1	200.372	108.462	91.9096	0	0	88.5383	4.00905	278.09	131.876	17152.6	3783.07	-278.09	0	7.33113	8.6683	8.17312	0	0	0.0697159	104.695	-474.161	89.3514	127.227	0	72.2471	69.4082	269.708	1
2822	0	0	822	1	299.654	111.844	187.81	0	0	47.453	25.664	-64.2572	198.197	17094.1	3960.74	64.2572	0	8.12881	8.79689	7.48264	0	0	0.209751	142.09	-494.322	49.9484	164.389	0	45.4325	43.9714	119.451	1
2825	0	0	825	1	220.684	104.892	115.791	0	0	66.7658	2.4272	209.752	172.935	17274.1	3884.31	-209.752	0	8.98908	8.4512	7.65331	0	0	0.0381403	103.844	-470.702	76.1693	135.799	0	53.751	52.7162	163.267	1
2828	0	0	828	1	214.426	120.857	93.5693	0	0	155.281	3.89593	-231.792	146.977	17085.9	3783.18	231.792	0	5.82421	8.64167	7.04352	0	0	0.0893422	141.369	-484.459	78.3385	129.042	0	57.5282	56.1462	209.513	1
2830	0	0	830	1	223.884	118.05	105.834	0	0	42.9111	-21.0841	-194.141	148.915	17397.6	3708.5	194.141	0	5.92141	8.83327	8.21402	0	0	0.124557	127.115	-488.302	76.4892	157.832	0	58.7832	56.8826	199.94	1
2842	0	0	842	1	291.384	173.823	117.561	0	0	13.2371	55.7165	209.04	183.02	17227.9	3930.68	-209.04	0	9.52263	8.06296	7.52835	0	0	0.0516372	143.782	-490.903	51.1386	183.375	0	51.0306	48.7674	153.376	1
2843	0	0	843	1	279.711	179.586	100.125	0	0	-0.774738	-16.758	109.184	181.238	17242	3803.84	-109.184	0	8.65846	8.50289	7.59425	0	0	0.0710472	107.735	-474.327	54.6722	134.519	0	51.646	50.2338	122.687	1
2852	0	0	852	1	293.572	118.488	175.084	0	0	31.9104	52.6297	-623.884	295.308	17308.9	3933.77	623.884	0	12.7461	8.19979	6.52731	0	0	0.094821	134.583	-485.437	49.5398	164.676	0	52.8664	53.3115	175.207	1
2858	0	0	858	1	207.499	71.4752	136.023	0	0	-35.2108	-8.86901	-3.52918	164.925	17176.7	3895.61	3.52918	0	7.20127	8.5148	7.78339	0	0	0.265504	111.184	-473.652	83.654	137.004	0	54.7511	52.6616	134.584	1
2874	0	0	874	1	283.135	149.517	133.618	0	0	148.908	-887.015	-477.068	457.305	17291.6	4076.13	477.068	0	82.0834	5.08754	5.75134	0	0	0.116209	186.569	-512.334	47.3271	198.647	0	113.271	152.775	223.114	1
2878	0	0	878	1	200.763	83.4822	117.281	0	0	56.7203	20.5944	156.324	168.79	17084.8	3965.81	-156.324	0	8.30818	8.71341	7.83238	0	0	0.0273412	149.506	-496.533	88.3364	173.105	0	56.6022	53.7823	138.939	1
2879	0	0	879	1	264.083	130.992	133.091	0	0	-251.937	29.4257	-269.316	145.345	17194.1	3956.97	269.316	0	6.57542	8.7129	7.4769	0	0	0.304445	143.132	-491.777	59.2738	151.542	0	62.0507	52.0667	202.543	1
2883	0	0	883	1	219.675	113.293	106.381	0	0	77.7923	-43.1439	-51.0066	185.065	17063.7	3929.88	51.0066	0	7.77693	8.45899	7.3573	0	0	0.0945483	108.521	-472.491	76.0439	129.528	0	47.7812	46.1533	121.697	1
2889	0	0	889	1	263.513	100.483	163.03	0	0	111.907	-0.887681	-177.383	139.024	17129.3	3987.29	177.383	0	5.51055	8.18457	8.72198	0	0	0.101421	142.214	-495.67	60.5209	156.018	0	64.0082	61.7881	200.329	1
2890	0	0	890	1	311.183	138.998	172.184	0	0	78.4847	-9.58742	-17.7482	233.499	17362	3796.67	17.7482	0	9.9355	8.0112	7.30588	0	0	0.195263	131.809	-486.373	46.5243	188.991	0	39.1379	38.4047	99.784	1
2905	0	0	905	1	219.858	128.07	91.788	0	0	157.417	-213.384	-123.033	141.064	17183.4	4199.78	123.033	0	6.39699	8.7882	8.08465	0	0	0.137318	129.392	-488.473	78.1512	127.507	0	56.0604	58.5636	165.636	1
2912	0	0	912	1	222.437	133.865	88.572	0	0	21.9432	58.0331	206.839	128.684	17119.6	3828.71	-206.839	0	6.669	8.10418	8.38633	0	0	0.108971	138.216	-487.478	76.1168	151.745	0	71.6578	67.47	214.224	1
2913	0	0	913	1	247.899	130.421	117.477	0	0	55.3278	19.7747	128.3	165.581	17185.9	3966.63	-128.3	0	7.93572	8.71642	8.37543	0	0	0.0374241	124.008	-487.141	66.2396	142.108	0	58.1651	55.6893	138.902	1
2915	0	0	915	1	344.285	205.678	138.607	0	0	49.255	-16.4857	175.296	232.176	17291.6	3903.23	-175.296	0	11.7233	7.96238	7.35784	0	0	0.0280173	114.766	-476.953	40.7071	152.583	0	40.2386	39.5442	109.025	1
2916	0	0	916	1	275.305	152.31	122.995	0	0	74.7642	69.34	7.31478	201.275	17266.1	3817.4	-7.31478	0	8.6174	8.3473	7.65244	0	0	0.115883	115.678	-476.921	55.763	136.631	0	46.1608	45.0233	116.285	1
2920	0	0	920	1	268.256	141.716	126.54	0	0	120.898	-50.8527	174.257	157.099	17120.3	4037.25	-174.257	0	7.96464	8.38491	7.79002	0	0	0.075389	119.805	-480.267	58.0324	163.418	0	59.2831	56.7031	153.427	1
2931	0	0	931	1	218.96	107.692	111.268	0	0	-6.28343	38.7161	-28.2099	190.712	17247.5	3848.02	28.2099	0	8.0474	7.93567	7.4685	0	0	0.0657266	151.808	-491.378	75.6164	164.502	0	47.0851	45.5219	119.83	1
2932	0	0	932	1	245.017	136.559	108.458	0	0	27.8682	52.3707	-84.5878	201.629	17213.3	3734.71	84.5878	0	8.15547	7.75762	7.19748	0	0	0.130884	132.076	-483.447	63.8329	155.466	0	43.6348	42.2719	118.373	1
2936	0	0	936	1	230.509	110.748	119.761	0	0	51.6168	-20.2882	51.4198	186.269	16990.2	4006.69	-51.4198	0	8.40018	8.51966	7.40333	0	0	0.0311161	113.355	-477.5	71.2258	143.331	0	49.8799	47.8966	118.979	1
2938	0	0	938	1	268.048	156.091	111.956	0	0	20.2276	-19.9431	26.2481	167.338	17221	3906.68	-26.2481	0	7.41719	8.90102	7.98066	0	0	0.0285734	119.295	-486.009	59.0425	125.564	0	55.4945	53.4478	136.729	1
2945	0	0	945	1	253.06	132.995	120.066	0	0	-52.4457	13.4844	83.5521	192.799	17094.3	4072.58	-83.5521	0	9.06245	8.00086	7.39159	0	0	0.157127	124.638	-479.813	61.7198	131.141	0	47.9697	45.8549	112.565	1
2948	0	0	948	1	277.535	130.392	147.143	0	0	46.8654	4.72596	-82.6209	173.065	17493.3	3882.01	82.6209	0	7.05783	7.65939	7.15628	0	0	0.124486	127.179	-476.281	53.6464	165.453	0	49.7518	48.319	134.26	1
2952	0	0	952	1	226.351	115.048	111.303	0	0	70.6853	-13.2453	-254.406	207.529	17270.2	3700.67	254.406	0	8.19582	7.98455	6.36731	0	0	0.144264	154.956	-485.588	69.9688	178.036	0	41.602	39.5047	154.929	1
2955	0	0	955	1	265.377	139.367	126.01	0	0	4.81801	-45.5299	17.7523	156.321	17535.3	3832.61	-17.7523	0	6.9494	8.22207	7.12666	0	0	0.114667	116.628	-472.255	57.7112	152.211	0	56.9637	53.9417	136.234	1
2967	0	0	967	1	201.537	99.9181	101.619	0	0	16.8092	-15.9311	84.2584	157.218	17124.7	3703.35	-84.2584	0	7.31818	7.91224	7.18956	0	0	0.102303	179.007	-495.467	84.3629	124.987	0	57.4894	55.0375	135.16	1
2994	0	0	994	1	221.39	94.5501	126.84	0	0	89.9038	-63.3909	-394.457	180.669	17051.6	4149.45	394.457	0	7.46799	8.77707	7.61946	0	0	0.17799	109.441	-477.92	76.3666	130.057	0	56.8932	53.2651	235.482	1
3001	0	0	1001	1	250.085	157.047	93.0377	0	0	40.6854	-42.4951	187.375	198.573	17300.2	3829.58	-187.375	0	10.2158	7.7846	7.84608	0	0	0.125914	132.538	-482.818	63.1318	162.391	0	45.9284	45.4547	130.808	1
3007	0	0	1007	1	306.884	148.505	158.379	0	0	7.40534	-166.395	-722.28	321.219	17333.4	4152.8	722.28	0	15.684	7.95482	5.82256	0	0	0.0825061	163.52	-498.101	45.6328	151.928	0	64.5206	72.1631	116.064	1
3012	0	0	1012	1	270.507	129.485	141.022	0	0	48.2094	11.2301	181.353	196.884	17591.6	3875.51	-181.353	0	9.95414	7.64779	7.1389	0	0	0.0302477	126.358	-479.229	55.5048	175.072	0	46.4328	44.8525	124.424	1
3026	0	0	1026	1	223.663	161.081	62.5817	0	0	121.99	-8.10589	-80.7463	122.875	17318.5	3695.53	80.7463	0	5.03318	9.07589	7.72277	0	0	0.0651325	121.456	-482.312	76.024	129.275	0	69.479	68.6361	192.32	1
3030	0	0	1030	1	264.162	137.737	126.424	0	0	-8.17672	-33.7001	0.683708	212.28	17548.3	3721.12	-0.683708	0	9.30271	7.65484	7.07063	0	0	0.190611	140.934	-485.013	57.2363	154.049	0	42.0011	40.2016	102.519	1
3032	0	0	1032	1	215.349	121.905	93.4441	0	0	64.9047	-49.4288	-44.7222	163.295	17176.3	3836.51	44.7222	0	6.90624	7.89045	7.19879	0	0	0.11018	153.82	-492.563	76.7365	171.561	0	52.3642	51.2241	134.141	1
3049	0	0	1049	1	240.257	112.865	127.392	0	0	46.6935	-1.66303	-228.119	173.674	17294.1	3988.06	228.119	0	6.84365	7.94383	7.14972	0	0	0.0794993	121.847	-476.383	65.8102	133.689	0	49.7359	47.7377	181.177	1
3053	0	0	1053	1	213.931	96.9905	116.941	0	0	-35.791	-78.0355	-381.914	147.27	17177.3	4064.44	381.914	0	6.17827	8.55353	7.68905	0	0	0.172336	123.186	-478.44	79.9206	134.85	0	65.7324	61.7546	273.689	1
3055	0	0	1055	1	243.767	98.7316	145.036	0	0	122.115	-74.9798	-313.599	139.642	17318.4	3862.06	313.599	0	5.69873	8.0751	7.46259	0	0	0.158031	99.2211	-461.32	65.2475	137.429	0	63.166	59.8044	260.538	1
3062	0	0	1062	1	247.853	122.782	125.072	0	0	101.598	40.8283	-224.314	197.83	17239.2	3945.57	224.314	0	7.72596	8.06393	6.88273	0	0	0.107313	157.779	-488.764	62.754	133.496	0	44.1402	41.8757	159.967	1
3065	0	0	1065	1	253.966	155.433	98.5326	0	0	58.0086	43.1902	96.9021	191.911	17183.2	3743.89	-96.9021	0	8.90305	7.51289	6.47024	0	0	0.0740071	123.008	-476.062	59.2265	169.612	0	47.1292	45.4332	111.238	1
3070	0	0	1070	1	206.034	125.574	80.4603	0	0	49.595	-49.342	8.37792	147.341	17291.2	4035.74	-8.37792	0	6.47391	7.73374	7.95617	0	0	0.10974	132.541	-479.872	83.1403	167.393	0	59.9039	59.1021	148.509	1
3101	0	0	1101	1	220.228	88.2609	131.967	0	0	129.011	-84.8589	-432.639	184.403	17311.5	3871.94	432.639	0	7.81241	8.63866	7.30388	0	0	0.076337	119.89	-477.99	75.9929	133.325	0	55.6844	53.244	237.604	1
3108	0	0	1108	1	237.779	140.279	97.4996	0	0	72.6445	2.05469	5.04843	166.891	17168.5	3984.35	-5.04843	0	7.20433	7.77481	7.31221	0	0	0.0963056	105.429	-468.091	66.7791	130.906	0	53.4432	51.6379	130.461	1
3114	0	0	1114	1	238.945	138.536	100.41	0	0	77.6328	-2.67632	-117.959	212.132	17263.2	3889.42	117.959	0	8.52554	8.03138	6.78866	0	0	0.0625145	125.619	-476.496	65.7882	175.561	0	40.3541	39.4473	125.688	1
3130	0	0	1130	1	268.676	134.969	133.707	0	0	44.5646	26.7099	103.837	163.143	16997.3	3760.37	-103.837	0	7.64234	8.33259	7.64012	0	0	0.047804	101.474	-471.046	57.6261	126.129	0	56.7537	55.2553	135.606	1
3132	0	0	1132	1	253.961	145.807	108.153	0	0	5.46852	-23.7311	-95.2414	192.621	17335.4	3810.81	95.2414	0	7.90482	8.25468	6.64299	0	0	0.0234152	130.907	-478.191	60.5484	163.814	0	43.9764	42.8487	129.961	1
3133	0	0	1133	1	281.212	192.093	89.1198	0	0	40.2185	6.42623	560.208	303.158	17201	3880.31	-560.208	0	22.6337	7.18524	6.96726	0	0	0.155406	124.892	-477.335	51.885	151.074	0	46.5117	46.3579	266.766	1
3134	0	0	1134	1	224.418	93.377	131.041	0	0	44.981	-34.0486	10.631	176.528	17594.8	4020.45	-10.631	0	7.73626	8.27451	7.1706	0	0	0.0768646	126.05	-480.835	73.045	150.516	0	50.8058	49.7239	124.956	1
3138	0	0	1138	1	227.231	79.6675	147.563	0	0	-21.8052	36.9088	-143.881	162.651	17063.7	3849.83	143.881	0	6.49459	7.92854	7.05318	0	0	0.142614	143.05	-486.784	70.917	160.182	0	52.403	50.7106	160.207	1
3167	0	0	1167	1	223.407	122.461	100.946	0	0	29.0491	-4.96053	-4.15746	178.673	17212.1	3692.38	4.15746	0	7.69686	8.14056	7.25521	0	0	0.0933598	130.499	-483.162	73.4425	145.616	0	50.0677	48.6016	122.627	1
3172	0	0	1172	1	197.09	81.2795	115.811	0	0	35.2717	67.6275	-94.4773	118.339	17504.9	3719.45	94.4773	0	4.75049	8.09133	7.3749	0	0	0.0660517	122.122	-474.938	88.0326	137.541	0	70.9379	68.9728	197.341	1
3179	0	0	1179	1	244.726	97.0612	147.665	0	0	111.914	-20.9769	-649.747	299.084	17328.6	4007.38	649.747	0	13.2449	7.54742	6.22006	0	0	0.109446	131.75	-480.242	61.9	173.592	0	55.1371	56.7102	149.076	1
3180	0	0	1180	1	217.967	103.031	114.936	0	0	1.46945	39.4797	188.037	177.943	17140.1	3647.94	-188.037	0	9.09528	7.336	7.40707	0	0	0.0327594	106.742	-464.974	74.7516	116.062	0	50.3488	48.2609	141.151	1
3184	0	0	1184	1	220.875	138.718	82.1568	0	0	21.8223	65.4944	96.4287	150.22	17020	4020.57	-96.4287	0	6.98088	8.11141	7.30186	0	0	0.108446	121.15	-477.647	74.6791	134.987	0	61.2754	58.1297	141.821	1
3185	0	0	1185	1	233.055	95.3242	137.731	0	0	20.0364	65.7149	-38.7567	140.932	17121.5	3821.03	38.7567	0	5.8579	8.04354	7.24619	0	0	0.0102374	129.211	-478.298	69.0171	146.939	0	61.8428	59.951	154.096	1
3196	0	0	1196	1	205.791	133.122	72.6695	0	0	-14.0919	-30.0123	105.353	166.937	17255.3	3817.09	-105.353	0	7.99444	7.62972	7.17498	0	0	0.093803	96.2645	-459.786	81.2136	120.835	0	53.476	52.1029	128.484	1
3199	0	0	1199	1	229.201	100.938	128.263	0	0	44.7702	30.5742	46.9511	128.776	17096.8	3656.85	-46.9511	0	5.73159	7.82041	7.04147	0	0	0.160207	125.018	-474.65	69.85	132.671	0	68.4893	65.4158	164.361	1
3200	0	0	1200	1	240.242	122.944	117.298	0	0	98.9616	-5.58407	195.933	156.342	17142.2	3991.98	-195.933	0	8.01253	7.53555	6.99982	0	0	0.0668156	118.984	-472.834	64.8839	114.164	0	58.368	55.1715	161.797	1
3206	0	0	1206	1	198.02	84.4177	113.603	0	0	71.4351	53.5635	87.0277	159.077	17369.1	3633.86	-87.0277	0	7.29933	7.47924	6.55742	0	0	0.0730548	103.061	-461.207	83.8175	138.38	0	55.3098	53.8122	130.716	1
3221	0	0	1221	1	264.801	131.532	133.269	0	0	97.9699	-103.129	26.5	138.428	17242.9	3591.23	-26.5	0	6.28654	7.5681	6.15855	0	0	0.0718176	164.341	-488.751	55.5621	181.668	0	59.5679	58.1191	143.922	1
3222	0	0	1222	1	262.026	99.2868	162.74	0	0	58.9499	-38.9524	95.0117	142.562	17082.6	4125.01	-95.0117	0	6.70588	7.54094	7.56052	0	0	0.07308	123.465	-477.507	58.428	140.24	0	62.4854	60.6311	147.052	1
3232	0	0	1232	1	305.937	185.452	120.485	0	0	55.5052	-19.9051	28.3316	196.821	17185.7	3707.33	-28.3316	0	8.70561	7.715	6.47609	0	0	0.0906365	148.259	-487.731	46.3703	157.221	0	45.0229	43.5265	109.901	1
3236	0	0	1236	1	195.189	90.0268	105.163	0	0	26.2147	122.459	-264.861	150.83	17314.6	3764.28	264.861	0	5.84676	7.91529	7.14467	0	0	0.183741	137.592	-483.012	88.218	144.362	0	58.5009	55.2765	226.521	1
3237	0	0	1237	1	224.098	136.811	87.287	0	0	132.546	28.7712	281.694	180.07	17108.6	3957.63	-281.694	0	10.0099	7.18548	6.98217	0	0	0.0907561	100.524	-463.779	70.7656	152.2	0	51.9376	48.3893	192.363	1
3239	0	0	1239	1	242.934	126.84	116.095	0	0	68.5063	11.1635	7.49189	176.759	17272.3	3775.92	-7.49189	0	7.63167	7.17375	7.12806	0	0	0.0649133	123.061	-472.375	63.5207	141.062	0	49.5423	48.8806	123.519	1
3244	0	0	1244	1	227.143	124.036	103.107	0	0	78.1208	55.0926	103.984	168.841	17262.7	3831.65	-103.984	0	7.86505	8.0084	6.84477	0	0	0.128323	114.803	-469.898	70.6721	154.663	0	54.0315	52.5309	129.517	1
3245	0	0	1245	1	271.196	138.312	132.884	0	0	-15.6562	-11.8813	142.2	210.12	17057.5	3898.62	-142.2	0	10.3794	7.21399	6.51058	0	0	0.120587	136.995	-477.553	53.8812	143.429	0	43.1472	40.8295	103.532	1
3249	0	0	1249	1	259.161	132.029	127.132	0	0	-37.7068	-174.887	-535.529	215.088	17278.9	3762.65	535.529	0	9.97295	7.52795	5.82218	0	0	0.0549823	130.749	-477.807	56.5919	153.801	0	51.2535	53.9396	179.013	1
3253	0	0	1253	1	271.835	112.269	159.565	0	0	51.197	14.2987	-138.747	198.238	17190	3972.1	138.747	0	7.88817	7.17242	6.61843	0	0	0.116047	153.986	-484.821	53.809	171.323	0	42.2069	41.0662	130.454	1
3259	0	0	1259	1	248.489	154.724	93.7649	0	0	44.7195	50.6278	-103.262	165.105	17395.8	3935.77	103.262	0	6.61071	8.23914	6.72954	0	0	0.100576	131.413	-478.514	62.5206	129.907	0	51.5336	49.6979	155.564	1
3276	0	0	1276	1	224.976	110.415	114.56	0	0	-115.209	-9.70979	-178.241	153.746	17157.1	3697.13	178.241	0	6.35942	8.20284	6.94324	0	0	0.218872	126.644	-477.796	72.1832	122.913	0	54.6139	50.6445	174.278	1
3277	0	0	1277	1	231.872	121.542	110.329	0	0	55.9316	31.656	39.8375	212.161	17284.9	3755.42	-39.8375	0	9.3761	7.17318	5.90433	0	0	0.142652	126.756	-469.672	65.3906	165.031	0	41.1269	40.362	102.339	1
3280	0	0	1280	1	259.849	134.956	124.893	0	0	77.5579	154.916	25.4387	138.48	17362.9	3931.14	-25.4387	0	6.01439	7.77446	7.26285	0	0	0.17633	126.119	-475.23	58.9944	112.186	0	64.7981	62.3054	161.397	1
3282	0	0	1282	1	312.627	151.804	160.822	0	0	82.8615	35.1989	-99.2186	152.96	17158.3	4050.86	99.2186	0	6.14306	7.98806	6.99647	0	0	0.145883	121.432	-480.1	45.8867	124.186	0	55.368	53.746	156.332	1
3286	0	0	1286	1	264.42	114.132	150.288	0	0	98.5504	-5.29935	-149.984	144.759	17142.6	3792.38	149.984	0	5.77023	7.2125	6.94748	0	0	0.18219	133.597	-472.605	56.3777	143.629	0	57.1655	55.6822	175.025	1
3288	0	0	1288	1	208.599	92.1925	116.407	0	0	57.6577	-36.3952	-149.862	122.49	17083.9	3923.14	149.862	0	4.9293	8.09198	6.7261	0	0	0.0646191	120.798	-467.394	79.5676	138.693	0	65.8096	63.3911	209.149	1
3289	0	0	1289	1	224.457	114.445	110.013	0	0	104.795	-68.8124	143.008	167.334	17236	3855.89	-143.008	0	8.28231	8.03396	6.62042	0	0	0.0460516	143.906	-486.009	71.4272	154.333	0	53.6815	52.1161	130.995	1
3291	0	0	1291	1	226.638	109.243	117.395	0	0	-15.441	-46.2986	-235.11	147.102	17356.3	3833.38	235.11	0	5.92741	7.53887	6.17326	0	0	0.127117	111.842	-462.667	68.6654	138.938	0	55.1256	51.7246	208.602	1
3302	0	0	1302	1	296.505	179.463	117.042	0	0	100.986	29.4056	141.833	209.781	17239.9	3956.99	-141.833	0	10.148	8.3316	7.08691	0	0	0.0844072	120.841	-481.161	49.7098	175.325	0	45.3892	43.7609	110.948	1
3306	0	0	1306	1	262.512	103.419	159.093	0	0	88.7176	-6.92201	-101.543	204.364	17351.8	3993.32	101.543	0	8.27531	6.45907	6.32802	0	0	0.112763	157.882	-482.291	54.9769	181.922	0	40.7158	39.782	118.011	1
3315	0	0	1315	1	245.463	112.267	133.196	0	0	64.3625	-3.94926	-9.47391	187.413	17077.2	3890.69	9.47391	0	8.01572	7.90368	6.28255	0	0	0.0164513	113.139	-468.975	62.2832	170.796	0	46.3497	44.9938	114.843	1
3325	0	0	1325	1	238.276	121.87	116.406	0	0	22.8225	-161.822	-325.943	124.35	17218.4	4048.56	325.943	0	5.35032	7.39168	6.81909	0	0	0.0856644	137.459	-476.17	65.06	146.589	0	65.9738	63.831	263.45	1
3332	0	0	1332	1	297.217	186.344	110.873	0	0	126.191	119.77	195.611	188.606	17214.6	3667.31	-195.611	0	9.58222	6.77417	6.44779	0	0	0.145495	171.885	-490.575	47.1565	183.489	0	46.5281	45.4287	132.914	1
3333	0	0	1333	1	243.67	111.028	132.642	0	0	37.5887	12.0775	26.3273	142.903	17402.9	3675.34	-26.3273	0	6.27624	7.94635	6.54226	0	0	0.0588987	112.993	-469.978	63.4537	144.136	0	60.2045	58.8939	146.922	1
3334	0	0	1334	1	232.942	91.9769	140.965	0	0	58.2107	42.3344	53.2352	165.846	17083.3	3944.07	-53.2352	0	7.40113	7.55382	6.93977	0	0	0.103444	122.893	-468.618	67.6354	147.811	0	54.3285	51.4993	128.503	1
3335	0	0	1335	1	293.296	135.066	158.231	0	0	-12.4277	-15.2216	-155.811	157.827	17353.3	4001.62	155.811	0	6.35115	7.35637	6.11147	0	0	0.0494182	137.623	-475.191	48.2058	157.537	0	51.0917	48.8866	169.518	1
3338	0	0	1338	1	262.216	121.266	140.95	0	0	70.239	-24.637	134.771	186.965	17270.6	3911.38	-134.771	0	9.08051	7.51727	5.90054	0	0	0.0998302	144.827	-479.772	55.8227	179.88	0	47.1503	46.0225	115.614	1
3353	0	0	1353	1	283.02	102.358	180.662	0	0	262.468	5.18996	-442.909	222.291	17178	3981.21	442.909	0	9.56088	7.51569	6.81766	0	0	0.246931	120.22	-474.46	51.645	158.917	0	45.876	44.0251	183.183	1
3354	0	0	1354	1	251.696	101.807	149.888	0	0	-35.8784	-41.9956	151.582	161.983	17177.4	3629.76	-151.582	0	8.1727	6.43913	6.30899	0	0	0.200345	162.458	-487.374	58.0968	170.684	0	51.3277	49.6267	128.956	1
3357	0	0	1357	1	227.79	109.926	117.864	0	0	115.252	-87.3099	-259.691	133.109	17125.9	3774.73	259.691	0	5.42479	7.24002	6.84137	0	0	0.0459623	131.596	-471.861	69.005	136.941	0	61.3461	59.5575	219.473	1
3377	0	0	1377	1	257.885	160.778	97.1076	0	0	87.7281	-71.3622	156.56	210.061	17153.5	3858.44	-156.56	0	10.5409	6.65037	6.20652	0	0	0.120903	119.46	-466.016	56.3894	136.606	0	42.1732	40.0498	104.757	1
3390	0	0	1390	1	216.062	122.387	93.6745	0	0	104.001	61.4081	-39.9512	115.452	17137.2	3924.99	39.9512	0	4.77902	7.21783	6.36111	0	0	0.0492919	145.881	-477.556	73.1736	152.986	0	71.0805	68.1708	178.486	1
3399	0	0	1399	1	243.395	124.795	118.599	0	0	16.9089	42.0176	47.077	186.553	17224.3	3844.72	-47.077	0	8.3198	7.02471	6.01688	0	0	0.210929	110.718	-462.41	61.1994	138.485	0	46.6191	44.7081	114.454	1
3402	0	0	1402	1	238.977	121.234	117.744	0	0	90.2072	-24.6582	139.476	205.519	17350.3	3811.74	-139.476	0	10.0169	7.49916	6.11854	0	0	0.115164	144.798	-481.397	63.6751	169.215	0	43.9303	42.9426	106.696	1
3403	0	0	1403	1	241.539	128.537	113.001	0	0	88.8095	-121.525	359.105	156.651	17052.7	3908.61	-359.105	0	9.74336	7.17993	6.35433	0	0	0.0961039	119.309	-467.937	62.6902	141.984	0	59.5658	57.2098	271.764	1
3413	0	0	1413	1	254.254	130.731	123.522	0	0	52.1212	-22.996	21.7029	155.703	16989.7	3909.74	-21.7029	0	6.85776	6.38053	6.47753	0	0	0.111711	168.394	-481.169	57.4829	172.409	0	53.8936	52.0948	129.583	1
3420	0	0	1420	1	260.555	124.919	135.636	0	0	-31.382	-42.1636	-45.4423	176.27	17272.6	3829.24	45.4423	0	7.53588	7.17476	6.21667	0	0	0.157462	117.639	-464.93	56.3545	125.528	0	46.3658	45.3485	123.247	1
3421	0	0	1421	1	294.85	127.529	167.321	0	0	-59.2071	80.9341	-37.7205	178.778	17400	3805.81	37.7205	0	7.55609	7.15108	5.72742	0	0	0.19561	154.133	-482.729	47.1808	151.19	0	46.2807	44.5782	120.398	1
3432	0	0	1432	1	299.485	125.764	173.722	0	0	84.6253	-34.215	-326.5	219.387	17355.9	3821.29	326.5	0	8.80183	7.17428	5.88689	0	0	0.0778076	144.924	-481.436	46.4471	178.815	0	40.6732	38.0635	170.569	1
3448	0	0	1448	1	256.751	135.886	120.866	0	0	182.49	14.8854	97.2997	128.919	17258	3672.53	-97.2997	0	6.03601	7.46217	6.1989	0	0	0.0557478	124.169	-467.269	57.8462	139.922	0	66.4791	64.8052	155.134	1
3467	0	0	1467	1	265.65	107.661	157.989	0	0	22.1608	29.7102	-195.249	196.875	17019.7	4056.35	195.249	0	7.73841	6.3463	6.4429	0	0	0.0238188	117.205	-462.919	54.1179	168.3	0	43.427	41.1777	136.35	1
3469	0	0	1469	1	270.83	131.154	139.676	0	0	18.8027	54.8169	29.1399	186.196	17023.1	3831.92	-29.1399	0	8.16464	6.91891	6.07673	0	0	0.215252	120.047	-470.224	52.9893	155.689	0	46.569	44.9183	112.543	1
3488	0	0	1488	1	221.477	112.52	108.956	0	0	26.6158	-20.9034	-126.365	187.427	17314.2	3708.32	126.365	0	7.57162	6.20073	6.46167	0	0	0.0561989	128.629	-463.494	68.9156	152.897	0	43.3243	42.4642	126.993	1
3495	0	0	1495	1	236.446	131.605	104.841	0	0	-17.2978	-34.6515	-202.514	181.52	17158.8	4021.05	202.514	0	7.30273	6.71673	6.09524	0	0	0.174274	145.601	-472.941	63.289	153.439	0	44.6344	42.5346	147.651	1
3503	0	0	1503	1	222.108	110.348	111.759	0	0	52.6866	3.5101	165.07	228.849	17188.5	3783.57	-165.07	0	11.3946	5.70276	5.68696	0	0	0.1	113.07	-452.053	66.1167	136.588	0	37.301	36.3438	97.2396	1
3506	0	0	1506	1	198.335	93.1748	105.16	0	0	-34.0582	-52.8077	-283.15	118.735	17275.2	3839.89	283.15	0	4.82176	7.70988	6.39225	0	0	0.144562	122.443	-464.86	83.7141	118.423	0	68.6635	64.2406	276.205	1
3507	0	0	1507	1	234.26	129.689	104.571	0	0	109.131	-24.4972	275.476	160.853	17231.7	3612.26	-275.476	0	8.95301	6.75861	5.97918	0	0	0.146352	113.006	-459.988	63.9428	144.169	0	53.797	52.3853	196.603	1
3521	0	0	1521	1	287.171	144.642	142.529	0	0	3.16977	22.3592	-71.7989	216.824	17238	3864.38	71.7989	0	8.90569	6.42693	4.7898	0	0	0.0822573	173.12	-481.537	46.8096	200.005	0	36.4163	35.3564	102.989	1
3534	0	0	1534	1	256.061	141.885	114.176	0	0	71.11	-3.14577	41.8043	168.965	17269.7	3989.55	-41.8043	0	7.51975	6.24135	6.00794	0	0	0.137884	115.693	-456.732	56.0244	159.441	0	49.4072	48.4293	122.954	1
3542	0	0	1542	1	216.836	122.313	94.5228	0	0	102.72	-57.7564	-19.492	169.168	17138.5	3645.52	19.492	0	7.29375	6.08728	5.06872	0	0	0.133576	151.512	-470.494	67.7034	181.845	0	46.6033	44.3652	115.346	1
3545	0	0	1545	1	235.196	116.058	119.138	0	0	81.8037	-3.79801	205.442	193.204	17259	3890.54	-205.442	0	9.99903	6.23174	4.97108	0	0	0.161791	152.071	-471.836	60.7859	194.925	0	43.509	42.4583	127.436	1
3554	0	0	1554	1	269.29	134.145	135.145	0	0	205.53	63.7577	191.212	188.678	17035.7	4022.3	-191.212	0	9.62677	6.44735	6.07117	0	0	0.159579	165.654	-491.402	52.7748	201.821	0	46.2952	43.5703	127.558	1
3568	0	0	1568	1	230.722	111.398	119.324	0	0	56.3431	49.8416	100.956	149.846	17184.8	3836.9	-100.956	0	6.97368	5.99348	6.13529	0	0	0.0453447	131.884	-459.091	64.1958	126.77	0	56.1536	53.6051	133.5	1
3572	0	0	1572	1	165.331	88.3307	77	0	0	68.3364	53.1633	345.304	149.168	17172.8	3933.24	-345.304	0	8.85807	6.45479	6.46257	0	0	0.108289	114.322	-462.038	104.79	129.693	0	61.6563	58.3402	278.49	1
3601	0	0	1601	1	174.604	73.6823	100.921	0	0	61.2223	-4.92706	-140.995	152.072	17279.6	3592.69	140.995	0	6.07368	6.36244	5.67629	0	0	0.0353107	116.257	-452.592	93.9914	133.158	0	50.6477	49.3478	155.536	1
3614	0	0	1614	1	219.25	109.499	109.752	0	0	60.6172	55.1551	120.348	147.828	17080.9	3931.25	-120.348	0	7.00001	6.46191	5.80365	0	0	0.168997	124.147	-461.681	69.0333	151.855	0	57.6525	54.3162	134.296	1
3633	0	0	1633	1	224.602	102.006	122.596	0	0	-7.76746	52.2571	14.4028	210.448	17049.6	3834.48	-14.4028	0	9.16139	5.71645	5.25785	0	0	0.190671	142.596	-460.129	64.3046	146.703	0	39.4749	37.809	95.8975	1
3656	0	0	1656	1	231.238	111.081	120.157	0	0	85.8528	22.5596	-69.3862	152.187	17255	3963.84	69.3862	0	6.21925	5.92207	5.66779	0	0	0.109814	132.064	-461.492	63.008	151.285	0	51.3248	50.0715	139.946	1
3658	0	0	1658	1	233.883	135.954	97.9298	0	0	40.1917	-14.4933	83.8626	156.651	17201	3801.57	-83.8626	0	7.26395	6.32128	5.37258	0	0	0.0692461	123.894	-457.624	62.1798	128.28	0	52.5953	51.0484	125.452	1
3664	0	0	1664	1	264.718	108.321	156.397	0	0	4.28394	32.4261	-379.821	193.809	17236.9	3953.97	379.821	0	7.76694	5.7917	5.24525	0	0	0.0509509	124.403	-456.163	51.8946	157.379	0	46.9135	43.1982	197.977	1
3694	0	0	1694	1	221.027	90.93	130.097	0	0	43.6422	-13.5958	-193.17	154.688	17097.9	4000	193.17	0	6.13715	6.58693	5.3401	0	0	0.074194	121.694	-456.961	67.5013	180.848	0	49.9111	47.7185	168.303	1
3696	0	0	1696	1	239.608	105.841	133.767	0	0	7.61047	38.3241	-142.803	147.858	17133.9	3848.42	142.803	0	5.87339	6.2967	4.93607	0	0	0.0586346	142.698	-463.971	59.3403	176.807	0	50.9871	49.039	160.544	1
3704	0	0	1704	1	223.182	99.2504	123.932	0	0	39.8917	-34.5043	-9.60766	197.849	17101.6	3921.24	9.60766	0	8.54505	5.74284	5.32541	0	0	0.157492	110.721	-451.312	65.0395	161.393	0	40.7187	39.1456	100.077	1
3711	0	0	1711	1	213.273	123.067	90.2062	0	0	92.4785	-57.1197	-135.212	161.117	17248.4	3943.86	135.212	0	6.5552	6.36166	5.10339	0	0	0.0595036	127.758	-460.53	69.8478	148.648	0	46.3079	44.7831	149.8	1
3721	0	0	1721	1	249.795	123.417	126.378	0	0	58.3199	18.5752	-54.783	149.047	17282.5	3868.17	54.783	0	6.15242	6.03961	5.27594	0	0	0.0188003	130.035	-459.678	56.3937	145.733	0	51.4119	50.6363	141.386	1
3782	0	0	1782	1	220.42	112.323	108.098	0	0	5.17407	-57.3204	-141.728	194.621	17236	4043.72	141.728	0	7.9503	6.36367	4.85284	0	0	0.059506	143.086	-463.074	66.2407	156.025	0	39.0032	37.644	124.139	1
3812	0	0	1812	1	274.862	164.448	110.414	0	0	48.0624	67.102	307.553	237.737	16993.8	3919.3	-307.553	0	13.6076	4.98907	5.29574	0	0	0.239619	163.009	-464.197	48.4624	194.492	0	35.9858	34.2083	145.083	1
3821	0	0	1821	1	212.753	126.64	86.1131	0	0	45.923	34.2568	44.2378	159.614	17394.6	3952.14	-44.2378	0	7.08328	5.56074	5.04148	0	0	0.123602	160.101	-468.538	68.3274	179.429	0	50.7109	48.4997	124.817	1
3872	0	0	1872	1	212.327	96.5164	115.811	0	0	-58.0921	66.1055	-208.668	153.486	17199.6	3720.97	208.668	0	6.08261	5.97794	4.65527	0	0	0.189256	133.184	-454.141	68.4262	134.133	0	49.0922	45.8225	169.36	1
3876	0	0	1876	1	275.632	147.324	128.308	0	0	92.9205	26.6498	-33.7793	166.219	17247.9	3860.09	33.7793	0	6.94086	5.30453	5.04109	0	0	0.0751527	162.666	-464.955	48.3698	213.276	0	46.2963	45.1416	120.553	1
3892	0	0	1892	1	202.37	111.581	90.7893	0	0	14.0563	-33.9147	59.4804	186.797	17326.8	3621.67	-59.4804	0	8.55086	5.12617	5.14722	0	0	0.072165	95.7207	-437.628	72.3152	151.402	0	42.2092	41.1498	102.085	1
3938	0	0	1938	1	235.881	110.15	125.731	0	0	37.2611	15.1613	-190.582	192.31	17303.6	3672.26	190.582	0	7.5773	5.27688	4.58233	0	0	0.0478533	127.394	-449.59	58.2601	134.329	0	39.0335	37.5645	129.747	1
3974	0	0	1974	1	237.243	113.156	124.086	0	0	88.8149	41.7443	-238.897	136.442	17351.7	3845	238.897	0	5.32046	6.06034	5.23343	0	0	0.0813978	106.239	-445.947	60.3224	134.9	0	56.7893	53.4762	217.755	1
3976	0	0	1976	1	261.737	142.388	119.349	0	0	69.3449	39.7557	-15.017	172.477	17171.8	3647.66	15.017	0	7.28536	4.68595	4.96979	0	0	0.16146	157.97	-467.084	50.6948	172.464	0	44.7884	42.7974	108.815	1
4018	0	0	18	1	225.007	126.951	98.0557	0	0	148.578	24.1565	188.026	121.38	17092.6	3663.26	-188.026	0	4.52739	4.42201	5.54411	0	0	0.131368	148.893	-464.406	56.3862	191.068	0	58.957	58.4057	155.492	2
4055	0	0	55	1	213.587	122.598	90.9889	0	0	89.3131	-35.4412	216.933	168.564	17351.2	4121.5	-216.933	0	6.40825	3.17624	5.09228	0	0	0.0342807	216.027	-488.145	56.8981	1	0	41.3299	41.4604	110.979	2
4067	0	0	67	1	254.251	162.169	92.0815	0	0	44.5952	33.052	114.382	157.176	17296.2	3754.03	-114.382	0	5.7718	3.66684	4.53337	0	0	0.125995	255.107	-499.868	45.9488	232.478	0	43.8297	42.9435	119.63	2
4080	0	0	80	1	246.595	135.146	111.45	0	0	80.8711	-32.3601	-59.2576	143.185	17060.7	3919.1	59.2576	0	5.41192	4.13681	5.01547	0	0	0.0878913	180.928	-471.955	49.0377	230.766	0	48.0056	48.1501	158.326	2
4156	0	0	156	1	247.793	133.506	114.287	0	0	44.2507	103.764	130.373	129.878	17296.6	3882.64	-130.373	0	4.75545	4.56336	4.61216	0	0	0.0626834	177.353	-476.209	48.8295	205.866	0	53.5577	52.835	148.975	2
4218	0	0	218	1	225.69	125.043	100.647	0	0	60.0561	14.8861	276.308	143.769	17280.8	3672.53	-276.308	0	5.52209	3.66932	4.74342	0	0	0.133725	211.817	-481.638	53.5901	1	0	47.5359	48.4115	132.471	2
4316	0	0	316	1	209.109	119.469	89.6392	0	0	37.1679	25.6572	361.234	180.611	17204	4060.4	-361.234	0	7.21097	3.45434	4.35263	0	0	0.099168	181.083	-472.885	57.8863	244.559	0	38.5701	39.3473	121.84	2
4362	0	0	362	1	217.948	125.352	92.596	0	0	10.8995	-26.0101	252.503	135.775	17329.9	3713.43	-252.503	0	5.25516	4.17599	4.87273	0	0	0.0594056	192.296	-474.993	57.2022	181.184	0	51.0933	51.4828	137.764	2
4401	0	0	401	1	235.879	122.038	113.842	0	0	75.9602	-24.4693	160.203	182.806	17364.5	4010.87	-160.203	0	6.834	3.30607	3.79182	0	0	0.0762896	216.997	-476.678	48.7956	273.126	0	36.7518	36.4199	99.9126	2
4547	0	0	547	1	293.545	187.143	106.402	0	0	126.896	-1.53728	359.424	192.921	17213.9	3888.28	-359.424	0	7.68216	3.54423	4.7959	0	0	0.102113	155.713	-463.719	38.6565	209.629	0	36.8426	37.0154	117.89	2
4591	0	0	591	1	235.264	104.453	130.81	0	0	40.2401	-14.7692	17.1879	189.793	17300.6	3901.51	-17.1879	0	7.03637	3.03644	3.99335	0	0	0.165235	196.795	-471.518	48.7737	264.985	0	34.4895	34.2154	108.385	2
4613	0	0	613	1	240.329	110.254	130.075	0	0	35.7288	29.8798	189.187	146.768	17105.8	4056.18	-189.187	0	5.48479	3.40331	4.49618	0	0	0.0910154	206.964	-485.795	48.779	250.919	0	46.8386	45.8813	119.629	2
4746	0	0	746	1	190.774	106.484	84.29	0	0	114.029	-116.91	-148.98	127.641	17326.5	4103.31	148.98	0	5.21483	4.57409	4.63993	0	0	0.0547329	146.773	-455.99	68.3948	142.077	0	52.2163	50.993	218.816	2
4764	0	0	764	1	207.415	118.591	88.8247	0	0	5.44135	-32.1464	48.2197	133.787	17036.4	4018.55	-48.2197	0	5.00157	3.75336	4.68725	0	0	0.120764	189.534	-477.812	59.7213	252.876	0	50.3029	49.3906	139.813	2
4908	0	0	908	1	228.377	134.224	94.1525	0	0	53.3361	-49.2941	396.141	150.937	17187.8	3637.05	-396.141	0	6.21487	3.88703	4.44527	0	0	0.0951204	149.998	-457.829	52.7506	191.289	0	45.2463	46.4964	153.795	2
4920	0	0	920	1	240.192	142.709	97.4832	0	0	42.5604	24.0874	424.273	184.656	16999.3	3862.65	-424.273	0	7.63577	3.44374	4.37295	0	0	0.0884082	174.438	-465.745	48.7226	231.738	0	38.0872	37.8395	140.792	2
4944	0	0	944	1	241.026	117.798	123.227	0	0	63.4984	33.0152	-97.0801	157.51	17377	3654.41	97.0801	0	5.93413	3.87751	4.16	0	0	0.0577728	168.229	-460.73	48.9081	190.846	0	42.4135	41.4823	158.174	2
5004	0	0	1004	1	207.319	121.584	85.7352	0	0	-233.786	204.192	-195.212	121.255	17375.3	3881.87	195.212	0	5.57348	4.63145	4.82587	0	0	0.267274	160.454	-468.231	61.845	190.074	0	63.234	51.9979	236.629	2
5104	0	0	1104	1	199.432	96.1479	103.284	0	0	77.2256	43.4546	280.311	168.851	17164	4042.61	-280.311	0	6.46181	3.53725	3.86923	0	0	0.0947316	210.703	-482.646	60.7008	237.211	0	41.0149	40.6938	111.72	2
5107	0	0	1107	1	179.339	92.3548	86.9844	0	0	-364.74	-15.6929	-453.63	107.44	17406.6	3902.43	453.63	0	7.22614	4.39956	4.99196	0	0	0.0856077	173.937	-477.162	74.617	1	0	115.726	79.5175	271.779	2
5526	0	0	1526	1	221.215	133.792	87.4232	0	0	35.0982	106.495	125.862	162.865	17405.4	3879.91	-125.862	0	5.96533	2.79708	2.85756	0	0	0.131915	208.682	-471.518	50.3333	1	0	38.5864	37.412	107.07	2
6371	1	0	371	1	254.19	126.482	127.708	0	0	13.122	12.6257	26.3122	158.46	17327.7	3973.77	-26.3122	0	5.85266	3.91078	4.71462	0	0	0.0216361	160.308	-460.575	46.527	183.473	0	42.8428	42.3433	133.144	2
6495	1	0	495	1	213.243	131.683	81.5607	0	0	67.4215	-53.2941	142.153	152.333	17173.8	3840.37	-142.153	0	5.72889	4.49611	4.53914	0	0	0.0786964	156.608	-459.309	58.8491	194.404	0	45.9128	44.886	122.591	2
6541	1	0	541	1	228.191	129.681	98.5097	0	0	116.914	35.1349	213.105	161.82	17223.9	3951.27	-213.105	0	6.05543	3.18148	4.80096	0	0	0.0628672	210.37	-475.475	52.001	220.422	0	42.6743	42.315	114.52	2
6542	1	0	542	1	269.708	134.01	135.698	0	0	28.7827	-42.9792	5.68137	186.662	17411.7	3730.4	-5.68137	0	7.00256	3.24126	4.59051	0	0	0.247369	209.505	-495.319	42.2332	251.552	0	36.1014	35.5468	109.128	2
6629	1	0	629	1	238.904	159.473	79.431	0	0	12.4629	5.91133	139.325	184.946	17129.1	3781.17	-139.325	0	6.88767	3.75326	4.42152	0	0	0.1063	199.733	-481.832	49.6161	233.017	0	38.2012	37.1006	101.334	2
6760	1	0	760	1	192.256	104.178	88.0775	0	0	71.2827	93.209	272.135	127.048	17468.9	3992.85	-272.135	0	4.83683	3.97299	5.157	0	0	0.0881281	157.705	-460.998	67.3385	204.255	0	56.8659	55.6218	153.042	2
6777	1	0	777	1	231.942	121.029	110.913	0	0	82.9504	-26.8224	-62.2081	151.525	17257.9	4112.88	62.2081	0	5.72206	3.63253	4.9257	0	0	0.0385997	187.935	-477.822	51.9655	230.379	0	44.6789	44.2138	150.325	2
6881	1	0	881	1	238.308	102.782	135.526	0	0	52.9469	11.0148	-52.5739	143.439	17487.2	3676.41	52.5739	0	5.35107	4.35592	4.38261	0	0	0.136371	174.742	-467.811	50.6461	185.643	0	45.7802	45.2021	159.853	2
7018	1	0	1018	1	223.977	125.616	98.3609	0	0	99.2397	23.2011	217.597	143.719	17640.2	3963.2	-217.597	0	5.39368	3.95479	4.93565	0	0	0.168669	157.917	-461.777	54.9321	186.339	0	49.3027	49.0614	128.114	2
7161	1	0	1161	1	275.558	123.903	151.655	0	0	83.0913	1.23978	-481.885	204.789	17457.1	4084.82	481.885	0	10.3866	4.22621	3.61325	0	0	0.0304705	165.537	-466.598	41.2628	1	0	50.394	50.3964	204.492	2
7256	1	0	1256	1	255.228	145.061	110.167	0	0	49.6869	-117.976	-360.122	167.203	17390.8	3905.06	360.122	0	7.91667	3.66981	4.29701	0	0	0.0565492	220.739	-483.518	45.4583	211.12	0	52.6999	49.108	222.934	2
7303	1	0	1303	1	222.575	97.468	125.107	0	0	68.6713	105.288	221.567	155.277	17272.2	3881.11	-221.567	0	5.80896	3.03231	5.05626	0	0	0.0839151	266.833	-508.379	53.6649	347.6	0	43.967	43.8654	121.108	2
7357	1	0	1357	1	256.708	133.289	123.419	0	0	106.316	45.6997	-69.926	168.494	17234.5	3940.7	69.926	0	6.27615	3.67263	4.65695	0	0	0.015701	176.512	-470.575	45.5577	222.536	0	40.7008	40.1551	141.96	2
7420	1	0	1420	1	243.793	156.763	87.0305	0	0	59.5692	113.645	426.164	167.191	17480.6	3972.42	-426.164	0	6.89889	4.02944	4.66162	0	0	0.147744	232.042	-490.548	49.1221	1	0	44.5058	44.1985	157.034	2
7475	1	0	1475	1	237.558	129.794	107.764	0	0	67.6704	50.1873	78.7057	166.196	17273.2	3836.55	-78.7057	0	6.05611	4.13727	4.64429	0	0	0.0494457	154.649	-460.576	50.8894	202.482	0	42.1391	41.2083	122.572	2
7486	1	0	1486	1	229.837	119.866	109.972	0	0	34.4012	53.4486	-51.716	148.421	17505.8	3833.29	51.716	0	5.50228	4.29444	5.21435	0	0	0.0552106	182.463	-472.935	54.1637	196.837	0	47.2739	46.0511	157.308	2
7517	1	0	1517	1	206.022	108.485	97.5378	0	0	29.275	-85.905	537.974	136.79	17510.9	4072.31	-537.974	0	6.33136	4.63435	4.76284	0	0	0.0860263	141.178	-456.28	62.2344	176.958	0	58.6734	58.421	285.103	2
7540	1	0	1540	1	191.662	100.075	91.5873	0	0	50.2463	21.0481	14.1647	142.12	17091.3	3666.37	-14.1647	0	5.22075	4.4514	4.9862	0	0	0.0904726	118.114	-447.097	68.4576	163.54	0	48.5403	48.2214	149.522	2
7725	1	0	1725	1	237.962	115.757	122.205	0	0	-70.4372	52.404	136.348	145.556	17411.3	4133.32	-136.348	0	5.51577	4.35015	4.04078	0	0	0.168327	204.569	-484.226	50.2136	228.297	0	47.0434	45.4618	126.647	2
7736	1	0	1736	1	237.01	140.914	96.0963	0	0	-41.7145	-47.7637	123.811	147.43	17083.6	4133.82	-123.811	0	5.6369	4.35202	4.42764	0	0	0.135515	226.824	-497.24	51.0559	228.488	0	46.7532	45.4131	123.086	2
8092	2	0	92	1	247.761	119.771	127.99	0	0	-0.920053	56.5494	341.753	151.104	17042.8	4029.51	-341.753	0	6.00563	3.7228	5.21316	0	0	0.0857057	157.007	-462.538	48.3377	199.976	0	46.5187	45.9944	142.605	2
8172	2	0	172	1	203.386	96.6674	106.719	0	0	13.7447	9.45777	-13.4623	146.219	17127.8	4076.6	13.4623	0	5.43235	4.67506	5.3353	0	0	0.114772	129.059	-456.434	64.4907	174.126	0	48.841	47.5574	149.914	2
8173	2	0	173	1	237.628	133.755	103.874	0	0	44.1011	24.7543	261.844	180.654	17097.4	3961.65	-261.844	0	6.90474	3.27923	4.65242	0	0	0.11292	193.304	-484.987	49.4471	250.168	0	38.9798	38.1848	105.554	2
8233	2	0	233	1	192.91	115.933	76.9774	0	0	82.7589	-23.1252	272.422	157.463	17058.8	3909.87	-272.422	0	6.07554	4.44322	4.82039	0	0	0.0870275	156.815	-464.356	67.4996	189.259	0	46.3167	45.4298	124.249	2
8263	2	0	263	1	251.45	137.807	113.643	0	0	116.919	-22.153	67.3982	160.06	17323.6	3809.23	-67.3982	0	5.91675	4.2694	5.00328	0	0	0.137465	193.287	-482.262	48.03	227.651	0	43.7611	43.011	128.367	2
8810	2	0	810	1	255.093	148.488	106.606	0	0	71.1479	15.8512	135.159	135.124	17070.4	3870.89	-135.159	0	4.98175	4.42549	5.58493	0	0	0.0979328	185.595	-481.342	48.0754	175.908	0	54.0721	53.181	139.775	2
9045	2	0	1045	1	237.561	118.919	118.642	0	0	19.88	36.1045	193.133	161.076	17221.3	3950.3	-193.133	0	6.03652	4.3304	5.36249	0	0	0.148098	162.977	-468.944	52.1874	224.5	0	45.5754	44.8593	119.966	2
9131	2	0	1131	1	281.599	146.272	135.328	0	0	76.2243	-8.56291	116.147	149.669	17165	4194.28	-116.147	0	5.52972	4.72521	5.03252	0	0	0.114385	144.513	-456.661	42.252	182.744	0	48.663	47.3907	129.581	2
9335	2	0	1335	1	227.845	154.909	72.9358	0	0	46.9831	-92.3188	-440.756	138.786	17293.9	3979.06	440.756	0	6.98701	5.12218	3.87933	0	0	0.17674	190.788	-480.291	53.8804	216.477	0	65.1558	65.3383	274.031	2
9438	2	0	1438	1	212.587	94.9321	117.655	0	0	90.1529	78.174	12.4317	148.084	17450	4007.89	-12.4317	0	5.3914	4.24305	5.45009	0	0	0.049277	155.714	-469.146	60.1675	204.551	0	48.3625	47.353	147.959	2
9498	2	0	1498	1	234.753	144.082	90.6718	0	0	80.0174	12.0581	338.77	142.299	17061.5	3974.34	-338.77	0	5.60305	4.4495	5.76744	0	0	0.134531	153.99	-469.967	53.7395	198.257	0	51.8659	51.2155	155.526	2
9602	2	0	1602	1	230.41	119.647	110.763	0	0	-0.298421	23.6656	67.7938	132.434	17241.5	3763.41	-67.7938	0	4.88792	5.06268	5.13359	0	0	0.153302	138.111	-455.38	55.1517	155.203	0	53.8615	51.9588	155.275	2
9618	2	0	1618	1	223.298	138.718	84.5805	0	0	75.9323	-53.3526	500.347	147.922	17264.9	4139.41	-500.347	0	6.52295	4.21868	5.89961	0	0	0.0601898	173.141	-486.291	57.071	204.939	0	51.0713	53.2062	243.195	2
9688	2	0	1688	1	254.073	127.076	126.997	0	0	42.6743	-63.2523	81.9173	165.617	17098.8	3651.01	-81.9173	0	6.22421	2.78399	4.34383	0	0	0.185536	285.759	-519.506	44.4249	330.764	0	39.2715	39.1193	108.551	2
9690	2	0	1690	1	280.914	165.063	115.851	0	0	48.678	33.7247	179.31	144.355	17391.8	3952.68	-179.31	0	5.36837	4.46048	4.88293	0	0	0.120516	160.391	-470.892	41.9335	194.873	0	49.9605	49.1001	132.124	2
9708	2	0	1708	1	217.137	99.7457	117.391	0	0	108.962	52.7071	-369.608	159.683	17331.5	3834.03	369.608	0	7.16972	4.50561	4.79863	0	0	0.0808529	169.644	-470.482	57.9715	205.368	0	63.9246	54.3541	292.958	2
9711	2	0	1711	1	258.614	155.677	102.937	0	0	149.382	50.1851	326.032	161.14	17091.8	3836.56	-326.032	0	6.28353	5.00711	5.18808	0	0	0.0780104	167.055	-479.227	47.5635	197.294	0	47.3273	46.2993	137.155	2
9737	2	0	1737	1	219.447	93.8987	125.548	0	0	161.023	24.7326	21.5192	122.218	17279.5	4160.99	-21.5192	0	4.50169	4.68803	5.04658	0	0	0.135602	197.359	-489.578	57.9371	226.67	0	55.783	55.2374	173.828	2
9758	2	0	1758	1	211.659	127.426	84.2327	0	0	96.5468	5.77877	288.411	155.813	17045	3980.62	-288.411	0	6.00773	4.61485	5.34201	0	0	0.0540661	163.291	-473.792	61.0974	200.619	0	47.7976	47.1908	130.802	2
9816	2	0	1816	1	273.373	156.469	116.904	0	0	70.2224	-77.539	-80.7392	136.978	17370.3	4063.94	80.7392	0	5.31081	4.51729	4.83707	0	0	0.136245	157.572	-467.852	43.3892	209.56	0	48.4564	47.8612	180.642	2
9982	2	0	1982	1	201.319	108.616	92.7034	0	0	141.977	-35.2356	144.972	146.157	17298.5	3623	-144.972	0	5.47131	4.36473	4.89839	0	0	0.0573879	176.336	-463.674	63.8253	188.751	0	47.9598	47.697	125.779	2
