# Supplementary material for: CaV1 and CaV2 calcium channels mediate the release of distinct pools of synaptic vesicles
Source: eLife. 2023 Feb 23;12:e81407. doi: 10.7554/eLife.81407 (PMC10023163; doi:10.7554/eLife.81407)
Supplement: Figure 8—source data 1. [file elife-81407-fig8-data1.zip › Figure 8 - Source Data 1/unc-13short/14/1/cav1_to_cav1(unc13).csv]

-171.456800744731
-162.214018903142
-117.277128339145
-88.0617535253296
178.264655498677
56.6519457678005
-124.360667370718
-80.1105939649606
112.681897523367
118.437005098909
-128.693140316122
90.23421281021
84.2835868059447
-84.1538824956733
168.347907550153
-117.485955341806
-46.8804650661077
-59.3277556242701
5.50735168715983
-142.894981073794
-68.1926288637187
-67.6296920575369
-23.7231704102633
-131.427020173993
4.03919877284352
129.085915171163
-70.6288520331491
-154.372491849674
24.3782482445313
-92.5288812514227
-60.7645406724641
-38.5635831972722
40.8443460155577
139.776162830281
-64.7883806527407
14.9056977062828
130.857289884294
-95.2296368894204
3.11723566181718
-182.183684795604
170.192487762068
86.1871300584389
-37.6801215622509
-33.6175072054029
-176.019758816192
-122.870412804168
-41.6126230086356
-108.511578777954
-188.70556324533
-71.6888168492897
-57.2162169872154
-69.8944636522501
-187.619439881333
-20.2749169750568
336.890150451702
-75.3553265937189
-9.3625213585583
-127.456225022224
-43.119985215375
145.793886118368
10.9671300263381
8.3059857638309
-121.940303069116
-156.182582267636
-156.725928960099
-52.7398278924265
68.1618966313126
-14.614973374235
-105.544073562829
5.50007704962081
37.5683267918103
-72.7469354201658
-22.0075135438219
65.9224907217176
-25.9426341818325
-98.8924751370905
82.5004440307821
-173.385884078412
-215.308980887157
19.1342437410458
15.324674226893
4.77641034819317
-167.14675025611
-161.422741413917
87.4238198201201
26.2085676948846
40.7763100022858
-143.812642917997
199.682731325065
-27.4473271381903
-45.0989984435655
-109.110832784369
-21.1424185473516
5.3506318548134
110.819136372364
-6.27906979959516
-9.56912748486138
-86.1287144909293
-104.415897795583
175.464420625336
61.7824072772346
-20.3640147162168
126.385882420773
-11.7408284117264
-120.094625874126
71.3527598208184
-145.372531604085
-27.3867240099462
-59.5426224859093
-40.6907826219067
-58.9140147965045
56.4944750602481
-25.8888562397133
-123.025606118401
-48.4606742891174
111.645552264588
-78.704815068204
6.26322540840738
-146.113353314047
55.3556938796173
153.357860636706
70.5068237900068
133.133465135945
-52.2418541530496
-58.025800830228
75.4096949559826
-22.1342359293139
10.2196973590744
18.21983247155
-32.8726845811561
-82.5726726393041
50.4033912519189
86.2458869414186
61.5847196439317
-38.8006292218743
-47.305725816901
84.2023288780692
-61.5620636365038
144.072931119539
-28.5838389967212
-125.970826672235
-144.897502438444
-55.7429182715623
-25.2196979036071
-24.8255934805202
-88.7549259662737
-66.6170417120738
-41.8829934881396
73.8925315019951
129.196337850397
15.8219126978802
30.5339221015893
-137.264137094384
-39.0461464428463
69.2736887233696
-9.87723672000902
76.6305495340112
-76.4438511527205
-95.191365790819
-90.504334667874
54.1874179944753
115.399072901508
73.2397003241149
27.2022253995347
-67.3021364267333
7.10885839627372
6.80334682335706
-3.3843249413967
-142.6995579174
74.61618528701
180.522703102166
84.1930535155698
-132.421506806339
-197.712531686097
-74.6127899757757
22.4715997484091
-1.70683905604528
120.874612145781
-0.144890973258953
-66.562637767689
218.939967312563
-92.5066654878756
-7.68166970979473
31.0299591685653
-22.503776143014
217.815212212667
-3.59865461489244
-35.1905214563812
-64.0810238835729
52.9162653490494
-66.6497826878694
111.538044284331
23.1401832183983
-4.79955090631665
-12.4173329735222
72.8400507070291
-64.7224465593263
-23.1855766824156
68.2621520451885
39.2497032479332
0.557958913248513
207.181692182212
-20.4825791742933
33.0767877229991
-71.5717379991856
151.399891910434
-88.9569202472157
17.5072787648987
65.0697257369829
-129.087528943166
-0.717331364561687
74.2045011655373
-18.4815557983911
125.510472137454
15.3547610234982
228.648261276503
15.9442686866041
74.7971151496567
-25.4420299474368
59.9125130519769
48.1553725826743
262.049612450062
-72.4452541332648
77.5590988407748
90.7154056365143
6.86775386302907
94.3418809286213
20.0798764681931
-90.9361175618487
-8.48460222712492
50.8977198691136
106.849450042688
195.406765321295
-83.7826801231568
181.322283849886
-169.377390539381
142.42634104211
37.1458930032604
315.016898783579
249.493658798587
-58.759529298688
100.218585004699
-32.0340963890521
159.896895707985
150.402514263285
74.0312921596742
92.896766247346
-101.762188572884
196.185509873347
77.7526493773239
81.2036748708306
62.5738677755126
-200.707946422019
43.3966043429446
17.8012865633646
367.050636953092
-89.302788154384
-125.428904225593
72.7172549572661
196.112237089836
-204.295521922852
20.5569424237474
-77.4264071659873
0.108329342898287
-223.296244496323
71.4323755062524
-77.4469607707179
-187.550819311564
141.621257623554
-129.420891365138
-6.26506740303557
23.7693646965326
-22.4849288332807
16.18573493453
-54.1184734469225
-29.0915876087638
84.3950440287153
179.504430051978
-154.803107249816
-31.24155505628
155.972954272087
128.112416523771
-87.5595059711031
-18.6388644906565
19.4240541580002
74.0042228699676
102.429277227367
198.88471477343
-48.5661304082732
162.516300836192
-143.921334540672
-23.9753201179283
-2.30351370358403
206.410590976218
84.5547038572295
84.4269582315937
-196.307886372997
-111.709650397665
-28.2870063907885
14.9755046088721
3.45826995920652
53.1228337973771
-49.0431172400822
-86.1290062304815
20.2325733150938
78.3599170574616
64.1181042870048
-113.587953379751
48.9199344195185
-128.071427787974
-51.1489556616834
104.632651753705
-66.9112750427557
30.2964589227286
-177.527216295257
27.4029919018813
146.372995061323
-207.190861563544
60.9348693723659
31.4037597389433
-26.5976910812569
43.0229044257067
-164.256944506022
-13.9779456246088
-110.050350296588
116.998845863651
-45.0144048946604
98.2111175319751
51.1186718033041
-48.0988597773885
-9.4819712612898
97.0799554776004
57.2588463524407
169.267479692175
-76.0302190554521
191.840206870407
-110.158095112454
29.9500398336168
-112.677463900796
-86.3077367461665
80.5005240961618
-185.404620787915
