# Supplementary material for: CaV1 and CaV2 calcium channels mediate the release of distinct pools of synaptic vesicles
Source: eLife. 2023 Feb 23;12:e81407. doi: 10.7554/eLife.81407 (PMC10023163; doi:10.7554/eLife.81407)
Supplement: Figure 8—source data 1. [file elife-81407-fig8-data1.zip › Figure 8 - Source Data 1/unc-13short/14/1/cav1_to_cav2.csv]

485.697774994842
-24.7957534902489
279.766321260649
321.936895823321
186.138758515535
349.516466978725
120.805019013911
286.055691303302
46.3574164325346
238.929791020277
169.69045945146
191.414611102215
5.39737520780909
266.465109277038
439.239538899565
405.145248253204
296.498204549851
132.564188095068
161.231848819902
96.1109955386928
113.282702597524
98.5994310448477
301.28820786211
186.32962036786
217.472101236661
375.005637925093
-12.3737688455949
45.6371624879012
204.728729166771
-108.680138498738
-71.0142225908985
105.069959305918
204.032761548831
186.710757627747
-5.59231556934719
235.689088079022
78.0624016325637
-98.9398705357635
484.334560596519
-74.7149236286641
150.329281596536
254.107505955457
161.460006259102
265.807747043336
329.943460141369
220.852053581813
350.258338959929
188.82210091767
50.4533240212932
118.008844075317
-10.2903635678667
281.290297425745
310.582961932578
21.56526345565
490.324873825732
69.8168194166574
197.416825163767
360.457093554045
-4.14127472140171
288.081376602362
3.8466969852816
373.293272915187
