# Supplementary material for: CaV1 and CaV2 calcium channels mediate the release of distinct pools of synaptic vesicles
Source: eLife. 2023 Feb 23;12:e81407. doi: 10.7554/eLife.81407 (PMC10023163; doi:10.7554/eLife.81407)
Supplement: Figure 8—source data 1. [file elife-81407-fig8-data1.zip › Figure 8 - Source Data 1/unc-13short/14/1/cav1_to_unc13.csv]

256.481198218693
247.238416377104
202.301525813107
173.086150999292
-93.2402580247144
28.3724517061619
209.385064844681
165.134991438923
-27.6575000494049
-33.4126076249468
213.717537790084
-5.20981533624763
0.74081066801773
169.178279969636
-83.3235100761904
202.510352815769
131.90486254007
144.352153098233
79.5170457868026
227.919378547756
153.217026337681
152.654089531499
108.747567884226
216.451417647955
80.9851987011189
-44.0615176972005
155.653249507111
239.396889323636
60.6461492294311
177.553278725385
145.788938146427
123.587980671235
44.1800514584047
-54.7517653563191
149.812778126703
70.1186997676796
-45.8328924103316
180.254034363383
81.9071618121452
267.208082269566
-85.1680902881053
-1.16273258447654
122.704519036213
118.641904679365
261.044156290154
207.894810278131
126.637020482598
193.535976251917
273.729960719293
156.713214323252
142.240614461178
154.918861126213
272.643837355296
105.299314449019
-251.865752977739
160.379724067681
94.3869188325207
212.480622496187
128.144382689337
-60.769488644406
74.0572674476243
76.7184117101315
206.964700543078
241.206979741599
241.750326434061
137.764225366389
16.8625008426498
99.6393708481974
190.568471036791
79.5243204243416
47.4560706821521
157.771332894128
107.031911017784
19.1019067522448
110.967031655795
183.916872611053
2.52395344318029
258.410281552375
300.33337836112
65.8901537329166
69.6997232470694
80.2479871257692
252.171147730072
246.447138887879
-2.39942234615773
58.8158297790778
44.2480874716766
228.83704039196
-114.658333851103
112.471724612153
130.123395917528
194.135230258331
106.166816021314
79.673765619149
-25.7947388984012
91.3034672735575
94.5935249588238
171.153111964892
189.440295269545
-90.4400231513737
23.2419901967278
105.388412190179
-41.3614849468104
96.7652258856888
205.119023348088
13.671637653144
230.396929078048
112.411121483909
144.567019959872
125.715180095869
143.938412270467
28.5299224137143
110.913253713676
208.050003592363
133.48507176308
-26.621154790626
163.729212542166
78.761172065555
231.13775078801
29.6687035943451
-68.333463162744
14.5175736839556
-48.1090676619824
137.266251627012
143.05019830419
9.61470251797982
107.158633403276
74.804700114888
66.8045650024123
117.897082055119
167.597070113266
34.6210062220434
-1.22148946745619
23.4396778300306
123.825026695837
132.330123290863
0.822068595893143
146.586461110466
-59.0485336455768
113.608236470684
210.995224146198
229.921899912406
140.767315745525
110.244095377569
109.849990954483
173.779323440236
151.641439186036
126.907390962102
11.1318659719673
-44.1719403764346
69.2024847760822
54.4904753723731
222.288534568346
124.070543916809
15.7507087505928
94.9016341939714
8.39384793995123
161.468248626683
180.215763264781
175.528732141836
30.8369794794871
-30.3746754275453
11.7846971498475
57.8221720744277
152.326533900696
77.9155390776887
78.2210506506053
88.4087224153591
227.723955391362
10.4082121869524
-95.4983056282035
0.831343958392608
217.445904280301
282.736929160059
159.637187449738
62.5527977255533
86.7312365300077
-35.8502146718183
85.1692884472213
151.587035241651
-133.9155698386
177.531062961838
92.7060671837571
53.9944383053971
107.528173616976
-132.790814738704
88.6230520888548
120.214918930344
149.105421357535
32.108132124913
151.674180161832
-26.5136468103683
61.8842142555641
89.823948380279
97.4417304474846
12.1843467669332
149.746844033289
108.209974156378
16.7622454287739
45.7746942260292
84.4664385607139
-122.15729470825
105.506976648256
51.9476097509632
156.596135473148
-66.3754944364719
173.981317721178
67.5171187090637
19.9546717369794
214.111926417128
85.7417288385241
10.8198963084251
103.505953272354
-40.4860746634913
69.6696364504642
-143.623863802541
69.0801287873583
10.2272823243056
110.466427421399
25.1118844219855
36.8690248912881
-177.0252149761
157.469651607227
7.46529863318756
-5.69100816255195
78.1566436109333
-9.31748345465894
64.9445210057693
175.960515035811
93.5089997010873
34.1266776048487
-21.8250525687254
-110.382367847333
168.807077597119
-96.2978863759236
254.401788013343
-57.4019435681475
47.878504470702
-229.992501309616
-164.469261324624
143.78392677265
-15.1941875307366
117.058493863015
-74.8724982340227
-65.378116789323
10.9931053142882
-7.87236877338364
186.786586046846
-111.161112399384
7.27174809663848
3.8207226031318
22.4505296984498
285.732343895981
41.6277931310178
67.2231109105978
-282.02623947913
174.327185628346
210.453301699556
12.3071425166963
-111.087839615873
289.319919396814
64.467455050215
162.45080463995
84.9160681310641
308.320641970286
13.59202196771
162.47135824468
272.575216785526
-56.5968601495915
214.445288839101
91.289464876998
61.2550327774297
107.509326307243
68.8386625394323
139.142870920885
114.115985082726
0.629353445247034
-94.4800325780161
239.827504723778
116.265952530242
-70.9485567981246
-43.0880190498083
172.583903445066
103.663261964619
65.6003433159622
11.0201746039947
-17.4048797534051
-113.860317299468
133.590527882236
-77.49190336223
228.945732014634
108.999717591891
87.3279111775464
-121.386193502256
0.469693616732911
0.597439242368637
281.332283846959
196.734047871627
113.311403864751
70.0488928650902
81.5661275147559
31.9015636765853
134.067514714045
171.153403704444
64.7918241588686
6.66448041650074
20.9062931869576
198.612350853713
36.1044630544438
213.095825261937
136.173353135646
-19.6082542797431
151.935672516718
54.7279385512338
262.551613769219
57.6214055720811
-61.3485975873609
292.215259037506
24.0895281015964
53.620637735019
111.622088555219
42.0014930482557
249.281341979984
99.0023430985711
195.07474777055
-31.9744483896884
130.038802368623
-13.1867200580127
33.9057256706583
133.123257251351
94.5063687352522
-12.055558003638
27.7655511215216
-84.2430822182123
161.054616529414
-106.815809396445
195.182492586417
55.0743576403456
197.701861374759
171.332134220129
4.52387337780056
270.429018261877
