# Supplementary material for: CaV1 and CaV2 calcium channels mediate the release of distinct pools of synaptic vesicles
Source: eLife. 2023 Feb 23;12:e81407. doi: 10.7554/eLife.81407 (PMC10023163; doi:10.7554/eLife.81407)
Supplement: Figure 8—source data 1. [file elife-81407-fig8-data1.zip › Figure 8 - Source Data 1/unc-13short/14/1/cav2_to_cav2(cav1).csv]

40.2923997074431
37.7857638500809
57.160311692729
51.2203993048788
60.8673656352039
32.097702696432
-55.6177230210305
6.20432226501725
14.9457851877123
48.4741845505796
-68.6455849778831
-41.0078589751829
-55.926121642844
23.4226351864818
-36.6501174152472
-58.0510387844806
11.5729470178812
9.98760637353371
45.9002512110892
10.9910998805317
45.8139448082256
19.96244774564
-17.392050202101
43.4235370209772
58.631830318318
10.7889938907774
37.472974125385
-11.6745735979657
33.7422238934432
38.5718536048535
-3.2169256065481
20.3377504914297
5.29325017451811
1.08491198884258
-42.9974746642711
33.3676677499552
-3.31132459118271
78.4252408874218
-4.38098529924173
11.6615333416466
65.3268206266257
-67.0342584437822
43.6447078117817
-43.4002468250292
-28.1739108395504
52.5410833188434
19.6806408171124
-98.4894842328231
-58.6668830673498
-9.60632887639986
-47.4041930131207
0.969593173025714
14.2482878436276
108.392126649183
51.2591407974323
-67.9721626131031
1.30402747797598
92.1596700785776
67.9509703022522
50.1599614596562
35.5712794837636
-45.2391128209456
-51.1930676577376
-54.6105438014511
25.1593968872276
-36.4404870277212
-46.8547126103858
-39.2082904819654
51.9053438121628
-18.9240326340332
43.2279709356226
64.7707591074977
37.5282565200869
-25.9658789647092
74.3088530265595
54.7423470775902
8.35896080236853
20.6514774105744
-61.1793716995799
-9.94449868731135
-25.075736384777
26.3913294309586
-41.352909760797
13.2863656733061
-53.4031451548653
26.8575955137203
19.8018124077989
110.219970632437
-65.5556972894901
-0.645385046575029
95.6700240621685
2.33160205120475
-68.8932102556628
-60.0221614489765
-45.911726616192
38.464889609575
144.113774922571
9.81275376090343
65.6048508371969
5.51410534071147
97.2641540972018
88.5496106662504
9.29020252929513
39.5090548783355
-110.634734094441
67.5287242159866
12.9849003140444
29.6797878746802
44.1749328213155
26.9123000450472
52.0880134959516
-4.7452004726747
-17.9903483342096
-73.104421991924
63.3139517996096
88.2053258416981
53.0609515920132
-3.68913546956173
-75.9715933970638
-78.8173606074834
31.7243108610892
-104.761960129179
77.0085335648437
130.477148831093
3.51613483108667
4.95936828725826
-65.6804356472203
-51.7479419174961
76.4110888067189
-0.882184990763562
43.1203635172697
51.5514259023257
126.375871733009
38.562005579719
40.3751418377287
-14.6991474592869
19.5480187305402
-27.4251009053405
-44.3974286393186
-19.7280436369474
-2.78976643433452
11.071965127454
-3.71378831224501
67.0596780824853
30.455620479861
21.4880518271784
20.2474087242972
64.4097295168049
72.0551524835391
62.9871694193571
7.15252010547374
16.3093674984975
-14.4099010514437
-54.2407162386862
-22.9185993942174
-25.3069361134876
-63.8453427768036
4.4941984584857
80.3800315026892
-69.3028379454317
-32.5986912353001
73.2866286038934
-43.3132192655521
-47.9621217362346
23.9441084248756
0.512696838790362
17.6968062562792
121.052774849555
-21.04246934404
80.2452011418281
-29.1941394333098
30.3700012065274
-57.8817122462533
97.4484445125145
4.8398769008636
54.3383718911573
77.546129999535
21.5187820639603
88.3035187070709
8.27718879562053
77.7171743615927
60.3474561500352
30.8123270218293
-39.1929647793404
33.5627895857779
-49.5965702888807
-86.6480294447574
61.1397956302899
14.2822133425325
-25.3070489720958
29.0243086112678
-13.8812749202007
3.5708708950242
7.77379945736539
10.0548322090435
30.0906708779767
-13.3403083975409
-87.043096294974
-64.1234919329072
47.6739771077882
36.8537063687072
47.661128005142
11.9019097322634
51.4462392036385
-62.1920078414132
-6.40874635673026
-43.2739217628514
21.5218522936248
-39.0473807315084
61.6000462861884
30.4692939183478
-51.8757540973493
-20.2807289811863
2.38618763699196
4.61673213438553
39.6400465540028
4.05131054611229
58.3473113932087
-77.7035391041609
23.8622561901175
-65.7055972011294
-1.03540160453122
109.599884626843
9.38057223658325
7.65600404156794
-10.2345730234538
71.5093979073845
-40.1997907547702
145.721353776862
18.8697925459601
-9.76428125580424
0.964298902770679
-52.3912871479479
-42.9532895213069
-33.4163294757745
-38.6879851441827
38.3803884434601
-145.15272531413
78.9918715882959
39.6759739687368
-7.36556844140796
-9.53375897724618
12.4373222403665
-142.505959836722
-41.8189633981801
44.8689253655903
17.8347190206496
-32.9883860817245
-56.7811235243462
50.6812476983541
-36.5980643097482
-48.7008651130036
40.0767320398172
-78.0594614242891
64.0476825036549
-84.2043035590978
21.6756625370745
-96.4788770659361
32.8174407449187
-90.7588425358244
47.574499890743
116.747973796189
-4.89292364264293
-46.3343599736818
158.975502376466
-82.6388083451748
-56.9826054497971
86.1421156460856
80.3297180742484
-86.3013736939229
12.9391503198658
80.6813148511883
1.39973765644572
-74.8885834565172
-31.3825067904927
-127.642433233003
53.9357867300932
45.9998717213675
-63.3023087786223
29.8152301259961
-96.3289115946027
76.7026649288491
-26.6751947171415
19.8247936275784
-101.540987265273
-24.4623529355813
21.6748163480006
-78.9715083287774
-132.798529700054
-110.490071474753
-64.2624887774182
18.9859235237691
67.089945808968
48.7080539658818
-36.7281782637328
54.7765627554181
27.2409933357449
7.16264972814133
3.0563964788762
-63.2697235117012
-23.6811798592153
69.5493166143187
58.8533969617383
-90.5868731531646
87.5065914448605
46.7018318149512
-35.8693814034996
51.8334355968509
-16.6992230639662
9.17309424303312
20.5233496061155
32.4283481095717
-49.694098975946
-37.3642649276371
-23.3812367427017
9.45337643434868
39.4614681147941
-91.9882912946632
-43.2058121187347
-31.4066122044169
-14.1644464284127
-42.2030834748039
49.5403877577482
-58.9339324772482
-71.7090375380649
-33.9094373167391
-130.748118813703
120.998423562382
-73.2843213043525
2.38389554224341
-29.4678161605316
40.3796239459934
43.5405238672411
-2.1649239078597
4.01019204035401
-176.530624683141
-28.228837495637
-57.5329041014447
-36.1061000216923
-3.94873572076358
60.6412939322963
-32.9398936563393
53.4487319355321
-30.1456611608082
62.1172158346162
-20.092983559447
-78.6825460129312
43.7080852827166
-57.2882992599425
-34.0502673381616
-50.8527114257686
-21.3795149608104
19.4454712838269
-31.4169628538566
-88.906783872495
-36.6277699391558
65.3960082639642
-69.9650573847775
-0.235906736961624
10.8112783016422
-12.002986389125
77.3120033343985
-205.456173922275
-133.37447067669
-106.835701887003
73.1758356027985
27.384450435291
65.1769984485254
-25.1537352660253
77.3844894130871
-50.1015656903473
90.6670603884195
94.3906577275102
-30.2041011980964
-35.5793385999714
-189.415660789671
10.2351248796258
-12.0926786462624
46.7677185164703
-93.7953816911868
-14.8714009339456
-58.8673901788134
-39.5206370551241
-29.6464504800515
-119.195098271486
-43.0886844737051
23.6256213923898
-31.5734438818945
50.4722668208215
39.1497345300832
-96.162885992193
-48.1107724212743
-36.8714823906612
43.6159891702118
-19.857792172932
64.1792108307054
-56.7935173016085
-54.9119776281004
-7.50601368606476
-170.45364571999
-28.8369642941179
-70.2360110395603
127.970117121116
