# Supplementary material for: CaV1 and CaV2 calcium channels mediate the release of distinct pools of synaptic vesicles
Source: eLife. 2023 Feb 23;12:e81407. doi: 10.7554/eLife.81407 (PMC10023163; doi:10.7554/eLife.81407)
Supplement: Figure 8—source data 1. [file elife-81407-fig8-data1.zip › Figure 8 - Source Data 1/unc-13short/14/1/cav2_to_cav2(unc13).csv]

45.3147297940395
37.9467530985803
59.3270265134124
53.124887834605
66.3739096587851
34.1956317370295
-54.1166906233593
10.6734952509523
19.3519993733535
52.1646698144632
-67.0231189584229
-39.4843975300682
-55.6615170063887
27.0495437427307
-35.8323183376106
-56.7798918882745
12.7617533294742
13.7032365229643
49.0751132910555
12.7425284997917
48.4964176691246
23.1271351627129
-14.5820313892655
45.6545581707742
65.1946159257459
13.6922850329356
39.1408953666123
-9.35607263689235
34.5755321996276
39.9461241875288
-0.786477626023043
22.2253688899473
7.88583578077123
3.99542722202204
-42.7896896524962
36.8304325079152
-2.31873058341444
77.6281662965994
-0.733208255374848
12.3830619899381
68.0855209174661
-68.2285967053285
46.0817004591263
-41.1552845109145
-28.3584086895971
51.4059812787909
20.1071450474301
-97.2376727247465
-56.2574119904912
-8.3592379395941
-48.5911768551759
3.28497907945166
15.3355966539693
108.265408866107
53.0291760078635
-68.4216422944301
2.72393422747155
92.5633261867497
69.1620386071663
52.0103616309134
35.3350453786334
-42.9186008520446
-49.7362917002447
-52.921444755566
26.1335625656575
-33.1825444562564
-47.5729286899641
-38.2560768649455
54.4187537782946
-17.4050212230686
43.5185682634692
63.90496261515
37.6856667943139
-23.0680273105918
75.4032029285991
57.6248786652704
11.8419527887963
23.1067871902069
-60.519543914832
-8.11227029698421
-22.6334754120398
28.782405298607
-42.6133255805926
17.5122536825747
-53.5503959757025
29.3124003298926
17.7117484188839
111.447260402791
-67.78742222644
-1.04394584175679
96.3145726146595
5.53981196879431
-68.2240469775061
-60.8755647875132
-45.2855007439048
38.9680150362401
142.761434190401
8.48644317252183
64.5433772458255
6.56282041754093
99.521657473746
87.8414666888712
7.64142073128824
38.5824993504102
-111.670739284855
69.7148003479597
11.0498533428381
30.6516072072955
45.0006232700725
27.328232450187
53.8221577445674
-1.55528176420921
-20.1004052230346
-73.222579977737
63.5880445755756
92.415497446771
51.865305811305
-2.61680778214941
-77.6183360001633
-80.2615444577095
29.4184774009846
-103.540898092333
75.7191609960646
126.385874719879
3.52518930383303
4.26433545815598
-64.8819080791491
-49.7858271966434
77.4966731893292
-2.74749529826113
42.3168243908167
50.7232428430398
126.241414917484
37.5075171251992
39.9519499664711
-16.5124697007741
17.8665075193367
-26.6302018939532
-45.4375533611637
-16.4467319369032
-0.0690517379807716
9.68022050388754
-8.56067314494976
66.0312678029004
30.5076266546239
20.2335608103822
21.1190105026108
61.1279185220337
73.487767042152
62.3247579926174
3.17985073628188
14.2795221976558
-15.937469357852
-54.0857658690256
-23.4400867891491
-23.0467389090409
-64.8674728475926
3.45918333683221
78.8907616014621
-65.2540530470578
-33.7665387315228
71.8221489091593
-43.9349393354532
-47.2963509393776
23.2547024013111
0.980898439900557
15.6396530308284
118.213908132038
-22.9421782502595
75.6638661578982
-31.5738631309869
29.9490293633571
-61.2486223425294
96.2074676616285
5.275174013168
53.5916889053842
78.9499915889446
20.4155591576891
84.3300176727917
4.63699876191458
74.5315069613607
59.6665285487179
29.2667418445108
-42.0065079301712
31.375280967477
-47.8936665840247
-86.4677428613086
61.5414800276412
16.7375368034409
-27.3511506096493
28.990701972838
-14.4027209638625
4.61416561522856
7.93671474723669
11.3684612278521
25.0557385284719
-10.7660941315989
-83.6862931589094
-63.9914005856645
46.6801387557098
36.2862030292599
48.5572691013313
16.751406314148
51.1284152232729
-66.8923654960199
-8.32887011634557
-43.3999436594477
20.6077698410445
-37.3385890470909
62.7147848110271
26.4016451766856
-51.8857764100576
-21.8598342907317
0.889572679376215
4.38066395141868
40.3658182704421
5.14910364382195
52.2641907423967
-78.2000067993104
26.0833265105139
-66.8467646580502
0.758742026493564
109.183078906855
7.00767063237799
9.0995673242669
-11.2716721849392
69.6086836998602
-40.0167922461806
144.518559815924
17.4860022497651
-13.3889267747036
0.569938385075147
-51.6038526211414
-45.6959908296485
-35.3573973263628
-39.8321162393877
38.0324924595843
-145.471452747759
80.8889812147663
40.4950177070677
-8.97285160347928
-9.82084922192371
12.4426178279609
-145.064725850858
-42.5226622744576
44.4085862448119
15.7820785759468
-31.8520335025914
-52.3032144357967
52.3063464340721
-35.1290399349327
-47.603632626171
43.4100338601311
-74.1711840534663
66.3088919967176
-82.3735673222054
19.1670439192458
-96.6978302940806
34.4590503071795
-92.1139047518009
47.866756118714
119.182544592148
-2.70151047145191
-44.5392517777509
156.568064019148
-82.6666345955691
-57.4796479541874
88.9033288197716
78.1359608301063
-87.5929806847198
13.1935313258837
76.540802149284
-1.84990453600585
-76.9700641985746
-35.0601745764361
-129.976582685935
51.1352679023876
44.0012061741691
-62.8088913142219
31.0289931811203
-97.9437924485119
75.2724098891849
-25.1771521883529
16.9502385960695
-104.567295512608
-19.746082494672
21.4976632469097
-80.4692079921442
-134.860303605214
-107.541808874517
-67.1353496225402
19.2442798418178
63.5371455751629
44.975466156382
-36.1698339915274
56.0654919843255
22.9125984243346
10.7470642273383
3.18612841389768
-64.8255966032302
-23.8301517119071
70.4443003779688
57.3383377295904
-91.180148229294
86.1099486030616
43.3349953655506
-37.881023647893
51.1889789092911
-19.4068594157907
8.82437163898794
19.2566803252121
30.3491336799234
-50.9511659296259
-37.9803633347037
-29.5987566025688
6.06494949211992
38.0098600970796
-87.0095428496588
-46.6305343820204
-32.2833991773332
-14.2879953540323
-44.0293555680182
50.5804240284288
-60.3818600919549
-71.834854732575
-36.4676908630154
-131.312881314188
123.383037563532
-72.6473588166846
5.12364022264592
-32.2054920106129
41.6191612113671
48.2571288216132
-0.635557923120359
3.43436282698167
-178.772827730585
-30.1698115337604
-57.9073852779802
-38.3533055948901
-6.01133326952186
61.3998991597982
-32.2769778720649
50.8164685138345
-31.1411442146455
61.2518393392729
-18.7237076766069
-78.5712211096998
39.1284362540318
-58.7405446238481
-37.5147044589266
-48.8952332320368
-24.71047618394
18.8609141989855
-32.3813377466649
-92.2176695909584
-33.6425504953386
69.4947939775484
-67.7265507602824
1.51169027257856
9.73576449300344
-11.0766778279121
74.457227654706
-199.842401172506
-135.013997210259
-104.698519434982
72.5753756207851
27.8255269014553
65.4441933180115
-28.089548329348
78.215941831113
-51.6046303703606
93.1449398293662
92.38071326094
-29.4710535443101
-37.7947659510392
-190.266642891691
8.96141255053772
-13.5977417847826
48.846420277554
-98.2889868975253
-16.1232396837622
-57.9234810403868
-40.7356387947693
-31.081233211482
-120.07012234419
-41.4636605168198
20.3907191047783
-34.6029903153812
48.2418669831859
43.9456343431139
-98.3103710508458
-47.3432278284672
-41.7951398360801
47.8018737854218
-17.5792450235094
62.3730936466036
-57.3764688698266
-56.3107009042014
-3.76175945650357
-170.097644178997
-31.7769676569569
-72.9892707992367
127.301318508928
