# Supplementary material for: CaV1 and CaV2 calcium channels mediate the release of distinct pools of synaptic vesicles
Source: eLife. 2023 Feb 23;12:e81407. doi: 10.7554/eLife.81407 (PMC10023163; doi:10.7554/eLife.81407)
Supplement: Figure 8—source data 1. [file elife-81407-fig8-data1.zip › Figure 8 - Source Data 1/unc-13short/14/1/unc13_to_cav1.csv]

-220.715087859937
300.779919622901
-25.5368370526594
-35.8508140486501
77.3043789228486
-99.8401473445574
163.278964755997
-37.6057065820987
220.54318731664
31.9378046943293
94.7700224682158
100.70037207174
271.375192731442
28.8342382142873
-184.221280510701
-117.907016020679
-56.2894805511696
124.144152826899
124.967840797
159.419201059758
140.730057370154
168.756817458545
-30.4621742759646
88.2185018281143
25.2555645222455
-104.64255371302
269.11801657881
237.645751429343
27.7089879137802
348.753844023233
335.372991842898
151.99032377356
61.3712404275284
86.1776932162829
259.87455706318
26.4259896955955
164.077029753369
357.833001722607
-219.017917665931
346.448187519105
149.252504899177
41.4367306996646
130.256076056932
20.223055194414
-44.3597974466502
35.0210495600604
-68.4620186262382
85.8769415102142
246.567206966371
152.596453024857
269.720132535036
8.69987595809653
-51.0365150315229
263.031165139564
-226.749220120406
190.582670687056
59.5690135070254
-82.9455070282638
289.05026452017
3.76074410885121
266.377605964772
-128.680604688543
