# Supplementary material for: CaV1 and CaV2 calcium channels mediate the release of distinct pools of synaptic vesicles
Source: eLife. 2023 Feb 23;12:e81407. doi: 10.7554/eLife.81407 (PMC10023163; doi:10.7554/eLife.81407)
Supplement: Figure 8—source data 1. [file elife-81407-fig8-data1.zip › Figure 8 - Source Data 1/unc-13short/14/1/unc13_to_cav2.csv]

443.910844555614
432.433566793172
375.360794501901
340.446601278534
107.312107522135
227.426386834981
395.892944250158
335.967898849425
179.124229983843
171.934326748793
389.928463693494
193.164525137998
200.376129587154
348.725652785459
81.75877483162
371.582865758224
324.280729337308
327.771081946259
251.877252338672
412.784360547244
329.601182003611
324.078326842737
289.893508092136
386.483683589689
271.316778372407
141.447487018992
333.586755229542
405.795009735917
253.101243112334
344.882352196344
323.74603216079
303.962049850248
252.000786712644
147.327696260192
327.345917249539
260.677314716069
123.600518215297
346.610011832428
266.884223940822
436.282887119189
107.520558577318
184.272916181948
305.543089378527
286.734472122616
438.553680933044
385.619896516324
307.513234348349
372.880656588814
467.494955616723
332.600430386014
325.348599960926
327.740781541959
457.954268286157
286.205464905377
-66.3842270272507
335.816901956045
283.242448720401
405.015434857942
311.045347415946
105.429326303358
257.630671599612
276.237460871562
380.809898463496
416.301875703459
415.278041629608
306.989853107638
213.542406279716
269.698537884835
380.470807768084
283.64870466645
230.595627332557
326.999687110596
289.987338569903
208.16532654937
283.925869644485
374.582851821953
197.724868608082
436.297984314246
486.326465630276
261.107019369079
245.902347417592
254.708400217298
424.050117307295
421.120905792981
191.440388329565
248.369814680616
223.721490661432
402.295999798469
84.5278597005508
290.505182759631
302.459657133557
352.467465608308
265.90137503083
284.399071004817
163.881962330915
272.091841136033
287.668054230224
358.186493952906
361.941618864488
81.352306366316
200.857367853025
281.905229206161
160.805592829885
270.628934750404
376.321358406534
216.348119069991
403.685491097778
302.523175962839
326.981824312272
315.052794307343
317.928219096932
193.465272679114
302.707285757897
377.016872033877
312.299189640542
163.743961447257
331.997538604264
249.73745234841
393.983998069694
221.534764924432
119.946249402838
203.914885269036
150.90094690906
318.053646064065
329.292450341683
188.919882285554
286.656429627117
259.181189414576
268.685125230093
320.286641919643
341.569333402935
225.41618981325
200.905327817045
228.538148417178
310.836963779708
328.40668358867
194.600855222043
315.994355182193
131.672798250063
280.94676795952
393.784386075014
412.054697346521
334.228403469026
292.948453862839
295.780331123915
365.914934252913
330.979798512486
329.153363928672
203.93573203433
141.124531662994
255.756478326846
232.592752626748
401.965797512099
309.152063660504
186.051033673069
295.820094938754
172.000008828789
342.958200352214
360.250085902531
351.757448348693
195.909455878547
156.948096879521
205.502192212514
261.560095047687
346.471807710162
271.08183699588
260.551974220054
290.471991194818
404.023428844892
188.598097948259
80.5925528261196
184.097607833924
404.19153813843
461.176710244552
361.575403235283
254.892806548312
266.956919907107
144.064425973322
285.293293320374
317.805402861221
52.2327842982195
368.506246124471
272.39956445908
220.823675343185
293.836916836632
59.7416881968929
271.126660575515
299.515520384659
329.349751104302
221.177515876512
321.060890302351
160.900105795985
252.253677358616
272.178828215336
290.430115441341
194.374600979492
343.171036491849
300.2720095288
194.320813763876
217.617454213558
271.299924403847
59.9171221021625
272.762678862948
231.061104476328
334.749108522903
122.510341079716
357.66085665502
263.198070892806
201.351878630623
401.725922418907
251.398069836679
197.171493270553
282.919253984981
141.242770328943
257.348603692159
45.9791134792085
265.55305932253
199.835903658532
306.452187580131
219.997732140444
208.868116421676
24.9056893955531
345.290844165627
198.022120672598
175.586359538021
256.803213948097
188.504246945662
246.161216259919
353.735674663745
297.523106516348
219.729073546147
179.229521006844
57.9914650899063
341.591255435169
67.223067066061
435.886121934727
149.869500968176
225.102814144388
-39.1600053923503
-2.19907271526245
313.475345516545
142.192413039913
301.915197065242
110.342396935474
130.395133592079
188.709291449792
178.530562724096
366.776917167776
76.5205386986709
185.87014820617
196.255809611199
204.735893773342
477.467220159511
215.874715943708
252.733877971019
-112.965297474098
366.458318563406
386.260845178835
172.169933034131
73.0250423082307
467.228927296916
267.394465053272
349.790259013023
264.183916977492
489.209405062476
207.943793504228
326.212454944125
441.69774526475
147.671584852611
392.527885733993
264.521125833042
255.932064649533
283.793291498749
248.371696520479
333.988605566312
289.372170880233
191.20804840382
82.2260170477712
419.103710991831
290.820546282537
107.472617174592
153.150568107081
357.300823933432
298.134532032891
247.873442097101
185.122728712193
169.506720525029
68.2088725919712
326.893924645861
115.095564685646
403.398816305978
272.747101436391
282.84236296513
60.9943022462521
183.376573137992
192.321701106524
456.168608310481
381.584835178988
300.567198021448
261.469451775498
263.990583151315
205.315540086742
329.677053440399
370.528555883406
243.625621319727
176.865185934066
194.450243790161
370.76018744242
240.772050652537
406.756205307693
306.733949670988
175.165445578747
333.524492417439
233.921401774496
433.346563512392
240.185505256801
125.375399152303
470.10199001514
206.676236640764
255.706097171398
295.9968537528
231.722189082979
416.312251701105
294.040855777463
387.297338167675
154.377488145605
311.758022301099
173.756182781079
231.253304406384
321.051156725143
287.843477873081
173.723079160045
207.890745933479
107.074546624419
360.648586353895
70.7491902022339
373.103072415586
236.848693344595
363.347782400357
340.780767047045
179.456938950996
446.457161377946
