# Supplementary material for: CaV1 and CaV2 calcium channels mediate the release of distinct pools of synaptic vesicles
Source: eLife. 2023 Feb 23;12:e81407. doi: 10.7554/eLife.81407 (PMC10023163; doi:10.7554/eLife.81407)
Supplement: Figure 8—source data 1. [file elife-81407-fig8-data1.zip › Figure 8 - Source Data 1/unc-13short/14/1/unc13_to_unc13(cav1).csv]

-305.739485333899
215.755522148938
-110.561234526622
-120.875211522613
-7.72001855111375
-184.86454481852
78.2545672820343
-122.630104056061
135.518789842678
-53.0865927796331
9.74562499425338
15.6759745977779
186.35079525748
-56.1901592596751
-269.245677984663
-202.931413494642
-141.313878025132
39.1197553529364
39.9434433230381
74.3948035857957
55.7056598961917
83.7324199845825
-115.486571749927
3.19410435415193
-59.7688329517168
-189.666951186982
184.093619104848
152.621353955381
-57.3154095601822
263.729446549271
250.348594368936
66.9659262995974
-23.653157046434
1.15329574232055
174.850159589218
-58.5984077783669
79.0526322794067
272.808604248645
-304.042315139894
261.423790045143
64.2281074252151
-43.5876667742978
45.2316785829698
-64.8013422795484
-129.384194920613
-50.003347913902
-153.486416100201
0.852544036251857
161.542809492408
67.5720555508942
184.695735061074
-76.3245215158659
-136.060912505485
178.006767665602
-311.773617594368
105.558273213093
-25.455383966937
-167.969904502226
204.025867046208
-81.2636533651112
181.353208490809
-213.705002162505
