# Supplementary material for: CaV1 and CaV2 calcium channels mediate the release of distinct pools of synaptic vesicles
Source: eLife. 2023 Feb 23;12:e81407. doi: 10.7554/eLife.81407 (PMC10023163; doi:10.7554/eLife.81407)
Supplement: Figure 8—source data 1. [file elife-81407-fig8-data1.zip › Figure 8 - Source Data 1/unc-13short/14/2.csv]

image-ID	cycle	z-step	frame	accum	photon-count	photon-count11	photon-count12	photon-count21	photon-count22	psfx	psfy	psfz	psf-photon-count	x	y	z	stdev	amp	background11	background12	background21	background22	maxResidualSlope	chisq	log-likelihood	accuracy	llr	time-point	precisionx	precisiony	precisionz	vis-probe
0	0	0	0	1	695.983	455.206	240.777	0	0	115.027	1.28622	502.216	708.194	16528.2	4882.05	-502.216	0	29.2013	8.20622	9.99218	0	0	0.451575	265.803	-586.324	7.85049	490.474	0	18.9164	19.5065	82.4257	0
3	0	0	3	1	609.247	399.342	209.905	0	0	89.9756	-25.4756	415.161	715.524	16553.2	4908.82	-415.161	0	27.3612	7.16941	8.83417	0	0	0.212355	240.575	-569.444	8.97173	404.364	0	17.2691	17.6217	64.3244	0
4	0	0	4	1	646.454	408.465	237.989	0	0	87.9596	7.35158	427.89	575.705	16555.3	4875.99	-427.89	0	22.1466	8.8434	10.4119	0	0	0.455391	185.073	-554.828	8.57176	365.469	0	22.0063	22.4546	83.3253	0
7	0	0	7	1	863.488	577.379	286.11	0	0	73.016	58.2831	370.552	975.32	16570.2	4825.06	-370.552	0	35.7397	8.8795	9.47611	0	0	0.93866	235.998	-577.147	6.21076	569.179	0	14.1477	14.1864	49.1773	0
11	0	0	11	1	744.885	473.342	271.543	0	0	30.3822	1.04079	255.785	732.319	16612.8	4882.3	-255.785	0	25.0604	9.84647	9.20059	0	0	0.626247	236.913	-580.705	7.32189	444.291	0	17.213	17.0822	53.7668	0
13	0	0	13	1	617.967	423.642	194.325	0	0	131.214	4.12	536.802	697.424	16611.7	4779.56	-536.802	0	29.7715	7.90147	9.53916	0	0	0.562223	285.358	-608.177	8.91257	476.99	0	19.4654	20.2589	92.4422	0
15	0	0	15	1	695.792	454.404	241.388	0	0	53.4443	-31.6446	385.71	808.867	16589.8	4815.32	-385.71	0	30.3673	8.1998	8.66193	0	0	0.479277	209.271	-558.9	7.79809	435.388	0	15.9963	16.2426	56.415	0
16	0	0	16	1	622.69	372.586	250.103	0	0	74.571	114.732	473.452	560.009	16568.7	4868.27	-473.452	0	22.5337	9.48374	10.6495	0	0	0.800925	207.264	-561.148	8.98682	388.028	0	23.3165	23.9311	95.9189	0
17	0	0	17	1	691.556	489.018	202.537	0	0	118.989	9.39114	576.742	814.393	16524.2	4873.95	-576.742	0	36.2492	8.82646	9.33354	0	0	0.591259	202.285	-563.373	7.90771	441.734	0	18.0097	18.9525	89.8455	0
18	0	0	18	1	616.451	418.882	197.568	0	0	137.336	11.1928	615.024	739.499	16605.5	4772.49	-615.024	0	34.3607	7.94807	10.5501	0	0	0.421066	199.371	-563.464	8.98972	372.508	0	19.4932	21.2448	112.605	0
19	0	0	19	1	379.665	255.262	124.403	0	0	91.2858	65.1046	526.873	423.514	16651.6	4718.58	-526.873	0	17.8771	7.23985	8.67694	0	0	0.338845	253.912	-563.877	15.2665	314.28	0	28.8192	29.3974	139.031	0
20	0	0	20	1	743.124	476.084	267.039	0	0	61.8952	-15.0357	331.144	892.994	16681	4798.72	-331.144	0	32.0778	7.113	7.29233	0	0	0.264458	223.544	-560.746	7.16376	532.137	0	14.0649	14.1857	47.6543	0
21	0	0	21	1	737.719	413.53	324.189	0	0	96.6377	46.5259	419.882	863.036	16646.2	4737.15	-419.882	0	32.8541	7.09469	7.9113	0	0	0.667099	277.44	-584.357	7.24281	533.035	0	15.0737	15.1491	56.843	0
22	0	0	22	1	514.359	279.075	235.284	0	0	216.629	47.0809	627.97	626.357	16625.9	4736.6	-627.97	0	29.7987	5.75729	8.54012	0	0	0.499157	318.667	-589.01	10.6736	425.481	0	20.8948	22.5681	122.647	0
23	0	0	23	1	496.263	292.455	203.808	0	0	78.2131	-2.12627	284.81	364.307	16565	4885.47	-284.81	0	12.6283	7.71285	8.86078	0	0	0.202743	261.478	-566.832	11.3205	280.726	0	29.8916	29.8589	94.1226	0
25	0	0	25	1	541.279	366.35	174.929	0	0	27.5013	28.7825	168.289	414.601	16615.7	4854.56	-168.289	0	13.487	8.91959	8.75379	0	0	0.358703	261.906	-582.904	10.353	333.996	0	26.6536	26.3424	83.8167	0
27	0	0	27	1	755.22	425.861	329.36	0	0	75.1551	-26.9875	231.611	821.405	16667.7	4810.67	-231.611	0	27.6622	8.15424	8.63852	0	0	0.259983	205.889	-557.848	7.12855	474.937	0	15.0697	15.0334	48.1056	0
28	0	0	28	1	518.432	313.459	204.973	0	0	99.5457	-23.1193	328.192	511.349	16643.3	4806.8	-328.192	0	18.2986	8.24056	8.22937	0	0	0.258787	169.713	-530.15	10.7733	279.723	0	22.9174	23.0946	75.3585	0
31	0	0	31	1	677.38	497.374	180.006	0	0	71.1162	67.1396	455.532	865.263	16671.8	4816.2	-455.532	0	34.097	6.05435	8.59837	0	0	0.609826	205.799	-550.332	7.91892	521.544	0	14.7503	15.0951	60.5108	0
33	0	0	33	1	618.294	415.485	202.809	0	0	39.8308	-40.116	524.258	781.077	16603.4	4823.8	-524.258	0	33.4214	6.95555	8.40451	0	0	0.361722	195.58	-552.643	8.79285	400.298	0	16.9186	17.6599	76.3154	0
36	0	0	36	1	840.107	510.034	330.073	0	0	95.7936	19.0331	366.672	960.326	16647.1	4764.65	-366.672	0	35.1007	8.06215	8.55724	0	0	0.514843	238.089	-578.396	6.34658	573.347	0	13.9987	14.0468	49.0737	0
37	0	0	37	1	597.639	413.552	184.088	0	0	25.2453	56.556	395.367	679.976	16518.3	4826.78	-395.367	0	25.6128	7.54569	8.19348	0	0	0.50306	227.3	-561.622	9.15263	421.805	0	18.2599	18.2756	64.5833	0
38	0	0	38	1	339.442	216.473	122.969	0	0	-313.33	459.678	460.979	242.417	16458.3	4822.3	-460.979	0	19.2897	7.15596	8.13148	0	0	0.56407	191.481	-530.694	17.2743	280.186	0	47.4004	47.1768	124.558	0
39	0	0	39	1	576.029	356.802	219.227	0	0	38.4719	42.4907	294.301	551.493	16604.7	4840.85	-294.301	0	19.2487	8.17264	8.44545	0	0	0.666618	229.622	-561.818	9.58887	363.396	0	21.3142	21.2064	67.8169	0
40	0	0	40	1	346.427	192.004	154.423	0	0	-321.403	468.646	482.224	291.543	16466.3	4912.99	-482.224	0	24.6548	6.47251	8.26463	0	0	0.684803	204.683	-531.326	16.7601	250.863	0	39.9205	40.2857	112.003	0
40	0	0	40	1	637.28	415.33	221.949	0	0	33.9734	-23.2397	292.63	685.625	16609.2	4806.92	-292.63	0	24.1347	7.8025	8.21634	0	0	0.471958	195.364	-548.863	8.54402	443.147	0	17.5833	17.5178	56.3522	0
42	0	0	42	1	734.492	521.846	212.646	0	0	75.5524	53.843	581.148	946.759	16567.7	4829.5	-581.148	0	42.4051	6.1077	6.61565	0	0	0.57427	172.345	-528.88	7.18828	456.718	0	14.8113	15.5466	73.6529	0
44	0	0	44	1	592.163	388.523	203.64	0	0	143.933	-54.943	584.132	843.056	16598.9	4838.62	-584.132	0	38.2596	5.6749	6.96285	0	0	0.110784	210.334	-543.88	9.05593	398.112	0	15.8166	17.0265	79.208	0
45	0	0	45	1	483.137	305.039	178.098	0	0	59.158	-17.9459	261.556	322.181	16584.1	4901.29	-261.556	0	11.052	6.87057	8.36891	0	0	0.252261	248.242	-545.089	11.5438	282.548	0	31.8683	31.8094	99.6435	0
46	0	0	46	1	624.232	412.569	211.663	0	0	119.775	-22.7584	372.62	563.223	16523.4	4906.1	-372.62	0	20.7898	7.61218	7.56191	0	0	0.31198	228.721	-557.389	8.69487	362.691	0	20.7854	21.0356	71.1475	0
47	0	0	47	1	610.402	428.463	181.94	0	0	97.0955	14.8668	564.372	774.027	16546.1	4868.47	-564.372	0	34.0081	7.34087	7.59527	0	0	0.497432	211.881	-546.78	8.89731	398.1	0	17.7805	18.5872	85.4659	0
48	0	0	48	1	655.161	436.496	218.665	0	0	77.3831	30.6793	356.433	697.231	16565.8	4852.66	-356.433	0	25.3034	8.9982	8.91983	0	0	0.660811	220.368	-558.95	8.38245	442.7	0	18.3524	18.4242	61.8477	0
49	0	0	49	1	519.724	329.352	190.372	0	0	40.3165	43.5449	410.204	521.806	16602.9	4839.8	-410.204	0	19.8415	6.33191	8.07365	0	0	0.488186	239.525	-556.61	10.5736	378.02	0	21.777	22.1377	81.4439	0
51	0	0	51	1	514.933	299.282	215.651	0	0	56.8445	43.0256	273.065	515.987	16586.4	4840.31	-273.065	0	17.6971	7.56001	8.51157	0	0	0.410593	157.802	-518.823	10.8214	292.187	0	22.1371	21.9713	69.6036	0
52	0	0	52	1	662.356	418.903	243.453	0	0	117.996	19.7383	338.932	704.424	16525.2	4863.6	-338.932	0	25.2166	7.34757	7.58508	0	0	0.34592	233.657	-564.971	8.13806	446.975	0	17.232	17.2559	57.1969	0
53	0	0	53	1	504.69	311.58	193.109	0	0	43.3093	112.891	417.518	509.26	16599.9	4770.45	-417.518	0	19.5348	6.38767	7.92692	0	0	0.649542	260.68	-546.877	10.9172	363.242	0	22.3982	22.6862	84.7839	0
55	0	0	55	1	508.716	365.105	143.611	0	0	141.7	11.4342	561.936	585.721	16501.5	4871.91	-561.936	0	25.6609	5.6697	6.77951	0	0	0.255776	220.892	-541.147	10.672	315.657	0	20.9297	21.9161	102.272	0
56	0	0	56	1	498.684	328.836	169.848	0	0	140.266	-45.2195	440.596	583.139	16503	4928.56	-440.596	0	22.8777	5.12713	6.13176	0	0	0.0764001	239.016	-537.874	10.8067	323.742	0	18.7798	19.3632	71.7569	0
58	0	0	58	1	528.932	354.888	174.044	0	0	106.028	31.8879	473.271	588.972	16537.2	4851.45	-473.271	0	23.5502	5.78998	6.64934	0	0	0.359427	178.667	-517.78	10.2276	342.378	0	19.7998	20.2717	79.4946	0
59	0	0	59	1	278.652	158.963	119.689	0	0	-96.384	813.356	298.365	308.412	16540.3	4767.6	-298.365	0	63.4958	5.51886	7.30073	0	0	0.148447	163.569	-504.152	21.0893	297.025	0	49.9991	83.8149	162.745	0
61	0	0	61	1	596.915	366.901	230.014	0	0	100.602	-23.5918	329.978	702.412	16642.3	4807.27	-329.978	0	25.1679	6.73224	6.69315	0	0	0.307788	185.908	-530.659	9.02845	403.722	0	16.7622	16.8888	55.7498	0
62	0	0	62	1	365.992	224.437	141.555	0	0	111.061	-34.0915	386.227	321.391	16532.2	4917.43	-386.227	0	12.016	6.55136	7.59096	0	0	0.193573	204.917	-526.936	15.6512	231.665	0	32.3511	32.8847	114.889	0
63	0	0	63	1	637.326	365.701	271.625	0	0	107.58	-5.33493	499.93	774.65	16535.6	4888.68	-499.93	0	31.9028	5.59676	8.1515	0	0	0.330119	179.449	-536.742	8.41306	396.142	0	16.16	16.6998	70.8604	0
64	0	0	64	1	533.553	362.877	170.676	0	0	103.469	46.2619	392.615	565.447	16539.8	4837.08	-392.615	0	21.0352	6.65236	7.41028	0	0	0.59946	208.673	-541.022	10.2522	371.692	0	20.5804	20.7363	72.9188	0
66	0	0	66	1	557.166	357.529	199.638	0	0	65.9976	-13.1973	294.199	651.122	16676.9	4796.88	-294.199	0	22.7866	6.58848	7.67503	0	0	0.23453	180.228	-532.417	9.78762	409.005	0	17.7185	17.7887	58.1261	0
67	0	0	67	1	441.696	257.174	184.522	0	0	8.17199	-9.84655	122.09	423.825	16734.7	4793.53	-122.09	0	13.6965	6.53533	6.36963	0	0	0.197045	319.792	-546.694	12.5228	336.044	0	23.4372	23.4745	77.5964	0
68	0	0	68	1	501.118	313.618	187.5	0	0	4.45296	-7.89498	519.89	609.92	16638.8	4791.58	-519.89	0	26.063	5.46461	6.74589	0	0	0.487208	252.327	-541.222	10.8278	299.571	0	19.5328	20.1294	87.7506	0
71	0	0	71	1	315.454	153.985	161.469	0	0	-258.939	544.102	436.163	202.219	16503.5	4837.54	-436.163	0	17.4205	5.80671	7.06047	0	0	0.341151	187.478	-514.248	18.2965	260.305	0	44.1869	64.6828	131.389	0
71	0	0	71	1	530.87	356.464	174.406	0	0	47.601	29.9064	484.651	664.024	16595.6	4753.77	-484.651	0	27.0204	4.87942	6.42344	0	0	0.335131	279.953	-562.511	10.096	436.067	0	17.5769	17.9328	74.217	0
72	0	0	72	1	388.012	220.071	167.941	0	0	46.9814	-3.73215	322.339	377.142	16596.2	4787.41	-322.339	0	13.469	6.4078	6.8375	0	0	0.265392	183.492	-518.542	14.5224	276.303	0	27.84	27.8837	90.6797	0
74	0	0	74	1	552.606	326.774	225.832	0	0	162.613	-47.298	600.592	669.605	16580.3	4830.98	-600.592	0	30.9308	5.18625	7.14681	0	0	0.262377	227.736	-551.159	9.7349	414.639	0	18.7982	20.393	99.7977	0
75	0	0	75	1	589.76	366.873	222.887	0	0	132.694	24.4196	476.031	750.554	16610.2	4759.26	-476.031	0	30.0969	6.18846	5.83618	0	0	0.482188	198.601	-534.048	9.06237	417.273	0	16.525	16.857	65.6494	0
76	0	0	76	1	554.984	303.617	251.367	0	0	127.657	12.291	259.749	549.8	16615.2	4871.05	-259.749	0	18.6699	6.55156	7.95302	0	0	0.320385	250.607	-560.276	9.84466	394.692	0	20.1607	20.1278	63.7281	0
79	0	0	79	1	594.238	411.65	182.588	0	0	-2.46925	22.5665	475.142	719.164	16645.7	4761.11	-475.142	0	29.362	5.72981	6.89443	0	0	0.512602	241.893	-549.979	9.02159	460.955	0	16.936	17.1447	69.2362	0
80	0	0	80	1	697.51	472.332	225.179	0	0	126.805	19.7965	615.834	870.356	16616.1	4763.88	-615.834	0	40.4485	5.39659	8.1799	0	0	0.461682	230.828	-564.215	7.62216	461.625	0	15.82	17.1887	90.4977	0
81	0	0	81	1	548.426	411.159	137.267	0	0	45.5188	65.2921	575.378	659.162	16597.7	4818.05	-575.378	0	29.4873	5.56727	6.69695	0	0	0.535288	214.306	-535.462	9.81809	385.174	0	19.138	20.0852	97.0143	0
82	0	0	82	1	528.522	295.063	233.459	0	0	133.348	-31.2286	245.683	499.524	16609.5	4814.91	-245.683	0	16.9494	5.84477	6.21964	0	0	0.0321631	264.219	-540.359	10.2098	361.026	0	20.8491	20.7818	65.2454	0
83	0	0	83	1	554.749	362.347	192.402	0	0	90.7229	-26.9041	434.341	762.924	16652.2	4810.58	-434.341	0	29.6678	5.11581	6.83528	0	0	0.183805	284.61	-570.559	9.67007	439.251	0	15.4628	15.908	60.1205	0
84	0	0	84	1	500.312	328.254	172.058	0	0	90.6365	-33.7718	490.74	548.697	16552.6	4817.45	-490.74	0	22.5235	5.55788	7.54407	0	0	0.186674	197.291	-525.186	10.915	314.143	0	21.0336	21.7925	90.053	0
85	0	0	85	1	540.271	354.453	185.818	0	0	74.7285	49.3666	353.393	436.292	16568.5	4833.97	-353.393	0	15.7858	6.87164	8.03395	0	0	0.301304	261.075	-561.661	10.1711	310.67	0	25.5308	25.6377	86.9759	0
87	0	0	87	1	437.3	319.025	118.275	0	0	67.1671	3.22699	666.06	575.072	16576.1	4780.45	-666.06	0	28.5316	5.42408	6.50715	0	0	0.347034	192.97	-530.016	12.55	300.935	0	22.6311	25.6839	140.766	0
88	0	0	88	1	583.574	376.009	207.566	0	0	86.0884	75.917	409.742	659.665	16656.8	4807.42	-409.742	0	24.9154	5.81959	7.08181	0	0	0.501956	192.814	-529.897	9.21712	423.698	0	17.694	17.978	66.2637	0
90	0	0	90	1	507.618	298.772	208.847	0	0	84.8505	57.5228	310.025	530.15	16558.4	4825.82	-310.025	0	18.5798	6.46674	6.78411	0	0	0.471578	160.612	-507.424	10.7667	349.026	0	20.9773	20.8301	67.4326	0
92	0	0	92	1	462.309	306.21	156.1	0	0	40.7409	38.5859	588.759	534.324	16602.5	4745.09	-588.759	0	24.271	4.99224	6.65281	0	0	0.436816	164.802	-506.91	11.7687	286.059	0	22.3305	23.6274	120.013	0
93	0	0	93	1	728.883	467.527	261.356	0	0	133.543	-9.75108	483.53	865.468	16609.3	4793.43	-483.53	0	35.0908	6.53678	8.06075	0	0	0.454705	178.239	-542.653	7.31922	470.184	0	15.1368	15.6083	63.07	0
94	0	0	94	1	659.987	402.326	257.661	0	0	125.878	23.9906	388.622	623.636	16617	4759.69	-388.622	0	23.1492	6.03517	6.00606	0	0	0.283105	248.187	-550.812	8.02971	424.975	0	18.4526	18.5655	65.2298	0
96	0	0	96	1	597.082	379.805	217.277	0	0	72.5875	48.9902	336.033	567.384	16570.6	4834.35	-336.033	0	20.2795	6.51358	8.00548	0	0	0.549923	231.34	-554.854	9.08597	354.008	0	20.2173	20.2303	68.1047	0
98	0	0	98	1	639.073	388.122	250.951	0	0	118.402	9.65278	295.481	721.125	16624.5	4774.03	-295.481	0	25.085	7.15209	7.13888	0	0	0.405426	187.135	-538.015	8.4286	421.663	0	16.6217	16.5139	53.5326	0
100	0	0	100	1	659.93	398.653	261.277	0	0	127.648	33.3643	426.062	772.934	16615.2	4849.98	-426.062	0	29.5767	5.52975	5.73067	0	0	0.489087	218.537	-536.424	7.99249	447.342	0	15.3654	15.6736	56.8582	0
101	0	0	101	1	500.587	357.966	142.621	0	0	94.2746	38.9369	413.695	573.055	16648.6	4844.4	-413.695	0	21.7095	5.12551	5.80778	0	0	0.342008	241.339	-546.484	10.7366	416.919	0	19.0901	19.4619	70.635	0
102	0	0	102	1	601.682	412.09	189.592	0	0	95.3319	2.95513	437.119	671.934	16647.5	4780.73	-437.119	0	26.0609	5.60774	7.01483	0	0	0.290068	212.315	-540.364	8.89923	408.348	0	17.484	17.8714	68.1047	0
103	0	0	103	1	728.084	482.082	246.003	0	0	59.2079	-17.7426	406.786	836.637	16584	4801.42	-406.786	0	31.8288	5.91184	5.4948	0	0	0.485918	201.141	-534.593	7.20358	406.77	0	14.5057	14.731	51.6362	0
104	0	0	104	1	506.796	306.996	199.799	0	0	101.526	37.8163	390.782	536.027	16641.4	4745.86	-390.782	0	19.9214	5.38246	6.33017	0	0	0.377507	185	-519.67	10.6566	341.97	0	20.5506	20.6078	74.7699	0
105	0	0	105	1	492.55	330.326	162.224	0	0	19.0856	43.0537	390.695	561.309	16624.1	4740.63	-390.695	0	21.1013	5.87057	6.66766	0	0	0.420815	204.043	-532.438	11.0664	333.649	0	20.1246	20.0481	72.5081	0
106	0	0	106	1	562.35	403.352	158.999	0	0	40.0379	36.0113	521.552	665.792	16603.2	4847.33	-521.552	0	28.1485	6.05616	6.0178	0	0	0.458337	173.578	-518.863	9.54504	377.903	0	18.5054	19.0772	80.717	0
107	0	0	107	1	485.304	298.375	186.929	0	0	91.0234	-20.5748	370.969	511.495	16552.2	4804.25	-370.969	0	18.8693	6.03324	7.08086	0	0	0.256393	167.767	-514.974	11.2983	304.948	0	21.6957	21.889	75.1896	0
108	0	0	108	1	455.256	265.508	189.748	0	0	45.0316	4.79419	309.278	433.54	16598.2	4878.55	-309.278	0	15.3301	5.58702	6.25596	0	0	0.171009	156.811	-494.402	11.9993	256.684	0	23.5573	23.6536	76.4352	0
109	0	0	109	1	393.762	277.002	116.76	0	0	97.3561	-14.7754	529.226	439.665	16545.9	4898.12	-529.226	0	18.6828	4.17929	6.6127	0	0	0.105053	227.73	-531.09	13.9124	336.416	0	24.1209	25.1294	115.763	0
110	0	0	110	1	457.846	314.936	142.91	0	0	65.081	-11.9374	546.467	544.13	16578.1	4895.28	-546.467	0	23.6025	5.12968	5.28104	0	0	0.148211	227.062	-532.37	11.7821	311.935	0	21.1595	22.0956	97.3384	0
111	0	0	111	1	371.522	211.057	160.465	0	0	-40.6521	102.608	419.274	237.97	16584.2	4880.39	-419.274	0	9.36568	6.46077	6.58772	0	0	0.392124	191.458	-508.706	15.224	223.458	0	41.8047	42.2122	150.643	0
113	0	0	113	1	417.848	254.061	163.787	0	0	73.3462	32.1546	446.542	401.843	16470.2	4950.85	-446.542	0	15.7076	4.6633	5.45858	0	0	0.294029	228.583	-519.649	12.9814	269.675	0	24.8801	25.5406	96.8701	0
115	0	0	115	1	382.278	261.987	120.29	0	0	95.828	-7.56508	384.456	387.024	16547.4	4791.25	-384.456	0	14.3869	4.83638	5.58518	0	0	0.0906338	140.134	-480.241	14.3574	239.702	0	25.9676	26.2172	90.8101	0
116	0	0	116	1	395.69	232.849	162.841	0	0	95.074	-73.2068	256.094	303.776	16548.1	4856.89	-256.094	0	10.5075	5.24909	6.71163	0	0	0.0787501	198.128	-517.162	14.0208	1	0	31.0715	31.2431	96.5456	0
117	0	0	117	1	498.986	309.755	189.231	0	0	122.473	-12.4088	559.393	554.058	16520.7	4895.75	-559.393	0	24.2665	5.61889	6.19166	0	0	0.215909	187.036	-513.528	10.849	328.063	0	21.6309	22.6655	103.536	0
123	0	0	123	1	507.05	298.873	208.177	0	0	28.5075	23.0653	390.848	606.906	16614.7	4860.27	-390.848	0	22.7975	5.08566	5.86714	0	0	0.48535	214.193	-535.039	10.5892	1	0	18.0517	18.2918	64.5363	0
124	0	0	124	1	465.519	297.213	168.305	0	0	31.4309	26.7832	284.673	417.352	16611.8	4856.56	-284.673	0	14.5087	5.92792	5.56165	0	0	0.29854	220.595	-526.895	11.6756	267.618	0	24.2158	24.1382	75.7842	0
125	0	0	125	1	338.188	201.932	136.256	0	0	164.705	-96.614	475.485	339.789	16578.2	4780.63	-475.485	0	14.0175	4.56346	5.8982	0	0	0.0859592	210.034	-517.669	16.4473	256.177	0	28.982	30.6346	119.155	0
127	0	0	127	1	401.677	291.21	110.467	0	0	122.188	24.6558	503.036	393.352	16521	4858.68	-503.036	0	16.1958	5.38348	6.72608	0	0	0.270712	197.309	-521.773	13.8097	269.089	0	27.6327	28.4754	121.176	0
128	0	0	128	1	543.07	334.449	208.621	0	0	148.343	-13.3799	395.446	540.679	16594.5	4797.06	-395.446	0	20.2904	4.22461	5.97805	0	0	0.128447	197.315	-520.747	9.76863	355.405	0	19.3632	19.7159	71.1248	0
129	0	0	129	1	502.608	349.358	153.251	0	0	82.3732	-48.0368	487.542	610.549	16660.5	4831.72	-487.542	0	25.0818	4.54302	6.09287	0	0	0.101193	227.204	-536.132	10.6571	347.09	0	18.2615	19.0691	77.8943	0
130	0	0	130	1	558.093	365.869	192.224	0	0	152.606	92.0041	637.115	665.796	16590.3	4791.34	-637.115	0	31.8333	4.44675	5.94599	0	0	0.58426	242.035	-551.116	9.50265	434.775	0	18.8485	20.7969	110.967	0
131	0	0	131	1	462.689	312.91	149.779	0	0	48.4929	-32.0347	443.044	443.122	16594.7	4815.71	-443.044	0	17.4722	5.7422	5.63578	0	0	0.293784	199.07	-518.788	11.7434	288.113	0	24.1182	24.8202	90.1985	0
133	0	0	133	1	407.09	253.517	153.573	0	0	58.3566	-6.59153	304.577	403.862	16584.9	4889.93	-304.577	0	14.2309	5.40523	7.16863	0	0	0.206519	208.107	-531.368	13.6583	309.035	0	25.0632	25.1808	82.175	0
135	0	0	135	1	416.526	279.94	136.586	0	0	131.657	-44.0309	518.422	356.784	16511.6	4927.37	-518.422	0	15.0703	4.17479	6.39132	0	0	0.064102	306.389	-554.425	13.0557	1	0	28.0871	29.328	131.898	0
136	0	0	136	1	552.53	332.567	219.962	0	0	122.605	30.7827	427.133	601.385	16620.3	4752.9	-427.133	0	23.0373	6.30419	6.70164	0	0	0.386758	176.731	-516.517	9.79335	370.091	0	19.496	19.7235	73.1707	0
137	0	0	137	1	520.566	358.299	162.267	0	0	73.7042	-38.3313	422.377	636.68	16569.5	4822.01	-422.377	0	24.5986	4.96436	5.90732	0	0	0.283327	187.818	-519.719	10.2842	321.246	0	17.4987	17.9511	64.888	0
138	0	0	138	1	453.918	307.306	146.612	0	0	162.141	-71.6647	399.089	582.428	16580.7	4855.34	-399.089	0	22.2596	4.23307	6.00938	0	0	0.124666	241.806	-543.789	11.8602	389.021	0	18.0075	18.6392	66.0833	0
140	0	0	140	1	484.22	357.292	126.928	0	0	128.747	45.1163	575.996	609.793	16614.1	4838.22	-575.996	0	27.0748	4.32058	5.79644	0	0	0.37129	217.867	-531.897	11.0502	380.249	0	19.3341	20.3945	99.5511	0
141	0	0	141	1	281.858	209.356	72.502	0	0	120.725	-114.361	593.445	293.162	16522.5	4898.04	-593.445	0	13.706	4.24737	5.73417	0	0	0.0304345	182.792	-499.015	20.0593	251.535	0	34.1419	37.9432	181.87	0
144	0	0	144	1	502.252	277.275	224.977	0	0	50.2498	-26.53	357.848	505.063	16692.6	4810.21	-357.848	0	18.5609	6.21464	6.61706	0	0	0.328192	194	-532.372	10.8582	278.565	0	21.5762	21.9632	74.8968	0
145	0	0	145	1	386.039	234.144	151.895	0	0	50.4517	27.7646	271.512	335.279	16493.1	4855.58	-271.512	0	11.5126	5.829	5.86486	0	0	0.296854	201.523	-513.233	14.3872	314.226	0	29.191	28.887	89.9434	0
146	0	0	146	1	413.429	321.927	91.5017	0	0	92.4867	-35.6321	409.588	464.693	16550.7	4819.31	-409.588	0	17.7216	4.03075	6.03901	0	0	0.133801	291.288	-557.299	13.1058	1	0	21.6918	22.1949	81.2128	0
147	0	0	147	1	381.628	258.84	122.788	0	0	94.9563	72.6364	569.362	460.497	16647.9	4810.7	-569.362	0	20.3382	4.80282	6.0074	0	0	0.393477	171.576	-510.894	14.435	1	0	24.6254	25.8482	127.4	0
149	0	0	149	1	320.907	183.897	137.01	0	0	132.172	8.7357	502.05	324.633	16610.7	4874.6	-502.05	0	13.3724	4.88772	6.26362	0	0	0.162169	257.405	-520.949	17.5833	276.774	0	31.3415	32.5452	139.637	0
150	0	0	150	1	387.977	256.043	131.934	0	0	134.958	18.6828	592.479	466.478	16607.9	4765	-592.479	0	21.1137	4.68022	5.87595	0	0	0.272975	177.252	-505.384	14.1379	272.488	0	24.546	26.2327	132.352	0
152	0	0	152	1	340.72	196.088	144.633	0	0	42.5958	50.8861	402.334	253.611	16700.3	4832.45	-402.334	0	9.57396	4.88823	6.18742	0	0	0.24266	221.566	-526.425	16.4242	249.085	0	37.0663	37.8518	139.729	0
154	0	0	154	1	342.657	206.353	136.305	0	0	67.119	21.7366	344.559	306.403	16576.1	4861.6	-344.559	0	11.0463	4.84439	5.86272	0	0	0.244995	203.653	-509.07	16.2589	234.32	0	31.0199	31.3415	104.614	0
155	0	0	155	1	323.234	180.843	142.391	0	0	90.4576	-3.78068	335.76	250.193	16652.4	4787.46	-335.76	0	8.9737	4.45175	5.30761	0	0	0.0789717	209.849	-509.11	17.1686	240.498	0	36.2304	36.6188	122.068	0
158	0	0	158	1	411.251	263.259	147.992	0	0	101.955	66.4099	510.921	462.856	16640.9	4816.93	-510.921	0	19.2082	3.93826	6.27453	0	0	0.378122	194.048	-510.153	13.191	1	0	22.793	23.5375	106.687	0
159	0	0	159	1	390.408	246.87	143.538	0	0	165.239	-36.4103	419.46	346.46	16478	4919.75	-419.46	0	13.3393	4.44064	5.82669	0	0	0.115708	236.913	-535.722	13.9971	305.789	0	27.658	28.3739	104.076	0
162	0	0	162	1	417.132	256.744	160.388	0	0	127.256	17.228	711.281	446.571	16615.6	4766.45	-711.281	0	23.3365	3.6916	5.57673	0	0	0.308865	235.326	-534.748	12.8824	299.217	0	26.7505	32.2038	185.015	0
163	0	0	163	1	436.246	301.63	134.616	0	0	51.2449	-7.86029	290.363	375.403	16592	4891.2	-290.363	0	13.117	5.80793	7.11352	0	0	0.286353	239.6	-543.413	12.6915	317.258	0	26.8503	26.9116	86.0185	0
164	0	0	164	1	421.093	278.41	142.682	0	0	71.1968	0.156003	523.086	413.16	16572	4883.18	-523.086	0	17.4532	5.09914	5.52982	0	0	0.263703	236.548	-530.758	12.9351	284.306	0	26.0912	27.1022	116.333	0
165	0	0	165	1	267.921	182.07	85.8514	0	0	69.9564	38.3847	486.573	239.906	16573.3	4844.96	-486.573	0	9.74395	3.23863	5.20276	0	0	0.0665976	206.384	-505.561	20.7577	233.397	0	36.649	37.954	162.759	0
168	0	0	168	1	307.649	201.334	106.315	0	0	93.9645	-84.7408	429.303	290.508	16648.9	4868.42	-429.303	0	11.4253	3.92476	4.82092	0	0	0.140326	189.207	-490.496	17.9148	267.692	0	30.7858	32.2943	117.216	0
169	0	0	169	1	329.977	171.996	157.981	0	0	73.6984	32.2973	415.863	203.025	16569.5	4950.7	-415.863	0	7.72243	5.35808	6.27413	0	0	0.261965	202.128	-501.631	17.1421	218.802	0	45.8329	46.6445	171.869	0
170	0	0	170	1	310.201	206.05	104.151	0	0	7.21711	-2.73534	448.321	301.249	16636	4886.08	-448.321	0	11.9869	4.99896	5.513	0	0	0.197293	156.785	-485.682	18.1467	217.146	0	32.1367	32.9077	123.697	0
172	0	0	172	1	299.788	186.974	112.814	0	0	100.854	-36.4566	355.23	271.018	16642	4820.14	-355.23	0	9.91176	3.51432	5.30845	0	0	0.0532063	176.226	-485.729	18.4224	266.387	0	32.2067	32.8648	114.015	0
173	0	0	173	1	303.289	176.755	126.534	0	0	55.6926	-24.6629	406.306	294.626	16487.9	4908	-406.306	0	11.2243	3.92175	5.40904	0	0	0.147677	193.147	-499.935	18.3183	237.763	0	30.6659	31.4267	114.087	0
174	0	0	174	1	340.898	235.26	105.638	0	0	130.873	-23.9441	637.694	330.234	16512.3	4907.28	-637.694	0	15.8212	4.6921	5.8075	0	0	0.142841	209.035	-514.743	16.313	242.209	0	33.1989	36.7338	198.059	0
175	0	0	175	1	383.001	225.359	157.642	0	0	37.6826	69.3416	399.847	396.198	16705.2	4814	-399.847	0	14.9398	3.68564	5.75752	0	0	0.299714	218.639	-506.622	14.1573	324.271	0	24.0988	24.5364	92.6738	0
177	0	0	177	1	284.139	192.049	92.0899	0	0	124.914	37.7733	473.201	282.16	16518.3	4845.57	-473.201	0	11.2741	3.59038	5.74591	0	0	0.0912979	240.651	-523.617	19.6717	1	0	32.7698	33.6903	139.884	0
179	0	0	179	1	277.381	174.364	103.017	0	0	59.6538	12.3436	554.571	285.262	16683.2	4871	-554.571	0	12.4559	4.15916	5.91602	0	0	0.12392	158.721	-479.942	20.44	203.449	0	34.7239	36.5815	180.912	0
180	0	0	180	1	208.374	133.355	75.0193	0	0	114.647	62.4075	645.585	193.82	16528.6	4820.93	-645.585	0	9.33284	3.44774	5.59109	0	0	0.201056	174.644	-477.691	27.8555	231.794	0	49.6954	56.0276	330.35	0
185	0	0	185	1	351.445	212.108	139.337	0	0	126.796	20.4168	423.177	331.254	16715.7	4763.26	-423.177	0	12.656	4.1445	5.23566	0	0	0.105051	182.791	-493.908	15.576	247.448	0	28.8611	29.2967	112.535	0
189	0	0	189	1	263.048	155.212	107.835	0	0	168.319	-23.1271	564.123	256.255	16574.6	4806.81	-564.123	0	11.3258	2.62502	5.30582	0	0	0.0788912	205.639	-498.312	20.9602	294.92	0	35.0142	37.2507	188.64	0
190	0	0	190	1	330.337	220.8	109.537	0	0	86.0421	64.908	625.121	353.496	16656.8	4818.43	-625.121	0	16.6412	3.71593	4.98416	0	0	0.212735	185.114	-493.576	16.5423	248.485	0	29.7474	32.5102	178.222	0
191	0	0	191	1	437.466	297.748	139.718	0	0	36.1257	54.5744	612.194	488.453	16607.1	4828.77	-612.194	0	22.8174	3.39327	5.27353	0	0	0.321415	183.277	-502.445	12.167	331.759	0	22.4144	24.149	126.75	0
192	0	0	192	1	486.033	311.748	174.285	0	0	86.0537	9.52216	456.058	539.662	16557.2	4873.82	-456.058	0	21.2942	4.51554	5.23041	0	0	0.294597	245.283	-532.167	10.9798	339.126	0	19.7613	20.2999	76.6876	0
193	0	0	193	1	377.63	206.183	171.447	0	0	71.1611	-15.7381	251.963	291.019	16671.7	4899.08	-251.963	0	9.90362	4.03904	6.0271	0	0	0.0914544	200.116	-502.558	14.4748	275.719	0	30.4636	30.5108	97.0105	0
195	0	0	195	1	357.662	215.943	141.719	0	0	105.918	40.0165	601.591	420.461	16537.3	4843.32	-601.591	0	19.2194	4.28632	5.66372	0	0	0.225985	210.181	-512.744	15.3669	287.355	0	26.3712	28.2497	145.319	0
196	0	0	196	1	425.933	253.499	172.434	0	0	32.6772	42.2654	334.757	406.162	16610.5	4841.07	-334.757	0	14.5987	4.91906	6.03878	0	0	0.329946	210.041	-518.502	12.8066	278.327	0	24.5938	24.7035	82.7075	0
197	0	0	197	1	479.987	342.049	137.939	0	0	30.4188	-45.709	552.6	595.864	16612.8	4829.39	-552.6	0	26.3387	3.67518	5.95129	0	0	0.36536	218.216	-530.284	11.0956	368.793	0	18.7445	19.8179	91.784	0
199	0	0	199	1	360.667	220.134	140.532	0	0	-5.01693	-11.4754	239.808	290.862	16648.2	4894.82	-239.808	0	9.95873	4.47958	5.29743	0	0	0.155254	235.94	-521.949	15.2073	294.362	0	30.4281	30.1782	94.5459	0
200	0	0	200	1	354.668	230.961	123.707	0	0	126.917	7.21255	369.881	378.809	16616	4876.13	-369.881	0	13.887	3.5955	5.28147	0	0	0.177394	224.176	-499.042	15.3191	1	0	24.5277	24.9858	87.6809	0
201	0	0	201	1	272.567	152.124	120.442	0	0	97.4809	27.2104	423.66	259.121	16645.4	4856.13	-423.66	0	9.90611	3.64334	4.69067	0	0	0.0893305	190.714	-485.766	20.38	269.963	0	33.9431	34.8437	129.462	0
202	0	0	202	1	363.452	236.496	126.957	0	0	100.506	19.9694	629.127	326.87	16642.4	4763.71	-629.127	0	15.4403	3.80642	5.00076	0	0	0.0706249	188.761	-492.865	14.916	253.215	0	32.1172	35.2854	193.945	0
204	0	0	204	1	327.777	175.658	152.118	0	0	189.631	63.9015	275.176	252.46	16553.3	4819.44	-275.176	0	8.67024	4.60619	5.50915	0	0	0.205476	215.156	-498.051	16.9733	241.927	0	35.9622	35.4639	111.022	0
206	0	0	206	1	404.861	270.455	134.406	0	0	42.7754	11.8546	359.459	408.645	16600.4	4871.49	-359.459	0	14.962	4.88476	5.92155	0	0	0.236916	223.416	-527.328	13.524	330.179	0	24.404	24.7245	84.3232	0
207	0	0	207	1	383.288	251.036	132.251	0	0	68.607	57.9241	546.024	418.299	16574.6	4825.42	-546.024	0	18.0538	3.53708	5.91408	0	0	0.330419	240.055	-525.802	14.1363	336.48	0	24.7252	25.7928	124.578	0
208	0	0	208	1	420.705	262.851	157.854	0	0	3.64094	8.53633	371.573	450.265	16639.6	4874.8	-371.573	0	16.7914	5.89291	5.75852	0	0	0.294018	144.001	-490.474	13.0712	244.509	0	23.3244	23.5219	79.6421	0
209	0	0	209	1	242.409	153.056	89.3522	0	0	93.9444	-1.79811	452.916	215.635	16549.3	4885.14	-452.916	0	8.49044	4.37904	5.56173	0	0	0.109374	183.053	-488.602	23.8205	217.167	0	42.054	43.3533	167.423	0
211	0	0	211	1	366.966	213.814	153.152	0	0	80.6193	55.3524	301.348	290.625	16462.9	4927.65	-301.348	0	10.1287	4.40225	5.57714	0	0	0.308082	258.04	-537.308	14.9458	305.773	0	31.1409	31.2499	101.345	0
212	0	0	212	1	375.885	266.059	109.826	0	0	30.1477	-20.6713	576.536	440.738	16513.4	4904.01	-576.536	0	19.8939	4.34484	4.91813	0	0	0.269422	177.738	-494.546	14.4557	240.562	0	24.6395	25.9692	120.937	0
213	0	0	213	1	512.547	301.609	210.938	0	0	56.4483	-36.9405	327.666	554.064	16686.4	4820.62	-327.666	0	19.9609	4.2056	4.63852	0	0	0.172442	210.234	-515.558	10.2979	359.45	0	18.1413	18.4354	61.3563	0
214	0	0	214	1	313.822	181.016	132.806	0	0	-26.1187	106.979	293.174	233.083	16669.3	4876.02	-293.174	0	8.27382	5.55025	6.44322	0	0	0.340356	191.141	-500.351	18.2245	222.584	0	39.8055	39.7159	126.684	0
215	0	0	215	1	375.799	233.499	142.3	0	0	133.627	-110.132	425.572	348.154	16609.3	4893.81	-425.572	0	13.7797	2.84132	4.7537	0	0	0.147499	276.495	-533.451	14.1759	352.985	0	24.8027	26.3439	96.6221	0
216	0	0	216	1	324.195	200.219	123.976	0	0	159.945	13.3658	716.403	328.481	16483.3	4869.97	-716.403	0	17.3052	3.74881	5.51261	0	0	0.162226	222.875	-511.571	16.9853	272.514	0	34.5405	41.4136	239.366	0
217	0	0	217	1	349.311	229.867	119.444	0	0	106.727	54.5226	502.046	282.734	16436.8	4928.48	-502.046	0	11.6232	5.51125	6.18505	0	0	0.262898	177.955	-501.509	16.0897	211.867	0	36.2453	37.3833	158.779	0
218	0	0	218	1	337.605	206.281	131.324	0	0	107.425	81.2627	642.68	300.367	16635.5	4802.08	-642.68	0	14.4381	4.3147	6.30977	0	0	0.278202	157.347	-484.834	16.49	202.411	0	35.8348	40.1792	233.253	0
220	0	0	220	1	411.978	259.868	152.109	0	0	113.993	0.30315	303.169	490.171	16628.9	4783.38	-303.169	0	17.1643	4.66567	4.96691	0	0	0.0361592	167.634	-496.747	13.1264	354.103	0	20.5863	20.5849	66.7382	0
222	0	0	222	1	365.264	217.821	147.443	0	0	108.071	-67.2857	270.446	315.267	16634.8	4850.97	-270.446	0	10.9776	4.49439	5.08515	0	0	0.113593	202.65	-506.224	14.9675	244.626	0	28.521	28.9103	89.5149	0
224	0	0	224	1	407.111	302.818	104.293	0	0	60.8231	-5.07656	529.385	473.914	16582.4	4888.42	-529.385	0	20.19	4.73473	5.56226	0	0	0.192552	218.681	-518.286	13.3789	276.426	0	23.0473	23.9937	105.049	0
225	0	0	225	1	411.143	272.678	138.465	0	0	112.789	4.9565	547.914	378.956	16530.4	4878.38	-547.914	0	16.3649	4.25602	5.50561	0	0	0.251705	202.625	-510.41	13.1622	287.405	0	27.599	28.849	133.487	0
228	0	0	228	1	383.077	257.231	125.846	0	0	34.9465	-45.7066	461.408	325.449	16608.3	4929.05	-461.408	0	13.124	4.98853	5.39858	0	0	0.275363	208.719	-509.009	14.3221	260.444	0	29.9551	30.8749	117.643	0
230	0	0	230	1	341.778	241.386	100.391	0	0	148.185	34.5418	581.57	419.117	16594.7	4749.14	-581.57	0	18.7374	3.72664	4.66466	0	0	0.304962	173.896	-484.315	15.8861	269.028	0	25.3095	26.7241	131.809	0
232	0	0	232	1	399.686	261.85	137.836	0	0	91.3326	18.5129	608.605	494.401	16651.5	4765.17	-608.605	0	22.8188	3.37921	4.8665	0	0	0.207862	200.349	-511.702	13.3674	300.113	0	22.2215	23.9288	125.375	0
233	0	0	233	1	261.273	148.06	113.213	0	0	66.0971	101.731	341.51	153.981	16577.1	4881.27	-341.51	0	5.53441	4.44997	6.45997	0	0	0.185344	247.773	-524.047	22.1269	251.914	0	55.9547	56.7624	193.972	0
234	0	0	234	1	492.621	342.562	150.059	0	0	120.871	34.7571	479.324	531.873	16622	4748.92	-479.324	0	21.3812	3.71816	4.71706	0	0	0.273854	188.83	-505.688	10.7045	375.341	0	19.7283	20.1123	82.2371	0
236	0	0	236	1	459.681	298.388	161.293	0	0	26.1398	0.151096	356.049	567.102	16716.7	4783.53	-356.049	0	20.8124	4.02665	4.75238	0	0	0.427502	220.106	-521.088	11.5649	357.717	0	18.0376	18.1948	63.5216	0
238	0	0	238	1	299.391	192.449	106.942	0	0	94.2781	8.50356	547.91	349.596	16648.6	4775.18	-547.91	0	15.1051	3.36818	5.44387	0	0	0.0328228	187.484	-500.463	18.432	270.618	0	28.3808	29.6643	145.648	0
241	0	0	241	1	293.444	154.902	138.542	0	0	61.0652	72.5072	520.77	239.461	16681.8	4810.83	-520.77	0	10.0828	4.62661	4.92501	0	0	0.172541	197.261	-490.327	19.0885	230.854	0	40.4567	41.8296	186.544	0
242	0	0	242	1	407.354	281.604	125.75	0	0	93.134	9.89104	419.819	448.337	16649.7	4873.45	-419.819	0	17.1152	4.59282	4.65282	0	0	0.244671	214.801	-505.572	13.2405	309.863	0	22.4391	22.9851	82.0925	0
243	0	0	243	1	406.162	261.982	144.18	0	0	87.4151	-13.9199	456.837	512.002	16655.5	4897.26	-456.837	0	20.2788	3.54935	4.73566	0	0	0.0572059	175.001	-495.313	13.1489	1	0	19.5533	20.1643	78.066	0
244	0	0	244	1	384.22	216.655	167.565	0	0	52.9086	55.1257	99.6989	255.096	16590.3	4828.21	-99.6989	0	8.04999	4.55535	5.64862	0	0	0.293426	238.435	-530.154	14.2416	298.351	0	34.3166	33.7458	110.635	0
245	0	0	245	1	427.865	241.834	186.032	0	0	59.3298	-1.67196	345.194	331.835	16683.6	4785.35	-345.194	0	12.0156	3.21132	5.25416	0	0	0.193491	232.642	-515.056	12.4331	340.64	0	26.8997	27.253	96.1267	0
247	0	0	247	1	361.674	234.753	126.921	0	0	87.9314	-2.67437	398.599	303.625	16555.3	4886.01	-398.599	0	11.4107	4.31657	4.91812	0	0	0.109504	187.716	-492.513	15.0753	244.149	0	30.4747	31.1055	108.704	0
248	0	0	248	1	306.062	157.72	148.342	0	0	89.8228	0.158869	214.457	207.987	16653.1	4883.18	-214.457	0	6.89178	3.7171	5.22215	0	0	0.060102	191.342	-490.247	18.0431	229.742	0	39.4489	39.4381	122.877	0
249	0	0	249	1	274.672	144.11	130.562	0	0	114.836	-64.6265	252.868	265.289	16628	4748.65	-252.868	0	9.12522	3.66031	4.37727	0	0	0.194981	205.319	-489.696	20.1324	279.965	0	31.9824	31.7879	99.9805	0
250	0	0	250	1	289.159	185.025	104.133	0	0	126.509	22.2435	495.563	267.292	16516.7	4761.44	-495.563	0	10.9259	3.60141	5.16143	0	0	0.146284	241.312	-511.338	19.1731	264.532	0	34.8911	35.7142	153.098	0
252	0	0	252	1	313.66	231.865	81.7951	0	0	113.55	131.091	698.492	369.834	16529.7	4851.91	-698.492	0	19.2351	3.69188	4.98493	0	0	0.288211	204.878	-505.733	17.5093	279.324	0	30.476	36.2581	207.646	0
254	0	0	254	1	305.146	165.77	139.376	0	0	14.0073	8.16756	613.52	318.905	16629.2	4775.51	-613.52	0	15.0175	3.74639	4.71525	0	0	0.104475	177.299	-486.212	18.0112	216.17	0	32.1215	34.6548	179.602	0
256	0	0	256	1	368.562	247.474	121.088	0	0	0.255969	91.2051	323.11	237.467	16643	4792.14	-323.11	0	8.53071	4.81574	6.27824	0	0	0.3721	238.485	-517.421	15.0435	299.217	0	38.8445	38.8738	129.925	0
258	0	0	258	1	316.101	194.183	121.918	0	0	139.475	10.2074	472.48	330.488	16603.4	4873.13	-472.48	0	13.2265	3.5966	5.2388	0	0	0.0866814	183.651	-485.85	17.3814	254.822	0	28.2681	29.2776	118.782	0
259	0	0	259	1	264.715	162.021	102.695	0	0	53.4582	1.768	225.914	190.625	16689.4	4881.57	-225.914	0	6.37889	4.20256	5.02925	0	0	0.0687628	178.252	-483.933	21.3357	187.003	0	43.1484	43.4021	134.118	0
261	0	0	261	1	402.217	235.887	166.33	0	0	88.3653	-36.667	417.982	344.985	16654.5	4820.35	-417.982	0	13.2561	4.46154	5.69751	0	0	0.171831	187.196	-501.344	13.5342	248.975	0	27.9545	28.8097	106.187	0
262	0	0	262	1	310.414	204.723	105.691	0	0	92.8658	115.818	592.264	391.897	16550.4	4767.52	-592.264	0	17.8536	3.32955	4.74783	0	0	0.337384	220.491	-507.331	17.5742	1	0	26.2809	28.0343	142.387	0
263	0	0	263	1	421.126	228.666	192.46	0	0	81.1056	-67.774	332.475	420.125	16661.8	4851.45	-332.475	0	15.2739	3.83069	4.58024	0	0	0.171436	221.786	-513.8	12.6668	323.553	0	22.1297	22.7035	74.7264	0
264	0	0	264	1	348.564	229.033	119.531	0	0	-7.98105	35.3741	433.438	276.609	16651.2	4847.97	-433.438	0	10.8705	3.67573	4.68074	0	0	0.276476	208.87	-495.551	15.5405	250.143	0	32.1363	32.7424	123.325	0
267	0	0	267	1	325.029	181.427	143.602	0	0	65.7144	-3.77887	341.048	261.905	16677.2	4787.46	-341.048	0	9.45085	3.52003	4.96304	0	0	0.0369853	242.216	-511.341	16.7906	260.365	0	33.0989	33.5591	115.433	0
268	0	0	268	1	315.981	180.761	135.22	0	0	47.1608	1.94441	423.32	282.497	16596.1	4881.4	-423.32	0	10.8868	3.77285	4.98073	0	0	0.136433	201.865	-498.304	17.3863	267.179	0	31.6183	32.5163	120.122	0
269	0	0	269	1	296.785	202.731	94.0546	0	0	16.5091	-30.6577	548.154	278.655	16626.7	4814.34	-548.154	0	12.2636	4.46768	5.39488	0	0	0.26032	214.453	-516.524	18.9127	228.672	0	35.7525	37.5336	173.528	0
270	0	0	270	1	370.308	246.833	123.475	0	0	57.2073	80.7637	519.418	405.339	16486.4	4902.24	-519.418	0	17.063	4.45458	5.35125	0	0	0.346131	198.945	-511.041	14.7746	292.619	0	25.7239	26.5642	115.967	0
271	0	0	271	1	322.054	175.43	146.624	0	0	55.5005	28.2825	323.521	224.592	16687.4	4855.06	-323.521	0	7.98531	4.06486	4.81521	0	0	0.116199	147.419	-468.982	17.0608	199.604	0	38.1341	38.6663	126.874	0
272	0	0	272	1	363.419	210.208	153.211	0	0	32.3136	22.9889	194.189	321.602	16511.2	4960.01	-194.189	0	10.5836	4.74934	5.16065	0	0	0.345743	240.922	-525.272	15.1056	303.835	0	27.6115	27.4088	87.4724	0
273	0	0	273	1	275.823	159.856	115.967	0	0	3.97246	76.1249	115.32	257.628	16639.2	4807.22	-115.32	0	8.23417	4.77519	4.81617	0	0	0.335376	181.395	-488.041	20.4794	226.804	0	33.4539	32.9213	108.201	0
274	0	0	274	1	373.064	217.838	155.226	0	0	94.4482	14.5259	565.985	397.808	16548.8	4868.81	-565.985	0	17.5122	4.14396	5.54083	0	0	0.298785	133.219	-468.968	14.6269	240.406	0	26.7224	28.1207	135.481	0
275	0	0	275	1	316.687	193.12	123.567	0	0	-1.52139	11.6454	474.825	211.911	16644.7	4871.69	-474.825	0	8.65437	4.13934	5.79011	0	0	0.260228	216.123	-511.469	17.5796	277.445	0	42.3109	43.5804	180.945	0
277	0	0	277	1	307.826	220.919	86.9077	0	0	45.0643	-36.7893	650.815	442.834	16598.2	4820.47	-650.815	0	21.762	3.48708	4.93501	0	0	0.182176	167.648	-487.223	17.8135	240.743	0	24.8545	27.9219	148.007	0
279	0	0	279	1	251.981	142.299	109.682	0	0	112.168	-2.45132	197.556	179.43	16630.7	4885.79	-197.556	0	5.89114	3.72142	4.76772	0	0	0.0909342	206.08	-493.542	22.3048	1	0	44.2092	44.2439	136.74	0
282	0	0	282	1	409.291	248.328	160.962	0	0	58.063	4.97478	197.761	327.696	16585.2	4878.37	-197.761	0	10.7874	4.14542	6.12268	0	0	0.12248	218.13	-528.038	13.277	261.638	0	27.6326	27.5263	87.005	0
284	0	0	284	1	252.559	156.364	96.1948	0	0	-23.7318	27.0411	410.637	177.82	16667	4856.3	-410.637	0	6.89042	3.19337	5.30723	0	0	0.285961	173.403	-469.576	22.1842	239.066	0	45.3268	46.1744	177.384	0
286	0	0	286	1	306.6	178.333	128.267	0	0	125.246	25.1187	383.188	303.335	16617.6	4858.22	-383.188	0	11.211	4.66334	5.00441	0	0	0.142482	178.094	-494.258	18.199	238.663	0	30.9979	31.5814	108.37	0
288	0	0	288	1	372.272	238.092	134.18	0	0	54.6236	49.2874	525.599	319.403	16588.6	4834.05	-525.599	0	13.5211	4.2953	4.7381	0	0	0.224119	192.567	-494.232	14.5756	259.547	0	31.1909	32.3299	141.29	0
290	0	0	290	1	290.566	175.858	114.708	0	0	138.131	40.3848	203.566	213.863	16604.8	4842.96	-203.566	0	7.00625	3.84921	4.87493	0	0	0.0570403	192.993	-482.88	19.08	254.679	0	38.6873	38.5576	119.66	0
292	0	0	292	1	363.25	195.646	167.603	0	0	71.4216	-2.55501	382.8	383.645	16571.8	4885.9	-382.8	0	14.2621	3.9538	5.07367	0	0	0.131319	188.677	-501.404	14.9623	306.62	0	24.6165	25.0838	87.681	0
293	0	0	293	1	309.154	168.425	140.729	0	0	39.4403	41.3911	351.176	320.696	16603.8	4742.29	-351.176	0	11.6488	3.77245	4.78153	0	0	0.217642	162.141	-481.18	17.7728	253.256	0	28.6268	28.4169	98.5759	0
294	0	0	294	1	299.574	153.274	146.3	0	0	33.3736	74.3179	354.504	342.525	16709.5	4809.02	-354.504	0	12.4798	4.18639	5.36747	0	0	0.409166	181.2	-493.355	18.6353	243.677	0	27.4019	27.7261	96.7929	0
297	0	0	297	1	285.256	160.07	125.186	0	0	107.518	39.0182	505.594	244.582	16535.7	4844.32	-505.594	0	10.0924	3.89519	5.70844	0	0	0.204066	181.666	-487.394	19.6754	225.117	0	38.3439	39.5905	175.295	0
298	0	0	298	1	270.706	155.119	115.587	0	0	107.43	25.9847	328.533	245.572	16535.8	4857.36	-328.533	0	8.72361	3.76979	5.21048	0	0	0.143875	171.137	-486.169	20.7082	1	0	35.4987	35.6737	117.982	0
300	0	0	300	1	411.849	279.723	132.126	0	0	74.0869	-16.3628	555.356	454.691	16569.1	4800.04	-555.356	0	19.8982	4.44394	5.30205	0	0	0.243126	173.369	-499.303	13.1409	293.981	0	24.128	25.3642	116.023	0
301	0	0	301	1	460.248	301.595	158.653	0	0	107.334	-21.7715	456.899	516.751	16635.5	4805.45	-456.899	0	20.4723	3.44473	4.4751	0	0	0.145083	204.702	-514.866	11.4601	363.723	0	19.4761	20.1082	77.4132	0
302	0	0	302	1	272.237	153.779	118.458	0	0	-328.812	342.242	309.086	155.243	16473.7	4840.08	-309.086	0	9.23993	3.69552	5.30338	0	0	0.470235	200.403	-488.893	20.5747	213.024	0	61.0054	45.0802	132.051	0
302	0	0	302	1	352.112	208.065	144.047	0	0	136.251	21.3549	536.951	348.627	16606.6	4762.33	-536.951	0	14.8634	3.94879	4.94681	0	0	0.152838	197.33	-499.568	15.4622	257.394	0	29.0154	30.1452	138.352	0
303	0	0	303	1	275.012	179.522	95.4893	0	0	73.9735	35.0924	495.706	324.237	16668.9	4748.59	-495.706	0	13.2839	3.40987	4.71808	0	0	0.21145	174.382	-479.57	20.1094	249.609	0	29.212	29.8027	131.312	0
304	0	0	304	1	367.562	195.819	171.743	0	0	93.3898	59.5059	437.865	392.182	16649.5	4724.17	-437.865	0	15.1699	2.65685	4.88085	0	0	0.289866	197.219	-490.783	14.4956	1	0	23.5285	23.6388	96.9855	0
307	0	0	307	1	271.413	159.921	111.492	0	0	43.1192	77.5012	394.988	182.451	16400.8	5005.16	-394.988	0	6.84687	4.42964	5.72138	0	0	0.220888	231.405	-521.17	20.9931	260.718	0	46.976	48.2628	175.651	0
308	0	0	308	1	333.839	207.389	126.451	0	0	-1.97267	55.138	497.661	307.604	16445.9	4927.86	-497.661	0	12.8285	3.40733	5.05108	0	0	0.30335	196.469	-492.127	16.2927	261.262	0	29.8375	30.6755	132.004	0
309	0	0	309	1	256.176	172.215	83.9607	0	0	180.203	19.266	654.477	280.925	16463	4864.07	-654.477	0	13.7187	4.75797	5.48836	0	0	0.337536	174.841	-492.411	22.4725	253.794	0	39.094	43.5854	240.579	0
310	0	0	310	1	344.22	227.641	116.579	0	0	74.163	-5.38538	306.681	280.841	16569.1	4888.73	-306.681	0	9.88963	4.25743	5.24446	0	0	0.126958	202.152	-504.956	15.961	271.11	0	31.7691	31.9756	102.714	0
311	0	0	311	1	221.416	119.327	102.089	0	0	84.2252	-9.64585	466.63	172.333	16658.7	4793.33	-466.63	0	6.88585	3.67167	5.49162	0	0	0.101613	171.385	-480.539	26.0639	194.473	0	49.7845	51.5377	216.195	0
312	0	0	312	1	342.383	199.989	142.395	0	0	107.698	-48.9117	285.46	325.114	16635.2	4832.59	-285.46	0	11.3694	3.51414	5.02977	0	0	0.149609	226.645	-515.189	15.8679	294.754	0	27.0164	27.3181	87.39	0
313	0	0	313	1	378.863	200.546	178.317	0	0	100.427	83.594	268.208	378.542	16642.5	4799.75	-268.208	0	12.8768	3.72642	4.87155	0	0	0.310002	190.336	-493.044	14.2248	285.182	0	24.3088	24.2188	77.5595	0
316	0	0	316	1	288.203	179.005	109.198	0	0	127.553	7.70723	419.876	275.991	16615.3	4875.63	-419.876	0	10.5288	3.35776	4.6171	0	0	0.0338048	236.663	-514.198	19.0537	1	0	31.5095	32.4216	119.715	0
317	0	0	317	1	456.661	307.989	148.672	0	0	92.6494	-13.2322	309.299	479.016	16650.2	4796.91	-309.299	0	16.896	3.31472	4.78382	0	0	0.277624	276.871	-530.998	11.5677	381.076	0	19.8608	19.974	66.5748	0
318	0	0	318	1	304.553	192.133	112.42	0	0	113.04	-73.1484	438.223	233.952	16530.2	4956.49	-438.223	0	9.22939	3.99052	5.22385	0	0	0.0462146	215.748	-500.57	18.2152	237.502	0	37.1288	38.563	145.11	0
319	0	0	319	1	400.287	244.073	156.214	0	0	200.375	-43.4615	466.474	355.115	16442.8	4926.8	-466.474	0	14.3572	3.32664	5.53411	0	0	0.174643	213.818	-506.397	13.4078	318.697	0	26.0366	26.9052	108.516	0
320	0	0	320	1	446.312	294.314	151.998	0	0	28.3043	12.0973	596.55	373.864	16614.9	4771.58	-596.55	0	17.1979	3.12289	4.74762	0	0	0.22197	225.895	-510.606	11.8271	289.903	0	27.0089	28.8977	148.087	0
321	0	0	321	1	268.894	158.69	110.204	0	0	81.0665	-62.7545	251.839	188.407	16562.2	4946.09	-251.839	0	6.4828	4.81655	5.50633	0	0	0.119823	164.16	-484.299	21.2846	228.69	0	44.6532	44.7517	137.941	0
322	0	0	322	1	436.619	299.845	136.774	0	0	85.4534	-0.083319	443.405	528.479	16458.1	4883.42	-443.405	0	20.6364	3.85728	4.76623	0	0	0.131323	245.618	-530.092	12.2051	392.484	0	19.3636	19.905	73.9668	0
323	0	0	323	1	357.719	197.65	160.07	0	0	203.062	-26.5324	734.227	400.138	16639.5	4810.21	-734.227	0	21.7877	3.07349	5.16087	0	0	0.0179073	207.62	-509.827	15.0523	1	0	28.8222	34.3145	182.736	0
324	0	0	324	1	259.96	188.038	71.9225	0	0	83.2685	79.132	652.377	259.37	16659.6	4704.55	-652.377	0	12.6375	3.35397	4.595	0	0	0.247033	196.204	-488.891	21.3577	238.656	0	38.675	43.106	253.219	0
329	0	0	329	1	337.362	225.618	111.744	0	0	8.38572	-81.3709	522.664	367.258	16634.8	4865.05	-522.664	0	15.9846	3.07193	4.86839	0	0	0.161555	256.298	-518.209	16.0018	1	0	25.5216	27.0798	118.255	0
330	0	0	330	1	375.161	224.828	150.333	0	0	26.8655	42.176	341.305	346.895	16716	4741.5	-341.305	0	12.5423	3.6972	4.74561	0	0	0.419776	194.149	-501.638	14.356	275.889	0	26.5881	26.3735	92.9295	0
331	0	0	331	1	325.532	206.668	118.864	0	0	132.66	-39.9181	321.944	210.001	16510.6	4923.26	-321.944	0	7.5081	4.02392	4.69815	0	0	0.117184	235.347	-502.031	16.8291	1	0	39.7109	40.1871	129.699	0
332	0	0	332	1	402.607	281.45	121.157	0	0	80.1547	50.3332	357.243	398.266	16563.1	4833.01	-357.243	0	14.4423	3.62389	5.26381	0	0	0.246115	207.853	-505.533	13.3441	312.065	0	23.7978	23.965	82.9821	0
335	0	0	335	1	335.332	177.899	157.433	0	0	130.275	91.7966	333.182	283.33	16612.6	4791.54	-333.182	0	10.0809	4.07319	5.82339	0	0	0.315982	151.676	-473.453	16.4844	1	0	32.4259	32.6139	110.602	0
339	0	0	339	1	386.382	230.68	155.702	0	0	105.362	-34.6277	253.648	365.126	16637.5	4818.31	-253.648	0	12.4618	3.91562	4.90527	0	0	0.0322203	153.155	-479.454	13.9585	1	0	24.826	24.8909	78.3543	0
340	0	0	340	1	308.504	188.477	120.027	0	0	125.945	11.3447	261.369	254.033	16517.3	4872	-261.369	0	8.6363	5.09071	4.57588	0	0	0.222157	211.376	-504.804	18.0714	303.412	0	34.9568	34.8088	106.227	0
341	0	0	341	1	353.244	226.77	126.474	0	0	147.067	20.6016	427.494	366.302	16695.5	4763.08	-427.494	0	14.0563	3.58487	4.55349	0	0	0.194675	192.459	-499.051	15.2793	281.849	0	25.7258	26.1283	100.124	0
343	0	0	343	1	444.741	291.207	153.533	0	0	98.9377	8.41703	536.953	491.985	16643.9	4775.26	-536.953	0	21.0099	2.85856	4.45787	0	0	0.108641	218.219	-512.464	11.8118	333.589	0	20.7842	21.608	99.9828	0
344	0	0	344	1	295.356	154.711	140.645	0	0	93.3259	50.6741	277.541	263.794	16649.6	4832.67	-277.541	0	9.03834	3.64874	4.8747	0	0	0.115834	230.092	-496.062	18.6805	282.662	0	32.5789	32.6602	103.827	0
345	0	0	345	1	341.849	214.738	127.111	0	0	101.567	20.7391	623.261	454.855	16641.3	4762.94	-623.261	0	21.336	2.43415	4.11221	0	0	0.184533	216.878	-501.541	15.5189	1	0	22.6233	24.6844	132.644	0
346	0	0	346	1	331.289	202.001	129.288	0	0	129.943	33.6213	616.89	260.306	16612.9	4849.72	-616.89	0	12.1057	4.63433	4.77748	0	0	0.182746	191.951	-494.797	16.6446	266.979	0	39.9278	43.4157	226.142	0
348	0	0	348	1	367.039	224.418	142.621	0	0	59.1076	62.8934	438.908	289.796	16584.1	4820.45	-438.908	0	11.2624	3.65162	4.63053	0	0	0.2921	173.587	-479.878	14.6781	247.095	0	31.2271	31.976	120.523	0
349	0	0	349	1	353.286	197.016	156.269	0	0	82.4903	11.5739	249.18	326.192	16660.4	4772.11	-249.18	0	11.0194	3.75382	4.42024	0	0	0.163425	255.485	-518.052	15.2886	302.009	0	27.1187	26.9561	85.6612	0
350	0	0	350	1	354.471	218.953	135.518	0	0	28.4417	17.2334	466.411	367.967	16614.8	4866.11	-466.411	0	14.7809	3.76683	4.64282	0	0	0.278116	238.318	-506.818	15.2694	298.988	0	25.8479	26.6143	103.796	0
351	0	0	351	1	425.259	235.642	189.617	0	0	31.5699	72.6332	297.86	395.483	16611.7	4810.71	-297.86	0	13.8432	3.38866	4.86094	0	0	0.349483	206.467	-497.492	12.5037	297.483	0	23.2254	23.1361	76.079	0
353	0	0	353	1	255.704	153.437	102.267	0	0	-28.5921	83.7705	351.646	195.128	16572.2	4899.23	-351.646	0	7.22331	3.93587	5.20652	0	0	0.246579	196.583	-489.896	22.1431	216.885	0	43.0538	43.1666	147.223	0
354	0	0	354	1	361.818	226.485	135.333	0	0	101.617	21.3525	436.806	321.766	16641.3	4762.33	-436.806	0	12.4477	3.66492	4.9838	0	0	0.266677	220.294	-517.944	14.961	266.17	0	28.9759	29.5191	114.55	0
356	0	0	356	1	290.102	195.939	94.1628	0	0	149.145	-60.8805	554.476	255.719	16494.1	4844.56	-554.476	0	11.264	3.92263	4.94002	0	0	0.200018	196.002	-496.419	19.1492	217.343	0	37.4997	39.7419	181.735	0
357	0	0	357	1	323.957	220.835	103.122	0	0	94.8425	63.1207	428.643	329.62	16548.4	4820.22	-428.643	0	12.6439	3.81364	5.41206	0	0	0.226857	207.31	-520.678	16.998	303.586	0	28.6143	29.1218	109.877	0
359	0	0	359	1	344.549	189.274	155.276	0	0	45.4628	22.6038	287.352	340.888	16597.8	4761.08	-287.352	0	11.847	3.04378	4.55454	0	0	0.210649	216.199	-504.943	15.5875	256.288	0	25.8074	25.4897	83.6348	0
360	0	0	360	1	267.176	163.584	103.592	0	0	175.608	126.877	657.402	214.913	16567.3	4656.8	-657.402	0	10.6181	3.53576	5.32546	0	0	0.32346	187.434	-487.643	20.9612	216.862	0	45.1915	51.5819	303.258	0
361	0	0	361	1	429.708	327.169	102.539	0	0	27.5672	89.1375	733.861	515.241	16615.7	4794.2	-733.861	0	28.1973	3.652	5.04644	0	0	0.524929	206.882	-515.208	12.4182	354.938	0	24.6525	29.6563	161.41	0
362	0	0	362	1	367.333	228.654	138.679	0	0	120.198	-24.6027	441.508	430.658	16523	4907.94	-441.508	0	16.8277	4.19835	4.92622	0	0	0.121934	251.762	-532.103	14.8018	342.424	0	22.9641	23.6129	87.2417	0
363	0	0	363	1	356.417	238.086	118.332	0	0	9.1557	2.38164	552.018	444.331	16534.4	4880.96	-552.018	0	19.5817	3.79256	4.84704	0	0	0.378102	209.426	-509.304	15.2135	319.655	0	23.6073	24.5408	111.171	0
364	0	0	364	1	411.075	250.327	160.748	0	0	43.0511	19.3747	471.815	369.041	16500.5	4863.97	-471.815	0	14.8535	4.77827	5.41625	0	0	0.253332	188.201	-501.764	13.2262	259.147	0	27.4702	28.1642	109.404	0
367	0	0	367	1	400.422	256.716	143.706	0	0	30.513	36.0878	359.363	378.025	16513	4847.25	-359.363	0	13.8427	3.5892	4.96782	0	0	0.313051	220.636	-513.484	13.385	350.139	0	24.6265	24.7097	85.0673	0
368	0	0	368	1	351.003	210.915	140.088	0	0	-30.122	64.4682	520.927	369.281	16573.7	4818.87	-520.927	0	15.936	3.19674	4.95668	0	0	0.354069	186.5	-493.651	15.3652	251.323	0	26.1364	26.7089	118.764	0
375	0	0	375	1	306.874	184.808	122.066	0	0	133.64	14.4317	315.065	199.347	16609.2	4769.25	-315.065	0	7.02423	4.03379	5.23509	0	0	0.165461	178.018	-489.411	18.0751	192.268	0	43.4158	43.4766	142.336	0
376	0	0	376	1	374.6	209.384	165.216	0	0	241.833	40.9043	718.721	480.692	16600.7	4742.78	-718.721	0	25.7607	2.97316	4.70017	0	0	0.314692	166.495	-488.637	14.2438	306.211	0	24.5002	28.4248	151.671	0
378	0	0	378	1	307.402	180.364	127.039	0	0	9.81096	19.9662	323.229	373.258	16733.1	4763.71	-323.229	0	13.4015	3.14634	4.17699	0	0	0.273241	225.239	-511.346	17.6067	345.84	0	23.9371	23.878	81.9994	0
380	0	0	380	1	384.423	216.601	167.822	0	0	88.6648	65.8881	328.787	334.012	16554.6	4817.45	-328.787	0	11.855	4.75716	5.76715	0	0	0.413336	164.464	-489.593	14.2805	244.069	0	28.988	28.9244	95.4257	0
381	0	0	381	1	381.733	250.189	131.544	0	0	49.4772	33.8844	598.471	400.406	16593.7	4849.46	-598.471	0	18.3581	3.32844	5.5812	0	0	0.269224	236.828	-526.12	14.1228	309.546	0	25.8989	27.8232	146.417	0
383	0	0	383	1	287.966	163.048	124.917	0	0	190.59	75.6166	724.843	276.561	16552.3	4807.72	-724.843	0	14.8038	2.8467	4.329	0	0	0.219989	203.681	-477.535	18.8535	259.293	0	37.8061	45.9756	257.736	0
384	0	0	384	1	300.363	202.512	97.8507	0	0	29.4175	7.34401	556.171	355.681	16613.8	4676.68	-556.171	0	15.6546	2.1429	4.10191	0	0	0.174225	219.018	-497.482	17.749	1	0	25.7898	26.6266	133.218	0
385	0	0	385	1	307.909	200.408	107.501	0	0	121.557	-34.0631	713.464	294.533	16521.7	4817.74	-713.464	0	15.5191	3.76805	4.16161	0	0	0.173761	162.097	-469.044	17.7243	206.995	0	37.6721	44.8836	247.213	0
386	0	0	386	1	374.971	241.558	133.413	0	0	50.551	-29.5741	271.599	376.951	16692.3	4813.25	-271.599	0	13.0641	3.16837	4.33628	0	0	0.172937	198.317	-493.216	14.2191	299.701	0	23.2037	23.4241	75.4724	0
387	0	0	387	1	298.684	204.293	94.3912	0	0	114.87	-24.7261	588.46	226.293	16528.4	4908.07	-588.46	0	10.2485	3.34611	3.91364	0	0	0.0709172	203.905	-481.332	18.1663	236.002	0	40.4942	43.2429	211.852	0
389	0	0	389	1	348.761	188.611	160.151	0	0	145.692	22.6262	539.82	314.496	16597.2	4761.05	-539.82	0	13.452	3.36106	4.94201	0	0	0.269812	221.348	-507.473	15.5058	1	0	30.6698	31.9397	150.788	0
390	0	0	390	1	263.643	142.258	121.385	0	0	72.1847	4.1976	186.827	242.657	16670.7	4779.48	-186.827	0	7.93468	3.15835	3.8286	0	0	0.0764329	202.868	-489.325	20.753	255.392	0	32.8239	32.7493	104.037	0
391	0	0	391	1	404.084	265.185	138.899	0	0	138.991	27.041	478.264	458.727	16603.9	4756.64	-478.264	0	18.4343	3.08674	4.62648	0	0	0.271003	247.34	-530.282	13.1389	387.752	0	21.4503	21.9532	90.6505	0
392	0	0	392	1	352.1	223.169	128.932	0	0	61.5243	110.726	659.072	302.284	16581.7	4772.61	-659.072	0	14.9643	3.93665	5.21613	0	0	0.318436	215.3	-507.617	15.5008	286.338	0	35.1293	40.045	226.352	0
393	0	0	393	1	239.765	151.564	88.2004	0	0	79.9865	54.0164	415.874	195.402	16463.6	4928.98	-415.874	0	7.42149	3.99358	5.24318	0	0	0.29831	251.055	-524.51	23.8587	305.652	0	43.9694	44.9935	166.969	0
394	0	0	394	1	322.797	207.375	115.423	0	0	90.7378	-8.83468	472.991	352.648	16552.5	4792.51	-472.991	0	14.1671	3.85425	4.36519	0	0	0.178202	205.31	-501.295	16.8867	253.656	0	27.2822	28.0655	108.495	0
395	0	0	395	1	382.8	239.934	142.866	0	0	124.972	71.3492	557.458	356.211	16518.2	4811.99	-557.458	0	15.5116	3.4923	4.17115	0	0	0.282	218.023	-504.811	13.9377	333.271	0	28.0857	29.2377	135.846	0
403	0	0	403	1	456.823	290.546	166.277	0	0	87.639	41.9172	449.41	412.479	16555.6	4841.42	-449.41	0	16.1363	4.43076	5.22075	0	0	0.336074	175.108	-497.138	11.7308	312.742	0	24.5049	25.0523	94.5581	0
404	0	0	404	1	311.41	184.894	126.515	0	0	64.4507	-54.2563	365.209	192.892	16479.1	4837.94	-365.209	0	7.15994	3.41729	4.49215	0	0	0.0320776	215.324	-499.849	17.4872	267.681	0	42.3999	43.0306	145.826	0
405	0	0	405	1	267.802	151.991	115.81	0	0	141.776	10.0447	231.16	196.49	16601.1	4873.3	-231.16	0	6.56013	3.52901	5.05097	0	0	0.117721	221.254	-497.239	20.837	297.34	0	41.1053	41.2265	127.705	0
413	0	0	413	1	273.034	142.81	130.224	0	0	4.84312	74.0737	283.953	268.601	16439.1	4908.93	-283.953	0	9.36955	3.74671	4.57554	0	0	0.261885	251.544	-500.942	20.3448	253.975	0	31.5696	31.4848	100.255	0
418	0	0	418	1	259.508	126.97	132.538	0	0	127.695	-2.28725	136.99	221.092	16615.2	4885.63	-136.99	0	7.08243	3.70066	4.43021	0	0	0.0751696	161.642	-462.424	21.4766	211.138	0	35.9591	35.9271	114.489	0
421	0	0	421	1	221.527	132.994	88.5333	0	0	153.999	-49.7478	240.068	149.423	16489.2	4833.43	-240.068	0	5.08232	3.92998	5.09181	0	0	0.111932	155.875	-470.03	26.0342	199.918	0	53.6478	53.2798	163.54	0
424	0	0	424	1	255.373	166.309	89.0646	0	0	116.538	-40.5613	440.414	298.175	16427	4923.9	-440.414	0	11.6794	3.69754	5.07093	0	0	0.0572939	179.193	-477.589	22.0482	237.042	0	30.1158	31.2361	118.037	0
426	0	0	426	1	222.301	134.791	87.5105	0	0	-13.3265	73.393	531.3	176.547	16656.5	4710.29	-531.3	0	7.65678	2.96629	5.10196	0	0	0.119392	227.84	-501.218	25.4316	212.581	0	48.7446	49.2194	250.5	0
427	0	0	427	1	246.172	161.852	84.3202	0	0	167.261	78.1827	535.952	202.157	16575.6	4805.16	-535.952	0	8.62549	3.09771	4.51053	0	0	0.189784	212.958	-487.523	22.5681	280.347	0	43.4405	45.1758	212.368	0
428	0	0	428	1	305.711	194.739	110.972	0	0	134.393	-82.0897	492.132	306.214	16708.1	4766.11	-492.132	0	12.7422	2.89845	4.14328	0	0	0.0374084	190.847	-480.056	17.6409	260.107	0	29.0041	30.4079	128.165	0
429	0	0	429	1	285.867	174.478	111.389	0	0	-9.13192	72.8195	300.382	172.335	16552.7	4910.18	-300.382	0	6.10559	4.41219	4.59109	0	0	0.207026	242.162	-523.735	19.5171	254.455	0	48.0688	47.7676	150.326	0
431	0	0	431	1	275.764	185.13	90.6335	0	0	83.4623	-18.5575	526.708	220.973	16659.4	4802.24	-526.708	0	9.38124	3.01699	3.75714	0	0	0.0180927	167.798	-457.905	19.6905	226.307	0	39.2515	40.9805	184.103	0
433	0	0	433	1	334.774	213.239	121.535	0	0	36.2006	34.2986	368.669	268.204	16607	4749.38	-368.669	0	9.87926	3.17954	3.98311	0	0	0.269831	214.655	-489.468	16.0204	266.349	0	31.957	31.9223	111.917	0
434	0	0	434	1	332.538	188.714	143.824	0	0	79.5986	85.7085	357.104	376.107	16762.9	4797.63	-357.104	0	13.6401	3.03326	3.72039	0	0	0.211793	196.91	-481.68	16.061	306.49	0	23.5669	23.936	83.7061	0
435	0	0	435	1	219.192	140.728	78.4648	0	0	128.409	-48.6915	356.445	181.932	16415.2	4932.03	-356.445	0	6.67682	3.17877	4.72496	0	0	0.141476	155.204	-453.088	25.8273	202.116	0	43.1271	44.429	152.318	0
441	0	0	441	1	294.089	214.635	79.4544	0	0	61.631	-53.9738	698.306	361.329	16681.3	4837.65	-698.306	0	18.8393	2.66804	4.10517	0	0	0.12886	191.143	-483.897	18.3262	1	0	29.0481	34.1953	189.496	0
442	0	0	442	1	329.259	207.277	121.982	0	0	59.1902	100.702	504.653	241.796	16683.7	4782.64	-504.653	0	10.0417	3.1891	4.62914	0	0	0.242061	218.281	-490.873	16.4221	261.71	0	36.6876	37.7576	171.458	0
443	0	0	443	1	322.956	210.332	112.624	0	0	48.7141	72.8582	484.535	281.067	16694.2	4710.82	-484.535	0	11.4322	2.64122	4.20612	0	0	0.106493	243.456	-507.153	16.5661	312.193	0	31.2613	31.3114	141.062	0
444	0	0	444	1	358.627	219.943	138.684	0	0	10.9652	26.9651	345.555	244.435	16532.6	4956.03	-345.555	0	8.90783	3.61647	4.53797	0	0	0.0665944	215.415	-499.078	15.0333	246.665	0	34.2911	34.4451	116.644	0
445	0	0	445	1	272.613	177.316	95.297	0	0	58.8067	-24.3363	254.557	194.604	16584.4	4907.68	-254.557	0	6.6548	3.4785	4.33544	0	0	0.149764	236.819	-505.131	20.2337	244.57	0	40.3297	40.4	125.281	0
446	0	0	446	1	319.975	186.493	133.482	0	0	62.0329	-9.5714	257.173	289.535	16481.5	4892.91	-257.173	0	9.88466	3.51707	3.88202	0	0	0.166824	168.392	-472.264	16.8826	246.033	0	28.6592	28.6599	89.2765	0
447	0	0	447	1	326.42	227.133	99.2871	0	0	101.628	25.211	501.038	441.608	16441.9	4957.79	-501.038	0	18.1563	2.80931	3.7258	0	0	0.0977587	167.891	-471.145	16.3374	333.568	0	21.4306	22.265	92.7045	0
448	0	0	448	1	216.864	114.901	101.963	0	0	168.998	-0.0185901	362.785	159.706	16573.9	4983.02	-362.785	0	5.84403	2.8526	4.3386	0	0	0.117696	197.633	-469.149	25.8203	1	0	47.3258	47.3285	168.833	0
449	0	0	449	1	412.38	226.021	186.359	0	0	39.2915	56.1465	237.904	379.624	16703.6	4827.19	-237.904	0	12.7515	3.59656	4.83308	0	0	0.350704	213.667	-510.865	12.9522	331.567	0	23.64	23.6881	75.8794	0
452	0	0	452	1	209.563	140.494	69.0689	0	0	53.9318	93.4896	498.992	136.012	16589.3	4789.85	-498.992	0	5.61647	2.91503	4.98052	0	0	0.204394	226.402	-482.902	27.1151	1	0	59.1848	61.4729	281.031	0
455	0	0	455	1	415.734	278.885	136.849	0	0	27.3299	24.9717	345.185	395.679	16615.9	4858.37	-345.185	0	14.3624	3.40026	4.28746	0	0	0.223137	211.845	-502.903	12.7536	292.908	0	23.0577	23.2549	78.4686	0
456	0	0	456	1	276.368	160.536	115.832	0	0	193.339	75.953	203.65	196.32	16649.2	4907.05	-203.65	0	6.45774	3.14894	4.04736	0	0	0.0947425	186.113	-470.484	19.7558	241.815	0	39.2395	38.8855	122.123	0
458	0	0	458	1	247.753	108.157	139.596	0	0	19.8611	32.6561	242.094	172.56	16623.4	4950.34	-242.094	0	5.84345	3.7558	4.42224	0	0	0.199064	166.637	-468.907	22.6399	205.263	0	45.5302	44.9447	140.324	0
462	0	0	462	1	342.208	207.323	134.885	0	0	22.2119	83.0879	472.288	274.065	16621	4800.25	-472.288	0	11.0826	2.87706	3.98379	0	0	0.296384	264.113	-516.672	15.5814	311.255	0	31.5081	32.3108	130.857	0
464	0	0	464	1	325.554	203.959	121.595	0	0	117.359	-16.2112	392.385	288.058	16725.2	4799.89	-392.385	0	10.7817	3.14619	3.77314	0	0	0.0959696	211.989	-501.786	16.468	287.809	0	29.6822	30.4075	108.927	0
465	0	0	465	1	319.515	192.224	127.291	0	0	12.4906	-52.7126	313.991	282.299	16531.1	4936.05	-313.991	0	10.2027	3.75113	4.39935	0	0	0.153792	217.115	-494.901	17.0611	1	0	29.9937	30.1615	97.559	0
466	0	0	466	1	558.178	352.583	205.596	0	0	102.49	-6.70629	305.419	478.558	16640.4	4890.05	-305.419	0	16.8077	2.5841	4.81273	0	0	0.301533	297.213	-556.943	9.28199	384.836	0	19.0426	19.1834	64.4495	0
467	0	0	467	1	284.313	171.68	112.633	0	0	82.9642	47.7844	351.082	297.932	16759.6	4735.9	-351.082	0	10.7538	3.51186	3.8935	0	0	0.20385	168.318	-475.462	19.2169	250.56	0	29.5982	29.4838	103.72	0
471	0	0	471	1	235.202	147.988	87.2138	0	0	33.9071	29.1141	495.989	219.171	16410	4953.89	-495.989	0	9.04385	2.68946	3.77529	0	0	0.236776	214.623	-482.682	23.3268	222.519	0	36.995	38.67	163.549	0
472	0	0	472	1	267.13	166.831	100.298	0	0	60.9521	43.1237	522.702	257.653	16681.9	4740.56	-522.702	0	10.8642	3.56349	5.02026	0	0	0.241607	185.385	-483.011	20.9003	247.355	0	36.4908	37.2392	178.283	0
477	0	0	477	1	235.248	113.56	121.687	0	0	100.235	126.733	459.41	252.12	16742.3	4756.61	-459.41	0	10.003	2.38068	4.07077	0	0	0.14092	246.422	-513.764	23.2657	285.994	0	32.8163	33.2139	142.368	0
480	0	0	480	1	300.826	172.596	128.23	0	0	165.895	38.0209	324.368	292.34	16676.6	4745.66	-324.368	0	10.3643	2.87732	4.26655	0	0	0.143826	195.768	-484.671	17.9711	296.073	0	29.2576	28.9992	100.402	0
484	0	0	484	1	289.886	170.36	119.526	0	0	183.221	71.4276	271.021	173.629	16659.3	4712.25	-271.021	0	5.93996	2.84234	4.3638	0	0	0.111963	178.453	-473.195	18.7225	204.211	0	45.6109	44.1081	146.869	0
486	0	0	486	1	254.136	152.222	101.914	0	0	102.955	60.677	567.542	240.265	16639.9	4723	-567.542	0	10.5788	2.62855	3.59661	0	0	0.155096	174.466	-464.809	21.3479	224.832	0	37.0957	38.4753	195.566	0
489	0	0	489	1	237.236	134.842	102.394	0	0	54.7852	25.8396	598.46	230.746	16688.1	4658.18	-598.46	0	10.5718	3.16596	4.44384	0	0	0.155652	180.073	-473.717	23.5298	184.395	0	40.9938	42.7188	237.356	0
492	0	0	492	1	272.963	143.077	129.886	0	0	76.8158	-18.6675	41.437	156.468	16666.1	4902.01	-41.437	0	4.91577	3.8886	4.38162	0	0	0.106081	217.515	-488.019	20.3435	1	0	48.0346	47.7716	163.003	0
500	0	0	500	1	262.439	162.504	99.9343	0	0	127.46	-35.2465	347.72	269.069	16715.1	4818.93	-347.72	0	9.781	2.00686	4.20292	0	0	0.130947	214.869	-486.49	20.5063	292.841	0	29.1091	29.7972	106.528	0
505	0	0	505	1	288.062	181.355	106.707	0	0	65.9402	41.3102	491.884	310.121	16676.9	4742.37	-491.884	0	12.6676	2.21874	3.88322	0	0	0.264094	174.926	-465.084	18.5537	239.627	0	27.9682	28.4247	127.389	0
506	0	0	506	1	331.286	192.564	138.722	0	0	38.8016	5.1254	385.557	306.188	16704.1	4778.55	-385.557	0	11.4514	2.90205	3.34894	0	0	0.120279	188.829	-478.793	16.0335	276.998	0	27.7379	28.1705	100.305	0
508	0	0	508	1	194.383	110.781	83.6021	0	0	136.987	24.4237	529.788	175.457	16705.6	4858.92	-529.788	0	7.42403	3.20319	4.33632	0	0	0.0695091	156.735	-458.406	29.448	193.731	0	48.6	50.6823	238.714	0
515	0	0	515	1	218.419	127.435	90.9842	0	0	19.6739	21.5565	329.179	180.444	16723.2	4762.12	-329.179	0	6.48903	2.8597	3.83814	0	0	0.184593	180.24	-463.123	25.4326	1	0	43.1306	43.1654	148.158	0
517	0	0	517	1	228.697	129.679	99.0186	0	0	60.8929	22.6014	259.466	161.146	16682	4761.08	-259.466	0	5.48444	3.52235	4.33055	0	0	0.161823	159.186	-467.764	24.6424	202.445	0	49.2697	49.098	155.335	0
518	0	0	518	1	214.707	120.267	94.44	0	0	6.34733	70.0514	513.655	195.415	16736.5	4713.63	-513.655	0	8.26654	2.73949	4.17727	0	0	0.157835	167.522	-465.908	25.9879	227.319	0	43.5543	43.2958	211.457	0
520	0	0	520	1	204.686	121.58	83.1065	0	0	-10.8029	56.0441	494.815	183.524	16654	4727.64	-494.815	0	7.65394	2.69875	3.99224	0	0	0.133514	176.781	-467.275	27.3182	230.316	0	44.7097	44.9219	202.089	0
523	0	0	523	1	331.368	195.167	136.201	0	0	141.742	6.1628	495.406	379.939	16700.8	4777.52	-495.406	0	15.5567	2.15487	4.22277	0	0	0.0143753	171.708	-478.23	15.9904	304.136	0	23.7204	24.4212	109.113	0
525	0	0	525	1	224.291	116.498	107.793	0	0	48.7466	11.3018	493.579	217.65	16694.1	4672.72	-493.579	0	8.94535	3.59104	4.29911	0	0	0.0573322	197.571	-476.399	25.2095	1	0	41.5593	41.3495	185.354	0
526	0	0	526	1	263.326	163.994	99.3317	0	0	94.6533	-30.0156	472.735	241.223	16648.2	4813.7	-472.735	0	9.72135	2.35231	3.85147	0	0	0.0379454	197.316	-481.08	20.4956	270.515	0	33.6319	34.9827	143.958	0
527	0	0	527	1	265.692	176.393	89.2993	0	0	124.225	-28.4725	635.694	242.787	16718.3	4812.15	-635.694	0	11.6124	2.21585	4.09044	0	0	0.0179884	214.5	-477.514	20.2973	1	0	36.6489	40.8152	232.56	0
528	0	0	528	1	280.542	175.176	105.366	0	0	37.3661	-8.95799	326.039	278.587	16705.5	4792.64	-326.039	0	10.0002	2.74445	4.57291	0	0	0.265543	187.268	-484.095	19.4182	264.426	0	29.7701	30.1438	104.016	0
530	0	0	530	1	275.886	163.97	111.917	0	0	119.389	47.0362	353.864	176.363	16723.2	4736.64	-353.864	0	6.36783	3.22025	3.85591	0	0	0.104282	178.049	-468.826	19.7681	207.68	0	45.8783	45.5894	161.444	0
531	0	0	531	1	223.101	126.901	96.1993	0	0	15.4315	-65.1971	532.669	206.68	16627.8	4749.22	-532.669	0	9.02573	2.91207	3.97902	0	0	0.143289	192.041	-473.968	24.9159	220.644	0	41.2764	43.2663	196.206	0
532	0	0	532	1	338.757	170.403	168.354	0	0	104.325	7.49347	142.254	276.806	16738.2	4776.19	-142.254	0	8.8685	2.45531	3.60725	0	0	0.101995	203.757	-483.779	15.6019	259.753	0	28.0346	28.2484	91.9543	0
536	0	0	536	1	383.105	204.48	178.625	0	0	164.38	111.505	429.638	250.843	16678.2	4672.18	-429.638	0	9.66769	2.65828	4.34976	0	0	0.221278	269.79	-535.902	13.8059	403.716	0	33.8743	33.2798	138.936	0
537	0	0	537	1	238.31	137.587	100.723	0	0	-6.81004	-38.7677	409.903	190.735	16749.7	4822.45	-409.903	0	7.41477	2.88928	4.15998	0	0	0.0990604	183.761	-480.689	23.1998	259.679	0	41.114	42.1803	158.528	0
547	0	0	547	1	199.106	109.796	89.3105	0	0	123.474	-8.71701	218.453	158.397	16619.4	4792.4	-218.453	0	5.26362	2.57003	3.95205	0	0	0.0429926	177.727	-468.042	28.0774	1	0	46.6074	46.5119	144.571	0
549	0	0	549	1	220.245	151.132	69.1133	0	0	55.7336	112.373	448.938	188.912	16687.1	4671.31	-448.938	0	7.4408	2.94417	3.93151	0	0	0.132171	172.781	-471.949	25.2753	196.605	0	43.9009	43.1983	182.494	0
552	0	0	552	1	230.034	160.095	69.9397	0	0	66.1759	-10.2282	523.723	247.757	16577	4694.25	-523.723	0	10.4936	2.73819	3.28604	0	0	0.118932	218.489	-485.281	23.7575	234.614	0	34.9377	35.8579	159.137	0
553	0	0	553	1	254.164	149.48	104.684	0	0	-11.7778	97.3429	661.643	369.172	16655	4686.34	-661.643	0	18.6494	1.72298	3.91429	0	0	0.224806	229.07	-506.785	21.0328	343.114	0	26.0257	28.696	160.746	0
554	0	0	554	1	223.469	151.938	71.5305	0	0	41.9465	26.7552	653.656	166.26	16601.3	4657.26	-653.656	0	8.14977	2.8232	4.20638	0	0	0.136034	210.59	-495.246	24.9057	237.962	0	53.6548	60.4558	354.683	0
561	0	0	561	1	229.568	131.12	98.4473	0	0	82.0449	-11.6765	352.17	225.064	16760.5	4795.36	-352.17	0	8.18236	2.58571	3.65467	0	0	0.0154756	184.708	-461.567	23.8704	240.981	0	34.8185	35.5398	124.127	0
563	0	0	563	1	261.025	143.706	117.318	0	0	85.3916	-2.37376	254.641	210.861	16757.1	4686.39	-254.641	0	7.16162	3.01379	4.51941	0	0	0.0823124	200.107	-486.274	21.1148	218.41	0	38.6158	37.4347	125.589	0
564	0	0	564	1	211.365	112.799	98.5668	0	0	51.548	39.3767	392.95	190.828	16691.3	4644.64	-392.95	0	7.14087	2.3682	4.05591	0	0	0.0927396	212.251	-475.23	26.1803	1	0	41.6331	40.1635	162.188	0
797	0	0	797	1	183.897	96.6775	87.2191	0	0	-19.8739	-9.43168	111.783	127.613	16663.1	4693.45	-111.783	0	4.14172	2.75461	3.1637	0	0	0.181517	199.921	-467.544	30.4103	1	0	55.3943	52.26	178.287	0
1565	0	0	1565	1	194.136	115.259	78.8771	0	0	-1.894	-7.38349	337.537	141.637	16545.5	4691.4	-337.537	0	5.17204	2.12051	3.28412	0	0	0.0940511	168.688	-438.936	28.2709	202.234	0	50.7836	49.1772	170.468	0
2001	0	0	1	1	272.556	125.167	147.388	0	0	871.115	-711.12	-489.412	175.29	16469.7	4498.2	489.412	0	34.4585	14.1078	11.8201	0	0	0.194892	155.337	-533.097	69.5633	134.163	0	482.521	513.026	819.079	1
2003	0	0	3	1	295.476	166.225	129.251	0	0	146.996	-212.917	287.53	155.505	16097.6	4597.96	-287.53	0	9.55214	14.0868	12.7187	0	0	0.0471903	131.123	-526.175	62.7839	133.307	0	69.2324	73.0142	267.783	1
2008	0	0	8	1	189.007	99.2265	89.7801	0	0	88.9117	-11.7158	-132.594	177.802	16155.7	4695.74	132.594	0	7.13013	14.5197	12.9647	0	0	0.120229	102.056	-514.214	126.544	114.435	0	60.7664	58.9301	186.668	1
2014	0	0	14	1	325.73	136.437	189.293	0	0	188.671	81.0232	-47.7975	183.347	16255.2	4702.66	47.7975	0	7.6219	12.961	12.9972	0	0	0.113268	146.2	-531.919	53.6596	165.49	0	59.9824	58.5304	152.28	1
2016	0	0	16	1	279.545	147.101	132.444	0	0	90.6862	60.8387	173.298	184.169	16054.2	4722.84	-173.298	0	9.1604	14.0927	12.7485	0	0	0.104675	97.5699	-510.993	68.2245	104.547	0	63.186	60.3807	164.494	1
2018	0	0	18	1	284.494	150.786	133.708	0	0	379.169	-337.065	-383.473	145.985	16463.4	4522.78	383.473	0	8.81769	14.2452	12.2293	0	0	0.06499	132.987	-528.793	65.9633	119.942	0	67.9768	86.6203	269.095	1
2023	0	0	23	1	323.629	144.062	179.567	0	0	44.4821	69.8179	291.008	207.425	16598.7	4414.88	-291.008	0	11.6766	12.4371	11.539	0	0	0.101455	134.37	-525.357	52.2887	154.9	0	54.5556	53.5372	217.29	1
2024	0	0	24	1	269.978	146.041	123.937	0	0	52.8301	41.5348	3.69166	194.21	16590.4	4343.51	-3.69166	0	8.32592	13.3409	12.9886	0	0	0.118136	118.888	-521.5	71.2317	141.792	0	58.353	57.0158	140.689	1
2025	0	0	25	1	311.617	149.81	161.807	0	0	83.3333	-49.7738	107.503	205.44	16161.2	4534.47	-107.503	0	9.78968	12.6158	12.3512	0	0	0.0373671	118.171	-516.693	56.2238	138.212	0	54.5009	53.2621	129.223	1
2041	0	0	41	1	278.538	155.042	123.496	0	0	96.5115	-0.443885	-78.3819	205.967	16447	4485.14	78.3819	0	8.41948	13.1457	11.3539	0	0	0.0945215	145.279	-529.783	65.5857	173.821	0	51.9764	50.1669	138.463	1
2042	0	0	42	1	258.592	145.362	113.23	0	0	44.8915	-28.2938	190.503	156.564	16100	4712.31	-190.503	0	8.04823	13.6672	12.9416	0	0	0.190388	143.391	-534.216	76.4003	142.611	0	71.7502	69.1405	201.449	1
2049	0	0	49	1	265.215	160.8	104.414	0	0	98.5659	-11.4379	-23.3166	208.293	16046.4	4795.12	23.3166	0	8.83232	13.906	12.2527	0	0	0.180735	111.488	-513.762	72.8519	135.942	0	52.7472	51.7442	131.258	1
2052	0	0	52	1	285.954	139.156	146.798	0	0	71.1268	-26.4478	14.7842	165.976	16273.1	4411.49	-14.7842	0	7.26925	13.0883	12.1329	0	0	0.220902	98.1739	-506.525	64.0274	118.448	0	65.9159	64.1857	161.586	1
2055	0	0	55	1	259.092	98.6132	160.479	0	0	70.5288	-0.324432	-321.643	249.632	16373.4	4485.02	321.643	0	9.89376	12.917	12.0828	0	0	0.15268	100.776	-508.175	73.815	122.854	0	46.7614	43.8772	187.032	1
2056	0	0	56	1	321.644	183.844	137.8	0	0	91.8627	41.4046	35.559	166.282	16451.7	4343.64	-35.559	0	7.30289	12.8633	11.4764	0	0	0.202893	147.77	-528.391	53.0751	154.597	0	66.9231	63.3899	157.883	1
2057	0	0	57	1	259.192	142.29	116.902	0	0	66.109	-46.2857	-453.383	168.651	16377.8	4630.65	453.383	0	7.03287	14.1751	12.0657	0	0	0.149061	117.596	-517.996	75.4849	153.811	0	78.5522	73.5775	346.978	1
2058	0	0	58	1	290.854	177.428	113.426	0	0	75.3468	-4.61492	-108.617	150.794	16368.6	4588.98	108.617	0	6.08466	13.6965	11.9014	0	0	0.16132	122.946	-520.115	62.8324	136.76	0	68.8685	67.6107	201.589	1
2065	0	0	65	1	324.648	196.973	127.675	0	0	89.6986	-46.8303	56.9973	227.179	16154.9	4730.85	-56.9973	0	10.3501	13.602	11.4401	0	0	0.0848997	125.383	-520.775	52.9772	169.419	0	49.7422	47.6171	118.466	1
2075	0	0	75	1	342.538	192.557	149.981	0	0	98.269	-11.9858	279.966	217.902	16445.3	4397.03	-279.966	0	12.1599	13.3488	11.9607	0	0	0.0993029	106.803	-511.392	49.3286	114.232	0	54.5151	51.9322	201.723	1
2080	0	0	80	1	237.944	150.199	87.7449	0	0	76.4993	-60.4178	131.038	127.792	16068.4	4844.1	-131.038	0	6.24329	14.4854	12.6573	0	0	0.0602631	132.975	-527.999	87.5557	141.994	0	88.085	85.2239	206.351	1
2094	0	0	94	1	248.691	123.179	125.513	0	0	37.5978	14.3749	-157.642	136.11	16207	4569.99	157.642	0	5.39519	13.4643	12.1953	0	0	0.0747104	101.632	-506.367	79.5178	132.322	0	76.4291	73.4267	244.784	1
2095	0	0	95	1	308.973	137.276	171.697	0	0	29.0927	-1.93091	111.088	204.253	16315.1	4486.63	-111.088	0	9.6967	12.4286	11.7407	0	0	0.135777	131.137	-524.43	56.0927	153.558	0	54.7969	53.5298	129.382	1
2099	0	0	99	1	320.678	179.803	140.874	0	0	56.8422	-11.2409	2.97751	209.004	16287.4	4495.94	-2.97751	0	9.0425	13.1482	11.8721	0	0	0.0332808	127.929	-523.138	53.9622	113.756	0	52.5957	51.547	129.275	1
2102	0	0	102	1	260.484	100.845	159.639	0	0	67.5752	32.5696	-35.543	158.848	16476	4352.47	35.543	0	6.62028	12.3721	12.094	0	0	0.19058	113.824	-511.162	72.4705	121.875	0	67.3243	65.3034	165.235	1
2108	0	0	108	1	300.428	145.818	154.609	0	0	144.374	-140.692	-240.611	156.058	16498.8	4426.07	240.611	0	6.57095	13.2378	12.0036	0	0	0.204026	108.389	-513.38	59.5618	124.353	0	64.1256	61.8135	227.32	1
2109	0	0	109	1	292.982	164.408	128.574	0	0	56.6171	-25.0543	241.975	271.591	16387.3	4410.09	-241.975	0	14.6661	12.1657	10.6734	0	0	0.110411	152.262	-527.946	59.0181	183.203	0	42.5026	40.1448	139.072	1
2110	0	0	110	1	322.716	159.84	162.876	0	0	50.2111	90.026	86.0019	216.979	16593	4394.67	-86.0019	0	9.93922	13.2476	11.7176	0	0	0.310926	129.274	-522.208	53.4058	132.898	0	52.9202	51.9281	124.83	1
2115	0	0	115	1	309.385	136.11	173.274	0	0	61.5446	50.03	-95.3975	218.745	16482	4434.67	95.3975	0	8.7824	12.7926	11.9335	0	0	0.0598392	103.598	-509.796	56.5516	139.827	0	49.5525	47.7335	135.96	1
2116	0	0	116	1	289.282	183.116	106.167	0	0	175.978	-35.73	705.133	254.688	16367.6	4620.09	-705.133	0	22.3234	12.3869	11.2958	0	0	0.138384	109.637	-508.732	61.1301	123.42	0	85.1545	80.93	359.364	1
2117	0	0	117	1	200.067	108.514	91.5532	0	0	120.394	21.8154	252.553	173.834	16124.2	4662.2	-252.553	0	9.38801	13.136	11.6062	0	0	0.0571323	122.124	-518.141	108.86	129.197	0	65.3591	62.5698	226.165	1
2120	0	0	120	1	267.492	127.951	139.541	0	0	134.035	-50.0423	18.2731	200.737	16110.5	4734.06	-18.2731	0	8.88797	12.1825	12.1289	0	0	0.0512043	127.028	-519.702	69.4568	151.281	0	53.8514	52.2693	131.209	1
2121	0	0	121	1	337.46	191.864	145.596	0	0	120.485	-32.7486	29.6667	281.062	16423.1	4417.79	-29.6667	0	12.4794	12.5433	11.0196	0	0	0.0727762	106.824	-507.919	48.8769	131.305	0	40.1409	38.2916	96.5086	1
2123	0	0	123	1	323.697	163.457	160.24	0	0	40.4814	2.57804	132.591	168.308	16204.1	4681.44	-132.591	0	8.1345	12.8267	11.9741	0	0	0.111455	120.878	-516.436	53.0489	129.559	0	66.4515	64.4085	159.118	1
2126	0	0	126	1	285.474	165.486	119.989	0	0	49.3421	-18.1195	392.184	170.518	16494.2	4303.5	-392.184	0	10.7147	11.9657	11.8791	0	0	0.0906731	138.577	-523.822	62.5469	149.541	0	72.9454	69.7664	404.736	1
2130	0	0	130	1	298.144	170.532	127.612	0	0	20.956	-27.2017	232.045	168.505	16223.6	4810.88	-232.045	0	9.05806	13.2343	12.2651	0	0	0.0994905	142.976	-529.229	60.5283	144.512	0	66.7726	63.2668	214.383	1
2132	0	0	132	1	201.612	100.295	101.317	0	0	65.5728	-6.27803	-93.9237	127.592	16577.6	4590.64	93.9237	0	5.18403	12.8783	11.6213	0	0	0.0953628	122.49	-514.708	107.014	135.915	0	84.1017	78.4224	230.484	1
2133	0	0	133	1	281.244	156.985	124.259	0	0	57.6209	-41.6967	-83.9373	147.602	16087.3	4725.72	83.9373	0	6.0919	13.3299	11.7175	0	0	0.0884147	138.865	-520.021	65.3576	125.193	0	68.7944	67.5036	190.989	1
2136	0	0	136	1	287.85	127.836	160.014	0	0	38.6172	-29.9115	-163.736	168.165	16504.9	4414.95	163.736	0	6.74044	12.463	11.6105	0	0	0.142691	120.95	-512.316	62.0489	150.632	0	61.1468	58.7013	192.97	1
2142	0	0	142	1	305.472	128.16	177.312	0	0	-64.7677	-0.72223	359.898	163.079	16209.7	4684.74	-359.898	0	10.1765	12.5715	12.2499	0	0	0.218534	128.984	-520.604	57.7195	137.137	0	71.605	69.9412	351.102	1
2144	0	0	144	1	307.831	143.079	164.752	0	0	-40.8872	71.5036	-117.575	191.774	16385.1	4512.86	117.575	0	7.71874	12.6246	11.4736	0	0	0.414435	125.568	-518.425	56.3013	162.978	0	54.589	52.3877	158.281	1
2148	0	0	148	1	318.16	175.535	142.626	0	0	14.0323	-86.5845	-390.303	169.568	16429.9	4670.94	390.303	0	7.09455	13.3281	11.4725	0	0	0.0904011	150.166	-529.871	54.3304	162.34	0	69.7505	64.4744	302.029	1
2151	0	0	151	1	231.27	150.168	81.1011	0	0	-5.6225	43.0756	268.84	195.253	16349.9	4341.96	-268.84	0	10.8566	11.8809	11.4353	0	0	0.169606	118.79	-512.704	84.5504	122.6	0	58.9815	53.5215	208.838	1
2155	0	0	155	1	352.815	194.281	158.534	0	0	140.818	-50.017	-107.213	214.841	16602.1	4435.06	107.213	0	8.82708	12.5905	10.8199	0	0	0.080423	178.083	-527.098	45.77	166.219	0	48.625	46.9303	138.84	1
2163	0	0	163	1	305.256	181.79	123.465	0	0	250.402	-227.39	-78.5216	184.589	16392.8	4612.43	78.5216	0	8.80625	11.8659	11.343	0	0	0.115858	123.019	-513.519	56.0733	148.987	0	49.4912	52.4939	132.611	1
2164	0	0	164	1	247.241	137.419	109.821	0	0	3.30382	18.3922	-151.292	127.614	16340.9	4565.97	151.292	0	5.08175	12.1844	10.9573	0	0	0.0119676	146.921	-524.872	76.1729	166.053	0	78.1819	75.0538	245.705	1
2171	0	0	171	1	283.017	168.952	114.066	0	0	46.8072	44.7418	147.001	219.9	16397.1	4439.96	-147.001	0	10.7072	12.1759	10.7972	0	0	0.165032	126.104	-517.255	62.2214	124.007	0	51.2143	48.7905	123.748	1
2176	0	0	176	1	309.14	140.066	169.074	0	0	171.272	20.3428	-154.203	213.107	16471.9	4564.02	154.203	0	8.51181	12.6952	9.88323	0	0	0.184664	128.119	-513.261	54.2415	185.912	0	47.7503	45.2511	155.501	1
2178	0	0	178	1	315.603	142.794	172.81	0	0	22.2565	32.9294	-195.676	196.031	16521.3	4451.77	195.676	0	7.69973	12.2026	10.8646	0	0	0.116411	132.854	-515.679	53.286	153.674	0	53.8303	50.4279	178.812	1
2182	0	0	182	1	258.843	126.822	132.021	0	0	170.686	-87.2668	6.47851	156.662	16073.9	4870.95	-6.47851	0	6.99954	12.313	11.3531	0	0	0.0717481	143.266	-522.097	71.9561	155.597	0	65.3454	64.2001	159.172	1
2184	0	0	184	1	271.456	123.109	148.347	0	0	94.7805	-58.8055	8.47886	204.631	16548.4	4344.19	-8.47886	0	9.00511	12.1464	11.1961	0	0	0.117439	113.898	-510.057	66.6434	145.987	0	52.1921	50.8274	126.343	1
2196	0	0	196	1	333.771	170.789	162.982	0	0	86.296	-1.33552	-9.71262	196.391	16357.6	4486.04	9.71262	0	8.38828	12.109	10.358	0	0	0.214037	123.492	-510.002	48.6597	140.821	0	53.7315	52.0089	131.431	1
2198	0	0	198	1	284.139	156.761	127.379	0	0	90.4065	-36.3323	246.335	167.362	16154.2	4820.01	-246.335	0	9.07513	12.6517	11.3486	0	0	0.0366797	120.743	-512.18	63.123	148.002	0	66.7424	62.7498	220.67	1
2202	0	0	202	1	272.234	187.357	84.8766	0	0	167.105	-50.88	-22.8082	139.507	16675.4	4435.92	22.8082	0	6.02128	12.9064	10.513	0	0	0.103708	131.082	-515.992	66.3294	153.532	0	74.5747	72.7497	185.469	1
2207	0	0	207	1	294.848	168.176	126.671	0	0	118.588	-3.57767	161.668	182.177	16425	4388.62	-161.668	0	9.02759	11.4028	11.0024	0	0	0.17482	114.34	-504.392	58.0412	135.665	0	60.141	57.1947	150.65	1
2208	0	0	208	1	239.183	107.887	131.296	0	0	225.252	-98.4326	-73.9204	151.801	16318.3	4583.13	73.9204	0	6.5635	11.9384	11.3294	0	0	0.126773	121.2	-508.46	80.2923	127.13	0	64.1061	63.7494	170.281	1
2209	0	0	209	1	313.775	152.427	161.347	0	0	182.79	-29.5229	-130.636	199.286	16460.4	4314.9	130.636	0	8.12757	11.6263	10.7509	0	0	0.0954325	117.75	-507.739	53.0625	156.131	0	49.9507	48.4197	149.118	1
2210	0	0	210	1	324.758	167.564	157.194	0	0	158.007	-99.1355	496.543	199.727	16385.6	4583.84	-496.543	0	14.1361	11.4897	10.954	0	0	0.15315	122.672	-510.576	50.6101	135.615	0	73.0403	70.5231	421.995	1
2213	0	0	213	1	242.095	140.734	101.361	0	0	132.093	-10.8863	194.866	154.636	16411.5	4296.27	-194.866	0	7.92608	12.071	10.9088	0	0	0.0508478	101.012	-500.482	78.3326	134.457	0	71.5936	66.6159	195.723	1
2217	0	0	217	1	307.393	157.529	149.864	0	0	56.6763	-27.0691	-25.1085	253.266	16088.2	4511.77	25.1085	0	10.7802	12.3895	10.0785	0	0	0.191235	119.23	-510.827	54.6256	161.458	0	41.4685	40.28	104.101	1
2220	0	0	220	1	297.212	151.723	145.489	0	0	73.5756	77.7409	-141.628	178.469	16171	4606.28	141.628	0	7.0198	12.5295	10.9055	0	0	0.196331	144.113	-521.654	58.4669	153.375	0	57.7339	55.2319	180.707	1
2225	0	0	225	1	248.459	132.653	115.806	0	0	23.6968	8.56982	52.5139	178.423	16320.5	4476.13	-52.5139	0	8.02839	12.0007	10.6642	0	0	0.202971	104.434	-498.625	74.8475	116.369	0	60.3389	58.3901	143.342	1
2238	0	0	238	1	291.965	150.953	141.012	0	0	45.4676	-15.8248	62.009	258.017	16398.4	4600.19	-62.009	0	11.7349	11.3817	9.58338	0	0	0.127798	121.436	-507.819	57.1206	172.783	0	41.8823	40.4808	99.8359	1
2240	0	0	240	1	216.696	140.189	76.5074	0	0	65.6062	-100.505	234.682	149.189	16179	4485.54	-234.682	0	8.16433	11.8159	10.5002	0	0	0.156121	130.167	-508.388	91.146	134.887	0	69.0104	70.0458	228.625	1
2251	0	0	251	1	245.171	159.527	85.6434	0	0	57.8934	-5.4715	-47.3175	183.421	16087	4789.15	47.3175	0	7.64781	11.9691	11.1029	0	0	0.133231	111.431	-507.422	77.0453	126.214	0	55.7836	55.2814	142.913	1
2254	0	0	254	1	297.305	177.59	119.715	0	0	148.056	-33.5401	104.283	149.193	16694.5	4418.58	-104.283	0	7.06966	12.1537	10.9765	0	0	0.0807627	105.352	-503.383	58.1308	121.73	0	72.6932	70.7196	171.873	1
2258	0	0	258	1	300.355	159.2	141.155	0	0	46.9288	-77.1627	471.128	212.371	16098	4761.18	-471.128	0	14.6417	11.9573	11.2911	0	0	0.130823	150.538	-528.59	57.4331	148.372	0	67.4729	64.2072	400.909	1
2269	0	0	269	1	244.514	132.695	111.819	0	0	-25.2197	21.5352	-41.4812	143.163	16170.1	4762.15	41.4812	0	6.02695	12.2925	11.5198	0	0	0.178842	125.188	-514.361	78.5771	129.079	0	72.2406	70.2195	181.222	1
2278	0	0	278	1	281.385	135.557	145.828	0	0	-61.4982	12.068	-97.8447	169.903	16405.7	4472.63	97.8447	0	7.00732	11.6114	10.2881	0	0	0.182615	126.853	-508.172	61.4151	144.028	0	58.3865	56.0111	161.124	1
2280	0	0	280	1	239.437	119.941	119.496	0	0	145.073	-242.29	229.831	152.223	16099.5	4627.33	-229.831	0	9.12406	12.253	10.1967	0	0	0.101646	129.97	-512.083	78.6138	127.236	0	63.8638	69.2578	203.682	1
2291	0	0	291	1	238.235	127.563	110.672	0	0	100.397	22.0629	336.912	191.197	16542.8	4661.96	-336.912	0	11.2519	11.0784	11.0919	0	0	0.11829	108.538	-502.536	78.8843	134.149	0	59.7209	57.2218	266.584	1
2297	0	0	297	1	339.029	148.063	190.966	0	0	90.6953	-73.8929	29.428	198.747	16153.9	4658.25	-29.428	0	8.93676	11.9137	9.63811	0	0	0.139787	141.873	-514.978	46.7759	155.201	0	52.1296	50.2418	126.915	1
2301	0	0	301	1	400.56	220.583	179.977	0	0	21.9371	11.2752	11.6884	264.47	16222.6	4573.08	-11.6884	0	11.5037	11.7542	10.2057	0	0	0.170127	117.323	-507.538	37.4974	145.577	0	40.7681	39.5905	100.254	1
2311	0	0	311	1	356.659	188.665	167.994	0	0	76.1887	12.943	63.1415	300.29	16367.7	4372.1	-63.1415	0	13.5622	10.9111	9.65633	0	0	0.207996	124.366	-509.648	42.9049	151.316	0	37.1617	34.9247	87.718	1
2322	0	0	322	1	386.706	218.6	168.105	0	0	62.9033	-14.0437	70.7703	290.064	16082	4598.4	-70.7703	0	13.2685	10.63	9.71503	0	0	0.0135333	158.089	-520.642	38.2996	186.136	0	37.042	35.7035	89.2186	1
2325	0	0	325	1	234.74	111.549	123.191	0	0	68.7236	-38.9125	-244.239	207.137	16275.5	4722.93	244.239	0	8.251	11.3969	10.2928	0	0	0.125601	99.3837	-494.721	79.7312	122.985	0	48.6304	46.8676	179.803	1
2340	0	0	340	1	302.236	160.35	141.886	0	0	59.6672	25.3682	-424.356	242.186	16085.3	4558.99	424.356	0	9.80741	11.6683	9.99179	0	0	0.205791	116.776	-505.487	55.1499	126.919	0	51.2717	47.2397	228.564	1
2345	0	0	345	1	235.058	160.475	74.5836	0	0	-8.26228	-63.611	359.39	143.929	16651.5	4448.65	-359.39	0	8.91884	11.6863	10.4347	0	0	0.21474	97.3869	-494.593	80.3255	105.481	0	78.2383	75.8743	383.003	1
2348	0	0	348	1	271.664	157.992	113.672	0	0	34.6866	18.3131	2.36402	239.758	16209.9	4665.71	-2.36402	0	10.3232	11.362	10.6782	0	0	0.188243	110.012	-502.83	64.8451	162.946	0	44.7219	43.4312	109.974	1
2351	0	0	351	1	275.688	177.674	98.014	0	0	-0.565006	48.2876	161.002	203.956	16544.1	4336.75	-161.002	0	10.1424	10.9303	9.37122	0	0	0.116023	142.785	-511.891	61.1637	175.502	0	51.2681	49.6626	128.947	1
2360	0	0	360	1	254.838	162.422	92.4162	0	0	228.947	-112.905	291	147.666	16513.9	4298.63	-291	0	8.65392	10.5255	10.011	0	0	0.0718477	121.037	-499.707	68.9223	131.67	0	68.2089	66.3163	267.408	1
2362	0	0	362	1	337.253	174.384	162.869	0	0	214.647	-17.3524	197.339	209.126	16428.6	4502.05	-197.339	0	10.8613	10.5651	9.95312	0	0	0.174032	137.531	-511.481	46.322	165.197	0	50.7336	48.3683	143.555	1
2369	0	0	369	1	331.944	160.855	171.089	0	0	39.3393	-53.3729	24.774	240.161	16205.2	4637.73	-24.774	0	10.7115	11.4387	10.6822	0	0	0.0393147	126.211	-512.343	48.7776	158.151	0	44.398	43.0986	108.545	1
2373	0	0	373	1	286.215	152.554	133.661	0	0	75.0188	-41.0144	0.702832	154.736	16169.6	4725.03	-0.702832	0	6.73223	11.3904	10.8454	0	0	0.0316484	103.091	-496.809	60.3718	126.756	0	66.4685	64.3319	161.934	1
2374	0	0	374	1	238.136	126.055	112.081	0	0	40.5899	-27.4415	39.0618	173.843	16104.3	4711.46	-39.0618	0	7.78201	10.7122	10.1268	0	0	0.222415	139.132	-514.395	76.6106	184.807	0	58.6516	56.6903	141.855	1
2375	0	0	375	1	278.87	145.028	133.842	0	0	15.1297	-15.4157	189.209	157.186	16229.5	4599.78	-189.209	0	8.0845	11.6323	10.0799	0	0	0.291402	107.731	-497.845	61.9593	126.758	0	66.7481	65.8323	184.382	1
2382	0	0	382	1	246.502	89.7464	156.755	0	0	19.0149	126.742	-193.675	162.546	16524.5	4457.62	193.675	0	6.33038	11.1242	10.1937	0	0	0.186641	109.696	-497.387	73.5818	129.657	0	63.0497	58.9521	208.223	1
2387	0	0	387	1	326.604	161.568	165.035	0	0	7.93204	10.215	-6.89554	195.802	16436	4374.83	6.89554	0	8.41471	9.89617	9.61718	0	0	0.0724549	126.163	-500.911	47.5097	165.83	0	51.8544	49.4103	123.78	1
2403	0	0	403	1	256.616	162.221	94.395	0	0	127.083	-8.08321	218.119	199.48	16217.2	4592.44	-218.119	0	10.4539	10.7802	10.078	0	0	0.135503	143.697	-516.777	68.7033	158.445	0	52.7929	52.2125	166.031	1
2410	0	0	410	1	230.206	151.573	78.6336	0	0	323.47	-180.571	361.656	121.431	16618.7	4366.29	-361.656	0	8.11744	11.0691	9.95243	0	0	0.0741588	122.63	-497.129	80.835	123.228	0	85.067	84.9242	404.778	1
2414	0	0	414	1	302.625	169.89	132.735	0	0	-9.30775	-62.6021	-219.147	151.525	16652.5	4447.64	219.147	0	6.14454	10.9511	10.3237	0	0	0.0645422	126.19	-507.921	54.6953	136.583	0	67.1145	62.7614	223.076	1
2419	0	0	419	1	233.356	103.043	130.314	0	0	174.608	137.188	403.206	168.626	16568.3	4347.51	-403.206	0	10.6475	10.7205	9.76245	0	0	0.202568	136.727	-505.749	78.266	126.43	0	73.1584	68.9217	415.518	1
2420	0	0	420	1	247.209	90.0874	157.121	0	0	212.258	-89.6158	-300.623	129.338	16530.6	4375	300.623	0	5.40908	10.6529	9.69966	0	0	0.121796	116.979	-496.596	71.7167	123.828	0	73.42	69.8235	281.323	1
2422	0	0	422	1	264.435	137.476	126.96	0	0	46.5443	-23.6083	185.05	153.368	16497	4408.65	-185.05	0	7.83229	11.1753	9.90028	0	0	0.0614413	105.162	-494.938	66.0464	110.468	0	67.2424	66.0875	183.861	1
2429	0	0	429	1	290.501	176.659	113.842	0	0	69.1841	-20.3604	111.461	171.682	16175.4	4804.04	-111.461	0	8.15265	11.2458	9.37615	0	0	0.0458989	121.18	-502.167	57.1218	134.905	0	60.7298	58.1413	140.407	1
2438	0	0	438	1	243.322	125.985	117.337	0	0	65.7305	-116.565	-69.2834	180.533	16278.5	4601.27	69.2834	0	7.74996	10.7986	9.34679	0	0	0.128395	139.746	-507.973	72.9992	163.837	0	51.6658	51.4886	138.655	1
2439	0	0	439	1	253.388	122.42	130.968	0	0	101.131	-19.6587	-42.5141	154.164	16442.4	4305.04	42.5141	0	6.46786	9.9619	8.73877	0	0	0.0942904	145.538	-507.735	66.6326	188.022	0	61.5212	59.3237	153.867	1
2444	0	0	444	1	304.814	167.63	137.184	0	0	371.275	-246.544	62.5113	150.642	16072.6	4731.24	-62.5113	0	8.53436	10.7737	9.61804	0	0	0.126169	119.633	-500.632	53.1804	152.377	0	60.5548	60.5651	135.186	1
2465	0	0	465	1	271.406	119.852	151.554	0	0	32.9097	-86.907	-91.4409	153.175	16411	4471.95	91.4409	0	6.42594	10.3559	9.87632	0	0	0.0559711	131.855	-507.6	62.5281	145.039	0	61.6624	60.1749	166.069	1
2466	0	0	466	1	342.261	161.472	180.788	0	0	92.9702	86.0564	180.818	203.52	16450.6	4398.64	-180.818	0	10.1873	10.3175	9.38433	0	0	0.19293	150.98	-514.271	44.6926	158.356	0	52.0093	49.6918	137.864	1
2475	0	0	475	1	314.761	184.499	130.262	0	0	60.4499	14.1058	442.261	238.529	16184.1	4570.25	-442.261	0	15.7161	10.4009	8.72572	0	0	0.132983	123.098	-500.142	49.5445	146.827	0	56.1232	54.6696	336.082	1
2478	0	0	478	1	272.94	92.9431	179.997	0	0	105.175	-4.78522	150.092	179.75	16239.1	4688.81	-150.092	0	8.81057	10.234	9.57674	0	0	0.0664208	123.846	-501.353	61.4627	144.053	0	57.6613	55.7	142.065	1
2489	0	0	489	1	231.306	121.509	109.797	0	0	16.8533	3.10047	79.6857	179.407	16327.4	4381.94	-79.6857	0	8.28384	10.253	9.42161	0	0	0.236065	117.219	-497.263	77.8135	152.762	0	58.2363	54.9562	135.36	1
2493	0	0	493	1	197.087	98.673	98.4137	0	0	284.25	-345.84	-59.7033	112.698	16458.6	4631.22	59.7033	0	6.67193	10.6219	9.6666	0	0	0.132439	109.345	-494.203	100.226	129.783	0	70.4422	92.363	182.296	1
2501	0	0	501	1	255.839	125.462	130.377	0	0	91.935	-9.65846	139.204	203.626	16152.6	4793.34	-139.204	0	9.88973	11.0242	9.95774	0	0	0.0662157	112.883	-501.111	69.1696	156.76	0	52.525	50.0631	124.71	1
2508	0	0	508	1	280.639	144.352	136.287	0	0	41.1113	0.991577	-235.534	158.607	16303.1	4583.37	235.534	0	6.24529	10.8648	9.3883	0	0	0.210078	146.082	-512.505	59.5779	155.152	0	60.7774	58.0945	221.5	1
2510	0	0	510	1	229.888	152.332	77.556	0	0	78.9597	-27.6595	472.565	289.739	16165.6	4711.68	-472.565	0	19.7496	9.87597	9.32524	0	0	0.141236	110.909	-495.582	77.6548	140.941	0	48.6591	45.7457	284.514	1
2514	0	0	514	1	267.293	149.254	118.038	0	0	74.1592	-68.6707	389.388	132.261	16270.1	4752.69	-389.388	0	8.34394	11.0752	10.6144	0	0	0.0356282	103.828	-494.522	65.9188	111.247	0	88.9864	84.4067	476.018	1
2515	0	0	515	1	216.599	97.3024	119.297	0	0	61.3782	-14.7948	18.3059	117.845	16482.2	4698.81	-18.3059	0	5.16241	11.0298	9.74606	0	0	0.0824668	125.215	-502.278	87.9779	133.269	0	86.0179	81.8048	204.578	1
2523	0	0	523	1	200.428	84.7942	115.634	0	0	10.5102	-15.3738	-104.123	173.854	16034.8	4799.05	104.123	0	7.08411	10.6829	10.128	0	0	0.155033	114.968	-500.866	99.0299	115.098	0	55.4316	54.5668	156.892	1
2533	0	0	533	1	293.471	142.062	151.409	0	0	60.8923	-70.951	55.4052	229.276	16183.7	4455.99	-55.4052	0	10.5279	10.0867	9.59379	0	0	0.17986	134.059	-503.95	55.3191	177.481	0	44.1389	43.6543	107.413	1
2541	0	0	541	1	264.514	116.236	148.278	0	0	54.2486	-37.9553	-32.888	190.154	16190.3	4522.66	32.888	0	8.07854	10.8479	9.30465	0	0	0.120902	105.008	-492.611	64.6919	124.097	0	51.482	50.192	130.21	1
2546	0	0	546	1	350.271	199.665	150.605	0	0	111.144	7.35733	83.5738	250.151	16133.4	4776.32	-83.5738	0	11.5101	9.98148	9.4328	0	0	0.107438	130.041	-504.783	43.0825	183.033	0	42.0281	40.2835	99.3025	1
2553	0	0	553	1	258.373	163.566	94.8072	0	0	116.54	4.94898	14.7832	184.583	16427	4280.43	-14.7832	0	8.0258	9.9277	7.58144	0	0	0.144239	220.188	-515.798	62.8778	209.485	0	52.4895	49.8749	127.489	1
2555	0	0	555	1	307.388	211.732	95.6561	0	0	50.0719	57.5307	-93.3763	160.758	16194.5	4626.49	93.3763	0	6.45737	10.5583	9.22419	0	0	0.190631	154.78	-513.772	51.9093	181.334	0	59.641	57.7487	167.822	1
2579	0	0	579	1	234.727	128.659	106.068	0	0	108.291	-10.5395	20.2674	149.471	16036.6	4794.22	-20.2674	0	6.54699	11.0345	9.76686	0	0	0.151709	128.618	-506.925	78.1337	148.388	0	67.0476	65.4393	162.413	1
2588	0	0	588	1	299.473	176.585	122.888	0	0	13.0715	20.7465	16.3541	221.115	16032.2	4663.27	-16.3541	0	9.64928	10.0788	9.57693	0	0	0.177402	110.217	-495.752	53.7421	135.369	0	46.1665	44.1169	112.597	1
2618	0	0	618	1	277.101	171.198	105.902	0	0	79.9019	-43.2332	174.877	165.57	16463.7	4527.93	-174.877	0	8.38725	10.3077	8.71387	0	0	0.0339998	114.008	-491.106	59.0711	116.978	0	61.6136	58.8326	157.528	1
2622	0	0	622	1	238.075	137.401	100.673	0	0	249.511	-248.065	29.112	127.188	16294	4533.45	-29.112	0	6.61768	10.3465	9.23913	0	0	0.190275	114.382	-493.719	74.4251	130.034	0	67.8042	73.0872	163.875	1
2628	0	0	628	1	322.38	191.338	131.042	0	0	32.1507	-46.3843	280.904	170.576	16212.4	4830.06	-280.904	0	9.65462	10.8473	9.50889	0	0	0.207651	132.608	-509.236	49.1284	175.055	0	61.4966	58.4168	225.353	1
2635	0	0	635	1	226.092	135.908	90.1842	0	0	43.2212	-26.4194	84.7567	185.818	16301	4610.78	-84.7567	0	8.64495	9.7806	8.68739	0	0	0.0625391	111.04	-489.061	78.1109	132.963	0	53.5428	52.6798	127.798	1
2636	0	0	636	1	238.18	132.223	105.958	0	0	97.0606	-45.8882	119.266	138.132	16247.2	4430.93	-119.266	0	6.64333	10.1189	9.37977	0	0	0.186043	122.21	-496.744	74.2565	152.553	0	71.8289	70.7751	171.761	1
2639	0	0	639	1	298.728	164.861	133.868	0	0	37.0848	48.7136	79.7957	249.812	16506.5	4336.33	-79.7957	0	11.4267	9.0931	8.16465	0	0	0.215407	210.34	-527.069	51.2672	179.864	0	40.3391	38.8414	96.2564	1
2648	0	0	648	1	257.425	123.91	133.515	0	0	13.2586	-33.5077	-113.477	168.461	16131.7	4617.87	113.477	0	6.87482	10.2924	8.70356	0	0	0.10245	125.559	-498.234	65.5454	144.499	0	55.1705	52.5743	161.793	1
2654	0	0	654	1	304.273	172.663	131.61	0	0	25.67	-65.4017	193.423	186.739	16517.9	4550.1	-193.423	0	9.74579	10.1004	9.0899	0	0	0.211318	95.6822	-485.638	52.0439	129.96	0	54.3468	51.967	152.33	1
2660	0	0	660	1	277.395	146.975	130.421	0	0	6.19524	33.1649	-70.3201	248.934	16138.7	4551.2	70.3201	0	10.2077	9.33891	8.17544	0	0	0.147601	117.609	-491.827	57.0928	155.822	0	38.7854	37.0827	102.146	1
2664	0	0	664	1	256.639	136.664	119.976	0	0	-14.07	-32.0567	-61.6408	165.567	16258.7	4716.08	61.6408	0	6.95786	10.4648	9.86098	0	0	0.132658	125.113	-503.335	67.9035	134.767	0	58.535	57.0586	153.491	1
2667	0	0	667	1	256.03	138.362	117.668	0	0	80.496	-60.0485	83.9413	170.14	16164.1	4843.73	-83.9413	0	7.96658	10.1242	9.58209	0	0	0.194726	115.255	-494.416	67.2106	142.154	0	59.1284	56.7394	138.197	1
2672	0	0	672	1	232.375	117.838	114.538	0	0	4.39162	-71.6779	-88.9655	166.148	16140.5	4755.7	88.9655	0	6.95827	10.4001	9.14501	0	0	0.117605	118.069	-496.317	77.0127	111.302	0	55.668	54.5177	154.582	1
2690	0	0	690	1	248.047	112.6	135.448	0	0	17.7558	-1.25282	31.555	132.733	16226.8	4386.29	-31.555	0	5.88511	9.67424	8.82967	0	0	0.133867	126.627	-493.472	68.4148	131.863	0	71.9157	70.5072	177.223	1
2694	0	0	694	1	220.34	150.444	69.8961	0	0	51.6249	-34.679	222.737	132.238	16193	4619.04	-222.737	0	7.02281	10.72	9.26622	0	0	0.0925045	103.567	-488.32	84.1329	129.009	0	75.9915	74.566	239.594	1
2695	0	0	695	1	305.276	126.254	179.022	0	0	23.8072	-59.0193	-294.658	179.062	16420.1	4543.72	294.658	0	7.22804	9.6075	8.89669	0	0	0.119394	128.523	-494.779	51.0961	127.996	0	54.7534	51.2723	207.327	1
2714	0	0	714	1	335.977	147.368	188.608	0	0	13.7074	49.6369	101.358	242.079	16430.2	4435.06	-101.358	0	11.3314	8.52087	7.97879	0	0	0.102296	127.96	-490.371	43.0655	169.192	0	41.709	39.4021	97.4139	1
2720	0	0	720	1	216.674	115.617	101.057	0	0	133.333	-12.4306	-12.0165	141.92	16410.2	4596.79	12.0165	0	6.07889	9.76298	8.55674	0	0	0.0967703	135.045	-500.301	82.7887	156.805	0	66.8624	65.1851	164.569	1
2722	0	0	722	1	320.09	180.422	139.668	0	0	73.7045	-40.4273	49.062	220.541	16370.2	4624.79	-49.062	0	9.96666	9.41929	8.3929	0	0	0.0315102	133.245	-498.376	47.191	154.865	0	45.0882	43.7606	109.002	1
2727	0	0	727	1	238.734	132.517	106.217	0	0	49.475	-3.81345	262.046	176.933	16294.8	4388.85	-262.046	0	9.72241	9.23265	8.58715	0	0	0.207489	146.185	-503.309	71.1139	144.324	0	57.1955	54.3771	201.948	1
2728	0	0	728	1	222.485	115.294	107.19	0	0	112.597	28.4457	70.039	143.781	16132	4655.57	-70.039	0	6.5155	10.0551	9.01986	0	0	0.218146	124.621	-496.843	81.1758	158.622	0	69.6591	66.6012	164.811	1
2731	0	0	731	1	218.381	112.335	106.047	0	0	40.3939	-13.4807	288.322	194.866	16303.8	4697.5	-288.322	0	11.0276	9.15237	8.87156	0	0	0.0465181	97.912	-477.852	81.312	118.318	0	51.9005	50.3358	200.488	1
2764	0	0	764	1	244.504	134.792	109.712	0	0	141.241	-52.153	236.512	191.738	16203	4536.85	-236.512	0	10.3353	9.632	9.14744	0	0	0.0887358	106.434	-488.08	70.3151	125.555	0	51.9726	51.8552	176.4	1
2765	0	0	765	1	270.047	126.37	143.678	0	0	11.8283	30.9675	8.36996	165.432	16232.8	4553.39	-8.36996	0	7.1628	9.69504	8.42095	0	0	0.0668742	123.509	-490.298	60.0733	155.525	0	58.4056	56.3944	142.664	1
2772	0	0	772	1	243.083	101.924	141.158	0	0	326.632	-321.112	-85.2641	135.433	16216.9	4706.15	85.2641	0	7.67021	9.31072	8.62518	0	0	0.114444	144.698	-504.181	69.4927	176.873	0	55.4949	70.0414	151.569	1
2782	0	0	782	1	194.979	105.192	89.7873	0	0	3.29107	48.463	95.4811	166.207	16141.6	4635.56	-95.4811	0	7.75272	9.11661	8.81278	0	0	0.253539	136.913	-493.202	95.8203	152.952	0	59.513	56.7247	140.231	1
2786	0	0	786	1	272.998	124.11	148.888	0	0	-15.4171	-29.1447	-134.21	185.374	16459.3	4314.52	134.21	0	7.53897	9.88219	8.07921	0	0	0.127411	113.508	-489.183	58.8989	132.945	0	48.916	47.0244	149.86	1
2805	0	0	805	1	255.779	156.962	98.8169	0	0	41.8966	-236.909	107.503	147.114	16402	4721.61	-107.503	0	7.89466	9.41515	8.33391	0	0	0.0513791	112.369	-487.379	64.3258	124.489	0	60.6932	64.0232	140.744	1
2828	0	0	828	1	287.74	198.807	88.9327	0	0	22.7465	-70.3223	587.789	249.921	16221.8	4754.34	-587.789	0	19.4237	8.0015	8.72313	0	0	0.222664	139.699	-499.692	53.3558	157.55	0	59.7246	57.7429	320.038	1
2838	0	0	838	1	267.305	156.981	110.324	0	0	59.6699	40.89	152.597	137.443	16683.2	4443.81	-152.597	0	6.72272	9.28316	9.02858	0	0	0.0343626	152.251	-509.366	61.2708	164.677	0	72.0951	69.4226	184.717	1
2843	0	0	843	1	222.991	115.321	107.669	0	0	37.8534	-14.1997	188.129	132.731	16306.4	4399.24	-188.129	0	6.79356	9.44804	8.37879	0	0	0.076382	120.804	-490.034	78.4302	117.5	0	73.8084	70.5893	199.504	1
2849	0	0	849	1	215.424	100.385	115.04	0	0	67.4996	-16.2499	-11.5935	132.92	16376.4	4500.95	11.5935	0	5.69247	9.82342	8.45824	0	0	0.0872621	98.3928	-480.601	83.3875	126.656	0	70.9316	68.8627	173.253	1
2853	0	0	853	1	255.077	125.495	129.582	0	0	26.4974	3.13527	-74.7101	192.47	16517.1	4381.9	74.7101	0	7.90011	8.82659	8.00463	0	0	0.0692578	115.827	-484.967	63.2086	174.417	0	47.8993	46.7593	126.192	1
2861	0	0	861	1	224.077	135.165	88.912	0	0	52.499	-157.196	-172.958	127.485	16291.7	4342.92	172.958	0	5.43361	8.80639	8.18513	0	0	0.0605683	127.341	-491.371	76.2851	154.374	0	64.9696	63.8749	220.346	1
2863	0	0	863	1	246.857	108.1	138.757	0	0	50.7395	33.9499	9.39921	165.724	16293.5	4450.75	-9.39921	0	7.14541	8.87061	8.24778	0	0	0.108749	104.382	-478.681	66.665	138.435	0	57.2522	55.5407	140.489	1
2864	0	0	864	1	204.966	107.769	97.1968	0	0	27.1311	-40.786	107.63	140.632	16217.5	4625.15	-107.63	0	6.71724	9.85557	8.46626	0	0	0.0183318	100.956	-480.781	89.804	120.843	0	69.3517	67.5298	163.291	1
2880	0	0	880	1	222.706	100.109	122.597	0	0	98.2589	30.1961	73.7915	164.906	16445.3	4554.16	-73.7915	0	7.49368	9.57355	8.60423	0	0	0.118634	116.835	-489.255	79.2837	144.625	0	61.5686	58.1065	142.182	1
2886	0	0	886	1	245.631	111.011	134.62	0	0	41.7225	3.93759	47.4159	149.562	16302.5	4480.76	-47.4159	0	6.69207	9.19456	8.22448	0	0	0.156242	116.007	-484.082	67.6006	139.25	0	63.8259	62.308	153.514	1
2887	0	0	887	1	193.936	109.99	83.9465	0	0	80.3749	-12.9156	-23.0446	132.87	16662.5	4397.96	23.0446	0	5.63701	9.44748	7.9102	0	0	0.116384	149.6	-493.949	94.9202	175.118	0	70.6141	69.5639	172.569	1
2888	0	0	888	1	234.548	133.428	101.12	0	0	40.2125	32.1125	-109.505	148.335	16204.4	4651.91	109.505	0	5.94392	9.26309	8.99354	0	0	0.101843	110.661	-485.925	73.7391	132.948	0	62.6193	60.861	179.374	1
2890	0	0	890	1	239.948	155.705	84.2426	0	0	1.51314	-48.5584	31.8691	149.79	16043.7	4732.58	-31.8691	0	6.74471	8.68744	8.38051	0	0	0.1145	122.08	-485.968	69.3307	127.062	0	61.8904	59.463	149.399	1
2891	0	0	891	1	237.417	95.1373	142.279	0	0	66.6188	-77.2225	-356.807	162.75	16178	4661.58	356.807	0	6.69372	9.80128	8.31167	0	0	0.142567	129.248	-495.272	72.1046	143.547	0	61.3992	57.0717	258.686	1
2900	0	0	900	1	267.174	143.948	123.226	0	0	383.595	-201.664	22.5297	145.344	16458.9	4287.72	-22.5297	0	7.73366	8.82938	7.62709	0	0	0.301296	154.19	-502.517	58.6994	181.614	0	58.437	55.2439	131.653	1
2903	0	0	903	1	283.839	146.838	137.001	0	0	102.659	6.00472	-29.1243	152.071	16341.2	4379.04	29.1243	0	6.39728	9.09308	8.12094	0	0	0.145106	136.458	-492.086	54.9484	144.491	0	61.8307	59.0449	152.853	1
2942	0	0	942	1	251.118	125.839	125.279	0	0	50.5158	-28.5829	-247.004	161.774	16293.7	4513.28	247.004	0	6.4234	8.99686	7.71719	0	0	0.1625	156.223	-501.055	64.3841	160.596	0	55.3345	52.453	202.697	1
2943	0	0	943	1	320.399	132.214	188.185	0	0	-16.0679	23.5475	2.40695	234.639	16559.6	4361.49	-2.40695	0	10.1768	8.61881	7.70612	0	0	0.13004	167.687	-512.481	45.7084	226.122	0	41.0034	39.7021	99.9248	1
2949	0	0	949	1	271.392	182.524	88.8683	0	0	24.1173	-5.64777	89.1265	135.393	16021.1	4689.67	-89.1265	0	6.30879	9.14459	8.3955	0	0	0.183301	133.134	-492.486	58.9252	162.863	0	70.1853	67.4663	166.272	1
2955	0	0	955	1	295.092	140.309	154.783	0	0	121.618	-122.644	-62.3834	160.979	16222.6	4607.34	62.3834	0	6.96255	9.39425	7.52075	0	0	0.100659	143.571	-493.826	51.6594	165.202	0	53.665	52.9641	143.384	1
2956	0	0	956	1	213.309	111.854	101.455	0	0	46.3768	-41.2533	113.358	156.481	16297.9	4525.95	-113.358	0	7.49685	8.40145	8.35118	0	0	0.052983	125.426	-486.994	81.4072	130.751	0	60.1108	59.2865	144.639	1
2969	0	0	969	1	240.811	115.685	125.126	0	0	54.3431	-21.4855	-227.067	179.963	16090.6	4705.51	227.067	0	7.13171	8.94806	7.7156	0	0	0.0368538	124.358	-487.677	68.22	155.144	0	49.692	47.5716	178.574	1
2974	0	0	974	1	260.344	103.798	156.547	0	0	12.7705	-8.6627	-221.925	161.701	16231.8	4593.02	221.925	0	6.40716	9.04874	8.72377	0	0	0.23913	115.158	-487.288	62.8166	146.493	0	57.7801	54.7381	196.796	1
2982	0	0	982	1	321.016	144.302	176.714	0	0	92.6254	-102.039	310.106	178.453	16152	4686.4	-310.106	0	10.5033	8.07185	8.99372	0	0	0.0772844	155.047	-504.034	46.2978	169.042	0	54.3337	52.7366	227.506	1
2992	0	0	992	1	205.529	117.488	88.0418	0	0	102.318	-31.5231	-4.85651	162.644	16042.6	4815.2	4.85651	0	7.02666	9.15595	8.33289	0	0	0.0759882	153.153	-499.653	87.5795	163.668	0	57.1175	55.8546	140.258	1
2993	0	0	993	1	259.603	124.455	135.148	0	0	101.884	-113.993	-167.609	167.949	16441.7	4598.69	167.609	0	6.96978	9.1102	7.9601	0	0	0.154864	114.285	-481.322	61.9932	147.34	0	52.2689	50.3876	168.65	1
2999	0	0	999	1	309.988	165.36	144.628	0	0	18.6222	-64.7235	24.3973	217.142	16126.3	4848.4	-24.3973	0	9.74512	8.76831	8.26354	0	0	0.076812	143.536	-501.521	48.5272	168.587	0	43.6845	42.3034	105.981	1
3007	0	0	1007	1	229.931	99.1999	130.731	0	0	-57.5778	0.470295	-152.321	148.77	16302.2	4583.89	152.321	0	6.03166	9.23956	7.42021	0	0	0.100019	143.252	-495.173	72.7367	163.563	0	58.0049	55.8843	187.112	1
3021	0	0	1021	1	186.922	91.0002	95.9218	0	0	153.363	-73.079	-321.655	153.252	16091.2	4657.44	321.655	0	6.29051	9.0633	7.92399	0	0	0.07759	127.264	-486.959	99.284	123.144	0	60.1864	56.3297	243.886	1
3042	0	0	1042	1	331.186	183.698	147.488	0	0	-114.719	36.3346	-404.808	164.286	16558.6	4647.69	404.808	0	6.85384	9.42296	8.55696	0	0	0.269811	122.32	-494.14	45.2154	144.859	0	69.943	60.3443	288.611	1
3044	0	0	1044	1	215.318	92.6491	122.669	0	0	151.884	-92.5114	-413.337	163.095	16491.3	4577.21	413.337	0	6.92642	9.37434	7.99741	0	0	0.101282	115.363	-484.823	81.5102	116.765	0	64.6215	60.4328	267.851	1
3048	0	0	1048	1	313.354	137.43	175.924	0	0	167.204	-41.532	47.9191	192.92	16276.7	4526.23	-47.9191	0	8.75239	7.82215	7.89118	0	0	0.25811	165.315	-488.59	46.508	151.499	0	48.1077	47.1098	117.401	1
3055	0	0	1055	1	305.342	165.137	140.205	0	0	175.748	-57.1878	354.081	236.015	16068.8	4641.55	-354.081	0	14.3348	8.03856	7.57899	0	0	0.177336	127.111	-481.936	48.0439	176.291	0	43.4603	42.3127	201.701	1
3057	0	0	1057	1	291.09	145.483	145.607	0	0	117.4	31.1323	154.878	203.57	16027.5	4752.55	-154.878	0	9.96985	8.74844	7.93162	0	0	0.102903	119.925	-487.578	52.4592	131.882	0	47.9199	46.0144	119.737	1
3114	0	0	1114	1	313.46	191.403	122.057	0	0	-34.5684	13.6494	110.506	198.327	16279.1	4471.05	-110.506	0	9.5075	8.58145	7.49011	0	0	0.17452	149.365	-498.056	46.8083	158.943	0	48.1062	47.0153	114.617	1
3144	0	0	1144	1	269.633	133.065	136.568	0	0	18.4131	-18.5914	-133.964	188.212	16126.5	4802.27	133.964	0	7.58752	8.63172	8.11608	0	0	0.0693823	137.341	-494.8	58.4026	151.959	0	47.4325	46.5298	144.061	1
3152	0	0	1152	1	302.889	136.4	166.489	0	0	49.4883	-12.084	126.067	239.649	16394.4	4496.78	-126.067	0	11.5324	7.86932	6.78807	0	0	0.067843	131.849	-484.592	47.5028	167.627	0	40.1018	38.677	95.2546	1
3165	0	0	1165	1	258.9	133.94	124.96	0	0	57.7821	1.4368	119.58	161.867	16585.4	4682.58	-119.58	0	7.716	8.06235	7.88067	0	0	0.077057	119.353	-481.479	60.631	142.572	0	59.09	57.2293	140.006	1
3171	0	0	1171	1	271.231	186.089	85.1418	0	0	62.607	18.8028	132.465	143.398	16182	4665.22	-132.465	0	6.89652	9.0878	7.68295	0	0	0.194656	109.225	-479.929	57.8884	125.581	0	66.9245	64.6807	159.361	1
3177	0	0	1177	1	280.632	178.405	102.227	0	0	0.998416	-3.79684	160.328	191.175	16243.6	4687.82	-160.328	0	9.5618	7.88545	7.45985	0	0	0.221309	134.024	-487.115	53.5127	154.52	0	49.291	47.5446	124.942	1
3200	0	0	1200	1	253.074	120.885	132.188	0	0	104.191	91.6795	155.845	148.037	16439.4	4393.02	-155.845	0	7.22691	8.43066	7.77506	0	0	0.107729	100.155	-472.552	62.9619	105.016	0	65.1767	61.9403	160.237	1
3208	0	0	1208	1	244.874	91.6519	153.222	0	0	59.5465	-30.3531	-57.568	172.027	16484	4315.73	57.568	0	7.17583	7.48852	7.47015	0	0	0.138381	127.893	-484.038	63.9074	152.855	0	50.6264	49.6271	128.681	1
3210	0	0	1210	1	205.641	120.72	84.9217	0	0	55.2181	-74.5177	340.486	158.721	16189.4	4559.22	-340.486	0	9.57079	7.8936	7.55172	0	0	0.0727774	129.038	-483.198	82.7949	154.656	0	59.8009	61.1082	275.012	1
3220	0	0	1220	1	212.471	102.366	110.105	0	0	38.9161	-4.62782	-113.238	167.237	16405	4290.01	113.238	0	6.74768	7.49051	7.02899	0	0	0.105002	134.615	-484.19	76.9924	154.316	0	51.325	49.6105	147.514	1
3227	0	0	1227	1	297.111	192.241	104.869	0	0	39.5363	79.8186	180.675	197.68	16304.7	4404.88	-180.675	0	9.93997	8.17348	7.1633	0	0	0.302696	129.751	-486.471	49.5014	156.662	0	48.8247	46.6284	129.12	1
3233	0	0	1233	1	174.932	103.269	71.6629	0	0	73.9297	-31.6094	196.205	147.941	16170.7	4715.63	-196.205	0	7.63243	8.17766	7.93144	0	0	0.145037	102.402	-470.918	106.877	125.989	0	63.2492	60.0918	179.673	1
3238	0	0	1238	1	302.986	145.511	157.475	0	0	50.6398	-25.2614	-24.109	149.277	16293.6	4808.94	24.109	0	6.35769	8.21478	7.49558	0	0	0.0545425	186.291	-506.719	48.6356	171.107	0	58.5882	57.5118	150.071	1
3247	0	0	1247	1	222.652	110.42	112.231	0	0	85.101	4.94047	280.968	154.056	16458.5	4579.42	-280.968	0	8.58986	8.64463	7.7714	0	0	0.0894338	125.343	-484.843	75.8225	151.095	0	64.0168	60.5118	234.31	1
3249	0	0	1249	1	267.15	141.049	126.101	0	0	311.663	-70.8078	636.522	273.496	16431.2	4655.17	-636.522	0	22.7959	7.49944	6.88542	0	0	0.142528	154.053	-497.477	55.8955	158.271	0	58.3363	53.9403	253.429	1
3254	0	0	1254	1	235.49	147.865	87.625	0	0	11.9795	-26.9053	162.25	188.252	16531.6	4611.27	-162.25	0	9.45721	7.48656	6.92598	0	0	0.0257012	143.058	-484.339	66.4828	172.133	0	49.726	46.7325	124.722	1
3255	0	0	1255	1	198.925	123.004	75.9211	0	0	40.8297	26.2663	292.873	182.11	16203.8	4657.75	-292.873	0	10.3015	7.9714	7.14616	0	0	0.21939	138.917	-482.561	85.9823	143.277	0	52.5513	51.3038	203.898	1
3266	0	0	1266	1	267.28	114.705	152.574	0	0	71.7036	-7.6386	-176.419	172.92	16272.5	4492.34	176.419	0	6.85802	8.50647	6.47246	0	0	0.0496566	154.104	-496.193	56.5034	173.595	0	48.782	46.6914	166.161	1
3269	0	0	1269	1	287.616	129.112	158.503	0	0	51.3224	17.3667	11.6726	219.001	16392.6	4467.33	-11.6726	0	9.48505	7.69844	6.96736	0	0	0.177826	115.298	-475.038	50.9373	144.216	0	42.4758	40.7804	103.268	1
3270	0	0	1270	1	219.665	127.741	91.9241	0	0	160.183	-146.102	539.883	176.083	16184.1	4730.46	-539.883	0	13.2134	8.22445	7.58378	0	0	0.0363638	111.335	-475.177	76.0841	110.099	0	72.8502	74.6999	411.471	1
3272	0	0	1272	1	205.786	88.9493	116.836	0	0	-10.0627	30.3125	-508.372	209.922	16354.3	4554.05	508.372	0	8.7598	8.59609	7.41952	0	0	0.170005	110.246	-476.149	83.9438	143.262	0	60.4453	56.2432	253.716	1
3288	0	0	1288	1	251.857	102.017	149.839	0	0	25.8425	-55.1309	-60.2544	214.236	16318.4	4539.83	60.2544	0	9.02268	7.8529	6.19561	0	0	0.0328307	150.318	-487.056	59.9116	172.374	0	39.8894	38.9028	106.009	1
3292	0	0	1292	1	262.79	143.075	119.714	0	0	47.8213	45.2827	176.429	168.302	16495.7	4539.08	-176.429	0	8.43456	7.90289	7.19746	0	0	0.0869809	126.316	-476.924	58.1706	134.775	0	55.8651	53.1847	146.613	1
3308	0	0	1308	1	234.271	129.384	104.888	0	0	111.978	24.3608	50.103	138.695	16431.6	4759.32	-50.103	0	6.18251	8.08741	7.01213	0	0	0.0315756	128.81	-478.543	68.1439	151.867	0	66.3347	62.5579	157.148	1
3313	0	0	1313	1	309.618	165.998	143.619	0	0	51.7706	-24.1792	-174.264	245.202	16292.5	4508.88	174.264	0	9.78259	7.01618	7.03842	0	0	0.093679	116.603	-476.661	45.5601	149.084	0	35.9687	34.7411	113.027	1
3321	0	0	1321	1	222.994	126.544	96.4494	0	0	143.863	-159.401	-208.923	158.333	16499.4	4544.44	208.923	0	6.75583	8.57327	6.41472	0	0	0.0754305	115.365	-473.137	72.5699	141.991	0	51.4961	48.9775	179.681	1
3324	0	0	1324	1	191.3	87.8866	103.413	0	0	82.7726	-43.8679	245.219	135.426	16062.1	4727.89	-245.219	0	7.35101	8.45551	7.5406	0	0	0.145405	133.306	-487.134	93.3146	152.752	0	68.4369	65.1698	231.719	1
3328	0	0	1328	1	203.544	88.0937	115.45	0	0	-67.3855	81.7246	-288.99	147.395	16610.9	4402.98	288.99	0	5.8403	7.60243	7.15427	0	0	0.181257	122.194	-477.029	82.3801	142.907	0	63.3553	58.2673	232.7	1
3349	0	0	1349	1	284.955	134.76	150.195	0	0	329.039	-73.9779	182.034	209.681	16114.9	4758	-182.034	0	11.3598	7.57202	6.76137	0	0	0.265558	201.326	-500.211	51.1687	168.922	0	43.5961	40.2517	113.077	1
3365	0	0	1365	1	287.906	152.088	135.818	0	0	180.413	-13.1624	136.732	162.302	16263.5	4796.84	-136.732	0	7.91161	8.12153	7.14729	0	0	0.130049	137.205	-488.332	51.5683	154.62	0	57.0282	54.5547	137.091	1
3366	0	0	1366	1	227.92	153.354	74.5656	0	0	82.2834	27.2781	-18.2518	162.269	16560.9	4756.4	18.2518	0	6.84937	8.05624	7.18199	0	0	0.0736249	115.855	-473.307	71.1032	125.547	0	56.0307	54.1244	136.089	1
3367	0	0	1367	1	328.84	176.978	151.862	0	0	90.3511	-6.91034	-54.9468	159.307	16453.2	4292.29	54.9468	0	6.60858	6.96028	7.5266	0	0	0.0612649	145.917	-488.194	42.4866	139.524	0	54.8612	53.2282	135.977	1
3369	0	0	1369	1	265.604	145.429	120.176	0	0	53.3731	-33.7477	87.5554	227.946	16689.5	4518.45	-87.5554	0	10.6411	6.99228	6.06735	0	0	0.126414	134.563	-475.202	54.4621	161.051	0	41.0743	38.4326	101.78	1
3379	0	0	1379	1	306.241	185.317	120.924	0	0	156.156	-117.299	4.12645	204.999	16586.7	4402.68	-4.12645	0	9.25179	7.12598	6.41738	0	0	0.0360929	146.344	-486.35	45.6678	161.382	0	42.2711	41.9921	104.035	1
3394	0	0	1394	1	268.964	144.039	124.925	0	0	52.0818	-0.544888	24.5088	204.483	16591.1	4684.56	-24.5088	0	8.97835	7.82489	6.23115	0	0	0.116762	145.05	-486.959	54.8335	176.89	0	45.1928	43.6508	110.007	1
3422	0	0	1422	1	219.969	78.832	141.138	0	0	26.7418	-74.7997	-342.384	176.1	16516.8	4459.84	342.384	0	7.22223	7.90862	6.37327	0	0	0.129463	114.072	-470.323	72.691	126.756	0	52.8122	48.3404	212.21	1
3451	0	0	1451	1	258.756	112.253	146.504	0	0	71.4886	10.5319	-11.7571	208.338	16571.7	4374.51	11.7571	0	8.86529	7.06539	6.20819	0	0	0.0494537	135.718	-479.593	56.7183	159.713	0	42.4348	41.5796	104.524	1
3466	0	0	1466	1	225.371	119.29	106.081	0	0	30.503	-11.42	481.581	159.044	16712.4	4595.78	-481.581	0	10.9934	7.51663	6.59494	0	0	0.0224178	142.304	-475.858	70.046	146.481	0	76.7539	71.5729	448.491	1
3499	0	0	1499	1	201.762	110.257	91.5054	0	0	40.7139	22.2635	85.6941	128.497	16104.2	4761.42	-85.6941	0	5.9267	7.51834	7.08456	0	0	0.180588	121.86	-469.596	83.049	124.796	0	69.0348	66.5846	163.039	1
3507	0	0	1507	1	210.898	134.653	76.245	0	0	195.591	-54.8969	553.771	214.911	16248.3	4838.58	-553.771	0	15.9683	6.71289	6.73186	0	0	0.0929321	173.846	-481.322	75.4447	183.691	0	59.6669	59.584	334.753	1
3509	0	0	1509	1	265.215	126.913	138.302	0	0	-8.44901	-90.33	-88.455	179.723	16352.7	4674.69	88.455	0	7.60809	7.33433	6.69839	0	0	0.163037	112.341	-468.09	55.9545	121.527	0	46.1158	45.5497	129.248	1
3528	0	0	1528	1	235.836	112.463	123.373	0	0	42.6812	29.2877	-95.5466	148.365	16102.2	4754.39	95.5466	0	5.98311	7.25265	7.13854	0	0	0.0697939	108.318	-467.432	66.3285	121.344	0	56.6416	55.8368	158.213	1
3552	0	0	1552	1	263.886	157.87	106.015	0	0	6.40749	-8.61187	48.4226	181.606	16636.8	4692.63	-48.4226	0	8.1942	6.88797	6.31665	0	0	0.104799	110.802	-464.548	55.1694	116.89	0	49.432	48.3433	118.727	1
3583	0	0	1583	1	248.753	125.709	123.044	0	0	83.5272	-23.8613	171.019	149.859	16161.1	4508.56	-171.019	0	7.52706	6.73698	6.09643	0	0	0.112074	116.384	-461.329	59.132	144.524	0	57.0186	56.7671	149.612	1
3607	0	0	1607	1	237.599	114.536	123.063	0	0	63.1106	-7.44217	-168.179	164.662	16081.8	4691.46	168.179	0	6.54046	7.38904	6.48155	0	0	0.0920785	103.421	-463.176	64.6915	135.99	0	50.1659	48.3589	164.888	1
3611	0	0	1611	1	328.586	164.698	163.889	0	0	48.997	39.2672	22.3808	269.638	16494.6	4545.09	-22.3808	0	11.7397	6.05498	5.10873	0	0	0.0228703	151.41	-477.987	39.4768	197.421	0	33.4621	31.2775	81.5377	1
3625	0	0	1625	1	263.831	128.623	135.207	0	0	31.1274	39.2518	231.455	148.753	16412.8	4744.43	-231.455	0	7.90367	6.95616	6.92465	0	0	0.118996	126.939	-475.446	56.1573	146.284	0	61.2211	56.9343	194.022	1
3671	0	0	1671	1	244.977	125.077	119.9	0	0	103.058	-15.4414	-23.7159	202.419	16241.2	4699.46	23.7159	0	8.59054	6.28154	6.03485	0	0	0.101275	142.014	-476.118	59.5373	194.159	0	42.0636	41.0498	105.875	1
3674	0	0	1674	1	268.592	155.791	112.801	0	0	115.557	-19.7803	279.171	189.175	16627.3	4504.48	-279.171	0	10.5583	6.71722	6.27698	0	0	0.0528645	111.035	-460.924	53.602	135.27	0	48.6007	46.3516	190.526	1
3692	0	0	1692	1	182.283	113.934	68.3491	0	0	136.326	62.8284	120.722	146.867	16407.2	4621.19	-120.722	0	6.94841	6.87555	5.7869	0	0	0.0507183	114.055	-461.085	90.2325	141.577	0	60.2613	57.5329	139.878	1
3714	0	0	1714	1	209.525	134.056	75.4685	0	0	171.122	-26.0014	641.513	254.246	16372.4	4809.68	-641.513	0	20.6099	5.99986	6.07475	0	0	0.0611103	102.498	-456.552	73.0659	128.987	0	57.9679	55.7448	273.142	1
3790	0	0	1790	1	217.192	74.8694	142.322	0	0	57.4442	0.99384	-78.7689	182.504	16286.8	4583.37	78.7689	0	7.45954	6.32853	5.66877	0	0	0.10236	110.127	-453.725	69.3673	137.708	0	44.3152	43.6844	120.457	1
3817	0	0	1817	1	277.307	159.616	117.692	0	0	-9.3278	31.0693	121.389	173.622	16353.6	4752.61	-121.389	0	8.33665	6.01038	5.36197	0	0	0.0228941	139.395	-464.191	49.2908	164.911	0	48.8901	46.2879	116.571	1
3825	0	0	1825	1	209.282	90.2307	119.052	0	0	-56.4089	-918.938	-460.923	354.581	16699.6	4706.02	460.923	0	67.6806	4.59962	4.83688	0	0	0.0473399	119.684	-455.473	67.2536	135.103	0	146.25	182.36	332.31	1
3827	0	0	1827	1	209.133	89.5534	119.58	0	0	73.5633	25.7516	-34.981	126.801	16370.3	4558.61	34.981	0	5.29187	6.44292	6.15426	0	0	0.180489	89.7696	-445.517	74.4212	126.638	0	64.7162	63.2223	160.464	1
3876	0	0	1876	1	235.168	100.65	134.519	0	0	6.67804	-27.0542	-166.773	187.137	16536.9	4412.09	166.773	0	7.51704	5.81546	4.79587	0	0	0.0074428	160.371	-476.703	59.7829	210.659	0	42.1652	39.7393	131.779	1
3972	0	0	1972	1	207.468	126.98	80.488	0	0	45.5928	59.9351	87.2002	147.285	16597.6	4524.43	-87.2002	0	6.76891	5.60463	5.40857	0	0	0.145661	97.1449	-442.477	71.633	124.022	0	57.837	54.083	139.72	1
3983	0	0	1983	1	208.481	118.433	90.0484	0	0	230.7	6.31055	396.616	166.278	16412.5	4578.05	-396.616	0	10.5039	5.75237	5.58677	0	0	0.0435932	130.46	-462.994	71.9017	161.812	0	59.4248	55.3524	315.449	1
4021	0	0	21	1	238.818	150.408	88.4104	0	0	39.1243	4.12908	568.643	209.331	16105.8	4679.89	-568.643	0	9.76145	4.28061	4.87727	0	0	0.199215	191.165	-485.288	51.1005	188.74	0	41.0406	41.2529	229.283	2
4038	0	0	38	1	260.683	141.006	119.677	0	0	-47.9039	-48.4209	431.494	191.439	16292.5	4832.1	-431.494	0	8.25584	4.05569	4.52392	0	0	0.165584	190.632	-482.166	45.0703	234.011	0	37.7491	37.9118	137.212	2
4124	0	0	124	1	258.888	119.079	139.809	0	0	-7.36856	71.3609	143.728	155.647	16451.3	4612.66	-143.728	0	5.77368	4.51835	4.63838	0	0	0.0941547	180.329	-479.861	46.1967	231.162	0	48.0071	45.3205	126.175	2
4191	0	0	191	1	198.983	120.156	78.8266	0	0	12.0777	44.3302	336.789	210.864	16232.5	4639.69	-336.789	0	8.34245	3.76902	4.62916	0	0	0.130533	179.083	-473.792	62.9032	248.891	0	35.6842	34.7999	108.117	2
4197	0	0	197	1	215.032	146.541	68.4913	0	0	130.844	-17.0815	414.268	154.768	16213.4	4701.1	-414.268	0	6.36717	4.21746	5.11699	0	0	0.105205	155.931	-463.653	58.6872	1	0	48.2665	47.0321	171.497	2
4205	0	0	205	1	209.735	109.951	99.7838	0	0	99.5437	70.6463	319.59	142.89	16244.7	4613.37	-319.59	0	5.54206	4.23173	5.36883	0	0	0.109393	178.934	-471.195	61.0703	185.309	0	52.3935	51.5914	154.096	2
4217	0	0	217	1	180.304	105.648	74.6561	0	0	50.3811	23.8884	270.469	133.316	16293.9	4560.47	-270.469	0	5.10799	3.5782	5.05966	0	0	0.0360146	177.748	-481.516	71.8532	238.065	0	52.9315	52.6767	147.071	2
4267	0	0	267	1	256.042	156.333	99.7094	0	0	30.984	33.6396	234.228	196.993	16113.9	4750.04	-234.228	0	7.46367	3.43931	4.80717	0	0	0.0772303	215.467	-496.67	45.5252	262.764	0	36.881	35.5442	100.321	2
4293	0	0	293	1	211.995	137.492	74.5034	0	0	86.4999	6.33103	305.76	133.281	16656.4	4578.03	-305.76	0	5.17589	4.40665	4.50352	0	0	0.120488	157.252	-461.94	59.0597	225.875	0	56.675	53.5589	160.892	2
4311	0	0	311	1	212.779	143.015	69.7636	0	0	-10.9708	38.0159	308.727	132.668	16454.9	4546.34	-308.727	0	5.2151	4.05455	4.14525	0	0	0.135316	179.391	-467.732	57.4605	223.055	0	53.8558	52.0458	151.46	2
4329	0	0	329	1	202.799	84.9325	117.867	0	0	68.2583	80.3425	24.7867	168.723	16375.6	4404.36	-24.7867	0	6.13643	4.12258	4.89593	0	0	0.0969477	134.639	-448.537	62.6833	156.889	0	42.2848	41.8184	124.256	2
4361	0	0	361	1	203.894	105.038	98.8561	0	0	23.4076	34.6951	188.109	126.956	16121.5	4848.65	-188.109	0	4.74909	4.79953	4.48324	0	0	0.0598983	157.135	-463.137	62.8398	190.956	0	55.9945	54.8753	145.262	2
4458	0	0	458	1	204.583	133.313	71.2697	0	0	11.4804	8.50564	244.293	138.423	16332.8	4376.53	-244.293	0	5.30211	4.83695	4.85019	0	0	0.228679	147.081	-465.794	63.3891	170.711	0	53.151	52.3994	138.118	2
4462	0	0	462	1	248.307	151.432	96.8752	0	0	65.9282	31.4177	321.965	210.855	16577.3	4652.6	-321.965	0	8.22727	3.19477	4.49005	0	0	0.0621449	244.811	-515.069	46.5179	289.308	0	35.0391	33.97	104.166	2
4468	0	0	468	1	291.032	181.802	109.23	0	0	113.748	1.55179	481.91	207.134	16230.5	4782.13	-481.91	0	8.88834	3.91562	4.48601	0	0	0.0696002	186.465	-480.72	39.1961	212.878	0	37.4952	36.6011	157.153	2
4587	0	0	587	1	197.822	88.3355	109.486	0	0	106.31	-7.71175	-65.8953	127.056	16237.9	4791.39	65.8952	0	4.77961	4.69776	4.64541	0	0	0.0721003	152.102	-464.524	65.5041	197.203	0	53.4447	52.3626	194.395	2
4701	0	0	701	1	268.31	171.737	96.5724	0	0	88.0114	-41.6989	499.394	209.667	16355.9	4327.08	-499.394	0	9.20351	3.04696	4.40761	0	0	0.132256	198.704	-487.317	42.0496	266.496	0	35.5318	35.4406	161.569	2
4988	0	0	988	1	214.167	98.0648	116.102	0	0	102.189	-29.3439	212.402	176.469	16640.7	4613.7	-212.402	0	6.68716	3.72026	4.63875	0	0	0.21934	205.563	-483.458	57.1902	279.518	0	42.9342	40.1218	112.809	2
5051	0	0	1051	1	203.256	125.578	77.6783	0	0	-22.5807	77.8594	341.847	142.343	16366.8	4705.82	-341.847	0	5.68814	4.11592	5.28866	0	0	0.192766	158.332	-460.427	63.2057	184.227	0	51.7374	49.7242	156.775	2
5052	0	0	1052	1	263.583	177.552	86.0309	0	0	56.6692	22.6712	285.824	171.514	16187.9	4761.01	-285.824	0	6.60626	4.13028	4.7758	0	0	0.139306	210.197	-490.716	44.8417	238.628	0	43.2267	41.5524	120.735	2
5081	0	0	1081	1	211.58	115.172	96.4077	0	0	-36.9852	44.3567	120.417	169.145	16181.9	4739.32	-120.417	0	6.31622	4.49099	4.25664	0	0	0.0962382	205.572	-484.861	58.8978	190.263	0	42.389	40.1032	116.431	2
5120	0	0	1120	1	209.696	120.383	89.3135	0	0	44.7232	-13.9853	82.5231	196.461	16199.9	4698.01	-82.5231	0	7.26397	4.49723	3.75652	0	0	0.144603	178.913	-466.704	58.573	212.314	0	35.8458	34.2727	105.701	2
5762	0	0	1762	1	238.367	133.525	104.842	0	0	48.2505	48.9728	204.814	164.862	16495.3	4734.71	-204.814	0	6.16317	2.83133	2.57428	0	0	0.106257	207.51	-460.283	45.6847	1	0	40.0654	38.0917	102.738	2
5831	0	0	1831	1	206.04	125.469	80.5713	0	0	57.0392	-40.6366	644.228	145.059	16586.2	4724.66	-644.228	0	7.36985	2.8019	3.82748	0	0	0.123995	166.225	-449.911	56.5842	219.205	0	55.2498	59.9884	358.714	2
6124	1	0	124	1	269.012	178.1	90.9112	0	0	36.604	-4.51125	368.739	215.295	16307.6	4688.53	-368.739	0	8.6683	4.0817	3.78443	0	0	0.0947708	259.393	-508.042	42.5353	256.994	0	34.8692	34.1114	108.008	2
6141	1	0	141	1	266.924	162.074	104.85	0	0	58.1949	-4.8303	143.742	134.538	16585	4389.87	-143.742	0	4.99434	4.09287	5.16204	0	0	0.0846429	154.601	-470.188	44.5139	196.408	0	52.7122	53.812	140.364	2
6189	1	0	189	1	247.802	137.319	110.482	0	0	89.5129	-18.2634	295.782	217.823	16753	4502.96	-295.782	0	8.46584	3.73434	4.70554	0	0	0.0901468	154.255	-456.971	47.7426	187.205	0	35.7711	33.9506	101.548	2
6275	1	0	275	1	251.056	125.753	125.303	0	0	35.467	37.2535	298.733	138.363	16607.8	4347.79	-298.733	0	5.36246	4.07578	5.18362	0	0	0.0524519	175.933	-477.975	48.057	190.129	0	50.9907	52.7474	149.037	2
6349	1	0	349	1	245.837	170.966	74.8708	0	0	-14.9399	-26.4925	573	204.451	16359.2	4710.51	-573	0	9.74401	3.24624	5.10656	0	0	0.150601	227.49	-503.159	47.8813	276.689	0	40.4931	39.4449	228.021	2
6398	1	0	398	1	191.837	118.715	73.122	0	0	42.7697	-12.7524	478.926	151.121	16600.5	4796.43	-478.926	0	6.5222	4.15855	4.94632	0	0	0.0746958	176.325	-476.409	67.5714	193.561	0	49.3512	50.9484	209.869	2
6399	1	0	399	1	219.947	118.728	101.219	0	0	10.16	15.5222	460.631	117.878	16334.1	4369.52	-460.631	0	5.03164	4.78481	5.31672	0	0	0.114456	142.309	-461.782	58.3921	171.171	0	63.6037	63.8109	251.701	2
6425	1	0	425	1	243.87	152.197	91.6732	0	0	6.13672	-54.1802	316.864	200.952	16637.1	4538.88	-316.864	0	8.04166	4.55837	4.23882	0	0	0.0634737	166.418	-476.959	49.2773	223.495	0	38.1222	36.7625	110.206	2
6435	1	0	435	1	213.915	117.847	96.0679	0	0	118.542	-29.7657	419.965	141.882	16325.4	4414.81	-419.965	0	5.87141	4.47939	5.24679	0	0	0.0426585	130.802	-456.49	59.8273	162.44	0	51.9832	53.12	185.824	2
6477	1	0	477	1	200.496	113.35	87.1465	0	0	9.43434	-18.4458	94.7695	125.325	16235.1	4702.47	-94.7695	0	4.66836	4.90976	5.07512	0	0	0.0948607	177.501	-472.143	65.7067	199.773	0	57.7593	54.9639	160.868	2
6588	1	0	588	1	185.125	112.055	73.0696	0	0	-21.4233	-55.5016	162.326	140.908	16266	4639.86	-162.326	0	5.40738	4.31878	4.96332	0	0	0.120046	170.232	-469.284	71.2646	185.847	0	51.1318	49.0809	133.834	2
6618	1	0	618	1	211.596	107.51	104.087	0	0	59.3084	8.62444	-148.117	146.917	16284.9	4575.74	148.117	0	5.69253	4.0893	5.36374	0	0	0.0793315	164.734	-470.877	60.0616	182.897	0	50.93	48.7341	197.389	2
6650	1	0	650	1	281.881	168.723	113.158	0	0	69.6896	93.4972	228.489	150.538	16673.2	4590.52	-228.489	0	5.64354	4.11823	5.49937	0	0	0.0999826	139.65	-461.95	41.9505	167.185	0	52.1776	48.5921	138.919	2
6815	1	0	815	1	209.771	104.515	105.255	0	0	40.4964	-76.6272	253.734	147.901	16602.7	4860.31	-253.734	0	5.7905	3.78977	5.25924	0	0	0.0628979	232.224	-491.083	59.9016	249.437	0	47.1859	48.0029	127.294	2
6877	1	0	877	1	261.32	128.05	133.27	0	0	-5.64443	21.7673	151.732	164.739	16449.5	4562.59	-151.732	0	6.15627	4.41765	5.1653	0	0	0.145028	151.183	-469.759	46.151	181.189	0	46.0085	43.8704	120.015	2
6895	1	0	895	1	211.684	107.933	103.751	0	0	-81.1806	56.4626	-287.889	154.627	16425.4	4527.9	287.889	0	6.68528	4.37332	5.0352	0	0	0.216322	161.609	-471.991	60.0641	175.942	0	58.0705	50.4534	244.955	2
6939	1	0	939	1	220.014	139.896	80.1179	0	0	-7.32175	-17.5051	361.666	135.834	16251.9	4701.52	-361.666	0	5.51488	4.4022	5.81772	0	0	0.0682361	150.601	-472.327	58.4279	173.562	0	54.7436	52.7766	175.337	2
6962	1	0	962	1	246.857	146.971	99.8864	0	0	26.9941	49.8902	-121.127	141.334	16217.6	4634.13	121.127	0	5.3783	4.71199	4.9846	0	0	0.054715	150.182	-467.286	49.7771	190.109	0	52.0575	48.8454	204.29	2
6983	1	0	983	1	243.769	136.959	106.81	0	0	102.597	-33.4738	496.347	161.235	16341.3	4817.15	-496.347	0	7.04252	3.85643	5.08359	0	0	0.086593	180.758	-470.964	49.3935	218.757	0	46.8436	46.6192	213.196	2
7005	1	0	1005	1	254.748	154.652	100.096	0	0	27.3837	81.0059	-62.9834	160.2	16217.2	4603.01	62.9834	0	5.94659	4.52936	4.78641	0	0	0.134746	174.215	-470.951	47.34	216.287	0	44.8421	43.0297	156.271	2
7226	1	0	1226	1	228.45	120.651	107.798	0	0	22.9097	-29.5717	357.748	155.836	16520.7	4613.93	-357.748	0	6.28782	4.13361	4.5753	0	0	0.147511	189.995	-470.847	53.3488	224.095	0	47.0055	45.79	143.92	2
7256	1	0	1256	1	209.69	136.991	72.6992	0	0	171.679	-94.321	265.982	166.633	16670.9	4379.7	-265.982	0	6.59503	3.66136	4.25685	0	0	0.175271	252.505	-505.891	57.9538	270.054	0	41.3806	42.619	113.31	2
7279	1	0	1279	1	216.222	123.224	92.9983	0	0	102.777	-26.2019	379.364	165.699	16440.8	5009.2	-379.364	0	6.69785	3.85242	4.91597	0	0	0.0518355	226.538	-489.266	57.2144	211.746	0	42.1929	43.0525	140.847	2
7372	1	0	1372	1	225.767	123.464	102.303	0	0	-1.72024	-46.8336	391.032	136.106	16644.9	4531.53	-391.032	0	5.64311	4.39277	5.64835	0	0	0.214289	143.095	-466.592	56.2393	166.46	0	54.4434	53.2607	189.217	2
7393	1	0	1393	1	203.303	102.163	101.14	0	0	96.3247	63.5725	194.307	129.362	16447.2	4919.43	-194.307	0	4.80012	4.50853	5.38238	0	0	0.0905102	154.367	-469.026	64.2476	168.631	0	56.2262	56.1112	144.964	2
7456	1	0	1456	1	223.152	106.5	116.651	0	0	109.921	-14.9945	-141.495	119.682	16433.6	4400.03	141.495	0	4.65551	4.48508	5.06676	0	0	0.0399676	188.599	-482.443	56.3699	1	0	59.4785	57.7638	232.417	2
7470	1	0	1470	1	284.9	141.485	143.415	0	0	113.108	-17.0305	380.535	172.045	16330.8	4701.05	-380.535	0	6.94396	4.22576	4.9335	0	0	0.137444	149.364	-468.075	41.0001	186.772	0	43.7729	42.6595	142.085	2
7542	1	0	1542	1	238.13	139.756	98.3743	0	0	107.306	-0.55081	48.0436	148.819	16137.3	4684.57	-48.0436	0	5.47037	4.13523	4.89047	0	0	0.0802765	172.181	-476.805	51.073	220.752	0	47.3589	45.6937	139.235	2
7567	1	0	1567	1	235.846	134.203	101.643	0	0	57.8555	76.4691	303.409	157.833	16087.1	4607.55	-303.409	0	6.09442	4.41776	5.23272	0	0	0.17504	197.226	-492.241	52.639	208.113	0	46.8181	46.5687	134.877	2
7676	1	0	1676	1	235.577	157.415	78.1621	0	0	65.8032	-32.0708	24.0668	126.679	16677.1	4616.43	-24.0668	0	4.70738	4.61169	5.94396	0	0	0.120378	184.189	-491.575	54.0127	208.257	0	61.0625	56.6526	175.954	2
7774	1	0	1774	1	209.33	115.58	93.7499	0	0	39.7664	10.2655	161.505	147.456	16404.1	4474.43	-161.505	0	5.48772	4.83356	5.05141	0	0	0.0305152	144.249	-466.317	61.8952	208.124	0	50.3986	49.4873	130.588	2
7794	1	0	1794	1	210.16	113.821	96.3397	0	0	-16.6272	124.58	54.6942	129.439	16360.9	4559.44	-54.6942	0	4.75812	4.32314	4.85012	0	0	0.228125	268.067	-512.365	60.1956	1	0	54.1308	52.6488	156.312	2
7861	1	0	1861	1	189.803	105.468	84.335	0	0	60.1647	21.9866	306.267	160.769	16084.8	4761.69	-306.267	0	6.24193	4.60232	5.2674	0	0	0.0668425	114.568	-447.547	70.3343	137.431	0	46.593	45.6246	134.378	2
7929	1	0	1929	1	289.958	178.146	111.811	0	0	37.6765	-20.8619	421.437	231.275	16107.2	4704.88	-421.437	0	9.6201	3.35214	4.48097	0	0	0.138486	205.597	-487.248	38.7407	225.573	0	31.6083	31.272	116.432	2
7963	1	0	1963	1	246.055	133.434	112.62	0	0	78.4076	-11.9372	264.521	149.096	16465.2	4994.94	-264.521	0	5.72307	4.55679	5.5142	0	0	0.131875	158.011	-474.254	50.4456	203.723	0	48.7081	49.1519	133.618	2
8012	2	0	12	1	235.467	126.601	108.867	0	0	70.7913	12.1818	201.909	134.497	16472.8	4273.2	-201.909	0	5.03987	4.27328	5.30469	0	0	0.0442918	143.955	-466.018	52.6049	217.06	0	53.9785	52.9605	139.069	2
8087	2	0	87	1	198.66	115.473	83.1876	0	0	83.3219	-0.448574	443.498	126.88	16559.9	4285.83	-443.498	0	5.30537	4.01574	4.89656	0	0	0.075727	204.968	-479.113	64.1316	237.63	0	54.9145	56.9568	218.522	2
8178	2	0	178	1	246.972	147.014	99.9586	0	0	63.1942	-14.8394	380.723	183.479	16380.7	4798.52	-380.723	0	7.42198	4.35886	4.38157	0	0	0.120248	202.329	-486.525	48.4337	254.02	0	40.6132	40.3995	128.2	2
8331	2	0	331	1	225.235	121.729	103.506	0	0	55.9117	24.5704	74.9876	155.54	16288.3	4659.45	-74.9876	0	5.6937	4.28325	4.56939	0	0	0.146082	195.461	-485.688	54.5626	218.543	0	45.6941	44.1446	132.253	2
8349	2	0	349	1	238.411	149.096	89.3154	0	0	25.4816	-56.4207	435.195	138.107	16717.4	4740.44	-435.195	0	5.85774	3.66586	5.16434	0	0	0.157242	227.23	-502.211	50.5647	1	0	51.1437	51.5707	204.702	2
8389	2	0	389	1	240.657	118.172	122.485	0	0	104.064	-48.9942	-67.881	214.579	16539.2	4334.37	67.881	0	8.18477	4.34624	3.95422	0	0	0.124295	220.837	-478.796	49.3765	209.937	0	31.7906	31.765	113.293	2
8547	2	0	547	1	208.899	140.584	68.3148	0	0	84.2118	4.80396	359.031	115.853	16260	4579.56	-359.031	0	4.61026	4.77863	5.55861	0	0	0.174488	187.417	-485.735	62.8822	187.138	0	64.343	64.8465	201.541	2
8644	2	0	644	1	217.36	129.867	87.4931	0	0	30.1427	4.92389	278.932	160.378	16114.8	4679.1	-278.932	0	6.20166	4.31035	5.30195	0	0	0.144326	202.667	-489.597	58.3606	235.11	0	46.1385	44.9961	129.435	2
8832	2	0	832	1	238.884	141.444	97.4401	0	0	48.0874	-51.1727	232.142	136.872	16296.2	4336.55	-232.142	0	5.26873	4.61334	5.51909	0	0	0.174537	185.761	-485.278	52.4887	213.921	0	53.0657	52.5705	140.472	2
8856	2	0	856	1	220.313	94.8301	125.483	0	0	-15.8042	-12.9461	181.483	174.605	16360	4597.31	-181.483	0	6.63695	4.83783	5.70525	0	0	0.1325	158.684	-477.956	58.9939	192.394	0	44.3324	43.0417	115.558	2
8903	2	0	903	1	217.166	116.822	100.344	0	0	83.0607	8.60885	407.37	163.572	16161.5	4874.73	-407.37	0	6.67787	5.13687	4.7585	0	0	0.147049	161.849	-470.397	59.0115	190.025	0	46.8085	47.2281	154.559	2
8933	2	0	933	1	236.537	120.297	116.241	0	0	21.4007	-39.0523	78.5561	144.459	16522.2	4822.73	-78.5561	0	5.39737	4.44817	4.79517	0	0	0.0984552	185.889	-468.112	51.8725	180.739	0	48.5874	47.45	133.675	2
8945	2	0	945	1	241.1	166.171	74.9291	0	0	80.7415	-34.9049	285.706	178.692	16462.8	4918.25	-285.706	0	6.95005	4.17573	5.13505	0	0	0.0841678	197.407	-485.221	50.6682	227.789	0	40.7401	41.1802	113.918	2
9000	2	0	1000	1	227.952	129.041	98.9109	0	0	-44.3125	-21.8448	48.9957	161.697	16687.5	4506.54	-48.9957	0	6.10629	4.59819	4.34422	0	0	0.052115	174.192	-479.204	53.8865	202.984	0	45.3318	42.3646	132.323	2
9008	2	0	1008	1	253.451	142.361	111.09	0	0	37.2552	28.2589	358.401	141.449	16207.3	4655.76	-358.401	0	5.63756	4.31507	5.64026	0	0	0.072591	173.959	-475.649	48.3708	212.288	0	52.8089	51.6752	168.355	2
9047	2	0	1047	1	303.671	161.878	141.794	0	0	109.986	-53.9866	232.911	199.215	16433.6	4439.03	-232.911	0	7.65072	3.5723	4.44792	0	0	0.0561734	235.951	-491.377	36.8583	223.277	0	36.221	36.1574	96.9272	2
9058	2	0	1058	1	248.713	141.253	107.46	0	0	129.597	0.576455	154.159	136.606	16115	4783.1	-154.159	0	5.07092	4.69638	5.1064	0	0	0.03333	201.155	-488.358	49.4445	193.555	0	53.1595	51.8485	140.713	2
9069	2	0	1069	1	197.45	84.4877	112.963	0	0	29.6891	7.63293	-71.7005	169.352	16314.6	4676.39	71.7005	0	6.37437	4.68881	5.16333	0	0	0.0392144	129.306	-455.614	66.7395	1	0	43.0096	41.7549	154.787	2
9082	2	0	1082	1	246.668	132.432	114.237	0	0	70.3051	-71.4971	325.861	162.898	16772.2	4655.86	-325.861	0	6.51706	4.89723	4.99665	0	0	0.0699382	148.924	-465.882	50.1029	172.523	0	47.2788	46.3633	142.82	2
9086	2	0	1086	1	313.516	176.593	136.923	0	0	187.626	-57.6702	210.819	149.302	16355.9	4741.69	-210.819	0	5.74571	5.2217	5.15634	0	0	0.0531496	154.667	-473.314	37.5393	172.11	0	50.1757	48.6928	132.53	2
9101	2	0	1101	1	218.906	101.64	117.266	0	0	80.4175	6.58125	-278.515	133.276	15964.8	4677.44	278.515	0	5.6045	5.2818	5.85563	0	0	0.123236	198.412	-487	60.5715	173.828	0	68.2363	60.927	305.872	2
9118	2	0	1118	1	217.595	142.002	75.5932	0	0	41.7547	-19.8829	401.986	136.629	16701.1	4404.92	-401.986	0	5.61323	4.78073	5.1277	0	0	0.129157	178.174	-480.553	58.886	181.555	0	54.4861	55.0546	185.06	2
9150	2	0	1150	1	243.749	126.455	117.294	0	0	-8.67754	-39.1314	495.439	155.066	16552.2	4623.49	-495.439	0	6.892	4.32501	5.00576	0	0	0.222057	221.815	-498.614	50.0367	220.46	0	49.2512	49.0298	221.376	2
9189	2	0	1189	1	215.416	122.561	92.8556	0	0	70.3203	-29.8659	-114.944	147.425	16473.2	4614.23	114.944	0	5.68555	4.4677	5.01817	0	0	0.131968	145.846	-467.962	58.877	198.631	0	49.3607	47.0419	190.357	2
9200	2	0	1200	1	206.069	123.577	82.4926	0	0	84.652	91.5687	503.819	183.934	16658.2	4692.11	-503.819	0	8.01203	4.14441	5.19363	0	0	0.155795	146.559	-470.958	61.9834	204.886	0	44.2619	43.5228	211	2
9371	2	0	1371	1	218.389	144.63	73.7593	0	0	27.743	-78.6427	517.898	164.985	16615.5	4762.66	-517.898	0	7.48694	3.60994	5.52495	0	0	0.0925627	238.65	-496.093	56.8956	1	0	46.0354	47.3459	231.212	2
9448	2	0	1448	1	248.192	164.691	83.5014	0	0	83.2199	67.6716	189.018	148.822	16360.7	4516.69	-189.018	0	5.5144	4.76369	5.3736	0	0	0.119731	164.331	-476.74	50.0199	1	0	51.1634	50.1234	131.969	2
9466	2	0	1466	1	252.916	127.155	125.761	0	0	65.196	-82.0097	451.502	127.965	16179.4	4566.71	-451.502	0	5.49928	4.90314	5.88392	0	0	0.0991965	165.169	-478.49	49.6526	185.465	0	58.0315	60.6522	232.67	2
9467	2	0	1467	1	247.632	174.597	73.0351	0	0	21.4912	-49.7832	499.099	180.531	16322.7	4833.46	-499.099	0	8.00822	3.97572	4.92053	0	0	0.0674146	196.597	-490.309	48.4174	233.824	0	42.0631	42.3137	190.868	2
9561	2	0	1561	1	231.207	120.69	110.517	0	0	63.6021	12.6157	351.675	136.686	16679.3	4671.4	-351.675	0	5.42197	4.89577	5.54019	0	0	0.0220213	187.096	-483.837	55.2525	185.087	0	57.0118	55.7249	178.937	2
9577	2	0	1577	1	243.921	114.053	129.868	0	0	3.78323	7.48579	49.0211	178.445	16141.1	4576.87	-49.0211	0	6.60219	4.36581	5.53136	0	0	0.208704	146.474	-467.754	50.7312	175.85	0	41.7279	40.5213	118.36	2
9711	2	0	1711	1	210.117	96.483	113.634	0	0	60.5361	38.2731	110.846	127.197	16383.4	4346.77	-110.846	0	4.65796	5.51684	5.60565	0	0	0.0828026	145.324	-474.74	63.9556	147.592	0	59.1973	57.6079	157.308	2
9722	2	0	1722	1	231.566	145.368	86.1982	0	0	55.5873	-56.1858	474.895	216.014	16488	4939.53	-474.895	0	9.3687	4.31193	4.8195	0	0	0.11861	163.098	-473.648	53.1031	207.463	0	35.4599	36.3953	146.552	2
9742	2	0	1742	1	228.059	139.711	88.3475	0	0	44.1874	61.0067	240.293	154.596	16599	4722.67	-240.293	0	5.84141	4.68152	6.1738	0	0	0.128824	137.136	-466.509	56.7888	177.09	0	51.2832	50.1629	134.291	2
9771	2	0	1771	1	246.884	150.461	96.4231	0	0	84.4541	-35.9973	483.989	169.147	16459.1	4919.34	-483.989	0	7.32805	4.6006	5.5522	0	0	0.0912057	200	-492.287	50.3436	218.187	0	45.8401	46.6576	199.036	2
9789	2	0	1789	1	305.556	155.31	150.246	0	0	63.3628	-22.4615	245.552	155.08	16779.2	4706.48	-245.552	0	5.9361	4.32788	4.87511	0	0	0.0782003	198.5	-490.486	37.681	202.93	0	47.6477	47.6222	130.921	2
9830	2	0	1830	1	222.155	131.344	90.8113	0	0	115.924	29.58	127.429	158.315	16627	4355.46	-127.429	0	5.81318	4.33823	5.41637	0	0	0.103674	199.792	-487.566	56.9695	243.39	0	46.6606	47.0393	123.962	2
9833	2	0	1833	1	210.94	104.972	105.968	0	0	26.1368	31.5032	19.4637	170.211	16517.4	4752.18	-19.4637	0	6.25415	4.65869	5.57095	0	0	0.0599944	149.42	-470.37	61.8584	180.554	0	44.4275	42.7634	130.373	2
