# Supplementary material for: CaV1 and CaV2 calcium channels mediate the release of distinct pools of synaptic vesicles
Source: eLife. 2023 Feb 23;12:e81407. doi: 10.7554/eLife.81407 (PMC10023163; doi:10.7554/eLife.81407)
Supplement: Figure 8—source data 1. [file elife-81407-fig8-data1.zip › Figure 8 - Source Data 1/unc-13short/14/2/cav1_to_cav1(unc13).csv]

54.995601999206
-152.3579570243
-43.5044258780345
34.6080158819568
-100.141189664833
66.9285361197726
94.0015134519144
39.7245579251794
-148.24714607042
29.4290227837773
-73.4390708926421
-57.1341636977486
-148.620251278235
-24.9782002475622
-62.5661709475207
76.520309639136
41.6164420819714
-20.407614141126
-31.2700934405366
-7.85048524070771
-90.4769316690545
-66.9248940361813
-81.0899706972796
-38.6723980382849
27.8119138920647
-65.2704910000593
76.1593007659867
21.2134301622646
61.8669878735927
-89.3835746069763
-51.0148645128447
-33.6506052327641
-17.4266412011984
-58.2765607949623
84.294863988187
197.005251952267
-73.7661125510749
24.8122784230691
-11.0667429391851
2.44044018142085
142.158862595645
-138.841089752854
110.125790591612
75.2999321674633
5.64635237560105
-37.8847349658608
101.025609843186
61.7585705122438
14.3238445074076
9.1819262119825
-35.9524786255624
39.228386540166
164.810823489832
-51.9279947875038
0.541812944007688
-75.534182302621
50.6968753262317
-124.197586951846
-217.445316040197
-92.566147241705
-70.0229302789794
71.1756131422371
-168.119573858647
-31.1938637049825
167.210474065145
-41.9446910716069
11.9288001314053
-9.49568507328513
-131.140746836765
219.435132481103
-70.1260628707132
-76.8774261733124
-105.368146826664
-163.5759125185
63.2673855060584
-187.728441039484
155.757972845367
-23.7578981087681
0.988502473543122
-47.0210221569432
27.2559583931125
-46.1040908537434
-13.4836454802044
-70.8385790275133
-53.7709154153599
68.067343316874
-53.1121425445399
-67.8019018246632
75.9823529691585
155.814694772276
26.1105564345125
16.8295137656642
14.7307042452594
44.1023914213001
-16.5973712862688
-95.4726449878617
-80.8924792291236
-6.04237241387818
-26.2718092503856
-107.204664640904
13.3801038795991
-128.476073823107
136.545655505086
20.0541970821578
-10.5158231277819
-25.4428715806953
79.3593744484842
199.565763359959
-63.0450412544051
-184.586574198282
-134.735339533659
-5.60058591336201
-123.443209195349
-61.585245750397
-64.9750178779377
-156.569518126498
70.6244739891772
-50.9118232975125
88.9678037360427
6.42653900956248
-154.62239010874
-27.048489530338
-113.75529055366
125.588256738743
-153.567976468106
46.2454038941596
62.5387960816952
-14.2713633401781
-199.797038182678
-67.7186560526043
49.094950003353
-16.7585130962907
77.5916862460654
66.9570244618208
-147.877164685629
-88.0991678258506
66.9998191975428
-115.787680299432
-82.6325711348582
8.69225469211051
-94.5130811564086
-76.6024945673489
155.750100179035
44.8209529078667
175.891294299965
-132.305155111393
-12.0164797843408
11.5199322678909
-181.152499720125
-107.075274311463
-45.5123327817491
74.7392413306261
-80.185568736928
129.678868981569
-37.1279141118102
-101.320350846745
-50.0905459924088
-94.9786355312917
-120.246413521587
-64.7411552244666
29.1205853469091
-146.951719907967
-53.7635726172757
-53.093072245887
-84.9651679758535
-56.6339216568012
-52.5368265742072
-46.3918783726767
102.124590768559
37.7881980515049
-10.8293156242071
-116.953199769616
221.47016510261
124.244070536946
-68.5524934228233
-144.207628371247
-99.8050725766443
-104.008726770291
6.81375533467872
-1.54349770012777
264.790900561144
-44.6822690462996
16.0337690536489
-38.3304389184559
-57.554379859339
-110.734083572419
-133.218794708971
-129.754890983153
-19.0135085738584
134.655024397456
101.524451689165
132.479040655217
176.969574039809
-33.630776529124
-94.5168628129359
-22.7408678337742
0.882623106106621
7.49532752830419
-28.5971546697001
101.767048332073
203.040137035372
-68.595413777166
108.114302001013
-90.9029405583933
94.9782275042744
-31.6157369739012
104.273967311006
296.510155653803
-96.1027720024322
230.898131044254
76.913117740507
270.334060406247
63.8814985424178
46.8360151635934
299.972737846021
-37.2063754335577
121.214723608611
87.7053110807974
-43.4254928040718
309.51104338193
-165.801401008179
-100.939673322257
105.009813832177
179.117631395293
22.1153035152511
175.56153208628
91.8390058854402
193.318805303967
-22.5473190563025
140.939138455669
364.89921665753
22.3818347418019
46.5028653660811
167.098581263521
66.6462525206407
