# Supplementary material for: CaV1 and CaV2 calcium channels mediate the release of distinct pools of synaptic vesicles
Source: eLife. 2023 Feb 23;12:e81407. doi: 10.7554/eLife.81407 (PMC10023163; doi:10.7554/eLife.81407)
Supplement: Figure 8—source data 1. [file elife-81407-fig8-data1.zip › Figure 8 - Source Data 1/unc-13short/14/2/cav1_to_cav2.csv]

461.938307401211
221.624663872579
255.755130757336
396.955894798832
368.911427441255
406.046305242529
406.305850782861
408.06809464992
129.748445209041
298.468266913405
453.407590938981
335.105782377521
503.669301649476
136.494964968671
301.034784874457
289.303565467939
520.617982472193
116.820100252269
253.733305049771
346.563168678984
365.770578180562
380.876233785408
140.203097391335
80.7351196344225
308.757937735798
310.493829959059
110.572265056811
322.622867192142
256.073409872275
21.2326188348143
507.513027701169
170.598913365106
482.899265081471
352.138162660673
372.391389577666
402.434538828624
108.948884778851
-24.0452208870811
291.299688778572
332.604065282296
340.527009472755
411.631063719786
196.231184650775
433.198521712386
204.238796581234
254.756888986572
-7.68100795333521
169.931387578603
49.0205460259185
414.039473930126
283.267150752432
435.750088901981
525.041612857076
88.3890037113033
384.704161557018
358.113456257337
421.340606116946
443.83189340358
-15.7391059616493
472.140090783576
399.939913855207
180.213694016556
342.723937072691
-25.8027476096668
381.861846004507
417.994960063175
455.910204409907
557.712739767458
332.880024138858
288.083917423099
60.3956276943118
38.4423943103975
155.926624156598
404.360405528398
387.376685057465
384.663474185449
311.948988941311
-7.97169069583288
237.165190305683
566.515005111614
215.475007680594
174.714311166656
238.69917382876
50.4427303739849
33.3728670513774
387.485934726654
485.60184580297
198.654940066641
49.2025857549324
506.607167815835
487.087206510492
5.50313577585803
72.7541720970148
40.3974616456653
-47.6872197377106
303.367035233767
112.130966640389
