# Supplementary material for: CaV1 and CaV2 calcium channels mediate the release of distinct pools of synaptic vesicles
Source: eLife. 2023 Feb 23;12:e81407. doi: 10.7554/eLife.81407 (PMC10023163; doi:10.7554/eLife.81407)
Supplement: Figure 8—source data 1. [file elife-81407-fig8-data1.zip › Figure 8 - Source Data 1/unc-13short/14/2/cav1_to_unc13.csv]

40.9071271638604
248.260686187366
139.407155041101
61.2947132811096
196.0439188279
28.9741930432938
1.90121571115196
56.178171237887
244.149875233486
66.4737063792891
169.341800055709
153.036892860815
244.522980441301
120.880929410629
158.468900110587
19.3824195239304
54.286287081095
116.310343304192
127.172822603603
103.753214403774
186.379660832121
162.827623199248
176.992699860346
134.575127201351
68.0908152710017
161.173220163126
19.7434283970797
74.6892990008018
34.0357412894737
185.286303770043
146.917593675911
129.55333439583
113.329370364265
154.179289958029
11.6078651748794
-101.102522789201
169.668841714141
71.0904507399973
106.969472102252
93.4622889816455
-46.2561334325783
234.74381891592
-14.2230614285454
20.6027969956031
90.2563767874653
133.787464128927
-5.12288068011912
34.1441586508226
81.5788846556588
86.7208029510839
131.855207788629
56.6743426229004
-68.9080943267654
147.83072395057
95.3609162190587
171.436911465687
45.2058538368346
220.100316114913
313.348045203264
188.468876404771
165.925659442046
24.7271160208293
264.022303021713
127.096592868049
-71.3077449020784
137.847420234673
83.9739290316611
105.398414236352
227.043475999832
-123.532403318037
166.02879203378
172.780155336379
201.27087598973
259.478641681566
32.635343657008
283.63117020255
-59.8552436823011
119.660627271835
94.9142266895233
142.92375132001
68.6467707699539
142.00682001681
109.386374643271
166.74130819058
149.673644578426
27.8353858461924
149.014871707606
163.70463098773
19.9203761939079
-59.9119656092098
69.7921727285539
79.0732153974022
81.172024917807
51.8003377417663
112.500100449335
191.375374150928
176.79520839219
101.945101576945
122.174538413452
203.10739380397
82.5226252834673
224.378802986173
-40.6429263420196
75.8485320809086
106.418552290848
121.345600743762
16.5433547145822
-103.663034196892
158.947770417471
280.489303361348
230.638068696726
101.503315076428
219.345938358416
157.487974913463
160.877747041004
252.472247289565
25.2782551738892
146.814552460579
6.9349254270237
89.4761901535039
250.525119271806
122.951218693404
209.658019716726
-29.685527575677
249.470705631173
49.6573252689068
33.3639330813712
110.174092503245
295.699767345744
163.621385215671
46.8077791597134
112.661242259357
18.311042917001
28.9457047012456
243.779893848696
184.001896988917
28.9029099655236
211.690409462499
178.535300297925
87.2104744709559
190.415810319475
172.505223730415
-59.8473710159687
51.0817762551997
-79.9885651368986
228.20788427446
107.919208947407
84.3827968951755
277.055228883191
202.978003474529
141.415061944816
21.1634878324403
176.088297899994
-33.776139818503
133.030643274877
197.223080009811
145.993275155475
190.881364694358
216.149142684653
160.643884387533
66.7821438161573
242.854449071034
149.666301780342
148.995801408953
180.86789713892
152.536650819868
148.439555737274
142.294607535743
-6.22186160549245
58.1145311115615
106.732044787273
212.855928932682
-125.567435939543
-28.3413413738799
164.45522258589
240.110357534313
195.707801739711
199.911455933358
89.0889738283877
97.4462268631942
-168.888171398077
140.584998209366
79.8689601094175
134.233168081522
153.457109022405
206.636812735485
229.121523872038
225.657620146219
114.916237736925
-38.7522952343897
-5.62172252609889
-36.5763114921501
-81.0668448767428
129.53350569219
190.419591976002
118.643596996841
95.0201060569598
88.4074016347622
124.499883832766
-5.86431916900619
-107.137407872306
164.498142940232
-12.2115728379467
186.80566972146
0.924501658791996
127.518466136968
-8.37123814793995
-200.607426490737
192.005501165499
-134.995401881188
18.9896114225594
-174.43133124318
32.0212306206486
49.066713999473
-204.070008682955
133.109104596624
-25.3119944455448
8.197418082269
139.328221967138
-213.608314218864
261.704130171245
196.842402485323
-9.10708466911092
-83.2149022322264
73.7874256478153
-79.6588029232134
4.0637232776262
-97.4160761409003
118.450048219369
-45.0364092926029
-268.996487494464
73.5208944212645
49.3998637969853
-71.1958521004544
29.2564766424257
