# Supplementary material for: CaV1 and CaV2 calcium channels mediate the release of distinct pools of synaptic vesicles
Source: eLife. 2023 Feb 23;12:e81407. doi: 10.7554/eLife.81407 (PMC10023163; doi:10.7554/eLife.81407)
Supplement: Figure 8—source data 1. [file elife-81407-fig8-data1.zip › Figure 8 - Source Data 1/unc-13short/14/2/cav2_to_cav2(cav1).csv]

-15.4620452368817
21.0845536800607
0.172533661605485
-23.7723216076065
46.4499066605222
-24.5922299231006
-16.1271122717681
4.67398191057873
-23.9188993345979
-33.9504718010594
-37.1628936161796
39.0818241230863
-28.4082213740458
-43.599164645515
13.732697363479
29.6015620100243
37.5452429236011
17.0923663957637
44.3180675494095
-0.404391824480626
-8.95071737442777
-60.4730176176326
-107.323789240319
12.2007718744953
-39.4841542981067
-7.7117567540754
-22.5613643606684
6.44337025648565
38.4873885863017
-2.52302963542934
-11.6827542406972
-8.11438876276588
10.1692884824351
-1.52373581082247
-30.2649938178401
-39.4320178836097
-41.8800166415986
-2.05590742071035
-29.8138842018343
-84.8765018689446
16.6838876979327
11.645087846633
-5.52885492613859
-37.7406177438261
34.8317095213788
74.7238546609551
3.40294443225139
-63.9178549385779
-53.9736253793544
-30.5373811314657
-12.3540721722093
-39.5652525921614
40.5102363309834
-12.3925974920912
-32.1009206304552
-8.49530110488195
-2.03036349540162
26.1718213652621
-41.8194547118983
-18.9215589696614
-49.9646331382373
27.3685294446477
-31.8643729995747
-54.8721885976665
-16.861367110323
-34.3086417430022
-17.1291887711668
-19.0314432218274
26.1054937272147
46.6659667941149
2.33447537087159
-29.862840713984
-25.9565693958375
-42.1576488716
15.5361975646611
-51.1357030481377
33.2311044538037
8.44184201769713
29.9997875340414
24.2718483442532
-10.7545212554705
-63.5263368757096
-18.1399525784982
-11.5693822198682
32.7754682786745
28.1226665177546
-48.3089951903694
-36.693765027916
-25.1807091661904
46.6817559972715
-32.1564093787838
-12.2844668976722
31.304836340023
3.40681127460994
-36.5423633453865
-26.3683480704676
4.59183574913186
17.2628579547363
-8.69015887390924
55.4027659687181
-59.1745205946627
-41.9344638059865
23.1157229223591
39.6531360890058
-37.3195758187703
76.2268482871023
5.51447755449226
10.5115330899098
22.2663361217838
-26.3239502311681
-30.7088109532779
37.3546624878672
17.275709501444
-7.90508426091037
63.3064499407064
61.6120185967811
65.9654942914003
25.2636681798685
-27.1319550362041
-9.81708366030944
67.1893156519436
-47.6270226710367
90.1024183713998
-56.9555012343899
40.163238278863
-33.038021735545
34.8956398417777
5.69366270484352
0.0756077672212996
100.9069322614
-35.2990702412262
16.5840143736841
10.2773897566112
80.8442473829691
44.5670750864065
52.3499549357166
-13.0234165403872
-39.9481091773723
30.01001487758
-20.3150858145145
60.8810735084389
2.04923720702391
-31.9429985821498
-11.249876522601
57.9949227957386
83.3901849955309
51.7645494803874
-56.4886701326413
-50.4233263477818
8.17304928380327
-9.42809276295702
41.0863883093025
28.4480091307505
-16.3655231649427
75.1269725544116
-57.7957965195455
-5.3840957808261
19.6918938906692
-38.0226760053265
54.7508513669254
-0.657065148592665
47.9448014881218
67.3291056334729
87.8399170943558
-6.94981897532307
31.8387518342406
7.02281941811998
76.4624478817277
-33.8284676228177
-106.311123077034
-34.9728961764631
-14.5895669791662
6.85095257861394
33.3206177931697
101.853474635365
34.5297306281536
-77.5602199524146
61.1191318546789
51.0041161335503
28.6105603627948
33.6469601029639
10.132500763435
-32.1645430845365
82.2700158408679
25.4295947825449
14.3873262261659
-9.47985080024046
62.4768643938878
-6.47594112886691
61.8992952478966
23.6206520997093
68.2298462638446
33.4903812214743
-4.19789638453221
13.7162770673112
18.9893082126382
-55.8377007736199
66.922820404563
-35.7830881669743
-26.7951654772824
-41.6803055967921
10.4769877069029
-83.9293800625237
-40.0936906975239
-4.02068828747906
-34.873806133397
-24.2729629817677
-44.2060209947576
-75.3372011084375
18.9536109446508
19.1223614127739
28.812614271219
11.688714971644
43.7143848190681
15.3665730611483
36.8892974208611
-47.193080332203
-27.7124883654069
53.1328039660712
-65.6843733454498
16.650413219113
-40.9162651033257
50.7123387535848
25.5057092564675
-0.132835962625904
-23.5187910014574
-15.7451485722941
20.7284703959685
-30.28765523722
25.2982296197351
-4.03242983634482
39.3764197815308
-14.3526151408005
24.2492029817349
-16.7797871179519
5.85572874860918
36.8410299457209
-3.29618188763015
28.3944325117864
-14.7696485052202
-65.9786681175119
-42.9908708852872
-47.3705027478809
-140.921582573561
-11.6642312298154
-1.55701272436818
-11.6824791845884
-48.038086478382
-50.3464090458456
-25.449886560742
-33.4652761600537
-57.7650851686903
53.1693969132702
-40.3598557382775
10.0593009091663
-48.690418551043
-93.3947207243746
-64.1719970909107
57.2621563322373
2.47278046731844
-47.828892277561
18.4112468984313
-45.954181842304
-51.2376602367567
-30.522869474702
-58.9429463140186
-70.6573475003297
-23.2426960135799
-81.4514979154847
31.7583013865387
-62.1103650271052
50.4780174018397
-77.1638353503859
-60.70652985792
-39.2544279193808
-33.4362633164255
36.5651967505692
21.6494332409347
25.7246428190629
-48.6551841310302
98.107211326891
-63.7599978142061
65.9156965540697
30.059009786899
-11.3786468024809
38.3263320127589
43.0749238399458
-42.1191200617486
-26.6632376353627
86.9190680403972
75.0391284020316
-33.9048641327809
32.3522712818685
89.9352239957443
100.702092884703
-3.66014336819535
72.1388451062649
23.572080944703
71.890747208352
53.4964638637666
-52.6101201518668
-0.0230948217049445
55.0295572945888
-0.404359710761128
-35.8710133001496
-42.6797648729498
-51.8183520375842
98.8231826069805
77.7847805493675
-2.43466538756365
42.150744792456
98.1912989379471
44.8573606013524
14.078614041513
21.412959610916
-29.2174038943394
39.0382353952446
-37.4991204959933
25.385646527835
75.4849156108339
52.8052511308069
27.4376718712138
-33.5847406058856
65.4234667352521
-49.4721094129691
105.442330404061
-10.1945633842806
-43.5716792705989
-108.239413621217
-56.7228141624237
-115.793915845576
94.8037815139051
17.8238965035252
-58.7397670473765
-45.9506068094033
-133.176532027195
