# Supplementary material for: CaV1 and CaV2 calcium channels mediate the release of distinct pools of synaptic vesicles
Source: eLife. 2023 Feb 23;12:e81407. doi: 10.7554/eLife.81407 (PMC10023163; doi:10.7554/eLife.81407)
Supplement: Figure 8—source data 1. [file elife-81407-fig8-data1.zip › Figure 8 - Source Data 1/unc-13short/14/2/cav2_to_cav2(unc13).csv]

-15.7513777074964
20.7873458639806
-0.0446592209191294
-23.8403814629473
46.3416936921312
-24.4665165331153
-16.1306766770431
4.5033230669469
-24.1981935997246
-33.8218139887103
-36.8112412693517
39.3123068036784
-28.1108751636184
-43.3441515877457
13.5145342785545
29.5633757793767
37.7196778769885
17.2232982464957
44.4885897363965
-0.398250574266058
-8.71468471520529
-60.6564982995442
-107.625827823462
12.1704923080324
-39.9775867333956
-7.65433707508419
-22.6450048681836
6.40576280898131
38.2738623870137
-2.87798292596563
-11.9024108249214
-8.25537490697207
10.1375579414434
-1.59207615111518
-30.5183367223417
-39.3106953901661
-42.2033717036375
-2.50632868005596
-30.0135114002005
-84.8766269920579
16.8115909202024
11.2829766711984
-5.81754264905067
-37.9016117953961
35.0576184418896
75.0816045626252
3.55921573041996
-64.157868033557
-53.8231760880735
-30.4630109101108
-12.4140556112725
-39.3960733403055
40.4330513720051
-12.1514300514173
-31.9296954219863
-8.48817741853236
-1.9906754844742
26.3131741311299
-41.9078118661764
-19.0137617525525
-49.9174243543384
27.5270291733668
-31.9595234849021
-54.6869573677031
-16.7727073935403
-34.1258471523142
-17.2177553588699
-18.8655211251862
26.0767670644564
46.7218062203083
2.53438516904862
-29.8468934978373
-25.6895639738195
-41.9157701364784
15.4877932965774
-51.194560971795
33.1001597481227
8.15356470051483
29.787197430891
24.1066042318744
-11.3266508462129
-63.5656053736857
-18.3286812711667
-11.9063305982399
32.7220020919813
28.0715045575416
-48.2576902369492
-36.9448128566164
-25.1321837774267
46.7923152927142
-32.1037490168746
-12.2784045779172
31.1191548339939
2.97759698600385
-36.3368652530662
-26.4308966993358
4.47668651154163
17.2588153252436
-9.02850811863027
55.6317363135095
-59.4783593379161
-42.0311793302481
23.2475646419043
39.5581219861015
-37.1685375145134
76.4212066893615
5.37505175185652
10.7064884266892
22.3688158193781
-26.8078018403521
-30.5445702594006
37.1813087350929
17.0778469440684
-8.01225372741465
63.3076907558661
61.253499481887
65.8984141875935
25.3611277470336
-27.5675210343452
-10.198590144797
67.4366303616152
-47.8537179417435
90.1713912425275
-57.1034064726391
40.5497992095006
-33.0546591021939
35.0288179833387
5.69632004128653
-0.132513785098126
100.886626314976
-35.4797847139853
16.5656854303325
10.2908629986159
80.7832682037351
44.4799249303323
52.3719442630772
-12.7953161390196
-40.0395396941458
29.9000321812346
-20.3745237930598
60.8476676367209
1.79811436602904
-32.4774492780416
-11.6214999690565
58.1866358059924
83.4177596369082
51.622348078301
-56.8466513792864
-51.0157406141207
8.29808455641978
-9.27422463588846
41.097479473523
28.2604312090207
-16.6416901912053
74.9015759856775
-57.6366317422962
-5.139809224278
19.5093773009303
-37.8043733528229
55.0929415874562
-0.442028604964435
48.1491508737308
67.32049624512
87.7890043562693
-6.98195488211786
32.1055677899549
6.78258182139871
76.4387628837903
-33.5966578723273
-106.347766445648
-35.1896889815944
-14.4169545553741
7.01495624148811
33.213306373591
101.911453533263
34.6535533319202
-77.5384694291934
61.1871066773492
51.0573290086686
28.858778381129
33.5049506165851
10.210439948105
-32.5900833549786
82.3846689593629
24.9244536069145
14.5084866068264
-9.6944905811506
62.4615643358229
-6.47330928758674
61.8214993563815
23.462201416889
68.2978346905038
33.4478580691575
-4.24711461283187
13.6813595404892
18.784760466544
-55.6432379075595
67.1908235369046
-35.9695388134478
-27.0113916815371
-41.6931851204408
10.5942724119705
-84.2392359569785
-39.9393037312948
-3.70090007389808
-34.5395202156633
-25.1190482040547
-44.777465372832
-75.7252111942726
18.7367558020305
19.3173469420781
28.8668361523614
11.8341427666746
43.6268812166891
15.5350696952883
36.4330578802073
-47.7687446814944
-27.5615493953737
52.7692091315657
-66.1274096232046
16.7653412900909
-40.5151640467011
50.6910477246056
25.9429597014132
-0.554745467416069
-23.6203834269072
-15.6450547250952
20.8204741288246
-30.5772838051071
25.6418212140743
-3.82767141967997
39.461384391263
-14.1251062958927
24.2161346014382
-16.807391690927
6.10316862580112
36.7743472773163
-3.24210950036104
28.1600865517576
-14.5407367385887
-66.2550145861205
-43.0946189769511
-47.2321406032534
-140.608894318082
-11.5635972060827
-1.91705685429588
-11.9559891246863
-48.3453282480823
-50.5883508514635
-25.496193299703
-33.3212203150142
-57.5784070749432
53.5922926862913
-40.443917515011
9.98559487107377
-48.7570422605422
-93.0278863899075
-64.3273847910423
57.4834907605018
2.12403487343909
-47.6917497500453
18.6638579157225
-45.7925073659226
-51.160393401793
-31.0588756177822
-58.9741594375664
-70.807027849025
-23.3797380256219
-81.7448345651792
31.6456593045987
-62.6528771179983
50.367300313821
-77.4251079222195
-61.3094580619545
-38.8731859613745
-33.4469582060356
36.9288806122604
21.3480237549884
25.9006398738729
-48.4701547510813
98.5160965780688
-64.4069667024814
66.0572895369351
30.3322731637345
-10.9176559097432
37.8763048661276
42.8473457672771
-42.5337262044377
-27.3121079277989
86.4956669035219
75.2526715022559
-33.8509246508456
32.3057520778893
89.848265074681
100.460162148445
-3.56204081760916
72.461564780735
23.1647837010078
71.8239864445877
54.0402328205746
-53.3185322166028
0.34308131547732
55.4885408932205
-0.0612956696186302
-35.4882655620659
-42.3634059175711
-51.2493968013168
98.7841109794172
78.0420190105197
-2.0833904619758
42.4772274954048
98.3361624874251
45.2626510514929
14.3978115807768
21.9583350993144
-28.8814339318469
39.359999593069
-36.9507192612655
25.5112329389849
75.7646198060247
53.1023354061144
27.9015630516678
-33.3546713200049
65.8286133224938
-48.9566144990149
105.765783348437
-10.0818431430707
-43.0350690382129
-107.992022978928
-56.2897118109249
-115.409264112808
95.2127330207368
18.4761628850974
-58.1327989445417
-45.5164602664663
-132.990238946955
