# Supplementary material for: CaV1 and CaV2 calcium channels mediate the release of distinct pools of synaptic vesicles
Source: eLife. 2023 Feb 23;12:e81407. doi: 10.7554/eLife.81407 (PMC10023163; doi:10.7554/eLife.81407)
Supplement: Figure 8—source data 1. [file elife-81407-fig8-data1.zip › Figure 8 - Source Data 1/unc-13short/14/2/unc13_to_cav1.csv]

-91.030404153109
149.468209876721
118.635626178049
-24.6308467830277
2.70177135778613
-33.3827307539614
-32.7563214132933
-37.7241596129406
246.662321096581
76.5494340960431
-77.7723975666977
34.4138458598336
-128.140090375298
238.585750514434
69.9914745802835
81.7009782348032
-144.45125989498
259.13882655534
119.115091700593
24.2983764716992
5.23622832590081
-9.34766411035525
233.45554386752
293.77109863131
63.7530071067849
67.0159038153597
267.318811880185
55.4555403410886
116.669470125618
352.746689688318
-131.909890215582
206.003498179114
-107.776254915574
19.6434459212142
0.211153009835471
-29.0974196026164
267.489385430488
397.467857021533
83.5267656671276
42.3339093983614
31.4030790877823
-39.380072610591
175.402716950273
-60.6707450211798
170.718568219847
123.559856449441
378.414975080055
206.802149719137
322.574764695999
-37.8822177087459
89.3243341836678
-64.6219446718969
-153.638317214774
287.84852898962
-9.46230270583146
16.0033938942142
-51.3439117588387
-73.137269307932
386.804660129452
-94.514712234748
-21.7027559974395
191.916066318747
29.8880109642578
401.259704628083
-4.23401852674033
-44.8996199403555
-84.9202283370651
-182.12850565324
40.8884545302481
81.5341235317173
312.694781017908
333.293471747947
221.386672595121
-32.3898999967405
-11.5704754820854
-14.6079566823864
60.7295341056688
384.646403433619
135.269546376718
-196.759451717622
162.866266343417
200.41936877968
135.85985846981
324.956171862079
341.035348328835
-12.9859492634605
-113.062165590507
172.677230808438
326.558475214129
-134.477944199534
-110.868667295073
366.251078094117
301.876571000215
331.297775447263
423.964595615715
74.8022518027792
261.554496783991
