# Supplementary material for: CaV1 and CaV2 calcium channels mediate the release of distinct pools of synaptic vesicles
Source: eLife. 2023 Feb 23;12:e81407. doi: 10.7554/eLife.81407 (PMC10023163; doi:10.7554/eLife.81407)
Supplement: Figure 8—source data 1. [file elife-81407-fig8-data1.zip › Figure 8 - Source Data 1/unc-13short/14/2/unc13_to_cav2.csv]

320.11085375587
524.495786374711
415.346139593357
337.802374863155
471.173884477153
307.974258205533
282.460698409735
337.1646217625
521.203580117131
345.624634283569
444.825439182352
427.634271794128
523.09251386251
399.577709772204
438.597118036172
297.130484216337
332.256726997501
392.009099230452
406.903695803281
378.158353466977
463.478443205691
441.153238284487
455.084700586642
414.794380671154
347.957787391773
440.45805234507
300.403110830042
354.394792060923
311.791521595585
461.255336358663
422.32038379179
409.007860821916
389.663364050179
434.839208926085
287.194976908999
178.148707407563
444.98411218675
351.069648182653
383.31596730807
372.044826957801
231.54398630912
514.254027631319
266.222205334718
298.565680952965
368.209789148726
412.932705559891
273.653363841309
313.977988437422
355.838090908836
367.443077397558
410.447486537305
331.771281481597
211.984506576469
427.492472685753
373.059634010882
451.811503712021
323.315822513352
500.297483134758
590.102627293982
465.101936993149
444.355018041764
302.806640078881
541.513932787037
401.984943912856
209.819121877519
412.991202821135
359.556890921627
384.377883517293
503.093502967364
155.02577539147
442.20788270067
449.954660597868
480.689135868482
535.614363305947
309.13265199646
560.051389670214
220.804313686791
396.135884962307
375.659778930691
423.738079494866
347.570641353648
418.640528141041
385.214998989541
442.257223501598
426.711876201132
307.649793393965
428.837027204801
440.716019000776
300.929104423662
220.760541506492
350.615208816995
359.47899295987
361.144607573007
327.135342621312
389.831236139211
471.704776093784
451.982620842102
380.961889226108
401.927383948529
480.062879567342
359.023579523373
503.482011050797
237.600776441852
351.114305006304
384.021704348179
397.238962134479
292.807852032092
174.273607324631
433.447108801713
558.208009884203
507.950795222834
376.764461490084
499.745066195701
434.130864847481
435.420579358157
527.865419834063
304.245662938294
424.695983808902
282.324273978948
366.882677950842
528.804280454337
403.4671645128
485.97048258231
249.468344194571
526.273215655759
326.096690009304
308.363112474894
385.617308229337
574.151974904986
440.304927902795
325.399863580293
392.04392481731
296.486292104004
306.686060446167
522.635281828829
460.06357434826
305.745566858233
488.986548089897
455.904805008049
363.458000466631
466.67092270586
452.875562930119
217.44073130884
327.036654333295
200.899377307142
507.065349838615
386.527781438659
364.658886298095
556.199246323997
481.410543644164
418.209104060257
299.841381933084
454.375364006046
247.29110318204
409.564381492279
472.222869965261
422.299022368847
471.428826823716
495.357088034019
438.658627025803
347.457717131627
518.002093012248
426.611219668746
426.951600185148
456.339000026812
429.634400636023
424.418259445931
416.733934521448
272.135369448371
332.848758060445
384.326148887838
488.65287332867
153.18403693083
250.46643201344
442.278099120682
515.875322413254
470.473627421763
478.118946928733
364.133569152486
376.194009238901
109.795154025775
416.89107823797
356.404365000906
413.954443278904
433.972020421661
483.69897557436
509.320462024039
504.466781845618
390.814654082207
237.280515698289
272.968490719493
241.337523966626
197.761792184647
406.02439932985
468.443614476106
397.577606839208
370.901972642221
366.523524663033
402.489387110923
273.226173916286
170.080957216416
442.534953714965
266.865872361957
461.950626813636
281.639143307111
402.788024746866
267.556598399087
77.4297626475127
472.487104211223
145.43129658814
299.556673370644
104.273959589649
311.773164379088
329.729831120356
75.9800306383204
408.289603600972
250.242171405431
285.495203083563
414.54346846386
65.3253873170852
538.930848228547
472.353262581575
269.936333906799
193.987035087433
350.229991742006
200.477029408477
282.056915922913
179.098870840116
395.952443310172
231.74477178149
10.23567579265
351.705361954217
329.59603211502
208.622700962969
307.571525888892
