# Supplementary material for: CaV1 and CaV2 calcium channels mediate the release of distinct pools of synaptic vesicles
Source: eLife. 2023 Feb 23;12:e81407. doi: 10.7554/eLife.81407 (PMC10023163; doi:10.7554/eLife.81407)
Supplement: Figure 8—source data 1. [file elife-81407-fig8-data1.zip › Figure 8 - Source Data 1/unc-13short/14/2/unc13_to_unc13(cav1).csv]

-186.933133316175
53.5654807136543
22.7328970149829
-120.533575946094
-93.2009578052803
-129.285459917028
-128.65905057636
-133.626888776007
150.759591933514
-19.3532950670233
-173.675126729764
-61.4888833032328
-224.042819538365
142.683021351368
-25.9112545827829
-14.2017509282632
-240.353989058047
163.236097392273
23.2123625375261
-71.6043526913672
-90.6665008371656
-105.250393273422
137.552814704453
197.868369468244
-32.1497220562815
-28.8868253477067
171.416082717118
-40.4471888219778
20.7667409625519
256.843960525252
-227.812619378648
110.100769016048
-203.67898407864
-76.2592832418522
-95.6915761532309
-125.000148765683
171.586656267422
301.565127858466
-12.3759634959388
-53.568819764705
-64.4996500752841
-135.282801773657
79.4999877872069
-156.573474184246
74.8158390567805
27.6571272863748
282.512245916989
110.89942055607
226.672035532933
-133.784946871812
-6.57839497939858
-160.524673834963
-249.541046377841
191.945799826553
-105.365031868898
-79.8993352688522
-147.246640921905
-169.039998470998
290.901930966385
-190.417441397814
-117.605485160506
96.0133371556803
-66.0147181988086
305.356975465016
-100.136747689807
-140.802349103422
-180.822957500131
-278.031234816306
-55.0142746328183
-14.3686056313491
216.792051854842
237.390742584881
125.483943432055
-128.292629159807
-107.473204645152
-110.510685845453
-35.1731950573976
288.743674270552
39.3668172136513
-292.662180880689
66.9635371803506
104.516639616613
39.9571293067438
229.053442699013
245.132619165768
-108.888678426527
-208.964894753573
76.7745016453719
230.655746051063
-230.380673362601
-206.77139645814
270.348348931051
205.973841837149
235.395046284197
328.061866452648
-21.1004773602872
165.651767620924
