# Supplementary material for: CaV1 and CaV2 calcium channels mediate the release of distinct pools of synaptic vesicles
Source: eLife. 2023 Feb 23;12:e81407. doi: 10.7554/eLife.81407 (PMC10023163; doi:10.7554/eLife.81407)
Supplement: Figure 8—source data 1. [file elife-81407-fig8-data1.zip › Figure 8 - Source Data 1/unc-13short/14/3.csv]

image-ID	cycle	z-step	frame	accum	photon-count	photon-count11	photon-count12	photon-count21	photon-count22	psfx	psfy	psfz	psf-photon-count	x	y	z	stdev	amp	background11	background12	background21	background22	maxResidualSlope	chisq	log-likelihood	accuracy	llr	time-point	precisionx	precisiony	precisionz	vis-probe
27	0	0	27	1	413.992	263.28	150.711	0	0	-1.5813	-4.91287	316.206	389.41	16146.5	5286.89	-316.206	0	14.0023	7.34542	8.82986	0	0	0.207668	243.654	-572.781	13.8554	279.936	0	27.6897	27.3784	91.5064	0
65	0	0	65	1	400.079	201.056	199.023	0	0	29.2508	47.7152	122.052	358.619	16115.7	5234.26	-122.052	0	11.4431	6.07143	7.43534	0	0	0.20548	214.57	-547.438	14.0564	318.678	0	27.13	26.4232	88.4287	0
67	0	0	67	1	386.391	246.295	140.096	0	0	80.1164	51.5974	387.098	405.977	16064.8	5230.38	-387.098	0	15.0589	6.29366	6.72286	0	0	0.349071	154.268	-504.249	14.5588	231.108	0	25.9692	25.9777	92.4502	0
72	0	0	72	1	314.548	186.489	128.058	0	0	51.6536	-26.3872	437.655	219.066	16093.3	5308.37	-437.655	0	8.58182	5.46429	5.95437	0	0	0.095833	269.858	-544.251	18.0586	249.151	0	42.6576	43.5494	163.49	0
80	0	0	80	1	399.339	187.516	211.822	0	0	-6.16903	104.685	341.963	326.933	16151.1	5177.29	-341.963	0	11.9406	5.92142	7.81083	0	0	0.1868	244.055	-571.55	14.1074	244.94	0	30.557	30.2192	105.977	0
82	0	0	82	1	237.451	138.005	99.4466	0	0	27.1489	115.503	318.67	272.235	16117.8	5266.14	-318.67	0	9.7011	5.51997	6.43315	0	0	0.171065	187.968	-513.599	25.1608	234.031	0	34.5465	34.1466	114.416	0
83	0	0	83	1	403.528	258.185	145.343	0	0	20.0461	83.6595	331.353	433.584	16124.9	5297.98	-331.353	0	15.5829	6.13711	6.53707	0	0	0.352533	222.364	-537.52	13.8213	273.013	0	23.9849	23.7399	79.7828	0
85	0	0	85	1	326.299	155.046	171.253	0	0	-29.4132	107.157	77.1612	267.394	16074.7	5274.48	-77.1612	0	8.53155	6.53835	6.8408	0	0	0.401045	201.776	-522.972	17.7141	223.435	0	34.4675	33.4286	115.453	0
101	0	0	101	1	344.07	183.92	160.15	0	0	12.9097	49.9275	117.424	322.697	16132	5232.05	-117.424	0	10.3139	5.97294	6.07924	0	0	0.263615	229.424	-544.079	16.4329	313.834	0	28.6028	27.7416	94.1088	0
120	0	0	120	1	372.238	197.362	174.876	0	0	-96.0562	57.1974	25.2481	275.683	16141.3	5224.78	-25.2481	0	8.97546	4.60242	6.92007	0	0	0.355172	314.432	-572.362	14.9224	325.159	0	32.3557	30.3993	106.082	0
121	0	0	121	1	278.611	175.364	103.246	0	0	69.3523	75.5668	279.693	221.198	16075.6	5206.41	-279.693	0	7.60097	4.93631	6.54242	0	0	0.144718	183.39	-505.438	20.7312	223.339	0	40.369	39.7744	129.798	0
126	0	0	126	1	373.556	229.731	143.824	0	0	38.636	20.3889	312.168	281.322	16006.6	5261.59	-312.168	0	9.95931	4.39271	5.71326	0	0	0.235321	214.363	-524.027	14.6717	299.633	0	31.9056	31.7812	105.367	0
129	0	0	129	1	309.558	183.194	126.364	0	0	45.2403	21.4759	395.448	295.514	16099.7	5260.5	-395.448	0	11.1062	5.28246	6.62566	0	0	0.184527	270.538	-555.387	18.4831	264.298	0	32.5187	32.7243	120.276	0
130	0	0	130	1	304.3	140.472	163.828	0	0	32.1428	52.9746	288.265	186.425	16112.8	5229.01	-288.265	0	6.48393	5.9873	7.53036	0	0	0.15742	195.122	-525.122	19.2127	208.044	0	49.6667	48.8334	159.952	0
132	0	0	132	1	283.654	180.201	103.453	0	0	-26.7035	14.6286	447.314	254.768	16171.6	5267.35	-447.314	0	10.2213	5.45669	7.18522	0	0	0.234145	162.931	-498.676	20.6125	216.969	0	37.6554	37.9985	152.186	0
144	0	0	144	1	315.92	180.215	135.704	0	0	4.85883	150.714	223.568	238.217	16140.1	5230.93	-223.568	0	8.03306	6.13342	6.46205	0	0	0.217866	179.608	-510.54	18.2201	226.211	0	38.5374	37.5246	119.922	0
146	0	0	146	1	307.211	136.169	171.042	0	0	74.7858	62.7148	237.111	219.628	16070.1	5318.93	-237.111	0	7.3366	5.3322	6.48664	0	0	0.153578	207.399	-519.91	18.6287	238.141	0	41.1595	40.4255	127.228	0
148	0	0	148	1	264.39	169.886	94.5042	0	0	10.3743	11.8729	404.443	204.228	16134.5	5270.11	-404.443	0	7.79914	5.18234	6.65606	0	0	0.213454	188.467	-503.901	22.1365	205.688	0	44.6292	44.8356	167.968	0
149	0	0	149	1	365.559	215.448	150.111	0	0	118.488	40.1505	454.408	367.559	16026.4	5241.83	-454.408	0	14.4259	4.44067	6.21513	0	0	0.217669	236.556	-531.641	15.1037	275.694	0	26.794	27.1576	109.418	0
151	0	0	151	1	316.331	197.722	118.609	0	0	68.3095	-22.7821	452.905	354.551	15977	5304.76	-452.905	0	14.0402	4.03945	5.75375	0	0	0.0200074	180.348	-501.194	17.5702	258.604	0	26.9015	27.8499	108.612	0
152	0	0	152	1	328.466	185.693	142.773	0	0	-40.397	-13.6965	230.321	290.744	15986	5295.68	-230.321	0	10.0192	5.11667	5.92187	0	0	0.339998	180.862	-505.386	17.1164	219.56	0	31.0979	30.6142	96.2957	0
156	0	0	156	1	322.477	186.518	135.959	0	0	28.7664	86.9054	332.896	207.791	16116.2	5195.07	-332.896	0	7.46254	5.66663	6.20368	0	0	0.225821	172.746	-498.405	17.6476	223.106	0	44.0767	43.6751	147.096	0
158	0	0	158	1	293.509	175.113	118.395	0	0	51.4977	-6.82543	468.674	193.382	15894.1	5288.81	-468.674	0	7.77079	4.08818	6.52895	0	0	0.205124	181.464	-495.113	19.2765	169.775	0	45.6875	48.2762	200.496	0
163	0	0	163	1	314.688	192.315	122.372	0	0	-43.1992	30.6758	367.363	343.342	16088.5	5251.3	-367.363	0	12.9463	5.56207	6.17042	0	0	0.406878	171.842	-501.524	18.1153	233.49	0	28.5005	28.1113	98.2534	0
166	0	0	166	1	307.896	173.263	134.633	0	0	-2.2521	-61.8313	33.1005	180.121	16047.5	5343.81	-33.1005	0	5.79743	5.35055	5.40433	0	0	0.215743	200.601	-508.037	18.3569	214.749	0	44.6821	43.6479	154.47	0
167	0	0	167	1	289.828	179.117	110.711	0	0	23.1232	57.375	417.651	202.812	16022.1	5224.6	-417.651	0	7.7877	5.1331	5.63886	0	0	0.145127	157.807	-480.765	19.6613	174.647	0	44.8572	44.9722	166.465	0
172	0	0	172	1	249.94	131.215	118.725	0	0	113.923	102.127	243.927	186.902	15931.3	5279.51	-243.927	0	6.25916	4.45541	5.77367	0	0	0.125015	187.65	-487.036	23.0915	211.552	0	45.5423	45.6125	140.963	0
174	0	0	174	1	349.21	202.238	146.973	0	0	73.3198	27.7707	524.899	298.294	15971.9	5353.87	-524.899	0	12.5917	4.12332	6.07047	0	0	0.114871	239.907	-532.453	15.8054	296.403	0	32.9096	34.4273	158.066	0
178	0	0	178	1	251.391	149.835	101.556	0	0	22.8638	17.8126	43.1217	149.09	16022.4	5264.17	-43.1217	0	4.6847	3.76918	5.41683	0	0	0.0926556	220.693	-503.46	22.5685	253.95	0	51.6688	50.5375	171.849	0
183	0	0	183	1	312.081	180.454	131.628	0	0	41.1448	2.54623	369.295	355.661	16004.1	5279.43	-369.295	0	13.1365	3.27916	4.76298	0	0	0.189046	295.828	-551.488	17.4606	333.208	0	24.9605	25.2205	89.053	0
186	0	0	186	1	221.792	118.436	103.356	0	0	-20.2064	-21.6537	70.5906	145.693	16065.5	5203.97	-70.5906	0	4.68931	4.7133	5.42195	0	0	0.143174	151.29	-473.081	26.4984	191.805	0	53.4331	51.9145	178.38	0
187	0	0	187	1	283.897	135.044	148.853	0	0	-32.2941	-4.44016	-19.9053	221.983	15977.9	5286.42	19.9053	0	7.07126	4.07049	4.64024	0	0	0.169998	183.086	-481.002	19.5877	222.315	0	35.1213	34.4551	123.451	0
188	0	0	188	1	246.508	147.84	98.6681	0	0	48.1861	-58.2907	465.246	186.632	15997.1	5340.27	-465.246	0	7.55881	4.19937	5.33911	0	0	0.153486	268.368	-529.446	23.2272	246.605	0	46.5785	48.4481	190.771	0
189	0	0	189	1	388.687	190.369	198.318	0	0	51.0649	-27.3375	234.361	329.798	15994.2	5309.32	-234.361	0	11.1574	3.35652	4.90557	0	0	0.165964	289.478	-540.093	13.7776	373.376	0	25.8443	25.7699	81.9624	0
190	0	0	190	1	236.864	124.342	112.522	0	0	49.8522	75.571	240.79	178.669	15995.4	5306.07	-240.79	0	5.999	5.04457	5.48508	0	0	0.229807	147.272	-473.932	24.708	193.468	0	47.8355	47.4244	146.659	0
194	0	0	194	1	267.518	140.884	126.634	0	0	101.26	-55.3831	174.247	207.609	15944	5337.36	-174.247	0	6.83257	4.40882	5.90002	0	0	0.125232	173.895	-486.607	21.3803	189.46	0	40.4155	40.6808	126.886	0
195	0	0	195	1	328.733	184.28	144.452	0	0	35.3303	37.0359	416.298	308.23	16009.9	5244.94	-416.298	0	11.7963	4.82009	5.45265	0	0	0.240674	208.959	-507.687	16.953	228.586	0	30.7706	31.0038	113.979	0
198	0	0	198	1	270.416	159.657	110.759	0	0	57.6327	-9.81233	225.842	253.288	15987.6	5291.79	-225.842	0	8.48773	4.15819	5.23139	0	0	0.211853	217.481	-508.455	20.8672	259.279	0	33.5104	33.3736	104.673	0
202	0	0	202	1	235.772	120.787	114.985	0	0	104.192	2.69841	59.0518	182.444	15941.1	5279.28	-59.0518	0	5.71705	4.93799	5.23864	0	0	0.0271607	192.446	-492.048	24.7084	1	0	44.4587	44.0079	150.639	0
209	0	0	209	1	265.31	133.918	131.392	0	0	39.0058	77.6685	271.5	229.529	16006.3	5303.97	-271.5	0	7.87809	3.86424	4.41814	0	0	0.182849	222.741	-494.309	21.0023	257.231	0	35.9474	35.6276	112.342	0
210	0	0	210	1	387.613	210.209	177.404	0	0	80.2328	75.2305	274.222	302.619	15965	5206.75	-274.222	0	10.3489	4.09298	5.8847	0	0	0.246364	215.885	-500.702	14.058	1	0	29.7705	29.3615	95.2947	0
218	0	0	218	1	358.161	195.822	162.339	0	0	30.5229	16.3011	220.081	315.087	16014.7	5265.68	-220.081	0	10.526	4.16519	4.93701	0	0	0.0779286	189.815	-494.454	15.2139	283.058	0	27.6147	27.1995	86.8249	0
219	0	0	219	1	387.364	191.574	195.79	0	0	41.8488	35.6892	196.886	404.876	16003.4	5246.29	-196.886	0	13.3013	4.5878	5.35194	0	0	0.14982	176.474	-497.548	14.0812	298.718	0	22.9126	22.5073	72.9215	0
221	0	0	221	1	356.487	171.184	185.303	0	0	59.5668	77.5702	292.388	291.074	15985.7	5204.41	-292.388	0	10.1025	3.74224	4.41186	0	0	0.174055	233.52	-506.515	15.1357	304.875	0	29.4691	29.0844	94.5603	0
222	0	0	222	1	295.287	166.219	129.068	0	0	-29.2636	89.5653	237.635	207.625	15974.9	5192.41	-237.635	0	7.09679	3.88073	5.00719	0	0	0.207255	190.117	-496.609	18.7778	250.123	0	39.3451	38.2887	122.124	0
224	0	0	224	1	349.664	189.597	160.066	0	0	3.81139	9.91317	176.381	355.508	16041.4	5272.07	-176.381	0	11.696	4.45972	4.71699	0	0	0.302973	182.798	-498.377	15.6387	280.11	0	24.766	24.2173	79.0393	0
226	0	0	226	1	381.036	208.557	172.479	0	0	98.8814	49.3351	232.025	320.16	16046	5232.65	-232.025	0	10.6509	4.1003	5.36856	0	0	0.257076	198.264	-507.743	14.262	267.604	0	27.6503	27.0938	87.3414	0
229	0	0	229	1	319.508	206.781	112.727	0	0	113.744	37.9275	367.597	286.627	16031.2	5144.39	-367.597	0	10.46	4.89487	6.17823	0	0	0.248462	180.23	-501.494	17.6562	234.469	0	33.0065	32.7997	116.241	0
230	0	0	230	1	397.703	195.693	202.011	0	0	52.0979	32.4507	274.575	332.325	16092.8	5249.53	-274.575	0	11.4267	3.82338	5.57706	0	0	0.120198	241.887	-527.848	13.5897	364.571	0	26.654	26.2581	86.6097	0
231	0	0	231	1	356.251	175.939	180.312	0	0	99.1098	83.79	199.007	357.946	16045.8	5297.85	-199.007	0	11.6785	3.87785	4.92947	0	0	0.202057	180.418	-494.472	15.2494	295.727	0	24.7119	24.2702	78.2668	0
237	0	0	237	1	318.586	184.933	133.653	0	0	39.6747	2.29308	358.122	304.813	16005.6	5279.69	-358.122	0	11.1694	3.81771	4.75946	0	0	0.330942	233.891	-507.639	17.1992	272.649	0	28.9586	29.1783	100.185	0
238	0	0	238	1	221.609	115.383	106.226	0	0	28.7192	11.1778	430.761	186.969	16016.5	5270.8	-430.761	0	7.27114	4.63355	5.29668	0	0	0.0601159	182.786	-488.861	26.4368	201.187	0	46.9507	47.6413	178.576	0
239	0	0	239	1	235.772	107.104	128.668	0	0	111.59	172.797	183.1	176.79	16033.3	5208.84	-183.1	0	5.77398	4.5653	5.7361	0	0	0.116696	237.411	-515.349	24.7322	234.959	0	46.7447	46.023	146.871	0
243	0	0	243	1	269.904	140.131	129.773	0	0	88.8245	46.9277	423.534	240.606	15956.4	5135.39	-423.534	0	9.19339	4.10204	5.38624	0	0	0.220128	173.554	-487.508	20.9331	212.466	0	37.3944	37.3103	142.405	0
244	0	0	244	1	366.923	248.41	118.512	0	0	63.9542	33.5078	518.413	430.759	15981.3	5248.47	-518.413	0	18.0806	3.2689	4.77876	0	0	0.258317	220.231	-502.032	14.633	320.089	0	22.9258	23.5852	105.414	0
245	0	0	245	1	248.251	129.987	118.264	0	0	24.0346	-8.48152	244.074	202.298	16021.2	5190.8	-244.074	0	6.89146	3.43008	5.41369	0	0	0.176568	175.705	-478.757	22.7492	229.479	0	39.5557	38.8944	125.575	0
255	0	0	255	1	256.275	121.804	134.471	0	0	110.527	92.7846	352.336	186.873	16034.4	5288.86	-352.336	0	6.74286	4.48034	5.02816	0	0	0.0400192	218.637	-508.576	22.2286	211.114	0	45.9217	45.8666	155.293	0
260	0	0	260	1	331.892	162.543	169.348	0	0	44.2366	9.34405	286.524	313.387	16001	5272.64	-286.524	0	10.905	3.98904	5.70644	0	0	0.35962	229.874	-512.985	16.6364	281.129	0	28.4622	28.3603	92.3472	0
261	0	0	261	1	260.786	152.554	108.232	0	0	81.0029	-2.5842	509.703	190.232	15964.3	5284.56	-509.703	0	7.92226	4.21437	4.94601	0	0	0.0355282	189.406	-496.198	21.6798	214.507	0	47.3808	49.1963	212.56	0
263	0	0	263	1	296.894	154.652	142.242	0	0	-33.3723	25.9662	44.8644	213.499	16078.6	5256.01	-44.8644	0	6.80192	4.09363	5.21761	0	0	0.281406	233.849	-515.823	18.767	281.587	0	37.4177	36.1562	126.512	0
265	0	0	265	1	215.999	107.006	108.993	0	0	115.824	15.1413	-46.6831	153.679	16029.1	5366.5	46.6831	0	4.78075	4.05225	3.96812	0	0	0.0373805	210.827	-482.421	26.382	1	0	47.3691	46.5057	174.462	0
275	0	0	275	1	355.181	242.108	113.074	0	0	55.7219	79.5729	394.572	361.766	15989.5	5202.41	-394.572	0	13.5435	3.11821	5.22372	0	0	0.280886	282.108	-531.232	15.1871	1	0	24.8214	24.8993	93.6917	0
277	0	0	277	1	291.13	169.947	121.183	0	0	56.4184	38.8935	427.986	276.772	15988.8	5243.09	-427.986	0	10.6596	3.90306	5.9549	0	0	0.269671	190.57	-497.948	19.2826	258.769	0	32.6306	33.0873	129.554	0
278	0	0	278	1	291.116	175.649	115.467	0	0	98.2368	17.3766	439.123	250.068	16046.7	5164.94	-439.123	0	9.69936	3.75084	5.06711	0	0	0.123184	196.835	-492.338	19.0536	217.933	0	35.0943	35.4092	138.66	0
281	0	0	281	1	384.684	269.391	115.293	0	0	50.0074	21.8524	512.05	444.663	15995.3	5260.13	-512.05	0	18.5964	3.70326	5.16757	0	0	0.229798	152.272	-483.454	14.0233	276.94	0	22.7438	23.4064	102.721	0
282	0	0	282	1	364.728	251.271	113.457	0	0	0.102425	58.8087	193.217	246.706	16045.2	5223.17	-193.217	0	8.14893	3.82428	5.17408	0	0	0.173445	230.661	-520.012	14.8861	289.513	0	33.6067	32.6273	105.938	0
288	0	0	288	1	324.331	174.555	149.776	0	0	27.7376	-30.1843	60.8408	212.965	16017.5	5312.16	-60.8408	0	6.77595	4.59734	4.94034	0	0	0.120665	234.449	-521.444	17.0657	260.9	0	37.6282	36.9538	127.837	0
289	0	0	289	1	315.541	190.25	125.291	0	0	112.189	-16.569	321.917	287.982	16032.7	5298.55	-321.917	0	10.2436	4.02214	5.62199	0	0	0.157512	221.87	-511.918	17.5914	218.841	0	30.8748	30.9104	103.405	0
290	0	0	290	1	355.798	220.121	135.677	0	0	82.3539	62.4326	382.542	338.667	15962.9	5219.55	-382.542	0	12.5128	3.56426	4.52511	0	0	0.332878	179.322	-491.877	15.1518	256.459	0	26.5872	26.6767	94.8754	0
294	0	0	294	1	250.614	148.668	101.946	0	0	116.565	90.0609	526.342	223.585	16028.4	5191.92	-526.342	0	9.43591	3.38768	5.14883	0	0	0.210933	196.451	-495.243	22.4178	246.961	0	39.7569	40.5666	195.572	0
295	0	0	295	1	221.965	123.389	98.5761	0	0	148.135	-30.459	509.901	146.555	15897.1	5312.44	-509.901	0	6.12397	4.4627	5.25978	0	0	0.174944	145.336	-465.325	26.2939	175.591	0	60.6857	64.5234	273.954	0
299	0	0	299	1	232.625	154.234	78.3904	0	0	33.3563	61.082	531.519	215.042	16011.9	5320.56	-531.519	0	9.19907	4.30184	5.64677	0	0	0.0748029	182.183	-498.235	24.9728	195.909	0	43.5504	45.0409	211.328	0
303	0	0	303	1	267.912	175.935	91.9768	0	0	6.9994	-4.79239	292.055	142.704	15938.6	5286.77	-292.055	0	5.03478	4.14441	4.95282	0	0	0.105497	169.456	-480.019	21.0092	198.797	0	56.1367	56.442	176.843	0
306	0	0	306	1	241.28	144.144	97.1353	0	0	34.8342	78.3152	459.802	155.86	16010.4	5203.67	-459.802	0	6.20702	3.29133	4.94746	0	0	0.0267598	234.732	-506.524	23.2955	258.44	0	51.4251	51.9878	218.1	0
311	0	0	311	1	251.5	164.306	87.1946	0	0	-62.0237	24.8896	312.299	159.409	16007.6	5257.09	-312.299	0	5.82708	3.4127	4.95222	0	0	0.149793	235.75	-496.242	22.2852	218.144	0	48.6254	47.6522	159.705	0
312	0	0	312	1	254.095	120.772	133.322	0	0	-27.5737	44.7658	-24.4477	232.352	16072.8	5336.87	24.4477	0	7.33078	3.87847	4.66595	0	0	0.194198	218.46	-502.822	22.1235	240.413	0	34.1287	32.9692	118.631	0
314	0	0	314	1	322.943	171.901	151.041	0	0	45.756	43.0035	206.128	268.898	16099.2	5238.98	-206.128	0	8.86524	3.5589	5.11024	0	0	0.0894112	220.572	-516.987	16.9443	277.881	0	30.787	30.1193	98.114	0
315	0	0	315	1	328.421	182.895	145.526	0	0	86.1657	32.6805	310.363	262.644	15959.1	5249.3	-310.363	0	9.21874	3.46202	4.21535	0	0	0.18925	214.439	-492.928	16.4592	240.25	0	31.83	31.766	103.457	0
324	0	0	324	1	253.257	141.28	111.976	0	0	-58.8574	13.8933	320.13	242.625	16004.5	5268.09	-320.13	0	8.9149	2.54067	4.27705	0	0	0.218759	219.417	-496.395	21.5751	1	0	32.0152	31.4873	107.352	0
330	0	0	330	1	299.574	152.735	146.839	0	0	49.2791	66.3344	100.852	212.774	16095.6	5315.31	-100.852	0	6.7153	3.76011	3.99647	0	0	0.0320358	254.37	-512.335	18.2286	279.535	0	36.1554	35.2136	119.303	0
334	0	0	334	1	323.156	169.164	153.992	0	0	39.9193	80.4917	152.984	315.615	16005.3	5201.49	-152.984	0	10.1476	3.70465	4.27259	0	0	0.327327	203.811	-492.041	16.8162	248.266	0	26.3965	25.8027	85.3255	0
335	0	0	335	1	262.508	141.622	120.886	0	0	36.7253	-39.6017	252.669	172.967	16008.5	5221.92	-252.669	0	5.94941	3.62402	5.00824	0	0	0.0510045	213.984	-496.253	21.3319	228.094	0	45.1881	44.7166	142.275	0
339	0	0	339	1	252.262	151.828	100.434	0	0	86.2065	127.284	293.376	170.391	15959.1	5154.7	-293.376	0	5.92056	3.37583	4.58782	0	0	0.275082	213.624	-496.894	22.0931	257.883	0	46.386	45.4812	148.772	0
352	0	0	352	1	236.258	135.036	101.222	0	0	0.784122	20.7816	29.4682	222.276	16044.5	5261.2	-29.4682	0	6.99981	4.02622	4.2544	0	0	0.133207	232.259	-506.852	23.9325	252.511	0	34.755	33.764	121.236	0
355	0	0	355	1	414.395	214.302	200.093	0	0	98.3342	75.0807	424.57	382.202	16046.6	5206.9	-424.57	0	14.6088	2.92828	4.27247	0	0	0.330897	262.282	-522.815	12.7287	374.486	0	23.4441	23.5857	101.514	0
358	0	0	358	1	279.302	179.74	99.5617	0	0	55.8696	78.5215	536.345	297.562	15989.4	5203.46	-536.345	0	12.7496	3.65059	4.04243	0	0	0.301525	214.403	-503.533	19.6748	278.316	0	31.6804	32.3873	147.249	0
360	0	0	360	1	224.866	115.532	109.334	0	0	-0.228311	-81.8304	389.978	136.585	16045.5	5363.81	-389.978	0	5.27948	3.20868	5.36703	0	0	0.0254503	206.51	-479.414	25.321	218.58	0	56.1804	57.4515	210.636	0
361	0	0	361	1	306.511	168.717	137.794	0	0	11.9835	39.038	109.588	271.778	16033.3	5242.94	-109.588	0	8.67584	3.43203	4.21252	0	0	0.144294	245.528	-510.221	17.7423	240.683	0	29.2115	28.4263	95.9992	0
366	0	0	366	1	217.407	109.918	107.489	0	0	71.2323	55.09	153.815	153.85	16073.7	5326.55	-153.815	0	4.93304	4.1174	4.69871	0	0	0.019802	228.828	-516.342	26.5351	242.038	0	50.67	49.5606	158.913	0
371	0	0	371	1	275.921	167.817	108.104	0	0	26.1483	83.5962	420.167	202.194	16118.8	5198.38	-420.167	0	7.78118	3.83134	4.31691	0	0	0.261433	248.504	-512.192	20.0668	234.088	0	41.0705	41.2197	153.991	0
373	0	0	373	1	289.667	136.055	153.611	0	0	36.2774	66.0871	115.967	169.41	16009	5315.55	-115.967	0	5.38194	4.01809	5.22778	0	0	0.257969	163.55	-474.751	19.2725	187.109	0	46.8023	46.0379	149.735	0
375	0	0	375	1	246.874	118.59	128.285	0	0	84.2287	92.3267	153.19	203.725	15961	5289.31	-153.19	0	6.51778	3.01073	4.75253	0	0	0.0904995	269.356	-524.792	22.5276	1	0	38.0823	37.8753	120.504	0
378	0	0	378	1	283.998	169.512	114.486	0	0	108.564	16.0803	479.645	276.824	15936.7	5265.9	-479.645	0	11.1489	4.12045	5.16541	0	0	0.080907	183.705	-489.575	19.7201	254.16	0	33.7163	34.8629	141.147	0
379	0	0	379	1	249.269	136.699	112.57	0	0	82.8206	26.9089	427.878	192.381	15962.4	5255.07	-427.878	0	7.39006	3.29293	4.37689	0	0	0.144232	181.896	-475.134	22.2955	1	0	42.3895	43.1866	162.991	0
390	0	0	390	1	244.95	144.408	100.542	0	0	-25.7159	-40.9389	287.356	273.993	16071	5322.92	-287.356	0	9.80431	2.69212	4.01641	0	0	0.120131	220.605	-488.712	22.3771	236.134	0	28.7256	28.3442	92.6285	0
391	0	0	391	1	343.58	204.603	138.976	0	0	97.7935	-24.858	199.445	298.031	16047.1	5207.18	-199.445	0	9.84234	4.77428	5.13431	0	0	0.104136	242.046	-520.24	16.0747	267.518	0	29.3754	28.874	92.6557	0
401	0	0	401	1	291.25	174.714	116.536	0	0	62.6289	102.24	340.206	196.424	15982.6	5179.74	-340.206	0	7.05666	3.85593	4.9404	0	0	0.260852	178.216	-477.419	19.0464	215.211	0	42.4766	42.1911	144.254	0
403	0	0	403	1	293.661	157.997	135.664	0	0	68.8629	36.5313	285.383	221.469	15976.4	5245.45	-285.383	0	7.65162	3.07971	5.15914	0	0	0.147884	244.263	-517.556	18.6868	275.52	0	36.4757	36.3185	129.11	0
404	0	0	404	1	340.483	207.992	132.492	0	0	40.0313	89.3783	456.192	338.466	16005.2	5192.6	-456.192	0	13.4285	2.56002	3.82656	0	0	0.283832	253.983	-509.018	15.5733	296.513	0	25.3815	25.6019	102.518	0
407	0	0	407	1	247.224	131.093	116.131	0	0	42.8958	39.961	446.723	237.624	16002.4	5142.36	-446.723	0	9.32935	3.06034	4.80389	0	0	0.0991709	164.484	-466.227	22.5277	214.264	0	35.3029	35.4588	143.832	0
408	0	0	408	1	190.956	102.934	88.0221	0	0	125.14	-30.5474	588.808	169.049	15920.1	5312.53	-588.808	0	7.66621	3.22653	4.53243	0	0	0.0448488	182.816	-476.402	30.1653	216.453	0	51.6038	56.382	287.133	0
419	0	0	419	1	242.831	150.046	92.7849	0	0	135.45	65.0527	422.108	149.468	15909.8	5216.93	-422.108	0	5.6959	3.44866	5.04212	0	0	0.0924417	164.676	-465.183	23.2246	213.807	0	54.1642	55.1569	211.295	0
420	0	0	420	1	243.849	130.287	113.562	0	0	-10.4513	8.19197	238.208	241.938	16055.7	5273.79	-238.208	0	8.26163	2.5291	4.54536	0	0	0.254875	238.063	-502.617	22.5614	1	0	31.7321	31.0821	101.434	0
422	0	0	422	1	281.569	148.773	132.796	0	0	96.8638	19.9906	193.379	245.016	16048.1	5361.65	-193.379	0	8.00436	3.29351	4.82673	0	0	0.00565221	180.955	-478.201	19.5774	240.95	0	33.3465	32.737	103.921	0
423	0	0	423	1	317.63	174.281	143.349	0	0	55.2488	1.42715	300.518	288.646	15990	5280.55	-300.518	0	10.1344	3.73085	4.82344	0	0	0.180542	178.2	-490.062	17.2477	249.14	0	29.8109	29.8669	96.9284	0
425	0	0	425	1	287.155	141.135	146.021	0	0	128.595	-12.2429	104.484	248.318	15916.7	5294.22	-104.484	0	7.89181	3.39905	3.40149	0	0	0.0883634	228.389	-484.017	18.8553	271.051	0	30.4618	30.4981	101.798	0
428	0	0	428	1	314.545	171.379	143.166	0	0	107.674	70.9452	245.453	232.73	15937.6	5211.03	-245.453	0	7.79779	2.6675	4.80458	0	0	0.25089	215.386	-492.597	17.1516	1	0	34.0121	33.5597	108.082	0
1032	0	0	1032	1	292.992	143.039	149.954	0	0	73.3199	68.9982	94.8682	145.539	16071.6	5212.98	-94.8682	0	4.57283	2.9911	3.00617	0	0	0.0861899	233.496	-498.312	18.2479	266.646	0	46.2779	45.1496	155.406	0
1559	0	0	1559	1	233.829	124.736	109.093	0	0	108.647	-44.8838	151.19	150.178	15737.3	5326.86	-151.19	0	4.88232	2.32768	2.53837	0	0	0.0306394	234.257	-476.282	22.8941	288.555	0	43.2505	44.7758	140.083	0
2004	0	0	4	1	324.01	189.71	134.3	0	0	95.382	-55.0838	61.1105	218.273	15551.2	5337.06	-61.1105	0	10.0041	15.6651	14.2399	0	0	0.120713	118.968	-532.899	57.7375	140.02	0	54.9457	52.9495	129.837	1
2007	0	0	7	1	283.19	164.486	118.704	0	0	80.3143	49.0579	-12.1277	230.863	16064.6	5332.58	12.1277	0	9.75754	14.3144	12.8295	0	0	0.123015	124.592	-525.158	67.2805	184.768	0	49.6769	47.7902	121.319	1
2019	0	0	19	1	318.051	188.12	129.931	0	0	189.039	2.29158	378.48	209.723	15656.9	5180.03	-378.48	0	12.9338	15.1219	13.2925	0	0	0.273864	130.065	-533.914	57.8801	147.984	0	64.0265	61.6643	324.493	1
2034	0	0	34	1	333.486	162.454	171.032	0	0	148.447	-54.429	233.964	217.396	15697.5	5236.75	-233.964	0	11.7006	15.6605	12.5699	0	0	0.107043	137.584	-536.562	53.7242	138.868	0	54.6728	53.5785	173.976	1
2044	0	0	44	1	311.772	138.147	173.625	0	0	70.8239	-50.0893	-102.026	169.847	15974.4	5232.41	102.026	0	6.97005	15.6581	12.9664	0	0	0.0731105	115.431	-523.976	59.7561	141.862	0	62.4288	60.9855	181.675	1
2053	0	0	53	1	280.581	142.977	137.604	0	0	112.501	6.11844	71.337	278.387	15633.8	5176.2	-71.337	0	12.6763	15.5743	12.7189	0	0	0.193899	96.8649	-517.916	69.5237	144.191	0	43.5836	42.7765	103.286	1
2056	0	0	56	1	293.44	141.223	152.217	0	0	67.7059	-92.8874	-363.127	186.168	15778.2	5275.21	363.127	0	7.72865	14.9035	12.104	0	0	0.0607862	119.674	-522.512	63.5347	140.884	0	61.7444	58.7395	268.309	1
2060	0	0	60	1	346.36	205.459	140.901	0	0	-16.2389	-175.599	552.762	276.166	15662.9	5258.26	-552.762	0	21.6169	14.4037	13.1222	0	0	0.203653	119.141	-526.186	50.3767	142.961	0	59.395	64.7102	344.93	1
2062	0	0	62	1	284.554	186.994	97.5602	0	0	110.232	-131.425	478.103	210.51	15935	5214.09	-478.103	0	14.7821	14.2186	12.5815	0	0	0.0622653	117.007	-521.736	66.3707	127.658	0	72.2262	69.0169	417.147	1
2066	0	0	66	1	288.604	187.371	101.233	0	0	270.471	-110.989	320.244	230.331	15675.1	5293.31	-320.244	0	14.0159	14.6028	12.5476	0	0	0.195475	118.916	-522.27	65.3704	156.83	0	51.5076	51.105	208.869	1
2070	0	0	70	1	260.571	132.646	127.925	0	0	182.612	-30.0663	-14.8546	138.991	15763	5112.73	14.8546	0	6.00945	14.8836	12.8469	0	0	0.149082	110.707	-519.204	77.0556	141.548	0	79.2398	76.2917	195.788	1
2073	0	0	73	1	298.432	144.052	154.38	0	0	110.376	-60.9983	-53.3513	182.737	15835.2	5143.66	53.3513	0	7.72007	14.1988	12.6494	0	0	0.0848252	106.153	-513.357	61.9029	142.947	0	59.0695	57.1467	151.816	1
2078	0	0	78	1	387.769	189.234	198.535	0	0	53.7657	36.336	419.643	176.219	16091.2	5245.64	-419.643	0	11.3328	13.9187	12.4628	0	0	0.150501	146.786	-533.666	42.0924	161.707	0	79.7654	74.1125	470.23	1
2082	0	0	82	1	232.512	137.385	95.1266	0	0	362.781	-305.129	365.153	176.658	15881.8	4989.15	-365.153	0	13.784	13.7676	12.3264	0	0	0.124431	104.482	-510.089	88.8581	112.429	0	61.6641	74.7836	286.684	1
2096	0	0	96	1	342.108	163.977	178.132	0	0	47.4537	11.8082	-131.039	175.826	15798.5	5270.17	131.039	0	7.01789	14.5492	12.9566	0	0	0.264871	142.958	-537.079	51.2556	146.49	0	60.7464	59.9317	187.491	1
2111	0	0	111	1	327.054	165.57	161.484	0	0	180.622	-19.8713	455.792	245.4	15765	5002.87	-455.792	0	16.4152	13.1208	12.1449	0	0	0.0896234	134.471	-527.916	52.6916	151.003	0	61.3955	56.6515	355.004	1
2132	0	0	132	1	344.502	174.113	170.388	0	0	108.349	-17.8403	56.5582	240.658	15637.9	5200.16	-56.5582	0	10.8753	14.0654	11.9924	0	0	0.123386	171.253	-549.504	49.5106	171.587	0	47.7955	46.9552	113.975	1
2134	0	0	134	1	270.921	127.108	143.813	0	0	235.894	-212.902	32.593	173.312	15709.7	5096.24	-32.593	0	8.66761	13.5468	11.4369	0	0	0.257676	136.811	-517.547	68.9416	122.343	0	57.575	59.4739	140.047	1
2156	0	0	156	1	303.421	193.855	109.566	0	0	100.409	-217.256	235.956	205.603	15745.5	4901.28	-235.956	0	12.0739	12.3255	11.4659	0	0	0.13943	131.486	-522.036	57.173	149.298	0	50.3947	52.209	163.751	1
2163	0	0	163	1	280.839	167.864	112.975	0	0	72.6714	5.44719	500.297	226.979	15972.6	4877.89	-500.297	0	15.8766	13.2042	11.7823	0	0	0.12863	92.9195	-504.583	65.4349	143.046	0	69.596	67.1797	419.126	1
2186	0	0	186	1	352.506	162.423	190.083	0	0	107.072	-43.19	-35.9263	278.878	15539.5	5026.19	35.9263	0	11.835	11.5165	11.7832	0	0	0.109875	151.596	-532.826	45.7905	167.267	0	39.6901	37.9739	98.3437	1
2189	0	0	189	1	345.285	159.332	185.953	0	0	145.612	18.6196	14.2815	198.194	15899.6	5064.04	-14.2815	0	8.61159	13.3088	11.2853	0	0	0.19171	132.494	-523.581	48.1419	153.187	0	55.2048	52.9412	134.984	1
2235	0	0	235	1	332.187	155.207	176.98	0	0	130.375	-70.846	187.344	252.022	15615.9	5153.51	-187.344	0	13.0179	12.3868	11.6559	0	0	0.188913	134.792	-524.623	50.4415	136.385	0	44.2564	43.2255	122.89	1
2255	0	0	255	1	326.684	159.997	166.687	0	0	9.2945	8.90827	185.221	177.736	16036	4974.09	-185.221	0	9.07767	12.6941	11.4832	0	0	0.125142	118.608	-514.681	51.7641	157.895	0	62.0137	59.2156	165.683	1
2266	0	0	266	1	286.366	164.894	121.472	0	0	85.5883	-111.792	57.6284	169.268	15660.7	4995.13	-57.6283	0	7.91191	12.4153	11.3712	0	0	0.0742005	147.104	-527.512	62.1657	162.265	0	63.0449	60.8476	152.703	1
2288	0	0	288	1	321.867	164.67	157.196	0	0	92.9816	-44.3441	79.6456	207.377	15753	5027.34	-79.6456	0	9.62447	12.2886	10.6045	0	0	0.0318997	123.965	-514.204	51.6281	154.908	0	52.9593	50.2888	124.666	1
2291	0	0	291	1	246.465	131.377	115.088	0	0	131.983	-21.5927	220.877	201.889	15714	5104.25	-220.877	0	10.6373	12.5234	10.8611	0	0	0.105787	115.052	-509.96	76.8798	155.193	0	54.465	53.0035	169.969	1
2293	0	0	293	1	295.93	157.267	138.663	0	0	86.3185	-80.2374	173.407	161.209	15660	5162.9	-173.407	0	8.2441	13.5178	12.448	0	0	0.161497	113.935	-519.989	61.7134	138.557	0	68.5699	67.4022	179.949	1
2294	0	0	294	1	236.477	110.649	125.828	0	0	112.479	18.9841	60.8979	230.754	16032.4	4964.02	-60.8979	0	10.3898	12.0266	11.0245	0	0	0.154365	87.5362	-494.549	81.2683	130.274	0	47.838	45.6662	113.154	1
2324	0	0	324	1	223.443	140.004	83.4397	0	0	619.88	-406.936	416.431	148.246	15624.7	4991.3	-416.431	0	20.7371	11.7557	10.6289	0	0	0.246918	103.36	-497.73	87.1831	128.673	0	206.588	154.375	741.45	1
2346	0	0	346	1	307.915	182.114	125.801	0	0	240.683	-68.026	150.561	225.455	15605.3	5250.35	-150.561	0	11.4304	12.6118	11.3759	0	0	0.280766	152.621	-534.451	56.1601	181.994	0	48.5403	47.3853	119.252	1
2349	0	0	349	1	286.279	168.912	117.367	0	0	61.3882	-8.54965	343.616	196.197	16083.5	5091.21	-343.616	0	11.7012	12.0455	10.857	0	0	0.178755	120.824	-507.08	61.1231	133.187	0	58.1754	56.5885	260.937	1
2351	0	0	351	1	278.14	147.91	130.23	0	0	90.8438	-86.155	129.889	221.604	15755.1	5168.82	-129.889	0	10.906	12.8495	10.2465	0	0	0.0395653	150.96	-527.806	63.8362	166.614	0	49.1038	48.0927	115.974	1
2391	0	0	391	1	307.249	172.528	134.722	0	0	42.188	15.5977	293.098	208.408	16003.1	4967.4	-293.098	0	11.802	11.3384	10.4071	0	0	0.044778	166.146	-528.498	54.0128	193.556	0	52.5151	50.279	201.642	1
2410	0	0	410	1	280.778	170.31	110.467	0	0	44.4765	-75.1464	118.484	196.156	15602.1	5157.81	-118.484	0	9.54408	11.7947	11.3428	0	0	0.163167	124.933	-513.33	63.195	157.654	0	54.7142	53.9578	130.596	1
2443	0	0	443	1	381.765	192.691	189.074	0	0	90.5361	-96.4868	-96.7528	345.51	15556.1	5378.47	96.7528	0	14.4877	11.3562	9.81112	0	0	0.170373	163.504	-534.507	39.5009	213.785	0	29.3513	28.8052	83.0156	1
2454	0	0	454	1	323.375	173.935	149.44	0	0	85.7449	-23.3454	298.255	177.922	15760.2	5006.35	-298.255	0	10.1398	12.0647	10.0484	0	0	0.132246	141.843	-515.088	50.525	134.214	0	62.3001	59.9227	237.123	1
2459	0	0	459	1	336.984	161.8	175.184	0	0	60.4852	-12.6003	24.5807	262.38	15586.1	4995.6	-24.5807	0	11.5459	11.7268	10.123	0	0	0.0910119	116.041	-507.025	47.483	177.48	0	41.357	39.5031	103.736	1
2461	0	0	461	1	296.973	118.993	177.98	0	0	133.613	-88.4919	-84.0248	238.149	15612.7	5270.81	84.0248	0	10.0273	11.8188	9.93219	0	0	0.0993092	139.841	-516.754	56.6289	174.266	0	40.8442	41.227	113.967	1
2476	0	0	476	1	324.603	149.256	175.347	0	0	45.3684	-10.9711	-150.189	207.484	15501.6	5292.95	150.189	0	8.28803	12.9911	11.3662	0	0	0.175361	130.179	-521.393	52.3854	169.615	0	49.3748	48.5527	157.762	1
2547	0	0	547	1	274.195	131.07	143.126	0	0	104.215	-20.5652	-306.897	196.752	15741.7	5202.89	306.897	0	7.83687	12.0984	9.40948	0	0	0.1221	120.375	-504.748	63.0752	154.187	0	52.1959	49.7716	217.222	1
2602	0	0	602	1	272.946	144.873	128.073	0	0	30.2243	46.923	230.38	161.617	15516.7	5135.4	-230.38	0	8.57393	12.3763	10.2175	0	0	0.440801	141.388	-522.55	65.0115	140.625	0	67.9024	64.6585	215.38	1
2605	0	0	605	1	248.152	121.126	127.026	0	0	29.076	-42.6665	-102.935	163.103	15916.5	5125.33	102.935	0	6.69145	10.9024	10.2506	0	0	0.0443595	114.487	-498.297	72.618	145.839	0	58.8987	56.9089	166.014	1
2617	0	0	617	1	279.378	134.692	144.686	0	0	102.21	-71.487	51.8232	220.5	15644.1	5253.81	-51.8232	0	10.0858	10.303	10.4951	0	0	0.044718	122.353	-506.608	60.7145	138.147	0	46.786	46.1236	112.112	1
2639	0	0	639	1	231.327	138.574	92.7531	0	0	37.6032	-74.9667	25.4971	205.164	15609	5157.63	-25.4971	0	9.22835	11.1434	10.3259	0	0	0.164261	107.286	-498.661	81.1041	152.372	0	50.0944	50.1057	121.705	1
2642	0	0	642	1	324.634	163.78	160.854	0	0	66.8083	-75.1167	264.275	198.154	15779.1	5157.78	-264.275	0	11.068	11.5812	9.50315	0	0	0.0369854	126.942	-502.905	49.2795	143.011	0	53.5192	52.1062	187.082	1
2643	0	0	643	1	254.519	128.735	125.784	0	0	73.2714	-1.45481	-291.756	223.019	15772.7	5084.11	291.756	0	8.79882	11.5207	9.22618	0	0	0.146838	114.921	-500.491	69.1835	166.51	0	46.7821	43.306	186.778	1
2651	0	0	651	1	273.526	156.056	117.47	0	0	89.9887	-8.37091	399.803	134.76	15656.3	5290.35	-399.803	0	8.48813	11.797	9.80652	0	0	0.282775	143.072	-512.875	63.5246	166.939	0	91.0491	88.5049	497.725	1
2652	0	0	652	1	238.688	133.957	104.731	0	0	34.9572	-31.9215	-212.402	149.577	15811	5214.24	212.402	0	5.96155	10.7992	10.2159	0	0	0.0327662	121.664	-501.203	76.654	146.226	0	64.1874	62.2213	222.406	1
2657	0	0	657	1	228.225	124.806	103.419	0	0	183.05	-32.2956	-93.7073	117.324	15961.9	5214.62	93.7073	0	4.85155	11.3211	9.66154	0	0	0.0503455	115.283	-495.926	81.7365	131.474	0	78.2596	76.3465	221.051	1
2675	0	0	675	1	339.338	187.138	152.2	0	0	79.5997	-43.8023	200.971	250.457	15666.7	5126.46	-200.971	0	13.015	9.78533	8.62475	0	0	0.0860947	164.976	-518.877	44.1056	161.108	0	40.7205	39.6901	118.941	1
2681	0	0	681	1	240.172	115.696	124.476	0	0	-22.4536	-25.0312	232.717	166.963	15669.1	5008.03	-232.717	0	9.06251	9.81151	9.20673	0	0	0.154969	144.424	-507.303	72.5517	173.144	0	59.0471	57.1068	200.121	1
2686	0	0	686	1	213.712	134.429	79.2834	0	0	76.4951	8.40886	172.343	183.285	15968.8	5074.25	-172.343	0	9.16601	10.7841	9.86879	0	0	0.0495842	102.37	-493.239	89.5384	164.76	0	56.8083	54.4802	146.443	1
2692	0	0	692	1	308.892	164.195	144.697	0	0	52.4416	-57.1276	81.8835	224.085	15793.5	5239.45	-81.8835	0	10.4812	11.1868	9.28299	0	0	0.198664	151.418	-517.327	52.2204	176.917	0	46.0992	45.2662	109.455	1
2707	0	0	707	1	287.643	127.475	160.168	0	0	88.8502	10.0104	69.8333	173.034	15557.8	5172.31	-69.8333	0	7.86184	11.2342	9.59321	0	0	0.174512	169.913	-529.139	58.1977	157.151	0	60.6113	59.6196	141.502	1
2711	0	0	711	1	251.978	120.745	131.233	0	0	62.4223	-34.7742	-258.525	175.245	15982.8	5117.43	258.525	0	6.97164	10.7682	9.17632	0	0	0.161284	136.794	-504.606	69.0562	153.158	0	54.3588	51.5464	205.327	1
2712	0	0	712	1	315.569	213.177	102.392	0	0	46.1627	-60.541	139.524	202.235	15600.5	4943.88	-139.524	0	9.98226	9.68909	8.72716	0	0	0.0812888	125.71	-497.327	48.7157	136.154	0	49.2399	47.3655	125.012	1
2714	0	0	714	1	277.566	149.658	127.908	0	0	75.1284	-92.6165	167.398	244.463	15671.2	4876.3	-167.398	0	12.4939	8.64748	8.75867	0	0	0.0370536	120.988	-492.153	56.9548	158.442	0	39.8595	39.0756	105.461	1
2732	0	0	732	1	222.126	129.152	92.9748	0	0	146.79	-130.514	-196.975	148.626	15699.2	5312.83	196.975	0	6.23	11.1596	9.43541	0	0	0.150661	112.796	-496.125	84.3089	132.089	0	59.6858	58.8208	207.906	1
2752	0	0	752	1	234.129	113.901	120.228	0	0	27.485	-29.282	164.488	178.645	15619.1	5012.28	-164.488	0	8.9759	10.7455	9.56755	0	0	0.169526	108.87	-492.081	77.5603	148.543	0	57.6275	55.6026	153.184	1
2760	0	0	760	1	350.153	143.264	206.889	0	0	133.104	-73.7973	-272.774	226.358	15613.2	5455.44	272.774	0	9.19371	10.6349	8.82015	0	0	0.0521986	181.336	-531.137	43.073	203.905	0	42.3573	40.7236	161.834	1
2766	0	0	766	1	297.781	173.757	124.025	0	0	20.099	-43.6709	-80.9489	198.63	15626.5	5325.65	80.9489	0	8.24375	11.3607	9.2314	0	0	0.0429976	138.943	-513.652	55.0932	168.687	0	48.0645	47.0167	133.183	1
2784	0	0	784	1	267.144	138.689	128.455	0	0	2.25748	-0.203333	-4.10687	146.162	15843.7	4983.2	4.10687	0	6.3147	10.8593	9.26604	0	0	0.0808303	117.53	-496.759	63.737	144.257	0	67.8119	64.4825	165.164	1
2785	0	0	785	1	274.517	113.73	160.787	0	0	-68.0033	-14.3227	-499.524	246.469	15814.3	5296.3	499.524	0	10.5199	10.8805	8.25068	0	0	0.140775	156.89	-514.009	59.851	167.939	0	51.5849	49.2468	214.095	1
2790	0	0	790	1	288.415	188.82	99.5958	0	0	68.6831	-63.9038	51.1527	225.94	15577.9	5246.22	-51.1527	0	10.3077	10.7404	9.38793	0	0	0.167389	120.58	-501.817	57.1724	167.576	0	45.221	44.5911	108.545	1
2792	0	0	792	1	316.09	196.39	119.7	0	0	150.197	-26.9454	283.706	173.685	15795.4	4910.29	-283.706	0	9.7585	10.2411	9.08717	0	0	0.127414	117.011	-497.196	49.4939	121.62	0	59.7442	57.1805	221.04	1
2793	0	0	793	1	322.986	191.234	131.752	0	0	68.0811	3.41612	112.446	184.999	15877.5	4879.92	-112.446	0	8.75074	10.6353	9.18851	0	0	0.232588	115.884	-493.52	48.4901	147.244	0	55.6434	53.8583	129.721	1
2813	0	0	813	1	291.997	175.189	116.807	0	0	131.974	-4.08992	278.37	193.366	15714	4887.43	-278.37	0	10.7564	9.78384	8.60714	0	0	0.157114	124.723	-495.524	54.1891	149.383	0	52.9984	51.1606	194.469	1
2830	0	0	830	1	245.998	99.9045	146.093	0	0	98.4965	-75.2514	-276.182	189.684	15647.8	5257.57	276.182	0	7.68498	11.0102	8.7852	0	0	0.0411055	121.367	-499.895	71.1588	177.521	0	50.0321	48.7119	195.038	1
2834	0	0	834	1	249.071	119.766	129.305	0	0	28.4518	-291.416	368.723	130.462	16016.8	4875.78	-368.723	0	9.44197	10.1975	8.64081	0	0	0.154618	125.951	-493.293	68.4712	138.031	0	72.3935	89.4013	354.149	1
2868	0	0	868	1	335.577	167.287	168.29	0	0	15.6629	-52.1266	-160.777	181.148	15631	5134.79	160.777	0	7.34146	10.1708	9.08542	0	0	0.120677	137.382	-503.743	45.5218	161.902	0	51.549	51.7381	163.854	1
2904	0	0	904	1	252.83	165.857	86.9732	0	0	52.857	-92.1848	139.866	223.341	15693.4	4975.52	-139.866	0	11.1423	10.3555	8.83207	0	0	0.0855059	87.6375	-479.009	67.5604	119.684	0	45.4193	44.3066	111.98	1
2916	0	0	916	1	254.647	119.913	134.734	0	0	8.88503	-53.7794	-23.0827	171.007	15637.7	5136.44	23.0827	0	7.39018	10.2195	8.84034	0	0	0.0762368	121.811	-494.63	66.6923	145.92	0	55.7644	55.5643	138.869	1
2962	0	0	962	1	286.67	136.256	150.414	0	0	81.6455	-54.1531	202.079	210.527	15664.6	5236.47	-202.079	0	10.9805	9.82544	8.41862	0	0	0.179171	143.544	-506.314	55.401	164.269	0	47.2711	46.4476	135.52	1
2978	0	0	978	1	310.388	173.223	137.165	0	0	59.1145	-112.854	62.3347	224.052	15587.5	5295.17	-62.3347	0	10.5312	10.0166	8.69396	0	0	0.0573319	142.057	-509.265	50.1153	164.93	0	43.6327	43.2717	104.785	1
2989	0	0	989	1	226.043	122.941	103.102	0	0	90.069	-43.953	271.403	184.1	15955.2	4927.29	-271.403	0	10.2539	9.72948	8.20121	0	0	0.0736033	98.3171	-478.088	77.0386	143.4	0	54.8964	52.0997	193.529	1
3020	0	0	1020	1	267.488	132.594	134.893	0	0	0.662437	27.8443	305.893	145.378	15646	4955.16	-305.893	0	8.39552	10.5362	8.74112	0	0	0.221414	137.48	-501.892	62.4259	188.111	0	70.8355	68.2952	284.836	1
3061	0	0	1061	1	287.201	184.148	103.053	0	0	36.3005	-51.3371	125.806	183.066	15610.3	5134	-125.806	0	8.90712	9.78109	7.57068	0	0	0.122341	135.801	-493.549	54.0909	139.021	0	53.1765	52.1656	126.609	1
3074	0	0	1074	1	277.937	162.729	115.208	0	0	45.5986	-58.933	118.819	169.398	15601	5041.93	-118.819	0	8.19937	9.39932	8.93763	0	0	0.230651	145.892	-499.288	58.0268	133.384	0	58.0335	56.086	143.639	1
3077	0	0	1077	1	267.198	129.898	137.301	0	0	112.521	-109.162	149.032	142.122	15833.1	5191.82	-149.032	0	7.18316	9.51061	9.05191	0	0	0.0973902	151.904	-502.247	61.6452	177.476	0	67.2782	65.8437	164.202	1
3084	0	0	1084	1	300.088	178.668	121.42	0	0	38.9177	-47.6532	-279.691	192.681	15607.7	5229.97	279.691	0	7.71941	10.3598	9.38241	0	0	0.282093	119.118	-500.605	53.6626	146.706	0	50.6314	49.909	193.2	1
3089	0	0	1089	1	230.313	141.368	88.9451	0	0	-12.5407	13.015	-51.8058	133.143	15659.2	4870.33	51.8058	0	5.56154	10.1436	8.32905	0	0	0.214235	143.694	-501.61	75.9445	162.828	0	69.5812	68.129	181.399	1
3091	0	0	1091	1	273.826	132.338	141.488	0	0	94.6654	24.3151	-339.792	211.534	15651.6	5257.67	339.792	0	8.37615	10.4458	8.2477	0	0	0.0644215	125.435	-497.627	59.5589	171.098	0	48.5487	46.1093	208.595	1
3117	0	0	1117	1	223.306	125.463	97.8428	0	0	-182.757	-544.576	-366.88	172.613	15729.7	5427.92	366.88	0	17.5022	9.28155	8.29001	0	0	0.174852	112.051	-487.373	77.7745	133.857	0	77.3311	100.311	241.819	1
3144	0	0	1144	1	261.507	137.573	123.934	0	0	-7.99541	145.16	-283.572	175.532	15754.3	5336.14	283.572	0	6.8444	10.4544	9.06115	0	0	0.0988322	123.335	-500.465	64.8621	159.341	0	57.065	53.0853	225.791	1
3146	0	0	1146	1	292.224	145.117	147.107	0	0	77.0151	-30.3595	255.644	181.645	15768.9	5412	-255.644	0	9.93707	9.84971	9.20906	0	0	0.0998234	108.396	-490.473	54.9303	119.403	0	56.0167	54.8996	198.208	1
3155	0	0	1155	1	243.67	149.469	94.2016	0	0	104.093	-192.751	134.234	155.74	15542.5	5275.41	-134.234	0	8.16874	9.63726	7.69882	0	0	0.0195166	154.529	-501.867	68.1017	153.353	0	58.2413	59.8671	136.205	1
3158	0	0	1158	1	195.066	77.7633	117.303	0	0	62.4537	31.5803	68.0182	176.659	15683.8	5150.74	-68.0182	0	7.99458	9.50758	8.54922	0	0	0.205652	181.281	-509.018	96.0272	148.834	0	55.5628	54.4653	133.543	1
3161	0	0	1161	1	240.334	90.521	149.813	0	0	78.885	-15.339	-223.196	174.233	15767.1	5098	223.196	0	6.89067	9.24397	8.03475	0	0	0.142702	136.171	-492.797	69.464	148.144	0	52.9575	49.9368	187.734	1
3170	0	0	1170	1	294.044	143.583	150.461	0	0	44.53	-39.2145	-149.617	195.869	15801.4	5121.87	149.617	0	7.89634	8.76297	8.12544	0	0	0.129283	121.619	-488.893	51.986	141.197	0	46.2091	44.3053	144.806	1
3192	0	0	1192	1	284.522	146.859	137.663	0	0	89.6131	-76.85	-7.23079	237.67	15557	5159.51	7.23079	0	10.4089	7.79317	7.82056	0	0	0.093089	126.977	-486.896	52.856	159.954	0	39.2268	39.5201	95.3746	1
3197	0	0	1197	1	244.742	140.002	104.739	0	0	78.1885	-55.9045	111.173	168.945	15767.8	5038.9	-111.173	0	8.09382	9.362	8.01253	0	0	0.297611	133.905	-494.481	67.8348	164.267	0	57.4932	54.9767	135.016	1
3204	0	0	1204	1	260.316	147.071	113.245	0	0	54.0959	-165.191	25.3159	178.127	15692.2	5247.85	-25.3159	0	8.38447	8.53898	8.06096	0	0	0.0905142	155.743	-502.238	61.1192	133.264	0	49.2799	50.4784	120.851	1
3216	0	0	1216	1	289.197	151.668	137.528	0	0	11.363	2.41736	-28.3696	152.802	15934.2	5080.24	28.3696	0	6.4718	9.29913	7.52748	0	0	0.184693	109.794	-478.119	53.016	137.097	0	59.1089	56.6726	148.217	1
3222	0	0	1222	1	264.239	128.817	135.422	0	0	115.584	21.8171	-136.673	215.402	15830	4961.18	136.673	0	8.56948	8.67456	6.76425	0	0	0.160211	191.701	-504.597	58.0672	155.989	0	41.3798	38.9722	130.631	1
3224	0	0	1224	1	226.104	117.612	108.492	0	0	32.8417	-54.227	153.269	206.877	15613.8	5336.21	-153.269	0	10.3417	9.35682	8.73196	0	0	0.159269	113.395	-492.171	77.417	138.125	0	47.5658	46.4016	118.48	1
3245	0	0	1245	1	210.315	96.0263	114.289	0	0	69.8717	-37.1088	80.603	159.415	15676.4	5219.43	-80.603	0	7.3948	9.2041	7.89665	0	0	0.151891	120.154	-486.986	83.7516	125.614	0	59.0936	58.4452	140.213	1
3247	0	0	1247	1	212.282	112.406	99.8763	0	0	-2.30217	5.66243	-69.4889	145.295	15648.9	5176.66	69.4889	0	6.00266	9.91947	7.31724	0	0	0.212891	143.012	-493.343	82.6024	163.448	0	60.5067	61.2614	166.262	1
3251	0	0	1251	1	237.342	141.543	95.7989	0	0	21.5271	-51.4303	76.9102	215.545	15724.8	5233.75	-76.9102	0	10.0562	7.586	7.46915	0	0	0.131053	189.652	-501.131	66.9061	172.963	0	42.5911	42.0317	102.554	1
3255	0	0	1255	1	308.69	162.28	146.41	0	0	-5.86769	75.2604	7.13479	195.861	15652.5	5107.06	-7.13479	0	8.45494	9.16734	7.41825	0	0	0.222725	145.099	-496.972	48.2567	181.194	0	48.5711	47.2279	120.389	1
3288	0	0	1288	1	218.965	112.855	106.109	0	0	127.506	-93.411	-21.1549	124.308	15618.8	5076.41	21.1549	0	5.43628	9.27396	7.83327	0	0	0.0239849	127.896	-486.105	78.9965	139.399	0	71.4491	71.1487	179.596	1
3297	0	0	1297	1	276.983	173.529	103.454	0	0	73.0581	-106.951	316.365	234.879	15972.2	4890.63	-316.365	0	13.9516	7.62396	6.65789	0	0	0.115869	140.11	-483.495	53.076	174.144	0	40.5965	39.7527	160.503	1
3309	0	0	1309	1	271.966	149.746	122.22	0	0	-27.5081	-108.202	-35.5155	174.302	15873.4	5091.2	35.5155	0	7.69854	8.4473	7.29285	0	0	0.202289	136.093	-484.586	56.3238	133.092	0	49.6734	47.7917	125.06	1
3341	0	0	1341	1	314.337	150.143	164.194	0	0	140.251	-34.7345	-172.586	215.176	15506.4	5217.05	172.586	0	8.64791	8.57263	7.73823	0	0	0.0905598	135.332	-495.316	46.8868	160.707	0	41.3838	41.6799	134.099	1
3359	0	0	1359	1	274.699	152.065	122.634	0	0	88.9205	-28.0841	69.8974	158.192	15757	5110.74	-69.8974	0	7.24808	8.37625	7.61035	0	0	0.0328314	120.073	-479.798	55.9104	162.708	0	58.9208	56.5555	140.371	1
3375	0	0	1375	1	233.55	121.59	111.96	0	0	290.429	-219.414	133.966	163.249	15555.5	5302.07	-133.966	0	9.05952	8.33188	7.54954	0	0	0.129191	130.995	-480.554	69.8817	130.518	0	52.2209	54.1446	122.792	1
3391	0	0	1391	1	319.956	164.31	155.647	0	0	33.7449	-35.0173	29.1064	283.322	15513.2	5117.68	-29.1064	0	12.6164	7.9731	7.02151	0	0	0.0986819	132.434	-490.59	44.5111	172.336	0	34.2262	33.4452	83.4724	1
3444	0	0	1444	1	234.566	116.955	117.611	0	0	32.1965	-16.0121	243.875	134.533	15714.1	5198.33	-243.875	0	7.28974	9.0082	7.96465	0	0	0.160904	109.284	-478.937	71.383	131.559	0	69.3831	68.307	234.408	1
3475	0	0	1475	1	255.164	124.208	130.956	0	0	47.8253	-68.1406	-238.429	165.693	15798.1	5350.12	238.429	0	6.68335	8.41228	6.90447	0	0	0.0185871	124.245	-476.537	60.8095	150.282	0	50.7226	48.791	187.744	1
3491	0	0	1491	1	177.935	92.8157	85.1197	0	0	14.0429	49.9109	-74.7859	106.154	15732.2	5132.41	74.7859	0	4.32535	8.81989	7.2965	0	0	0.0312158	128.548	-485.063	104.019	132.83	0	81.1606	78.7596	221.821	1
3529	0	0	1529	1	257.435	180.763	76.6718	0	0	72.7739	68.2303	601.951	208.8	15573.8	5114.09	-601.951	0	16.2213	7.24178	6.96333	0	0	0.0778977	125.963	-478.331	58.5289	130.688	0	71.7558	68.1314	375.248	1
3579	0	0	1579	1	195.814	122.432	73.3826	0	0	123.477	-99.2647	228.564	180.825	15822.1	4982.6	-228.564	0	9.81265	7.32457	6.33343	0	0	0.0385249	103.583	-459.584	84.1762	146.957	0	49.4702	47.4667	153.995	1
3653	0	0	1653	1	262.428	125.223	137.205	0	0	40.6348	23.3464	-161.99	137.13	15606	5358.29	161.99	0	5.4184	8.1725	6.23717	0	0	0.169069	157.23	-489.901	57.1314	169.549	0	58.8268	56.6959	198.983	1
3691	0	0	1691	1	246.805	130.749	116.056	0	0	40.4721	-22.2742	96.7155	184.093	15705.8	5304.25	-96.7155	0	8.65071	6.98079	6.72243	0	0	0.149909	171.783	-496.483	61.1866	161.411	0	47.9024	47.5701	114.449	1
3701	0	0	1701	1	300.785	173.216	127.569	0	0	51.3079	-55.3329	122.863	262.059	15595.3	5337.31	-122.863	0	12.7102	5.39619	6.02975	0	0	0.108606	283.47	-512.191	44.4579	217.596	0	33.0028	32.1785	81.0288	1
3702	0	0	1702	1	261.715	129.451	132.265	0	0	114.729	-6.16294	81.2891	183.488	15631.6	5387.8	-81.2891	0	8.44897	7.5168	6.14828	0	0	0.111018	151.496	-488.886	56.3627	164.497	0	48.8413	47.0129	115.418	1
3738	0	0	1738	1	219.551	110.475	109.076	0	0	23.0799	-38.8005	-377.196	160.289	15822.9	5221.12	377.196	0	6.53753	7.94215	5.82677	0	0	0.138597	108.305	-465.738	71.6738	131.24	0	56.9615	53.3463	252.008	1
3751	0	0	1751	1	230.072	131.445	98.627	0	0	64.3485	-31.2599	99.3757	180.37	15681.9	5412.9	-99.3757	0	8.49689	6.95838	5.63241	0	0	0.0302833	156.723	-484.019	65.1703	180.577	0	48.3563	46.3264	113.793	1
3799	0	0	1799	1	186.607	114.601	72.0067	0	0	-27.2103	-15.1506	230.604	140.95	15673.8	4898.49	-230.604	0	7.62992	6.95215	6.03946	0	0	0.19696	125.972	-464.998	88.2673	167.6	0	60.2831	58.1913	195.336	1
3826	0	0	1826	1	202.242	81.2	121.042	0	0	32.9067	34.3537	-219.438	143.935	15813	5147.97	219.438	0	5.63212	7.11849	5.92398	0	0	0.11046	110.937	-464.37	78.901	144.898	0	56.6676	53.5767	203.836	1
3834	0	0	1834	1	256.695	164.768	91.9262	0	0	-126.137	80.0395	329.956	190.336	15673.1	5301.6	-329.956	0	11.8109	6.80343	6.10808	0	0	0.229153	136.778	-473.304	56.8044	162.112	0	46.8743	46.2398	197.63	1
4047	0	0	47	1	280.459	149.53	130.93	0	0	23.5613	69.0234	73.4234	155.259	15623.1	5312.62	-73.4234	0	5.67119	5.1325	5.33092	0	0	0.158241	185.762	-487.86	43.2242	1	0	47.5068	48.2159	134.487	2
4085	0	0	85	1	208.778	96.4189	112.359	0	0	50.494	-6.61962	-15.1097	160.086	15895.1	4889.96	15.1097	0	5.94552	4.53881	4.92076	0	0	0.0381648	201.299	-489.979	61.2776	189.49	0	44.0495	43.1418	142.981	2
4219	0	0	219	1	222.163	123.332	98.8314	0	0	68.4968	6.93377	-85.0668	134.072	15976.8	5175.39	85.0668	0	5.05561	4.88538	4.80135	0	0	0.038157	147.991	-463.822	56.9523	185.954	0	51.208	49.9449	188.001	2
4227	0	0	227	1	232.957	114.839	118.118	0	0	69.7873	53.6356	239.796	142.461	15676.5	4929.36	-239.796	0	5.37082	4.61547	5.57964	0	0	0.174779	179.952	-480.383	54.3017	1	0	52.6642	52.0812	143.664	2
4395	0	0	395	1	232.375	138.289	94.0858	0	0	45.3168	19.4029	173.042	138.752	15800.6	4863.94	-173.042	0	5.16559	4.51141	5.4184	0	0	0.101706	180.049	-473.125	54.0704	175.513	0	53.6676	52.5058	138.294	2
4438	0	0	438	1	247.989	137.105	110.884	0	0	119.222	-40.5207	249.871	168.39	15926	5422.16	-249.871	0	6.47463	4.10474	5.39667	0	0	0.115216	201.178	-495.081	49.1064	254.397	0	43.6266	43.7991	119.394	2
4472	0	0	472	1	229.658	99.6985	129.959	0	0	-8.93687	-2.6464	48.221	139.419	15655.6	5085.31	-48.221	0	5.1852	4.7512	5.16901	0	0	0.147522	160.688	-469.939	54.9315	159.97	0	51.3199	50.1055	151.721	2
4479	0	0	479	1	248.042	119.166	128.876	0	0	55.0227	6.2456	17.559	159.045	15990.2	5275.73	-17.559	0	5.85657	4.60499	5.65906	0	0	0.0470317	176.042	-483.831	50.1829	182.365	0	45.3109	45.185	135.293	2
4509	0	0	509	1	246.983	154.523	92.4602	0	0	53.8081	-12.3783	363.401	145.821	15592.8	5095.04	-363.401	0	5.84955	4.29234	4.81547	0	0	0.0951904	165.767	-467.362	48.9171	180.002	0	50.0255	50.0211	166.778	2
4548	0	0	548	1	258.303	139.925	118.378	0	0	-4.40843	-117.606	446.653	145.098	15651	5000.95	-446.653	0	6.38849	4.04864	4.6667	0	0	0.129727	199.682	-489.244	45.7439	194.651	0	47.8887	49.5348	193.038	2
4590	0	0	590	1	180.484	106.295	74.1885	0	0	120.363	116.991	189.853	116.572	15725.6	5364.31	-189.853	0	4.31724	4.54722	4.9579	0	0	0.154381	217.086	-493.031	74.3081	1	0	61.6126	62.256	159.96	2
4928	0	0	928	1	283.413	147.015	136.398	0	0	36.4571	51.9261	-251.366	199.222	15510.5	5329.71	251.366	0	8.15487	4.25157	3.80611	0	0	0.16008	240.987	-502.177	40.1266	336.139	0	41.2724	38.3852	186.208	2
5032	0	0	1032	1	211.88	149.181	62.699	0	0	62.5052	-88.6522	132.231	130.167	16082.4	5270.97	-132.231	0	4.9595	4.44108	4.5321	0	0	0.0756304	225.708	-492.91	59.2192	1	0	51.4639	50.9652	137.149	2
5103	0	0	1103	1	225.301	154.744	70.5572	0	0	84.4127	16.8977	154.665	135.568	15761.5	4966.1	-154.665	0	5.01306	4.83368	5.04554	0	0	0.0414093	182.344	-479.171	56.2483	202.27	0	55.1045	53.1407	144.895	2
5106	0	0	1106	1	166.901	99.8921	67.0086	0	0	69.5842	-69.7852	361.856	117.033	15876	5351.77	-361.856	0	4.75646	5.42787	5.64575	0	0	0.096947	138.38	-467.877	87.2739	161.74	0	63.0323	66.7234	196.214	2
6357	1	0	357	1	237.595	122.788	114.807	0	0	119.154	47.0205	352.127	145.366	15627.1	5334.62	-352.128	0	5.73131	4.7395	5.27456	0	0	0.183573	166.126	-477.293	52.7174	188.31	0	51.353	52.474	156.562	2
6372	1	0	372	1	229.113	129.069	100.044	0	0	78.3642	61.0218	135.87	123.926	15767.6	5320.62	-135.87	0	4.53898	4.98037	4.8642	0	0	0.182734	167.403	-476.748	54.9916	212.544	0	57.9504	58.6224	154.242	2
6445	1	0	445	1	239.027	137.504	101.523	0	0	81.3944	-34.5778	112.292	132.008	15764.5	5416.22	-112.292	0	4.90902	5.08798	5.37044	0	0	0.185422	166.395	-475.368	52.9827	202.094	0	55.1256	54.4372	151.356	2
6531	1	0	531	1	291.93	143.736	148.195	0	0	56.9333	39.9214	218.996	193.496	15689.3	5242.06	-218.996	0	7.26504	3.50695	4.63221	0	0	0.117303	237.623	-508.126	38.7326	238.197	0	36.8965	37.7408	99.5491	2
6560	1	0	560	1	236.91	118.987	117.923	0	0	11.0274	-40.6403	-243.17	127.991	15635.6	5023.64	243.17	0	5.35585	4.74947	4.54966	0	0	0.0743107	176.415	-480.243	51.8592	215.088	0	61.7865	55.9214	272.008	2
6634	1	0	634	1	188.739	111.786	76.9533	0	0	2.81895	9.82621	443.777	123.279	16042.4	4873.51	-443.777	0	5.21363	4.33378	5.10237	0	0	0.0842464	175.131	-477.697	69.8158	184.571	0	58.5991	58.6382	223.231	2
6750	1	0	750	1	260.851	154.569	106.281	0	0	65.9538	-38.2521	170.865	190.788	15979.3	5120.91	-170.865	0	7.18232	3.94712	5.03136	0	0	0.0430627	212.794	-495.547	45.4625	235.689	0	38.2662	37.258	99.0765	2
6839	1	0	839	1	267.252	149.039	118.213	0	0	26.7072	-8.75697	105.434	141.79	15918.9	5091.42	-105.434	0	5.25788	4.13529	4.81063	0	0	0.0947896	186.298	-487.66	44.1247	207.402	0	50.0119	47.8337	132.794	2
7006	1	0	1006	1	266.633	155.87	110.763	0	0	42.3874	24.455	380.432	173.289	15604.2	4958.54	-380.432	0	6.98399	4.29859	4.94079	0	0	0.120387	190.305	-481.462	44.6028	175.961	0	42.8791	42.5473	145.79	2
7019	1	0	1019	1	190.793	112.287	78.5056	0	0	91.8934	50.2924	356.573	130.774	15754	5331.35	-356.573	0	5.16825	5.43307	5.10534	0	0	0.104118	126.681	-457.444	71.4368	148.94	0	57.8071	60.4781	174.456	2
7380	1	0	1380	1	323.851	159.379	164.472	0	0	58.6282	51.2087	45.1821	163.011	15887	5230.77	-45.1821	0	5.94118	4.24834	5.27652	0	0	0.148954	197.671	-500.189	35.3376	246.302	0	44.4447	43.7732	126.433	2
7389	1	0	1389	1	192.046	103.162	88.8845	0	0	81.9162	-12.0625	309.422	134.06	15664.4	4995.06	-309.422	0	5.2337	4.64337	4.93913	0	0	0.0930884	122.679	-447.769	68.6324	185.183	0	54.3658	54.4266	161.179	2
7427	1	0	1427	1	244.355	160.55	83.8053	0	0	58.9227	-6.03158	141.491	146.025	15986.3	5288.01	-141.491	0	5.41964	4.07815	5.29381	0	0	0.0546706	206.004	-486.326	49.8614	221.422	0	48.7921	48.5647	126.832	2
7586	1	0	1586	1	228.311	118.483	109.828	0	0	51.3237	16.8131	-153.372	135.113	15595.3	5065.85	153.372	0	5.2411	4.86269	4.73396	0	0	0.111149	158.845	-472.877	54.8398	182.196	0	54.7218	51.5449	224.148	2
7652	1	0	1652	1	225.22	120.563	104.658	0	0	20.7033	46.4519	77.958	139.954	16024.6	5235.53	-77.958	0	5.1283	5.10928	5.45191	0	0	0.0747276	146.8	-468.331	57.4002	180.816	0	51.786	50.6552	144.747	2
7765	1	0	1765	1	210.929	102.802	108.127	0	0	18.215	47.0624	-35.1793	144.857	16027	5334.58	35.1793	0	5.36393	4.88962	5.21962	0	0	0.234943	146.212	-461.897	61.7018	183.471	0	48.8792	47.8223	161.953	2
7869	1	0	1869	1	264.992	152.464	112.528	0	0	22.9971	41.4436	211.529	171.671	15524	5140.88	-211.529	0	6.46027	4.49011	4.60216	0	0	0.137817	171.808	-479.488	44.7967	202.562	0	44.3233	42.726	116.114	2
8091	2	0	91	1	239.049	148.222	90.8263	0	0	-32.2911	77.4427	180.075	128.242	15977.9	5005.22	-180.075	0	4.83238	4.55536	5.08752	0	0	0.0922099	217.994	-491.822	51.7595	204.052	0	56.5764	54.1398	144.502	2
8142	2	0	142	1	235.932	118.099	117.833	0	0	93.9941	57.5884	19.2616	137.22	15552.6	5025.07	-19.2616	0	5.00156	5.507	5.60735	0	0	0.196645	152.542	-474.954	54.8791	191.435	0	55.2501	52.8775	167.063	2
8145	2	0	145	1	279.002	144.771	134.23	0	0	58.2358	40.8452	293.012	175.688	15688	5141.48	-293.012	0	6.77001	4.37679	4.92831	0	0	0.0653099	183.204	-483.511	42.2408	1	0	41.8905	42.3197	122.521	2
8418	2	0	418	1	226.778	130.056	96.722	0	0	-47.6152	-38.4763	260.941	126.618	15694.2	4921.82	-260.941	0	5.01607	4.36798	4.62374	0	0	0.128774	181.646	-474.229	54.3213	205.594	0	55.0712	54.3865	150.752	2
8457	2	0	457	1	297.443	166.561	130.882	0	0	22.7846	-92.3349	-306.687	148.437	15922.8	5274.66	306.687	0	6.65148	5.69555	5.4693	0	0	0.146102	139.093	-467.032	40.8204	168.971	0	61.0383	55.3933	269.287	2
8472	2	0	472	1	250.993	107.869	143.124	0	0	-5.58924	-37.6462	86.6678	128.841	15552.5	5120.31	-86.6678	0	4.83954	4.80041	5.48732	0	0	0.135948	161.614	-476.702	49.504	173.97	0	57.5716	55.4441	154.858	2
8485	2	0	485	1	222.325	136.25	86.0749	0	0	111.506	-66.8649	292.055	150.255	15834.1	5348.84	-292.055	0	5.91182	4.5793	5.38899	0	0	0.0623882	150.325	-469.643	57.3227	192.406	0	48.3114	50.6209	136.868	2
8612	2	0	612	1	265.681	146.532	119.15	0	0	3.49347	-32.1233	414.035	140.813	15643.1	4915.46	-414.035	0	5.88621	4.52884	4.94549	0	0	0.0932432	185.115	-486.706	45.0977	184.237	0	51.312	51.5858	183.373	2
8810	2	0	810	1	230.096	132.345	97.7513	0	0	-1.33879	-16.6638	152.467	136.897	15648	5398.3	-152.467	0	5.15393	5.08148	5.26773	0	0	0.040293	165.305	-475.957	55.4899	168.981	0	53.7666	52.8057	139.775	2
8835	2	0	835	1	228.554	127.078	101.476	0	0	41.299	66.3049	105.952	152.081	16103.6	5116.02	-105.952	0	5.55819	4.99314	5.58848	0	0	0.142883	191.615	-487.84	56.3262	199.927	0	48.6152	47.5518	131.302	2
8890	2	0	890	1	223.41	104.888	118.522	0	0	52.0444	-66.7344	-64.0916	126.554	15594.6	4950.07	64.0916	0	4.85972	5.16386	5.40902	0	0	0.101101	158.43	-475.735	58.0329	163.988	0	55.1826	55.8767	195.031	2
8953	2	0	953	1	245.99	127.041	118.949	0	0	60.7168	75.9516	216.004	150.869	15685.6	4907.05	-216.004	0	5.6402	4.90402	4.89434	0	0	0.14329	181.396	-487.304	50.1468	205.282	0	49.5604	49.1179	132.407	2
8974	2	0	974	1	226.797	113.464	113.333	0	0	-70.4386	6.77508	-288.068	169.002	15717.1	5075.89	288.068	0	7.35106	4.53521	4.5745	0	0	0.121683	225.691	-487.155	54.5146	220.731	0	52.9544	45.6808	223.25	2
8976	2	0	976	1	217.799	106.789	111.01	0	0	70.8641	77.3067	-84.5387	171.902	15775.1	5204.67	84.5387	0	6.40791	4.68653	4.67469	0	0	0.107733	229.585	-510.862	57.8543	231.008	0	41.9374	41.2279	153.382	2
9346	2	0	1346	1	241.647	116.491	125.156	0	0	16.8844	81.441	66.1999	144.185	15530.1	5300.2	-66.1999	0	5.26632	5.19593	4.87177	0	0	0.0776408	160.167	-471.993	51.6781	204.552	0	50.1917	50.5483	144.022	2
9389	2	0	1389	1	219.807	109.47	110.337	0	0	-179.843	-127.928	-364.061	151.682	15726.8	5210.59	364.061	0	7.93944	5.59825	5.14859	0	0	0.146007	163.88	-476.587	59.5726	170.451	0	64.0902	56.4161	245.87	2
9588	2	0	1588	1	241.921	136.026	105.896	0	0	41.0413	30.6321	370.643	159.94	16004.2	5052.03	-370.643	0	6.40932	5.28033	5.4046	0	0	0.0391194	137.381	-463.445	52.497	179.184	0	48.2053	47.6237	149.538	2
9589	2	0	1589	1	212.001	93.0767	118.924	0	0	60.7382	-13.6982	226.191	138.948	15785.2	5395.34	-226.191	0	5.27636	4.79951	5.85739	0	0	0.0750131	161.895	-479.88	62.2306	198.654	0	53.7981	54.4914	143.837	2
9621	2	0	1621	1	234.982	105.21	129.772	0	0	41.3445	-30.0811	61.3272	127.549	16003.9	5112.74	-61.3272	0	4.73723	5.5326	5.62996	0	0	0.110534	157.514	-475.194	55.2429	198.232	0	56.3704	55.1269	161.827	2
9762	2	0	1762	1	276.85	165.491	111.359	0	0	81.5917	7.56374	315.684	203.306	15565	5274.42	-315.684	0	7.92853	4.72695	4.96602	0	0	0.0832853	158.293	-472.45	43.0884	182.634	0	37.8869	38.5264	108.676	2
