# Supplementary material for: CaV1 and CaV2 calcium channels mediate the release of distinct pools of synaptic vesicles
Source: eLife. 2023 Feb 23;12:e81407. doi: 10.7554/eLife.81407 (PMC10023163; doi:10.7554/eLife.81407)
Supplement: Figure 8—source data 1. [file elife-81407-fig8-data1.zip › Figure 8 - Source Data 1/unc-13short/14/3/cav1_to_cav1(unc13).csv]

-146.75381364958
360.025925521373
-66.0961874611748
-17.362339918729
255.675248299269
-89.5098486033476
68.237708022667
-48.2992022640901
213.952266051891
-30.9237701313486
28.5676147496924
104.623821521489
373.130528893349
127.247560946433
87.538312037419
13.8802239881898
-81.8228891051949
-26.616940613696
-20.8039387339777
200.120277838998
-205.473124703763
156.201372801615
-110.644482631074
277.37887166632
-90.3869405345049
5.73084142449261
-21.151690589033
-65.630443451013
272.293048116377
-126.551331877976
-106.432533258137
342.094724926728
29.2671081312892
243.844786696029
-123.632547913277
-135.629186649783
9.66363428535442
-164.052428865003
-96.0146608282139
-202.470756234605
21.1901131051436
-211.443646899144
182.20266623335
-67.5566654623872
-116.839693418277
51.3147810062928
33.8141134944544
-49.9552208614696
91.409860460828
240.621391718772
-64.5354170419596
-80.1273872319252
226.149354996434
77.9363678623577
-165.220489031037
246.537167755831
-157.664266928554
-98.0333127605936
-4.1417234956225
-128.904155684597
-67.5146196339174
-74.0558724802158
88.6858945506992
107.119046397491
-134.14194366682
29.8853461294784
106.428631707708
-54.0402968644012
-63.3291390924696
243.488768355915
-98.558775337815
-61.0398888964355
-91.686020799305
-49.9241162171984
-117.227987686769
190.414917778236
-110.979740615332
-119.139081495759
-142.297218683809
109.853329623571
-107.151669552244
-110.800023868807
-59.5579414188978
43.4629188754934
53.8565035458887
79.794479201837
-164.704598798853
-43.9503448822543
30.3858343862357
67.9096887973701
-167.9528156085
22.1130788576938
-20.9172949721215
192.858322512735
71.8042908211955
-85.0071104560811
-40.8453907765725
-74.5147996056276
9.16670486976727
-81.5138172232837
-119.473046989073
201.657388805919
134.424338661995
-209.239282602528
22.3351869847393
-147.811071095819
-217.59102716425
-6.78220811780375
99.2702538675785
1.10919567281235
-158.236801609795
67.2448229466045
-89.3676225555282
1.08043813991753
-103.126186522641
-59.5875875328056
104.215763159695
-6.06229990636166
-92.0974809189538
83.3344720401783
-31.6431487609971
