# Supplementary material for: CaV1 and CaV2 calcium channels mediate the release of distinct pools of synaptic vesicles
Source: eLife. 2023 Feb 23;12:e81407. doi: 10.7554/eLife.81407 (PMC10023163; doi:10.7554/eLife.81407)
Supplement: Figure 8—source data 1. [file elife-81407-fig8-data1.zip › Figure 8 - Source Data 1/unc-13short/14/3/cav1_to_cav2.csv]

347.586876949947
257.508437971082
73.046510367305
444.518896138417
354.785370617279
25.8090925072866
404.31094727993
22.3616322260859
458.642310425987
440.762583979698
233.117494379476
445.138483307859
-61.040821681705
351.93091094141
98.8910928090518
335.492403958058
210.973727778342
177.348838449456
313.331530997682
446.33592246546
127.63976152246
91.5306140185057
158.613821653067
500.206996662768
219.448437970983
134.909199053523
430.625320481198
21.2791218936145
467.473310675945
5.91033176535348
-34.1149928758387
504.736340906446
136.983079972961
522.505978425841
352.92413471128
431.036994539452
85.0670406841782
486.245636620535
138.737119469009
480.695687197132
291.868359933371
-21.4918556004668
512.313127897974
444.623525721023
351.062832285927
248.299273982044
438.286306178452
290.682728491702
94.8071014185516
166.185904387839
71.911595825266
415.868798938831
