# Supplementary material for: CaV1 and CaV2 calcium channels mediate the release of distinct pools of synaptic vesicles
Source: eLife. 2023 Feb 23;12:e81407. doi: 10.7554/eLife.81407 (PMC10023163; doi:10.7554/eLife.81407)
Supplement: Figure 8—source data 1. [file elife-81407-fig8-data1.zip › Figure 8 - Source Data 1/unc-13short/14/3/cav1_to_unc13.csv]

192.525215699548
-314.254523471405
111.867589511143
63.133741968697
-209.903846249301
135.281250653316
-22.466305972699
94.0706043140581
-168.180864001923
76.6951721813166
17.2037873002755
-58.852419471521
-327.359126843381
-81.4761588964648
-41.7669099874511
31.8911780617782
127.594291155163
72.3883426636639
66.5753407839456
-154.34887578903
251.244526753731
-110.429970751647
156.415884681042
-231.607469616352
136.158342584473
40.0405606254753
66.923092639001
111.401845500981
-226.521646066409
172.322733927944
152.203935308105
-296.32332287676
16.5042939186787
-198.073384646061
169.403949963245
181.400588699751
36.1077677646135
209.823830914971
141.786062878182
248.242158284573
24.5812889448243
257.215048949112
-136.431264183382
113.328067512355
162.611095468244
-5.54337895632489
11.9572885555135
95.7266229114375
-45.63845841086
-194.849989668804
110.306819091928
125.898789281893
-180.377952946466
-32.1649658123897
210.991891081005
-200.765765705863
203.435668978522
143.804714810562
49.9131255455904
174.675557734565
113.286021683885
119.827274530184
-42.9144925007313
-61.3476443475229
179.913345716788
15.8860559204895
-60.6572296577397
99.8116989143691
109.100541142438
-197.717366305948
144.330177387783
106.811290946403
137.457422849273
95.6955182671663
162.999389736737
-144.643515728269
156.7511426653
164.910483545727
188.068620733777
-64.081927573603
152.923071602212
156.571425918775
105.329343468866
2.30848317447453
-8.08510149592075
-34.0230771518691
210.476000848821
89.7217469322222
15.3855676637322
-22.1382867474022
213.724217658468
23.6583231922741
66.6886970220894
-147.086920462767
-26.0328887712276
130.778512506049
86.6167928265404
120.286201655596
36.6046971802007
127.285219273252
165.244449039041
-155.885986755951
-88.6529366120267
255.010684652496
23.4362150652287
193.582473145787
263.362429214218
52.5536101677717
-53.4988518176106
44.6622063771556
204.008203659763
-21.4734208966365
135.139024605496
44.6909639100504
148.897588572609
105.358989582774
-58.4443611097267
51.8337019563296
137.868882968922
-37.5630699902104
77.414550810965
