# Supplementary material for: CaV1 and CaV2 calcium channels mediate the release of distinct pools of synaptic vesicles
Source: eLife. 2023 Feb 23;12:e81407. doi: 10.7554/eLife.81407 (PMC10023163; doi:10.7554/eLife.81407)
Supplement: Figure 8—source data 1. [file elife-81407-fig8-data1.zip › Figure 8 - Source Data 1/unc-13short/14/3/cav2_to_cav2(cav1).csv]

126.364273007337
77.807526270848
29.2802983736256
85.3910054759326
88.7820648788911
91.917013565384
110.632671669955
55.2635606970762
92.0298671592755
97.8508098388884
30.1133418193858
-12.6005012980568
73.0346375677618
73.1231854432008
142.105546349649
99.0890977699491
67.9782446424033
108.867953652447
-1.84192616473592
-23.4815821594748
-18.6287963873947
63.3109859820943
-106.193093771704
59.1710075449737
56.5859497154161
-12.3929933761319
-75.3593671308736
-9.45033659067849
2.98802175327
-8.10175583671298
19.8466963539395
-29.6500362232509
8.65064248045383
-5.84329729586534
-5.97466550119861
-41.5397728673961
-15.9055977884636
-18.6347352318335
-66.3891375261119
3.29850823572997
-71.9831047284097
-3.55263214564911
-21.3981778401285
-53.7435183512898
-68.3061833606225
23.5648907043433
12.7701399384678
-34.5978478275392
62.4698420705754
37.4718913977122
-6.61608315736157
0.0653716355373035
-8.05650692373092
-107.169838419923
-40.9928384775194
-26.1261925879917
23.5035600841948
-13.5587667551008
-42.9303048113761
51.8183492948629
48.2397480286636
-50.9946178776627
-36.1142074144918
-12.4275257613808
-23.6022295158946
8.41222733778704
16.7766248367989
25.6309096067198
-69.0383943176239
-19.0438208736086
-94.40074328833
14.8068637683136
-65.8409503962394
-31.1960667080821
-13.3938476215517
77.3214559645094
64.3583859431274
-61.1952181054257
-12.0604785672949
90.1658406759598
-36.7420324263476
-25.9862530591126
-97.3037029515217
22.2811421895167
3.49602880713428
-50.6862653710268
62.3713033910244
4.95934226497775
74.2142074870535
66.9775493627749
10.2141300903822
-44.1673961610177
-75.5631021508561
-55.9426800265974
70.3330724667176
4.06504768196828
-66.0252619234634
-46.6745716730584
-40.2277427037479
-61.9921783650716
-73.1077727329175
-119.118117692899
37.4387232020308
63.9499871511143
-20.7067128493727
-83.2392131577362
-95.6749277942108
28.9239366081856
-236.597860215763
