# Supplementary material for: CaV1 and CaV2 calcium channels mediate the release of distinct pools of synaptic vesicles
Source: eLife. 2023 Feb 23;12:e81407. doi: 10.7554/eLife.81407 (PMC10023163; doi:10.7554/eLife.81407)
Supplement: Figure 8—source data 1. [file elife-81407-fig8-data1.zip › Figure 8 - Source Data 1/unc-13short/14/3/cav2_to_cav2(unc13).csv]

127.0103510179
79.7622110578886
30.7147372877698
84.6688953359444
93.0250285968905
92.8690521516728
110.646765678212
55.3997380684232
94.2626212539762
100.436226273359
32.4586427453505
-12.9118037394546
73.9392244772389
75.2105939561079
143.700812400992
101.460736707038
66.6209708352108
109.903606726421
-1.26415243247902
-25.5620605760087
-20.3019793698113
66.5373011071497
-108.809950902363
60.230587077418
54.1387855847897
-11.313464189363
-77.2041924770165
-13.1810600804311
2.79379754160254
-9.02074605501548
22.1426866138354
-31.126975108531
5.67859624660196
-7.85286896129401
-7.86408914175263
-45.0912828983564
-15.6374871936387
-20.1620343188406
-68.1022531303315
1.61511944382801
-71.0514142705906
-3.89325993492093
-21.2560866152926
-52.4737604426446
-66.7859591444649
23.356565585691
13.8928672925904
-30.8132500446045
63.6411006235539
36.4870335144115
-7.52444468764588
-0.417732936326502
-6.32611117587294
-104.043282730494
-41.20140379039
-23.9668095888555
22.6643783513427
-14.2978491763024
-44.5196673844293
52.6003094897424
44.8266645220065
-49.6120961809065
-36.0539586402701
-9.1098342289115
-24.0097013714767
9.83088057985151
14.9708523071786
24.457316829812
-68.5465972561578
-16.8292875607985
-97.7424730807652
12.6588692251498
-67.8275934185913
-29.5891708432391
-13.5471809140981
75.4192123669054
65.951427092481
-61.712122025885
-12.6082724475309
89.248834206046
-35.1294314123552
-24.9926730196166
-94.76634890676
22.4630804753033
5.45773052687218
-49.3389122041553
59.253054687666
5.58878456025559
72.6565695001809
70.1299710395651
8.1911106270818
-45.9519680727681
-76.9000317004611
-56.6040235913861
68.8583912524737
6.02405033287505
-63.9983220906761
-46.8477751685059
-38.329387131118
-58.507282598086
-76.16072143169
-119.215147375791
37.3562192400932
60.9344495562545
-21.8406801281235
-85.7441236622835
-95.2289093192267
31.0063902045076
-242.431743896494
