# Supplementary material for: CaV1 and CaV2 calcium channels mediate the release of distinct pools of synaptic vesicles
Source: eLife. 2023 Feb 23;12:e81407. doi: 10.7554/eLife.81407 (PMC10023163; doi:10.7554/eLife.81407)
Supplement: Figure 8—source data 1. [file elife-81407-fig8-data1.zip › Figure 8 - Source Data 1/unc-13short/14/3/unc13_to_cav1.csv]

-79.3930015025544
125.347906439894
249.398328895075
-84.7461698157349
27.994519049158
236.617759620067
-81.7488635506961
277.863468785499
-142.346278847899
-99.0918851010465
29.7616007442884
-188.097755367888
368.274568311948
4.84322122725644
176.519131687672
-72.1021898658764
64.6484350879637
76.0855087810978
-24.6620014109376
-110.871926709231
268.448215298982
243.605535360099
179.431215379214
-151.78336075787
52.8333979415438
169.037814712521
-86.7403723881562
275.87130364889
-144.302927872663
305.767629934768
323.164378925541
-203.396876918398
224.673156362087
-192.694597329593
-41.2035587511455
-68.3946959658279
211.08107029979
-178.346844582426
134.659528625556
-119.868126782943
-41.7846515766341
365.725476876492
-162.557058542056
-79.1355882398384
-22.3893828323198
54.4736330828782
-173.200813251178
7.63050940424546
257.769263083634
93.3787745461468
266.681604905893
-142.615122456968
