# Supplementary material for: CaV1 and CaV2 calcium channels mediate the release of distinct pools of synaptic vesicles
Source: eLife. 2023 Feb 23;12:e81407. doi: 10.7554/eLife.81407 (PMC10023163; doi:10.7554/eLife.81407)
Supplement: Figure 8—source data 1. [file elife-81407-fig8-data1.zip › Figure 8 - Source Data 1/unc-13short/14/3/unc13_to_cav2.csv]

413.237831687078
-66.2370894989435
369.06804715691
311.208514783353
53.2780267436865
392.050290799205
222.156729123439
336.111850430192
96.5958347988853
312.433983589432
293.170876642405
214.714394581606
-60.7827424105017
225.039009169897
204.89727137029
329.683167177791
379.83684078799
348.873143409888
383.45068349451
178.83755873359
532.82159903695
182.19360000045
416.750172387707
85.8203917427854
430.113550934409
332.376731143308
342.045395837376
372.148841572522
92.7120459665093
465.182704609804
392.845145700911
0.391377854641178
280.974506686478
118.98425296709
428.17789035559
394.177593818935
332.964673769966
499.847272873885
378.762631961174
475.124026441365
281.625488181417
516.02539649862
144.94344550118
355.281758529385
421.775692820323
262.344723377166
294.082396441307
331.083270144729
212.727674715035
71.206160456637
378.603660260815
417.735610291675
113.787811403716
220.316008695809
464.619199900844
85.5826921636035
504.426415736289
461.795810001062
283.032520496781
463.099104455454
313.78249898932
346.670781036257
262.816549478455
180.963054412226
419.961182483883
333.547703977496
267.23408068408
417.804565734958
350.501187155493
138.160750911069
409.142892150332
406.326578029508
402.288667478242
342.132655137608
393.86263203833
177.879957383782
457.85294152634
428.814200630892
469.69823797951
199.854424686542
397.717402859995
475.125427521059
346.905760986247
214.241295876025
223.260728996058
183.074694971459
442.930621827862
354.097791901215
294.476116250862
253.997626124303
469.841229248299
314.4703939516
312.295998767589
144.11399695744
283.347053043388
354.880522951913
337.030365615261
377.741318473301
286.677471358573
398.687193378533
440.972504373029
174.76085773607
197.252220637612
497.1468233451
299.488022022419
421.434732696784
525.496343551249
309.079165404215
177.336695228332
315.153148254041
469.970358940174
283.264742769912
354.473904816223
279.846461522531
371.830112221698
320.176376851432
199.173790678789
264.27659557321
451.606271109755
234.009164513242
311.41131064697
