# Supplementary material for: CaV1 and CaV2 calcium channels mediate the release of distinct pools of synaptic vesicles
Source: eLife. 2023 Feb 23;12:e81407. doi: 10.7554/eLife.81407 (PMC10023163; doi:10.7554/eLife.81407)
Supplement: Figure 8—source data 1. [file elife-81407-fig8-data1.zip › Figure 8 - Source Data 1/unc-13short/14/3/unc13_to_unc13(cav1).csv]

-125.164403552522
79.5765043899264
203.626926845107
-130.517571865703
-17.7768830008099
190.846357570099
-127.520265600664
232.092066735531
-188.117680897867
-144.863287151014
-16.0098013056795
-233.869157417856
322.50316626198
-40.9281808227115
130.747729637704
-117.873591915844
18.8770330379957
30.3141067311299
-70.4334034609055
-156.643328759199
222.676813249014
197.834133310131
133.659813329246
-197.554762807838
7.06199589157586
123.266412662553
-132.511774438124
230.099901598922
-190.074329922631
259.9962278848
277.392976875573
-249.168278968365
178.901754312119
-238.465999379561
-86.9749608011134
-114.166098015796
165.309668249822
-224.118246632393
88.8881265755881
-165.639528832911
-87.5560536266021
319.954074826524
-208.328460592023
-124.906990289806
-68.1607848822878
8.70223103291028
-218.972215301146
-38.1408926457225
211.997861033666
47.6073724961789
220.910202855925
-188.386524506936
