# Supplementary material for: CaV1 and CaV2 calcium channels mediate the release of distinct pools of synaptic vesicles
Source: eLife. 2023 Feb 23;12:e81407. doi: 10.7554/eLife.81407 (PMC10023163; doi:10.7554/eLife.81407)
Supplement: Figure 8—source data 1. [file elife-81407-fig8-data1.zip › Figure 8 - Source Data 1/unc-13short/14/4.csv]

image-ID	cycle	z-step	frame	accum	photon-count	photon-count11	photon-count12	photon-count21	photon-count22	psfx	psfy	psfz	psf-photon-count	x	y	z	stdev	amp	background11	background12	background21	background22	maxResidualSlope	chisq	log-likelihood	accuracy	llr	time-point	precisionx	precisiony	precisionz	vis-probe
11	0	0	11	1	394.438	235.658	158.78	0	0	31.2093	84.2798	254.678	337.868	11828.3	9383.42	-254.678	0	11.4843	7.5337	9.67921	0	0	0.519846	297.352	-576.922	14.7776	311.617	0	32.7217	31.8372	103.409	0
21	0	0	21	1	365.615	215.193	150.422	0	0	-0.587077	26.4911	576.71	268.502	11760.5	9540.87	-576.71	0	12.1685	8.08902	10.3307	0	0	0.234787	201.158	-553.9	16.3301	242.784	0	46.0921	48.5078	253.312	0
22	0	0	22	1	414.211	217.99	196.221	0	0	18.4153	22.937	221.162	254.496	11741.5	9444.76	-221.162	0	8.52146	8.6481	11.0186	0	0	0.323158	216.622	-559.079	14.2677	224.215	0	43.9063	43.2799	135.751	0
25	0	0	25	1	489.723	280.919	208.804	0	0	43.2252	42.065	177.616	416.142	11716.7	9325.97	-177.616	0	13.5363	8.82088	10.3868	0	0	0.543919	202.184	-557.044	11.7208	278.63	0	28.0469	27.071	89.7443	0
26	0	0	26	1	436.129	252.707	183.422	0	0	-13.492	68.053	336.543	285.637	11474.4	9499.31	-336.543	0	10.398	7.17893	9.71514	0	0	0.437299	219.386	-551.824	13.1227	230.192	0	38.8614	37.6816	133.797	0
27	0	0	27	1	391.5	210.6	180.9	0	0	151.624	-67.2541	346.714	207.111	11707.9	9534.95	-346.714	0	7.59701	7.78482	10.1312	0	0	0.0882368	233.961	-562.217	15.0001	252.283	0	51.8957	53.0387	179.85	0
37	0	0	37	1	360.139	202.099	158.04	0	0	-12.7539	40.6226	160.349	169.529	11772.6	9327.42	-160.349	0	5.54388	8.56136	10.2052	0	0	0.251208	202.396	-556.002	16.69	222.857	0	62.0451	59.5106	196.175	0
44	0	0	44	1	340.209	224.27	115.939	0	0	-44.7732	-38.5536	333.925	228.019	11804.7	9306.93	-333.925	0	8.48351	6.81581	9.29377	0	0	0.210418	263.51	-577.666	17.3498	1	0	45.6224	43.6821	157.323	0
52	0	0	52	1	418.116	202.144	215.972	0	0	-110.549	64.6078	159.464	239.943	11770.8	9502.75	-159.464	0	8.19757	6.70728	8.30247	0	0	0.361618	269.913	-563.479	13.5565	275.134	0	41.9298	39.8804	125.017	0
61	0	0	61	1	388.937	206.763	182.174	0	0	146.479	-74.5703	277.208	241.012	11513.7	9542.27	-277.208	0	8.45452	7.03559	8.51975	0	0	0.122257	195.687	-536.939	14.7972	221.683	0	43.2081	42.5048	138.192	0
62	0	0	62	1	376.96	214.333	162.627	0	0	-10.8605	0.405581	282.621	306.401	11671.1	9467.29	-282.621	0	10.7862	5.68638	7.80569	0	0	0.337165	244.503	-548.186	15.0171	245.792	0	33.1172	32.9375	106.609	0
63	0	0	63	1	423.737	236.2	187.537	0	0	-25.4904	-57.12	431.561	430.494	11486.4	9425.16	-431.561	0	17.2367	6.15563	7.82654	0	0	0.284298	229.391	-546.885	13.2304	270.455	0	25.818	26.2852	98.2504	0
64	0	0	64	1	551.507	358.986	192.522	0	0	73.8835	18.5868	366.596	487.023	11486.7	9449.11	-366.596	0	17.8332	5.19072	8.72448	0	0	0.340879	236.43	-553.731	9.84509	302.832	0	22.8447	22.8793	83.752	0
65	0	0	65	1	462.798	297.023	165.775	0	0	26.0719	-17.4267	508.906	451.575	11634.1	9485.13	-508.906	0	19.0013	6.82395	8.05586	0	0	0.315255	210.33	-541.806	12.0808	258.655	0	26.5218	27.6075	119.696	0
66	0	0	66	1	384.623	226.062	158.561	0	0	-33.0465	166.1	422.764	293.522	11593.6	9401.26	-422.764	0	11.6915	6.30311	8.36045	0	0	0.484653	266.632	-560.254	14.8497	261.165	0	35.6718	36.1405	138.411	0
69	0	0	69	1	462.641	236.483	226.159	0	0	81.868	37.6228	148.153	374.374	11777.7	9529.74	-148.153	0	11.9851	7.0096	9.00302	0	0	0.211402	198.522	-536.866	12.19	279.812	0	28.9488	28.5338	90.6651	0
72	0	0	72	1	376.019	233.53	142.49	0	0	41.0648	-20.3249	181.084	199.438	11818.5	9488.03	-181.084	0	6.56107	7.7499	9.92753	0	0	0.330665	201.444	-542.609	15.6899	227.328	0	51.9381	51.8102	159.774	0
80	0	0	80	1	332.61	175.736	156.875	0	0	24.5629	-45.0227	22.9907	212.515	11735.3	9413.06	-22.9907	0	6.75401	6.98627	7.82506	0	0	0.15285	259.544	-563.425	17.5982	242.509	0	44.8919	44.5624	154.589	0
82	0	0	82	1	377.963	217.803	160.161	0	0	70.9149	0.727982	244.916	222.174	11788.6	9566.63	-244.916	0	7.50554	7.40112	9.51766	0	0	0.395689	230.838	-557.873	15.4839	263.487	0	47.3238	46.9673	145.752	0
83	0	0	83	1	464.238	307.328	156.91	0	0	23.2685	-28.1376	261.195	328.919	11537.3	9495.84	-261.195	0	11.3747	5.85797	6.95187	0	0	0.234855	231.715	-549.578	11.8364	260	0	30.948	30.2938	97.8082	0
86	0	0	86	1	304.053	143.598	160.454	0	0	33.2401	-54.2264	-128.142	253.597	11627	9521.93	128.142	0	8.22983	6.39683	7.74536	0	0	0.0695238	216.589	-542.961	19.379	237.918	0	38.7981	37.251	141.58	0
89	0	0	89	1	290.738	147.004	143.734	0	0	75.2869	6.77474	-66.062	165.88	11784.3	9460.93	66.062	0	5.1884	6.69813	8.28564	0	0	0.167586	227.917	-538.135	20.626	211	0	57.4507	57.6942	199.183	0
94	0	0	94	1	403.057	259.399	143.658	0	0	21.4537	-107.541	261.003	266.265	11738.4	9475.58	-261.003	0	9.45996	6.26189	8.63813	0	0	0.162867	244.408	-561.621	14.1049	246.144	0	37.4917	38.1812	118.338	0
101	0	0	101	1	455.194	228.019	227.175	0	0	85.5579	-67.2301	45.9309	244.523	11574.7	9634.59	-45.9309	0	7.79622	7.62106	8.41126	0	0	0.157208	221.698	-555.962	12.4282	257.36	0	40.9714	39.6964	138.57	0
102	0	0	102	1	386.288	189.962	196.326	0	0	82.1263	20.9788	464.914	271.727	11877.1	9546.38	-464.914	0	10.8038	6.18364	9.53979	0	0	0.230481	225.218	-548.721	14.8961	227.116	0	39.4768	40.5937	173.632	0
105	0	0	105	1	389.094	215.016	174.078	0	0	69.7666	-23.0303	345.118	280.294	11789.8	9490.73	-345.118	0	10.1732	6.28387	8.23623	0	0	0.183768	189.518	-532.688	14.6374	280.034	0	37.1034	37.5032	127.736	0
110	0	0	110	1	297.923	130.462	167.462	0	0	-16.2771	-4.16716	6.71273	220.326	11875.8	9272.55	-6.71273	0	6.98603	5.71813	6.94424	0	0	0.175218	178.93	-512.288	19.4942	217.666	0	41.1672	39.587	141.707	0
116	0	0	116	1	374.387	225.758	148.629	0	0	57.4016	23.1784	489.473	239.231	11702.5	9344.86	-489.473	0	9.76907	5.75236	7.21601	0	0	0.190144	209.416	-536.397	15.0678	231.164	0	44.0362	43.9034	197.117	0
123	0	0	123	1	362.111	164.38	197.731	0	0	15.222	28.6324	-50.3813	181.737	11844.3	9339.41	50.3813	0	5.69512	5.79704	7.34204	0	0	0.132599	192.028	-515.87	15.6729	216.169	0	49.8747	48.9173	175.292	0
130	0	0	130	1	285.719	177.202	108.518	0	0	82.6072	-59.9496	459.151	194.89	11776.9	9527.65	-459.151	0	7.81732	5.35002	7.45789	0	0	0.117699	191.773	-518.827	20.4684	255.501	0	50.0714	52.1906	210.926	0
131	0	0	131	1	348.696	185.136	163.56	0	0	-84.4614	-108.457	330.107	200.952	11744.7	9376.84	-330.107	0	7.78582	4.80117	6.84873	0	0	0.0997582	221.755	-533.67	16.0854	218.336	0	45.0359	44.0194	151.945	0
132	0	0	132	1	297.654	159.564	138.09	0	0	8.33776	1.40193	267.28	148.49	11950.9	9565.96	-267.28	0	5.14502	5.08989	7.95335	0	0	0.0911433	265.81	-534.97	19.5437	1	0	60.673	60.9143	197.502	0
139	0	0	139	1	332.216	208.243	123.972	0	0	82.0833	0.630565	496.694	295.589	11777.5	9467.07	-496.694	0	12.1454	5.05324	7.35896	0	0	0.0721351	174.78	-511.055	17.1264	214.346	0	35.4781	36.4054	162.424	0
144	0	0	144	1	274.975	134.469	140.506	0	0	1.6168	49.4448	336.316	197.415	11857.9	9517.92	-336.316	0	7.15476	5.08287	6.16071	0	0	0.215361	173.837	-493.128	20.9981	190.895	0	46.9806	46.8732	157.233	0
145	0	0	145	1	286.097	148.027	138.07	0	0	67.604	25.0291	197.894	199.951	11891.6	9641.99	-197.894	0	6.55701	5.60574	6.90069	0	0	0.0627306	190.574	-511.222	20.3869	215.23	0	46.9084	45.6594	146.148	0
151	0	0	151	1	367.082	199.209	167.872	0	0	-70.9684	-44.9223	152.355	226.428	11930.5	9512.62	-152.355	0	7.66779	5.5275	6.97496	0	0	0.153431	238.683	-545.812	15.3339	228.874	0	40.2628	39.3128	125.758	0
156	0	0	156	1	289.087	172.451	116.636	0	0	5.86371	-63.0368	351.282	166.545	11853.7	9431.08	-351.282	0	6.20635	5.05075	6.62741	0	0	0.110592	188.421	-507.029	19.9237	215.988	0	54.6092	54.4371	188.834	0
161	0	0	161	1	366.103	210.583	155.52	0	0	-15.1989	-31.929	361.886	344.728	11775.1	9399.97	-361.886	0	12.923	5.05196	7.36918	0	0	0.321785	194.634	-513.818	15.3461	210.278	0	29.5203	29.0445	105.775	0
163	0	0	163	1	296.999	146.635	150.363	0	0	0.0113324	-47.1719	-125.067	158.688	11759.9	9315.55	125.067	0	5.16575	5.26279	6.95872	0	0	0.143598	169.07	-504.472	19.4446	190.104	0	54.59	53.7558	206.892	0
164	0	0	164	1	298.869	133.308	165.56	0	0	117.803	104.822	291.772	164.947	11841.4	9462.54	-291.772	0	5.70487	5.34958	6.5582	0	0	0.197413	206.316	-521.049	19.2441	217.665	0	56.0728	55.7784	177.785	0
168	0	0	168	1	403.122	198.154	204.968	0	0	58.8642	13.9456	404.735	291.916	11900.3	9553.42	-404.735	0	11.0382	5.28599	6.3606	0	0	0.201204	207.397	-530.799	13.6976	232.695	0	34.051	34.791	127.085	0
169	0	0	169	1	382.255	164.647	217.608	0	0	80.7317	77.7966	196.088	390.564	11878.5	9489.56	-196.088	0	12.7378	5.22261	7.42217	0	0	0.196822	191.15	-522.627	14.6558	251.041	0	25.9979	25.7043	81.8598	0
170	0	0	170	1	424.463	214.874	209.589	0	0	119.79	51.2515	418.539	406.288	11839.4	9516.11	-418.539	0	15.4342	4.48748	6.85917	0	0	0.251693	233.347	-537.249	12.8782	300.643	0	25.4891	25.8155	99.0557	0
172	0	0	172	1	429.521	235.99	193.531	0	0	169.179	51.3811	516.68	370.853	11790	9515.98	-516.68	0	15.5024	5.11119	6.81751	0	0	0.124962	221.03	-535.652	12.7928	262.911	0	29.6801	30.4147	137.83	0
176	0	0	176	1	315.104	178.298	136.806	0	0	109.513	33.8979	537.75	188.315	11849.7	9533.46	-537.75	0	8.03084	5.33176	6.1562	0	0	0.153952	228.945	-528.306	18.0331	224.457	0	54.1754	56.2211	265.738	0
178	0	0	178	1	218.09	124.08	94.0097	0	0	18.3887	55.0839	253.479	188.738	11741.5	9512.28	-253.479	0	6.43021	4.80167	6.8806	0	0	0.0605441	223.258	-530.303	27.6385	245.854	0	48.627	48.2997	151.894	0
179	0	0	179	1	367.056	177.884	189.172	0	0	68.2069	2.55439	188.268	261.302	11891	9564.81	-188.268	0	8.55581	5.45027	6.67553	0	0	0.0926516	220.338	-528.832	15.2795	278.782	0	36.2234	35.8694	113.186	0
181	0	0	181	1	324.917	181.239	143.679	0	0	56.6793	-20.2065	463.016	175.75	11802.9	9388.25	-463.016	0	7.03357	5.75877	7.2872	0	0	0.166612	184.126	-511.839	17.7168	185.855	0	56.7453	56.7643	239.622	0
183	0	0	183	1	311.584	157.654	153.93	0	0	62.2871	-22.5969	446.855	332.957	11797.3	9490.3	-446.855	0	13.122	4.1522	6.80576	0	0	0.125886	231.89	-533.094	18.0848	243.396	0	29.6864	30.478	122.924	0
193	0	0	193	1	345.96	180.043	165.917	0	0	-74.0036	101.044	-18.5795	234.712	11833.9	9267	18.5795	0	7.51638	4.78675	5.93258	0	0	0.377617	216.466	-525.068	16.0854	248.363	0	37.1893	35.3481	129.415	0
196	0	0	196	1	335.525	196.253	139.272	0	0	133.569	-38.2742	357.248	262.731	11825.6	9505.97	-357.248	0	9.62338	4.71921	7.02133	0	0	0.0496615	253.432	-534.633	16.8064	261.933	0	36.4808	37.0598	129.318	0
201	0	0	201	1	310.851	182.332	128.52	0	0	-23.8257	-4.58841	610.452	287.045	11883.4	9571.95	-610.452	0	13.6563	5.29822	7.09639	0	0	0.294508	196.9	-521.279	18.4897	192.781	0	38.5005	41.8139	221.381	0
202	0	0	202	1	250.449	140.717	109.732	0	0	15.2742	-67.674	293.735	204.253	11844.3	9535.37	-293.735	0	7.30948	5.33916	7.24681	0	0	0.031765	178.847	-513.762	23.8112	199.667	0	45.6297	46.045	147.209	0
204	0	0	204	1	306.824	145.398	161.426	0	0	-5.44616	-33.2912	397.777	204.864	11865	9401.33	-397.777	0	7.87238	4.70821	7.02314	0	0	0.256679	251.99	-533.253	18.5969	252.483	0	45.5972	44.9975	172.4	0
206	0	0	206	1	289.887	147.148	142.739	0	0	65.7617	134.847	403.374	231.652	11893.4	9532.17	-403.374	0	8.77515	3.78314	6.36737	0	0	0.176145	286.54	-552.631	19.4194	296.273	0	38.6705	39.4136	152.522	0
208	0	0	208	1	299.125	172.874	126.251	0	0	29.9838	-18.4046	527.693	202.952	11829.6	9585.76	-527.693	0	8.69748	4.36556	5.87928	0	0	0.0868181	233.354	-522.883	18.8206	205.415	0	47.2442	49.4584	230.917	0
210	0	0	210	1	319.484	175.302	144.182	0	0	16.6872	-64.9394	467.477	227.091	11842.9	9432.98	-467.477	0	9.29552	4.49908	6.04248	0	0	0.257236	198.561	-516.385	17.5396	224.212	0	41.582	42.2037	173.63	0
216	0	0	216	1	344.211	175.904	168.307	0	0	47.6915	22.5217	331.368	228.468	11911.5	9644.5	-331.368	0	8.18218	4.24598	5.79748	0	0	0.150255	270.98	-553.732	16.0457	321.733	0	39.5689	39.4858	136.821	0
217	0	0	217	1	290.461	133.999	156.462	0	0	53.3438	3.69302	276.382	266.825	11905.9	9563.67	-276.382	0	9.21565	5.21784	6.56753	0	0	0.0828004	185.803	-512.423	19.8499	195.953	0	35.6981	35.7126	114.023	0
223	0	0	223	1	256.053	164.553	91.5	0	0	22.2379	-27.3977	359.868	233.11	11737.6	9395.44	-359.868	0	8.62743	4.60794	6.0629	0	0	0.103609	217.674	-519.653	22.598	221.295	0	40.1962	39.7635	142.645	0
227	0	0	227	1	337.304	211.046	126.257	0	0	32.5961	-14.9057	370.609	261.136	11826.9	9582.27	-370.609	0	9.69678	4.73176	6.31484	0	0	0.0280618	213.935	-523.525	16.5987	267.187	0	36.4694	36.9556	130.477	0
228	0	0	228	1	410.127	213.971	196.156	0	0	48.1766	15.0477	301.372	282.831	11811.4	9452.65	-301.372	0	9.92834	4.71544	6.58535	0	0	0.188775	232.01	-535.284	13.3816	278.412	0	33.8191	33.6987	111.133	0
231	0	0	231	1	341.86	213.671	128.189	0	0	20.144	89.4129	399.948	224.288	11540.4	9378.29	-399.948	0	8.49835	4.84367	5.38002	0	0	0.158915	220.94	-511.041	16.2201	239.304	0	41.7366	42.4297	150.816	0
232	0	0	232	1	240.846	140.355	100.49	0	0	67.8086	47.0609	521.001	241.349	11891.4	9520.3	-521.001	0	10.1487	4.84914	6.2799	0	0	0.0688773	189.546	-513.361	24.4231	208.449	0	41.7815	43.104	200.31	0
235	0	0	235	1	290.161	181.694	108.467	0	0	60.6534	90.0032	517.54	214.044	11699.2	9377.7	-517.54	0	8.99511	4.27847	6.06915	0	0	0.242434	211.141	-520.448	19.493	267.211	0	45.6512	45.9059	224.02	0
244	0	0	244	1	268.158	125.566	142.592	0	0	-19.3376	29.2023	206.547	141.894	11878.9	9438.5	-206.547	0	4.75731	4.60412	5.87453	0	0	0.241568	194.75	-506.388	21.3811	260.953	0	59.7753	58.5681	183.129	0
246	0	0	246	1	377.775	235.35	142.425	0	0	14.1435	65.8491	433.97	336.431	11845.4	9501.51	-433.97	0	13.1374	3.98609	6.36176	0	0	0.272866	197.246	-515.354	14.4988	259.318	0	28.9856	29.2745	116.26	0
247	0	0	247	1	356.679	186.485	170.193	0	0	140.651	76.3594	454.707	333.644	11818.5	9491	-454.707	0	13.1027	3.69075	5.9303	0	0	0.0829531	264.653	-537.83	15.3311	307.496	0	29.0907	29.567	121.172	0
248	0	0	248	1	274.146	142.064	132.082	0	0	85.5702	-30.1885	393.348	149.614	11973.3	9597.55	-393.348	0	5.62761	4.66332	6.87122	0	0	0.0843325	234.291	-531.16	21.1075	243.917	0	59.2095	61.8544	231.515	0
255	0	0	255	1	217.251	113.39	103.861	0	0	67.2158	-9.63343	521.238	157.829	11892	9576.99	-521.238	0	6.6664	5.35391	6.39415	0	0	0.0349467	125.705	-474.169	27.8573	159.29	0	62.0972	65.3357	299.204	0
257	0	0	257	1	307.857	169.399	138.458	0	0	75.6929	-17.5157	390.3	322.296	11883.5	9485.22	-390.3	0	12.0751	4.71144	6.19208	0	0	0.166354	179.656	-503.774	18.3702	275.537	0	30.5027	30.8581	111.245	0
258	0	0	258	1	292.141	171.364	120.777	0	0	89.1344	40.0758	345.566	228.244	11670.7	9327.96	-345.566	0	8.20494	3.87641	5.66698	0	0	0.215438	166.597	-493.002	19.1413	222.87	0	39.7093	38.7122	140.723	0
261	0	0	261	1	317.438	181.234	136.205	0	0	-26.5739	-14.0796	270.193	280.818	11786.5	9481.78	-270.193	0	9.87764	4.26672	5.61722	0	0	0.274349	242.821	-523.983	17.5332	244.692	0	32.5231	32.2578	102.4	0
266	0	0	266	1	368.232	191.759	176.473	0	0	21.3609	75.3191	236.934	275.201	11937.8	9591.7	-236.934	0	9.26649	3.80844	5.76889	0	0	0.217299	236.795	-522.945	14.8056	1	0	32.2601	31.9705	103.778	0
269	0	0	269	1	344.48	186.439	158.041	0	0	168.943	165.413	416.194	263.76	11889.9	9501.61	-416.194	0	10.1501	4.22572	5.78279	0	0	0.196526	217.148	-521.234	16.0253	228.049	0	35.3671	35.7926	135.461	0
276	0	0	276	1	253.195	158.314	94.8807	0	0	58.4026	27.8743	68.2113	176.817	11701.5	9439.83	-68.2113	0	5.54602	5.14523	5.4745	0	0	0.119885	205.034	-511.043	22.9063	203.63	0	48.7845	48.3899	163.186	0
278	0	0	278	1	277.184	150.613	126.571	0	0	36.7751	-12.0166	215.518	191.457	11922.4	9479.72	-215.518	0	6.40152	5.49435	6.36727	0	0	0.0493721	146.831	-487.402	20.9814	192.704	0	47.3098	46.9958	145.95	0
281	0	0	281	1	345.882	193.585	152.298	0	0	74.014	-30.335	449.614	329.033	11785.5	9498.04	-449.614	0	13.0006	4.42446	5.44825	0	0	0.134054	219.974	-512.374	15.9414	265.901	0	30.0624	30.934	118.723	0
282	0	0	282	1	348.859	180.235	168.624	0	0	87.446	53.9338	310.718	251.845	11871.8	9613.09	-310.718	0	8.82974	4.04472	5.93891	0	0	0.102492	237.566	-536.309	15.7877	302.674	0	36.264	35.9502	121.533	0
289	0	0	289	1	247.008	104.512	142.497	0	0	105.78	-13.7516	297.677	210.393	11853.4	9581.11	-297.677	0	7.35897	3.59621	5.79895	0	0	0.0597201	229.073	-514.781	23.0568	244.836	0	41.0833	41.1591	135.682	0
293	0	0	293	1	267.141	122.929	144.212	0	0	41.4761	-34.9756	296.049	248.127	11917.7	9602.34	-296.049	0	8.76533	3.38266	4.97065	0	0	0.0806838	274.228	-526.503	20.8228	1	0	34.2094	34.3988	114.026	0
294	0	0	294	1	283.841	161.712	122.129	0	0	64.7598	33.8341	508.142	265.141	11894.4	9633.19	-508.142	0	11.0123	4.21541	5.60446	0	0	0.179625	222.188	-516.982	19.8619	242.581	0	36.7363	38.037	172.098	0
312	0	0	312	1	309.564	169.18	140.384	0	0	184.317	36.2586	643.086	289.426	11774.9	9531.1	-643.086	0	13.9396	3.82611	5.07289	0	0	0.139675	257.682	-529.993	17.8167	285.55	0	36.7797	40.8058	228.54	0
320	0	0	320	1	290.241	167.362	122.88	0	0	106.986	12.1929	607.418	275.729	11752.6	9555.17	-607.418	0	12.7019	2.95015	5.2569	0	0	0.0820402	215.367	-513.085	18.9062	242.138	0	35.4827	38.8209	213.558	0
336	0	0	336	1	257.278	153.956	103.322	0	0	-46.5932	-5.27314	356.788	236.064	11906.1	9672.29	-356.789	0	8.87904	3.7896	5.1671	0	0	0.114239	192.548	-495.588	21.9249	218.402	0	37.3006	36.6404	131.295	0
339	0	0	339	1	318.617	207.663	110.954	0	0	2.13783	-8.90471	377.142	265.71	11857.4	9576.26	-377.142	0	9.97927	4.0409	4.63529	0	0	0.0511562	253.414	-527.136	17.2245	239.662	0	34.0825	34.4234	119.796	0
353	0	0	353	1	282.145	152.465	129.68	0	0	114.865	33.5185	398.63	240.217	11844.3	9533.84	-398.63	0	8.98224	3.80301	5.56025	0	0	0.0780664	226.942	-517.29	19.8576	238.369	0	37.6928	38.3313	141.685	0
360	0	0	360	1	292.34	166.76	125.58	0	0	114.641	-42.9345	266.21	216.305	11944.2	9610.29	-266.21	0	7.45607	3.00587	5.38105	0	0	0.188748	191.297	-493.928	18.7978	302.163	0	37.8339	38.0545	125.114	0
362	0	0	362	1	332.976	186.305	146.672	0	0	-25.3067	-3.07801	349.081	415.381	11884.8	9570.44	-349.081	0	15.4002	3.72768	3.74801	0	0	0.354597	241.102	-518.994	16.1824	321.121	0	22.7065	22.657	76.3886	0
364	0	0	364	1	273.896	142.507	131.389	0	0	100.213	21.9337	146.555	236.611	11958.6	9545.43	-146.555	0	7.57699	3.86655	5.46619	0	0	0.0478628	196.786	-501.797	20.5307	272.606	0	36.0945	35.8308	116.128	0
367	0	0	367	1	256.346	128.963	127.383	0	0	30.7519	26.9158	197.685	174.258	11828.8	9640.1	-197.685	0	5.74373	3.24121	4.66738	0	0	0.181282	229.668	-505.401	21.6706	1	0	46.3072	44.7216	143.842	0
375	0	0	375	1	304.806	165.055	139.751	0	0	108.635	18.2634	450.368	258.131	11850.6	9549.1	-450.368	0	10.1097	3.65824	5.3589	0	0	0.239246	249.188	-524.086	18.1356	1	0	35.5451	36.5489	145.827	0
377	0	0	377	1	311.223	177.751	133.472	0	0	59.138	-34.8121	375.953	262.096	11900.1	9602.17	-375.953	0	9.76562	4.22113	5.33695	0	0	0.153637	180.478	-497.07	17.86	236.937	0	34.8676	35.5907	126.203	0
387	0	0	387	1	369.065	192.838	176.226	0	0	139.992	147.172	541.775	342.425	11819.2	9519.85	-541.775	0	14.8314	3.64612	4.90847	0	0	0.180667	243.779	-534.515	14.6272	291.152	0	29.4507	30.5532	143.924	0
390	0	0	390	1	280.034	144.363	135.672	0	0	-30.029	-53.3603	252.221	226.218	11889.6	9620.72	-252.221	0	7.94684	3.34096	4.12803	0	0	0.204361	229.393	-515.447	19.549	293.77	0	35.9323	35.2253	112.981	0
393	0	0	393	1	324.781	191.123	133.659	0	0	115.217	-52.485	190.903	256.555	11844	9619.85	-190.903	0	8.4953	4.32166	4.8669	0	0	0.0371308	284.359	-557.388	16.9675	298.269	0	34.1661	33.4273	106.309	0
399	0	0	399	1	335.025	174.62	160.405	0	0	28.7381	-17.8731	304.25	229.059	11930.5	9684.89	-304.25	0	8.12694	3.70679	4.23983	0	0	0.197112	203.942	-496.413	16.1601	237.021	0	37.1575	36.5168	122.004	0
409	0	0	409	1	249.147	141.762	107.385	0	0	17.7005	-20.0189	349.38	192.012	11841.8	9587.38	-349.38	0	7.05	4.11037	5.33565	0	0	0.206542	185.038	-493.391	22.9113	1	0	45.4989	45.863	157.087	0
414	0	0	414	1	339.785	189.58	150.205	0	0	41.8612	-4.32298	391.701	358.536	11817.7	9571.68	-391.701	0	13.4838	2.65821	4.36872	0	0	0.157478	212.93	-509.127	15.7094	327.467	0	24.9783	25.4356	93.0213	0
416	0	0	416	1	344.936	192.176	152.759	0	0	88.4669	10.2522	397.942	226.773	11970.4	9656.77	-397.942	0	8.50336	3.38454	5.21031	0	0	0.147899	217.488	-515.307	15.7376	238.636	0	38.0248	39.0974	148.525	0
417	0	0	417	1	312.354	163.037	149.317	0	0	-26.8818	-29.8863	365.318	224.242	11886.4	9696.91	-365.318	0	8.45829	3.05523	4.73653	0	0	0.351321	197.342	-487.8	17.3798	1	0	37.4341	36.5155	134.933	0
420	0	0	420	1	285.53	148.183	137.348	0	0	63.6946	47.625	400.959	246.394	11895.5	9519.74	-400.959	0	9.26048	3.26941	4.67184	0	0	0.141899	212.008	-506.578	19.2358	286.464	0	35.1564	35.7375	132.529	0
421	0	0	421	1	337.3	158.994	178.306	0	0	77.5016	10.2297	492.169	276.603	11881.7	9557.13	-492.169	0	11.3079	3.69556	4.35753	0	0	0.057418	222.384	-512.055	16.0591	263.882	0	33.7758	35.0487	145.916	0
422	0	0	422	1	319.159	178.224	140.935	0	0	54.8673	-3.94957	495.365	293.521	11904.3	9571.31	-495.365	0	12.0932	2.99583	3.53998	0	0	0.0658195	235.656	-505.048	16.7477	292.641	0	30.4798	31.8723	132.248	0
427	0	0	427	1	238.104	142.805	95.2982	0	0	118.364	-64.3488	388.138	153.121	11940.5	9532.05	-388.138	0	5.77835	3.98464	4.79952	0	0	0.0753547	245.118	-519.202	23.8976	265.93	0	54.321	56.152	197.626	0
434	0	0	434	1	296.525	147.756	148.769	0	0	20.1126	25.4034	182.203	149.069	11939.1	9541.96	-182.204	0	4.88826	4.69127	5.0348	0	0	0.0359492	196.57	-497.845	18.9077	214.115	0	55.4838	54.9681	173.439	0
439	0	0	439	1	242.885	99.5382	143.346	0	0	106.553	-39.8835	388.326	203.955	11952.3	9607.24	-388.326	0	7.64895	3.76834	5.29309	0	0	0.120185	185.703	-489.723	23.4309	212.868	0	42.2026	43.7458	159.77	0
443	0	0	443	1	264.088	133.534	130.554	0	0	64.6921	-8.81514	495.231	213.674	11894.5	9576.18	-495.231	0	8.79536	3.77619	4.66591	0	0	0.156163	211.281	-496.199	21.1507	268.859	0	42.2109	44.1914	188.028	0
1747	0	0	1747	1	206.618	117.071	89.5473	0	0	53.6451	-2.30533	280.417	149.953	11805.9	9470.01	-280.417	0	5.19776	2.39122	3.62041	0	0	0.106147	183.442	-467.32	26.6954	1	0	49.1557	49.6243	157.335	0
2003	0	0	3	1	483.988	232.235	251.753	0	0	-4.72978	72.8607	-42.1917	252.081	11665	9394.84	42.1917	0	10.4864	17.723	16.5862	0	0	0.178925	178.312	-586.589	34.3172	218.534	0	51.9085	50.2511	129.753	1
2004	0	0	4	1	410.065	176.471	233.594	0	0	134.992	60.7088	-90.9061	205.304	11724.5	9108.01	90.9061	0	8.27268	16.7325	17.3821	0	0	0.178026	191.119	-587.549	43.4597	215.266	0	61.5907	59.5207	169.739	1
2005	0	0	5	1	471.642	232.78	238.862	0	0	40.8981	46.3752	-531.076	399.838	11619.3	9222	531.076	0	16.6708	16.8663	14.7654	0	0	0.398638	216.149	-598.118	34.3962	246.527	0	45.6948	43.8227	189.461	1
2012	0	0	12	1	448.3	209.051	239.249	0	0	-46.2323	216.991	-659.533	279.785	11507.1	9350.37	659.533	0	12.6455	18.1334	16.6556	0	0	0.393392	215.109	-604.437	38.5148	220.467	0	90.2999	95.7328	254.957	1
2019	0	0	19	1	542.262	282.865	259.397	0	0	98.4359	37.0802	74.4376	305.815	11561.8	9430.62	-74.4376	0	13.8919	17.2346	17.0322	0	0	0.231046	215.152	-600.527	29.2407	245.095	0	45.2767	43.268	108.043	1
2020	0	0	20	1	476.341	249.211	227.13	0	0	87.6882	66.7227	-21.924	247.506	11572.5	9301.32	21.924	0	10.3656	17.8294	17.0329	0	0	0.247731	178.085	-587.033	35.3469	220.551	0	53.3602	52.0987	133.098	1
2021	0	0	21	1	420.544	197.058	223.486	0	0	231.321	66.188	-560.991	348.581	11628.2	9202.19	560.991	0	15.1946	18.0597	16.2697	0	0	0.181381	167.664	-581.054	41.9891	225.876	0	54.9085	53.4374	185.818	1
2028	0	0	28	1	595.227	294.416	300.811	0	0	121.631	33.151	-150.622	394.432	11737.9	9235.23	150.622	0	15.61	16.1355	16.4748	0	0	0.267311	254.806	-610.873	25.25	264.143	0	33.0343	31.7462	103.478	1
2029	0	0	29	1	426.945	235.728	191.217	0	0	88.9256	-47.8295	342.959	263.487	11770.6	9116.89	-342.959	0	15.7755	17.2359	17.3314	0	0	0.18894	208.852	-597.708	41.2316	234.301	0	54.3791	51.6421	246.83	1
2033	0	0	33	1	492.991	221.492	271.499	0	0	-2.02685	14.693	60.4128	425.555	11662.2	9253.69	-60.4128	0	19.3409	15.5655	16.1417	0	0	0.325914	197.057	-586.992	32.3853	253.222	0	32.4272	30.8516	77.8539	1
2034	0	0	34	1	501.063	250.446	250.616	0	0	-6.8904	29.6152	35.9184	380.687	11467.8	9537.75	-35.9184	0	16.9174	17.5592	16.3324	0	0	0.329403	197.351	-592.647	32.5092	207.018	0	37.3983	34.3952	88.6935	1
2035	0	0	35	1	598.734	362.443	236.291	0	0	-125.692	428.688	-348.218	314.263	11686.3	9238.33	348.218	0	14.8824	16.9539	15.5739	0	0	0.55112	219.66	-606.979	25.0192	265.621	0	42.194	46.8234	167.431	1
2042	0	0	42	1	451.544	200.908	250.636	0	0	22.5717	18.8759	58.3831	227.787	11637.6	9349.16	-58.3831	0	10.2843	17.1697	17.3994	0	0	0.246179	164.228	-579.815	38.0255	187.271	0	59.2285	57.0886	140.229	1
2045	0	0	45	1	366.866	222.086	144.78	0	0	-731.351	6.06542	-599.269	512.101	11992.9	9262.31	599.269	0	52.813	14.3021	14.7284	0	0	0.424871	196.729	-585.79	47.4902	215.62	0	250.85	110.845	255.427	1
2046	0	0	46	1	471.785	234.796	236.989	0	0	22.8103	8.60268	-42.7552	336.301	11737.1	9259.78	42.7552	0	14.0627	17.4953	16.0473	0	0	0.152562	221.343	-593.301	35.2426	258.047	0	38.9853	37.8461	100.157	1
2048	0	0	48	1	519.004	310.312	208.692	0	0	56.3221	7.39933	72.9978	293.464	11603.9	9360.64	-72.9977	0	13.3971	17.2792	15.66	0	0	0.165613	208.672	-593.234	30.5887	246.906	0	45.6979	44.4965	109.21	1
2050	0	0	50	1	499.546	242.619	256.926	0	0	29.957	61.0576	-104.57	280.408	11729.9	9207.32	104.57	0	11.2193	16.4024	16.5179	0	0	0.190193	202.583	-589.857	32.2743	219.213	0	45.696	43.5897	130.81	1
2056	0	0	56	1	463.198	219.184	244.014	0	0	28.7761	118.618	-20.4899	263.62	11731.1	9249.42	20.4899	0	11.061	17.7709	16.2669	0	0	0.156457	216.131	-603.624	36.4016	255.257	0	50.2118	48.2883	125.734	1
2057	0	0	57	1	562.54	336.719	225.822	0	0	28.7004	17.0321	432.449	358.458	11531.9	9649.99	-432.449	0	23.4833	16.08	15.8921	0	0	0.245789	192.394	-588.976	27.0756	241.944	0	47.6674	43.9072	285.187	1
2060	0	0	60	1	451.222	232.581	218.641	0	0	117.106	-115.477	-451.063	253.251	11543.1	9383.86	451.063	0	10.9354	16.9806	16.6839	0	0	0.257324	220.571	-597.443	37.6275	226.763	0	60.9831	57.9914	246.508	1
2061	0	0	61	1	426.801	221.571	205.23	0	0	42.1862	-27.7974	-99.564	280.709	11618	9296.18	99.564	0	11.462	17.3282	16.6121	0	0	0.133796	191.054	-584.791	40.9093	200.831	0	44.9639	44.1971	129.033	1
2066	0	0	66	1	440.61	209.978	230.632	0	0	-153.981	373.783	-198.767	223.632	11714.5	9193.58	198.767	0	10.0442	16.7904	16.3356	0	0	0.371371	244.613	-612.414	38.6611	238.127	0	52.5912	52.4332	173.18	1
2070	0	0	70	1	513.011	211.877	301.134	0	0	-26.0475	89.0154	123.469	272.694	11586.6	9378.68	-123.469	0	13.1166	17.574	15.2887	0	0	0.457283	236.833	-608.995	31.0445	239.66	0	49.1502	47.553	116.693	1
2075	0	0	75	1	499.208	224.836	274.372	0	0	56.1605	23.4774	-100.518	255.592	11703.7	9344.56	100.518	0	10.2871	17.3697	16.7197	0	0	0.287326	175.864	-584.354	32.7638	228.222	0	49.7929	49.1603	140.841	1
2077	0	0	77	1	497.021	254.011	243.01	0	0	84.0702	29.9825	-41.5376	268.682	11675.8	9238.4	41.5376	0	11.1542	17.1044	16.0589	0	0	0.147452	219.965	-600.059	32.5947	240.375	0	48.6649	46.4777	123.97	1
2078	0	0	78	1	480.648	195.388	285.26	0	0	77.7084	4.46253	-279.401	299.986	11582.5	9463.24	279.401	0	11.8026	17.0284	15.8826	0	0	0.12377	188.908	-583.187	34.0609	228.698	0	44.4696	41.0025	167.648	1
2079	0	0	79	1	426.094	214.227	211.866	0	0	-31.2125	51.5826	329.441	215.598	11890.8	9316.46	-329.441	0	12.8442	17.8432	16.8748	0	0	0.16439	188.13	-586.242	41.4256	218.949	0	63.4599	60.1499	275.831	1
2081	0	0	81	1	576.334	284.29	292.045	0	0	126.365	47.4232	-252.337	324.456	11633.5	9320.62	252.337	0	12.682	17.7799	16.0187	0	0	0.263669	219.045	-604.894	26.7228	226.706	0	40.5586	38.7628	153.811	1
2084	0	0	84	1	493.861	291.762	202.099	0	0	3.46522	41.1767	317.472	267.638	11955.7	9227.2	-317.472	0	15.6168	17.8072	16.4371	0	0	0.0918296	220.507	-606.477	33.3196	223.876	0	51.1283	49.0154	211.438	1
2085	0	0	85	1	452.933	253.956	198.977	0	0	64.62	43.1058	73.0594	203.104	11794.9	9324.93	-73.0594	0	9.21737	18.0784	16.7494	0	0	0.170441	190.769	-588.729	37.9701	191.627	0	65.8467	63.4598	155.186	1
2087	0	0	87	1	434.713	187.288	247.425	0	0	92.1732	85.4139	-23.8568	246.736	11867	9182.97	23.8568	0	10.3047	17.4232	16.7342	0	0	0.154764	195.517	-589.806	39.9508	244.06	0	52.7548	50.7228	130.099	1
2088	0	0	88	1	395.709	171.891	223.819	0	0	-4.35184	126.786	-268.958	275.879	11564.9	9440.57	268.958	0	10.7349	17.4707	15.5294	0	0	0.24889	211.261	-580.813	45.0543	222.8	0	48.784	43.9578	183.566	1
2089	0	0	89	1	505.048	234.611	270.438	0	0	-43.3528	66.0837	-165.321	263.979	11703.6	9102.64	165.321	0	10.4908	16.2509	15.6119	0	0	0.257634	256.036	-616.577	31.3729	260.328	0	47.1276	44.3576	153.39	1
2092	0	0	92	1	506.667	295.373	211.294	0	0	238.592	-63.6247	-62.4352	276.091	11620.9	9431.67	62.4352	0	11.8866	18.5764	16.3984	0	0	0.212375	230.902	-612.264	32.4019	269.562	0	45.1346	43.8705	119.762	1
2093	0	0	93	1	520.061	274.335	245.727	0	0	-24.4505	202.411	-433.956	384.703	11684.7	9265.29	433.956	0	15.759	16.7751	15.0183	0	0	0.264664	230.623	-609.852	30.0824	240.12	0	41.4373	38.4078	187.71	1
2099	0	0	99	1	468.275	213.46	254.815	0	0	61.1646	102.655	-11.2952	275.155	11599.1	9365.04	11.2952	0	11.597	16.7472	15.24	0	0	0.352331	208.011	-596.363	34.9193	237.298	0	46.9478	45.9977	117.298	1
2107	0	0	107	1	548.896	228.852	320.044	0	0	-95.026	68.1766	-691.433	600.691	11655.6	9399.52	691.433	0	27.553	15.9515	12.8794	0	0	0.495953	238.578	-609.773	26.9232	254.79	0	48.3066	45.8875	115.746	1
2113	0	0	113	1	460.722	253.197	207.524	0	0	82.387	78.6822	7.66526	311.214	11677.5	9389.02	-7.66526	0	13.3167	16.248	15.7524	0	0	0.177639	191.405	-589.088	35.7513	234.247	0	42.6993	41.3056	103.414	1
2115	0	0	115	1	495.315	253.954	241.36	0	0	42.5128	-0.405683	-40.3648	293.173	11717.4	9368.45	40.3648	0	12.2778	16.9448	16.3708	0	0	0.0400748	188.248	-587.783	32.8183	227.111	0	44.1323	43.6261	110.436	1
2116	0	0	116	1	504.082	264.712	239.37	0	0	98.0658	37.3099	-240.347	251.599	11761.5	9231.07	240.347	0	9.82355	16.7352	16.1548	0	0	0.0894702	214.196	-597.505	31.8546	260.102	0	50.632	47.9422	185.507	1
2118	0	0	118	1	439.585	226.658	212.927	0	0	7.31348	61.5006	-62.3697	252.76	11553.2	9505.86	62.3697	0	10.3689	16.5906	15.1838	0	0	0.269601	251.126	-604.695	38.0884	259.436	0	50.7309	47.4458	129.667	1
2120	0	0	120	1	418.454	243.642	174.812	0	0	-67.712	-166.385	188.375	207.795	11528.6	9534.42	-188.375	0	11.5589	17.1718	15.987	0	0	0.355644	181.056	-575.13	41.6515	171.533	0	59.5766	58.1303	166.738	1
2126	0	0	126	1	497.552	175.611	321.941	0	0	38.3203	28.4786	-142.635	273.127	11821.2	9239.9	142.635	0	10.8329	16.7277	15.5755	0	0	0.109824	217.135	-596.929	32.2027	217.366	0	44.6023	43.6898	141.545	1
2128	0	0	128	1	463.849	229.022	234.827	0	0	-45.4103	80.5925	120.152	288.334	11705.6	9187.79	-120.152	0	13.9036	16.3413	15.6333	0	0	0.319782	197.267	-585.623	35.3974	223.99	0	46.4891	43.8261	111.445	1
2129	0	0	129	1	400.739	161.251	239.488	0	0	-69.0734	131.413	-364.305	282.758	11629.6	9236.63	364.305	0	11.3632	17.4504	15.4663	0	0	0.382162	168.344	-574.464	44.1798	233.563	0	51.1622	45.7233	224.31	1
2142	0	0	142	1	464.798	229.664	235.134	0	0	85.3541	74.6308	-258.379	264.204	11674.5	9293.41	258.379	0	10.2534	16.6913	16.5029	0	0	0.165101	234.915	-604.365	35.8538	256.004	0	50.0907	47.6176	188.115	1
2144	0	0	144	1	503.26	255.977	247.283	0	0	0.333272	4.31849	72.4541	318.587	11659.9	9264.06	-72.4541	0	14.6545	16.9527	15.5084	0	0	0.224311	239.122	-612.429	31.7504	260.498	0	42.6804	40.688	100.81	1
2146	0	0	146	1	576.978	244.292	332.686	0	0	36.2319	86.5296	-198.097	367.855	11524.3	9281.51	198.097	0	14.3183	15.6416	14.7845	0	0	0.243979	221.618	-599.848	25.6958	305.776	0	34.2526	33.5257	117.43	1
2148	0	0	148	1	513.953	319.289	194.665	0	0	19.9577	132.78	-22.4015	275.977	11540.6	9434.58	22.4015	0	11.5777	15.9589	15.2906	0	0	0.409984	215.963	-598.586	30.3917	236.025	0	47.228	44.6201	115.607	1
2151	0	0	151	1	357.431	121.941	235.49	0	0	-14.383	-15.7634	-259.755	223.988	11574.9	9284.14	259.755	0	8.9242	17.8535	16.279	0	0	0.246132	173.467	-578.788	53.2193	206.256	0	57.136	54.2287	217.01	1
2152	0	0	152	1	492.615	252.257	240.359	0	0	56.6528	79.3303	114.085	290.799	11802.9	9089.39	-114.085	0	13.6718	17.2344	15.7581	0	0	0.218293	186.583	-582.144	32.9294	227.016	0	46.3926	44.7548	109.47	1
2153	0	0	153	1	525.455	238.673	286.782	0	0	20.34	37.6109	-13.3724	345.51	11639.9	9430.09	13.3724	0	14.6779	16.0418	14.8514	0	0	0.11968	229.397	-601.728	29.345	238.978	0	37.5481	36.1721	92.7129	1
2156	0	0	156	1	423.195	203.126	220.069	0	0	75.031	110.243	-519.372	241.303	11684.8	9158.14	519.372	0	9.98167	17.2453	15.6216	0	0	0.231647	219.285	-602.158	40.8081	237.426	0	73.5523	68.8621	318.021	1
2160	0	0	160	1	456.614	223.667	232.947	0	0	7.09688	-13.0661	-29.5307	251.107	11752.8	9281.45	29.5307	0	10.6738	16.9415	16.339	0	0	0.348263	215.046	-597.75	36.8103	225.876	0	51.0973	49.6958	127.222	1
2163	0	0	163	1	571.923	299.989	271.933	0	0	55.3125	-7.44029	-71.9637	300.687	11704.6	9275.82	71.9637	0	12.3626	16.5478	17.9691	0	0	0.151803	163.472	-575.584	27.2274	219.02	0	43.7633	42.8114	114.768	1
2165	0	0	165	1	444.673	203.145	241.527	0	0	108.55	-120.909	259.692	284.382	11850.7	9189.97	-259.692	0	16.0459	16.4596	15.7716	0	0	0.0909693	255.146	-600.521	37.7089	243.925	0	45.8711	43.5589	163.788	1
2170	0	0	170	1	435.725	214.58	221.145	0	0	-10.8784	20.0117	-4.52456	331.634	11571.4	9348.03	4.52456	0	14.3001	15.6199	15.7609	0	0	0.347891	193.368	-587.448	38.3823	239.029	0	39.2981	38.0432	96.486	1
2171	0	0	171	1	512.632	265.196	247.436	0	0	70.6389	52.0138	-145.009	269.704	11589.6	9316.03	145.009	0	10.6316	16.7845	16.1993	0	0	0.224739	196.981	-592.352	31.1497	221.657	0	46.8164	45.5428	148.431	1
2173	0	0	173	1	514.441	244.276	270.166	0	0	-80.0061	121.303	-107.038	388.297	11640.6	9246.74	107.038	0	15.8397	16.0082	14.5856	0	0	0.459239	218.487	-596.943	30.0985	252.147	0	32.8195	31.1002	95.1012	1
2180	0	0	180	1	459.259	251.781	207.478	0	0	3.18891	-114.585	-285.323	225.813	11657	9283.31	285.323	0	9.38578	17.3407	15.1506	0	0	0.136124	184.75	-582.252	36.1087	194.234	0	54.5882	51.7881	215.28	1
2186	0	0	186	1	475.774	243.732	232.042	0	0	28.6181	8.00578	70.1968	304.953	11631.6	9260.37	-70.1968	0	13.9262	15.9062	15.3374	0	0	0.230421	206.125	-591.064	33.8369	210.393	0	43.4339	41.9899	103.677	1
2191	0	0	191	1	439.077	213.237	225.84	0	0	-49.9678	72.76	75.3114	248.462	11610.5	9295.28	-75.3114	0	11.5033	16.544	15.9401	0	0	0.233556	173.984	-572.732	38.5261	223.466	0	53.0715	50.9788	125.586	1
2197	0	0	197	1	480.226	259.749	220.477	0	0	-12.9946	16.6317	-89.88	347.278	11473.9	9351.41	89.88	0	14.1855	15.9781	15.4502	0	0	0.332645	211.443	-590.078	33.4776	257.821	0	36.5749	35.4815	99.6414	1
2198	0	0	198	1	465.188	207.41	257.778	0	0	42.5711	132.328	-241.211	305.887	11617.6	9335.37	241.211	0	11.8441	16.6109	14.8734	0	0	0.130111	200.784	-591.658	35.0126	232.722	0	41.9214	40.0959	157.277	1
2200	0	0	200	1	417.98	206.759	211.221	0	0	33.8144	58.5087	-144.926	268.803	11526.7	9309.53	144.926	0	10.6052	16.1339	15.6433	0	0	0.272529	199.748	-588.559	40.9521	218.463	0	46.1141	45.087	144.781	1
2205	0	0	205	1	434.495	207.776	226.719	0	0	52.7193	68.7751	34.3946	263.791	11607.5	9398.92	-34.3946	0	11.5592	15.9661	15.9672	0	0	0.23203	195.644	-591.054	38.825	206.247	0	49.7188	48.2151	120.861	1
2208	0	0	208	1	434.534	182.219	252.315	0	0	-32.8438	90.6482	-310.618	355.73	11493.7	9476.71	310.618	0	13.9962	15.3535	14.6502	0	0	0.316603	215.384	-588.001	37.811	248.31	0	38.8753	34.946	152.248	1
2209	0	0	209	1	521.022	242.475	278.547	0	0	33.6574	58.1432	9.33322	239.577	11825.9	9110.58	-9.33322	0	10.3141	17.1561	16.2267	0	0	0.183173	181.434	-587.332	30.5943	237.843	0	54.0141	52.163	132.141	1
2210	0	0	210	1	476.458	241.259	235.198	0	0	-20.589	67.7932	-124.476	300.54	11581.1	9300.25	124.476	0	12.0141	16.1768	15.5727	0	0	0.333836	194.81	-586.837	33.9877	248.906	0	41.8435	40.5228	125.928	1
2212	0	0	212	1	526.428	245.863	280.565	0	0	-48.8195	99.8266	-114.34	290.385	11609.4	9367.87	114.34	0	11.7001	16.4586	14.8449	0	0	0.311932	189.522	-582.001	29.4094	250.153	0	42.6193	41.4201	126.224	1
2215	0	0	215	1	488.999	270.294	218.705	0	0	42.816	-19.2961	134.29	295.603	11517.7	9387.34	-134.29	0	14.3679	15.8078	15.5445	0	0	0.0863358	212.21	-592.917	32.611	253.067	0	44.2017	43.1554	108.398	1
2216	0	0	216	1	506.618	238.327	268.291	0	0	-6.86836	31.8314	171.837	265.906	11667.1	9336.21	-171.837	0	13.4062	15.7719	16.1841	0	0	0.290258	202.381	-588.408	31.2749	214.726	0	49.6522	47.1281	129.378	1
2219	0	0	219	1	454.97	160.849	294.12	0	0	53.5636	5.50614	-234.386	258.968	11606.7	9262.87	234.386	0	10.1787	16.656	15.3187	0	0	0.30126	196.261	-587.365	36.3694	231.587	0	48.2215	46.292	178.712	1
2220	0	0	220	1	465.364	243.071	222.293	0	0	-45.0092	94.2843	-55.4277	276.497	11605.6	9273.76	55.4277	0	11.4873	16.9979	16.0456	0	0	0.441574	180.159	-583.567	35.7175	219.499	0	46.2695	45.1034	120.815	1
2224	0	0	224	1	484.204	226.259	257.945	0	0	63.9775	28.4968	-336.693	285.718	11795.6	9140.22	336.693	0	11.2819	16.5648	16.2075	0	0	0.367089	196.052	-592.135	33.6581	220.65	0	47.6718	44.7537	202.91	1
2230	0	0	230	1	377.809	169.224	208.585	0	0	77.5692	-119.384	-14.0653	213.619	11483	9387.76	14.0653	0	9.49529	17.1677	16.1589	0	0	0.244584	166.82	-576.336	48.4693	213.339	0	58.393	56.8918	142.802	1
2239	0	0	239	1	489.242	277.382	211.86	0	0	23.8672	29.2899	124.206	322.732	11536.7	9438.41	-124.206	0	15.4462	15.9424	16.3488	0	0	0.27662	202.442	-592.554	32.9736	238.68	0	41.8409	40.2199	101.66	1
2240	0	0	240	1	469.186	266.144	203.042	0	0	16.6585	-30.3719	79.8831	325.018	11543.9	9498.07	-79.8831	0	15.1237	15.9022	14.489	0	0	0.22805	244.505	-608.941	34.1121	232.308	0	40.826	38.4667	96.7985	1
2246	0	0	246	1	509.118	249.37	259.748	0	0	-14.4671	-24.7213	-147.537	280.604	11674.7	9193.44	147.537	0	11.3521	15.6352	14.8426	0	0	0.190633	245.811	-610.418	30.4979	246.136	0	43.8318	40.9266	137.904	1
2253	0	0	253	1	392.758	159.963	232.795	0	0	-1.77411	61.8286	55.0501	268.923	11761.7	9106.89	-55.0501	0	12.09	15.3167	15.8249	0	0	0.237447	212.386	-585.762	44.3987	225.36	0	48.7988	46.2298	116.234	1
2254	0	0	254	1	432.25	236.553	195.697	0	0	-49.9981	13.8374	362.162	258.85	11510.9	9453.86	-362.162	0	16.0817	15.9964	15.4413	0	0	0.45082	200.546	-588.463	38.8501	222.607	0	53.3753	52.4952	266.475	1
2256	0	0	256	1	390.51	175.611	214.899	0	0	-32.0846	54.7879	-64.5292	281.14	11592.6	9412.91	64.5292	0	11.6174	15.5514	15.229	0	0	0.271386	193.603	-582.286	44.5378	232.146	0	44.5525	42.7592	115.883	1
2259	0	0	259	1	413.565	201.428	212.137	0	0	26.2753	6.80006	-42.9555	247.992	11833.3	9261.58	42.9555	0	10.3683	15.9937	14.6837	0	0	0.0738192	176.866	-574.522	40.9361	203.856	0	48.9712	48.1779	125.69	1
2264	0	0	264	1	454.673	208.412	246.261	0	0	-2.1664	81.6159	62.8212	247.661	11762	9186.76	-62.8212	0	11.1966	16.7298	15.0899	0	0	0.341115	213.226	-586.885	36.3225	246.976	0	53.5914	50.2529	128.296	1
2265	0	0	265	1	442.511	233.029	209.482	0	0	-24.8739	55.6375	0.706166	219.12	11685.1	9312.4	-0.706166	0	9.46633	17.305	15.107	0	0	0.124063	208.671	-595.493	38.0287	218.292	0	58.8711	56.3077	143.795	1
2268	0	0	268	1	486.957	291.541	195.415	0	0	50.8644	72.0866	135.243	380.547	11509.7	9395.61	-135.243	0	18.2742	15.7019	14.9494	0	0	0.485157	186.143	-582.771	32.5081	253.564	0	35.3834	34.2492	86.7551	1
2275	0	0	275	1	411.783	212.254	199.53	0	0	75.6699	-27.7526	-47.7805	243.033	11684.2	9296.13	47.7805	0	10.1847	16.5367	16.1802	0	0	0.0966881	175.424	-578.769	42.3875	201.722	0	52.298	50.9009	133.133	1
2277	0	0	277	1	467.096	220.419	246.677	0	0	71.5219	118.059	-217.818	222.739	11588.7	9349.64	217.818	0	8.62987	17.4104	14.7875	0	0	0.215773	221.055	-601.577	35.1064	246.879	0	55.8021	53.3887	206.037	1
2278	0	0	278	1	519.072	255.051	264.021	0	0	16.8156	2.73418	-10.3263	369.935	11643.4	9365.31	10.3263	0	15.8606	16.184	15.0277	0	0	0.260292	224.797	-608.317	29.9594	288.918	0	35.3587	34.4297	87.4692	1
2284	0	0	284	1	298.696	132.102	166.594	0	0	-678.708	-218.246	-461.478	497.782	11641.3	9386.97	461.478	0	61.315	11.3122	12.2992	0	0	0.367382	188.103	-563.904	58.2816	174.971	0	97.8575	109.576	143.45	1
2287	0	0	287	1	498.421	176.479	321.942	0	0	-36.8816	136.295	-658.063	634.579	11597.4	9331.41	658.063	0	28.1306	15.0101	11.5036	0	0	0.467047	222.675	-592.648	29.7488	274.866	0	38.5968	39.2731	112.935	1
2291	0	0	291	1	431.372	239.216	192.156	0	0	19.0412	4.88264	-113.641	233.791	11641.2	9363.16	113.641	0	9.42834	17.3824	16.1563	0	0	0.367719	148.481	-564.941	40.0638	191.353	0	53.3092	52.2802	156.793	1
2292	0	0	292	1	507.251	201.405	305.846	0	0	59.3183	51.1177	-90.3983	305.384	11501.2	9416.58	90.3983	0	12.2893	16.0239	14.8297	0	0	0.276898	190.977	-582.233	30.7915	201.059	0	41.5869	39.2766	114.264	1
2294	0	0	294	1	524.281	252.775	271.506	0	0	98.5023	-44.4312	-27.6641	294.865	11462.1	9412.47	27.6641	0	12.5843	16.8036	14.9006	0	0	0.297077	215.125	-601.761	29.7131	255.717	0	43.5428	41.2828	108.35	1
2297	0	0	297	1	379.892	199.444	180.448	0	0	-78.0321	83.3353	-78.2777	239.128	11638.6	9384.37	78.2777	0	9.90858	15.2543	14.3695	0	0	0.382272	215.588	-588.781	45.557	223.123	0	50.4017	48.7772	134.511	1
2298	0	0	298	1	432.297	264.857	167.44	0	0	83.2233	14.6922	40.7971	242.836	11477.3	9353.35	-40.7971	0	10.7564	15.9557	15.0965	0	0	0.196689	183.942	-576.947	38.6376	169.671	0	53.1328	51.417	127.136	1
2303	0	0	303	1	445.795	208.636	237.159	0	0	47.8556	-14.4647	26.337	274.734	11512.7	9382.5	-26.337	0	12.1233	14.8502	14.7221	0	0	0.0605803	189.115	-573.156	36.2617	209.148	0	46.0601	44.632	112.066	1
2306	0	0	306	1	323.266	118.834	204.432	0	0	140.879	99.8082	-572.606	402.035	11818.3	9168.57	572.606	0	17.0872	16.1917	13.0147	0	0	0.211011	173.924	-573.538	57.1465	216.449	0	46.3578	46.0696	169.048	1
2308	0	0	308	1	664.359	306.079	358.28	0	0	-3.21164	30.5433	-212.665	374.8	11663.4	9237.84	212.665	0	14.7512	15.6017	13.3382	0	0	0.122838	260.647	-617.242	20.9419	289.009	0	33.5526	31.1586	118.95	1
2310	0	0	310	1	499.005	277.743	221.262	0	0	123.822	16.7131	-58.8091	278.211	11636.1	9450.99	58.8091	0	11.471	15.0409	14.5378	0	0	0.231007	227.199	-596.157	31.0023	231.05	0	44.1453	42.8181	113.932	1
2311	0	0	311	1	416.197	214.337	201.86	0	0	29.1279	-16.849	-91.2744	248.362	11631.1	9185.57	91.2744	0	10.1585	15.5402	14.9256	0	0	0.280232	208.949	-591.426	40.4588	201.534	0	48.7448	46.8842	137.527	1
2313	0	0	313	1	437.98	244.608	193.372	0	0	82.5582	19.658	-112.792	279.595	11677.3	9248.72	112.792	0	11.1997	16.6421	14.8703	0	0	0.0924946	198.653	-586.429	38.1435	243.245	0	44.6557	42.7193	133.215	1
2314	0	0	314	1	489.917	256.795	233.122	0	0	272.73	-32.9251	-271.159	232.367	11487.2	9500.63	271.159	0	9.69775	15.5028	14.0082	0	0	0.134481	198.177	-585.085	31.7565	234.604	0	51.3664	47.1042	189.385	1
2315	0	0	315	1	491.57	239.843	251.727	0	0	77.1568	41.8282	86.2893	350.943	11483.4	9525.53	-86.2893	0	16.1082	14.3399	14.2742	0	0	0.21418	217.88	-588.932	31.2597	256.368	0	38.4096	35.3873	90.257	1
2316	0	0	316	1	412.951	152.094	260.857	0	0	-22.7234	46.7725	-358.63	298.435	11483.6	9420.93	358.63	0	11.9108	16.2207	14.7696	0	0	0.41046	201.874	-587.568	41.2002	224.089	0	47.8876	42.406	202.307	1
2318	0	0	318	1	498.863	243.283	255.58	0	0	-77.9129	96.7766	136.745	224.673	11738.1	9271.26	-136.745	0	11.1359	15.6602	14.9658	0	0	0.297649	269.179	-621.574	31.4268	233.365	0	57.3799	53.8527	138.423	1
2320	0	0	320	1	504.772	230.836	273.936	0	0	133.91	-81.6839	44.6449	278.466	11626	9350.06	-44.6449	0	12.7289	15.5919	14.9469	0	0	0.305236	218.588	-596.921	30.8857	226.177	0	45.4734	44.5335	110.35	1
2321	0	0	321	1	373.372	162.379	210.993	0	0	66.3584	94.6264	-333.832	243.996	11793.2	9074.09	333.832	0	9.54472	15.633	15.3171	0	0	0.202285	231.017	-602.872	47.6546	253.964	0	54.1889	51.6819	232.861	1
2329	0	0	329	1	451.761	256.366	195.395	0	0	37.3639	-14.3985	104.085	308.986	11523.2	9482.1	-104.085	0	14.5962	15.3186	15.395	0	0	0.217894	188.442	-579.478	36.1421	209.243	0	43.0518	40.8991	102.573	1
2332	0	0	332	1	497.398	173.443	323.955	0	0	-61.5537	364.149	-249.393	235.503	11721.8	9203.21	249.393	0	10.0628	15.8175	14.2409	0	0	0.207946	265.427	-614.342	31.3162	268.328	0	49.5219	49.2258	184.317	1
2333	0	0	333	1	451.733	255.777	195.956	0	0	92.2229	-163.562	151.85	270.723	11568	9332.28	-151.85	0	14.1223	14.9609	15.4538	0	0	0.0597722	221.669	-597.451	35.9993	267.3	0	45.1574	45.3602	113.743	1
2338	0	0	338	1	405.533	211.09	194.443	0	0	-29.6641	10.3899	-175.42	191.909	11490.6	9357.65	175.42	0	7.66606	16.2907	15.1971	0	0	0.409038	215.969	-589.623	42.5927	242.116	0	62.8762	60.1231	205.968	1
2350	0	0	350	1	446.262	220.851	225.411	0	0	-73.59	125.685	73.0962	256.003	11733.8	9142.7	-73.0962	0	11.9127	15.8453	14.6611	0	0	0.406982	192.68	-580.182	36.6584	213.897	0	50.786	47.362	120.711	1
2355	0	0	355	1	418.02	192.837	225.183	0	0	83.0622	-72.7621	329.801	260.827	11477.5	9540.46	-329.801	0	15.515	14.8348	13.8935	0	0	0.157145	208.779	-584.385	39.2244	221.561	0	51.3398	48.684	220.285	1
2360	0	0	360	1	440.488	281.779	158.709	0	0	93.34	-56.9216	37.8842	228.598	11467.2	9424.96	-37.8842	0	10.2858	15.4376	14.2737	0	0	0.349235	199.56	-582.667	36.936	233.01	0	55.6706	52.3352	132.783	1
2362	0	0	362	1	438.973	201.788	237.185	0	0	32.612	35.069	-258.361	342.316	11826.9	9133.65	258.361	0	13.3761	14.3519	14.6804	0	0	0.291421	225.524	-594.493	36.7799	255.772	0	36.2813	34.863	132.709	1
2377	0	0	377	1	493.511	284.144	209.368	0	0	82.3702	26.3206	171.485	339.556	11677.5	9341.72	-171.485	0	16.9191	13.8683	13.8929	0	0	0.312913	276.462	-614.044	30.7468	255.011	0	38.038	36.2531	98.964	1
2381	0	0	381	1	466.96	246.831	220.128	0	0	108.442	8.69727	17.7634	317.755	11452.1	9459	-17.7634	0	13.8335	14.3785	14.0238	0	0	0.225206	256.589	-607.383	33.4567	261.929	0	41.0403	38.173	99.1065	1
2387	0	0	387	1	445.148	199.625	245.523	0	0	-133.541	358.671	-701.344	323.396	11594.4	9208.69	701.344	0	16.489	14.7607	13.8391	0	0	0.25909	205.13	-584.903	35.8459	227.169	0	84.6313	93.7412	180.515	1
2388	0	0	388	1	414.649	181.566	233.083	0	0	28.5963	85.138	-98.5279	267.865	11532	9482.22	98.5279	0	10.7218	14.2204	14.5404	0	0	0.100273	231.709	-589.332	39.7021	208.585	0	46.6536	43.5979	125.991	1
2391	0	0	391	1	390.564	184.49	206.073	0	0	-4.59109	0.269618	16.5517	280.626	11565.2	9367.77	-16.5517	0	12.3351	14.9045	13.6188	0	0	0.242988	217.08	-590.238	43.0566	214.742	0	44.3914	42.9947	108.671	1
2392	0	0	392	1	442.044	201.385	240.659	0	0	-25.4425	284.964	-706.511	591.392	11785.3	9182.74	706.511	0	28.0865	14.9986	11.2078	0	0	0.239394	235.771	-598.801	34.8624	262.959	0	46.9736	51.8436	102.365	1
2393	0	0	393	1	458.812	207.885	250.928	0	0	11.1663	73.1249	-37.565	266.127	11748.7	9095.6	37.565	0	11.0767	14.623	14.7786	0	0	0.209328	199.445	-583.701	34.7498	219.405	0	46.4834	44.9496	116.247	1
2395	0	0	395	1	449.304	208.953	240.351	0	0	-45.5613	157.03	-499.502	265.423	11506.5	9410.33	499.502	0	11.0728	15.4222	13.6306	0	0	0.254021	236.142	-595.79	35.5853	250.955	0	63.2351	57.2616	274.685	1
2396	0	0	396	1	415.695	201.594	214.101	0	0	14.3909	12.1442	-71.563	307.784	11645.8	9156.58	71.563	0	12.6489	15.0756	14.2106	0	0	0.29157	175.566	-568.892	39.8536	220.354	0	39.9646	38.163	107.943	1
2405	0	0	405	1	446.315	190.14	256.175	0	0	100.293	-26.6627	-29.6606	298.999	11659.6	9195.38	29.6606	0	12.6753	14.7197	13.8012	0	0	0.113671	225.504	-593.012	35.6763	235.04	0	41.3676	39.4385	104.775	1
2407	0	0	407	1	447.53	178.322	269.207	0	0	5.96459	79.6219	-120.933	278.74	11753.9	9288.42	120.933	0	11.0906	15.7451	14.8832	0	0	0.40931	218.525	-597.057	36.5773	245.259	0	44.2457	43.1341	131.936	1
2408	0	0	408	1	408.308	186.487	221.821	0	0	12.7364	-24.8081	-143.802	252.303	11747.1	9193.53	143.802	0	10.1707	15.8808	14.5712	0	0	0.0526903	210.917	-595.482	41.5598	211.044	0	47.419	45.0253	150.281	1
2409	0	0	409	1	496.602	250.989	245.613	0	0	18.2736	102.836	-48.2838	264.726	11641.9	9265.2	48.2838	0	10.9072	15.2225	14.5169	0	0	0.334157	214.625	-591.397	31.2716	263.95	0	47.2137	45.716	121.418	1
2412	0	0	412	1	526.962	286.624	240.338	0	0	49.2602	1.4689	62.1191	246.537	11511.3	9466.23	-62.1191	0	11.1679	14.7943	13.7264	0	0	0.0483798	232.97	-597.216	28.3907	237.575	0	51.898	48.9228	123.342	1
2415	0	0	415	1	468.986	181.891	287.095	0	0	87.124	-9.08217	-142.279	337.508	11772.4	9078.14	142.279	0	13.488	14.6762	14.058	0	0	0.0499278	176.256	-571.349	33.4034	262.6	0	35.2905	34.6792	109.43	1
2418	0	0	418	1	438.547	191.499	247.048	0	0	-87.7488	39.7812	-598.335	523.758	11548.6	9328.26	598.335	0	23.0032	13.9615	11.6001	0	0	0.416143	270.504	-608.74	35.0008	289.447	0	39.3499	37.9533	126.759	1
2437	0	0	437	1	450.318	173.363	276.956	0	0	155.334	-99.1696	-365.767	218.546	11803.9	9168.23	365.767	0	9.19123	15.2041	13.981	0	0	0.0957459	234.492	-601.088	35.552	267.979	0	56.223	53.9367	239.721	1
2442	0	0	442	1	436.85	218.121	218.729	0	0	-204.694	361.353	-367.052	219.221	11765.3	9305.67	367.052	0	10.2052	14.7774	13.0349	0	0	0.52935	237.064	-595.245	36.3752	254.633	0	57.9765	54.6643	227.105	1
2447	0	0	447	1	542.34	232.004	310.336	0	0	79.4804	-3.53533	-53.5977	263.413	11680.4	9271.92	53.5977	0	10.9271	14.8707	14.0467	0	0	0.0479498	232.615	-595.623	27.443	236.252	0	46.4986	45.0888	120.612	1
2448	0	0	448	1	465.921	194.892	271.028	0	0	91.7547	-115.405	-202.697	254.658	11767.8	9084.81	202.697	0	10.529	14.1776	14.2538	0	0	0.181815	226.068	-589.188	33.5741	265.402	0	44.3268	43.5398	148.824	1
2451	0	0	451	1	435.759	223.394	212.365	0	0	-2.00827	75.043	228.577	260.973	11861.5	9093.68	-228.577	0	13.8871	15.598	13.6374	0	0	0.176274	175.572	-572.487	37.2333	226.596	0	48.5361	46.2071	153.789	1
2457	0	0	457	1	478.196	267.298	210.898	0	0	141.681	112.792	-143.211	304.506	11518.5	9354.91	143.211	0	12.0094	14.3687	12.6408	0	0	0.204498	260.674	-605.48	31.755	233.875	0	38.6949	37.5702	123.144	1
2470	0	0	470	1	279.342	125.155	154.187	0	0	-48.2959	-41.2491	-351.012	198.99	11608.9	9209.97	351.012	0	8.17329	14.3275	12.8268	0	0	0.297513	182.571	-562.192	68.6832	197.508	0	62.3323	56.7041	265.596	1
2475	0	0	475	1	385.69	246.14	139.55	0	0	41.9607	-130.07	627.717	229.199	11518.6	9298.79	-627.717	0	18.7969	13.8485	13.6429	0	0	0.231217	188.194	-571.38	43.1723	193.614	0	85.6902	84.4482	413.991	1
2478	0	0	478	1	377.001	182.309	194.692	0	0	-52.4068	196.407	-715.44	366.658	11513.3	9370.95	715.44	0	17.0571	13.7846	11.9421	0	0	0.18434	218.023	-577.852	43.3299	223.442	0	77.5273	80.8264	171.329	1
2480	0	0	480	1	366.38	171.653	194.727	0	0	140.646	-68.2474	-478.223	193.709	11718.9	9236.97	478.223	0	8.26693	14.4093	13.5162	0	0	0.142626	196.812	-576.266	46.7638	219.292	0	74.8636	72.5349	310.089	1
2483	0	0	483	1	466.796	265.366	201.43	0	0	5.16558	77.1033	72.0539	306.099	11455.7	9490.26	-72.0539	0	13.9381	13.96	12.975	0	0	0.266898	213.691	-576.526	32.8037	218.586	0	42.8557	39.0352	100.411	1
2484	0	0	484	1	359.963	175.529	184.434	0	0	-77.9994	174.621	-149.042	182	11638.6	9193.42	149.042	0	7.3264	14.9983	14.1393	0	0	0.382174	217.349	-591.735	48.8893	265.458	0	64.6578	60.2654	206.344	1
2486	0	0	486	1	455.679	217.931	237.748	0	0	104.633	15.4423	-12.4802	246.874	11655.2	9452.26	12.4802	0	10.4892	14.8447	13.3887	0	0	0.121728	210.74	-586.749	34.5131	221.561	0	49.4691	47.7013	121.337	1
2487	0	0	487	1	404.274	232.617	171.657	0	0	-24.8383	133.509	115.285	211.057	11884.4	9134.87	-115.285	0	10.0728	14.6326	13.3602	0	0	0.162034	242.542	-599.364	40.6755	265.258	0	57.7719	54.9379	135.914	1
2488	0	0	488	1	455.858	266.159	189.699	0	0	-15.3757	40.8287	79.6514	270.916	11575.9	9426.87	-79.6514	0	12.513	14.0513	13.7231	0	0	0.288146	238.882	-598.442	34.2939	233.145	0	46.4005	44.4151	111.071	1
2490	0	0	490	1	371.617	158.142	213.475	0	0	92.5826	-48.741	-334.536	237.05	11667.3	9217.46	334.536	0	9.58403	14.2002	13.0204	0	0	0.216567	193.651	-575.179	45.3109	222.129	0	52.9454	48.3932	221.608	1
2492	0	0	492	1	434.682	202.127	232.556	0	0	82.35	-29.1382	74.1231	203.962	11478.2	9496.84	-74.1231	0	9.38324	14.2011	13.1784	0	0	0.155123	225.046	-590.872	36.4215	255.34	0	61.9564	57.0447	144.524	1
2496	0	0	496	1	320.08	171.626	148.454	0	0	-16.1718	32.1952	0.661078	208.082	11776.1	9136.53	-0.661078	0	8.99998	14.8494	13.6784	0	0	0.224429	169.759	-565.352	57.4821	220.546	0	58.1241	55.3148	143.548	1
2499	0	0	499	1	353.437	148.715	204.721	0	0	88.4355	33.7516	-17.0143	224.894	11472.1	9533.61	17.0143	0	9.4911	14.2026	12.6108	0	0	0.188974	211.253	-573.791	48.3512	287.369	0	54.7078	50.8219	132.803	1
2500	0	0	500	1	389.822	171.998	217.824	0	0	-2.92562	36.8356	15.1513	206.625	11463.8	9530.52	-15.1513	0	9.00993	15.0096	14.1224	0	0	0.1412	167.243	-560.816	43.5774	221.099	0	62.2071	56.9764	147.106	1
2502	0	0	502	1	410.381	206.421	203.96	0	0	-12.4362	33.8437	-141.711	248.502	11672.7	9234.54	141.711	0	9.9157	14.5132	12.974	0	0	0.22099	223.581	-592.083	39.5201	239.028	0	47.5246	44.4688	150.117	1
2506	0	0	506	1	384.527	166.741	217.786	0	0	34.5258	16.6181	-64.3651	205.419	11526	9451.08	64.3651	0	8.44877	14.9084	12.6407	0	0	0.0575799	224.945	-582.439	43.3346	209.5	0	57.728	54.0531	151.034	1
2518	0	0	518	1	476.384	202.225	274.159	0	0	72.9084	-2.38124	-24.9594	253.688	11587.3	9270.76	24.9594	0	10.7226	14.4148	13.477	0	0	0.0694883	212.552	-584.541	32.3194	219.123	0	47.273	46.5279	119.594	1
2527	0	0	527	1	415.754	201.285	214.469	0	0	92.1996	98.1796	134.244	189.535	11468.4	9469.18	-134.244	0	9.06172	14.4893	12.8177	0	0	0.154941	207.647	-574.98	38.6979	227.955	0	67.3771	62.7912	159.216	1
2535	0	0	535	1	380.832	259.479	121.354	0	0	87.2346	49.8354	-11.9088	228.689	11672.6	9318.21	11.9088	0	9.66578	14.3346	14.1353	0	0	0.150588	205.08	-583.448	44.6211	236.449	0	54.2381	52.2083	132.467	1
2552	0	0	552	1	459.055	288.1	170.955	0	0	-68.6665	44.5998	437.678	296.178	11828.5	9124.12	-437.678	0	20.0293	12.3405	13.6838	0	0	0.253065	226.302	-589.838	33.1325	266.659	0	51.1084	46.0262	302.835	1
2555	0	0	555	1	491.647	267.877	223.77	0	0	5.20052	71.1455	-72.5939	265.411	11555.4	9296.89	72.5939	0	10.8141	13.4481	12.8136	0	0	0.288704	245.011	-595.123	30.293	286.627	0	44.0501	43.0868	118.279	1
2560	0	0	560	1	472.914	236.126	236.787	0	0	-19.1535	42.7785	-88.5347	304.845	11679.4	9225.6	88.5347	0	12.4148	12.7946	12.8891	0	0	0.271831	215.95	-579.078	31.682	240.095	0	39.1108	36.91	107.374	1
2568	0	0	568	1	382.058	194.639	187.419	0	0	-32.2196	75.9403	-41.1684	230.028	11592.8	9292.1	41.1684	0	9.62935	14.5209	13.0756	0	0	0.38727	214.461	-578.433	43.8028	221.481	0	51.4224	50.096	132.271	1
2571	0	0	571	1	421.132	241.91	179.222	0	0	53.0679	118.648	-27.5925	236.579	11806.5	9249.39	27.5925	0	9.85348	14.1351	12.9191	0	0	0.198043	204.579	-579.998	37.8814	237.244	0	49.6663	48.6582	127.067	1
2572	0	0	572	1	462.53	210.695	251.835	0	0	56.9255	35.661	-114.756	289.05	11802.6	9133.06	114.756	0	11.5395	13.4256	13.1341	0	0	0.100417	189.622	-568.412	33.0543	226.482	0	39.6877	38.7735	117.401	1
2581	0	0	581	1	390.234	219.433	170.801	0	0	-95.5594	54.8351	500.957	217.059	11556.5	9412.87	-500.957	0	15.8993	12.7495	13.9249	0	0	0.345998	220.282	-586.491	41.9168	228.171	0	71.3975	70.1684	426.124	1
2585	0	0	585	1	429.41	194.916	234.494	0	0	-13.514	89.4528	-50.6151	220.547	11574.1	9477.91	50.6151	0	9.12635	13.5069	13.4394	0	0	0.241956	207.814	-578.543	36.8248	264.491	0	54.304	51.3571	135.708	1
2587	0	0	587	1	404.769	194.496	210.273	0	0	156.591	-249.328	406.276	237.475	11503.6	9617.37	-406.276	0	16.8273	13.9851	13.8382	0	0	0.0905757	199.451	-578.863	40.5207	219.203	0	56.5744	61.2061	323.387	1
2589	0	0	589	1	414.648	231.798	182.85	0	0	29.4917	-45.8139	257.997	243.098	11929.7	9114.87	-257.997	0	13.4496	12.6607	13.2705	0	0	0.111755	227.326	-588.412	38.081	249.296	0	47.7636	45.7606	173.643	1
2591	0	0	591	1	391.313	185.324	205.989	0	0	125.816	-31.4931	-20.3379	344.159	11733.7	9200.21	20.3379	0	14.7214	12.5577	12.458	0	0	0.146086	260.27	-590.581	40.7053	262.324	0	34.753	33.2185	87.8401	1
2597	0	0	597	1	545.139	282.141	262.998	0	0	31.7147	-32.5238	331.571	296.098	11628.5	9500.22	-331.571	0	17.5854	13.6104	12.7605	0	0	0.273198	224.948	-593.727	26.4096	232.099	0	43.2289	42.3143	189.584	1
2616	0	0	616	1	300.172	156.79	143.382	0	0	-33.2284	143.463	111.392	160.3	11494.1	9324.24	-111.392	0	7.6427	13.4902	12.5156	0	0	0.434351	217.156	-578.511	60.4831	227.639	0	73.132	70.6013	171.4	1
2619	0	0	619	1	294.777	147.113	147.663	0	0	19.6349	66.7365	-244.872	159.13	11740.2	9201.64	244.872	0	6.19389	14.2297	13.8407	0	0	0.219987	163.222	-554.501	64.4725	172.464	0	74.5237	68.9843	277.842	1
2624	0	0	624	1	335.908	187.506	148.402	0	0	78.8272	-13.1786	-107.576	165.072	11481.7	9580.54	107.576	0	6.67876	13.1174	12.9618	0	0	0.0844032	219.897	-572.479	51.4321	224.204	0	68.5332	66.4477	191.282	1
2630	0	0	630	1	322.194	162.668	159.526	0	0	38.6229	8.40153	601.925	192.719	11820.9	9359.64	-601.925	0	15.036	13.5387	12.899	0	0	0.17166	180.823	-564.31	54.9624	212.998	0	99.48	94.9555	524.187	1
2631	0	0	631	1	412.691	198.316	214.375	0	0	-0.736195	-41.2424	-47.8733	316.235	11461.6	9508.94	47.8733	0	13.4073	12.8221	13.0707	0	0	0.233117	234.97	-582.666	38.3135	267.714	0	38.6956	35.8719	95.9499	1
2646	0	0	646	1	386.185	205.488	180.696	0	0	11.8797	-12.6453	-120.377	223.673	11748	9281.03	120.377	0	9.04873	13.6397	12.4342	0	0	0.14508	215.731	-578.909	42.1413	238.445	0	50.1354	49.076	151.124	1
2652	0	0	652	1	394.419	207.298	187.121	0	0	19.7189	130.048	-318.394	251.292	11740.2	9138.33	318.394	0	9.80936	12.9509	12.6859	0	0	0.248892	209.818	-582.287	40.651	219.553	0	49.7727	45.463	208.475	1
2653	0	0	653	1	416.844	145.554	271.29	0	0	-40.102	-2.14683	-503.514	421.273	11800	9071.21	503.514	0	17.7975	12.4619	10.7673	0	0	0.0768208	232.087	-580.513	36.2428	269.503	0	36.2265	35.4325	150.344	1
2656	0	0	656	1	427.896	226.913	200.982	0	0	60.7187	-43.2216	9.51517	284.87	11599.5	9411.26	-9.51517	0	12.4933	12.3862	12.1796	0	0	0.0758369	248.56	-587.199	35.7274	282.495	0	41.0676	39.9547	101.817	1
2657	0	0	657	1	370.399	167.318	203.081	0	0	68.6759	-11.191	-176.026	301.674	11691.2	9179.91	176.026	0	11.9777	12.5396	13.009	0	0	0.198356	189.593	-572.545	44.3408	226.13	0	39.0223	36.733	127.38	1
2659	0	0	659	1	394.153	214.469	179.684	0	0	56.7214	-231.316	630.111	270.433	11503.8	9400.04	-630.111	0	23.2866	11.9406	13.4	0	0	0.0941007	199.511	-578.295	40.4762	249.231	0	67.0763	75.7323	326.06	1
2664	0	0	664	1	390.008	160.149	229.86	0	0	-111.728	55.1639	-548.355	403.746	11672.3	9113.56	548.355	0	17.5266	12.7234	11.7315	0	0	0.423043	193.266	-571.678	40.52	277.467	0	43.4078	40.5614	157.057	1
2666	0	0	666	1	442.368	188.052	254.316	0	0	-69.9514	-19.9002	-186.349	247.435	11630.5	9288.28	186.349	0	10.0664	12.6844	12.462	0	0	0.230596	216.642	-577.565	34.4328	227.487	0	45.5588	43.5751	150.977	1
2673	0	0	673	1	408.322	165.149	243.173	0	0	-75.0313	44.7764	-604.686	387.911	11535.9	9323.26	604.686	0	16.9927	12.5087	10.7977	0	0	0.340103	175.887	-559.314	37.3235	193.73	0	50.4126	49.2271	164.244	1
2679	0	0	679	1	437.024	187.832	249.192	0	0	24.9861	-159.961	-230.468	244.561	11734.9	9328.68	230.468	0	10.4183	13.214	12.9384	0	0	0.0863688	225.16	-588.319	35.5278	242.407	0	44.4769	44.7018	155.109	1
2680	0	0	680	1	456.925	260.102	196.823	0	0	114.903	22.0759	111.449	266.019	11545.3	9345.96	-111.449	0	12.5219	12.5311	12.5056	0	0	0.173053	195.211	-572.697	32.8949	219.085	0	45.2699	44.0684	108.33	1
2682	0	0	682	1	452.706	221.84	230.867	0	0	-5.33679	-57.1503	15.7762	306.672	11565.9	9325.53	-15.7762	0	13.6901	12.2159	11.9076	0	0	0.440302	244.431	-590.651	32.8733	1	0	38.0138	36.9211	93.6139	1
2690	0	0	690	1	452.875	233.004	219.871	0	0	2.98744	272.759	-104.439	215.364	11657.2	9194.94	104.439	0	8.84402	12.9384	12.2825	0	0	0.381835	201.161	-572.216	33.3797	235.388	0	52.1696	49.899	151.797	1
2691	0	0	691	1	498.275	252.189	246.086	0	0	181.816	-56.04	-184.994	224.559	11677.7	9324.42	184.994	0	9.14738	12.7552	12.1889	0	0	0.388493	273.984	-607.526	29.2285	288.329	0	48.7281	47.5563	162.884	1
2695	0	0	695	1	399.306	183.202	216.105	0	0	-19.5559	78.0516	-241.728	207.003	11679.8	9389.65	241.728	0	8.09497	12.7736	12.6334	0	0	0.219717	183.75	-563.073	39.8165	193.378	0	56.1206	53.6505	199.559	1
2698	0	0	698	1	354.785	227.45	127.335	0	0	-36.0772	-48.6101	94.9961	243.547	11596.6	9416.65	-94.9961	0	11.6764	13.3277	12.9754	0	0	0.205273	205.478	-573.83	47.7243	226.028	0	49.0633	47.5182	117.706	1
2699	0	0	699	1	354.938	165.647	189.291	0	0	-51.7424	-46.547	23.5468	188.481	11712	9314.93	-23.5468	0	8.53472	13.0332	13.3664	0	0	0.337215	214.672	-570.431	47.7702	216.153	0	62.02	59.4477	149.021	1
2700	0	0	700	1	376.473	197.655	178.818	0	0	-40.9828	-19.766	-4.50675	202.695	11601.5	9387.81	4.50675	0	8.88218	13.5034	13.2028	0	0	0.223207	200.166	-572.85	44.1396	215.45	0	57.4787	55.9247	141.428	1
2707	0	0	707	1	441.336	198.458	242.878	0	0	76.0662	54.2526	36.9453	267.246	11484.5	9513.11	-36.9453	0	11.7361	12.6953	12.0851	0	0	0.236226	238.622	-587.488	34.3548	260.059	0	46.5812	42.7351	110.784	1
2709	0	0	709	1	415.195	173.205	241.99	0	0	-24.5448	-52.6295	34.5562	214.999	11585.1	9321.01	-34.5562	0	9.76831	12.1786	12.8183	0	0	0.0965011	192.553	-568.916	37.4779	189.628	0	53.5566	51.9756	129.872	1
2711	0	0	711	1	489.855	285.831	204.024	0	0	63.9148	10.368	-78.8684	246.678	11596.3	9357.67	78.8684	0	10.0573	13.3977	12.1953	0	0	0.0552183	258.675	-597.393	30.1606	270.102	0	46.1157	45.4751	127.206	1
2720	0	0	720	1	393.217	249.264	143.953	0	0	50.3233	-63.8905	-290.454	224.475	11510.2	9431.93	290.454	0	9.05777	13.5859	12.835	0	0	0.161568	225.521	-582.328	41.3177	248.585	0	53.4938	48.7199	202.691	1
2734	0	0	734	1	485.577	265.583	219.993	0	0	12.469	-0.640753	-176.224	221.379	11548.1	9468.34	176.224	0	8.80001	13.5391	12.614	0	0	0.210878	210.922	-576.786	30.758	251.27	0	52.7288	48.4126	167.989	1
2739	0	0	739	1	467.645	269.328	198.317	0	0	-6.42608	26.0853	56.3242	275.82	11467.3	9441.62	-56.3242	0	12.4787	12.7385	12.2707	0	0	0.123706	195.162	-564.058	31.8624	215.596	0	45.0036	41.6761	106.637	1
2747	0	0	747	1	433.734	266.278	167.456	0	0	213.181	-4.38083	35.0919	223.033	11546.7	9472.08	-35.0919	0	10.0112	13.0538	11.5518	0	0	0.139941	186.703	-559.213	35.0686	233.231	0	52.9702	49.7599	127.913	1
2751	0	0	751	1	463.324	250.6	212.725	0	0	53.1807	29.1376	-192.77	305.355	11706.7	9139.58	192.77	0	11.9796	12.2503	12.4499	0	0	0.250122	228.323	-581.296	32.1255	258.224	0	38.2267	35.8742	128.789	1
2758	0	0	758	1	439.657	210.694	228.962	0	0	29.8147	30.3773	-40.0285	254.359	11530.7	9437.32	40.0285	0	10.6019	12.5433	11.7684	0	0	0.223021	235.273	-582.943	34.2932	223.566	0	45.9971	43.2828	114.954	1
2760	0	0	760	1	411.287	167.943	243.344	0	0	51.8896	-2.43335	-385.31	265.926	11708	9270.81	385.31	0	10.7223	11.6036	11.6631	0	0	0.0915943	218.746	-580.604	36.9697	246.364	0	48.4786	45.9689	209.076	1
2763	0	0	763	1	348.447	209.801	138.646	0	0	-5.93325	31.8663	247.541	166.716	11666.2	9435.83	-247.541	0	9.07677	13.3921	12.3118	0	0	0.297066	214.886	-571.995	48.4711	224.437	0	70.9142	67.8567	242.546	1
2765	0	0	765	1	370.835	168.215	202.62	0	0	-10.3985	55.414	-5.292	186.509	11571	9312.63	5.292	0	7.99468	13.2062	12.8496	0	0	0.188004	175.379	-558.37	44.631	198.365	0	62.5309	60.5712	153.426	1
2767	0	0	767	1	374.394	160.188	214.206	0	0	1.49544	-162.283	-479.075	301.491	11758.4	9131.68	479.075	0	13.5341	12.7377	10.7169	0	0	0.163043	204.761	-566.801	42.1474	235.994	0	44.2057	43.8533	176.76	1
2772	0	0	772	1	365.352	182.07	183.282	0	0	-12.4527	75.7644	151.534	173.5	11573	9491.6	-151.534	0	8.55489	12.6723	11.8296	0	0	0.164066	229.967	-575.296	44.4311	242.886	0	66.9441	64.5602	169.433	1
2773	0	0	773	1	422.916	226.775	196.141	0	0	41.6963	31.2885	179.975	231.945	11518.9	9336.75	-179.975	0	11.69	12.7456	11.8489	0	0	0.217781	191.113	-566.563	36.3125	208.42	0	50.516	49.3477	135.823	1
2776	0	0	776	1	433.79	242.927	190.863	0	0	88.4749	4.61538	-96.5103	202.241	11571.7	9363.42	96.5103	0	8.18361	12.5801	13.126	0	0	0.0643452	181.439	-562.505	35.6584	209.045	0	56.2268	55.0517	155.867	1
2779	0	0	779	1	453.741	222.687	231.054	0	0	-0.253962	-16.5651	-6.84121	221.285	11660.5	9384.61	6.84121	0	9.58252	12.2471	11.75	0	0	0.0987372	230.071	-572.96	32.7101	262.366	0	51.5028	50.0882	125.519	1
2780	0	0	780	1	427.614	197.707	229.907	0	0	5.35632	49.7145	-206.513	371.964	11455.5	9417.99	206.513	0	14.5778	11.9287	11.5076	0	0	0.360687	164.272	-554.739	35.1507	208.349	0	32.0547	29.6193	106.461	1
2782	0	0	782	1	415.276	202.756	212.52	0	0	5.58105	16.7329	-326.387	310.028	11754.3	9151.99	326.387	0	12.2948	12.5816	10.7964	0	0	0.138186	317.592	-599.021	36.5105	270.7	0	38.9542	35.657	164.442	1
2784	0	0	784	1	473.953	222.751	251.202	0	0	-4.97668	161.817	-195.871	229.072	11764.9	9206.22	195.871	0	8.96006	12.7072	11.1039	0	0	0.160179	280.581	-603.099	30.7446	299.377	0	48.151	45.26	170.138	1
2789	0	0	789	1	367.521	150.204	217.317	0	0	129	-32.5137	-558.904	317.618	11730.5	9101.57	558.904	0	13.6806	12.1582	11.0862	0	0	0.230692	228.995	-579.044	43.1404	243.808	0	51.7909	51.3618	179.278	1
2790	0	0	790	1	311.035	133.838	177.197	0	0	-13.2064	58.1211	-706.912	370.211	11474.1	9509.24	706.912	0	16.7515	12.159	10.4739	0	0	0.123851	185.911	-559.085	53.9416	225.484	0	70.0014	69.9698	169.217	1
2795	0	0	795	1	350.659	187.046	163.613	0	0	94.9854	-63.1869	357.245	193.549	11565.2	9431.23	-357.245	0	11.7917	12.2523	11.9785	0	0	0.126726	258.969	-568.597	46.8739	205.445	0	63.7821	62.6543	307.075	1
2800	0	0	800	1	381.526	182.689	198.837	0	0	65.0356	-7.41591	-162.726	200.157	11595.2	9475.12	162.726	0	7.95827	12.8788	11.6774	0	0	0.0524921	220.325	-581.623	41.8419	236.178	0	54.955	51.9219	176.345	1
2814	0	0	814	1	364.608	183.301	181.307	0	0	144.606	-42.6814	-171.008	267.055	11515.6	9410.72	171.008	0	10.7714	12.5403	12.0456	0	0	0.180919	277.367	-597.437	44.6279	286.699	0	42.3518	39.7927	135.284	1
2818	0	0	818	1	388.679	219.172	169.507	0	0	-40.6494	222.517	-647.562	332.877	11900.2	9145.52	647.562	0	14.9581	12.2729	11.2791	0	0	0.156798	222.701	-577.291	40.1245	237.212	0	62.8896	66.9667	187.938	1
2820	0	0	820	1	404.43	248.684	155.747	0	0	6.66704	0.750769	223.613	205.209	11553.9	9267.63	-223.613	0	10.913	12.4629	12.44	0	0	0.273903	196.246	-568.061	38.8132	212.5	0	56.4404	55.346	178.754	1
2822	0	0	822	1	451.941	223.796	228.145	0	0	157.587	-103.033	-141.201	217.706	11502.6	9371.41	141.201	0	9.07785	12.4	11.1329	0	0	0.1665	251.079	-595.233	32.6488	249.141	0	48.117	46.9285	149.823	1
2826	0	0	826	1	406.428	218.032	188.395	0	0	-44.2629	28.6794	76.9196	217.096	11704.5	9140.04	-76.9196	0	10.0938	12.0082	12.0079	0	0	0.293636	180.554	-556.972	38.0215	197.479	0	53.8849	50.7593	129.081	1
2835	0	0	835	1	480.202	254.857	225.344	0	0	20.0997	96.7086	-327.438	245.163	11640.1	9171.67	327.438	0	9.59354	12.6037	11.4348	0	0	0.299027	205.181	-572.049	30.3189	263.709	0	50.0749	45.2272	214.63	1
2845	0	0	845	1	396.226	140.63	255.596	0	0	71.1193	-51.4223	-44.4408	230.045	11589.1	9319.8	44.4408	0	9.73544	12.9343	11.0766	0	0	0.213165	256.382	-588.826	39.3297	224.692	0	47.7611	47.0477	125.372	1
2851	0	0	851	1	427.171	233.65	193.522	0	0	68.6852	-33.8469	-172.342	314.831	11491.9	9501.55	172.342	0	12.5975	13.1558	10.8133	0	0	0.0733528	209.596	-573.676	35.4275	268.356	0	36.3417	33.5965	118.614	1
2853	0	0	853	1	339.704	158.422	181.282	0	0	1.03268	29.3204	29.8896	204.826	11559.5	9239.06	-29.8896	0	9.04332	12.2635	12.2242	0	0	0.186686	184.556	-560.022	49.2507	169.512	0	56.3238	54.5669	136.161	1
2854	0	0	854	1	440.293	201.252	239.041	0	0	17.8205	-59.4423	-157.976	250.103	11742.1	9327.82	157.976	0	10.1684	12.9335	11.4926	0	0	0.0606892	199.821	-565.326	34.2685	222.54	0	43.5103	42.912	140.4	1
2864	0	0	864	1	391.754	178.705	213.049	0	0	-5.57438	54.8343	-205.926	231.598	11665.8	9213.55	205.926	0	9.08529	11.6014	11.0455	0	0	0.301813	317.266	-600.027	39.1196	280.767	0	48.4522	44.4555	167.823	1
2866	0	0	866	1	423.75	224.294	199.456	0	0	-62.5558	128.669	-628.21	367.185	11722.8	9239.37	628.21	0	16.1412	11.6243	10.2944	0	0	0.31458	210.305	-564.758	34.7362	239.281	0	54.2562	54.8217	175.667	1
2870	0	0	870	1	315.917	157.152	158.765	0	0	4.28584	45.6909	-48.6606	233.105	11655.9	9422.01	48.6606	0	9.67079	12.0025	10.7126	0	0	0.169163	197.672	-564.544	52.8658	239.962	0	47.5507	45.8549	121.192	1
2872	0	0	872	1	375.87	157.96	217.91	0	0	102.516	-42.699	-602.086	246.938	11856.7	9111.76	602.086	0	10.7955	12.4091	10.6553	0	0	0.147651	219.292	-564.64	41.6605	236.238	0	69.9939	72.2757	225.416	1
2883	0	0	883	1	369.536	184.956	184.58	0	0	28.8827	109.818	-397.901	229.769	11731	9258.22	397.901	0	9.15695	11.489	11.2601	0	0	0.285443	214.807	-573.503	42.4737	257.51	0	56.9777	52.7555	259.735	1
2896	0	0	896	1	381.817	171.674	210.143	0	0	41.6306	43.7959	-284.625	201.826	11817.9	9124.92	284.625	0	7.87994	12.5503	10.8556	0	0	0.260999	202.471	-569.568	41	220.094	0	54.1048	51.4683	220.86	1
2899	0	0	899	1	451.904	208.468	243.436	0	0	21.0499	98.9236	-2.42873	288.93	11838.5	9169.46	2.42873	0	12.3082	11.8209	11.737	0	0	0.370439	221.586	-577.654	32.6808	235.757	0	40.0259	38.4499	99.2839	1
2901	0	0	901	1	397.248	235.568	161.68	0	0	70.3276	-43.1458	-8.01385	223.731	11490.2	9510.85	8.01385	0	9.6798	11.6082	11.3679	0	0	0.0798529	205.118	-566.173	38.5892	238.694	0	51.6388	47.8772	124.365	1
2906	0	0	906	1	432.232	223.388	208.843	0	0	-136.882	189.737	381.011	214.567	11697.4	9377.62	-381.011	0	14.3212	11.6978	11.7601	0	0	0.262134	238.044	-578.875	34.6554	226.781	0	57.8142	53.0794	297.628	1
2907	0	0	907	1	365.465	179.25	186.215	0	0	114.334	-44.4612	329.746	233.474	11545.9	9412.5	-329.746	0	13.7727	11.6166	11.2468	0	0	0.0270777	240.212	-576.486	43.2142	255.109	0	51.1322	50.2294	223.411	1
2916	0	0	916	1	320.849	165.132	155.718	0	0	-34.9645	1.79528	172.371	154.664	11794.8	9266.58	-172.371	0	7.88964	12.1564	11.7035	0	0	0.215152	193.744	-559.34	52.8392	221.095	0	72.7165	68.7376	193.57	1
2921	0	0	921	1	351.433	181.842	169.591	0	0	-28.5917	-23.1793	200.838	175.209	11489.5	9391.22	-200.838	0	9.22093	11.5556	13.2025	0	0	0.116858	226.373	-579.761	47.1054	230.812	0	63.828	62.0752	195.179	1
2922	0	0	922	1	422.015	217.757	204.258	0	0	5.43859	-62.5909	-386.377	220.836	11754.4	9131.65	386.378	0	9.13754	11.7845	11.0576	0	0	0.199843	250.293	-583.533	35.4541	267.771	0	55.1149	50.8208	235.666	1
2924	0	0	924	1	354.923	169.75	185.172	0	0	256.423	-117.689	-727.104	381.457	11802.4	9087.09	727.104	0	18.823	11.7855	10.6852	0	0	0.0809833	211.263	-567.922	44.6872	231.69	0	76.3203	75.1179	127.805	1
2929	0	0	929	1	394.983	237.251	157.732	0	0	144.22	20.589	-87.2457	216.207	11615.7	9347.45	87.2457	0	8.79138	13.0237	10.9764	0	0	0.0408087	222.676	-580.918	39.4842	260.258	0	50.1847	49.5913	143.943	1
2945	0	0	945	1	360.817	197.423	163.394	0	0	-509.657	353.915	-571.093	206.58	11870.9	9213.45	571.093	0	15.1045	11.794	11.1103	0	0	0.342367	249.156	-580.43	44.0158	218.519	0	170.314	101.596	201.549	1
2965	0	0	965	1	417.73	185.385	232.346	0	0	90.994	41.649	233.14	207.132	11569.2	9525.71	-233.14	0	10.9548	11.5571	10.9673	0	0	0.0902958	234.126	-581.832	35.7715	249.401	0	55.3915	53.094	186.687	1
2968	0	0	968	1	361.902	163.609	198.293	0	0	-63.912	-126.197	-275.859	188.605	11624.5	9394.58	275.859	0	8.01293	10.9707	10.889	0	0	0.135403	221.941	-567.676	43.0555	235.786	0	55.2662	52.7683	201.9	1
2971	0	0	971	1	390.439	163.648	226.792	0	0	-33.4994	36.0403	-13.4227	283.28	11793.4	9232.34	13.4227	0	12.1625	11.4593	11.7315	0	0	0.173833	194.511	-565.029	39.6545	232.16	0	40.2213	38.5488	100.767	1
2975	0	0	975	1	437.432	220.852	216.579	0	0	-7.91943	64.4546	-37.6279	231.541	11668.1	9203.93	37.6279	0	9.6761	11.5861	11.2475	0	0	0.103317	202.971	-563.95	33.7763	205.004	0	49.0793	46.1153	124.116	1
2981	0	0	981	1	466.959	225.434	241.525	0	0	-29.3823	70.1259	-73.3914	232.276	11689.6	9198.25	73.3914	0	9.52441	11.2991	11.9818	0	0	0.141514	227.144	-575.89	31.144	194.614	0	48.8265	45.9253	129.224	1
2995	0	0	995	1	379.806	194.497	185.308	0	0	6.11755	-4.05852	77.4916	193.206	11853.4	9272.44	-77.4916	0	8.93234	12.0621	11.5233	0	0	0.0408666	224.376	-574.18	41.461	215.145	0	59.0257	56.0116	139.071	1
2996	0	0	996	1	452.59	197.753	254.837	0	0	66.3109	-38.7139	-66.224	272.099	11593.9	9207.43	66.224	0	11.3199	11.0381	10.6462	0	0	0.0916442	204.3	-566.912	31.7131	243.007	0	39.5839	38.5189	106.826	1
2997	0	0	997	1	385.623	163.026	222.597	0	0	182.753	-223.645	-341.148	188.964	11776.4	9193.05	341.148	0	8.70178	12.8171	11.5685	0	0	0.0502765	236.855	-580.806	41.1087	245.429	0	54.5948	55.6156	229.535	1
3003	0	0	1003	1	363.694	179.243	184.451	0	0	-189.308	171.595	-368.069	218.92	11550.5	9495.43	368.069	0	9.36546	12.0324	10.2959	0	0	0.284196	201.523	-563.498	43.0611	242.065	0	57.852	47.8172	223.9	1
3007	0	0	1007	1	421.35	244.002	177.348	0	0	-2.29299	70.5708	38.0222	222.416	11662.5	9297.47	-38.0222	0	9.84686	10.9278	11.1336	0	0	0.282109	194.188	-566.553	35.1035	244.631	0	51.7534	49.0806	123.759	1
3031	0	0	1031	1	355.877	198.799	157.077	0	0	23.6233	261.291	-649.585	257.161	11437.3	9405.73	649.585	0	11.6242	12.656	10.3256	0	0	0.179965	229.893	-576.398	44.8462	240.583	0	77.1673	83.1506	222.968	1
3034	0	0	1034	1	357.163	191.527	165.635	0	0	98.5261	-61.4653	-10.4127	176.055	11462	9429.51	10.4127	0	7.64869	12.1992	10.6372	0	0	0.135602	168.036	-541.1	44.5592	194.317	0	63.0914	58.9837	153.971	1
3037	0	0	1037	1	398.278	212.669	185.609	0	0	-4.74344	55.979	-38.7446	229.628	11665	9312.06	38.7446	0	9.5923	10.9016	10.5	0	0	0.193293	240.518	-583.187	37.475	242.494	0	48.0628	46.2433	120.905	1
3040	0	0	1040	1	299.604	168.329	131.275	0	0	91.361	40.0019	-288.028	176.318	11668.5	9328.04	288.028	0	6.89201	12.444	11.683	0	0	0.0793741	146.577	-540.404	58.6006	188.121	0	65.2922	61.9991	260.866	1
3044	0	0	1044	1	355.903	181.925	173.978	0	0	59.1302	-16.1741	197.727	217.003	11800.4	9085.23	-197.727	0	11.1895	12.103	11.4392	0	0	0.154086	182.714	-556.377	45.3614	220.194	0	52.9355	51.2081	151.874	1
3059	0	0	1059	1	397.165	203.783	193.382	0	0	15.8352	53.8408	-15.1355	187.941	11644.4	9314.2	15.1355	0	7.96117	11.659	11.4468	0	0	0.20413	267.723	-601.879	38.6814	280.826	0	59.873	57.7596	147.196	1
3062	0	0	1062	1	385.863	176.269	209.594	0	0	-29.2244	-76.8654	91.5007	229.09	11689.4	9145.93	-91.5007	0	11.031	10.5257	10.1782	0	0	0.00284345	186.771	-546.278	38.6611	164.822	0	47.7482	45.4546	114.513	1
3065	0	0	1065	1	383.4	206.724	176.676	0	0	-73.7112	70.7094	323.768	250.374	11833.6	9098.01	-323.768	0	15.0441	11.9408	11.3192	0	0	0.247315	206.402	-566.309	40.704	229.566	0	47.1768	44.9573	200.437	1
3073	0	0	1073	1	463.259	228.092	235.167	0	0	49.9409	45.0583	-128.262	288.586	11709.9	9123.66	128.262	0	11.4521	11.555	11.486	0	0	0.178389	209.587	-573.963	31.3718	251.786	0	38.8787	36.9332	118.174	1
3074	0	0	1074	1	321.073	117.492	203.581	0	0	163.867	-264.102	-139.943	168.604	11695.7	9233.5	139.943	0	8.09961	11.0471	11.0649	0	0	0.30044	209.347	-557.761	51.1236	224.458	0	54.5561	58.1627	170.071	1
3076	0	0	1076	1	356.097	202.239	153.858	0	0	-16.7448	131.58	49.0221	225.346	11477.6	9336.12	-49.0221	0	10.0894	12.0531	11.5694	0	0	0.48376	195.34	-564.529	45.3925	224.762	0	51.5247	49.5405	122.832	1
3077	0	0	1077	1	358.274	176.773	181.501	0	0	46.4919	-8.70807	12.9412	240.394	11613.7	9376.75	-12.9412	0	10.4828	11.7836	9.70428	0	0	0.138818	207.953	-563.628	43.2975	204.674	0	45.8043	44.8997	114.552	1
3078	0	0	1078	1	361.249	160.19	201.059	0	0	-25.2646	-21.8246	-157.066	217.317	11585.8	9190.54	157.066	0	8.78383	12.032	10.1983	0	0	0.031629	199.286	-555.556	43.3854	242.588	0	47.7891	45.2846	158.482	1
3092	0	0	1092	1	413.176	206.162	207.014	0	0	42.7033	6.61568	-56.3289	221.192	11717.2	9162.11	56.3289	0	9.15446	10.9211	10.7051	0	0	0.112365	225.073	-567.852	35.7938	213.258	0	49.009	46.8107	128.681	1
3096	0	0	1096	1	382.869	189.022	193.847	0	0	49.3254	-52.817	-134.296	221.078	11710.6	9321.2	134.296	0	8.98982	11.2926	10.8373	0	0	0.0603423	225.35	-571.126	40.0265	249.106	0	47.5941	47.0253	146.148	1
3098	0	0	1098	1	371.437	156.202	215.236	0	0	78.9365	29.604	-174.778	207.401	11581.3	9537.76	174.778	0	8.15482	10.9999	10.4729	0	0	0.0134744	228.227	-572.46	41.2596	256.474	0	51.7028	48.7275	165.441	1
3104	0	0	1104	1	454.965	244.374	210.591	0	0	18.1087	25.9977	-87.1867	224.105	11542.5	9342.04	87.1867	0	9.10278	11.064	10.7217	0	0	0.369335	189.39	-554.115	31.5421	232.169	0	48.0149	46.8321	131.878	1
3109	0	0	1109	1	408.251	181.595	226.656	0	0	103.07	15.3497	55.7338	222.696	11656.8	9153.37	-55.7338	0	9.98701	11.114	10.7301	0	0	0.0665267	217.136	-568.991	36.5048	225.668	0	50.9259	48.5283	123.29	1
3120	0	0	1120	1	329.336	161.856	167.479	0	0	61.1463	69.0617	28.4363	177.526	11499.4	9498.3	-28.4363	0	7.73599	12.0109	10.3579	0	0	0.195885	191.542	-553.635	49.5025	223.909	0	65.1237	59.9146	155.499	1
3133	0	0	1133	1	318.261	144.976	173.285	0	0	51.4008	44.907	-100.846	193.857	11509.2	9422.79	100.846	0	7.77354	11.0192	10.5743	0	0	0.151678	216.382	-564.717	51.2555	221.539	0	55.9879	52.347	155.34	1
3135	0	0	1135	1	374.074	190.628	183.446	0	0	314.702	-201.71	128.461	193.061	11744.2	9370.43	-128.461	0	10.6129	11.1715	11.5334	0	0	0.238439	204.516	-557.587	41.73	199.194	0	54.1735	53.9236	125.618	1
3135	0	0	1135	1	405.727	192.853	212.874	0	0	-238.033	263.18	-719.928	359.473	11499.6	9304.18	719.928	0	18.6863	10.8748	9.0136	0	0	0.595041	236.767	-575.821	35.5943	245.112	0	77.8959	76.2983	144.869	1
3138	0	0	1138	1	466.304	227.718	238.586	0	0	-43.5522	179.935	-127.999	266.067	11604.1	9287.77	127.999	0	10.6751	10.5669	10.1808	0	0	0.240051	235.823	-577.912	30.0599	257.698	0	40.2493	39.1337	122.846	1
3141	0	0	1141	1	355.071	182.88	172.191	0	0	8.82347	87.1786	-7.32398	190.277	11651.4	9181.2	7.32398	0	8.0934	11.4758	10.614	0	0	0.305953	209.634	-565.952	44.3722	240.774	0	58.4088	55.2961	145.084	1
3143	0	0	1143	1	401.669	208.343	193.326	0	0	64.6788	-50.4329	-241.446	183.243	11794.9	9119.49	241.446	0	7.3319	11.7039	11.5214	0	0	0.127202	193.581	-557.657	38.161	232.669	0	57.1944	55.3587	208.201	1
3144	0	0	1144	1	321.652	165.552	156.1	0	0	41.512	157.838	-547.671	264.335	11818	9110.54	547.671	0	11.085	11.8015	10.0135	0	0	0.172853	184.586	-554.361	50.6416	226.173	0	58.4599	58.3514	245.256	1
3148	0	0	1148	1	419.226	263.561	155.665	0	0	53.8167	36.1073	228.016	238.502	11606.4	9531.25	-228.016	0	12.5923	11.3029	10.3441	0	0	0.205136	182.427	-549.257	35.1004	245.91	0	47.4783	45.984	156.618	1
3152	0	0	1152	1	342.738	188.823	153.915	0	0	-30.8826	61.0116	317.127	186.539	11591.4	9307.03	-317.127	0	10.9683	9.62759	10.8981	0	0	0.179442	235.493	-566.657	45.2824	228.613	0	58.5156	56.5599	252.178	1
3166	0	0	1166	1	368.68	174.745	193.934	0	0	72.8965	16.562	-98.8972	204.223	11687	9451.14	98.8972	0	8.23287	10.997	11.183	0	0	0.0978838	214.917	-559.142	42.1991	227.783	0	52.8273	51.0918	143.583	1
3167	0	0	1167	1	380.022	182.228	197.794	0	0	-54.0676	66.3095	154.131	242.745	11515	9501.05	-154.131	0	12.1476	11.051	10.748	0	0	0.139886	203.401	-560.353	40.2148	230.551	0	47.3473	44.5113	120.464	1
3176	0	0	1176	1	324.73	172.428	152.302	0	0	-38.0558	33.7151	34.9327	181.489	11797.9	9234.67	-34.9327	0	8.11311	11.14	10.3343	0	0	0.229092	199.15	-555.971	49.7045	229.539	0	59.7763	56.7728	147.536	1
3180	0	0	1180	1	300.307	173.577	126.731	0	0	76.9562	105.184	-134.729	154.73	11782.6	9163.2	134.729	0	6.08751	11.0192	9.8616	0	0	0.0342709	188.28	-552.658	54.8406	213.94	0	64.744	62.7135	206.489	1
3184	0	0	1184	1	360.46	162.163	198.297	0	0	42.8016	18.7888	-59.952	247.188	11617.4	9249.59	59.952	0	10.1814	10.6204	9.05192	0	0	0.226643	250.202	-574.87	41.5912	212.281	0	42.2402	41.0649	114.579	1
3191	0	0	1191	1	408.763	213.75	195.013	0	0	36.2801	51.7687	221.274	244.476	11623.9	9316.27	-221.274	0	12.8333	11.0127	10.6655	0	0	0.120278	209.65	-566.451	36.3457	238.581	0	46.8168	44.8212	146.386	1
3192	0	0	1192	1	396.47	218.1	178.37	0	0	74.2649	-37.0692	126.494	231.792	11586	9205.79	-126.494	0	11.2029	10.1523	10.1281	0	0	0.0394223	224.223	-569.495	37.0078	245.055	0	46.977	46.1503	113.965	1
3194	0	0	1194	1	388.51	209.803	178.707	0	0	47.8879	64.1102	125.665	189.089	11612.3	9204.27	-125.665	0	9.00384	10.5234	10.8845	0	0	0.137541	241.679	-570.827	38.7638	239.428	0	58.3574	57.0176	141.935	1
3196	0	0	1196	1	396.6	218.21	178.39	0	0	40.8701	9.92571	60.1733	192.722	11619.4	9358.11	-60.1733	0	8.70852	10.0601	10.5479	0	0	0.12194	267.36	-588.804	37.1927	283.32	0	56.6856	55.2913	136.489	1
3199	0	0	1199	1	389.401	221.762	167.639	0	0	-183.863	120.363	-261.054	188.68	11644.8	9148.02	261.054	0	7.90025	10.4662	10.6177	0	0	0.352616	203.311	-557.631	38.4347	229.412	0	57.8609	50.3025	201.334	1
3209	0	0	1209	1	371.978	188.336	183.642	0	0	35.3689	-12.2918	139.15	178.234	11624.9	9181.01	-139.15	0	8.6982	10.9762	10.0472	0	0	0.221209	197.518	-563.801	40.8481	192.292	0	60.9493	59.7373	149.165	1
3212	0	0	1212	1	326.229	169.024	157.205	0	0	270.304	-215.432	-528.561	196.913	11589.2	9284.49	528.561	0	9.74856	10.9579	9.68222	0	0	0.209584	250.037	-577.82	48.5913	255.697	0	63.7796	72.4512	224.809	1
3214	0	0	1214	1	346.884	197.128	149.756	0	0	75.7421	-12.2497	-154.813	169.592	11584.5	9380.29	154.813	0	6.76253	10.1882	10.7398	0	0	0.118205	215.988	-563.882	44.8937	220.802	0	61.1604	59.4413	190.759	1
3215	0	0	1215	1	339.475	196.084	143.391	0	0	-561.825	-3.09274	-646.797	237.908	11524.4	9670.11	646.797	0	17.8526	10.1682	9.05176	0	0	0.553724	224.137	-565.986	44.776	238.181	0	152.803	119.569	169.733	1
3224	0	0	1224	1	315.718	167.829	147.888	0	0	107.109	20.3359	-376.138	167.807	11852.1	9248.04	376.138	0	6.72473	11.3827	10.5292	0	0	0.0951629	171.439	-537.308	52.1408	202.981	0	69.8174	65.7892	307.651	1
3227	0	0	1227	1	335.207	174.493	160.714	0	0	39.7303	43.6822	29.746	164.436	11620.5	9523.68	-29.746	0	7.20467	9.93681	10.196	0	0	0.132822	187.291	-544.422	46.3829	234.69	0	64.8023	61.9587	157.161	1
3237	0	0	1237	1	397.135	218.784	178.351	0	0	89.7204	11.339	-128.393	185.217	11670.2	9157.38	128.393	0	7.39359	10.3339	9.32895	0	0	0.0823928	264.157	-579.399	36.5235	265.251	0	55.1128	51.4822	171.128	1
3269	0	0	1269	1	360.646	208.99	151.656	0	0	88.603	-136.88	268.96	197.524	11770.9	9106.28	-268.96	0	11.3355	9.556	10.2574	0	0	0.0492551	220.412	-558.184	41.7067	254.687	0	53.6127	51.714	199.766	1
3279	0	0	1279	1	386.739	182.168	204.571	0	0	110.642	-6.82094	-45.5719	218.181	11848.6	9175.54	45.5719	0	9.10889	9.96678	9.49605	0	0	0.191603	209.325	-557.175	37.725	238.909	0	46.6861	45.3489	120.355	1
3282	0	0	1282	1	312.469	178.611	133.859	0	0	39.203	81.0786	61.3037	211.015	11621	9286.96	-61.3037	0	9.46754	10.6084	9.75776	0	0	0.139972	161.396	-533.482	51.352	234.776	0	52.5264	50.7273	126.123	1
3293	0	0	1293	1	287.725	164.338	123.387	0	0	-215.087	-255.538	-612.894	290.355	11576.3	9224.94	612.894	0	15.979	8.97045	8.25891	0	0	0.293147	197.19	-546.277	53.9601	203.849	0	56.2291	63.2427	147.476	1
3299	0	0	1299	1	315.863	175.297	140.566	0	0	181.949	17.3523	52.4813	151.168	11577.9	9350.69	-52.4813	0	6.80827	10.5241	9.76507	0	0	0.225358	177.215	-540.869	50.5101	220.526	0	70.4194	68.455	169.983	1
3300	0	0	1300	1	454.742	252.439	202.302	0	0	-100.081	-100.897	-675.62	479.311	11760.3	9269.62	675.62	0	22.8171	9.53634	8.73381	0	0	0.129103	202.042	-554.486	29.8841	222.04	0	47.1815	49.4539	104.301	1
3301	0	0	1301	1	393.848	259.224	134.623	0	0	-224.552	176.475	-83.2717	189.04	11685.5	9291.22	83.2717	0	8.62791	10.0064	9.8006	0	0	0.374329	257.629	-579.168	37.0385	271.855	0	57.2047	49.5301	136.589	1
3306	0	0	1306	1	342.03	212.351	129.679	0	0	14.6761	19.7728	599.824	239.464	11545.9	9348.27	-599.824	0	18.7251	9.33745	9.47756	0	0	0.106915	254.532	-570.663	44.0067	251.966	0	70.1665	69.1843	374.891	1
3317	0	0	1317	1	411.921	198.592	213.329	0	0	-45.365	-33.9768	-118.297	215.06	11705.6	9202.7	118.297	0	8.86869	9.46454	8.95267	0	0	0.0883891	216.84	-560.711	34.0779	225.563	0	46.38	43.4746	138.56	1
3320	0	0	1320	1	405.798	210.389	195.409	0	0	53.3291	1.04583	125.712	191.272	11806.2	9366.99	-125.712	0	9.17449	9.18565	8.89422	0	0	0.162473	221.51	-558.726	34.5568	260.6	0	54.0577	52.5038	128.483	1
3330	0	0	1330	1	371.919	170.294	201.625	0	0	77.1307	76.0377	-194.406	225.402	11682.8	9391.66	194.406	0	8.77557	9.21747	9.15032	0	0	0.134828	234.763	-563.752	38.9838	267.246	0	45.5897	44.3875	151.226	1
3336	0	0	1336	1	376.758	203.803	172.955	0	0	29.9424	5.08986	-156.834	236.012	11530.6	9562.27	156.834	0	9.3843	10.1493	9.20291	0	0	0.206554	196.626	-545.807	38.9835	214.467	0	44.1817	42.0194	137.174	1
3338	0	0	1338	1	384.126	192.838	191.288	0	0	24.4376	48.8225	-23.463	239.853	11635.8	9219.56	23.463	0	10.0925	10.3443	9.09464	0	0	0.139907	200.753	-552.553	38.0302	225.806	0	44.4758	42.3815	113.469	1
3339	0	0	1339	1	300.887	136.437	164.45	0	0	-62.2099	51.4051	-581.165	242.949	11722.4	9216.97	581.165	0	10.4926	9.93032	8.44719	0	0	0.218268	214.369	-557.834	51.9424	217.639	0	65.3438	63.5615	235.701	1
3347	0	0	1347	1	346.621	172.559	174.062	0	0	46.5161	-27.513	191.377	229.59	11613.7	9395.55	-191.377	0	11.808	9.06708	9.10299	0	0	0.133083	191.91	-544.553	42.6897	232.113	0	45.7727	44.7008	130.934	1
3360	0	0	1360	1	369.11	219.009	150.101	0	0	-20.4717	-48.6959	160.412	217.583	11481.4	9416.74	-160.412	0	11.0464	9.89821	9.64971	0	0	0.128226	197.389	-555.064	40.2312	233.809	0	49.5644	47.5703	127.567	1
3362	0	0	1362	1	417.88	192.559	225.322	0	0	51.37	-19.6136	242.551	213.552	11708.5	9287.99	-242.551	0	11.5334	10.0383	9.78139	0	0	0.135791	252.865	-575.31	34.2347	246.891	0	51.7742	48.5129	175.381	1
3369	0	0	1369	1	405.738	173.229	232.508	0	0	-69.9774	37.0313	-316.771	226.138	11730.2	9231.35	316.771	0	9.06441	10.1011	8.79633	0	0	0.189841	231.05	-565.825	35.0264	230.644	0	48.1619	43.7168	199.076	1
3370	0	0	1370	1	319.493	175.18	144.312	0	0	51.531	61.2481	-406.762	220.24	11708.3	9207.13	406.762	0	8.82115	9.85685	8.8401	0	0	0.112135	178.702	-539.378	48.1652	197.887	0	55.1655	49.8791	253.519	1
3371	0	0	1371	1	354.701	156.574	198.126	0	0	6.99119	-73.3943	156.541	192.794	11553.6	9341.77	-156.541	0	9.76608	9.26071	8.32515	0	0	0.00886198	281.018	-581.326	40.9103	253.074	0	52.6204	51.6235	132.097	1
3374	0	0	1374	1	322.803	118.747	204.056	0	0	10.627	98.3395	-660.193	249.612	11450.3	9469.02	660.193	0	10.9575	10.0004	9.1158	0	0	0.230989	215.355	-562.213	47.8911	262.976	0	80.5641	82.1257	243.867	1
3378	0	0	1378	1	327.283	173.484	153.799	0	0	-18.6174	12.63	-106.673	189.768	11579.2	9355.41	106.673	0	7.70822	9.68746	8.71765	0	0	0.195414	231.237	-563.059	46.3349	246.979	0	52.1007	50.7048	151.767	1
3390	0	0	1390	1	421.487	207.574	213.912	0	0	81.8727	17.2858	117.619	273.805	11578.3	9450.41	-117.619	0	12.9743	8.40316	9.20601	0	0	0.0719921	356.769	-599.933	32.6144	289.396	0	39.2058	38.1131	96.974	1
3411	0	0	1411	1	336.369	180.268	156.101	0	0	159.9	-68.611	724.883	287.171	11600	9436.65	-724.883	0	25.8974	8.49567	9.69676	0	0	0.141832	221.836	-556.156	44.4429	236.819	0	71.9054	71.6993	313.056	1
3412	0	0	1412	1	367.04	197.183	169.857	0	0	462.218	-151.932	-561.749	230.543	11596.6	9220.99	561.749	0	13.0397	9.65292	7.13687	0	0	0.333726	450.149	-599.479	38.3879	343.026	0	76.8474	56.6555	166.417	1
3427	0	0	1427	1	286.766	140.77	145.995	0	0	-4.16411	-36.0258	-142.671	152.053	11564.7	9404.07	142.671	0	6.17052	10.5578	9.41838	0	0	0.0914213	201.17	-551.959	57.4723	215.627	0	65.8228	61.929	203.709	1
3436	0	0	1436	1	293.975	147.747	146.228	0	0	-45.2968	-26.0953	179.44	201.385	11605.9	9194.82	-179.44	0	10.4318	9.6268	9.28339	0	0	0.0587027	173.926	-533.988	54.3129	191.993	0	51.2247	50.416	139.358	1
3450	0	0	1450	1	333.17	149.292	183.878	0	0	-40.8802	30.1476	-40.2922	187.888	11601.4	9337.89	40.2922	0	7.93476	9.62231	8.68897	0	0	0.0689932	196.567	-546.048	45.1417	223.218	0	53.3003	52.032	137.151	1
3461	0	0	1461	1	330.018	126.784	203.234	0	0	-55.0597	196.454	-675.191	484.125	11715.3	9271.25	675.191	0	21.992	8.86881	7.16185	0	0	0.356815	212.523	-554.433	43.6095	249.464	0	44.124	46.8651	116.245	1
3464	0	0	1464	1	343.574	190.625	152.949	0	0	57.5441	-47.818	117.552	240.731	11602.7	9316.2	-117.552	0	11.5869	9.6229	7.86023	0	0	0.223522	221.322	-553.867	42.555	232.082	0	43.7901	42.6295	104.077	1
3472	0	0	1472	1	400.881	250.28	150.601	0	0	109.529	35.0604	-286.927	229.177	11650.4	9432.64	286.927	0	8.97858	9.65355	8.21194	0	0	0.102131	228.034	-557.934	34.9494	243.691	0	45.6078	42.3765	177.217	1
3481	0	0	1481	1	323.553	176.921	146.632	0	0	-164.424	-249.193	-563.641	178.007	11725	9318.25	563.641	0	9.33227	8.5684	8.84471	0	0	0.0706685	180.754	-535.735	46.156	191.719	0	75.9889	88.7526	238.317	1
3496	0	0	1496	1	348.09	193.444	154.646	0	0	-10.7872	25.671	147.517	196.44	11671	9342.37	-147.517	0	9.68377	9.45828	8.32902	0	0	0.232375	195.306	-546.533	42.1073	225.619	0	53.9091	51.2794	130.171	1
3533	0	0	1533	1	419.008	184.733	234.275	0	0	69.5505	63.6961	111.572	262.728	11590.7	9204.68	-111.572	0	12.3223	8.62124	8.08689	0	0	0.0353531	227.547	-557.251	32.3662	238.793	0	40.0168	38.9218	96.1879	1
3556	0	0	1556	1	312.686	171.311	141.375	0	0	-24.9788	30.6048	-193.503	167.156	11485.9	9337.44	193.503	0	6.62083	9.18376	8.37043	0	0	0.0728954	235.394	-558.937	48.4733	220.53	0	57.9568	55.6152	194.771	1
3557	0	0	1557	1	339.16	144.949	194.211	0	0	20.1826	-30.6318	-79.8185	196.691	11739.7	9099.69	79.8185	0	8.13289	8.8817	8.50507	0	0	0.173315	201.82	-538.948	43.2902	180.298	0	48.9627	47.5764	133.45	1
3560	0	0	1560	1	368.375	188.945	179.43	0	0	5.42622	-127.366	-500.072	217.543	11754.5	9196.43	500.072	0	9.59775	8.32913	7.79979	0	0	0.229854	263.745	-570.883	37.8573	268.008	0	56.043	55.4762	218.191	1
3566	0	0	1566	1	317.411	148.228	169.183	0	0	64.669	21.2161	-246.153	213.745	11595.6	9346.82	246.153	0	8.36453	8.2714	7.69417	0	0	0.0143559	217.596	-544.643	45.951	225.966	0	45.9998	44.2814	168.809	1
3591	0	0	1591	1	400.221	187.291	212.93	0	0	14.0664	22.42	24.4238	202.748	11546.5	9445.28	-24.4238	0	8.90175	8.93458	8.17617	0	0	0.168739	190.68	-541.819	34.5872	224.187	0	51.1721	48.2236	124.618	1
3594	0	0	1594	1	380.233	191.735	188.498	0	0	-4.23905	118.971	-666.996	302.19	11664.5	9149.41	666.996	0	13.352	8.07914	6.39414	0	0	0.256107	249.691	-564.749	35.1368	269.191	0	61.3979	62.3637	176.928	1
3601	0	0	1601	1	333.882	171.272	162.61	0	0	47.7746	54.0517	108.152	195.689	11512.8	9513.31	-108.152	0	9.17211	8.53668	7.69723	0	0	0.193592	197.919	-540.596	43.1806	198.643	0	53.4262	49.7692	127.125	1
3633	0	0	1633	1	307.263	161.321	145.942	0	0	-48.9137	-155.589	-746.094	315.61	11808.8	9124.99	746.094	0	15.7183	7.13877	6.70776	0	0	0.140922	253.666	-558.683	45.7969	228.189	0	80.746	85.0137	127.93	1
3638	0	0	1638	1	339.438	182.01	157.428	0	0	21.7711	2.92026	422.757	188.195	11937.4	9365.12	-422.757	0	12.2329	7.75132	7.10651	0	0	0.13677	237.594	-551.422	41.076	258.743	0	63.4653	58.9514	365.105	1
3642	0	0	1642	1	293.166	124.963	168.203	0	0	63.2006	66.5937	-421.754	165.233	11796.3	9201.79	421.754	0	6.64264	8.9078	7.895	0	0	0.0312038	181.641	-523.391	52.0802	226.888	0	68.5372	63.4463	324.421	1
3658	0	0	1658	1	269.889	125.613	144.276	0	0	31.0226	-8.50186	-205.948	159.043	11728.9	9276.88	205.948	0	6.29752	8.39061	8.22305	0	0	0.19546	178.269	-525.596	58.1544	229.935	0	59.749	57.9739	207.823	1
3668	0	0	1668	1	299.963	140.834	159.128	0	0	167.039	-403.159	-725.238	288.064	11592.8	9272.9	725.238	0	17.5798	7.00422	6.29062	0	0	0.116426	268.987	-562.45	46.6544	252.183	0	79.3039	127.205	126.297	1
3685	0	0	1685	1	324.152	147.226	176.927	0	0	-1.71913	-34.6962	-438.155	186.34	11661.9	9502.4	438.155	0	7.7446	9.21197	6.39067	0	0	0.0915118	264.008	-557.8	44.1078	279.12	0	60.3473	54.012	264.914	1
3686	0	0	1686	1	387.521	167.295	220.226	0	0	38.1446	-14.7912	-98.9488	270.505	11721.7	9283.17	98.9488	0	11.0094	7.83473	7.08242	0	0	0.12567	217.891	-539.796	34.6382	232.898	0	35.3228	34.671	102.326	1
3700	0	0	1700	1	288.537	169.386	119.152	0	0	-584.741	83.1239	-674.583	359.512	11647	9484.24	674.583	0	27.1854	7.12539	6.6393	0	0	0.299711	199.558	-536.035	49.6664	230.345	0	112.694	85.652	117.835	1
3711	0	0	1711	1	292.355	142.709	149.646	0	0	-12.0664	-123.126	97.2368	187.457	11572.6	9391.51	-97.2368	0	9.21522	8.24176	8.01654	0	0	0.142344	214.119	-538.657	51.685	197.533	0	51.7119	51.0507	124.648	1
3713	0	0	1713	1	316.424	184.597	131.828	0	0	43.1027	-1.1086	65.0138	183.267	11617.1	9568.47	-65.0138	0	8.33193	8.02947	7.8041	0	0	0.0893064	225.546	-544.227	46.0221	242.49	0	53.7831	51.9467	130.027	1
3724	0	0	1724	1	391.611	182.77	208.841	0	0	112.945	216.499	-119.278	237.615	11646.9	9251.2	119.278	0	9.50535	7.88694	6.30542	0	0	0.253207	280.899	-565.769	33.6665	291.736	0	39.1415	37.5632	122.788	1
3731	0	0	1731	1	352.312	175.11	177.202	0	0	41.663	22.4095	423.008	258.856	11518.9	9445.29	-423.008	0	16.7477	7.54766	7.06353	0	0	0.170024	232.296	-551.584	38.9384	273.392	0	47.3728	45.7278	274.348	1
3732	0	0	1732	1	354.486	193.202	161.283	0	0	-23.0246	73.6985	-267.669	188	11583.6	9194.68	267.669	0	7.36072	7.20818	7.67709	0	0	0.156119	210.347	-537.139	38.8441	257.334	0	51.5605	47.9356	190.005	1
3755	0	0	1755	1	379.258	212.123	167.136	0	0	-12.08	-39.7162	-705.228	384.448	11572.6	9308.1	705.228	0	17.6823	7.39824	5.46438	0	0	0.235253	233.584	-556.723	34.1186	265.359	0	55.3459	56.3594	118.471	1
3767	0	0	1767	1	270.981	121.05	149.931	0	0	29.9235	14.5992	-45.1327	187.673	11530.6	9253.78	45.1327	0	7.81892	7.70597	7.5619	0	0	0.176131	185.814	-525.901	56.0283	231.454	0	49.6719	49.2459	127.95	1
3784	0	0	1784	1	317.343	130.873	186.47	0	0	-18.7905	-88.8668	-598.792	310.245	11878.3	9257.59	598.792	0	13.8988	7.61455	6.05478	0	0	0.138134	224.965	-538.31	43.6454	237.023	0	47.3879	50.8317	144.953	1
3788	0	0	1788	1	350.975	140.615	210.36	0	0	-10.4784	3.33398	-685.562	471.39	11670.7	9265.05	685.562	0	21.2177	7.49439	4.58328	0	0	0.238655	280.34	-566.561	36.8309	256.556	0	41.5271	42.048	101.747	1
3793	0	0	1793	1	327.934	154.565	173.369	0	0	-352.362	-1.44292	-286.39	165.086	11912.9	9269.82	286.39	0	8.86048	8.10119	7.285	0	0	0.397814	230.924	-556.927	43.4529	240.44	0	73.1064	48.6637	169.906	1
3817	0	0	1817	1	283.076	168.031	115.045	0	0	105.852	93.6061	277.77	250.221	11554.4	9673.07	-277.77	0	13.8185	6.9198	7.35369	0	0	0.0807813	208.447	-538.976	51.5709	246.583	0	39.8267	38.1789	150.859	1
3817	0	0	1817	1	282.194	121.439	160.755	0	0	-28.3773	-150.75	-42.4603	194.462	11588.9	9219.81	42.4603	0	8.76384	6.67787	7.59351	0	0	0.131399	245.7	-555.364	51.756	264.79	0	45.3683	44.6299	115.19	1
3841	0	0	1841	1	329.474	191.397	138.077	0	0	59.8716	-12.5983	74.6907	208.836	11500.7	9579.96	-74.6907	0	9.58442	7.1569	7.20527	0	0	0.064781	239.283	-546.93	42.2765	274.746	0	47.4938	44.8823	113.275	1
3845	0	0	1845	1	296.169	118.702	177.467	0	0	-46.9505	42.6233	-258.334	200.881	11607.5	9425.08	258.334	0	7.94446	8.02269	7.47188	0	0	0.181868	211.165	-539.613	49.9164	221.764	0	48.8869	45.0639	176.35	1
3876	0	0	1876	1	308.89	183.599	125.291	0	0	-620.743	304.867	-651.388	263.221	11583.3	9262.49	651.388	0	21.8726	6.90529	6.27798	0	0	0.229353	215.129	-538.917	44.7882	225.806	0	153.397	141.505	163.746	1
3877	0	0	1877	1	305.034	140.25	164.784	0	0	-9.85459	13.7022	85.4411	195.637	11670.1	9454	-85.4411	0	9.10803	7.58501	7.43951	0	0	0.115167	211.211	-538.557	47.4888	237.62	0	50.377	48.5712	119.452	1
3909	0	0	1909	1	363.128	157.097	206.031	0	0	268.911	-616.317	483.177	260.915	11491	9585.72	-483.177	0	44.0674	6.9809	4.15598	0	0	0.132252	472.359	-614.844	34.5881	1	0	75.6013	105.083	202.71	1
3917	0	0	1917	1	288.838	154.001	134.837	0	0	-653.83	-80.9334	-714.32	322.027	12015.1	9249.65	714.32	0	27.5117	5.14683	6.21457	0	0	0.244761	226.269	-532.994	46.7162	218.691	0	170.07	138.724	182.414	1
3918	0	0	1918	1	352.001	151.75	200.251	0	0	121.845	-5.7033	186.027	211.671	11538.4	9573.06	-186.027	0	10.7432	6.68448	7.00417	0	0	0.0874772	204.603	-527.925	38.2543	221.523	0	45.3325	43.3987	129.129	1
3972	0	0	1972	1	289.727	176.137	113.59	0	0	97.0018	-89.2951	75.9881	191.549	11762.5	9158.36	-75.9881	0	9.00105	6.66379	6.88	0	0	0.0152741	227.844	-535.771	49.1452	233.12	0	49.1112	46.6064	119.751	1
3988	0	0	1988	1	397.42	151.65	245.77	0	0	-1.11924	136.074	-142.324	209.957	11661.3	9132.31	142.324	0	8.28762	6.71909	6.16527	0	0	0.214522	250.803	-553.191	32.2774	233.343	0	43.2878	40.0683	137.035	1
4071	0	0	71	1	291.162	143.25	147.912	0	0	-41.7178	9.75552	-113.667	225.705	11701.9	9557.6	113.667	0	8.75788	4.76536	4.88089	0	0	0.160679	179.552	-501.108	40.4289	277.172	0	34.9483	32.9546	125.338	2
4122	0	0	122	1	271.838	170.468	101.369	0	0	108.757	-21.5398	335.376	149.805	11551.5	9489.24	-335.376	0	5.92117	4.65625	5.43421	0	0	0.119163	165.626	-487.791	44.5045	194.031	0	51.5855	51.9133	157.851	2
4153	0	0	153	1	286.959	164.393	122.567	0	0	37.7657	29.2243	272.126	158.365	11722.1	9338.82	-272.126	0	6.07749	4.9651	5.22221	0	0	0.130385	150.266	-478.164	41.7137	188.591	0	49.8581	48.5063	136.607	2
4155	0	0	155	1	255.345	152.812	102.533	0	0	57.6866	-10.9337	224.581	137.72	11801.9	9279.31	-224.581	0	5.22543	4.63826	5.50669	0	0	0.105004	216.186	-511.964	48.228	218.393	0	55.379	53.5579	148.082	2
4206	0	0	206	1	274.559	126.883	147.676	0	0	-3.05696	111.392	253.271	178.86	11464	9455.97	-253.271	0	6.84469	4.17843	5.6744	0	0	0.229477	146.558	-477.15	43.5917	199.342	0	44.5669	42.9628	121.743	2
4220	0	0	220	1	239.456	129.885	109.571	0	0	162.943	-45.6178	266.189	150.782	11696.6	9314	-266.189	0	5.85527	4.18995	5.05018	0	0	0.10262	199.942	-494.601	51.0188	221.84	0	49.9271	48.5783	137.758	2
4234	0	0	234	1	250.776	112.4	138.376	0	0	38.9954	19.1084	22.184	203.388	11521.6	9548.25	-22.184	0	7.47641	4.17233	4.75008	0	0	0.022557	218.751	-498.374	47.7375	245.066	0	37.6379	35.6696	112.228	2
4347	0	0	347	1	232.769	113.873	118.896	0	0	-22.9994	17.3284	493.782	141.384	11583.6	9550.03	-493.782	0	6.24673	4.41815	5.69481	0	0	0.155462	223.068	-505.9	54.1761	185.349	0	55.2353	56.3728	265.075	2
4448	0	0	448	1	199.109	85.4894	113.62	0	0	39.8909	-29.0235	274.538	173.894	11620.3	9496.72	-274.538	0	6.75301	3.79419	5.85704	0	0	0.0542797	212.045	-507.552	65.1323	217.542	0	43.5147	43.7775	124.012	2
4452	0	0	452	1	235.208	143.678	91.5302	0	0	48.8649	46.2387	-26.2496	154.282	11910.3	9321.8	26.2496	0	5.68159	4.21914	6.13823	0	0	0.117893	152.11	-477.714	53.6764	195.277	0	49.308	48.8301	150.197	2
4507	0	0	507	1	230.882	98.7699	132.112	0	0	-4.11522	24.7222	-467.655	250.392	11764	9343.32	467.655	0	12.5187	4.88744	4.67282	0	0	0.0719157	155.046	-483.704	53.9986	204.614	0	46.7576	47.1015	198.322	2
4516	0	0	516	1	261.858	125.828	136.03	0	0	68.3354	71.7351	275.936	194.816	11591.9	9495.63	-275.936	0	7.43272	4.50304	5.25632	0	0	0.0378511	131.237	-465.293	46.2487	200.434	0	40.7578	40.534	114.037	2
4553	0	0	553	1	230.952	126.062	104.889	0	0	27.0879	-15.1607	80.7912	123.69	11533.5	9482.86	-80.7912	0	4.58491	4.52823	5.75941	0	0	0.131008	173.113	-487.091	55.0125	199.462	0	62.0451	59.1028	168.192	2
4575	0	0	575	1	226.368	106.009	120.36	0	0	50.4842	67.8045	-27.0771	122.34	11510.1	9499.56	27.0771	0	4.49369	5.21738	5.59688	0	0	0.0957364	204.291	-493.657	57.4346	204.218	0	62.9231	59.2156	204.067	2
4631	0	0	631	1	201.284	120.737	80.5464	0	0	63.8584	116.634	46.2245	119.807	11696	9450.73	-46.2245	0	4.34997	5.11063	5.3805	0	0	0.0790276	153.271	-476.433	66.4155	170.995	0	62.9644	62.1202	181.115	2
4714	0	0	714	1	289.758	141.098	148.66	0	0	22.2302	20.3253	-119.416	180.625	11737.7	9248.05	119.416	0	6.9099	4.67443	5.32708	0	0	0.0932434	146.589	-477.556	41.0068	210.978	0	42.9385	41.304	170.493	2
4752	0	0	752	1	281.328	149.507	131.821	0	0	62.937	4.00341	-26.0488	151.932	11796.6	9264.38	26.0488	0	5.63571	3.94684	5.62856	0	0	0.03709	224.09	-510.035	41.9558	206.809	0	47.8683	47.7429	154.546	2
4769	0	0	769	1	288.52	164.958	123.562	0	0	154.409	150.284	163.677	158.693	11804.8	9317.42	-163.677	0	5.86866	4.70403	5.47298	0	0	0.127718	173.933	-486.304	41.3955	184.011	0	48.7669	47.4828	129.193	2
4845	0	0	845	1	240.1	137.913	102.186	0	0	-43.8993	-246.956	-494.781	184.939	11504.8	9316.02	494.781	0	11.3597	4.67093	5.49913	0	0	0.0515024	147.578	-475.485	52.2129	162.217	0	59.5414	76.7806	189.94	2
4974	0	0	974	1	218.759	119.253	99.5051	0	0	69.252	-14.8054	154.241	145.477	11491.3	9582.17	-154.241	0	5.42011	4.54437	5.23908	0	0	0.0733527	195.323	-496.037	58.227	200.64	0	53.2934	50.7823	138.788	2
4996	0	0	996	1	276.622	177.334	99.2887	0	0	38.457	26.8548	418.77	168.21	11621.8	9440.85	-418.77	0	6.93438	4.85619	5.19907	0	0	0.151278	171.383	-482.796	43.5279	192.129	0	46.7556	47.899	167.765	2
5607	0	0	1607	1	215.267	121.041	94.2269	0	0	53.853	32.0672	197.966	136.639	11506.7	9435.63	-197.966	0	5.10547	3.25069	4.24787	0	0	0.100007	174.494	-469.697	55.2285	234.946	0	52.0631	50.887	137.091	2
6179	1	0	179	1	245.85	145.33	100.52	0	0	1.45527	44.0973	247.068	155.552	11858.1	9124.62	-247.068	0	5.94671	3.92184	5.35489	0	0	0.18745	199.988	-489.75	49.3019	1	0	47.9364	46.689	127.76	2
6353	1	0	353	1	275.991	123.783	152.207	0	0	-11.4853	7.47857	354.474	153.237	11572	9559.88	-354.474	0	6.1781	4.51702	4.74976	0	0	0.111405	232.411	-516.005	42.7849	271.939	0	49.1145	49.1508	154.47	2
6357	1	0	357	1	231.391	141.098	90.2937	0	0	-43.3776	-63.841	-646.185	189.658	11504.3	9332.22	646.185	0	12.2395	4.12292	4.9276	0	0	0.149565	227.325	-518.175	52.9928	1	0	92.2937	100.231	196.056	2
6372	1	0	372	1	249.004	161.067	87.9375	0	0	140.926	40.6981	222.091	132.075	11718.6	9427	-222.091	0	4.95811	4.83229	5.71117	0	0	0.0511688	182.155	-493.418	50.3383	198.46	0	59.088	58.6335	153.088	2
6439	1	0	439	1	237.897	120.682	117.215	0	0	50.2934	20.9696	181.766	150.859	11510.3	9446.73	-181.766	0	5.62396	5.2757	5.68234	0	0	0.0707923	135.543	-473.456	54.0453	172.867	0	53.4751	51.871	139.164	2
6446	1	0	446	1	251.662	127.263	124.399	0	0	-195.197	207.175	-563.683	151.235	11755.8	9260.53	563.683	0	9.32781	5.29738	5.6692	0	0	0.359414	165.515	-490.472	50.2603	194.496	0	96.4606	94.0251	282.346	2
6464	1	0	464	1	236.007	109.369	126.638	0	0	23.3317	39.0122	96.1389	134.191	11636.9	9229.37	-96.1389	0	4.927	5.14233	5.92415	0	0	0.195124	129.335	-467.346	54.7431	125.131	0	58.3783	56.1346	163.202	2
6493	1	0	493	1	233.339	129.664	103.675	0	0	-34.1142	-38.4458	52.602	182.709	11694.3	9605.81	-52.602	0	6.91243	4.78245	4.72976	0	0	0.0563578	226.775	-507.121	53.202	1	0	40.6957	38.9094	115.779	2
6494	1	0	494	1	258.139	99.277	158.862	0	0	52.7923	40.5494	168.304	165.489	11607.4	9526.81	-168.304	0	6.12886	3.7911	5.26032	0	0	0.0606124	162.447	-479.212	46.0805	236.344	0	46.1685	44.7526	119.621	2
6506	1	0	506	1	226.688	141.583	85.1048	0	0	-11.7002	130.1	585.749	129.994	11771.6	9437.26	-585.749	0	6.27344	5.10336	5.40035	0	0	0.141999	145.773	-474.217	56.8242	164.425	0	69.3822	68.5816	413.745	2
6507	1	0	507	1	295.283	124.763	170.52	0	0	-16.5193	14.6709	-114.184	151.799	11477.4	9552.69	114.184	0	5.84389	4.91051	5.54581	0	0	0.143394	161.264	-482.912	40.4968	202.089	0	51.9328	48.5352	192.83	2
6520	1	0	520	1	258.501	139.446	119.055	0	0	-34.958	-1.12536	-572.01	213.314	11994.2	9269.5	572.01	0	12.2039	5.35445	5.19793	0	0	0.0333514	191.64	-499.067	48.0403	1	0	68.7776	70.2707	214.093	2
6542	1	0	542	1	309.719	154.614	155.105	0	0	58.0269	-3.12654	592.994	207.89	11602.2	9470.83	-592.994	0	9.91991	3.70726	4.53777	0	0	0.124019	226.237	-512.29	36.2017	254.499	0	41.8737	44.1729	252.903	2
6619	1	0	619	1	224.956	139.087	85.8691	0	0	1.22818	26.1317	510.455	163.652	11559.3	9541.23	-510.455	0	7.27388	4.18497	4.98269	0	0	0.0788349	229.965	-519.675	55.1222	263.706	0	48.9368	49.5721	241.705	2
6733	1	0	733	1	263.984	129.673	134.311	0	0	76.1491	-4.10405	-38.6905	162.543	11783.4	9172.83	38.6905	0	6.05717	4.51881	5.63798	0	0	0.0749912	188.804	-498.489	46.2212	236.91	0	45.3003	45.0861	152.588	2
6735	1	0	735	1	262.425	170.229	92.195	0	0	4.99401	-43.2093	648.641	196.068	11655.2	9610.57	-648.641	0	10.1213	3.66514	5.38609	0	0	0.0869992	219.905	-504.404	45.0915	249.036	0	46.5036	49.9431	309.519	2
6812	1	0	812	1	274.004	173.219	100.785	0	0	24.5173	43.3385	453.171	181.143	11735.4	9424.36	-453.171	0	7.6492	4.32943	5.55267	0	0	0.107851	162.062	-483.333	43.7777	205.838	0	43.5563	43.4203	175.183	2
6865	1	0	865	1	200.52	112.155	88.3657	0	0	57.5081	-128.78	426.139	132.217	11503.1	9297.5	-426.139	0	5.71345	5.14875	5.01203	0	0	0.201181	196.225	-502.507	66.0655	208.814	0	56.2979	59.0547	196.322	2
6909	1	0	909	1	302.475	137.753	164.722	0	0	-49.5143	147.633	417.817	158.469	11909.1	9120.75	-417.817	0	6.71526	4.04155	5.66513	0	0	0.115101	186.717	-496.401	38.5026	240.165	0	45.7081	45.5339	170.431	2
6934	1	0	934	1	268.175	140.982	127.193	0	0	195.281	29.0723	184.791	222.025	11464.9	9438.63	-184.791	0	8.32627	3.81913	5.16473	0	0	0.149547	205.455	-498.997	43.8925	278.603	0	35.8508	34.4813	94.761	2
6959	1	0	959	1	284.111	131.191	152.92	0	0	25.0604	14.6154	116.237	190.059	11734.8	9253.76	-116.237	0	7.02264	4.70201	5.24221	0	0	0.0985696	162.122	-485.813	41.9719	191.074	0	41.1794	39.5835	114.127	2
7011	1	0	1011	1	272.191	129.214	142.977	0	0	63.8613	19.2227	277.991	143.235	11596.4	9548.14	-277.991	0	5.49926	4.64638	5.55457	0	0	0.051046	163.405	-485.107	44.5455	193.993	0	53.8613	53.532	151.009	2
7044	1	0	1044	1	182.011	99.6027	82.4082	0	0	35.1138	59.4027	-227.991	156.638	11525.4	9308.64	227.991	0	6.30622	4.7806	5.80772	0	0	0.0367875	155.425	-481.261	76.128	196.837	0	56.3729	52.9994	246.191	2
7106	1	0	1106	1	288.353	157.763	130.59	0	0	3.10275	51.061	345.333	157.139	11657.1	9615.96	-345.333	0	6.25237	5.22496	5.33979	0	0	0.0315859	167.456	-489.974	41.8468	233.841	0	50.3632	49.8946	151.545	2
7116	1	0	1116	1	235.971	139.645	96.3262	0	0	-50.5823	42.1212	254.681	123.817	11511.5	9624.9	-254.681	0	4.82405	5.47568	5.65477	0	0	0.142609	166.731	-487.028	54.8903	192.226	0	63.4129	61.3498	169.702	2
7120	1	0	1120	1	236.012	113.561	122.451	0	0	-26.4927	8.7471	683.878	205.497	11587.1	9558.61	-683.878	0	11.1075	4.3504	5.44299	0	0	0.274956	184.513	-490.766	52.7675	197.818	0	49.2578	54.1055	330.177	2
7160	1	0	1160	1	235.796	144.59	91.2058	0	0	10.2195	72.442	263.982	191.13	11749.7	9195.94	-263.982	0	7.32182	4.41901	4.84541	0	0	0.0999062	202.926	-500.741	52.1064	271.705	0	41.1146	39.4913	113.461	2
7392	1	0	1392	1	257.229	122.985	134.244	0	0	22.6357	0.786432	-547.634	231.434	11438.3	9466.91	547.634	0	12.6964	4.81768	4.95307	0	0	0.0843869	166.276	-483.081	47.3501	197.455	0	58.9357	60.1347	206.904	2
7518	1	0	1518	1	270.52	155.366	115.154	0	0	48.012	-26.2622	233.817	221.382	11512.5	9294.64	-233.817	0	8.46444	4.75298	4.50106	0	0	0.0608438	212.729	-511.71	43.8461	280.772	0	35.2147	35.2021	94.1342	2
7676	1	0	1676	1	283.668	134.312	149.356	0	0	42.066	140.973	-475.735	291.723	11518.5	9326.73	475.735	0	14.5771	5.38917	4.89531	0	0	0.1593	151.706	-481.463	42.4124	204.412	0	42.4262	43.2025	183.521	2
7684	1	0	1684	1	260.509	129.999	130.511	0	0	24.8017	-63.4998	329.032	146.837	11635.4	9630.86	-329.032	0	5.90166	4.77525	5.83789	0	0	0.0971595	228.385	-509.348	47.5789	232.135	0	51.8399	51.8772	156.404	2
7711	1	0	1711	1	336.549	148.672	187.877	0	0	110.711	-27.7577	150.801	175.647	11549.5	9395.8	-150.801	0	6.55653	4.25047	5.34328	0	0	0.0600554	220.006	-511.207	33.7746	270.592	0	44.0137	43.3891	115.669	2
7722	1	0	1722	1	279.772	147.293	132.479	0	0	-30.7373	-10.2994	533.125	164.118	11591.3	9478	-533.125	0	7.54728	4.54663	5.72944	0	0	0.105885	175	-491.331	43.0851	228.147	0	50.6569	51.8675	266.3	2
7863	1	0	1863	1	271.711	142.969	128.742	0	0	56.0245	-15.6199	-86.0272	160.184	11604.2	9582.98	86.0272	0	6.08264	4.33875	5.86528	0	0	0.0670961	203.729	-500.55	44.5635	228.429	0	48.4252	46.6017	162.242	2
7883	1	0	1883	1	276.198	160.443	115.755	0	0	35.9354	95.2991	236.917	168.229	11624.3	9372.4	-236.917	0	6.34873	4.577	5.01398	0	0	0.197707	227.565	-518.947	43.095	245.19	0	46.3921	45.918	123.647	2
7899	1	0	1899	1	302.71	133.472	169.239	0	0	107.767	-32.6801	-57.4657	177.146	11552.5	9301.06	57.4657	0	6.69657	4.91695	5.51241	0	0	0.0412939	161.953	-489.896	39.2394	192.571	0	42.717	42.4429	148.932	2
7956	1	0	1956	1	275.472	124.448	151.024	0	0	105.503	49.4872	295.075	201.795	11654.4	9318.55	-295.075	0	7.75517	4.57935	5.15458	0	0	0.0609992	177.216	-494.675	43.3872	197.513	0	39.8822	38.9633	112.853	2
8070	2	0	70	1	264.773	142.981	121.792	0	0	-107.29	-23.0543	298.117	136.71	11966.8	9391.09	-298.117	0	5.63402	4.9786	5.70885	0	0	0.115348	203.024	-496.15	46.7285	158.456	0	55.0717	52.784	150.37	2
8104	2	0	104	1	238.096	114.047	124.049	0	0	64.4761	85.7599	-151.922	151.651	11595.7	9381.94	151.923	0	5.81773	4.48058	5.0861	0	0	0.156243	172.952	-490.08	51.9038	238.223	0	52.3402	49.8303	214.297	2
8148	2	0	148	1	249.829	128.906	120.923	0	0	91.7086	-21.3815	218.648	160.964	11967.2	9588.74	-218.648	0	6.0987	5.02591	5.7891	0	0	0.0549617	171.675	-486.961	50.5045	223.922	0	48.4159	48.2584	129.79	2
8157	2	0	157	1	314.647	153.96	160.687	0	0	60.9151	13.7514	47.7111	170.564	11599.3	9453.95	-47.7111	0	6.2542	5.0962	6.20984	0	0	0.0107208	185.603	-502.271	38.1148	215.115	0	47.1666	45.8517	134.489	2
8369	2	0	369	1	260.331	173.888	86.4431	0	0	48.1814	-44.9493	136.336	146.768	11612	9512.65	-136.336	0	5.50796	5.07385	5.41384	0	0	0.0862456	194.095	-495.968	47.5241	213.647	0	52.7558	51.017	138.157	2
8407	2	0	407	1	243.242	132.718	110.525	0	0	41.3326	7.87365	-134.91	138.801	11718.5	9559.49	134.91	0	5.35115	5.28734	5.34789	0	0	0.054671	201.275	-507.524	52.0591	232.065	0	56.1831	52.8028	216.935	2
8431	2	0	431	1	282.072	177.819	104.253	0	0	105.449	11.275	246.428	146.367	11554.8	9456.42	-246.428	0	5.55357	5.15786	5.43659	0	0	0.160791	178.387	-501.601	43.0501	242.768	0	54.3004	53.7293	145.036	2
8450	2	0	450	1	269.18	131.072	138.108	0	0	66.6679	17.3139	-73.8221	158.394	11493.9	9350.73	73.8221	0	5.93544	5.30041	5.98541	0	0	0.108258	141.786	-481.67	46.4572	186.244	0	48.9654	49.0129	173.781	2
8512	2	0	512	1	279.951	154.164	125.786	0	0	-16.7227	1.14916	109.717	142.3	11676.9	9267.23	-109.717	0	5.31507	4.97186	5.61288	0	0	0.0871408	197.058	-507.587	43.4345	227.695	0	54.5733	52.2412	149.695	2
8584	2	0	584	1	254.932	120.891	134.041	0	0	5.42706	78.1085	-70.8227	165.149	11754.5	9289.93	70.8227	0	6.16717	4.22049	5.82374	0	0	0.187587	242.597	-528.452	48.0783	229.584	0	46.4969	45.6417	160.637	2
8605	2	0	605	1	261.451	113.761	147.691	0	0	100.302	21.4563	93.6333	195.15	11559.9	9346.58	-93.6333	0	7.14459	5.08579	5.56297	0	0	0.135189	180.323	-496.515	47.4569	191.464	0	41.0084	40.3182	114.379	2
8732	2	0	732	1	284.48	151.847	132.633	0	0	14.891	-2.22299	574.49	194.159	11545.7	9669.24	-574.49	0	9.15962	5.06236	5.63997	0	0	0.117688	158.727	-485.792	42.6915	206.888	0	47.5066	47.8969	275.025	2
9013	2	0	1013	1	265.207	152.543	112.664	0	0	0.290228	-22.2063	172.621	163.209	11560.3	9589.57	-172.621	0	6.17956	4.40409	5.22534	0	0	0.202693	233.334	-521.402	45.3531	265.132	0	47.165	45.2492	122.078	2
9030	2	0	1030	1	290.649	173.933	116.716	0	0	62.3965	100.522	329.91	193.11	11597.8	9566.5	-329.91	0	7.54244	5.08135	5.43681	0	0	0.106889	166.786	-489.357	41.3805	174.394	0	41.868	41.9573	126.086	2
9121	2	0	1121	1	244.287	136.05	108.238	0	0	565.781	-962.195	-156.105	205.092	11792.1	9532.96	156.105	0	152.507	4.28606	5.37551	0	0	0.117301	225.468	-505.409	50.3121	257.381	0	227.527	176.16	271.566	2
9353	2	0	1353	1	251.089	145.437	105.653	0	0	245.005	-62.838	90.1464	162.374	11813.9	9630.2	-90.1464	0	6.23293	4.61373	4.92401	0	0	0.116	228.096	-500.578	48.5026	224.683	0	45.2443	43.3398	122.319	2
9516	2	0	1516	1	211.099	117.302	93.7969	0	0	49.0663	-76.3961	-242.079	148.968	11511.5	9544.1	242.079	0	6.29893	5.24516	6.22719	0	0	0.0854592	181.233	-490.938	64.1419	192.382	0	60.3686	54.8975	252.822	2
9553	2	0	1553	1	271.904	133.742	138.162	0	0	7.68284	5.67045	287.904	142.161	11652.5	9362.37	-287.904	0	5.53994	5.44271	6.37908	0	0	0.0323865	146.68	-483.931	46.4536	167.813	0	57.1166	56.3573	158.67	2
9583	2	0	1583	1	242.911	86.8306	156.081	0	0	66.4067	-33.7718	-369.841	160.972	11892.8	9202.49	369.841	0	7.37005	5.01661	5.52525	0	0	0.0633334	193.911	-490.98	52.0002	206.516	0	65.0532	57.9877	288.38	2
9600	2	0	1600	1	276.546	122.339	154.208	0	0	-8.964	28.2822	142.921	181.573	11868.5	9638.74	-142.921	0	6.77068	5.49625	5.21471	0	0	0.182431	159.051	-485.778	44.2668	198.278	0	44.0305	42.0089	115.069	2
9825	2	0	1825	1	255.836	122.26	133.575	0	0	1.54903	21.2847	124.517	177.199	11957.7	9446.42	-124.517	0	6.57679	4.24359	5.9754	0	0	0.177995	187.099	-495.728	48.0635	190.756	0	43.6421	42.8178	113.68	2
9891	2	0	1891	1	236.809	163.389	73.4203	0	0	22.9235	5.98248	687.764	200.085	11537.6	9362.06	-687.764	0	10.7132	4.40939	5.27462	0	0	0.128511	178.442	-490.303	52.4101	211.787	0	51.3291	56.5925	342.214	2
9924	2	0	1924	1	257.713	124.865	132.847	0	0	73.8188	-14.1567	456.627	150.253	11885.4	9282.54	-456.627	0	6.35826	6.01139	5.54243	0	0	0.0558317	164.855	-486.854	49.4864	209.918	0	55.2107	54.4063	210.595	2
9936	2	0	1936	1	260.853	144.201	116.652	0	0	-86.1967	68.7199	-300.282	160.444	11547.1	9498.64	300.282	0	7.00552	5.19108	5.39717	0	0	0.113987	186.724	-503.014	47.5317	237.662	0	62.8161	52.0982	265.283	2
