# Supplementary material for: CaV1 and CaV2 calcium channels mediate the release of distinct pools of synaptic vesicles
Source: eLife. 2023 Feb 23;12:e81407. doi: 10.7554/eLife.81407 (PMC10023163; doi:10.7554/eLife.81407)
Supplement: Figure 8—source data 1. [file elife-81407-fig8-data1.zip › Figure 8 - Source Data 1/unc-13short/14/4/cav1_to_cav1(unc13).csv]

83.9406957993124
-197.372199439733
-91.9382009938563
27.2857649722409
111.559193679674
-16.5117074028185
-110.993361794159
-69.4944990830718
-184.922214262828
-56.9974457638928
211.028012443317
-70.4301587320824
36.2620160366787
-22.6000996458097
-45.0817683930109
45.077496223912
-97.9436260818038
-55.8783468361635
327.927367353106
63.4826440657507
-18.0857947505574
-112.8433562353
61.7126240783691
36.8336446337926
-71.1796587477365
145.694907590119
23.4182222272248
7.48911621931802
-60.5056724751212
24.3795814616897
-111.521846169813
121.720742964824
-204.356597980617
117.217405619615
-43.6771974307139
49.0895505876961
87.8729709469026
79.11378087304
61.7197832993334
-71.8003720005654
185.898768963307
212.452224428325
-58.3390631679322
-119.310146745564
-76.5491234581568
-16.4388074506751
-46.8385243599932
-40.022226768122
113.852941861416
-33.452063906283
-209.818091257132
117.124741298987
-150.492718253032
-22.2528068519678
-31.6265578741531
-105.815032522682
29.9700542018454
-0.512288160831304
-65.6116463439794
-27.873492472454
-52.7254468317788
-19.5682555665117
25.7320880383122
20.9535127633771
-11.9003879888623
83.5216873062927
152.19501673698
-186.898067047039
-16.9074104714146
52.7146036911781
64.9701410199123
25.6533029110251
-52.1759484285449
-41.4049796342169
-159.71265984465
62.6813133846426
117.36695859387
177.406865088758
-116.08841576182
-195.586169422215
130.756750770026
96.3064282161777
-35.7810303779515
-115.936267047076
3.32038560621368
72.5907092718207
-12.9702353589455
32.9250178806979
52.8153366023271
74.2454427737503
15.429434553771
50.5002314229405
92.8335444090262
85.6852076336745
71.4426958963031
27.9314662152883
59.7547606234621
-129.677873065992
-72.7054898951083
137.664518138767
-127.336411965027
-60.7740811826261
175.534912572957
200.062494305015
95.7970018310589
-33.5587410568205
36.2541555112766
-225.82830973507
159.870389042413
-102.673116701026
14.0027796342856
33.2561195027592
-162.062307664626
214.486615022815
98.5350676161397
-163.820375035477
31.9579880218698
131.293075089488
-107.150501427344
160.67666338834
49.1661021140044
-118.125974981949
-207.856103570331
87.0161439302483
-155.091026680022
-115.332542548987
-15.2182268022825
-110.349513967749
-47.1064912821566
143.120248317533
-223.413625025109
8.48130618758296
-131.140429535006
2.8686929627529
-37.4029281918101
-217.12288592589
-200.968771002124
32.7014346920678
-104.743008079113
-23.2396652170319
48.2867903742299
-69.2423225667535
162.738668585924
-118.925140148742
140.420967533422
-158.117525060188
108.920811457727
-92.7190493693579
171.054221779295
-164.912942117277
207.236151749856
203.507945919093
-75.2697750843963
129.163438529815
-45.8237328084942
142.713883454686
8.13733102025617
-173.196476518749
-22.2624680716526
-83.6597361397289
-24.1196435837264
-50.024997302784
-166.304639534312
93.4497648047964
159.664752751527
293.198645997933
-174.521913041806
-104.73544555546
186.151419405729
0.221074673778276
-102.802627886636
254.772134683935
61.0124680937515
181.82207847547
-23.0460573833807
-165.919609819141
-228.168943649069
95.1998470360923
-128.28971543652
76.5468421473997
-195.912144969439
-24.9863682208143
2.50560342117751
23.4365108266575
25.8698527612196
7.10950155831597
-115.958466595997
14.7263373218466
79.9213229228972
100.347134971893
7.94160644573822
71.9773954458396
187.766190139391
4.10140610093731
41.5235436466701
108.83899134137
148.095219867422
115.152077722007
151.714579228197
-167.287335184832
115.812117988571
-36.3559906975097
124.899359187346
-5.35323001294455
-171.129238677015
173.227184970448
14.6280113992761
45.3365417134864
73.3907619582005
90.6733982356454
-151.201071247455
-96.3093170896118
-203.324401544143
183.096505034378
112.432626729968
158.529634771241
88.1150032950118
-146.267163267828
-51.5503018016952
47.9104958764983
-167.000397672009
-140.491788307456
3.20720430245819
176.818835986367
-79.5962453907669
23.140929301404
-96.7341695945961
-66.5453331794852
110.317812142335
-183.31842390676
-47.1129788026901
-173.2260048711
-127.214435111209
185.957835958801
69.3012801076966
92.2538035214548
-33.8003251339269
66.6379420362937
-171.471256395145
-212.150092717869
32.84843167687
-80.8304664387651
206.93668746697
80.5213830192733
-68.045173225315
-106.145377581193
-110.130473678006
-23.3857914587024
-108.44567361609
-108.541850800804
175.289894009224
-13.3275130293223
77.0306794652861
102.665453745238
1.41307355365279
17.6174496320564
-214.160476583496
1.93918688662598
-162.306567128053
-198.828933746754
-182.909111310943
-74.5119765631316
10.7774048304163
61.9030479220746
-125.916200866137
-144.006737527814
14.0832524008783
219.894079978798
21.7433275397852
-157.432939857123
174.163949226586
99.6488298671593
65.7848782366309
-19.3486167365118
-27.5547339420573
-130.10913471405
-180.434077805625
-187.554360729298
215.362412630129
-9.3444000368072
141.785650156
178.122790897627
-65.3711540464483
-137.817075578188
-64.5805686105614
2.40331636351948
-110.69708925526
-110.160337246383
43.7646327076145
-163.702956444851
-132.366278773447
-31.9873406545757
63.1538582272569
347.400821246063
-47.8128367855552
208.915676736058
-152.389599694807
-195.476458550982
-120.364895991821
-27.0436031411773
-92.36233809847
33.1291218750412
-33.4615351056818
-17.7638303802469
28.2196264637259
-104.445604009605
67.1930583415324
82.1592767673446
240.373370581518
-93.0833116047215
-88.9082514943784
80.645730915774
91.4481161566091
-19.1893550375025
-73.9634800028434
-99.8184363939399
22.3402536880421
141.142077212995
37.9361671318948
132.576308757636
120.551452237496
-94.7163413338058
85.3164178637307
-120.080900994684
22.2017876606951
-35.3477329032376
0.679351116294129
120.486253519082
12.2658393459933
32.0988288970329
-111.43697682468
12.7410069963462
-204.48081872621
-106.880953435191
30.6520037696191
124.980680990875
-160.780056526213
190.173752842664
-173.866266673253
75.5659407054991
-98.2757539335344
-28.6737263004761
-43.2611070666535
190.930884737012
-22.9646996339543
171.663643825228
73.4111261353191
253.303829213102
-60.673671928329
122.837097151196
-121.960482852421
-9.74457538087336
-67.1761122230637
-36.2476374668404
-45.0088478592788
-21.3551795892818
352.692615727117
-96.4935539512917
255.676421586375
109.601931301779
-54.3806286047147
143.318269362411
260.66199586627
-33.4892961728929
251.739087182234
-144.210668134561
-178.077609785843
