# Supplementary material for: CaV1 and CaV2 calcium channels mediate the release of distinct pools of synaptic vesicles
Source: eLife. 2023 Feb 23;12:e81407. doi: 10.7554/eLife.81407 (PMC10023163; doi:10.7554/eLife.81407)
Supplement: Figure 8—source data 1. [file elife-81407-fig8-data1.zip › Figure 8 - Source Data 1/unc-13short/14/4/cav1_to_cav2.csv]

74.3667405727956
239.35796585953
157.006528078449
113.497464738277
332.35838339206
191.062466008862
238.782630323434
182.904516205228
174.820602289899
-2.30209913780163
117.727995200257
200.542644831474
258.276115401879
271.379344154029
128.73710902337
184.882005650046
125.067883546748
93.4019685941166
360.46398848609
250.097018576345
199.17334378632
303.788969443058
134.703270956956
188.677737006159
353.460474807274
119.576195820633
295.489001526499
163.070727716064
282.986251967306
58.9526665047324
172.443469653046
67.792166189156
275.993763162873
-52.7668309746314
202.796791938912
208.529986654941
178.87811346222
91.4875744728215
105.870439038237
370.487799041966
91.1912777114376
339.530758985467
184.832354042335
172.406211102056
345.562694885259
87.3223403731772
212.514131764499
175.851861323119
198.181537123293
350.152169019026
363.454835739509
343.373893670727
99.7433697588149
284.090788831551
209.180432688052
149.462514963296
228.421363931058
324.980947502581
226.446906403036
-84.3319078887671
249.434142416665
-175.551770793785
213.132327180008
174.868092878954
58.7560419910824
251.515536595805
354.186803833889
230.058610984624
150.7092936437
297.48261332981
161.758228869317
185.418820733556
162.72237494474
5.59122983551242
-58.4721627114704
249.65990854112
207.989075215832
68.0887594744836
-110.886363571286
-101.687131648054
310.16983904848
37.8594304066555
238.944021173762
