# Supplementary material for: CaV1 and CaV2 calcium channels mediate the release of distinct pools of synaptic vesicles
Source: eLife. 2023 Feb 23;12:e81407. doi: 10.7554/eLife.81407 (PMC10023163; doi:10.7554/eLife.81407)
Supplement: Figure 8—source data 1. [file elife-81407-fig8-data1.zip › Figure 8 - Source Data 1/unc-13short/14/4/cav1_to_unc13.csv]

29.0986399676567
310.411535206702
204.977536760825
85.7535707947281
1.48014208729546
129.551043169788
224.032697561128
182.533834850041
297.961550029797
170.036781530862
-97.9886766763484
183.469494499052
76.7773197302904
135.639435412779
158.12110415998
67.9618395430571
210.982961848773
168.917682603133
-214.888031586137
49.5566917012184
131.125130517526
225.882692002269
51.3267116886
76.2056911331765
184.218994514706
-32.6555718231502
89.6211135397443
105.550219547651
173.54500824209
88.6597543052794
224.561181936782
-8.68140719785515
317.395933747586
-4.17806985264542
156.716533197683
63.949785179273
25.1663648200665
33.9255548939291
51.3195524676357
184.839707767534
-72.8594331963377
-99.4128886613562
171.378398934901
232.349482512533
189.588459225126
129.478143217644
159.877860126962
153.061562535091
-0.813606094447096
146.491399673252
322.857427024101
-4.08540553201783
263.532054020001
135.292142618937
144.665893641122
218.854368289651
83.0692815651237
113.5516239278
178.650982110948
140.912828239423
165.764782598748
132.607591333481
87.3072477286569
92.0858230035919
124.939723755831
29.5176484606764
-39.1556809700105
299.937402814008
129.946746238384
60.324732075791
48.0691947470568
87.386032855944
165.215284195514
154.444315401186
272.751995611619
50.3580223823265
-4.32762282690055
-64.3675293217893
229.127751528789
308.625505189184
-17.7174150030569
16.7329075507914
148.820366144921
228.975602814045
109.718950160755
40.4486264951483
126.009571125915
80.1143178862712
60.223999164642
38.7938929932188
97.6099012131981
62.5391043440286
20.2057913579429
27.3541281332946
41.596639870666
85.1078695516808
53.284575143507
242.717208832961
185.744825662077
-24.6251823717976
240.375747731996
173.813416949595
-62.4955768059881
-87.0231585380461
17.2423339359102
146.59807682379
76.7851802556925
338.86764550204
-46.831053275444
215.712452467995
99.0365561326835
79.7832162642098
275.101643431595
-101.447279255846
14.5042681508294
276.859710802446
81.0813477450993
-18.2537393225193
220.189837194313
-47.6373276213708
63.8732336529647
231.165310748918
320.895439337301
26.0231918367208
268.130362446991
228.371878315957
128.257562569252
223.388849734718
160.145827049126
-30.0809125505639
336.452960792078
104.558029579386
244.179765301975
110.170642804216
150.442263958779
330.162221692859
314.008106769094
80.3379010749013
217.782343846082
136.279000984001
64.7525453927392
182.281658333723
-49.6993328189546
231.964475915711
-27.3816317664532
271.156860827157
4.11852430924228
205.758385136327
-58.0148860123263
277.952277884246
-94.1968159828866
-90.4686101521238
188.309110851365
-16.1241027628457
158.863068575463
-29.6745476877168
104.902004746713
286.235812285719
135.301803838622
196.699071906698
137.158979350696
163.064333069753
279.343975301281
19.5895709621727
-46.6254169845579
-180.159310230963
287.561248808775
217.774781322429
-73.1120836387599
112.818261093191
215.841963653605
-141.732798916966
52.0268676732176
-68.7827427085012
136.08539315035
278.95894558611
341.208279416038
17.8394887308768
241.329051203489
36.4924936195694
308.951480736408
138.025703987783
110.533732345792
89.6028249403116
87.1694830057495
105.929834208653
228.997802362966
98.3129984451225
33.1180128440719
12.6922007950761
105.097729321231
41.0619403211294
-74.7268543724222
108.937929666032
71.515792120299
4.20034442559881
-35.0558841004531
-2.11274195503756
-38.6752434612281
280.326670951801
-2.77278222160203
149.395326464479
-11.8600234203768
118.392565779914
284.168574443984
-60.1878492034793
98.4113243676929
67.7027940534826
39.6485738087686
22.3659375313237
264.240407014424
209.348652856581
316.363737311112
-70.0571692674093
0.606709037001565
-45.4902990042719
24.9243324719573
259.306499034798
164.589637568664
65.1288398904708
280.039733438978
253.531124074425
109.832131464511
-63.779500219398
192.635581157736
89.8984064655651
209.773505361565
179.584668946454
2.72152362463385
296.357759673729
160.152314569659
286.265340638069
240.253770878178
-72.9185001918322
43.7380556592725
20.7855322455143
146.839660900896
46.4013937306754
284.510592162114
325.189428484839
80.1909040900991
193.869802205734
-93.8973517000013
32.5179527476957
181.084508992284
219.184713348162
223.169809444975
136.425127225672
221.485009383059
221.581186567773
-62.2505582422546
126.366848796291
36.008656301683
10.3738820217313
111.626262213316
95.4218861349127
327.199812350465
111.100148880343
275.345902895022
311.868269513723
295.948447077912
187.551312330101
102.261930936553
51.1362878448945
238.955536633106
257.046073294783
98.9560833660908
-106.854744211829
91.2960082271838
270.472275624092
-61.1246134596167
13.3905058998098
47.2544575303382
132.387952503481
140.594069709026
243.148470481019
293.473413572594
300.593696496268
-102.32307686316
122.383735803776
-28.7463143890309
-65.083455130658
178.410489813417
250.856411345158
177.61990437753
110.63601940345
223.736425022229
223.199673013352
69.2747030593546
276.74229221182
245.405614540416
145.026676421545
49.8854775397122
-234.361485479094
160.852172552524
-95.8763409690891
265.428935461776
308.515794317951
233.40423175879
140.082938908146
205.401673865439
79.9102138919279
146.500870872651
130.803166147216
84.8197093032431
217.484939776574
45.8462774254367
30.8800589996245
-127.334034814548
206.122647371691
201.947587261348
32.3936048511951
21.59121961036
132.228690804472
187.002815769813
212.857772160909
90.6990820789269
-28.1027414460259
75.1031686350743
-19.536972990667
-7.51211647052696
207.755677100775
27.7229179032383
233.120236761653
90.837548106274
148.387068670207
112.359984650675
-7.44691775211322
100.773496420976
80.9405068699361
224.476312591649
100.298328770623
317.520154493179
219.92028920216
82.38733199735
-11.941345223906
273.819392293182
-77.1344170756947
286.905602440222
37.47339506147
211.315089700503
141.713062067445
156.300442833623
-77.891548970043
136.004035400923
-58.624308058259
39.62820963165
-140.264493446133
173.713007695298
-9.79776138422676
234.99981861939
122.783911147842
180.215447990033
149.286973233809
158.048183626248
134.394515356251
-239.653279960148
209.532889718261
-142.637085819406
3.43740446519041
167.419964371684
-30.2789335954421
-147.622660099301
146.528631939862
-138.699751415264
257.25000390153
291.116945552812
