# Supplementary material for: CaV1 and CaV2 calcium channels mediate the release of distinct pools of synaptic vesicles
Source: eLife. 2023 Feb 23;12:e81407. doi: 10.7554/eLife.81407 (PMC10023163; doi:10.7554/eLife.81407)
Supplement: Figure 8—source data 1. [file elife-81407-fig8-data1.zip › Figure 8 - Source Data 1/unc-13short/14/4/cav2_to_cav2(cav1).csv]

-42.1906795061623
-30.0175440555722
-91.074875618122
-167.70952510488
-303.198065582847
-79.451142820255
-117.400294457448
-98.3132895606177
-38.3952276316322
-248.547470248495
-143.236791294672
-326.629935176845
-315.353103977339
-167.893567949935
-242.417185022039
-19.8596276445514
-2.80185265769796
-111.154137222426
6.77949484688907
-248.934252290355
-157.280925001774
-45.6320972406411
-79.659142532093
-151.933919592058
76.0634938643361
-27.0479560054191
-50.9774717164528
-171.635791775994
-48.2141934032425
-21.5309018910357
-119.457598589122
150.603836200387
-48.8482031644035
45.9289435830378
132.894686872614
107.965655291846
2.27657037810604
-81.8270952271432
-134.135608876708
5.81636302020161
99.902980899451
51.1852075208317
28.6677064334635
-15.2622884927587
45.7909663945229
-60.0342463117177
96.8802776416833
-62.526966234429
-20.5851776145701
-90.7387158027577
11.7508487103823
93.4134475981682
41.8735097792651
-1.36515393203626
84.0062021833855
51.9845486765971
-6.44101477581535
151.721017384019
109.58830529957
-117.211949914903
47.9823429212938
-25.3721573300372
-300.221931166436
76.7731442072636
-159.469026540517
28.0668755977131
27.2840901148611
-1.4364695261811
185.019121926262
103.367789005608
53.6303079430963
-207.645494526267
-34.0930968527973
150.803552990814
66.8487926781327
-128.863773664491
85.6474071707453
-27.5060303512892
102.025020798972
70.9826877379619
137.844993434845
131.335679003188
-21.7209734783191
-30.4591617896713
159.701242736324
72.3052670807501
41.1701305903007
165.033432638083
93.962548798163
148.003755163059
76.2555539289333
53.7803199854334
122.136960434687
12.448238517778
121.340214271493
80.4446560041306
187.162474169423
63.5636515798487
34.9436911753673
209.668656149284
153.524862662578
80.1567497638935
85.090619394683
111.679705835064
125.778724764978
129.091313229879
170.824568443348
105.215565162487
-22.2756694466279
