# Supplementary material for: CaV1 and CaV2 calcium channels mediate the release of distinct pools of synaptic vesicles
Source: eLife. 2023 Feb 23;12:e81407. doi: 10.7554/eLife.81407 (PMC10023163; doi:10.7554/eLife.81407)
Supplement: Figure 8—source data 1. [file elife-81407-fig8-data1.zip › Figure 8 - Source Data 1/unc-13short/14/4/cav2_to_cav2(unc13).csv]

-83.0758411460338
-8.007640012107
-93.2342914206856
-199.431677034179
-226.189138231097
-46.8166818167847
-161.856485225442
-156.436826020679
-30.1724956205944
-167.991215066666
-122.100019643227
-274.546884645402
-256.202707608407
-132.725147922129
-222.706181595524
-5.2180207668589
-10.2010748580979
-121.30105774157
29.8484259951165
-187.774428074828
-109.472442646118
-53.0529769192017
-71.9028867907728
-58.2302178787395
72.2526491535227
-26.8827309437766
-136.093815338207
-194.383466825217
-105.984497484607
-7.32376905159254
-142.613441256864
135.246369538265
-52.837518673723
38.1581421101873
154.16403347495
81.5156889536011
-30.3866022232014
-105.249471933479
-179.138262133343
-14.573506880417
92.7259986087647
30.1101116174941
24.7147836062522
-7.61871534064448
44.5830280348564
-42.0701501820986
95.2883859254598
-95.9901130426042
-22.3145927460646
-167.640412236391
8.02615309160683
95.7395828001172
42.5066920461031
-45.5564534120713
72.121081970512
71.0981639685233
-35.9941786909058
169.051368128334
104.147235733632
-133.152018127514
66.6917405267886
-41.6436852604238
-274.826596472851
61.8213777496403
-171.651887461107
-8.32024260560866
17.5666283247119
-7.95051947482352
173.800770510255
105.170466442813
30.0840720477754
-227.940116403752
-35.8180571241046
146.203037794541
46.6799966163835
-123.071268111013
51.2998000267762
-24.1493648804171
119.344592724678
83.1047849087809
141.149777341961
149.322805669679
-6.01454786110298
-2.32662085672564
186.585932247026
82.0397561761874
41.3473150304762
164.466040424835
95.50890326033
124.713982385765
111.75296796598
57.021714669816
129.536426898634
14.3677071262609
136.741359354157
106.32673056746
212.055478810995
80.2866075556522
52.6637554975205
216.783143422532
192.387207176755
64.0724042530983
83.4002374983793
108.892494931937
102.764320865948
109.360207550348
167.44035829823
106.188004005176
-32.077839695392
