# Supplementary material for: CaV1 and CaV2 calcium channels mediate the release of distinct pools of synaptic vesicles
Source: eLife. 2023 Feb 23;12:e81407. doi: 10.7554/eLife.81407 (PMC10023163; doi:10.7554/eLife.81407)
Supplement: Figure 8—source data 1. [file elife-81407-fig8-data1.zip › Figure 8 - Source Data 1/unc-13short/14/4/unc13_to_cav1.csv]

249.083684064786
169.196793233787
32.546846847983
-20.5551422672088
129.200837698363
5.81282145975456
225.693868775857
232.306134265182
182.022266303044
30.2634740179146
40.3024710273367
178.719614281701
161.431753114144
176.254999827996
142.079145812773
-56.7291898623989
-35.8531686930328
17.6649480004944
-7.13897231950614
257.146227212983
126.439642413212
112.254615332968
-170.388392964587
241.220987186245
8.97262384653186
120.184910164458
123.601672172326
-42.8749445524954
-83.217390081516
296.553695084218
211.013976495062
134.549076367177
226.671525751417
-15.3305848679756
154.798905091788
221.636900224948
-128.154013463747
298.248315657491
118.863817497588
-25.7351553728586
-170.267202134557
111.983928056168
-51.2628775352132
231.420645834176
-12.8891100613637
303.770134611013
301.322104340978
241.133071292872
-107.743990552219
138.102182588011
-27.8529792944628
4.60734922598022
316.931515525454
75.8856163594919
161.096547841778
266.763039349702
58.3933994325307
-18.3314606279964
7.05619766056589
103.750766452158
65.6727334533425
300.829386609908
137.744089289841
197.256072735056
252.263174979347
136.734344167342
26.6147071138075
-42.3517249617616
-13.6660140782315
27.6271610317654
348.195455073141
269.907549643467
249.833908503226
231.556867969748
330.201399939813
220.768445516997
50.5943483942738
-90.0482540752419
342.975653711426
158.202029236805
41.3199572783687
-10.8197106542157
178.224814631056
