# Supplementary material for: CaV1 and CaV2 calcium channels mediate the release of distinct pools of synaptic vesicles
Source: eLife. 2023 Feb 23;12:e81407. doi: 10.7554/eLife.81407 (PMC10023163; doi:10.7554/eLife.81407)
Supplement: Figure 8—source data 1. [file elife-81407-fig8-data1.zip › Figure 8 - Source Data 1/unc-13short/14/4/unc13_to_cav2.csv]

180.98036522726
359.50391195193
341.772708060524
317.712586851409
221.20872611338
312.205377688042
350.976469840001
254.357430108561
322.693338416362
289.765662580847
201.367436957546
285.678921702669
233.474294209909
67.4420244898884
236.276378591812
246.765444092289
280.726829870615
248.041981682831
74.4889621950624
268.84402650007
286.410156076532
301.187454556644
244.384175714105
193.827759462609
292.47744496529
182.983130771452
93.0325003875168
257.776216892911
118.321196694029
149.191891970213
209.716468346411
211.646143209273
377.210978243171
181.848542902237
266.293686071753
246.563432725718
183.567819014466
177.233917492342
166.785144078209
242.110011449735
169.806415759722
164.216953346631
196.462915907674
311.38241931312
323.965578326366
251.641205000609
283.408482170908
358.668611470257
232.041624944872
323.657669445885
322.455090094796
170.647735059973
347.422712287544
209.61093620887
245.329094120776
215.048370629193
277.528062560907
289.90042186133
309.126765135847
270.713886588404
304.671230199954
291.986118738807
338.588514820402
256.974445758968
335.870026688048
215.409177251393
230.720744458165
291.389903683439
307.404424480297
237.697903504228
282.781278116308
224.037682240036
319.024824237562
311.490571005659
288.701479393309
305.105814230092
231.684261206929
181.777918089889
327.264241617497
336.0784843727
236.812104705161
214.530775653819
172.139004464774
275.360214058725
230.334470605994
281.734821391216
243.250547776803
265.019292797233
217.451750797176
202.408922848244
273.156295454854
220.51650706796
271.391042752512
300.019376841583
206.140937437747
334.899852539034
289.711500640344
252.406470701226
300.993166063325
157.290108073106
361.678149376035
283.678538093985
216.836505375963
200.447827367854
279.579305541831
226.924732003179
240.361657559057
340.37840278041
207.386763555889
289.126729072039
291.681428493117
322.962821594239
327.148591503903
192.984357361292
287.227016223653
273.255786760754
213.076095818546
271.28597741363
368.106531259597
201.553566637793
266.615512748602
263.202467661453
353.116517929817
272.668650137573
374.053498334806
335.647387252953
203.61154663092
279.952859554494
294.290175467842
227.1775673589
350.882090900859
307.386719828188
262.060544308424
183.101295304416
264.075598682008
348.829452048201
280.966020635278
306.833500144905
357.67490764664
349.293892957181
298.072142369583
265.436995909977
245.249205115015
350.835735564349
143.86442336244
234.810832133471
214.849661222703
313.891503401663
225.581197637584
304.221962034893
201.698695086568
209.456182309106
297.425252689554
229.065479784167
325.705161156882
252.935710994609
234.088495968466
279.433217566599
326.720532390162
299.827699665671
305.945588091387
198.863940677466
289.559349617672
238.117424855776
177.348004475438
117.673786735251
220.406471097413
283.634908461745
124.944676827417
345.99581969734
278.30986169682
159.872599466235
105.924162634055
227.24426891558
213.061341322897
326.283821735547
338.123554443579
211.278626112187
326.750024095363
282.227860315419
389.360402890128
284.239854872661
319.462666607102
185.502091097762
296.127668579487
298.166640422565
337.546875243688
226.054885453887
175.255707593866
209.086622318293
210.86426959384
227.743102408893
209.14145761538
289.06314904938
253.975228673826
253.886613039493
201.565578143081
274.537435704409
199.645087658952
347.196378573224
236.425403556213
246.90688298882
149.13663369787
304.613876161977
319.446895188841
167.692015528666
320.333459718284
265.670334709372
191.668663923587
300.143225472862
306.732107274911
258.721813383145
360.468723150136
218.860313118161
218.527888296576
165.693776235999
266.435098228241
216.430682298287
349.871465847054
304.705644189167
348.283374052646
366.338280255863
287.369921352642
213.072471900045
367.866578883353
181.455549932134
317.833151011426
261.073497682333
166.329975600227
270.397814776055
241.438922451864
285.74382703361
238.550952664144
207.134579543686
172.88706276533
245.314616746504
193.472601758367
298.242509071886
322.079748702166
324.524209510844
249.060478974377
184.074991949639
144.324342544145
207.604854929119
220.331940720942
323.622009354884
313.896703415228
150.79384477301
369.387577410122
261.197452057428
179.471712723313
256.395050106039
321.309445722498
287.172352506852
243.70796611189
229.315061730191
327.238708551055
255.528475063446
353.673356804624
295.890499303667
357.171865133241
283.205132328758
347.760345765739
228.163090559105
387.471684624416
323.272417040576
207.026639338776
127.297686434889
300.925183021769
369.308085045028
210.641224672308
261.465094780699
147.796965597241
357.607624701712
301.853110040254
351.743210416123
304.866672421269
296.575202439213
115.852215014544
295.545732375329
123.962658634606
198.377906635613
215.62996779157
279.770983325925
322.105840941063
267.336774392108
375.785296574391
359.775552815849
238.5683664194
381.192477677932
369.179234517786
314.061271226899
244.534491009152
64.1367517407034
170.131545207561
112.387803849155
357.525552283503
330.537442202909
227.353200519425
291.439138207501
367.603682339552
271.27096760695
213.681293421701
246.122873700413
293.985718520118
300.084176631437
109.946799700212
171.775013982693
141.808200295893
332.854901581992
278.308395464363
213.91715075926
284.18989783345
233.562253773745
262.322031813197
294.965456199714
293.886694215609
264.867748889215
266.846038196916
195.44585358429
191.712764676011
357.350483022408
239.434989809652
371.112603862599
265.635872169776
241.80999722552
281.2234571275
161.863873378436
199.86560519655
216.824996052423
373.559521491756
341.3440986201
355.890039679591
272.926624397365
262.653725679313
220.083635532814
367.284343342028
190.523301602369
291.6288080755
25.7518593668501
241.589255438455
228.669382768861
320.494632993355
101.498246754792
228.601272173149
124.981917740462
243.797501770792
80.666212574848
301.636203253864
238.085890256847
385.770113164295
307.002493191269
375.570432681729
145.798620763491
275.610971340355
113.953638810792
42.3178692550009
363.269125287705
147.914028868661
195.586103572461
334.581979773968
132.823216818975
149.878857927433
62.5491314719366
128.542204936293
296.554411230718
382.330182962376
