# Supplementary material for: CaV1 and CaV2 calcium channels mediate the release of distinct pools of synaptic vesicles
Source: eLife. 2023 Feb 23;12:e81407. doi: 10.7554/eLife.81407 (PMC10023163; doi:10.7554/eLife.81407)
Supplement: Figure 8—source data 1. [file elife-81407-fig8-data1.zip › Figure 8 - Source Data 1/unc-13short/14/4/unc13_to_unc13(cav1).csv]

136.044348297817
56.1574574668175
-80.4924889189861
-133.594478034178
16.161501931394
-107.226514307215
112.654533008888
119.266798498213
68.9829305360745
-82.7758617490545
-72.7368647396324
65.680278514732
48.3924173471751
63.2156640610265
29.0398100458042
-169.768525629368
-148.892504460002
-95.3743877664747
-120.178308086475
144.106891446014
13.4003066462428
-0.784720434001429
-283.427728731556
128.181651419276
-104.066711920437
7.14557439748933
10.5623364053572
-155.914280319465
-196.256725848485
183.514359317249
97.9746407280927
21.5097406002078
113.632189984448
-128.369920634945
41.7595693248186
108.597564457979
-241.193349230716
185.208979890522
5.82448173061857
-138.774491139828
-283.306537901526
-1.05540771080086
-164.302213302182
118.381310067207
-125.928445828333
190.730798844044
188.282768574009
128.093735525903
-220.783326319188
25.0628468210416
-140.892315061432
-108.431986540989
203.892179758484
-37.1537194074772
48.0572120748093
153.723703582733
-54.6459363344384
-131.370796394966
-105.983138106403
-9.28856931481096
-47.3666023136266
187.790050842939
24.7047535228721
84.2167369680865
139.223839212378
23.6950084003729
-86.4246286531616
-155.391060728731
-126.705349845201
-85.4121747352037
235.156119306172
156.868213876498
136.794572736257
118.517532202779
217.162064172844
107.729109750027
-62.4449873726953
-203.087589842211
229.936317944457
45.1626934698361
-71.7193784886003
-123.859046421185
65.1854788640867
