# Supplementary material for: CaV1 and CaV2 calcium channels mediate the release of distinct pools of synaptic vesicles
Source: eLife. 2023 Feb 23;12:e81407. doi: 10.7554/eLife.81407 (PMC10023163; doi:10.7554/eLife.81407)
Supplement: Figure 8—source data 1. [file elife-81407-fig8-data1.zip › Figure 8 - Source Data 1/unc-13short/14/5.csv]

image-ID	cycle	z-step	frame	accum	photon-count	photon-count11	photon-count12	photon-count21	photon-count22	psfx	psfy	psfz	psf-photon-count	x	y	z	stdev	amp	background11	background12	background21	background22	maxResidualSlope	chisq	log-likelihood	accuracy	llr	time-point	precisionx	precisiony	precisionz	vis-probe
0	0	0	0	1	660.239	429.456	230.783	0	0	108.16	-12.4193	462.989	876.025	6967.7	14562.8	-462.989	0	34.8474	5.4139	8.16378	0	0	0.299663	272.953	-585.044	8.08724	564.543	0	14.3197	14.562	59.7949	0
4	0	0	4	1	533.312	337.513	195.799	0	0	104.96	37.8991	436.827	582.537	6970.9	14512.5	-436.827	0	22.5082	7.50233	9.19431	0	0	0.171895	215.354	-561.795	10.4481	403.707	0	21.0921	21.1688	83.259	0
5	0	0	5	1	358.392	243.198	115.193	0	0	89.4521	-15.6935	478.91	254.632	6986.41	14566.1	-478.91	0	10.2997	6.04906	8.31665	0	0	0.150363	212.811	-534.593	16.0447	254.222	0	40.7664	41.3263	181.886	0
6	0	0	6	1	536.568	329.403	207.164	0	0	122.556	-20.9001	481.365	536.405	6953.3	14571.3	-481.365	0	21.7401	6.88256	8.43757	0	0	0.103433	216.261	-551.413	10.2767	352.503	0	22.2588	22.6937	95.3442	0
10	0	0	10	1	713.892	478.855	235.037	0	0	84.1088	15.1872	508.654	915.03	6991.75	14535.2	-508.654	0	37.984	5.98794	7.26746	0	0	0.320228	189.905	-544.333	7.43039	468.372	0	14.4562	14.74	64.3361	0
12	0	0	12	1	640.621	409.427	231.194	0	0	98.3641	9.98398	386.388	715.602	6977.5	14540.4	-386.388	0	26.5727	6.33371	8.16197	0	0	0.297779	242.091	-572.055	8.41104	474.908	0	16.9393	16.8891	62.172	0
14	0	0	14	1	876.77	516.431	360.34	0	0	75.0822	77.6531	407.089	1005.67	7000.78	14572.4	-407.089	0	37.9419	6.04259	8.22518	0	0	0.716619	248.845	-577.89	5.99222	675.444	0	12.9688	12.9443	49.335	0
15	0	0	15	1	635.495	383.023	252.472	0	0	114.714	54.0082	571.855	705.328	6961.15	14596	-571.855	0	31.1813	5.67742	7.80108	0	0	0.284691	246.519	-569.547	8.42894	424.496	0	18.179	18.9348	96.1983	0
16	0	0	16	1	701.251	426.61	274.641	0	0	42.969	-5.34071	344.365	810.752	7032.89	14555.7	-344.365	0	29.4318	6.50334	7.72588	0	0	0.472177	242.89	-562.245	7.61661	485.679	0	15.2027	15.0482	52.861	0
21	0	0	21	1	487.491	286.544	200.947	0	0	75.261	-12.5159	313.198	474.703	7100.26	14463.2	-313.198	0	16.8096	6.32089	7.61361	0	0	0.26157	191.754	-531.808	11.3137	301.798	0	23.0759	22.9098	78.7782	0
28	0	0	28	1	541.432	335.74	205.692	0	0	98.1576	78.2642	530.459	532.538	6977.7	14571.8	-530.459	0	22.5674	5.50553	7.149	0	0	0.22317	239.621	-558.894	9.9803	343.336	0	22.0107	22.4389	106.385	0
33	0	0	33	1	572.795	351.969	220.826	0	0	28.3094	12.4943	348.681	636.157	6947.89	14637.5	-348.681	0	23.1746	6.19388	7.43159	0	0	0.428907	294.945	-583.876	9.45283	452.059	0	18.0997	17.997	63.1487	0
34	0	0	34	1	687.908	444.772	243.136	0	0	61.9168	47.2313	624.467	946.402	7013.94	14503.1	-624.467	0	44.6241	5.90787	8.26771	0	0	0.455998	248.031	-584.849	7.76752	539.304	0	15.1505	16.3642	88.9443	0
42	0	0	42	1	587.164	370.03	217.134	0	0	106.353	17.195	451.876	731.114	7069.17	14533.2	-451.876	0	28.6792	5.51815	7.67038	0	0	0.348898	213.561	-552.075	9.16648	509.262	0	16.545	16.6802	68.4643	0
45	0	0	45	1	529.167	271.462	257.706	0	0	123.154	46.2725	242.489	546.508	7052.37	14504.1	-242.489	0	18.2925	7.38884	7.62873	0	0	0.106663	217.78	-550.666	10.4193	416.149	0	21.0266	20.4235	66.2578	0
47	0	0	47	1	453.143	275.908	177.235	0	0	58.4929	64.3808	659.796	486.764	7017.37	14486	-659.796	0	23.9871	5.82708	7.14586	0	0	0.315755	184.991	-526.936	12.1722	293.899	0	26.0639	29.2572	171.27	0
48	0	0	48	1	301.342	149.806	151.535	0	0	-411.46	524.735	549.752	334.604	7088.68	14424.3	-549.752	0	44.2495	6.33359	6.95061	0	0	0.767025	251.365	-543.19	19.3946	338.927	0	49.8228	49.583	132.241	0
54	0	0	54	1	662.596	436.959	225.637	0	0	140.015	20.9051	526.304	817.339	7035.5	14429.8	-526.304	0	34.472	5.63162	6.98702	0	0	0.215784	226.162	-556.8	8.02007	449.885	0	15.8701	16.317	74.6739	0
55	0	0	55	1	486.766	349.377	137.389	0	0	79.187	40.5182	579.552	646.574	6996.67	14509.8	-579.552	0	28.8942	4.94242	6.61681	0	0	0.240348	274.209	-568.762	11.1151	460.244	0	19.0331	19.8925	101.842	0
57	0	0	57	1	728.005	524.795	203.21	0	0	58.6967	41.3423	644.251	1084.61	7017.16	14509	-644.251	0	52.3899	4.09732	6.53699	0	0	0.752158	198.497	-544.098	7.16262	562.755	0	13.1013	14.3371	78.3502	0
64	0	0	64	1	616.175	382.196	233.98	0	0	160.953	63.6531	633.198	737.057	7014.57	14486.7	-633.198	0	35.0075	4.32006	7.06089	0	0	0.285432	207.905	-537.093	8.58974	417.894	0	17.3755	18.9731	106.705	0
71	0	0	71	1	548.294	324.377	223.917	0	0	41.6281	40.4359	285.696	573.25	7034.23	14509.9	-285.696	0	19.8814	6.41174	6.83209	0	0	0.349395	185.65	-532.1	9.8927	377.14	0	19.6759	19.1613	63.4774	0
72	0	0	72	1	791.053	541.283	249.77	0	0	155.957	24.2622	612.953	1014.59	7019.56	14526.1	-612.953	0	47.0354	5.30233	7.08468	0	0	0.513814	210.043	-559.768	6.62589	592.574	0	13.9643	14.9208	77.5517	0
76	0	0	76	1	534.855	355.622	179.233	0	0	151.042	-13.0488	635.63	645.05	7024.48	14463.7	-635.63	0	30.803	4.17882	6.16652	0	0	0.0308169	195.662	-527.896	9.93741	381.419	0	19.0517	20.927	114.232	0
77	0	0	77	1	558.798	389.284	169.513	0	0	155.91	52.6962	638.398	697.233	7019.61	14497.7	-638.398	0	33.296	4.96527	6.76272	0	0	0.481519	219.561	-547.2	9.5781	429.129	0	18.6236	20.3858	114.023	0
87	0	0	87	1	742.471	404.745	337.726	0	0	163.386	5.79793	344.677	901.243	7012.13	14544.6	-344.677	0	32.5082	5.67336	6.15842	0	0	0.418158	217.594	-553.731	7.07158	564.604	0	13.6197	13.4403	46.8459	0
92	0	0	92	1	506.591	285.455	221.135	0	0	48.6083	5.18173	187.968	419.762	7126.91	14545.2	-187.968	0	13.7702	6.23457	7.03508	0	0	0.209139	279.007	-580.286	10.7907	359.054	0	24.6117	24.2329	79.3452	0
96	0	0	96	1	565.879	341.251	224.628	0	0	178.497	55.3498	580.042	656.365	6997.02	14495	-580.042	0	29.3711	4.12433	7.07411	0	0	0.447572	183.035	-519.679	9.39667	358.874	0	18.3117	19.0926	100.111	0
103	0	0	103	1	563.604	376.895	186.71	0	0	51.2907	-46.2375	582.293	572.675	6924.91	14596.6	-582.293	0	26.0276	5.56978	7.64468	0	0	0.216574	215.231	-552.023	9.58697	312.277	0	21.1694	22.5549	114.074	0
110	0	0	110	1	761.141	429.777	331.364	0	0	108.339	-29.1087	378.887	747.067	6967.52	14579.5	-378.887	0	27.7473	6.71008	7.00118	0	0	0.245505	280.696	-595.042	6.95607	557.953	0	16.2541	16.2629	57.6238	0
112	0	0	112	1	623.9	357.869	266.031	0	0	93.9939	74.3649	536.032	715.238	7081.53	14476	-536.032	0	30.4877	3.61036	6.24477	0	0	0.534919	314.076	-587.544	8.39177	556.807	0	16.43	16.8327	83.44	0
114	0	0	114	1	428.745	248.487	180.258	0	0	89.9997	-32.8422	360.897	433.723	6985.86	14583.2	-360.897	0	15.9239	5.53651	6.40087	0	0	0.193198	225.497	-536.312	12.8299	330.337	0	24.1434	24.0027	84.4412	0
116	0	0	116	1	486.679	261.518	225.161	0	0	59.1293	46.052	338.503	476.761	7116.39	14504.3	-338.503	0	17.1012	4.49964	5.94751	0	0	0.246627	231.711	-537.169	11.02	397.854	0	21.4746	21.2771	76.758	0
119	0	0	119	1	443.374	235.902	207.473	0	0	101.588	-1.0464	420.654	368.384	7073.93	14551.4	-420.654	0	14.0856	5.29855	7.1295	0	0	0.210638	187.197	-521.688	12.4044	260.868	0	28.1875	28.2311	111.794	0
121	0	0	121	1	445.572	274.751	170.821	0	0	94.5371	23.3926	450.893	444.291	7080.98	14527	-450.893	0	17.4138	5.04748	7.11231	0	0	0.320595	213.041	-545.764	12.3038	369.985	0	24.1531	24.2944	101.922	0
130	0	0	130	1	472.669	288.18	184.489	0	0	70.6552	-45.523	421.6	613.058	7104.87	14496.2	-421.6	0	23.7185	3.69563	5.49105	0	0	0.274341	242.201	-544.061	11.2484	381.274	0	17.1804	17.4455	68.7005	0
139	0	0	139	1	661.083	362.603	298.479	0	0	41.948	121.708	252.15	582.401	7133.57	14428.7	-252.15	0	19.7668	4.75989	6.54726	0	0	0.678418	336.865	-577.202	7.97307	569.255	0	18.086	17.8717	60.5001	0
141	0	0	141	1	413.312	271.662	141.649	0	0	48.8518	-5.75301	522.878	437.906	7126.67	14456.5	-522.878	0	18.5699	4.65617	6.1461	0	0	0.164767	172.484	-504.891	13.2127	278.683	0	24.6889	25.4477	121.857	0
143	0	0	143	1	393.872	252.059	141.813	0	0	112.193	41.8733	513.024	347.233	7063.33	14408.8	-513.024	0	14.4325	4.5099	6.61483	0	0	0.183241	194.113	-519.296	13.9639	284.895	0	29.9516	30.6486	148.807	0
146	0	0	146	1	349.789	171.842	177.947	0	0	92.0256	30.3389	210.572	277.875	7083.49	14520	-210.572	0	9.14923	5.5518	6.34227	0	0	0.168404	167.278	-506.275	16.0979	243.402	0	34.6496	33.7246	108.829	0
149	0	0	149	1	418.321	247.061	171.26	0	0	33.704	6.64629	329.141	383.981	7141.82	14444.1	-329.141	0	13.7905	5.1123	6.64904	0	0	0.380762	196.267	-524.724	13.1549	307.748	0	26.1231	26.0956	92.9007	0
151	0	0	151	1	467.135	248.742	218.393	0	0	66.9496	82.174	279.873	471.178	7108.57	14468.2	-279.873	0	16.1985	4.62918	6.30008	0	0	0.511446	217.815	-534.57	11.5652	377.912	0	21.6072	21.2733	72.4905	0
152	0	0	152	1	384.329	221.633	162.696	0	0	123.05	-51.8362	232.905	333.44	7052.47	14502.5	-232.905	0	11.2865	4.99228	6.54804	0	0	0.171068	216.991	-528.464	14.4216	297.363	0	29.0133	28.3541	91.7435	0
153	0	0	153	1	411.237	222.344	188.893	0	0	113.615	7.60562	289.625	384.302	7061.91	14443.1	-289.625	0	13.3199	4.34964	5.24674	0	0	0.208138	202.216	-514.972	13.143	296.547	0	25.0879	24.7111	82.659	0
163	0	0	163	1	457.025	260.591	196.434	0	0	59.8187	7.66296	264.426	559.761	7115.7	14443	-264.426	0	19.1521	3.73738	4.50552	0	0	0.275899	267.303	-546.594	11.5824	398.48	0	17.609	17.4208	58.5609	0
165	0	0	165	1	402.134	210.658	191.476	0	0	77.617	-18.3138	395.467	417.099	6998.24	14469	-395.467	0	15.6899	4.13192	5.62776	0	0	0.168432	229.344	-526.363	13.4799	317.093	0	23.7487	23.8148	89.1728	0
167	0	0	167	1	449.071	311.738	137.333	0	0	33.1102	62.8997	596.332	563.864	7042.75	14487.5	-596.332	0	25.8898	4.1559	5.99042	0	0	0.419753	186.826	-520.245	11.9881	333.503	0	20.6718	21.7822	116.599	0
168	0	0	168	1	322.832	168.72	154.113	0	0	40.9306	-2.6536	71.8286	300.368	7134.59	14453.4	-71.8286	0	9.49894	4.06757	5.92195	0	0	0.140101	217.141	-514.999	17.2115	284.246	0	29.5827	29.2476	99.4502	0
170	0	0	170	1	390.771	232.99	157.781	0	0	120.146	33.9531	392.078	385.067	7055.38	14416.7	-392.078	0	14.3216	3.44568	5.49219	0	0	0.202561	206.093	-525.441	13.779	332.304	0	24.7172	24.8076	96.486	0
174	0	0	174	1	389.517	253.856	135.662	0	0	49.3481	14.3357	534.232	263.734	7026.51	14436.4	-534.232	0	11.2904	5.5886	6.925	0	0	0.203423	218.131	-538.171	14.3483	248.667	0	39.9721	41.3197	202.913	0
175	0	0	175	1	337.017	181.17	155.846	0	0	88.1314	18.7092	302.472	209.839	6987.73	14531.7	-302.472	0	7.33461	4.71951	6.4283	0	0	0.22493	195.629	-511.717	16.6301	281.07	0	43.7773	42.6525	143.544	0
178	0	0	178	1	352.725	174.812	177.913	0	0	152.99	100.056	501.001	242.828	7022.53	14450.3	-501.001	0	10.0028	4.01203	6.11938	0	0	0.208373	197.613	-506.006	15.6145	265.817	0	38.9003	39.6516	189.451	0
180	0	0	180	1	261.356	164.049	97.3074	0	0	135.737	125.015	531.554	261.059	7039.78	14425.3	-531.554	0	11.1309	4.0889	6.12229	0	0	0.246654	163.816	-491.556	21.8972	243.793	0	37.3855	38.5288	197.131	0
181	0	0	181	1	364.223	186.493	177.73	0	0	154.155	95.7675	459.167	373.854	7121.03	14454.6	-459.167	0	14.7731	3.52156	5.19758	0	0	0.222236	228.949	-533.266	14.8546	352.034	0	25.7117	26.0049	113.187	0
183	0	0	183	1	305.712	176.048	129.664	0	0	39.5247	11.3452	261.022	262.076	7036.34	14539	-261.022	0	8.97007	5.03369	5.36018	0	0	0.0926741	180.575	-502.585	18.4225	241.522	0	35.4007	34.4274	110.323	0
188	0	0	188	1	482.33	296.072	186.257	0	0	98.4931	-16.6138	375.128	444.598	6977.37	14567	-375.128	0	16.433	4.63337	6.09306	0	0	0.165126	229.342	-544.924	11.1532	347.4	0	22.9495	22.8424	83.0387	0
189	0	0	189	1	394.042	177.3	216.742	0	0	116.929	-3.41167	117.67	346.715	7058.59	14553.8	-117.67	0	11.0398	4.83676	5.20926	0	0	0.183205	201.086	-511.474	13.8369	275.391	0	27.0088	26.2405	87.2122	0
191	0	0	191	1	401.554	229.326	172.227	0	0	56.8226	12.5299	550.343	468.337	7118.7	14537.8	-550.343	0	20.3673	3.90076	6.03048	0	0	0.20024	231.288	-539.764	13.5086	325.585	0	23.0549	23.8567	121.848	0
193	0	0	193	1	358.649	196.016	162.633	0	0	87.009	-67.9283	269.427	391.22	7088.51	14518.6	-269.427	0	13.6301	4.68272	5.2718	0	0	0.086885	267.676	-527.947	15.3337	293.777	0	24.5278	24.2819	79.1331	0
196	0	0	196	1	344.029	181.851	162.178	0	0	62.5547	1.65121	329.116	354.529	7013.31	14548.7	-329.116	0	12.6816	4.59346	5.39502	0	0	0.0909115	212.048	-521.976	16.0611	280.623	0	27.2711	26.8374	91.9573	0
203	0	0	203	1	412.824	218.42	194.404	0	0	107.715	-5.10659	259.275	346.501	7067.81	14455.8	-259.275	0	11.7957	4.97361	6.38427	0	0	0.100846	153.966	-492.272	13.3006	271.632	0	28.2456	27.7056	90.9514	0
208	0	0	208	1	349.53	218.157	131.373	0	0	140.067	0.296082	646.664	328.552	7035.45	14450.4	-646.664	0	15.8637	4.01412	5.31896	0	0	0.0192233	274.698	-534.953	15.6572	1	0	32.5531	36.3981	210.243	0
209	0	0	209	1	398.338	236.706	161.632	0	0	100.144	-43.8256	258.905	380.841	6975.72	14494.5	-258.905	0	13.0746	3.88916	6.69641	0	0	0.0482923	277.116	-550.896	13.6953	1	0	25.1529	24.4745	81.1145	0
212	0	0	212	1	398.066	248.4	149.665	0	0	78.6099	11.719	284.115	388.05	7096.91	14538.6	-284.115	0	13.4173	4.25551	6.05827	0	0	0.269121	200.561	-525.132	13.6988	304.876	0	25.005	24.5345	83.1905	0
214	0	0	214	1	513.162	300.347	212.814	0	0	59.8607	41.2381	545.644	562.783	7115.66	14409.5	-545.644	0	24.3084	3.09554	5.15782	0	0	0.363976	210.28	-521.842	10.2172	388.238	0	19.2225	19.8435	100.442	0
218	0	0	218	1	340.07	147.452	192.618	0	0	36.2	-29.0882	223.966	288.976	7139.32	14380.1	-223.966	0	9.74441	4.41609	5.57195	0	0	0.156065	177.065	-503.203	16.2625	223.826	0	30.8467	30.7707	101.186	0
219	0	0	219	1	404.989	238.94	166.049	0	0	96.9069	-4.55237	333.33	369.257	6978.95	14554.9	-333.33	0	13.2182	4.36503	5.91387	0	0	0.227411	244.87	-534.205	13.4427	333.427	0	26.319	25.9257	90.255	0
222	0	0	222	1	384.154	226.727	157.427	0	0	60.1251	1.11498	315.639	400.925	7015.74	14549.2	-315.639	0	14.214	4.2574	5.2136	0	0	0.135869	244.212	-522.868	14.1408	326.923	0	24.1852	23.7519	80.8163	0
223	0	0	223	1	404.868	236.93	167.938	0	0	52.4766	22.8394	609.248	418.706	7023.38	14527.5	-609.248	0	19.4317	4.10835	6.5155	0	0	0.238028	184.637	-512.03	13.4711	260.909	0	26.2378	28.1138	157.359	0
225	0	0	225	1	356.324	226.569	129.754	0	0	83.7272	126.632	510.165	353.097	7091.79	14423.7	-510.165	0	14.7589	3.91319	5.20408	0	0	0.331789	242.589	-520.828	15.2928	335.837	0	28.2109	28.8104	137.616	0
230	0	0	230	1	423.615	217.003	206.612	0	0	112.561	41.3248	314.777	345.621	6963.3	14608.7	-314.777	0	12.1449	4.27234	6.14991	0	0	0.238053	254.065	-543.828	12.8072	370.3	0	27.6281	27.1473	93.6218	0
231	0	0	231	1	395.273	247.691	147.582	0	0	59.8566	119.637	606.684	349.738	6916.34	14530.4	-606.684	0	16.2799	3.15841	5.09399	0	0	0.280094	260.136	-536.064	13.5168	354.865	0	28.243	30.4147	168.816	0
234	0	0	234	1	375.892	199.808	176.084	0	0	127.376	-4.6598	479.903	318.791	7048.14	14555	-479.903	0	12.8695	4.65848	5.66265	0	0	0.176827	185.425	-506.494	14.609	264.527	0	31.2446	31.6018	134.983	0
236	0	0	236	1	517.054	312.37	204.684	0	0	157.764	38.756	673.282	556.622	7017.76	14511.6	-673.282	0	27.7404	4.20255	5.72404	0	0	0.472203	213.547	-536.138	10.2791	358.745	0	22.0279	25.0086	145.237	0
237	0	0	237	1	353.585	180.69	172.894	0	0	148.878	-2.30522	279.011	313.613	7026.64	14552.7	-279.011	0	10.8172	5.07636	5.86053	0	0	0.215205	178.878	-507.969	15.7412	246.941	0	30.7817	30.0505	97.7221	0
248	0	0	248	1	432.086	241.16	190.926	0	0	22.1981	43.6223	226.741	422.178	7053.66	14506.7	-226.741	0	14.1425	4.28009	5.29648	0	0	0.374022	244.222	-530.816	12.4504	331.949	0	22.9523	22.1681	73.0149	0
253	0	0	253	1	371.241	208.041	163.2	0	0	71.8564	-2.83866	537.255	386.21	7004	14453.5	-537.255	0	16.5583	4.08479	5.29413	0	0	0.254151	173.206	-493.507	14.6626	268.744	0	26.7933	27.7114	132.118	0
254	0	0	254	1	325.445	176.47	148.975	0	0	44.2951	-7.13845	226.761	294.081	7031.57	14557.5	-226.761	0	9.87429	3.80242	5.26698	0	0	0.112363	237.347	-521.558	16.8848	292.663	0	30.3127	29.4249	95.5532	0
257	0	0	257	1	445.254	259.922	185.332	0	0	90.2569	109.909	526.765	439.392	6985.6	14540.1	-526.765	0	18.6224	3.75288	5.53457	0	0	0.378391	227.462	-520.937	12.0079	324.947	0	23.5673	24.0173	114.788	0
259	0	0	259	1	446.885	275.247	171.639	0	0	79.2022	17.6652	581.922	539.869	6996.66	14433	-581.922	0	24.2095	3.09401	5.30356	0	0	0.165249	208.618	-521.779	11.8533	393.73	0	20.1618	21.3684	111.214	0
265	0	0	265	1	416.971	286.845	130.126	0	0	146.125	-27.3157	616.895	539.885	7029.4	14478	-616.895	0	25.2715	4.76859	6.78821	0	0	0.206325	209.448	-531.441	13.1678	346.528	0	22.1428	24.0078	129.537	0
269	0	0	269	1	410.275	233.928	176.347	0	0	-40.9808	29.2317	408.101	267.685	7017.18	14421.5	-408.101	0	10.4195	4.94184	5.98178	0	0	0.316338	199.608	-516.744	13.3423	274.825	0	35.742	35.5875	135.555	0
270	0	0	270	1	401.951	254.62	147.331	0	0	142.357	4.98213	498.342	436.529	7033.16	14445.7	-498.342	0	17.9286	2.37671	4.5591	0	0	0.101587	315.625	-567.693	13.0864	1	0	21.7356	22.2391	102.136	0
273	0	0	273	1	485.448	264.002	221.446	0	0	171.632	-21.1815	581.683	459.175	7003.89	14471.9	-581.683	0	20.6832	4.7281	4.95397	0	0	0.0390445	224.863	-530.493	10.9905	349.519	0	24.5262	25.7226	125.615	0
274	0	0	274	1	496.027	330.015	166.012	0	0	93.4449	-1.0951	439.996	546.371	6982.42	14451.8	-439.996	0	21.2595	2.72989	4.71677	0	0	0.136762	228.086	-525.686	10.5231	1	0	18.0958	18.3992	73.6483	0
276	0	0	276	1	550.725	311.808	238.917	0	0	67.976	2.51543	362.38	677.996	7007.88	14448.2	-362.38	0	24.8134	3.36775	5.05876	0	0	0.271309	260.488	-551.81	9.49791	457.744	0	15.6318	15.6134	56.6424	0
277	0	0	277	1	399.955	250.339	149.616	0	0	4.04928	24.9981	358.094	441.866	6972.15	14525.4	-358.094	0	16.2835	4.41928	6.01555	0	0	0.403556	159.031	-497.803	13.6484	321.437	0	22.8861	22.4364	80.9424	0
279	0	0	279	1	431.463	252.237	179.226	0	0	-25.3599	84.9427	145.561	406.676	7001.56	14465.4	-145.561	0	13.2454	3.99355	4.64623	0	0	0.41454	225.424	-518.64	12.367	352.646	0	23.1754	21.9758	73.2859	0
280	0	0	280	1	450.188	279.906	170.281	0	0	90.2368	59.3656	587.982	510.867	6985.62	14491	-587.982	0	23.0258	3.65092	5.02989	0	0	0.398119	212.553	-521.282	11.809	354.5	0	21.6008	22.7212	118.464	0
282	0	0	282	1	426.262	212.697	213.565	0	0	102.865	99.8054	253.463	363.643	7072.66	14450.6	-253.463	0	12.2551	3.76562	5.31405	0	0	0.228185	225.75	-515.49	12.5685	369.786	0	25.6046	25.0569	83.5119	0
283	0	0	283	1	427.739	243.576	184.163	0	0	107.081	32.8471	453.855	408.035	6869.12	14417.9	-453.855	0	16.0164	3.41569	4.54333	0	0	0.225414	234.556	-524.01	12.3982	334.677	0	23.3284	24.0884	95.9721	0
286	0	0	286	1	395.837	229.21	166.627	0	0	93.0473	-20.5636	471.368	466.499	6982.81	14471.3	-471.368	0	18.7442	3.80954	5.01853	0	0	0.151962	192.437	-516.316	13.5934	1	0	21.7503	22.1674	91.2031	0
291	0	0	291	1	490.246	287.195	203.051	0	0	5.71752	53.2267	532.068	486.2	6970.48	14497.1	-532.068	0	20.9562	3.24486	5.11008	0	0	0.467048	212.642	-511.166	10.7395	319.248	0	21.271	21.6222	103.09	0
295	0	0	295	1	475.772	284.297	191.475	0	0	142.49	-10.4724	539.81	341.864	6933.37	14560.8	-539.81	0	14.6709	4.31225	5.24747	0	0	0.166278	241.783	-532.43	11.2165	296.813	0	29.6905	30.6574	145.089	0
297	0	0	297	1	527.927	317.11	210.817	0	0	65.6034	36.8084	631.433	708.296	7010.26	14513.6	-631.433	0	33.6535	3.03258	4.5867	0	0	0.527225	219.355	-525.04	9.87363	422.153	0	16.8038	18.1976	98.5506	0
304	0	0	304	1	452.282	263.789	188.492	0	0	89.3303	14.8773	478.949	446.787	6986.53	14535.5	-478.949	0	18.0032	3.60879	5.38312	0	0	0.147306	206.586	-517.574	11.7755	330.294	0	22.4634	22.7297	97.7608	0
306	0	0	306	1	477.347	283.205	194.142	0	0	6.70574	-20.0102	222.878	431.546	7069.15	14570.4	-222.878	0	14.6058	3.28015	4.7819	0	0	0.152788	300.864	-551.621	11.0289	409.566	0	21.3636	20.7002	68.6572	0
307	0	0	307	1	452.215	291.698	160.518	0	0	145.793	-11.2729	511.724	477.191	6930.07	14561.6	-511.724	0	19.9072	4.03076	5.04698	0	0	0.125592	252.556	-543.917	11.7986	361.014	0	21.9154	22.4872	99.4546	0
310	0	0	310	1	527.726	302.856	224.869	0	0	21.7674	-2.9877	251.478	461.688	7054.09	14553.3	-251.478	0	15.7941	4.12703	4.64794	0	0	0.237683	240.093	-523.323	9.97626	348.143	0	20.9596	20.3657	66.7822	0
315	0	0	315	1	303.277	177.722	125.554	0	0	141.394	25.5352	591.994	289.389	7034.13	14524.8	-591.994	0	13.0887	3.24549	4.89994	0	0	0.0476219	224.266	-519.661	18.0352	276.121	0	33.4107	35.2687	193.828	0
316	0	0	316	1	504.519	325.362	179.157	0	0	101.868	10.6559	463.024	538.779	6973.99	14539.7	-463.024	0	21.3737	3.60297	5.31461	0	0	0.382339	249.827	-546.943	10.4665	425.713	0	19.2175	19.4298	80.1977	0
317	0	0	317	1	464.431	224.883	239.548	0	0	97.8448	94.6028	202.779	480.951	7077.68	14455.8	-202.779	0	15.726	3.36846	3.964	0	0	0.364807	280.54	-539.209	11.2966	376.007	0	19.4303	18.973	63.273	0
319	0	0	319	1	442.645	240.212	202.432	0	0	25.494	-6.39621	249.752	365.317	7050.37	14556.8	-249.752	0	12.4809	5.31367	5.03403	0	0	0.353373	206.249	-519.215	12.2169	293.504	0	26.5512	25.8275	82.7994	0
320	0	0	320	1	461.674	268.991	192.683	0	0	102.234	103.645	556.709	396.958	6973.63	14546.4	-556.709	0	17.3382	3.56966	5.56487	0	0	0.389921	212.055	-517.995	11.5275	311.641	0	25.7771	26.6077	136.147	0
322	0	0	322	1	312.25	165.084	147.166	0	0	103.811	38.704	237.094	248.595	7171.37	14511.7	-237.094	0	8.30027	4.52185	5.72201	0	0	0.0565064	178.61	-506.253	17.942	230.37	0	36.0939	35.5959	117.591	0
323	0	0	323	1	553.909	295.347	258.563	0	0	37.8411	40.0826	196.2	543.372	7038.02	14510.3	-196.2	0	17.85	4.00316	5.41358	0	0	0.290171	236.892	-528.68	9.51269	406.491	0	18.5765	17.9181	59.6682	0
324	0	0	324	1	487.329	278.252	209.077	0	0	32.9105	3.76747	306.364	545.981	7042.95	14546.6	-306.364	0	19.3129	3.68295	5.03779	0	0	0.246961	245.868	-531.549	10.85	387.884	0	18.4076	18.0246	62.0269	0
325	0	0	325	1	395.474	214.727	180.747	0	0	71.7949	5.89939	368.75	422.148	7004.07	14544.5	-368.75	0	15.5088	3.61848	5.2053	0	0	0.20501	185.282	-500.907	13.5982	293.964	0	22.8047	22.6108	82.8186	0
326	0	0	326	1	532.136	312.819	219.318	0	0	-0.44691	20.7973	213.35	506.489	7076.31	14529.6	-213.35	0	16.9668	4.84777	5.34606	0	0	0.485717	223.464	-537.134	9.99421	365.33	0	20.0071	19.347	63.8486	0
328	0	0	328	1	365.481	218.842	146.639	0	0	13.72	-5.75869	303.829	400.982	6962.48	14556.1	-303.829	0	14.24	3.89176	4.28945	0	0	0.265998	181.489	-498.465	14.7379	292.548	0	23.3813	22.7712	76.0626	0
330	0	0	330	1	411.394	238.379	173.015	0	0	103.682	56.1274	511.535	447.877	6972.18	14494.2	-511.535	0	18.5921	4.21787	4.9088	0	0	0.353213	205.698	-524.15	13.0809	330.782	0	23.4933	23.881	106.444	0
331	0	0	331	1	538.227	321.092	217.135	0	0	49.9271	47.4704	294.74	577.631	7125.59	14403.2	-294.74	0	20.1219	4.09859	4.38296	0	0	0.347204	209.448	-526.497	9.74828	354.571	0	17.4881	17.3491	59.3199	0
340	0	0	340	1	272.121	128.734	143.387	0	0	-87.513	46.5549	-174.413	168.995	6665.07	14603.5	174.413	0	5.64795	5.09997	5.19253	0	0	0.335811	209.651	-514.187	20.9948	271.301	0	50.1457	48.471	194.146	0
346	0	0	346	1	437.575	265.532	172.043	0	0	80.672	47.3702	600.981	545.477	6995.19	14503	-600.981	0	24.9656	3.22625	4.26099	0	0	0.270267	236.379	-520.919	12.0484	423.957	0	20.1756	21.3604	111.543	0
347	0	0	347	1	541.862	312.454	229.408	0	0	76.6146	8.19406	455.803	612.879	6999.25	14442.5	-455.803	0	24.2027	3.85304	4.86992	0	0	0.341803	241.054	-544.745	9.69219	408.386	0	17.5509	17.8704	71.1814	0
350	0	0	350	1	410.237	219.85	190.387	0	0	143.662	-25.0762	271.918	267.747	6932.2	14575.4	-271.918	0	9.22895	4.19664	5.65964	0	0	0.187713	201.222	-514.214	13.2022	259.099	0	33.4968	32.861	107.444	0
352	0	0	352	1	357.848	191.451	166.397	0	0	85.7916	91.4064	476.291	387.72	7089.73	14459	-476.291	0	15.5843	3.58152	5.16264	0	0	0.276784	182.324	-500.543	15.1511	309.425	0	25.2463	25.5802	113.863	0
356	0	0	356	1	447.64	253.633	194.007	0	0	92.9489	116.226	446.532	494.86	6982.91	14434.1	-446.532	0	19.3728	2.88977	4.97501	0	0	0.463169	238.882	-522.019	11.7772	406.942	0	19.7746	20.1375	82.6731	0
358	0	0	358	1	316.916	186.474	130.441	0	0	135.879	9.58874	552.511	342.433	6939.98	14540.8	-552.511	0	14.8526	3.13439	5.29818	0	0	0.200549	204.25	-501.75	17.2203	264.407	0	28.1452	29.2187	148.854	0
361	0	0	361	1	428.012	285.261	142.751	0	0	114.612	125.084	620.213	443.417	6961.25	14425.3	-620.213	0	20.8813	2.83313	4.52716	0	0	0.365958	260.072	-530.305	12.3071	398.869	0	23.2818	25.677	140.872	0
363	0	0	363	1	325.269	173.907	151.362	0	0	30.7914	-8.4709	171.966	261.388	7045.07	14558.8	-171.966	0	8.55965	3.83685	4.02352	0	0	0.0811328	252.19	-520.074	16.6768	1	0	32.3607	31.3697	101.622	0
365	0	0	365	1	444.33	217.689	226.641	0	0	73.2785	-3.86487	125.97	431.812	7102.24	14454.6	-125.97	0	13.8116	3.30773	6.16205	0	0	0.197013	229.667	-540.739	12.0257	459.679	0	21.7683	21.3613	71.6708	0
370	0	0	370	1	399.849	218.983	180.866	0	0	99.9	12.7183	574.478	427.867	6975.96	14537.6	-574.478	0	19.0054	3.02902	5.02047	0	0	0.228077	233.077	-505.253	13.3204	343.865	0	23.7812	24.8623	129.127	0
376	0	0	376	1	361.842	187.408	174.435	0	0	44.1421	-63.7567	274.01	398.828	7031.72	14514.5	-274.01	0	13.9874	4.08417	4.19124	0	0	0.163864	222.988	-518.601	14.9159	309.051	0	23.2878	22.8746	74.1365	0
377	0	0	377	1	366.768	185.783	180.985	0	0	61.6125	66.1592	316.82	365.709	7014.25	14484.2	-316.82	0	12.9071	3.18604	3.66359	0	0	0.255084	254.565	-522.718	14.4714	352.29	0	24.533	23.9938	82.0179	0
383	0	0	383	1	411.338	282.498	128.84	0	0	188.073	-22.4532	559.826	506.84	6987.45	14473.2	-559.826	0	22.354	2.66285	4.12612	0	0	0.263583	255.572	-524.078	12.7743	343.121	0	20.2381	20.9832	100.736	0
393	0	0	393	1	383.925	231.673	152.252	0	0	84.2233	8.59971	483.531	460.624	6991.64	14541.8	-483.531	0	18.663	2.60025	4.66025	0	0	0.165881	252.558	-520.661	13.7974	393.962	0	20.7649	21.0461	92.3588	0
395	0	0	395	1	287.419	158.116	129.303	0	0	-37.8408	103.108	289.34	236.123	7113.7	14447.3	-289.34	0	8.3934	3.67597	4.41115	0	0	0.42332	202.732	-502.808	19.1568	276.694	0	35.6582	34.9441	118.989	0
397	0	0	397	1	383.408	228.296	155.112	0	0	76.2329	43.0662	727.64	433.082	7099.29	14507.3	-727.64	0	23.1871	3.15823	5.3443	0	0	0.44326	182.292	-504.81	13.9977	318.496	0	27.224	32.8858	194.608	0
412	0	0	412	1	287.252	168.789	118.463	0	0	-150.875	189.38	-469.31	185.163	6628.77	14361	469.31	0	7.8613	2.47274	4.3103	0	0	0.423816	321.855	-551.968	18.7789	322.407	0	59.7549	50.7696	229.631	0
414	0	0	414	1	359.165	192.191	166.974	0	0	68.9857	16.5998	516.934	372.183	7006.87	14533.8	-516.934	0	15.6034	3.89415	5.09794	0	0	0.379725	196.28	-505.77	15.1413	343.37	0	26.927	27.4059	126.5	0
415	0	0	415	1	490.617	298.913	191.704	0	0	120.166	15.3205	495.912	610.859	7055.35	14535	-495.912	0	24.9924	2.84905	4.23047	0	0	0.296664	209.028	-517.274	10.6255	374.897	0	17.1628	17.3992	76.3201	0
418	0	0	418	1	440.18	297.331	142.85	0	0	95.5077	98.5688	647.399	527.412	7080.01	14451.8	-647.399	0	25.5741	3.3891	4.05206	0	0	0.528319	222.202	-524.506	11.9719	373.412	0	21.6577	23.9709	136.59	0
420	0	0	420	1	250.797	117.824	132.973	0	0	-242.242	275.346	280.252	152.393	6720.14	14474.3	-280.252	0	6.89442	3.70912	4.75469	0	0	0.523968	195.083	-490.641	22.4148	205.084	0	54.585	45.2814	148.774	0
428	0	0	428	1	325.717	213.068	112.649	0	0	143.051	64.4052	542.743	342.411	6932.81	14585.6	-542.743	0	14.6796	3.91753	4.69707	0	0	0.466876	199.695	-505.153	16.7953	289.413	0	29.0881	29.8525	143.617	0
441	0	0	441	1	350.079	204.973	145.106	0	0	-22.4294	13.6217	345.76	254.576	6998.63	14536.7	-345.76	0	9.3856	3.95667	6.03521	0	0	0.235415	210.214	-518.622	15.7218	294.222	0	35.3433	34.4712	124.781	0
442	0	0	442	1	410.317	233.356	176.961	0	0	10.7692	2.59737	378.979	217.168	7065.09	14547.8	-378.979	0	8.13489	3.62651	5.4989	0	0	0.409962	253.755	-529.365	13.097	309.89	0	39.8063	39.3281	150.28	0
448	0	0	448	1	375.575	239.416	136.159	0	0	70.4813	-4.52909	449.719	403.826	7005.38	14554.9	-449.719	0	15.8937	3.79503	5.13553	0	0	0.172921	151.522	-488.094	14.4065	281.553	0	24.1398	24.3328	98.2107	0
450	0	0	450	1	358.388	249.849	108.54	0	0	58.7774	12.0303	456.193	390.767	7116.74	14438.7	-456.193	0	15.4658	4.15094	5.01905	0	0	0.292873	186.462	-502.418	15.2131	301.213	0	25.3202	25.7616	107.247	0
458	0	0	458	1	417.074	226.117	190.957	0	0	83.9403	-73.0226	284.388	394.921	6991.92	14523.7	-284.388	0	13.922	2.46007	3.48645	0	0	0.120533	278.128	-542.39	12.4936	425.694	0	21.7118	21.3933	70.8056	0
460	0	0	460	1	262.313	163.069	99.2443	0	0	-3.41034	7.47281	647.946	215.922	7079.27	14443.2	-647.946	0	10.6495	3.10689	4.36662	0	0	0.119968	249.404	-520.672	20.9954	290.369	0	43.6899	48.2455	284.252	0
462	0	0	462	1	299.464	161.93	137.535	0	0	35.401	73.4975	245.904	283.083	7040.46	14476.9	-245.904	0	9.55913	3.29468	4.74727	0	0	0.225438	187.791	-491.221	18.2729	320.796	0	30.6321	29.678	98.0514	0
466	0	0	466	1	242.404	140.956	101.448	0	0	313.71	-97.7681	538.311	208.866	6861.81	14548.5	-538.311	0	9.60501	3.68121	4.62176	0	0	0.314748	186.765	-484.715	23.2383	229.556	0	43.1519	43.0717	199.322	0
469	0	0	469	1	412.133	244.623	167.51	0	0	116.24	66.1373	580.187	530.274	7059.28	14484.2	-580.188	0	23.6672	2.43378	4.19467	0	0	0.317972	213.409	-496.884	12.7183	404.15	0	19.7212	20.6074	108.954	0
470	0	0	470	1	371.109	249.828	121.281	0	0	119.803	-52.1691	248.373	290.018	7055.72	14502.9	-248.373	0	9.90954	4.42958	4.55706	0	0	0.126788	229.566	-518.442	14.62	244.737	0	30.957	30.3082	96.9698	0
471	0	0	471	1	314.049	170.21	143.839	0	0	62.3439	113.723	44.0555	188.852	7113.18	14436.6	-44.0555	0	5.86748	3.36524	5.17331	0	0	0.334159	210.865	-500.925	17.435	254.603	0	42.9794	42.4452	144.124	0
479	0	0	479	1	257.32	145.575	111.745	0	0	-0.670797	75.566	69.0333	148.501	6976.87	14474.8	-69.0333	0	4.68948	4.29449	4.90234	0	0	0.292545	176.152	-487.402	22.0251	216.301	0	56.8033	53.0039	178.413	0
480	0	0	480	1	324.845	168.498	156.347	0	0	61.2242	3.05477	214.96	219.827	7114.3	14447.6	-214.96	0	7.30162	2.98738	4.52537	0	0	0.159117	230.399	-503.115	16.5996	276.437	0	36.4233	36.0146	119.127	0
483	0	0	483	1	320.052	174.157	145.896	0	0	96.5629	-0.838699	226.797	289.821	7078.96	14451.5	-226.797	0	9.66847	2.75835	3.6121	0	0	0.121986	220.923	-494.142	16.6559	342.055	0	28.2781	27.7224	91.1754	0
484	0	0	484	1	344.831	169.838	174.993	0	0	73.6494	91.1983	237.332	233.912	7101.87	14459.2	-237.332	0	7.81515	4.32471	4.65822	0	0	0.404257	190.401	-499.461	15.8455	287.077	0	37.1347	36.5494	119.01	0
485	0	0	485	1	258.164	149.523	108.641	0	0	119.724	98.4817	635.678	222.675	7055.8	14451.9	-635.678	0	10.631	3.58062	3.94298	0	0	0.238831	221.845	-494.292	21.4167	263.998	0	43.5143	48.0213	280.196	0
489	0	0	489	1	435.509	295.707	139.803	0	0	82.8378	-13.4613	566.21	371.837	7092.68	14464.2	-566.21	0	16.4391	3.05096	4.60062	0	0	0.158339	226.705	-519.736	12.1181	294.717	0	26.634	27.8287	144.913	0
491	0	0	491	1	282.227	166.613	115.614	0	0	13.2771	12.169	578.99	247.187	6962.92	14538.2	-578.99	0	11.1934	3.44847	4.12603	0	0	0.171935	175.189	-480.034	19.4127	222.246	0	37.7851	39.2688	200.259	0
493	0	0	493	1	372.807	235.626	137.181	0	0	-35.5561	38.0325	627.917	304.646	7011.76	14412.7	-627.917	0	14.8343	3.03497	3.99978	0	0	0.159269	253.039	-519.044	14.2405	295.924	0	32.0329	34.4858	187.257	0
494	0	0	494	1	390.811	212.56	178.251	0	0	56.5641	43.7502	273.558	374.791	7019.3	14506.6	-273.558	0	12.8586	3.17289	4.24816	0	0	0.213821	209.555	-504.976	13.5897	295.848	0	24.0465	23.3188	77.7173	0
496	0	0	496	1	399.373	243.532	155.841	0	0	40.4302	47.9901	631.036	450.962	7035.43	14402.7	-631.036	0	21.5155	2.92633	4.2901	0	0	0.39881	235.187	-525.427	13.2431	344.491	0	23.5748	25.7202	143.796	0
497	0	0	497	1	336.949	181.97	154.979	0	0	75.1768	65.5176	276.613	284.705	7000.68	14484.8	-276.613	0	9.75749	2.77324	3.9608	0	0	0.351732	209.86	-498.504	15.8174	272.972	0	29.5316	28.6135	95.2732	0
499	0	0	499	1	336.204	170.355	165.849	0	0	183.349	30.9044	486.497	266.001	7091.83	14519.5	-486.497	0	10.8146	3.45748	4.39115	0	0	0.151966	206.924	-503.186	16.0728	292.399	0	34.2887	34.3912	153.238	0
500	0	0	500	1	297.535	149.914	147.621	0	0	-36.6267	-30.676	239.925	159.229	7212.15	14481.4	-239.925	0	5.53123	3.07412	4.07655	0	0	0.123078	214.886	-499.774	18.2055	269.647	0	46.8294	46.3336	153.141	0
501	0	0	501	1	360.68	199.395	161.285	0	0	-24.3463	54.0323	327.504	311.088	7199.87	14396.7	-327.504	0	11.2948	3.31814	4.20574	0	0	0.273225	248.46	-522.87	14.8378	319.589	0	27.6978	27.5113	97.5345	0
502	0	0	502	1	361.477	137.959	223.518	0	0	69.9165	69.2991	121.089	321.575	7105.6	14481.1	-121.089	0	10.1868	3.25861	4.46708	0	0	0.408745	197.872	-491.798	14.8281	286.077	0	26.7345	26.1856	88.0956	0
503	0	0	503	1	413.956	222.349	191.608	0	0	184.513	31.4128	480.851	367.73	7090.67	14419.3	-480.851	0	14.8703	2.89529	4.78642	0	0	0.29941	182.41	-493.885	12.7889	283.623	0	25.5449	25.8059	116.962	0
504	0	0	504	1	252.59	147.662	104.927	0	0	151.379	-55.7383	266.946	171.257	6924.48	14606.1	-266.946	0	5.93292	4.35027	4.62519	0	0	0.168333	182.835	-485.431	22.4254	227.208	0	48.3397	47.8099	151.156	0
505	0	0	505	1	330.062	195.486	134.576	0	0	129.027	14.9235	355.462	285.901	6946.83	14535.4	-355.462	0	10.3614	3.81319	4.43782	0	0	0.244499	238.294	-526.112	16.4838	328.199	0	31.3311	30.9579	108.473	0
506	0	0	506	1	413.198	250.486	162.712	0	0	48.9914	38.9474	668.192	549.599	7026.87	14511.4	-668.192	0	27.387	2.09534	5.22334	0	0	0.449369	233.188	-520.241	12.7115	336.404	0	19.9275	22.4724	133.085	0
507	0	0	507	1	463.319	255.043	208.276	0	0	49.9151	33.7819	289.994	413.113	7025.95	14516.6	-289.994	0	14.3575	2.8697	3.78783	0	0	0.331364	229.713	-510.501	11.2552	387.675	0	21.8005	21.2113	71.7162	0
508	0	0	508	1	451.423	259.828	191.595	0	0	117.733	70.0363	578.023	538.812	7057.79	14480.3	-578.023	0	23.995	3.7355	4.5676	0	0	0.405668	191.861	-512.986	11.7422	1	0	20.7884	21.6575	111.165	0
512	0	0	512	1	242.686	130.355	112.332	0	0	-709.099	223.258	580.793	306.47	7187	14426.8	-580.793	0	79.1141	2.92403	3.31846	0	0	0.606709	269.798	-527.413	22.4834	288.997	0	55.5942	82.6633	139.718	0
512	0	0	512	1	538.947	328.64	210.307	0	0	129.781	5.57695	665.243	718.017	7045.74	14445.1	-665.243	0	35.4362	2.69413	4.22649	0	0	0.400303	181.175	-506.05	9.60876	419.365	0	16.8616	18.9311	105.621	0
514	0	0	514	1	362.11	178.89	183.22	0	0	76.3779	70.4346	218.563	246.754	7198.8	14479.9	-218.563	0	8.14948	3.06941	4.21445	0	0	0.297715	267.788	-534.129	14.7296	344.322	0	32.7725	32.4796	108.314	0
515	0	0	515	1	375.162	203.264	171.899	0	0	93.2728	-67.0988	192.436	341.826	7082.25	14517.8	-192.436	0	11.3879	2.92386	3.82558	0	0	0.121704	235.035	-512.753	14.1025	352.577	0	24.6546	24.2726	79.3377	0
517	0	0	517	1	405.069	195.686	209.383	0	0	34.8135	-1.91861	210.585	397.305	7041.05	14552.3	-210.585	0	13.2287	2.99388	4.29098	0	0	0.192935	248.421	-530.004	13.0544	405.438	0	22.4513	21.7485	71.7734	0
518	0	0	518	1	255.84	133.178	122.662	0	0	28.3612	28.279	238.326	210.592	7047.5	14522.1	-238.326	0	7.10495	3.98029	4.14033	0	0	0.1329	197.252	-491.517	21.8282	251.494	0	39.9699	38.6743	123.697	0
519	0	0	519	1	360.336	222.213	138.123	0	0	80.0035	16.9479	353.464	352.979	7095.52	14433.8	-353.464	0	12.7957	3.30222	4.76947	0	0	0.259507	241.149	-527.733	14.9289	318.68	0	25.8102	25.7784	95.0398	0
520	0	0	520	1	396.298	225.303	170.996	0	0	18.2425	53.859	601.534	435.45	7057.62	14496.5	-601.534	0	20.1803	2.81353	4.70276	0	0	0.517663	271.012	-531.425	13.3785	1	0	23.606	24.8923	136.363	0
521	0	0	521	1	447.307	261.887	185.42	0	0	105.771	51.8965	671.243	535.382	6970.09	14498.5	-671.243	0	26.6052	2.37905	4.53535	0	0	0.322705	179.377	-491.473	11.6795	412.351	0	20.5486	23.4341	137.624	0
522	0	0	522	1	445.904	247.493	198.41	0	0	105.686	24.6374	248.253	430.24	7069.83	14525.7	-248.253	0	14.4838	3.44886	4.00264	0	0	0.139465	208.475	-504.24	11.81	341.449	0	21.5211	20.944	69.0395	0
526	0	0	526	1	315.682	210.493	105.189	0	0	115.629	93.6257	601.358	425.601	7059.89	14456.7	-601.358	0	19.5015	2.8776	3.94405	0	0	0.232805	216.759	-503.659	16.9949	329.393	0	24.1079	25.6708	139.873	0
530	0	0	530	1	304.735	166.828	137.908	0	0	84.5465	-10.7358	511.284	253.664	7290.29	14361.8	-511.284	0	10.5888	3.41874	4.04093	0	0	0.213722	214.611	-502.34	17.8168	241.206	0	35.6367	36.6072	161.175	0
531	0	0	531	1	279.174	167.542	111.633	0	0	42.2926	53.2031	406.131	195.507	6933.91	14497.2	-406.131	0	7.40396	3.44524	4.42248	0	0	0.277439	185.552	-491.186	19.7183	240.759	0	42.7622	42.5327	162.404	0
533	0	0	533	1	380.363	249.006	131.357	0	0	31.6968	16.0868	491.314	334.263	7143.82	14434.6	-491.314	0	13.7477	3.42526	5.35373	0	0	0.265147	199.009	-502.65	14.17	279.442	0	28.2621	28.9215	134.819	0
535	0	0	535	1	400.674	184.518	216.156	0	0	143.096	74.2315	301.927	373.165	7032.42	14476.1	-301.927	0	12.9892	2.60876	3.4933	0	0	0.334547	264.078	-537.412	13.059	1	0	23.4139	22.8673	78.2653	0
536	0	0	536	1	346.359	211.462	134.897	0	0	-20.5528	18.6429	128.748	243.897	6996.75	14531.7	-128.748	0	7.92186	4.42225	4.86778	0	0	0.301345	201.125	-503.232	15.8219	285.181	0	36.0705	34.2074	112.465	0
540	0	0	540	1	339.597	230.14	109.457	0	0	28.4867	64.2933	496.357	247.388	7147.03	14386.4	-496.357	0	10.2207	3.45519	4.11531	0	0	0.264251	222.668	-515.105	15.8518	337.359	0	36.1756	36.865	168.86	0
541	0	0	541	1	494.119	324.854	169.265	0	0	75.5797	33.333	548.658	632.831	7099.94	14417.4	-548.658	0	27.3682	2.70447	4.19263	0	0	0.380751	197.902	-505.04	10.5278	1	0	17.2478	17.8093	87.9908	0
542	0	0	542	1	281.122	160.833	120.289	0	0	50.8396	20.9929	337.354	287.267	6925.36	14529.4	-337.354	0	10.3278	1.89952	3.83159	0	0	0.182462	266.152	-522.974	18.9225	364.435	0	27.5406	27.1627	99.1487	0
544	0	0	544	1	278.112	158.757	119.355	0	0	-22.036	-13.1421	499.387	255.568	7097.9	14463.8	-499.387	0	10.7994	2.52776	3.65254	0	0	0.216251	195.689	-480.21	19.3293	1	0	33.0026	33.4148	153.838	0
545	0	0	545	1	306.247	160.562	145.684	0	0	98.889	5.84918	544.173	247.24	7076.63	14444.9	-544.173	0	10.6405	2.26291	4.01332	0	0	0.0831727	218.333	-503.495	17.4038	271.841	0	34.7798	35.9679	188.298	0
551	0	0	551	1	258.127	159.816	98.3109	0	0	11.6131	37.1607	287.833	154.195	7163.91	14513.2	-287.833	0	5.39101	3.19457	3.74365	0	0	0.0882978	202.385	-483.62	21.2304	222.575	0	49.7168	49.0558	165.795	0
552	0	0	552	1	338.643	194.142	144.501	0	0	80.1473	23.7978	325.626	246.51	7095.37	14526.6	-325.626	0	8.75564	3.41175	4.61066	0	0	0.202748	231.135	-512.667	15.9724	1	0	34.8632	34.3287	121.213	0
558	0	0	558	1	315.647	169.698	145.948	0	0	126.896	69.9162	357.911	224.427	6948.96	14480.4	-357.911	0	8.12382	3.57442	4.79219	0	0	0.10938	195	-497.633	17.3234	256.601	0	38.5202	37.9866	136.262	0
559	0	0	559	1	287.938	149.231	138.707	0	0	-0.694584	23.2836	54.2313	222.656	7076.56	14527.1	-54.2313	0	7.04151	3.71443	4.46888	0	0	0.109416	194.782	-491.922	19.1428	239.498	0	37.2115	35.8846	122.776	0
562	0	0	562	1	285.415	174.9	110.515	0	0	-24.5065	37.9701	697.968	304.291	7000.71	14412.7	-697.968	0	16.0898	3.12657	4.78283	0	0	0.205771	230.062	-515.174	19.223	246.869	0	34.5485	39.9102	230.554	0
563	0	0	563	1	372.441	251.931	120.51	0	0	72.8798	13.9595	367.734	380.094	7102.64	14536.4	-367.734	0	13.938	5.05181	4.64312	0	0	0.0844871	184.085	-508.077	14.6695	288.482	0	26.1612	26.0573	92.1676	0
565	0	0	565	1	446.774	223.707	223.067	0	0	52.4217	10.1448	258.885	403.119	7123.1	14440.6	-258.885	0	13.752	3.31355	4.11532	0	0	0.127562	162.584	-479.78	11.7807	291.038	0	22.2397	22.0314	73.8174	0
567	0	0	567	1	414.887	244.8	170.087	0	0	41.7922	24.1359	266.44	406.438	7133.73	14426.6	-266.44	0	13.9336	3.77265	4.9401	0	0	0.122173	235.845	-524.894	12.904	403.703	0	22.8413	22.6313	76.3843	0
573	0	0	573	1	259.032	140.348	118.684	0	0	10.3117	64.125	273.401	153.332	7165.21	14486.2	-273.401	0	5.30279	3.53393	3.79662	0	0	0.110737	259.106	-517.518	21.2775	316.006	0	50.6697	50.029	166.299	0
574	0	0	574	1	250.626	143.291	107.336	0	0	122.835	-89.9771	151.977	192.055	7152.35	14441	-151.977	0	6.34488	3.27958	4.18912	0	0	0.140247	181.608	-493.132	22.1005	240.682	0	39.6207	40.2286	130.995	0
582	0	0	582	1	272.568	157.953	114.614	0	0	123.118	12.5642	592.787	252.901	7052.4	14537.8	-592.787	0	11.4545	2.24445	3.21217	0	0	0.0850832	243.979	-506.096	19.5559	291.987	0	34.5248	36.3765	195.598	0
583	0	0	583	1	303.673	154.028	149.645	0	0	59.2642	-32.3029	141.616	300.983	7215.92	14483	-141.616	0	9.75196	3.34853	3.37804	0	0	0.0768095	222.44	-497.653	17.7231	1	0	26.55	26.5465	89.5469	0
584	0	0	584	1	376.351	212.096	164.255	0	0	65.3972	7.93111	167.902	283.065	7010.46	14642.1	-167.902	0	9.18059	3.3496	4.66027	0	0	0.262403	233.073	-522.111	14.2357	309.332	0	29.9979	29.2522	94.9926	0
585	0	0	585	1	395.079	208.221	186.859	0	0	46.6244	23.8511	113.262	273.179	7128.9	14526.5	-113.262	0	8.69087	3.3787	4.20609	0	0	0.13974	200.918	-493.245	13.4586	276.917	0	30.2601	29.8198	100.107	0
589	0	0	589	1	275.359	163.88	111.479	0	0	64.9175	46.8318	444.756	232.696	6911.28	14503.5	-444.756	0	9.08514	3.24906	3.92042	0	0	0.148631	212.808	-503.058	19.8349	248.172	0	36.4177	36.6461	146.361	0
591	0	0	591	1	328.134	173.819	154.315	0	0	97.9769	-56.9523	197.554	203.101	7177.2	14507.7	-197.554	0	6.75882	3.46548	3.83441	0	0	0.0241023	190.484	-490.153	16.4063	246.075	0	38.3702	38.3445	124.936	0
594	0	0	594	1	284.886	145.683	139.203	0	0	101.123	47.7582	366.214	209.104	6974.74	14502.6	-366.214	0	7.62262	2.32907	3.85361	0	0	0.0456555	235.024	-499.494	18.8089	309.394	0	37.4484	36.8572	137.154	0
596	0	0	596	1	297.665	181.475	116.19	0	0	-20.9835	-20.4625	88.7838	215.803	7196.5	14471.2	-88.7838	0	6.97733	3.3265	3.46968	0	0	0.302993	213.112	-490.958	18.1288	253.285	0	34.7143	34.491	118.971	0
601	0	0	601	1	277.019	161.819	115.2	0	0	166.672	6.01917	714.154	248.271	7008.85	14544.3	-714.154	0	13.0557	3.01426	3.59345	0	0	0.0959238	199.201	-486.726	19.5512	235.537	0	40.8474	48.4324	281.045	0
604	0	0	604	1	221.104	127.546	93.5579	0	0	-33.9198	-11.5036	171.922	121.349	7010.12	14163.2	-171.922	0	4.0455	2.56597	4.08837	0	0	0.0765637	187.343	-474.794	25.0245	200.818	0	59.4952	57.3381	188.713	0
607	0	0	607	1	232.836	140.029	92.8072	0	0	94.5895	9.25582	462.437	221.023	7180.59	14441.4	-462.437	0	8.76819	2.23212	3.7386	0	0	0.0828664	184.829	-474.186	23.3567	1	0	35.8797	36.6791	162.458	0
611	0	0	611	1	337.628	201.96	135.668	0	0	2.97938	-1.87491	385.835	199.838	7172.54	14552.2	-385.835	0	7.54619	2.52391	3.7187	0	0	0.207248	303.602	-521.372	15.6902	1	0	38.7529	38.7659	149.883	0
613	0	0	613	1	220.78	129.098	91.682	0	0	-6.96901	-123.138	189.36	150.255	7082.83	14573.8	-189.36	0	5.20614	3.41603	4.37581	0	0	0.0995866	178.432	-477.411	25.6092	211.433	0	50.2759	50.0658	156.349	0
615	0	0	615	1	316.499	168.975	147.523	0	0	-10.8696	68.1762	232.084	255.002	7086.73	14482.2	-232.084	0	8.63302	3.62327	3.75038	0	0	0.335516	191.134	-496.449	17.0812	1	0	32.7732	31.779	103.93	0
616	0	0	616	1	245.994	125.366	120.627	0	0	-74.6048	141.647	448.264	173.944	7050.81	14408.7	-448.264	0	7.1983	2.81999	3.92606	0	0	0.290836	185.734	-470.108	22.2997	213.335	0	45.2932	44.984	189.215	0
619	0	0	619	1	327.464	204.447	123.017	0	0	164.142	25.0093	623.633	356.817	7111.04	14425.7	-623.633	0	16.7592	1.87358	2.92239	0	0	0.1156	196.529	-484.407	15.9284	315.987	0	26.2296	28.3006	159.095	0
620	0	0	620	1	293.525	174.926	118.599	0	0	128.054	82.9184	361.651	211.47	7047.47	14367.8	-361.651	0	7.67829	2.522	4.20566	0	0	0.0623756	200.192	-484.646	18.3388	246.991	0	37.8307	38.1171	143.583	0
622	0	0	622	1	254.236	131.833	122.403	0	0	71.3648	43.3505	95.5271	194.385	7104.16	14507	-95.5271	0	6.12088	2.98902	3.2913	0	0	0.213196	222.699	-494.062	21.3791	293.23	0	38.8709	38.1307	128.685	0
630	0	0	630	1	288.405	141.306	147.099	0	0	122.476	-21.3809	396.779	186.068	7053.04	14372.4	-396.779	0	6.99503	2.98639	4.40823	0	0	0.063942	169.02	-473.93	18.8819	230.52	0	43.516	44.3576	172.936	0
632	0	0	632	1	297.757	164.508	133.249	0	0	79.5778	48.103	357.12	230.939	6996.28	14402.6	-357.12	0	8.37491	3.08347	3.41385	0	0	0.165405	200.013	-484.087	18.0498	1	0	35.8745	35.8207	125.429	0
634	0	0	634	1	246.67	144.389	102.281	0	0	2.07123	-45.0541	445.807	166.304	7073.79	14396.1	-445.807	0	6.66318	2.96152	3.91332	0	0	0.0849578	187.111	-480.832	22.2857	255.51	0	47.5846	48.5382	202.576	0
635	0	0	635	1	299.922	154.598	145.324	0	0	68.5733	34.3928	129.958	195.726	7007.29	14615.6	-129.958	0	6.23532	3.11017	3.68109	0	0	0.18977	178.69	-474.349	17.9738	1	0	39.7476	38.4812	125.664	0
642	0	0	642	1	298.446	157.726	140.72	0	0	116.232	-10.2975	263.823	238.199	6959.63	14560.7	-263.823	0	8.13892	2.82864	3.32246	0	0	0.140722	223.885	-493.371	17.9197	285.621	0	33.3851	32.4851	104.772	0
645	0	0	645	1	281.816	174.199	107.617	0	0	88.571	83.6219	592.817	196.487	7086.95	14367.1	-592.817	0	8.92042	2.61668	4.22644	0	0	0.2325	190.685	-480.305	19.2064	221.705	0	44.7577	47.6776	277.852	0
650	0	0	650	1	307.335	188.638	118.696	0	0	134.369	51.52	340.236	245.402	7041.15	14399.2	-340.236	0	8.77392	3.04364	3.62723	0	0	0.138108	190.724	-474.404	17.4756	264.474	0	34.0024	33.839	119.133	0
651	0	0	651	1	239.188	142.679	96.5084	0	0	124.354	-2.72474	160.287	138.88	7150.83	14553.1	-160.287	0	4.48634	3.25864	3.98859	0	0	0.0425734	167.425	-471.937	23.2074	203.355	0	54.1596	53.7245	174.102	0
654	0	0	654	1	189.483	111.966	77.5172	0	0	-29.5248	-92.6953	480.009	183.982	7005.73	14344.1	-480.009	0	7.80467	1.83447	3.82665	0	0	0.142934	200.385	-473.996	29.0521	229.572	0	39.9742	42.5486	187.128	0
656	0	0	656	1	302.912	174.456	128.456	0	0	196.265	72.6217	480.226	311.633	6979.26	14477.7	-480.226	0	12.6119	2.1756	3.20059	0	0	0.234833	236.42	-499.659	17.4378	1	0	27.2987	27.4049	117.356	0
658	0	0	658	1	262.384	153.631	108.753	0	0	12.7139	75.9838	370.601	190.791	6963.49	14474.4	-370.601	0	7.0703	2.08897	3.55855	0	0	0.154894	208.417	-480.016	20.4019	270.564	0	39.4289	38.8457	145.76	0
661	0	0	661	1	379.253	232.816	146.438	0	0	81.8604	26.8969	309.209	337.689	7193.32	14423.8	-309.209	0	11.8536	2.42778	3.38798	0	0	0.210364	233.322	-501.176	13.7997	1	0	24.49	24.4853	85.8921	0
662	0	0	662	1	292.12	157.24	134.881	0	0	55.9422	-12.9127	437.134	283.402	7119.58	14463.6	-437.134	0	11.0632	2.70174	3.22986	0	0	0.136347	189.359	-480.481	18.2847	260.582	0	29.6283	30.0895	121.035	0
664	0	0	664	1	369.263	224.678	144.586	0	0	2.52084	1.68798	373.164	286.027	6973.68	14548.7	-373.164	0	10.6921	2.68236	3.49003	0	0	0.122779	231.483	-508.795	14.2558	264.238	0	29.0758	28.5995	103.714	0
668	0	0	668	1	270.073	141.964	128.109	0	0	29.3701	-79.3891	185.888	211.977	7046.49	14629.7	-185.888	0	7.12643	2.51712	3.87575	0	0	0.0755005	278.472	-509.843	20.0047	1	0	35.6478	35.0964	112.685	0
670	0	0	670	1	351.9	202.81	149.09	0	0	27.4969	17.0994	329.61	357.959	7148.02	14433.6	-329.609	0	12.8602	2.23429	3.809	0	0	0.243955	202.4	-491.959	14.9598	330.985	0	23.4407	23.4293	85.6376	0
673	0	0	673	1	310.962	165.064	145.898	0	0	139.908	-5.47241	179.779	223.603	7035.61	14456.2	-179.779	0	7.28815	3.5496	4.29083	0	0	0.071537	199.741	-485.922	17.5081	247.138	0	37.2021	36.1047	116.39	0
678	0	0	678	1	331.638	149.723	181.915	0	0	67.0023	67.0479	123.987	257.536	7208.18	14483.3	-123.987	0	8.16892	2.57534	3.38301	0	0	0.0688616	207.91	-485.065	15.9515	1	0	29.7004	29.5327	100.394	0
681	0	0	681	1	287.574	177.392	110.181	0	0	48.7377	74.0028	389.179	294.361	7126.78	14376.7	-389.179	0	10.9826	2.70656	3.83393	0	0	0.209974	180.977	-475.65	18.7339	286.448	0	28.6767	28.9247	112.329	0
682	0	0	682	1	259.868	120.48	139.388	0	0	145.82	-16.0534	102.769	186.04	7129.36	14367.1	-102.769	0	5.91905	2.15752	3.54701	0	0	0.107391	239.155	-504.966	20.6407	1	0	38.369	38.4395	129.134	0
683	0	0	683	1	316.064	140.71	175.354	0	0	56.7961	13.5276	30.3717	248.231	7218.38	14337.5	-30.3717	0	7.75	2.32031	3.24983	0	0	0.111645	175.706	-471.321	16.7091	250.647	0	29.7744	29.6955	104.93	0
687	0	0	687	1	343.487	226.251	117.236	0	0	103.851	22.7972	326.444	332.274	7071.67	14427.9	-326.444	0	11.7916	2.48184	3.46324	0	0	0.104252	231.551	-508.786	15.3563	377.079	0	25.4752	25.2645	89.3803	0
691	0	0	691	1	312.283	183.313	128.97	0	0	105.138	10.0423	433.948	288.39	7170.04	14440.7	-433.948	0	11.1387	2.43997	3.10128	0	0	0.0448721	210.287	-493.763	16.9278	295.184	0	28.7058	29.1973	117.806	0
693	0	0	693	1	311.791	182.6	129.191	0	0	-16.0149	-7.09452	384.945	275.409	7191.54	14457.8	-384.945	0	10.4618	2.43832	3.48332	0	0	0.244837	236.318	-503.856	17.0275	284.891	0	29.1581	29.3832	112.273	0
694	0	0	694	1	243.718	134.421	109.297	0	0	62.9834	22.0637	67.9054	256.866	7212.2	14428.6	-67.9054	0	8.0588	2.66965	2.72888	0	0	0.0686096	212.262	-486.544	22.0829	274.17	0	28.6014	28.544	101.168	0
700	0	0	700	1	225.482	130.445	95.0365	0	0	90.4331	58.0577	531.606	169.647	7085.09	14392.6	-531.606	0	7.19528	2.71316	4.03395	0	0	0.102602	167.54	-466.843	24.543	228.105	0	49.2537	50.6266	263.495	0
708	0	0	708	1	302.548	180.568	121.98	0	0	16.3148	-22.8809	418.218	221.733	7159.21	14473.6	-418.218	0	8.59651	2.75262	3.16116	0	0	0.133024	229.138	-496.325	17.6039	267.275	0	35.8719	36.3429	142.255	0
711	0	0	711	1	272.469	173.856	98.6128	0	0	40.5541	51.7696	354.137	185.348	7234.63	14398.9	-354.137	0	6.74268	2.8646	3.21588	0	0	0.105903	204.728	-480.136	19.7628	1	0	41.5261	41.6699	148.027	0
712	0	0	712	1	244.78	148.728	96.0519	0	0	-50.15	135.52	424.265	198.944	7126.01	14414.8	-424.265	0	7.9374	2.71932	3.81869	0	0	0.206786	174.846	-471.567	22.3479	1	0	39.6155	39.5074	163.071	0
717	0	0	717	1	212.297	115.874	96.4232	0	0	-0.391139	105.347	654.992	185.346	7076.25	14345.4	-654.992	0	9.26108	2.65452	4.05367	0	0	0.196206	178.428	-475.087	26.2224	1	0	48.6234	54.4015	326.335	0
721	0	0	721	1	330.191	172.254	157.937	0	0	71.2549	-9.15466	261.687	272.593	7203.93	14360.2	-261.687	0	9.32293	2.4424	3.43015	0	0	0.0682347	199.771	-485.308	16.0042	1	0	28.6794	28.7007	95.9064	0
736	0	0	736	1	411.569	252.219	159.35	0	0	116.738	6.6526	438.787	567.154	7158.44	14444	-438.787	0	22.0018	1.68568	3.13879	0	0	0.13368	205.707	-485.672	12.5136	361.205	0	16.3901	16.69	68.4294	0
738	0	0	738	1	318.131	173.649	144.482	0	0	70.1183	90.6229	569.665	312.43	7105.4	14360.1	-569.665	0	13.861	2.34662	3.71585	0	0	0.227587	203.179	-492.946	16.6795	1	0	29.4473	30.7552	165.548	0
739	0	0	739	1	320.519	172.614	147.906	0	0	142.403	42.1391	697.172	279.301	7132.78	14508.2	-697.172	0	14.3336	2.30162	3.44961	0	0	0.105521	212.78	-495.311	16.4905	243.039	0	34.8463	41.0958	249.061	0
749	0	0	749	1	255.791	131.941	123.85	0	0	92.5429	51.792	218.57	214.706	7082.98	14498.6	-218.57	0	7.08798	2.61796	3.84815	0	0	0.18724	200.289	-484.942	21.261	235.773	0	36.5927	35.5492	117.116	0
752	0	0	752	1	270.038	152.752	117.285	0	0	67.5857	-44.9717	211.626	242.055	7107.93	14495.7	-211.626	0	8.10306	2.86341	3.7677	0	0	0.0712908	209.769	-482.933	20.1009	1	0	32.63	32.1877	105.469	0
759	0	0	759	1	252.589	133.777	118.812	0	0	52.9133	-38.9636	423.303	182.758	7222.27	14290.3	-423.303	0	7.08715	2.19384	3.20575	0	0	0.131978	258.85	-502.599	21.2111	1	0	40.6672	41.5524	161.385	0
761	0	0	761	1	293.763	172.933	120.83	0	0	71.5481	-56.1883	330.169	191.001	6804.99	14506.9	-330.169	0	6.91481	2.10445	3.44846	0	0	0.00353306	241.29	-507.359	18.0469	274.199	0	38.919	40.8782	166.259	0
772	0	0	772	1	225.536	133.127	92.4085	0	0	50.3187	91.9978	671.55	231.613	7125.2	14458.4	-671.55	0	11.6343	2.68727	4.04698	0	0	0.166728	160.287	-469.76	24.5278	204.385	0	40.8257	47.0623	291.907	0
784	0	0	784	1	274.692	168.381	106.31	0	0	83.2622	147.654	534.88	225.45	7191.92	14402.7	-534.88	0	9.71616	2.57667	3.28525	0	0	0.126144	222.807	-498.809	19.5186	250.163	0	37.4408	38.6433	192.283	0
785	0	0	785	1	285.566	165.078	120.488	0	0	47.649	59.6929	194.464	235.752	7227.53	14391	-194.464	0	7.71544	2.22427	3.65437	0	0	0.103818	192.405	-477.524	18.6853	256.352	0	31.9564	31.6784	105.884	0
790	0	0	790	1	237.161	149.978	87.1831	0	0	27.6437	-4.21833	183.802	156.357	7147.88	14454.9	-183.802	0	5.14599	2.86104	3.3257	0	0	0.0941985	193.836	-471.694	23.0376	242.921	0	46.1778	46.0116	150.856	0
791	0	0	791	1	208.586	135.453	73.133	0	0	13.1927	25.1608	423.361	203.12	7162.33	14325.9	-423.361	0	7.86756	2.61675	2.75641	0	0	0.0246254	191.833	-479.469	26.1672	258.223	0	38.4174	38.8561	150.353	0
792	0	0	792	1	256.407	164.148	92.259	0	0	38.4592	-78.0746	556.241	226.636	7137.06	14429.1	-556.241	0	10.1272	2.67402	3.78699	0	0	0.0709133	213.683	-482.355	21.2103	277.865	0	37.8524	40.296	204.643	0
802	0	0	802	1	246.236	160.205	86.0313	0	0	62.5887	46.3928	491.376	202.78	7112.93	14404.3	-491.376	0	8.28186	2.1662	3.28146	0	0	0.1075	242.559	-490.92	21.8146	306.919	0	38.9698	39.7879	187.31	0
806	0	0	806	1	188.493	123.777	64.7165	0	0	106.671	-10.1115	538.433	185.921	7168.51	14361.2	-538.433	0	7.96629	2.13421	3.85887	0	0	0.18035	193.472	-474.948	29.4831	209.71	0	43.4623	45.0779	236.393	0
808	0	0	808	1	273.142	148.091	125.051	0	0	67.7563	119.012	570.69	222.394	7107.76	14331.7	-570.69	0	9.92251	2.38493	3.63211	0	0	0.213052	254.293	-498.356	19.6577	245.729	0	38.9932	40.7409	222.467	0
814	0	0	814	1	207.591	121.214	86.377	0	0	136.237	26.845	446.392	134.549	7039.28	14423.9	-446.392	0	5.24637	2.30374	4.13778	0	0	0.0565902	181.873	-474.301	26.699	249.053	0	55.4697	56.4027	248.621	0
817	0	0	817	1	279.372	170.332	109.04	0	0	42.3428	51.4968	341.122	215.955	7232.84	14399.2	-341.122	0	7.77983	2.96786	3.15735	0	0	0.131574	221.165	-494.16	19.2469	288.325	0	36.4873	36.5456	127.548	0
826	0	0	826	1	260.607	193.61	66.9965	0	0	52.0212	11.7026	676.166	270.422	7123.5	14439	-676.166	0	13.6113	2.23079	3.49307	0	0	0.0661053	178.512	-478.303	20.5929	1	0	34.9461	40.0202	242.082	0
830	0	0	830	1	224.29	116.364	107.926	0	0	146.331	-88.3339	560.608	183.385	6929.53	14439.4	-560.608	0	8.19896	1.91408	3.24784	0	0	0.103051	210.143	-482.099	24.0036	1	0	41.9305	45.457	223.704	0
832	0	0	832	1	231.235	124.48	106.755	0	0	7.7144	34.4866	311.105	179.982	7167.81	14515.9	-311.105	0	6.40272	2.41811	3.42783	0	0	0.172129	209.238	-490.217	23.5265	1	0	41.3703	40.9028	144.615	0
833	0	0	833	1	273.473	184.032	89.4418	0	0	122.656	-20.8068	402.649	221.752	7152.52	14471.5	-402.649	0	8.37506	1.83658	3.4624	0	0	0.153908	172.669	-462.356	19.3937	1	0	33.9826	34.3817	139.807	0
835	0	0	835	1	336.661	208.001	128.66	0	0	44.1565	15.9446	378.092	436.416	7131.36	14434.8	-378.092	0	16.1918	1.93952	3.96774	0	0	0.208894	198.137	-487.629	15.6306	1	0	20.0721	20.2113	78.9768	0
846	0	0	846	1	212.215	105.948	106.267	0	0	84.067	43.5736	146.736	126.94	6792.47	14207.8	-146.736	0	4.0588	2.5441	3.50605	0	0	0.0538941	176.732	-463.296	25.9582	212.957	0	55.8705	56.4187	176.221	0
860	0	0	860	1	225.228	140.042	85.1858	0	0	93.4529	123.536	605.431	232.737	7082.07	14426.8	-605.431	0	10.7807	1.87346	3.02977	0	0	0.124956	158.915	-456.687	23.8026	217.641	0	36.2277	38.9512	225.165	0
861	0	0	861	1	327.505	145.484	182.021	0	0	19.0983	20.0396	81.6213	211.348	7156.42	14331	-81.6213	0	6.69968	2.45012	3.07061	0	0	0.0695759	212.127	-488.226	16.085	280.958	0	33.9346	33.8895	116.741	0
862	0	0	862	1	332.732	189.731	143.001	0	0	76.0638	3.15564	306.869	268.912	7199.12	14447.5	-306.869	0	9.45644	2.64664	3.90183	0	0	0.110393	219.357	-500.261	15.9953	274.997	0	30.0383	30.1004	105.397	0
863	0	0	863	1	302.755	171.634	131.12	0	0	107.213	-32.3884	389.834	203.05	7068.31	14383.4	-389.834	0	7.61079	3.37299	3.97499	0	0	0.093714	169.042	-475.286	17.9191	211.011	0	40.9219	41.5259	155.78	0
865	0	0	865	1	361.836	202.966	158.87	0	0	52.7463	-0.185852	335.776	336.308	7122.77	14450.9	-335.776	0	12.1058	2.8193	3.77254	0	0	0.146837	200.4	-492.253	14.6334	1	0	25.517	25.5065	91.6582	0
866	0	0	866	1	284.29	176.216	108.073	0	0	44.2828	-54.8137	456.742	255.214	7230.9	14505.5	-456.742	0	10.2522	2.95827	3.70168	0	0	0.15815	201.768	-486.907	19.0154	210.018	0	32.7707	33.8461	138.249	0
870	0	0	870	1	290.571	154.887	135.685	0	0	28.3261	72.939	503.716	294.638	7147.19	14477.4	-503.716	0	12.2687	2.4835	3.53995	0	0	0.204393	179.804	-476.576	18.3956	260.691	0	29.4314	29.9908	141.607	0
871	0	0	871	1	250.427	142.104	108.323	0	0	45.6526	24.2622	561.62	180.249	7129.87	14426.4	-561.62	0	7.94293	3.28499	3.19148	0	0	0.0429765	203.334	-470.163	21.8043	1	0	48.7015	50.6508	258.849	0
873	0	0	873	1	286.98	158.768	128.212	0	0	58.9315	26.3749	628.721	223.491	7116.59	14424.3	-628.721	0	10.5977	2.83088	3.92004	0	0	0.133545	179.924	-475.369	18.8324	214.386	0	41.2033	45.1432	267.453	0
877	0	0	877	1	210.377	117.677	92.6998	0	0	36.1176	53.4433	196.495	183.965	7239.06	14397.3	-196.495	0	6.04013	2.86233	2.74891	0	0	0.170451	215.156	-481.523	26.0363	251.99	0	39.3981	39.0051	127.874	0
878	0	0	878	1	271.031	168.417	102.614	0	0	72.3794	37.8471	160.315	197.209	7202.8	14412.9	-160.315	0	6.34755	2.30819	3.15382	0	0	0.127263	193.478	-477.973	19.6829	297.184	0	36.4698	36.3445	121.384	0
879	0	0	879	1	283.207	163.16	120.047	0	0	-17.0108	-14.6247	410.346	161.283	6993.21	14365.7	-410.346	0	6.26365	2.82563	3.32832	0	0	0.23067	218.109	-488.802	18.967	1	0	47.7139	48.7627	182.166	0
885	0	0	885	1	259.416	156.377	103.039	0	0	42.9584	94.5717	257.172	195.28	7132.56	14256.5	-257.172	0	6.63626	2.60289	2.93274	0	0	0.134317	229.442	-497.304	20.6775	284.287	0	38.3244	37.9832	124.27	0
891	0	0	891	1	319.367	181.119	138.248	0	0	72.9574	35.1964	437.055	299.968	7102.56	14315.8	-437.055	0	11.6232	2.78076	3.37975	0	0	0.185774	186.745	-490.829	16.6569	1	0	28.8567	29.308	117.632	0
899	0	0	899	1	250.108	146.342	103.766	0	0	52.2021	-9.62853	40.8324	184.757	7123.32	14460.3	-40.8324	0	5.80627	3.1798	3.32417	0	0	0.0681496	185.497	-468.912	21.8439	223.61	0	39.7947	39.5867	138.399	0
903	0	0	903	1	259.467	163.383	96.0841	0	0	85.0905	-14.7569	627.894	273.045	7090.43	14465.5	-627.894	0	12.9364	2.27249	2.62114	0	0	0.0622781	202.374	-474.345	20.4708	1	0	33.1341	36.0293	198.484	0
916	0	0	916	1	192.084	107.921	84.1628	0	0	102.917	-108.453	619.107	187.696	7072.6	14459.5	-619.107	0	9.01243	2.37394	3.63004	0	0	0.0657495	180.855	-466.34	28.9446	222.912	0	44.5607	50.1399	272.847	0
921	0	0	921	1	301.582	175.528	126.054	0	0	109.085	29.7877	420.449	245.269	7166.1	14520.6	-420.449	0	9.34389	2.50685	3.42058	0	0	0.0647091	187.595	-481.32	17.6547	1	0	33.0571	33.3151	134.158	0
925	0	0	925	1	311.431	167.336	144.095	0	0	97.2113	20.6232	156.457	224.259	7177.97	14430.1	-156.457	0	7.20995	2.71126	3.43	0	0	0.0442347	212.6	-483.072	17.1075	233.852	0	33.6802	33.583	112.11	0
927	0	0	927	1	344.943	194.61	150.333	0	0	53.6105	-19.5159	353.64	316.046	7221.57	14470.2	-353.64	0	11.5574	2.00881	3.112	0	0	0.151634	218.335	-493.858	15.1339	291.646	0	25.1715	25.4355	93.3352	0
929	0	0	929	1	295.824	188.286	107.538	0	0	105.412	112.47	576.547	283.761	7269.43	14437.9	-576.547	0	12.6817	2.12329	4.5446	0	0	0.278667	221.033	-505.116	18.1112	1	0	31.1913	33.1266	183.479	0
932	0	0	932	1	314.435	180.387	134.049	0	0	-0.569759	-2.08025	254.533	217.01	7176.09	14452.8	-254.533	0	7.47816	2.92635	3.80231	0	0	0.147957	216.31	-499.17	17.0538	276.444	0	35.7932	35.5114	118.571	0
933	0	0	933	1	298.26	172.715	125.544	0	0	110.225	62.9799	625.062	202.358	7065.3	14387.7	-625.062	0	9.50862	3.14947	3.77252	0	0	0.0883088	180.326	-476.322	18.113	250.891	0	45.8941	50.1192	293.05	0
934	0	0	934	1	258.562	155.161	103.402	0	0	58.9058	-7.43256	387.586	239.547	7116.61	14557.8	-387.586	0	8.95911	1.90126	3.60959	0	0	0.0639633	215.245	-486.736	20.661	248.877	0	32.1197	32.0561	126.32	0
935	0	0	935	1	211.95	102.715	109.235	0	0	130.684	13.2559	528.387	158.006	7044.84	14537.1	-528.387	0	6.68072	2.97085	3.98706	0	0	0.0669958	179.796	-473.566	26.4221	228.734	0	52.7163	53.6494	263.973	0
936	0	0	936	1	281.984	157.434	124.551	0	0	191.292	-23.1482	427.71	218.731	7183.55	14473.8	-427.71	0	8.48658	2.28371	3.76677	0	0	0.0717291	256.948	-502.189	18.9852	1	0	35.7701	36.267	150.456	0
937	0	0	937	1	253.698	125.095	128.602	0	0	10.4731	109.133	134.482	163.117	7165.05	14441.2	-134.482	0	5.24098	2.36851	3.45923	0	0	0.115076	217.66	-486.586	21.2488	278.32	0	43.516	43.2837	144.764	0
948	0	0	948	1	297.623	164.424	133.2	0	0	69.8287	-3.64413	47.4097	176.705	7205.35	14454.3	-47.4097	0	5.54195	3.22018	3.76214	0	0	0.135441	221.863	-502.221	18.1713	276.889	0	41.7859	41.8497	146.212	0
952	0	0	952	1	220.002	123.07	96.9315	0	0	-27.0299	-9.90052	399.171	175.309	7202.55	14460.6	-399.171	0	6.76474	2.68491	3.47076	0	0	0.135895	207.683	-489.391	25.0014	1	0	43.2143	43.6642	168.644	0
958	0	0	958	1	324.785	183.204	141.58	0	0	30.2605	37.8441	402.065	224.775	7045.6	14412.9	-402.065	0	8.50854	2.66668	4.16987	0	0	0.229831	175.721	-473.621	16.4659	253.37	0	36.1978	36.4147	144.28	0
964	0	0	964	1	272.173	152.766	119.406	0	0	137.214	79.2719	644.693	181.244	7038.31	14471.1	-644.693	0	8.72814	2.9241	3.74846	0	0	0.109942	157.862	-461.287	19.9433	228.946	0	49.7475	55.511	333.805	0
966	0	0	966	1	272.157	159.417	112.74	0	0	177.278	-32.051	523.008	156.418	7097.9	14582.4	-523.008	0	6.64285	2.46974	3.45266	0	0	0.0515237	187.055	-476.281	19.7218	254.597	0	50.6405	51.2673	247.482	0
968	0	0	968	1	251.85	144.134	107.716	0	0	18.3572	-0.525387	542.575	197.451	7157.16	14451.2	-542.575	0	8.59661	2.42243	3.39319	0	0	0.145049	183.639	-469.123	21.4217	231.412	0	41.6266	43.1343	220.187	0
969	0	0	969	1	228.553	104.026	124.527	0	0	-57.2698	108.363	248.691	128.165	7232.79	14342.3	-248.691	0	4.46714	2.83458	3.67087	0	0	0.146863	238.805	-495.035	24.11	1	0	55.9237	54.927	179.047	0
971	0	0	971	1	292.437	191.375	101.063	0	0	73.2265	15.8066	360.527	251.513	7201.95	14434.9	-360.527	0	9.17181	1.90475	2.73325	0	0	0.132121	213.602	-495.322	17.9311	323.091	0	30.0158	30.3099	112.131	0
979	0	0	979	1	327.749	164.972	162.776	0	0	114.216	28.5421	280.918	297.79	7160.96	14422.2	-280.918	0	10.2353	2.56226	2.91031	0	0	0.0293505	254.523	-515.875	16.0675	307.819	0	26.8608	26.751	90.5391	0
984	0	0	984	1	269.475	151.519	117.956	0	0	53.4829	101.531	330.819	220.667	7221.7	14448.8	-330.819	0	7.88397	2.3985	3.16669	0	0	0.243548	215.233	-490.209	19.8392	247.807	0	34.5696	34.7057	123.756	0
990	0	0	990	1	322.904	160.403	162.501	0	0	9.87718	70.4993	471.428	303.104	7165.64	14380.2	-471.428	0	12.2776	2.3328	3.35193	0	0	0.283991	213.259	-492.254	16.3515	270.545	0	27.8239	28.2682	123.247	0
991	0	0	991	1	206.682	84.1752	122.507	0	0	157.047	66.5627	192.377	119.785	7018.47	14384.1	-192.377	0	3.90093	2.64561	3.92891	0	0	0.0191778	169.83	-459.499	26.9649	200.162	0	61.6171	60.0977	192.503	0
995	0	0	995	1	251.484	147.077	104.408	0	0	45.5083	-30.2558	200.293	260.395	7229.67	14481	-200.293	0	8.65819	2.97607	2.87216	0	0	0.185952	189.052	-475.466	21.4935	256.542	0	29.4148	29.352	96.8178	0
1001	0	0	1001	1	265.496	181.691	83.8051	0	0	45.7641	-6.13219	716.605	275.744	7229.42	14456.8	-716.605	0	14.6464	2.07521	3.44059	0	0	0.158949	183.419	-474.448	20.1107	201.478	0	35.4809	42.4865	246.46	0
1002	0	0	1002	1	292.059	182.966	109.093	0	0	71.4535	31.3285	604.005	280.686	7004.41	14419.4	-604.005	0	12.9067	2.60164	3.24693	0	0	0.132884	219.803	-486.119	18.2653	291.054	0	32.7555	35.2251	188.356	0
1008	0	0	1008	1	238.726	126.345	112.381	0	0	138.537	12.9414	697.991	253.906	7136.64	14338.1	-697.991	0	13.0503	1.7527	3.15018	0	0	0.0413135	179.493	-466.824	22.3266	277.693	0	36.7305	42.8436	261.547	0
1011	0	0	1011	1	277.715	147.654	130.061	0	0	-56.0354	21.5601	226.124	149.535	7231.56	14429.1	-226.124	0	5.14581	2.9904	3.23203	0	0	0.236545	188.555	-475.869	19.3978	1	0	48.1505	47.2907	154.003	0
1013	0	0	1013	1	240.168	133.865	106.303	0	0	8.47502	45.8484	423.101	193.356	7167.05	14305.2	-423.101	0	7.48934	2.16249	3.14093	0	0	0.0518385	206.029	-493.055	22.37	284.798	0	39.1384	39.4485	158.558	0
1023	0	0	1023	1	225.191	149.707	75.4841	0	0	102.192	23.6446	700.369	238.392	7073.33	14427.1	-700.369	0	12.2911	1.5831	3.60282	0	0	0.102956	211.944	-490.576	23.8117	297.037	0	37.5835	44.5684	277.167	0
1024	0	0	1024	1	232.199	128.575	103.623	0	0	41.106	37.5512	430.515	210.985	7034.75	14413.1	-430.515	0	8.16616	1.90582	3.51893	0	0	0.0677383	205.106	-483.377	23.1927	251.794	0	36.0564	36.5704	152.935	0
1032	0	0	1032	1	288.191	174.199	113.992	0	0	94.927	23.4347	447.143	253.867	7180.25	14427.3	-447.143	0	9.91562	2.18965	3.42824	0	0	0.143751	190.587	-481.421	18.4452	244.642	0	31.6132	32.1904	136.657	0
1035	0	0	1035	1	227.534	106.589	120.945	0	0	12.6984	-9.34049	139.735	174.848	7162.82	14360.4	-139.735	0	5.67718	2.13531	3.48332	0	0	0.0216014	188.347	-471.684	23.8229	203.319	0	40.1703	40.1902	133.824	0
1038	0	0	1038	1	265.548	163.137	102.411	0	0	-28.8127	56.7157	449.195	200.054	7204.33	14294.3	-449.195	0	8.0325	2.48297	3.00669	0	0	0.165533	166.499	-460.088	20.1426	221.205	0	38.8473	39.1176	156.982	0
1046	0	0	1046	1	271.488	162.943	108.545	0	0	55.7755	103.255	417.038	259.739	7119.75	14447.1	-417.038	0	9.92681	2.64054	3.67261	0	0	0.166999	166.579	-468.214	19.8857	1	0	31.7938	32.0835	130.156	0
1050	0	0	1050	1	296.876	175.437	121.44	0	0	141.032	33.1406	562.677	249.327	7134.15	14417.6	-562.677	0	10.9169	2.41626	3.58627	0	0	0.260062	233.453	-508.602	17.9638	280.923	0	35.2627	36.655	196.136	0
1054	0	0	1054	1	265.067	163.301	101.766	0	0	-8.9574	-18.7542	506.79	223.155	7084.82	14369.8	-506.79	0	9.46468	1.7382	2.50688	0	0	0.261272	249.111	-495.318	19.7943	307.876	0	34.7004	35.5993	164.9	0
1055	0	0	1055	1	312.135	191.518	120.617	0	0	115.862	-22.0582	351.106	348.242	7159.32	14472.8	-351.106	0	12.6538	2.79614	3.15563	0	0	0.0935204	196.884	-481.407	17.0316	281.992	0	24.5473	24.7023	88.5672	0
1056	0	0	1056	1	329.184	200.987	128.197	0	0	166.042	37.9943	540.51	282.586	7109.14	14313	-540.51	0	12.1049	1.64258	3.39298	0	0	0.108326	223.174	-498.03	15.8485	1	0	30.041	30.8289	159.354	0
1057	0	0	1057	1	216.559	120.402	96.1569	0	0	6.10104	-81.9542	495.318	159.055	7069.76	14532.7	-495.318	0	6.7424	2.5405	3.44185	0	0	0.199224	202.643	-476.843	25.3557	273.575	0	48.3389	49.4018	219.976	0
1065	0	0	1065	1	228.07	126.002	102.068	0	0	67.2146	113.72	523.841	190.291	7108.31	14436.6	-523.841	0	8.06582	2.69722	3.34934	0	0	0.123809	180.615	-468.672	23.9878	1	0	43.6308	44.7297	222.122	0
1071	0	0	1071	1	445.705	269.747	175.957	0	0	148.834	44.8866	413.384	444.001	7126.35	14405.8	-413.384	0	16.8074	2.79185	2.74398	0	0	0.133495	247.277	-524.23	11.6141	1	0	20.6746	20.8285	79.6982	0
1082	0	0	1082	1	260.227	127.863	132.364	0	0	-23.786	-96.1971	99.2848	192.659	7199.31	14447.2	-99.2848	0	6.41417	1.95278	3.15744	0	0	0.145718	225.453	-500.681	20.4331	275.159	0	35.1854	35.6273	119	0
1088	0	0	1088	1	247.91	154.073	93.8373	0	0	50.9454	-36.4261	313.527	192.825	7024.92	14487.1	-313.527	0	6.88469	2.49394	2.55973	0	0	0.0457607	283.266	-517.464	21.559	1	0	38.8236	38.1302	126.939	0
1089	0	0	1089	1	264.31	160.785	103.525	0	0	39.9542	-36.4153	381.625	225.932	7135.57	14487.1	-381.625	0	8.48386	2.45328	3.61562	0	0	0.0593382	202.751	-485.016	20.3934	1	0	34.6754	34.9365	134.15	0
1093	0	0	1093	1	219.987	128.432	91.5552	0	0	-22.0456	39.3659	342.119	191.208	7097.91	14411.3	-342.119	0	7.01443	1.75653	2.82457	0	0	0.160821	257.495	-493.563	24.2827	1	0	37.4127	37.0567	137.18	0
1096	0	0	1096	1	246.062	141.993	104.07	0	0	4.50767	9.52286	644.812	231.367	7071.35	14441.2	-644.812	0	11.3376	1.72735	3.21145	0	0	0.114359	215.682	-473.25	21.6144	261.738	0	36.797	40.5168	238.505	0
1099	0	0	1099	1	229.893	128.503	101.39	0	0	17.8	60.0257	130.335	145.852	7257.38	14390.7	-130.335	0	4.67333	2.31296	3.29947	0	0	0.262043	235.4	-494.798	23.584	276.61	0	47.7258	46.9307	155.977	0
1100	0	0	1100	1	286.731	206.621	80.1102	0	0	-1.13812	12.2458	532.023	322.74	7077	14338.8	-532.023	0	13.9582	2.02506	3.4514	0	0	0.185961	158.933	-462.437	18.4969	249.558	0	27.3494	28.1572	137.853	0
1112	0	0	1112	1	237.851	143.484	94.3674	0	0	-19.4774	191.766	400.402	149.368	7195	14358.6	-400.402	0	5.84805	2.24637	3.75501	0	0	0.205673	211.827	-489.604	22.8294	254.832	0	47.8119	48.614	194.746	0
1113	0	0	1113	1	249.549	154.38	95.1686	0	0	131.552	116.364	703.073	200.874	7143.63	14334.3	-703.073	0	10.4707	2.69029	3.50162	0	0	0.178404	163.078	-466.405	21.7743	239.99	0	48.3458	57.2377	349.753	0
1114	0	0	1114	1	363.314	228.168	135.147	0	0	65.7883	45.5768	377.441	402.083	7209.39	14405.1	-377.441	0	14.8295	2.3215	3.49834	0	0	0.252141	172.89	-478.696	14.4379	291.816	0	21.5965	21.7704	82.3148	0
1116	0	0	1116	1	311.906	174.95	136.956	0	0	-55.834	-94.3977	-110.937	195.228	7231.35	14445.4	110.937	0	6.57342	3.03325	3.13023	0	0	0.101624	209.239	-483.078	17.0933	1	0	35.853	36.1315	134.148	0
1119	0	0	1119	1	261.176	142.907	118.269	0	0	60.8727	64.751	546.751	254.325	7014.99	14385.9	-546.751	0	10.9999	2.00961	2.87467	0	0	0.111855	231.907	-489.898	20.3039	1	0	32.9529	34.4249	170.616	0
1129	0	0	1129	1	412.195	248.464	163.731	0	0	87.7678	-0.579273	307.197	383.093	7187.41	14451.3	-307.197	0	13.4689	2.33954	3.37995	0	0	0.0381747	226.427	-511.106	12.621	1	0	22.0279	22.0524	77.3063	0
1130	0	0	1130	1	305.875	152.191	153.684	0	0	15.0137	5.29991	253.649	218.623	7160.51	14445.4	-253.649	0	7.49103	2.54132	3.50037	0	0	0.20329	199.844	-479.269	17.4125	223.903	0	34.708	34.4581	115.621	0
1136	0	0	1136	1	294.753	177.046	117.707	0	0	38.8695	-47.6385	696.374	383.299	7136.65	14398.7	-696.374	0	19.9922	1.39066	2.82522	0	0	0.307254	199.691	-474.946	17.6358	281.567	0	25.4371	29.4785	165.929	0
1141	0	0	1141	1	273.523	154.841	118.682	0	0	64.6142	86.2751	408.296	155.201	7210.57	14464.1	-408.296	0	5.87137	2.72985	3.64614	0	0	0.186915	172.04	-470.391	19.7476	213.566	0	49.1367	49.8307	198.301	0
1143	0	0	1143	1	216.218	131.102	85.1162	0	0	-32.8679	-19.8552	378.981	178.47	7108.73	14370.9	-378.98	0	6.80384	2.3848	3.30479	0	0	0.13827	186.647	-471.081	25.2647	242.87	0	41.8403	42.0349	160.289	0
1159	0	0	1159	1	234.694	128.541	106.153	0	0	64.014	27.4176	388.607	175.546	7111.51	14423.3	-388.607	0	6.53944	2.9473	3.4128	0	0	0.161018	159.888	-455.447	23.3711	187.746	0	44.7537	45.0686	171.751	0
1162	0	0	1162	1	259.322	174.11	85.212	0	0	119.773	18.3135	410.776	243.202	7155.41	14432.4	-410.776	0	9.19602	2.40604	2.99566	0	0	0.0821429	218.598	-493.794	20.6365	294.933	0	32.6965	33.1021	129.963	0
1170	0	0	1170	1	270.808	150.155	120.653	0	0	107.426	121.518	670.086	203.702	7068.09	14329.2	-670.086	0	10.1955	2.29099	3.98195	0	0	0.205412	240.447	-508.847	19.8861	279.597	0	44.373	51.5408	318.964	0
1173	0	0	1173	1	275.324	157.451	117.874	0	0	63.9479	28.3949	682.97	309.262	7111.57	14322.6	-682.97	0	15.6588	1.20429	2.76506	0	0	0.126591	235.393	-499.306	18.8654	319.212	0	29.5438	33.7589	202.601	0
1177	0	0	1177	1	314.551	196.584	117.967	0	0	51.9248	-49.6248	414.677	271.58	7123.6	14400.7	-414.677	0	10.4832	2.34166	3.26036	0	0	0.227128	186.887	-479.672	16.8024	259.21	0	29.5886	30.3058	119.807	0
1179	0	0	1179	1	232.877	110.743	122.134	0	0	125.332	40.7429	300.242	168.232	7249.51	14410	-300.242	0	5.85258	2.79742	3.37089	0	0	0.136541	205.177	-481.464	23.4941	233.546	0	44.7317	44.5728	149.519	0
1182	0	0	1182	1	289.85	158.883	130.967	0	0	95.3875	-40.0122	316.278	254.694	7080.13	14391.1	-316.278	0	9.07675	2.331	2.9938	0	0	0.177458	181.893	-469.801	18.2824	1	0	30.6318	30.7253	106.493	0
1185	0	0	1185	1	247.447	162.907	84.5406	0	0	32.7299	-31.5313	704.003	272.242	7242.45	14482.2	-704.003	0	14.3147	1.93534	3.0805	0	0	0.171108	184.881	-468.458	21.5439	1	0	34.6858	41.0498	233.516	0
1186	0	0	1186	1	256.342	129.441	126.901	0	0	140.064	45.5298	284.657	198.252	7035.46	14405.2	-284.657	0	6.82438	2.8311	3.2629	0	0	0.0349663	183.132	-465.065	21.1243	1	0	39.5153	38.8716	128.304	0
1190	0	0	1190	1	297.911	186.042	111.869	0	0	59.2956	13.2989	374.678	275.332	7215.88	14437.4	-374.678	0	10.1672	1.9316	3.06512	0	0	0.140305	199.143	-485.874	17.6535	319.891	0	28.1602	28.5004	107.822	0
1194	0	0	1194	1	202.569	109.58	92.9889	0	0	8.10667	-80.5995	205.1	133.483	7067.75	14531.3	-205.1	0	4.55222	1.61344	3.63215	0	0	0.115621	234.631	-492.178	26.7514	293.179	0	50.2627	49.0537	160.954	0
1195	0	0	1195	1	264.51	151.375	113.135	0	0	73.3474	-0.058262	188.867	248.029	7102.17	14450.8	-188.867	0	8.12296	1.72318	2.88445	0	0	0.0778589	201.899	-477.015	19.9243	1	0	29.5162	29.1664	96.8489	0
1209	0	0	1209	1	259.636	140.319	119.317	0	0	36.9887	62.0378	448.591	191.723	7238.19	14289	-448.591	0	7.54715	2.24124	3.21916	0	0	0.152898	184.515	-473.384	20.6103	225.03	0	39.8026	40.4208	164.642	0
1210	0	0	1210	1	266.119	143.507	122.612	0	0	66.8575	56.976	371.868	223.307	7208.32	14393.7	-371.868	0	8.19719	2.86662	3.35402	0	0	0.136023	146.48	-458.285	20.3157	1	0	35.7821	36.04	132.478	0
1219	0	0	1219	1	380.525	199.615	180.91	0	0	137.681	84.814	402.169	327.559	7137.5	14465.5	-402.169	0	12.2805	2.31666	3.55648	0	0	0.326866	225.682	-502.535	13.7515	1	0	25.8128	25.936	103.311	0
1221	0	0	1221	1	261.165	136.215	124.95	0	0	35.114	-83.3121	255.308	165.151	7140.41	14534	-255.308	0	5.77097	1.71002	2.94024	0	0	0.194938	232.449	-497.928	20.205	1	0	40.877	40.8259	135.766	0
1222	0	0	1222	1	292.725	175.999	116.726	0	0	53.4714	-62.4452	474.053	177.215	7221.71	14513.1	-474.053	0	7.23958	2.02939	2.78578	0	0	0.101921	261.744	-492.605	17.9597	264.009	0	41.4531	43.0468	184.157	0
1226	0	0	1226	1	231.105	131.942	99.1632	0	0	84.309	-22.7574	584.6	223.582	7190.87	14473.5	-584.6	0	10.097	1.78884	2.79888	0	0	0.189713	220.279	-479.308	23.0334	1	0	36.4183	38.8249	208.736	0
1235	0	0	1235	1	324.418	149.914	174.504	0	0	147.725	65.4145	378.601	260.729	7127.46	14385.3	-378.601	0	9.59201	2.01361	3.76842	0	0	0.180044	218.584	-495.471	16.2532	237.673	0	30.4191	30.5568	120.763	0
1236	0	0	1236	1	324.717	153.499	171.218	0	0	23.8115	63.5406	197.93	320.88	7151.71	14486.8	-197.93	0	10.563	1.96915	3.10798	0	0	0.276911	209.471	-496.447	16.1247	1	0	24.3267	23.9515	81.1887	0
1238	0	0	1238	1	244.265	143.649	100.616	0	0	66.4046	27.4017	519.745	204.46	7009.46	14423.3	-519.745	0	8.59313	1.83529	3.48637	0	0	0.197468	242.175	-492.026	21.909	1	0	38.323	39.6219	195.847	0
1239	0	0	1239	1	256.558	133.921	122.637	0	0	40.1453	68.4157	356.481	231.273	7135.38	14481.9	-356.481	0	8.42684	2.86533	3.34122	0	0	0.193467	180.78	-479.803	21.14	225.942	0	34.8317	34.7271	127.277	0
1242	0	0	1242	1	228.537	133.915	94.622	0	0	61.1281	12.5218	18.7681	176.452	7214.05	14438.2	-18.7681	0	5.4999	3.33344	3.32304	0	0	0.190561	208.073	-489.395	24.1948	233.599	0	40.9376	41.0728	147.866	0
1248	0	0	1248	1	274.52	169.486	105.034	0	0	72.9515	-14.6149	436.145	214.391	7202.23	14465.3	-436.145	0	8.34536	2.01885	3.49587	0	0	0.0765852	226.293	-501.331	19.39	330.959	0	35.4865	36.3068	152.683	0
1249	0	0	1249	1	207.555	112.341	95.214	0	0	27.0825	41.7035	236.015	157.798	7248.1	14409	-236.015	0	5.31114	2.77937	3.19387	0	0	0.165776	166.655	-462.88	26.5982	213.272	0	46.0671	45.522	147.893	0
1250	0	0	1250	1	370.503	210.714	159.788	0	0	-13.7318	-18.6603	419.709	404.311	7189.25	14369.7	-419.709	0	15.821	1.07892	3.094	0	0	0.24949	251.831	-522.706	13.8256	1	0	19.8432	20.218	82.6804	0
1251	0	0	1251	1	220.387	128.063	92.3231	0	0	22.3712	64.3266	274.444	150.881	7153.15	14386.4	-274.444	0	5.20689	2.95514	3.06869	0	0	0.0987877	189.979	-471.085	24.9172	236.003	0	48.6672	48.4712	160.939	0
1252	0	0	1252	1	249.275	108.431	140.843	0	0	269.38	122.68	44.2918	135.42	7205.12	14427.7	-44.2918	0	4.32811	2.12933	3.45454	0	0	0.0958851	238.718	-502.053	21.5577	289.154	0	50.1364	49.3619	171.543	0
1270	0	0	1270	1	247.469	156.195	91.2736	0	0	111.828	-24.727	732.327	237.231	7063.69	14375.8	-732.327	0	12.7906	1.57852	2.86517	0	0	0.0738921	228.512	-483.764	21.3246	291.453	0	39.0594	47.1196	270.489	0
1276	0	0	1276	1	300.432	168.527	131.906	0	0	10.9539	76.0452	292.715	219.775	7164.57	14374.7	-292.715	0	7.7013	2.34322	2.74463	0	0	0.144109	224.328	-498.654	17.5438	306.828	0	33.8723	33.7326	115.323	0
1277	0	0	1277	1	247.886	142.259	105.627	0	0	79.9122	4.70372	654.539	299.984	7095.61	14346.3	-654.539	0	14.6495	1.65378	2.92332	0	0	0.113787	201.211	-481.017	21.3358	1	0	30.4156	34.0407	200.441	0
1282	0	0	1282	1	225.02	137.206	87.8141	0	0	-40.5679	-72.9884	84.3392	182.795	7216.09	14523.7	-84.3392	0	6.03786	2.28593	3.50931	0	0	0.283335	200.43	-475.128	24.2019	1	0	38.2328	38.0518	128.381	0
1284	0	0	1284	1	287.453	160.269	127.183	0	0	35.9279	-17.6272	333.032	273.335	7239.25	14368.7	-333.032	0	9.87738	2.10764	2.91432	0	0	0.0601451	198.738	-482.781	18.3625	321.538	0	28.1653	28.3607	99.4948	0
1285	0	0	1285	1	232.929	134.923	98.0064	0	0	98.1588	29.7587	81.616	152.539	7177.02	14420.9	-81.616	0	4.78513	2.3113	3.58144	0	0	0.0749206	200.589	-483.947	23.3374	238.149	0	46.1254	46.0029	155.985	0
1296	0	0	1296	1	255.044	142.182	112.862	0	0	135.292	30.4592	288.73	183.303	7139.89	14320.6	-288.73	0	6.33348	2.64612	3.38858	0	0	0.111629	203.657	-484.232	21.2126	235.162	0	41.2885	41.2609	139.598	0
1306	0	0	1306	1	262.214	140.15	122.064	0	0	57.7826	106.608	150.253	205.426	7117.74	14443.8	-150.253	0	6.58372	2.266	3.22365	0	0	0.199012	196.62	-472.838	20.4016	251.972	0	35.7087	35.3839	117.924	0
1310	0	0	1310	1	265.668	178.448	87.2197	0	0	86.9425	21.0089	647.297	284.902	7088.58	14429.7	-647.297	0	13.7672	1.56754	3.18067	0	0	0.130899	180.034	-474.193	19.8337	252.382	0	31.017	34.5532	208.091	0
1311	0	0	1311	1	268.595	171.161	97.4337	0	0	71.1067	50.1245	636.043	244.981	7104.41	14400.6	-636.043	0	11.6968	2.19027	3.41176	0	0	0.147499	228.007	-493.712	19.8965	255.588	0	36.65	40.3206	242.47	0
1314	0	0	1314	1	235.686	148.794	86.8925	0	0	20.0541	62.176	208.77	173.706	7155.47	14587.8	-208.77	0	5.75612	2.9299	3.75301	0	0	0.179542	177.002	-476.244	23.3724	1	0	43.8227	42.879	139.769	0
1331	0	0	1331	1	249.454	130.811	118.642	0	0	144.339	65.4626	436.766	221.377	7230.5	14385.2	-436.766	0	8.54958	2.31207	3.37287	0	0	0.0792153	196.862	-483.699	21.5955	234.439	0	35.4429	36.0042	146.535	0
1340	0	0	1340	1	302.147	178.783	123.364	0	0	131.802	38.412	566.429	234.711	7043.72	14312.6	-566.429	0	10.3145	2.85986	2.99667	0	0	0.158999	205.422	-490.549	17.6187	243.91	0	38.3521	40.3194	201.96	0
1344	0	0	1344	1	291.453	180.868	110.585	0	0	76.0428	3.57223	270.666	293.406	7199.14	14447.1	-270.666	0	10.068	2.38294	2.80732	0	0	0.0875706	221.357	-494.088	18.1471	1	0	26.6023	26.5841	89.2206	0
1346	0	0	1346	1	237.949	154.611	83.338	0	0	49.6041	45.7217	316.416	174.554	7125.92	14305.3	-316.416	0	6.17356	2.32581	3.46956	0	0	0.0349537	188.553	-472.079	22.7717	234.872	0	42.6142	42.6512	150.932	0
1348	0	0	1348	1	261.942	125.199	136.744	0	0	-15.6838	48.7903	356.668	234.158	7191.2	14401.9	-356.668	0	8.65961	2.08446	3.24427	0	0	0.208996	230.179	-494.961	20.3615	280.163	0	32.3392	32.3476	121.122	0
1349	0	0	1349	1	235.07	138.303	96.767	0	0	38.792	71.0366	440.169	150.261	7136.73	14379.7	-440.169	0	5.86819	2.17059	3.1143	0	0	0.0593479	219.042	-486.776	22.8928	246.345	0	48.6933	49.479	210.853	0
1350	0	0	1350	1	311.807	208.274	103.533	0	0	65.3681	107.693	520.19	255.242	7209.81	14343	-520.19	0	10.771	2.07429	3.0336	0	0	0.246965	229.318	-497.586	16.8501	1	0	32.3001	33.1837	157.955	0
1354	0	0	1354	1	300.625	149.414	151.211	0	0	77.0465	18.584	145.49	161.09	7198.13	14432.1	-145.49	0	5.16581	2.67045	2.9777	0	0	0.0255678	261.878	-510.486	17.6645	263.209	0	43.5906	43.6354	145.19	0
1358	0	0	1358	1	315.184	189.662	125.522	0	0	6.88986	30.6181	500.106	290.41	7168.63	14420.1	-500.106	0	12.1138	2.05257	2.9953	0	0	0.242655	211.104	-486.344	16.6457	288.388	0	28.5865	29.202	134.683	0
1359	0	0	1359	1	320.101	185.098	135.003	0	0	18.3041	13.9732	375.417	351.44	7157.22	14436.7	-375.417	0	13.0859	2.09249	3.03807	0	0	0.222505	172.082	-465.554	16.3913	289.435	0	23.4913	23.6446	89.5818	0
1361	0	0	1361	1	283.042	122.373	160.669	0	0	97.4722	17.6936	194.915	248.076	7177.71	14433	-194.915	0	8.11261	2.37473	2.92767	0	0	0.129128	187.263	-474.409	18.7523	298.717	0	30.1679	30.0563	100.228	0
1364	0	0	1364	1	268.931	133.826	135.104	0	0	91.6742	70.3947	289.781	215.116	7183.51	14480	-289.781	0	7.42892	2.18199	3.64069	0	0	0.13775	224.929	-498.158	19.9192	1	0	35.1929	34.9135	122.511	0
1366	0	0	1366	1	308.087	186.083	122.003	0	0	129.152	4.63419	320.28	211.062	7146.03	14346.4	-320.28	0	7.47259	2.1562	3.08109	0	0	0.0588451	187.6	-478.124	17.0976	252.199	0	35.4373	35.6745	126.082	0
1367	0	0	1367	1	235.443	124.057	111.386	0	0	94.3471	57.6413	293.061	172.191	7180.83	14293.4	-293.061	0	5.96048	2.48706	3.88273	0	0	0.0902473	158.925	-466.03	23.2402	229.756	0	43.8286	43.543	149.234	0
1368	0	0	1368	1	235.645	125.602	110.043	0	0	112.326	21.869	178.85	175.879	7162.85	14528.5	-178.85	0	5.70348	3.17294	3.5053	0	0	0.13427	197.148	-487.43	23.3914	1	0	43.0754	42.7371	139.797	0
1369	0	0	1369	1	326.427	203.086	123.341	0	0	28.3369	-30.1635	314.863	283.205	7246.84	14381.2	-314.863	0	10.1476	2.01485	3.4122	0	0	0.0759429	248.064	-508.724	16.0938	307.555	0	27.339	27.4313	96.038	0
1377	0	0	1377	1	256.154	152.445	103.71	0	0	112.408	54.005	419.552	190.228	7162.77	14396.7	-419.552	0	7.23336	2.42038	2.74569	0	0	0.107159	258.475	-515.982	20.844	1	0	40.1878	40.6325	160.615	0
1386	0	0	1386	1	245.272	131.232	114.04	0	0	102.931	1.45751	496.807	191.342	7072.59	14349.6	-496.807	0	7.85056	2.08181	3.33357	0	0	0.0865471	185.917	-471.96	21.8854	265.449	0	41.0799	42.4695	199.63	0
1387	0	0	1387	1	289.86	177.076	112.785	0	0	73.2563	74.2132	638.129	280.553	7102.26	14376.5	-638.129	0	13.4437	2.09497	3.51361	0	0	0.174055	208.583	-484.607	18.3176	278.927	0	32.7475	36.0886	216.668	0
1403	0	0	1403	1	347.344	181.362	165.983	0	0	26.6455	-8.73362	79.9491	267.893	7248.53	14359.8	-79.9491	0	8.51963	2.7062	3.44427	0	0	0.275597	210.378	-497.531	15.2167	306.548	0	28.6273	28.2995	98.231	0
1406	0	0	1406	1	260.241	150.038	110.203	0	0	39.7985	6.41831	184.508	194.715	7235.38	14444.3	-184.508	0	6.38487	2.84336	2.95539	0	0	0.16523	201.935	-478.099	20.6913	1	0	37.515	37.3619	122.932	0
1411	0	0	1411	1	295.147	149.925	145.221	0	0	-7.26545	23.9412	300.44	175.148	7282.45	14426.8	-300.44	0	6.21653	2.71662	3.20482	0	0	0.176558	176.414	-472.238	18.0808	206.832	0	42.6872	42.0718	139.889	0
1413	0	0	1413	1	276.732	155.172	121.56	0	0	113.837	58.3846	397.115	187.073	7061.68	14292.7	-397.115	0	6.98014	2.66555	3.28924	0	0	0.0227213	190.904	-473.557	19.3912	1	0	42.2244	42.7077	162.473	0
1419	0	0	1419	1	292.567	141.119	151.447	0	0	153.433	48.3414	278.631	172.675	7121.75	14302.7	-278.631	0	5.92326	2.10389	3.46521	0	0	0.10525	242.625	-498.365	18.1292	300.446	0	42.2189	42.0468	143.713	0
1426	0	0	1426	1	247.7	167.733	79.9677	0	0	58.4156	20.6226	461.024	224.915	7117.1	14430.1	-461.024	0	8.93576	2.25215	3.19281	0	0	0.126294	243.396	-491.045	21.6854	309.728	0	35.2362	35.8825	155.75	0
1428	0	0	1428	1	257.991	137.717	120.274	0	0	30.1005	77.975	283.134	219.345	7245.08	14273.1	-283.134	0	7.60198	2.38449	3.17976	0	0	0.159737	239.11	-499.006	20.7954	292.963	0	34.4388	34.1443	113.006	0
1435	0	0	1435	1	256.002	147.195	108.806	0	0	47.2495	4.70112	109.403	214.943	7227.93	14446	-109.403	0	6.84999	2.61784	2.59613	0	0	0.00690461	207.582	-484.814	20.8762	340.736	0	33.0443	33.0053	113.21	0
1447	0	0	1447	1	316.919	154.485	162.433	0	0	65.564	13.5851	220.179	242.679	7209.62	14437.1	-220.179	0	8.06736	2.45258	3.35496	0	0	0.0724734	204.085	-491.15	16.7125	245.535	0	31.304	31.1921	103.75	0
1452	0	0	1452	1	247.776	167.768	80.0084	0	0	73.1595	25.758	702.684	225.665	7202.02	14325.3	-702.684	0	11.7009	1.45536	3.28616	0	0	0.0450758	245.559	-515.678	21.3377	299.366	0	39.629	46.7209	290.604	0
1456	0	0	1456	1	294.525	205.056	89.4698	0	0	96.8341	-16.854	498.227	315.942	7178.35	14367.9	-498.227	0	13.0188	2.07914	3.55855	0	0	0.145658	206.575	-484.628	18.0096	316.423	0	27.0648	27.9035	128.569	0
1458	0	0	1458	1	258.814	148.978	109.835	0	0	85.713	-60.9464	349.068	157.879	7089.81	14412	-349.068	0	5.79175	3.42573	3.37997	0	0	0.168139	192.445	-479.242	21.1333	208.715	0	49.6178	50.1725	175.277	0
1459	0	0	1459	1	286.887	166.598	120.289	0	0	87.4088	29.731	445.068	289.672	7187.77	14421	-445.068	0	11.2938	2.00109	3.13841	0	0	0.112148	220.348	-483.405	18.4155	1	0	27.884	28.393	118.979	0
1463	0	0	1463	1	359.047	202.378	156.67	0	0	95.9631	-35.9803	309.427	331.004	7179.22	14387	-309.427	0	11.7298	2.31602	3.46448	0	0	0.0617428	227.488	-500.254	14.6148	1	0	24.6479	24.82	86.9179	0
1469	0	0	1469	1	247.018	115.391	131.627	0	0	88.6327	0.418396	193.887	164.608	7086.89	14450.3	-193.887	0	5.397	2.97319	3.35859	0	0	0.057035	202.962	-475.405	22.0818	263.976	0	45.5208	44.7841	144.812	0
1470	0	0	1470	1	295.385	181.59	113.795	0	0	106.973	-0.44631	600.132	346.278	7168.21	14351.5	-600.132	0	15.8386	1.30802	3.61321	0	0	0.127655	227.054	-513.58	17.6889	1	0	25.5359	27.3418	155.319	0
1473	0	0	1473	1	373.272	197.516	175.756	0	0	102.094	45.4404	356.399	371.16	7173.09	14405.3	-356.399	0	13.4332	2.44602	2.75736	0	0	0.143684	211.626	-486.394	13.9524	376.164	0	22.8418	22.931	83.3122	0
1485	0	0	1485	1	223.373	138.243	85.1301	0	0	92.7119	120.67	670.444	182.781	7082.81	14230.4	-670.444	0	9.16063	2.17867	2.85297	0	0	0.204795	230.575	-483.985	24.1106	1	0	48.8293	55.246	326.393	0
1488	0	0	1488	1	316.157	162.012	154.145	0	0	42.0749	30.7462	335.328	388.928	7133.45	14320.3	-335.328	0	13.9708	1.48525	2.89991	0	0	0.207669	219.413	-488.573	16.4203	1	0	20.8855	20.9657	76.7738	0
1491	0	0	1491	1	235.082	132.256	102.825	0	0	-1.109	-20.8025	243.563	228.471	7176.63	14471.5	-243.563	0	7.8467	2.20198	2.75373	0	0	0.0867183	214.277	-480.617	22.7864	1	0	31.8994	31.6438	105.538	0
1493	0	0	1493	1	245.841	161.872	83.9686	0	0	-24.8061	5.32227	558.489	145.399	7200.33	14345.7	-558.489	0	6.52435	2.39987	3.87485	0	0	0.0946358	192.161	-479.019	22.1207	212.722	0	54.5206	56.7725	301.576	0
1499	0	0	1499	1	272.647	150.021	122.626	0	0	77.6496	53.094	507.395	232.437	7097.87	14297.9	-507.395	0	9.62801	1.65513	2.57284	0	0	0.113657	220.803	-489.518	19.1965	304.859	0	34.0055	34.7497	163.69	0
1510	0	0	1510	1	296.357	173.974	122.384	0	0	61.5216	11.6353	371.922	257.783	7213.66	14339.4	-371.922	0	9.49825	1.81422	3.12429	0	0	0.0382131	202.121	-483.793	17.7269	321.868	0	29.5167	29.9051	112.282	0
1512	0	0	1512	1	264.548	139.526	125.022	0	0	29.7792	10.1903	373.076	244.762	7145.74	14340.9	-373.076	0	9.07775	2.69055	3.34821	0	0	0.149546	211.659	-489	20.3874	230.115	0	32.8505	33.209	123.307	0
1513	0	0	1513	1	289.47	149.528	139.942	0	0	90.4754	18.6134	289.588	311.754	7184.7	14432.1	-289.588	0	10.8001	2.27053	2.96755	0	0	0.0602517	219.893	-492.531	18.285	315.678	0	25.5271	25.4834	87.4356	0
1522	0	0	1522	1	306.608	213.822	92.7869	0	0	98.3121	-11.7693	562.595	425.97	7176.87	14362.8	-562.595	0	18.7326	1.66791	2.53393	0	0	0.0842816	190.332	-480.182	16.9511	311.233	0	21.6856	22.6905	112.235	0
1524	0	0	1524	1	241.732	137.009	104.723	0	0	4.87598	-72.5493	364.938	203.083	7170.64	14323.9	-364.938	0	7.66788	2.46558	3.44672	0	0	0.145364	150.835	-455.292	22.4364	218.639	0	37.2644	37.9444	138.28	0
1536	0	0	1536	1	231.056	128.995	102.061	0	0	105.62	43.1449	560.563	211.251	7169.56	14407.6	-560.563	0	9.22817	1.97714	3.1503	0	0	0.166106	219.058	-487.537	23.2431	283.086	0	38.8394	40.3893	217.422	0
1537	0	0	1537	1	230.887	120.286	110.601	0	0	149.442	136.503	299.786	154.704	7125.74	14413.9	-299.786	0	5.40309	2.34869	3.5495	0	0	0.169374	149.391	-449.805	23.5719	1	0	47.2414	46.9958	166.107	0
1539	0	0	1539	1	243.478	128.366	115.112	0	0	-44.508	-26.5094	418.679	149.71	7220.03	14377.6	-418.679	0	5.93088	2.02388	3.21637	0	0	0.123425	205.25	-477.122	22.0012	242.006	0	46.7816	47.5131	190.064	0
1543	0	0	1543	1	276.316	142.752	133.564	0	0	43.9747	-39.3167	-7.55405	182.711	7231.21	14390.4	7.55405	0	5.76916	2.7254	2.8499	0	0	0.0915487	226.321	-493.746	19.3266	277.264	0	37.6931	37.8025	137.22	0
1548	0	0	1548	1	213.228	109.759	103.469	0	0	55.5902	-29.8119	210.654	116.232	7219.59	14480.5	-210.654	0	3.87952	3.21261	2.97511	0	0	0.0788797	165.683	-452.735	25.9192	182.116	0	60.227	60.2745	194.054	0
1554	0	0	1554	1	307.323	188.773	118.549	0	0	123.969	2.94624	595.455	350.815	7051.55	14447.8	-595.455	0	15.9504	1.17726	2.8719	0	0	0.0578911	204.863	-479.912	16.8125	359.232	0	24.6344	26.2608	143.097	0
1559	0	0	1559	1	337.597	185.165	152.432	0	0	100.998	-18.9296	338.909	371.547	7174.18	14370	-338.909	0	13.3829	2.21615	2.44461	0	0	0.109958	250.153	-494.002	15.4189	316.937	0	22.1617	22.3892	79.0633	0
1562	0	0	1562	1	334.765	175.987	158.778	0	0	81.2129	76.2485	254.157	324.035	7193.97	14374.5	-254.157	0	10.9332	2.5471	3.07284	0	0	0.225299	207.329	-500.245	15.7339	321.776	0	24.9208	24.7912	82.9918	0
1564	0	0	1564	1	306.519	171.674	134.845	0	0	107.24	-42.393	483.275	220.998	7068.28	14393.4	-483.275	0	9.01519	2.43778	2.39622	0	0	0.104324	225.85	-484.029	17.1188	278.38	0	36.2943	37.4367	157.584	0
1566	0	0	1566	1	296.587	141.545	155.043	0	0	153.003	-0.78557	324.633	216.2	7221.84	14252.2	-324.633	0	7.69127	1.45633	3.1266	0	0	0.0339312	185.622	-461.289	17.5936	253.966	0	33.1443	33.192	117.189	0
1569	0	0	1569	1	267.513	152.971	114.542	0	0	240.289	-39.7215	494.86	226.1	7134.55	14390.8	-494.86	0	9.47632	2.25603	2.80073	0	0	0.258344	174.198	-467.948	19.8536	276.207	0	35.6295	36.1487	161.112	0
1570	0	0	1570	1	235.096	123.679	111.417	0	0	-52.4865	29.0591	444.107	143.329	7128.35	14421.6	-444.107	0	5.79028	2.47848	3.96778	0	0	0.14388	169.502	-457.632	23.2997	1	0	52.2054	52.2433	228.411	0
1573	0	0	1573	1	246.509	143.777	102.732	0	0	78.7559	29.9194	141.59	147.584	7196.42	14520.4	-141.59	0	4.71861	2.72178	3.30872	0	0	0.124195	185.629	-475.468	22.0212	258.108	0	48.2341	48.051	159.139	0
1580	0	0	1580	1	265.315	142.377	122.938	0	0	58.6512	-5.07689	388.788	237.422	7216.53	14356.1	-388.788	0	8.88512	2.06045	2.89818	0	0	0.137277	207.487	-489.224	19.9884	257.59	0	31.9976	32.5578	122.268	0
1582	0	0	1582	1	256.169	141.695	114.474	0	0	35.6833	-19.0841	558.874	267.161	7139.84	14370.1	-558.874	0	11.8143	2.20726	3.48984	0	0	0.089374	184.377	-478.487	20.9699	1	0	32.4661	33.9843	176.869	0
1583	0	0	1583	1	252.799	151.743	101.057	0	0	25.1912	-3.90567	29.234	163.226	7249.99	14454.6	-29.234	0	5.13624	2.83786	2.73202	0	0	0.107159	216.158	-492.049	21.2795	269.072	0	41.9412	41.6435	150.101	0
1593	0	0	1593	1	233.421	138.823	94.5976	0	0	79.3059	-23.3561	720.765	219.205	7096.21	14474.1	-720.765	0	11.6682	1.74448	3.44243	0	0	0.107064	208.297	-486.907	22.9527	238.328	0	41.5429	49.4815	292.306	0
1596	0	0	1596	1	387.593	222.841	164.752	0	0	48.1655	-10.6695	381.676	461.479	7127.35	14361.7	-381.676	0	17.2182	1.17083	2.9504	0	0	0.202905	244.455	-507.783	13.2011	432.59	0	18.1434	18.4522	71.76	0
1597	0	0	1597	1	228.321	113.457	114.864	0	0	-56.287	148.842	17.0749	138.642	7132.15	14501.2	-17.0749	0	4.42673	2.80158	3.12296	0	0	0.144759	208.856	-477.633	23.9201	225.672	0	50.0903	49.2498	172.83	0
1616	0	0	1616	1	285.437	148.309	137.128	0	0	13.0659	-50.3634	379.809	233.209	7162.45	14501.1	-379.809	0	8.8266	2.14528	3.53787	0	0	0.151667	211.361	-486.986	18.6447	229.239	0	32.8142	33.1136	127.808	0
1626	0	0	1626	1	284.543	188.897	95.6461	0	0	59.6918	-69.3666	420.742	252.424	7115.83	14420.4	-420.742	0	9.83758	1.75971	3.64291	0	0	0.0747486	218.215	-475.653	18.5913	280.267	0	30.2895	31.2153	129.598	0
1629	0	0	1629	1	248.998	143.405	105.593	0	0	124.625	92.3238	338.891	136.876	7150.56	14258.7	-338.891	0	4.88982	2.11233	3.43811	0	0	0.131035	210.071	-481.253	21.5719	1	0	52.6833	52.427	190.205	0
1632	0	0	1632	1	269.035	144.635	124.399	0	0	44.4482	25.6114	110.741	248.488	7230.73	14425.1	-110.741	0	7.90001	2.09735	2.6172	0	0	0.112333	234.206	-503.25	19.6332	354.99	0	28.8647	28.6903	98.6148	0
1635	0	0	1635	1	302.428	156.961	145.467	0	0	97.2886	-61.3176	402.573	301.319	7177.89	14412.4	-402.573	0	11.498	1.95615	2.71456	0	0	0.0418426	226.521	-494.822	17.3132	1	0	26.1425	26.8761	102.852	0
1636	0	0	1636	1	249.503	139.852	109.651	0	0	105.705	-1.13343	634.235	233.077	7169.47	14451.8	-634.235	0	11.0916	2.03574	2.97931	0	0	0.088491	193.847	-469.729	21.367	1	0	37.3061	41.1841	238.923	0
1645	0	0	1645	1	244.727	147.48	97.2479	0	0	142.036	3.76908	446.45	206.697	7133.14	14347.3	-446.45	0	8.07996	1.89458	2.92408	0	0	0.0816119	216.891	-479.152	21.7402	1	0	36.6206	37.4367	158.061	0
1654	0	0	1654	1	260.435	152.436	107.999	0	0	94.2568	42.6793	443.814	232.59	7180.92	14408	-443.814	0	9.04753	2.6046	4.24129	0	0	0.153406	181.885	-479.691	20.9392	238.978	0	35.311	35.8438	154.063	0
1657	0	0	1657	1	298.046	184.75	113.296	0	0	36.0124	15.1196	369.332	288.213	7139.51	14335.9	-369.332	0	10.6397	2.27003	2.88793	0	0	0.0688071	197.001	-477.552	17.7055	306.261	0	27.8062	28.1005	103.94	0
1660	0	0	1660	1	345.657	205.211	140.447	0	0	77.9104	33.1815	432.028	324.343	7097.61	14317.9	-432.028	0	12.5059	2.4831	2.9485	0	0	0.106754	230.881	-501.552	15.1734	321.35	0	26.4259	26.8448	106.234	0
1663	0	0	1663	1	276.82	150.836	125.984	0	0	48.4453	34.6842	49.6898	194.972	7127.08	14416	-49.6898	0	6.09375	2.12625	3.83614	0	0	0.149797	188.87	-471.664	19.3266	233.542	0	37.6283	37.2731	126.942	0
1670	0	0	1670	1	249.349	151.623	97.7263	0	0	99.546	75.1013	605.031	295.111	7175.63	14375.6	-605.031	0	13.5645	0.964926	3.32916	0	0	0.331837	182.079	-465.419	20.9255	343.71	0	27.9468	30.0251	177.891	0
1673	0	0	1673	1	204.433	124.93	79.5036	0	0	2.45687	-24.9049	569.511	184.063	7272.72	14475.6	-569.511	0	8.31181	1.94587	2.71379	0	0	0.231653	210.573	-473.951	26.3608	1	0	42.6993	45.0263	225.759	0
1675	0	0	1675	1	241.751	136.628	105.123	0	0	94.4004	77.9196	218.998	195.082	7180.78	14472.4	-218.998	0	6.43573	2.25398	2.83744	0	0	0.21154	184.237	-469.97	22.1553	238.3	0	36.9452	36.6756	121.973	0
1677	0	0	1677	1	260.595	123.489	137.105	0	0	17.5799	48.2096	322.157	200.37	7157.94	14302.8	-322.157	0	7.15973	2.3654	3.08299	0	0	0.150169	218.128	-481.736	20.5373	272.197	0	37.5387	37.4178	131.36	0
1686	0	0	1686	1	264.296	155.674	108.622	0	0	29.2781	38.4662	411.079	286.273	7245.9	14412.2	-411.079	0	10.9205	2.18909	3.24338	0	0	0.137807	208.686	-480.178	20.2048	1	0	28.0894	28.3626	110.388	0
1688	0	0	1688	1	220.764	135.612	85.1515	0	0	-7.56724	-12.281	344.302	178.557	7183.09	14463	-344.302	0	6.56809	2.68695	3.4296	0	0	0.148929	187.456	-475.17	24.8912	1	0	42.2213	42.3062	153.026	0
1690	0	0	1690	1	241.785	118.659	123.126	0	0	130.827	-3.02424	124.387	203.189	7244.01	14453.7	-124.387	0	6.48395	2.01038	2.89213	0	0	0.129268	239.419	-488.778	22.0669	1	0	34.447	34.366	115.655	0
1698	0	0	1698	1	238.173	144.847	93.326	0	0	102.412	108.385	647.347	239.902	7172.77	14442	-647.347	0	11.6448	1.45444	2.80122	0	0	0.169546	239.581	-494.369	22.1358	285.562	0	34.9452	39.3402	239.466	0
1706	0	0	1706	1	299.61	171.548	128.062	0	0	9.92374	63.0158	409.106	283.449	7165.6	14387.7	-409.105	0	10.8408	2.54576	2.4572	0	0	0.187833	264.67	-509.082	17.5788	308.4	0	28.6135	28.8245	109.729	0
1723	0	0	1723	1	276.559	162.211	114.348	0	0	18.5837	-16.9847	204.417	240.075	7156.94	14368	-204.417	0	8.01602	2.33409	2.91225	0	0	0.0778985	185.846	-476.732	19.2089	307.159	0	30.6839	30.6532	102.026	0
2003	0	0	3	1	282.52	129.077	153.443	0	0	348.163	-111.778	-693.438	317.466	6628.04	14562.5	693.438	0	16.212	16.8383	13.5702	0	0	0.295398	108.848	-533.684	71.3736	156.857	0	88.9023	81.5992	158.371	1
2005	0	0	5	1	341.748	176.847	164.901	0	0	15.3816	39.7296	-297.838	234.636	6761.5	14411	297.838	0	9.20161	15.028	13.9966	0	0	0.129766	116.447	-527.078	52.636	148.732	0	52.0397	48.9613	203.642	1
2010	0	0	10	1	313.95	177.165	136.785	0	0	93.1008	8.68471	-279.58	179.962	6783.44	14342.4	279.58	0	7.07727	15.2858	14.4208	0	0	0.0558907	115.453	-529.886	60.3363	144.231	0	65.6163	62.475	250.084	1
2013	0	0	13	1	340.783	152.417	188.365	0	0	75.7416	8.51375	-95.4521	239.955	6800.8	14342.5	95.4521	0	9.70518	14.6398	13.7332	0	0	0.170676	115.404	-528.388	52.306	158.411	0	47.2278	46.5203	132.346	1
2014	0	0	14	1	247.592	124.954	122.638	0	0	66.4387	-72.1609	-230.87	171.24	6710.44	14323.5	230.87	0	6.91612	15.1695	13.2417	0	0	0.0360412	111.285	-521.316	84.4112	133.454	0	63.7717	60.6381	226.779	1
2017	0	0	17	1	348.613	163.226	185.387	0	0	54.2738	56.9088	-36.8667	198.295	6722.61	14393.8	36.8667	0	8.23388	14.4545	14.9129	0	0	0.132512	104.551	-523.855	51.4174	156.147	0	59.2895	57.6392	146.98	1
2019	0	0	19	1	338.396	164.804	173.592	0	0	67.5435	39.9604	60.8721	190.761	6609.68	14510.4	-60.8721	0	8.56693	15.756	13.4898	0	0	0.0417097	110.045	-524.226	53.5319	103.908	0	63.2089	60.6337	147.358	1
2028	0	0	28	1	339.257	224.417	114.84	0	0	32.9802	35.7214	-102.374	196.37	6644.24	14514.6	102.374	0	7.89211	15.8133	14.9711	0	0	0.152675	101.827	-523.833	54.7123	113.985	0	59.2078	57.9239	164.487	1
2029	0	0	29	1	349.891	172.931	176.96	0	0	80.1289	76.8773	-279.005	254.709	6896.07	14074.8	279.005	0	9.89128	14.8394	14.2789	0	0	0.22691	118.025	-534.166	50.9416	134.724	0	47.7161	46.7154	185.746	1
2031	0	0	31	1	434.22	223.264	210.956	0	0	66.0927	39.8447	232.077	321.141	7009.77	14111.9	-232.077	0	16.9983	15.3479	14.6436	0	0	0.300616	137.585	-544.818	37.8432	163.701	0	40.1399	37.882	130.542	1
2045	0	0	45	1	427.792	183.726	244.066	0	0	108.411	3.23084	-444.676	349.229	6967.45	14148.5	444.676	0	14.3373	14.7443	13.562	0	0	0.244028	143.788	-546.987	37.7361	175.166	0	42.456	40.3169	181.796	1
2051	0	0	51	1	308.204	150.514	157.69	0	0	-136.412	340.485	-731.577	311.969	6813.63	14309.5	731.577	0	16.0522	14.2339	12.3314	0	0	0.191809	115.265	-523.893	58.7145	119.623	0	95.7976	104.595	175.141	1
2052	0	0	52	1	329.735	154.807	174.927	0	0	131.422	-32.07	-301.588	211.228	6745.12	14383.1	301.588	0	8.4655	14.9963	14.1507	0	0	0.138378	104.323	-521.021	55.5919	145.004	0	55.9673	53.223	217.966	1
2053	0	0	53	1	373.686	155.318	218.368	0	0	37.3531	78.0513	-552.021	412.276	6739.53	14173.3	552.021	0	17.2639	14.7469	12.0335	0	0	0.29952	117.392	-526.735	44.5644	152.431	0	42.0484	41.4207	169.297	1
2055	0	0	55	1	355.705	185.208	170.496	0	0	105.299	43.6432	-246.587	230.894	6571.92	14407.1	246.587	0	9.00928	14.0871	13.5405	0	0	0.104794	115.407	-523.929	48.5748	139.53	0	50.4608	46.9105	177.746	1
2064	0	0	64	1	294.151	158.719	135.432	0	0	9.39691	8.60077	34.2124	227.218	6867.14	14242.8	-34.2124	0	10.0895	14.2553	13.4415	0	0	0.0239239	114.717	-523.544	64.2423	132.926	0	51.9998	50.6942	124.283	1
2074	0	0	74	1	345.557	198.768	146.79	0	0	124.29	47.267	107.437	252.175	6752.25	14403.4	-107.437	0	11.7935	15.3884	13.7248	0	0	0.0981084	105.027	-524.433	51.8384	142.986	0	48.7213	46.9669	117.903	1
2075	0	0	75	1	334.962	197.379	137.583	0	0	37.873	52.7791	-85.058	198.578	6838.67	14497.6	85.058	0	8.02183	15.2245	13.3427	0	0	0.191023	122.064	-528.436	53.768	141.873	0	56.3778	56.4583	155.644	1
2076	0	0	76	1	400.86	184.474	216.386	0	0	-188.302	290.047	-692.041	465.622	6765.86	14260.3	692.041	0	23.3415	13.9137	11.0317	0	0	0.375551	128.642	-526.993	39.2173	152.784	0	56.0988	56.6367	123.732	1
2078	0	0	78	1	230.283	122.275	108.008	0	0	46.009	45.6825	-483.761	154.572	6730.87	14405	483.761	0	6.34749	15.298	13.7898	0	0	0.292606	93.4674	-515.921	95.7335	113.514	0	97.16	90.7812	440.729	1
2080	0	0	80	1	280.55	131.426	149.123	0	0	144.418	50.3986	-289.376	183.61	6831.78	14400.3	289.376	0	7.21308	15.1342	13.9303	0	0	0.189583	105.177	-522.289	70.6482	126.006	0	63.6942	60.7391	251.847	1
2082	0	0	82	1	295.74	157.84	137.901	0	0	-13.3383	-6.64909	-228.263	213.025	6690.56	14357.7	228.263	0	8.46742	15.2123	13.1658	0	0	0.155513	121.497	-528.292	64.425	135.134	0	53.5754	50.0006	186.969	1
2087	0	0	87	1	339.8	191.962	147.838	0	0	41.7889	36.2153	127.024	236.382	6834.75	14314.8	-127.024	0	11.3069	14.1849	14.09	0	0	0.0446145	121.637	-532.49	52.4557	170.706	0	50.6441	49.4669	124.326	1
2089	0	0	89	1	392.906	212.405	180.5	0	0	-14.2596	71.5527	373.102	265.888	6890.8	14478.8	-373.102	0	16.4926	14.4857	14.0803	0	0	0.282898	133.996	-536.742	42.7349	155.85	0	49.84	47.5345	257.24	1
2093	0	0	93	1	336.744	166.397	170.346	0	0	-19.9413	-59.4349	-158.635	206.157	6597.5	14510.1	158.635	0	8.43436	14.0173	13.4653	0	0	0.129862	125.823	-530.659	52.4606	122.295	0	53.0325	50.5728	162.675	1
2096	0	0	96	1	373.238	187.807	185.43	0	0	115.965	64.1998	-161.539	230.562	6660.92	14386.5	161.539	0	9.05566	13.8336	14.1653	0	0	0.211699	121.746	-528.196	45.5964	137.134	0	50.2981	47.6691	153.39	1
2097	0	0	97	1	344.994	177.959	167.035	0	0	50.7113	54.7812	-98.0649	199.615	6726.17	14495.6	98.0649	0	8.00324	15.2174	14.1889	0	0	0.17744	117.561	-530.107	52.2287	140.416	0	57.0471	57.0244	159.565	1
2098	0	0	98	1	322.14	117.506	204.634	0	0	-60.2987	134.952	-351.813	255.205	6637.86	14415.4	351.813	0	10.1947	15.0769	13.5029	0	0	0.217676	109.699	-525.977	56.9716	148.475	0	51.2402	45.8334	213.632	1
2099	0	0	99	1	260.202	142.139	118.063	0	0	15.8667	211.826	-417.247	184.01	6761.01	14338.5	417.247	0	7.47281	15.3555	14.1128	0	0	0.129286	91.1783	-514.177	79.8159	128.628	0	75.3695	69.4848	341.328	1
2101	0	0	101	1	330.624	179.028	151.596	0	0	77.913	44.5616	-89.4149	257.6	6798.63	14406.1	89.4149	0	10.377	14.0502	13.4604	0	0	0.0605572	116.629	-527.144	53.9052	177.702	0	44.1522	43.3237	121.737	1
2109	0	0	109	1	299.054	144.091	154.962	0	0	65.9117	42.4492	-382.441	263.535	6810.63	14308.6	382.441	0	10.5084	14.2873	13.1882	0	0	0.0978323	107.486	-520.514	62.4275	156.494	0	49.8973	46.5972	216.214	1
2112	0	0	112	1	280.952	114.2	166.751	0	0	74.3389	49.1051	-443.8	281.6	6702.54	14301.9	443.8	0	11.4224	14.5614	12.6019	0	0	0.0780807	118.422	-525.667	68.07	164.797	0	50.6259	46.5095	226.129	1
2114	0	0	114	1	262.669	137.171	125.498	0	0	42.7303	-25.4063	-208.962	161.397	6833.81	14376.4	208.962	0	6.4166	14.4728	13.5117	0	0	0.156256	98.8102	-515.861	76.5679	116.856	0	67.7032	65.4514	233.781	1
2115	0	0	115	1	302.41	138.821	163.589	0	0	-26.4582	404.362	-577.991	283.278	6803.34	14345.3	577.991	0	13.7239	13.6029	12.5508	0	0	0.21833	113.83	-520.438	59.983	163.553	0	58.7646	70.2875	189.156	1
2119	0	0	119	1	258.038	136.594	121.444	0	0	7.64799	9.19652	-28.6217	177.45	6669.57	14341.8	28.6217	0	7.50762	14.848	14.2421	0	0	0.159934	93.9608	-513.829	80.3177	108.116	0	65.7826	62.8763	159.289	1
2125	0	0	125	1	375.517	184.903	190.614	0	0	32.2291	95.1123	2.52927	324.323	7043.63	14255.9	-2.52927	0	13.8528	15.0696	13.4529	0	0	0.0434497	103.389	-525.747	45.535	130.968	0	38.3015	36.8034	92.3118	1
2130	0	0	130	1	319.456	178.83	140.626	0	0	89.0436	-79.0293	-204.123	200.414	6787.5	14430.1	204.123	0	8.1336	14.405	14.46	0	0	0.12154	114.849	-529.456	57.9959	156.453	0	55.471	54.5475	184.358	1
2144	0	0	144	1	273.279	166.683	106.596	0	0	105.595	-22.444	336.184	226.005	6970.27	14373.5	-336.184	0	13.3641	14.7455	13.9369	0	0	0.293002	112.544	-525.759	73.0334	169.331	0	55.8161	54.2145	245.988	1
2148	0	0	148	1	346.823	163.009	183.814	0	0	-17.8391	114.627	79.3717	218.668	6994.04	14236.4	-79.3717	0	10.0624	14.9103	13.8785	0	0	0.082239	148.031	-544.106	51.3208	162.952	0	55.9701	53.9974	130.086	1
2149	0	0	149	1	292.379	121.649	170.73	0	0	25.8951	-69.5371	-393.449	173.532	6750.99	14420.6	393.449	0	7.19907	14.6183	13.4365	0	0	0.222921	116.607	-524.761	65.2201	144.789	0	72.7348	68.6891	309.579	1
2158	0	0	158	1	211.754	112.947	98.8062	0	0	87.7488	4.37616	-46.1062	124.393	6689.13	14546	46.1062	0	5.17476	13.5432	13.4625	0	0	0.125701	96.6324	-509.92	104.755	125.403	0	87.8246	88.0598	216.222	1
2159	0	0	159	1	259.563	120.458	139.105	0	0	-202.247	-28.139	-151.925	148.993	6779.81	14379.2	151.925	0	6.61735	14.3481	13.6167	0	0	0.191718	134.74	-533.587	77.9479	136.519	0	72.3915	65.1949	207.671	1
2160	0	0	160	1	248.193	142.718	105.476	0	0	-12.0712	-19.6095	-31.9281	223.853	6589.63	14370.7	31.9281	0	9.54946	13.3016	13.3507	0	0	0.20215	106.447	-516.619	81.3936	103.545	0	51.0222	48.2099	121.946	1
2162	0	0	162	1	322.38	121.369	201.01	0	0	-197.426	190.794	-399.266	261.236	6675.33	14259.9	399.266	0	11.3695	13.9579	12.4246	0	0	0.476011	114.883	-520.364	54.8292	147.122	0	51.4888	43.9115	200.43	1
2170	0	0	170	1	272.642	130.139	142.504	0	0	20.9213	17.7832	-123.741	162.655	6656.3	14432.9	123.741	0	6.51464	13.6748	14.4224	0	0	0.240484	102.494	-518.378	72.5201	141.638	0	69.3864	66.6859	195.232	1
2172	0	0	172	1	363.625	155.65	207.975	0	0	-25.4344	30.4932	-355.306	321.385	7001.63	14121.2	355.306	0	12.8626	13.8958	12.9693	0	0	0.211266	109.978	-521.943	46.4844	156.083	0	40.7248	37.5988	171.715	1
2183	0	0	183	1	305.014	209.766	95.2481	0	0	16.9468	74.9127	226.885	218.089	6660.27	14475.4	-226.885	0	11.5398	14.1384	14.1002	0	0	0.233068	126.576	-528.544	61.4591	129.562	0	54.3705	51.813	177.687	1
2188	0	0	188	1	308.546	134.949	173.596	0	0	-98.3751	30.8593	-240.641	190.916	6675.94	14419.8	240.641	0	7.7028	14.1605	13.4813	0	0	0.208991	138.709	-530.16	59.7929	138.97	0	59.9376	55.09	204.021	1
2190	0	0	190	1	396.861	191.745	205.116	0	0	84.0991	40.4735	-354.028	285.181	6991.76	14310.6	354.028	0	11.2906	13.5266	13.2729	0	0	0.189858	157.29	-546.916	41.0278	179.921	0	46.08	41.9028	184.987	1
2191	0	0	191	1	300.805	163.942	136.863	0	0	11.0459	65.8376	-133.832	204.297	6765.83	14285.2	133.832	0	8.09927	13.2261	13.6941	0	0	0.130123	151.375	-542.403	61.3054	137.06	0	54.6899	53.2463	160.906	1
2196	0	0	196	1	259.327	132.484	126.843	0	0	-44.5353	93.4982	-132.01	183.787	6622.1	14556.5	132.01	0	7.35186	13.6865	13.9139	0	0	0.258806	123.117	-526.413	77.5362	138.543	0	60.6315	58.8936	175.969	1
2202	0	0	202	1	268.268	131.017	137.251	0	0	135.423	21.5809	-267.025	132.538	6840.78	14329.5	267.025	0	5.21549	14.3916	13.2265	0	0	0.237328	123.858	-526.265	73.6438	124.736	0	83.46	79.9018	318.353	1
2203	0	0	203	1	341.396	151.649	189.747	0	0	27.2864	78.0717	-125.559	227.186	6649.93	14372.6	125.559	0	9.00192	13.0436	13.1529	0	0	0.0376459	116.789	-521.148	50.3451	127.463	0	49.7223	47.2218	141.853	1
2204	0	0	204	1	410.9	194.144	216.756	0	0	100.165	0.00350913	-211.617	246.642	6676.72	14450.7	211.617	0	9.72721	13.386	13.1456	0	0	0.0745385	120.302	-522.611	38.9181	143.277	0	46.0587	41.1659	151.501	1
2212	0	0	212	1	339.101	180.08	159.021	0	0	55.2152	96.4699	-86.018	195.335	6920.98	14354.2	86.018	0	7.8455	14.0836	13.9168	0	0	0.122103	108.299	-521.982	52.3786	129.929	0	58.8107	56.9306	155.47	1
2216	0	0	216	1	295.26	174.413	120.847	0	0	-25.6029	-29.3685	-398.329	235.375	6802.48	14181.1	398.329	0	9.69857	13.8743	12.6796	0	0	0.293374	128.595	-525.899	62.5773	158.797	0	54.5054	51.9398	232.051	1
2225	0	0	225	1	333.66	129.648	204.012	0	0	-57.1119	77.8338	-602.204	357.65	6833.99	14273.2	602.204	0	15.5149	13.949	12.92	0	0	0.143189	88.587	-511.398	52.6133	116.631	0	54.7771	54.7489	189.817	1
2228	0	0	228	1	324.367	133.572	190.796	0	0	32.9426	70.5625	-391.812	301.675	6644.28	14380.1	391.812	0	12.026	13.7923	12.984	0	0	0.294194	120.333	-528.098	54.7397	168.213	0	45.1074	41.0033	193.765	1
2255	0	0	255	1	254.182	129.091	125.09	0	0	100.182	-0.0157864	-96.1518	149.575	6876.02	14151.7	96.1518	0	6.06215	14.8442	14.0788	0	0	0.136218	94.1105	-515.757	81.9376	126.192	0	74.2192	73.7239	208.274	1
2268	0	0	268	1	332.568	193.342	139.226	0	0	-39.5075	61.8801	80.482	239.423	6816.39	14189.5	-80.482	0	11.1117	13.4801	13.5734	0	0	0.348025	117.357	-523.901	53.0455	147.113	0	49.414	47.6505	116.476	1
2269	0	0	269	1	278.501	140.865	137.636	0	0	122.712	7.65437	-467.981	227.484	6753.83	14443	467.981	0	9.41031	13.9069	12.8232	0	0	0.126357	107.691	-520.155	68.4814	149.501	0	62.6522	60.3455	267.909	1
2274	0	0	274	1	324.199	168.387	155.812	0	0	57.1244	88.9492	-188.385	167.297	6819.42	14461.4	188.385	0	6.51226	14.7289	12.9832	0	0	0.0584882	113.378	-522.144	55.6164	122.602	0	65.4365	64.8869	224.739	1
2275	0	0	275	1	325.247	179.157	146.091	0	0	8.0179	35.3585	-56.4169	207.339	6669.2	14415.3	56.4169	0	8.5678	13.6	13.1855	0	0	0.20985	118.84	-522.907	54.5411	156.958	0	54.7976	52.3811	136.916	1
2278	0	0	278	1	350.748	197.496	153.252	0	0	84.3615	8.03863	21.23	189.414	6692.52	14642	-21.23	0	8.26798	13.9855	13.1201	0	0	0.0607044	122.83	-524.39	49.1448	117.167	0	60.6932	59.5348	145.308	1
2280	0	0	280	1	372.127	206.283	165.843	0	0	42.5693	76.6933	-129.477	274.619	6634.65	14573.3	129.477	0	10.8543	13.3015	12.864	0	0	0.0528699	140.592	-534.356	44.4887	154.931	0	40.9261	40.0933	120.292	1
2285	0	0	285	1	305.567	116.484	189.084	0	0	76.3044	85.1223	-446.961	353.698	6700.58	14465.2	446.961	0	14.3086	13.6733	11.8944	0	0	0.179419	94.5594	-510.891	58.416	134.092	0	40.8729	38.2509	181.71	1
2289	0	0	289	1	266.687	154.712	111.975	0	0	37.8831	5.47631	338.167	194.253	6838.66	14445.2	-338.167	0	11.5374	13.6185	14.2406	0	0	0.216426	109.703	-522.002	74.6628	138.728	0	62.246	60.4826	293.488	1
2291	0	0	291	1	273.507	142.892	130.614	0	0	27.3194	63.7219	-49.3492	135.8	6849.22	14287.3	49.3492	0	5.6007	14.5233	13.0014	0	0	0.164943	104.502	-515.87	71.3792	109.093	0	81.3748	79.6575	207.47	1
2300	0	0	300	1	315.717	165.863	149.854	0	0	73.8012	138.735	-338.104	160.91	6603.42	14312	338.104	0	6.30168	13.9002	12.5253	0	0	0.153752	128.051	-524.169	56.5742	140.168	0	74.8141	67.3399	319.335	1
2309	0	0	309	1	247.114	127.952	119.162	0	0	29.7797	58.5234	-57.6168	173.755	6647.44	14491.8	57.6168	0	7.13048	13.8888	12.8747	0	0	0.033177	102.907	-514.025	82.0841	129.733	0	63.875	62.2158	161.639	1
2315	0	0	315	1	274.522	157.672	116.85	0	0	-116.363	228.324	-469.817	201.321	6893.24	14222.4	469.817	0	8.63318	14.257	12.2325	0	0	0.363916	131.941	-526.355	69.5855	133.05	0	71.1376	65.4282	303.498	1
2327	0	0	327	1	313.246	138.991	174.255	0	0	79.702	-77.6556	-366.174	192.827	6697.18	14528.4	366.174	0	7.95393	13.4291	13.4497	0	0	0.0929303	112.871	-519.174	57.7175	138.102	0	63.019	60.9362	255.962	1
2331	0	0	331	1	333.801	167.232	166.569	0	0	-124.95	316.363	-270.196	179.093	7001.49	14234	270.196	0	7.57496	13.2606	12.5179	0	0	0.157367	107.681	-512.317	51.6267	120.516	0	61.4285	57.3972	219.069	1
2334	0	0	334	1	326.622	156.809	169.813	0	0	80.6433	35.8663	-57.9099	235.428	6795.9	14414.8	57.9099	0	9.66309	13.421	12.5096	0	0	0.139987	106.334	-516.775	53.4074	123.009	0	47.1693	46.3809	123.314	1
2340	0	0	340	1	313.115	177.994	135.122	0	0	84.9834	16.8848	-215.566	162.466	6791.56	14433.8	215.566	0	6.37424	13.2307	13.0033	0	0	0.0746616	136.247	-525.94	57.1054	129.87	0	66.8852	65.4637	229.519	1
2341	0	0	341	1	235.679	118.785	116.893	0	0	-218.253	413.728	-20.3729	176.841	6895.47	14236.3	20.3729	0	9.55261	13.0475	12.7007	0	0	0.333042	95.0912	-505.792	86.4901	130.549	0	57.8772	62.1963	125.827	1
2357	0	0	357	1	321.93	186.134	135.795	0	0	34.8356	-28.5018	-79.2241	173.352	6642.38	14578.9	79.2241	0	7.15341	13.5622	12.84	0	0	0.231583	123.803	-522.355	54.9923	135.728	0	61.8536	61.1827	163.276	1
2362	0	0	362	1	258.602	152.557	106.045	0	0	-108.585	36.6997	216.803	162.087	6785.8	14214.7	-216.803	0	8.86638	12.9088	12.6683	0	0	0.10061	104.628	-508.526	74.8917	111.956	0	68.2667	64.4009	211.324	1
2371	0	0	371	1	271.189	154.34	116.849	0	0	48.6704	25.2319	-33.355	174.49	6628.55	14525.1	33.355	0	7.29987	14.014	13.056	0	0	0.114464	103.883	-515.461	71.7261	121.497	0	63.97	62.7065	156.933	1
2372	0	0	372	1	294.092	132.231	161.861	0	0	6.78228	97.106	-289.042	146.853	6869.76	14453.3	289.042	0	5.71848	13.1735	12.1029	0	0	0.203205	121.655	-517.632	61.4978	117.954	0	76.4408	72.6827	299.821	1
2378	0	0	378	1	252.038	108.392	143.647	0	0	22.7054	46.4666	-114.313	221.66	6754.17	14404.2	114.313	0	8.85861	13.1603	12.558	0	0	0.216394	90.9834	-506.624	78.0564	123.675	0	49.3458	48.0406	142.767	1
2382	0	0	382	1	242.683	117.339	125.344	0	0	-36.6215	-18.3032	-33.5293	154.915	6614.18	14369.3	33.5293	0	6.63667	12.7154	12.8698	0	0	0.107088	105.57	-512.961	82.4473	117.778	0	70.4666	66.7359	168.36	1
2386	0	0	386	1	348.582	144.22	204.362	0	0	-25.4109	168.349	-310.472	254.412	6802.29	14382	310.472	0	10.0056	12.4073	11.872	0	0	0.307059	130.293	-524.757	47.305	184.11	0	46.0075	43.1461	182.184	1
2403	0	0	403	1	278.098	143.151	134.946	0	0	45.6799	55.7279	172.231	208.098	6930.52	14195.7	-172.231	0	10.3796	14.1063	13.1638	0	0	0.123115	116.423	-524.356	69.3235	131.041	0	56.276	55.5996	147.809	1
2405	0	0	405	1	299.714	145.76	153.954	0	0	59.6986	-22.3291	-193.414	193.395	6717.18	14273.7	193.414	0	7.68734	13.4045	12.6262	0	0	0.0939182	106.752	-512.514	60.6534	116.304	0	55.5632	53.8106	184.412	1
2410	0	0	410	1	292.206	156.577	135.63	0	0	-2.31417	50.2149	-15.7303	240.789	6679.53	14400.5	15.7303	0	10.23	13.0285	12.432	0	0	0.190607	100.038	-510.292	62.3111	135.533	0	47.5054	45.0941	114.81	1
2414	0	0	414	1	295.041	128.65	166.391	0	0	142.229	47.5197	-629.57	250.66	6734.31	14303.5	629.57	0	10.9203	13.1395	11.8538	0	0	0.115136	118.731	-521.341	60.8764	134.347	0	78.0491	78.0527	234.567	1
2418	0	0	418	1	275.026	131.999	143.027	0	0	10.8079	37.93	-157.947	190.095	6865.73	14113.8	157.947	0	7.51959	13.4558	13.0917	0	0	0.20887	100.343	-512.946	69.5678	118.113	0	57.5291	57.0826	183.016	1
2420	0	0	420	1	294.13	154.967	139.163	0	0	-16.1253	-18.3128	-87.171	149.239	6693.35	14568.7	87.171	0	6.16226	12.6191	11.8556	0	0	0.210051	130.409	-517.437	60.5871	132.723	0	69.0151	69.1883	184.541	1
2421	0	0	421	1	243.018	101.206	141.812	0	0	-73.6039	86.7875	-314.581	205.203	6651.16	14363.9	314.581	0	8.17253	12.4598	12.3953	0	0	0.165074	112.342	-514.94	81.0604	110.656	0	57.6264	52.1465	220.721	1
2422	0	0	422	1	336.287	182.569	153.718	0	0	24.7932	56.0782	-11.3759	160.51	6652.43	14394.6	11.3759	0	6.8085	13.0347	13.6292	0	0	0.0929642	98.5483	-510.39	51.8515	110.303	0	71.0421	67.5057	168.412	1
2426	0	0	426	1	361.424	229.357	132.067	0	0	179.621	-158.466	-684.971	308.452	6896.24	14110.9	684.971	0	14.8652	13.1505	12.4907	0	0	0.273068	117.86	-524.218	45.9743	135.766	0	74.8778	85.2054	158.142	1
2440	0	0	440	1	321.993	148.649	173.344	0	0	152.813	38.2408	-299.064	257.095	6723.73	14412.5	299.064	0	10.1507	13.5943	11.6274	0	0	0.133541	108.282	-514.104	53.7937	166.389	0	44.3232	41.8882	175.314	1
2445	0	0	445	1	324.101	177.066	147.035	0	0	49.1365	40.0036	173.203	241.754	6827.4	14211.4	-173.203	0	12.0809	12.6887	12.7195	0	0	0.133365	127.231	-523.155	53.5361	152.815	0	47.7993	46.4979	126.725	1
2447	0	0	447	1	300.867	175.002	125.864	0	0	43.8306	-9.69543	-97.3074	193.126	6733.05	14460.4	97.3074	0	7.85103	13.0137	12.097	0	0	0.0924254	116.252	-513.402	59.3076	137.9	0	54.7507	54.7739	153.127	1
2458	0	0	458	1	268.821	123.297	145.524	0	0	-12.2922	133.994	-429.537	248.165	6689.51	14316.7	429.537	0	10.0377	12.6667	11.9279	0	0	0.184926	138.731	-528.113	69.3196	159.501	0	55.1927	49.8501	244.638	1
2477	0	0	477	1	304.667	165.368	139.299	0	0	-285.337	405.04	-497.462	150.947	6962.56	14145.3	497.462	0	8.09536	13.0048	12.1488	0	0	0.239338	94.5996	-502.706	58.2796	113.386	0	100.832	90.1869	335.388	1
2482	0	0	482	1	244.932	110.507	134.425	0	0	81.3518	-16.3195	-204.806	185.479	6695.53	14367.4	204.806	0	7.34842	13.089	12.364	0	0	0.145675	92.2374	-504.842	81.0691	131.414	0	58.3647	55.332	194.103	1
2483	0	0	483	1	289.083	154.312	134.771	0	0	271.331	-216.988	-562.133	223.823	6904.19	14169.4	562.133	0	11.196	13.3609	12.5251	0	0	0.119336	121.255	-520.911	63.7975	148.969	0	65.1813	75.8182	208.485	1
2493	0	0	493	1	296.453	172.876	123.577	0	0	-14.7438	-34.3737	353.048	197.54	6891.28	14485.1	-353.048	0	12.109	12.9555	12.3443	0	0	0.268835	121.124	-521.233	60.8244	139.68	0	60.0672	57.7862	286.673	1
2494	0	0	494	1	315.482	168.263	147.219	0	0	-146.972	269.771	-106.995	156.869	7023.51	14380.3	106.995	0	6.76583	12.5975	11.408	0	0	0.169931	141.654	-524.061	54.2513	147.811	0	65.8309	61.5877	176.588	1
2525	0	0	525	1	255.941	125.63	130.311	0	0	-35.825	66.12	-540.026	219.524	6613.39	14384.6	540.026	0	9.25824	12.5158	11.1299	0	0	0.143518	101.941	-504.881	73.1071	141.559	0	71.4862	66.8929	291.999	1
2526	0	0	526	1	268.877	118.509	150.368	0	0	4.36328	21.1022	42.7294	195.419	6772.52	14329.9	-42.7294	0	8.72756	12.2497	12.5603	0	0	0.0818567	98.7591	-505.169	69.6034	134.675	0	57.1377	55.2547	139.392	1
2528	0	0	528	1	338.062	197.472	140.59	0	0	19.919	4.89621	30.4333	303.278	6956.28	14146.8	-30.4333	0	13.413	12.2208	11.5087	0	0	0.168412	123.768	-520.941	48.9302	177.977	0	37.7375	36.6564	92.7599	1
2540	0	0	540	1	332.864	199.141	133.723	0	0	82.1639	-6.19583	-253.078	209.423	6794.38	14357.2	253.078	0	8.25459	12.3707	11	0	0	0.148543	163.586	-530.945	49.6735	156.201	0	50.4798	48.4862	185.722	1
2541	0	0	541	1	282.479	128.148	154.331	0	0	-37.16	-37.1344	-673.868	351.432	6814.04	14487.8	673.868	0	15.9822	12.733	10.7735	0	0	0.0637151	121.596	-519.322	63.001	146.158	0	62.6671	66.8263	158.947	1
2547	0	0	547	1	215.369	101.827	113.542	0	0	-109.748	19.2843	227.175	132.362	6886.63	14331.8	-227.175	0	7.33511	12.5152	12.4838	0	0	0.22871	119.888	-513.489	97.7665	122.646	0	80.2569	77.5229	264.092	1
2567	0	0	567	1	343.766	184.534	159.232	0	0	22.1868	58.0723	-238.242	239.705	6754.69	14392.6	238.242	0	9.34051	12.0391	11.8047	0	0	0.243699	134.291	-523.053	47.8883	158.707	0	45.9457	43.8475	160.202	1
2568	0	0	568	1	328.516	155.456	173.061	0	0	-19.5562	173.295	-643.114	346.013	6796.44	14277.4	643.114	0	15.2528	11.5298	10.5602	0	0	0.131317	124.076	-516.323	49.4588	127.806	0	58.042	60.786	179.911	1
2580	0	0	580	1	286.22	100.492	185.728	0	0	116.803	23.7797	-616.817	417.34	6560.42	14426.9	616.817	0	18.0715	11.1657	9.563	0	0	0.0531135	112.1	-507.468	58.495	152.529	0	44.4612	44.0321	138.195	1
2581	0	0	581	1	205.664	104.931	100.733	0	0	-48.6729	34.8678	-57.3839	139.153	6825.55	14316.2	57.3839	0	5.81868	12.1648	12.2399	0	0	0.106588	106.906	-503.071	103.617	114.656	0	75.1554	73.3854	191.344	1
2582	0	0	582	1	288.309	162.976	125.334	0	0	81.4426	34.2818	396.648	182.322	6894.76	14316.8	-396.648	0	11.4117	12.181	11.9864	0	0	0.0752748	115.904	-513.504	62.0327	144.097	0	70.6591	68.0507	395.461	1
2586	0	0	586	1	251.909	114.835	137.074	0	0	-53.2793	54.939	-492.095	232.863	6830.16	14395.8	492.095	0	9.7217	12.461	10.7452	0	0	0.160575	92.9907	-498.942	74.1372	144.99	0	60.9657	57.2699	266.753	1
2587	0	0	587	1	260.57	137.078	123.492	0	0	-12.2909	106.549	-77.8684	205.033	6589.85	14344.2	77.8684	0	8.3344	11.781	12.2988	0	0	0.203543	95.0473	-504.013	71.8698	158.584	0	53.5746	50.5358	135.53	1
2593	0	0	593	1	269.682	155.425	114.257	0	0	81.9438	-123.094	-360.677	144.43	6794.6	14374.5	360.677	0	6.09294	12.4266	11.4156	0	0	0.0805241	121.202	-515.231	67.9605	132.055	0	75.5258	72.0542	312.24	1
2596	0	0	596	1	296.733	163.058	133.675	0	0	91.9199	182.156	46.7384	158.77	6884.28	14069.2	-46.7384	0	7.04125	12.7867	12.1263	0	0	0.116842	116.569	-515.482	60.3069	121.953	0	70.7612	69.3252	171.077	1
2608	0	0	608	1	288.027	158.668	129.359	0	0	17.7713	26.7212	-198.428	142.394	6759.11	14424	198.428	0	5.601	12.6019	11.8103	0	0	0.18981	115.169	-511.568	62.3974	115.082	0	73.2225	70.8859	247.084	1
2612	0	0	612	1	246.666	115.532	131.134	0	0	18.9638	-30.355	-316.386	184.412	6757.92	14281.7	316.386	0	7.39014	12.1844	11.1943	0	0	0.122003	132.303	-516.622	76.8387	152.684	0	59.4056	56.1805	236.978	1
2619	0	0	619	1	267.753	126.56	141.193	0	0	12.3376	65.3351	-41.9737	220.501	6764.54	14285.7	41.9737	0	9.15513	11.8955	11.5268	0	0	0.11185	104.18	-504.98	68.1336	126.027	0	48.7788	47.7187	122.932	1
2621	0	0	621	1	305.525	143.951	161.574	0	0	10.2491	26.2456	-204.844	176.207	6666.97	14225.1	204.844	0	6.93312	11.9958	10.5674	0	0	0.0973191	122.287	-509.155	55.2808	132.867	0	58.0262	54.8886	196.743	1
2623	0	0	623	1	292.528	151.341	141.188	0	0	51.3769	70.4694	-327.131	145.729	6725.5	14380.2	327.131	0	5.70396	11.8372	11.8999	0	0	0.12355	149.14	-525.121	60.2379	131.035	0	78.2128	72.8341	318.623	1
2627	0	0	627	1	282.783	115.907	166.876	0	0	-4.03596	117.206	-93.6229	202.739	6681.26	14632.5	93.6229	0	8.15838	11.7292	11.448	0	0	0.205958	106.08	-504.442	62.5958	134.36	0	52.2639	51.2844	139.99	1
2632	0	0	632	1	268.319	134.836	133.484	0	0	-45.4385	98.2022	74.7097	163.229	6722.66	14452.2	-74.7097	0	7.53455	12.0512	11.8505	0	0	0.105767	112.314	-507.587	68.5795	140.235	0	66.7628	64.6623	159.777	1
2641	0	0	641	1	268.954	170.714	98.24	0	0	-95.3118	6.6337	442.704	178.053	6772.53	14444.1	-442.704	0	12.2674	12.2762	11.6264	0	0	0.258046	91.0157	-498.543	68.3311	137.011	0	76.1742	70.8573	454.64	1
2642	0	0	642	1	260.993	164.312	96.6805	0	0	37.322	47.3172	91.2436	183.116	6739.56	14303.7	-91.2436	0	8.46464	12.8205	12.4852	0	0	0.264322	105.309	-510.541	73.4713	138.122	0	61.6663	59.6921	149.269	1
2654	0	0	654	1	264.238	139.035	125.204	0	0	193.496	22.1937	-71.8592	167.824	6683.04	14528.2	71.8592	0	6.937	11.8809	11.0758	0	0	0.015217	114.751	-505.709	68.8012	107.853	0	60.8891	60.6207	158.684	1
2657	0	0	657	1	235.489	151.017	84.4717	0	0	1.01101	27.3225	-99.007	124.107	6576.55	14323.7	99.007	0	5.02386	12.3094	10.787	0	0	0.180354	107.604	-503.988	81.8102	125.919	0	81.8139	76.5097	224.409	1
2665	0	0	665	1	289.019	104.755	184.263	0	0	132.489	147.102	-648.103	369.72	6644.39	14303.6	648.103	0	16.2457	11.9746	9.15466	0	0	0.117972	127.175	-512.458	58.0127	137.027	0	52.8854	53.7253	149.669	1
2667	0	0	667	1	305.555	186.995	118.56	0	0	14.9244	-28.9791	318.171	244.615	6761.96	14380	-318.171	0	14.367	11.3	10.863	0	0	0.0800914	120.548	-508.111	54.8946	123.115	0	45.7532	44.3759	200.097	1
2669	0	0	669	1	309.552	167.046	142.506	0	0	100.641	31.1551	-67.5199	168.826	6775.9	14419.5	67.5199	0	6.8979	11.9715	11.854	0	0	0.0978513	151.462	-528.159	55.5983	136.684	0	62.3371	61.3627	163.194	1
2673	0	0	673	1	326.668	176.712	149.956	0	0	2.19013	40.2933	151.148	253.436	6774.69	14510.1	-151.148	0	12.4826	11.6839	11.477	0	0	0.214754	107.801	-503.727	50.8585	143.407	0	43.7484	42.5077	110.909	1
2676	0	0	676	1	226.303	105.637	120.666	0	0	87.0736	82.6791	-372.994	163.161	6689.81	14268.4	372.994	0	6.46115	12.6031	11.6368	0	0	0.14256	86.7985	-496.873	89.1115	131.006	0	74.13	67.8228	320.84	1
2683	0	0	683	1	245.659	140.04	105.618	0	0	64.0718	21.7636	-51.9128	145.529	6613.15	14428.9	51.9128	0	6.01266	11.856	11.6574	0	0	0.0431301	86.0658	-494.337	77.5615	98.1125	0	72.4613	69.4663	178.506	1
2684	0	0	684	1	301.14	142.937	158.203	0	0	89.349	-40.0147	-207.173	154.228	6587.87	14490.7	207.173	0	6.15856	11.9868	10.9587	0	0	0.0138814	120.551	-509.715	56.8746	130.396	0	65.5199	61.7921	220.742	1
2691	0	0	691	1	283.839	151.339	132.5	0	0	-73.8405	30.0134	-75.9234	190.136	6751.06	14121.7	75.9234	0	7.93383	11.976	11.296	0	0	0.380025	120.655	-513.753	62.363	119.32	0	54.0519	53.4925	141.813	1
2692	0	0	692	1	281.652	149.667	131.985	0	0	74.2357	50.7398	288.68	167.604	6802.3	14599.3	-288.68	0	9.38678	11.4177	10.626	0	0	0.0745774	108.955	-499.198	61.5418	142.705	0	64.254	62.0733	252.776	1
2696	0	0	696	1	187.942	100.503	87.4391	0	0	72.0412	14.4958	-133.697	121.546	6605.18	14535.9	133.697	0	4.84006	12.0405	10.4119	0	0	0.106685	135.059	-517.377	113.642	123.522	0	80.5056	78.0836	245.576	1
2698	0	0	698	1	285.694	140.598	145.096	0	0	10.0611	72.2566	242.811	160.522	6766.82	14478.1	-242.811	0	8.64693	11.6024	11.4877	0	0	0.131284	128.542	-514.136	61.5675	133.822	0	66.454	63.7005	235.909	1
2718	0	0	718	1	277.429	153.705	123.724	0	0	91.2161	-196.071	-425.682	168.482	6685.66	14347.8	425.682	0	7.62271	12.0896	11.2915	0	0	0.0599383	103.325	-504.727	64.6097	131.597	0	68.0433	67.7862	276.58	1
2720	0	0	720	1	282.425	105.685	176.74	0	0	11.3216	65.9479	-136.902	172.797	6964.88	14285.1	136.902	0	6.84365	10.9784	11.5369	0	0	0.169293	125.33	-512.583	61.8889	143.535	0	61.6854	57.8932	175.187	1
2722	0	0	722	1	257.245	153.396	103.849	0	0	-2.04892	38.0297	-93.6916	204.309	6579.61	14313	93.6916	0	8.27899	11.5297	10.4516	0	0	0.0948181	133.065	-513.485	70.1061	150.332	0	50.7992	47.5032	136.576	1
2741	0	0	741	1	207.109	135.705	71.4036	0	0	-27.0169	2.93474	231.602	146.532	6604.58	14348.1	-231.602	0	7.91688	11.0769	11.2408	0	0	0.181606	102.548	-497.148	97.716	123.699	0	70.9433	67.3169	238.455	1
2742	0	0	742	1	260.135	127.89	132.245	0	0	-11.2792	236.122	-413.424	152.691	6788.16	14613.2	413.424	0	6.25638	11.3773	10.5029	0	0	0.16002	113.142	-500.147	68.835	129.639	0	78.6073	76.8433	349.702	1
2744	0	0	744	1	310.467	183.59	126.877	0	0	8.95473	9.36208	-46.3745	191.523	7066.91	14142.4	46.3745	0	8.00396	11.892	11.2376	0	0	0.0816721	112.968	-508.298	54.6437	145.305	0	56.2281	53.6128	141.449	1
2754	0	0	754	1	243.837	138.465	105.372	0	0	72.7596	121.763	32.0824	163.347	6604.46	14428.6	-32.0824	0	7.12355	11.4598	11.3226	0	0	0.160977	95.1879	-491.646	77.2211	105.683	0	66.6977	63.1791	156.195	1
2757	0	0	757	1	227.847	119.025	108.822	0	0	-53.8128	-67.1752	430.679	190.838	6830.69	14418.2	-430.679	0	12.8958	10.5904	11.2393	0	0	0.189005	124.613	-508.69	83.648	163.77	0	66.1562	62.2868	397.72	1
2764	0	0	764	1	215.076	119.857	95.2196	0	0	-105.914	-166.394	-385.196	143.214	6882.79	14318.1	385.195	0	6.49538	11.2231	10.8984	0	0	0.230237	118.752	-504.754	91.8502	118.99	0	75.7265	71.0865	299.069	1
2767	0	0	767	1	291.306	151.519	139.787	0	0	39.3475	77.0059	18.7365	161.879	6637.87	14573	-18.7365	0	7.00643	10.6852	11.172	0	0	0.157345	158.628	-521.379	58.4216	133.117	0	64.7753	63.255	153.417	1
2774	0	0	774	1	304.637	148.225	156.412	0	0	9.77404	-6.64833	-99.854	175.209	6866.77	14357.7	99.854	0	7.13586	11.8081	10.8097	0	0	0.112214	126.666	-513.185	55.5938	135.031	0	58.2318	56.3673	162.122	1
2781	0	0	781	1	263.675	167.633	96.0424	0	0	7.63715	35.0492	18.5671	175.501	6968.56	14316	-18.5671	0	7.66155	11.3279	10.6587	0	0	0.110305	119.175	-506.744	67.6509	127.318	0	61.5609	58.2813	143.467	1
2795	0	0	795	1	271.915	126.635	145.279	0	0	-47.6457	53.3442	-384.485	220.019	6724.87	14397.4	384.485	0	8.88694	11.6861	11.3738	0	0	0.137506	104.222	-502.616	66.1257	123.663	0	56.1228	51.3522	235.317	1
2797	0	0	797	1	251.975	126.121	125.854	0	0	99.4982	-58.2612	46.5057	206.521	6777.04	14309.6	-46.5057	0	9.36177	11.9516	11.1547	0	0	0.0504558	118.281	-509.43	74.0308	141.289	0	52.1609	50.7826	128.172	1
2799	0	0	799	1	362.525	146.905	215.621	0	0	-9.74108	35.2575	-258.99	308.225	6886.28	14216.1	258.99	0	12.1082	11.3306	10.4122	0	0	0.243576	122.162	-511.252	42.8515	149.269	0	35.7785	34.0754	128.138	1
2800	0	0	800	1	312.398	178.526	133.872	0	0	137.12	-69.4828	696.745	236.122	7038.4	14121.5	-696.745	0	20.5513	11.8639	12.2412	0	0	0.0684164	96.2943	-505.976	55.15	114.873	0	87.8005	85.3597	446.604	1
2806	0	0	806	1	258.719	121.63	137.089	0	0	12.2823	60.1235	177.447	174.025	6664.94	14290.9	-177.447	0	8.76797	11.0485	10.7237	0	0	0.0846087	121.005	-505.909	69.2502	127.207	0	60.8581	58.0023	165.98	1
2810	0	0	810	1	247.948	135.194	112.754	0	0	-17.8573	123.914	-275.072	172.527	6994.06	14127.5	275.072	0	6.73081	11.6551	11.1636	0	0	0.195434	94.1972	-496.094	75.377	129.533	0	63.8415	59.3831	247.627	1
2814	0	0	814	1	180.063	88.0258	92.0372	0	0	104.112	105.811	-532.325	187.367	6772.43	14444.5	532.325	0	7.80298	11.8045	10.7832	0	0	0.0472119	104.129	-502.335	121.981	144.593	0	79.9543	78.3924	326.161	1
2817	0	0	817	1	221.736	114.066	107.67	0	0	4.68295	18.4746	-268.135	157.164	6572.88	14432.2	268.135	0	6.18421	11.4774	10.1685	0	0	0.0233054	97.6493	-495.404	86.6963	118.374	0	65.8972	60.301	244.608	1
2841	0	0	841	1	213.895	125.552	88.3435	0	0	-205.768	276.904	67.9282	130.094	6584.01	14373.1	-67.9282	0	6.76112	11.3376	10.8798	0	0	0.341283	124.969	-503.518	92.8194	127.347	0	79.808	70.759	171.453	1
2844	0	0	844	1	284.838	168.178	116.66	0	0	60.0286	80.6762	284.466	227.711	6916.17	14071	-284.466	0	12.7047	11.0036	10.8485	0	0	0.196005	103.497	-501.08	60.3357	106.688	0	48.4947	46.9631	189.262	1
2847	0	0	847	1	260.465	120.653	139.811	0	0	-82.853	63.4173	-508.341	277.975	6560.75	14486.9	508.341	0	11.7601	11.1662	9.74366	0	0	0.266494	109.737	-500.096	67.2566	134.549	0	52.1857	47.4332	212.762	1
2859	0	0	859	1	247.407	131.33	116.078	0	0	-8.73258	49.7551	-132.332	161.461	6685.95	14301.3	132.332	0	6.43853	11.153	10.5923	0	0	0.176414	116.437	-504.797	73.8941	124.757	0	62.8315	59.3458	184.089	1
2861	0	0	861	1	199.865	112.566	87.2997	0	0	-252.806	373.273	-388.508	110.638	6631.05	14376.4	388.508	0	5.45015	11.4912	11.1341	0	0	0.230824	94.6381	-493.066	103.93	103.935	0	103.442	90.319	373.815	1
2868	0	0	868	1	200.552	101.656	98.8961	0	0	-4.9513	-25.5263	-74.7436	139.348	6582.51	14376.6	74.7436	0	5.79085	11.0474	10.8554	0	0	0.23346	95.1731	-492.857	101.623	119.729	0	72.4934	68.1336	183.274	1
2882	0	0	882	1	246.489	143.257	103.233	0	0	159.333	-5.51769	-94.7497	126.528	6617.55	14456.2	94.7497	0	5.16838	11.1572	10.77	0	0	0.0723271	127.772	-502.346	74.6005	127.446	0	78.0748	75.6378	210.454	1
2883	0	0	883	1	271.583	159.366	112.217	0	0	41.0058	66.238	269.152	193.08	7034.85	14085.5	-269.152	0	10.6324	11.1173	11.2853	0	0	0.238716	102.621	-501.312	65.3696	106.93	0	58.393	53.9108	213.959	1
2895	0	0	895	1	277.808	145.094	132.714	0	0	-14.1383	-15.1539	-45.5443	259.718	6691.36	14266.5	45.5443	0	10.9702	10.7088	9.88384	0	0	0.205887	101.812	-493.669	60.9247	144.629	0	39.6717	38.3431	99.9102	1
2900	0	0	900	1	329.729	198.072	131.657	0	0	44.68	1.98723	64.5975	256.659	6632.54	14548.4	-64.5975	0	11.6552	10.604	10.0797	0	0	0.0561326	116.407	-500.774	47.9446	144.549	0	41.6733	40.6174	98.5903	1
2903	0	0	903	1	242.382	132.688	109.694	0	0	43.2244	41.6405	6.92888	138.585	6733.66	14508.7	-6.92888	0	5.96095	11.0868	10.5244	0	0	0.0315822	120.03	-500.321	75.9408	113.417	0	73.6912	73.5645	178.886	1
2904	0	0	904	1	244.286	97.7851	146.501	0	0	-17.1039	189.443	-594.946	272.415	6893.64	14261.3	594.946	0	11.782	11.2258	10.0445	0	0	0.140819	125.971	-508.115	74.4653	140.784	0	63.5474	64.6266	221.947	1
2923	0	0	923	1	334.604	172.155	162.449	0	0	199.549	-44.3031	-441.589	181.259	6776.65	14196	441.589	0	7.70158	11.4085	10.1281	0	0	0.0558858	134.294	-512.353	47.699	176.657	0	65.2869	63.3452	270.953	1
2927	0	0	927	1	256.152	145.356	110.796	0	0	21.3222	-8.13879	82.9553	155.792	6855.22	14359.2	-82.9553	0	7.22595	10.9055	11.1709	0	0	0.16533	109.534	-502.112	70.7249	128.088	0	67.5954	65.6019	162.604	1
2940	0	0	940	1	249.926	132.001	117.925	0	0	40.6404	-81.5457	-362.177	169.37	6636.58	14332.9	362.177	0	6.99629	11.3103	9.88676	0	0	0.09973	99.4826	-489.755	71.8744	138.716	0	63.8793	58.6781	263.774	1
2947	0	0	947	1	248.694	123.134	125.561	0	0	83.1445	31.5184	-69.0611	140.685	6693.74	14419.2	69.0611	0	5.74076	11.6432	11.1301	0	0	0.0713214	87.1968	-492.552	74.9686	122.559	0	73.3645	70.947	189.293	1
2950	0	0	950	1	256.751	150.108	106.644	0	0	59.8244	-33.6641	140.82	154.63	6717.06	14185.4	-140.82	0	7.57496	11.743	11.2386	0	0	0.0961793	103.368	-500.862	71.827	128.855	0	69.0968	67.1336	168.567	1
2953	0	0	953	1	243.328	121.474	121.853	0	0	-248.809	13.5125	-526.571	165.397	6926.03	14138.2	526.571	0	7.83868	10.643	10.2679	0	0	0.348379	115.665	-500.195	74.3492	115.914	0	88.9881	79.0422	293.312	1
2963	0	0	963	1	284.28	155.873	128.407	0	0	-5.50397	-14.4376	-21.3113	150.04	6882.04	14066.5	21.3113	0	6.43143	10.4173	10.8912	0	0	0.249625	150.581	-518.283	59.839	152.49	0	67.6844	67.2803	166.961	1
2966	0	0	966	1	236.875	115.611	121.264	0	0	27.0693	-38.435	-134.643	153.121	6949.13	14090.5	134.643	0	6.20522	11.1111	11.1177	0	0	0.197969	100.663	-496.092	79.6614	113.756	0	65.2115	64.3015	203.726	1
2968	0	0	968	1	299.18	171.127	128.053	0	0	6.10279	79.2191	-391.575	231.527	6770.78	14271.8	391.575	0	9.24492	9.78291	9.49559	0	0	0.108023	136.272	-509.277	53.4059	168.539	0	50.7036	47.3633	216.085	1
2979	0	0	979	1	253.519	84.9358	168.583	0	0	-149.595	-86.1123	-625.601	304.382	6727.15	14536.8	625.601	0	14.4307	10.3217	10.2613	0	0	0.15024	128.178	-509.993	69.5241	121.343	0	60.841	62.8672	163.337	1
2992	0	0	992	1	225.32	113.243	112.077	0	0	-62.0009	-148.582	-75.2896	156.587	6639.56	14200.6	75.2896	0	6.98548	10.2691	9.99582	0	0	0.105506	119.54	-497.504	82.0396	139.234	0	58.4395	57.2185	151.401	1
2994	0	0	994	1	281.317	150.397	130.919	0	0	42.4973	32.8054	-364.72	251.968	6734.38	14318.2	364.72	0	10.0184	10.5545	9.95691	0	0	0.0426239	97.8944	-490.718	59.7508	141.541	0	45.7657	42.6736	190.692	1
2997	0	0	997	1	244.561	163.964	80.5971	0	0	85.021	63.5355	100.214	185.684	6791.52	14486.8	-100.214	0	8.61145	10.917	10.0187	0	0	0.0625898	124.269	-508.029	73.8146	137.231	0	56.8121	55.4912	136.134	1
2999	0	0	999	1	337.39	180.321	157.068	0	0	-2.94539	41.2091	-8.34888	221.022	6879.49	14309.8	8.34888	0	9.45541	10.5781	9.96266	0	0	0.137896	118.508	-502.715	46.3155	139.698	0	47.4105	45.5033	115.001	1
3009	0	0	1009	1	236.435	127.83	108.604	0	0	98.5329	-30.4496	-497.765	181.363	6678.35	14281.8	497.765	0	7.62833	10.9248	10.0281	0	0	0.0764969	106.913	-497.009	77.6046	145.408	0	73.542	69.4642	295.794	1
3011	0	0	1011	1	306.383	177.734	128.649	0	0	-91.6082	-28.0166	-673.485	346.741	6669.17	14379.1	673.485	0	15.9966	10.1164	8.76491	0	0	0.166403	111.723	-497.556	51.1997	124.249	0	61.325	60.3713	147.625	1
3021	0	0	1021	1	267.307	119.929	147.377	0	0	-3.79884	67.606	88.7049	193.083	6780.68	14383.1	-88.7049	0	8.94779	11.2982	10.3807	0	0	0.169015	117.345	-503.701	65.8793	158.57	0	55.3693	53.2261	134.777	1
3030	0	0	1030	1	285.61	146.101	139.509	0	0	6.6362	56.1117	-135.248	150.167	6770.24	14095.6	135.248	0	5.96204	10.9915	10.4112	0	0	0.256722	112.183	-500.741	59.5507	122.989	0	65.599	65.2383	197.234	1
3033	0	0	1033	1	262.749	127.705	135.044	0	0	20.3419	-11.3345	-223.788	167.334	6656.88	14561.7	223.788	0	6.6287	10.5448	9.9912	0	0	0.124515	86.2472	-482.9	65.9371	139.637	0	58.9587	57.4145	201.016	1
3035	0	0	1035	1	257.085	139.674	117.411	0	0	16.2296	23.2892	18.5731	137.009	7059.63	14228.1	-18.5731	0	5.98415	12.0575	10.8155	0	0	0.062092	86.8118	-491.465	71.4857	108.839	0	78.6614	75.0144	185.662	1
3036	0	0	1036	1	226.468	112.524	113.944	0	0	-40.1471	13.5021	-253.813	163.941	6717.37	14337.5	253.813	0	6.51362	11.5243	10.4916	0	0	0.128644	110.838	-501.246	84.7397	118.151	0	62.7407	58.7514	225.675	1
3044	0	0	1044	1	248.645	113.515	135.13	0	0	42.9557	86.2583	53.7297	148.665	6933.24	14065.5	-53.7297	0	6.62162	11.7409	10.8266	0	0	0.188635	120.986	-509.481	74.6431	118.327	0	71.9035	70.7496	176.564	1
3049	0	0	1049	1	237.078	94.3531	142.725	0	0	42.0397	97.3186	-158.263	177.602	6635.18	14453	158.263	0	6.95324	10.8124	10.3118	0	0	0.110357	107.225	-495.038	77.6171	126.006	0	57.0665	54.7288	175.889	1
3050	0	0	1050	1	236.637	124.686	111.951	0	0	91.0681	10.0625	-419.896	165.128	6785.47	14341	419.896	0	6.70874	10.9862	10.085	0	0	0.0096269	123.947	-502.223	77.7144	148.721	0	72.4599	67.7375	316.256	1
3053	0	0	1053	1	210.355	98.739	111.616	0	0	-9.89419	110.668	466.365	123.621	6886.43	14240.4	-466.365	0	8.48178	11.0727	10.6554	0	0	0.0742691	95.2991	-493.123	94.1129	96.7979	0	112.432	107.601	685.766	1
3054	0	0	1054	1	297.603	169.647	127.955	0	0	8.13763	14.7266	20.4711	205.635	6669.08	14336.3	-20.4711	0	9.02043	9.88024	9.73345	0	0	0.0941884	125.981	-498.944	54.1758	135.663	0	50.2632	47.5954	120.767	1
3061	0	0	1061	1	318.93	158.858	160.072	0	0	-37.7311	-2.7509	-98.5909	261.435	6615.29	14254.1	98.5909	0	10.7443	9.92829	10.0313	0	0	0.225348	121.587	-502.3	49.5289	144.94	0	38.8474	37.0286	104.336	1
3066	0	0	1066	1	281.835	165.597	116.238	0	0	38.4906	92.8095	23.3304	139.057	6738.39	14557.2	-23.3304	0	6.03684	11.0086	10.5751	0	0	0.227858	109.896	-499.724	60.9268	132.842	0	73.9283	74.5824	177.413	1
3068	0	0	1068	1	230.679	85.8339	144.846	0	0	-55.5604	11.6994	-258.968	151.814	6832.44	14239.7	258.968	0	6.05993	10.7403	11.1628	0	0	0.134183	96.9096	-493.28	82.266	111.67	0	67.5565	65.5958	239.301	1
3078	0	0	1078	1	294.979	173.946	121.033	0	0	39.3992	-3.55169	96.1446	172.458	6837.14	14354.6	-96.1446	0	8.06774	11.677	10.8235	0	0	0.179135	114.329	-504.389	58.0974	136.204	0	61.9615	60.5368	149.745	1
3090	0	0	1090	1	253.96	126.217	127.744	0	0	-276.529	195.284	-530.439	185.431	6854.09	14355.1	530.439	0	8.97149	10.7223	10.1155	0	0	0.302776	97.053	-492.058	69.7239	107.491	0	85.5866	69.2891	265.29	1
3094	0	0	1094	1	251.44	134.801	116.638	0	0	179.32	51.935	-586.629	189.939	6796.88	14099.8	586.629	0	8.20976	10.6894	9.95883	0	0	0.12501	123.747	-505.714	70.443	123.474	0	83.6775	84.5136	276.816	1
3100	0	0	1100	1	302.616	168.438	134.178	0	0	100.145	-26.1043	-285.422	144.121	6776.4	14377.1	285.422	0	5.73202	10.8957	10.1647	0	0	0.0771226	126.136	-507.413	54.4637	145.041	0	70.1086	66.7038	267.722	1
3105	0	0	1105	1	251.538	111.62	139.918	0	0	37.9414	-1.47536	32.855	165.841	6838.6	14252.9	-32.855	0	7.34225	10.4045	10.3736	0	0	0.171365	129.481	-509.284	70.625	131.944	0	61.8236	61.0606	149.612	1
3112	0	0	1112	1	313.155	162.603	150.552	0	0	56.4856	133.662	-515.513	177.553	6720.4	14217.4	515.513	0	7.33966	10.4801	10.2046	0	0	0.101307	122.511	-502.358	51.5302	139.055	0	79.0986	76.0651	342.258	1
3118	0	0	1118	1	327.171	164.024	163.147	0	0	84.3699	55.1375	-222.876	183.151	6692.51	14395.6	222.876	0	7.13046	10.3139	9.57484	0	0	0.194623	149.282	-505.382	47.7302	165.83	0	54.9578	51.5589	187.289	1
3131	0	0	1131	1	248.146	122.661	125.485	0	0	47.6913	12.624	-11.9608	246.204	6729.19	14438.1	11.9608	0	10.4848	9.98559	10.2352	0	0	0.0351369	102.139	-495.087	71.1454	149.619	0	42.0894	41.4554	104.058	1
3137	0	0	1137	1	263.856	169.473	94.3824	0	0	56.2321	20.6776	19.5307	196.675	6620.99	14330.4	-19.5307	0	8.56324	11.4549	10.404	0	0	0.193377	96.2687	-494.721	67.3816	140.728	0	54.4729	51.5392	130.253	1
3141	0	0	1141	1	320.793	168.287	152.505	0	0	129.788	-186.092	-750.717	335.388	6846.41	14138.5	750.717	0	16.7693	10.5645	8.30707	0	0	0.0581554	119.371	-502.006	47.9612	144.712	0	79.0529	91.5714	124.715	1
3142	0	0	1142	1	235.135	131.851	103.284	0	0	103.789	-33.6078	-386.288	171.595	6772.75	14484.3	386.288	0	7.00195	10.4139	10.2842	0	0	0.0540712	109.067	-498.338	77.8185	119.627	0	65.759	64.3552	273.071	1
3143	0	0	1143	1	242.054	157.159	84.8948	0	0	51.5074	-210.085	-345.456	133.407	6725.37	14262.1	345.456	0	5.99108	10.676	9.99577	0	0	0.208603	111.788	-493.996	74.5098	143.204	0	71.6163	73.4141	290.409	1
3145	0	0	1145	1	257.998	118.132	139.865	0	0	98.9838	-39.8143	-400.417	141.771	6677.9	14390.9	400.417	0	5.81919	10.6597	10.2552	0	0	0.0745911	138.942	-509.209	68.2649	146.831	0	81.3096	74.5179	336.938	1
3160	0	0	1160	1	230.191	147.639	82.5524	0	0	111.693	-10.1433	566.287	151.286	6964.17	14361.2	-566.287	0	11.2905	11.3183	10.4042	0	0	0.0109775	100.73	-495.617	82.1629	130.977	0	103.265	102.962	593.255	1
3166	0	0	1166	1	264.235	139.723	124.512	0	0	44.4997	-105.865	208.463	165.064	6931.7	14058.3	-208.463	0	8.8429	10.0056	10.3108	0	0	0.0488498	109.507	-493.102	65.1012	120.574	0	59.8436	59.411	186.847	1
3180	0	0	1180	1	352.52	184.34	168.18	0	0	27.1213	60.2847	3.04049	251.792	6849.42	14091.4	-3.04049	0	10.792	10.199	9.6371	0	0	0.314996	113.439	-497.15	43.0427	143.763	0	41.5931	40.9731	102.623	1
3181	0	0	1181	1	225.755	108.676	117.079	0	0	-38.8903	185.671	-130.104	149.579	6915.43	14165.4	130.104	0	5.99437	10.6025	9.12803	0	0	0.0721664	101.399	-488.892	80.6725	122.602	0	63.7505	62.5629	197.697	1
3183	0	0	1183	1	242.005	97.4827	144.523	0	0	72.4506	115.572	-474.099	203.285	6704.43	14335.1	474.099	0	8.28606	10.7561	8.92103	0	0	0.118152	115.746	-496.811	72.7365	139.029	0	63.5013	58.4661	287.189	1
3196	0	0	1196	1	205.614	103.049	102.565	0	0	43.6398	-5.10439	-64.6338	131.579	6733.24	14455.8	64.6338	0	5.43341	10.2728	10.1534	0	0	0.0425995	95.9597	-486.383	94.4021	116.168	0	73.4643	73.6548	190.196	1
3197	0	0	1197	1	219.939	114.119	105.82	0	0	129.932	63.6948	443.228	129.956	6846.27	14088	-443.228	0	8.51772	9.91297	10.5158	0	0	0.126155	120.132	-499.091	85.3493	137.971	0	105.449	92.7143	623.271	1
3198	0	0	1198	1	267.635	141.689	125.946	0	0	170.829	46.7569	227.33	157.28	6805.37	14503.6	-227.33	0	8.28363	10.8181	9.45232	0	0	0.135627	135.401	-505.855	63.7917	149.953	0	65.3826	62.9601	212.883	1
3211	0	0	1211	1	237.457	140.215	97.2422	0	0	109.793	31.514	-264.084	153.661	6766.75	14419.2	264.084	0	6.01376	10.7638	9.49082	0	0	0.0618541	107.682	-494.954	75.8586	134.638	0	64.4835	61.9114	243.258	1
3214	0	0	1214	1	258.719	89.7488	168.97	0	0	-23.9937	67.169	-466.826	301.451	6800.87	14383.5	466.826	0	12.3832	9.70185	9.07357	0	0	0.129278	103.453	-490.891	64.8363	142.606	0	43.7285	41.0747	190.459	1
3226	0	0	1226	1	269.104	159.45	109.654	0	0	79.7481	22.4789	470.985	173.094	6796.79	14428.2	-470.985	0	11.7243	9.82728	9.62267	0	0	0.0636844	103.681	-490.398	62.2401	126.535	0	78.1071	73.3829	478.034	1
3227	0	0	1227	1	217.334	111.626	105.708	0	0	11.3998	110.143	-327.344	226.8	6665.82	14340.6	327.344	0	8.8781	9.55353	9.52737	0	0	0.0582766	102.929	-485.718	84.0881	126.49	0	48.6523	44.4081	190.477	1
3234	0	0	1234	1	245.798	131.681	114.117	0	0	287.052	68.3536	-390.684	147.722	6589.49	14482	390.684	0	6.27593	9.98286	9.54092	0	0	0.182248	110.867	-491.022	70.9966	123.923	0	72.352	65.8062	291.974	1
3235	0	0	1235	1	238.171	136.916	101.254	0	0	3.48016	38.6325	101.368	189.909	6873.06	14412.1	-101.368	0	8.91625	9.79292	9.08983	0	0	0.261134	117.908	-493.343	73.1949	125.436	0	53.7077	51.2276	128.073	1
3236	0	0	1236	1	263.512	159.872	103.64	0	0	-37.4776	-17.1989	161.737	132.659	6914.02	14069.3	-161.737	0	6.72434	10.6389	9.7033	0	0	0.170585	151.694	-514.389	65.3676	160.111	0	75.5471	73.9612	194.975	1
3242	0	0	1242	1	304.489	203.242	101.247	0	0	100.429	8.6932	697.573	355.583	6975.43	14143	-697.573	0	30.828	9.10713	10.068	0	0	0.0857482	125.871	-507.683	51.9791	179.399	0	56.191	54.8653	252.789	1
3247	0	0	1247	1	239.506	157.682	81.8237	0	0	-8.99038	-35.4077	674.694	286.668	6985.19	14087.5	-674.694	0	24.6694	9.50383	9.47771	0	0	0.0933343	100.028	-488.989	72.7973	120.308	0	66.1392	62.0167	295.883	1
3254	0	0	1254	1	222.4	110.247	112.153	0	0	-190.605	-212.233	-61.2131	125.556	7067.15	14364	61.2131	0	6.39097	10.4946	9.54972	0	0	0.242283	135.555	-507.352	83.1594	145.588	0	71.3325	67.3187	163.499	1
3261	0	0	1261	1	324.407	193.286	131.12	0	0	-28.3761	73.8712	-36.7617	170.239	6705.6	14576.1	36.7617	0	7.14318	10.0231	9.20413	0	0	0.0559892	122.204	-494.504	47.6723	149.356	0	57.0707	57.3191	141.065	1
3264	0	0	1264	1	308.363	155.545	152.817	0	0	-17.3871	-84.1934	352.24	197.167	6594.95	14335.6	-352.24	0	12.2245	9.16843	9.79471	0	0	0.21254	129.014	-501.403	50.8693	147.502	0	53.0788	51.1529	257.083	1
3269	0	0	1269	1	295.197	184.348	110.849	0	0	-8.10649	33.7516	-39.7286	186.608	6784.99	14317.3	39.7286	0	7.81984	9.51232	8.85891	0	0	0.11345	124.531	-495.087	53.3818	137.925	0	51.6437	50.3544	131.258	1
3271	0	0	1271	1	259.345	112.984	146.361	0	0	-112.74	-24.5918	-612.539	329.788	6789.96	14176.3	612.539	0	14.9321	8.887	8.1578	0	0	0.118652	115.518	-491.829	62.076	146.786	0	51.0281	51.5528	150.565	1
3273	0	0	1273	1	281.716	146.519	135.197	0	0	99.982	75.2198	-165.511	253.062	6676.9	14574.8	165.511	0	9.90766	9.61421	8.68324	0	0	0.0956165	99.454	-483.415	56.8687	146.746	0	38.7629	38.3257	122.245	1
3283	0	0	1283	1	244.815	103.016	141.799	0	0	-3.47655	-79.6779	-381.574	205.046	6680.7	14331.1	381.574	0	8.55106	9.86875	9.49721	0	0	0.115568	104.773	-487.892	71.1532	124.076	0	54.038	49.8278	214.736	1
3290	0	0	1290	1	280.019	154.913	125.106	0	0	9.37001	-66.3202	217.813	212.923	6966.83	14218	-217.813	0	11.4178	9.54133	10.2416	0	0	0.209044	111.301	-493.518	59.2283	128.986	0	47.3599	47.0939	151.115	1
3313	0	0	1313	1	342.703	173.225	169.477	0	0	55.284	64.5771	-60.4627	257.036	6920.92	14286.5	60.4627	0	10.5007	9.61147	7.92498	0	0	0.083053	134.534	-497.138	42.7513	183.343	0	38.4416	36.9583	99.7238	1
3321	0	0	1321	1	209.391	103.304	106.086	0	0	-108.841	5.50434	-206.798	164.147	6586.74	14445.2	206.798	0	6.71244	9.53871	9.21658	0	0	0.104278	82.5133	-474.355	88.1058	96.5662	0	58.3753	53.5257	185.594	1
3324	0	0	1324	1	285.158	166.442	118.715	0	0	67.9365	69.8988	-32.1886	201.54	6808.6	14281.1	32.1886	0	8.37907	10.2308	9.40459	0	0	0.203408	121.27	-500.155	57.5378	154.546	0	49.5363	48.9734	125.537	1
3326	0	0	1326	1	241.853	129.372	112.481	0	0	19.7498	16.4754	120.466	125.251	6657.47	14434.2	-120.466	0	5.98795	9.75283	9.10659	0	0	0.0163619	118.445	-492.146	71.554	124.554	0	79.184	75.5795	186.822	1
3338	0	0	1338	1	330.745	144.386	186.359	0	0	22.3971	39.5982	-388.758	281.471	6854.14	14211.8	388.758	0	11.2702	9.03436	8.57091	0	0	0.0920159	116.433	-492.565	44.9738	166.898	0	40.8319	38.886	171.159	1
3356	0	0	1356	1	261.035	124.227	136.808	0	0	-40.654	37.1326	-709.282	283.316	6518.55	14413.6	709.282	0	12.9418	9.20869	8.0156	0	0	0.282343	111.007	-484.019	61.7358	110.659	0	79.4375	77.8107	185.377	1
3363	0	0	1363	1	239.588	114.529	125.059	0	0	52.9837	28.1103	-449.687	193.738	6923.22	14422.6	449.687	0	7.89901	10.4021	8.42111	0	0	0.0652089	130.479	-501.809	72.3111	176.346	0	63.1677	58.136	283.851	1
3375	0	0	1375	1	240.22	67.2361	172.984	0	0	140.294	156.267	-621.517	254.201	6736.25	14294.4	621.517	0	11.0708	9.26696	8.01906	0	0	0.0738123	121.23	-491.82	69.5187	144.65	0	65.3286	66.3224	199.582	1
3383	0	0	1383	1	183.889	57.0215	126.868	0	0	-33.7049	65.8574	-194.648	168.599	6611.27	14384.8	194.648	0	6.65038	9.56145	8.60167	0	0	0.0966324	92.7876	-477.148	105.177	124.811	0	56.9633	52.2301	184.652	1
3385	0	0	1385	1	251.134	111.188	139.945	0	0	20.4591	-3.93156	-33.48	213.47	6856.08	14255.3	33.48	0	9.0109	9.78163	9.21383	0	0	0.150986	108.537	-491.724	67.9985	114.255	0	46.3928	45.7605	115.557	1
3390	0	0	1390	1	274.148	178.436	95.7122	0	0	82.1387	-258.47	-402.288	146.581	6993.72	14310.5	402.288	0	7.02932	9.97329	9.30381	0	0	0.158275	117.901	-496.641	60.3781	116.895	0	69.2016	73.2771	277.883	1
3394	0	0	1394	1	291.413	156.051	135.362	0	0	239.417	-115.441	180.13	193.66	6936.1	14466.5	-180.13	0	10.2605	9.74473	9.43583	0	0	0.412431	125.919	-498.078	55.295	186.56	0	50.5975	48.8498	137.605	1
3411	0	0	1411	1	242.797	155.132	87.6659	0	0	70.9331	-9.21676	44.6746	164.553	6905.27	14061.3	-44.6746	0	7.35072	9.87359	9.22279	0	0	0.080828	102.567	-488.56	71.5483	114.937	0	60.7941	60.1527	149.92	1
3414	0	0	1414	1	298.667	120.126	178.541	0	0	-265.051	33.4886	-575.446	291.571	6742.95	14417.2	575.446	0	14.1598	8.30781	8.06683	0	0	0.300885	151.989	-503.071	50.3338	162.138	0	57.0228	48.6329	153.478	1
3419	0	0	1419	1	260.387	117.924	142.463	0	0	119.048	-119.27	-168.735	148.877	6956.81	14171.3	168.735	0	6.20154	10.0674	9.20048	0	0	0.0607593	116.144	-494.236	64.9464	134.802	0	61.5069	59.8398	200.739	1
3423	0	0	1423	1	215.872	103.044	112.828	0	0	36.5306	92.1512	-8.43759	146.339	7039.33	14358.5	8.43759	0	6.19522	9.31234	9.01641	0	0	0.0232254	103.807	-481.381	83.3368	117.796	0	68.2323	64.7554	158.572	1
3429	0	0	1429	1	287.028	147.019	140.009	0	0	50.7788	31.7702	95.0866	170.286	6726.1	14418.9	-95.0866	0	7.90262	9.70843	9.73667	0	0	0.240656	102.145	-485.404	56.8029	137.664	0	59.4638	57.511	145.036	1
3433	0	0	1433	1	212.247	95.3538	116.893	0	0	0.691369	61.5646	-56.0154	160.922	6676.53	14389.1	56.0154	0	6.63472	9.57092	8.74678	0	0	0.174982	110.275	-488.835	85.3726	141.29	0	60.1519	56.9513	151.267	1
3436	0	0	1436	1	201.147	90.0476	111.1	0	0	-0.423875	-36.9952	101.854	153.153	6577.98	14388	-101.854	0	7.30304	8.9188	8.5414	0	0	0.0619237	87.3196	-471.546	90.3602	113.337	0	63.5153	59.4006	145.792	1
3438	0	0	1438	1	291.098	160.36	130.738	0	0	39.2465	-82.4068	-450.579	154.201	6837.29	14234.1	450.579	0	6.53048	10.0062	8.86774	0	0	0.0809182	108.764	-486.545	54.9863	117.338	0	74.2353	72.6168	316.08	1
3442	0	0	1442	1	364.72	178.68	186.04	0	0	62.6173	53.2078	169.116	229.506	7013.24	14098.5	-169.116	0	11.394	8.60472	8.56299	0	0	0.0598885	130.469	-496.465	39.1291	135.505	0	44.4713	41.9722	116.658	1
3459	0	0	1459	1	298.048	168.512	129.536	0	0	67.6562	-1.04581	-192.412	208.686	6609.56	14352.1	192.412	0	8.24284	8.22816	8.51111	0	0	0.106662	131.948	-496.568	50.8788	168.152	0	45.4566	42.8249	137.72	1
3461	0	0	1461	1	281.975	174.366	107.609	0	0	-24.422	-4.99834	31.3704	176.218	6900.96	14455.7	-31.3704	0	7.88223	8.64615	9.05451	0	0	0.160801	148.453	-506.375	56.0811	166.215	0	55.1496	52.987	132.264	1
3466	0	0	1466	1	200.847	122.188	78.659	0	0	53.229	38.2909	-30.4717	121.858	6922.97	14312.8	30.4717	0	5.09557	9.17837	9.62236	0	0	0.039365	102.425	-481.57	93.8235	113.529	0	79.9111	76.9355	190.82	1
3481	0	0	1481	1	206.686	115.313	91.3725	0	0	-181.575	110.445	-652.805	205.049	6559.81	14240.6	652.805	0	9.59876	9.12781	8.44554	0	0	0.184831	108.264	-484.776	87.072	120.146	0	90.9203	86.6105	245.162	1
3488	0	0	1488	1	268.257	133.365	134.892	0	0	-41.8024	-157.55	-634.154	216.422	6719.02	14508.6	634.154	0	10.2372	8.17341	8.12202	0	0	0.148139	133.304	-490.748	58.2116	141.542	0	74.6339	82.7532	193.526	1
3491	0	0	1491	1	279.852	151.848	128.004	0	0	23.3267	-10.4146	-10.1606	179.168	6853.21	14461.1	10.1606	0	7.6992	9.02811	8.29473	0	0	0.159403	150.76	-504.174	56.1859	179.283	0	52.7355	52.0263	130.659	1
3499	0	0	1499	1	251.56	149.464	102.097	0	0	6.30049	-24.0547	-127.586	188.808	6670.92	14175.8	127.586	0	7.65227	9.12677	8.42552	0	0	0.0869386	111.547	-483.774	65.5822	142.13	0	48.706	47.3622	143.018	1
3504	0	0	1504	1	252.792	141.267	111.525	0	0	88.2048	46.8539	-307.023	174.692	6589.02	14503.5	307.023	0	6.83722	8.96307	8.54957	0	0	0.0555204	111.564	-485.874	65.0837	138.67	0	57.3611	52.8499	222.744	1
3509	0	0	1509	1	278.882	120.566	158.315	0	0	32.828	87.4592	30.4239	197.799	6843.71	14163.9	-30.4239	0	8.6452	8.50049	8.58733	0	0	0.144911	124.391	-490.262	56.1795	122.111	0	49.5827	48.7869	119.702	1
3510	0	0	1510	1	234.71	128.161	106.549	0	0	-207.968	135.248	492.71	156.782	7084.51	14215.8	-492.71	0	12.4624	8.75754	8.06914	0	0	0.280014	149.69	-502.393	71.0922	154.025	0	78.5757	72.5306	439.443	1
3518	0	0	1518	1	228.905	90.9517	137.953	0	0	66.1904	65.0547	-406.292	256.136	6810.35	14385.6	406.292	0	10.2524	8.40855	7.79931	0	0	0.140391	109.742	-484.209	72.519	164.537	0	43.8699	41.3176	189.926	1
3520	0	0	1520	1	235.029	152.33	82.6994	0	0	79.0454	-47.1869	82.1458	153.56	6697.83	14497.9	-82.1458	0	7.15056	9.09968	8.66519	0	0	0.0188024	117.849	-489.005	72.6403	129.309	0	62.8505	61.4529	148.468	1
3522	0	0	1522	1	218.965	101.015	117.95	0	0	44.0581	-39.2361	-421.051	174.725	7031.8	14290.6	421.051	0	7.20522	8.91403	8.91967	0	0	0.0259291	110.487	-485.364	80.6105	148.115	0	66.5695	60.9448	271.893	1
3524	0	0	1524	1	279.25	147.911	131.339	0	0	26.0355	15.7347	31.5579	214.021	6651.18	14435	-31.5579	0	9.44665	8.58494	8.08499	0	0	0.0555625	151.968	-503.078	55.5409	168.479	0	45.8256	43.7016	109.527	1
3526	0	0	1526	1	265.996	106.139	159.856	0	0	76.8242	3.86957	211.22	172.505	6700.06	14446.8	-211.22	0	8.97103	8.81261	8.49125	0	0	0.049792	88.305	-471.841	60.2947	118.154	0	55.9841	53.945	175.459	1
3529	0	0	1529	1	171.263	85.0659	86.1968	0	0	-18.0393	-10.4333	-352.823	111.652	6595.6	14361.5	352.823	0	4.50698	9.53009	9.2538	0	0	0.0831518	85.4558	-473.883	119.266	128.171	0	93.685	83.7943	381.748	1
3533	0	0	1533	1	254.36	143.768	110.592	0	0	13.4106	-152.587	-58.5666	131.374	6863.13	14304.3	58.5666	0	5.82483	9.12721	8.46042	0	0	0.088209	113.346	-486.096	64.6196	108.931	0	66.3807	65.7828	169.71	1
3534	0	0	1534	1	197.084	97.6784	99.4054	0	0	51.6428	46.0655	-302.163	143.701	6725.24	14404.6	302.163	0	5.61785	8.77752	8.24473	0	0	0.0576624	120.865	-485.828	91.9966	133.718	0	67.3935	63.3009	264.054	1
3545	0	0	1545	1	237.5	123.973	113.527	0	0	50.0678	-39.0177	-192.183	135.972	6826.47	14091.1	192.183	0	5.43863	8.54462	8.50377	0	0	0.185576	108.512	-477.335	70.3194	130.148	0	64.8286	66.3426	216.13	1
3549	0	0	1549	1	229.801	146.968	82.8326	0	0	39.9916	67.5342	68.8604	166.106	7035.87	14283.5	-68.8604	0	7.50856	8.20267	8.42154	0	0	0.0321947	140.504	-493.586	72.912	158.991	0	58.8558	56.4836	137.167	1
3550	0	0	1550	1	217.491	113.186	104.304	0	0	35.5914	52.5574	-95.4841	142.064	6840.95	14497.8	95.4841	0	5.71075	9.1085	7.83185	0	0	0.0154202	94.9848	-473.277	79.4497	112.481	0	62.7356	63.5688	177.649	1
3574	0	0	1574	1	221.775	85.5604	136.214	0	0	83.6727	26.1795	-95.9125	160.663	7191.51	14225.2	95.9125	0	6.47266	8.73066	8.16837	0	0	0.103609	120.696	-486.754	77.2448	141.723	0	56.7941	56.6093	157.027	1
3592	0	0	1592	1	232.888	120.15	112.738	0	0	-211.528	-22.7172	-399.488	202.797	6789.09	14373.8	399.488	0	9.11865	7.99672	7.94728	0	0	0.189527	128.026	-488.546	70.3101	138.388	0	53.5466	46.5281	193.383	1
3593	0	0	1593	1	225.704	113.101	112.603	0	0	28.2529	32.5823	238.931	162.43	6748.63	14119.1	-238.931	0	8.70572	9.00923	8.13747	0	0	0.125714	138.817	-497.177	75.7758	156.213	0	61.2754	57.7417	197.538	1
3595	0	0	1595	1	270.453	149.159	121.294	0	0	15.7677	-16.567	-333.124	183.379	6860.77	14367.6	333.124	0	7.34257	9.20156	7.71939	0	0	0.114384	113.416	-485.364	58.3132	149.339	0	54.3214	50.4163	222.82	1
3596	0	0	1596	1	219.999	95.5176	124.482	0	0	88.8973	-84.6181	-405.024	145.546	6787.64	14236.3	405.024	0	6.09233	8.92195	8.3691	0	0	0.0721423	130.124	-494.671	78.9403	135.52	0	71.2258	69.3417	296.789	1
3600	0	0	1600	1	278.724	169.623	109.1	0	0	-170.863	-247.754	61.0512	153.009	6947.74	14200.2	-61.0512	0	8.66979	8.81164	7.93517	0	0	0.199161	127.975	-488.535	55.7633	141.403	0	55.1887	57.535	126.227	1
3605	0	0	1605	1	297.027	177.272	119.755	0	0	86.1808	-87.8166	165.874	170.338	6790.36	14438.9	-165.874	0	8.67281	9.47587	8.09202	0	0	0.0465482	109.454	-482.861	51.9829	111.326	0	56.09	55.0971	149.216	1
3606	0	0	1606	1	268.722	135.163	133.559	0	0	59.2088	67.3747	-368.776	246.421	6817.33	14283.7	368.776	0	9.75185	7.94774	7.8107	0	0	0.0740898	135.246	-493.604	57.3407	190.656	0	43.1246	41.0576	179.218	1
3625	0	0	1625	1	187.567	99.457	88.1104	0	0	99.3475	70.0455	6.02455	135.058	6777.19	14679.6	-6.02455	0	5.77564	7.91226	7.94322	0	0	0.0491722	111.243	-471.809	95.7225	130.193	0	67.5606	66.921	165.852	1
3626	0	0	1626	1	254.309	111.249	143.06	0	0	95.3765	-4.32196	-608.651	349.011	6781.16	14156	608.651	0	15.1177	7.94907	6.88277	0	0	0.0387387	94.7104	-471.829	60.4091	127.08	0	45.1995	46.8411	141.068	1
3632	0	0	1632	1	219.547	139.742	79.8052	0	0	-61.5972	-18.8474	-23.6445	188.006	6838.48	14270.2	23.6445	0	8.17181	9.41251	7.5984	0	0	0.133171	91.1537	-470.101	78.4241	123.448	0	49.0009	48.0353	123.617	1
3637	0	0	1637	1	242.167	133.11	109.057	0	0	29.0434	35.8937	58.1097	165.564	7046.82	14215.5	-58.1097	0	7.44766	8.39386	8.11978	0	0	0.059039	98.1893	-472.75	67.5024	132.092	0	59.0452	56.3242	139.007	1
3640	0	0	1640	1	252.883	129.347	123.536	0	0	30.0019	-249.935	-603.319	148.753	6946.2	14401.7	603.319	0	7.38546	8.79898	7.74803	0	0	0.135287	127.759	-490.446	63.5219	142.218	0	94.1147	110.128	258.047	1
3642	0	0	1642	1	272.427	125.102	147.325	0	0	13.3258	-115.966	-478.591	165.635	6962.87	14367.3	478.591	0	7.20961	8.61031	8.238	0	0	0.195921	108.734	-479.943	57.7121	145.682	0	72.4422	67.7592	278.8	1
3648	0	0	1648	1	205.779	105.229	100.55	0	0	78.8717	-26.6197	-89.3487	185.488	6897.33	14278	89.3487	0	7.59387	8.74523	7.24226	0	0	0.0385181	162.934	-493.252	83.8188	134.033	0	48.5749	47.0469	133.623	1
3656	0	0	1656	1	212.393	99.7964	112.597	0	0	84.7124	32.1059	-5.40945	166.584	6592.51	14418.6	5.40945	0	7.09281	8.46329	8.31944	0	0	0.0329806	103.082	-476.987	81.9795	124.36	0	57.6748	54.2402	136.028	1
3668	0	0	1668	1	215.07	118.551	96.5188	0	0	0.350609	28.5194	-454.298	147.971	6776.53	14222.9	454.298	0	6.06695	8.09887	7.76731	0	0	0.0304801	112.599	-475.201	78.5553	115.299	0	76.709	72.6425	336.605	1
3672	0	0	1672	1	200.114	101.639	98.4749	0	0	11.0031	36.5561	-64.209	175.414	6765.88	14513.8	64.209	0	7.20935	8.84362	7.8933	0	0	0.16716	100.035	-476.661	89.2147	121.849	0	52.0606	53.1002	136.407	1
3673	0	0	1673	1	260.679	150.268	110.41	0	0	120.752	-277.701	-577.018	191.931	6656.13	14230.1	577.018	0	9.76554	8.11419	7.08488	0	0	0.0788609	113.952	-475.052	58.9332	122.57	0	63.4587	80.7529	186.496	1
3682	0	0	1682	1	230.671	91.6067	139.064	0	0	59.9985	47.9429	-110.432	161.972	6716.88	14203.4	110.432	0	6.46328	8.25454	7.28601	0	0	0.103079	95.4946	-467.02	70.465	129.817	0	53.7211	53.2163	156.169	1
3692	0	0	1692	1	196.176	118.513	77.6629	0	0	40.7146	-9.88949	96.8566	155.054	6835.83	14161.6	-96.8566	0	7.26662	8.31078	8.1046	0	0	0.0908942	102.674	-475.997	91.0898	121.665	0	61.3846	60.061	143.868	1
3707	0	0	1707	1	202.111	129.293	72.8182	0	0	67.6637	3.34497	-362.068	113.625	6709.22	14447.4	362.068	0	4.54346	8.94741	7.79929	0	0	0.12131	96.8428	-471.052	87.9258	105.775	0	87.4457	81.9924	373.604	1
3728	0	0	1728	1	233.989	115.495	118.495	0	0	61.9499	-44.4335	-596.224	217.429	6714.93	14495.1	596.224	0	9.47519	7.6359	6.91087	0	0	0.0268783	115.33	-474.944	67.3022	142.43	0	65.7781	68.7608	211.445	1
3732	0	0	1732	1	255.721	128.58	127.14	0	0	63.5689	36.1372	79.639	196.885	6613.65	14514.2	-79.639	0	8.99593	6.888	7.6614	0	0	0.118536	132.106	-483.007	59.5543	160.064	0	47.1503	45.1866	110.983	1
3743	0	0	1743	1	211.326	102.842	108.485	0	0	66.7633	46.8617	-213.697	175.93	6809.78	14304.2	213.697	0	6.86136	8.03208	7.6102	0	0	0.137138	115.255	-478.345	80.0571	147.213	0	51.1318	49.6917	175.054	1
3780	0	0	1780	1	220.654	112.958	107.696	0	0	-147.289	64.8946	-373.251	200.917	6625.19	14286.1	373.251	0	8.39971	8.01619	7.12011	0	0	0.178275	112.441	-477.336	74.215	152.935	0	51.0648	44.5517	201.148	1
3826	0	0	1826	1	192.558	106.677	85.8818	0	0	67.1363	73.6844	548.013	153.721	6809.4	14277.4	-548.013	0	11.2914	7.51362	7.65143	0	0	0.105623	90.2307	-462.655	90.2903	114.592	0	86.826	87.8902	520.504	1
3844	0	0	1844	1	294.872	130.432	164.44	0	0	9.17609	73.721	-137.808	153.3	6767.7	14377	137.808	0	6.06623	6.37553	6.93734	0	0	0.177688	145.871	-478.079	47.7433	167.379	0	55.3543	53.7321	163.058	1
3848	0	0	1848	1	186.897	82.4479	104.45	0	0	3.07447	19.5142	-31.6427	126.412	6873.47	14231.9	31.6427	0	5.32989	7.9948	7.40691	0	0	0.107115	97.6541	-465.659	94.9163	110.848	0	70.3062	68.7831	172.597	1
3858	0	0	1858	1	195.923	88.9907	106.932	0	0	-7.75653	21.0675	-300.274	117.867	6884.3	14230.3	300.274	0	4.6573	7.549	7.4095	0	0	0.0991484	96.1996	-459.879	87.5319	116.921	0	77.8779	73.7544	297.454	1
3859	0	0	1859	1	262.502	177.971	84.5316	0	0	-59.5375	-97.6434	-164.439	138.249	6836.42	14249.4	164.439	0	5.8094	6.44592	7.33359	0	0	0.0810188	139.651	-471.902	56.3558	137.679	0	58.6791	58.4626	175.871	1
3885	0	0	1885	1	188.443	87.8664	100.577	0	0	-28.8593	6.37051	-71.7211	141.821	6805.74	14145.4	71.7211	0	5.88279	7.98564	6.85556	0	0	0.108907	100.839	-463.377	92.145	118.116	0	59.4097	60.4756	159.234	1
3906	0	0	1906	1	220.078	104.133	115.945	0	0	149.174	-114.528	-543.553	143.39	6926.69	14266.2	543.553	0	6.38635	7.48987	7.46032	0	0	0.0861121	130.403	-481.916	74.1655	133.563	0	86.7685	87.8809	292.865	1
3922	0	0	1922	1	267.789	166.26	101.529	0	0	145.767	-71.9648	39.9851	163.352	6830.43	14423	-39.9851	0	7.41925	7.33146	7.07109	0	0	0.211195	121.264	-476.668	55.754	154.599	0	53.5803	52.6704	134.392	1
3930	0	0	1930	1	210.504	102.228	108.276	0	0	-15.0657	-12.0388	74.3966	120.541	6891.61	14462.7	-74.3966	0	5.59082	7.3908	7.87153	0	0	0.0465292	95.333	-463.873	79.6577	105.224	0	74.3895	71.362	177.25	1
3970	0	0	1970	1	238.232	121.48	116.752	0	0	17.0561	119.066	-46.4491	163.937	6759.82	14531	46.4491	0	6.76184	6.8595	6.66132	0	0	0.163501	118.066	-465.89	63.8988	151.323	0	52.1768	53.7782	131.542	1
3975	0	0	1975	1	247.163	109.007	138.156	0	0	-2.18486	-38.3714	-33.2696	207.218	6679.41	14190.1	33.2696	0	8.86391	6.74527	6.25271	0	0	0.0922291	116.976	-464.199	59.9197	133.222	0	41.3666	40.2363	102.734	1
3976	0	0	1976	1	269.756	128.955	140.801	0	0	-17.2965	22.7761	-266.55	182.798	6794.18	14427.9	266.55	0	7.21164	6.6921	6.51395	0	0	0.110221	153.412	-488.929	53.5893	181.605	0	47.9422	46.6056	172.112	1
3991	0	0	1991	1	208.102	118.842	89.2593	0	0	127.855	-44.3957	-41.9289	166.893	6748.69	14395.4	41.9289	0	7.06668	6.68641	6.21924	0	0	0.0384533	181.796	-486.77	75.6198	153.487	0	49.6476	48.8654	128.51	1
3993	0	0	1993	1	231.636	103.781	127.855	0	0	100.778	38.9715	-272.482	205.742	6775.76	14312.1	272.482	0	8.03795	6.96651	6.3562	0	0	0.0941535	108.423	-464.711	66.018	143.242	0	43.1516	41.3035	158.743	1
4059	0	0	59	1	216.98	133.768	83.2116	0	0	39.9079	5.91079	332.487	117.94	7035.95	14544.4	-332.487	0	4.65515	4.80539	5.68483	0	0	0.0158724	121.355	-453.945	60.0876	162.068	0	62.6388	61.5302	188.006	2
4060	0	0	60	1	216.089	136.449	79.6402	0	0	-21.1542	-26.3803	169.061	128.259	6698.37	14377.4	-169.061	0	4.88439	4.44544	6.22087	0	0	0.161622	124.468	-458.272	60.5285	163.265	0	57.6236	56.2022	152.772	2
4471	0	0	471	1	200.139	134.897	65.2416	0	0	109.342	-82.1689	364.709	124.991	7165.84	14233.9	-364.709	0	5.10072	4.7236	4.92214	0	0	0.131461	131.034	-459.243	65.1475	159.129	0	58.2463	58.4423	185.396	2
4503	0	0	503	1	211.988	123.182	88.8056	0	0	123.542	120.285	68.6493	149.149	6653.34	14330.4	-68.6493	0	5.41852	4.23911	4.97303	0	0	0.0503105	157.904	-468.228	59.574	208.35	0	48.5592	47.3182	135.833	2
4524	0	0	524	1	193.527	92.5398	100.987	0	0	121.484	-28.6017	-12.1569	147.318	6854.72	14379.6	12.1569	0	5.50177	4.82103	5.02555	0	0	0.0629902	135.671	-461.629	68.5402	174.003	0	48.6247	47.6281	153.854	2
4528	0	0	528	1	223.567	104.132	119.435	0	0	94.0864	-36.8463	306.35	125.377	6981.77	14487.5	-306.35	0	4.91517	4.51373	5.04744	0	0	0.0379911	134.084	-455.154	56.2557	152.193	0	58.3179	56.6737	163.397	2
4549	0	0	549	1	302.966	210.521	92.4447	0	0	56.8205	85.0258	303.844	163.569	6819.72	14066.7	-303.844	0	6.31688	3.99136	5.24565	0	0	0.111845	182.394	-471.96	38.0422	191.826	0	46.3703	44.9282	135.29	2
4661	0	0	661	1	212.519	98.0175	114.502	0	0	17.8697	-42.0904	-198.582	121.998	6858.67	14492.8	198.581	0	4.958	4.60982	5.34242	0	0	0.103765	121.811	-450.752	60.7653	145.564	0	64.1762	61.192	262.264	2
4696	0	0	696	1	206.922	120.327	86.5956	0	0	37.4719	7.09709	343.507	132.444	6938.73	14244.3	-343.507	0	5.2554	4.32612	5.33686	0	0	0.0760232	146.382	-465.173	62.3032	172.758	0	54.277	56.9264	168.782	2
4725	0	0	725	1	178.789	118.599	60.1896	0	0	-2.66017	17.7847	402.471	115.573	7277.84	14333.3	-402.471	0	4.76396	4.72906	4.97159	0	0	0.111556	141.431	-460.751	75.7776	188.383	0	61.7457	62.0396	219.186	2
4726	0	0	726	1	238.667	134.442	104.225	0	0	-53.5541	43.3587	-557.497	258.324	6730.77	14606.7	557.497	0	14.4748	3.7714	3.97618	0	0	0.114807	218.948	-484.468	49.0824	194.466	0	51.2415	54.4018	171.759	2
4813	0	0	813	1	192.384	77.8444	114.539	0	0	-19.6826	65.5475	-44.5453	134.377	6896.22	14086.2	44.5453	0	5.0136	4.34544	4.27428	0	0	0.0868788	205.849	-485.845	66.2944	225.337	0	50.3622	50.8369	179.228	2
4937	0	0	937	1	262.551	132.129	130.422	0	0	-5.96466	51.2361	65.8761	181.362	6882.5	14698.4	-65.8761	0	6.67299	4.25687	4.85819	0	0	0.124898	150.73	-465.192	45.3199	170.944	0	40.4654	40.6589	112.623	2
4942	0	0	942	1	212.855	108.33	104.525	0	0	-10.5046	45.2656	-41.134	121.723	6687.72	14505.1	41.134	0	4.53971	4.48158	5.51052	0	0	0.142012	144.154	-468.439	60.6659	166.304	0	59.4453	58.6643	187.111	2
4977	0	0	977	1	223.155	101.572	121.584	0	0	225.753	152.516	-317.618	127.711	6650.79	14298.2	317.618	0	5.67398	4.40881	4.89644	0	0	0.058797	170.347	-478.205	55.9603	177.877	0	70.6019	61.9061	303.766	2
4986	0	0	986	1	241.278	115.147	126.131	0	0	137.848	-27.2968	-223.858	147.541	6838.35	14378.3	223.858	0	6.06265	4.46035	5.12602	0	0	0.149347	148.48	-468.787	51.0575	179.541	0	54.6435	51.3231	230.779	2
4991	0	0	991	1	212.845	91.7493	121.095	0	0	32.7903	8.105	-339.02	156.312	6744.09	14342.9	339.02	0	6.89634	4.25464	4.74579	0	0	0.0877264	154.304	-465.527	58.9014	170.965	0	61.6693	54.699	272.436	2
5024	0	0	1024	1	263.042	156.704	106.338	0	0	91.135	74.5033	-26.2722	169.587	6586.09	14276.5	26.2722	0	6.21708	4.16035	5.21506	0	0	0.0271125	138.695	-462.467	45.483	193.17	0	43.4702	41.9045	133.589	2
5051	0	0	1051	1	190.55	79.3258	111.224	0	0	83.9273	75.7792	91.6641	123.275	6792.61	14075.9	-91.6641	0	4.48232	4.52277	5.33378	0	0	0.144773	123.884	-450.251	69.9127	129.183	0	59.6707	59.4319	162.375	2
5067	0	0	1067	1	235.771	131.841	103.93	0	0	82.5659	24.8383	161.902	125.252	6793.97	14525.5	-161.902	0	4.63283	4.44104	5.60648	0	0	0.0964624	131.201	-450.846	53.2112	136.463	0	58.3454	58.7139	154.362	2
5088	0	0	1088	1	209.43	97.2944	112.136	0	0	114.329	23.1121	-17.3952	145.59	6662.55	14427.6	17.3952	0	5.36995	4.43591	5.29289	0	0	0.0420697	134.975	-455.654	61.489	155.123	0	50.0768	48.3415	153.844	2
5117	0	0	1117	1	218.837	137.417	81.4197	0	0	84.6229	15.8108	78.9362	142.967	6991.24	14534.5	-78.9362	0	5.23545	4.29123	4.65519	0	0	0.101137	151.247	-465.166	56.7596	189.403	0	51.2128	48.8955	136.97	2
5536	0	0	1536	1	200.639	125.059	75.5801	0	0	91.8918	-62.2165	431.485	139.791	6884.31	14114.3	-431.485	0	5.87979	2.34646	3.76725	0	0	0.0539481	192.267	-455.167	57.2051	206.245	0	45.126	45.0863	177.42	2
5555	0	0	1555	1	199.468	104.263	95.2052	0	0	33.4075	29.4897	104.903	177.162	7042.45	14221.9	-104.903	0	6.51075	2.51131	3.54385	0	0	0.0354915	157.372	-444.432	57.6571	1	0	38.2524	37.1775	102.152	2
5665	0	0	1665	1	216.041	152.589	63.452	0	0	22.9976	11.7427	316.986	119.706	7252.18	14339.3	-316.986	0	4.70158	2.46182	3.57021	0	0	0.154497	173.337	-456.169	52.2731	211.858	0	51.0048	51.2208	160.848	2
5781	0	0	1781	1	216.168	119.939	96.2286	0	0	-59.9692	31.0372	371.698	127.12	6936.51	14220.3	-371.698	0	5.24478	3.04556	4.03828	0	0	0.113735	150.863	-443.383	54.1896	144.727	0	50.4162	52.1788	167.078	2
5858	0	0	1858	1	204.38	113.976	90.4042	0	0	86.5655	160.042	-528.955	264.772	6690.31	14589.6	528.955	0	14.1231	3.29174	2.66885	0	0	0.132018	166.993	-461.651	55.8977	220.451	0	43.1899	45.8135	159.688	2
5934	0	0	1934	1	220.305	118.741	101.564	0	0	27.142	4.53434	205.769	151.561	6949.06	14246.8	-205.769	0	5.72323	2.74544	3.29046	0	0	0.144357	161.282	-443.534	51.2006	221.617	0	43.4871	43.6785	113.011	2
6047	1	0	47	1	213.825	125.677	88.148	0	0	89.6957	-80.1068	249.925	134.467	6886.5	14132.2	-249.925	0	5.24268	3.07567	3.63982	0	0	0.0700093	199.112	-472.896	54.3302	224.445	0	48.3273	48.629	132.872	2
6144	1	0	144	1	230.376	106.953	123.423	0	0	84.087	66.8613	-9.67819	167.584	6792.45	14583.2	9.67819	0	6.12707	4.50697	4.47578	0	0	0.0578248	161.665	-466.917	53.2383	205.108	0	41.8454	44.1732	134.122	2
6194	1	0	194	1	208.136	95.8724	112.263	0	0	44.0066	-37.0126	-303.328	170.921	6832.53	14288.4	303.328	0	7.43114	3.91806	4.36189	0	0	0.0800784	196.186	-478.684	59.2235	233.079	0	51.8054	48.3074	220.49	2
6229	1	0	229	1	200.793	87.1043	113.689	0	0	-5.05304	40.5199	248.575	134.322	6881.59	14509.8	-248.575	0	5.14798	4.25839	5.21632	0	0	0.096971	151.805	-469.612	64.4154	164.262	0	54.0662	52.5783	146.43	2
6391	1	0	391	1	193.855	96.8317	97.0231	0	0	-108.273	-188.022	-656.922	250.904	6586.17	14339.7	656.922	0	18.0133	4.0893	3.9019	0	0	0.216487	141.579	-456.109	64.2319	169.451	0	70.897	81.8565	124.861	2
6405	1	0	405	1	195.109	100.549	94.5599	0	0	41.7838	-10.9804	124.648	140.593	6834.76	14661	-124.648	0	5.21872	4.88645	5.26122	0	0	0.013003	159.652	-466.448	68.4615	184.79	0	52.1203	53.7698	137.945	2
6622	1	0	622	1	199.471	101.016	98.4549	0	0	85.3766	22.7974	-514.324	186.685	6691.5	14527.6	514.324	0	9.777	3.32311	4.47508	0	0	0.0257688	233.523	-490.22	61.3493	1	0	63.7881	65.4981	233.184	2
6832	1	0	832	1	239.064	90.2389	148.825	0	0	66.3271	-55.5485	-25.9333	155.173	7009.53	14107.6	25.9333	0	5.86326	3.79493	4.94632	0	0	0.0823007	183.355	-471.181	50.3371	220.711	0	45.7467	44.8485	149.38	2
6905	1	0	905	1	207.849	94.5764	113.272	0	0	-24.9506	-63.0623	215.776	141.884	7001.15	14115.1	-215.776	0	5.54132	4.0039	5.36962	0	0	0.109512	171.542	-476.037	61.286	207.737	0	51.1315	49.3831	137.481	2
6916	1	0	916	1	250.366	113.445	136.92	0	0	44.9167	9.13952	-78.0532	184.412	6831.62	14441.6	78.0532	0	6.94238	3.15884	5.00726	0	0	0.0546192	220.151	-498.4	46.5603	253.898	0	39.0347	38.8428	127.499	2
6954	1	0	954	1	246.66	132.219	114.441	0	0	49.426	-1.0619	272.564	157.868	6727.45	14451.8	-272.564	0	6.07978	4.46517	5.04018	0	0	0.0616756	165.9	-473.171	49.5444	210.731	0	46.0893	46.0524	134.793	2
6970	1	0	970	1	199.773	117.157	82.6157	0	0	60.09	-14.9614	343.626	114.762	6816.45	14067	-343.626	0	4.55893	4.74539	5.35619	0	0	0.0881578	143.697	-465.501	66.2308	177.397	0	65.8451	64.0599	200.171	2
7004	1	0	1004	1	241.727	136.199	105.528	0	0	31.2708	60.8794	-511.39	187.016	6845.27	14090.8	511.39	0	9.72233	4.6147	4.85977	0	0	0.0793985	204.176	-484.617	50.8046	172.738	0	64.3558	68.1561	263.239	2
7014	1	0	1014	1	255.811	113.987	141.824	0	0	-12.9053	30.8075	-234.619	162.256	6789.79	14320.2	234.619	0	6.64157	4.00859	5.10751	0	0	0.0852303	181.777	-481.787	46.7556	191.935	0	51.17	48.4734	210.721	2
7061	1	0	1061	1	217.608	118.591	99.0175	0	0	6.62287	35.2528	245.617	146.21	6969.58	14614.8	-245.617	0	5.58586	4.24591	5.5187	0	0	0.140974	162.802	-471.178	58.4884	185.716	0	50.4231	49.0939	135.688	2
7097	1	0	1097	1	198.408	120.732	77.6752	0	0	0.729616	44.6531	441.433	125.813	7075.13	14107.1	-441.433	0	5.29827	4.8667	5.97239	0	0	0.232164	136.085	-466.579	68.329	177.521	0	63.066	59.4701	238.031	2
7109	1	0	1109	1	228.528	113.487	115.041	0	0	25.4623	110.72	-17.9222	122.041	6851.08	14240.3	17.9222	0	4.47736	4.9719	5.30534	0	0	0.0990695	151.169	-469.908	55.8622	177.604	0	59.2927	60.6672	187.871	2
7138	1	0	1138	1	243.976	120.729	123.248	0	0	-9.12842	111.277	-344.752	148.216	6586.69	14538.7	344.752	0	6.53179	4.63002	4.81143	0	0	0.146271	166.039	-469.122	50.167	225.998	0	69.1447	57.4829	306.413	2
7200	1	0	1200	1	194.608	95.3874	99.2201	0	0	92.0785	-63.4322	-67.7948	126.684	6684.8	14314.8	67.7948	0	4.85807	3.98139	5.18392	0	0	0.0405569	184.05	-478.989	66.3524	215.143	0	54.2964	53.9694	178.411	2
7205	1	0	1205	1	182.012	136.965	45.0471	0	0	-8.15549	-20.8782	490.482	180.337	6785.04	14172.6	-490.482	0	7.95277	3.9328	4.53938	0	0	0.0552351	158.868	-464.029	70.8232	193.094	0	42.7631	42.0721	183.602	2
7221	1	0	1221	1	228.909	129.246	99.6628	0	0	33.7691	-13.8478	81.1062	129.178	6942.43	14564.2	-81.1062	0	4.78217	5.31327	5.53114	0	0	0.0371155	112.371	-453.237	56.6579	157.361	0	57.9466	56.5225	157.919	2
7223	1	0	1223	1	290.544	129.378	161.166	0	0	-0.0224791	18.6653	-299.839	239.051	6876.56	14432	299.839	0	10.2501	4.04768	4.82935	0	0	0.0668854	180.03	-478.877	39.7347	205.556	0	40.7202	36.3551	168.474	2
7263	1	0	1263	1	222.169	110.194	111.975	0	0	23.221	17.958	-197.031	117.573	6654	14432.7	197.031	0	4.68337	4.53082	5.90919	0	0	0.152414	157.176	-469.831	58.0796	168.281	0	69.6122	64.0434	274.345	2
7312	1	0	1312	1	221.434	138.686	82.7487	0	0	67.8704	28.1231	327.255	157.904	6808.67	14123.6	-327.255	0	6.17708	4.90787	4.97852	0	0	0.109901	134.884	-457.088	57.5372	175.725	0	49.1716	48.2505	141.716	2
7390	1	0	1390	1	219.664	89.7897	129.874	0	0	29.7103	-41.0641	226.214	145.459	6846.83	14691.1	-226.214	0	5.58635	4.46046	5.17476	0	0	0.154029	153.462	-461.232	57.6548	158.023	0	49.6201	50.623	132.573	2
7426	1	0	1426	1	241.566	121.059	120.506	0	0	66.2145	95.1666	197.801	145.858	7009.65	14355.5	-197.801	0	5.41771	5.09707	6.2905	0	0	0.126593	103.304	-452.637	53.5209	134.015	0	55.173	54.0193	138.828	2
7511	1	0	1511	1	242.568	158.098	84.4696	0	0	-8.403	38.8422	619.638	186.783	7183.92	14511.5	-619.638	0	9.28332	4.22315	5.20714	0	0	0.118939	132.424	-459.742	50.4492	163.644	0	47.483	49.5137	315.358	2
7542	1	0	1542	1	213.133	108.088	105.045	0	0	92.2293	56.7665	0.466793	112.508	6983.63	14095	-0.466793	0	4.11113	5.29069	6.46399	0	0	0.125528	95.0691	-447.361	63.8177	133.802	0	68.4683	66.9843	219.277	2
7569	1	0	1569	1	244.617	97.5853	147.032	0	0	28.8679	2.72839	7.99576	148.228	6947.33	14647.3	-7.99576	0	5.48433	3.91965	5.09874	0	0	0.124839	180.882	-481.764	49.2992	223.819	0	47.9388	47.7677	139.816	2
7572	1	0	1572	1	172.012	83.3631	88.6492	0	0	-32.4778	42.9465	83.2318	117.036	6809.36	14507.4	-83.2318	0	4.34536	4.5147	5.08732	0	0	0.0775498	166.955	-461.388	79.4878	182.44	0	60.06	59.9165	167.956	2
7633	1	0	1633	1	262.765	152.15	110.616	0	0	75.4954	-37.9454	296.849	136.862	6701.38	14588.3	-296.849	0	5.35199	5.48176	5.83114	0	0	0.0776241	139.832	-467.706	47.9704	154.46	0	55.673	56.7398	157.521	2
7638	1	0	1638	1	194.407	108.409	85.998	0	0	37.5644	118.087	208.227	188.345	6739.32	14531.9	-208.227	0	7.04313	4.58996	5.2782	0	0	0.174502	164.331	-470.53	68.1296	186.412	0	40.3561	40.6144	109.108	2
7669	1	0	1669	1	186.056	108.067	77.9889	0	0	34.0529	98.3143	-297.55	129.631	6842.49	14452	297.55	0	5.46836	4.76041	5.70958	0	0	0.147973	139.592	-471.673	73.6322	201.879	0	74.3604	65.9716	332.731	2
7679	1	0	1679	1	180.09	117.628	62.4615	0	0	131.468	28.0528	689.378	164.204	6944.39	14123.7	-689.378	0	8.70462	5.02411	5.15901	0	0	0.241404	179.648	-482.24	76.3045	165.363	0	63.0576	68.7163	438.123	2
7680	1	0	1680	1	268.173	160.043	108.13	0	0	85.8583	48.3078	295.914	178.529	7089.66	14103.4	-295.914	0	6.8679	4.51644	5.89096	0	0	0.117955	159.703	-480.59	45.5707	192.457	0	45.1964	42.5266	126.016	2
7690	1	0	1690	1	221.933	129.422	92.5105	0	0	152.477	-52.4518	57.6734	147.629	7122.7	14403.5	-57.6734	0	5.52887	5.15049	4.76731	0	0	0.154467	149.691	-471.277	57.4114	168.592	0	49.4692	48.253	140.652	2
7724	1	0	1724	1	258.192	158.583	99.6096	0	0	131.613	64.3207	-239.565	150.208	6844.59	14087.4	239.565	0	6.10817	4.34412	5.26895	0	0	0.0760602	143.847	-467.465	46.873	180.924	0	55.6959	54.197	246.074	2
7777	1	0	1777	1	234.976	121.702	113.273	0	0	-31.6861	-60.9152	-371.105	236.004	6808.57	14511.6	371.105	0	11.0951	4.84893	4.2633	0	0	0.258583	139.448	-455.295	52.0916	192.626	0	42.4025	40.0952	177.142	2
7907	1	0	1907	1	211.877	104.468	107.409	0	0	51.5518	74.1472	367.808	123.961	6725.33	14376.6	-367.808	0	4.93971	5.06536	5.33342	0	0	0.120052	175.303	-477.474	61.887	191.842	0	59.3376	60.048	203.175	2
7998	1	0	1998	1	196.781	118.498	78.2828	0	0	62.5998	-20.1221	68.0114	124.19	6714.28	14171.8	-68.0114	0	4.59016	4.76834	5.67154	0	0	0.0990894	146.617	-465.147	68.2563	160.027	0	58.2278	59.4901	161.095	2
8050	2	0	50	1	220.648	136.155	84.4928	0	0	63.8315	-63.3404	333.782	138.085	7111.69	14115.4	-333.782	0	5.53074	4.35436	5.53633	0	0	0.0910853	177.534	-464.833	57.6884	187.178	0	54.8189	52.2314	161.533	2
8069	2	0	69	1	188.916	92.7258	96.1901	0	0	-78.9927	-79.5095	-428.95	160.738	6855.87	14131.6	428.95	0	8.18603	4.77828	4.52728	0	0	0.0703008	151.124	-462.539	69.4876	158.069	0	61.6801	63.6641	243.692	2
8114	2	0	114	1	249.643	150.525	99.1188	0	0	42.3645	21.6309	343.238	171.678	6933.84	14130.1	-343.238	0	6.79184	4.39211	5.48736	0	0	0.0603949	197.106	-491.133	49.2437	194.641	0	43.5182	43.654	137.967	2
8433	2	0	433	1	193.761	122.651	71.1107	0	0	38.5424	0.0972041	375.037	115.001	6638.68	14450.6	-375.037	0	4.64025	4.84195	5.26042	0	0	0.112288	180.436	-469.057	68.9895	179.292	0	63.5357	62.9577	212.944	2
8492	2	0	492	1	213.669	112.966	100.703	0	0	45.9843	60.8343	248.245	119.346	6930.22	14489.5	-248.245	0	4.52085	4.77851	5.55125	0	0	0.101498	125.424	-452.292	61.0317	137.955	0	63.0669	60.9406	166.446	2
8523	2	0	523	1	239.388	143.106	96.2826	0	0	56.9887	-1.16508	-153.636	135.269	6819.55	14451.9	153.636	0	5.26976	4.84019	5.00199	0	0	0.0267848	136.663	-462.964	51.9783	185.3	0	54.931	53.3303	225.121	2
8542	2	0	542	1	228.871	147.662	81.2096	0	0	172.53	58.2766	-224.345	150.997	7202.31	14292.8	224.345	0	6.13182	4.25179	4.76966	0	0	0.186353	176.876	-478.785	53.7209	225.679	0	52.5736	51.1288	224.121	2
8591	2	0	591	1	227.407	124.447	102.96	0	0	24.9138	-17.2236	179.04	145.688	6751.97	14567.6	-179.04	0	5.49073	4.60358	5.1029	0	0	0.0712331	152.018	-466.715	55.2789	197.901	0	49.8969	51.0514	131.088	2
8609	2	0	609	1	237.725	124.956	112.769	0	0	41.2496	72.4068	117.9	140.708	6735.63	14179	-117.9	0	5.14863	4.21484	5.49944	0	0	0.0950538	159.626	-470.304	52.1284	181	0	52.3102	52.9691	136.572	2
8612	2	0	612	1	226.534	136.908	89.626	0	0	20.7919	5.76868	275.37	136.301	6656.43	14444.9	-275.37	0	5.27164	4.37242	5.60103	0	0	0.12709	145.093	-462.78	55.8871	169.047	0	53.9906	52.7068	154.357	2
8623	2	0	623	1	240.111	148.558	91.5536	0	0	91.6142	-15.79	170.638	195.736	7183.57	14466.5	-170.638	0	7.3135	3.90572	4.76845	0	0	0.172781	165.728	-471.874	50.0126	239.73	0	38.176	37.4157	101.571	2
8637	2	0	637	1	208.766	92.5106	116.255	0	0	2.57434	90.6951	183.843	136.636	7073.29	14360	-183.843	0	5.10349	3.79029	6.05167	0	0	0.100872	181.12	-485.249	61.5271	245.923	0	55.1072	53.7415	140.239	2
8744	2	0	744	1	219.659	105.848	113.811	0	0	42.0822	-9.004	276.193	119.127	7033.78	14459.7	-276.193	0	4.60584	4.85515	5.70981	0	0	0.0856699	118.944	-453.663	59.2642	1	0	63.2859	61.7098	171.447	2
8829	2	0	829	1	243.24	120.37	122.869	0	0	27.2512	54.4886	241.057	185.407	6749.63	14196.9	-241.057	0	7.02921	4.9074	6.09183	0	0	0.270218	170.728	-479.138	52.4868	169.642	0	42.8147	42.7481	113.743	2
8830	2	0	830	1	278.091	151.321	126.77	0	0	42.0395	2.35514	125.936	185.295	6834.5	14149.4	-125.936	0	6.85768	4.56598	5.86097	0	0	0.0575508	159.384	-478.943	43.563	168.333	0	41.8196	42.2702	110.8	2
8831	2	0	831	1	261.479	113.872	147.606	0	0	20.2346	126.167	-247.998	158.581	6955.97	14125.2	247.998	0	6.46688	4.93186	5.72699	0	0	0.0601535	155.485	-477.308	47.4396	174.864	0	57.5052	53.2649	259.194	2
8833	2	0	833	1	273.854	117.391	156.463	0	0	76.0896	5.61742	2.77645	137.084	6800.45	14146.1	-2.77645	0	5.05301	5.59751	6.51228	0	0	0.193341	123.009	-464.615	46.3541	135.286	0	55.5574	57.7987	170.215	2
8888	2	0	888	1	206.198	104.316	101.882	0	0	-15.4384	-15.5961	116.147	167.611	6991.64	14267	-116.147	0	6.28958	4.38309	4.84466	0	0	0.186588	164.647	-468.741	61.8089	193.426	0	44.8127	43.342	115.744	2
9099	2	0	1099	1	229.019	143.582	85.4367	0	0	40.5247	-70.4142	507.189	118.558	6935.68	14222.1	-507.189	0	5.30609	4.77759	5.78332	0	0	0.0763609	134.443	-464.266	56.094	151.066	0	64.072	67.832	313.196	2
9118	2	0	1118	1	216.368	94.2329	122.135	0	0	76.3873	3.0701	-3.76106	120.579	6600.83	14248.3	3.76106	0	4.45195	4.88007	5.26052	0	0	0.0703192	168.732	-481.224	59.7358	176.981	0	58.8696	57.4526	181.032	2
9321	2	0	1321	1	227.19	105.406	121.784	0	0	55.5607	8.75011	98.2748	146.339	6820.98	14242.6	-98.2748	0	5.38192	4.80976	5.49098	0	0	0.0717347	143.819	-464.73	56.2998	165.995	0	50.8326	52.0624	137.31	2
9333	2	0	1333	1	233.053	128.543	104.511	0	0	52.9654	55.1197	91.4796	185.312	6923.23	14395.6	-91.4796	0	6.76169	4.38203	5.52104	0	0	0.0496307	147.042	-469.12	53.7893	195.396	0	42.4905	40.5248	110.956	2
9345	2	0	1345	1	228.222	152.177	76.0448	0	0	138.765	-13.9858	707.467	247.126	7036.76	14265.4	-707.467	0	13.4474	4.02537	5.66712	0	0	0.13531	167.458	-484.088	54.7971	220.203	0	42.4742	46.3528	273.274	2
9391	2	0	1391	1	231.348	98.824	132.524	0	0	-1.44978	31.1444	157.717	130.24	7077.31	14519.2	-157.717	0	4.86132	4.88977	5.59535	0	0	0.0484848	128.726	-458.441	55.2803	156.6	0	59.7173	56.6157	148.185	2
9483	2	0	1483	1	205.376	104.455	100.921	0	0	87.209	84.5793	273.41	141.338	6888.99	14565.4	-273.41	0	5.37868	4.32187	5.41111	0	0	0.00896028	142.99	-460.648	63.039	180.548	0	52.0829	51.5064	145.734	2
9565	2	0	1565	1	197.229	101.7	95.5287	0	0	129.988	178.715	533.216	141.551	7145.19	14272	-533.216	0	6.41036	4.91881	5.59857	0	0	0.0916207	125.416	-459.755	68.2547	163.45	0	60.1067	57.8963	320.21	2
9576	2	0	1576	1	221.594	113.575	108.019	0	0	99.7781	111.122	-264.495	165.115	6776.76	14738.2	264.495	0	6.79558	4.94558	5.07169	0	0	0.0581747	142.284	-466.291	57.7068	179.127	0	53.9449	51.1984	243.256	2
9670	2	0	1670	1	230.409	126.301	104.108	0	0	80.952	-4.36795	125.153	154.484	7094.57	14355.4	-125.153	0	5.70801	5.04939	5.3814	0	0	0.0873109	120.552	-457.697	55.5161	168.068	0	50.1086	48.9263	129.662	2
9711	2	0	1711	1	234.107	116.986	117.121	0	0	60.6678	20.1732	356.985	128.831	6716.21	14131.5	-356.985	0	5.11992	4.93421	5.81394	0	0	0.0719409	163.483	-483.513	54.8222	155.614	0	59.7356	58.9931	182.655	2
9857	2	0	1857	1	263.653	177.592	86.061	0	0	26.1543	33.8508	543.414	190.992	6950.05	14516.5	-543.414	0	8.69044	4.38701	5.2482	0	0	0.0402787	141.09	-462.27	45.6913	181.963	0	43.5199	42.8805	232.726	2
9951	2	0	1951	1	191.145	97.5977	93.5473	0	0	32.1084	73.1021	103.063	147.106	6944.09	14377.6	-103.063	0	5.378	4.66726	5.72789	0	0	0.0455088	122.629	-456.547	70.8171	176.989	0	53.4982	50.8841	135.678	2
