# Supplementary material for: CaV1 and CaV2 calcium channels mediate the release of distinct pools of synaptic vesicles
Source: eLife. 2023 Feb 23;12:e81407. doi: 10.7554/eLife.81407 (PMC10023163; doi:10.7554/eLife.81407)
Supplement: Figure 8—source data 1. [file elife-81407-fig8-data1.zip › Figure 8 - Source Data 1/unc-13short/14/5/cav1_to_cav1(unc13).csv]

-128.992613677769
-10.2593704778074
5.18038664032883
22.4739030889014
-69.2652705358223
-50.5852922478052
-152.136425329758
-117.335258044941
92.3356364065585
209.002669112862
170.284436495665
32.1670247034817
-29.1725444134408
-54.3248269509158
-199.375483447261
79.2162824048246
-20.17849891685
74.6584716868783
-19.9875985778954
-41.3157479723404
58.7147428688686
-85.8655707438165
53.68958569804
124.805647711695
-164.291237100819
-112.687382401356
-37.5369046837659
-132.948596183125
-17.5157504994604
26.2510064156459
29.0961041335058
-79.1473196403958
58.5045992297164
25.2642146050848
-108.248303826787
256.158467537989
17.4102300064942
194.097872196617
204.964552332031
-19.8272228516753
-69.7098448029528
5.00184802732838
-185.141095384155
-110.159554233072
-112.955351791466
201.766458143655
-105.034937530243
-94.6241306460079
209.621740397599
-17.6928309996592
-135.466824237008
61.0656255945214
-124.927072482156
-90.9627473395603
143.221318526405
9.07843962754941
49.0491748361319
-129.852204490842
79.5525036037707
23.7119027311019
-14.9083871834855
52.1129535656428
-101.754808875164
-57.3721963743501
-121.403206620505
-65.853251379116
69.7565091198248
65.5290185841141
-176.891490221785
-116.277816847394
103.297769680258
-63.3381196118899
212.157953256417
24.3451520446042
21.7979259620652
106.815718880007
-113.184157408368
-4.39185185295355
-131.976463867897
101.476887584337
-18.1921973589715
-160.829019458598
27.6450720056318
137.922267480968
-67.2039804542292
-92.8516366232925
-47.3667002223783
65.7691427415521
-63.3890285869184
-124.514666892119
-120.384095430092
95.8751501436736
-47.7243724368218
36.7183766442768
-33.9731861422006
-90.7386996980713
165.117044996812
-80.0116958079689
109.251924201079
125.871712377409
247.74018810165
-160.187178014425
-6.85890670717981
159.004511113635
17.4543181030676
49.2211255049224
106.930102131966
-18.7574316620685
12.0552810555764
-208.976751259589
44.6604689647374
113.624211058819
56.6817031455339
-187.396067019856
19.2884661886064
80.0743191605097
-11.4252665315162
-25.8950403802519
-18.9305175024483
-121.731931747388
-48.9775952724085
-69.4699280856512
-45.0833509934528
3.81263574052718
-42.1209577093223
-77.435035233686
-202.551836948517
-136.884640591075
-12.6955053484007
4.87128845064581
12.1248892363519
-94.9492447029625
-156.290330649274
-175.690340891108
-47.6625031112635
47.941916810868
-154.236119780262
1.30177657084823
-91.6684231827676
180.478486349541
-200.504141641147
-172.366300289209
35.1613616472796
268.740557725063
-164.970384923201
59.30062769098
101.827856353491
-118.225277573278
89.5748357230996
187.027203965925
-47.9990707192128
-4.25383333798891
95.7800062806136
238.403873597941
-117.610050292711
194.817681017992
3.75041604755825
-196.076367894015
-190.512488795721
111.993086260556
-203.046658663058
-95.7208784969253
-143.369850660936
-191.679181434614
-149.360849649889
231.508457830745
-93.5833962016441
-125.82862779297
-28.856615543501
107.327683810814
-15.2477008049027
78.2153184560011
-141.925114873558
-76.9578871167632
-75.5670470276091
128.08374084282
77.5920332903015
146.629632647806
-14.0154592521385
-32.7147982264105
-151.309512133656
-45.9246301490784
26.7061222417324
97.7673901840017
-105.108184160033
-105.164269949159
6.23214802151597
-31.0029385960015
-100.353258899898
269.493210511362
-61.0585125991593
128.47505945076
-132.106596783296
7.07081820044277
98.1979723739223
-109.249637699514
-170.478812380902
-19.6193671800993
44.3784213546323
59.7848315526953
76.7074822268914
-4.08718087487432
1.41068744658514
51.7438551321848
-69.2541496807326
-80.385785103972
-39.8982310916972
-157.680423115136
48.8394872165518
7.7847025844294
-60.1327133238028
-95.3707630503341
186.876199378275
126.269601305165
47.4391370199655
120.069398142406
-74.1660587711922
-34.213466892902
43.9854743275273
42.0640621351049
-4.26675678278934
26.3713121729015
26.4822742177857
-112.093956456588
-174.889638618009
100.91608831544
109.693766214952
177.716110072997
182.252064649858
289.667841270357
-50.5016743654205
-183.121227685057
4.3803087139604
-3.83500224039017
-79.1976942756628
-98.1658540776261
176.155587726142
136.841183197816
-181.063235486869
24.5076004285584
-111.669095175215
63.3789338060396
-251.905558239971
151.837283978473
-46.2847391017649
-162.279247178691
69.37157294805
211.563844248336
168.75948645569
100.235110477146
-28.1495285701794
161.819489344347
261.455870607773
-44.7672264172688
-96.9028256195907
-195.125105318946
48.6844292525002
211.206504729795
-167.034614745301
132.764683583768
141.337568875884
-226.976849747125
-43.4420115358553
85.7273687696925
-122.401776949587
-173.350369601201
48.5225954134767
293.116233183317
36.0059621540986
-65.5384048546857
247.619688570245
-117.856936612021
-68.0887840083742
-180.056071095023
80.9653682082744
-46.9585026228006
24.5613630013104
251.009064755373
76.9471856135515
400.526486533603
13.7371797713031
-50.3246232706251
84.5252936867682
-0.543335823628695
155.487174526723
21.0792973157622
33.4422054681272
30.4383037058315
-14.4917540464967
53.2394881606961
255.562835810015
172.76571834055
186.151366377653
112.560661404423
-177.801782522636
-12.8558223580367
3.69879465092345
-132.057793782704
-74.0658007219172
40.4622856857986
-58.9127747804068
-48.7744936649478
-147.829000411275
27.8390373408602
-157.634565698442
24.9586785234342
-7.26065137300156
84.5010242752305
95.1343502376731
49.2466200950203
8.99128899542484
140.690797217843
59.4898859447831
124.109031799739
-0.728965383107607
-112.61382461136
23.8556656695182
-24.4698218723906
-5.29484572008005
