# Supplementary material for: CaV1 and CaV2 calcium channels mediate the release of distinct pools of synaptic vesicles
Source: eLife. 2023 Feb 23;12:e81407. doi: 10.7554/eLife.81407 (PMC10023163; doi:10.7554/eLife.81407)
Supplement: Figure 8—source data 1. [file elife-81407-fig8-data1.zip › Figure 8 - Source Data 1/unc-13short/14/5/cav1_to_cav2.csv]

14.7770852384747
391.257522542346
26.5961822175595
451.812899267872
248.307557318964
87.7833868093949
410.918072238908
197.393084228912
228.557609573802
-116.702740295472
265.960063840543
333.27207413896
89.7891255214636
347.543755372819
467.591408980818
263.721759061893
364.148566557862
535.437914950726
431.698815570118
242.496235148752
402.80940177097
59.5311364798727
332.343313344067
143.702040448838
-95.9013497732376
240.60811705418
309.863514531822
218.128523920908
322.870324135582
219.754014101185
306.593782719952
169.464985522774
508.942814809934
148.792765193331
334.703239931529
221.393089673773
225.870008367812
243.371136175063
333.736022476391
413.763156167408
377.632507997434
332.124477531706
45.6358044844492
162.010308640352
309.852216234191
425.273241093393
429.756253095033
398.147507582611
91.4538517906822
206.560639603773
408.44413379537
397.167477496201
125.244134795146
117.642945746311
-105.885907520042
250.188719707325
52.2604864420136
236.082958810835
300.350894331381
289.465255474042
229.14870470902
273.836009721419
150.357966651671
-5.12068332776835
379.671687765378
235.044683400469
367.101199404286
462.761193202068
125.328736415295
350.945825798815
280.744066209149
414.877436577717
133.775866381864
250.029480837537
-31.1582977460421
263.04851846064
440.356449665072
401.13616109977
-86.7545262807434
57.9502700965731
52.1594083664604
420.155116172649
362.91682808346
262.68948560012
395.227904595742
171.003203270662
240.609561429977
533.8376777677
336.233838101038
179.383037456042
130.684581524487
-12.2593052864213
139.497690917011
29.4261774439383
169.205157635815
40.5424166703087
477.856436374503
104.473996584024
167.958940505305
