# Supplementary material for: CaV1 and CaV2 calcium channels mediate the release of distinct pools of synaptic vesicles
Source: eLife. 2023 Feb 23;12:e81407. doi: 10.7554/eLife.81407 (PMC10023163; doi:10.7554/eLife.81407)
Supplement: Figure 8—source data 1. [file elife-81407-fig8-data1.zip › Figure 8 - Source Data 1/unc-13short/14/5/cav1_to_unc13.csv]

225.133618641011
106.40037544105
90.9606183229134
73.6671018743409
165.406275499065
146.726297211047
248.277430293
213.476263008183
3.80536855668379
-112.86166414962
-74.1434315324232
63.9739802597605
125.313549376683
150.465831914158
295.516488410503
16.9247225584177
116.319503880092
21.4825332763639
116.128603541138
137.456752935583
37.4262620943737
182.006575707059
42.4514192652023
-28.6646427484529
260.432242064061
208.828387364599
133.677909647008
229.089601146367
113.656755462703
69.8899985475964
67.0449008297364
175.288324603638
37.6364057335259
70.8767903581575
204.38930879003
-160.017462574747
78.7307749567481
-97.9568672333744
-108.823547368788
115.968227814918
165.850849766195
91.1391569359139
281.282100347397
206.300559196314
209.096356754709
-105.625453180412
201.175942493485
190.76513560925
-113.480735434357
113.833835962902
231.60782920025
35.0753793687209
221.068077445399
187.103752302803
-47.0803135631622
87.0625653356929
47.0918301271104
225.993209454085
16.5885013594716
72.4291022321404
111.049392146728
44.0280513975995
197.895813838406
153.513201337592
217.544211583748
161.994256342358
26.3844958434174
30.6119863791282
273.032495185027
212.418821810636
-7.1567647170159
159.479124575132
-116.016948293175
71.795852918638
74.3430790011771
-10.6747139167646
209.325162371611
100.532856816196
228.117468831139
-5.33588262109424
114.333202322214
256.97002442184
68.4959329576104
-41.7812625177257
163.344985417471
188.992641586535
143.507705185621
30.3718622216902
159.530033550161
220.655671855361
216.525100393334
0.265854819568631
143.865377400064
59.4226283189655
130.114191105443
186.879704661314
-68.9760400335699
176.152700771211
-13.1109192378362
-29.7307074141672
-151.599183138408
256.328182977667
102.999911670422
-62.8635061503928
78.6866868601746
46.9198794583199
-10.7890971687239
114.898436625311
84.0857239076659
305.117756222831
51.4805359985048
-17.4832060955769
39.4593018177084
283.537071983098
76.8525387746358
16.0666858027325
107.566271494758
122.036045343494
115.071522465691
217.872936710631
145.118600235651
165.610933048893
141.224355956695
92.3283692227151
138.261962672565
173.576040196928
298.692841911759
233.025645554318
108.836510311643
91.2697165125965
84.0161157268903
191.090249666205
252.431335612516
271.831345854351
143.803508074506
48.1990881523743
250.377124743504
94.839228392394
187.80942814601
-84.3374813862984
296.645146604389
268.507305252451
60.9796433159627
-172.599552761821
261.111389886443
36.8403772722622
-5.6868513902491
214.36628253652
6.5661692401427
-90.8861990026826
144.140075682455
100.394838301231
0.360998682628633
-142.262868634699
213.751055255953
-98.6766760547498
92.390588915684
292.217372857257
286.653493758963
-15.8520812973138
299.1876636263
191.861883460168
239.510855624178
287.820186397857
245.501854613131
-135.367452867503
189.724401164886
221.969632756212
124.997620506743
-11.1866788475718
111.388705768145
17.9256865072412
238.066119836801
173.098892080005
171.708051990851
-31.9427358795774
18.5489716729408
-50.4886276845637
110.156464215381
128.855803189653
247.450517096899
142.065635112321
69.4348827215099
-1.6263852207594
201.249189123275
201.305274912402
89.9088569417263
127.143943559244
196.49426386314
-173.35220554812
157.199517562402
-32.3340544875182
228.247601746539
89.0701867627995
-2.05696741068004
205.390642662756
266.619817344144
115.760372143342
51.7625836086099
36.3561734105469
19.4335227363508
100.228185838117
94.7303175166571
44.3971498310575
165.395154643975
176.526790067214
136.039236054939
253.821428078379
47.3015177466905
88.3563023788129
156.273718287045
191.511768013576
-90.7351944150332
-30.1285963419223
48.7018679432767
-23.9283931791642
170.307063734434
130.354471856144
52.155530635715
54.0769428281374
100.407761746032
69.7696927903407
69.6587307454565
208.23496141983
271.030643581252
-4.77508335219773
-13.5527612517099
-81.575105109755
-86.1110596866156
-193.526836307115
146.642679328663
279.2622326483
91.7606962492819
99.9760072036324
175.338699238905
194.306859040868
-80.0145827628994
-40.7001782345733
277.204240450112
71.6334045346839
207.810100138458
32.7620711572026
348.046563203213
-55.6962790152311
142.425744065007
258.420252141933
26.7694320151923
-115.422839285094
-72.6184814924482
-4.09410551390374
124.290533533422
-65.6784843811047
-165.314865644531
140.908231380511
193.043830582833
291.266110282188
47.4565757107421
-115.065499766552
263.175619708543
-36.6236786205254
-45.196563912642
323.117854710367
139.583016499098
10.4136361935498
218.542781912829
269.491374564444
47.6184095497656
-196.975228220074
60.1350428091437
161.679409817928
-151.478683607002
213.997941575263
164.229788971616
276.197076058265
15.1756367549679
143.099507586043
71.5796419619319
-154.868059792131
19.1938193496908
-304.385481570361
82.4038251919392
146.465628233867
11.615711276474
96.684340786871
-59.3461695634805
75.06170764748
62.6987994951151
65.7027012574108
110.632759009739
42.9015168025462
-159.421830846773
-76.6247133773077
-90.0103614144109
-16.4196564411805
273.942787485878
108.996827321279
92.4422103123188
228.198798745946
170.206805685159
55.6787192774436
155.053779743649
144.91549862819
243.970005374517
68.3019676223821
253.775570661684
71.1823264398081
103.401656336244
11.6399806880117
1.00665472556921
46.894384868222
87.1497159678174
-44.549792254601
36.6511190184592
-27.9680268364964
96.8699703463499
208.754829574602
72.2853392937241
120.610826835633
101.435850683322
