# Supplementary material for: CaV1 and CaV2 calcium channels mediate the release of distinct pools of synaptic vesicles
Source: eLife. 2023 Feb 23;12:e81407. doi: 10.7554/eLife.81407 (PMC10023163; doi:10.7554/eLife.81407)
Supplement: Figure 8—source data 1. [file elife-81407-fig8-data1.zip › Figure 8 - Source Data 1/unc-13short/14/5/cav2_to_cav2(cav1).csv]

-69.0835905548811
-87.2059144377126
-50.7075522572959
-78.6110723773072
-58.7751929561673
-69.5460650495043
-35.0197923731903
-61.1535525558047
-12.8325624969439
9.69508063834292
-56.2367843544816
-55.8489243101558
-52.0377851594694
10.7179019105788
-16.709440292856
-56.0710385076527
-17.0875000798806
-63.0974236855545
-64.9249465561861
-46.6460482713919
-58.3219383014639
-30.7631887654206
-37.3167536721176
-58.9353333172185
-49.144702258749
-36.3318409061103
68.1865203247162
-70.7945328167771
-93.8235532013605
-62.265229153727
-1.96809618530278
-44.0580726993103
41.5307034384095
22.6509325604384
18.8541726410149
27.6793799244733
25.5306452118457
30.88512660366
-46.5959250811393
18.207751798629
39.4634194544597
19.3343652458534
-17.2875213123698
-33.5458501282992
15.2758171730238
-80.5562561946444
-32.388430464398
36.7837119038595
-50.5149961156276
-68.5047423670549
-63.890276035936
-66.3089599667037
-61.0907645541774
24.9673384882335
-16.6804170557225
-58.5433268964189
9.71927765677174
57.6346935940128
22.1826724967759
-33.5458017332458
-22.8766500248439
-54.5304708597796
-90.3527440165544
38.174859867293
1.23392198139481
10.4355014642551
-62.1667603216665
-31.1293226789312
-33.2613133651848
-14.5131849658046
-53.8908969963577
-129.285299328583
0.728065182980572
-45.0140025573965
-19.7643658757515
-14.450590382763
-81.8039876587954
-13.2791286931606
-62.3133517483184
-97.0422966280075
-48.4874546472438
-83.2095632485471
-58.5756930454263
-74.2113075808375
-102.118245840042
-80.4951543824554
-80.6772142929112
-79.0454037248965
-82.8227337489552
-20.6448495884943
-219.214100931405
-93.6114758053263
-94.025823672433
-101.105523099643
-50.9909388862252
-63.3916800475508
26.2521749940133
-103.768821194692
5.42238601416102
-24.6246918972683
-73.0272442084133
-13.9106247850086
3.50636115509224
-70.5531607413413
94.5689537220078
-27.1530771944344
-7.4984340545434
-43.6954482839956
15.6988877558251
-76.6266123034438
-93.6939449799793
7.62057074247423
-326.980568666313
-69.112315517481
-90.7177842567726
-96.0644498552592
-1.62641723554589
-109.073075938488
-103.462448175336
-132.428349365144
-0.472069041248687
7.89827929304738
-72.1156332051141
-31.1201512340649
-59.6578210515436
-88.6020995683029
-56.1158141574524
15.2567218484837
27.2510894565112
-461.339441904565
-45.6253122861544
-1.08381276567161
-13.4663306267175
-330.969794766585
-91.2459395375445
-51.898204663361
13.115496588809
-38.1574343754801
14.4228370942965
-63.4286413022019
-17.7340122812675
-38.9003032896653
-171.253816587183
-18.7520341670697
-14.1679521557235
10.310930410029
-97.5441750344507
15.9271918894046
-14.5455860129186
9.48531824418387
-35.4171745648891
3.22739497964722
-83.7104782717288
-91.8122277699404
-45.7054301626413
-74.4908824041158
-71.7341244137115
25.5748686747083
118.946275821487
72.3799086028484
22.0295672637949
-17.3701423398415
-90.2424447029043
-99.4974392580989
-36.8219856210671
-35.4837273752964
-21.7360657463178
73.2727467536715
-47.3987174428803
106.191862675416
16.1615530342951
-6.84138125980644
-13.6080313079328
-6.90223722543305
-15.1176584161767
-93.7947973735754
8.18188090335025
-29.695003360157
139.927645000096
-127.204638427662
37.3085176050954
-46.5383958957009
-55.6964008927425
20.0732382382012
-9.7435093482818
-121.509500564987
7.8020744330679
-19.4214897949369
88.4193156785186
31.7589890193922
-120.556722834928
14.8807997764343
-101.850179026291
42.4602918954297
20.9946817621712
24.7980307152375
78.3121888713285
47.7329597572916
-2.59301394408976
123.039910810421
2.91355826764993
62.1762316642762
-145.128118044457
98.1926894547087
-87.8565689826555
100.465250852598
-39.43685478115
-197.612079959932
73.5537417552223
112.563888993411
40.1007091811916
5.34771913589248
-58.0110494367
3.80989645264162
-78.1444690360768
31.5496323904536
-71.161463527229
-110.097015081545
-42.403506853927
-11.0451314462043
-77.2924348107445
-42.5730215424555
-70.7580337882428
93.218535854925
-125.969991037053
-94.1606491442362
-109.865956519317
77.7596806863858
27.4128286809209
-69.5461644743482
30.4594911394997
40.70577111479
-51.9602819575739
116.134225785463
-2.37744318154364
-4.04727377939344
64.4444907999514
-31.0345111649622
63.677342972358
90.3573044491204
96.9172635726936
-33.6017199565649
67.5939552179916
104.876073531243
12.8517897347265
-61.3652860786169
60.8082729738817
54.519417235555
-28.7393570431013
58.0500720058571
8.79762721727093
30.2500820825881
48.2450078899674
-240.261756909254
30.3441062636412
67.6664924471297
95.1235457957664
49.4836203372251
8.67831901215504
28.8682332193112
-3.42003962054878
29.0504006204519
-38.4688741906211
-62.1302774248143
103.375439182781
20.6891243061764
-155.348297195764
93.0909282292014
60.6387193543233
26.0733208761158
-376.68171876427
-22.0469116471304
5.44179434673788
92.9368797775678
-52.6911739684547
25.0010925521456
146.054639289821
58.2635346820571
21.2079455886833
8.26627544634175
108.231415945211
81.8143927560377
-128.312857955363
-47.3796033519138
-49.8400303939052
29.4306370534778
1.72696754671597
-16.9784745227862
93.5025029012377
66.4494395443653
122.821060264556
152.793785703934
74.2319590298139
-53.627765290179
64.0976403600871
-9.75326121053149
89.7883156142343
59.3534058889254
101.439205161274
101.529533093206
-60.9879545288732
-43.2782318298923
57.3859330532541
56.3667999642967
79.5414725898008
90.2399230105257
47.6945500939182
113.992319285375
34.3867097417751
-97.673768522327
134.694421379263
124.349870023419
-95.6879433329032
-9.55825031292989
114.71315572837
4.31184202056102
-29.8610085504897
-70.7606081336235
67.3500047642501
23.5470759286618
33.6204043098096
20.6689984369023
21.4168762877962
-43.3791326185419
67.3594194209363
-45.0332940968874
11.0448267290376
5.88696456220714
9.39796235701215
92.9840551205853
-48.7526448081571
51.7631295371066
-14.1378513769814
-25.7647871174122
122.11421745221
-63.4432812751511
52.0272326923878
-4.79714152536326
84.539831273858
121.337034221335
-100.082504375896
83.888066923937
56.9851367552837
15.7862624094232
110.278263686585
-21.1991205883751
3.23346672445768
46.9172432406704
-75.5507643558503
-38.8123199882393
4.76764015545996
123.033890095399
-38.7345574428364
146.805616840767
-73.4184390987721
103.939291425668
8.63361192201228
6.24600021908918
62.1634257006626
78.8017598365623
44.4859146631334
75.7676252316669
140.883714612239
96.3124676502612
1.8357337603029
66.2994743406489
-89.4699654665419
49.4165341063072
102.61135879187
103.203800276222
121.334952967256
51.4445122050965
25.6327189340263
90.1094387319663
-60.0654173316107
31.1152889441018
-43.4021633711018
140.210049479341
96.4470297456392
61.7401455675899
-13.9222483510657
17.4634385086429
-14.920728817895
-12.7065914290488
111.940817342722
95.3966860729633
-104.628829733832
92.787817463297
-33.0093309001841
66.6779747910005
7.91548414735371
58.9588210898219
85.5991757721567
53.7841088041132
50.3591971728456
67.42567395681
92.344052692597
2.44177117592335
11.8964564257076
93.8529676952421
108.567830647677
38.6778279141072
-62.9341527592624
-24.7353177158984
101.156212198803
124.538050073741
159.980660547211
-96.6334723516957
-37.8844070200757
11.1544085059886
61.7749691072695
118.481111424955
98.1272101529885
44.482340638202
40.7902852472344
-21.2033341263232
71.5473808983807
49.5658624317439
-7.84357147270202
24.7225361748424
51.6480953637565
-103.484887809929
-19.8978437618607
82.5405297426132
51.4758827074766
-61.5840492983989
60.9511318551231
-0.121088356594555
73.3992042452082
37.3136461312533
15.3910689624881
49.4029771060686
12.23024978592
82.7082332211485
98.2156556805312
125.328591455167
-40.9920382044475
37.8801681114492
57.7389828932246
-48.5376625288372
31.9256807196143
10.5757940659605
17.8203929114461
120.961935778489
70.5401494854086
6.72711184505715
142.116134327051
10.5730450684168
-8.13079410480714
54.5512378652857
82.034310142928
5.94538453832865
-30.1084215055525
112.286868350908
58.9768146752285
67.8001960151923
-8.89138919505058
59.8897665965633
-7.8708762570277
-53.4587087948457
14.3254821001319
41.5385930608736
171.543940294679
86.6867077796196
-4.96717350272229
120.674291249477
84.8552212505219
136.307562552567
66.7008066938724
37.4859461136166
21.3829945685902
