# Supplementary material for: CaV1 and CaV2 calcium channels mediate the release of distinct pools of synaptic vesicles
Source: eLife. 2023 Feb 23;12:e81407. doi: 10.7554/eLife.81407 (PMC10023163; doi:10.7554/eLife.81407)
Supplement: Figure 8—source data 1. [file elife-81407-fig8-data1.zip › Figure 8 - Source Data 1/unc-13short/14/5/cav2_to_cav2(unc13).csv]

-83.4704952066295
-97.0443133187346
-64.7193320330352
-94.2599899925772
-69.8726426093981
-81.6092505829965
-49.0754364009426
-78.7006368378406
-24.2727958977557
8.80822681917925
-71.0611615280286
-77.5268103537182
-59.5152618909233
2.55287219304955
-22.9070004206933
-61.9188261461841
-14.9570608893318
-63.3450482288972
-73.6079130991111
-54.5290558394645
-64.3311178059139
-38.1178635493307
-46.6219066733829
-62.5639801135021
-55.9442521651054
-47.5325079232898
61.0190381852881
-78.1602303823984
-112.713652175555
-78.1308602033914
-4.65020772570097
-59.5970157120519
37.5945750922365
13.0507925877882
11.6561794066001
24.0472667239901
28.8712187231595
31.5291397915007
-44.0014038299287
11.716252199989
41.7399799142058
18.3025273084186
-23.3404610565049
-34.0258633914927
16.7195041433424
-85.5862902236113
-37.4649531771302
37.9829758331471
-48.8999749579725
-69.6542786074606
-74.8222649441905
-68.8256439742745
-60.7892917453155
25.5780811689456
-26.5255144930397
-72.9562704498476
-0.638545582905863
50.8273461856315
15.9933090617687
-45.0659290529093
-24.266295066971
-56.5960287645576
-98.432624331761
30.521274451874
5.62963832396963
18.26548211111
-75.4566873366111
-42.6070252008285
-42.5539051112119
-12.2191344187577
-72.4811102655585
-142.644107466771
-10.1075656205812
-53.1048738166446
-31.1626062645882
-20.8314507154591
-85.2624467876067
-24.9250461266874
-74.0617344761285
-98.9547171723734
-53.201680951026
-83.3776150265257
-60.3084081495545
-79.2958778964621
-106.195060166376
-83.3482256322004
-91.6084140483417
-83.6398621946737
-90.2416116822315
-21.4033917523248
-224.3355924521
-99.3935807556845
-102.5214673311
-116.538224620997
-59.5251301346198
-74.7014066505417
14.8067776394255
-119.389530488364
-5.051552482224
-33.2965521232345
-85.1536691783713
-14.9489051750697
-7.40857632406005
-83.2830921117838
91.9376678258559
-34.4080959144285
-17.7782575890215
-55.1742290221027
8.10542275360422
-90.6086544005539
-101.873397823852
12.925213246408
-355.72910142279
-77.2484620114592
-93.3755491995762
-112.825979186184
-2.51784751278501
-111.571965311347
-116.896582890795
-134.922486092933
-11.7520081473867
7.84011196237589
-83.986785790361
-38.9697289665291
-65.4579853519081
-94.3865332670593
-67.7990541186537
16.2501103264713
22.4417254817745
-470.00075194863
-56.0610732949153
-9.89951721002217
-14.0690136060275
-346.367244525636
-108.885013743293
-62.8829756180694
3.51804522812199
-50.5064730668073
16.2826472716388
-73.5061670390514
-17.6048387471201
-43.1238227623271
-188.14959856214
-22.9491639909847
-20.1404594339274
12.2291490890093
-103.846309314848
16.9154910848083
-15.1591993746315
9.00843037179038
-36.8905317991757
1.98253601723445
-96.0987428208718
-91.3973949930696
-53.3006646366612
-72.3517873854598
-78.0702682834035
19.4243482603488
120.43805999197
80.9019219186648
19.7546995936227
-14.7280466990796
-109.985397827231
-112.211640026937
-44.5709151051833
-43.7238546634781
-25.6424035942346
78.6828977819205
-48.6306962406525
107.340640964107
9.81986848875567
-17.6913712619407
-21.5658899643622
-5.36584559732728
-20.4582852762851
-102.427752642776
0.701567592037463
-31.445941013777
154.745424244154
-137.010963139639
40.4938230461539
-50.9776031537367
-66.3072845161314
27.6222635912218
-6.60389931472128
-134.459040631966
6.77830869905301
-19.5361750321663
85.3902151566108
25.108534186571
-128.346143940644
7.51664155395156
-101.828718023009
35.2046483441409
22.9133939106232
28.3294419587528
77.709762612858
50.6576850154142
-11.7605919940088
124.524843716097
-16.9424311746716
56.7282361479574
-156.295479463
96.1215983636594
-96.6854551376546
102.299167094754
-50.7278385205609
-175.259014769634
77.4485248749334
106.403661379349
28.842556168669
2.30411444891979
-55.853414586074
6.61290709592686
-72.4998777374985
26.9400856260436
-65.7241331925343
-109.342814638194
-38.3169500033346
-28.6776566904718
-91.7814836032867
-35.4612576851723
-68.1067412757639
86.2061018956319
-119.721854627913
-100.633373284314
-116.609143724148
83.6593073686035
27.1784873640318
-82.4770902906039
12.9793614245173
44.1287562154121
-54.5314881422546
117.317171617446
5.3058762745477
4.57425450485061
78.844683287085
-29.8270013417878
67.258267896681
93.1960297208479
103.065822824845
-28.8043217663017
67.888784534267
114.441558839275
17.1486956044046
-52.721301791853
72.6927609686481
57.396453600817
-20.3536474169214
54.3535805910597
4.17465562604411
26.7709839971922
66.944964996479
-255.512716671486
30.7682792518026
75.3765149634364
105.132762401654
51.0237541929728
22.1058615484926
32.2977830178806
1.33693724341538
39.5858001980596
-27.4953271892609
-61.7231763428372
112.850752987513
22.763136614989
-160.214737596349
89.9626252807284
60.8805315024347
28.797427036021
-366.00889181063
-20.3721905014827
18.2093150725541
96.9535241055291
-47.680033651608
25.9999802469447
146.089186350606
57.7954423587798
24.6195762631287
11.3902898586875
118.095666413383
89.0124747518003
-124.414740410442
-28.8933532804822
-37.6498112184436
29.6203741471945
0.287398637119622
-18.5238014404003
89.89896013
71.2471921002616
125.635612629156
160.159776436993
76.9614897353404
-49.1028787137475
55.4526347807987
-19.128255681806
90.931998252805
62.712609134991
105.078125904049
104.513350366544
-59.3860755021869
-47.0669455411535
45.9060608589989
58.5634972208154
94.0314689746538
95.4681643395506
52.5832453253843
118.698183180926
43.1448465155063
-94.4986090514612
136.845169621143
128.625257880909
-96.1254557526627
1.8791613555004
121.506835174381
19.7323827202854
-28.5238737340642
-69.5626135866896
72.4757794245106
33.9504459713862
51.3290596267707
21.8953949681072
25.756704295718
-36.5812346986604
67.7286948843957
-32.3619760182901
2.9448819654408
7.63181486676513
14.5004370506558
97.0339121430006
-54.4286371324251
50.0261948370662
-10.5327148354518
-25.7412341143645
133.212520671525
-54.1907231568821
63.7348797934355
7.22412752731361
92.6601820970263
126.686184406299
-97.1899233296845
87.1528253815595
59.812435678612
21.8813652180415
113.23901723706
-13.6470235337856
6.26479970506443
50.7091021832584
-65.7690328554472
-26.9008584675958
10.2218471067481
132.150485397293
-33.9814873804826
149.30552822469
-71.4986830683065
109.443023418349
0.585540555684929
6.5203595286348
81.5447345774355
87.8890752206207
44.7220027112617
70.0681562489135
139.92106733851
97.7431856752064
8.78506074760844
65.1635604607382
-90.071536512618
48.1312820366966
107.979413917858
105.761860691979
130.489516105195
61.9688566584537
33.3996117308798
96.085301762685
-54.5487083991011
40.3202298393007
-34.1483240050147
138.11280885431
108.83949976176
67.3151764650884
-0.826290341172353
18.909217731165
-13.269928599153
-7.92671791271823
102.034315242992
106.022976628557
-94.2511498373715
96.8404388909057
-19.0618038589801
74.4328960724033
15.6885278369264
72.5690326321928
90.9382837468238
59.1309921768025
53.836390786666
71.958498625876
92.939702085625
13.4817087271222
28.8478757454595
89.4372413314322
120.128464183976
45.8791088498165
-54.7907454503729
-17.9072594480949
114.663692104679
130.127644323462
168.788760515656
-83.8619903777235
-23.856105629935
13.7852343778668
82.8033451574793
123.655614484207
103.434539641963
59.3757152982707
51.0852908307443
-17.948265505016
77.4962875141737
58.2079301484209
-8.06908739446044
36.1024350033131
58.4585606539731
-84.4686519774932
-7.00469612166671
83.6406399415155
64.5105737843114
-47.9826767558316
75.0157865621131
11.3934207353832
78.2602142181258
48.0055950269289
29.290766884953
55.8850026156815
16.5968903643152
93.6318367475633
108.408775218568
127.164580594488
-42.2552248507254
47.8415829480855
68.0081744582294
-44.4092180530843
53.9693323059055
17.2926244500777
21.6010940919332
118.455394992145
83.23465552384
15.4572319682138
147.317757000716
8.58103989322808
0.895258722077415
51.4494584239055
80.0200044226949
9.38617838320897
-11.1753429645596
119.4036515602
65.3322006089475
70.3822224354608
1.61032744467775
66.7409345344404
3.86266340472321
-41.6298477855726
18.5546838296159
51.0579152145092
175.70331553331
87.8552083812592
10.3406486663607
129.468415108959
86.9346863240517
141.375648185878
70.2643059635429
45.5814380195552
30.9070038126029
