# Supplementary material for: CaV1 and CaV2 calcium channels mediate the release of distinct pools of synaptic vesicles
Source: eLife. 2023 Feb 23;12:e81407. doi: 10.7554/eLife.81407 (PMC10023163; doi:10.7554/eLife.81407)
Supplement: Figure 8—source data 1. [file elife-81407-fig8-data1.zip › Figure 8 - Source Data 1/unc-13short/14/5/unc13_to_cav1.csv]

275.446051778745
-76.2505104718202
375.780822138437
-125.471711071525
79.6220237096695
216.19056052725
15.5628863818183
94.1229993910629
150.633652906066
496.571538889129
-22.5848215492024
93.5492727189539
137.043511734993
-74.9320655748734
-131.016730506623
63.2021527792649
-33.9510735990852
-197.460042674917
-10.5698093942374
32.7584112601089
-107.22745069534
230.007068691999
84.3146744244377
251.809418640265
471.583761795258
146.182735164299
-64.4645504868749
161.151934088932
88.1662339143395
36.6318582285894
49.0146066016832
118.529998026443
-191.480109735767
86.0203924226307
-69.0679994474813
208.362274047598
200.719065257488
62.4111641424388
-40.3516147785513
12.3351757085566
43.2512467205452
9.43008561662919
215.938387783268
273.629087954549
62.993026878532
-172.383960173727
-95.6055107761331
-9.07894216373461
184.183004621225
106.258644202906
-115.263978368552
9.87326831013706
100.847779769223
231.62542070111
419.698288126179
181.399069650706
196.819728375123
46.3913997040017
-53.5642650501477
-21.0554090488313
74.2046221786495
145.009849904978
287.750200558199
348.662904254401
42.2567963541578
45.9969573832032
-49.4829448328046
-79.6045864444022
310.804291761457
57.6139944676306
135.1034237575
-128.845944315546
165.052421882303
51.3554762647509
417.590379244391
-5.12774501287731
-57.6756480643735
-111.705612790836
415.148666345411
295.407589356277
265.378030569878
-42.0656685053818
37.9991158808189
156.679312840932
3.78974418951293
205.43181655343
145.524406188086
-185.417140236685
33.2392134712381
149.326550064559
250.205381649579
314.272768610397
131.088433394019
358.777984590733
35.4810131298127
316.165198466466
-81.4453792586428
187.316505006271
168.414984286283
