# Supplementary material for: CaV1 and CaV2 calcium channels mediate the release of distinct pools of synaptic vesicles
Source: eLife. 2023 Feb 23;12:e81407. doi: 10.7554/eLife.81407 (PMC10023163; doi:10.7554/eLife.81407)
Supplement: Figure 8—source data 1. [file elife-81407-fig8-data1.zip › Figure 8 - Source Data 1/unc-13short/14/5/unc13_to_cav2.csv]

404.212291035685
328.206474479231
330.126942698016
313.705918053643
405.2751223875
370.59358128179
438.732833663204
404.722171782874
312.087846238161
192.513986000451
220.389699675316
312.481403782695
352.873966104817
427.366860208218
508.458768263603
283.97260467609
339.445920776827
226.786618097945
373.808564438697
359.101017071071
265.391447434366
412.759018840758
290.795346589821
183.77769323929
450.329863352463
431.23799736476
333.647697851718
443.472391268171
352.587775445785
294.771917683311
315.610359418419
419.858943959845
271.360039711259
310.384371712347
437.819438674718
113.042211576938
297.360835365866
143.497029795441
166.289038777044
334.960861001609
351.986225152519
321.412882882432
503.749185876133
459.40185783079
420.291338076529
197.130040213386
402.52228616152
406.07282747775
143.961795542946
365.622036300685
411.79919873076
280.253229631378
446.198478672899
395.142168761729
196.394670936717
365.368033299865
305.237200530983
449.057789630204
305.644914152233
349.465564243546
324.889804892349
256.901704501925
413.920073690091
317.114322456093
394.409310633255
367.834316003946
244.083530495805
286.208129296325
510.097200263242
409.22336608049
266.064151382869
350.193414765648
160.047948453066
294.478819817632
292.307469867063
259.37320760797
385.264588445743
370.029042280497
416.069613745085
212.052484125184
337.369488525075
481.03559156868
299.267754530547
239.680109249799
415.342184288862
409.051159856743
389.339848485644
327.862513904722
340.513459600459
447.907593239475
436.580351786479
300.017483628917
363.366904617933
331.846893966698
338.765859732817
427.276687854808
226.061637618654
404.867121650555
273.212649908795
181.246112257502
90.9944645908145
476.733682387696
344.559464196222
231.495157149862
314.916739712648
253.270765540565
236.211517876147
340.705600417179
339.299181518432
512.78260715738
299.018369991432
233.485411256099
268.405356640977
512.284213647905
309.001552099884
325.065253629433
326.173784377022
374.243861946468
366.674853866827
478.774783955701
372.352213972985
330.878066960073
351.279426879048
306.873891735255
384.317807313853
363.607714918084
531.6027903909
474.192338289415
337.999550748502
311.808448607962
283.060530531189
442.928311068807
462.345072878679
465.821014281353
433.505953245905
227.568090605075
434.568087137914
301.047133139362
420.65081797024
177.749611451
532.24419176889
497.092266631405
236.330609092629
128.510825213367
470.647503710517
260.514966251099
244.356336858027
391.468568859973
246.414816930737
164.081320446578
367.272427183389
346.989779813914
274.712924512532
162.31977674076
458.982812121458
202.197748859744
306.836327411349
499.271686384351
508.262735825017
294.366894100509
492.676267887933
435.718036827719
462.767737227154
508.524054949525
449.184782793542
177.547905623365
442.091929638396
404.616022597878
322.255186386943
252.85290815171
384.836128349822
256.823275137764
471.898596963072
389.467377449726
444.586835909276
262.888750853266
328.070605271225
256.818972057679
365.370023337331
319.130126898393
512.733012171482
384.424037885432
274.859809869949
250.20985642401
449.325836514052
425.89126609991
319.304930182223
424.010564481039
377.250940807711
107.109631326504
394.114334923799
280.067148807202
433.597590000749
328.672479126692
266.554422526366
440.096528893244
517.993785152896
301.789204450621
317.75252316259
275.408598968208
259.242653451447
397.476470781445
325.324779394972
307.582555146621
430.876603737814
398.41447194526
349.766815839361
487.440514524194
337.951943258895
293.403682836974
411.437730783713
413.757068500292
153.313434909447
283.896303824886
350.649399988033
263.921619136423
407.121631620677
340.10410014634
354.74474127698
256.242707298332
320.545124561408
300.113379950848
289.217807758827
441.755376738865
467.161964505694
222.529687425284
296.957371146993
214.671015589443
223.767671347881
55.1754102760988
326.50796261972
510.307013766842
336.944556631102
378.770637944303
354.029969834779
430.842670201882
198.045991847188
218.78646186806
481.89881535576
326.599325834786
418.757957378599
306.472070808075
556.696204125363
171.713996218125
390.510680584432
478.669003272978
290.289447901692
142.144525079768
145.071926069233
307.856777314924
343.672416735479
222.911948214149
83.2523247849622
359.018151233688
415.644208221634
509.039410423136
315.021585285247
193.659109515314
491.071436811411
181.807544122721
208.174511540916
574.821356372331
336.108500747021
225.102542364364
491.310680124103
460.512507483678
332.120968051853
87.6805715113205
290.471335855347
359.642172122845
112.761861605422
424.431856536423
374.395611909466
501.148644464503
267.468403338022
364.547765192403
372.413429589729
111.262122802429
224.568289993933
-16.4298075959105
314.433992963124
436.657675643821
248.812739161111
361.165928179775
221.93962635386
291.757723902185
317.500333293106
224.780148639778
393.775181865958
301.988331319393
123.359325227166
156.915814459398
152.528176464708
243.859950060158
485.227572693537
376.074734027356
290.156588326083
487.358296681245
438.818313234809
340.318577051716
365.550521766703
344.423339793731
433.731437807131
317.864388692577
498.090839942843
327.064797222683
333.570667619499
281.593072364774
271.897293533506
310.795196994979
374.068472282424
220.036763568338
259.1768238983
188.324653072199
290.202781993734
478.578261213492
291.780650896364
345.445909159656
347.37333008221
