# Supplementary material for: CaV1 and CaV2 calcium channels mediate the release of distinct pools of synaptic vesicles
Source: eLife. 2023 Feb 23;12:e81407. doi: 10.7554/eLife.81407 (PMC10023163; doi:10.7554/eLife.81407)
Supplement: Figure 8—source data 1. [file elife-81407-fig8-data1.zip › Figure 8 - Source Data 1/unc-13short/14/5/unc13_to_unc13(cav1).csv]

179.305046815502
-172.391515435063
279.639817175194
-221.612716034767
-16.5189812535727
120.049555564007
-80.578118581424
-2.01800557217939
54.4926479428241
400.430533925887
-118.725826512445
-2.59173224428832
40.9025067717512
-171.073070538116
-227.157735469866
-32.9388521839774
-130.092078562328
-293.601047638159
-106.71081435748
-63.3825937031334
-203.368455658582
133.866063728757
-11.8263305388045
155.668413677023
375.442756832016
50.0417302010565
-160.605555450117
65.0109291256895
-7.97477104890277
-59.5091467346529
-47.126398361559
22.3889930632004
-287.621114699009
-10.1206125406115
-165.209004410724
112.221269084356
104.578060294246
-33.7298408208035
-136.492619741794
-83.8058292546857
-52.8897582426971
-86.7109193466131
119.797382820026
177.488082991306
-33.1479780847103
-268.52496513697
-191.746515739375
-105.219947126977
88.0419996579831
10.1176392396637
-211.404983331794
-86.2677366531052
4.70677480598079
135.484415737867
323.557283162937
85.258064687464
100.678723411881
-49.7496052592405
-149.70527001339
-117.196414012074
-21.9363827845928
48.8688449417359
191.609195594957
252.521899291159
-53.8842086090845
-50.1440475800391
-145.623949796047
-175.745591407644
214.663286798214
-38.5270104956116
38.9624187942582
-224.986949278788
68.9114169190607
-44.7855286984914
321.449374281149
-101.26874997612
-153.816653027616
-207.846617754079
319.007661382168
199.266584393034
169.237025606636
-138.206673468624
-58.1418890824234
60.5383078776895
-92.3512607737293
109.290811590187
49.3834012248435
-281.558145199927
-62.9017914920041
53.1855451013171
154.064376686337
218.131763647155
34.9474284307771
262.636979627491
-60.6599918334296
220.024193503224
-177.586384221885
91.1755000430285
72.2739793230403
