# Supplementary material for: CaV1 and CaV2 calcium channels mediate the release of distinct pools of synaptic vesicles
Source: eLife. 2023 Feb 23;12:e81407. doi: 10.7554/eLife.81407 (PMC10023163; doi:10.7554/eLife.81407)
Supplement: Figure 8—source data 1. [file elife-81407-fig8-data1.zip › Figure 8 - Source Data 1/unc-13short/17/1.csv]

image-ID	cycle	z-step	frame	accum	photon-count	photon-count11	photon-count12	photon-count21	photon-count22	psfx	psfy	psfz	psf-photon-count	x	y	z	stdev	amp	background11	background12	background21	background22	maxResidualSlope	chisq	log-likelihood	accuracy	llr	time-point	precisionx	precisiony	precisionz	vis-probe
0	0	0	0	1	427.704	229.666	198.038	0	0	82.3056	-15.5506	360.477	287.469	16461.3	12772	-360.477	0	10.5208	12.6322	15.2497	0	0	0.351324	196.016	-573.671	14.6953	230.347	0	45.1992	45.8259	160.153	0
7	0	0	7	1	475.654	254.657	220.996	0	0	2.23948	62.6647	233.353	336.409	16142.7	12494.5	-233.353	0	11.3574	12.1778	14.6668	0	0	0.385532	201.046	-574.633	12.8271	243.781	0	37.299	36.1265	116.704	0
19	0	0	19	1	447.798	192.629	255.168	0	0	-56.7876	6.25522	435.614	263.988	16301.4	12750.2	-435.614	0	10.624	12.4026	14.5479	0	0	0.161937	184.881	-563.136	13.8043	215.728	0	48.6091	48.3484	188.544	0
20	0	0	20	1	356.695	231.172	125.523	0	0	172.114	-21.6751	577.509	264.461	16371.4	12778.2	-577.509	0	11.8601	12.4313	14.4622	0	0	0.159604	199.997	-572.506	18.2296	253.861	0	53.4025	56.4076	290.665	0
24	0	0	24	1	430.159	218.794	211.365	0	0	-24.9906	39.2317	380.942	199.077	16468.9	12816.9	-380.942	0	7.52736	12.4907	15.3077	0	0	0.270505	214.499	-575.919	14.5814	223.259	0	63.3043	63.5947	230.929	0
30	0	0	30	1	398.724	194.757	203.967	0	0	150.139	-17.9255	73.6256	261.538	16493.1	12774.4	-73.6256	0	8.26619	11.8596	14.1491	0	0	0.0495179	205.802	-568.774	15.7674	210.175	0	45.121	44.6138	151.407	0
38	0	0	38	1	505.834	238.947	266.887	0	0	135.52	16.4377	356.02	341.537	16408	12740	-356.02	0	12.3824	12.2869	14.4205	0	0	0.185728	184.781	-566.077	11.913	288.839	0	38.3359	38.3916	133.678	0
39	0	0	39	1	346.679	184.436	162.243	0	0	49.4223	-29.9264	177.169	206.84	16394.5	12786.4	-177.169	0	6.79915	12.8102	14.2749	0	0	0.141872	161.46	-548.483	18.9289	207.763	0	58.0677	57.1039	180.86	0
42	0	0	42	1	603.226	362.696	240.53	0	0	164.678	52.3309	603.007	642.563	16378.9	12803.8	-603.007	0	29.4584	9.77125	12.7353	0	0	0.150799	207.434	-571.919	9.44165	373.494	0	23.04	24.6325	131.879	0
43	0	0	43	1	560.42	311.907	248.514	0	0	113.628	15.623	359.331	377.504	16429.9	12840.5	-359.332	0	13.7192	11.9606	13.4392	0	0	0.04511	234.964	-583.119	10.4742	278.663	0	34.5582	34.6303	119.556	0
45	0	0	45	1	461.398	228.779	232.619	0	0	108.05	64.1497	82.3712	281.67	16335.9	12792	-82.3712	0	8.80814	11.0857	12.6284	0	0	0.279023	215.147	-568.61	12.9987	306.939	0	41.3868	40.2276	135.815	0
51	0	0	51	1	373.968	222.854	151.114	0	0	96.6493	-31.3443	581.536	359.318	16546.6	12787.8	-581.536	0	16.1812	11.3473	13.3322	0	0	0.123615	156.394	-544.818	16.8565	186.136	0	38.8884	42.551	214.845	0
57	0	0	57	1	387.357	229.01	158.347	0	0	60.7416	73.0336	465.962	252.542	16383.2	12683.4	-465.962	0	10.0674	10.7231	12.5656	0	0	0.0920808	245.34	-581.584	15.955	287.309	0	49.5135	50.2826	209.11	0
58	0	0	58	1	611.909	353.184	258.725	0	0	124.822	36.7952	362.374	612.425	16518.4	12719.7	-362.374	0	22.2627	11.1147	12.713	0	0	0.130305	176.488	-557.352	9.37212	282.235	0	21.9755	22.3207	77.8107	0
59	0	0	59	1	376.441	186.163	190.278	0	0	50.2565	0.252808	359.462	261.801	16493.3	12756.2	-359.462	0	9.58781	10.907	12.714	0	0	0.0317181	214.902	-573.856	16.5653	258.854	0	46.2837	47.2872	163.689	0
63	0	0	63	1	525.399	313.098	212.301	0	0	106.808	8.02637	487.071	481.631	16536.4	12748.5	-487.071	0	19.5547	11.4125	13.5549	0	0	0.211688	174.097	-560.046	11.2568	239.58	0	28.4607	29.8255	125.49	0
65	0	0	65	1	410.753	257.309	153.445	0	0	101.702	41.6466	664.972	285.339	16342.2	12714.8	-664.972	0	14.0692	10.0548	13.8949	0	0	0.206836	187.863	-558.701	14.9237	245.212	0	49.5087	57.2964	353.582	0
67	0	0	67	1	507.734	285.957	221.778	0	0	41.5804	36.7171	389.847	518.387	16402.3	12719.8	-389.847	0	19.3868	10.4591	11.9896	0	0	0.206714	218.76	-573.958	11.5139	303.838	0	25.1444	25.2228	91.6576	0
71	0	0	71	1	461.733	274.548	187.185	0	0	59.1533	0.505078	364.115	396.643	16484.4	12756	-364.115	0	14.5557	10.4684	12.6648	0	0	0.253624	172.342	-554.021	12.9247	243.577	0	31.519	32.1298	112.777	0
72	0	0	72	1	576.438	313.031	263.407	0	0	164.672	44.99	134.824	497.737	16478.5	12611.8	-134.824	0	15.8692	12.1258	9.78465	0	0	0.117726	642.54	-654.665	9.90999	483.592	0	24.0526	23.7502	80.029	0
75	0	0	75	1	525.215	273.424	251.791	0	0	127.975	32.7794	345.939	411.533	16415.6	12624	-345.939	0	14.7876	9.20422	12.3648	0	0	0.0997429	184.711	-549.704	10.9904	299.376	0	29.7081	29.8069	104.272	0
76	0	0	76	1	468.574	295.43	173.143	0	0	106.758	-36.8648	348.624	361.181	16436.8	12693.7	-348.624	0	13.1456	11.0927	13.3719	0	0	0.118377	175.842	-551.364	12.8311	222.732	0	34.9058	35.126	121.165	0
78	0	0	78	1	457.884	259.753	198.13	0	0	130.449	-2.96586	503.217	448.333	16413.1	12560.1	-503.217	0	18.5141	10.9264	13.443	0	0	0.198021	178.5	-556.17	13.1747	226.555	0	30.313	31.8364	138.731	0
79	0	0	79	1	453.635	248.617	205.018	0	0	113.871	2.411	473.6	441.353	16529.3	12754.1	-473.6	0	17.6948	12.0157	13.0509	0	0	0.0951995	187.555	-567.032	13.4039	233.43	0	30.8671	32.2782	129.478	0
80	0	0	80	1	541.821	278.569	263.252	0	0	110.76	12.4879	573.946	477.085	16532.5	12744	-573.946	0	21.1693	9.82557	13.392	0	0	0.115621	197.392	-566.234	10.7206	248.413	0	29.0366	31.4846	162.627	0
88	0	0	88	1	468.251	254.81	213.442	0	0	-61.951	72.605	43.4853	256.669	16007.6	12484.6	-43.4853	0	8.22993	10.8765	12.796	0	0	0.375838	193.106	-559.459	12.768	188.98	0	44.3376	42.3607	147.082	0
91	0	0	91	1	435.894	216.255	219.64	0	0	-0.417266	94.2143	157.605	316.186	15946	12562.6	-157.605	0	10.2725	11.7246	13.7241	0	0	0.488039	196.203	-562.132	14.0945	194.011	0	38.318	37.2732	120.843	0
93	0	0	93	1	527.438	303.024	224.414	0	0	102.855	17.0199	510.213	429.413	16540.4	12739.5	-510.213	0	17.8273	10.1149	12.6893	0	0	0.0819582	193.834	-561.339	11.0376	267.354	0	30.7919	32.4177	145.806	0
94	0	0	94	1	485.046	254.12	230.926	0	0	52.6312	61.2508	615.153	493.143	16490.9	12794.9	-615.153	0	23.0461	10.2752	13.8306	0	0	0.497754	211.22	-571.077	12.2721	343.435	0	29.2582	32.4471	180.246	0
95	0	0	95	1	405.41	195.874	209.536	0	0	-47.8749	102.809	-166.802	323.2	15893.8	12454.4	166.802	0	10.5412	10.0031	12.2157	0	0	0.3938	228.382	-567.238	14.9631	219.355	0	36.4501	34.8382	136.535	0
95	0	0	95	1	417.26	259.042	158.218	0	0	54.0768	-0.914956	360.952	317.354	16489.5	12657.7	-360.952	0	11.63	10.4212	13.4432	0	0	0.204644	232.974	-578.825	14.6495	271.934	0	38.4545	39.1401	138.931	0
96	0	0	96	1	490.839	218.831	272.008	0	0	-1.21445	-2.67447	178.148	272.912	16046.5	12559.8	-178.148	0	9.01615	10.4298	13.0505	0	0	0.148716	204.084	-559.826	12.0577	184.917	0	42.2424	41.1576	132.977	0
99	0	0	99	1	686.11	414.569	271.541	0	0	114.85	18.0238	511.488	765.057	16528.4	12738.5	-511.488	0	31.7866	9.39882	12.6542	0	0	0.464212	221.339	-577.847	8.14108	387.922	0	18.5423	19.482	87.0705	0
102	0	0	102	1	519.92	336.488	183.433	0	0	50.8353	23.6288	455.364	527.81	16492.7	12732.9	-455.364	0	20.8787	11.1382	13.1304	0	0	0.300047	207.857	-582.559	11.3419	278.852	0	25.5996	26.489	105.273	0
103	0	0	103	1	568.808	301.695	267.114	0	0	134.158	50.5071	244.007	426.935	16509.1	12706	-244.007	0	14.3028	10.8108	12.9688	0	0	0.154479	224.981	-586.569	10.1856	314.035	0	29.1258	28.9607	92.5764	0
104	0	0	104	1	605.632	294.375	311.257	0	0	186.062	-6.22412	249.266	399.762	16357.5	12762.7	-249.266	0	13.587	10.5924	12.3188	0	0	0.294969	225.62	-581.545	9.42985	376.946	0	30.615	29.9544	95.2459	0
105	0	0	105	1	426.453	232.133	194.321	0	0	139.318	38.0175	528.634	382.109	16503.9	12718.5	-528.634	0	16.1398	11.9019	12.8954	0	0	0.164439	180.434	-556.89	14.4015	214.231	0	36.2823	38.0669	175.002	0
106	0	0	106	1	511.794	270.801	240.993	0	0	94.1951	19.4051	399.93	544.959	16549	12737.1	-399.93	0	20.4394	9.96591	11.3153	0	0	0.169188	180.596	-548.264	11.3147	278.107	0	23.6404	24.2952	87.7868	0
107	0	0	107	1	432.752	273.752	159	0	0	176.23	10.3721	524.022	423.313	16566.7	12746.1	-524.022	0	17.8798	8.56264	10.5224	0	0	0.286875	216.769	-560	13.497	277.61	0	29.8095	31.4519	142.572	0
113	0	0	113	1	484.666	282.28	202.386	0	0	125.141	117.807	404.34	380.174	16518.1	12738.3	-404.34	0	14.3184	9.0467	11.2488	0	0	0.244349	208.23	-562.215	11.9536	282.837	0	31.5359	32.42	120.789	0
114	0	0	114	1	493.001	298.622	194.379	0	0	115.632	11.1716	560.724	425.348	16427.9	12745.3	-560.724	0	18.6065	10.0937	12.9126	0	0	0.0943566	208.352	-571.314	11.9524	268.464	0	32.3212	34.1587	172.366	0
115	0	0	115	1	382.194	213.819	168.375	0	0	57.0134	0.465511	408.047	277.254	16586.2	12756	-408.047	0	10.5323	9.40899	10.7741	0	0	0.0675946	201.453	-552.872	15.77	252.669	0	42.0349	43.6316	158.656	0
117	0	0	117	1	458.792	244.063	214.729	0	0	-31.8057	35.5784	376.984	311.691	16475.7	12720.9	-376.984	0	11.7816	10.03	11.5689	0	0	0.336333	232.838	-571.417	12.8732	242.158	0	38.3021	38.4672	137.31	0
119	0	0	119	1	382.966	200.599	182.367	0	0	86.3811	19.5236	723.992	410.858	16357.5	12737	-723.992	0	21.867	8.09687	10.2935	0	0	0.188672	214.389	-561.759	15.4618	226.49	0	35.7205	43.6783	256.095	0
120	0	0	120	1	323.752	145.426	178.327	0	0	138.046	67.9531	107.056	213.794	16405.5	12688.5	-107.056	0	6.73383	9.95171	11.5786	0	0	0.286707	184.731	-544.903	19.5058	205.762	0	51.591	50.4774	167.164	0
122	0	0	122	1	311.898	166.674	145.224	0	0	358.069	121.529	142.423	154.755	16384.8	12635	-142.423	0	5.36479	9.90201	11.7185	0	0	0.273658	185.487	-538.893	20.4342	185.448	0	71.8806	64.6772	207.308	0
123	0	0	123	1	364.271	194.555	169.716	0	0	432.951	-67.4413	484.008	244.38	16409.6	12724.3	-484.008	0	11.7413	9.52009	10.5353	0	0	0.363175	215.031	-560.213	16.6792	264.374	0	55.14	45.156	181.846	0
125	0	0	125	1	474.243	243.842	230.401	0	0	130.726	29.2877	107.648	336.379	16512.5	12727.2	-107.648	0	10.6275	10.9226	12.763	0	0	0.262854	226.695	-576.771	12.5801	245.106	0	35.0626	34.6208	115.738	0
140	0	0	140	1	329.476	179.117	150.359	0	0	66.8952	19.2443	330.916	236.633	16277.3	12737.2	-330.916	0	8.45164	9.07943	10.7886	0	0	0.0973133	223.678	-551.556	18.7672	238.686	0	47.4945	47.0935	159.333	0
143	0	0	143	1	420.163	198.416	221.746	0	0	8.07384	33.8708	81.741	253.046	16435.8	12822.3	-81.7411	0	8.02607	8.99008	10.9185	0	0	0.196296	201.554	-548.337	14.067	218.961	0	42.4947	41.3938	140.224	0
145	0	0	145	1	458.845	235.366	223.479	0	0	25.6351	-12.0053	220.274	392.679	16218.9	12369.8	-220.274	0	13.1925	9.29232	11.7645	0	0	0.150159	201.799	-555.875	12.808	236.918	0	29.7772	28.8734	92.5309	0
146	0	0	146	1	448.647	227.385	221.262	0	0	112.295	99.2419	477.655	342.794	16331.6	12756.9	-477.655	0	13.7852	10.1374	12.7776	0	0	0.382644	172.147	-548.377	13.3422	232.507	0	37.1491	37.6925	162.421	0
147	0	0	147	1	579.132	298.82	280.312	0	0	93.3892	-35.8792	440.647	539.689	16450.2	12792.4	-440.647	0	21.1405	10.3116	11.7202	0	0	0.279575	249.569	-580.017	9.87019	368.356	0	24.3723	25.088	95.4712	0
150	0	0	150	1	371.05	216.759	154.291	0	0	13.6959	-27.8704	470.806	283.381	16430.2	12884	-470.806	0	11.5428	9.75218	12.4937	0	0	0.0529431	194.611	-552.879	16.6313	225.199	0	42.9108	43.6225	182.831	0
154	0	0	154	1	389.658	185.179	204.479	0	0	357.063	-20.3619	552.764	305.598	16585.1	12776.8	-552.764	0	14.3596	8.52895	10.8185	0	0	0.366473	205.1	-550.725	15.2844	222.931	0	42.2654	40.6667	191.489	0
162	0	0	162	1	362.706	199.661	163.045	0	0	37.825	-5.01321	191.163	291.004	16306.4	12661.8	-191.163	0	9.59396	8.86343	10.5744	0	0	0.184772	222.324	-556.054	16.6578	255.331	0	37.7945	36.919	117.249	0
166	0	0	166	1	372.102	237.472	134.629	0	0	63.0631	-3.37543	229.518	278.694	16281.2	12859.5	-229.518	0	9.34202	9.81302	11.8812	0	0	0.242281	223.416	-564.414	16.5014	237.341	0	40.9846	40.144	126.67	0
169	0	0	169	1	361.848	181.506	180.342	0	0	154.231	-62.5486	193.91	183.781	16389.3	12819	-193.91	0	6.12091	9.66074	11.1788	0	0	0.0345352	203.956	-550.362	16.9341	212.3	0	58.4251	57.759	181.46	0
171	0	0	171	1	425.048	212.834	212.213	0	0	141.446	38.5049	290.898	249.352	16402.1	12718	-290.898	0	8.62448	8.87234	10.035	0	0	0.190423	255.526	-569.29	13.768	295.329	0	44.5861	43.997	142.438	0
173	0	0	173	1	449.231	231.482	217.749	0	0	85.7455	-0.0333746	532.31	295.983	16457.8	12856.2	-532.31	0	12.6028	8.96759	10.8236	0	0	0.252003	244.008	-573.094	13.0016	245.354	0	41.8635	44.2934	205.368	0
176	0	0	176	1	454.679	289.573	165.106	0	0	108.527	-27.9271	361.327	443.378	16435	12784.4	-361.327	0	16.2512	9.98602	10.8374	0	0	0.0928071	209.338	-563.322	12.934	254.809	0	27.9586	28.2184	96.9548	0
185	0	0	185	1	353.863	180.434	173.43	0	0	182.911	-64.1094	119.768	242.058	16560	12720.9	-119.768	0	7.87117	8.145	10.6469	0	0	0.154469	231.237	-545.995	17.0292	263.242	0	42.8891	42.7046	139.783	0
186	0	0	186	1	355.816	185.931	169.885	0	0	14.2352	8.88037	147.003	171.906	16529.3	12747.6	-147.003	0	5.57605	9.03087	9.73872	0	0	0.0716192	237.659	-558.855	16.9406	247.274	0	59.8028	59.1297	191.369	0
194	0	0	194	1	322.199	179.572	142.626	0	0	300.882	32.7781	337.94	188.124	16442	12624	-337.94	0	7.00243	8.2872	10.634	0	0	0.160516	220.895	-552.794	19.0726	243.367	0	58.0865	55.9167	192.365	0
204	0	0	204	1	354.6	163.854	190.746	0	0	309.504	50.3077	293.239	225.111	16433.4	12706.2	-293.239	0	8.15634	7.99013	9.83985	0	0	0.224037	233.764	-550.859	16.8377	277.154	0	48.186	45.4785	149.415	0
206	0	0	206	1	386.986	238.073	148.913	0	0	26.4546	46.1167	308.674	327.629	16417.4	12909.7	-308.674	0	11.5749	8.6156	9.79125	0	0	0.272008	202.948	-546.489	15.2897	271.545	0	34.5189	33.8808	111.738	0
213	0	0	213	1	437.505	232.07	205.435	0	0	101.433	74.8366	505.196	296.731	16442.1	12881	-505.196	0	12.2478	8.65072	11.5039	0	0	0.272213	178.928	-535.59	13.4342	230.844	0	40.9619	41.8094	192.746	0
217	0	0	217	1	397.774	249.314	148.46	0	0	73.1632	-48.7959	191.264	210.905	16171.4	12904.9	-191.264	0	6.99221	8.49685	9.78297	0	0	0.041827	237.713	-562.971	14.7887	250.221	0	49.0082	47.9491	151.812	0
228	0	0	228	1	327.02	208.951	118.069	0	0	23.9529	85.5745	281.761	182.795	16419.9	12670.9	-281.761	0	6.33834	7.96599	9.95301	0	0	0.206562	192.389	-536.218	18.5449	241.368	0	57.4101	56.6318	183.82	0
229	0	0	229	1	369.603	210.954	158.649	0	0	74.6884	-20.5865	393.2	221.688	16369.2	12876.7	-393.2	0	8.33022	8.88405	10.0081	0	0	0.0897685	206.473	-548.324	16.2121	196.104	0	50.417	50.4443	182.079	0
235	0	0	235	1	440.599	219.334	221.265	0	0	42.7134	39.13	332.013	403.827	16401.2	12717.4	-332.013	0	14.4617	6.65004	7.92832	0	0	0.24527	218.349	-530.129	12.7336	291.705	0	26.8927	26.6977	91.4554	0
237	0	0	237	1	431.488	230.071	201.417	0	0	-8.37235	96.2331	391.137	473.943	16452.3	12660.2	-391.137	0	17.9806	7.21153	9.55887	0	0	0.318675	255.844	-571.484	13.2729	355.636	0	24.347	24.5891	90.9229	0
241	0	0	241	1	374.16	233.864	140.296	0	0	42.0505	-7.43713	590.592	356.793	16302.2	12763.9	-590.592	0	16.2847	7.46065	9.33855	0	0	0.01551	199.151	-545.548	15.6529	269.482	0	34.4706	36.6507	191.589	0
242	0	0	242	1	328.966	159.317	169.649	0	0	142.381	47.6006	138.542	215.804	16301.5	12808.5	-138.542	0	6.87533	7.14771	9.42313	0	0	0.0851072	224.692	-548.594	18.1423	232.015	0	46.6225	45.4665	146.972	0
245	0	0	245	1	539.834	257.12	282.714	0	0	168.793	9.54211	293.629	488.784	16374.8	12746.9	-293.629	0	17.0236	7.76701	10.494	0	0	0.245525	321.349	-588.714	10.4119	345.395	0	24.0138	23.6686	78.7289	0
248	0	0	248	1	441.269	254.201	187.067	0	0	41.7101	36.4323	464.662	384.298	16402.2	12720	-464.662	0	15.3499	8.11708	9.97848	0	0	0.269793	240.951	-556.268	13.0892	265.32	0	30.9537	31.5269	129.661	0
249	0	0	249	1	376.398	140.76	235.638	0	0	2.60481	-13.4183	48.3012	269.51	16341.6	12769.9	-48.3012	0	8.56461	7.20494	9.36963	0	0	0.188406	193.467	-527.287	15.5059	214.226	0	37.5052	36.286	124.738	0
250	0	0	250	1	286.531	139.258	147.274	0	0	45.653	25.9206	295	172.828	16398.2	12730.6	-295	0	6.03565	8.45466	9.59323	0	0	0.151108	201.431	-537.556	21.7852	219.922	0	61.2116	60.4973	196.201	0
272	0	0	272	1	341.684	183.362	158.322	0	0	-58.0402	49.0154	203.633	244.23	16203	12906.8	-203.633	0	8.28352	7.78904	8.44346	0	0	0.292802	242.097	-547.554	17.317	241.759	0	41.4254	39.6396	126.672	0
277	0	0	277	1	428.296	254.161	174.135	0	0	122.583	17.7252	553.958	378.133	16421	12738.8	-553.958	0	16.4125	7.95124	10.024	0	0	0.0488718	203.684	-547.543	13.5299	282.873	0	33.0758	34.7716	172.008	0
278	0	0	278	1	437.882	245.78	192.101	0	0	111.875	9.94658	323.728	337.793	16332	12846.2	-323.728	0	11.9799	7.55581	9.51931	0	0	0.134829	205.412	-541.313	13.0913	296.931	0	32.6606	32.2847	109.213	0
288	0	0	288	1	335.687	170.954	164.732	0	0	-17.9488	37.3292	277.443	191.691	16063.2	12320.5	-277.443	0	6.71083	6.02897	9.20743	0	0	0.122245	246.069	-549.315	17.4326	249.093	0	49.5863	48.7988	162.638	0
291	0	0	291	1	299.588	159.536	140.052	0	0	56.5382	-45.5245	670.04	223.758	16387.4	12702.3	-670.04	0	11.2525	7.94843	9.15071	0	0	0.237009	174.12	-527.492	20.4178	181.659	0	56.4368	65.3422	372.601	0
294	0	0	294	1	350.099	166.114	183.986	0	0	98.8625	7.47207	82.0141	233.148	16345	12848.7	-82.0141	0	7.33884	7.70863	8.46775	0	0	0.0640989	170.42	-519.039	16.8214	243.744	0	42.5077	41.483	140.702	0
296	0	0	296	1	291.884	198.982	92.902	0	0	-14.4206	99.9398	333.674	283.231	16059.7	12357.6	-333.674	0	10.3047	7.35027	8.66102	0	0	0.226867	202.061	-536.691	20.7928	224.299	0	36.8281	36.4245	125.755	0
298	0	0	298	1	404.952	197.004	207.949	0	0	193.557	125.072	300.394	289.604	16250.3	12631.4	-300.394	0	10.1534	6.74971	8.607	0	0	0.209848	269.9	-559.813	14.0988	261.663	0	35.9221	35.127	117.379	0
301	0	0	301	1	462.848	230.356	232.491	0	0	92.4247	111.84	340.362	398.46	16251.8	12644.6	-340.362	0	14.2858	6.91301	8.63535	0	0	0.36742	205.595	-537.274	12.1409	275.876	0	27.6286	27.3567	95.1303	0
303	0	0	303	1	330.795	137.245	193.55	0	0	71.6302	-55.6613	41.1543	167.033	16372.3	12812.1	-41.1543	0	5.30523	8.54939	9.4129	0	0	0.189447	220.763	-552.093	18.3193	217.159	0	58.611	57.4748	200.562	0
304	0	0	304	1	361.849	176.572	185.277	0	0	61.6371	-18.9452	332.736	288.521	16382.3	12675.8	-332.736	0	10.3835	6.40408	8.56113	0	0	0.159594	212.145	-541.773	15.9699	239.858	0	35.8284	35.7565	123.112	0
306	0	0	306	1	356.454	230.795	125.659	0	0	70.2585	-23.6863	273.028	230.653	16373.6	12879.8	-273.028	0	7.97085	7.19962	9.15918	0	0	0.133677	199.894	-530.041	16.4865	239.81	0	44.3964	43.6507	140.291	0
311	0	0	311	1	368.449	206.298	162.151	0	0	61.9658	10.5824	310.017	231.636	16381.9	12745.9	-310.017	0	8.16781	7.05166	8.1005	0	0	0.228146	234.047	-548.793	15.6896	279.819	0	44.1526	43.7713	144.392	0
314	0	0	314	1	342.883	155.61	187.272	0	0	-63.8412	58.5881	258.149	207.851	16408.1	12598.2	-258.149	0	7.30691	6.20718	8.95887	0	0	0.320204	252.583	-541.651	17.0117	234.486	0	47.0323	45.7424	147.673	0
316	0	0	316	1	352.612	191.398	161.214	0	0	142.343	59.8064	446.265	291.249	16301.6	12696.7	-446.265	0	11.3446	5.83608	8.10636	0	0	0.12422	239.928	-539.668	16.2736	246.427	0	35.672	35.9776	147.059	0
321	0	0	321	1	331.093	150.832	180.261	0	0	75.4253	0.962744	354.509	164.578	16468.1	12755.5	-354.509	0	5.98525	6.16241	8.12173	0	0	0.100943	190.07	-517.761	17.5688	206.394	0	58.7716	59.8099	209.996	0
323	0	0	323	1	374.28	201.786	172.494	0	0	88.248	-45.1679	156.851	243.778	16455.3	12702	-156.851	0	7.9488	6.81423	8.16594	0	0	0.105221	180.492	-518.221	15.3794	231.476	0	39.9976	39.506	128.253	0
327	0	0	327	1	252.978	130.861	122.117	0	0	69.3708	-15.7208	65.4229	194.02	16474.2	12772.2	-65.4229	0	6.12269	7.1208	8.58707	0	0	0.156855	171.846	-509.241	24.5877	181.802	0	49.4024	48.6411	167.197	0
328	0	0	328	1	431.208	233.247	197.961	0	0	-12.2714	38.0529	89.8281	254.818	16356.5	12618.8	-89.8281	0	8.13839	6.12216	7.7161	0	0	0.0808671	293.452	-559.487	12.9579	295.961	0	37.6414	36.2018	121.541	0
329	0	0	329	1	289.058	148.578	140.481	0	0	-33.8242	51.2319	403.104	252.086	16378.1	12904.6	-403.104	0	9.73351	6.42712	8.19737	0	0	0.332764	200.875	-530.607	20.6709	196.417	0	40.5675	39.9465	149.989	0
338	0	0	338	1	351.028	185.92	165.109	0	0	-56.9551	-61.7959	507.757	251.237	16301.5	12718.6	-507.757	0	10.9771	6.61178	8.32891	0	0	0.248611	221.894	-538.435	16.5437	269.121	0	42.2745	42.9995	190.042	0
339	0	0	339	1	452.825	279.018	173.807	0	0	61.373	-0.72446	353.693	354.737	16382.5	12956.5	-353.693	0	12.9178	7.18674	9.29911	0	0	0.307448	194.292	-532.065	12.5366	253.293	0	30.987	30.8069	107.702	0
341	0	0	341	1	308.606	156.165	152.441	0	0	22.2623	-106.33	613.264	226.847	16421.6	12862.8	-613.264	0	10.9361	5.71167	8.66593	0	0	0.0982389	193.626	-524.464	19.0448	206.891	0	47.1349	52.8906	280.118	0
343	0	0	343	1	372.329	181.62	190.71	0	0	73.738	41.3768	439.197	342.669	16370.2	12715.1	-439.197	0	13.2987	6.41894	8.75486	0	0	0.197806	191.701	-527.226	15.483	222.111	0	31.8505	32.1611	129.089	0
345	0	0	345	1	306.786	143.028	163.758	0	0	3.7206	29.3357	103.689	210.649	16440.2	12727.1	-103.689	0	6.73305	6.8327	7.83935	0	0	0.092377	174.573	-510.537	19.3036	219.077	0	45.2143	43.9936	148.399	0
346	0	0	346	1	386.544	199.023	187.521	0	0	30.9842	57.7582	228.166	306.947	16512.6	12798.4	-228.166	0	10.2642	6.12623	8.13238	0	0	0.241622	205.256	-529.852	14.7089	263.097	0	32.6881	32.4896	104.332	0
348	0	0	348	1	291.297	158.561	132.736	0	0	48.7472	-21.4079	42.6471	198.77	16395.2	12877.5	-42.6471	0	6.26827	6.92595	7.94017	0	0	0.134318	165.291	-509.563	20.5623	213.544	0	46.9634	46.0847	160.685	0
349	0	0	349	1	362.086	188.512	173.574	0	0	86.4084	-53.7816	415.293	392.776	16357.5	12810.3	-415.293	0	15.1243	5.65126	7.01747	0	0	0.145017	192.974	-518.655	15.6011	248.486	0	26.6897	27.0601	100.542	0
351	0	0	351	1	321.137	153.158	167.979	0	0	-20.7232	27.2308	107.311	253.798	16365	12828.9	-107.311	0	8.17814	7.14863	8.70593	0	0	0.27796	217.491	-541.604	18.5343	249.831	0	39.1298	37.8961	126.327	0
352	0	0	352	1	569.314	296.216	273.098	0	0	107.355	9.80246	373.455	532.96	16436.2	12746.7	-373.455	0	19.5887	5.82114	7.64568	0	0	0.149183	203.898	-539.543	9.50125	362.778	0	20.92	21.1648	75.9391	0
353	0	0	353	1	309.04	164.671	144.369	0	0	73.1517	-35.418	318.108	251.958	16370.7	12692.2	-318.108	0	8.99629	5.721	7.90847	0	0	0.316054	227.591	-539.485	18.8769	292.99	0	38.9318	38.7045	131.544	0
354	0	0	354	1	367.159	181	186.159	0	0	126.259	90.6672	224.074	216.982	16517	12765.5	-224.074	0	7.17575	6.16927	7.94454	0	0	0.217107	197.181	-519.623	15.5784	214.194	0	44.5401	44.536	141.307	0
355	0	0	355	1	425.272	220.948	204.324	0	0	31.5327	-58.5686	544.168	457.419	16412.4	12715.4	-544.168	0	20.0995	5.60005	7.28006	0	0	0.159708	235.594	-550.121	13.0468	250.249	0	24.9937	26.447	122.28	0
356	0	0	356	1	423.476	227.848	195.628	0	0	51.0141	41.6388	231.743	345.81	16492.5	12714.8	-231.743	0	11.5605	6.36098	7.29945	0	0	0.192645	185.192	-520.926	13.2096	260.588	0	29.2285	28.9925	93.4436	0
357	0	0	357	1	412.762	248.47	164.292	0	0	47.9584	2.02957	425.949	412.532	16395.9	12754.5	-425.949	0	15.9321	5.6087	7.39419	0	0	0.15715	207.911	-535.779	13.5025	324.004	0	25.8766	26.2892	101.013	0
358	0	0	358	1	440.008	262.512	177.496	0	0	169.479	96.5243	436.127	422.336	16374.1	12759.6	-436.127	0	16.3564	6.12213	8.39018	0	0	0.362441	210.304	-540.084	12.7323	1	0	26.3059	26.4984	105.016	0
359	0	0	359	1	340.201	170.712	169.489	0	0	74.6943	49.0266	205.35	343.582	16369.2	12707.5	-205.35	0	11.2774	6.14432	7.38675	0	0	0.180607	192.577	-524.989	16.9041	249.68	0	29.3756	28.6244	92.5859	0
360	0	0	360	1	400.249	225.593	174.655	0	0	81.1289	28.1095	312.494	367.28	16462.4	12728.4	-312.494	0	12.9209	6.14428	7.89206	0	0	0.165555	212.815	-529.321	14.1142	322.534	0	28.4996	28.5473	96.1213	0
361	0	0	361	1	413.579	224.543	189.035	0	0	125.706	2.81063	420.922	368.861	16417.9	12753.7	-420.922	0	14.0927	6.41742	8.88743	0	0	0.306271	179.545	-521.592	13.7474	243.448	0	29.6629	30.239	116.817	0
364	0	0	364	1	429.989	181.149	248.84	0	0	105.483	-4.54002	257.291	385.675	16438.1	12761	-257.291	0	13.1122	5.41001	6.77288	0	0	0.12688	241.025	-553.02	12.8117	352.639	0	25.9079	25.7003	83.0791	0
367	0	0	367	1	472.284	264.144	208.14	0	0	43.3868	23.0737	423.555	463.131	16400.5	12833.1	-423.555	0	17.8245	6.93117	9.08623	0	0	0.503719	208.294	-544.432	11.9082	271.674	0	24.876	25.1311	96.4976	0
368	0	0	368	1	350.523	218.959	131.564	0	0	144.382	-29.1258	534.423	343.684	16399.2	12885.3	-534.423	0	14.7146	6.66831	8.95782	0	0	0.140298	166.9	-515.148	16.6771	221.14	0	33.5311	34.6492	163.951	0
369	0	0	369	1	383.72	174.673	209.047	0	0	142.542	-68.1959	277.679	263.157	16401	12824.7	-277.679	0	9.21218	6.63195	8.59813	0	0	0.0208124	200.226	-529.923	14.9734	236.139	0	38.2225	38.1243	122.488	0
370	0	0	370	1	382.72	201.096	181.624	0	0	32.6503	-10.6442	391.877	250.347	16411.3	12767.1	-391.877	0	9.44241	6.45435	7.79929	0	0	0.107602	221.381	-532.89	14.8866	239.823	0	40.7695	41.236	150.186	0
371	0	0	371	1	342.427	200.486	141.942	0	0	202.955	92.9166	654.747	274.757	16440.3	12862.9	-654.747	0	13.5046	6.00659	8.26833	0	0	0.264536	203.111	-522.731	16.8902	245.515	0	42.5448	48.03	279.085	0
374	0	0	374	1	311.044	195.448	115.596	0	0	105.7	1.66701	293.717	231.883	16437.9	12854.5	-293.717	0	8.06793	6.15261	8.80805	0	0	0.129939	184.413	-518.384	19.0137	241.84	0	43.0419	42.7215	141.128	0
376	0	0	376	1	327.191	195.961	131.23	0	0	58.8954	34.7935	556.627	310.577	16385	12921	-556.627	0	13.576	7.00961	8.86862	0	0	0.111474	203.982	-540.147	18.1309	252.109	0	37.7194	38.8795	194.851	0
377	0	0	377	1	346.706	188.96	157.746	0	0	21.9994	38.4284	418.77	200.408	16521.6	12718.1	-418.77	0	7.70842	6.56911	8.05253	0	0	0.153168	229.799	-540.163	16.7302	275.131	0	50.1286	51.6278	196.227	0
378	0	0	378	1	415.511	249.525	165.986	0	0	85.1429	42.1836	361.951	293.559	16358.8	12814	-361.951	0	10.6814	6.88085	7.45919	0	0	0.325095	191.139	-521.52	13.5799	268.326	0	35.8933	35.6127	123.577	0
379	0	0	379	1	427.502	270.364	157.138	0	0	147.023	-10.4845	501.703	523.608	16396.5	12767	-501.703	0	21.6256	5.50193	7.48811	0	0	0.126756	186.739	-529.4	12.9788	345.157	0	22.0101	22.7105	98.7386	0
380	0	0	380	1	308.628	156.675	151.953	0	0	61.0464	-0.319261	676.245	271.047	16382.9	12756.8	-676.245	0	13.6351	6.07515	8.7846	0	0	0.137308	179.071	-520.757	19.163	221.125	0	44.3693	51.8763	309.559	0
381	0	0	381	1	354.91	184.869	170.041	0	0	0.450679	-25.2502	465.469	254.714	16443.4	12781.7	-465.469	0	10.3558	6.854	7.68855	0	0	0.331655	189.276	-515.445	16.2811	225.25	0	41.5342	42.6754	169.748	0
383	0	0	383	1	438.227	229.791	208.436	0	0	85.2962	38.2784	378.596	308.174	16358.6	12718.2	-378.596	0	11.3568	5.7868	8.04373	0	0	0.315515	191.122	-516.664	12.7146	251.074	0	33.4789	33.3813	123.137	0
384	0	0	384	1	549.603	287.971	261.632	0	0	17.0436	13.2199	182.902	432.146	16426.9	12842.9	-182.902	0	14.2078	7.36935	8.47225	0	0	0.272811	186.327	-532.701	10.0464	262.628	0	24.9351	24.4401	79.4875	0
385	0	0	385	1	426.62	175.78	250.839	0	0	209.574	-105.191	354.858	222.825	16334	12861.7	-354.858	0	8.40505	7.33605	9.6385	0	0	0.0536417	251.663	-566.398	13.4708	293.969	0	46.1452	46.541	160.508	0
387	0	0	387	1	325.226	161.055	164.171	0	0	93.2613	-34.3798	430.081	234.618	16450.3	12790.9	-430.081	0	9.10194	5.99184	8.14896	0	0	0.0767174	179.47	-515.97	17.9011	217.05	0	42.916	44.204	172.146	0
388	0	0	388	1	350.792	198.494	152.298	0	0	110.641	-16.9721	629.633	284.254	16333.3	12673.8	-629.633	0	13.4774	6.57858	9.16934	0	0	0.0999922	185.209	-532.779	16.6753	232.531	0	41.7904	46.4173	263.499	0
390	0	0	390	1	361.385	230.436	130.949	0	0	12.3433	99.0888	268.369	274.084	16431.6	12757.1	-268.369	0	9.44682	7.15096	8.93408	0	0	0.257469	170.078	-515.249	16.1839	235.029	0	38.0562	37.5037	121.4	0
395	0	0	395	1	325.98	195.002	130.979	0	0	96.2773	-8.59722	469.518	379.722	16447.3	12665.4	-469.518	0	15.1982	6.43673	7.00884	0	0	0.0616608	217.55	-530.123	17.7455	283.624	0	28.9617	29.9979	118.965	0
396	0	0	396	1	527.505	292.921	234.584	0	0	166.56	66.2608	289.079	325.481	16377	12889.5	-289.079	0	11.2498	6.87808	7.96917	0	0	0.122069	264.668	-565.086	10.4399	314.435	0	32.3174	31.6172	102.792	0
397	0	0	397	1	288.024	171.272	116.752	0	0	138.637	-52.1502	286.759	244.342	16404.9	12709	-286.759	0	8.56109	6.59356	8.01623	0	0	0.0791362	189.68	-517.59	20.7643	213.376	0	40.8172	40.6198	131.352	0
398	0	0	398	1	318.914	164.407	154.507	0	0	-16.4104	4.79567	333.875	185.428	16460.3	12851.3	-333.875	0	6.77182	5.8152	7.51885	0	0	0.0675876	227.065	-535.156	18.1559	220.26	0	51.1185	50.9142	173.529	0
399	0	0	399	1	406.377	219.416	186.96	0	0	99.0298	25.5766	204.358	277.782	16444.5	12730.9	-204.358	0	9.11781	6.34838	7.35007	0	0	0.19002	277.794	-549.807	13.8401	278.149	0	35.3968	34.8459	111.991	0
401	0	0	401	1	328.021	192.265	135.756	0	0	97.22	-16.7249	340.411	281.949	16346.7	12673.5	-340.411	0	10.1639	5.4065	7.94774	0	0	0.0333024	259.34	-549.989	17.5551	269.328	0	35.2044	35.04	123.083	0
403	0	0	403	1	416.206	262.435	153.771	0	0	108.736	-56.8511	371.574	410.723	16434.8	12713.7	-371.574	0	15.2762	6.55244	7.905	0	0	0.284357	186.726	-525.6	13.5623	292.675	0	26.401	26.8869	94.5305	0
404	0	0	404	1	292.623	135.564	157.058	0	0	295.654	-47.4652	281.016	199.218	16347.6	12704.3	-281.016	0	7.21329	4.81143	7.58533	0	0	0.28789	246.322	-533.874	19.7742	257.871	0	45.9992	43.7066	145.004	0
405	0	0	405	1	456.549	227.951	228.598	0	0	77.291	-6.12887	258.014	442.181	16366.6	12762.6	-258.014	0	15.0702	5.88471	7.2393	0	0	0.127938	242.894	-547.635	12.0866	338.653	0	23.619	23.211	75.1683	0
406	0	0	406	1	457.63	269.855	187.775	0	0	104.436	65.1511	474.372	422.17	16339.5	12691.3	-474.372	0	16.8911	5.96408	6.85857	0	0	0.241934	196.779	-522.811	12.0285	293.758	0	26.3395	26.6523	109.319	0
407	0	0	407	1	405.484	259.686	145.797	0	0	77.6347	-56.1348	715.885	518.762	16366.3	12713	-715.885	0	27.6102	4.36717	7.19171	0	0	0.126004	233.878	-538.841	13.5592	278.1	0	24.7121	29.7157	162.8	0
408	0	0	408	1	411.669	238.949	172.72	0	0	139.682	0.780286	446.739	391.944	16304.2	12656	-446.739	0	15.3298	5.86965	7.68388	0	0	0.0910967	209.712	-532.082	13.6113	296.824	0	27.557	27.9962	111.033	0
409	0	0	409	1	427.886	244.661	183.225	0	0	51.4368	-11.239	583.447	473.174	16292.8	12668.1	-583.447	0	21.3988	5.42631	6.5972	0	0	0.236412	212.704	-533.801	12.8653	286.44	0	24.8302	26.3064	130.723	0
412	0	0	412	1	295.484	156.307	139.177	0	0	-2.86371	61.7905	349.164	273.075	16347.1	12694.7	-349.164	0	9.99976	5.9164	7.04493	0	0	0.244411	178.701	-513.369	19.7549	226.23	0	36.5952	35.9807	125.327	0
413	0	0	413	1	424.636	247.847	176.789	0	0	106.086	46.9266	590.101	421.862	16437.5	12709.6	-590.101	0	19.0344	5.53077	7.40302	0	0	0.257142	208.91	-535.491	13.0718	269.562	0	27.7608	29.8841	156.951	0
414	0	0	414	1	367.208	190.692	176.516	0	0	10.1957	-5.83728	378.858	268.058	16334	12762.3	-378.858	0	10.0538	6.25749	7.21865	0	0	0.109548	227.426	-530.723	15.4883	303.877	0	37.7295	37.587	133.775	0
416	0	0	416	1	367.657	171.765	195.892	0	0	19.3971	63.7032	173.802	211.506	16424.5	12692.8	-173.802	0	6.88915	5.70723	7.73718	0	0	0.231331	218.045	-534.235	15.4431	293.357	0	44.4164	43.391	140.851	0
421	0	0	421	1	277.095	156.577	120.518	0	0	85.8946	6.519	321.901	181.278	16557.3	12650.3	-321.901	0	6.43216	5.82485	8.40563	0	0	0.0645795	227.271	-531.282	21.5849	270.167	0	52.488	53.3318	182.553	0
425	0	0	425	1	313.79	168.403	145.387	0	0	76.3947	-33.0764	259.625	254.8	16467.2	12689.9	-259.625	0	8.74182	5.68301	7.95377	0	0	0.0648829	199.679	-514.181	18.5454	211.374	0	37.8205	37.7649	122.236	0
426	0	0	426	1	329.899	182.895	147.004	0	0	128.439	-34.8191	364.459	214.183	16514.8	12691.6	-364.459	0	7.87898	5.77865	7.54813	0	0	0.158811	203.443	-519.042	17.4598	255.969	0	44.8654	46.0821	162.871	0
429	0	0	429	1	344.616	237.835	106.781	0	0	81.9641	-34.034	436.675	244.365	16461.6	12790.5	-436.675	0	9.54297	6.70139	8.18212	0	0	0.059725	181.921	-517.65	16.8941	200.485	0	42.6112	44.0521	169.508	0
431	0	0	431	1	347.758	184.857	162.901	0	0	43.4296	67.2671	159.941	203.499	16500.1	12689.2	-159.941	0	6.55941	6.39953	7.89031	0	0	0.0536787	203.983	-524.831	16.6134	228.983	0	46.7426	46.1879	150.483	0
433	0	0	433	1	344.245	168.738	175.507	0	0	42.0133	21.2251	248.615	364.141	16401.9	12735.3	-248.615	0	12.3433	6.0734	7.52988	0	0	0.116471	181.198	-511.632	16.6861	254.613	0	28.0494	27.5582	89.1892	0
434	0	0	434	1	328.782	201.815	126.967	0	0	137.73	19.8511	364.846	199.938	16505.5	12637	-364.846	0	7.29342	5.93677	7.83195	0	0	0.0655993	189.815	-512.203	17.6116	232.387	0	48.4247	49.5775	176.326	0
435	0	0	435	1	334.203	192.335	141.868	0	0	79.0927	36.3424	469.853	242.757	16464.5	12819.8	-469.853	0	9.69141	6.51113	7.66042	0	0	0.0740066	180.085	-513.269	17.3756	219.664	0	43.286	44.6293	182.09	0
439	0	0	439	1	283.62	152.18	131.441	0	0	190.073	105.47	732.166	267.927	16353.5	12750.7	-732.166	0	14.5406	5.71187	8.29866	0	0	0.254622	164.167	-502.312	20.9427	200.8	0	46.4545	57.7256	327.612	0
441	0	0	441	1	410.645	206.412	204.233	0	0	113.523	43.1668	174.592	306.783	16430	12713.3	-174.592	0	9.90757	5.85572	8.43023	0	0	0.12741	205.655	-537.396	13.7272	285.507	0	32.5608	31.9476	104.248	0
442	0	0	442	1	339.795	178.439	161.356	0	0	32.7566	-73.4839	623.108	221.374	16510.8	12730.3	-623.107	0	10.6476	6.60323	7.97609	0	0	0.04022	194.468	-518.755	17.1177	217.975	0	50.4534	57.8748	303.846	0
445	0	0	445	1	375.149	233.504	141.645	0	0	167.246	-137.661	543.492	259.207	16376.3	12894.1	-543.492	0	11.6548	6.72225	8.93049	0	0	0.169335	202.151	-533.679	15.4252	237.128	0	41.9261	45.0975	206.492	0
447	0	0	447	1	345.012	174.336	170.676	0	0	44.1256	78.3755	387.289	231.899	16499.4	12678.1	-387.289	0	8.6473	6.04578	7.12016	0	0	0.0977513	202.485	-521.775	16.5721	224.49	0	42.4318	43.3943	157.154	0
452	0	0	452	1	441.156	245.994	195.163	0	0	157.907	87.9134	568.836	399.103	16286	12668.6	-568.836	0	17.6377	6.14577	7.65571	0	0	0.252696	164.664	-514.435	12.6283	256.483	0	29.4294	30.7603	155.483	0
454	0	0	454	1	292.769	149.289	143.48	0	0	36.8312	-18.9662	100.45	203.461	16207.8	12476.5	-100.45	0	6.50867	6.48416	7.25756	0	0	0.130524	236.645	-542.477	20.1665	259.366	0	45.4564	43.8835	146.864	0
456	0	0	456	1	328.259	189.246	139.012	0	0	65.0413	-87.8688	619.985	352.95	16279.2	12744.7	-619.985	0	16.8932	5.11032	7.52484	0	0	0.169262	236.316	-537.186	17.4018	278.281	0	31.4551	35.1464	184.745	0
457	0	0	457	1	420.186	226.203	193.983	0	0	8.2543	-3.08139	328.554	228.014	16336	12659.9	-328.554	0	8.2451	6.36087	7.68889	0	0	0.303072	240.374	-542.148	13.3686	250.742	0	43.575	43.0149	145.335	0
458	0	0	458	1	449.569	217.635	231.934	0	0	24.2738	48.2455	241.924	377.985	16320	12807.9	-241.924	0	12.7708	6.05699	8.40882	0	0	0.417034	266.545	-560.76	12.4226	304.006	0	27.4335	26.701	86.8401	0
459	0	0	459	1	361.945	224.942	137.002	0	0	132.326	23.0087	678.756	324.216	16311.6	12733.5	-678.756	0	16.2552	6.26195	8.26035	0	0	0.139107	194.18	-528.618	15.8965	233.203	0	38.218	44.6594	266.697	0
460	0	0	460	1	390.526	225.112	165.413	0	0	143.192	48.802	448.032	398.62	16300.7	12707.7	-448.032	0	15.5543	5.56877	7.67282	0	0	0.135843	175.775	-513.036	14.3942	330.06	0	26.9396	27.1615	109.893	0
461	0	0	461	1	234.728	125.595	109.133	0	0	-29.5387	-9.49324	191.881	159.974	16074.8	12467	-191.881	0	5.3719	5.77431	7.69492	0	0	0.0381354	230.841	-518.317	26.0471	207.599	0	56.0144	54.2838	177.019	0
463	0	0	463	1	232.316	120.249	112.067	0	0	103.404	62.1128	350.086	183.806	16340.5	12694.4	-350.086	0	6.61833	6.60793	7.41798	0	0	0.106698	177.518	-513.467	26.6338	203.061	0	54.1522	53.5709	184.399	0
464	0	0	464	1	435.727	281.022	154.705	0	0	127.595	26.7359	394.646	386.412	16316.3	12729.7	-394.646	0	14.4088	6.01595	7.5453	0	0	0.224079	275.826	-555.489	12.7773	333.341	0	27.6769	27.6884	101.981	0
465	0	0	465	1	360.773	203.757	157.016	0	0	-21.7677	4.61408	131.476	178.54	16366	12751.9	-131.476	0	5.8194	6.13365	7.75713	0	0	0.111565	223.957	-538.444	15.8602	243.278	0	51.5984	50.0841	163.411	0
466	0	0	466	1	395.638	193.68	201.958	0	0	138.592	-72.4647	364.539	258.16	16504.6	12729.3	-364.539	0	9.60009	5.68597	7.42492	0	0	0.0903093	241.724	-540.964	14.1745	272.99	0	37.5809	38.9669	135.997	0
467	0	0	467	1	434.967	254.757	180.211	0	0	77.1967	92.9502	368.393	308.118	16366.7	12763.2	-368.393	0	11.2767	5.76907	7.27523	0	0	0.360643	234.214	-544.692	12.7444	283.668	0	33.0797	32.9877	118.215	0
468	0	0	468	1	327.72	155.339	172.38	0	0	191.401	129.067	508.296	336.166	16352.2	12627.4	-508.296	0	14.0679	5.4162	7.17122	0	0	0.294949	187.222	-514.415	17.4466	250.107	0	31.8257	32.4969	146.525	0
475	0	0	475	1	478.875	236.76	242.115	0	0	32.544	93.607	358.839	388.213	16411.4	12662.9	-358.839	0	14.2042	5.96316	8.99511	0	0	0.377982	308.573	-580.501	11.6111	317.681	0	27.5849	27.6864	100.583	0
477	0	0	477	1	361.096	193.902	167.194	0	0	132.492	79.4966	540.477	192.209	16411.1	12776.6	-540.477	0	8.22478	6.29171	8.16149	0	0	0.151596	203.167	-528.658	15.9309	239.077	0	55.5934	57.8911	287.301	0
478	0	0	478	1	342.288	172.783	169.505	0	0	176.119	35.0965	179.154	183.462	16467.1	12721.4	-179.154	0	5.96266	5.84537	8.47957	0	0	0.0351667	172.771	-508.2	16.8956	240.098	0	51.4812	50.7516	163.84	0
479	0	0	479	1	329.856	184.924	144.932	0	0	103.164	11.3795	384.281	176.576	16340.7	12745.1	-384.281	0	6.54356	6.63076	8.48609	0	0	0.100367	212.311	-533.023	17.8106	212.606	0	56.9897	57.0505	209.21	0
483	0	0	483	1	362.327	195.099	167.228	0	0	33.6889	54.4007	298.357	324.417	16310.6	12702.1	-298.357	0	11.3584	5.37151	6.99182	0	0	0.187882	283.892	-548.686	15.5349	294.813	0	30.4641	29.8536	99.6259	0
484	0	0	484	1	370.293	198.8	171.493	0	0	78.1948	30.0943	570.731	345.863	16365.7	12726.4	-570.731	0	15.3128	5.1102	7.69931	0	0	0.0872213	247.964	-553.84	15.2037	313.663	0	32.0305	33.6892	176.44	0
487	0	0	487	1	369.769	208.035	161.734	0	0	91.5716	72.5706	513.345	309.651	16352.3	12683.9	-513.345	0	12.8943	5.97527	7.70779	0	0	0.174268	224.089	-531.841	15.3868	273.341	0	35.3278	36.1204	166.649	0
488	0	0	488	1	387.646	220.57	167.076	0	0	144.703	138.839	515.887	305.85	16398.9	12617.6	-515.887	0	12.8674	6.11179	8.7843	0	0	0.190535	188.036	-528.166	14.737	265.649	0	35.8319	37.2418	175.349	0
492	0	0	492	1	498.725	336.976	161.749	0	0	104.354	26.6515	673.058	632.777	16339.5	12729.8	-673.058	0	31.5143	5.49473	8.04822	0	0	0.0729876	183.81	-537.973	10.9829	352.748	0	21.3166	24.4649	141.319	0
496	0	0	496	1	327.043	177.19	149.853	0	0	143.618	49.5957	488.096	269.298	16300.3	12806.5	-488.096	0	10.9189	6.42645	8.46951	0	0	0.0507567	215.641	-536.663	17.9403	268.12	0	39.8389	40.388	178.012	0
498	0	0	498	1	375.02	222.159	152.862	0	0	52.409	76.4155	224.09	351.213	16391.5	12879.4	-224.09	0	11.6683	6.35342	7.65835	0	0	0.361375	180.333	-522.219	15.1991	305.44	0	29.0816	28.435	91.3822	0
500	0	0	500	1	445.259	214.134	231.125	0	0	100.051	57.5936	648.22	417.974	16343.8	12798.5	-648.22	0	20.2001	5.12602	7.27271	0	0	0.177144	181.225	-513.913	12.3377	301.988	0	28.5809	31.891	184.163	0
501	0	0	501	1	304.689	153.591	151.098	0	0	142.679	95.8975	166.397	211.834	16400.9	12760.2	-166.397	0	6.8111	6.1382	7.36767	0	0	0.117522	171.855	-508.919	19.1889	251.955	0	44.5187	43.7791	141.326	0
503	0	0	503	1	305.943	165.386	140.556	0	0	106.976	52.0421	125.469	188.527	16336.9	12804.1	-125.469	0	5.97431	6.11503	7.15513	0	0	0.0649447	241.068	-524.013	19.0481	241.431	0	48.8856	47.5894	155.931	0
505	0	0	505	1	306.701	183.767	122.934	0	0	72.7169	-19.7782	671.535	305.23	16470.8	12776.3	-671.535	0	15.2738	5.55269	7.6065	0	0	0.139838	193.407	-514.93	18.9416	241.898	0	38.465	45.473	262.211	0
509	0	0	509	1	358.391	197.75	160.641	0	0	39.0997	65.7218	622.32	251.253	16404.8	12890.1	-622.32	0	11.8764	5.8988	7.96275	0	0	0.201351	188.203	-515.86	15.966	253.711	0	44.7379	48.4998	275.352	0
512	0	0	512	1	443.591	235.72	207.871	0	0	28.2597	-18.3977	411.347	321.243	16415.6	12774.9	-411.347	0	12.3377	6.50492	7.67885	0	0	0.220996	298.485	-570.068	12.5955	353.998	0	32.8919	33.3923	123.71	0
513	0	0	513	1	278.772	112.995	165.778	0	0	121.796	23.106	428.951	220.579	16322.1	12733.4	-428.951	0	8.46807	5.73191	7.68902	0	0	0.0179676	222.016	-533.682	21.237	225.302	0	44.9752	45.3426	178.809	0
516	0	0	516	1	349.545	184.736	164.809	0	0	118.137	60.4512	379.01	263.636	16325.8	12696	-379.01	0	9.6962	5.62732	7.6643	0	0	0.0256373	175.884	-507.169	16.3296	211.476	0	37.9723	37.8147	139.281	0
517	0	0	517	1	392.425	202.702	189.723	0	0	19.4377	66.1429	681.474	414.353	16424.5	12790	-681.474	0	21.1676	4.82921	6.76716	0	0	0.195401	211.138	-529.182	14.0908	233.418	0	29.1795	33.7822	193.424	0
518	0	0	518	1	277.48	151.056	126.425	0	0	145.107	8.52768	415.408	225.121	16398.5	12648.3	-415.408	0	8.55911	6.27146	8.20333	0	0	0.1649	200.948	-527.102	21.6458	243.864	0	45.2717	45.9885	175.481	0
519	0	0	519	1	296.33	183.14	113.191	0	0	61.4074	-2.17507	429.757	155.063	16382.5	12758.7	-429.757	0	5.99936	5.08677	7.02576	0	0	0.271124	279.784	-545.168	19.4596	346.494	0	59.3611	60.402	239.601	0
521	0	0	521	1	338.079	210.29	127.788	0	0	78.0122	27.5989	573.359	355.189	16365.9	12728.9	-573.359	0	15.7727	5.73859	8.69141	0	0	0.114841	221.481	-548.219	17.1461	288.073	0	32.3702	34.1267	180.697	0
523	0	0	523	1	326.068	161.316	164.752	0	0	35.0529	-9.2714	343.331	337.695	16408.8	12666.1	-343.331	0	12.2758	4.40102	5.82922	0	0	0.235502	427.021	-593.829	17.0836	434.989	0	28.0968	28.2129	97.9524	0
528	0	0	528	1	342.4	206.507	135.893	0	0	42.2363	50.9023	528.306	259.81	16401.7	12705.6	-528.306	0	11.0542	5.69451	8.41287	0	0	0.207513	238.61	-546.602	16.8464	269.597	0	40.9612	42.4232	208.71	0
530	0	0	530	1	323.703	169.287	154.416	0	0	122.816	83.0903	527.147	176.755	16321.1	12673.4	-527.147	0	7.4606	5.82964	8.17019	0	0	0.111376	192.431	-522.091	17.9637	215.397	0	58.1534	59.8851	296.453	0
532	0	0	532	1	406.129	202.784	203.345	0	0	128.042	-20.2191	419.001	292.028	16415.5	12577.4	-419.001	0	11.1793	6.16828	8.37923	0	0	0.0247958	171.978	-516.41	13.9415	204.123	0	35.6031	36.8786	139.198	0
537	0	0	537	1	252.233	150.671	101.562	0	0	13.8348	28.8007	239.931	155.325	16131.1	12329	-239.931	0	5.26195	5.99038	7.45641	0	0	0.150259	172.227	-500.778	23.9209	202.386	0	58.9341	57.3048	182.1	0
540	0	0	540	1	300.17	137.415	162.756	0	0	151.389	95.8633	205.958	256.765	16093.2	12361.6	-205.958	0	8.41581	5.66769	6.46249	0	0	0.10569	262.837	-534.753	19.209	261.504	0	36.1407	35.5285	114.05	0
542	0	0	542	1	304.901	178.617	126.283	0	0	120.921	-37.893	360.983	269.219	16323	12794.4	-360.983	0	9.88526	5.89773	7.4136	0	0	0.070176	259.742	-549.047	19.1224	310.296	0	36.9578	36.9537	129.788	0
555	0	0	555	1	418.842	188.673	230.169	0	0	121.403	94.1767	243.848	277.208	16422.2	12662.3	-243.848	0	9.27929	5.37633	6.69318	0	0	0.0982308	249.525	-559.962	13.1773	331.775	0	34.4448	34.0129	109.16	0
558	0	0	558	1	417.865	208.902	208.963	0	0	-27.9083	-26.6053	332.965	397.955	16073.2	12384.4	-332.965	0	14.6597	6.20576	7.42404	0	0	0.292714	259.454	-551.278	13.4024	275.35	0	25.925	25.6011	88.6366	0
560	0	0	560	1	331.161	175.892	155.269	0	0	23.3076	32.5257	279.498	288.447	16121.6	12325.3	-279.498	0	10.0037	5.57903	7.79945	0	0	0.110704	226.71	-538.587	17.3805	273.959	0	33.77	33.0128	109.16	0
567	0	0	567	1	357.489	206.648	150.841	0	0	111.687	35.9985	329.881	202.229	16531.5	12620.8	-329.881	0	7.1838	5.78138	7.46906	0	0	0.122223	179.259	-509.812	15.9187	231.717	0	47.1304	47.9225	162.794	0
572	0	0	572	1	342.012	178.188	163.824	0	0	155.401	-29.1594	516.82	240.626	16388.2	12785.6	-516.82	0	10.127	6.73673	8.91425	0	0	0.161706	240.428	-549.819	17.1674	219.898	0	45.5136	47.0943	218.22	0
578	0	0	578	1	264.936	155.996	108.94	0	0	52.0794	79.6412	432.99	233.283	16391.8	12676.8	-432.99	0	9.03235	5.54904	8.18455	0	0	0.174956	241.971	-541.927	22.605	266.086	0	42.6374	43.2557	175.466	0
583	0	0	583	1	300.645	148.293	152.351	0	0	69.4752	5.76904	169.85	223.525	16075.4	12352.1	-169.85	0	7.25483	5.58314	7.2125	0	0	0.132743	169.495	-504.259	19.3116	244.685	0	40.9095	40.3584	129.607	0
584	0	0	584	1	283.44	178.68	104.76	0	0	8.39619	51.7804	220.897	210.503	16036.9	12405.7	-220.897	0	7.0461	5.27794	7.17317	0	0	0.108825	194.959	-513.996	20.5734	269.38	0	43.0246	41.9539	136.979	0
593	0	0	593	1	305.044	146.306	158.738	0	0	60.5603	-8.23614	109.788	227.738	16383.3	12665.1	-109.788	0	7.26395	6.75738	8.19141	0	0	0.172421	170.843	-516.201	19.4878	204.563	0	42.5155	41.5677	137.337	0
595	0	0	595	1	349.36	204.947	144.414	0	0	189.807	39.4326	360.445	220.86	16453.4	12916.4	-360.445	0	8.05696	5.57906	6.64887	0	0	0.0964624	227.422	-522.376	16.1744	248.123	0	43.6266	43.1408	149.462	0
606	0	0	606	1	324.513	132.006	192.506	0	0	118.764	104.638	475.039	178.325	16325.1	12851.2	-475.039	0	7.15596	6.6655	7.63732	0	0	0.163304	237.766	-540.083	18.0057	251.894	0	57.4361	58.0054	242.969	0
616	0	0	616	1	286.397	146.292	140.105	0	0	198.473	-86.4321	581.045	174.332	16444.7	12842.9	-581.045	0	8.01116	4.95843	7.36754	0	0	0.109914	201.476	-517.894	20.2718	254.598	0	56.6256	61.5801	313.75	0
617	0	0	617	1	346.619	151.53	195.089	0	0	23.4864	-10.7293	212.343	190.313	16420.4	12767.2	-212.343	0	6.36687	5.51084	7.5738	0	0	0.140057	229.621	-527.777	16.4492	260.853	0	48.2589	47.5083	152.261	0
622	0	0	622	1	275.433	130.549	144.885	0	0	84.7503	34.5698	493.575	220.688	16359.2	12721.9	-493.575	0	9.0126	5.19276	6.52327	0	0	0.0605467	249.81	-541.43	21.0828	295.089	0	44.8939	45.7458	201.372	0
626	0	0	626	1	293.132	176.564	116.568	0	0	83.5677	-56.7593	452.146	226.889	16360.3	12813.2	-452.146	0	9.03352	4.69414	6.95386	0	0	0.22329	178.835	-504.953	19.5735	249.693	0	41.376	42.2942	173.085	0
629	0	0	629	1	263.954	139.742	124.212	0	0	118.467	-75.1925	308.762	211.134	16425.1	12831.7	-308.762	0	7.55974	4.93031	7.34168	0	0	0.165664	254.88	-529.417	22.2659	288.608	0	43.2489	43.575	145.542	0
640	0	0	640	1	321.46	131.603	189.857	0	0	69.5114	88.2146	192.821	188.723	16374.4	12668.3	-192.821	0	6.15127	5.64522	7.2035	0	0	0.217131	216.245	-525.255	17.8942	265.551	0	49.031	47.938	153.068	0
647	0	0	647	1	450.799	269.823	180.976	0	0	142.315	-8.63736	346.067	404.602	16401.2	12864.8	-346.067	0	14.6194	5.96576	6.59289	0	0	0.115367	214.423	-523.074	12.2048	303.198	0	25.902	25.8608	87.6351	0
649	0	0	649	1	317.641	147.243	170.399	0	0	68.2423	8.03557	261.832	235.928	16375.7	12848.1	-261.832	0	8.04994	4.62973	6.71544	0	0	0.106383	203.861	-512.952	17.8056	269.78	0	38.4633	37.8113	122.695	0
656	0	0	656	1	290.376	131.291	159.085	0	0	9.07111	-2.19685	522.172	176.566	16335.2	12858.3	-522.172	0	7.54716	5.99096	6.90663	0	0	0.182299	242.138	-535.291	20.1466	240.872	0	57.1921	58.245	266.838	0
660	0	0	660	1	300.027	150.837	149.191	0	0	-6.40914	61.3358	609.086	164.907	16450.3	12794.8	-609.086	0	7.77043	6.45969	7.52621	0	0	0.105519	178.295	-510.14	19.6517	209.746	0	66.0836	71.7047	386.682	0
678	0	0	678	1	341.284	184.827	156.456	0	0	95.7447	29.5547	216.99	257.775	16348.2	12726.9	-216.99	0	8.51644	4.89934	6.22639	0	0	0.0483221	237.246	-523.426	16.4024	271.503	0	35.6058	34.7036	111.456	0
684	0	0	684	1	348.815	199.711	149.103	0	0	-2.82485	-90.5772	684.735	267.461	16347.1	12747.4	-684.735	0	14.0615	5.35209	6.70349	0	0	0.190164	210.686	-517.81	16.168	267.895	0	42.748	50.2065	269.1	0
686	0	0	686	1	319.67	170.344	149.326	0	0	30.6405	4.77763	87.9939	230.107	16313.6	12751.7	-87.9939	0	7.30867	5.35291	6.21108	0	0	0.119017	208.335	-510.908	17.7565	259.43	0	38.6233	37.5298	126.687	0
689	0	0	689	1	338.013	159.652	178.361	0	0	36.7853	14.4106	288.841	228.404	16407.1	12742.1	-288.841	0	7.96558	4.86298	6.56888	0	0	0.241514	191.033	-507.647	16.6283	229.375	0	40.1117	39.7174	131.195	0
696	0	0	696	1	287.16	151.501	135.658	0	0	27.2314	99.977	410.159	233.321	16416.7	12756.2	-410.159	0	8.91006	5.12631	7.07057	0	0	0.183833	186.596	-510.045	20.1976	227.257	0	41.0467	41.5499	159.844	0
698	0	0	698	1	395.272	236.241	159.031	0	0	76.9326	34.0393	539.333	244.806	16367	12722.4	-539.333	0	10.4821	4.86517	6.65932	0	0	0.13794	221.936	-524.85	13.9714	246.307	0	41.5541	42.9859	211.391	0
700	0	0	700	1	390.304	198.137	192.167	0	0	14.4878	17.8493	181.532	278.933	16429.4	12838.3	-181.532	0	9.16408	4.55195	6.44053	0	0	0.200729	198.649	-511.269	14.0922	257.078	0	32.5002	31.8476	103.633	0
709	0	0	709	1	357.721	152.203	205.518	0	0	-45.8651	-15.8744	100.253	216.331	16390.1	12772.4	-100.253	0	7.07018	5.54056	6.70335	0	0	0.195945	279.081	-562	15.7495	321.475	0	41.0579	39.7342	133.892	0
713	0	0	713	1	306.987	154.757	152.23	0	0	181.626	11.2368	429.542	189.654	16262.3	12745.2	-429.542	0	7.32157	5.35827	6.22405	0	0	0.122185	183.056	-506.216	18.5966	296.478	0	49.6743	49.925	190.316	0
715	0	0	715	1	357.293	185.38	171.914	0	0	39.4016	-7.20852	306.759	269.568	16404.5	12863.3	-306.759	0	9.54257	4.72515	7.00604	0	0	0.113723	166.468	-500.026	15.658	256.27	0	34.7333	34.404	116.207	0
716	0	0	716	1	303.832	165.251	138.58	0	0	50.0895	3.21367	623.205	289.38	16393.8	12852.9	-623.205	0	13.6733	4.31037	5.95264	0	0	0.13956	217.773	-513.253	18.4921	263.002	0	36.2807	39.6314	216.862	0
718	0	0	718	1	364.714	203.159	161.555	0	0	41.3848	2.16127	446.473	374.44	16302.9	12754.3	-446.473	0	14.7464	4.02961	6.30002	0	0	0.244892	229.747	-528.96	15.0743	339.203	0	26.097	26.434	107.048	0
719	0	0	719	1	368.297	212.669	155.628	0	0	-16.3849	51.3414	256.674	242.55	16360.6	12804.8	-256.674	0	8.3613	4.52605	6.44214	0	0	0.201273	250.246	-535.757	15.0247	307.788	0	37.1323	36.0361	117.606	0
721	0	0	721	1	236.885	119.975	116.91	0	0	120.516	-21.2933	480.713	183.369	16423	12877.4	-480.713	0	7.42771	4.98828	5.71634	0	0	0.043472	241.484	-516.396	24.7655	1	0	51.2987	52.3747	215.14	0
724	0	0	724	1	309.51	161.512	147.999	0	0	-1.00481	19.9962	485.16	233.106	16345.2	12836.1	-485.16	0	9.60847	3.57388	5.97705	0	0	0.190374	220.593	-515.464	17.9155	290.821	0	38.3939	38.8136	173.163	0
726	0	0	726	1	320.735	158.983	161.752	0	0	110.167	51.9461	393.354	207.492	16433.4	12804.2	-393.354	0	7.72021	4.61972	5.69006	0	0	0.0909104	218.093	-511.309	17.4271	233.168	0	43.9595	44.4067	162.144	0
733	0	0	733	1	339.002	171.845	167.157	0	0	113.55	-7.26085	322.739	243.985	16330.4	12763.7	-322.739	0	8.66889	4.93469	6.6392	0	0	0.0630889	196.397	-515.745	16.6002	281.9	0	38.3422	38.0281	129.116	0
734	0	0	734	1	397.343	229.991	167.352	0	0	81.7748	-45.3813	388.275	295.225	16362.1	12801.9	-388.275	0	11.1031	4.8349	6.21691	0	0	0.0959571	253.597	-545.696	13.8346	315.776	0	32.4768	32.7198	118.643	0
741	0	0	741	1	359.283	173.046	186.237	0	0	88.2073	58.2437	113.236	281.56	16355.7	12698.2	-113.236	0	8.8905	4.97992	5.20821	0	0	0.164334	281.445	-553.331	15.3444	421.23	0	31.5751	30.6063	103.583	0
744	0	0	744	1	343.009	179.401	163.608	0	0	89.9044	1.64873	261.884	295.003	16254.3	12754.8	-261.884	0	10.0566	3.72811	6.44141	0	0	0.125346	281.189	-545.214	16.0862	1	0	30.3692	29.8607	98.2478	0
745	0	0	745	1	305.747	182.511	123.236	0	0	49.5983	70.2116	610.912	296.921	16394.3	12785.9	-610.912	0	13.8229	4.41654	6.61835	0	0	0.219685	183.074	-500.867	18.5161	261.345	0	35.6097	38.6677	214.643	0
746	0	0	746	1	279.904	163.825	116.079	0	0	64.6692	-5.206	497.67	168.147	16379.2	12861.3	-497.67	0	6.93465	5.94727	7.58806	0	0	0.197522	148.14	-495.704	21.1793	195.313	0	59.4384	60.6894	270.717	0
747	0	0	747	1	304.479	142.373	162.106	0	0	280.047	191.672	593.421	190.48	16462.8	12764.1	-593.421	0	9.11526	4.94311	7.0182	0	0	0.279365	203.56	-519.877	18.8237	266.501	0	52.6796	55.6348	292.618	0
753	0	0	753	1	269.784	115.6	154.183	0	0	6.17947	137.856	230.893	142.495	16437.7	12817.9	-230.893	0	4.81606	5.74119	6.72406	0	0	0.113481	186.093	-509.934	21.8219	245.738	0	62.722	61.5263	195.067	0
754	0	0	754	1	330.927	180.683	150.245	0	0	146.824	19.9077	438.709	238.207	16396.7	12736.6	-438.709	0	9.23278	5.33157	6.69213	0	0	0.17164	256.361	-545.206	17.154	329.038	0	41.1427	41.8211	164.174	0
757	0	0	757	1	313.234	173.672	139.561	0	0	2.10179	-82.6512	375.24	190.264	16342.1	12739.5	-375.24	0	7.26944	4.57121	6.47772	0	0	0.222517	280.121	-549.288	18.0316	338.172	0	46.3929	46.8793	169.219	0
760	0	0	760	1	369.63	193.926	175.704	0	0	181.377	-56.6614	623.848	314.679	16362.2	12813.1	-623.848	0	14.9936	4.34126	5.99847	0	0	0.0332895	249.66	-526.161	14.8727	298.264	0	33.6524	36.9776	194.663	0
763	0	0	763	1	347.967	190.717	157.25	0	0	9.33914	45.2613	458.286	295.76	16334.9	12711.2	-458.286	0	11.8282	4.69501	6.28158	0	0	0.28442	199.431	-513.763	16.0173	258.818	0	33.1217	33.2828	136.309	0
765	0	0	765	1	364.247	193.843	170.404	0	0	69.3561	19.7864	632.093	271.43	16374.5	12736.7	-632.094	0	12.9059	4.78837	6.45568	0	0	0.0204396	202.358	-515.074	15.2617	265.205	0	39.873	44.1614	249.276	0
771	0	0	771	1	276.98	144.546	132.434	0	0	80.5439	-44.2039	597.939	226.544	16363.4	12701	-597.939	0	10.4295	5.26533	6.60261	0	0	0.10422	181.193	-504.587	20.989	252.773	0	46.5152	50.2615	263.144	0
786	0	0	786	1	410.667	224.321	186.346	0	0	234.572	83.1706	684.742	348.763	16309	12773	-684.742	0	17.902	5.21496	6.67571	0	0	0.359424	197.979	-519.022	13.4443	266.802	0	34.1451	38.8724	220.198	0
790	0	0	790	1	309.104	137.054	172.05	0	0	12.2181	73.8087	81.0481	222.343	16431.7	12782.3	-81.0481	0	7.02215	5.04456	6.12387	0	0	0.153324	238.909	-528.873	18.3557	300.511	0	39.4233	38.391	131.992	0
792	0	0	792	1	358.745	180.21	178.535	0	0	135.163	87.3519	432.975	233.731	16308.7	12669.1	-432.975	0	9.00061	5.30589	7.04708	0	0	0.174989	187.113	-509.329	15.7055	239.639	0	41.7572	42.094	166.906	0
796	0	0	796	1	307.52	166.718	140.802	0	0	139.506	-45.6762	425.985	188.037	16404.1	12802.2	-425.985	0	7.28353	4.31585	6.49479	0	0	0.0717176	270.713	-537.316	18.3452	1	0	47.4477	48.5157	190.985	0
812	0	0	812	1	312.811	151.474	161.337	0	0	45.5583	26.466	404.004	215.106	16398.3	12730	-404.004	0	8.13701	5.1674	6.45875	0	0	0.233172	194.815	-509.358	18.204	232.835	0	43.9837	44.3909	166.184	0
816	0	0	816	1	342.127	193.414	148.713	0	0	52.3006	7.9093	385.644	283.742	16391.6	12848.2	-385.644	0	10.584	4.51953	6.26515	0	0	0.0305707	164.323	-492.459	16.2842	274.172	0	33.2669	33.3961	122.489	0
823	0	0	823	1	242.138	112.723	129.415	0	0	197.897	168.247	335.123	163.645	16545	12787.6	-335.123	0	5.93035	5.10135	6.08541	0	0	0.11291	221.08	-507.324	24.3098	237.549	0	54.5671	55.4758	185.711	0
825	0	0	825	1	317.269	174.794	142.474	0	0	100.042	19.6313	330.407	309.322	16543.2	12637.2	-330.407	0	11.0129	3.76952	5.11312	0	0	0.231378	271.835	-530.952	17.3315	352.586	0	28.8884	29.4398	100.488	0
828	0	0	828	1	256.573	102.815	153.759	0	0	45.4368	57.87	100.82	140.824	16099.5	12499.3	-100.82	0	4.44904	5.06138	6.67937	0	0	0.190728	208.721	-510.152	22.8847	266.052	0	60.7257	58.6363	195.955	0
829	0	0	829	1	257.081	138.582	118.499	0	0	164.027	14.3826	469.207	216.036	16379.5	12841.8	-469.207	0	8.62911	4.31685	6.2658	0	0	0.0906072	175.378	-496.633	22.4399	237.29	0	42.9137	43.5493	184.119	0
836	0	0	836	1	334.697	166.606	168.091	0	0	8.22065	-39.578	530.503	228.001	16336	12696.4	-530.503	0	9.89185	4.3893	6.61329	0	0	0.162115	227.26	-521.453	16.7143	292.88	0	42.2366	43.7015	210.125	0
846	0	0	846	1	283.135	157.095	126.041	0	0	9.19763	31.3951	450.181	219.962	16335	12725.1	-450.181	0	8.73491	4.42603	5.52731	0	0	0.261358	193.554	-498.711	19.9629	249.431	0	41.7171	41.9202	167.52	0
854	0	0	854	1	291.288	129.563	161.725	0	0	54.0902	64.3244	450.121	218.724	16389.8	12692.2	-450.121	0	8.59566	4.69839	6.69275	0	0	0.147819	236.836	-522.119	19.6626	307.147	0	43.1165	43.8153	181.084	0
855	0	0	855	1	362.537	151.41	211.127	0	0	37.9575	-23.2376	294.57	199.893	16505.6	12779.7	-294.57	0	7.04046	4.37906	5.99231	0	0	0.137424	251.11	-529.078	15.2014	309.204	0	43.4304	43.9444	144.183	0
856	0	0	856	1	379.893	222.317	157.576	0	0	42.2626	13.9618	426.503	349.124	16401.6	12842.2	-426.503	0	13.4853	4.8944	6.29299	0	0	0.10029	193.465	-521.792	14.5603	277.724	0	28.6609	28.9913	110.592	0
859	0	0	859	1	362.781	166.803	195.978	0	0	66.7751	29.0948	147.331	194.342	16377.1	12827	-147.331	0	6.23368	4.67025	6.21633	0	0	0.121322	202.125	-512.711	15.2754	259.829	0	44.4748	43.5363	141.571	0
860	0	0	860	1	267.401	149.893	117.508	0	0	106.07	-0.526641	564.167	156.433	16337.8	12757	-564.167	0	6.87839	5.02602	6.36064	0	0	0.102829	244.007	-538.12	21.7183	262.624	0	62.9877	66.1247	337.794	0
865	0	0	865	1	304.193	157.708	146.485	0	0	29.2202	16.9738	519.624	182.442	16414.7	12839.2	-519.623	0	7.72381	4.97711	6.5922	0	0	0.0895918	208.763	-514.606	18.77	211.886	0	53.0243	54.6539	255.457	0
869	0	0	869	1	306.924	170.24	136.684	0	0	57.4819	139.538	283.724	172.098	16286.8	12716.6	-283.724	0	5.968	4.59252	6.3913	0	0	0.0984496	240.159	-520.362	18.4408	265.548	0	50.7046	49.8278	163.829	0
873	0	0	873	1	302.112	151.31	150.802	0	0	118.705	37.4949	191.366	157.584	16325.2	12719	-191.366	0	5.13058	5.11076	5.72272	0	0	0.177182	264.389	-544.39	18.7693	311.05	0	54.6742	53.2409	169.023	0
875	0	0	875	1	309.255	176.387	132.868	0	0	91.083	108.863	492.508	297.822	16352.8	12747.3	-492.508	0	12.1836	4.94158	5.62229	0	0	0.0308647	258.49	-537.982	18.2187	375.705	0	33.842	34.4097	146.797	0
876	0	0	876	1	314.163	126.988	187.175	0	0	-12.4225	16.5518	45.6855	224.257	16456.3	12739.9	-45.6855	0	7.10978	4.19512	6.27864	0	0	0.239031	233.303	-528.511	17.8389	296.858	0	38.2299	37.119	129.301	0
881	0	0	881	1	307.875	173.271	134.604	0	0	96.4635	-30.0922	377.492	179.305	16546.8	12686.9	-377.492	0	6.65749	4.30176	5.67101	0	0	0.175315	208.8	-509.794	18.163	261.466	0	48.1408	49.6338	178.034	0
969	0	0	969	1	256.844	101.833	155.011	0	0	-2.63021	66.733	481.315	157.897	16546.2	12689.7	-481.315	0	6.48134	4.40397	6.20643	0	0	0.228564	225.713	-523.075	22.4811	239.42	0	56.1236	58.4144	255.11	0
1081	0	0	1081	1	298.654	135.905	162.749	0	0	21.5105	54.6499	304.432	170.721	16322.7	12801.5	-304.432	0	6.01797	4.41665	6.15699	0	0	0.12058	186.399	-491.862	18.9244	206.116	0	50.684	49.7232	167.127	0
1106	0	0	1106	1	250.283	125.593	124.689	0	0	66.036	61.7714	120.071	175.532	16178.5	12495.4	-120.071	0	5.56277	4.40947	6.11829	0	0	0.145361	161.793	-484.49	23.1376	199.742	0	48.2491	46.4398	153.887	0
1272	0	0	1272	1	276.684	149.891	126.793	0	0	42.3919	-2.44769	249.517	162.803	16002.9	12559.6	-249.517	0	5.53992	3.76724	5.66115	0	0	0.0929746	229.058	-511.296	20.3095	269.473	0	49.4459	48.47	161.529	0
1379	0	0	1379	1	279.344	158.024	121.32	0	0	63.1639	33.2439	294.41	173.607	15982.1	12424.3	-294.41	0	6.0409	3.4212	5.96687	0	0	0.122526	250.328	-508.406	20.0379	1	0	46.3892	45.8436	160.934	0
1382	0	0	1382	1	236.669	133.017	103.652	0	0	191.95	41.8568	269.018	189.578	16052.6	12515.3	-269.018	0	6.49321	3.75656	5.21129	0	0	0.157871	177.928	-489.665	24.1011	248.858	0	43.3467	42.0374	142.284	0
1542	0	0	1542	1	232.955	105.368	127.587	0	0	101.229	-21.1892	133.138	129.516	15944	12478.7	-133.138	0	4.16027	3.97554	5.55415	0	0	0.200014	269.54	-524.02	24.7532	1	0	60.9762	59.3306	194.443	0
1854	0	0	1854	1	315.369	164.749	150.621	0	0	0.284565	-21.1005	-402.951	264.441	15945.3	12279.3	402.951	0	10.0856	4.20357	4.6296	0	0	0.0462526	241.365	-515.677	17.4561	285.381	0	39.7527	36.0936	177.886	0
2039	0	0	39	1	292.395	161.342	131.053	0	0	92.2196	28.7691	180.132	189.559	15953	12428.7	-180.132	0	9.51909	10.8881	11.4327	0	0	0.126447	141.422	-518.56	58.6416	201.541	0	56.2656	53.8237	155.762	1
2053	0	0	53	1	303.916	156.065	147.851	0	0	156.642	-17.8312	-442.494	247.971	16087.9	12375.7	442.494	0	10.3209	11.2662	9.90631	0	0	0.0923506	203.774	-539.731	54.2209	223.562	0	49.9327	47.1275	208.819	1
2076	0	0	76	1	290.833	195.399	95.4343	0	0	66.4825	53.0652	110.867	213.436	16078.4	12404.4	-110.867	0	10.0144	10.7281	9.9646	0	0	0.115519	185.968	-527.317	57.1939	157.283	0	49.6453	47.523	119.174	1
2091	0	0	91	1	325.512	127.582	197.93	0	0	4.78418	-83.5383	2.49871	198.587	15940.8	12640.7	-2.49871	0	8.84759	10.941	11.0417	0	0	0.30018	162.074	-525.47	50.0225	154.205	0	51.7112	51.1504	124.477	1
2096	0	0	96	1	354.905	205.747	149.158	0	0	90.6419	-13.0656	-49.8333	241.147	16153.9	12470.6	49.8333	0	10.0508	11.9981	10.05	0	0	0.189169	137.05	-519.469	44.3142	200.027	0	42.8808	41.6282	110.817	1
2097	0	0	97	1	245.336	119.514	125.822	0	0	18.8281	-61.9999	-54.722	124.655	16425.1	12320.2	54.722	0	5.28534	11.5609	9.84566	0	0	0.208692	129.07	-509.243	74.1617	156.438	0	76.198	74.3837	203.617	1
2130	0	0	130	1	271.53	148.246	123.284	0	0	24.7318	-34.7765	-141.468	154.325	15920.9	12492.3	141.468	0	6.23602	11.5476	11.0112	0	0	0.104094	107.228	-501.093	65.5892	142.137	0	64.261	62.4557	195.212	1
2144	0	0	144	1	291.963	167.041	124.922	0	0	18.0578	-15.8747	106.488	172.252	16425.8	12473.4	-106.488	0	8.17963	10.0916	10.725	0	0	0.150198	122.017	-504.481	57.028	183.459	0	59.9317	58.9565	141.558	1
2176	0	0	176	1	367.887	229.241	138.646	0	0	23.2509	-58.503	218.091	224.996	15922.3	12516	-218.091	0	12.0119	10.3875	10.2602	0	0	0.129087	159.619	-524.367	41.2118	195.09	0	45.8512	44.1586	145.323	1
2229	0	0	229	1	328.824	200.944	127.88	0	0	101.102	-0.383311	622.678	291.918	15944.2	12657.2	-622.678	0	23.1357	10.1292	10.3527	0	0	0.0911313	161.991	-522.951	47.9497	166.588	0	60.4588	57.8552	302.164	1
2258	0	0	258	1	348.318	217.902	130.416	0	0	44.5558	-10.2528	120.529	294.765	16499	12567.4	-120.529	0	14.1135	9.05252	8.58731	0	0	0.234401	150.032	-511.599	41.975	221.384	0	34.9671	34.2099	84.9375	1
2278	0	0	278	1	353.073	139.817	213.256	0	0	87.3594	112.248	-386.92	223.442	15957.9	12743.9	386.92	0	8.87535	10.5006	9.81985	0	0	0.0796363	167.915	-527.793	43.3299	181.291	0	52.9906	49.2843	227.43	1
2279	0	0	279	1	297.309	150.908	146.401	0	0	-134.218	7.67753	-147.451	161.681	15880.5	12649.1	147.451	0	6.76708	10.4078	10.318	0	0	0.177013	148.013	-517.925	55.4883	167.276	0	59.8297	57.456	175.572	1
2283	0	0	283	1	248.029	128.205	119.824	0	0	-110.378	-934.38	-361.882	484.675	15956.3	12594.6	361.882	0	106.25	8.32547	9.16268	0	0	0.138771	138.089	-513.884	66.7973	160.676	0	143.317	155.828	314.812	1
2287	0	0	287	1	241.15	158.175	82.9749	0	0	-33.634	49.5455	357.391	125.137	16577.2	12507.6	-357.391	0	7.67976	10.4548	9.31786	0	0	0.147036	115.307	-494.516	73.3629	165.653	0	85.0414	86.0441	407.278	1
2288	0	0	288	1	222.129	140.73	81.3985	0	0	87.3226	51.1566	81.5041	160.791	15957.9	12904.6	-81.5041	0	7.33891	10.6515	10.2104	0	0	0.0434313	134.316	-511.066	84.9743	145.067	0	64.916	62.4426	155.999	1
2304	0	0	304	1	237.678	120.072	117.606	0	0	79.1374	-87.3997	121.477	162.969	15966.1	12544.9	-121.477	0	7.96636	9.99411	9.91751	0	0	0.210352	113.353	-497.131	75.2276	150.214	0	60.9268	59.6856	145.771	1
2305	0	0	305	1	277.918	164.815	113.103	0	0	64.3968	-23.8687	3.51537	150.486	16080.5	12481.4	-3.51537	0	6.53159	10.1852	9.75337	0	0	0.0712017	137.722	-506.53	60.0726	163.613	0	65.3677	63.5778	159.417	1
2333	0	0	333	1	352.105	187.103	165.002	0	0	66.7958	13.0316	377.057	232.164	15978.5	13142.1	-377.057	0	14.2819	9.59133	9.40586	0	0	0.203265	157.716	-516.432	42.4522	191.436	0	49.0893	47.2762	254.559	1
2383	0	0	383	1	323.609	184.095	139.513	0	0	186.969	128.62	94.8737	229.229	16555.9	12627.9	-94.8737	0	10.6437	9.15095	8.79013	0	0	0.195398	140.901	-509.15	46.6397	187.504	0	44.3445	42.5343	107.199	1
2398	0	0	398	1	255.796	163.341	92.4548	0	0	12.5699	43.2958	150.013	154.549	16232	13211.5	-150.013	0	7.58632	9.98753	9.46037	0	0	0.195281	129.691	-500.15	66.9114	174.734	0	64.8916	62.2268	162.1	1
2439	0	0	439	1	310.05	181.394	128.657	0	0	52.2261	62.6396	-403.31	249.766	15893.4	12394.9	403.31	0	9.99171	10.4604	9.44517	0	0	0.0712995	154.37	-515.686	51.4343	192.488	0	47.6489	44.0445	209.904	1
2458	0	0	458	1	339.377	202.396	136.981	0	0	33.888	56.07	103.732	176.919	15911.7	12501.1	-103.732	0	8.26991	10.3003	10.0129	0	0	0.0935685	133.84	-508.148	45.7529	164.15	0	58.3765	56.2128	138.586	1
2578	0	0	578	1	289.345	176.676	112.669	0	0	99.4621	-84.9711	-629.473	271.733	15846.1	12542.5	629.473	0	12.1909	8.74182	7.93377	0	0	0.186083	177.476	-511.427	52.8882	168.512	0	60.9265	65.0333	167.431	1
2640	0	0	640	1	277.602	158.533	119.07	0	0	72.0567	76.8259	82.8655	177.724	15973.2	12480.3	-82.8655	0	8.10982	9.07289	8.77617	0	0	0.135449	126.637	-495.672	57.5068	165.891	0	55.8267	53.5275	132.701	1
2643	0	0	643	1	256.42	158.024	98.3966	0	0	107.344	18.722	269.627	195.694	16436.2	12538.4	-269.627	0	10.758	9.55726	8.02963	0	0	0.173268	113.251	-486.69	63.8058	163.799	0	52.5845	51.0574	185.727	1
2655	0	0	655	1	268.893	167.398	101.496	0	0	45.1122	31.1324	118.905	156.684	16299.1	12227	-118.905	0	7.43901	9.66602	8.83962	0	0	0.15946	141.081	-504.607	61.0018	159.714	0	64.0816	60.4653	149.095	1
2684	0	0	684	1	294.819	144.323	150.496	0	0	-14.0331	-16.5224	-59.7998	169.253	15959.6	12374.4	59.7998	0	7.088	9.52984	9.3611	0	0	0.0293701	145.532	-506.253	54.077	167.179	0	56.6904	54.5778	143.197	1
2720	0	0	720	1	246.463	111.645	134.818	0	0	-151.202	210.642	-461.437	184.162	15897.5	12346.5	461.437	0	7.96743	8.99672	9.25149	0	0	0.240618	175.448	-524.439	68.6599	172.998	0	66.7094	60.9161	273.099	1
2730	0	0	730	1	269.488	192.95	76.5384	0	0	73.1263	-8.19995	205.064	162.326	15972.1	12465.7	-205.064	0	8.40889	8.60769	8.76924	0	0	0.223847	137.598	-492.785	59.3077	170.466	0	58.56	56.4138	179.032	1
2746	0	0	746	1	292.415	157.513	134.902	0	0	63.5693	12.5952	673.064	273.779	15981.7	12644.2	-673.064	0	23.112	8.87704	9.37528	0	0	0.149846	140.018	-508.075	53.9575	176.307	0	67.0384	63.8522	303.606	1
2763	0	0	763	1	293.04	157.553	135.488	0	0	24.5676	-19.9027	225.163	180.189	16020.7	12278.1	-225.163	0	9.5996	8.45842	9.71926	0	0	0.114559	164.491	-511.883	53.6698	182.565	0	53.0325	51.2785	178.856	1
2779	0	0	779	1	353.929	214.662	139.267	0	0	-50.4938	52.5409	251.887	214.619	15896.4	12803.6	-251.887	0	11.8694	8.55813	9.24895	0	0	0.199197	160.208	-515.512	41.2122	190.428	0	45.3927	43.0294	170.511	1
2791	0	0	791	1	292.875	143.897	148.978	0	0	-192.63	-70.8772	-231.211	153.466	15938.9	12329.1	231.211	0	6.78647	8.66232	8.77492	0	0	0.167307	145.31	-500.483	52.9129	148.965	0	58.9066	53.3429	183.472	1
2829	0	0	829	1	256.485	142.386	114.099	0	0	-302.505	122.886	-613.67	207.96	15949.1	12235	613.67	0	10.5116	8.74356	8.36943	0	0	0.305157	145.232	-500.403	63.1682	173.096	0	89.1694	72.8442	207.17	1
2845	0	0	845	1	253.795	159.604	94.1912	0	0	70.3264	47.3729	76.6226	187.585	16273.9	12609.4	-76.6226	0	8.53318	9.18902	7.51919	0	0	0.128417	135.432	-497.185	63.3721	201.804	0	51.684	49.1716	121.373	1
2848	0	0	848	1	276.753	148.469	128.284	0	0	49.9009	13.2534	73.7048	179.3	16294.3	12444.2	-73.7048	0	8.18627	8.92213	7.61968	0	0	0.0989712	149.651	-496.585	56.0124	168.881	0	53.4414	51.361	125.663	1
2849	0	0	849	1	226.713	146.38	80.3338	0	0	32.1996	4.71126	3.9917	155.661	16411.7	12253.5	-3.9917	0	6.73048	8.34011	7.5346	0	0	0.0929615	134.941	-489.498	72.8621	208.001	0	58.1611	56.3574	147.125	1
2897	0	0	897	1	301.099	161.687	139.412	0	0	-48.0534	-26.5611	740.674	322.689	15993.7	12583.7	-740.674	0	30.6108	8.12822	8.85644	0	0	0.176938	131.13	-496.008	50.4293	148.738	0	62.9226	59.8697	267.986	1
2915	0	0	915	1	302.456	145.542	156.914	0	0	74.5349	6.07874	89.5268	273.656	15970.7	12451.4	-89.5268	0	12.6664	8.09837	7.84219	0	0	0.0882903	165.6	-510.652	49.0131	189.426	0	36.1794	34.7311	87.2797	1
2956	0	0	956	1	319.893	182.287	137.606	0	0	75.178	-120.329	592.504	221.317	15970.1	12577.8	-592.504	0	17.3599	7.75047	8.09419	0	0	0.0936483	127.493	-485.26	45.3649	151.826	0	64.154	63.9846	340.496	1
2973	0	0	973	1	263.619	164.101	99.5179	0	0	-105.886	-26.5668	367.535	134.997	15951.8	12484.1	-367.535	0	8.6741	9.16607	8.6612	0	0	0.0981773	131.962	-494.126	61.7915	162.276	0	74.9206	71.2537	374.386	1
3016	0	0	1016	1	234.911	101.758	133.153	0	0	-72.951	81.6565	-298.566	145.697	15918.9	12375.8	298.566	0	5.78968	8.6654	8.82584	0	0	0.0806352	119.393	-490.389	72.2134	160.84	0	67.1471	62.3036	252.603	1
3053	0	0	1053	1	255.241	121.006	134.235	0	0	-706.95	258.228	474.904	378.623	16253.9	12996.6	-474.904	0	90.3502	6.75708	6.92552	0	0	0.209861	162.672	-504.147	58.4287	185.719	0	98.7361	164.537	202.563	1
3115	0	0	1115	1	353.653	168.614	185.039	0	0	-3.6619	21.0812	76.0388	187.332	15949.3	12635.7	-76.0388	0	8.62625	8.67574	8.50073	0	0	0.176237	152.923	-502.527	40.7693	167.261	0	51.7144	50.2359	122.32	1
3132	0	0	1132	1	287.024	201.91	85.114	0	0	180.798	-39.958	80.6629	145.64	16063.8	13095.4	-80.6629	0	6.80033	8.50646	7.99135	0	0	0.177011	148.739	-503.39	53.2769	209.043	0	64.0815	62.1743	150.994	1
3152	0	0	1152	1	208.449	108.501	99.9479	0	0	-56.0687	539.624	-619.758	160.698	15902	12715.2	619.758	0	9.33958	8.88329	8.40101	0	0	0.163505	119.046	-487.382	85.357	155.698	0	103.691	195.76	237.991	1
3160	0	0	1160	1	221.214	134.976	86.2378	0	0	70.0608	4.26963	42.1069	126.445	16174.5	12453.2	-42.1069	0	5.62048	9.38372	8.22335	0	0	0.048023	114.527	-485.753	78.8911	150.8	0	74.75	71.8368	179.048	1
3180	0	0	1180	1	327.464	156.819	170.645	0	0	60.6862	27.5623	-69.6819	198.315	15884.9	12728.9	69.6819	0	8.09909	7.01694	8.39248	0	0	0.115798	194.121	-517.031	43.5202	233.167	0	46.8203	45.1452	116.441	1
3185	0	0	1185	1	251.65	142.041	109.609	0	0	37.0479	36.2668	262.292	185.42	16107.9	12520.9	-262.292	0	10.1616	8.28033	7.20035	0	0	0.0703935	142.281	-489.832	62.2959	186.705	0	51.0766	48.8048	182.955	1
3197	0	0	1197	1	295.652	176.576	119.076	0	0	14.9271	35.2167	135.898	199.654	15930.7	12422.3	-135.898	0	9.67051	7.94673	7.96061	0	0	0.152933	175.501	-508.996	50.5094	195.892	0	47.6716	45.5415	117.737	1
3225	0	0	1225	1	227.841	140.145	87.6968	0	0	126.581	3.07687	-233.398	134.799	15918.7	12354.8	233.398	0	5.31855	8.13384	8.27965	0	0	0.0630851	155.596	-504.197	73.4099	166.878	0	66.5291	64.1556	228.602	1
3242	0	0	1242	1	334.137	186.273	147.865	0	0	6.42294	2.55731	398.857	188.587	15939.2	13052.9	-398.857	0	11.9939	7.4079	8.37411	0	0	0.0735954	185.397	-509.613	42.7319	245.173	0	62.3869	60.3543	536.749	1
3287	0	0	1287	1	290.727	165.495	125.232	0	0	56.9097	2.42877	-18.5639	197.248	16486.7	12654.4	18.5639	0	8.37195	7.92253	6.88957	0	0	0.096231	147.088	-491.232	50.3572	196.124	0	44.9699	44.092	115.23	1
3306	0	0	1306	1	257.598	136.415	121.183	0	0	25.7931	59.5007	-79.1832	171.977	15919.8	12697	79.1832	0	6.97119	8.33294	8.18321	0	0	0.205974	126.67	-488.116	61.906	150.097	0	53.5659	52.354	139.945	1
3354	0	0	1354	1	246.28	138.617	107.663	0	0	84.0989	80.7784	82.0038	150.802	16160.5	12576	-82.0038	0	6.87138	7.71353	7.69159	0	0	0.11707	149.108	-492.163	64.127	148.634	0	61.265	58.7651	143.981	1
3378	0	0	1378	1	261.232	124.822	136.41	0	0	-21.7968	13.8044	142.746	163.627	15967.4	12842.3	-142.746	0	8.063	7.87806	8.09389	0	0	0.0920987	154.928	-496.487	59.9238	195.562	0	56.0507	54.1023	145.423	1
3423	0	0	1423	1	285.734	174.513	111.221	0	0	113.087	31.8923	45.1472	188.95	16031.8	12624.9	-45.1472	0	8.37866	7.32566	7.59239	0	0	0.109468	170.567	-502.151	51.711	192.606	0	48.6255	47.5624	117.11	1
3429	0	0	1429	1	260.495	135.851	124.644	0	0	-274.228	195.657	-165.503	160.048	15920.8	12461.2	165.503	0	7.52889	7.77997	7.76454	0	0	0.287293	179.065	-512.952	59.5414	173.011	0	59.0151	48.488	148.49	1
3439	0	0	1439	1	269.347	119.885	149.462	0	0	94.5914	-3.10231	-1.69914	133.051	15950.7	12958.9	1.69914	0	5.71915	8.44133	7.86541	0	0	0.0200057	128.429	-488.192	57.888	128.289	0	68.6706	68.2296	166.73	1
3477	0	0	1477	1	269.918	158.71	111.208	0	0	-317.124	-125.268	-632.813	224.998	16063.4	12383.4	632.813	0	12.3826	7.51051	6.87493	0	0	0.228652	148.579	-493.591	55.1206	176.274	0	83.9513	68.7466	167.243	1
3525	0	0	1525	1	266.8	149.546	117.254	0	0	82.5812	-75.3839	-156.617	132.711	15962.7	12333.6	156.617	0	5.4122	8.45021	8.11727	0	0	0.133108	150.948	-498.583	59.0229	167.852	0	65.3611	63.3634	201.738	1
3554	0	0	1554	1	250.814	138.421	112.393	0	0	-4.51243	74.7948	21.0289	168.729	15950.1	12681.7	-21.0289	0	7.36498	7.62212	8.17232	0	0	0.163069	174.283	-508.56	63.1182	185.353	0	55.033	53.5209	132.191	1
3587	0	0	1587	1	256.917	146.367	110.55	0	0	-76.1571	30.7377	231.839	164.249	15922.1	13024.7	-231.839	0	8.99593	8.31094	8.05623	0	0	0.138398	109.635	-480.569	61.9111	162.683	0	56.7363	53.7232	186.903	1
3658	0	0	1658	1	219.109	127.317	91.7925	0	0	65.3059	3.39387	-107.879	143.496	15980	12653.4	107.879	0	5.78133	7.79393	7.87498	0	0	0.132802	121.386	-477.867	76.0997	149.125	0	60.4135	61.3597	169.798	1
3670	0	0	1670	1	230.422	139.417	91.0054	0	0	77.0254	-4.86524	325.703	243.427	16566.2	12562	-325.703	0	14.2288	7.0075	6.30493	0	0	0.0564825	126.501	-474.799	66.4675	204.188	0	39.3693	39.5277	163.977	1
3673	0	0	1673	1	267.112	124.364	142.747	0	0	59.953	-8.06291	7.81629	187.375	16085	12266.2	-7.81629	0	8.12904	7.00426	7.63872	0	0	0.0778141	161.817	-496.146	56.2611	187.75	0	47.8602	46.803	116.992	1
3689	0	0	1689	1	327.363	174.438	152.925	0	0	-238.784	-142.306	-693.327	341.82	15985.1	12201.2	693.327	0	18.0942	7.53689	5.84824	0	0	0.265201	192.306	-519.599	41.6391	187.438	0	60.3357	61.0943	117.482	1
3727	0	0	1727	1	255.267	135.771	119.496	0	0	77.4393	107.64	16.8776	161.01	15967.8	12648.8	-16.8776	0	6.93316	8.33744	7.9408	0	0	0.274998	115.031	-480.77	62.3315	126.427	0	57.8953	57.3416	140.406	1
3785	0	0	1785	1	259.526	108.374	151.152	0	0	18.1771	39.1699	-364.714	156.312	15927.4	12318.7	364.714	0	6.21883	7.63895	7.39128	0	0	0.0919559	140.322	-486.642	59.0945	159.28	0	63.304	58.9838	265.195	1
3809	0	0	1809	1	271.79	131.249	140.542	0	0	-4.49408	39.1668	-122.19	207.387	15950.1	12518	122.19	0	8.3065	7.54942	6.62401	0	0	0.0801192	155.77	-496.484	54.3046	199.795	0	42.1625	40.9366	123.378	1
3813	0	0	1813	1	239.95	111.076	128.874	0	0	153.814	66.5377	-627.414	257.658	15891.4	12391	627.414	0	11.226	6.67613	6.57043	0	0	0.0516529	146.415	-490.458	62.8082	181.908	0	60.9151	60.8442	179.912	1
3815	0	0	1815	1	260.551	126.923	133.628	0	0	-17.5139	-36.2341	81.4881	132.419	15963.1	12493.7	-81.4881	0	6.22099	6.78708	7.80051	0	0	0.151043	166.047	-487.078	58.0867	177.86	0	66.0866	63.3118	158.104	1
3821	0	0	1821	1	299.3	165.956	133.343	0	0	37.0698	10.4474	48.8919	185.341	15908.5	12845.7	-48.8919	0	8.29708	7.56668	7.05421	0	0	0.114278	148.778	-492.938	48.2566	181.171	0	49.816	47.4851	120.689	1
3827	0	0	1827	1	267.735	135.195	132.539	0	0	60.6994	64.7384	-235.127	186.13	15984.6	12293.1	235.127	0	7.23067	6.98037	6.67275	0	0	0.0920847	166.532	-491.959	54.7397	206.143	0	46.8712	45.1489	162.883	1
3834	0	0	1834	1	257.666	117.431	140.235	0	0	-28.214	-52.4388	-81.6225	149.341	15973.8	12509.9	81.6225	0	6.27017	7.08644	6.89049	0	0	0.0267059	157.373	-490.079	58.1215	154.034	0	55.7671	54.5038	147.045	1
3857	0	0	1857	1	293.398	140.803	152.594	0	0	131.508	37.3312	115.356	237.079	16611.4	12719.1	-115.356	0	11.1847	6.76365	6.21559	0	0	0.0930251	161.988	-483.787	47.6783	194.597	0	38.7551	38.2341	93.2546	1
3882	0	0	1882	1	292.081	153.619	138.462	0	0	24.3627	77.8261	-139.873	168.245	15921.2	12379.7	139.874	0	6.63839	7.63764	6.74979	0	0	0.0161908	180.14	-502.943	49.5651	217.637	0	51.1702	49.039	156.139	1
3907	0	0	1907	1	264.161	161.005	103.156	0	0	-41.053	-23.9368	564.538	209.859	15986.7	12481.4	-564.538	0	16.0912	6.6461	6.95245	0	0	0.131525	168.934	-498.504	55.66	207.887	0	61.2218	60.6065	346.848	1
3920	0	0	1920	1	250.433	119.423	131.009	0	0	81.7067	28.606	-28.7245	175.266	16561.5	12727.9	28.7245	0	7.3415	7.87516	6.10632	0	0	0.0857552	134.045	-480.401	60.2486	159.754	0	48.934	48.108	128.014	1
3941	0	0	1941	1	288.236	151.539	136.697	0	0	15.9027	-10.5862	27.4893	205.979	15929.7	12468.1	-27.4893	0	9.12404	7.07926	7.01935	0	0	0.111433	169.004	-504.24	50.1404	179.818	0	43.9671	42.2997	106.876	1
3974	0	0	1974	1	307.415	144.783	162.632	0	0	1.37508	54.3907	-31.6839	160.841	15944.2	12502.8	31.6839	0	6.74619	7.03859	6.84295	0	0	0.0706348	132.183	-475.763	45.8091	150.966	0	54.2147	52.3547	132.832	1
4000	0	0	0	1	312.243	162.821	149.422	0	0	85.1861	11.3066	215.388	168.85	16059.7	12745.2	-215.388	0	6.3477	8.55582	8.92478	0	0	0.041177	183.365	-525.378	43.8563	204.655	0	53.8425	53.7965	140.903	2
4003	0	0	3	1	350.915	187.975	162.94	0	0	23.6609	-9.78827	363.484	247.058	16021.6	12666.6	-363.484	0	9.95312	7.20452	9.46137	0	0	0.202047	255.781	-548.665	36.8849	253.32	0	36.2024	36.4195	120.008	2
4027	0	0	27	1	259.392	148.648	110.744	0	0	37.0616	-92.4735	230.919	135.965	16008.2	12550	-230.919	0	5.32366	7.75615	9.00026	0	0	0.169008	158.545	-504.8	55.5332	172.308	0	63.1017	63.247	167.293	2
4037	0	0	37	1	260.467	163.548	96.9195	0	0	5.28239	-37.8312	359.625	176.313	16239.3	12395.7	-359.625	0	7.16223	7.04876	8.24989	0	0	0.126796	175.891	-510.245	53.4086	226.533	0	49.014	48.1494	153.957	2
4040	0	0	40	1	275.651	137.564	138.086	0	0	-1.69633	-62.739	226.277	163.902	16146.6	12619.9	-226.277	0	6.3801	7.11764	9.1051	0	0	0.0820512	240.719	-535.515	50.4225	220.101	0	52.5941	51.9306	138.523	2
4044	0	0	44	1	274.413	126.066	148.348	0	0	30.5802	90.3398	-11.7359	151.446	16313.7	12666.1	11.7359	0	5.54851	7.43322	8.37416	0	0	0.0476296	167.467	-506.416	50.3716	195.687	0	56.5673	55.2156	173.765	2
4045	0	0	45	1	238.717	110.175	128.543	0	0	118.698	-34.0078	-367.848	132.499	15926.6	12292.2	367.848	0	6.07415	8.32775	8.64891	0	0	0.193376	169.923	-510.845	62.6988	192.389	0	91.3122	81.0782	403.367	2
4046	0	0	46	1	272.354	141.051	131.302	0	0	214.821	69.4057	575.816	228.316	16029.8	12587.4	-575.816	0	10.7076	6.48544	7.9363	0	0	0.225283	222.454	-523.443	49.2637	240.368	0	43.5188	43.1885	257.943	2
4083	0	0	83	1	349.469	180.318	169.151	0	0	58.1782	52.8605	55.2878	176.37	15987.1	12404.6	-55.2878	0	6.42554	6.11377	7.16907	0	0	0.167243	181.631	-504.846	34.8301	254.737	0	46.969	45.7398	131.865	2
4091	0	0	91	1	221.965	125	96.9651	0	0	-18.1543	-12.8612	407.739	140.818	15963.8	12669.7	-407.739	0	5.87578	6.53443	7.21298	0	0	0.18172	203.338	-512.626	63.9263	185.51	0	56.771	57.2818	203.273	2
4097	0	0	97	1	246.799	160.793	86.0067	0	0	86.568	-8.1643	-98.4414	141.08	15958.7	12465.7	98.4414	0	5.36731	7.02036	7.79762	0	0	0.0238513	197.343	-513.342	56.8451	170.613	0	59.6427	57.7854	213.349	2
4107	0	0	107	1	299.271	123.408	175.863	0	0	31.4608	2.13176	-196.925	184.967	16113.5	12455.4	196.925	0	7.38925	6.30189	6.63456	0	0	0.0583506	197.492	-513.773	42.1693	241.16	0	48.0599	44.9502	198.775	2
4125	0	0	125	1	262.658	138.789	123.869	0	0	17.8633	23.2246	74.7177	191.221	16625.4	12832.9	-74.7177	0	7.03523	6.55725	7.23399	0	0	0.148856	192.645	-513.502	51.0052	201.721	0	44.067	43.7877	123.926	2
4189	0	0	189	1	242.041	114.215	127.826	0	0	69.0236	29.313	17.9597	163.677	15976.2	12428.2	-17.9597	0	5.99349	5.78033	6.94211	0	0	0.117349	189.144	-506.888	55.315	206.203	0	49.3376	48.0488	144.082	2
4190	0	0	190	1	260.033	149.816	110.217	0	0	53.6571	5.63256	389.796	153.753	16589.6	12651.2	-389.796	0	6.23451	5.90357	6.69358	0	0	0.118499	185.082	-504.4	50.195	224.748	0	52.0174	53.3564	179.032	2
4197	0	0	197	1	260.231	150.65	109.581	0	0	11.7086	51.2267	174.658	142.358	16033.6	12804.9	-174.658	0	5.30693	5.90465	6.61104	0	0	0.155776	208.075	-512.823	50.0496	222.993	0	55.8339	55.0064	146.538	2
4220	0	0	220	1	271.054	170.571	100.483	0	0	125.658	42.915	225.771	160.861	15919.6	12713.6	-225.771	0	6.03843	6.43078	7.30107	0	0	0.0804859	145.154	-486.548	48.8403	176.583	0	52.0008	51.6787	137.125	2
4255	0	0	255	1	271.066	142.432	128.634	0	0	49.4034	-39.915	316.198	159.404	15995.9	12696.7	-316.198	0	6.30189	5.04677	6.47559	0	0	0.0921328	219.277	-512.681	46.2366	243.438	0	47.4053	47.7873	143.325	2
4260	0	0	260	1	246.529	145.738	100.79	0	0	50.2128	-7.88849	178.215	139.034	16094.7	12664.7	-178.215	0	5.20851	5.38704	6.83212	0	0	0.0642951	258.799	-530.491	53.2408	253.332	0	56.2202	56.3782	144.79	2
4261	0	0	261	1	259.302	104.149	155.152	0	0	-120.223	102.15	-467.61	226.763	15966.2	12355.3	467.61	0	11.7238	5.90073	5.86927	0	0	0.229073	219.858	-514.407	49.3766	229.24	0	54.0404	52.2905	208.989	2
4319	0	0	319	1	271.644	132.574	139.07	0	0	49.1857	65.2852	-681.563	252.01	15896.4	12292.6	681.563	0	16.351	5.60541	5.37848	0	0	0.138478	203.388	-510.796	45.5949	207.052	0	80.1846	84.766	167.209	2
4380	0	0	380	1	271.637	175.791	95.8458	0	0	77.8867	51.3526	670.846	214.412	16565.3	12605.5	-670.846	0	11.1311	4.85128	5.72133	0	0	0.0539215	144.624	-476.824	45.0892	216.701	0	48.202	52.3902	340.507	2
4386	0	0	386	1	248.788	154.813	93.9756	0	0	34.7332	-36.2797	228.052	135.788	16010.5	12593.4	-228.052	0	5.20637	5.55679	6.33351	0	0	0.163484	179.083	-496.253	52.2411	210.199	0	56.8649	56.681	150.271	2
4435	0	0	435	1	237.553	117.445	120.108	0	0	64.1117	37.2386	256.478	158.48	16080.8	12619.6	-256.478	0	6.02214	5.62902	6.39979	0	0	0.132967	159.143	-486.835	55.7183	204.964	0	50.0087	49.7706	135.85	2
4471	0	0	471	1	226.278	103.485	122.793	0	0	107.911	-6.03334	77.6104	126.798	15937.4	12363.9	-77.6104	0	4.66632	5.65575	6.441	0	0	0.105992	155.101	-482.224	59.5417	152.182	0	61.1605	60.057	166.664	2
4487	0	0	487	1	229.701	134.525	95.1753	0	0	66.2184	-46.8513	76.3411	130.839	16477.3	12703.7	-76.3411	0	4.87626	5.58321	6.01827	0	0	0.00834823	171.631	-492.399	57.6009	206.437	0	56.9103	56.3765	162.797	2
4490	0	0	490	1	249.195	151.47	97.7252	0	0	54.8258	17.4688	196.595	146.878	16090.1	12440	-196.595	0	5.49803	5.44923	6.44886	0	0	0.0657225	162.818	-490.497	52.1175	214.998	0	53.6694	52.4506	141.248	2
4517	0	0	517	1	321.75	176.275	145.475	0	0	-4.88343	-111.573	187.594	158.737	16050.1	12569.1	-187.594	0	6.25158	5.33149	6.46718	0	0	0.156999	210.587	-509.968	37.4675	201.181	0	48.0626	48.0639	124.613	2
4542	0	0	542	1	251.607	140.257	111.35	0	0	7.54094	15.2509	396.274	142.766	15938.1	12541.9	-396.274	0	5.85068	5.63192	6.50248	0	0	0.0177537	153.686	-485.296	51.7938	192.018	0	54.2129	54.2732	191.967	2
4550	0	0	550	1	285.314	167.479	117.835	0	0	125.281	35.5462	324.861	193.283	16119.3	12621.3	-324.862	0	7.53357	4.99352	5.57776	0	0	0.0327894	217.327	-518.035	42.3982	289.466	0	40.216	39.9609	119.984	2
4583	0	0	583	1	276.472	128.704	147.768	0	0	-11.3196	16.3377	494.662	154.635	16156.2	12640.5	-494.662	0	6.81275	4.96305	6.25849	0	0	0.0976286	209.544	-502.949	44.7655	203.67	0	50.8106	50.7488	240.754	2
4714	0	0	714	1	251.486	92.0606	159.426	0	0	-195.793	-120.134	-489.965	151.115	15942.1	12378.3	489.965	0	8.99898	5.68708	6.50678	0	0	0.124015	163.496	-488.551	51.9104	156.916	0	80.9977	78.6471	257.142	2
4723	0	0	723	1	293.438	152.895	140.543	0	0	51.2484	-25.0864	146.265	155.316	15994	12582.2	-146.265	0	5.80215	4.5937	6.31636	0	0	0.130089	170.524	-487.999	41.1437	234.625	0	49.2733	49.0288	127.035	2
4745	0	0	745	1	298.901	148.386	150.515	0	0	53.6876	3.95815	-45.4628	144.97	15991.6	12453.5	45.4628	0	5.40633	5.52101	5.45962	0	0	0.0542508	193.664	-501.705	40.3981	242.757	0	51.3414	49.9342	170.56	2
4747	0	0	747	1	273.885	149.939	123.946	0	0	45.9915	-61.2704	429.595	150.716	15999.3	12518.8	-429.595	0	6.35731	4.65849	5.58511	0	0	0.128045	194.786	-490.632	44.2452	212.963	0	48.4133	49.0036	190.218	2
4750	0	0	750	1	245.887	112.733	133.154	0	0	57.9207	-43.4061	394.056	171.623	16087	12700.2	-394.056	0	7.04325	5.09778	5.37098	0	0	0.0840941	193.633	-491.65	51.1017	221.224	0	43.7306	44.3606	149.049	2
4798	0	0	798	1	241.048	123.529	117.519	0	0	98.3153	-55.3138	234.524	164.404	16046.6	12413.2	-234.524	0	6.31996	4.81834	5.95766	0	0	0.0829065	181.867	-492.139	52.7885	212.038	0	46.2069	45.4121	125.798	2
4827	0	0	827	1	225.496	125.689	99.8071	0	0	-173.93	145.349	-457.969	143.255	15920.2	12312.2	457.969	0	7.59003	5.4351	6.41243	0	0	0.152288	145.64	-480.508	59.3799	174.883	0	82.9562	77.3812	304.104	2
4855	0	0	855	1	262.242	144.971	117.271	0	0	277.604	-68.3563	-406.593	135.497	16365.6	12725.2	406.593	0	6.8981	5.89945	5.69418	0	0	0.140716	187.534	-502.201	48.4415	232.698	0	73.3371	68.7423	289.324	2
4899	0	0	899	1	188.592	113.937	74.6557	0	0	-169.097	-8.90672	410.852	110.298	16214.4	12566.1	-410.852	0	5.04337	5.51383	6.37217	0	0	0.106061	147.436	-479.48	75.6849	180.803	0	66.2931	63.2814	228.051	2
4950	0	0	950	1	263.623	167.268	96.3551	0	0	21.8681	24.0399	452.621	138.799	16422	12632.8	-452.621	0	5.87068	5.5041	5.66114	0	0	0.0794124	210.104	-501.288	47.596	232.84	0	57.2731	57.8219	225.045	2
4981	0	0	981	1	275.732	118.536	157.196	0	0	50.5204	-25.0802	149.818	178.508	16094.4	12781.6	-149.818	0	6.67367	4.21883	5.45587	0	0	0.0340196	243.69	-519.34	43.2016	254.897	0	41.4728	41.1989	108.872	2
5001	0	0	1001	1	278.03	157.02	121.01	0	0	68.0992	7.31222	546.29	152.899	16674.8	12749.2	-546.29	0	6.94533	5.25802	5.84262	0	0	0.0438783	162.413	-484.794	44.3795	220.22	0	57.6006	58.1278	303.297	2
5028	0	0	1028	1	222.996	123.778	99.2176	0	0	110.557	-28.993	545.779	153.044	16433	12586.2	-545.779	0	6.96852	4.88028	6.211	0	0	0.105406	205.335	-502.281	58.9203	191.09	0	55.8347	56.9632	303.737	2
5038	0	0	1038	1	250.375	136.783	113.591	0	0	53.7506	10.6184	184.651	138.618	16390.2	12446.9	-184.651	0	5.17921	5.3166	5.53124	0	0	0.0543274	196.74	-506.055	50.4402	259.196	0	55.1836	54.9939	142.214	2
5064	0	0	1064	1	284.032	152.576	131.456	0	0	52.5779	12.0503	423.796	174.321	15992.7	12445.5	-423.796	0	7.20609	4.56728	5.19573	0	0	0.0829745	202.235	-502.171	41.7916	276.592	0	42.7253	43.0735	164.337	2
5070	0	0	1070	1	295.823	164.771	131.053	0	0	61.1573	21.8926	236.759	170.213	16482.4	12634.9	-236.759	0	6.44024	4.68956	5.39358	0	0	0.0632136	217.824	-507.769	40.0405	243.628	0	44.9285	44.5762	121.859	2
5164	0	0	1164	1	286.487	130.829	155.657	0	0	-16.8617	18.2376	304.444	146.254	15962.5	12837.9	-304.444	0	5.76246	5.26525	5.14055	0	0	0.104055	184.056	-497.494	42.0263	248.958	0	50.9974	50.5362	150.593	2
5199	0	0	1199	1	203.143	128.627	74.516	0	0	90.0448	-28.1988	389.244	178.206	16054.9	12585.4	-389.244	0	7.24788	3.87694	5.54269	0	0	0.185036	247.367	-516.795	63.1292	329.615	0	40.4318	40.4591	144.091	2
5245	0	0	1245	1	229.956	97.1868	132.769	0	0	6.02531	1.82017	-333.748	235.228	15939.6	12356	333.748	0	10.3888	5.3448	5.73969	0	0	0.122223	151.939	-479.31	56.6955	192.896	0	45.3209	40.3981	193.612	2
5265	0	0	1265	1	218.36	101.509	116.851	0	0	48.9437	103.923	22.644	173.52	16494.6	12453.2	-22.644	0	6.31457	4.5787	5.06874	0	0	0.155665	230.318	-507.359	58.1462	215.88	0	42.2504	42.6114	129.541	2
5277	0	0	1277	1	224.505	109.569	114.936	0	0	-35.2286	11.295	-70.0683	140.834	16379.5	12844.8	70.0683	0	5.36524	4.44626	5.00216	0	0	0.0975952	278.653	-527.129	55.7633	281.174	0	49.426	48.5304	171.631	2
5302	0	0	1302	1	254.189	135.247	118.942	0	0	47.9405	67.2501	-1.20465	146.1	16196.6	12390.3	1.20465	0	5.34241	4.50534	5.74791	0	0	0.0288822	213.764	-516.418	48.5979	258.164	0	50.9917	49.5334	151.173	2
5318	0	0	1318	1	218.756	88.0045	130.751	0	0	40.8725	-32.7831	306.214	127.807	16004.4	12390.6	-306.214	0	5.02826	4.77294	5.88269	0	0	0.0635193	223.907	-503.107	59.7033	239.563	0	57.1115	56.8689	171.336	2
5362	0	0	1362	1	222.282	117.195	105.087	0	0	51.4999	-26.0426	-39.6883	131.119	16591.7	12682.9	39.6883	0	4.92429	5.19687	5.97003	0	0	0.062062	175.11	-486.049	59.3892	187.607	0	56.1018	55.0013	190.768	2
5367	0	0	1367	1	298.064	175.049	123.016	0	0	-30.3318	21.7805	546.408	191.605	16075.6	12734.7	-546.408	0	8.8895	4.81094	5.89048	0	0	0.183821	204.7	-500.304	40.2246	211.275	0	43.6974	43.7381	239.556	2
5431	0	0	1431	1	239.516	107.211	132.305	0	0	32.384	26.0702	160.293	174.253	16012.9	12431.4	-160.293	0	6.47156	4.38198	5.11201	0	0	0.050748	170.874	-482.707	51.3929	236.082	0	43.082	41.7384	113.057	2
5452	0	0	1452	1	275.957	119.847	156.11	0	0	45.9451	64.564	67.6184	167.765	16398	12791.6	-67.6184	0	6.11151	4.86164	4.98401	0	0	0.14839	183.35	-481.662	43.4336	206.944	0	43.563	43.0485	126.429	2
5487	0	0	1487	1	211.446	101.301	110.145	0	0	59.6133	49.333	-156.525	168.677	16085.3	12408.2	156.525	0	6.51104	4.29607	5.62434	0	0	0.143899	220.157	-497.98	60.991	235.285	0	47.232	45.0766	178.668	2
5490	0	0	1490	1	280.563	154.782	125.78	0	0	-11.2122	30.1795	434.286	188.036	16355.5	12726.3	-434.286	0	7.91475	4.27298	5.50842	0	0	0.104345	205.019	-496.967	42.3932	230.222	0	40.4141	40.5518	154.177	2
5491	0	0	1491	1	232.57	123.393	109.177	0	0	52.7905	22.5057	274.291	153.979	16490.8	12734	-274.291	0	5.90758	5.26224	5.04511	0	0	0.0958754	180.84	-483.565	54.6606	213.947	0	49.7883	50.1136	136.554	2
5492	0	0	1492	1	260.484	110.273	150.211	0	0	-10.2761	34.0833	173.98	161.695	16553.8	12722.4	-173.98	0	6.07005	5.40307	5.43253	0	0	0.135033	167.222	-483.937	47.9268	194.57	0	47.9954	47.2333	126.826	2
5504	0	0	1504	1	247.622	142.265	105.357	0	0	37.2694	42.384	104.192	156.026	16506.3	12514.8	-104.192	0	5.71931	4.66954	5.56531	0	0	0.0621345	198.276	-499.953	50.2723	252.035	0	48.2118	48.3328	131.791	2
5518	0	0	1518	1	270.184	134.498	135.686	0	0	93.2449	-73.5898	269.549	238.84	16450.3	12830.1	-269.549	0	9.34727	4.32913	4.79003	0	0	0.0996971	261.201	-514.88	43.7488	273.181	0	32.023	32.1471	88.154	2
5678	0	0	1678	1	244.946	129.176	115.77	0	0	153.2	68.5595	-3.3177	134.191	15991.7	13086.6	3.3177	0	4.9255	5.58811	5.70697	0	0	0.0821975	221.384	-510.341	52.5172	230.411	0	55.5593	57.7374	173.415	2
5691	0	0	1691	1	271.518	161.746	109.773	0	0	97.6347	-104.814	-131.105	170.484	16445.9	12562.3	131.105	0	6.8484	4.57803	5.18854	0	0	0.285748	176.802	-482.269	44.213	277.844	0	42.5192	41.8529	160.935	2
5701	0	0	1701	1	231.122	125.65	105.473	0	0	113.666	51.9362	450.746	149.019	16031.3	12405.6	-450.746	0	6.22246	4.35723	6.27944	0	0	0.0678889	204.24	-505.867	55.3505	232.658	0	49.9593	49.9172	218.151	2
5717	0	0	1717	1	271.259	144.07	127.189	0	0	93.311	58.0183	356.065	157.235	16250.9	12598.8	-356.065	0	6.20912	4.71912	4.98804	0	0	0.086149	170.766	-478.701	44.2156	270.434	0	47.806	47.0719	147.344	2
5852	0	0	1852	1	270.22	166.339	103.881	0	0	27.3206	59.2981	262.254	144.262	16316.9	12497.9	-262.254	0	5.5085	4.68677	5.13223	0	0	0.0535022	258.638	-514.846	44.55	1	0	51.9315	50.7683	138.787	2
5872	0	0	1872	1	252.306	131.177	121.129	0	0	-1.80318	78.6607	117.623	131.554	16445.7	12578.2	-117.623	0	4.84739	4.67997	5.37565	0	0	0.132321	231.388	-515.696	48.8671	254.492	0	56.3444	54.9686	149.627	2
5948	0	0	1948	1	277.283	147.339	129.944	0	0	44.9513	6.89513	-72.9064	183.93	16498.6	12550.3	72.9064	0	6.91589	4.51435	5.65183	0	0	0.0605395	212.983	-513.88	43.4558	242.291	0	40.7844	40.5552	140.405	2
6046	1	0	46	1	254.377	140.505	113.872	0	0	190.154	39.0286	-157.678	130.962	16552.7	12518.1	157.678	0	5.14504	5.3846	5.53138	0	0	0.0856554	189.912	-500.886	49.5112	192.02	0	58.5562	56.0818	247.696	2
6101	1	0	101	1	231.899	147.548	84.3509	0	0	73.0991	-43.1253	558.546	180.781	16071.8	12600.3	-558.546	0	8.37407	4.90755	5.1592	0	0	0.116183	169.792	-483.513	54.4874	238.851	0	47.0759	47.1975	259.302	2
6108	1	0	108	1	246.949	131.297	115.652	0	0	-2.58232	93.9554	387.562	181.97	15948.2	12662.5	-387.562	0	7.41078	3.81266	4.93154	0	0	0.178738	223.608	-506.33	48.3455	252.01	0	39.0645	39.1292	135.691	2
6120	1	0	120	1	273.325	135.093	138.231	0	0	-85.6731	68.7554	-49.1584	160.359	15931.6	12588.1	49.1584	0	6.12802	4.49853	4.79473	0	0	0.163451	259.096	-520.269	43.3309	286.882	0	44.831	44.2639	143.439	2
6243	1	0	243	1	279.666	135.545	144.12	0	0	1.57203	36.0706	166.247	216.874	15944	12421.4	-166.247	0	8.10015	3.90258	4.40876	0	0	0.224974	313.223	-545.385	41.0484	328.512	0	34.3644	33.0934	90.3587	2
6254	1	0	254	1	279.688	142.258	137.43	0	0	50.6133	66.2514	96.7835	153.859	15994.6	12590.6	-96.7835	0	5.6118	4.5096	5.50734	0	0	0.0685976	205.126	-501.141	42.8425	243.704	0	48.7846	48.7004	130.163	2
6259	1	0	259	1	251.439	118.9	132.539	0	0	2.21459	219.297	-532.434	277.114	15943.4	12636.8	532.434	0	15.1793	4.25564	4.17407	0	0	0.0855114	240.58	-509.608	46.9487	246.11	0	46.6134	50.7629	165.84	2
6289	1	0	289	1	235.836	137.547	98.2897	0	0	101.027	5.38402	93.0561	135.174	16243.2	12751.1	-93.0561	0	4.96461	4.90391	5.86061	0	0	0.0264802	184.579	-494.177	54.3152	214.314	0	55.7692	54.4673	147.433	2
6300	1	0	300	1	224.465	132.494	91.9712	0	0	12.4183	82.5624	556.663	130.372	15933.2	12673.9	-556.663	0	6.02894	5.33963	6.43723	0	0	0.0893995	148.148	-478.201	59.6067	193.999	0	65.2405	64.6982	376.283	2
6304	1	0	304	1	238.486	115.592	122.894	0	0	44.1559	37.5032	-26.1878	139.4	16200.4	12918.3	26.1878	0	5.14265	5.02678	5.7596	0	0	0.142479	182.593	-490.573	53.5919	1	0	53.7428	51.6244	167.542	2
6328	1	0	328	1	248.737	123.395	125.342	0	0	68.3289	77.685	96.5458	174.573	16574.9	12579.1	-96.5458	0	6.35326	4.21642	5.13026	0	0	0.130561	190.543	-487.253	48.7689	219.475	0	42.6758	42.1752	119.895	2
6379	1	0	379	1	232.634	131.683	100.951	0	0	35.0763	-121.31	424.758	123.15	16109.8	12379.5	-424.758	0	5.31336	5.30417	5.88045	0	0	0.130564	179.57	-482.031	55.9857	212.724	0	58.858	60.4506	224.094	2
6389	1	0	389	1	279.784	146.621	133.163	0	0	259.123	158.419	-564.337	167.981	16384.1	12797.4	564.337	0	9.84212	4.67956	5.46703	0	0	0.147395	212.359	-501.888	42.9841	230.881	0	81.8794	82.7219	226.128	2
6469	1	0	469	1	237.707	114.697	123.01	0	0	-32.5943	-168.516	511.797	164.089	15978.2	12526.4	-511.797	0	7.86763	3.76004	5.43759	0	0	0.262038	272.684	-524.697	51.2611	281.514	0	42.9213	45.1341	219.958	2
6650	1	0	650	1	271.552	134.708	136.844	0	0	124.898	68.0453	129.164	216.063	15920.4	12489.1	-129.164	0	7.90355	4.04512	4.72708	0	0	0.108874	233.115	-512.698	43.0628	281.279	0	35.0387	34.0139	93.2435	2
6660	1	0	660	1	312.897	194.389	118.507	0	0	22.0451	43.7948	297.236	179.292	16222.5	12712.7	-297.236	0	6.95616	4.53754	5.45707	0	0	0.108457	179.923	-490.697	37.2653	204.57	0	42.2971	41.682	119.712	2
6666	1	0	666	1	258.657	136.306	122.351	0	0	31.9329	5.44718	146.676	148.629	16312.3	12651.4	-146.676	0	5.52525	4.54698	5.06393	0	0	0.0320858	177.54	-477.762	46.8029	218.444	0	49.7532	48.2291	127.767	2
6672	1	0	672	1	203.828	113.608	90.2197	0	0	99.797	-53.3477	-170.31	128.931	16344.1	12610.5	170.31	0	5.15741	4.72251	5.25129	0	0	0.0118969	188.367	-487.253	64.2486	207.896	0	58.5379	54.926	232.752	2
6738	1	0	738	1	240.512	153.213	87.2996	0	0	27.7108	87.5294	201.609	171.528	16416.2	12370	-201.609	0	6.40907	4.4893	5.09815	0	0	0.0995559	186.581	-491.329	51.2714	250.194	0	43.9993	43.6703	116.607	2
6741	1	0	741	1	253.826	166.192	87.6337	0	0	41.34	9.18072	344.664	155.389	16203.2	13046.3	-344.664	0	6.16356	4.99955	5.2928	0	0	0.0804212	177.917	-487.162	48.8309	212.024	0	48.1637	48.3494	146.825	2
6769	1	0	769	1	214.681	120.554	94.1268	0	0	-7.47109	73.8509	327.978	180.179	16152.4	12583	-327.978	0	7.12133	3.94214	5.75177	0	0	0.104746	235.352	-511.637	59.2355	268.431	0	40.697	39.9754	126.612	2
6780	1	0	780	1	293.731	125.048	168.683	0	0	-11.243	10.0715	26.3222	167.91	16056.5	12646.7	-26.3222	0	6.23661	4.82814	4.94053	0	0	0.20756	191.379	-497.29	40.1119	215.357	0	43.0581	43.9075	127.554	2
6805	1	0	805	1	232.98	107.983	124.998	0	0	15.1478	41.9559	195.475	151.593	16129.8	12515.2	-195.475	0	5.68574	4.53588	5.30704	0	0	0.140309	207.949	-506.108	53.7726	235.983	0	49.2484	47.7456	128.719	2
6843	1	0	843	1	243.876	146.744	97.1325	0	0	97.3251	113.099	217.433	164.434	16147.3	12543.7	-217.433	0	6.13682	4.35604	5.48581	0	0	0.149589	188.731	-489.1	50.67	221.721	0	45.9535	44.8564	121.855	2
6874	1	0	874	1	246.689	153.435	93.2537	0	0	108.875	-20.7727	206.543	166.829	16235.4	12478.3	-206.543	0	6.29755	4.65533	5.40357	0	0	0.106172	185.661	-489.161	50.288	243.901	0	45.55	44.1135	118.185	2
6883	1	0	883	1	316.225	147.231	168.993	0	0	57.1905	62.5657	82.5711	183.569	16087.7	12394.9	-82.5711	0	6.68614	4.57834	5.40401	0	0	0.10616	193.365	-490.748	36.7806	242.033	0	41.3899	40.2654	113.958	2
6895	1	0	895	1	249.916	137.66	112.257	0	0	50.2562	-22.0903	272.023	187.23	16194.3	12379.9	-272.023	0	7.24161	4.51359	5.47335	0	0	0.109264	193.674	-487.69	49.34	244.473	0	40.5987	39.6786	112.503	2
6900	1	0	900	1	280.833	148.739	132.093	0	0	-49.4706	146.978	172.952	142.562	16094.7	12509.8	-172.952	0	5.4029	4.68778	5.80018	0	0	0.275289	200.002	-504.943	43.1169	205.001	0	52.6739	50.9556	136.959	2
6918	1	0	918	1	247.104	124.525	122.579	0	0	20.1974	53.0165	192.988	150.135	16124.7	12404.5	-192.988	0	5.61478	4.65453	5.86158	0	0	0.0742999	161.244	-478.684	50.753	210.512	0	50.6634	49.0454	132.704	2
6925	1	0	925	1	231.569	138.838	92.7312	0	0	64.1205	14.6696	299.103	161.663	16479.4	12741.8	-299.103	0	6.26247	4.42653	5.37512	0	0	0.136653	181.165	-485.37	54.1042	211.763	0	46.5005	46.9946	133.807	2
6971	1	0	971	1	288.791	176.568	112.224	0	0	144.655	33.1105	453.859	184.67	16498.6	12424.4	-453.859	0	7.74226	4.6254	4.94567	0	0	0.0388971	210.63	-497.365	40.7595	222.712	0	41.8448	44.9906	165.154	2
7006	1	0	1006	1	218.8	110.45	108.35	0	0	121.532	-13.9096	283.295	120.418	16422	12571.1	-283.295	0	4.65234	5.20513	5.50013	0	0	0.016356	183.186	-494.32	59.8694	174.218	0	62.8759	62.9276	173.133	2
7024	1	0	1024	1	240.315	131.296	109.019	0	0	57.4667	172.844	129.691	126.553	15888.1	12783	-129.691	0	4.65344	4.39209	6.32503	0	0	0.197198	220.977	-495.495	52.7431	206.603	0	60.3714	58.8853	154.219	2
7064	1	0	1064	1	304.349	169.255	135.094	0	0	70.9444	-3.26234	-89.9269	157.077	16173.6	12560.4	89.9269	0	5.9488	4.52714	5.63869	0	0	0.0954011	235.736	-520.935	38.6976	255.993	0	47.5052	47.1668	162.728	2
7078	1	0	1078	1	252.035	97.1225	154.913	0	0	-96.3643	44.6409	-431.515	204.45	16042	12313.2	431.515	0	10.0936	4.15617	4.97207	0	0	0.109972	219.131	-498.929	47.6887	268.104	0	53.3866	50.6541	210.08	2
7082	1	0	1082	1	224.819	131.661	93.1578	0	0	107.473	20.0743	259.138	172.589	16236.8	12836.1	-259.138	0	6.56716	4.8046	5.57781	0	0	0.0810912	169.02	-483.255	57.1978	246.536	0	44.5758	43.6798	119.749	2
7091	1	0	1091	1	195.154	123.49	71.6641	0	0	56.3923	40.6333	302.284	153.095	16287.8	12815.5	-302.284	0	5.92318	4.61446	5.68063	0	0	0.103242	168.793	-477.666	68.6593	198.006	0	49.0529	48.4405	140.37	2
7108	1	0	1108	1	266.521	125.129	141.392	0	0	48.311	-31.038	344.569	136.289	15897.3	12687.9	-344.569	0	5.44407	4.69413	5.8966	0	0	0.20859	200.954	-499.547	46.1726	227.401	0	53.2296	53.6459	168.745	2
7159	1	0	1159	1	301.768	130.62	171.148	0	0	25.1192	13.1941	79.0045	200.982	16020.1	12743.3	-79.0045	0	7.40159	4.50075	5.31567	0	0	0.0656442	234.362	-519.252	38.8099	1	0	37.4008	37.751	103.62	2
7190	1	0	1190	1	267.431	137.057	130.374	0	0	78.4778	6.26579	276.989	145.821	16265.8	12650.6	-276.989	0	5.60214	4.93506	5.78926	0	0	0.114652	170.855	-482.03	46.171	1	0	52.3147	51.5505	143.004	2
7200	1	0	1200	1	255.077	126.284	128.793	0	0	42.8351	-0.700625	438.648	155.385	16600.4	12557.9	-438.648	0	6.5057	4.41743	6.11016	0	0	0.0979244	210.114	-506.285	48.6582	220.365	0	47.9812	50.3166	193.395	2
7225	1	0	1225	1	281.16	162.872	118.288	0	0	135.421	32.0724	271.492	156.636	16109.2	12724.4	-271.492	0	5.981	4.11739	5.40018	0	0	0.0402944	218.632	-502.808	41.9911	238.647	0	46.3008	46.209	129.763	2
7244	1	0	1244	1	228.185	152.778	75.4078	0	0	93.1546	2.19689	611.921	162.723	16151.4	12455.3	-611.921	0	7.89349	4.7259	5.80992	0	0	0.0448721	173.54	-489.557	56.3074	210.354	0	55.2672	57.0806	359.116	2
7257	1	0	1257	1	237.536	108.018	129.518	0	0	33.4566	-12.9185	-494.463	157.504	16011.8	12370.8	494.463	0	8.14629	4.50817	4.75324	0	0	0.0483692	236.991	-508.46	51.628	265.996	0	71.877	73.0739	279.784	2
7302	1	0	1302	1	262.472	138.117	124.355	0	0	75.7968	38.2564	165.308	194.105	16268.4	12917.5	-165.308	0	7.17291	4.85168	4.75659	0	0	0.0177228	227.058	-515.176	45.963	266.125	0	39.1481	37.8778	102.42	2
7310	1	0	1310	1	238.755	95.1681	143.587	0	0	41.3345	43.6755	56.1532	151.134	16103.6	12513.5	-56.1532	0	5.52138	4.40124	5.41755	0	0	0.0804519	194.513	-491.152	52.0442	236.035	0	48.7564	47.7636	136.276	2
7321	1	0	1321	1	242.465	128.327	114.139	0	0	-15.8962	63.8501	58.6443	149.381	16360.1	12393.7	-58.6443	0	5.50081	5.66838	5.60974	0	0	0.00709922	149.132	-476.172	53.1949	1	0	51.1538	49.3507	145.82	2
7322	1	0	1322	1	307.302	183.343	123.96	0	0	42.9218	4.29246	200.627	169.478	16201.7	12552.9	-200.627	0	6.3757	4.12056	5.68508	0	0	0.0878612	198.579	-495.137	37.8597	236.501	0	44.1994	43.0887	115.671	2
7323	1	0	1323	1	264.297	147.7	116.596	0	0	116.866	-22.7368	-61.8913	131.532	16426.7	12480.2	61.8913	0	4.96636	5.52695	5.60031	0	0	0.0972193	164.626	-483.224	47.3956	176.762	0	55.2123	54.6303	192.601	2
7362	1	0	1362	1	227.697	84.4108	143.287	0	0	-41.0559	-15.5774	-45.013	129.837	15986.7	12273.8	45.013	0	4.95478	5.20252	5.21401	0	0	0.125303	234.801	-505.527	56.3616	236.429	0	54.0396	53.748	179.02	2
7389	1	0	1389	1	253.328	142.973	110.355	0	0	61.5288	68.0186	122.132	175.142	15983.7	12588.8	-122.132	0	6.4022	5.37981	5.74224	0	0	0.129505	175.41	-491.031	50.039	186.251	0	44.9725	44.7243	118.863	2
7393	1	0	1393	1	248.838	126.525	122.313	0	0	82.716	-21.0014	112.001	139.447	16062.2	12378.8	-112.001	0	5.16483	5.84594	5.6084	0	0	0.20464	156.435	-479.354	51.666	211.172	0	54.673	53.3327	147.79	2
7435	1	0	1435	1	238.739	117.471	121.268	0	0	-14.3911	-21.1871	329.967	169.546	16259	12777.7	-329.967	0	6.79935	5.44364	6.00883	0	0	0.0901059	191.375	-501.979	54.5181	195.202	0	46.0517	45.573	135.347	2
7436	1	0	1436	1	285.904	186.001	99.9028	0	0	118.615	6.98819	644.92	278.922	16424.9	12948.8	-644.92	0	14.027	5.43584	5.73161	0	0	0.104034	193.298	-505.254	42.9147	215.238	0	37.5173	39.9008	240.713	2
7439	1	0	1439	1	267.582	156.943	110.639	0	0	36.5545	78.0687	496.82	191.3	16606.7	12578.8	-496.82	0	8.32979	4.87038	5.66907	0	0	0.147039	257.577	-532.571	45.9248	251.869	0	42.6148	43.6281	198.58	2
7442	1	0	1442	1	323.332	154.062	169.271	0	0	75.9727	76.5607	68.3535	171.034	16268.3	12779.6	-68.3535	0	6.21208	6.23442	6.14554	0	0	0.143333	175.252	-498.61	37.7494	197.145	0	46.7042	45.4533	131.551	2
7451	1	0	1451	1	212.591	122.54	90.0512	0	0	44.8754	38.9571	37.1526	129.725	16399	12617.9	-37.1526	0	4.74343	5.7911	6.12899	0	0	0.087073	142.949	-476.978	64.4443	203.787	0	58.5685	57.1427	172.453	2
7477	1	0	1477	1	253.969	144.323	109.646	0	0	-117.399	-11.9709	274.658	173.378	16561.3	12668.8	-274.658	0	7.10659	4.8644	5.52914	0	0	0.167911	182.018	-488.28	48.9053	234.504	0	43.5517	42.5016	119.917	2
7504	1	0	1504	1	299.688	152.603	147.085	0	0	15.8576	-30.4909	373.609	192.564	16228.7	12587.7	-373.609	0	7.84497	4.26	5.31004	0	0	0.0544144	190.361	-499.317	38.8891	226.453	0	38.5422	38.2634	127.138	2
7520	1	0	1520	1	269.187	138.553	130.634	0	0	-0.929671	35.3407	244.403	153.275	16046.2	12422.2	-244.403	0	5.8635	4.8202	5.9551	0	0	0.0723095	217.219	-508.937	45.8173	250.085	0	49.6687	48.3721	136.075	2
7530	1	0	1530	1	236.508	156.085	80.423	0	0	5.26885	17.9004	172.316	185.135	16239.3	12439.6	-172.316	0	6.9396	4.55989	5.18657	0	0	0.0871905	209.587	-499.813	52.6171	272.233	0	41.46	39.6262	106.127	2
7536	1	0	1536	1	290.657	150.264	140.393	0	0	53.3869	-48.9292	64.5658	217.416	15991.9	12606.1	-64.5658	0	8.11553	4.00049	4.946	0	0	0.134155	263.1	-515.111	39.7696	1	0	33.8806	34.3451	94.4191	2
7557	1	0	1557	1	302.634	173.284	129.35	0	0	20.1614	117.582	282.744	231.205	16025.1	12638.9	-282.744	0	8.90723	4.55891	5.23774	0	0	0.253094	214.75	-502.18	38.6644	249.723	0	33.5466	33.4368	95.0192	2
7598	1	0	1598	1	227.74	102.251	125.489	0	0	32.138	56.3993	177.423	137.573	16112.8	12500.8	-177.423	0	5.11114	5.34946	5.60192	0	0	0.182441	175.709	-488.615	57.2111	179.146	0	55.761	54.1643	145.026	2
7694	1	0	1694	1	262.618	132.209	130.408	0	0	8.42116	-16.3055	286.323	159.115	15937.2	12673.1	-286.323	0	6.2232	4.19114	5.8105	0	0	0.0583762	207.7	-496.571	46.2506	234.944	0	45.698	45.6746	131.51	2
7700	1	0	1700	1	216.053	129.001	87.0524	0	0	121.921	-89.2367	571.503	122.707	16322	12447.1	-571.503	0	5.82124	5.22348	5.61191	0	0	0.150147	145.29	-472.841	61.1022	214.217	0	69.1476	72.2754	388.278	2
7713	1	0	1713	1	217.158	108.609	108.549	0	0	-6.10674	-4.59977	137.573	168.095	16649.3	12661.4	-137.573	0	6.29805	5.11618	4.8983	0	0	0.112762	189.495	-482.793	59.2357	184.494	0	45.106	43.5902	121.489	2
7731	1	0	1731	1	278.668	156.565	122.103	0	0	91.7837	15.0191	467.368	220.838	15953.5	12542.1	-467.368	0	9.36452	3.58081	4.57562	0	0	0.068272	298.657	-528.291	41.0103	329.421	0	33.6272	33.7434	144.961	2
7834	1	0	1834	1	265.173	131.419	133.754	0	0	36.0757	47.4597	-101.482	166.053	15909.5	12410	101.482	0	6.26361	4.78759	5.04647	0	0	0.0213313	180.667	-491.689	45.6433	228.901	0	44.9364	43.4451	162.123	2
7842	1	0	1842	1	241.364	128.222	113.143	0	0	81.7351	-30.5384	208.465	141.583	16162.8	12986.3	-208.465	0	5.36389	4.79002	5.16511	0	0	0.123252	191.161	-492.309	51.5902	231.163	0	52.0249	51.1199	135.423	2
7870	1	0	1870	1	242.446	122.659	119.787	0	0	52.7698	34.6162	268.408	145.061	15992.5	13020.8	-268.408	0	5.54427	4.36369	5.92011	0	0	0.14882	204.962	-500.303	51.6073	229.292	0	51.0405	51.1104	144.98	2
7917	1	0	1917	1	244.319	110.362	133.957	0	0	112.389	110.834	107.649	145.612	16032.5	12346.7	-107.649	0	5.29991	4.16405	5.47275	0	0	0.13393	252.023	-500.571	50.2299	249.183	0	50.7709	49.9112	134.786	2
7931	1	0	1931	1	194.954	110.679	84.2746	0	0	78.2425	75.1394	176.937	123.331	16166.3	12382.4	-176.937	0	4.55411	5.03113	5.28277	0	0	0.0275532	164.867	-480.987	68.9107	196.611	0	60.7417	58.7839	156.636	2
7949	1	0	1949	1	241.157	89.8075	151.349	0	0	-11.7974	34.0629	-360.769	164.44	16455.7	12722.4	360.769	0	7.39613	5.50494	5.11369	0	0	0.0221572	165.894	-485.789	52.6069	201.157	0	63.5863	54.5307	289.159	2
7960	1	0	1960	1	277.67	138.693	138.977	0	0	83.6461	51.4638	227.449	174.146	16160.9	12505.7	-227.449	0	6.53488	3.53254	5.44187	0	0	0.0888765	279.516	-548.833	41.9245	280.159	0	42.0296	40.7679	113.985	2
8031	2	0	31	1	270.398	150.136	120.263	0	0	33.2089	-29.5987	-15.4013	174.452	16610	12586.8	15.4013	0	6.53491	4.49039	5.12989	0	0	0.0669365	204.686	-499.129	44.2716	228.007	0	41.6487	40.832	135.771	2
8077	2	0	77	1	227.475	132.613	94.8621	0	0	183.021	28.673	335.639	125.557	16061.6	12727.8	-335.639	0	4.94624	4.71768	5.69604	0	0	0.0843628	212.918	-506.147	56.3539	209.936	0	57.8679	57.8436	178.695	2
8098	2	0	98	1	283.952	150.364	133.587	0	0	108.665	58.7641	122.815	175.916	16434.9	12498.4	-122.815	0	6.4292	4.63315	5.52988	0	0	0.122684	211.718	-511.279	42.2036	216.955	0	43.6551	43.3107	115.945	2
8109	2	0	109	1	265.463	121.595	143.868	0	0	-17.3549	14.8104	264.897	147.439	16361.6	12741.7	-264.897	0	5.72314	4.79288	5.57558	0	0	0.151766	177.369	-490.147	46.1874	234.839	0	51.0279	50.3407	138.44	2
8118	2	0	118	1	212.76	108.865	103.895	0	0	54.4798	45.9425	138.593	150.176	15891.1	12710.5	-138.593	0	5.52114	4.21066	5.3967	0	0	0.0776678	218.25	-498.41	59.948	241.85	0	49.4849	48.9498	127.414	2
8194	2	0	194	1	279.956	147.797	132.159	0	0	151.251	-65.1014	200.055	200.171	16093.3	13120.6	-200.055	0	7.66484	4.26647	5.38632	0	0	0.149154	231.717	-505.335	42.3837	282.54	0	37.4001	37.8177	99.2245	2
8210	2	0	210	1	252.383	137.081	115.302	0	0	-73.4047	-90.2362	396.588	143.848	16517.3	12846.7	-396.588	0	6.22872	4.22758	5.19057	0	0	0.245157	248.827	-510.102	47.9726	228.399	0	49.0518	50.2359	165.725	2
8239	2	0	239	1	266.38	128.72	137.66	0	0	53.0047	-72.9316	48.671	151.215	16291.2	12929.1	-48.671	0	5.70012	4.6241	5.63689	0	0	0.0512868	198.942	-498.494	45.8343	271.597	0	47.4638	46.7427	135.528	2
8320	2	0	320	1	303.333	151.835	151.498	0	0	71.8502	-20.1005	299.734	176.355	16571.4	12577.3	-299.734	0	6.8749	4.73011	5.79023	0	0	0.112464	186.653	-493.895	39.1891	226.358	0	43.2134	44.259	127.155	2
8347	2	0	347	1	334.378	176.107	158.27	0	0	90.3666	162.047	552.145	213.734	16054.6	12395.1	-552.145	0	9.83191	3.91279	5.45668	0	0	0.0748635	250.141	-529.965	33.822	332.868	0	39.0239	38.5197	225.004	2
8355	2	0	355	1	238.785	135.051	103.734	0	0	21.7806	33.4797	101.566	161.395	16123.1	12424	-101.566	0	5.93572	4.18488	5.49078	0	0	0.0931053	198.415	-494.677	51.7717	238.466	0	46.1757	44.5821	122.788	2
8384	2	0	384	1	233.576	146.347	87.2292	0	0	4.39374	28.6393	269.602	149.672	16539.2	12428.9	-269.602	0	5.77551	5.1381	5.4779	0	0	0.161485	175.836	-488.628	54.8276	220.21	0	51.3919	52.997	140.046	2
8385	2	0	385	1	246.417	132.596	113.821	0	0	5.492	22.5346	182.574	152.675	16438.4	12634.3	-182.574	0	5.73329	4.91817	5.10164	0	0	0.0981425	225.217	-518.274	50.341	256.78	0	49.4071	48.1361	129.009	2
8399	2	0	399	1	329.06	146.622	182.438	0	0	37.8283	32.1492	391.155	193.851	16306.4	12923.7	-391.155	0	7.85842	3.69301	5.23883	0	0	0.0942586	234.63	-514.383	34.1374	273.179	0	37.4601	37.3389	129.875	2
8400	2	0	400	1	211.562	115.647	95.9147	0	0	85.0004	38.7018	249.091	128.635	16558.2	12618.1	-249.091	0	4.86785	5.4589	5.9998	0	0	0.0833519	153.118	-480.553	63.9836	147.438	0	60.3369	60.1296	164.969	2
8437	2	0	437	1	259.967	140.741	119.226	0	0	-14.4284	-27.3365	154.326	146.083	16059.7	12684.2	-154.326	0	5.53572	4.86349	5.87376	0	0	0.161005	181.652	-491.179	47.8672	175.546	0	51.11	51.1517	131.929	2
8469	2	0	469	1	220.606	133.573	87.0327	0	0	27.1001	-9.00792	633.749	169.02	16516.5	12765.5	-633.749	0	8.4861	4.50555	5.60997	0	0	0.194897	151.965	-470.476	58.1093	204.854	0	53.9077	59.7703	359.694	2
8476	2	0	476	1	279.303	146.654	132.648	0	0	38.1863	-15.0554	115.836	177.758	16405.7	12472.6	-115.836	0	6.59982	4.80137	4.9642	0	0	0.116526	235.4	-514.371	42.6974	255.169	0	41.9333	41.5366	112.71	2
8501	2	0	501	1	266.524	152.375	114.149	0	0	94.8084	-27.2496	452.673	160.934	16648.1	12883.4	-452.673	0	6.79996	4.24022	5.39899	0	0	0.0315031	204.869	-501.62	45.0429	214.154	0	47.2757	47.7302	188.122	2
8506	2	0	506	1	233.881	152.23	81.6506	0	0	67.8059	26.1851	184.504	156.432	16475.8	12531	-184.504	0	5.82152	5.30316	5.19821	0	0	0.0524843	232.055	-515.022	54.5661	253.006	0	49.0151	49.1617	129.065	2
8509	2	0	509	1	237.525	128.109	109.416	0	0	7.06342	32.3111	315.742	126.379	16436.8	12724.2	-315.742	0	4.96363	5.43591	5.37341	0	0	0.0934471	193.914	-495.065	53.9447	205.768	0	60.6678	60.4411	173.347	2
8562	2	0	562	1	191.923	120.004	71.9187	0	0	57.9551	9.34733	618.674	154.196	16087	12647.5	-618.674	0	7.55663	4.86037	5.53533	0	0	0.076098	174.434	-473.539	70.5091	1	0	57.9734	60.9221	384.273	2
8580	2	0	580	1	264.489	152.56	111.929	0	0	79.06	40.3754	286.364	174.035	15966.2	12516.8	-286.364	0	6.67718	4.58651	5.38647	0	0	0.112741	173.822	-486.958	45.9244	211.846	0	43.5062	42.8309	124.645	2
8634	2	0	634	1	297.89	155.159	142.731	0	0	-9.53847	-30.4803	334.431	171.533	15955.1	12587.6	-334.431	0	6.89868	4.58542	5.14082	0	0	0.25133	213.489	-504.344	39.366	251.659	0	42.7649	42.6395	130.348	2
8662	2	0	662	1	244.799	135.076	109.723	0	0	-16.663	-9.17682	439.006	190.438	16061.9	12666	-439.006	0	8.09456	4.67685	5.47068	0	0	0.205764	195.02	-489.997	50.9041	205.52	0	39.4855	39.8537	153.563	2
8677	2	0	677	1	217.142	98.9486	118.194	0	0	106.77	31.1142	-256.95	129.14	15938.5	12326.7	256.95	0	5.32525	5.78513	5.75198	0	0	0.0238596	167.799	-487.131	61.9632	215.304	0	69.3466	63.133	311.617	2
8694	2	0	694	1	212.344	119.953	92.3906	0	0	-2.91225	1.09692	258.591	127.379	16147.8	12556.1	-258.591	0	4.92628	4.98632	5.82797	0	0	0.215351	192.995	-492.46	62.429	221.856	0	58.5747	57.474	159.197	2
8714	2	0	714	1	248.56	98.894	149.666	0	0	-88.7142	16.8319	-318.378	156.204	16433	12739.6	318.378	0	6.98684	4.73642	5.18448	0	0	0.179032	206.727	-497.407	49.6421	233.043	0	60.99	52.8574	257.378	2
8726	2	0	726	1	263.134	123.878	139.256	0	0	68.9596	7.93467	-565.977	185.332	15976.3	12250.2	565.977	0	10.3456	4.53551	5.53729	0	0	0.0550859	183.048	-494.667	46.3224	214.899	0	75.4303	79.7898	249.656	2
8735	2	0	735	1	210.796	134.159	76.6373	0	0	-4.11223	63.9307	331.341	172.176	16547.7	12493.2	-331.341	0	6.81209	5.30204	5.2647	0	0	0.0841847	173.232	-488.297	62.6295	213.76	0	45.1369	47.3341	133.964	2
8740	2	0	740	1	225.134	120.417	104.717	0	0	163.54	101.574	381.969	142.518	16479.7	12555.2	-381.969	0	5.7151	4.99322	5.65093	0	0	0.113771	197.533	-483.999	57.5423	214.461	0	53.5806	55.5622	179.269	2
8760	2	0	760	1	277.064	100.625	176.439	0	0	37.717	41.5456	0.00938871	193.776	16107.2	13213.2	-0.00938871	0	7.11463	5.02259	5.51147	0	0	0.116783	160.517	-483.695	43.9597	227.31	0	40.0782	39.569	121.781	2
8795	2	0	795	1	205.285	121.487	83.7977	0	0	63.5737	6.67769	270.982	160.59	16081.3	12450.8	-270.982	0	6.16256	4.40018	5.28593	0	0	0.12684	214.254	-499.585	63.0228	269.869	0	45.9201	45.2877	130.344	2
8796	2	0	796	1	224.32	111.077	113.244	0	0	20.1782	-45.2691	253.348	157.424	16124.7	12602.4	-253.348	0	6.1163	4.29091	5.97719	0	0	0.103948	205.73	-498.119	56.9871	233.683	0	46.6516	46.1525	128.471	2
8823	2	0	823	1	237.68	123.82	113.86	0	0	-133.347	63.9855	290.416	124.787	16178.6	12393.5	-290.416	0	5.1537	5.20153	5.50674	0	0	0.11086	202.487	-499.433	53.7422	223.561	0	59.1029	55.8856	160.714	2
8827	2	0	827	1	235.708	92.9266	142.782	0	0	40.7912	-16.2916	140.788	185.81	16602.4	12772.8	-140.788	0	6.92625	5.21491	4.92591	0	0	0.12063	239.131	-520.192	53.4671	271.346	0	41.0593	41.0789	110.74	2
8861	2	0	861	1	235.29	160.886	74.4043	0	0	145.825	-128.722	607.812	178.63	16397.7	12586.2	-607.812	0	8.94688	4.3174	5.13537	0	0	0.0801193	171.352	-482.884	52.4958	224.056	0	47.4809	52.0853	286.764	2
8879	2	0	879	1	238.975	113.71	125.266	0	0	67.9496	116.531	442.23	159.827	16077	12540.3	-442.23	0	6.66241	4.64122	5.78797	0	0	0.0886601	182.332	-492.341	52.8669	197.408	0	47.1217	47.1434	193.567	2
8917	2	0	917	1	259.585	110.023	149.562	0	0	108.332	15.7771	44.6804	176.048	16036.6	12541.4	-44.6804	0	6.44928	4.63491	5.84727	0	0	0.0872601	148.052	-472.745	47.6105	209.43	0	43.4899	43.0977	122.291	2
8922	2	0	922	1	234.369	115.992	118.377	0	0	94.7157	126.46	404.321	137.39	16349.2	12630	-404.321	0	5.58159	4.88216	6.07235	0	0	0.156208	188.639	-486.02	55.0144	191.028	0	55.8741	55.6564	198.713	2
8981	2	0	981	1	235.138	119.573	115.565	0	0	105.337	-47.6559	286.222	133.619	16537.9	12704.5	-286.222	0	5.21291	4.8465	5.47147	0	0	0.159812	168.105	-480.031	53.8812	189.516	0	55.6591	56.3981	157.053	2
8993	2	0	993	1	284.321	144.258	140.063	0	0	54.5812	72.9963	435.313	167.744	16190	12583.8	-435.313	0	6.95646	4.55388	5.84914	0	0	0.158352	189.628	-496.223	42.3419	217.218	0	44.9493	44.9356	177.647	2
9067	2	0	1067	1	257.029	141.218	115.811	0	0	123.962	33.886	277.171	138.043	16519.3	12822.3	-277.171	0	5.27818	4.3731	5.89722	0	0	0.206176	199.037	-484.612	47.8893	206.997	0	54.4415	54.8436	151.274	2
9201	2	0	1201	1	281.193	151.578	129.615	0	0	-34.4708	-6.85172	145.116	174.137	16179.4	12464.4	-145.116	0	6.58964	4.47862	4.94695	0	0	0.0975464	197.221	-495.039	41.9672	211.277	0	42.4235	40.75	110.744	2
9210	2	0	1210	1	261.273	116.588	144.685	0	0	58.237	17.9708	-263.497	179.204	16485.3	12638.8	263.497	0	7.43498	4.65322	4.73148	0	0	0.0251191	192.845	-491.218	45.9527	227.148	0	48.5239	43.7393	217.757	2
9229	2	0	1229	1	209.743	112.428	97.3151	0	0	108.946	45.6882	277.614	122.235	16434.6	12312.2	-277.614	0	4.6673	5.13102	6.17052	0	0	0.0350143	142.721	-470.534	64.359	177.507	0	62.9736	62.3726	176.637	2
9263	2	0	1263	1	214.743	111.097	103.646	0	0	24.4104	-37.1889	216.545	143.976	16020.9	12594.3	-216.545	0	5.51225	4.7725	4.65793	0	0	0.231707	199.159	-489.295	59.0424	234.676	0	50.2047	49.9906	131.634	2
9283	2	0	1283	1	266.61	137.905	128.705	0	0	60.6809	64.0505	199.11	164.619	16084.2	12692.4	-199.11	0	6.12756	4.71492	4.98295	0	0	0.0245556	174.141	-479.941	45.1726	263.868	0	45.2294	45.2282	118.418	2
9284	2	0	1284	1	253.063	110.172	142.891	0	0	59.6757	124.959	-548.788	284.9	16085.2	12332.5	548.788	0	15.4651	4.70052	4.76714	0	0	0.194438	149.263	-475.28	47.94	170.741	0	48.9806	50.6721	178.864	2
9306	2	0	1306	1	292.328	151.107	141.221	0	0	-0.991487	105.509	329.251	150.628	16046.3	12352	-329.251	0	5.94864	4.27852	5.94497	0	0	0.170463	187.438	-498.261	40.6642	1	0	48.2898	48.0432	152.988	2
9329	2	0	1329	1	214.013	98.3067	115.706	0	0	88.3172	42.581	-124.34	134.415	16554.9	12713.9	124.34	0	5.11301	5.00266	5.0602	0	0	0.0254403	190.238	-487.81	60.4657	230.154	0	54.7018	52.4545	224.34	2
9343	2	0	1343	1	298.289	134.793	163.496	0	0	78.8399	-17.4974	-8.5158	183.654	16464.7	12574.7	8.5158	0	6.82299	3.98774	5.29511	0	0	0.0508476	205.199	-500.386	38.8091	262.894	0	39.4967	39.2073	121.695	2
9374	2	0	1374	1	309.712	129.83	179.882	0	0	79.9084	-9.53338	61.2863	167.776	15965.4	12367.4	-61.2863	0	6.17829	4.54807	5.72187	0	0	0.187705	177.875	-489.386	37.9571	214.08	0	44.9254	44.1529	124.407	2
9534	2	0	1534	1	223.325	107.908	115.418	0	0	62.9682	8.50261	160.512	131.892	16580.3	12748	-160.512	0	4.89703	5.2315	5.53006	0	0	0.154124	132.883	-462.783	58.3777	159.885	0	57.5431	57.6383	151.648	2
9545	2	0	1545	1	250.526	126.477	124.049	0	0	97.8419	14.4246	75.037	180.188	16445.7	12742.1	-75.037	0	6.59909	4.65537	4.64572	0	0	0.0794728	221.956	-502.474	48.3298	220.022	0	40.1829	39.7877	116.584	2
9547	2	0	1547	1	196.31	87.5109	108.799	0	0	-28.0724	-23.665	131.862	130.719	16073.3	12481.2	-131.862	0	4.94573	4.40835	5.79623	0	0	0.167027	203.043	-488.871	67.8388	221.392	0	56.1273	54.3229	145.774	2
9557	2	0	1557	1	248.348	130.307	118.041	0	0	87.5805	90.7402	51.1746	133.414	16057.3	12366.8	-51.1746	0	4.84093	4.61116	5.75311	0	0	0.0441595	205.564	-501.367	50.2286	220.194	0	55.852	54.8121	156.518	2
9563	2	0	1563	1	231.42	103.802	127.618	0	0	-20.3461	-41.8376	414.889	152.542	15965.9	12599	-414.889	0	6.43711	4.65435	5.80865	0	0	0.152872	172.399	-485.323	55.1599	220.578	0	47.57	47.8653	177.548	2
9568	2	0	1568	1	249.315	136.321	112.994	0	0	61.5984	-40.875	359.174	145.116	16183	12598	-359.174	0	5.84258	4.78469	5.79212	0	0	0.0760303	169.401	-486.572	50.2876	214.5	0	50.8255	50.6913	163.565	2
9579	2	0	1579	1	279.652	99.0831	180.569	0	0	28.3843	47.6167	-388.613	221.448	15917.2	12409.9	388.613	0	10.1204	4.29393	5.11272	0	0	0.0272557	196.474	-494.079	42.2077	228.76	0	49.5036	44.6773	215.368	2
9670	2	0	1670	1	223.92	123.21	100.71	0	0	19.8811	7.52154	421.427	145.002	16125	12649.3	-421.427	0	6.02217	4.89599	5.09506	0	0	0.111032	195.546	-490.24	56.885	222.771	0	50.8243	51.2342	184.587	2
9695	2	0	1695	1	251.196	132.799	118.397	0	0	88.326	-57.0754	-12.3082	157.134	16056.6	12514.6	12.3082	0	5.92016	4.74817	5.02104	0	0	0.0823763	221.06	-499.22	48.7871	190.466	0	45.5004	44.9075	141.263	2
9746	2	0	1746	1	272.336	163.515	108.821	0	0	-26.7383	-62.4868	348.336	175.181	16072	12520	-348.336	0	7.19215	4.3196	5.38772	0	0	0.0900608	208.687	-495.778	43.9346	247.831	0	41.1683	40.9781	132.891	2
9817	2	0	1817	1	224.775	136.003	88.7726	0	0	82.6346	3.04382	440.661	166.795	16062.3	12454.5	-440.661	0	6.95795	4.26256	4.98799	0	0	0.139982	211.009	-498.353	55.3274	239.168	0	44.0147	44.2618	177.69	2
9852	2	0	1852	1	241.488	122.18	119.308	0	0	79.0064	79.4903	151.395	179.654	16265.2	12876.3	-151.395	0	6.59191	4.69892	5.00033	0	0	0.0882378	211.438	-499.091	51.1908	1	0	42.2253	40.8655	110.116	2
9853	2	0	1853	1	288.052	182.122	105.93	0	0	79.9288	1.05346	467.879	153.142	16663	12655.8	-467.879	0	6.51311	4.83934	5.51448	0	0	0.139562	195.582	-501.672	41.666	224.348	0	51.4255	51.5513	212.408	2
9866	2	0	1866	1	273.558	117.518	156.04	0	0	15.5692	-30.2568	167.449	178.646	16627.7	12687.1	-167.449	0	6.74905	4.15361	4.72209	0	0	0.0215876	199.684	-494.061	42.8002	198.807	0	41.2121	40.4235	109.515	2
9891	2	0	1891	1	224.961	127.916	97.0454	0	0	80.8835	-17.8253	507.264	207.068	16562.3	12774.3	-507.264	0	9.10733	4.71089	5.63591	0	0	0.075398	162.167	-485.879	57.0705	225.685	0	40.1147	42.0489	189.248	2
9904	2	0	1904	1	382.916	224.023	158.893	0	0	-56.009	15.8294	327.014	189.43	16300.6	12740.7	-327.014	0	7.64483	4.71363	5.81303	0	0	0.246276	227.111	-524.165	29.4695	270.57	0	40.3828	39.8671	120.105	2
9973	2	0	1973	1	213.712	110.055	103.657	0	0	-28.4652	36.3059	12.5415	126.183	16472.4	12620.5	-12.5415	0	4.68973	5.49708	5.9626	0	0	0.0371604	182.832	-499.081	63.1334	1	0	58.559	57.1318	180.746	2
9995	2	0	1995	1	250.451	118.182	132.269	0	0	187.335	105.972	362.614	133.216	15957.6	12650.5	-362.614	0	5.30412	4.63018	5.97918	0	0	0.100529	198.897	-502.511	49.9877	214.805	0	55.0983	54.9579	181.143	2
