# Supplementary material for: CaV1 and CaV2 calcium channels mediate the release of distinct pools of synaptic vesicles
Source: eLife. 2023 Feb 23;12:e81407. doi: 10.7554/eLife.81407 (PMC10023163; doi:10.7554/eLife.81407)
Supplement: Figure 8—source data 1. [file elife-81407-fig8-data1.zip › Figure 8 - Source Data 1/unc-13short/17/1/cav1_to_cav1(unc13).csv]

-134.137629200985
-15.59598440626
-18.0400380570245
-95.8611895590075
70.972736066793
298.917303195114
-150.288143374499
335.823795042106
-143.323641237101
-88.6559506774211
429.175506699587
-54.8430183719538
-152.464790196751
-91.701775259924
491.017196774355
-16.8431917495873
-93.9319816408934
2.20816389516767
59.3328868532008
498.767926909703
322.054294960515
-200.039878763429
-157.146346233814
-211.09631500853
-102.308935777986
361.299037681219
154.452162753892
-140.56482025412
-207.501030339383
-106.830119967446
-55.2934817897512
-103.969126906464
-100.48196426269
-171.389608131984
-183.730177131114
220.390811508423
201.148354358415
270.125150630894
-57.9398951800722
-111.5718568886
-82.2657427558988
-122.203470476677
-179.779524506903
292.517018126138
-88.7845701477308
131.170905482581
-115.944230991357
86.8740430078433
-129.319715606198
38.1714473938773
-157.318576765014
-184.93960461715
0.0548055658400699
437.796734237523
-102.952687997778
102.308907251318
-22.3443414249705
-11.178072547078
-157.739349754582
-10.9989847906727
-37.5803924914035
-147.200482663342
-77.129896325594
-23.2285367682089
-54.7697977174139
493.192817575
-44.3065909870493
-156.743627680898
-67.7115438029032
-185.022699538848
-115.839116102081
-202.905370177858
-108.953878608983
-78.7699677663986
-135.498370804871
-94.7266058964487
574.259507510458
-176.622541045363
-88.9316828348201
527.85555025977
-147.460148102484
-125.166051676137
