# Supplementary material for: CaV1 and CaV2 calcium channels mediate the release of distinct pools of synaptic vesicles
Source: eLife. 2023 Feb 23;12:e81407. doi: 10.7554/eLife.81407 (PMC10023163; doi:10.7554/eLife.81407)
Supplement: Figure 8—source data 1. [file elife-81407-fig8-data1.zip › Figure 8 - Source Data 1/unc-13short/17/1/cav1_to_cav2.csv]

235.131096009118
314.102129397801
397.667290348272
314.440268323615
246.030828434359
86.9044214660134
622.908728515034
357.387250826545
505.292366290672
357.177251183522
489.092448307474
374.981450401727
-260.485086882716
498.980937307282
-118.644142135137
218.017790037291
364.071003959016
315.241534932822
258.3575149764
552.4905246567
646.180082138275
-71.0556024899633
368.656637750308
297.46938410978
569.528641247594
-64.1022288333152
402.865712797931
353.053186723573
457.346971044743
266.416254549858
225.633841442028
556.836634455314
388.532499066372
471.11873336988
424.167073774366
242.090329200921
453.555244217474
615.350148574915
9.41465918938047
226.964465408902
23.4363494319223
185.274879593944
-246.467614404413
44.0948252184862
164.795886636326
475.279332372538
-24.9251539611505
252.699620664116
339.091666717231
572.769753464163
79.5294775828479
-76.4214557787163
351.08523330346
500.598111097297
-140.161116733234
229.332176153242
468.389037864948
-57.4652622690119
426.548384622238
16.5914743991016
-93.6204132982239
-135.414764791582
31.782824901642
-122.346852804061
73.9788312850324
49.0366424772328
470.238631797343
178.026795263206
189.902177087781
39.2203985302767
15.5156391261589
-6.42694244242375
316.583719776525
373.843434786901
433.434396829354
528.32568579289
382.79693303708
393.700362992524
88.506026756244
378.376907293681
16.9791506124639
-61.9755484858943
425.465597398263
-50.2764013636443
435.834973707213
504.247807328135
128.712243990434
97.214270551056
98.0971354313988
192.774423423172
-65.4796165415537
264.655928626526
299.399868764787
324.78085065823
293.276048046075
265.67357464795
433.020444392951
359.399240095441
355.506316047511
398.180985548905
-89.6330983756088
94.4764787314089
62.1328053782563
345.080098697799
262.317706816615
519.855207735793
40.1813262891919
13.3780928619999
397.558358853446
267.166429463628
133.933998335051
-68.5410003726647
209.621619086542
345.524557709901
507.252375295338
-35.4830562245879
346.253737459734
221.605722264656
245.134919099739
115.481913839609
587.637896822594
392.415649613446
462.979377751333
59.5169477982745
-177.0084698602
-86.5558296577583
51.0817245535254
50.6954736755833
-107.640006072048
202.279564163688
448.222257062236
286.907457690806
375.178761336818
328.748683115366
347.05310020893
375.763118061404
217.79017242941
-171.540514249395
445.22676134159
562.346848777303
3.61746217324981
114.623583459932
506.244350875506
379.639995084959
-59.0064871817594
306.515760536193
-94.1435073707435
244.563997990994
97.6805715864575
2.18186238668932
388.213357787234
-26.4793485535592
-184.942954995557
-60.5167395826356
-58.1205551950807
458.675988655916
387.197359830945
60.0316189307414
9.7219357931499
-68.9690149046073
-73.4278993333101
273.388532195931
-133.393557671083
136.604926112403
-309.837837295909
45.3785398389373
-45.4145343109049
275.142245381987
451.202394424396
415.444266532613
283.089506588312
592.002635933117
285.109685829171
-52.113219225077
610.539502290074
13.0840252001908
27.163361633422
-95.3818442258562
402.946422500267
274.063827821516
363.09815328271
-204.877829595713
71.5893430536198
350.163800947925
380.940726367407
81.895003495436
-111.804186120866
234.868246415695
-171.197743570981
318.008618134041
-29.6298776154836
214.693492076523
359.991815913007
249.163131934361
474.103123911493
492.171779078821
-130.940580246413
26.6167483514619
545.5248597479
-172.110704982824
-63.572942306102
390.111473715959
474.321950244561
399.88259569247
231.414587683797
556.412178142731
244.4158394761
382.171280944709
366.7897815994
415.424638462075
-7.15118664112015
-178.69903306675
-170.834970193049
-174.585437067759
50.3208065012695
-8.10507508597584
374.048001471558
