# Supplementary material for: CaV1 and CaV2 calcium channels mediate the release of distinct pools of synaptic vesicles
Source: eLife. 2023 Feb 23;12:e81407. doi: 10.7554/eLife.81407 (PMC10023163; doi:10.7554/eLife.81407)
Supplement: Figure 8—source data 1. [file elife-81407-fig8-data1.zip › Figure 8 - Source Data 1/unc-13short/17/1/cav1_to_unc13.csv]

289.528744322975
170.987099528251
173.431153179015
251.252304680998
84.4183790551979
-143.526188073123
305.67925849649
-180.432679920115
298.714756359092
244.047065799412
-273.784391577596
210.234133493945
307.855905318742
247.092890381915
-335.626081652365
172.234306871578
249.323096762884
153.182951226823
96.0582282687901
-343.376811787712
-166.663179838524
355.43099388542
312.537461355805
366.487430130521
257.700050899977
-205.907922559229
0.938952368098398
295.955935376111
362.892145461374
262.221235089437
210.684596911742
259.360242028455
255.873079384681
326.780723253974
339.121292253105
-64.9996963864323
-45.7572392364236
-114.734035508904
213.331010302063
266.962972010591
237.65685787789
277.594585598668
335.170639628894
-137.125903004147
244.175685269722
24.2202096394103
271.335346113348
68.5170721141476
284.710830728189
117.219667728114
312.709691887005
340.33071973914
155.336309556151
-282.405619115532
258.343803119769
53.0822078706733
177.735456546961
166.569187669069
313.130464876573
166.390099912664
192.971507613394
302.591597785333
232.521011447585
178.6196518902
210.160912839405
-337.801702453009
199.69770610904
312.134742802889
223.102658924894
340.413814660838
271.230231224072
358.296485299848
264.344993730974
234.16108288839
290.889485926862
250.11772101844
-418.868392388467
332.013656167353
244.322797956811
-372.464435137779
302.851263224475
280.557166798128
