# Supplementary material for: CaV1 and CaV2 calcium channels mediate the release of distinct pools of synaptic vesicles
Source: eLife. 2023 Feb 23;12:e81407. doi: 10.7554/eLife.81407 (PMC10023163; doi:10.7554/eLife.81407)
Supplement: Figure 8—source data 1. [file elife-81407-fig8-data1.zip › Figure 8 - Source Data 1/unc-13short/17/1/cav2_to_cav2(cav1).csv]

94.4759095396548
-327.715720444885
-43.7395759734281
28.342921162628
128.555390848058
120.749552641097
32.8920495322236
51.4778872890965
50.2401123774507
112.980248976852
9.34758799588963
170.82380677199
-21.9220957023099
106.148996874363
109.490815198573
138.231391574562
-34.1630661604395
15.7835689216954
102.433335408405
7.39986394917287
-33.9402967406604
26.2858162174962
-75.9637328867502
136.213490822698
132.371483744137
-439.151608224263
-438.211365536539
135.702377909594
131.893020529045
-546.728892545656
44.7547135278583
-361.689851304622
125.728628523666
94.4104000023326
90.3131548262572
7.79531614613006
94.1026094587432
140.895548421162
160.326291180252
117.580714598389
51.7157986318671
181.723474661001
73.6433610557106
-8.32298073913626
-1.35446515949661
-51.0309657776343
24.2916739373759
106.257379014143
-70.6638448331141
106.161136227249
-346.573182537406
-16.015307646474
98.6246147459351
140.495855633166
193.911863552035
-95.2870922646871
9.07681681381655
67.8734807306791
14.4988846636297
144.557629561397
81.7682468845596
139.3030736195
132.136878770001
-13.3778244786918
31.4772575951174
146.644468997478
147.883032526464
-47.970807379028
-1.17678229494413
88.4057336828955
13.4215886400452
17.3482485076565
-34.5242268884613
-7.09761356368472
11.3606633864511
15.8311149861947
-0.0732682903435489
19.3636023872132
-22.1665261251146
42.2649040561591
40.3026228567142
-498.764570483494
-6.7972597899352
51.9960103952581
-478.222608566652
-158.048346806278
-148.601366196275
50.3050143177061
-27.3895893211047
93.7770427568175
16.2635511294502
-55.9629221724899
-77.1374527175067
89.4239810071704
45.9006444371225
104.648915430123
-83.233484514727
112.835852528391
-63.4802941078633
148.813110551764
120.501447514889
-12.1662321328367
49.8815276427449
150.989848420766
109.158390202861
37.6486597935473
55.1556534131596
59.0585548090276
-26.1390092174806
133.78299843362
20.8907195508218
82.9028270582821
32.5615638117524
18.7805190987783
-17.7116139041391
67.9880199099389
49.1952204953741
69.5069762225939
85.4400661104337
117.165850766392
80.5612697587239
52.4586949692748
135.12924914229
127.991696367862
128.495740845894
107.637944018552
40.9817387907533
40.8685312896705
23.8785974813509
86.6174897656092
-19.257027460113
112.148815005698
51.5815377248218
97.7617462708949
-66.809126219825
61.9982790779941
16.715130524437
102.508799466861
11.0352131685722
143.431695057439
55.6139683236761
-56.5602651093322
37.2714748679391
-36.5424023178457
14.8204209158066
-51.004566776337
-16.5209293591943
-100.638223913022
-101.928703170015
-42.952685496668
36.8030535370235
-10.7592681271381
16.1411194825523
92.9218148986984
47.5805644566535
85.7215158947547
106.312239070226
72.7667468720865
25.1931681296301
44.2343764689358
126.947108284316
-2.84626297452633
33.2819751135721
106.877510785107
104.848569390444
65.2599307607052
-106.911511998005
-288.299612693063
-64.4801867977476
-73.4238241840321
6.93539199917723
-46.268741537664
-70.9395641547453
-397.84898083577
-48.2814548876704
-44.9912484929264
7.64236139094282
101.421274244614
15.2746117193346
-81.1890037412923
-12.8146439383163
58.2610439720411
67.258565482578
-16.3281045716467
-66.7407951326713
-8.58416573483919
-45.6759492846031
-50.9615131535938
-26.8584800026911
-9.286613563836
107.468153621641
19.5773640966727
40.0308466217975
17.7152396498241
104.57211969349
124.538008514952
60.6998199903283
-38.1532026328823
-58.72753957022
77.1021489474442
-32.0189134532156
24.7586699328785
-6.86046171724956
-12.8327884314167
6.41041059923373
-76.5623492597442
-63.2443574555546
-440.547560708175
-449.621393136531
0.805226926499017
-4.77902611852915
-450.899522899348
-450.267468210994
54.3251245433967
46.0691968131032
-19.3630437478678
-469.443609590646
-465.814178148423
-33.3214384058483
178.886250169864
38.0641957588487
126.012906152024
59.6092339559618
-16.4691655304559
41.6483242103423
103.722512108227
-38.2465365069183
105.866606573432
75.5313705640328
50.3838138658102
100.20771350251
-21.9010068811294
-9.90076931560179
-33.2964647399713
33.5081154382169
49.8284903778585
-10.0803040923602
111.21103182725
39.2704133883526
-77.3296990289964
107.496158978633
92.639547376024
-39.999852237197
36.6137515536138
130.748579491432
44.2494310289003
92.940023928033
-12.6852020983606
35.9632776946419
-34.059205583424
-77.539908813309
51.0085254415681
86.5361142241854
90.6895802555337
104.881458350759
21.9583066097803
-18.7498285127112
43.0654819994816
-42.1067171995892
4.72985386162691
-26.305738802268
-23.5205756441828
77.8808785732508
-88.9173158362973
68.8644530732818
19.0651878887038
87.9783039212198
169.452162114867
73.7236441812565
-358.352981119966
74.5399425236246
-50.5320795804473
-33.3111509651681
-11.2623720885567
133.809578455188
92.0040926617876
63.3884948050072
-11.1235250825084
100.325927385176
-76.1841946965178
-44.7699335295802
-5.52386173118066
70.4493100848267
107.698020597505
108.986770720545
5.02447717269024
-299.267307870683
-395.774520014882
-496.831503540958
-384.847787285489
-492.388782620685
-616.43415099302
