# Supplementary material for: CaV1 and CaV2 calcium channels mediate the release of distinct pools of synaptic vesicles
Source: eLife. 2023 Feb 23;12:e81407. doi: 10.7554/eLife.81407 (PMC10023163; doi:10.7554/eLife.81407)
Supplement: Figure 8—source data 1. [file elife-81407-fig8-data1.zip › Figure 8 - Source Data 1/unc-13short/17/1/cav2_to_cav2(unc13).csv]

96.6745945315197
-315.254607293038
-54.5395871839573
20.3819053199441
124.595039267886
125.83236810537
34.5790769137711
44.6144174421461
39.0916284078085
101.381864719224
-4.37913741677039
179.312406795321
-14.0289349414015
122.272442078684
117.405958563759
151.747715576665
-35.317731758576
20.0080183086829
109.468408789384
36.1095929362746
-13.5536389437584
38.0739397705547
-45.9605675111561
148.137899671248
146.183858148685
-438.989281059792
-456.40498996753
151.018604985777
133.583451318398
-553.548864239445
67.4989191466921
-369.164091887789
139.971079725317
105.863924228594
107.601305460641
0.806263275982928
108.927288001174
157.462832455061
177.314800041895
130.799797241521
54.6208755074476
199.178401516892
85.2108026000642
-11.341444786558
8.03329931818371
-35.4963504307489
28.5680837452455
120.618190937159
-81.9221695899905
97.9785097802305
-307.046679538773
-24.7592979479232
96.5353953167105
122.207531761982
208.040648184098
-91.9177332834697
-20.6773779298128
55.4411366385939
18.9809585409239
133.389368550434
79.3591953193063
159.499136459883
145.065522145705
9.7110350052244
40.9861500803345
123.075397909866
131.276239395607
-95.977896521712
12.4040684799256
65.0015188395228
17.9042405770197
35.8985622458895
-47.358970587371
-26.8946003821839
8.5834338593595
20.0144292368204
-9.8021664010048
21.4998173724562
-67.2327072105109
45.4679581997807
17.8029375782535
-467.55818342639
-1.39420831579628
30.4407106865001
-453.106329631042
-155.724438775298
-148.163292556739
37.1986496839563
-18.4143671635866
70.3442522406367
14.367547705926
-32.3578967247158
-79.6513700566102
94.8678983684476
58.3000260512235
108.137094904228
-68.092686054526
86.032123607376
-69.3879449278065
114.441322123359
104.608210507635
-10.5012755306198
56.8574415257863
154.360665443477
88.2918365010446
23.3055202322867
38.7065290618739
62.5968908506402
-20.8848790650591
142.687154087729
26.8287553214068
97.1322869736941
30.7698666031174
13.9695205161042
-14.974831517764
77.0353928516306
49.7789561215614
71.0304729410454
71.9756941770247
95.5036401300276
68.4458558918814
50.2966120715901
121.134621901376
115.049194432446
99.8645082231815
124.336125012593
26.2000209989783
37.2070275112237
20.4009261291176
85.4853732190386
-19.2583445228265
99.8725680875978
26.8918515921832
95.9145088834666
-62.5403589240705
63.4590017034316
33.9502760184114
77.9253928642611
17.1943627705405
133.276362693596
62.442922587772
-50.8735764593039
45.7649337807597
-35.5221198382496
8.77825854063849
-48.8048998509585
-14.9307166414765
-96.5979622122686
-100.924722485342
-40.5004039315354
46.2063142262123
-20.0918908753956
26.8093105617663
123.749048143927
63.067405149086
105.817862160515
105.683424937561
91.7292523945252
26.9819619636146
71.8143808048117
122.088346659581
-8.39076890796787
41.3459236765775
120.585374675818
79.482824450708
85.8657105731181
-106.680801769766
-266.394158683644
-76.7027670647694
-66.7311784402118
-10.8753079441849
-53.4446100315399
-75.2450758210798
-388.089164000085
-46.458374458427
-51.0989522472846
3.19190987037655
114.649027782936
9.14998638488032
-67.8170161447015
1.13216073472358
54.6107624636243
77.8684955463868
-22.3175822292505
-69.167794496836
-9.12563479394521
-41.0228415807687
-31.2954178707841
-30.6069714304213
-28.8974324926203
85.9293367819773
5.65501754047727
37.8702936041991
2.22144916498291
107.078848104069
102.70740360194
57.7727869954506
-44.2388820574706
-58.6562903625418
72.7531714053112
-17.1368375407328
20.9465106536773
-7.76770360036244
0.353497935309861
12.7673125092806
-73.4805276351653
-35.6683461995526
-403.704422563245
-421.694174508153
-14.6126867792627
10.365923270936
-428.541972487121
-413.825072056516
87.0692495533694
38.6844814774049
-9.56993602708462
-441.870602592677
-450.46295435249
-22.5907355945164
157.966865513481
14.0857651234764
115.558598250169
58.3631420293423
-16.9807101108418
27.1437387009792
92.9923975051024
-28.9211955863029
87.5763093870883
57.2111024494043
26.3422469890902
97.7579353987931
-24.3109569289081
-15.5905123013436
-43.0794776608454
34.778577306628
49.9031546057304
-9.87071971136538
99.9013642704012
34.1195432674212
-91.359346609981
89.7753834325085
75.4303365410997
-51.279769501165
23.4376528859175
112.742975812893
24.6612725515115
87.3081496962513
-22.6026035622381
23.3887563104327
-31.2674030159869
-93.8715825381478
44.201833179497
66.5347239671282
94.2623306286914
97.5730980663757
23.0140016908954
-23.7308209264593
28.7708228886404
-43.4523910762146
3.49779321670576
-23.1583874108874
-37.0652260344468
75.4584967982009
-86.440370391505
60.5425396325445
21.3043370581327
71.2700484243142
177.807891862896
105.131574887175
-351.055241120757
57.5819626853663
-49.4785969506083
-36.7941061412421
-4.05323995802974
139.353008092137
77.2463841273311
48.4714250374345
-19.2483571739649
87.3725769404591
-83.28748530761
-48.3135432465097
-10.6147250452705
77.0955880420624
131.795901659458
132.590644773019
-11.5210764693074
-283.280893319057
-407.680588102685
-489.963051091905
-384.822511438688
-497.824769019509
-590.930249089488
