# Supplementary material for: CaV1 and CaV2 calcium channels mediate the release of distinct pools of synaptic vesicles
Source: eLife. 2023 Feb 23;12:e81407. doi: 10.7554/eLife.81407 (PMC10023163; doi:10.7554/eLife.81407)
Supplement: Figure 8—source data 1. [file elife-81407-fig8-data1.zip › Figure 8 - Source Data 1/unc-13short/17/1/unc13_to_cav1.csv]

44.3773533144486
-11.2282373065791
-51.8199626676651
136.239623063149
99.1838955571402
272.469620371336
-192.066317859204
-21.9887672876539
-106.703491517481
-66.6559987906803
-119.850098071729
28.1242150749895
614.772116688589
-111.713809750097
537.021820365484
33.1344689827929
-99.221707243054
-29.0818113627356
59.3493758418226
-138.66846496558
-221.315264847817
502.604542168407
-39.3226360102126
35.1790339087456
-164.618107779745
440.321010927426
1.74628387585835
-6.59177033995002
-121.847299192024
72.98916940864
113.382807389647
-156.646311901899
-58.0030997100221
-90.7680023986613
-67.845248868136
60.2622322897332
-46.8573084653508
-193.555527170101
336.872789657678
152.33931430697
369.823985367617
86.7005703669238
642.979071446225
369.492786767685
294.967099256894
-91.5909133035748
429.007626060487
-28.14582148716
1.92647188454066
-164.348568073448
397.89605727512
378.659728251401
93.4736806802903
-93.2046181866535
546.558185690465
57.3435557719022
-75.2979299558101
384.055165890175
-10.4371563115892
327.31933489479
460.603023904023
519.073366934706
423.830453210376
443.975824914374
59.0347635748549
376.375445998961
-63.5205321917783
195.536565418701
235.805559366181
379.940901684393
424.743309658286
469.694888966387
21.8705098705796
-83.51612881033
-117.238305639312
-144.608580622669
-55.4338147842645
-94.257136251068
224.068462000356
-95.3950371802166
222.019108402168
505.689627919699
6.5814996947156
371.920861138671
-86.5497268578256
-151.530649484081
194.875278376967
267.633297696295
288.860061355543
302.045632155889
255.007142084327
96.0938726722707
17.9763629183217
58.1025198401403
81.845457552412
151.982184627483
-11.2501962512979
88.7796787181542
22.7210426507554
26.9705476522249
451.370748314526
394.972443623712
355.234132831214
-113.417743891048
111.348548907066
-74.9732916583889
237.949437695392
282.631919379277
-126.966417431922
5.45112076487203
222.262858886348
525.45340696834
87.5550818858355
64.9257305881874
-90.696475841778
287.901467572861
32.2435582717917
253.140825263708
136.878154434486
338.306228999449
-138.021689099933
-66.4503283884296
-39.8340968494995
245.710329114725
447.364487390343
536.516845598038
255.195864906102
343.952942423657
513.686177092197
171.341399262255
-45.1177850658059
146.620409551771
-54.3920452453094
-14.3775602133283
38.1795500307489
-91.6976480598387
228.748533423965
597.440674464553
-106.836747896727
-180.825860026074
201.565016657663
44.2527191867812
-76.2823162625609
62.1649152829086
423.75546752946
86.0741170692527
541.614973193911
42.1089893189164
350.577330088807
336.887891377195
-127.646491311174
165.793192609755
513.001024221929
312.797850015882
501.8632514776
-43.364192572255
30.0269789027479
435.485123730559
386.113580520072
326.289872725418
498.685348300758
29.9530258473387
493.022804058117
316.104656377916
648.769799680995
398.026151453021
405.817104453945
47.8005592156878
-100.479466835448
-94.5229941413127
27.7869823911533
-172.345778718092
85.2634360012926
405.766423381694
-153.707306212189
458.94872500201
407.537986175364
201.195592816402
-4.25033415122743
73.76684938568
76.7408438847015
578.212883555883
335.193889224309
12.7351756047683
-26.2589759163166
298.426481658207
499.391575951584
132.816714084598
509.174573549157
94.2834808860316
432.747593616248
306.256169609303
-29.0047604307983
55.6972176493182
-28.4346742495873
-61.6204208565141
518.132223837441
397.574439321605
-136.584558036258
550.875319344657
418.697414337821
-4.8349381124317
-47.4327062354569
-81.3335864596665
129.373027248181
-173.367877255365
85.1485210755345
-13.1634182857306
3.07674781004243
-21.8365789115014
275.049886420431
609.42794406159
582.530381759534
539.60480983579
277.38137741328
415.88613735035
-77.2202839506717
