# Supplementary material for: CaV1 and CaV2 calcium channels mediate the release of distinct pools of synaptic vesicles
Source: eLife. 2023 Feb 23;12:e81407. doi: 10.7554/eLife.81407 (PMC10023163; doi:10.7554/eLife.81407)
Supplement: Figure 8—source data 1. [file elife-81407-fig8-data1.zip › Figure 8 - Source Data 1/unc-13short/17/1/unc13_to_cav2.csv]

513.527303446695
419.700038187835
414.506067399921
424.071628092268
316.681641442414
148.780080082077
511.752999594497
75.7496388175823
499.316905753476
413.276307903452
-33.188262885913
360.222562648047
473.239801252163
432.202691281836
-73.8351738482561
284.263936747247
447.058433549715
376.259611494716
153.850493117054
-111.927429808016
-102.346789555664
582.025430494661
515.700859474531
553.941367816755
471.336352106948
35.8609920064628
303.869190911159
533.377304134396
601.289751860048
479.206746117328
386.374651095193
525.05213846952
386.200072208903
573.031031466482
608.520980541332
145.326046485457
205.434454929378
192.115984733235
404.396543961051
487.199709382945
427.98252593747
488.398678639238
568.581933620753
-20.0683663523232
418.944475398155
100.754772445038
423.049475718664
306.752664160162
431.643013049605
333.443098010142
536.204013211387
578.684323925507
230.645605865448
-63.4716312918135
415.966102627619
261.045689694776
305.339735974903
351.347242734653
526.541268135526
264.942678649295
437.6507749185
549.930544811807
396.496505866937
259.044161399524
383.524159217177
-89.8549962243378
474.013371840432
592.772788289196
396.44955648324
588.081068477557
473.873152164142
585.631332309153
473.903027930453
355.637543752728
549.774715637424
456.816474939329
-203.943939410587
564.711660511381
458.919703025567
-164.129707192533
515.436806142508
486.257090971802
