# Supplementary material for: CaV1 and CaV2 calcium channels mediate the release of distinct pools of synaptic vesicles
Source: eLife. 2023 Feb 23;12:e81407. doi: 10.7554/eLife.81407 (PMC10023163; doi:10.7554/eLife.81407)
Supplement: Figure 8—source data 1. [file elife-81407-fig8-data1.zip › Figure 8 - Source Data 1/unc-13short/17/1/unc13_to_unc13(cav1).csv]

-111.013761807542
-166.61935242857
-207.211077789656
-19.1514920588415
-56.2072195648507
117.078505249345
-347.457432981195
-177.379882409645
-262.094606639472
-222.047113912671
-275.24121319372
-127.266900047001
459.381001566599
-267.104924872088
381.630705243493
-122.256646139198
-254.612822365045
-184.472926484726
-96.0417392801683
-294.059580087571
-376.706379969808
347.213427046416
-194.713751132203
-120.212081213245
-320.009222901735
284.929895805435
-153.644831246133
-161.982885461941
-277.238414314015
-82.4019457133509
-42.0083077323434
-312.03742702389
-213.394214832013
-246.159117520652
-223.236363990127
-95.1288828322577
-202.248423587342
-348.946642292092
181.481674535687
-3.05180081502112
214.432870245626
-68.6905447550671
487.587956324234
214.101671645694
139.575984134903
-246.982028425566
273.616510938497
-183.536936609151
-153.46464323745
-319.739683195439
242.504942153129
223.26861312941
-61.9174344417006
-248.595733308644
391.167070568474
-98.0475593500887
-230.689045077801
228.664050768184
-165.82827143358
171.928219772799
305.211908782032
363.682251812716
268.439338088385
288.584709792383
-96.356351547136
220.98433087697
-218.911647313769
40.1454502967099
80.4144442441902
224.549786562402
269.352194536295
314.303773844396
-133.520605251411
-238.907243932321
-272.629420761303
-299.99969574466
-210.824929906255
-249.648251373059
68.6773468783649
-250.786152302207
66.6279932801772
350.298512797708
-148.809615427275
216.52974601668
-241.940841979816
-306.921764606072
39.484163254976
112.242182574304
133.468946233552
146.654517033898
99.616026962336
-59.2972424497202
-137.414752203669
-97.2885952818506
-73.5456575695789
-3.40893049450824
-166.641311373289
-66.6114364038367
-132.670072471235
-128.420567469766
295.979633192535
239.581328501721
199.843017709223
-268.808859013039
-44.0425662149246
-230.36440678038
82.5583225734008
127.240804257286
-282.357532553913
-149.939994357119
66.8717437643572
370.062291846349
-67.8360332361553
-90.4653845338034
-246.087590963769
132.51035245087
-123.147556850199
97.7497101417175
-18.5129606875053
182.915113877458
-293.412804221924
-221.841443510421
-195.22521197149
90.3192139927341
291.973372268352
381.125730476047
99.8047497841108
188.561827301666
358.295061970206
15.9502841402646
-200.508900187797
-8.77070557021943
-209.7831603673
-169.768675335319
-117.211565091242
-247.08876318183
73.3574183019737
442.049559342562
-262.227863018717
-336.216975148065
46.1739015356725
-111.13839593521
-231.673431384552
-93.2261998390823
268.364352407469
-69.3169980527382
386.22385807192
-113.282125803074
195.186214966816
181.496776255204
-283.037606433165
10.4020774877645
357.609909099938
157.406734893892
346.472136355609
-198.755307694246
-125.364136219243
280.094008608568
230.722465398081
170.898757603427
343.294233178767
-125.438089274652
337.631688936126
160.713541255926
493.378684559004
242.63503633103
250.425989331954
-107.590555906303
-255.870581957439
-249.914109263304
-127.604132730838
-327.736893840083
-70.1276791206983
250.375308259703
-309.09842133418
303.557609880019
252.146871053374
45.8044776944116
-159.641449273218
-81.6242657363109
-78.6502712372894
422.821768433892
179.802774102318
-142.655939517223
-181.650091038307
143.035366536216
344.000460829593
-22.5744010373928
353.783458427166
-61.1076342359593
277.356478494257
150.865054487313
-184.395875552789
-99.6938974726727
-183.825789371578
-217.011535978505
362.741108715451
242.183324199614
-291.975673158249
395.484204222666
263.30629921583
-160.226053234423
-202.823821357448
-236.724701581657
-26.0180878738101
-328.758992377356
-70.2425940464564
-168.554533407721
-152.314367311948
-177.227694033492
119.65877129844
454.036828939599
427.139266637543
384.213694713799
121.990262291289
260.495022228359
-232.611399072663
