# Supplementary material for: CaV1 and CaV2 calcium channels mediate the release of distinct pools of synaptic vesicles
Source: eLife. 2023 Feb 23;12:e81407. doi: 10.7554/eLife.81407 (PMC10023163; doi:10.7554/eLife.81407)
Supplement: Figure 8—source data 1. [file elife-81407-fig8-data1.zip › Figure 8 - Source Data 1/unc-13short/17/2.csv]

image-ID	cycle	z-step	frame	accum	photon-count	photon-count11	photon-count12	photon-count21	photon-count22	psfx	psfy	psfz	psf-photon-count	x	y	z	stdev	amp	background11	background12	background21	background22	maxResidualSlope	chisq	log-likelihood	accuracy	llr	time-point	precisionx	precisiony	precisionz	vis-probe
0	0	0	0	1	511.472	344.426	167.046	0	0	20.8346	45.8473	365.039	545.142	16622.4	8923.55	-365.039	0	20.0799	15.8294	17.9912	0	0	0.509657	211.61	-600.026	12.3334	298.107	0	27.4711	27.2607	95.2624	0
4	0	0	4	1	589.587	376.467	213.121	0	0	70.2767	29.9231	493.145	582.339	16672.6	8939.48	-493.145	0	23.814	15.5154	18.4646	0	0	0.325591	229.351	-614.652	10.3922	329.4	0	27.1129	27.5219	119.029	0
10	0	0	10	1	530.998	291.942	239.056	0	0	58.9421	6.08802	218.643	483.653	16683.9	9062.97	-218.643	0	16.0945	16.0182	17.9737	0	0	0.335008	155.853	-574.404	11.7972	228.466	0	29.2465	28.9714	90.5362	0
11	0	0	11	1	587.436	320.534	266.902	0	0	68.0749	31.6139	287.007	566.685	16674.8	9037.45	-287.007	0	19.6102	15.8425	17.3897	0	0	0.111603	207.908	-595.408	10.3976	282.066	0	25.7894	25.624	81.6171	0
15	0	0	15	1	951.087	515.93	435.157	0	0	95.5573	1.12189	313.688	1043.96	16647.3	8968.28	-313.688	0	36.8389	14.3788	16.9517	0	0	0.117095	221.147	-615.724	5.89606	484.557	0	15.0681	14.9933	49.7908	0
27	0	0	27	1	719.797	434.271	285.526	0	0	34.1755	16.1433	436.393	704.791	16609	8853.6	-436.393	0	27.5016	16.1479	18.879	0	0	0.36795	215.062	-611.738	8.25096	269.061	0	22.5343	22.7226	87.1471	0
28	0	0	28	1	881.985	495.408	386.578	0	0	116.632	71.4214	433.173	880.073	16626.2	8897.98	-433.173	0	33.8699	14.4095	16.7115	0	0	0.460286	269.755	-637.082	6.41449	421.051	0	18.0373	18.1434	69.0958	0
34	0	0	34	1	637.689	378.521	259.168	0	0	39.1895	-24.2138	463.492	615.537	16604	8993.61	-463.492	0	24.7376	14.7298	17.6259	0	0	0.495104	221.576	-603.856	9.3803	304.455	0	24.5679	25.3215	100.949	0
48	0	0	48	1	952.36	524.719	427.641	0	0	56.0259	43.1806	302.303	1060.62	16686.9	9025.88	-302.303	0	37.1154	13.9424	16.0023	0	0	0.70557	303.132	-659.475	5.85574	462.242	0	14.629	14.512	47.8767	0
49	0	0	49	1	818.659	447.366	371.293	0	0	95.7777	-24.4905	299.977	881.119	16647.1	8993.89	-299.977	0	30.9462	15.6905	16.1589	0	0	0.121732	162.407	-580.028	7.00645	409.279	0	17.4287	17.3599	55.8757	0
53	0	0	53	1	745.817	427.086	318.731	0	0	61.9096	-29.5784	327.36	789.757	16681	8998.98	-327.36	0	28.3775	14.191	16.0393	0	0	0.262736	220.632	-602.788	7.73486	367.81	0	18.8122	18.8298	62.6315	0
55	0	0	55	1	736.164	461.731	274.433	0	0	40.7408	9.20751	384.493	757.11	16702.1	9059.85	-384.493	0	28.268	14.0391	15.6342	0	0	0.24096	205.044	-591.162	7.83033	419.701	0	19.6992	19.9288	70.2165	0
56	0	0	56	1	850.88	383.5	467.38	0	0	78.6276	24.7386	240.232	1002.98	16664.3	9044.32	-240.232	0	33.6495	15.0531	15.1314	0	0	0.507964	229.18	-606.249	6.65608	465.343	0	15.1319	14.9524	47.5673	0
60	0	0	60	1	1034.6	678.211	356.385	0	0	101.644	-23.6734	461.733	1119.48	16740.9	8993.07	-461.733	0	44.577	14.1531	16.7715	0	0	0.241753	198.067	-601.913	5.35792	442.026	0	14.7888	15.0529	59.2289	0
63	0	0	63	1	966.684	590.661	376.023	0	0	47.4969	48.8916	368.647	1285.21	16695.4	9020.17	-368.647	0	47.2069	11.8498	14.1445	0	0	0.757317	230.576	-610.075	5.6688	642.428	0	12.2628	12.2716	43.3805	0
64	0	0	64	1	661.295	376.608	284.687	0	0	55.0109	6.88345	336.535	675.441	16687.9	8962.52	-336.535	0	24.2939	11.612	13.6266	0	0	0.194952	195.98	-586.22	8.64637	394.285	0	20.4633	20.3727	68.9316	0
65	0	0	65	1	809.363	424.077	385.286	0	0	66.8783	-24.2178	214.857	895.125	16676	8993.62	-214.857	0	29.8656	13.1477	14.8419	0	0	0.382692	194.386	-582.895	6.97256	356.928	0	16.0416	15.8272	50.8166	0
72	0	0	72	1	620.628	351.218	269.411	0	0	-8.72029	48.2157	301.198	593.129	16651.9	9120.5	-301.198	0	21.0344	13.7738	15.1787	0	0	0.403565	204.062	-587.375	9.50404	307.161	0	23.5611	23.2438	75.6013	0
74	0	0	74	1	699.625	391.993	307.632	0	0	40.9823	-34.3442	391.717	776.036	16602.2	9103.4	-391.717	0	29.3502	13.4117	14.4592	0	0	0.417433	186.135	-578.819	8.22598	402.177	0	18.8042	19.2325	67.5221	0
75	0	0	75	1	550.874	337.605	213.269	0	0	167.301	34.3553	495.758	548.593	16575.6	9034.71	-495.758	0	22.4608	12.1954	15.7876	0	0	0.218185	213.862	-587.885	10.8525	355.744	0	26.2799	27.2385	118.445	0
76	0	0	76	1	625.081	334.514	290.567	0	0	91.2257	-3.58906	298.767	653.927	16651.7	9072.65	-298.767	0	22.8652	13.3419	16.3417	0	0	0.232214	215.252	-593.378	9.45829	336.527	0	21.7294	21.7542	70.6496	0
77	0	0	77	1	780.714	454.192	326.523	0	0	41.0761	-41.5506	370.772	889.14	16602.1	9110.61	-370.772	0	33.1488	14.4655	15.0683	0	0	0.313954	200.986	-594.426	7.31779	321.884	0	17.0064	17.3219	59.2706	0
80	0	0	80	1	811.565	361.779	449.786	0	0	60.1355	-34.725	183.279	879.58	16682.7	9004.13	-183.279	0	28.9844	15.439	16.341	0	0	0.183351	229.586	-606.041	7.07403	372.896	0	16.7603	16.5303	53.3799	0
82	0	0	82	1	685.114	419.246	265.868	0	0	72.8395	47.9389	409.007	649.77	16570.4	9021.12	-409.007	0	24.5568	14.694	16.3869	0	0	0.437784	192.939	-589.319	8.56949	309.185	0	22.9847	23.4527	85.3039	0
83	0	0	83	1	529.439	318.5	210.939	0	0	108.123	35.0984	543.002	590.305	16634.8	9033.96	-543.002	0	25.3127	12.4196	14.3046	0	0	0.4381	218.1	-586.881	11.2908	263.678	0	25.5676	26.6179	125.095	0
84	0	0	84	1	511.702	258.083	253.619	0	0	22.2469	-12.5726	224.401	453.621	16621	8981.97	-224.401	0	15.2884	13.0855	15.3047	0	0	0.339574	199.664	-576.818	11.8871	264.852	0	28.9594	28.6306	90.0233	0
86	0	0	86	1	663.531	328.816	334.716	0	0	43.317	-26.0326	298.488	593.343	16699.6	9095.09	-298.488	0	20.9464	14.2214	16.3	0	0	0.201443	173.678	-572.304	8.86712	225.228	0	23.7862	23.7508	76.7436	0
87	0	0	87	1	612.749	330.238	282.511	0	0	30.7238	44.0845	176.814	545.928	16612.5	9024.98	-176.814	0	17.7869	13.9816	13.6379	0	0	0.350654	229.259	-602.414	9.5737	327.823	0	24.1897	23.852	76.5672	0
88	0	0	88	1	574.592	331.908	242.683	0	0	95.195	1.11008	432.616	414.976	16548	9067.95	-432.616	0	16.0344	14.9961	17.2408	0	0	0.0203494	225.57	-601.869	10.6101	274.889	0	34.6155	35.84	134.886	0
97	0	0	97	1	664.026	353.83	310.196	0	0	71.6163	-27.7788	419.111	698.63	16671.3	8997.18	-419.111	0	26.8626	12.6388	15.6264	0	0	0.261146	191.607	-583.841	8.74712	293.09	0	20.7775	21.1657	78.9053	0
98	0	0	98	1	535.678	289.302	246.376	0	0	47.4751	-14.1279	230.907	509.298	16595.7	9083.19	-230.907	0	17.1562	13.3552	13.8967	0	0	0.48849	217.904	-582.808	11.1796	316.65	0	25.746	25.6793	80.1254	0
103	0	0	103	1	568.677	345.109	223.568	0	0	52.7673	49.5396	400.942	547.525	16690.1	9119.18	-400.943	0	20.61	13.8202	15.3688	0	0	0.198378	206.724	-585.834	10.5454	233.983	0	26.0258	26.3103	95.3351	0
108	0	0	108	1	516.942	279.085	237.858	0	0	33.3604	-47.1954	243.996	398.525	16609.9	9116.26	-243.996	0	13.6695	14.6479	16.7035	0	0	0.431836	220.01	-598.707	11.9793	276.68	0	33.5136	33.3673	104.032	0
109	0	0	109	1	555.264	320.94	234.323	0	0	92.9632	3.28078	329.995	460.159	16550.3	8866.46	-329.995	0	16.4184	13.0737	15.5218	0	0	0.28972	207.155	-582.727	10.8022	237.478	0	29.6942	29.6433	99.3672	0
114	0	0	114	1	838.865	438.136	400.73	0	0	11.7578	-3.12926	292.781	911.499	16631.5	8972.53	-292.781	0	32.1275	13.3077	14.7757	0	0	0.44881	213.965	-593.633	6.69997	345.548	0	16.1833	16.0145	52.0495	0
117	0	0	117	1	757.989	352.46	405.529	0	0	72.9678	-6.46858	253.145	804.274	16669.9	9075.53	-253.145	0	27.3385	12.7237	13.9232	0	0	0.331514	229.321	-595.155	7.46187	324.256	0	17.4531	17.3446	54.9629	0
119	0	0	119	1	618.723	403.367	215.356	0	0	30.6433	-40.754	472.743	712.053	16612.6	9010.15	-472.742	0	29.0168	10.2149	13.5168	0	0	0.387912	193.072	-574.12	9.23922	303.834	0	19.5057	20.2293	81.905	0
123	0	0	123	1	637.693	367.122	270.57	0	0	63.043	9.0849	305.187	579.974	16580.2	9059.98	-305.187	0	20.3844	12.2468	14.6002	0	0	0.242084	245.805	-602.811	9.09542	288.912	0	23.2997	23.5225	76.4212	0
125	0	0	125	1	467.109	263.508	203.601	0	0	21.3811	56.892	391.524	399.306	16522.2	8812.85	-391.524	0	15.0075	12.0116	14.2359	0	0	0.182139	244.758	-593.917	13.0525	304.114	0	33.0886	33.1464	120.512	0
131	0	0	131	1	613.726	311.099	302.627	0	0	103.817	-26.4926	331.572	688.987	16639.1	9095.55	-331.572	0	24.7256	11.2646	14.1877	0	0	0.042279	235.122	-602.723	9.4251	326.86	0	19.8383	20.0139	67.3055	0
136	0	0	136	1	349.904	217.965	131.939	0	0	-420.54	-249.136	387.106	241.499	16565.5	8819.9	-387.106	0	20.6131	11.4717	13.8411	0	0	0.489982	202.083	-564.03	18.3928	232.954	0	76.8236	51.0666	156.284	0
140	0	0	140	1	613.36	387.528	225.832	0	0	64.4698	-53.4149	401.036	472.274	16678.4	9222.14	-401.036	0	18.0125	14.6193	17.2455	0	0	0.0299169	232.415	-605.702	9.79506	235.972	0	30.089	30.4844	111.346	0
141	0	0	141	1	652.116	330.961	321.154	0	0	54.663	63.6929	325.415	674.061	16588.6	9005.37	-325.415	0	23.9581	11.7065	14.0678	0	0	0.435677	220.641	-590.89	8.81066	298.274	0	20.4308	20.5102	68.7336	0
146	0	0	146	1	697.169	421.834	275.335	0	0	30.9808	-48.0938	410.979	863.168	16612.2	9117.15	-410.979	0	33.3316	11.9569	13.335	0	0	0.534474	230.075	-593.171	8.14632	358.099	0	16.721	17.1722	61.7129	0
150	0	0	150	1	612.271	315.846	296.425	0	0	89.6424	30.2605	266.405	561.666	16553.6	8939.14	-266.405	0	19.1347	10.8684	13.1487	0	0	0.238796	267.931	-600.576	9.37338	254.204	0	23.0393	22.8829	73.1671	0
152	0	0	152	1	454.586	272.137	182.45	0	0	83.0804	-0.860581	339.769	459.422	16659.8	9169.58	-339.769	0	16.5263	11.351	12.932	0	0	0.078432	246.796	-590.263	13.2873	257.999	0	28.074	28.0847	94.5153	0
153	0	0	153	1	555.528	319.774	235.754	0	0	44.1432	-13.1028	467.413	656.062	16599.1	8982.5	-467.413	0	26.3898	9.9429	12.5517	0	0	0.248604	205.976	-566.794	10.3753	340.978	0	20.7311	21.3964	85.5781	0
156	0	0	156	1	596.739	373.752	222.987	0	0	65.1891	23.1085	415.556	735.656	16578	9045.95	-415.556	0	28.0223	10.5568	13.4882	0	0	0.433246	220.082	-583.883	9.65078	383.91	0	18.8108	19.3426	71.8638	0
160	0	0	160	1	533.673	288.569	245.104	0	0	83.1913	11.7245	228.964	600.4	16659.7	9057.34	-228.964	0	20.0325	11.2247	12.8448	0	0	0.354593	178.888	-566.461	10.9894	267.163	0	21.581	21.3997	67.5684	0
161	0	0	161	1	536.139	324.511	211.627	0	0	132.099	-23.6983	414.093	556.592	16610.8	9092.76	-414.093	0	21.2344	10.3512	12.9765	0	0	0.184069	221.71	-574.246	10.8693	291.231	0	23.5551	24.2519	89.3877	0
164	0	0	164	1	678.142	373.522	304.619	0	0	77.2928	-32.0358	385.668	711.398	16565.9	9001.44	-385.668	0	26.6293	10.0798	12.8194	0	0	0.152959	197.582	-564.376	8.2908	316.11	0	18.8838	19.3585	68.8808	0
165	0	0	165	1	452.21	256.507	195.703	0	0	11.946	-29.1834	288.923	454.11	16531.6	9098.24	-288.923	0	16.0423	10.1473	11.581	0	0	0.105989	184.988	-553.814	13.1067	271.453	0	26.5503	26.7306	85.125	0
166	0	0	166	1	496.593	256.852	239.741	0	0	136.099	95.7304	249.605	315.021	16507.1	8973.33	-249.605	0	10.5872	12.5521	13.7325	0	0	0.43692	214.06	-578.662	12.1451	241.176	0	39.6138	39.7044	123.122	0
168	0	0	168	1	570.102	293.683	276.42	0	0	75.0544	10.7502	499.762	468.689	16568.2	8958.65	-499.762	0	19.3094	10.6909	11.7724	0	0	0.223797	166.528	-546.549	10.0781	245.122	0	28.7315	29.7207	125.278	0
169	0	0	169	1	439.003	242.342	196.661	0	0	130.561	25.8238	229.52	313.969	16612.3	9142.9	-229.52	0	10.4471	9.6588	13.0157	0	0	0.142131	163.212	-542.441	13.6519	211.885	0	37.148	36.8189	116.308	0
172	0	0	172	1	443.896	225.435	218.461	0	0	156.121	-49.0482	467.549	377.085	16586.8	9118.11	-467.549	0	15.1936	10.9543	13.1172	0	0	0.173474	175.997	-556.227	13.6408	220.352	0	34.0463	35.4559	141.679	0
178	0	0	178	1	336.691	131.664	205.027	0	0	25.8587	25.1997	119.81	271.037	16617.4	9043.86	-119.81	0	8.6688	11.5349	13.0596	0	0	0.278942	152.032	-538.93	19.17	173.628	0	42.901	42.3372	137.572	0
181	0	0	181	1	416.255	267.535	148.72	0	0	87.8382	18.6377	499.361	368.027	16555.4	9050.42	-499.361	0	15.1269	10.3822	12.8762	0	0	0.0930221	202.487	-566.376	14.625	251.257	0	35.2164	36.9049	160.229	0
183	0	0	183	1	445.339	258.997	186.341	0	0	44.3024	16.8599	266.143	443.732	16598.9	9052.2	-266.143	0	15.2155	10.0141	11.1184	0	0	0.237749	213.154	-564.736	13.2825	283.506	0	27.014	27.057	84.8962	0
184	0	0	184	1	458.498	226.699	231.799	0	0	90.1797	-5.48012	520.538	392.342	16553	9074.54	-520.538	0	16.5114	12.4285	14.3013	0	0	0.105673	174.48	-560.615	13.3975	250.988	0	35.6422	37.5186	168.014	0
185	0	0	185	1	422.807	217.529	205.277	0	0	115.93	43.6075	325.959	364.936	16527.3	9025.45	-325.959	0	12.9208	10.7797	12.7721	0	0	0.163114	175.636	-551.691	14.3959	230.284	0	33.8698	34.3471	113.239	0
192	0	0	192	1	532.683	228.95	303.733	0	0	56.9322	62.9831	145.245	267.512	16586.3	8906.42	-145.245	0	8.55938	12.2643	13.4685	0	0	0.082216	222.344	-573.193	11.139	215.003	0	44.7762	44.0321	142.734	0
195	0	0	195	1	675.998	320.468	355.53	0	0	141.795	59.125	210.051	572.429	16501.4	9009.94	-210.051	0	18.7975	11.5496	14.1544	0	0	0.371673	196.602	-574.821	8.45158	281.454	0	22.7279	22.6772	72.063	0
198	0	0	198	1	536.405	280.195	256.21	0	0	76.5949	64.2914	257.079	570.929	16566.6	9004.77	-257.079	0	19.3114	9.91898	12.0027	0	0	0.415106	193.011	-552.766	10.7634	279.696	0	21.9743	21.9167	69.7439	0
201	0	0	201	1	581.779	308.375	273.404	0	0	102.696	49.4367	279.283	414.772	16440.9	8919.96	-279.283	0	14.2224	12.6029	13.084	0	0	0.333688	201.785	-573.252	10.0497	253.61	0	31.1001	30.7971	97.3937	0
204	0	0	204	1	484.397	260.587	223.81	0	0	33.6776	-21.8867	237.285	480.428	16609.5	9090.95	-237.285	0	16.3096	9.82172	12.1146	0	0	0.177098	167.822	-545.841	12.109	281.271	0	25.0566	24.9937	78.8625	0
206	0	0	206	1	507.443	262.292	245.151	0	0	69.541	42.242	236.679	406.495	16573.7	9026.82	-236.679	0	13.5975	12.3875	13.9778	0	0	0.113317	250.593	-592.027	11.8432	256.803	0	31.349	31.2508	97.5134	0
210	0	0	210	1	421.886	222.182	199.704	0	0	31.6608	-22.5598	258.329	379.208	16611.6	9091.62	-258.329	0	13.0513	10.221	12.4547	0	0	0.070088	196.064	-556.045	14.3263	216.48	0	31.359	31.3358	98.5144	0
211	0	0	211	1	494.833	203.88	290.953	0	0	55.9443	26.2128	111.835	372.58	16587.3	9042.85	-111.835	0	11.8297	11.1726	13.5215	0	0	0.270939	207.974	-573.004	12.0517	292.054	0	32.1537	31.8775	104.348	0
212	0	0	212	1	528.522	286.697	241.825	0	0	47.5111	-23.489	333.084	343.479	16496	8992.89	-333.084	0	12.4012	10.2721	13.1145	0	0	0.142549	245.601	-584.04	11.0534	250.089	0	35.0445	35.7823	119.983	0
214	0	0	214	1	454.927	213.686	241.241	0	0	94.5593	57.621	241.117	313.959	16648.3	9111.1	-241.117	0	10.5004	10.7685	13.7634	0	0	0.207137	229.173	-578.484	13.2874	267.898	0	38.5901	38.1186	120.036	0
216	0	0	216	1	458.107	258.947	199.159	0	0	82.7831	-12.8386	424.921	426.702	16560.4	9081.9	-424.921	0	16.4257	9.95709	11.822	0	0	0.0885791	214.486	-573.098	12.9114	251.223	0	29.2077	30.2931	112.091	0
217	0	0	217	1	428.495	251.626	176.869	0	0	49.9716	-14.3257	432.302	486.22	16593.3	9083.39	-432.302	0	18.9216	8.28929	10.2702	0	0	0.274407	285.792	-589.466	13.5915	315.95	0	24.7339	25.6472	96.1773	0
218	0	0	218	1	649.603	352.513	297.09	0	0	52.268	-2.0593	196.782	577.501	16591	9071.12	-196.782	0	19.0386	9.68498	11.377	0	0	0.260388	213.914	-570.712	8.61578	315.571	0	21.0278	20.9845	66.8925	0
220	0	0	220	1	682.702	366.946	315.756	0	0	21.0055	-17.5295	259.895	579.414	16522.6	9086.59	-259.895	0	19.9855	11.4878	12.1778	0	0	0.301569	168.157	-552.361	8.27023	237.204	0	22.0408	22.0973	69.3882	0
221	0	0	221	1	583.206	318.133	265.073	0	0	68.6914	-3.10796	326.774	577.04	16574.5	9072.17	-326.774	0	20.6067	8.86883	11.2272	0	0	0.194772	210.983	-561.85	9.66556	323.068	0	21.3689	21.737	72.4332	0
223	0	0	223	1	454.649	265.046	189.604	0	0	101.128	-20.9814	444.216	564.3	16542.1	9090.04	-444.216	0	22.1002	9.89113	12.3218	0	0	0.207423	205.978	-564.614	13.0652	286.417	0	23.1078	24.0755	92.1337	0
225	0	0	225	1	441.279	237.568	203.711	0	0	72.2218	-49.2408	272.931	436.823	16571	9118.3	-272.931	0	15.1861	9.44966	11.0463	0	0	0.351916	219.242	-553.917	13.3529	280.782	0	26.8064	27.0047	85.1405	0
226	0	0	226	1	601.582	338.129	263.453	0	0	61.4916	-9.85182	301.637	630.981	16581.7	9078.91	-301.637	0	22.1926	9.01023	10.5471	0	0	0.190752	185.412	-551.643	9.30673	331.616	0	19.6061	19.8234	64.2476	0
227	0	0	227	1	719.587	336.346	383.241	0	0	93.1433	32.283	309.05	708.905	16550.1	9036.78	-309.05	0	24.8489	7.9446	10.4152	0	0	0.357604	234.071	-563.604	7.57127	342.263	0	17.5398	17.7106	58.6822	0
228	0	0	228	1	587.62	349.1	238.521	0	0	88.9271	24.8768	302.919	621.623	16554.3	9044.18	-302.919	0	21.7189	10.319	11.9803	0	0	0.336327	200.93	-569.32	9.72322	325.642	0	20.7917	20.9646	67.9735	0
229	0	0	229	1	503.291	254.776	248.516	0	0	48.909	35.2536	490.146	481.098	16594.3	9033.81	-490.146	0	19.6737	8.59597	11.6647	0	0	0.200602	220.137	-571.721	11.4342	295.653	0	26.2316	27.2744	117.083	0
230	0	0	230	1	451.217	284.965	166.252	0	0	19.5173	63.761	297.004	461.737	16524	9104.96	-297.004	0	16.1959	9.79179	11.4453	0	0	0.311692	201.626	-559.501	13.0877	244.092	0	26.2246	26.3428	85.1062	0
232	0	0	232	1	448.337	228.975	219.362	0	0	39.8747	59.9613	278.827	295.479	16603.3	9009.1	-278.827	0	10.193	10.4647	12.0235	0	0	0.225754	189.811	-553.817	13.3186	238.293	0	39.9577	39.8736	125.739	0
235	0	0	235	1	376.111	219.044	157.067	0	0	72.0344	45.3311	432.233	345.435	16571.2	9023.73	-432.233	0	13.3231	8.10326	11.7469	0	0	0.161188	224.933	-558.823	15.9797	269.836	0	33.6256	34.7668	136.514	0
239	0	0	239	1	478.843	284.932	193.911	0	0	69.5063	16.8072	475.099	512.189	16573.7	9052.25	-475.099	0	20.5995	8.98017	10.6799	0	0	0.197822	192.524	-550.724	12.0671	290.692	0	24.7645	25.8225	103.689	0
241	0	0	241	1	356.788	236.936	119.852	0	0	117.003	19.4666	536.614	319.764	16526.2	9049.59	-536.614	0	13.6285	9.8077	11.4347	0	0	0.120027	179.566	-537.185	17.2882	212.287	0	39.9617	42.4119	196.709	0
243	0	0	243	1	297.255	161.857	135.398	0	0	70.5538	-19.6856	517.759	187.242	16572.7	9088.75	-517.759	0	7.88976	9.26795	11.291	0	0	0.143881	222.563	-552.012	21.4232	218.733	0	62.7574	66.2114	300.835	0
245	0	0	245	1	447.127	279.415	167.713	0	0	58.5933	-50.489	462.248	301.758	16584.6	9119.55	-462.248	0	12.1423	9.15366	11.2864	0	0	0.191736	219.127	-550.921	13.1385	196.359	0	38.8663	40.5788	161.502	0
249	0	0	249	1	473.554	281.35	192.204	0	0	60.4802	30.7837	493.809	512.03	16582.7	9137.94	-493.809	0	20.9796	7.81136	9.7227	0	0	0.082131	249.857	-570.738	12.019	297.221	0	24.0535	24.9998	105.702	0
250	0	0	250	1	544.359	309.749	234.61	0	0	67.4375	-40.1149	319.217	537.076	16575.8	9109.18	-319.217	0	19.2248	9.64838	10.586	0	0	0.158295	211.841	-567.032	10.4683	277.346	0	22.7785	23.109	75.2339	0
251	0	0	251	1	346.187	176.283	169.904	0	0	-405.752	-277.334	67.0706	174.566	16650.3	8947.75	-67.0706	0	13.0318	10.0481	12.0318	0	0	0.375528	190.831	-541.848	18.0714	204.061	0	78.888	53.0035	143.89	0
254	0	0	254	1	393.381	214.042	179.339	0	0	88.9093	-5.68546	302.674	339.083	16554.3	8975.09	-302.674	0	11.8938	10.5871	12.9263	0	0	0.0726805	260.255	-585.432	15.6861	261.789	0	35.8345	36.1213	116.57	0
258	0	0	258	1	425.64	194.033	231.607	0	0	147.322	18.3981	461.359	236.391	16495.9	8951	-461.359	0	9.35709	11.0948	12.2398	0	0	0.145732	222.73	-568.242	14.263	215.217	0	52.3653	54.2246	213.342	0
262	0	0	262	1	323.671	164.662	159.009	0	0	107.604	16.2664	240.686	172.338	16635.3	8953.13	-240.686	0	5.77995	8.92187	11.0758	0	0	0.0715347	209.253	-550.263	19.1917	213.16	0	62.7149	61.8927	192.611	0
265	0	0	265	1	379.814	200.918	178.897	0	0	48.2818	58.7176	222.809	369.401	16594.9	9010.34	-222.809	0	12.2762	9.05711	10.6668	0	0	0.187939	200.698	-550.135	15.817	239.363	0	30.7456	30.5731	96.2064	0
267	0	0	267	1	276.72	154.376	122.344	0	0	-0.563885	84.8697	249.153	183.805	16643.8	8884.53	-249.153	0	6.27188	8.81636	10.3334	0	0	0.209559	181.439	-532.268	23.0252	195.069	0	58.5856	56.9004	179.023	0
268	0	0	268	1	367.119	169.97	197.149	0	0	39.2419	62.1784	179.546	250.265	16604	8907.22	-179.546	0	8.14228	8.18772	11.6541	0	0	0.109957	197.846	-546.849	16.4479	206.5	0	43.4247	42.6294	136.698	0
270	0	0	270	1	517.074	226.931	290.143	0	0	84.6999	1.3641	181.296	317.339	16658.2	8968.04	-181.296	0	10.345	8.36169	11.3713	0	0	0.142809	256.432	-575.801	11.0446	259.458	0	35.0064	34.498	109.762	0
271	0	0	271	1	379.431	183.526	195.905	0	0	86.3931	61.5374	327.141	249.925	16556.8	8907.86	-327.141	0	8.8622	9.01174	9.73324	0	0	0.0565606	176.985	-532.326	15.6999	209.966	0	44.7555	44.613	146.699	0
274	0	0	274	1	418.484	220.621	197.863	0	0	59.8436	12.9562	365.283	357.699	16583.4	8956.44	-365.283	0	13.1157	9.1192	10.4694	0	0	0.19151	185.739	-542.478	14.1	224.211	0	32.8956	33.2886	114.424	0
277	0	0	277	1	395.95	225.018	170.932	0	0	153.869	91.6957	337.27	324.411	16589	8977.37	-337.27	0	11.5878	7.71396	9.04011	0	0	0.201746	203.455	-538.249	14.6615	235.815	0	33.9101	34.1892	114.085	0
279	0	0	279	1	417.686	189.461	228.225	0	0	91.0785	26.4923	523.691	374.12	16651.8	8942.91	-523.691	0	15.7467	7.1763	11.0098	0	0	0.179435	323.956	-571.216	13.9178	248.803	0	32.2769	33.0672	158.621	0
282	0	0	282	1	491.06	294.339	196.721	0	0	110.489	18.1544	476.081	418.715	16632.4	8951.25	-476.081	0	16.8013	8.89983	10.8459	0	0	0.149637	188.281	-554.819	11.7286	285.614	0	29.9135	30.5005	124.952	0
286	0	0	286	1	386.383	191	195.382	0	0	25.9166	-14.3891	273.762	278.072	16617.3	8884.13	-273.762	0	9.66345	8.01139	9.84094	0	0	0.129636	173.38	-523.245	15.2312	257.581	0	38.8892	38.2828	122.125	0
288	0	0	288	1	383.514	176.035	207.479	0	0	42.2455	36.9469	145.303	305.406	16700.6	9032.11	-145.303	0	9.81155	9.02438	10.7016	0	0	0.22133	205.074	-552.229	15.6364	240.302	0	35.9818	35.3397	113.928	0
289	0	0	289	1	460.901	221.815	239.087	0	0	25.3684	19.9023	122.689	263.959	16717.5	8949.5	-122.689	0	8.45709	8.64309	10.6467	0	0	0.0915274	200.486	-547.584	12.5699	252.824	0	40.6903	39.654	153.949	0
290	0	0	290	1	634.425	302.635	331.79	0	0	25.3502	20.3155	42.4461	508.455	16717.5	8949.08	-42.4461	0	15.961	8.93737	9.89311	0	0	0.216679	215.851	-559.103	8.73282	311.078	0	22.4132	21.675	77.5284	0
291	0	0	291	1	531.373	320.685	210.688	0	0	116.968	0.969089	472.054	620.566	16625.9	8968.43	-472.054	0	24.8461	8.43783	10.5964	0	0	0.106798	186.079	-546.694	10.6629	298.939	0	20.9697	21.5212	86.5205	0
292	0	0	292	1	448.129	207.685	240.445	0	0	1.34165	43.9806	137.433	345.635	16641.9	8925.42	-137.433	0	11.158	8.96782	10.7277	0	0	0.223042	181.936	-540.392	13.0295	263.37	0	32.2618	31.3378	103.138	0
302	0	0	302	1	391.139	235.87	155.268	0	0	-25.512	15.7577	176.904	303.953	16569.1	8953.64	-176.904	0	10.0795	8.99232	9.88796	0	0	0.0998806	185.946	-539.795	15.1678	236.502	0	35.3963	34.8359	111.623	0
303	0	0	303	1	393.512	199.149	194.363	0	0	107.52	-15.1978	168.666	345.343	16635.4	8984.6	-168.666	0	11.2209	9.57727	10.511	0	0	0.107402	131.056	-518.375	15.2255	204.967	0	32.4966	32.129	102.593	0
308	0	0	308	1	358.914	176.686	182.227	0	0	27.9173	79.7342	181.584	320.105	16615.3	8989.33	-181.584	0	10.441	9.2443	10.2982	0	0	0.156707	159.984	-528.455	16.8919	232.85	0	34.6074	34.1825	108.706	0
310	0	0	310	1	345.469	222.93	122.54	0	0	-53.3754	1.92224	258.896	242.496	16596.9	9166.8	-258.896	0	8.53269	7.55584	9.36506	0	0	0.346669	232.137	-545.652	17.2024	258.551	0	42.1415	41.3207	130.602	0
330	0	0	330	1	398.305	156.669	241.636	0	0	76.0446	-19.5782	142.077	429.554	16666.8	8988.98	-142.077	0	13.8544	8.19377	9.29716	0	0	0.0566513	176.013	-530.006	14.662	267.228	0	25.4903	25.0978	82.2288	0
334	0	0	334	1	435.535	265.897	169.638	0	0	120.037	44.9554	549.865	407.644	16622.8	9123.77	-549.865	0	17.5978	7.90746	9.88041	0	0	0.098987	190.306	-539.913	13.2517	254.464	0	30.6144	32.0909	155.22	0
337	0	0	337	1	363.871	160.912	202.959	0	0	33.1256	62.6522	64.9488	278.824	16709.8	9006.41	-64.9488	0	8.74007	7.8912	9.62428	0	0	0.213373	287.457	-585.173	16.2861	322.183	0	37.2174	36.1948	124.038	0
338	0	0	338	1	420.817	237.126	183.691	0	0	5.28036	40.1981	84.8138	288.242	16737.6	8929.2	-84.8138	0	9.14927	8.22902	10.9364	0	0	0.211221	182.95	-540.387	13.941	259.898	0	37.626	36.1178	122.368	0
344	0	0	344	1	327.344	201.205	126.139	0	0	25.5287	-1.42361	297.67	281.354	16717.4	8970.82	-297.67	0	9.91589	8.20663	9.66537	0	0	0.119596	157.516	-519.35	18.5239	247.485	0	38.8568	38.3433	123.751	0
346	0	0	346	1	402.087	228.717	173.37	0	0	78.343	-4.89523	455.711	396.416	16664.5	8974.3	-455.711	0	15.676	6.92365	10.1685	0	0	0.121664	219.321	-555.455	14.4143	286.123	0	28.9256	29.5869	119.97	0
353	0	0	353	1	481.524	265.081	216.444	0	0	13.7531	29.4984	427.683	395.573	16629.5	8939.9	-427.683	0	15.3735	7.6143	10.2173	0	0	0.256001	207.966	-549.69	11.8126	248.149	0	29.3609	29.5713	113.644	0
354	0	0	354	1	405.955	207.7	198.255	0	0	137.894	-15.4475	240.632	308.733	16605	8984.85	-240.632	0	10.4094	8.10076	10.9456	0	0	0.0721536	225.801	-556.699	14.5192	254.61	0	35.5001	35.4945	111.657	0
360	0	0	360	1	314.63	129.259	185.372	0	0	49.8432	-7.42016	109.365	209.209	16693	9076.48	-109.365	0	6.67995	7.68977	10.1217	0	0	0.0963175	191.703	-535.584	19.3843	261.226	0	48.2815	47.6003	154.322	0
368	0	0	368	1	343.048	177.799	165.25	0	0	8.46145	115.352	406.476	251.785	16535.1	8953.71	-406.476	0	9.64689	7.64276	8.50234	0	0	0.100538	209.404	-534.417	17.219	263.306	0	42.3719	43.159	155.241	0
369	0	0	369	1	273.897	130.215	143.682	0	0	56.7571	50.1673	45.5182	263.681	16686.1	9018.89	-45.5182	0	8.21271	7.07573	8.61038	0	0	0.308459	276.708	-562.364	22.3375	330.755	0	37.5071	36.6203	127.333	0
384	0	0	384	1	357.631	189.785	167.846	0	0	30.0317	71.0453	295.354	277.619	16712.8	8898.36	-295.354	0	9.70363	6.06588	8.19563	0	0	0.157422	243.719	-554.408	16.0699	311.587	0	36.6418	35.6633	117.928	0
388	0	0	388	1	280.933	145.574	135.359	0	0	1.59171	30.0273	181.222	142.445	16641.6	8939.37	-181.222	0	4.6869	6.93818	8.84001	0	0	0.335132	197.776	-519.805	21.6848	188.399	0	67.3799	65.7623	208.258	0
395	0	0	395	1	404.74	201.293	203.447	0	0	89.402	44.5474	312.02	350.11	16753.1	9024.51	-312.02	0	12.2897	6.83294	8.51572	0	0	0.218474	189.143	-522.872	14.1088	235.675	0	30.6774	30.4015	100.33	0
404	0	0	404	1	542.877	282.978	259.899	0	0	54.6001	-12.5557	167.367	453.519	16688.3	8981.96	-167.367	0	14.7791	7.1017	6.98799	0	0	0.114434	248.633	-563.806	10.0619	303.509	0	22.9677	22.5589	73.852	0
405	0	0	405	1	377.155	230.047	147.108	0	0	67.0995	104.515	387.131	225.361	16675.8	9064.21	-387.131	0	8.38707	7.14234	9.11684	0	0	0.199158	221.346	-542.022	15.4263	248.214	0	46.3362	47.2205	169.606	0
406	0	0	406	1	361.461	193.458	168.003	0	0	106.122	53.8105	532.795	368.522	16537.1	8915.59	-532.795	0	15.6331	5.39527	7.37934	0	0	0.150422	264.387	-552.481	15.6356	304.028	0	29.8951	31.0728	145.154	0
412	0	0	412	1	463.851	236.143	227.708	0	0	91.9027	-6.55936	246.087	393.705	16750.6	9075.62	-246.087	0	13.3037	8.22268	8.47635	0	0	0.114185	177.415	-532.941	12.2336	235.044	0	27.9001	27.6177	86.0962	0
414	0	0	414	1	295.512	179.732	115.779	0	0	33.391	-0.592481	376.084	183.692	16709.5	9069.65	-376.084	0	6.83273	7.32937	8.82459	0	0	0.223971	175.717	-515.731	20.5203	219.298	0	55.6332	56.4996	197.192	0
421	0	0	421	1	324.051	147.952	176.099	0	0	86.9361	-12.3135	206.34	261.398	16655.9	8981.71	-206.34	0	8.64521	6.50555	7.2009	0	0	0.195386	248.336	-538.273	17.9185	247.684	0	37.0908	36.6631	115.298	0
422	0	0	422	1	340.811	202.027	138.784	0	0	68.1482	-45.0982	416.234	254.732	16575.1	8914.84	-416.234	0	9.81235	7.7978	8.31297	0	0	0.13733	188.471	-522.93	17.3476	229.446	0	42.3958	43.2303	155.075	0
424	0	0	424	1	515.556	271.236	244.32	0	0	31.9769	-63.2908	104.651	315.943	16611.2	8933.03	-104.651	0	10.2559	7.08798	8.39464	0	0	0.241148	212.805	-541.812	10.7578	239.858	0	31.3148	30.9779	103.681	0
427	0	0	427	1	526.347	290.573	235.774	0	0	51.1739	23.7615	298.815	495.571	16592	8945.64	-298.815	0	17.3406	8.0057	8.17233	0	0	0.484209	219.628	-552.86	10.5698	262.095	0	23.107	23.0214	74.165	0
428	0	0	428	1	422.257	203.02	219.237	0	0	27.1906	8.07381	129.797	260.183	16616	8961.33	-129.797	0	8.36766	7.91495	9.17211	0	0	0.167078	225.075	-548.928	13.6568	205.422	0	39.1698	38.627	126.183	0
431	0	0	431	1	368.819	247.133	121.686	0	0	106.157	12.9016	385.533	387.097	16736.4	8956.5	-385.533	0	14.3547	6.11104	8.29701	0	0	0.338675	198.242	-533.418	15.5356	254.688	0	28.034	27.9244	101.388	0
433	0	0	433	1	366.588	201.017	165.571	0	0	68.651	-32.2692	335.36	307.087	16674.2	8902.01	-335.361	0	11.0929	6.7957	8.27225	0	0	0.153582	189.341	-531.244	15.7623	241.083	0	34.4081	34.0996	114.662	0
434	0	0	434	1	381.629	218.672	162.957	0	0	90.5175	47.4754	284.793	265.639	16652.4	8921.92	-284.793	0	9.14964	6.45975	7.75085	0	0	0.0547457	224.815	-533.997	14.9294	259.203	0	38.2048	37.4834	120.369	0
436	0	0	436	1	362.873	180.913	181.96	0	0	49.4123	-32.9354	220.164	350.14	16693.5	9002.34	-220.164	0	11.7668	6.61007	7.84502	0	0	0.0409022	202.604	-524.894	15.8529	277.469	0	29.0685	28.7381	90.9265	0
437	0	0	437	1	356.382	196.074	160.308	0	0	88.2618	44.3339	367.913	352.417	16654.6	8925.07	-367.913	0	12.8754	5.22554	7.43863	0	0	0.113221	225.052	-529.484	15.8629	301.353	0	29.0703	28.9386	103.304	0
440	0	0	440	1	362.271	190.291	171.979	0	0	63.6551	46.717	340.999	232.714	16679.2	8922.68	-340.999	0	8.35684	6.52049	8.35862	0	0	0.208255	208.849	-532.689	15.9415	242.851	0	44.0287	43.4471	148.89	0
442	0	0	442	1	387.51	183.591	203.919	0	0	57.7873	-20.4037	403.643	317.451	16685.1	8890.14	-403.643	0	12.0541	7.52187	8.25115	0	0	0.128627	176.717	-522.189	14.8979	176.568	0	34.8747	34.8688	124.715	0
443	0	0	443	1	444.679	218.039	226.64	0	0	118.638	47.0984	295.75	384.988	16624.2	8922.3	-295.75	0	13.3468	6.77494	7.9547	0	0	0.119717	199.884	-531.542	12.6195	270.143	0	27.9517	27.6128	89.682	0
445	0	0	445	1	296.938	170.44	126.498	0	0	54.1173	87.9235	571.496	223.273	16589.1	8981.14	-571.496	0	9.9473	6.5432	8.32004	0	0	0.181831	178.781	-516.671	20.0849	226.33	0	49.7557	52.8843	269.552	0
449	0	0	449	1	279.004	165.393	113.611	0	0	40.0772	72.11	423.073	224.922	16702.8	8897.29	-423.073	0	8.64791	6.5198	7.35345	0	0	0.0622456	191.049	-512.319	21.3713	1	0	45.8565	45.5487	169.753	0
452	0	0	452	1	399.459	251.02	148.439	0	0	42.1129	-7.5602	354.324	390.816	16700.8	8976.96	-354.324	0	14.296	5.62954	7.26435	0	0	0.246677	264.406	-555.193	13.9952	305.055	0	26.6008	26.6154	91.8252	0
454	0	0	454	1	315.047	164.894	150.153	0	0	2.86534	21.9733	178.456	219.358	16740	8947.43	-178.456	0	7.21303	7.13781	8.62857	0	0	0.246197	211.012	-533.833	18.9388	221.875	0	45.5008	43.9466	140.964	0
455	0	0	455	1	320.422	176.886	143.536	0	0	-3.1322	-125.297	185.382	210.208	16646.4	9094.7	-185.382	0	7.27148	6.70997	7.36348	0	0	0.225263	202.882	-529.898	18.229	235.074	0	43.1705	43.7967	134.266	0
458	0	0	458	1	247.297	110.093	137.204	0	0	79.7773	76.6852	260.523	204.566	16762.8	8992.38	-260.523	0	6.93201	5.74447	7.6928	0	0	0.0715063	255.023	-538.638	24.4641	292.259	0	46.6862	45.7871	145.743	0
460	0	0	460	1	307.574	133.216	174.358	0	0	82.9018	-0.295772	56.2449	201.266	16660	8969.7	-56.2449	0	6.31233	6.91753	7.60016	0	0	0.037426	187.742	-519.318	19.2154	234.258	0	46.2362	45.2856	158.125	0
462	0	0	462	1	300.417	168.92	131.497	0	0	81.9012	-64.8771	342.858	193.254	16561.3	9034.28	-342.858	0	7.0694	5.43514	7.38017	0	0	0.109707	220.59	-520.857	19.3227	227.339	0	47.6481	49.4755	164.798	0
463	0	0	463	1	297.104	136.625	160.478	0	0	75.7121	91.6418	248.033	157.691	16667.2	8877.76	-248.033	0	5.3034	6.68038	7.92174	0	0	0.17671	154.388	-499.631	20.0222	220.022	0	61.6376	60.1453	188.68	0
464	0	0	464	1	346.718	188.117	158.601	0	0	21.4885	0.987525	404.059	249.692	16721.4	9068.07	-404.059	0	9.51813	5.8201	7.7699	0	0	0.0477702	221.533	-530.124	16.5368	261.182	0	39.6955	40.4475	148.351	0
465	0	0	465	1	269.928	138.646	131.282	0	0	57.587	32.6842	249.854	232.22	16585.6	9036.38	-249.854	0	7.84977	6.65331	8.09206	0	0	0.173661	198.188	-525.19	22.4602	222.214	0	42.265	42.4763	132.046	0
471	0	0	471	1	315.62	208.491	107.13	0	0	72.7384	13.151	479.766	247.763	16570.5	8956.25	-479.766	0	10.0092	7.089	8.77893	0	0	0.0229515	236.585	-547.321	18.9157	239.263	0	43.8825	45.4412	187.711	0
474	0	0	474	1	370.956	219.531	151.425	0	0	26.5345	36.6382	435.597	357.641	16716.3	9032.42	-435.597	0	13.9488	6.93278	8.09266	0	0	0.362184	178.556	-520.937	15.547	243.502	0	30.8098	31.2752	117.83	0
478	0	0	478	1	312.891	211.654	101.237	0	0	75.4701	-40.0031	419.152	299.032	16667.4	9009.4	-419.152	0	11.5238	6.14199	7.7029	0	0	0.0497365	238.417	-548.26	18.674	276.131	0	34.5126	35.433	130.121	0
482	0	0	482	1	283.896	137.577	146.319	0	0	68.1107	-87.1353	333.299	226.307	16674.8	9056.54	-333.299	0	8.29925	6.98801	9.3353	0	0	0.267732	241.051	-545.027	21.5437	234.975	0	44.6239	45.8828	151.634	0
485	0	0	485	1	334.735	210.053	124.682	0	0	93.9761	-52.5761	462.961	200.901	16549.2	9121.64	-462.961	0	8.06401	7.30815	8.38487	0	0	0.0331168	187.15	-525.016	17.6325	227.169	0	51.8473	54.3546	211.789	0
487	0	0	487	1	357.625	198.834	158.791	0	0	41.6541	57.1244	346.208	331.693	16501.9	9011.94	-346.208	0	11.9928	5.77854	7.75979	0	0	0.108631	209.155	-526.466	15.9531	243.589	0	30.4659	31.1534	106.409	0
490	0	0	490	1	616.863	299.387	317.476	0	0	73.2482	-10.3267	175.9	646.427	16669.6	8979.73	-175.9	0	21.0876	6.29969	7.56874	0	0	0.142247	257.938	-555.918	8.73296	1	0	17.1475	16.8812	55.5806	0
504	0	0	504	1	363.397	200.545	162.852	0	0	79.905	67.2867	274.1	230.462	16663	9001.77	-274.1	0	7.8813	6.6321	8.25912	0	0	0.31929	200.587	-529.868	15.8906	240.533	0	43.4702	43.1616	136.443	0
524	0	0	524	1	293.237	149.26	143.976	0	0	68.5737	51.9541	222.22	271.942	16574.6	8917.45	-222.22	0	9.01368	5.32069	6.85097	0	0	0.0769478	186.301	-503.051	19.7248	239.521	0	34.5386	34.1988	109.038	0
533	0	0	533	1	359.705	169.781	189.923	0	0	25.8616	55.3077	477.409	278.874	16517.7	8914.09	-477.409	0	11.3117	4.29947	7.43152	0	0	0.0757924	236.636	-531.711	15.5073	268.335	0	34.4995	35.5844	154.657	0
537	0	0	537	1	377.069	221.919	155.15	0	0	78.7571	50.4866	310.026	331.259	16564.5	9018.57	-310.026	0	11.6185	4.95159	6.72393	0	0	0.164928	202.769	-524.274	14.747	267.314	0	29.1554	29.5638	97.0854	0
539	0	0	539	1	304.993	135.887	169.106	0	0	108.235	61.7961	110.901	236.885	16634.6	8907.6	-110.901	0	7.46793	5.48515	6.8721	0	0	0.0801917	175.103	-504.231	18.9009	249.368	0	38.72	37.8703	127.038	0
552	0	0	552	1	293.362	131.178	162.183	0	0	260.179	26.6443	358.288	168.725	16482.7	8942.76	-358.288	0	6.2615	6.38665	8.07567	0	0	0.200031	201.376	-522.498	20.2769	229.157	0	57.5942	57.5581	198.144	0
555	0	0	555	1	335.217	192.165	143.052	0	0	87.395	45.0553	278.424	284.051	16456.2	8924.34	-278.424	0	9.74509	6.20365	7.56954	0	0	0.162358	163.679	-501.862	17.2361	213.443	0	34.9591	34.8138	111.219	0
561	0	0	561	1	372.372	199.28	173.092	0	0	14.3621	71.5492	433.822	282.18	16529.2	8897.85	-433.822	0	11.0185	5.81902	7.24094	0	0	0.2122	203.074	-523.99	15.1747	225.279	0	35.9523	36.4959	139.095	0
562	0	0	562	1	341.856	185.596	156.259	0	0	43.1394	10.2315	467.865	250.374	16500.4	9058.83	-467.865	0	10.0473	5.63263	7.53131	0	0	0.218207	191.101	-516.319	16.7295	245.071	0	39.6732	41.9746	168.56	0
565	0	0	565	1	407.528	233.783	173.744	0	0	17.2231	-48.7873	248.256	282.915	16526.3	8918.53	-248.256	0	9.76659	5.83424	8.21257	0	0	0.262701	249.631	-551.889	13.8193	229.411	0	34.2063	34.1744	108.984	0
567	0	0	567	1	339.187	177.815	161.371	0	0	26.3766	40.2727	375.19	228.15	16517.2	8929.13	-375.19	0	8.46009	6.28719	7.3541	0	0	0.0753212	186.944	-516.27	16.9851	227.074	0	43.3683	43.9777	153.322	0
568	0	0	568	1	522.002	230.962	291.04	0	0	31.4022	55.2584	170.877	476.937	16512.2	8914.14	-170.877	0	15.4844	4.8445	5.40342	0	0	0.157111	209.1	-525.741	10.2072	428.275	0	20.1729	19.9495	66.3201	0
569	0	0	569	1	431.174	203.958	227.216	0	0	46.4513	21.7613	224.852	359.304	16497.1	8947.64	-224.852	0	11.9945	6.03868	6.76912	0	0	0.129998	196.392	-521.988	12.85	268.41	0	27.359	27.314	86.7388	0
572	0	0	572	1	418.484	217.113	201.371	0	0	83.9106	62.3218	253.262	375.924	16659	8907.08	-253.262	0	12.6767	4.30729	6.90239	0	0	0.0717218	351.903	-539.875	13.0581	324.442	0	25.8036	25.2703	82.6443	0
575	0	0	575	1	314.924	194.539	120.385	0	0	-6.0857	-78.7868	383.772	178.04	16549.6	8948.53	-383.772	0	6.85356	6.35629	6.6294	0	0	0.168405	205.698	-518.651	18.3696	248.011	0	53.0563	54.5091	183.946	0
577	0	0	577	1	360.393	212.761	147.632	0	0	93.099	-23.4565	285.073	355.209	16550.1	8992.86	-285.073	0	12.3501	4.91325	6.79117	0	0	0.110885	202.567	-510.596	15.5145	299.692	0	27.1242	27.4947	88.2688	0
582	0	0	582	1	361.654	193.228	168.426	0	0	108.785	19.2568	265.838	346.34	16534.4	8950.14	-265.838	0	11.7983	4.52415	6.49124	0	0	0.0696973	238.02	-534.444	15.3384	317.959	0	27.2417	27.3691	87.8195	0
585	0	0	585	1	382.656	220.034	162.621	0	0	63.4164	-32.8443	491.622	323.362	16480.1	9002.25	-491.622	0	13.3205	5.93997	6.77848	0	0	0.159617	177.881	-510.593	14.6731	213.967	0	32.4463	34.3151	138.708	0
586	0	0	586	1	372.7	217.57	155.13	0	0	133.489	19.4462	560.207	383.882	16509.7	8949.95	-560.207	0	16.7725	5.35822	8.19166	0	0	0.256569	194.166	-524.028	15.2004	212.542	0	29.2682	31.2002	155.144	0
597	0	0	597	1	308.902	182.711	126.191	0	0	26.1079	16.5059	478.728	282.4	16617.1	9052.55	-478.728	0	11.4862	5.11922	6.18851	0	0	0.0992012	204.35	-517.288	18.4005	287.68	0	35.0645	36.5275	146.246	0
600	0	0	600	1	291.585	152.912	138.672	0	0	117.267	43.1776	317.984	211.366	16526	9025.88	-317.984	0	7.44231	5.62871	7.36131	0	0	0.0772786	213.501	-518.219	20.052	284.267	0	44.7023	45.6775	149.2	0
602	0	0	602	1	293.412	168.768	124.644	0	0	125.286	-27.1348	201.358	166.291	16717.3	8996.54	-201.358	0	5.49733	6.5602	7.53607	0	0	0.153808	242.977	-541.931	20.1989	246.463	0	56.1999	55.426	172.771	0
607	0	0	607	1	396.473	162.095	234.378	0	0	72.7663	21.2673	240.41	315.347	16670.1	9047.79	-240.41	0	10.5909	5.26591	6.43994	0	0	0.0929902	283.17	-552.565	13.9598	322.773	0	30.1536	29.9944	94.3148	0
608	0	0	608	1	255.505	115.211	140.295	0	0	27.4887	-31.9641	269.184	170.598	16615.7	9101.02	-269.184	0	5.93049	6.5476	7.6212	0	0	0.359027	177.385	-511.228	23.8049	236.907	0	55.0371	55.1008	171.171	0
609	0	0	609	1	305.957	141.231	164.727	0	0	86.9276	57.5404	159.083	208.822	16656	9011.52	-159.083	0	6.70029	5.93192	7.258	0	0	0.13935	199.419	-519.119	19.023	288.119	0	44.4443	43.8335	139.97	0
611	0	0	611	1	343.262	177.245	166.017	0	0	98.424	7.59997	207.624	203.814	16544.8	8961.8	-207.624	0	6.71776	6.24155	7.40254	0	0	0.0653774	169.958	-510.419	16.7533	213.812	0	45.9229	45.9841	143.514	0
624	0	0	624	1	345.66	181.089	164.571	0	0	188.684	0.395538	321.344	234.382	16753.5	8969	-321.344	0	8.35074	6.22095	7.80065	0	0	0.0640188	168.485	-503.766	16.68	215.21	0	42.6747	41.961	139.513	0
626	0	0	626	1	318.609	160.723	157.887	0	0	91.0255	26.193	292.068	262.63	16751.5	8943.21	-292.068	0	9.10581	5.80471	6.99298	0	0	0.0987124	179.356	-506.99	18.0754	1	0	37.4641	36.5401	118.53	0
627	0	0	627	1	285.542	147.773	137.768	0	0	87.1161	-24.553	131.631	201.934	16556.1	8894.29	-131.631	0	6.4925	6.52842	8.40887	0	0	0.0766464	134.761	-491.812	21.0493	168.158	0	46.8716	46.4296	151.309	0
628	0	0	628	1	418.027	239.175	178.852	0	0	9.50763	15.0442	433.676	277.224	16534.1	8954.36	-433.676	0	10.8563	6.21138	6.7573	0	0	0.109607	263.209	-548.444	13.3219	247.849	0	36.7288	37.6986	138.317	0
629	0	0	629	1	312.295	165.267	147.028	0	0	25.7923	21.1055	238.974	205.684	16418.1	8948.29	-238.974	0	6.95131	5.96387	8.04504	0	0	0.212929	179.055	-512.911	18.7363	227.056	0	45.9431	45.4962	143.522	0
637	0	0	637	1	389.335	234.271	155.064	0	0	83.2054	-21.3985	470.366	254.428	16560	9090.46	-470.366	0	10.2227	5.33784	7.50113	0	0	0.107988	195.048	-517.438	14.3855	245.344	0	38.7639	40.8588	166.304	0
640	0	0	640	1	296.407	171.861	124.545	0	0	38.2485	4.60435	164.209	154.21	16704.6	8964.8	-164.209	0	5.01532	6.40893	7.49559	0	0	0.146076	236.763	-537.06	19.9122	223.417	0	59.6486	58.4082	186.007	0
649	0	0	649	1	304.443	175.482	128.961	0	0	25.5895	56.7231	484.833	284.177	16617.6	8912.68	-484.833	0	11.6123	6.00731	7.52482	0	0	0.153845	227.535	-532.074	19.2062	236.462	0	37.3313	37.8019	158.719	0
650	0	0	650	1	253.017	110.434	142.583	0	0	130.056	-8.81707	172.53	157.611	16612.8	8978.22	-172.53	0	5.12284	5.86461	6.8232	0	0	0.135113	225.551	-522.35	23.5971	248.622	0	56.2333	56.067	176.685	0
655	0	0	655	1	337.204	219.504	117.699	0	0	48.6195	9.33683	449.471	271.944	16494.9	9059.72	-449.471	0	10.7165	5.26386	6.43938	0	0	0.13003	194.626	-510.734	16.7365	249.073	0	35.7253	37.6613	142.818	0
673	0	0	673	1	292.428	136.382	156.046	0	0	-3.64303	62.4117	279.942	220.568	16347.9	8906.99	-279.942	0	7.69163	6.55146	7.84497	0	0	0.278381	172.816	-511.029	20.3467	195.866	0	44.6115	43.3549	138.8	0
689	0	0	689	1	319.368	158.93	160.438	0	0	26.0852	8.49534	160.004	180.396	16617.1	8960.91	-160.004	0	5.86634	5.66125	7.30027	0	0	0.125496	188.737	-510.052	18.0501	202.308	0	49.9404	49.4178	157.754	0
694	0	0	694	1	276.967	141.245	135.722	0	0	43.4191	-62.3651	323.958	151.491	16500.1	8932.11	-323.958	0	5.4926	5.8362	7.40305	0	0	0.110511	201.77	-510.192	21.363	193.926	0	60.01	61.2476	201.059	0
697	0	0	697	1	348.718	193.039	155.679	0	0	94.6324	102.878	412.461	309.913	16548.6	8866.52	-412.461	0	11.7457	5.76645	6.10375	0	0	0.160934	191.813	-508.82	16.1532	272.476	0	32.7747	33.1551	119.125	0
699	0	0	699	1	292.246	130.65	161.596	0	0	113.392	3.26492	54.0023	156.078	16629.5	8966.14	-54.0023	0	4.88505	4.89931	6.65798	0	0	0.193814	256.119	-542.716	19.6404	301.973	0	54.1895	53.4107	182.901	0
717	0	0	717	1	248.395	141.701	106.695	0	0	50.3249	-16.4155	173.58	157.835	16592.9	9085.48	-173.58	0	5.16387	6.07229	7.01737	0	0	0.136596	201.245	-512.825	24.2536	223.959	0	56.195	56.2157	176.215	0
724	0	0	724	1	275.386	149.468	125.919	0	0	-61.8668	44.1273	416.405	155.716	16605.4	8925.27	-416.405	0	6.15984	5.1848	7.92162	0	0	0.158799	246.906	-512.023	21.4149	202.448	0	59.4447	59.0003	228.719	0
760	0	0	760	1	309.469	152.619	156.85	0	0	25.0472	-21.0086	299.36	191.937	16518.5	8990.41	-299.36	0	6.79662	5.6204	7.32233	0	0	0.0186836	209.427	-514.667	18.7094	220.82	0	47.9026	48.8056	156.374	0
809	0	0	809	1	260.238	154.196	106.041	0	0	60.7761	17.8323	529.172	276.39	16582.4	9051.23	-529.172	0	11.7454	4.45881	5.75183	0	0	0.201629	183.45	-494.992	22.0426	236.423	0	35.634	37.8198	169.952	0
1013	0	0	1013	1	192.603	109.529	83.0733	0	0	157.626	-9.68743	251.811	122.606	16684.9	8879.43	-251.811	0	4.16281	4.94895	6.60601	0	0	0.090242	165.114	-484.995	32.0268	188.043	0	70.9847	69.3256	218.481	0
1016	0	0	1016	1	280.373	161.023	119.35	0	0	72.4289	47.7502	343.95	216.86	16670.5	8921.65	-343.95	0	7.79543	4.82547	5.73345	0	0	0.0706427	221.463	-516.945	20.3542	279.342	0	42.4323	41.9269	141.822	0
1070	0	0	1070	1	296.265	140.932	155.333	0	0	156.141	-42.4599	155.407	286.336	16586.7	9011.86	-155.407	0	9.3298	4.48074	5.429	0	0	0.2038	264.306	-523.611	18.961	271.73	0	30.1134	30.225	97.8284	0
1071	0	0	1071	1	262.456	135.787	126.669	0	0	113.696	-58.0778	304.353	187.339	16629.2	8927.82	-304.353	0	6.6513	5.1242	5.75168	0	0	0.120718	195.835	-510.078	22.0535	253.766	0	47.5866	47.5222	151.229	0
1091	0	0	1091	1	305.123	160.617	144.506	0	0	212.096	-63.5578	136.488	185.106	16730.1	8933.3	-136.488	0	6.07995	3.95325	5.35945	0	0	0.172702	278.453	-531.655	18.1942	1	0	43.7374	42.4595	139.259	0
1107	0	0	1107	1	333.726	211.29	122.437	0	0	109.556	-28.6816	367.897	309.591	16633.3	9197.4	-367.897	0	11.4035	4.96216	4.9898	0	0	0.104237	181.543	-503.221	16.6126	273.43	0	30.5662	30.7138	103.604	0
1115	0	0	1115	1	324.894	187.572	137.322	0	0	-29.7899	-15.8758	344.309	208.913	16673	9184.6	-344.309	0	7.74762	4.91129	5.7754	0	0	0.0742081	173.518	-496.972	17.257	207.915	0	42.8023	42.3057	142.242	0
1158	0	0	1158	1	274.715	147.371	127.345	0	0	67.4384	25.8111	375.512	170.201	16775.1	9043.25	-375.512	0	6.2745	5.53682	6.71811	0	0	0.276298	169.283	-485.413	21.3025	184.377	0	54.9025	55.3178	193.641	0
1181	0	0	1181	1	237.117	124.431	112.686	0	0	30.9752	46.0574	402.456	124.744	16711.9	9023	-402.456	0	4.72123	4.95992	6.51127	0	0	0.217154	195.404	-503.319	24.9951	244.641	0	70.897	71.9692	264.306	0
1287	0	0	1287	1	278.313	112.834	165.479	0	0	22.4007	117.647	15.2738	184.774	16620.8	8951.41	-15.2738	0	5.75029	5.6111	5.23617	0	0	0.243688	203.37	-496.954	20.6135	257.338	0	44.4462	43.6376	162.6	0
1671	0	0	1671	1	282.172	167.66	114.512	0	0	92.4914	80.2578	280.794	158.796	16451.1	9088.46	-280.794	0	5.45009	3.71908	4.82704	0	0	0.118116	215.02	-496.169	19.6636	253.925	0	50.1038	50.9379	159.733	0
2042	0	0	42	1	303.641	186.193	117.448	0	0	99.4692	1.98949	-240.111	222.43	16643.4	9067.07	240.111	0	8.75478	9.72752	8.59871	0	0	0.0528357	179.127	-528.137	51.2645	226.349	0	43.1031	40.9815	157.633	1
2201	0	0	201	1	344.248	164.947	179.301	0	0	-138.291	172.478	-657.672	279.338	16183.6	8896.58	657.672	0	12.893	9.49035	8.67765	0	0	0.147353	169.81	-523.707	43.0704	168.603	0	68.9103	69.1331	189.593	1
2212	0	0	212	1	338.773	163.482	175.291	0	0	1.52806	67.2527	-374.197	209.296	16243.1	9201.13	374.197	0	8.33018	10.2668	9.17526	0	0	0.280952	161.87	-520.611	45.0946	174.088	0	53.574	49.2004	232.298	1
2226	0	0	226	1	237.492	155.318	82.1745	0	0	173.113	69.8655	-44.2716	149.919	16370.4	8600.55	44.2716	0	6.23135	9.64078	8.44268	0	0	0.103797	133.537	-496.435	72.0579	160.912	0	62.6683	60.3053	159.594	1
2299	0	0	299	1	316.146	160.023	156.123	0	0	147.525	-89.0421	-706.587	329.414	16296.4	9257.76	706.587	0	15.3935	9.3915	7.73527	0	0	0.0442141	167.396	-518.02	47.271	178.431	0	65.7614	69.5345	134.329	1
2331	0	0	331	1	308.338	187.797	120.542	0	0	29.5864	-7.5518	119.284	150.847	16215	9076.61	-119.284	0	7.22364	8.95158	9.57826	0	0	0.0917126	153.991	-507.363	50.4265	173.09	0	65.3291	62.3939	154.353	1
2341	0	0	341	1	269.826	127.86	141.967	0	0	-3116.52	85.3628	-535.897	306.699	16371.3	8983.7	535.897	0	12.7611	6.44724	5.86382	0	0	0.166147	193.219	-515.241	52.3449	217.956	0	45.3965	41.8986	175.528	1
2375	0	0	375	1	275.838	117.819	158.019	0	0	-87.4435	57.5245	-525.474	271.393	16132.7	8812.22	525.474	0	11.5743	9.00048	8.05294	0	0	0.111392	158.469	-512.906	56.9621	208.706	0	49.8161	46.9599	198.893	1
2532	0	0	532	1	322.488	161.288	161.2	0	0	57.0392	46.8072	2.39082	175.007	16287.2	9022.25	-2.39082	0	7.48777	8.75557	7.93584	0	0	0.0867688	213.445	-535.207	45.6634	187.275	0	53.4016	51.5903	131.102	1
2568	0	0	568	1	268.937	124.769	144.168	0	0	-127.021	-71.0696	-354.117	196.998	16172.3	8841.15	354.117	0	8.45109	9.24274	8.81714	0	0	0.0922185	135.42	-497.972	60.4001	170.366	0	50.7919	46.7611	201.256	1
2573	0	0	573	1	242.524	146.181	96.3424	0	0	586.562	-290.751	-578.795	144.912	16355.6	9160.49	578.795	0	11.2349	9.18112	7.90107	0	0	0.312324	160.973	-510.305	68.2363	134.735	0	189.376	132.129	220.892	1
2611	0	0	611	1	286.398	163.435	122.963	0	0	-524.34	33.4854	627.981	224.049	16370.3	9135.24	-627.981	0	37.0162	8.43449	8.44554	0	0	0.146158	180.935	-526.663	53.9043	189.993	0	164.924	126.948	315.216	1
2648	0	0	648	1	298.144	144.391	153.753	0	0	45.3815	-21.3707	-0.537256	183.929	16199.2	8891.11	0.537256	0	7.96394	8.28903	7.68412	0	0	0.0195487	173.291	-515.325	49.999	213.983	0	49.4572	48.1446	121.982	1
2652	0	0	652	1	293.034	169.458	123.577	0	0	70.6891	54.2753	80.4312	162.123	16472.9	9214.1	-80.4312	0	7.39476	9.16723	8.61257	0	0	0.228115	167.31	-515.872	53.256	181.607	0	60.3913	58.8191	143.815	1
2709	0	0	709	1	286.425	139.294	147.131	0	0	-40.1353	-63.9109	-427.576	150.638	16185.1	9132.97	427.576	0	6.36625	8.89486	8.65487	0	0	0.137249	142.882	-502.717	54.6979	168.347	0	72.0184	67.5896	305.994	1
2727	0	0	727	1	311.225	142.915	168.31	0	0	29.2759	21.5094	-56.9013	175.086	16215.3	8947.89	56.9013	0	7.23061	8.251	8.67826	0	0	0.107939	163.717	-504.321	48.1634	177.083	0	52.6402	51.2443	133.817	1
2758	0	0	758	1	306.641	146.764	159.877	0	0	51.4441	20.3437	123.059	195.203	16193.1	9148.38	-123.059	0	9.3118	8.70706	8.53784	0	0	0.190859	151.136	-507.724	49.4788	175.545	0	50.4248	48.5705	120.484	1
2833	0	0	833	1	247.405	124.5	122.906	0	0	4.86758	34.4466	-156.718	236.381	16140.1	8934.95	156.718	0	9.36726	7.76109	7.58945	0	0	0.087583	171.474	-507.631	63.6331	183.864	0	38.4536	36.7683	120.802	1
2897	0	0	897	1	304.723	171.992	132.731	0	0	-141.04	-231.841	-615.421	176.335	16186.3	8702.94	615.421	0	9.09597	8.05248	7.64727	0	0	0.112583	147.766	-496.305	48.2637	161.4	0	80.1541	92.6431	219.4	1
3044	0	0	1044	1	253.985	107.335	146.65	0	0	-3.1701	-3.07425	-196.105	132.305	16148.1	8972.47	196.105	0	5.25978	8.22466	8.9314	0	0	0.0919227	159.467	-501.785	64.0938	161.018	0	68.3817	65.4013	224.633	1
3078	0	0	1078	1	280.342	154.608	125.735	0	0	121.895	3.23066	-253.036	151.937	16122.7	8966.17	253.036	0	5.99068	9.20929	7.17682	0	0	0.0647463	149.44	-494.225	54.7389	181.245	0	57.4972	54.4949	227.275	1
3087	0	0	1087	1	238.181	137.215	100.966	0	0	15.0586	-3973.99	387.178	328.185	16329.2	8857.33	-387.178	0	77.4211	7.45602	6.42086	0	0	0.0898553	126.01	-485.061	64.4701	128.827	0	168.98	122.354	251.035	1
3090	0	0	1090	1	253.392	134.951	118.441	0	0	23.6005	3.30447	-38.5242	160.065	16320.6	9165.42	38.5242	0	6.71938	8.81622	7.72908	0	0	0.0675882	133.452	-492.897	63.3372	155.542	0	56.2415	55.3055	143.098	1
3114	0	0	1114	1	217.946	102.133	115.813	0	0	-79.7006	67.4912	23.8655	159.053	16623.3	8802.25	-23.8655	0	7.11366	7.48434	8.36274	0	0	0.327838	168.484	-506.749	76.9968	197.252	0	59.1643	55.2911	141.73	1
3229	0	0	1229	1	240.965	122.398	118.567	0	0	-7.40595	-43.5174	-420.238	206.415	16152.3	8813.6	420.238	0	8.57263	7.94847	6.84683	0	0	0.144711	183.507	-513.072	65.0023	197.7	0	49.8857	46.4928	214.236	1
3301	0	0	1301	1	272.843	123.659	149.183	0	0	41.0374	13.8679	-486.955	190.763	16203.5	8855.87	486.955	0	7.8903	7.83771	6.73318	0	0	0.12969	181.105	-512.44	54.5323	213.714	0	59.2409	56.4053	262.397	1
3325	0	0	1325	1	316.776	143.539	173.237	0	0	-287.185	-129.1	-732.057	361.8	16133.1	8799.52	732.057	0	20.0891	7.42942	5.76427	0	0	0.153238	139.316	-495.292	43.2654	144.252	0	71.2374	68.3816	111.64	1
3331	0	0	1331	1	255.996	137.463	118.533	0	0	66.3785	-16.779	18.1819	151.23	16576.8	9285.16	-18.1819	0	6.6257	8.89201	7.16392	0	0	0.0808408	168.288	-507.655	61.618	219.242	0	60.3837	58.2506	148.663	1
3425	0	0	1425	1	266.747	160.539	106.208	0	0	51.8222	-21.3468	86.8181	142.928	16491.7	9289.73	-86.8181	0	6.64796	8.30574	7.46253	0	0	0.0299379	138.903	-493.031	57.9083	166.818	0	64.4445	62.9493	152.758	1
3487	0	0	1487	1	254.613	158.838	95.7752	0	0	102.266	8.4641	-151.437	132.282	16142.3	8761.62	151.437	0	5.2537	7.77051	7.68485	0	0	0.089776	170.777	-506.44	61.3136	186.792	0	64.0827	62.4846	199.369	1
3625	0	0	1625	1	302.503	174.619	127.884	0	0	32.8943	-11.6786	-61.8652	184.797	16211.7	9180.4	61.8652	0	7.66394	7.27501	7.95893	0	0	0.200341	174.807	-509.768	48.2293	193.128	0	48.1756	47.4324	123.02	1
3690	0	0	1690	1	225.809	100.927	124.882	0	0	204.891	-103.121	-414.631	157.561	16239	8972.86	414.631	0	6.82595	7.87504	6.98465	0	0	0.0529346	146.107	-489.393	71.3067	157.543	0	59.9991	57.8868	249.735	1
3719	0	0	1719	1	244.928	119.661	125.267	0	0	66.8543	41.5289	170.639	162.352	16177.7	9127.19	-170.639	0	8.07748	7.76618	7.50673	0	0	0.189148	145.382	-494.519	64.3993	176.052	0	57.382	54.6801	148.464	1
3729	0	0	1729	1	229.399	124.848	104.551	0	0	32.6706	98.7203	454.148	154.878	16211.9	9169.66	-454.148	0	10.3788	7.70057	7.83125	0	0	0.16777	132.957	-489.407	71.0548	143.443	0	79.4499	73.5134	486.056	1
4002	0	0	2	1	288.02	179.342	108.679	0	0	66.6894	105.171	299.803	144.451	16676.2	8664.91	-299.803	0	5.56471	8.5053	9.00621	0	0	0.0480125	161.436	-513.36	48.9482	188.447	0	64.3856	65.6524	179.405	2
4009	0	0	9	1	283.411	150.41	133.001	0	0	-33.9457	20.3524	279.269	156.67	16278.5	9248.03	-279.269	0	6.141	7.78814	9.25462	0	0	0.187228	161.578	-509.847	49.4878	196.554	0	56.6288	55.9583	157.014	2
4215	0	0	215	1	258.917	110.419	148.497	0	0	42.5849	24.9284	68.7028	150.147	16401.3	8944.47	-68.7028	0	5.50196	5.53838	7.05338	0	0	0.0213181	161.308	-490.947	50.3887	175.838	0	52.1295	51.3294	144.639	2
4225	0	0	225	1	254.362	147.819	106.543	0	0	-40.781	-1.31452	380.877	148.176	16185.7	8970.71	-380.876	0	6.12311	6.01769	6.81612	0	0	0.20416	204.033	-503.846	51.9784	216.116	0	53.7147	53.0734	173.7	2
4249	0	0	249	1	243.988	127.52	116.468	0	0	101.944	-57.1249	334.218	165.444	16242.3	9225.85	-334.218	0	6.59999	5.7154	6.72189	0	0	0.185961	185.927	-506.496	54.3441	225.19	0	48.3974	48.1816	145.206	2
4318	0	0	318	1	267.203	155.418	111.785	0	0	36.6095	-0.22025	481.751	157.586	16307.6	9368.26	-481.751	0	6.80956	5.35893	6.52358	0	0	0.115516	173.097	-502.12	47.5589	209.076	0	51.6511	53.6607	231.73	2
4414	0	0	414	1	305.968	170.999	134.969	0	0	49.2386	-92.0584	535.187	162.655	16295	9360.44	-535.187	0	7.50151	4.78443	6.38536	0	0	0.117315	217.667	-508.862	39.2982	213.042	0	50.8559	52.9471	270.408	2
4438	0	0	438	1	237.124	154.455	82.6692	0	0	40.8261	55.9546	545.796	161.479	16403.1	8714.13	-545.796	0	7.33931	5.4495	6.32507	0	0	0.0324594	171.626	-490.378	55.4594	205.21	0	55.0641	54.8414	291.516	2
4448	0	0	448	1	180.442	106.85	73.5916	0	0	128.433	-14.7496	313.683	136.103	16514.8	9083.81	-313.683	0	5.32332	5.79216	6.28312	0	0	0.0319771	161.506	-485.412	80.9716	165.362	0	57.1137	58.8191	164.114	2
4597	0	0	597	1	259.951	153.771	106.18	0	0	46.8426	-77.9117	643.242	170.628	16496.7	9047.31	-643.242	0	8.751	6.03549	6.18952	0	0	0.00683641	149.087	-484.42	49.782	176.935	0	57.2509	64.0774	371.276	2
4676	0	0	676	1	251.136	164.02	87.1158	0	0	-51.8315	170.901	350.395	134.231	16595.4	8798.5	-350.395	0	5.49191	4.79903	6.09978	0	0	0.17017	211.537	-509.381	50.2102	223.563	0	56.4372	55.9358	173.414	2
4720	0	0	720	1	254.995	163.675	91.3204	0	0	42.5501	104.902	203.52	194.508	16600.7	8964.16	-203.52	0	7.25526	4.50601	5.8655	0	0	0.0464705	173.665	-484.041	48.5376	242.99	0	39.9516	39.9597	105.607	2
4828	0	0	828	1	245.904	142.611	103.293	0	0	53.9006	-18.8336	559.259	146.585	16290.3	9087.89	-559.259	0	6.77784	4.90917	6.58849	0	0	0.0379136	202.481	-503.305	52.3625	242.031	0	58.7798	58.8732	333.351	2
4882	0	0	882	1	263.603	109.499	154.105	0	0	126.019	-46.8048	-182.495	139.13	16417.5	8916.54	182.495	0	5.6018	5.59455	5.81211	0	0	0.20665	152.38	-480.54	47.8917	184.747	0	55.3546	52.5193	238.205	2
5062	0	0	1062	1	221.972	134.572	87.3999	0	0	92.9275	-23.4336	376.024	120.205	16650	9291.81	-376.024	0	4.84891	5.7069	6.32056	0	0	0.0151227	190.619	-496.512	60.9874	191.07	0	65.5469	64.5269	205.114	2
5070	0	0	1070	1	208.543	130.697	77.8459	0	0	99.398	28.265	544.935	190.331	16344.5	9140.46	-544.935	0	8.59799	4.71214	5.21389	0	0	0.0389532	183.012	-480.433	62.2603	184.879	0	45.0735	45.4103	233.289	2
5121	0	0	1121	1	230.021	111.299	118.722	0	0	-228.437	243.867	158.594	124.588	16572.7	9024.51	-158.594	0	5.55115	4.94814	6.1888	0	0	0.241862	184.78	-493.225	56.6588	240.867	0	60.8799	53.951	137.144	2
5141	0	0	1141	1	235.29	130.582	104.709	0	0	33.2995	22.7517	220.623	153.87	16310.9	9046.31	-220.623	0	5.8116	5.08996	5.81094	0	0	0.0808153	146.43	-465.505	54.7148	175.308	0	49.7576	48.7243	129.29	2
5208	0	0	1208	1	262.413	129.479	132.934	0	0	-15.9521	60.1703	196.413	134.627	16360.2	8809.57	-196.413	0	5.07817	5.53153	5.71031	0	0	0.0639805	211.524	-503.203	47.9713	226.475	0	57.1703	55.0996	145.678	2
5253	0	0	1253	1	216.633	123.13	93.503	0	0	26.6728	-18.6466	373.338	168.189	16217.9	9187.37	-373.338	0	6.81824	4.42137	5.54493	0	0	0.0735006	180.738	-484.753	59.2267	191.811	0	44.3308	44.0732	144.298	2
5266	0	0	1266	1	259.126	139.742	119.384	0	0	27.2298	64.026	327.541	146.882	16217.4	9005.03	-327.541	0	5.76102	4.4066	5.35016	0	0	0.152755	212.473	-490.974	46.8395	250.638	0	50.2946	48.9626	146.994	2
5310	0	0	1310	1	238.278	143.775	94.5027	0	0	55.0546	55.8526	307.934	172.783	16388.8	9112.87	-307.934	0	6.69326	5.06525	5.16128	0	0	0.150729	147.61	-465.861	52.8593	172.684	0	44.2196	44.4375	125.413	2
5344	0	0	1344	1	229.626	118.372	111.254	0	0	96.1483	45.0499	220.119	195.021	16447.4	9024.01	-220.119	0	7.30355	4.72903	5.81876	0	0	0.119039	140.116	-465.772	55.8668	166.007	0	39.8791	39.8722	105.41	2
5477	0	0	1477	1	268.707	119.454	149.252	0	0	78.0441	-54.2212	20.4683	201.626	16664.8	9023.62	-20.4683	0	7.54954	4.00129	5.10938	0	0	0.194353	205.128	-497.52	43.9723	251.523	0	35.3942	35.0414	106.923	2
5483	0	0	1483	1	243.711	129.795	113.916	0	0	142.779	-22.7126	440.515	167.017	16699.8	9291.09	-440.515	0	6.99528	4.98183	5.48669	0	0	0.0565509	144.229	-469.858	51.6766	182.63	0	46.7247	46.5119	172.119	2
5521	0	0	1521	1	223.742	150.153	73.5885	0	0	77.596	-53.8985	557.995	133.429	16266.6	9322.28	-557.995	0	6.1909	5.23428	5.67272	0	0	0.117748	194.658	-496.05	58.472	177.884	0	64.5843	65.692	353.767	2
5676	0	0	1676	1	235.594	109.789	125.804	0	0	32.9594	18.1182	177.123	175.112	16709.9	9050.94	-177.123	0	6.53838	4.9064	5.08441	0	0	0.11324	208.435	-496.008	53.277	229.43	0	43.1345	42.4323	112.138	2
5779	0	0	1779	1	291.917	138.514	153.403	0	0	-29.7788	82.5933	109.443	153.777	16374	9385.11	-109.443	0	5.69945	5.37135	5.70712	0	0	0.166116	183.57	-501.05	41.7098	226.393	0	49.4115	48.8059	136.981	2
5886	0	0	1886	1	248.875	123.343	125.531	0	0	132.649	-38.7346	276.285	163.281	16709.9	9008.13	-276.285	0	6.33437	5.03443	4.78392	0	0	0.0902302	152.783	-471.329	49.4322	219.149	0	45.9616	46.0789	123.592	2
5911	0	0	1911	1	230.343	115.724	114.619	0	0	47.1878	16.2006	55.9054	130.019	16496.4	9152.52	-55.9054	0	4.76968	5.10849	5.93447	0	0	0.0476688	182.107	-486.672	56.4669	207.511	0	56.1984	55.8608	164.544	2
6091	1	0	91	1	269.704	131.045	138.659	0	0	81.7777	-55.4291	165.917	192.825	16661.1	8925.17	-165.917	0	7.28522	4.54456	4.78887	0	0	0.227316	207.736	-492.211	44.103	253.717	0	38.6599	37.742	102.189	2
6269	1	0	269	1	242.72	143.329	99.3906	0	0	72.1089	-3.51775	154.054	148.845	16471.5	8972.92	-154.054	0	5.52946	4.97914	5.11901	0	0	0.118624	200.424	-491.711	51.4353	263.647	0	49.0348	48.9768	130.027	2
6419	1	0	419	1	260.763	131.137	129.626	0	0	-3.16513	0.655843	191.068	170.123	16347.4	8968.74	-191.068	0	6.44241	5.12954	5.32235	0	0	0.0943704	152.593	-471.682	47.3842	201.487	0	44.6138	43.4338	114.714	2
6486	1	0	486	1	292.799	163.699	129.101	0	0	1.92526	88.664	48.402	200.995	16541.6	8880.74	-48.402	0	7.3581	4.42385	4.30815	0	0	0.10122	219.568	-492.87	39.2521	284.438	0	35.1581	34.6148	108.973	2
6514	1	0	514	1	233.895	143.565	90.33	0	0	31.5171	-42.5866	415.758	123.515	16213.1	9211.31	-415.758	0	5.1511	5.49506	5.52059	0	0	0.0495012	140.332	-463.188	55.3535	144.506	0	61.4583	61.673	214.524	2
6582	1	0	582	1	272.298	155.307	116.992	0	0	44.2559	66.9279	470.246	180.213	16499.3	9002.13	-470.246	0	7.67264	4.22802	5.48455	0	0	0.30933	193.563	-490.891	43.9224	242.594	0	42.2047	44.3638	178.713	2
6657	1	0	657	1	281.211	155.434	125.777	0	0	75.503	70.7392	388.928	148.442	16567.7	8898.66	-388.928	0	5.96935	4.65921	5.71588	0	0	0.0575632	176.494	-487.553	42.9294	225.178	0	51.2178	51.6455	170.662	2
6673	1	0	673	1	250.093	150.516	99.5768	0	0	-175.856	205.368	39.888	181.379	16719.4	8764.03	-39.888	0	7.3437	4.80645	5.11547	0	0	0.296808	222.901	-504.469	49.2641	289.747	0	40.5233	38.2931	115.717	2
6828	1	0	828	1	212.313	111.831	100.482	0	0	99.1058	36.3022	317.05	117.261	16245.1	8933.1	-317.05	0	4.55423	5.40154	5.94377	0	0	0.0233073	164.858	-483.254	63.4694	170.44	0	65.1431	64.1664	184.669	2
7003	1	0	1003	1	252.9	133.754	119.146	0	0	93.2625	107.413	-360.273	172.491	16151.3	8961.65	360.273	0	7.65036	4.79864	5.32557	0	0	0.0652942	252.29	-513.693	48.8252	239.49	0	61.1875	52.5021	284.257	2
7143	1	0	1143	1	265.938	158.269	107.668	0	0	62.9954	-0.329863	338.623	176.63	16380.9	9368.37	-338.623	0	6.97846	4.94925	5.44644	0	0	0.08297	166.655	-480.963	46.1365	187.299	0	43.4557	44.9106	132.016	2
7269	1	0	1269	1	227.391	117.804	109.588	0	0	83.9672	-55.1393	91.2194	124.604	16658.9	9124.2	-91.2194	0	4.65697	5.89155	5.05288	0	0	0.0299924	191.505	-487.961	57.2671	1	0	57.1492	55.8138	163.281	2
7275	1	0	1275	1	211.903	106.814	105.089	0	0	60.5953	-57.1862	390.239	144.325	16483	9225.91	-390.239	0	5.93213	4.7806	5.39187	0	0	0.0545452	178.679	-478.769	61.4249	205.78	0	50.5017	52.3709	169.336	2
7492	1	0	1492	1	235.158	153.884	81.2742	0	0	8.72158	6.12297	220.184	130.692	16335.5	8664.3	-220.184	0	4.97239	5.00926	5.7474	0	0	0.0880904	202.692	-503.521	54.5331	233.653	0	58.2778	56.0249	149.218	2
7523	1	0	1523	1	278.537	166.137	112.4	0	0	46.3484	-71.1665	406.505	143.559	16297.9	9040.57	-406.505	0	5.99155	5.00212	5.67799	0	0	0.159937	175.568	-487.796	43.8142	177.061	0	51.9783	52.3079	178.445	2
7608	1	0	1608	1	211.47	122.913	88.5573	0	0	82.5401	-1.84107	94.7482	139.851	16162	8771.92	-94.7482	0	5.14603	5.05134	5.13218	0	0	0.0686444	201.723	-494.821	61.6444	1	0	51.0894	51.4289	141.499	2
7768	1	0	1768	1	224.714	114.397	110.317	0	0	71.3339	48.1467	259.011	140.479	16173.2	9120.57	-259.011	0	5.33347	4.09041	5.27814	0	0	0.103848	209.283	-489.022	55.4647	244.436	0	51.6973	50.3759	139.415	2
7780	1	0	1780	1	240.25	106.996	133.254	0	0	27.9093	42.267	-135.635	178.286	16216.7	8927.13	135.635	0	6.83648	4.76089	5.02002	0	0	0.191986	188.084	-483.329	51.6479	241.862	0	41.6315	40.1006	166.451	2
7825	1	0	1825	1	239.749	152.682	87.0675	0	0	33.7906	-49.9439	351.292	131.206	16509.8	9318.32	-351.292	0	5.29587	4.76348	6.2884	0	0	0.0119349	182.449	-496.867	53.4967	214.876	0	56.2187	57.4078	176.826	2
7853	1	0	1853	1	215.783	135.976	79.8072	0	0	87.1701	27.3126	122.935	131.434	16655.7	9041.75	-122.935	0	4.82323	4.12464	5.054	0	0	0.0656192	247.788	-507.178	58.1361	242.891	0	54.0223	53.1688	143.236	2
7865	1	0	1865	1	266.692	137.09	129.602	0	0	97.5494	14.4829	10.7976	161.375	16246.7	9253.9	-10.7976	0	5.9297	4.2989	4.99275	0	0	0.0224973	228.854	-504.881	44.6481	270.628	0	43.6202	43.2102	132.98	2
7936	1	0	1936	1	222.307	114.363	107.945	0	0	39.8673	44.3787	183.104	151.933	16503.7	9124.34	-183.104	0	5.65416	5.14107	5.78043	0	0	0.114655	200.23	-488.575	58.9761	193.137	0	50.0081	49.8608	131.461	2
7994	1	0	1994	1	220.931	105.731	115.2	0	0	109.737	25.1022	394.036	125.366	16433.8	8844.64	-394.036	0	5.0632	5.10391	5.96988	0	0	0.0803205	168.601	-485.093	59.6963	190.557	0	61.0611	60.9968	203.344	2
8039	2	0	39	1	243.86	140.545	103.315	0	0	-77.8581	37.9211	628.389	155.622	16521.8	9130.8	-628.389	0	8.04436	4.72352	5.27126	0	0	0.187281	187.129	-486.397	50.9616	200.646	0	56.4172	59.8914	356.189	2
8217	2	0	217	1	316.266	146.354	169.912	0	0	-3.17235	74.6206	168.312	226.778	16148.1	8894.78	-168.312	0	8.45128	4.34758	6.00214	0	0	0.167165	212.231	-501.603	37.0006	236.511	0	34.8398	33.9419	90.2249	2
8218	2	0	218	1	309.293	144.84	164.453	0	0	72.628	51.084	35.7376	163.403	16172	8918.32	-35.7376	0	5.95378	6.03164	6.5514	0	0	0.0841139	139.331	-477.584	40.1054	158.773	0	47.6376	46.8446	142.147	2
8221	2	0	221	1	258.025	155.082	102.943	0	0	76.8407	-52.3496	125.346	178.368	16267.4	9121.41	-125.346	0	6.68432	5.62733	5.35892	0	0	0.10464	183.806	-484.568	48.6992	255.442	0	42.2652	41.6186	114.025	2
8223	2	0	223	1	296.01	181.86	114.15	0	0	70.5747	34.8744	248.684	218.466	16174	9034.19	-248.684	0	8.27712	4.20683	5.45372	0	0	0.0981163	201.803	-498.927	39.5493	248.592	0	35.4119	34.2581	95.3106	2
8225	2	0	225	1	316.649	128.35	188.299	0	0	19.7155	82.7173	-87.4827	207.739	16125.2	8986.34	87.4827	0	7.7807	5.09973	6.08102	0	0	0.185735	183.158	-497.562	37.7185	216.41	0	37.7521	36.7686	135.537	2
8239	2	0	239	1	233.43	104.905	128.524	0	0	-16.1896	141.754	-353.955	143.953	16161.1	8927.31	353.955	0	6.41704	4.55994	6.31917	0	0	0.0407964	166.408	-483.909	55.0659	227.513	0	73.8647	64.0755	328.762	2
8255	2	0	255	1	236.082	129.903	106.179	0	0	161.202	31.8214	384.588	249.76	16681.3	8738.26	-384.588	0	10.0494	3.91432	4.95425	0	0	0.0673851	203.592	-488.668	51.351	234.21	0	31.8227	32.3667	103.027	2
8264	2	0	264	1	268.216	136.326	131.89	0	0	61.8423	71.2609	214.294	152.298	16481.7	8898.14	-214.294	0	5.6914	4.51109	5.02297	0	0	0.128519	241.873	-512.122	44.6304	246.831	0	48.0619	47.8257	127.821	2
8307	2	0	307	1	212.567	125.263	87.3039	0	0	6.30629	24.2425	406.389	153.797	16337.9	9244.14	-406.389	0	6.33531	4.66134	5.5164	0	0	0.0705499	159.913	-473.826	61.1507	245.427	0	48.6889	49.2196	171.347	2
8431	2	0	431	1	235.519	127.563	107.957	0	0	79.7862	-7.16583	307.365	200.774	16563.4	8777.25	-307.365	0	7.82469	4.41296	5.09326	0	0	0.0672207	213.346	-501.573	52.5288	230.834	0	38.2913	38.4969	109.692	2
8465	2	0	465	1	251.686	135.867	115.819	0	0	6.55671	-41.9889	518.038	152.525	16437.3	9210.71	-518.038	0	6.88393	4.89371	5.2369	0	0	0.111006	160.15	-477.048	49.1442	219.328	0	51.8173	53.4471	248.561	2
8559	2	0	559	1	239.745	147.284	92.4607	0	0	-52.265	233.351	33.5458	162.914	16296.8	9234.35	-33.5457	0	6.17398	5.01347	5.32125	0	0	0.289974	168.958	-484.141	52.596	216.633	0	43.6056	43.5739	131.839	2
8739	2	0	739	1	227.578	141.35	86.2285	0	0	127.137	-8.21887	302.168	133.669	16316.8	8977.62	-302.168	0	5.19643	4.89848	5.83729	0	0	0.0499452	158.9	-477.887	56.8519	169.546	0	56.1776	55.5534	157.36	2
8756	2	0	756	1	253.941	112.354	141.587	0	0	70.0711	-5.97427	426.951	213.485	16473.5	8975.38	-426.951	0	8.84906	3.97803	5.62537	0	0	0.0695138	216.355	-502.541	47.7233	284.74	0	35.3781	37.0049	132.788	2
8891	2	0	891	1	274.546	134.468	140.078	0	0	102.91	80.5214	255.697	138.294	16540.3	9287.52	-255.697	0	5.22693	4.97436	5.28341	0	0	0.124622	214.914	-502.364	44.1687	224.851	0	54.7855	54.2377	145.676	2
8894	2	0	894	1	228.111	129.795	98.3163	0	0	-5.58976	56.0522	162.085	173.901	16150.5	9013.01	-162.085	0	6.48375	4.81439	5.0113	0	0	0.0663618	179.971	-478.297	55.27	209.926	0	43.2845	41.4047	112.847	2
8938	2	0	938	1	217.198	92.2741	124.924	0	0	68.1415	47.5791	-33.1415	151.488	16475.4	8921.82	33.1415	0	5.58002	4.77536	5.24707	0	0	0.0477848	209.042	-494.464	59.2201	221.514	0	46.4938	45.9949	157.783	2
9086	2	0	1086	1	271.866	155.154	116.712	0	0	21.82	11.4448	91.3799	162.458	16222.8	8957.96	-91.3799	0	5.99307	4.8224	5.41034	0	0	0.117303	178.434	-481.799	44.6757	190.573	0	45.2799	44.2355	124.167	2
9173	2	0	1173	1	216.808	127.495	89.3123	0	0	36.3244	19.5974	55.7006	150.724	16507.2	9049.46	-55.7006	0	5.53223	5.30173	5.43499	0	0	0.114226	159.894	-469.499	60.6562	196.687	0	47.9947	47.7973	142.502	2
9243	2	0	1243	1	241.137	140.332	100.805	0	0	43.6964	40.6283	413.655	132.014	16499.9	8829.11	-413.655	0	5.4141	5.11981	5.45317	0	0	0.0461113	187.683	-490.92	52.5492	199.608	0	57.2657	58.2555	199.839	2
9275	2	0	1275	1	271.027	142.838	128.19	0	0	228.003	0.483022	256.879	165.024	16614.5	9168.24	-256.879	0	6.394	3.87045	4.50911	0	0	0.173437	260.465	-525.816	42.7183	318.837	0	43.0963	42.5058	115.835	2
9289	2	0	1289	1	226.184	112.053	114.131	0	0	138.04	37.6416	194.126	138.264	16604.8	9031.42	-194.126	0	5.15053	4.64715	5.07456	0	0	0.0567268	183.237	-489.409	55.6942	229.559	0	52.7675	52.7924	137.885	2
9337	2	0	1337	1	278.544	147.862	130.682	0	0	141.336	29.8215	309.867	167.889	16501.9	9238.56	-309.867	0	6.51106	4.51576	5.09772	0	0	0.0381174	215.777	-506.239	42.6598	1	0	44.2225	44.7519	127.786	2
9412	2	0	1412	1	202.848	117.261	85.5878	0	0	46.4827	-16.3376	83.5708	131.431	16497.1	8786.42	-83.5708	0	4.86193	5.06167	5.33206	0	0	0.0662848	203.858	-493.301	65.5371	187.681	0	54.2986	53.9401	157.944	2
9480	2	0	1480	1	215.706	114.156	101.55	0	0	95.872	59.0442	206.287	173.876	16647	8810.7	-206.287	0	6.47619	3.87521	5.26367	0	0	0.0188427	241.475	-513.474	57.9843	255.513	0	43.667	42.5074	114.279	2
9519	2	0	1519	1	238.612	119.799	118.813	0	0	149.766	241.503	6.04053	131.588	16393.8	8927.22	-6.04053	0	4.9289	4.40606	5.32611	0	0	0.0635773	190.425	-486.481	51.9693	207.962	0	51.7542	52.0529	161.536	2
9528	2	0	1528	1	234.55	135.701	98.8485	0	0	29.1802	107.015	345.345	137.876	16514.4	9161.36	-345.345	0	5.45286	5.25342	5.07788	0	0	0.183377	207.318	-491.167	54.1028	191.168	0	54.3233	55.4461	161.787	2
9537	2	0	1537	1	243.991	154.446	89.5449	0	0	59.224	-39.3542	202.529	137.78	16185.4	9108.42	-202.529	0	5.23296	5.10564	4.89518	0	0	0.20992	193.715	-492.719	50.9534	231.142	0	52.9635	51.7652	137.327	2
9591	2	0	1591	1	262.19	126.781	135.409	0	0	68.9225	-8.43926	209.592	169.898	16375	8878.18	-209.592	0	6.40802	4.49066	5.49581	0	0	0.0368363	161.971	-475.372	46.4265	200.292	0	44.3218	43.3632	115.009	2
9653	2	0	1653	1	240.368	140.72	99.6483	0	0	95.3413	245.3	385.217	139.815	16348.6	9222.4	-385.217	0	5.79394	4.9589	5.56061	0	0	0.142244	199.295	-492.648	52.6711	194.238	0	52.8099	53.9527	176.357	2
9688	2	0	1688	1	253.231	138.899	114.332	0	0	104.281	190.116	-110.299	154.719	16439.3	8878.94	110.299	0	5.87741	4.79547	5.24923	0	0	0.21095	215.833	-500.701	48.6441	220.775	0	46.6196	45.7952	181.7	2
9782	2	0	1782	1	290.748	144.735	146.012	0	0	63.5192	-39.6408	272.288	174.4	16779	9009.04	-272.288	0	6.76765	5.12301	5.68441	0	0	0.0929679	163.079	-484.236	41.6424	214.354	0	44.4055	44.4277	120.507	2
9788	2	0	1788	1	259.045	124.38	134.665	0	0	-134.363	285.389	476.508	169.41	16677.9	9182.31	-476.508	0	8.34167	4.7815	5.26402	0	0	0.334637	249.544	-510.488	47.2628	234.481	0	42.8367	42.853	170.992	2
9792	2	0	1792	1	227.242	122.009	105.233	0	0	30.7539	38.6958	61.2669	170.912	16413.1	9030.36	-61.2669	0	6.25689	5.03665	5.30091	0	0	0.124183	192.873	-498.333	56.3742	249.205	0	42.8748	42.2587	124.305	2
9800	2	0	1800	1	241.754	122.007	119.747	0	0	68.9408	13.5323	-38.1267	163.94	16673.9	8856.21	38.1267	0	6.08356	5.31464	4.47677	0	0	0.179279	160.451	-470.377	51.2067	223.802	0	42.4918	41.5836	155.599	2
9828	2	0	1828	1	301.235	160.279	140.956	0	0	-0.96081	83.4925	122.333	176.427	16145.9	8985.57	-122.333	0	6.50304	4.69243	5.32066	0	0	0.122773	185.317	-489.266	39.0902	224.073	0	42.8002	41.1921	113.983	2
9832	2	0	1832	1	247.495	138.736	108.758	0	0	110.326	28.4563	245.281	134.69	16732.2	9040.6	-245.281	0	5.09486	5.535	5.33213	0	0	0.0752701	146.208	-474.073	51.2254	206.528	0	56.9056	56.5372	148.29	2
9870	2	0	1870	1	199.929	87.8089	112.12	0	0	-15.9407	118.193	165.745	139.501	16459.8	8851.21	-165.745	0	5.20962	5.08695	5.37744	0	0	0.0981381	193.837	-490.338	66.9567	209.567	0	53.3981	52.1562	140.77	2
9919	2	0	1919	1	235.291	147.348	87.9428	0	0	78.4521	-131.04	228.859	125.538	16764.1	9100.44	-228.859	0	4.99048	5.14723	5.49807	0	0	0.105651	175.166	-483.246	54.3535	189.207	0	57.2335	57.9474	148.81	2
