# Supplementary material for: CaV1 and CaV2 calcium channels mediate the release of distinct pools of synaptic vesicles
Source: eLife. 2023 Feb 23;12:e81407. doi: 10.7554/eLife.81407 (PMC10023163; doi:10.7554/eLife.81407)
Supplement: Figure 8—source data 1. [file elife-81407-fig8-data1.zip › Figure 8 - Source Data 1/unc-13short/17/2/cav1_to_cav1(unc13).csv]

375.081247262016
-109.195070282123
8.7630562432023
16.0505260555983
72.1162161393986
-43.1654903242816
91.9263014815697
-175.622187870653
16.9982593158311
-131.125711215929
111.132720421025
120.606264309561
-94.9674341619684
236.656908025929
-61.455941135493
-68.065400958727
-50.5945068791007
-144.34361963694
-144.448062911946
-129.154639310629
-155.296444570104
25.9064429939499
77.7746216563319
303.537328141905
-156.131182061912
-97.648058507315
-177.715670175694
352.455729035653
269.89619122248
-176.111705707488
-26.0870533872549
-39.9364729267363
-69.8441198225191
-27.9930404577754
