# Supplementary material for: CaV1 and CaV2 calcium channels mediate the release of distinct pools of synaptic vesicles
Source: eLife. 2023 Feb 23;12:e81407. doi: 10.7554/eLife.81407 (PMC10023163; doi:10.7554/eLife.81407)
Supplement: Figure 8—source data 1. [file elife-81407-fig8-data1.zip › Figure 8 - Source Data 1/unc-13short/17/2/cav1_to_cav2.csv]

-118.215791780509
369.728256651702
198.808679825819
415.792942888631
401.800759539323
360.739277247641
371.886253289771
159.258585266749
109.696301397811
121.565455780768
-16.6017123278707
5.33735103101935
331.825954455971
178.247644302208
10.4375670905047
286.980937683442
42.8553272150639
304.685966112324
217.229397040997
419.559911086495
390.150407442667
238.756098448272
166.376927657926
-48.1437111123432
-38.8062803036792
393.643728132784
-88.1527882525206
298.001553868611
-95.1733874329639
139.115242324007
-60.6390505867494
134.224738352043
255.959085967266
49.9568015869136
428.220950531677
111.591390619955
27.1489415303568
-144.575796397432
351.029314781917
448.241421679
288.449705245825
-25.8290353896064
164.369370553832
217.771527697312
316.5686349634
406.571633337599
452.699905804348
378.065768546172
153.086928576084
-36.1936955059737
402.060372143822
127.292713545185
150.377129996117
110.497168146565
440.431793920287
420.715797052249
359.913009069787
437.744902699513
478.037082041059
432.94253436713
-111.217756894375
111.89933401815
310.494518859507
11.4801679774755
206.95793627963
349.432572292046
287.60107099842
132.655241965809
117.948832979144
457.453341782222
121.997426836886
377.104301346535
111.560200309517
82.6252071468443
25.1921574366006
12.3231214492771
147.799781315349
78.386378858524
-65.5023826942397
203.378236417311
122.808649664546
438.67254660927
213.881424233456
296.374145522133
150.576600041044
-163.188626584295
-35.0420864821172
201.253913634859
-84.5748069723086
457.49105800108
-111.846576496651
125.806579914239
-133.501267755342
