# Supplementary material for: CaV1 and CaV2 calcium channels mediate the release of distinct pools of synaptic vesicles
Source: eLife. 2023 Feb 23;12:e81407. doi: 10.7554/eLife.81407 (PMC10023163; doi:10.7554/eLife.81407)
Supplement: Figure 8—source data 1. [file elife-81407-fig8-data1.zip › Figure 8 - Source Data 1/unc-13short/17/2/cav1_to_unc13.csv]

-216.657725278437
267.618592265702
149.660465740377
142.372995927981
86.3073058441805
201.589012307861
66.4972205020094
334.045709854232
141.425262667748
289.549233199508
47.2908015625544
37.817257674018
253.390956145548
-78.2333860423496
219.879463119072
226.488922942306
209.01802886268
302.767141620519
302.871584895525
287.578161294208
313.719966553683
132.517078989629
80.6489003272472
-145.113806158326
314.554704045491
256.071580490894
336.139192159273
-194.032207052074
-111.472669238901
334.535227691067
184.510575370834
198.359994910315
228.267641806098
186.416562441354
