# Supplementary material for: CaV1 and CaV2 calcium channels mediate the release of distinct pools of synaptic vesicles
Source: eLife. 2023 Feb 23;12:e81407. doi: 10.7554/eLife.81407 (PMC10023163; doi:10.7554/eLife.81407)
Supplement: Figure 8—source data 1. [file elife-81407-fig8-data1.zip › Figure 8 - Source Data 1/unc-13short/17/2/cav2_to_cav2(cav1).csv]

22.7286701705616
69.6365957357611
60.5319428014227
55.7402816502345
39.9560875129191
20.9814956086811
30.670559172504
-6.911663161467
69.5738779805961
35.5588993223319
68.1652051432266
78.9972004369611
44.2557969192858
128.223442209286
78.895206688936
80.9510228348827
64.1119086216404
19.5305856580653
-26.6922358517586
-41.6673321423423
27.1804242321432
-27.9732814206691
68.9976182793507
-44.5682472150311
16.8541710585341
11.7670730176415
70.7518854879545
-3.67124586660066
-74.3448363189691
58.8917206600199
-29.7899078201881
57.4298788988435
-21.2054517005836
-39.0327488326893
23.6730232915415
44.6617156195498
-1.14056316256392
-41.2737481304066
-57.9605722045562
10.9955409995582
-16.4029593826035
29.0034211752391
-24.0317406271697
-19.0825457638948
-47.6965377809483
19.274785812795
-9.92334590119572
-41.1431218562848
37.5828683005093
-16.4637687488048
-45.7799136540762
-95.4901908216434
-99.1739546918325
-36.4937334309634
-23.2067547847437
-44.2960967227937
-1.93379941820967
-64.1702015031842
-21.5510460718233
-70.4932528782483
-87.7948237661512
-10.0733581818404
-110.800618010908
-45.6354920300055
-155.725311252414
-17.4493385867954
-42.247692946612
-15.4876461424737
-31.4606494466971
-113.331404801973
17.5208721937979
-64.4004380484766
-32.1902137526904
-32.4468637054179
-102.457807822371
-48.8956688195794
-83.7875935723587
-59.9133437829332
-42.8984697322976
-67.1615629845437
-64.2319840065084
-23.0729113816178
-104.089338701833
-10.1424589171911
-44.2071035137815
-46.4180698949567
-92.8387553725279
-53.3903258450955
-46.702463425112
-51.5925963962145
-53.6827009706449
46.2822758472394
-52.9016126592342
-106.560326573643
30.6030670016498
-18.6320866432707
50.2380019341908
7.25581086792772
50.7478740492734
-39.4101176639233
-21.1370944983446
-19.0453136262768
48.5557005317096
28.0506387315145
24.1623759234881
82.066712479862
112.285483303265
112.354360940635
18.8212170934585
41.6579955325851
-34.7843064671888
25.5408101575831
4.93724515822032
-42.317723959166
55.7973987995429
-9.71169902010843
95.3568116300285
135.442440716533
108.690477107495
55.9359752898181
27.0512371896821
-4.48861116520675
67.2931763926281
-68.3354693888759
69.9310296404819
116.035787637144
39.0743356234725
135.102286611664
78.1575567005184
52.3382534575376
-60.111081277757
124.254380936341
84.6898689924928
46.2372100171069
-22.502557085345
10.1256372298867
-10.8823882954384
10.2196105413077
129.781640758742
77.3598029937402
52.5898192208278
79.9449499690727
54.2434517433194
78.9023456388386
90.0588441077271
24.7092934320972
-19.5649262914576
106.346648878218
91.3082944987655
134.820330323511
18.3361035181333
149.940100228074
52.2512736804601
-55.7032107791965
74.4314376620659
96.6878692649116
-32.0765900082315
-33.8312860015485
97.5033162252585
53.0405104327838
52.6096290374189
-81.965940767248
-110.635376123293
60.0764383325713
49.9513579061313
-23.4238130402773
-79.0024384310127
-49.9701830760805
37.3792079894574
-118.230301742793
-141.350749121599
-64.9948651352443
-119.804764263443
-71.24700649837
-81.9621444633285
-84.4361751566594
-104.825551945909
61.5341401495116
-53.1822900552179
-59.9589300481948
-68.4405323630217
-130.551126405413
-92.7749668992383
-3.6548489164561
-89.147741003444
104.37389566309
49.4082118282204
-12.9847020412144
41.44718383502
-60.093509522465
144.600198860253
146.856691235518
-37.875236891181
-69.4285270064083
-182.8625889342
-66.1988144054103
97.051018936123
19.7762749083067
4.29306947605801
-125.376256263829
-245.33920269322
11.3735955800566
-99.3193354850337
-40.7195726609443
22.7480247978383
-32.9275465053834
5.67675818836688
-90.7293200881013
-37.6685825491113
91.6179316058533
70.489046761104
-26.9703405394685
28.736350853731
127.371604225429
-11.4287614516361
29.8328791215517
153.731180057637
94.7077136293046
16.5814488533451
-173.296458392902
