# Supplementary material for: CaV1 and CaV2 calcium channels mediate the release of distinct pools of synaptic vesicles
Source: eLife. 2023 Feb 23;12:e81407. doi: 10.7554/eLife.81407 (PMC10023163; doi:10.7554/eLife.81407)
Supplement: Figure 8—source data 1. [file elife-81407-fig8-data1.zip › Figure 8 - Source Data 1/unc-13short/17/2/cav2_to_cav2(unc13).csv]

9.87162454317149
60.0991091533797
71.6127364279382
62.4685991062033
34.8489725284198
-3.64937257681959
13.6273814134183
-8.40714044102424
74.5485642904096
34.6932794727181
68.6020347072663
89.8073114270155
51.9805002806934
128.491720454022
83.0386729699239
75.4389466663088
63.5927691084762
39.712314238659
-10.017195281267
-36.7359927807338
39.4295315249656
-10.1047214529572
70.3109419336142
-41.9594964124371
22.4626210845927
8.57269630644805
87.3682822191149
0.147118585864519
-64.2784445304678
58.8989351291893
-16.55214991514
77.9099734014271
-2.2949583292575
-62.3270362544245
19.0563488969856
57.634486839157
0.221461757362704
-32.0922812376884
-90.5197423170976
26.869168584064
-47.207610247111
66.3881171182547
-23.7867719766655
0.00657797544045025
-58.9013009759801
47.6972133935742
-13.3263539914478
-34.3165505821271
47.4030324485757
-1.43561591032267
-46.4935371115571
-80.6260166963984
-105.34208089118
-44.267569500862
0.151126678127184
-25.3917231619816
5.0797746443568
-56.9087834255224
-13.4057690316149
-59.2670509670825
-85.0519407840766
-26.2579572313007
-110.978735138193
-45.7877770842533
-171.634314722996
-2.73874535987852
-38.6496400516735
-0.637589367430337
-25.0219276627759
-116.408224452305
36.096057132534
-51.8543288549554
-18.9518003129378
-21.2730246152896
-89.6461583393611
-37.7711833672038
-70.140218840741
-41.1913708066386
-30.5595335883299
-62.2323734101992
-58.0195773070409
-18.0375778133348
-88.2143793697578
-9.0803408799402
-41.1549821726003
-38.6056448161326
-86.1101756700846
-39.5424964026715
-27.5892285939626
-29.4574100847203
-36.4071560690063
37.813450060592
-58.1391066355282
-116.58069620264
22.822780191269
-17.4781830438624
31.2040858679102
-8.55659967807878
45.7485410035079
-55.7554218076875
-29.0714156643626
-23.4352140457922
39.3050743615895
19.9195320325089
4.70343350526673
88.259322014972
105.016377084881
105.015650462821
13.4492640622957
29.3748305588124
-43.3762384108704
22.9772247943656
2.88543802326967
-15.2075020199336
54.3847554329768
10.6180150597647
97.4148458970631
125.081226938259
104.953261954222
52.0593617040577
16.9999002763943
-7.42229719763054
80.7360958189274
-77.3760664247638
73.7364724205363
100.227909232839
29.0989652404023
140.746095047376
75.8725782886468
63.5148938150487
-75.4420190198434
138.33452177294
97.2242548672839
43.4721942634787
-37.4433734278282
-1.31195779768677
-20.4901131018232
3.53699550517922
123.928459167862
61.6342816910546
39.8687596613054
81.1078289769503
42.0742060343473
66.6700343938974
72.5137296553548
11.6694592837484
-23.3286918974554
90.2260730420676
88.3639093192796
127.512762203969
34.1676871146665
150.390493943509
47.5514101969093
-51.0367153027655
54.5923383932786
109.121503575458
-26.733118558448
-41.97172506895
103.959834835543
55.0200822074803
62.501625808778
-62.9855598066097
-110.475275781428
57.1687482568668
50.6068884915439
-37.9388572424832
-94.8445850657045
-47.8638992167616
22.0440119476916
-129.794932081037
-156.326759990061
-83.3726983288361
-111.894151374036
-86.2369165027885
-95.318564327561
-100.3444903321
-115.386510974957
46.4430758047602
-62.8850497966669
-62.3083573168042
-78.0822416646733
-132.292007365719
-102.782533410067
4.79480924969903
-86.3511949159874
104.897759054646
57.7864948829847
3.47866699042424
43.6237669793954
-67.6620848163475
141.050059233476
139.005444172111
-56.4788975727824
-78.3749403940856
-194.385268214002
-52.2395190067837
92.1428661937971
5.05282605570028
0.366220881147456
-117.392603396311
-264.656614325759
4.63626723692505
-112.413383180192
-64.0269299071515
17.0452968544741
-19.3481839045526
-7.12537432528188
-93.9125486547455
-29.9074224896176
72.2952010921945
57.9682654597163
-25.6755410923906
16.6790016909399
117.58833137765
21.2453831129933
60.9231790280428
162.778483307648
99.5435443256065
8.31982620079361
-161.142816138399
