# Supplementary material for: CaV1 and CaV2 calcium channels mediate the release of distinct pools of synaptic vesicles
Source: eLife. 2023 Feb 23;12:e81407. doi: 10.7554/eLife.81407 (PMC10023163; doi:10.7554/eLife.81407)
Supplement: Figure 8—source data 1. [file elife-81407-fig8-data1.zip › Figure 8 - Source Data 1/unc-13short/17/2/unc13_to_cav1.csv]

328.532864677356
52.6580005134419
113.667638747265
-92.6263714077686
12.8169258135931
104.727532185811
90.8406456204939
70.3488361335367
252.245086505965
227.351100687625
275.442983723951
313.064772709946
32.8858856969819
124.087618931415
425.541502150885
96.3269823156661
297.418527240476
44.9490748682329
46.9588786464592
-18.6427482482868
-54.8221207966271
134.370006083907
174.444187907946
387.562951652464
474.237357492981
55.5209716267636
437.137926454023
173.141254980485
428.758810793537
247.649446052787
364.665094672509
188.078307583775
65.5604790804318
238.780242012981
-18.6641794092502
221.057821047831
267.88286738321
390.297859222621
-41.7366030287558
-128.134309952329
176.631310006313
401.463390331344
248.873103752107
-5.6967859536162
31.0770392527993
-154.776740320522
-75.5528011826718
-70.755792717162
293.241968564424
382.187510455562
22.6219923816861
249.292636053
125.999504797903
268.306952765033
-144.360747595212
-116.315578957987
16.9896149366723
-91.6752592049561
-148.896965261982
-125.245158871989
347.890870380845
183.444481651721
110.147717037082
239.902700599971
201.081957371269
67.9264869592407
37.2904020948154
190.521114908508
317.123621977742
-118.866246474085
181.901173876489
-58.7394833313665
238.06882722738
187.781357500466
366.542026333304
330.250136673283
269.883503359662
176.679886175727
328.432829621426
102.936394083175
267.031529581443
-65.9668660574243
74.9015183945048
116.385633312311
138.106595408364
496.700406477379
431.469650620467
142.050483658648
363.720117077417
-128.748050607039
456.982777310008
152.782551551012
499.9781381141
