# Supplementary material for: CaV1 and CaV2 calcium channels mediate the release of distinct pools of synaptic vesicles
Source: eLife. 2023 Feb 23;12:e81407. doi: 10.7554/eLife.81407 (PMC10023163; doi:10.7554/eLife.81407)
Supplement: Figure 8—source data 1. [file elife-81407-fig8-data1.zip › Figure 8 - Source Data 1/unc-13short/17/2/unc13_to_cav2.csv]

-31.1198902532124
428.974378290626
368.947579840433
242.686805291654
315.549686732013
397.26296392718
241.123937016164
480.020249347081
325.157117632403
440.370258190791
256.51805753575
241.861763361005
413.383865023958
139.125484964617
427.065413420643
397.185656736296
419.038765283674
472.407931075924
426.60938970093
464.343031477774
489.753892796474
283.442500748482
291.509475997864
-10.5617678258168
460.417891206831
409.144838509832
479.642221612681
35.102702923381
120.194669227651
470.507804371311
400.383396837718
373.442492792958
434.475402049789
400.201977901073
