# Supplementary material for: CaV1 and CaV2 calcium channels mediate the release of distinct pools of synaptic vesicles
Source: eLife. 2023 Feb 23;12:e81407. doi: 10.7554/eLife.81407 (PMC10023163; doi:10.7554/eLife.81407)
Supplement: Figure 8—source data 1. [file elife-81407-fig8-data1.zip › Figure 8 - Source Data 1/unc-13short/17/2/unc13_to_unc13(cav1).csv]

170.109342693777
-105.765521470137
-44.7558832363138
-251.049893391348
-145.606596169986
-53.6959897977686
-67.5828763630852
-88.0746858500424
93.8215645223863
68.927578704046
117.019461740372
154.641250726367
-125.537636286597
-34.3359030521642
267.117980167306
-62.096539667913
138.995005256897
-113.474447115346
-111.46464333712
-177.066270231866
-213.245642780206
-24.0535158996718
16.0206659243668
229.139429668885
315.813835509402
-102.902550356815
278.714404470444
14.7177329969054
270.335288809958
89.2259240692074
206.24157268893
29.6547856001962
-92.8630429031473
80.3567200294019
-177.087701392829
62.6342990642515
109.459345399631
231.874337239042
-200.160125012335
-286.557831935908
18.2077880227334
243.039868347765
90.4495817685274
-164.120307937195
-127.34648273078
-313.200262304101
-233.976323166251
-229.179314700741
134.818446580844
223.763988471983
-135.801529601893
90.8691140694209
-32.4240171856763
109.883430781454
-302.784269578791
-274.739100941566
-141.433907046907
-250.098781188535
-307.320487245561
-283.668680855568
189.467348397266
25.0209596681416
-48.2758049464974
81.4791786163914
42.6584353876897
-90.4970350243384
-121.133119888764
32.0975929249289
158.700099994163
-277.289768457664
23.4776518929102
-217.163005314946
79.645305243801
29.3578355168866
208.118504349724
171.826614689704
111.459981376083
18.2563641921479
170.009307637847
-55.4871279004037
108.608007597864
-224.390388041003
-83.5220035890743
-42.0378886712679
-20.3169265752149
338.2768844938
273.046128636888
-16.3730383249313
205.296595093838
-287.171572590618
298.559255326429
-5.64097043256697
341.554616130521
