# Supplementary material for: CaV1 and CaV2 calcium channels mediate the release of distinct pools of synaptic vesicles
Source: eLife. 2023 Feb 23;12:e81407. doi: 10.7554/eLife.81407 (PMC10023163; doi:10.7554/eLife.81407)
Supplement: Figure 8—source data 1. [file elife-81407-fig8-data1.zip › Figure 8 - Source Data 1/unc-13short/17/3.csv]

image-ID	cycle	z-step	frame	accum	photon-count	photon-count11	photon-count12	photon-count21	photon-count22	psfx	psfy	psfz	psf-photon-count	x	y	z	stdev	amp	background11	background12	background21	background22	maxResidualSlope	chisq	log-likelihood	accuracy	llr	time-point	precisionx	precisiony	precisionz	vis-probe
1	0	0	1	1	930.146	527.144	403.002	0	0	122.725	13.5504	401.279	1048.01	16719.8	7560.61	-401.279	0	39.3371	14.9455	18.3146	0	0	0.133753	191.139	-597.782	6.09111	443.788	0	15.434	15.536	57.6375	0
11	0	0	11	1	715.81	419.061	296.749	0	0	82.6605	1.50247	196.12	581.273	16759.9	7473	-196.12	0	19.0832	13.9939	15.4884	0	0	0.279676	212.594	-595.387	8.07909	324.518	0	23.5295	23.235	73.6505	0
13	0	0	13	1	655.051	338.213	316.839	0	0	82.2749	10.7802	272.058	617.994	16760.3	7463.72	-272.058	0	21.1919	14.2383	15.4228	0	0	0.2991	191.26	-583.195	8.96103	340.926	0	22.7861	22.6041	71.7431	0
18	0	0	18	1	655.45	313.645	341.805	0	0	17.5621	74.7783	188.286	580.636	16725.3	7499.38	-188.286	0	19.0415	14.4013	16.2003	0	0	0.568449	207.524	-591.468	8.99951	287.913	0	23.8759	23.2968	74.7314	0
20	0	0	20	1	857.928	458.593	399.335	0	0	55.5525	13.3913	263.885	707.495	16687.3	7461.11	-263.885	0	24.193	15.2963	17.1807	0	0	0.486799	220.181	-605.373	6.65845	334.157	0	20.7591	20.5084	65.3468	0
21	0	0	21	1	895.982	488.946	407.035	0	0	17.214	-9.47378	271.482	1038.16	16725.7	7483.97	-271.482	0	36.0596	14.17	16.9086	0	0	0.633187	234.831	-614.242	6.29927	514.243	0	14.7315	14.527	47.2269	0
22	0	0	22	1	975.791	503.449	472.342	0	0	31.755	74.9118	269.16	1037.25	16711.1	7499.25	-269.16	0	35.5932	14.2936	15.6667	0	0	0.836405	172.065	-584.587	5.70004	493.515	0	14.7259	14.4602	46.9554	0
28	0	0	28	1	413.819	242.112	171.707	0	0	111.509	12.4657	366.392	368.041	16631.4	7661.35	-366.392	0	13.4503	11.9174	15.2939	0	0	0.348478	168.008	-558.176	15.2061	254.831	0	35.2418	35.133	126.609	0
31	0	0	31	1	454.115	238.669	215.446	0	0	45.6227	34.5298	446.592	420.51	16597.6	7639.29	-446.592	0	16.5032	12.8153	15.3943	0	0	0.176277	166.775	-562.321	13.6991	249.966	0	32.3804	32.6324	131.449	0
35	0	0	35	1	531.127	301.754	229.373	0	0	86.3086	-10.0397	374.281	542.313	16556.9	7584.2	-374.281	0	20.0252	12.0016	14.4176	0	0	0.307024	212.716	-574.079	11.2224	312.271	0	25.0291	24.8838	89.5006	0
37	0	0	37	1	589.549	324.76	264.789	0	0	20.2624	-8.53008	178.134	493.419	16623	7483.03	-178.134	0	16.2353	12.2241	15.7341	0	0	0.311187	220.388	-589.883	10.0213	311.489	0	26.4314	25.7392	82.7073	0
40	0	0	40	1	445.614	214.981	230.633	0	0	-208.437	-112.752	181.284	300.044	16453	7487.59	-181.284	0	11.9142	11.256	13.5844	0	0	0.38935	199.846	-574.05	13.6589	200.409	0	40.9217	34.6488	107.777	0
43	0	0	43	1	546.406	315.367	231.039	0	0	111.423	-8.73855	336.299	422.88	16731.1	7582.9	-336.299	0	15.1709	12.4521	15.1762	0	0	0.237793	209.249	-583.784	10.939	322.173	0	31.3286	31.1036	106.596	0
48	0	0	48	1	466.659	316.283	150.376	0	0	-39.5926	-65.6068	324.703	298.993	16483.5	7440.45	-324.703	0	11.1106	13.1067	15.8182	0	0	0.320879	180.905	-570.814	13.3241	196.023	0	42.9962	41.8623	142.111	0
51	0	0	51	1	410.501	199.925	210.576	0	0	125.177	12.2606	138.403	247.345	16717.4	7561.9	-138.403	0	7.90743	11.7355	14.195	0	0	0.104558	202.468	-565.211	15.2072	278.499	0	48.1895	47.0002	150.998	0
52	0	0	52	1	377.257	203.254	174.003	0	0	99.8918	-21.5799	170.412	198.672	16643	7595.74	-170.412	0	6.4702	11.4863	13.6256	0	0	0.124739	206.378	-562.713	16.7399	232.789	0	58.3202	56.8208	179.956	0
54	0	0	54	1	343.524	195.326	148.198	0	0	102.816	31.1927	395.501	277.368	16540.4	7542.97	-395.501	0	10.3509	12.1008	14.0521	0	0	0.0642763	205.648	-571.401	18.9739	238.767	0	46.2212	45.6779	169.962	0
59	0	0	59	1	426.933	261.697	165.236	0	0	-79.3958	-41.799	400.533	419.671	16224.3	7615.96	-400.533	0	16.716	10.0792	12.3132	0	0	0.320295	221.189	-576.191	14.0927	244.823	0	29.2979	29.1602	107.756	0
61	0	0	61	1	532.081	315.005	217.076	0	0	85.9849	46.4083	296.246	409.257	16756.6	7428.09	-296.246	0	14.2127	11.0309	13.3429	0	0	0.239462	167.755	-551.325	11.0462	258.715	0	30.6788	30.5059	99.5744	0
63	0	0	63	1	433.753	264.44	169.313	0	0	12.8258	-5.74992	527.117	428.759	16630.4	7579.91	-527.117	0	18.4089	10.7078	12.6136	0	0	0.247574	196.794	-565.855	13.9392	268.694	0	31.2415	31.908	148.783	0
66	0	0	66	1	501.311	242.032	259.279	0	0	72.4613	-11.4529	197.523	507.57	16570.8	7585.61	-197.523	0	16.7286	12.4109	14.5462	0	0	0.115923	184.039	-568.457	12.0615	299.652	0	25.6117	24.9875	80.0714	0
70	0	0	70	1	524.703	307.851	216.851	0	0	37.7851	-26.1122	201.715	457.429	16705.1	7500.61	-201.715	0	15.2251	12.1277	13.8861	0	0	0.238376	193.63	-563.043	11.3571	275.706	0	27.6369	27.1142	86.1787	0
71	0	0	71	1	477.284	218.343	258.941	0	0	98.9929	49.6478	183.274	394.657	16743.5	7424.85	-183.274	0	12.7928	12.33	13.8226	0	0	0.338767	137.893	-539.666	12.7174	222.166	0	31.9227	31.5201	99.34	0
74	0	0	74	1	590.019	371.389	218.63	0	0	34.303	64.509	252.313	608.365	16708.6	7509.65	-252.313	0	20.6357	11.7506	14.4784	0	0	0.614573	172.006	-564.654	9.9118	377.594	0	21.9449	21.4797	69.3552	0
78	0	0	78	1	516.685	272.854	243.831	0	0	-2.34263	32.2477	311.196	405.948	16645.6	7641.57	-311.196	0	14.4847	12.9959	14.0579	0	0	0.411136	205.676	-578.15	11.6501	269.737	0	32.1919	31.471	104.002	0
81	0	0	81	1	698.589	481.245	217.345	0	0	66.3865	41.3303	454.129	724.125	16676.5	7532.83	-454.129	0	28.5177	10.7644	12.4242	0	0	0.168364	225.239	-587.219	8.03552	380.276	0	19.2759	19.4748	77.3924	0
82	0	0	82	1	674.171	328.725	345.446	0	0	101.928	38.9009	356.251	682.253	16740.6	7535.26	-356.251	0	24.6987	10.2809	12.8295	0	0	0.464748	179.586	-561.828	8.35672	376.924	0	19.6474	19.5466	69.1218	0
83	0	0	83	1	614.74	301.494	313.246	0	0	87.2333	5.94603	280.887	552.279	16755.3	7468.55	-280.887	0	19.0562	10.9789	12.5354	0	0	0.0830429	183.995	-557.141	9.30542	325.938	0	23.2621	23.092	74.1068	0
84	0	0	84	1	639.774	388.583	251.191	0	0	102.293	-5.57221	355.192	520.846	16740.2	7480.07	-355.192	0	18.9328	12.939	14.3984	0	0	0.172134	200.13	-577.446	9.08995	311.057	0	26.2541	26.3329	90.4294	0
87	0	0	87	1	754.114	439.085	315.029	0	0	132.647	-43.6492	415.281	866.486	16709.9	7617.81	-415.281	0	33.2348	10.3397	13.6979	0	0	0.200492	214.711	-584.281	7.40058	418.692	0	16.2417	16.4575	62.3004	0
88	0	0	88	1	633.232	405.653	227.579	0	0	39.2322	-12.8246	458.171	680.407	16703.6	7487.33	-458.171	0	27.1558	11.0163	13.7713	0	0	0.356545	177.366	-567.286	9.0582	329.57	0	20.4093	20.842	83.8578	0
90	0	0	90	1	597.586	362.019	235.567	0	0	59.6904	34.3809	532.787	765.893	16683.2	7539.78	-532.787	0	32.6455	9.87315	12	0	0	0.341899	219.064	-576.538	9.51108	368.294	0	18.8482	19.3589	90.3903	0
92	0	0	92	1	725.135	423.759	301.376	0	0	99.5928	-20.5706	469.083	796.095	16742.9	7495.07	-469.083	0	31.9058	11.0976	12.8964	0	0	0.167969	227.871	-585.991	7.73808	350.089	0	18.0474	18.4938	74.2554	0
95	0	0	95	1	486.351	273.278	213.073	0	0	131.892	38.0146	437.819	444.521	16710.6	7436.49	-437.819	0	17.1851	11.2481	13.8016	0	0	0.257917	189.663	-563.182	12.3297	266.194	0	29.5774	30.041	118.308	0
96	0	0	96	1	578.154	380.101	198.053	0	0	127.693	-27.7355	416.84	633.862	16714.8	7502.24	-416.84	0	24.2559	10.6059	13.6642	0	0	0.173096	214.534	-581.93	10.0213	349.823	0	21.2249	21.5399	81.7512	0
97	0	0	97	1	651.024	347.316	303.708	0	0	63.9745	48.0009	391.929	480.029	16778.6	7526.16	-391.929	0	17.909	10.3188	12.9406	0	0	0.160533	207.314	-572.025	8.70023	299.05	0	26.6182	26.7416	99.2913	0
98	0	0	98	1	566.475	320.106	246.369	0	0	64.8334	30.1694	270.18	561.179	16777.7	7543.99	-270.18	0	19.2101	11.3282	13.7741	0	0	0.142851	181.182	-565.751	10.3196	270.234	0	23.2967	22.932	74.3586	0
100	0	0	100	1	518.604	321.607	196.996	0	0	41.9078	-36.8499	331.351	591.486	16701	7611.01	-331.351	0	21.4124	12.2749	14.2225	0	0	0.253565	153.841	-554.558	11.5514	301.066	0	22.8264	22.6707	77.0032	0
101	0	0	101	1	703.746	402.872	300.874	0	0	105.666	2.73949	345.908	783.411	16736.9	7571.42	-345.908	0	28.2499	10.5348	12.1198	0	0	0.374362	233.073	-588.661	7.94675	410.154	0	17.4293	17.352	59.8399	0
102	0	0	102	1	742.682	433.566	309.116	0	0	64.1667	62.1943	486.803	857.353	16678.7	7511.97	-486.803	0	34.8516	10.3205	12.438	0	0	0.702118	182.116	-567.318	7.48456	445.7	0	16.8984	17.1751	72.8116	0
103	0	0	103	1	467.118	233.445	233.672	0	0	88.1198	11.8007	245.163	432.696	16754.4	7562.36	-245.163	0	14.5741	10.8358	12.2308	0	0	0.272443	186.147	-558.628	12.7493	241.804	0	28.4385	27.8615	88.4968	0
105	0	0	105	1	642.412	421.979	220.433	0	0	50.9433	-23.5863	536.786	845.682	16691.9	7597.75	-536.786	0	36.4614	9.28805	11.9575	0	0	0.39376	189.442	-569.298	8.72839	418.901	0	17.0948	17.6825	82.2068	0
107	0	0	107	1	545.297	326.796	218.501	0	0	25.7543	-23.2408	476.222	570.206	16717.1	7697.06	-476.222	0	23.2579	10.3698	13.6224	0	0	0.145009	191.24	-561.594	10.7006	254.96	0	23.4788	23.8995	100.928	0
108	0	0	108	1	650.62	392.495	258.126	0	0	137.165	54.9763	253.508	600.146	16705.4	7618.84	-253.508	0	20.2242	10.8952	13.2892	0	0	0.688097	204.078	-576.085	8.75397	371.296	0	21.6989	21.1882	68.631	0
110	0	0	110	1	762.37	472.936	289.434	0	0	97.7242	-3.92808	409.637	941.948	16744.8	7677.75	-409.637	0	35.7045	9.34886	11.6012	0	0	0.404779	196.624	-573.691	7.20288	457.808	0	14.799	14.9123	55.497	0
115	0	0	115	1	624.588	342.189	282.399	0	0	6.36639	-25.2737	296.924	607.212	16736.5	7599.43	-296.924	0	21.5804	10.3415	12.1359	0	0	0.293007	167.301	-551.049	9.08108	265.963	0	21.041	20.6454	68.2653	0
116	0	0	116	1	427.511	241.869	185.642	0	0	65.0775	-61.7113	515.458	385.44	16677.8	7635.87	-515.458	0	16.3657	10.8434	12.188	0	0	0.108786	165.948	-545.099	14.1524	185.838	0	33.872	34.9695	155.836	0
119	0	0	119	1	545.678	325.604	220.074	0	0	72.3887	-42.3632	427.837	624.716	16670.5	7616.52	-427.837	0	24.2766	10.9581	13.1186	0	0	0.349488	194.407	-570.04	10.7068	305.69	0	21.5787	21.8438	83.342	0
124	0	0	124	1	494.283	284.278	210.006	0	0	75.2154	35.8522	354.253	513.714	16667.7	7637.97	-354.253	0	18.6109	10.5881	12.1744	0	0	0.369651	188.099	-557.176	11.9054	240.044	0	24.9652	24.7241	86.4009	0
128	0	0	128	1	721.383	431.495	289.887	0	0	26.8993	55.9624	409.547	816.21	16716	7518.2	-409.547	0	31.0971	10.239	12.1157	0	0	0.771574	191.704	-565.221	7.71635	393.123	0	16.9637	16.9977	63.5366	0
132	0	0	132	1	680.033	414.486	265.546	0	0	133.171	5.42217	444.48	889.008	16709.4	7568.74	-444.48	0	34.6727	8.84495	12.5822	0	0	0.241941	234.793	-585.429	8.19011	434.953	0	15.569	15.7911	63.116	0
133	0	0	133	1	546.173	374.43	171.743	0	0	138.169	-14.993	469.409	678.256	16704.4	7589.15	-469.409	0	27.156	9.74789	12.2439	0	0	0.00845445	183.657	-559.044	10.5447	383.652	0	19.9521	20.3199	83.3565	0
136	0	0	136	1	479.989	243.114	236.875	0	0	60.6263	-2.3771	271.788	419.654	16582.6	7676.2	-271.788	0	14.4491	10.199	12.0314	0	0	0.155811	200.104	-559.951	12.2695	274.443	0	28.6195	28.2656	90.7112	0
145	0	0	145	1	535.73	310.083	225.647	0	0	81.5908	55.1127	167.624	464.225	16661.3	7519.05	-167.624	0	14.9545	10.474	12.293	0	0	0.541353	198.56	-560.967	10.8432	292.864	0	26.2628	25.5217	82.6436	0
148	0	0	148	1	413.353	250.689	162.665	0	0	20.3629	-51.3559	511.752	543.35	16622.9	7625.52	-511.752	0	23.1172	8.27454	10.5577	0	0	0.240192	199.55	-542.529	14.1997	264.835	0	23.2578	23.8238	106.31	0
151	0	0	151	1	392.679	202.43	190.249	0	0	69.0525	53.4183	508.1	357.86	16673.8	7520.74	-508.1	0	14.8491	8.42241	11.1836	0	0	0.320024	212.555	-559.948	15.1737	284.204	0	33.8423	34.5124	160.768	0
153	0	0	153	1	458.546	246.865	211.681	0	0	1.93233	21.2666	278.02	542.808	16342.3	7453.23	-278.02	0	18.9261	8.99051	10.7885	0	0	0.290246	220.033	-567.529	12.6957	262.093	0	22.3138	21.7442	72.3286	0
156	0	0	156	1	585.465	265.632	319.832	0	0	127.67	-10.9367	195.725	585.659	16714.9	7585.1	-195.725	0	19.2421	8.8122	10.4877	0	0	0.271713	164.697	-540.319	9.57851	310.583	0	20.3524	19.8955	64.5848	0
163	0	0	163	1	433.233	245.191	188.042	0	0	65.8181	-4.81312	270.833	441.931	16577.4	7578.97	-270.833	0	15.2029	9.87887	10.1608	0	0	0.312384	168.264	-534.296	13.5983	255.102	0	26.808	26.2165	83.7731	0
165	0	0	165	1	341.305	211.618	129.687	0	0	63.6048	42.0483	584.698	301.802	16579.6	7631.77	-584.698	0	13.5912	8.26215	10.686	0	0	0.0528682	160.619	-526.061	17.8061	217.603	0	40.9223	42.8765	234.579	0
177	0	0	177	1	580.94	320.164	260.776	0	0	117.506	29.0135	401.103	620.025	16725	7545.15	-401.103	0	23.2371	8.55405	10.8003	0	0	0.323013	171.35	-541.225	9.66219	337.242	0	20.3506	20.4139	76.0911	0
179	0	0	179	1	460.098	218.761	241.337	0	0	44.1148	-69.5128	389.255	403.264	16698.8	7643.67	-389.255	0	15.3573	8.40823	11.223	0	0	0.0733443	173.292	-535.101	12.6194	245.966	0	28.6191	28.9038	106.495	0
180	0	0	180	1	617.279	365.221	252.058	0	0	137.886	-9.66474	447.409	745.965	16605	7583.82	-447.409	0	29.236	7.66646	10.8169	0	0	0.174176	231.502	-564.21	8.97067	398.481	0	17.3072	17.4643	70.1558	0
192	0	0	192	1	584.34	386.871	197.469	0	0	110.513	59.4647	449.103	773.434	16632.4	7614.36	-449.103	0	30.2011	9.03021	11.5475	0	0	0.572345	196.069	-562.865	9.67323	381.604	0	17.5036	17.5854	70.5218	0
197	0	0	197	1	479.515	280.307	199.208	0	0	125.931	22.6414	487.915	403.697	16617	7551.52	-487.915	0	16.3771	9.03553	10.0105	0	0	0.150312	215.264	-560.017	11.9957	269.721	0	30.5901	30.9476	131.402	0
198	0	0	198	1	545.809	284.099	261.711	0	0	82.7386	69.067	270.401	572.88	16759.8	7604.75	-270.401	0	19.5373	8.411	10.3045	0	0	0.436673	155.512	-528.196	10.3237	265.931	0	20.9854	20.5207	67.1525	0
200	0	0	200	1	503.806	296.351	207.454	0	0	132.895	37.4723	529.126	509.982	16610	7536.69	-529.126	0	21.5486	7.13341	9.90454	0	0	0.216751	220.154	-555.483	11.1531	290.125	0	24.3387	24.7815	119.343	0
204	0	0	204	1	532.65	245.174	287.475	0	0	51.6003	14.1047	296.387	446.264	16691.3	7460.4	-296.387	0	15.6055	7.81142	9.94884	0	0	0.247722	175.184	-532.95	10.5386	280.434	0	25.4537	25.2258	83.1545	0
209	0	0	209	1	555.429	360.296	195.133	0	0	64.1615	62.0427	502.194	548.841	16678.7	7512.12	-502.194	0	22.6564	7.56477	9.67548	0	0	0.250993	193.047	-548.69	10.0191	292.427	0	22.6407	23.0612	102.716	0
210	0	0	210	1	423.407	205.187	218.22	0	0	99.2195	63.1635	220.135	374.144	16643.7	7511	-220.135	0	12.3518	9.13792	10.6343	0	0	0.293456	153.792	-529.663	13.9294	247.619	0	30.6498	29.7692	94.9077	0
214	0	0	214	1	312.768	202.227	110.541	0	0	132.023	-27.6294	539.952	333.948	16610.9	7601.79	-539.952	0	14.369	7.03102	9.675	0	0	0.0716798	158.342	-521.236	19.274	211.825	0	34.6348	35.6458	176.001	0
215	0	0	215	1	369.975	152.902	217.073	0	0	77.8416	-16.9573	139.826	276.471	16764.7	7591.12	-139.826	0	8.9037	7.32567	9.82757	0	0	0.097684	226.761	-546.487	15.9013	266.101	0	37.2877	36.3175	118.075	0
216	0	0	216	1	401.617	243.883	157.734	0	0	27.7969	21.6149	86.7083	224.44	16715.1	7552.55	-86.7083	0	7.11055	8.47393	9.92702	0	0	0.11867	152.043	-518.179	14.6384	201.712	0	45.9956	44.4167	149.104	0
218	0	0	218	1	503.322	283.735	219.586	0	0	7.9282	34.6804	315.548	532.777	16735	7439.82	-315.548	0	19.0106	8.03105	9.49168	0	0	0.445265	191	-543.703	11.2195	294.792	0	22.0388	21.8406	73.0606	0
222	0	0	222	1	582.458	284.18	298.278	0	0	73.1841	-24.9828	152.345	548.147	16669.7	7599.14	-152.345	0	17.7706	7.39639	8.96573	0	0	0.0846927	195.977	-536.179	9.45099	322.494	0	20.2724	19.7435	65.314	0
223	0	0	223	1	386.335	240.705	145.63	0	0	32.0182	26.6531	596.344	344.809	16710.9	7547.51	-596.344	0	15.8314	7.07517	10.3685	0	0	0.14582	263.757	-559.789	15.1444	288.122	0	34.8503	37.2223	205.962	0
226	0	0	226	1	512.032	316.4	195.632	0	0	113.582	-24.793	415.46	532.519	16629.3	7499.29	-415.46	0	20.3435	7.24184	9.69514	0	0	0.159834	202.479	-556.771	10.9476	323.463	0	22.1297	22.2551	84.7334	0
228	0	0	228	1	339.131	177.261	161.869	0	0	6.92564	-105.352	205.317	217.483	16736	7679.51	-205.317	0	7.49833	7.75597	10.3131	0	0	0.151873	166.984	-522.566	17.776	171.505	0	46.1025	45.6153	143.044	0
230	0	0	230	1	409.54	210.549	198.991	0	0	102.27	24.4083	264.665	367.16	16640.6	7649.41	-264.665	0	12.4933	7.8032	10.2951	0	0	0.186237	217.86	-554.964	14.257	293.309	0	30.1075	29.4293	95.5831	0
231	0	0	231	1	342.489	201.866	140.624	0	0	59.7028	-56.1675	344.602	277.172	16683.2	7630.33	-344.602	0	10.1498	7.40603	9.94368	0	0	0.165939	208.781	-549.283	17.4394	272.953	0	38.0894	37.9105	132.957	0
232	0	0	232	1	450.381	203.047	247.334	0	0	21.8661	-27.3875	135.281	303.284	16721	7601.55	-135.281	0	9.85223	8.20411	8.92674	0	0	0.265112	197.189	-531.002	12.6936	275.429	0	34.0905	33.03	108.714	0
233	0	0	233	1	535.511	303.175	232.336	0	0	62.0779	3.72786	306.782	472.09	16680.8	7670.09	-306.782	0	16.6251	7.36251	9.26636	0	0	0.225975	182.994	-531.015	10.3934	274.824	0	23.8148	23.5102	78.7153	0
236	0	0	236	1	366.849	198.375	168.473	0	0	18.9998	-74.4632	394.294	382.854	16723.9	7648.62	-394.294	0	14.737	6.68248	9.33545	0	0	0.240444	204.755	-538.395	15.8752	233.41	0	27.9844	28.241	104.924	0
237	0	0	237	1	375.989	185.579	190.41	0	0	131.996	38.7878	165.316	295.607	16710.5	7535.37	-165.316	0	9.51532	7.42082	8.43995	0	0	0.0761909	204.002	-533.864	15.4351	243.624	0	34.653	33.6915	108.831	0
238	0	0	238	1	345.7	211.068	134.632	0	0	76.3231	33.6175	548.701	346.007	16666.6	7540.54	-548.701	0	14.9631	6.8352	8.69905	0	0	0.201032	146.339	-506.683	16.9411	193.137	0	33.5189	34.5524	171.77	0
239	0	0	239	1	280.056	149.962	130.094	0	0	135.893	-18.5418	104.512	198.474	16706.6	7592.7	-104.512	0	6.31791	7.31327	9.65912	0	0	0.06315	155.006	-511.812	22.0747	208.987	0	49.9088	48.4635	159.359	0
245	0	0	245	1	456.269	223.197	233.072	0	0	81.3996	88.6427	158.725	526.829	16661.5	7585.18	-158.725	0	16.8944	6.87975	8.46821	0	0	0.336152	178.42	-527.446	12.3193	321.092	0	20.8282	20.2133	66.8815	0
249	0	0	249	1	438.955	227.405	211.549	0	0	52.9591	-6.88191	200.003	362.654	16789.6	7581.04	-200.003	0	11.9842	7.37854	9.572	0	0	0.16617	188.646	-536.982	13.0379	260.611	0	29.4017	28.8073	92.8727	0
251	0	0	251	1	448.741	214.366	234.375	0	0	68.8926	47.6157	55.0569	347.698	16674	7526.54	-55.0569	0	10.8387	7.42058	9.94454	0	0	0.202763	173.142	-525.745	12.7533	265.743	0	30.6165	29.5416	101.23	0
252	0	0	252	1	363.567	147.881	215.686	0	0	109.548	38.9071	221.79	306.392	16733	7535.25	-221.79	0	10.1362	8.35616	10.0116	0	0	0.247625	148.238	-518.214	16.4401	227.78	0	35.6399	34.7261	110.414	0
260	0	0	260	1	558.31	305.576	252.734	0	0	109.218	30.4831	584.41	564.345	16633.7	7543.68	-584.41	0	25.3051	6.64105	8.82103	0	0	0.264561	245.776	-570.064	9.83916	388.981	0	22.6405	23.7232	123.735	0
261	0	0	261	1	549.165	321.911	227.255	0	0	70.8342	-29.1364	550.435	530.638	16672	7503.64	-550.435	0	23.1605	7.15238	8.42614	0	0	0.129704	207.633	-546.063	10.0359	316.122	0	23.4528	24.4241	115.04	0
263	0	0	263	1	396.973	241.825	155.148	0	0	113.693	0.822676	357.342	359.216	16728.8	7573.34	-357.342	0	13.0605	7.89306	9.582	0	0	0.134223	155.549	-517.849	14.7106	199.682	0	31.2312	31.0619	108.939	0
265	0	0	265	1	476.853	257.045	219.807	0	0	45.7513	-0.843982	196.606	391.443	16697.1	7475.34	-196.606	0	12.9133	8.04816	8.79808	0	0	0.29923	180.041	-529.888	11.8688	232.47	0	27.5926	27.0753	86.2549	0
267	0	0	267	1	407.67	231.845	175.824	0	0	76.073	16.2131	307.325	390.126	16666.8	7657.61	-307.325	0	13.6995	6.3904	8.12613	0	0	0.109511	204.446	-538.812	13.8861	299.058	0	26.9731	26.5353	89.0061	0
272	0	0	272	1	505.055	279.898	225.157	0	0	146.306	-6.06507	482.228	599.693	16596.6	7480.57	-482.228	0	24.283	5.47096	7.96185	0	0	0.146899	280.443	-568.98	10.823	347.084	0	19.3965	19.6146	83.4741	0
274	0	0	274	1	354.889	204.016	150.873	0	0	114.481	49.8156	420.294	398.738	16628.4	7524.34	-420.294	0	15.1721	7.53904	9.49782	0	0	0.224432	150.971	-516.71	16.6857	232.843	0	28.6774	28.6218	110.479	0
275	0	0	275	1	572.553	286.713	285.84	0	0	142.916	49.9797	501.932	582.867	16600	7524.18	-501.932	0	23.9592	5.70821	8.83062	0	0	0.345057	203.375	-540.669	9.49783	333.525	0	20.3923	20.5536	94.012	0
276	0	0	276	1	518.147	310.241	207.906	0	0	52.3726	-3.15002	365.518	646.807	16590.8	7477.65	-365.518	0	23.7971	7.26071	8.91955	0	0	0.298371	191.981	-542.239	10.7504	355.592	0	18.6291	18.4639	65.6582	0
278	0	0	278	1	365.623	186.59	179.034	0	0	110.188	-17.4115	214.718	272.228	16632.7	7392.25	-214.718	0	9.04385	8.20055	9.68187	0	0	0.0553342	196.794	-533.534	16.2567	223.128	0	39.0413	38.3915	119.842	0
280	0	0	280	1	501.872	288.949	212.923	0	0	232.098	-115.647	523.775	380.988	16610.4	7590.15	-523.775	0	16.819	5.6605	9.44488	0	0	0.15023	301.5	-570.596	11.0181	1	0	28.4352	29.6038	137.597	0
287	0	0	287	1	305.111	157.052	148.059	0	0	52.4806	-44.437	496.525	290.223	16590.7	7618.6	-496.525	0	12.063	5.89278	8.12522	0	0	0.201007	199.36	-516.349	19.2465	264.516	0	35.7818	36.4438	163.596	0
288	0	0	288	1	400.991	240.641	160.349	0	0	102.364	-51.0518	520.728	507.51	16640.5	7525.55	-520.728	0	21.531	6.39222	8.63635	0	0	0.224633	163.766	-515.335	14.2073	272.821	0	23.3085	24.0168	109.329	0
290	0	0	290	1	267.863	153.11	114.754	0	0	66.0574	-19.6273	421.225	185.673	16577.2	7593.79	-421.225	0	7.14584	7.08298	8.95041	0	0	0.115641	180.512	-516.9	23.0343	226.109	0	54.7506	54.8394	213.947	0
293	0	0	293	1	316.591	151.863	164.728	0	0	10.9688	-58.478	321.44	195.342	16731.9	7632.64	-321.44	0	7.11044	7.86008	9.42944	0	0	0.103301	192.943	-531.508	19.1511	240.207	0	52.489	51.6975	173.344	0
294	0	0	294	1	341.27	205.329	135.941	0	0	-28.117	9.97302	475.462	282.542	16671.3	7464.53	-475.462	0	11.6547	7.39949	8.81901	0	0	0.325992	232.149	-546.175	17.3301	256.113	0	38.5059	38.9205	161.486	0
297	0	0	297	1	321.228	185.307	135.92	0	0	51.3218	73.9539	408.196	294.57	16591.9	7500.21	-408.196	0	11.159	7.5757	8.58099	0	0	0.133303	207.595	-538.709	18.5993	225.58	0	36.9301	36.6903	137.169	0
299	0	0	299	1	401.404	190.553	210.851	0	0	-30.5258	32.5189	130.816	282.08	16773.4	7541.64	-130.816	0	9.18215	7.78579	10.1518	0	0	0.186714	163.135	-524.591	14.5736	200.32	0	37.0951	35.8118	117.416	0
304	0	0	304	1	457.8	293.061	164.739	0	0	17.1305	-6.64843	376.409	490.929	16725.8	7481.15	-376.409	0	18.3483	7.23838	10.3837	0	0	0.39203	172.401	-534.57	12.482	317.159	0	23.4572	23.5598	86.3767	0
305	0	0	305	1	433.184	242.913	190.271	0	0	152.046	-48.9657	391.594	241.965	16590.8	7523.47	-391.594	0	9.12471	8.03793	9.60636	0	0	0.1894	220.601	-555.483	13.3227	242.296	0	44.5457	44.4832	162.835	0
311	0	0	311	1	393.769	208.774	184.994	0	0	97.395	76.4062	443.213	396.049	16645.5	7497.75	-443.213	0	15.3965	7.3856	8.46059	0	0	0.165431	189.656	-534.495	14.6337	280.832	0	28.6789	28.8082	112.653	0
312	0	0	312	1	360.711	192.846	167.865	0	0	96.9118	9.34157	397.29	227.553	16546.3	7465.16	-397.29	0	8.52422	7.45792	10.2443	0	0	0.0777097	190.934	-534.316	16.4618	234.324	0	47.3233	46.6892	178.809	0
313	0	0	313	1	360.06	194.954	165.105	0	0	113.578	-72.8242	192.346	251.299	16729	7646.98	-192.346	0	8.38299	8.57	8.20656	0	0	0.138347	160.19	-517.878	16.3812	245.633	0	40.2907	39.5577	124.793	0
314	0	0	314	1	457.239	212.698	244.541	0	0	58.8834	79.7948	116.481	413.984	16684	7494.37	-116.481	0	13.1059	7.46232	8.50257	0	0	0.219051	201.693	-542.738	12.3571	312.301	0	25.6942	25.0055	83.2613	0
315	0	0	315	1	486.535	301.301	185.234	0	0	96.5982	-14.7944	449.62	460.48	16646.3	7489.29	-449.62	0	18.1082	7.0746	9.34226	0	0	0.168517	181.021	-529.261	11.5513	331.253	0	25.0622	25.393	101.63	0
317	0	0	317	1	340.695	175.867	164.827	0	0	143.073	31.405	88.0376	232.5	16599.8	7542.75	-88.0376	0	7.30848	7.00863	9.22941	0	0	0.177858	223.747	-536.938	17.3514	261.52	0	42.7768	41.3039	138.224	0
319	0	0	319	1	320.21	170.297	149.913	0	0	83.5244	35.0333	282.106	210.202	16759	7539.13	-282.106	0	7.23689	6.78216	8.78843	0	0	0.118379	181.199	-521.223	18.5279	203.586	0	47.575	46.6742	152.053	0
323	0	0	323	1	524.383	232.074	292.31	0	0	63.1122	-24.9253	63.7303	464.687	16679.8	7599.09	-63.7303	0	14.6998	7.3413	9.2028	0	0	0.166055	183.661	-534.782	10.6341	274.437	0	23.1331	22.42	77.6222	0
325	0	0	325	1	390.466	203.012	187.454	0	0	44.6192	14.9003	292.353	360.071	16698.3	7459.6	-292.353	0	12.5695	6.71618	8.67951	0	0	0.168335	128.803	-495.64	14.7011	232.838	0	29.2404	28.9579	95.0243	0
327	0	0	327	1	270.726	137.046	133.679	0	0	62.2988	-5.02884	338.228	230.186	16580.9	7479.53	-338.228	0	8.29505	7.0896	8.70599	0	0	0.104819	202.682	-532.309	22.6807	220.277	0	44.6361	43.9611	151.34	0
331	0	0	331	1	312.666	136.474	176.192	0	0	-29.9593	75.4054	157.282	216.48	16772.8	7598.42	-157.282	0	7.09542	8.04749	9.28532	0	0	0.225319	162.315	-512.894	19.4528	219.134	0	46.8936	45.1888	146.474	0
333	0	0	333	1	442.084	280.753	161.331	0	0	95.1998	42.1548	543.671	429.809	16548	7432.35	-543.671	0	18.4532	7.18742	9.81508	0	0	0.160656	236.772	-551.005	12.9316	244.034	0	28.6374	29.0846	145.244	0
334	0	0	334	1	456.914	265.506	191.408	0	0	106.524	-14.6729	461.897	411.95	16636.4	7489.17	-461.897	0	16.3771	5.88445	8.59515	0	0	0.0263122	202.776	-537.474	12.1943	319.25	0	26.434	26.8028	111.593	0
339	0	0	339	1	352.484	186.744	165.74	0	0	137.818	-129.35	335.988	270.587	16605.1	7703.51	-335.988	0	10.1086	7.17311	9.82808	0	0	0.118028	209.945	-537.094	16.7967	258.983	0	37.4583	38.5839	129.658	0
340	0	0	340	1	313.568	183.582	129.986	0	0	83.9462	-27.0717	565.027	301.112	16559.3	7601.23	-565.027	0	13.3232	6.77707	8.8189	0	0	0.117428	246.859	-551.764	18.9936	249.228	0	38.1533	39.4277	203.503	0
341	0	0	341	1	425.018	242.678	182.34	0	0	117.477	46.8932	484.069	390.476	16625.4	7527.27	-484.069	0	15.7644	7.03902	9.38994	0	0	0.0814191	207.187	-544.518	13.4637	303.305	0	29.4288	29.6882	129.912	0
342	0	0	342	1	360.763	211.117	149.646	0	0	-5.6026	32.4676	402.667	201.569	16748.5	7641.35	-402.667	0	7.70842	8.28562	10.0668	0	0	0.158529	155.564	-519.258	16.5863	172.708	0	53.4328	52.8726	199.178	0
345	0	0	345	1	401.45	192.918	208.532	0	0	50.7544	-76.0416	583.754	219.96	16592.5	7550.54	-583.754	0	10.0931	7.66971	10.062	0	0	0.0827382	208.19	-544.673	14.544	241.237	0	52.137	55.6111	293.97	0
349	0	0	349	1	338.868	177.049	161.819	0	0	20.2008	15.1694	155.053	202.554	16722.7	7658.65	-155.053	0	6.57534	6.93007	8.47514	0	0	0.111335	211.175	-529.759	17.3214	232.989	0	47.6866	46.1786	149.118	0
350	0	0	350	1	373.135	167.601	205.535	0	0	57.0125	7.82531	212.062	370.275	16685.9	7466.68	-212.062	0	12.2766	7.87019	7.86289	0	0	0.149332	171.327	-514.724	15.557	232.294	0	28.5499	28.0276	88.5725	0
352	0	0	352	1	376.197	203.205	172.992	0	0	77.949	73.5597	528.449	266.127	16664.9	7500.6	-528.449	0	11.2707	6.67006	8.25959	0	0	0.163632	187.47	-524.604	15.2785	257.705	0	41.1903	42.1973	202.255	0
356	0	0	356	1	353.642	198.27	155.371	0	0	-13.5674	-54.6771	175.918	183.117	16357.8	7429.52	-175.918	0	6.14056	7.8447	8.87947	0	0	0.137224	204.731	-537.072	16.7154	197.233	0	53.6728	52.1249	169.328	0
357	0	0	357	1	312.806	199.125	113.681	0	0	68.7461	-17.8829	488.082	220.543	16574.5	7492.38	-488.082	0	9.02244	6.74852	8.02452	0	0	0.176643	193.233	-523.024	18.8874	215.898	0	47.5988	48.0668	208.325	0
361	0	0	361	1	403.875	228.352	175.523	0	0	111.091	58.6458	353.943	352.764	16532.1	7515.51	-353.943	0	12.735	6.56023	8.54128	0	0	0.0658056	220.583	-547.492	14.1063	275.956	0	30.6128	29.747	106.729	0
362	0	0	362	1	297.635	179.776	117.859	0	0	74.1193	-25.1306	368.068	209.585	16569.1	7599.29	-368.068	0	7.73327	6.01884	7.89406	0	0	0.064689	274.821	-556.441	19.7981	295.289	0	46.1753	45.7418	165.844	0
365	0	0	365	1	347.61	143.335	204.275	0	0	30.4572	76.5809	116.197	189.713	16612.8	7497.58	-116.197	0	6.03114	6.76897	8.08692	0	0	0.0523695	170.846	-510.541	16.7239	218.792	0	50.1703	48.3598	158.634	0
367	0	0	367	1	401.247	223.058	178.188	0	0	94.019	49.0104	489.307	377.345	16549.2	7525.15	-489.307	0	15.328	6.46213	8.94176	0	0	0.211465	166.296	-515.615	14.242	236.005	0	29.9782	29.8887	134.29	0
368	0	0	368	1	364.953	165.852	199.1	0	0	104.241	5.84572	207.785	353.14	16638.6	7568.31	-207.785	0	11.6412	5.94103	8.34469	0	0	0.0398819	238.141	-548.455	15.6986	291.961	0	28.6353	27.8053	90.0653	0
370	0	0	370	1	270.519	143.94	126.579	0	0	70.5007	-57.5184	133.561	167.786	16672.4	7631.68	-133.561	0	5.45476	7.14765	8.33729	0	0	0.11188	181.568	-519.972	22.6226	205.433	0	55.841	54.4481	176.284	0
376	0	0	376	1	328.459	180.442	148.017	0	0	83.6552	-30.7577	474.226	299.235	16559.6	7604.92	-474.226	0	12.0882	6.93279	9.0922	0	0	0.0544145	160.745	-512.856	18.0704	208.39	0	36.3865	36.7179	156.94	0
381	0	0	381	1	397.841	258.204	139.637	0	0	115.671	-33.0994	383.888	242.852	16627.2	7706.92	-383.888	0	9.06056	8.00322	10.2036	0	0	0.124726	187.2	-537.398	14.7642	232.967	0	44.262	44.5337	162.584	0
383	0	0	383	1	492.839	275.504	217.335	0	0	23.6832	82.4406	142.046	346.227	16619.5	7591.38	-142.046	0	11.1181	7.6267	9.52064	0	0	0.378735	222.649	-548.909	11.4533	295.703	0	30.6434	29.641	97.3074	0
384	0	0	384	1	340.107	175.427	164.681	0	0	67.5462	18.213	159.408	275.464	16575.7	7555.95	-159.408	0	8.888	7.30724	8.58226	0	0	0.170364	154.115	-507.136	17.3413	198.304	0	36.7576	35.5658	115.335	0
385	0	0	385	1	444.917	258.919	185.998	0	0	90.0179	44.3896	467.779	409.598	16553.2	7529.77	-467.779	0	16.2991	7.92117	8.97779	0	0	0.208165	179.577	-527.638	12.8449	241.92	0	28.9537	28.8466	118.769	0
387	0	0	387	1	329.664	219.501	110.163	0	0	191.966	-12.7913	420.968	307.962	16451.3	7586.95	-420.968	0	11.8585	8.03714	8.11051	0	0	0.076353	169.143	-520.076	18.0453	233.087	0	36.5558	35.9613	133.793	0
388	0	0	388	1	361.236	191.182	170.054	0	0	13.8605	-29.3713	198.799	258.745	16430	7404.21	-198.799	0	8.64736	6.86642	7.64758	0	0	0.0772791	185.558	-522.223	15.9499	264.056	0	38.1471	36.7511	118.284	0
390	0	0	390	1	447.47	261.626	185.844	0	0	83.7058	53.6397	270.754	382.828	16360.2	7520.52	-270.754	0	13.0638	5.80969	8.03387	0	0	0.134272	308.829	-579.986	12.4236	323.952	0	27.1141	26.2674	88.4978	0
391	0	0	391	1	433.313	244.305	189.008	0	0	59.2507	60.1255	307.823	322.972	16584	7514.03	-307.823	0	11.3322	7.32079	8.93845	0	0	0.361564	169.513	-517.882	13.1611	238.678	0	33.249	32.4085	108.856	0
392	0	0	392	1	464.781	266.495	198.286	0	0	51.946	-27.4558	349.081	402.27	16491.6	7601.62	-349.081	0	14.6896	7.3596	8.85771	0	0	0.0959245	185.198	-527.979	12.1521	229.383	0	27.6428	27.2162	95.1013	0
393	0	0	393	1	494.651	285.555	209.097	0	0	75.469	71.6929	273.658	392.478	16468.1	7602.13	-273.658	0	13.4227	7.36734	8.49063	0	0	0.520066	205.383	-540.718	11.3002	255.806	0	27.9423	27.0378	88.0071	0
399	0	0	399	1	363.919	180.631	183.288	0	0	57.5883	13.102	219.502	301.207	16585.6	7561.06	-219.502	0	10.0195	6.41895	7.44812	0	0	0.183447	179.349	-514.779	15.7092	308.68	0	32.8251	31.8125	102.093	0
402	0	0	402	1	385.386	241.1	144.286	0	0	62.5512	11.0459	436.998	381.701	16580.7	7563.11	-436.998	0	14.8371	5.28925	7.62103	0	0	0.133332	244.733	-539.568	14.5572	258.827	0	27.1695	27.1358	109.303	0
403	0	0	403	1	473.025	237.527	235.498	0	0	119.882	-9.19986	100.133	382.48	16623	7583.36	-100.133	0	12.1316	6.08344	7.94749	0	0	0.0547604	205.261	-539.84	11.7016	323.539	0	26.1833	25.3842	85.4633	0
405	0	0	405	1	339.567	164.013	175.555	0	0	-8.09293	-34.0367	279.897	203.972	16751	7608.2	-279.897	0	7.20874	5.88533	8.62602	0	0	0.193212	228.071	-545.543	17.0825	244.959	0	46.4953	45.2586	150.007	0
409	0	0	409	1	327.679	194.169	133.509	0	0	37.0611	36.7296	352.554	341.071	16606.2	7637.09	-352.554	0	12.4103	5.66222	6.74444	0	0	0.0603595	205.163	-520.545	17.4284	250.282	0	29.2763	28.8847	101.193	0
410	0	0	410	1	276.065	177.162	98.9034	0	0	142.22	77.5914	500.181	165.622	16600.7	7496.57	-500.181	0	6.80039	6.74553	8.42351	0	0	0.164559	184.572	-519.549	21.9796	227.4	0	62.5531	63.1809	290.235	0
418	0	0	418	1	344.649	200.621	144.028	0	0	135.55	62.4926	531.511	380.405	16507.7	7511.67	-531.511	0	16.1133	5.59327	7.93838	0	0	0.232613	258.909	-541.298	16.6285	251.832	0	29.6317	29.6041	146.375	0
420	0	0	420	1	363.968	158.948	205.019	0	0	105.711	-13.3879	167.885	267.362	16637.2	7587.55	-167.885	0	8.68153	6.32133	8.35398	0	0	0.101409	222.937	-532.103	15.8192	224.889	0	36.5715	35.5128	114.674	0
421	0	0	421	1	415.261	246.973	168.288	0	0	49.8477	33.9951	306.519	397.574	16493.7	7540.17	-306.519	0	13.9754	5.66188	7.76473	0	0	0.177793	212.163	-536.12	13.4583	268.967	0	26.2779	25.315	86.9596	0
423	0	0	423	1	484.261	293.537	190.724	0	0	49.8256	-25.5313	378.151	471.277	16394.1	7500.03	-378.151	0	17.579	5.99529	7.99185	0	0	0.120051	231.884	-548.67	11.3947	277.601	0	23.268	22.96	85.3228	0
424	0	0	424	1	281.903	154.585	127.318	0	0	53.5682	35.053	265.055	163.596	16290.7	7439.45	-265.055	0	5.58699	7.41983	8.29275	0	0	0.235506	174.803	-515.824	21.6025	230.929	0	60.0409	59.3986	191.781	0
425	0	0	425	1	338.816	155.207	183.609	0	0	91.9054	41.6767	179.226	279.457	16551.3	7632.14	-179.226	0	9.05067	5.24239	7.63516	0	0	0.0443509	219.302	-516.236	16.8323	244.355	0	33.8891	32.843	106.583	0
428	0	0	428	1	366.552	176.631	189.921	0	0	90.6906	-46.2222	227.721	226.324	16552.5	7620.38	-227.721	0	7.63237	5.76698	8.18138	0	0	0.178991	266.863	-546.647	15.5663	273.025	0	41.6632	40.6084	130.463	0
429	0	0	429	1	473.076	272.389	200.687	0	0	51.6124	6.80555	372.362	388.232	16491.9	7567.35	-372.362	0	14.3388	6.55503	8.34942	0	0	0.104495	234.378	-548.253	11.7842	287.438	0	28.0342	27.5073	100.208	0
430	0	0	430	1	372.946	193.935	179.011	0	0	11.8716	-11.8132	193.237	259.896	16631.3	7585.97	-193.237	0	8.63324	5.85172	7.37519	0	0	0.208412	220.341	-533.617	15.1721	247.385	0	36.279	35.0621	113.097	0
435	0	0	435	1	277.697	138.653	139.044	0	0	93.7601	58.7778	142.522	244.506	16549.5	7515.38	-142.522	0	7.7931	6.30208	7.64067	0	0	0.13975	202.804	-517.796	21.4979	260.327	0	39.5311	37.8275	123.961	0
436	0	0	436	1	310.021	173.014	137.007	0	0	96.8333	42.4265	528.762	193.761	16546.4	7531.73	-528.762	0	8.18987	6.6922	8.7276	0	0	0.0586388	200.292	-526.417	19.2105	217.314	0	55.7699	56.028	279.282	0
445	0	0	445	1	327.422	208.676	118.746	0	0	46.5763	8.64908	452.357	321.454	16596.6	7565.51	-452.357	0	12.7069	7.28867	8.87663	0	0	0.186869	197.015	-531.055	18.1786	229.237	0	34.2221	34.4079	138.917	0
446	0	0	446	1	394.576	209.547	185.028	0	0	79.1969	125.349	291.543	301.589	16564	7448.81	-291.543	0	10.4696	7.89291	10.0555	0	0	0.236523	186.691	-537.367	14.8719	222.25	0	36.3939	35.393	116.963	0
448	0	0	448	1	506.344	223.108	283.236	0	0	34.3612	-26.0833	165.575	483.543	16409.5	7301.26	-165.575	0	15.8417	7.76519	7.08626	0	0	0.238176	184.042	-521.612	10.9275	334.599	0	21.9608	21.759	70.6658	0
449	0	0	449	1	539.955	296.932	243.023	0	0	83.856	-31.8335	160.76	363.118	16459.7	7307.01	-160.76	0	11.8189	7.87259	8.36758	0	0	0.19968	238.96	-562.846	10.2771	276.061	0	28.9995	28.5197	91.2642	0
454	0	0	454	1	323.301	177.243	146.058	0	0	40.7004	-40.3451	206.956	233.045	16403.2	7315.53	-206.956	0	7.80107	7.13645	8.28387	0	0	0.236816	182.35	-522.76	18.3078	238.265	0	42.2377	41.9308	131.174	0
461	0	0	461	1	477.834	252.646	225.189	0	0	83.8781	30.3414	130.557	408.435	16459.7	7344.5	-130.557	0	13.0041	8.36079	8.03416	0	0	0.116053	201.336	-530.641	11.8007	264.583	0	26.3126	25.6871	84.8273	0
462	0	0	462	1	442.474	211.81	230.664	0	0	47.266	82.1453	194.183	269.099	16396.6	7292.69	-194.183	0	8.80143	7.92295	8.62625	0	0	0.322259	212.538	-545.484	12.8901	241.581	0	38.382	38.1257	119.734	0
463	0	0	463	1	515.593	279.491	236.102	0	0	35.6621	37.7948	218.42	490.632	16507.9	7436.71	-218.42	0	16.3205	7.78118	8.27081	0	0	0.169701	223.359	-553.227	10.806	281.659	0	22.905	21.9714	71.1879	0
465	0	0	465	1	259.835	118.827	141.008	0	0	321.569	-359.363	342.4	216.327	16321.7	7335.56	-342.4	0	11.7074	6.48099	7.49977	0	0	0.387906	183.858	-506.18	23.2755	169.367	0	39.1619	56.8806	124.415	0
468	0	0	468	1	293.226	169.269	123.957	0	0	56.2196	-44.1805	198.251	207.898	16487.3	7518.68	-198.251	0	6.91979	7.07991	8.55113	0	0	0.0757243	202.364	-527.901	20.5823	192.239	0	47.5018	45.561	146.347	0
476	0	0	476	1	479.159	232.212	246.947	0	0	114.607	63.5388	90.4095	366.875	16628.3	7610.28	-90.4095	0	11.497	7.67661	8.65809	0	0	0.103328	220.389	-541.947	11.756	312.076	0	28.5175	27.5973	94.1301	0
479	0	0	479	1	432.833	218.115	214.718	0	0	120.392	-38.0423	264.627	435.02	16622.5	7612.2	-264.627	0	14.9605	5.78201	8.40874	0	0	0.0590429	217.636	-542.255	12.9259	351.335	0	23.8741	23.3929	76.9088	0
481	0	0	481	1	364.271	160.999	203.272	0	0	48.1515	78.2132	188.033	319.484	16694.7	7595.61	-188.033	0	10.4166	7.15951	8.26934	0	0	0.150011	203.065	-536.128	15.9403	267.6	0	32.121	31.1544	100.676	0
482	0	0	482	1	299.387	163.336	136.051	0	0	57.1524	45.1053	96.3209	191.16	16586.1	7429.4	-96.3209	0	6.02848	7.50943	8.94237	0	0	0.210676	182.29	-522.196	20.2768	193.923	0	51.6712	49.934	164.635	0
484	0	0	484	1	325.944	197.819	128.125	0	0	28.526	-17.7701	336.653	199.148	16515	7492.27	-336.653	0	7.22571	7.94727	9.45862	0	0	0.077433	238.028	-549.289	18.5247	236.228	0	53.0452	51.5715	178.008	0
490	0	0	490	1	419.014	235.189	183.825	0	0	63.4181	60.2051	192.471	326.187	16380.5	7314.64	-192.471	0	10.642	6.61511	8.08961	0	0	0.267089	198.619	-534.274	13.4882	263.242	0	31.0981	30.8462	98.2591	0
492	0	0	492	1	442.704	279.866	162.838	0	0	22.949	24.6282	235.518	386.201	16421	7449.87	-235.518	0	13.0269	6.9568	9.76858	0	0	0.258199	225.917	-556.962	12.8774	261.587	0	28.273	27.0785	89.3619	0
493	0	0	493	1	384.78	204.09	180.691	0	0	97.1179	103.774	214.784	289.508	16546.1	7470.39	-214.784	0	9.53228	7.34877	8.13291	0	0	0.11284	176.06	-519.545	14.9774	246.486	0	35.8158	34.4634	109.964	0
496	0	0	496	1	320.987	189.487	131.5	0	0	23.3677	-9.02554	140.925	189.077	16420.5	7284.21	-140.925	0	6.12745	7.59692	8.57389	0	0	0.167853	153.967	-504.591	18.619	182.145	0	51.5109	51.0412	161.97	0
503	0	0	503	1	463.492	257.337	206.154	0	0	101.841	-19.8917	193.68	360.296	16641	7594.05	-193.68	0	11.8504	6.21081	8.29434	0	0	0.081988	222.499	-542.172	12.014	308.161	0	28.128	27.3428	88.5765	0
508	0	0	508	1	309.461	159.71	149.751	0	0	55.0416	-23.377	84.6858	225.187	16488.5	7298.56	-84.6858	0	7.16222	7.3099	9.08253	0	0	0.12962	178.296	-523.956	19.4745	221.578	0	44.0506	43.1387	141.648	0
520	0	0	520	1	448.707	287.176	161.531	0	0	117.378	-5.3948	502.949	519.735	16625.5	7479.9	-502.949	0	21.4636	6.25296	7.7865	0	0	0.111825	227.956	-544.878	12.416	273.315	0	22.554	22.9945	100.102	0
521	0	0	521	1	377.977	194.849	183.128	0	0	84.8669	22.7298	267.79	345.587	16658	7651.09	-267.79	0	11.7973	6.84107	8.24977	0	0	0.151645	218.041	-540.955	15.2228	275.549	0	30.1405	29.4404	95.1039	0
522	0	0	522	1	399.663	204.823	194.84	0	0	121.626	9.91313	237.161	339.477	16521.6	7464.59	-237.161	0	11.3691	4.99354	7.82961	0	0	0.175552	285.777	-563.456	13.9496	321.691	0	29.1446	27.9047	91.7275	0
526	0	0	526	1	252.464	139.964	112.5	0	0	127.619	-19.8781	295.716	146.424	16515.6	7594.04	-295.716	0	5.11965	7.59229	9.02302	0	0	0.0891669	182.177	-519.144	24.9514	199.133	0	68.4957	66.7891	218.32	0
527	0	0	527	1	335.673	168.09	167.583	0	0	48.7356	26.1462	209.915	203.721	16594.5	7548.01	-209.915	0	6.73801	6.43002	7.22629	0	0	0.178717	152.858	-494.471	17.1956	212.523	0	46.2394	44.7159	142.454	0
528	0	0	528	1	435.42	212.262	223.159	0	0	148.686	61.705	310.485	311.813	16594.2	7512.46	-310.486	0	10.9224	6.73846	7.5155	0	0	0.407752	210.11	-534.038	12.8718	272.398	0	33.1994	32.3728	107.643	0
529	0	0	529	1	382.969	170.616	212.353	0	0	69.2021	57.1908	241.045	287.973	16574	7516.97	-241.045	0	9.65064	5.92531	7.74709	0	0	0.180918	228.405	-541.936	14.7834	265.739	0	34.2828	33.0346	107.061	0
530	0	0	530	1	312.565	166.626	145.94	0	0	178.48	-90.4454	133.98	247.62	16564.4	7664.61	-133.98	0	8.16371	5.38217	7.04742	0	0	0.0554597	216.77	-522.909	18.3853	270.677	0	35.9518	35.685	114.922	0
534	0	0	534	1	434.06	271.666	162.394	0	0	104.158	-1.61605	370.716	426.173	16439.4	7575.78	-370.716	0	15.6576	4.68351	7.46719	0	0	0.0181363	294.91	-575.775	12.6474	377.093	0	24.2725	23.7626	88.7769	0
537	0	0	537	1	402.666	255.095	147.572	0	0	79.6633	19.0606	357.554	480.94	16563.6	7555.1	-357.554	0	17.4828	6.80255	7.3133	0	0	0.282586	214.206	-534.947	14.0419	301.595	0	23.184	22.7796	79.4581	0
539	0	0	539	1	466.133	190.811	275.322	0	0	101.696	22.1478	167.33	449.203	16641.2	7552.01	-167.33	0	14.4989	5.89255	7.66488	0	0	0.196709	197.613	-528.671	11.8491	286.987	0	22.9802	22.2487	73.1495	0
540	0	0	540	1	373.066	194.065	179.002	0	0	98.0134	31.0875	221.015	264.358	16545.2	7642.73	-221.015	0	8.75145	6.18604	8.92969	0	0	0.19359	206.637	-536.049	15.4285	264.683	0	37.583	36.5459	117.716	0
541	0	0	541	1	268.039	143.219	124.82	0	0	128.336	-35.4924	163.833	166.386	16614.5	7509.99	-163.833	0	5.42115	6.5061	7.2881	0	0	0.0783563	203.027	-519.083	22.3832	219.848	0	54.9833	53.3623	170.412	0
542	0	0	542	1	312.383	181.828	130.555	0	0	25.605	28.3438	169.62	225.967	16518	7645.48	-169.62	0	7.35798	6.08793	7.81318	0	0	0.0986613	221.823	-503.242	18.7172	228.374	0	41.8242	40.6105	130.526	0
545	0	0	545	1	377.288	213.553	163.735	0	0	75.3396	60.0875	470.7	323.041	16567.9	7514.07	-470.7	0	12.9076	6.36103	8.29403	0	0	0.163466	200.339	-527.439	15.1808	252	0	33.4735	33.3979	142.598	0
548	0	0	548	1	332.729	199.466	133.262	0	0	83.5048	-18.8871	394.249	334.461	16559.7	7593.05	-394.249	0	12.5637	6.02307	7.97181	0	0	0.166209	219.106	-526.45	17.4136	269.188	0	30.9642	30.7511	115.071	0
554	0	0	554	1	330.679	183.996	146.684	0	0	105.121	49.9914	487.123	273.892	16637.8	7623.83	-487.123	0	11.0946	5.3308	7.1236	0	0	0.136718	233.591	-517.445	17.2417	269.841	0	36.7757	36.9908	163.366	0
556	0	0	556	1	337.864	148.187	189.677	0	0	115.861	9.28763	158.776	253.327	16627	7465.21	-158.776	0	8.16176	6.48554	7.37091	0	0	0.0519005	179.999	-509.902	17.1038	245.058	0	37.9877	36.9513	118.526	0
559	0	0	559	1	304.8	187.864	116.935	0	0	15.1367	-14.9594	350.399	369.957	16628.1	7489.46	-350.399	0	13.5893	5.5452	8.06288	0	0	0.314933	230.512	-533.745	19.1634	300.348	0	27.6107	27.2622	97.2871	0
561	0	0	561	1	322.479	147.508	174.971	0	0	-7.04236	17.1277	82.741	195.613	16749.9	7656.69	-82.741	0	6.24379	5.43937	7.57698	0	0	0.0675906	214.05	-530.58	17.8468	253.022	0	46.1374	44.3006	148.894	0
563	0	0	563	1	492.627	274.852	217.774	0	0	149.68	50.4328	456.629	511.482	16593.2	7523.73	-456.629	0	20.1247	6.14773	7.89115	0	0	0.251127	188.311	-523.579	11.1879	349.714	0	22.3413	22.3124	90.7418	0
564	0	0	564	1	392.487	178.418	214.068	0	0	62.6284	38.0343	77.9334	270.453	16680.3	7536.13	-77.9334	0	8.48832	5.89749	7.26031	0	0	0.163175	232.428	-530.586	14.3152	292.326	0	34.8742	33.601	114.491	0
565	0	0	565	1	307.742	162.729	145.013	0	0	40.2038	53.968	109.821	214.138	16702.7	7619.85	-109.821	0	6.79062	6.48606	7.39674	0	0	0.18255	231.012	-540.669	19.0584	250.209	0	43.6437	42.093	140.602	0
566	0	0	566	1	320.03	198.67	121.36	0	0	79.4637	1.12296	545.822	385.155	16663.4	7573.04	-545.822	0	16.639	5.521	7.75612	0	0	0.098143	157.493	-507.792	18.0547	246.612	0	28.8231	29.7241	146.536	0
567	0	0	567	1	381.547	205.572	175.975	0	0	128.261	35.4326	488.26	340.827	16614.6	7638.39	-488.26	0	13.8211	5.77024	7.35415	0	0	0.100609	189.586	-520.454	14.77	280.858	0	31.0782	31.3736	136.492	0
573	0	0	573	1	361.81	189.699	172.111	0	0	63.5716	78.792	140.294	204.989	16579.6	7595.03	-140.294	0	6.5386	4.91322	6.46512	0	0	0.122162	242.788	-529.432	15.4011	278.156	0	42.7473	41.3496	135.213	0
578	0	0	578	1	349.788	200.11	149.678	0	0	-52.6538	64.8937	482.564	300.557	16695.9	7608.93	-482.564	0	12.5971	5.14203	7.37009	0	0	0.353235	240.1	-530.635	16.1747	247.454	0	33.2506	32.9606	143.597	0
584	0	0	584	1	294.075	175.485	118.59	0	0	10.128	-6.43585	115.062	239.311	16633.1	7480.94	-115.062	0	7.70803	5.12087	6.84675	0	0	0.141663	196.116	-512.396	19.6033	261.142	0	37.6702	36.2907	119.326	0
586	0	0	586	1	278.69	149.406	129.284	0	0	318.065	-40.1505	282.626	173.815	16524.5	7614.31	-282.626	0	6.36775	5.92256	8.00441	0	0	0.264952	213.876	-523.914	21.3785	250.457	0	54.3096	50.3694	166.136	0
588	0	0	588	1	363.964	198.531	165.433	0	0	97.7863	-33.6178	315.136	253.278	16545.4	7607.78	-315.136	0	9.00438	6.56322	8.61384	0	0	0.126601	213.506	-534.869	15.8998	263.933	0	39.8257	39.0517	132.414	0
591	0	0	591	1	301.448	162.07	139.378	0	0	47.867	41.3775	306.968	175.312	16794.7	7532.78	-306.968	0	6.16309	5.96318	7.14725	0	0	0.246558	222.039	-522.808	19.3371	270.369	0	53.26	52.7076	174.624	0
592	0	0	592	1	327.588	179.491	148.097	0	0	-20.6167	-17.6881	349.925	174.268	16564.2	7591.85	-349.925	0	6.46975	5.81886	7.75242	0	0	0.118014	215.408	-520.098	17.6453	236.812	0	53.4259	52.3069	186.251	0
593	0	0	593	1	349.045	186.458	162.587	0	0	126.088	30.2589	247.258	254.22	16616.8	7643.56	-247.258	0	8.54611	6.26818	7.70421	0	0	0.224045	199.26	-533.537	16.4887	261.942	0	38.2512	37.33	119.506	0
596	0	0	596	1	369.879	185.478	184.401	0	0	50.048	13.4301	232.141	278.752	16593.2	7560.73	-232.141	0	9.35054	6.55632	7.65337	0	0	0.111959	159.151	-503.898	15.4734	225.748	0	35.4563	34.4031	110.074	0
601	0	0	601	1	318.216	197.366	120.849	0	0	62.3097	-50.839	195.204	223.005	16580.9	7625	-195.204	0	7.42009	7.23602	7.59849	0	0	0.0859549	223.786	-534.551	18.5367	261.39	0	42.9458	42.0291	133.411	0
602	0	0	602	1	392.81	237.536	155.274	0	0	141.075	5.79685	479.611	404.266	16601.8	7568.36	-479.611	0	16.2995	5.65312	6.9128	0	0	0.0424783	197.047	-518.693	14.2219	284.686	0	26.6422	26.8625	112.541	0
603	0	0	603	1	412.869	203.255	209.614	0	0	136.213	-42.4266	235.593	256.47	16606.7	7616.59	-235.593	0	8.67442	5.99738	8.16934	0	0	0.0469154	190.075	-516.019	13.6373	262.188	0	37.476	36.6542	117.85	0
608	0	0	608	1	362.891	215.73	147.161	0	0	-68.1527	-76.4118	278.264	244.045	16711.4	7650.57	-278.264	0	8.93007	5.46748	7.51246	0	0	0.205065	266.86	-542.023	15.5978	238.073	0	37.7466	36.5429	119.17	0
610	0	0	610	1	433.059	260.792	172.267	0	0	50.6376	2.93944	436.696	346.964	16592.6	7670.88	-436.696	0	13.5202	6.43341	8.17505	0	0	0.225264	208.48	-539.452	12.9812	272.149	0	30.545	30.8743	121.081	0
614	0	0	614	1	282.945	141.214	141.731	0	0	137.066	-170.392	382.581	146.197	16605.8	7644.89	-382.581	0	5.79143	5.89151	7.78374	0	0	0.145502	215.599	-523.419	20.9417	216.081	0	60.4769	63.8363	221.373	0
615	0	0	615	1	432.028	206.778	225.25	0	0	13.0503	50.2404	124.905	335.971	16630.2	7623.58	-124.905	0	10.7637	6.07804	7.53838	0	0	0.275415	197.455	-527.753	12.9068	268.242	0	29.1131	28.0535	93.5537	0
616	0	0	616	1	316.174	139.406	176.768	0	0	319.073	93.8928	296.295	160.76	16423.8	7579.93	-296.295	0	5.86949	5.68189	7.25615	0	0	0.301489	220.966	-530.268	18.2563	233.375	0	59.7947	54.059	181.551	0
622	0	0	622	1	435.139	206.109	229.03	0	0	81.591	51.0064	289.888	441.038	16661.3	7423.49	-289.888	0	15.2515	6.3057	8.22606	0	0	0.33522	181.608	-527.107	12.9003	335.294	0	24.3418	23.9916	78.9309	0
623	0	0	623	1	399.258	238.193	161.064	0	0	89.2682	-15.626	503.05	360.632	16554	7490.13	-503.05	0	14.9362	5.85782	7.7209	0	0	0.211756	250.273	-542.762	14.0906	281.472	0	30.3635	30.5527	137.604	0
624	0	0	624	1	399.181	217.386	181.795	0	0	24.9348	-18.1603	104.631	252.892	16717.9	7492.66	-104.631	0	8.11523	6.56089	7.88312	0	0	0.158527	185.949	-522.957	14.2174	231.658	0	37.8806	36.8472	121.714	0
652	0	0	652	1	321.01	154.877	166.132	0	0	100.895	32.0793	246.502	259.323	16542.3	7542.08	-246.502	0	8.71515	5.4716	6.69894	0	0	0.177031	204.734	-507.156	17.7906	219.19	0	36.5803	35.0824	113.389	0
654	0	0	654	1	281.131	143.668	137.463	0	0	87.4904	-15.9792	357.165	274.267	16555.7	7490.48	-357.165	0	10.0102	5.77225	6.77305	0	0	0.0164955	220.636	-520.239	20.8224	263.424	0	36.03	35.3053	123.797	0
655	0	0	655	1	308.228	184.739	123.489	0	0	58.7184	60.905	361.447	297.619	16584.5	7513.26	-361.447	0	10.8511	6.31426	6.98244	0	0	0.268332	178.248	-513.061	18.8961	229.185	0	34.2382	33.6158	118.151	0
657	0	0	657	1	322.444	192.429	130.015	0	0	142.268	-60.6533	320.696	292.361	16501	7634.81	-320.696	0	10.5072	7.13278	7.40931	0	0	0.0532215	161.217	-506.492	18.1945	228.041	0	35.0927	34.7101	113.959	0
660	0	0	660	1	328.77	158.816	169.954	0	0	124.033	-5.10023	133.754	169.62	16618.8	7579.26	-133.754	0	5.43025	6.01877	7.81803	0	0	0.071455	179.947	-511.287	17.6283	196.601	0	53.8358	52.2608	169.297	0
669	0	0	669	1	298.741	159.472	139.269	0	0	79.894	29.1732	240.021	262.056	16563.3	7544.99	-240.021	0	8.78555	6.04219	7.95013	0	0	0.241491	159.663	-509.7	19.7306	226.882	0	37.453	36.1157	116.762	0
672	0	0	672	1	394.102	213.922	180.18	0	0	38.7906	7.87365	263.918	251.283	16604.4	7466.63	-263.918	0	8.62231	6.0833	7.02264	0	0	0.0805809	191.604	-523.076	14.2472	249.566	0	38.2871	37.2807	118.881	0
673	0	0	673	1	293.692	141.561	152.131	0	0	100.731	-3.40411	53.2092	235.725	16642.2	7577.56	-53.2092	0	7.3875	5.57025	7.11482	0	0	0.079287	179.379	-504.648	19.8159	233.298	0	38.6691	37.2835	128.426	0
674	0	0	674	1	224.347	98.556	125.791	0	0	568.4	-335.258	229.448	120.262	16274.1	7510.78	-229.448	0	8.69431	6.10547	7.75061	0	0	0.248207	176.551	-502.203	27.6789	223.941	0	106.722	79.0443	173.789	0
676	0	0	676	1	301.164	161.432	139.732	0	0	96.2217	-8.16413	175.988	242.235	16646.7	7482.66	-175.988	0	7.88674	5.63574	6.50387	0	0	0.0690782	204.552	-520.428	19.1374	265.986	0	37.9196	36.8707	117.765	0
679	0	0	679	1	264.995	119.311	145.685	0	0	111.676	20.0814	210.661	191.982	16730.9	7554.08	-210.661	0	6.32451	5.64535	6.77266	0	0	0.136518	165.318	-496.331	22.2646	175.834	0	47.4699	46.105	146.265	0
684	0	0	684	1	349.174	175.662	173.512	0	0	65.6978	9.30945	183.366	288.022	16577.5	7465.19	-183.366	0	9.40176	5.54542	7.73181	0	0	0.178621	204.002	-519.165	16.3427	246.993	0	33.5368	32.3949	104.63	0
690	0	0	690	1	385.669	209.292	176.377	0	0	72.9646	103.927	343.129	256.275	16570.3	7470.23	-343.129	0	9.21607	6.09932	7.47498	0	0	0.337436	234.464	-542.486	14.6598	302.316	0	38.9605	38.1444	132.77	0
694	0	0	694	1	322.12	194.38	127.74	0	0	64.3658	-4.47988	438.217	260.86	16578.9	7478.98	-438.217	0	10.168	5.3198	7.5	0	0	0.113713	174.611	-502.495	17.8276	221.533	0	37.681	37.6923	152.256	0
695	0	0	695	1	273.759	142.44	131.319	0	0	81.3703	50.6457	164.847	171.613	16661.5	7623.17	-164.847	0	5.52372	5.25781	6.28968	0	0	0.126745	214.943	-516.267	21.1926	288.141	0	50.6687	48.9294	158.023	0
696	0	0	696	1	380.074	173.785	206.288	0	0	183.403	-15.908	487.616	348.573	16559.5	7590.07	-487.616	0	14.2616	5.25824	7.00151	0	0	0.133191	250.59	-545.124	14.704	283.576	0	29.9427	29.9605	130.025	0
697	0	0	697	1	317.362	150.333	167.029	0	0	76.0678	79.6493	314.47	257.289	16467.5	7494.51	-314.47	0	9.05116	5.51059	7.31985	0	0	0.201191	159.7	-495.037	18.1485	221.669	0	38.2507	36.6465	126.658	0
698	0	0	698	1	312.416	152.351	160.066	0	0	55.2096	-47.9248	559.351	286.447	16588	7622.08	-559.351	0	12.6979	5.30034	6.55105	0	0	0.041809	197.184	-510.554	18.2802	240.63	0	36.4225	37.7647	186.368	0
700	0	0	700	1	277.117	174.946	102.17	0	0	98.1277	8.40597	405.242	273.378	16545.1	7565.75	-405.242	0	10.3077	4.71312	7.66906	0	0	0.150947	222.619	-520.345	21.0408	229.554	0	35.2173	34.7268	137.749	0
705	0	0	705	1	256.652	122.192	134.461	0	0	5.62643	-48.216	416.755	194.996	16537.9	7522.72	-416.755	0	7.61353	4.67695	6.65492	0	0	0.183902	263.722	-535.047	22.7255	253.474	0	46.3709	45.6191	179.682	0
724	0	0	724	1	290.021	148.995	141.026	0	0	95.9372	-12.4309	311.146	167.262	16547.3	7586.59	-311.146	0	5.90513	5.26882	6.83646	0	0	0.204676	215.935	-510.455	19.9587	247.643	0	54.0042	52.6498	177.572	0
725	0	0	725	1	289.717	112.643	177.074	0	0	51.3835	-31.483	230.972	242.228	16691.5	7605.64	-230.972	0	8.18587	5.22945	6.81345	0	0	0.0881533	163.247	-493.311	19.9665	218.165	0	37.6486	36.6305	117.705	0
728	0	0	728	1	374.44	220.573	153.867	0	0	136.983	9.50851	575.383	303.639	16605.9	7464.99	-575.383	0	13.497	4.93171	7.15978	0	0	0.0761248	162.806	-497.951	14.9146	181.97	0	34.9589	36.5621	192.708	0
729	0	0	729	1	369.191	231.647	137.544	0	0	36.3077	-44.784	421.286	304.657	16507.3	7519.28	-421.286	0	11.8448	6.11954	7.53906	0	0	0.0802707	164.338	-505.085	15.416	188.314	0	33.9243	33.5188	129.163	0
733	0	0	733	1	306.113	153.942	152.171	0	0	83.3314	60.7167	56.8307	197.453	16659.5	7613.1	-56.8307	0	6.14429	5.71482	7.19193	0	0	0.0848564	196.9	-517.569	18.9439	242.968	0	45.7773	44.062	151.763	0
737	0	0	737	1	319.238	154.958	164.279	0	0	25.8826	-61.2287	116.101	270.735	16517.7	7535.73	-116.101	0	8.82082	5.22749	7.26227	0	0	0.154427	249.007	-526.602	17.9477	244.047	0	34.0677	32.6689	108.41	0
738	0	0	738	1	294.348	176.631	117.718	0	0	47.6615	-11.818	529.393	232.626	16595.6	7585.98	-529.393	0	9.941	5.21705	6.96113	0	0	0.0899412	194.232	-513.46	19.6337	261.894	0	42.978	43.8273	211.852	0
741	0	0	741	1	331.372	169.495	161.877	0	0	102.024	47.3446	205.277	251.548	16541.2	7526.82	-205.277	0	8.24296	6.63096	7.7513	0	0	0.221775	174.657	-513.825	17.5882	219.311	0	39.407	37.7246	121.332	0
742	0	0	742	1	321.243	187.799	133.444	0	0	2.59561	-109.616	198.414	211.735	16640.6	7484.46	-198.414	0	7.29784	5.39309	8.2415	0	0	0.0368442	252.037	-540.615	18.0268	237.639	0	42.6662	42.2345	132.95	0
743	0	0	743	1	425.755	230.914	194.841	0	0	34.9666	66.6297	252.285	466.756	16608.3	7507.53	-252.285	0	15.8293	5.78438	7.87732	0	0	0.42399	169.891	-510.346	13.1155	323.526	0	22.605	21.8628	71.8369	0
746	0	0	746	1	258.546	137.911	120.635	0	0	98.6012	73.781	312.84	163.282	16445	7500.38	-312.84	0	5.72737	5.58047	7.08264	0	0	0.0706995	185.287	-497.004	22.9805	221.394	0	57.8169	55.0876	189.124	0
750	0	0	750	1	375.883	190.257	185.626	0	0	100.916	-75.5149	355.152	254.745	16542.3	7450.35	-355.152	0	9.42083	6.14363	7.86059	0	0	0.043916	189.402	-517.095	15.1516	196.276	0	39.1315	38.6913	135.359	0
751	0	0	751	1	298.139	127.903	170.236	0	0	57.4913	6.98644	71.0156	245.886	16685.4	7666.83	-71.0156	0	7.74331	5.7252	6.36178	0	0	0.11846	168.252	-497.571	19.3513	223.102	0	36.3524	35.2894	121.891	0
754	0	0	754	1	277.946	170.116	107.83	0	0	86.6037	15.495	399.448	322.706	16556.6	7558.67	-399.448	0	12.1101	4.46756	6.69922	0	0	0.0335528	243.303	-538.51	20.6721	272.004	0	29.9177	29.4787	113.535	0
763	0	0	763	1	278.816	153.082	125.734	0	0	6.67931	24.4478	512.435	180.002	16736.2	7649.37	-512.435	0	7.6054	5.31471	7.18824	0	0	0.0792484	198.581	-510.604	20.9843	207.727	0	53.743	54.26	255.364	0
764	0	0	764	1	210.027	106.89	103.137	0	0	597.99	283.807	477.095	146.334	16543.5	7489.67	-477.095	0	10.2667	5.33472	7.53537	0	0	0.20873	226.557	-525.119	29.4706	275.004	0	108.251	54.9081	227.101	0
766	0	0	766	1	381.579	160.72	220.859	0	0	104.143	17.9849	369.67	269.809	16638.7	7456.52	-369.67	0	9.88072	5.36838	7.26038	0	0	0.273684	220.177	-528.043	14.69	297.212	0	36.075	35.8876	129.309	0
767	0	0	767	1	288.845	203.11	85.7353	0	0	43.6459	-32.4241	283.629	198.165	16599.6	7606.58	-283.629	0	6.93526	5.98448	7.30955	0	0	0.103698	169.113	-504.109	20.3624	196.697	0	46.9275	45.954	149.448	0
768	0	0	768	1	294.402	150.744	143.658	0	0	145.116	5.89788	430.493	296.318	16597.8	7468.6	-430.493	0	11.4174	5.09823	7.19949	0	0	0.0229307	190.748	-512.078	19.6452	283.562	0	33.3261	33.364	131.999	0
772	0	0	772	1	402.254	224.583	177.671	0	0	91.2221	9.58754	377.987	289.651	16651.7	7464.91	-377.987	0	10.6916	5.86861	7.88557	0	0	0.0504136	199.094	-523.064	13.9927	286.112	0	34.774	34.7521	126.436	0
775	0	0	775	1	281.814	153.387	128.426	0	0	-3.50608	-12.4787	180.624	163.002	16547.1	7387.32	-180.624	0	5.40433	6.30498	8.10633	0	0	0.243009	203.585	-522.21	21.2409	213.124	0	57.4145	55.2712	174.617	0
776	0	0	776	1	353.253	156.195	197.058	0	0	101.447	0.631323	170.579	218.909	16741.1	7573.53	-170.579	0	7.09824	5.52273	7.08517	0	0	0.179993	196.913	-512.437	16.029	231.614	0	41.9369	40.7136	131.002	0
777	0	0	777	1	293.432	142.1	151.332	0	0	104.592	75.6349	330.771	257.891	16538.6	7498.53	-330.771	0	9.15814	4.57371	6.22014	0	0	0.0987709	250.121	-528.654	19.3643	265.162	0	36.1622	34.8712	122.125	0
778	0	0	778	1	317.54	190.873	126.667	0	0	92.4309	31.3137	230.746	304.16	16550.8	7443.19	-230.746	0	10.1289	6.0706	6.8976	0	0	0.19852	200.399	-519.464	18.187	264.966	0	32.5056	31.2392	99.8505	0
780	0	0	780	1	280.297	142.634	137.663	0	0	79.5956	36.6609	253.81	233.501	16563.6	7537.5	-253.81	0	7.8912	5.98437	6.68592	0	0	0.00645046	207.992	-516.898	20.9335	249.783	0	40.6785	39.1946	125.561	0
784	0	0	784	1	383.819	214.012	169.807	0	0	-0.396748	59.1787	210.16	280.309	16643.6	7415.32	-210.16	0	9.34324	6.07182	7.76915	0	0	0.229417	210.024	-531.978	14.773	252.899	0	34.9106	33.8733	107.876	0
788	0	0	788	1	347.098	185.029	162.069	0	0	65.7783	-35.7582	379.774	369.538	16776.8	7510.26	-379.774	0	13.7995	4.06528	6.66422	0	0	0.16084	231.763	-516.282	15.983	297.537	0	25.6629	25.9931	96.6272	0
790	0	0	790	1	320.123	162.773	157.35	0	0	71.1869	-41.5424	122.909	199.504	16671.7	7516.04	-122.909	0	6.43265	6.21719	7.50543	0	0	0.0817206	188.498	-510.579	18.1671	223.147	0	46.0663	44.732	145.822	0
794	0	0	794	1	268.085	142.267	125.818	0	0	74.423	48.8266	268.48	253.22	16568.8	7624.99	-268.48	0	8.63709	4.38009	6.41366	0	0	0.172948	218.313	-508.442	21.4463	1	0	35.3513	34.3537	113.338	0
802	0	0	802	1	289.029	160.022	129.007	0	0	58.2823	48.322	77.4206	197.374	16584.9	7525.84	-77.4206	0	6.19041	6.00208	6.46255	0	0	0.0238595	258.224	-529.047	20.1521	256.956	0	45.2225	43.3466	149.056	0
807	0	0	807	1	289.841	146.186	143.655	0	0	68.3574	-35.5427	424.683	244.966	16574.9	7510.04	-424.683	0	9.48315	4.4694	6.55824	0	0	0.0352564	215.653	-506.248	19.6774	180.771	0	37.6644	37.5266	149.056	0
810	0	0	810	1	248.375	127.125	121.25	0	0	153.838	154.37	144.417	151.562	16489.4	7320.13	-144.417	0	4.85967	5.08933	6.88066	0	0	0.176176	224.137	-525.303	23.838	234.169	0	57.7374	56.3785	179.074	0
814	0	0	814	1	337.902	171.42	166.482	0	0	55.3566	-42.7433	291.361	280.668	16587.9	7517.24	-291.361	0	9.88086	5.33388	6.24171	0	0	0.268966	286.107	-556.311	16.6781	323.877	0	33.4454	32.6426	106.922	0
817	0	0	817	1	304.724	177.621	127.102	0	0	172.663	37.2119	354.634	181.864	16570.2	7437.29	-354.634	0	6.59206	5.78328	7.67122	0	0	0.0470058	176.57	-496.596	19.1572	1	0	52.7221	51.4944	183.383	0
818	0	0	818	1	244.867	113.109	131.758	0	0	38.8054	-72.4636	280.876	158.531	16803.7	7447.3	-280.876	0	5.60638	5.0936	7.13144	0	0	0.0720169	183.446	-502.06	24.3155	200.275	0	54.7179	55.3148	177.982	0
828	0	0	828	1	304.929	174	130.93	0	0	45.6257	-45.0025	521.016	186.541	16697.3	7519.5	-521.016	0	7.95558	6.31686	6.20501	0	0	0.189795	197.017	-512.603	18.9604	209.435	0	54.0024	55.7465	244.423	0
831	0	0	831	1	275.872	137.072	138.8	0	0	77.9438	-60.2834	498.781	209.975	16565.3	7534.78	-498.781	0	8.75272	5.88171	6.84612	0	0	0.0480916	171.572	-503.589	21.3359	191.162	0	47.5814	48.2456	211.354	0
839	0	0	839	1	316.063	157.705	158.358	0	0	-18.2407	-32.9986	224.072	211.263	16761.1	7507.5	-224.072	0	7.22692	6.52751	7.49308	0	0	0.171731	173.921	-505.902	18.5059	185.425	0	44.6756	43.5719	137.7	0
841	0	0	841	1	364.569	213.305	151.264	0	0	151.353	49.8173	416.834	306.571	16591.5	7424.68	-416.834	0	11.6392	4.9223	6.96409	0	0	0.119414	199.692	-518.282	15.3404	267.258	0	32.0691	31.8802	123.799	0
844	0	0	844	1	379.657	187.721	191.936	0	0	25.2949	60.6203	219.143	290.451	16518.3	7413.88	-219.143	0	9.67095	5.35095	7.40576	0	0	0.161882	204.81	-524.763	14.7888	267.272	0	33.383	31.8813	103.254	0
845	0	0	845	1	328.754	168.297	160.457	0	0	97.7598	124.353	208.338	292.891	16645.1	7449.81	-208.338	0	9.62305	5.09637	6.29605	0	0	0.217773	271.736	-531.281	17.1621	235.205	0	31.8404	31.0352	99.1394	0
849	0	0	849	1	292.623	149.756	142.867	0	0	114.098	71.9903	560.31	179.844	16628.8	7502.17	-560.31	0	7.85723	5.13536	7.07989	0	0	0.180247	194.378	-517.832	19.7686	270.318	0	55.3362	57.2115	302.852	0
851	0	0	851	1	358.327	176.221	182.106	0	0	31.3361	41.8551	382.39	284.667	16611.9	7432.65	-382.39	0	10.6025	5.74652	7.31223	0	0	0.06843	185.076	-510.394	15.8471	251.246	0	34.9777	34.6681	126.527	0
860	0	0	860	1	407.33	222.625	184.705	0	0	97.1855	21.9823	271.479	328.25	16645.7	7452.52	-271.479	0	11.2252	5.16525	6.4847	0	0	0.183733	199.837	-508.352	13.538	276.299	0	29.3449	28.725	92.6078	0
862	0	0	862	1	276.278	160.891	115.388	0	0	115.36	3.87396	564.151	215.734	16627.5	7470.63	-564.151	0	9.47834	4.29281	7.06664	0	0	0.074259	191.667	-499.421	20.8356	217.907	0	44.9698	46.9718	251.894	0
866	0	0	866	1	443.935	264.702	179.233	0	0	99.0362	-10.9672	312.943	404.599	16743.5	7485.47	-312.943	0	14.2957	4.91086	5.70048	0	0	0.0648597	242.702	-536.728	12.2037	329.257	0	24.2094	24.0998	79.7914	0
868	0	0	868	1	432.978	229.678	203.3	0	0	41.0378	20.6244	293.376	330.646	16701.8	7453.88	-293.376	0	11.5498	5.4676	6.94764	0	0	0.179766	221.907	-528.042	12.7386	276.283	0	29.5844	29.2847	95.9932	0
874	0	0	874	1	237.857	151.085	86.7719	0	0	3.32287	-20.2802	230.885	226.608	16639.9	7494.78	-230.885	0	7.71277	4.95133	6.04094	0	0	0.179397	226.653	-519.034	24.7443	248.78	0	39.0828	37.7822	120.514	0
875	0	0	875	1	341.72	148.755	192.965	0	0	30.9458	20.972	52.759	299.827	16612.3	7453.53	-52.759	0	9.41942	5.61472	6.83167	0	0	0.143565	191.23	-510.719	16.6214	249.211	0	31.2975	30.1319	103.952	0
878	0	0	878	1	319.425	170.441	148.983	0	0	24.7235	13.9443	260.181	253.481	16817.8	7460.56	-260.181	0	8.69303	5.44406	6.56215	0	0	0.178591	176.251	-502.773	17.8593	200.169	0	36.5923	36.4079	115.858	0
897	0	0	897	1	230.242	129.932	100.309	0	0	37.1722	-78.0171	367.886	146.317	16805.4	7652.18	-367.886	0	5.50569	4.35465	6.39614	0	0	0.171375	203.055	-502.179	25.5497	234.941	0	57.2549	57.7121	209.36	0
902	0	0	902	1	284.442	141.528	142.915	0	0	169.523	-32.8228	417.981	259.15	16573.4	7606.98	-417.981	0	9.96168	3.77017	6.09127	0	0	0.0778421	223.712	-522.465	19.7788	285.562	0	34.3302	34.1445	135.678	0
905	0	0	905	1	274.973	111.38	163.593	0	0	53.6535	-94.6246	352.067	207.927	16788.9	7668.78	-352.067	0	7.76242	3.76305	5.6273	0	0	0.260529	217.611	-504.206	20.4427	267.076	0	39.9754	40.4217	141.798	0
946	0	0	946	1	299.063	144.013	155.05	0	0	35.0839	3.05855	265.542	164.306	16707.8	7670.76	-265.542	0	5.65173	6.04365	6.41111	0	0	0.140416	196.373	-505.405	19.3722	221.999	0	55.0915	53.6973	169.299	0
948	0	0	948	1	323.653	161.026	162.628	0	0	167.726	-18.1921	398.535	175.891	16674.8	7692.01	-398.535	0	6.63302	5.26833	7.0464	0	0	0.150439	184.895	-502.005	17.6408	208.46	0	52.1503	52.0623	195.247	0
1051	0	0	1051	1	271.997	117.738	154.259	0	0	96.5423	18.1783	240.657	214.029	16347.4	7456.32	-240.657	0	7.17932	4.11858	6.32048	0	0	0.0280543	232.468	-522.102	20.9806	262.344	0	40.6994	39.5257	131.623	0
1109	0	0	1109	1	260.265	119.178	141.086	0	0	216.691	37.0566	190.927	138.972	16625.8	7537.1	-190.927	0	4.5728	4.66936	6.55494	0	0	0.175322	184.299	-491.789	22.332	197.906	0	60.822	58.3391	187.535	0
1595	0	0	1595	1	207.698	103.409	104.288	0	0	67.2835	44.92	199.274	139.223	16476.3	7329.92	-199.274	0	4.56005	4.46265	5.65039	0	0	0.0407013	216.592	-509.993	28.5783	243.093	0	59.7758	58.0148	181.785	0
1601	0	0	1601	1	245.191	141.744	103.448	0	0	70.4544	19.0811	292.472	219.689	16273.8	7455.42	-292.472	0	7.63846	4.15533	5.70623	0	0	0.108634	225.131	-512.172	23.4642	254.636	0	39.1759	39.0418	132.415	0
1783	0	0	1783	1	239.824	128.259	111.566	0	0	21.2019	73.2905	276.487	139.351	16323	7500.87	-276.487	0	4.81652	4.28977	5.7093	0	0	0.0786055	192.946	-490.402	24.1259	232.079	0	59.6611	58.0397	195.714	0
1834	0	0	1834	1	335.822	194.235	141.587	0	0	20.2115	-68.5369	451.035	245.827	16224.4	7642.7	-451.035	0	9.91161	3.7471	6.08564	0	0	0.204281	244.518	-520.678	16.4221	273.485	0	35.66	37.4126	152.601	0
1854	0	0	1854	1	268.438	150.852	117.586	0	0	69.8555	49.7811	290.659	193.726	16374	7624.04	-290.659	0	6.71087	4.71501	5.77517	0	0	0.100855	149.429	-477.462	21.366	192.001	0	45.9098	44.8843	147.202	0
1855	0	0	1855	1	219.653	124.57	95.0832	0	0	-0.149444	15.6342	255.591	128.425	16444.1	7658.19	-255.591	0	4.41669	4.53999	5.3247	0	0	0.153728	158.866	-471.71	26.6778	195.867	0	63.9569	62.1173	195.626	0
1858	0	0	1858	1	230.107	126.491	103.616	0	0	89.0047	-53.6959	310.957	232.244	16255.2	7528.2	-310.957	0	8.28031	4.21119	5.77179	0	0	0.0575586	184.243	-493.707	25.2898	226.872	0	37.3231	37.5748	129.201	0
1930	0	0	1930	1	241.442	119.301	122.141	0	0	26.4047	16.6082	263.928	174.108	16317.8	7258.57	-263.928	0	5.98159	4.0484	5.20171	0	0	0.148901	195.152	-491.063	23.6792	217.876	0	46.866	47.5954	148.513	0
2005	0	0	5	1	265.992	100.654	165.338	0	0	72.084	15.9796	-71.2763	138.463	16272.2	7259.2	71.2764	0	5.66041	11.4493	10.4101	0	0	0.205226	128.402	-513.275	66.5963	136.059	0	71.5724	71.418	190.56	1
2022	0	0	22	1	325.413	194.971	130.442	0	0	105.62	12.7677	573.5	200.789	16338.3	7561.39	-573.5	0	15.0796	10.7678	10.0596	0	0	0.103733	154.342	-522.576	48.9603	175.54	0	79.8672	79.2725	452.212	1
2052	0	0	52	1	277.681	153.764	123.918	0	0	48.2412	39.682	222.171	175.299	16296	7335.16	-222.171	0	9.20369	10.2295	8.90987	0	0	0.203108	143.046	-512.489	59.0744	187.673	0	58.2258	56.753	184.278	1
2055	0	0	55	1	300.853	150.066	150.787	0	0	55.1707	5.14436	-649.061	385.656	16189.4	7369.7	649.061	0	16.9295	10.6707	7.0481	0	0	0.0837466	178.899	-528.033	50.8935	185.733	0	46.6591	47.9313	138.099	1
2094	0	0	94	1	357.465	175.226	182.239	0	0	116.391	48.4164	150.413	187.551	16327.5	7426.08	-150.413	0	9.12927	10.3335	8.05737	0	0	0.111675	202.932	-530.484	41.0184	200.986	0	54.9719	52.1763	136.861	1
2100	0	0	100	1	308.395	188.476	119.919	0	0	39.654	31.5156	359.053	168.202	16404.2	7741.96	-359.053	0	10.1794	9.15866	10.0042	0	0	0.23943	180.674	-514.774	51.0598	154.723	0	63.6196	60.6376	313.614	1
2122	0	0	122	1	250.057	87.6874	162.369	0	0	24.702	129.213	-381.061	159.611	16219.9	7245.63	381.061	0	6.3314	10.3005	9.09842	0	0	0.226064	155.786	-515.968	69.0085	189.347	0	69.7704	64.8563	318.215	1
2129	0	0	129	1	297.084	165.071	132.013	0	0	-600.874	-366.303	-362.918	173.766	16646.1	7342.5	362.918	0	23.3274	8.99788	8.80903	0	0	0.242008	178.099	-525.293	52.2952	179.549	0	98.7333	164.54	234.933	1
2212	0	0	212	1	270.18	122.393	147.787	0	0	64.2422	200.19	-468.372	188.314	16280	7074.99	468.372	0	7.74276	9.80378	8.09608	0	0	0.144156	137.505	-501.764	59.6913	167.577	0	63.8576	60.6987	290.78	1
2266	0	0	266	1	289.874	128.827	161.047	0	0	88.124	172.15	-242.605	150.529	16256.1	7402.01	242.605	0	5.84562	9.99369	9.08712	0	0	0.167246	141.499	-504.752	55.5681	161.393	0	65.0345	60.6618	241.735	1
2271	0	0	271	1	306.851	134.842	172.008	0	0	-148.484	-229.151	-534.625	191.827	16293.4	7305.01	534.625	0	9.71484	9.77195	8.93109	0	0	0.106997	187.686	-534.394	50.9364	183.192	0	65.4777	73.3209	225.774	1
2278	0	0	278	1	264.341	147.115	117.227	0	0	-107.879	223.151	209.504	132.931	16252.8	7450.67	-209.504	0	7.31355	9.54385	9.92549	0	0	0.0752869	137.601	-506.263	63.8693	137.95	0	72.1799	68.6303	231.242	1
2278	0	0	278	1	299.215	111.896	187.319	0	0	305.3	-94.526	-561.021	213.866	16437.6	7170.39	561.021	0	10.0941	9.46774	7.85795	0	0	0.233491	132.304	-499.851	51.1727	153.328	0	60.9218	62.7613	195.106	1
2331	0	0	331	1	284.406	117.348	167.058	0	0	267.57	-339.868	204.793	165.12	16276	7515.39	-204.793	0	11.5191	9.56669	8.34259	0	0	0.16621	193.69	-532.141	55.6246	226.915	0	51.284	69.8961	153.387	1
2351	0	0	351	1	306.006	174.587	131.419	0	0	-16.0648	0.746852	529.593	163.092	16260.6	7772.73	-529.593	0	11.9547	9.79884	9.24351	0	0	0.155207	141.005	-507.589	51.4987	142.283	0	86.2895	85.5908	515.944	1
2372	0	0	372	1	309.071	118.802	190.268	0	0	51.9588	33.0842	-11.1006	194.363	16292.3	7341.76	11.1006	0	8.24969	9.10173	8.58189	0	0	0.0350021	165.363	-519.641	49.3938	179.239	0	50.0902	48.9354	125.756	1
2383	0	0	383	1	297.647	168.685	128.962	0	0	39.3331	88.7198	44.4059	147.04	16205.2	7385.78	-44.4059	0	6.49834	9.8151	9.11645	0	0	0.221926	154.583	-513.36	53.3937	176.781	0	68.6794	65.6877	166.43	1
2433	0	0	433	1	308.81	151.422	157.388	0	0	128.857	0.12187	-67.8838	194.608	16315	7374.72	67.8838	0	8.01446	8.47684	7.96834	0	0	0.147588	128.193	-492.67	48.1738	163.031	0	47.6479	46.1121	128.716	1
2522	0	0	522	1	315.568	159.292	156.277	0	0	-57.6242	-45.5806	-693.633	262.806	16202.5	7320.76	693.633	0	12.1717	8.67836	7.41831	0	0	0.221705	165.473	-513.285	46.4018	162.761	0	77.3449	79.2483	176.032	1
2527	0	0	527	1	291.981	152.344	139.637	0	0	13.4726	-26.9	394.84	178.834	16430.4	7501.4	-394.84	0	11.351	9.43303	9.13766	0	0	0.104633	140.297	-506.904	54.4412	158.953	0	65.2673	60.3336	354.607	1
2528	0	0	528	1	326.847	150.855	175.992	0	0	76.3534	92.1339	-127.832	173.52	16367.5	7183.05	127.832	0	6.84614	9.70967	8.03415	0	0	0.176179	147.719	-506.476	45.7611	164.578	0	52.4245	52.3597	162.38	1
2537	0	0	537	1	238.955	120.301	118.654	0	0	-49.5977	226.764	-539.223	215.194	16194.5	7247.74	539.223	0	9.25323	9.08061	7.42649	0	0	0.0563593	160.159	-507.918	68.6363	177.36	0	60.9998	60.6768	244.706	1
2601	0	0	601	1	287.467	160.08	127.387	0	0	-258.303	-145.102	572.261	208.592	16303.6	7719.26	-572.261	0	19.5254	8.14654	8.12112	0	0	0.239555	186.181	-520.76	52.9001	206.264	0	63.3796	67.2379	331.041	1
2623	0	0	623	1	277.601	135.372	142.229	0	0	53.9309	31.9914	93.7007	146.618	16290.3	7442.51	-93.7007	0	6.79349	9.14925	8.43088	0	0	0.0830545	131.676	-494.166	57.1485	125.448	0	66.7349	63.7927	163.287	1
2630	0	0	630	1	324.41	168.375	156.036	0	0	123.186	6.00266	588.546	232.006	16221.1	7468.5	-588.546	0	17.6905	8.82985	8.35864	0	0	0.0547161	148.114	-504.803	45.7771	154.895	0	68.6142	66.0891	375.353	1
2655	0	0	655	1	257.539	131.565	125.973	0	0	69.6654	49.6717	-196.707	146.8	16673.2	7624.15	196.707	0	5.73287	9.17872	7.49071	0	0	0.194261	138.075	-492.693	62.0269	176.083	0	59.6917	56.8106	210.359	1
2674	0	0	674	1	231.17	132.493	98.6775	0	0	-215.597	-137.104	-625.07	237.235	16161.2	7212.96	625.07	0	12.0148	8.10419	7.08706	0	0	0.200131	143.579	-501.149	69.6012	151.368	0	67.7613	67.3405	174.799	1
2686	0	0	686	1	328.124	175.651	152.473	0	0	32.6229	-20.7711	-105.656	190.456	16510.9	7694.59	105.656	0	7.74697	8.80562	7.30826	0	0	0.160064	214.579	-527.884	44.0403	277.111	0	45.659	44.6154	133.187	1
2690	0	0	690	1	283.094	135.151	147.943	0	0	27.5668	5.00289	1.51015	198.855	16416.3	7768.48	-1.51015	0	8.58595	8.65123	8.07781	0	0	0.163847	160.584	-511.437	54.575	200.669	0	47.3874	45.823	115.622	1
2759	0	0	759	1	299.417	171.823	127.594	0	0	70.7342	11.4977	175.631	169.418	16472.8	7363.34	-175.631	0	8.49909	8.87463	7.98926	0	0	0.107477	161.036	-511.834	50.6756	157.382	0	57.5876	54.6135	150.699	1
2798	0	0	798	1	287.576	144.475	143.101	0	0	42.0301	96.1997	215.662	148.858	16302.2	7776.94	-215.662	0	7.75266	7.91117	8.22619	0	0	0.0871628	155.375	-499.084	52.7142	188.847	0	61.9533	60.2155	195.177	1
2820	0	0	820	1	244.11	139.453	104.656	0	0	-270.577	133.862	489.692	164.283	16315.8	7539.96	-489.692	0	14.1147	8.17701	8.172	0	0	0.195304	172.001	-507.694	66.4787	159.148	0	71.1597	69.6401	397.099	1
2831	0	0	831	1	229.332	137.291	92.0417	0	0	-716.003	302.662	-619.608	232.065	16761.3	7371.16	619.608	0	22.813	8.21977	7.21464	0	0	0.174487	135.439	-492.992	70.8414	148.278	0	370.786	196.323	367.817	1
2865	0	0	865	1	272.456	133.608	138.848	0	0	116.572	-33.8499	-197.857	136.787	16427	7209.37	197.857	0	5.46398	8.25689	8.14147	0	0	0.123938	159.707	-505.316	57.1125	195.999	0	63.6965	62.9159	212.401	1
2937	0	0	937	1	233.26	124.829	108.431	0	0	110.434	-48.0035	110.415	169.273	16532.8	7223.52	-110.415	0	8.08144	8.12379	7.19813	0	0	0.144954	197.696	-517.961	68.9772	213.511	0	55.1254	52.867	127.409	1
2971	0	0	971	1	274.249	133.299	140.95	0	0	-16.1529	-59.0502	-385.828	133.344	16161.1	7433.89	385.828	0	5.52828	8.59149	7.77106	0	0	0.128575	127.706	-486.725	56.5248	145.419	0	76.1427	68.5601	318.981	1
3002	0	0	1002	1	233.712	122.511	111.201	0	0	75.4354	43.1025	273.065	153.248	16567.8	7232.08	-273.065	0	8.44949	8.07293	7.75636	0	0	0.0314869	137.439	-492.89	69.7484	155.523	0	61.6032	58.6175	228.798	1
3062	0	0	1062	1	233.431	136.466	96.9654	0	0	79.4922	28.7942	262.881	122.499	16364.4	7346.05	-262.881	0	6.68998	7.62975	7.88778	0	0	0.081485	183.901	-513.393	69.3062	185.838	0	75.0027	71.8118	280.361	1
3100	0	0	1100	1	311.402	169.591	141.811	0	0	17.7614	54.3978	186.133	186.4	16226.8	7519.76	-186.133	0	9.46815	8.3408	7.85572	0	0	0.0570141	171.36	-511.456	47.3815	163.659	0	51.5762	50.25	145.571	1
3115	0	0	1115	1	213.099	133.87	79.2297	0	0	46.2287	39.0495	66.8272	127.965	16497.3	7734.43	-66.8272	0	5.78677	7.64145	8.05301	0	0	0.0395665	162.774	-500.798	79.2206	199.179	0	70.6308	68.0105	167.692	1
3130	0	0	1130	1	223.336	94.9159	128.42	0	0	-31.0285	-36.6677	-577.512	215.134	16674.3	7112.53	577.512	0	9.39402	7.84864	7.10374	0	0	0.196536	160.024	-500.53	72.6153	217.096	0	66.8623	66.1235	226.706	1
3133	0	0	1133	1	247.508	127.922	119.585	0	0	73.5146	228.288	-411.312	151.913	16270.7	7246.21	411.312	0	6.17941	8.90384	7.66161	0	0	0.156511	124.95	-487.22	65.4732	153.984	0	69.6881	66.6286	317.722	1
3171	0	0	1171	1	216.798	122.748	94.0498	0	0	42.8497	79.3822	88.7754	163.294	16201.7	7494.78	-88.7754	0	7.50799	8.20749	7.14512	0	0	0.166023	177.308	-501.771	76.5186	180.69	0	57.9714	55.9094	139.959	1
3190	0	0	1190	1	305.654	136.594	169.06	0	0	93.92	32.2672	-594.156	251.028	16549.3	7242.91	594.156	0	10.7352	7.54249	6.83589	0	0	0.0380086	142.099	-492.416	46.6627	181.472	0	59.5544	58.8044	199.468	1
3198	0	0	1198	1	267.842	141.874	125.967	0	0	96.4785	-104.826	-327.844	167.906	16247.8	7678.99	327.844	0	6.95861	7.70749	7.44187	0	0	0.130373	172.664	-506.721	56.7626	195.444	0	53.892	53.2993	215.766	1
3228	0	0	1228	1	275.796	153.865	121.931	0	0	0.834693	62.2036	-18.4711	160.597	16243.7	7412.3	18.4711	0	6.79579	8.13914	8.24954	0	0	0.160223	148.551	-503.292	56.1487	156.073	0	58.7573	55.6175	146.494	1
3308	0	0	1308	1	262.878	155.652	107.226	0	0	125.55	-16.163	86.7305	169.678	16418	7490.66	-86.7305	0	7.87105	8.06193	6.71217	0	0	0.185481	152.128	-493.582	57.6152	196.693	0	55.444	52.0334	129.602	1
3334	0	0	1334	1	206.03	116.528	89.5016	0	0	-50.9692	-106.129	185.643	127.513	16594.5	7181.99	-185.643	0	6.82146	8.58941	7.68846	0	0	0.0983491	111.762	-479.475	84.4505	134.181	0	70.2016	68.4713	191.919	1
3407	0	0	1407	1	277.275	128.783	148.492	0	0	59.4152	11.7099	18.0555	150.01	16484.1	7462.79	-18.0555	0	6.53307	7.09579	7.3116	0	0	0.0957001	192.483	-511.193	53.2013	217.625	0	60.2895	56.7966	143.506	1
3424	0	0	1424	1	278.748	147.802	130.946	0	0	-157.802	156.913	-369.991	170.393	16203.1	7217.93	369.991	0	7.13677	8.24081	6.74915	0	0	0.167505	192.712	-517.914	53.4684	211.748	0	57.8205	52.163	244.457	1
3488	0	0	1488	1	283.477	157.799	125.677	0	0	149.227	14.679	144.659	202.728	16195	7459.82	-144.659	0	9.8705	7.29729	6.67979	0	0	0.123695	215.942	-517.555	51.1019	222.031	0	46.2121	44.259	116.794	1
3500	0	0	1500	1	247.151	124.146	123.005	0	0	28.5947	9.61846	-14.3949	141.282	16415.3	7165.9	14.3949	0	6.02093	8.59152	7.42954	0	0	0.077286	155.777	-506.943	64.7369	201.134	0	63.102	62.5587	155.515	1
3523	0	0	1523	1	290.096	160.094	130.002	0	0	-114.103	-122.878	-702.475	318.527	16259	7597.38	702.475	0	15.607	7.39413	6.49938	0	0	0.166352	140.976	-490.672	49.4395	156.534	0	65.405	69.6014	129.326	1
3532	0	0	1532	1	233.175	139.462	93.7131	0	0	88.9183	-37.0273	2.3366	151.623	16355	7112.89	-2.3366	0	6.59529	7.64163	7.36327	0	0	0.0873274	142.281	-492.462	68.4851	180.023	0	58.1636	57.0369	141.608	1
3534	0	0	1534	1	283.017	132.2	150.817	0	0	-66.3393	-50.062	-392.174	184.971	16211.3	7624.22	392.174	0	7.75268	7.52939	7.09092	0	0	0.152734	173.987	-503.968	52.0108	180.609	0	53.9955	51.8595	224.259	1
3540	0	0	1540	1	236.487	129.614	106.873	0	0	-15.7169	44.5657	-126.641	174.978	16459.6	7230.61	126.641	0	7.00569	7.91238	6.23944	0	0	0.138939	153.452	-488.634	65.4816	175.636	0	48.048	46.7766	146.801	1
3545	0	0	1545	1	211.529	95.7042	115.824	0	0	89.4556	26.8359	114.977	139.606	16454.1	7248.34	-114.977	0	6.58831	7.61262	7.27955	0	0	0.0643485	183.09	-510.713	78.3037	200.753	0	65.3537	62.9959	153.107	1
3554	0	0	1554	1	306.039	167.327	138.712	0	0	30.2716	2.1984	137.116	199.968	16214.3	7671.62	-137.116	0	9.71999	6.92994	6.9087	0	0	0.086316	148.04	-489.475	46.0367	171.19	0	45.3725	44.7266	111.139	1
3584	0	0	1584	1	257.716	134.139	123.577	0	0	54.0002	65.7636	-149.76	180.001	16389.9	7109.76	149.76	0	7.07686	7.93563	6.20216	0	0	0.0892411	150.275	-488.782	58.1884	187.251	0	46.5165	45.6696	150.888	1
3666	0	0	1666	1	328.094	136.47	191.624	0	0	98.2306	-132.86	-372.01	181.497	16545	7308.38	372.01	0	7.73186	7.80056	6.71611	0	0	0.00672805	149.125	-497.435	42.6135	179.978	0	51.4406	48.7012	209.652	1
3721	0	0	1721	1	257.653	154.534	103.119	0	0	111.375	-48.814	199.264	157.837	16332.5	7423.65	-199.264	0	8.1913	7.1269	7.36534	0	0	0.0815634	148.186	-491.977	58.888	164.001	0	57.1094	54.3818	172.883	1
3725	0	0	1725	1	295.306	131.932	163.373	0	0	-89.186	19.0644	-206.398	154.69	16234.1	7455.44	206.398	0	6.2521	7.87456	7.17053	0	0	0.0636822	168.929	-502.387	49.5989	176.635	0	56.6464	52.1119	192.344	1
3772	0	0	1772	1	218.858	86.2789	132.579	0	0	24.7133	15.6393	-296.219	131.168	16419.2	7259.54	296.219	0	5.16473	7.61256	7.8939	0	0	0.169027	149.495	-492.618	75.8859	157.861	0	70.0416	67.6974	270.563	1
3939	0	0	1939	1	270.493	120.177	150.316	0	0	5.44613	84.7364	-53.3928	184.383	16438.5	7090.78	53.3928	0	7.59262	7.00671	5.66012	0	0	0.0204448	194.045	-508.279	52.5753	244.442	0	45.7619	44.1437	117.35	1
3994	0	0	1994	1	262.094	118.336	143.758	0	0	-21.7595	163.65	-237.524	140.064	16266.3	7310.85	237.524	0	5.47542	7.52488	7.18062	0	0	0.149288	161.392	-496.627	57.8348	170.433	0	63.0863	60.9	225.994	1
4008	0	0	8	1	247.477	139.488	107.99	0	0	101.258	37.5186	14.0731	142.048	16741.3	7337.32	-14.0731	0	5.19563	8.92513	8.62677	0	0	0.139483	152.227	-507.899	60.4147	179.6	0	61.1195	61.9365	187.626	2
4019	0	0	19	1	309.897	155.724	154.173	0	0	62.7399	113.461	230.477	169.427	16480.8	7759.68	-230.477	0	6.36151	7.73175	8.8011	0	0	0.162365	177.087	-509.796	43.4459	202.585	0	52.6321	52.1168	137.67	2
4081	0	0	81	1	257.091	156.639	100.452	0	0	-15.6249	49.3974	215.661	187.313	16559.2	7524.76	-215.661	0	7.11368	7.18446	7.85017	0	0	0.176489	156.112	-500.062	54.0669	164.633	0	46.7395	44.9116	120.527	2
4207	0	0	207	1	269.996	165.029	104.967	0	0	91.9617	37.1073	444.18	160.69	16750.6	7736.37	-444.18	0	6.68994	5.10844	6.57881	0	0	0.138597	231.161	-522.285	46.6577	273.78	0	49.1634	48.6001	191.98	2
4240	0	0	240	1	272.358	134.56	137.799	0	0	64.0286	20.0417	137.734	140.395	16479.5	7255.14	-137.734	0	5.17691	5.86948	7.41656	0	0	0.0775579	144.751	-481.941	47.9545	169.707	0	58.1981	57.2616	148.614	2
4289	0	0	289	1	289.748	130.453	159.295	0	0	70.5337	65.8692	31.6142	171.974	16373.4	7508.29	-31.6142	0	6.25796	5.51437	6.02871	0	0	0.0425595	231.61	-524.004	42.5639	1	0	45.6201	43.8845	138.445	2
4323	0	0	323	1	212.904	130.48	82.4231	0	0	66.2254	27.198	262.718	145.41	16477.3	7148.32	-262.719	0	5.54392	4.86601	6.92776	0	0	0.0804655	236.858	-522.569	63.7543	195.944	0	53.4482	52.5786	146.048	2
4346	0	0	346	1	248.298	130.479	117.819	0	0	116.941	50.1054	154.166	166.171	16526.3	7225.07	-154.166	0	6.11479	5.26727	6.57067	0	0	0.0730058	175.911	-491.682	52.2411	231.304	0	48.7853	47.124	122.844	2
4351	0	0	351	1	251.966	142.543	109.423	0	0	41.6529	3.90763	198.581	137.244	16601.6	7669.91	-198.581	0	5.16141	6.24512	6.96395	0	0	0.0224148	163.853	-496.418	53.1372	188.975	0	58.085	57.2717	150.706	2
4356	0	0	356	1	357.884	207.699	150.185	0	0	-8.51565	40.9735	259.571	294.762	16253.1	7433.53	-259.571	0	11.3511	5.95055	6.51903	0	0	0.165512	193.306	-511.17	33.2863	245.742	0	29.404	29.0001	82.958	2
4370	0	0	370	1	177.716	100.459	77.2568	0	0	90.5706	-29.2881	520.237	158.216	16453	7304.47	-520.237	0	7.04635	5.91996	6.42883	0	0	0.0892557	158.651	-488.82	83.4264	171.398	0	54.93	54.2805	265.626	2
4383	0	0	383	1	248.887	150.742	98.1448	0	0	163.697	41.1219	375.784	144.493	16479.5	7533.04	-375.784	0	5.78303	5.28733	6.06401	0	0	0.0764766	166.034	-486.861	51.48	229.241	0	54.8281	52.8185	175.792	2
4415	0	0	415	1	247.316	113.82	133.496	0	0	45.1071	-35.9709	11.0952	125.569	16697.8	7211.49	-11.0952	0	4.68666	5.17136	6.23537	0	0	0.102063	149.365	-481.092	51.9497	173.157	0	60.3825	59.7187	175.144	2
4428	0	0	428	1	258.406	128.67	129.736	0	0	23.0545	79.0555	-4.90186	171.232	16221.5	7295.78	4.90186	0	6.27683	5.46608	5.71946	0	0	0.196242	182.637	-492.101	48.8588	198.389	0	44.0597	44.4444	141.817	2
4458	0	0	458	1	252.017	141.026	110.992	0	0	67.0534	26.2528	232.105	138.618	16277.2	7547.91	-232.105	0	5.23077	5.99898	6.59287	0	0	0.150222	126.114	-469.232	52.3123	139.925	0	57.8024	57.9654	157.745	2
4579	0	0	579	1	307.899	177.408	130.491	0	0	26.9498	138.517	-90.1246	183.831	16516.6	7535.3	90.1246	0	6.88682	4.67747	6.31131	0	0	0.246773	190.494	-492.963	38.8231	294.33	0	43.0944	41.5343	145.675	2
4590	0	0	590	1	256.352	140.789	115.563	0	0	105.044	27.4961	298.615	144.532	16438.5	7845.64	-298.615	0	5.57569	5.66983	5.55857	0	0	0.0637235	176.034	-486.423	49.4218	177.89	0	53.6034	53.2204	147.45	2
4670	0	0	670	1	251.566	135.814	115.752	0	0	57.9438	65.878	377.324	168.741	16386	7508.28	-377.324	0	6.75458	4.66841	5.96739	0	0	0.0689647	184.646	-490.464	49.7477	219.309	0	46.376	44.9863	154.541	2
4703	0	0	703	1	216.751	130.965	85.7865	0	0	41.4697	57.761	-76.6136	134.218	16502.1	7616.06	76.6136	0	5.00737	4.94752	5.81848	0	0	0.141685	173.251	-484.941	60.6677	211.063	0	55.0323	53.9788	189.18	2
4790	0	0	790	1	277.565	160.151	117.415	0	0	92.4491	-27.1104	312.867	190.41	16251.8	7302.29	-312.867	0	7.4661	4.61455	5.58251	0	0	0.255771	175.617	-487.773	43.4535	231.58	0	40.3791	41.09	117.705	2
4825	0	0	825	1	258.135	146.913	111.222	0	0	-94.8849	92.1654	-62.203	133.463	16538.8	7382.33	62.203	0	5.13118	5.63571	5.80643	0	0	0.101629	195.252	-501.485	49.2509	217.414	0	55.6	52.6935	186.215	2
4943	0	0	943	1	244.837	160.951	83.8855	0	0	20.0704	-17.2636	548.82	165.56	16324.2	7691.08	-548.82	0	7.62267	4.60078	6.31295	0	0	0.120868	190.395	-499.98	51.8236	225.003	0	50.9816	51.054	279.129	2
4995	0	0	995	1	244.763	172.342	72.421	0	0	83.2504	131.147	556.391	203.065	16360.7	7443.01	-556.391	0	9.32876	3.98898	4.82436	0	0	0.111846	245.866	-502.596	49.0275	320.9	0	41.7737	40.8085	232.457	2
5009	0	0	1009	1	269.758	158.231	111.527	0	0	49.632	-48.0624	253.361	136.331	16394.3	7821.54	-253.361	0	5.2772	5.37961	6.35184	0	0	0.0344885	187.282	-494.168	46.8224	225.976	0	55.8354	55.663	149.012	2
5047	0	0	1047	1	278.881	178.151	100.73	0	0	146.617	57.1137	237.236	155.959	16396.9	7317.73	-237.236	0	5.87533	4.09315	5.41425	0	0	0.105878	187.876	-491.293	42.4003	226.665	0	47.5222	47.2033	127.555	2
5169	0	0	1169	1	222.248	108.667	113.58	0	0	-3.68163	59.088	-133.51	159.704	16447.6	7216.09	133.51	0	6.13368	4.62635	5.95988	0	0	0.141853	202.067	-498.69	58.3139	208.042	0	48.7917	47.721	182.879	2
5196	0	0	1196	1	236.181	128.643	107.539	0	0	94.0715	-25.7254	198.946	170.602	16449.5	7300.91	-198.946	0	6.43555	5.00626	5.31248	0	0	0.0556901	162.505	-477.242	53.597	224.051	0	44.9604	44.1754	115.982	2
5207	0	0	1207	1	223.612	130.509	93.1031	0	0	104.919	-36.5286	627.405	148.747	16239.3	7411.37	-627.405	0	7.37875	5.64002	6.33179	0	0	0.0681919	145.34	-478.044	60.29	163.303	0	64.8912	67.643	421.401	2
5249	0	0	1249	1	264.928	143.997	120.931	0	0	16.467	50.4038	242.98	165.861	16427.4	7224.78	-242.98	0	6.30726	4.87786	5.47663	0	0	0.121421	177.932	-474.928	46.3037	200.841	0	46.0108	45.5922	121.855	2
5274	0	0	1274	1	243.954	136.087	107.868	0	0	-45.4982	68.6444	-62.6639	157.211	16489.4	7206.54	62.6639	0	5.93625	5.28698	5.71013	0	0	0.196868	163.864	-481.859	52.3636	184.902	0	47.4045	46.5433	160.04	2
5350	0	0	1350	1	251.24	107.975	143.264	0	0	-99.4175	-89.3409	-658.314	323.196	16643	7364.52	658.314	0	21.9033	5.52135	4.13087	0	0	0.206473	165.971	-478.974	48.4911	176.697	0	59.7548	62.0064	111.326	2
5368	0	0	1368	1	246.058	136.816	109.242	0	0	71.4219	5.82157	187.196	160.879	16472.1	7269.36	-187.196	0	6.01157	4.84722	5.21196	0	0	0.0789643	171.965	-479.164	50.4826	193.83	0	47.0263	46.2989	120.573	2
5381	0	0	1381	1	256.651	119.655	136.996	0	0	182.641	-53.5281	-23.0233	135.003	16560.2	7229.05	23.0233	0	5.14194	4.40289	5.65864	0	0	0.185247	165.132	-482.163	47.7569	203.494	0	53.1032	51.9147	159.576	2
5559	0	0	1559	1	221.625	116.011	105.613	0	0	28.0434	80.9709	57.7212	176.86	16415.9	7293.87	-57.7212	0	6.44769	4.3762	5.23463	0	0	0.129442	195.127	-488.885	56.9356	218.719	0	41.866	41.7896	120.017	2
5621	0	0	1621	1	275.073	164.97	110.104	0	0	129.508	-27.1183	472.655	140.754	16414.1	7601.28	-472.655	0	6.02938	5.22849	5.28075	0	0	0.0534956	204.417	-498.361	44.3469	235.242	0	56.7911	55.732	229.142	2
5636	0	0	1636	1	226.996	150.183	76.8127	0	0	119.714	35.7686	511.777	162.83	16324.2	7737.71	-511.777	0	7.13248	5.01902	5.81304	0	0	0.0499149	149.446	-469.003	57.2194	183.75	0	50.7928	50.7777	241.734	2
5679	0	0	1679	1	229.296	124.489	104.806	0	0	45.0848	-8.17166	186.17	199.197	16498.5	7582.33	-186.17	0	7.48247	4.91155	4.61405	0	0	0.181419	201.307	-498.451	54.4182	262.356	0	38.1833	36.8739	98.845	2
5814	0	0	1814	1	253.546	140.073	113.473	0	0	68.2812	62.4131	254.791	180.374	16475.3	7711.07	-254.791	0	6.83157	4.56635	4.5245	0	0	0.147838	217.389	-499.525	47.332	249.053	0	41.1731	40.4776	109.237	2
5854	0	0	1854	1	296.689	193.213	103.476	0	0	127.432	-26.5823	435.273	189.147	16216.8	7501.08	-435.273	0	7.89737	5.16389	5.42586	0	0	0.202124	171.829	-488.752	40.4003	243.394	0	41.7928	42.7411	159.851	2
5884	0	0	1884	1	236.566	136.946	99.62	0	0	89.7546	88.8352	55.391	151.025	16453.8	7385.67	-55.391	0	5.47996	4.30949	5.24386	0	0	0.104507	207.02	-494.327	52.2715	235.225	0	49.0156	47.1428	138.367	2
5965	0	0	1965	1	224.477	116.676	107.801	0	0	71.5077	-69.2495	448.008	149.054	16771	7543.75	-448.008	0	6.35903	4.515	5.8524	0	0	0.0495165	148.49	-470.478	57.1896	187.917	0	49.6005	50.381	198.618	2
6035	1	0	35	1	229.165	115.211	113.955	0	0	73.073	-98.9348	320.691	130.194	16669.8	7274.46	-320.691	0	5.25417	4.45126	5.76368	0	0	0.126459	175.706	-480.662	55.4343	177.114	0	54.6842	55.9333	164.373	2
6265	1	0	265	1	264.399	170.255	94.1437	0	0	-44.0889	71.7427	363.086	139.228	16488	7801.4	-363.086	0	5.66725	3.6964	5.17474	0	0	0.108822	284.248	-522.79	44.507	1	0	48.9302	49.1946	159.314	2
6344	1	0	344	1	237.372	118.113	119.259	0	0	11.5739	84.331	242.451	135.377	16831	7489.83	-242.451	0	5.14207	4.5084	5.13541	0	0	0.119201	210.255	-502.266	52.2187	233.713	0	54.087	53.4295	144.117	2
6404	1	0	404	1	230.9	127.313	103.588	0	0	92.8208	21.0743	605.495	152.775	16251.4	7553.09	-605.495	0	7.34724	5.00635	5.80502	0	0	0.0851542	163.689	-484.741	55.9252	199.824	0	59.5382	62.4735	384.359	2
6406	1	0	406	1	265.958	146.14	119.819	0	0	128.057	39.9692	372.158	154.197	16315.8	7733.51	-372.158	0	6.14607	5.29666	6.01351	0	0	0.0876384	179.577	-485.077	47.2071	204.798	0	50.4549	51.0741	161.64	2
6533	1	0	533	1	278.839	130.442	148.396	0	0	65.9373	-16.1879	346.448	170.136	16278.3	7490.69	-346.448	0	6.76535	4.41911	5.36305	0	0	0.038518	204.361	-496.637	42.756	239.969	0	43.5503	44.1222	141.007	2
6628	1	0	628	1	255.633	122.493	133.14	0	0	-49.9751	121.838	-189.465	157.71	16493.9	7452.32	189.465	0	6.29167	5.18206	4.9214	0	0	0.128554	191.213	-494.446	48.149	236.05	0	50.6643	45.6738	214.879	2
6757	1	0	757	1	265.103	163.937	101.166	0	0	108.652	9.7468	280.739	180.657	16335.2	7365.09	-280.739	0	6.93954	4.78889	4.83141	0	0	0.0278507	144.843	-468.522	45.4064	171.64	0	42.0162	42.1206	117.772	2
6873	1	0	873	1	269.641	153.267	116.373	0	0	97.0284	-101.603	229.401	140.16	16446.5	7177.46	-229.401	0	5.48176	4.67258	5.44918	0	0	0.0677126	190.242	-485.542	44.9977	205.188	0	51.5701	51.8614	135.084	2
7008	1	0	1008	1	242.527	146.036	96.4905	0	0	60.2228	-32.0198	594.956	146.224	16284	7606.18	-594.956	0	7.02073	5.48827	6.17331	0	0	0.166686	169.283	-486.644	53.6974	164.466	0	61.9896	64.9287	382.899	2
7019	1	0	1019	1	269.208	145.511	123.697	0	0	108.602	-79.9887	202.369	146.333	16335.3	7355.17	-202.369	0	5.62673	4.8373	5.94397	0	0	0.0726902	243.419	-504.439	45.8232	264.578	0	51.1386	51.6039	136.443	2
7033	1	0	1033	1	221.729	94.9319	126.797	0	0	75.7681	15.9581	-74.5253	124.014	16368.1	7558.2	74.5253	0	4.64859	5.35474	5.43131	0	0	0.071939	185.308	-490.821	58.9782	208.235	0	58.6436	57.2103	214.745	2
7119	1	0	1119	1	303.787	178.423	125.364	0	0	42.1862	66.3507	390.397	230.398	16202.4	7607.47	-390.397	0	9.3101	5.54721	6.29579	0	0	0.127986	160.723	-490.761	40.3497	227.282	0	36.0001	36.704	122.696	2
7249	1	0	1249	1	206.989	120.104	86.8851	0	0	24.956	-86.9106	39.8213	134.117	16518.6	7162.77	-39.8213	0	5.10751	5.25467	5.62437	0	0	0.134918	169.626	-481.841	64.7572	203.713	0	53.8522	52.6975	153.391	2
7370	1	0	1370	1	228.495	91.3205	137.175	0	0	98.7918	-28.3301	-633.295	241.482	16145.8	7403.17	633.295	0	14.8644	5.01513	5.18117	0	0	0.111622	191.158	-495.72	55.7488	180.833	0	69.6673	74.7031	162.268	2
7421	1	0	1421	1	201.393	85.0684	116.325	0	0	213.921	104.992	-60.9213	156.31	16429.3	7369.51	60.9213	0	5.89564	4.31261	4.84725	0	0	0.220698	301.473	-537.899	63.5799	323.624	0	45.2514	44.2264	157.482	2
7430	1	0	1430	1	280.801	154.205	126.596	0	0	12.8052	55.7878	291.983	160.155	16331.4	7319.05	-291.983	0	6.2056	4.94518	6.14459	0	0	0.185724	187.806	-497.48	43.7591	184.345	0	48.1139	48.6585	137.611	2
7502	1	0	1502	1	314.573	148.338	166.235	0	0	-3.56537	95.3331	5.93094	167.901	16347.8	7578.49	-5.93094	0	6.1696	4.85971	5.58698	0	0	0.0384647	197.241	-496.395	37.4204	210.045	0	44.7998	44.0686	138.844	2
7712	1	0	1712	1	198.821	98.0731	100.748	0	0	30.8333	5.23183	-232.275	112.055	16413.1	7070.63	232.275	0	4.57381	5.68692	6.16013	0	0	0.103558	158.454	-483.242	70.3853	184.589	0	76.3282	69.4691	335.039	2
7720	1	0	1720	1	241.073	156.588	84.4848	0	0	121.175	-38.1342	523.049	139.27	16422.4	7612.29	-523.049	0	6.22452	4.61331	5.32846	0	0	0.102892	204.582	-494.331	51.6237	218.814	0	58.6351	56.6114	284.757	2
8025	2	0	25	1	264.024	155.899	108.125	0	0	65.3701	14.111	347.293	165.478	16378.5	7560.05	-347.293	0	6.54764	4.665	5.23641	0	0	0.030653	222.507	-505.901	45.9588	213.206	0	46.4806	45.6306	141.564	2
8036	2	0	36	1	240.73	141.126	99.6044	0	0	18.8527	23.8264	-145.14	138.643	16624.4	7550.33	145.14	0	5.36562	5.14264	5.53436	0	0	0.0171994	211.925	-497.715	52.8123	224.33	0	54.8269	51.7965	218.252	2
8039	2	0	39	1	247.432	125.093	122.339	0	0	112.512	62.0167	-132.725	139.048	16530.7	7213.16	132.725	0	5.30289	4.64795	5.76289	0	0	0.0256257	217.186	-515.83	50.5353	296.452	0	55.2209	53.4469	207.002	2
8045	2	0	45	1	278.537	166.521	112.016	0	0	-26.324	52.84	714.956	270.877	16270.9	7720.64	-714.956	0	15.2321	4.1861	5.10624	0	0	0.205016	220.577	-506.59	42.2824	225.152	0	40.0014	43.4536	257.75	2
8084	2	0	84	1	201.738	128.24	73.498	0	0	-8.50803	-0.982019	241.914	118.525	16552.1	7276.16	-241.914	0	4.566	5.06997	5.78716	0	0	0.143992	184.816	-487.213	66.9317	204.533	0	63.6436	61.7235	163.25	2
8128	2	0	128	1	263.765	158.986	104.778	0	0	125.364	22.2926	234.272	151.636	16418.2	7252.89	-234.272	0	5.72288	4.81933	5.21839	0	0	0.0412582	193.069	-494.479	46.191	248.854	0	49.4252	49.4479	130.141	2
8227	2	0	227	1	232.678	103.355	129.324	0	0	123.662	23.4016	241.898	147.141	16220.6	7451.1	-241.898	0	5.56543	4.87106	5.80227	0	0	0.0683426	201.276	-487.603	55.1368	193.166	0	52.0187	51.5304	143.627	2
8277	2	0	277	1	224.467	156.108	68.3582	0	0	122.88	19.898	501.995	153.027	16321	7753.58	-501.995	0	6.65687	4.7939	5.77913	0	0	0.0751438	222.225	-508.559	57.6043	231.179	0	52.2648	52.611	243.264	2
8360	2	0	360	1	351.215	183.563	167.652	0	0	167.082	55.7469	485.792	181.175	16775.1	7817.39	-485.792	0	7.77935	4.39986	5.26101	0	0	0.194815	198.863	-495.372	32.1431	261.389	0	43.2005	42.8428	187.26	2
8459	2	0	459	1	300.831	141.505	159.326	0	0	162.939	-162.615	305.794	171.828	16480.3	7338.14	-305.794	0	7.16346	4.02897	4.9674	0	0	0.170704	205.427	-496.733	38.1824	230.218	0	40.9031	41.589	116.092	2
8493	2	0	493	1	218.129	123.566	94.5631	0	0	70.6458	13.923	262.252	162.674	16572.6	7859.22	-262.252	0	6.21143	4.65291	4.95349	0	0	0.109222	222.76	-484.126	58.1671	230.367	0	44.815	45.2001	122.215	2
8582	2	0	582	1	250.011	123.676	126.335	0	0	62.0903	20.1727	156.105	155.741	16780.5	7255.01	-156.105	0	5.76467	5.41159	5.62065	0	0	0.0830543	148.464	-472.971	50.7832	205.263	0	49.414	50.5995	130.914	2
8735	2	0	735	1	298.364	152.686	145.678	0	0	124.616	82.6382	27.8274	158.232	16418.9	7491.52	-27.8274	0	5.75911	4.5176	5.33645	0	0	0.207546	191.127	-493.478	39.3924	231.037	0	47.2491	45.0191	140.01	2
8741	2	0	741	1	322.06	162.946	159.114	0	0	55.0517	-32.1799	456.557	170.521	16588.2	7207.7	-456.557	0	7.25636	4.2978	5.77318	0	0	0.129885	166.804	-481.622	35.9768	208.827	0	43.9446	44.282	182.682	2
8743	2	0	743	1	211.771	129.823	81.9477	0	0	26.3483	39.3144	141.737	119.941	16517.2	7136.21	-141.737	0	4.43199	5.28675	5.77562	0	0	0.122372	152.2	-477.954	63.1592	172.885	0	63.8624	60.9812	161.268	2
8845	2	0	845	1	218.067	143.496	74.5706	0	0	88.2619	-82.804	668.104	169.195	16256	7557.3	-668.104	0	8.90561	3.85507	5.21383	0	0	0.130954	244.991	-512.179	57.0644	277.756	0	53.0239	59.3631	358.429	2
8857	2	0	857	1	227.887	136.286	91.6012	0	0	117.784	-38.9222	265.908	120.474	16226.5	7314.1	-265.908	0	4.65464	5.88125	5.79922	0	0	0.0451992	166.941	-482.096	58.3483	173.272	0	64.4517	64.95	172.379	2
8974	2	0	974	1	218.223	123.233	94.99	0	0	111.596	31.9434	471.016	134.304	16531.6	7243.24	-471.016	0	5.69712	4.92345	5.69687	0	0	0.0680271	194.916	-498.214	59.8849	224.276	0	57.5546	57.0242	240.223	2
8992	2	0	992	1	225.905	153.787	72.1184	0	0	85.9748	8.11982	87.4455	146.325	16457.6	7267.06	-87.4455	0	5.36914	4.68664	5.47133	0	0	0.132544	210.939	-495.418	56.4675	225.059	0	50.4024	50.0925	137.194	2
9072	2	0	1072	1	218.556	123.463	95.0929	0	0	52.9491	-35.2937	313.668	131.397	16490.6	7709.11	-313.668	0	5.18043	4.95373	5.69847	0	0	0.109706	178.779	-487.084	59.825	200.972	0	56.0168	55.77	161.086	2
9094	2	0	1094	1	262.628	159.22	103.408	0	0	100.556	1.71266	291.479	209.174	16343.3	7672.11	-291.479	0	8.08006	3.54324	5.18637	0	0	0.0660158	204.744	-492.046	44.6669	299.088	0	35.4891	35.6218	101.294	2
9281	2	0	1281	1	248.48	135.49	112.99	0	0	30.0016	-23.7377	458.025	153.73	16314.2	7498.24	-458.025	0	6.56241	4.48379	5.58706	0	0	0.0668735	211.383	-508.717	49.798	214.573	0	48.8845	49.41	207.164	2
9357	2	0	1357	1	248.452	129.502	118.95	0	0	99.0213	20.0367	37.8326	145.844	16643.9	7155.48	-37.8326	0	5.33887	4.78691	4.95436	0	0	0.105545	161.206	-472.509	49.4364	179.979	0	51.9027	48.4583	144.812	2
9430	2	0	1430	1	226.449	106.853	119.597	0	0	23.1432	5.35458	147.675	124.39	16620.1	7269.83	-147.675	0	4.63168	5.04744	5.85628	0	0	0.112379	185.866	-496.235	57.5162	223.594	0	61.5916	59.7762	153.638	2
9521	2	0	1521	1	233.922	160.911	73.0109	0	0	118.076	-32.3985	481.134	169.759	16724.5	7606.56	-481.134	0	7.32486	4.55668	5.48716	0	0	0.135069	155.852	-473.098	53.7842	204.187	0	45.6485	45.4615	196.433	2
9540	2	0	1540	1	240.495	121.845	118.65	0	0	-24.2214	-16.3513	548.29	146.458	16268.8	7789.83	-548.29	0	6.82201	4.65883	5.45979	0	0	0.0400554	161.723	-478.819	52.0308	190.872	0	55.2173	56.2127	296.575	2
9616	2	0	1616	1	268.309	137.333	130.976	0	0	73.1544	-1.90067	342.771	177.629	16271.1	7376.74	-342.771	0	7.02703	4.98257	4.93379	0	0	0.0887864	209.984	-502.378	45.0739	215.26	0	42.8684	43.6787	131.404	2
9640	2	0	1640	1	235.378	111.039	124.339	0	0	25.0156	-10.4523	-132.894	138.787	16518.5	7185.97	132.894	0	5.38182	5.93623	5.50762	0	0	0.0402509	176.31	-494.789	55.5371	227.018	0	54.7772	52.5455	218.494	2
9774	2	0	1774	1	259.173	117.459	141.714	0	0	39.4123	-10.7682	71.2586	144.867	16304.8	7584.93	-71.2586	0	5.35282	5.48723	6.16812	0	0	0.165979	182.934	-481.506	49.2397	1	0	52.4194	52.5499	151.443	2
9799	2	0	1799	1	297.831	138.908	158.923	0	0	7.57408	80.0029	-80.2213	164.14	16336.7	7494.16	80.2213	0	6.14519	5.06454	5.75446	0	0	0.119276	170.683	-479.233	40.4064	182.99	0	46.6374	44.7457	170.42	2
9889	2	0	1889	1	205.835	112.283	93.5513	0	0	147.242	81.797	233.092	169.194	16296.7	7791.34	-233.092	0	6.3571	4.5224	5.55953	0	0	0.0711073	207.93	-496.049	63.5638	229.766	0	44.4651	44.8698	118.923	2
9899	2	0	1899	1	279.568	144.418	135.149	0	0	133.778	21.6358	-89.3699	193.353	16609.1	7353.2	89.3699	0	7.30128	4.37599	4.72841	0	0	0.0225682	198.84	-490.789	41.9292	227.018	0	37.7237	36.8891	132.347	2
