# Supplementary material for: CaV1 and CaV2 calcium channels mediate the release of distinct pools of synaptic vesicles
Source: eLife. 2023 Feb 23;12:e81407. doi: 10.7554/eLife.81407 (PMC10023163; doi:10.7554/eLife.81407)
Supplement: Figure 8—source data 1. [file elife-81407-fig8-data1.zip › Figure 8 - Source Data 1/unc-13short/17/3/cav1_to_cav1(unc13).csv]

-143.405745455057
79.5769653022871
-81.3842796697318
-150.77425581952
-4.64404069504235
234.761454220381
-194.419513060904
213.672641753583
-239.360849218625
-77.3711788068067
-100.311388130158
-53.0544034155391
-55.3250508351775
2.21790793557011
132.523559096153
-80.7892125919207
-128.700584718663
-43.5939664635189
-167.101758689783
122.763137803431
-106.546446654647
-214.356611842766
138.527451743059
-26.4251105798576
-69.485782083917
392.819517951877
-261.373821427474
297.099872673221
259.565588481171
81.2284742911688
169.439312038252
48.9596923982717
325.355312602671
-42.4584309189122
53.3428040380531
-138.59936667583
87.1921666806338
-18.4798044964919
-36.2430833129292
307.95137157623
109.225587851579
-151.876070394523
-70.9953980668215
77.8389262518031
69.7570873660661
-81.9548757626944
106.484810741535
81.5283926202246
145.923555127541
-223.786101934711
-96.0049055969794
-76.3558888470143
33.6829065340098
-155.950915741854
8.9639993027231
-3.55250107213578
1.73586163096843
37.8161554522594
-128.685389135055
110.672500176061
-1.83974476023286
-65.9437898371907
-21.041996646989
-98.8475848199269
-119.587165461297
