# Supplementary material for: CaV1 and CaV2 calcium channels mediate the release of distinct pools of synaptic vesicles
Source: eLife. 2023 Feb 23;12:e81407. doi: 10.7554/eLife.81407 (PMC10023163; doi:10.7554/eLife.81407)
Supplement: Figure 8—source data 1. [file elife-81407-fig8-data1.zip › Figure 8 - Source Data 1/unc-13short/17/3/cav1_to_cav2.csv]

-26.4031472356473
17.1811116985009
52.3797591041366
-213.559251483035
244.463123016169
225.856693886682
294.303367947003
216.10283200294
-50.5755722992581
366.903874852254
246.044504975216
119.916577069074
68.8768755905949
456.888105348375
294.097997139841
85.7382351654196
16.4703939716455
214.597428730085
62.506244419139
426.883886882231
134.449207502566
187.917881517755
266.466397346088
66.783808726821
290.252257836346
290.481122398269
250.768810066311
389.171814917874
304.644274782113
257.394116201056
49.2817231618428
244.705356758437
184.014271185366
283.960587768397
147.797640883757
167.019697143831
80.84124440296
43.8833883052466
369.080284664225
208.937912364145
-145.469217263351
65.6861359420254
-7.95298293384622
-174.940760699843
314.840337239646
176.411177273243
318.758962756925
143.220035816885
324.183510780942
308.777286788485
261.904262142012
328.539966039421
208.226435964334
334.272292507052
250.907246940835
476.43096524429
238.082075556707
348.214277657666
217.280206867352
386.513196124728
135.443515347954
198.10025987844
-17.3653775294297
217.507169195487
222.317402482764
170.141945158113
300.27052877321
388.082836757781
162.767867488095
-271.771744902759
206.549823738293
-109.494208386528
-24.5570120540215
192.697869559088
168.552160015952
264.062179408818
308.841378427889
444.207883344214
203.221651105294
258.698396981446
31.0843953295262
179.345263521969
283.282537389827
142.162704052822
112.190388483945
-132.050208627599
193.18578569495
376.264403246623
240.599089162824
252.833760712867
264.997238822132
167.567894673477
84.6598544984918
