# Supplementary material for: CaV1 and CaV2 calcium channels mediate the release of distinct pools of synaptic vesicles
Source: eLife. 2023 Feb 23;12:e81407. doi: 10.7554/eLife.81407 (PMC10023163; doi:10.7554/eLife.81407)
Supplement: Figure 8—source data 1. [file elife-81407-fig8-data1.zip › Figure 8 - Source Data 1/unc-13short/17/3/cav1_to_unc13.csv]

251.912049096813
28.9293383394688
189.890583311488
259.280559461276
113.150344336798
-126.255150578625
302.92581670266
-105.166338111827
347.867152860381
185.877482448563
208.817691771914
161.560707057295
163.831354476933
106.288395706186
-24.0172554543969
189.295516233677
237.206888360419
152.100270105275
275.608062331539
-14.2568341616752
215.052750296403
322.862915484522
-30.021148101303
134.931414221614
177.992085725673
-284.313214310121
369.88012506923
-188.593569031465
-151.059284839415
27.2778293505871
-60.933008396496
59.5466112434842
-216.849008960915
150.964734560668
55.1634996037028
247.105670317585
21.3141369611221
126.986108138248
144.749386954685
-199.445067934474
-0.719284209822945
260.382374036279
179.501701708577
30.6673773899529
38.7492162756898
190.46117940445
2.02149290022135
26.9779110215313
-37.4172514857855
332.292405576467
204.511209238735
184.86219248877
74.8233971077461
264.45721938361
99.5423043390329
112.058804713892
106.770442010788
70.6901481894965
237.191692776811
-2.16619653430462
110.346048401989
174.450093478947
129.548300288745
207.353888461683
228.093469103052
