# Supplementary material for: CaV1 and CaV2 calcium channels mediate the release of distinct pools of synaptic vesicles
Source: eLife. 2023 Feb 23;12:e81407. doi: 10.7554/eLife.81407 (PMC10023163; doi:10.7554/eLife.81407)
Supplement: Figure 8—source data 1. [file elife-81407-fig8-data1.zip › Figure 8 - Source Data 1/unc-13short/17/3/cav2_to_cav2(cav1).csv]

107.255223737055
103.838338939233
100.036897166894
84.7304668539546
33.608956563352
78.181740710781
71.9781407838636
73.3788892010198
33.2768029021208
-27.7965930608807
-14.0480158305472
-163.975546739046
127.346555542041
-157.836879014656
105.687887922493
54.3442298928057
-61.0248021324078
-310.889861280957
80.7609786628745
35.9859460683365
-14.7387933656792
67.2239635065744
67.5981857205661
74.4042422277198
77.2081431955121
56.0970953658034
114.488226647369
97.7318192385683
89.39612463702
124.04048210779
59.9313387417715
65.2013321359664
98.5323402352151
43.4039942528834
76.6257783965084
144.379906489918
151.566230847817
113.036784933462
127.386459037709
48.7149473980244
138.970128342997
98.9591175333444
165.994410742991
120.479330853526
182.102605019067
139.58213184851
103.438702949188
88.2407846873793
95.3509842756139
84.851315305059
101.601787948221
106.279204391456
36.4095488225612
36.333295575605
49.7223854380318
48.265055545613
-278.334742368821
113.850570108065
-11.8145867462372
13.8154947730727
104.975040260237
125.707343272508
15.0320088634726
53.2133116572513
11.283483860243
162.795390429212
-1.62051987809173
36.8665482543984
48.7821729535935
16.9920364156278
28.3599245851401
161.067174281252
99.4414141827292
66.7087367762651
79.7364251182044
93.4280532289158
-1.12889217693373
175.024641032109
76.2520580822311
105.7831591799
126.676056499356
121.456937516414
150.363885510476
87.6296856662848
50.7024021031357
109.836895166274
66.1495918059409
178.808926218702
51.0432333269055
107.689738900946
22.6987624866633
38.9922355166491
121.005966024484
48.7471129372643
103.348497004015
-38.7507464586706
9.29322225559008
-16.1666128475408
-45.2443032887677
-46.0616248735751
22.6962473913882
17.8359156093247
20.6522811823743
-5.35149148892378
150.353708298866
20.8385286140219
-34.1502367516223
146.669053374149
77.0072950824724
-24.7091369149057
12.6628857015421
-90.6226444921122
154.188021736871
45.5650741448007
9.58652289837482
-8.02287870105283
132.671292189694
88.742893051196
42.7656491026537
-53.2518298111354
171.579798109993
-103.807402468483
0.682655635115225
68.7629153185699
-18.01877605974
7.9245169504502
169.096811739822
-11.0574531089405
153.78629652983
34.8537380978196
31.2827656295267
-275.104665317609
-53.2141087973978
-80.7513302620573
-10.1275345759495
-16.6454082084128
-61.1444542948229
38.1175447119858
96.7335490140285
-16.096842943738
90.0474306955002
31.3824252350314
-23.651180551893
-55.498114529295
-120.965050609455
-221.904799987748
-232.175686014536
-35.0187127238278
-78.3642802853064
-99.1434952390082
-12.5109431401033
-15.9725398819173
30.916917436356
156.47483436831
39.9787822933795
-27.914833061106
-104.284639674363
45.4888152104577
-104.02705840586
-211.05385416179
-330.638255311005
-11.3174152173669
-15.5151609775967
-93.454894431452
39.5064118604059
-65.2548943650327
-60.6985481151314
-0.683155192939012
-82.1273475546732
-286.3698769773
-238.916699538724
-285.606359221179
-222.114792350683
-301.742628361386
-137.70070101033
-349.486282027698
-119.379507913261
47.7195890754119
43.3951768382758
100.503087798432
-71.0700800313389
-106.453323267357
-306.297854162691
-209.486874344806
-88.4575030873784
-284.177751994735
51.7989256397195
-216.958032059734
-13.2159186812532
92.5596823497654
-112.958621242113
-60.3066557689053
-10.4034278191393
-26.6040689375659
-42.6405734698783
14.9453976530967
-136.609096793185
-34.8488981453229
33.1366328988515
-12.0243747917848
-9.56390203319097
-35.1072963206971
-49.3933513416196
-21.3272304245875
62.284805148367
-18.4586191778399
-6.60714471464235
177.223272651394
-22.447137026149
60.9730606096382
118.518322886186
62.4073050193983
48.0705683484921
-2.65028463713315
107.545454929001
-5.95581545326786
-43.2661037046601
-27.5091396061871
161.739359774885
-17.8422681332995
52.3542951234376
-5.86483331962881
11.9435139777233
5.24266081311725
31.2382637809824
140.063465688894
42.964764086948
43.1169319174551
55.3787565130333
-148.694781106682
-6.49386502426569
-72.5484294829839
75.1035455545352
-59.7251722514266
-70.8718579753513
-34.916829827318
-55.0863929531333
25.3248366307562
-39.6480850395892
-38.0254457472656
45.4813340272776
-313.509802301422
6.97273260772272
114.251495833072
-62.7180166792932
-66.8956647895575
-55.2862198419134
83.1755841792037
-22.8415677612211
-147.911959404573
16.9818884569831
-46.6139247251122
-72.3351225427396
-35.3073682452705
102.137602490759
-37.4195229095239
-101.231642420669
76.8746122217744
-84.5621789262586
7.59694412658428
-67.5475950843065
2.32635547707469
-16.208879758291
-165.395033009165
-100.835840332489
124.108063660937
-39.5065670674376
161.695575699556
-82.141043570311
-11.8940261838798
20.4050464118482
-43.0426079966965
3.48744934987553
-124.793067596856
132.086680806118
-82.5506000893838
-96.4461807949992
-42.7366966651789
-25.978299445047
135.644890905493
44.2813636611318
1.12225949547428
-28.9212673016918
-44.9418407899066
-206.486443822036
-30.093687996985
-81.7477916084172
131.475289980761
68.7171061288864
-42.436008194818
120.372954515853
-68.358124096856
-138.635369667059
-9.17998112307396
-0.285135591806466
-46.549663708669
-7.42907052105147
-15.5825616882576
94.7662735770355
43.3309331560049
6.32570998562369
-36.8342871083405
150.02269819846
224.816147355825
-2.83712732409549
217.505630807223
145.89381207955
125.917143055507
-272.390760290211
12.6876109573459
-213.809576837426
-338.588698458396
-274.237105476608
-298.816390758864
-173.444604609387
-95.4738201961627
-322.598294738698
-387.47731668609
