# Supplementary material for: CaV1 and CaV2 calcium channels mediate the release of distinct pools of synaptic vesicles
Source: eLife. 2023 Feb 23;12:e81407. doi: 10.7554/eLife.81407 (PMC10023163; doi:10.7554/eLife.81407)
Supplement: Figure 8—source data 1. [file elife-81407-fig8-data1.zip › Figure 8 - Source Data 1/unc-13short/17/3/cav2_to_cav2(unc13).csv]

105.834568291106
97.9959569918938
93.809031117049
80.7047380851473
28.8476400673899
73.5215841627942
68.2530246489077
77.953642655466
37.6837931964874
-24.7501001342971
-16.5340146793533
-162.614273088955
126.587691790806
-159.047016027962
104.371320358419
56.0046307758676
-59.2972510247528
-299.388805313094
73.1658571345288
37.2749046685931
-11.9344688514502
63.6833280947394
60.1536816443877
71.1553317481594
80.6737247008496
54.4810295500065
111.590022408142
91.8078113973206
84.2652317702596
125.156022252257
55.8837055863587
63.7231814457773
93.9524455096434
37.140920554797
72.9423840358722
140.293560456801
148.223361367709
114.067893281856
126.036442476325
46.2043503662462
136.875199102662
99.6477572117838
170.173249787531
121.733637647474
184.900546307807
139.378238062403
105.979160901861
90.1526796763537
98.1942958170221
81.7902179090561
100.73533120389
106.349320779471
42.6386059500619
34.4850478399021
53.0251613928776
46.2161687662956
-275.984187544487
113.530025338281
-9.42209254013142
18.3048429546761
102.814526377722
128.112189261803
17.0269143326477
55.8582259699469
11.7081629637687
162.305624217421
-1.6473058187039
31.9902313834427
46.2776675289097
15.196006211947
30.9575086015575
159.918329747077
97.794682334621
60.0552794704636
80.9597392518881
91.6671184888473
-3.0902734762094
178.083624067214
80.1437360452364
107.982308640247
126.892153653167
125.322469025294
152.429058064281
85.3843535353553
49.6127076430821
110.003787866463
66.9826222470692
176.714337556383
49.2255803502449
104.954845413919
22.4453073359036
36.2876805739725
119.908409739284
44.3525783193982
107.008790490734
-40.7679469945688
8.36852686423299
-16.4860218998037
-47.2551452957669
-52.4432187497114
24.8318935431307
21.5513079064549
19.516070281501
-2.35283816328956
151.59758810719
16.5607678321576
-35.2685969125414
143.323377991877
72.2304621518742
-24.8591960075209
10.2899884920407
-92.18210902184
156.076730090466
42.2255575793461
6.85282569502306
-7.58383845637582
129.533884280412
89.7466055597906
37.7060518163853
-54.9730609248727
170.552924082491
-106.7359254002
-1.8426521029287
75.6163629743387
-14.3323827349886
7.18343602709865
170.336818779368
-10.1448010506538
156.284644575244
30.3487816475317
28.6077001296981
-274.050886747937
-54.2756254076266
-79.9601533164277
-6.73103461809296
-18.3207959102765
-60.3301529999844
38.7587771555663
99.2201732120448
-12.2670585920205
96.5632894923147
33.3719931675951
-22.1569241050856
-54.5823585039616
-115.532075542269
-223.434188752555
-227.478032533883
-35.4056534506526
-73.203676232446
-93.455949959578
-11.0224286958619
-14.2952191831318
32.5053915207682
156.314742009501
44.111170465636
-29.3705831106636
-103.123790585149
46.9415561597634
-101.407220280067
-207.918577569941
-327.735764817098
-6.20341118746728
-10.9045889744775
-89.6924820541535
41.02208386454
-64.8438222533441
-59.5567115846752
0.749118316289241
-84.7320852066441
-291.638534059559
-245.033237954955
-290.159788755282
-226.708835099951
-307.081431435377
-139.588339379163
-351.47063106134
-117.494527201892
50.2871326123604
46.1656347597673
101.044503811314
-74.9391430351934
-106.237576381016
-310.39843082341
-208.968102681294
-89.8002652446121
-290.37578036249
53.4337778002009
-224.038131739202
-15.8828832948529
96.1447608711205
-114.00915408595
-55.9708815364284
-9.63660425124908
-27.2744937439238
-42.6927017774251
21.095835400356
-131.373397266088
-33.1285063319665
33.0599023053728
-6.348898979566
-10.7719316510484
-28.7342070221348
-49.4318463983836
-17.9816494169681
65.1979777855122
-21.7544677177757
-8.94187930187763
179.056089674508
-22.6383373939752
59.4091517202942
119.871809069697
62.7063921780245
52.0748002359651
0.347025912986282
108.60195562162
-8.74426178367139
-38.2988713588529
-23.2573165858339
157.575035426788
-14.6423575965346
56.5210926797263
-4.55343727034051
16.1299234260841
6.67865805868132
34.5273614707221
142.477100285188
48.7623552959085
47.5747003355355
58.4454933310262
-142.954496721097
-12.2228725875211
-73.2597155132789
70.9643213087475
-58.0746938940429
-71.6055511321829
-35.3458116499096
-48.7804112083795
26.8372818943462
-38.3318050369271
-40.7767848337353
46.4206654838672
-307.35295749209
3.96116969390278
112.326539643451
-64.9483636785881
-68.7662336078793
-56.9867034642994
85.5514156442841
-19.6126983428439
-146.582014148036
20.8967686071992
-44.0625075055686
-71.3760841630537
-31.9570154689063
103.155277379279
-40.2697761049421
-99.7531291212908
78.8845771811539
-82.6396529789636
9.88206064292172
-66.4931403609771
-0.480703830275161
-17.3832532420129
-163.342014791171
-102.910582768127
127.742112458967
-37.4904031610604
163.526243477016
-82.6448227628352
-15.7948196248835
23.440576868019
-45.5717688093064
-0.352662197114114
-129.5309034561
130.731877744744
-82.58901406519
-98.9948003248683
-41.7310534178032
-31.6578085927613
130.951609565785
42.0868440793638
5.56891731011638
-28.84798301927
-45.2947888681265
-212.709957923857
-30.4342809308146
-84.9539231759081
123.645686573822
66.1116323018032
-41.5774469658863
115.90579217027
-72.5351948075804
-141.674184232961
-13.4911392837785
-2.11878718881781
-50.8425175461853
-11.6430986620908
-18.6690710044531
89.7835909820824
37.9636466637276
3.95283243092126
-40.2878059148425
142.427855001377
225.270246151871
0.779039748555078
218.989305373576
149.204927082286
130.802111566853
-270.024580988982
12.3371166755715
-219.353315883978
-334.673600267175
-269.536101582493
-286.231558468484
-164.840205367789
-86.9926376827862
-315.326873312752
-392.504271989881
