# Supplementary material for: CaV1 and CaV2 calcium channels mediate the release of distinct pools of synaptic vesicles
Source: eLife. 2023 Feb 23;12:e81407. doi: 10.7554/eLife.81407 (PMC10023163; doi:10.7554/eLife.81407)
Supplement: Figure 8—source data 1. [file elife-81407-fig8-data1.zip › Figure 8 - Source Data 1/unc-13short/17/3/unc13_to_cav1.csv]

289.914729556847
308.279228817169
242.801752634034
519.552951710077
26.6277466346364
79.2207622557034
-34.6025433119685
48.8024661206837
358.758111105722
-62.3364967268571
32.0351142711806
181.165916223777
183.787850344375
-165.201670259688
21.299387810388
213.257247201698
320.924573136388
89.6873165238321
246.116052376594
-136.398562904971
146.64261196649
139.97783584382
32.3638016388068
270.787223140789
-7.21694235998439
-21.6004105509273
27.1465032657579
-86.1289711171994
-33.5565938524851
7.82973048094573
223.341330875839
28.3850953745714
79.1906917821834
-4.69403007260189
164.758419514081
165.908439830655
224.36701169017
276.67639983066
-54.9420980401483
77.8547401273136
429.393223284991
195.533642433889
337.463483327039
449.275918514806
2.73704560731858
156.591440235548
-9.6060059052179
148.246242732712
-32.1605103278926
-43.9965049789716
59.3545288956739
-37.5938381813539
102.570413051915
-7.74752417716809
7.75826310637785
-168.398675212986
48.5058354017165
-60.9212765678967
96.981793389743
-131.163307765357
177.779298573223
112.242835239391
311.21008426803
45.836330825583
112.11722741718
98.6561462250829
-25.5711335532287
-79.5773557078428
172.074046639769
584.970030885306
73.4483394042654
439.929538414435
276.722650914933
107.711058717341
90.5894791036117
-8.1751281500292
8.90134916602619
-150.858450183194
63.3116083637979
15.0548384189424
288.302597960566
145.303153604891
24.4297113085922
107.843714883449
151.652256491107
425.674315846052
148.847930853924
-78.9568382827492
20.5765024105167
64.824859664117
40.8610586774521
172.875885951387
188.871384578197
