# Supplementary material for: CaV1 and CaV2 calcium channels mediate the release of distinct pools of synaptic vesicles
Source: eLife. 2023 Feb 23;12:e81407. doi: 10.7554/eLife.81407 (PMC10023163; doi:10.7554/eLife.81407)
Supplement: Figure 8—source data 1. [file elife-81407-fig8-data1.zip › Figure 8 - Source Data 1/unc-13short/17/3/unc13_to_cav2.csv]

431.978075006977
226.607251339326
374.086989812597
450.203021018267
302.166209764724
80.8564644534526
484.23769278191
65.0698309816726
515.211668090786
376.220992531693
391.091996333831
355.315846319631
331.090692728867
303.442104397058
191.094239792805
374.088938599947
428.559398931091
338.175087154385
462.695442513294
175.58059256892
386.058417852048
505.365489069813
179.715886102491
326.589057287365
374.256164730843
-96.2375768235397
551.416430686895
10.9242539137704
57.3378717894484
206.071674692816
152.744362213092
256.710975587197
-49.4398604143898
321.285514655945
222.068657626933
443.517266352559
187.350465041865
309.091561152807
344.228529455806
3.3159435227426
152.872954470109
439.63595100087
378.335683379268
198.196485620272
248.079381481748
382.00927541955
191.647941662188
188.540256771612
147.604202719067
512.433357541573
401.268593449717
352.739984112319
278.197853300706
431.256379628856
306.692757685232
282.463353451996
278.595500418418
280.90731486911
402.339278567837
169.947335850564
298.991915442381
369.298361563935
303.568138128143
369.217389035402
411.879730178385
