# Supplementary material for: CaV1 and CaV2 calcium channels mediate the release of distinct pools of synaptic vesicles
Source: eLife. 2023 Feb 23;12:e81407. doi: 10.7554/eLife.81407 (PMC10023163; doi:10.7554/eLife.81407)
Supplement: Figure 8—source data 1. [file elife-81407-fig8-data1.zip › Figure 8 - Source Data 1/unc-13short/17/3/unc13_to_unc13(cav1).csv]

181.408425915091
199.772925175414
134.295448992278
411.046648068321
-81.8785570071195
-29.2855413860525
-143.108846953724
-59.7038375210723
250.251807463967
-170.842800368613
-76.4711893705753
72.6596125820215
75.2815467026194
-273.707973901444
-87.206915831368
104.750943559942
212.418269494632
-18.8189871179238
137.609748734838
-244.904866546727
38.1363083247343
31.4715322020638
-76.1425020029492
162.280919499033
-115.72324600174
-130.106714192683
-81.359800375998
-194.635274758955
-142.062897494241
-100.67657316081
114.835027234083
-80.1212082671846
-29.3156118595725
-113.200333714358
56.2521158723248
57.402136188899
115.860708048414
168.170096188904
-163.448401681904
-30.6515635144424
320.886919643235
87.0273387921334
228.957179685283
340.76961487305
-105.769258034437
48.0851365937924
-118.112309546974
39.7399390909559
-140.666813969649
-152.502808620728
-49.1517747460821
-146.10014182311
-5.93589058984071
-116.253827818924
-100.748040535378
-276.904978854742
-60.0004682400395
-169.427580209653
-11.524510252013
-239.669611407113
69.2729949314671
3.73653159763489
202.703780626274
-62.669972816173
3.61092377542445
-9.85015741667303
-134.077437194985
-188.083659349599
63.5677429980133
476.46372724355
-35.0579642374905
331.423234772679
168.216347273177
-0.795244924414874
-17.9168245381443
-116.681431791785
-99.6049544757298
-259.36475382495
-45.1946952779581
-93.4514652228136
179.79629431881
36.7968499631352
-84.0765923331637
-0.662588758306811
43.1459528493506
317.168012204296
40.3416272121685
-187.463141924505
-87.9298012312393
-43.681443977639
-67.6452449643039
64.3695823096314
80.3650809364408
