# Supplementary material for: CaV1 and CaV2 calcium channels mediate the release of distinct pools of synaptic vesicles
Source: eLife. 2023 Feb 23;12:e81407. doi: 10.7554/eLife.81407 (PMC10023163; doi:10.7554/eLife.81407)
Supplement: Figure 8—source data 1. [file elife-81407-fig8-data1.zip › Figure 8 - Source Data 1/unc-13short/36/1.csv]

image-ID	cycle	z-step	frame	accum	photon-count	photon-count11	photon-count12	photon-count21	photon-count22	psfx	psfy	psfz	psf-photon-count	x	y	z	stdev	amp	background11	background12	background21	background22	maxResidualSlope	chisq	log-likelihood	accuracy	llr	time-point	precisionx	precisiony	precisionz	vis-probe
1	0	0	1	1	501.593	249.892	251.701	0	0	-4.38282	65.2528	220.894	496.269	16448.3	4917.75	-220.894	0	16.6579	15.2599	17.7348	0	0	0.505127	160.186	-569.139	12.5597	272.094	0	28.2027	27.672	87.2286	0
2	0	0	2	1	690.543	329.185	361.358	0	0	63.8028	79.291	87.323	807.779	16479.8	5003.37	-87.323	0	25.3406	14.3818	16.752	0	0	0.350623	179.881	-582.235	8.49161	398.758	0	17.633	17.3728	58.9168	0
3	0	0	3	1	658.498	315.357	343.142	0	0	34.9386	0.407603	105.335	549.812	16508.6	4982.59	-105.335	0	17.5482	14.7437	18.1588	0	0	0.480915	160.791	-573.959	9.05695	287.55	0	24.9847	24.6314	81.032	0
4	0	0	4	1	352.936	187.552	165.384	0	0	18.0997	-2.15758	263.578	364.956	16525.5	4885.5	-263.578	0	12.5919	13.8144	15.237	0	0	0.181135	173.997	-562.169	18.8449	201.094	0	35.9955	35.57	110.564	0
5	0	0	5	1	694.78	316.787	377.993	0	0	11.4434	1.76004	21.522	701.602	16532.1	4981.24	-21.522	0	22.0929	14.8523	17.0325	0	0	0.384391	189.596	-587.424	8.46504	354.032	0	19.8272	19.4122	68.1857	0
6	0	0	6	1	773.709	316.663	457.045	0	0	44.5027	-23.5425	63.329	888.585	16499.1	5006.54	-63.329	0	28.1623	14.9417	17.6198	0	0	0.491177	124.375	-559.6	7.49658	385.678	0	16.2871	16.038	55.2517	0
8	0	0	8	1	767.437	356.263	411.173	0	0	49.7165	61.5239	162.823	737.924	16493.8	5021.14	-162.823	0	23.7972	13.1511	16.736	0	0	0.476647	162.683	-569.46	7.46757	312.242	0	18.9304	18.6642	60.7616	0
9	0	0	9	1	540.201	251.29	288.912	0	0	2.50134	65.9679	27.0597	579.682	16541.1	4917.03	-27.0597	0	18.1514	14.3358	15.8694	0	0	0.346565	165.561	-568.733	11.2807	267.806	0	23.1953	22.5931	79.2623	0
10	0	0	10	1	769.282	400.575	368.707	0	0	8.26572	5.91465	119.392	724.964	16535.3	4877.43	-119.392	0	23.3389	14.542	16.6185	0	0	0.254174	220.191	-602.507	7.4978	355.367	0	19.513	19.0819	62.6889	0
12	0	0	12	1	638.781	349.645	289.136	0	0	52.6833	21.6245	119.013	519.786	16590.5	4961.38	-119.013	0	16.557	14.889	17.1259	0	0	0.323367	200.927	-584.849	9.34644	261.227	0	26.2162	25.8102	84.304	0
15	0	0	15	1	624.705	292.855	331.85	0	0	74.8687	40.1226	119.418	554.572	16568.4	4942.88	-119.418	0	17.5867	14.0776	16.9719	0	0	0.19348	166.438	-569.521	9.53978	331.329	0	24.607	24.1938	78.9917	0
17	0	0	17	1	656.962	318.214	338.748	0	0	-18.8755	28.188	-6.51319	710.722	16462.8	4954.81	6.51319	0	22.4095	13.0573	14.403	0	0	0.650504	196.367	-576.916	8.82255	332.366	0	18.6084	18.1996	65.0652	0
18	0	0	18	1	498.956	236.234	262.722	0	0	-10.2392	62.308	42.6257	543.054	16553.8	4920.69	-42.6257	0	17.1065	12.468	16.0504	0	0	0.293914	149.991	-558.715	12.2496	248.352	0	24.2263	23.5522	80.5897	0
19	0	0	19	1	558.284	225.514	332.77	0	0	0.0483223	43.6187	-98.2307	595.281	16543.5	4939.38	98.2307	0	18.835	13.677	14.4675	0	0	0.370439	179.896	-570.958	10.7091	273.153	0	21.8868	21.4678	80.9984	0
20	0	0	20	1	653.43	313.62	339.81	0	0	74.8676	18.6857	71.7721	506.947	16568.4	4864.65	-71.7721	0	15.9097	13.6543	16.2049	0	0	0.0104985	176.006	-571.247	8.99247	254.37	0	26.2852	25.8013	86.3613	0
21	0	0	21	1	586.949	361.969	224.979	0	0	37.4735	72.9678	271.853	686.956	16506.1	4910.03	-271.853	0	23.5903	13.1782	15.7207	0	0	0.408371	165.429	-568.005	10.1376	314.619	0	20.5442	20.3129	65.1157	0
22	0	0	22	1	513.047	251.547	261.5	0	0	7.03446	-0.766872	4.04019	490.433	16536.5	4983.77	-4.04019	0	15.4447	12.6429	14.8852	0	0	0.163652	169.107	-560.131	11.7804	273.602	0	25.7304	25.2163	88.5254	0
23	0	0	23	1	581.825	243.31	338.515	0	0	83.2622	-0.697104	25.5877	685.961	16460.3	4983.7	-25.5877	0	21.4111	12.0998	14.3418	0	0	0.142677	190.541	-572.327	10.0902	394.983	0	19.0336	18.8023	65.7439	0
25	0	0	25	1	518.91	312.611	206.298	0	0	-27.3009	5.36764	210.697	497.373	16570.9	4877.97	-210.697	0	16.8099	14.2772	16.2522	0	0	0.32883	211.695	-584.696	11.8603	296.648	0	27.261	26.7211	83.7497	0
34	0	0	34	1	665.885	277.894	387.991	0	0	46.9997	15.1711	-46.5021	673.863	16496.6	4967.83	46.5021	0	21.0438	13.527	14.3483	0	0	0.298046	179.67	-574.456	8.70734	358.432	0	19.4944	19.2805	69.983	0
35	0	0	35	1	540.438	259.047	281.392	0	0	-1.54831	20.8473	94.5572	477.35	16545.1	4962.15	-94.5572	0	15.2551	12.6615	15.0604	0	0	0.26616	187.263	-568.248	11.0904	273.793	0	26.7239	26.1156	86.8987	0
36	0	0	36	1	502.397	224.419	277.978	0	0	48.4604	157.227	409.568	358.293	16495.1	4825.77	-409.568	0	13.7463	11.9867	14.7282	0	0	0.25056	230.283	-587.663	12.0056	240.427	0	36.5737	36.9098	137.632	0
38	0	0	38	1	580.988	324.622	256.366	0	0	47.2946	62.4384	105.327	556.402	16595.9	4920.56	-105.327	0	17.5921	13.4195	15.0587	0	0	0.297559	191.567	-578.531	10.2376	301.158	0	23.7778	23.3782	77.3592	0
39	0	0	39	1	586.827	284.209	302.618	0	0	89.7771	42.564	129.89	588.16	16553.4	4940.44	-129.89	0	18.6915	13.5165	14.8279	0	0	0.12352	169.195	-566.171	10.111	311.834	0	22.6931	22.3135	72.927	0
40	0	0	40	1	565.417	280.967	284.449	0	0	4.22753	94.6653	131.194	589.026	16539.3	4888.33	-131.194	0	18.9234	12.0312	14.4723	0	0	0.509678	163.174	-557.245	10.4351	298.56	0	22.2697	21.8032	70.9593	0
42	0	0	42	1	740.064	371.011	369.053	0	0	42.8388	-13.3283	22.6395	769.059	16500.7	4996.33	-22.6395	0	24.1605	12.4064	16.0409	0	0	0.329686	162.772	-567.815	7.72839	354.593	0	17.6769	17.4145	60.5747	0
46	0	0	46	1	731.378	344.582	386.797	0	0	54.8145	21.7902	115.663	688.574	16588.4	4961.21	-115.663	0	21.9043	13.1043	16.5098	0	0	0.0997216	193.923	-592.368	7.88078	348.945	0	19.9666	19.6458	64.6902	0
49	0	0	49	1	611.548	298.116	313.433	0	0	37.761	-23.261	4.22146	574.247	16505.8	5006.26	-4.22146	0	18.0723	12.2515	14.2087	0	0	0.439591	152.925	-553.648	9.52609	303.371	0	21.9631	21.6673	76.4889	0
52	0	0	52	1	523.408	272.626	250.782	0	0	20.6297	4.16792	151.337	579.289	16522.9	4978.83	-151.337	0	18.8092	13.3771	15.0271	0	0	0.271856	158.263	-558.197	11.5753	339.726	0	22.8439	22.5106	72.8484	0
57	0	0	57	1	554.494	218.986	335.508	0	0	23.6379	44.4756	2.39509	592.635	16519.9	4938.52	-2.39509	0	18.4651	11.3439	14.28	0	0	0.299128	171.734	-558.217	10.6114	285.926	0	21.5552	21.1098	73.8236	0
59	0	0	59	1	535.861	299.27	236.59	0	0	22.7657	52.8052	321.95	495.698	16421.1	4930.19	-321.95	0	17.6854	10.1511	13.8262	0	0	0.379862	227.537	-579.99	10.9137	299.554	0	25.5248	25.5317	86.6934	0
66	0	0	66	1	494.762	240.625	254.137	0	0	78.1245	73.3577	163.509	407.674	16565.1	4909.64	-163.509	0	13.1037	12.3858	14.2905	0	0	0.149188	166.263	-555.713	12.2286	219.052	0	31.0153	30.598	97.0061	0
69	0	0	69	1	514.233	240.022	274.212	0	0	27.1853	-22.8897	-65.6527	477.486	16516.4	5005.89	65.6527	0	15.1259	11.4627	12.6889	0	0	0.389014	163.639	-549.977	11.4832	294.738	0	24.9017	24.6019	89.5716	0
73	0	0	73	1	435.452	200.987	234.465	0	0	27.2015	77.6599	173.33	337.689	16416.7	5005	-173.33	0	10.9751	11.0111	12.937	0	0	0.213499	156.868	-540.41	13.9446	217.567	0	34.8745	34.6016	109.805	0
75	0	0	75	1	551.362	272.834	278.528	0	0	49.2192	76.4824	35.1449	552.647	16494.3	4906.52	-35.1449	0	17.1689	11.7476	13.2711	0	0	0.232261	190.228	-566.058	10.6481	315.102	0	22.7187	22.3213	77.8703	0
78	0	0	78	1	430.777	241.667	189.11	0	0	-14.3314	145.613	110.897	406.752	16458.2	4937.05	-110.897	0	13.0877	10.3482	12.0997	0	0	0.479267	158.476	-537.327	13.9553	227.131	0	28.6082	28.1485	92.838	0
83	0	0	83	1	597.919	314.976	282.943	0	0	125.917	103.486	387.052	435.824	16417.6	4879.51	-387.052	0	16.1578	9.77724	13.8589	0	0	0.321082	180.75	-551.373	9.59439	249.741	0	28.948	29.2577	108.339	0
84	0	0	84	1	492.474	240.229	252.245	0	0	-21.5976	57.3045	3.4885	471.444	16465.5	4925.7	-3.4885	0	14.8326	11.5239	13.3257	0	0	0.354733	165.788	-551.907	12.1373	265.535	0	25.8044	25.2002	88.9246	0
85	0	0	85	1	708.825	339.172	369.653	0	0	78.0081	110.498	94.451	654.657	16565.2	4872.5	-94.451	0	20.558	11.4303	14.5284	0	0	0.423937	188.491	-570.683	8.01642	338.019	0	20.2125	19.8923	65.9535	0
87	0	0	87	1	650.643	315.014	335.63	0	0	15.6292	-16.6183	89.5271	678.561	16527.9	4899.96	-89.5271	0	21.7177	11.8633	13.508	0	0	0.158197	152.606	-549.39	8.81612	346.779	0	19.1223	18.7251	63.0678	0
90	0	0	90	1	655.041	324.193	330.847	0	0	-10.2844	25.2252	41.8672	726.028	16553.8	4858.12	-41.8672	0	22.958	11.8925	13.4393	0	0	0.426847	123.16	-537.571	8.74687	336.792	0	18.1802	17.6209	61.4261	0
94	0	0	94	1	580.653	277.429	303.225	0	0	-2.27174	101.113	127.056	648.623	16545.8	4881.89	-127.056	0	20.845	11.3365	13.0214	0	0	0.476704	164.424	-554.302	9.98563	314.965	0	19.9547	19.5162	64.073	0
96	0	0	96	1	567.473	283.073	284.4	0	0	115.287	83.8347	91.4136	424.597	16527.9	4899.17	-91.4136	0	13.3002	11.2267	13.7191	0	0	0.172125	148.686	-544.779	10.288	276.221	0	28.9447	28.506	94.1006	0
99	0	0	99	1	722.961	347.939	375.022	0	0	5.83598	77.5761	26.7652	869.523	16537.7	4905.42	-26.7652	0	27.1887	11.4311	12.4632	0	0	0.717269	167.788	-559.478	7.76205	439.329	0	15.3336	14.9329	53.0619	0
101	0	0	101	1	447.178	217.833	229.345	0	0	27.1939	88.106	182.475	418.418	16516.4	4894.89	-182.475	0	13.6556	11.1362	13.6498	0	0	0.287608	185.129	-558.948	13.5942	282.76	0	29.5587	29.1225	92.1177	0
104	0	0	104	1	414.319	218.125	196.195	0	0	65.9967	52.899	198.553	398.84	16377.9	4930.1	-198.553	0	13.0533	9.5875	11.3018	0	0	0.153821	181.742	-542.995	14.4228	250.018	0	28.9502	28.8389	91.0194	0
106	0	0	106	1	523.635	263.159	260.476	0	0	16.5322	-10.5444	197.822	574.733	16427.4	4993.54	-197.822	0	19.1098	9.92893	12.6323	0	0	0.221088	187.343	-559.028	11.1103	300.597	0	21.3376	21.1839	67.8444	0
107	0	0	107	1	402.739	176.398	226.341	0	0	109.75	51.0207	219.605	333.676	16433.8	4931.98	-219.605	0	11.0153	10.0062	12.8872	0	0	0.208151	178.289	-544.86	15.1598	214.94	0	35.245	34.9722	109.803	0
109	0	0	109	1	293.509	160.33	133.178	0	0	60.0461	-13.58	372.823	248.739	16383.9	4996.58	-372.823	0	9.20637	10.5346	12.076	0	0	0.236832	160.872	-528.121	22.2747	199.896	0	46.9537	48.0675	167.302	0
113	0	0	113	1	457.599	225.197	232.402	0	0	7.03777	74.0298	129.027	418.463	16436.9	5008.63	-129.027	0	13.4266	9.45136	12.1356	0	0	0.223068	176.875	-546.073	12.8999	270.627	0	27.59	27.1953	88.6828	0
114	0	0	114	1	443.142	235.518	207.624	0	0	76.7059	48.5933	299.013	403.731	16367.2	4934.41	-299.013	0	14.0571	8.54351	11.5088	0	0	0.117794	234.26	-557.735	13.2227	295.61	0	28.6708	28.8486	94.6796	0
117	0	0	117	1	495.287	268.63	226.657	0	0	15.288	52.347	80.4726	428.89	16428.6	4930.65	-80.4726	0	13.5518	9.51191	12.0697	0	0	0.236239	185.389	-544.864	11.7672	275.291	0	26.9952	26.5259	88.9066	0
118	0	0	118	1	281.776	163.882	117.894	0	0	58.1568	70.1457	215.473	192.447	16385.7	4912.85	-215.473	0	6.35746	9.63261	12.2176	0	0	0.150377	144.676	-519.26	23.2129	162.014	0	57.1515	57.0325	177.048	0
119	0	0	119	1	593.397	313.254	280.142	0	0	20.9962	10.3753	143.998	552.193	16422.9	4972.62	-143.998	0	17.8615	9.36461	13.1117	0	0	0.316326	155.373	-539.776	9.61092	294.77	0	21.9394	21.755	70.5313	0
121	0	0	121	1	428.086	201.025	227.061	0	0	92.0274	-16.6042	-35.4408	331.336	16451.5	4999.6	35.4408	0	10.367	9.37037	11.2879	0	0	0.0211777	154.475	-527.202	13.8505	222.149	0	32.7682	32.5685	114.857	0
122	0	0	122	1	663.472	329.65	333.822	0	0	54.7418	-5.04832	190.642	612.185	16389.2	4988.05	-190.641	0	20.1259	9.49761	12.5942	0	0	0.134568	178.417	-550.684	8.45639	326.959	0	20.069	20.0583	64.2797	0
123	0	0	123	1	530.587	220.467	310.12	0	0	17.6692	68.2122	230.745	572.969	16426.2	5014.45	-230.745	0	19.2369	9.47092	11.9516	0	0	0.586909	168.883	-545.141	10.8584	259.215	0	21.3002	21.0817	67.6746	0
128	0	0	128	1	356.978	203.786	153.192	0	0	57.4011	70.545	-7.47204	260.998	16486.2	4912.46	7.47203	0	8.07156	9.4657	11.4521	0	0	0.188097	169.166	-536.051	17.218	250.025	0	41.4521	40.9522	142.725	0
130	0	0	130	1	395.135	185.833	209.302	0	0	55.4408	76.62	286.172	442.374	16388.5	5006.04	-286.172	0	15.2964	7.68868	11.5658	0	0	0.127263	202.651	-547.403	14.9884	287.707	0	25.6646	25.7937	85.2581	0
132	0	0	132	1	564.087	227.183	336.903	0	0	93.4165	49.688	21.969	597.402	16450.1	4933.31	-21.969	0	18.4928	9.46237	11.798	0	0	0.19846	173.793	-542.914	10.1146	352.226	0	20.1994	19.8784	69.5021	0
133	0	0	133	1	436.976	168.745	268.231	0	0	65.8741	-4.11391	14.5659	453.089	16477.7	4987.11	-14.5659	0	14.1556	9.66359	11.8111	0	0	0.168092	144.209	-531.556	13.6097	256.873	0	25.3343	25.0819	87.4212	0
136	0	0	136	1	361.7	195.942	165.758	0	0	80.4901	-16.4263	202.222	206.871	16562.7	4999.43	-202.222	0	6.83618	9.36868	12.1585	0	0	0.0830081	123.89	-510.446	17.0331	222.045	0	52.5151	51.9512	162.851	0
138	0	0	138	1	368.191	203.429	164.763	0	0	105.339	126.651	322.247	265.767	16438.2	4956.01	-322.247	0	9.41421	8.72413	11.4117	0	0	0.179265	183.919	-541.487	16.4565	211.526	0	41.9577	42.2269	141.806	0
141	0	0	141	1	525.749	250.698	275.051	0	0	40.4767	19.3723	150.821	479.027	16403.4	4963.63	-150.821	0	15.4578	9.66473	10.8789	0	0	0.254792	141.152	-525.05	10.9142	197.998	0	24.1609	24.0546	77.6898	0
145	0	0	145	1	439.14	209.302	229.838	0	0	52.3992	-7.55289	199.695	470.886	16491.2	4990.55	-199.695	0	15.5615	9.75817	11.4605	0	0	0.267341	196.372	-553.93	13.5073	270.458	0	24.9475	24.7919	78.8344	0
148	0	0	148	1	651.831	317.977	333.854	0	0	75.8958	-24.758	58.4618	656.302	16467.7	5007.76	-58.4618	0	20.714	9.2892	11.1781	0	0	0.248166	175.195	-544.771	8.55223	344.904	0	18.1958	17.9877	62.1916	0
149	0	0	149	1	638.558	353.892	284.665	0	0	91.0534	6.74866	315.432	684.062	16352.8	4976.25	-315.432	0	24.1548	8.2981	11.077	0	0	0.29989	202.275	-557.337	8.68905	359.35	0	18.1499	18.3894	61.3768	0
152	0	0	152	1	393.207	257.473	135.734	0	0	57.4691	28.8632	331.511	472.076	16486.1	4954.14	-331.511	0	16.873	9.42369	12.2529	0	0	0.283475	191.998	-548.516	15.4341	252.703	0	25.9001	26.0032	88.5421	0
153	0	0	153	1	656.128	326.809	329.319	0	0	77.2275	79.9668	157.885	663.452	16466.3	5002.69	-157.885	0	21.2757	9.06361	11.0631	0	0	0.258238	153.241	-534.839	8.47231	359.525	0	18.3496	18.1757	59.463	0
154	0	0	154	1	441.604	174.025	267.578	0	0	16.3113	69.1017	-117.549	351.357	16527.3	5013.56	117.549	0	11.1014	9.18083	10.475	0	0	0.207893	195.379	-545.812	13.2526	231.643	0	31.1436	30.4896	116.546	0
155	0	0	155	1	470.066	221.541	248.524	0	0	-12.016	9.56478	70.7968	396.422	16455.9	4973.44	-70.7968	0	12.6484	9.2094	11.1579	0	0	0.299508	167.042	-535.686	12.3924	212.29	0	28.0297	27.5518	93.1925	0
157	0	0	157	1	452.158	255.389	196.769	0	0	119.397	-34.6464	265.777	419.904	16424.2	5017.65	-265.777	0	14.4394	8.71037	10.4118	0	0	0.134335	154.035	-523.275	12.8362	263.303	0	26.9148	26.9824	85.5995	0
158	0	0	158	1	570.82	310.009	260.811	0	0	74.02	1.94401	231.878	641.962	16469.5	4981.06	-231.878	0	21.5047	8.40444	10.9224	0	0	0.138944	169.054	-542.495	9.85122	350.323	0	18.7712	18.6979	59.9468	0
159	0	0	159	1	544.124	275.039	269.084	0	0	36.1122	8.92801	248.998	620.693	16407.8	4974.07	-248.998	0	21.1004	8.61729	11.6085	0	0	0.315916	154.442	-536.939	10.4585	328.88	0	19.5432	19.5463	62.7312	0
160	0	0	160	1	477.332	235.565	241.767	0	0	110.696	62.7319	145.808	448.487	16432.9	5019.93	-145.808	0	14.3015	7.42702	9.89333	0	0	0.151884	177.364	-526.274	11.8845	262.522	0	24.2922	24.0884	78.41	0
161	0	0	161	1	481.758	238.841	242.917	0	0	46.1484	2.90005	239.063	451.988	16397.8	4980.1	-239.063	0	15.258	8.29315	10.7536	0	0	0.155678	188.591	-544.568	11.9195	283.775	0	25.0532	25.1291	79.6045	0
163	0	0	163	1	524.637	276.907	247.73	0	0	31.1799	59.3948	270.01	521.146	16412.7	5023.27	-270.01	0	17.8998	8.32751	10.7763	0	0	0.47374	149.892	-523.969	10.8208	269.261	0	22.402	22.3116	72.3272	0
164	0	0	164	1	281.782	183.759	98.0226	0	0	64.6109	8.33058	335.131	245.022	16478.9	4974.67	-335.131	0	8.79096	8.63974	10.9207	0	0	0.290807	161.553	-522.136	22.6084	225.031	0	44.6663	45.0913	152.754	0
166	0	0	166	1	365.747	243.813	121.933	0	0	38.0931	-4.91978	308.523	332.203	16405.8	4888.26	-308.523	0	11.7724	9.19118	12.7481	0	0	0.156847	155.678	-533.179	16.8548	243.912	0	35.0672	35.1807	116.703	0
167	0	0	167	1	402.493	199.141	203.352	0	0	-41.5248	61.6008	54.4353	297.402	16485.4	5021.06	-54.4353	0	9.48495	8.6995	11.5631	0	0	0.518692	181.951	-543.097	14.825	270.736	0	36.1323	35.2504	119.696	0
168	0	0	168	1	410.78	192.256	218.524	0	0	77.4258	98.0081	97.4549	324.542	16366.5	4884.99	-97.4549	0	10.1971	9.18008	10.7676	0	0	0.190028	175.1	-535.993	14.4524	216.15	0	33.8046	33.5247	110.87	0
169	0	0	169	1	344.501	163.327	181.174	0	0	49.5065	-27.9376	-67.3793	197.029	16494.1	5010.94	67.3793	0	6.23128	9.07597	10.7763	0	0	0.168166	170.618	-529.23	17.7853	212.945	0	51.4048	51.0945	184.067	0
170	0	0	170	1	335.464	181.996	153.468	0	0	17.0418	100.727	13.8417	234	16526.5	4882.27	-13.8417	0	7.28542	8.41544	10.6613	0	0	0.213248	169.382	-517.405	18.205	1	0	44.7257	43.9161	150.171	0
171	0	0	171	1	373.424	167.349	206.075	0	0	139.307	75.7971	81.0427	237.527	16404.3	5006.86	-81.0427	0	7.42653	8.57971	11.2905	0	0	0.255128	159.926	-528.469	16.1418	187.076	0	44.3516	44.0968	145.517	0
172	0	0	172	1	386.521	197.669	188.852	0	0	39.0061	73.4161	327.505	394.622	16404.9	5009.24	-327.505	0	14.0838	8.8089	10.626	0	0	0.304825	127.701	-510.226	15.4499	194.797	0	29.153	29.3758	98.7526	0
173	0	0	173	1	441.388	246.597	194.791	0	0	62.8057	-30.2465	85.3446	363.352	16381.1	5013.25	-85.3446	0	11.5681	7.97727	10.5845	0	0	0.140467	177.089	-531.94	13.1261	267.593	0	29.2132	29.0659	96.3928	0
178	0	0	178	1	272.277	115.393	156.884	0	0	16.8027	84.8612	-44.0629	211.138	16526.8	4898.14	44.0629	0	6.57531	9.07857	10.6188	0	0	0.308677	156.794	-520.609	23.6443	232.568	0	49.2101	48.4735	171.683	0
180	0	0	180	1	390.065	174.219	215.847	0	0	27.0956	47.2439	219.698	277.306	16516.5	4935.76	-219.698	0	9.23945	8.8173	10.7177	0	0	0.139416	155.987	-524.036	15.2977	206.975	0	39.2773	38.7747	121.557	0
181	0	0	181	1	311.386	167.922	143.464	0	0	29.3999	54.8155	315.199	229.91	16514.2	4928.18	-315.199	0	8.15155	8.08662	10.5605	0	0	0.238315	178.725	-521.623	19.8084	203.169	0	46.5335	46.4246	154.49	0
183	0	0	183	1	350.781	174.96	175.821	0	0	98.1659	81.7715	-51.9491	221.543	16445.4	4901.23	51.9491	0	6.84751	8.66646	11.4885	0	0	0.100599	169.737	-531.142	17.4354	180.81	0	47.9277	47.5015	165.384	0
184	0	0	184	1	358.081	191.523	166.558	0	0	40.7055	2.54532	232.949	303.193	16403.2	4980.45	-232.949	0	10.2069	8.35037	10.8404	0	0	0.0380137	155.076	-520.223	16.8586	187.078	0	35.5718	35.6866	111.949	0
185	0	0	185	1	431.829	210.357	221.472	0	0	116.741	27.8854	67.8302	289.782	16426.8	4955.11	-67.8302	0	9.06059	8.20118	10.8508	0	0	0.16735	170.346	-526.164	13.5172	217.349	0	36.5171	36.2129	120.704	0
186	0	0	186	1	309.144	146.876	162.268	0	0	138.893	79.0989	319.838	216.353	16504.3	4903.9	-319.838	0	7.62416	8.57736	10.2591	0	0	0.125792	138.518	-507.354	20.0431	158.479	0	50.2759	50.3264	164.948	0
189	0	0	189	1	380.237	183.103	197.134	0	0	80.3627	141.822	404.179	251.518	16363.5	4940.84	-404.179	0	9.53014	7.4712	9.67258	0	0	0.129732	168.027	-517.302	15.4081	198.056	0	42.0941	43.3127	160.747	0
191	0	0	191	1	314.585	139.201	175.384	0	0	77.686	97.3857	215.697	224.115	16465.9	4985.27	-215.697	0	7.39048	8.92958	9.87355	0	0	0.0905456	133.105	-506.976	19.6299	184.455	0	47.0221	46.8616	145.52	0
197	0	0	197	1	438.215	240.691	197.524	0	0	-15.3897	74.5285	203.049	378.933	16459.3	4908.47	-203.049	0	12.6305	8.63271	10.0007	0	0	0.415289	188.955	-535.057	13.2583	241.393	0	29.2581	28.7428	90.9639	0
198	0	0	198	1	428.06	174.449	253.611	0	0	10.6664	2.01637	-152.505	319.909	16532.9	4980.98	152.505	0	10.334	9.1912	10.489	0	0	0.170416	161.792	-526.036	13.744	248.76	0	33.945	33.1078	130.828	0
204	0	0	204	1	393.178	176.727	216.451	0	0	75.2371	95.8228	-16.5961	250.007	16568	4986.84	16.5961	0	7.71359	8.68674	10.5281	0	0	0.0456339	172.344	-528.255	15.1122	176.222	0	41.8101	41.3407	144.91	0
205	0	0	205	1	483.926	264.809	219.117	0	0	55.775	14.7085	277.451	466.038	16487.8	4968.29	-277.451	0	16.0776	8.08439	10.6206	0	0	0.118657	176.9	-541.615	11.8265	302.227	0	24.5839	24.5555	79.3402	0
206	0	0	206	1	348.233	168.156	180.077	0	0	21.8211	21.3123	205.453	249.81	16521.7	5061.35	-205.453	0	8.28756	8.10164	10.2669	0	0	0.124712	202.579	-524.921	17.2893	214.625	0	41.6242	41.0404	130.296	0
208	0	0	208	1	376.475	214.922	161.553	0	0	89.8592	68.1528	219.991	349.123	16453.7	5014.51	-219.991	0	11.5287	9.31248	10.135	0	0	0.277767	147.351	-518.822	15.9491	191.475	0	31.9551	31.691	99.6917	0
209	0	0	209	1	493.757	230.419	263.338	0	0	63.845	49.521	-18.5666	343.198	16479.7	5033.14	18.5666	0	10.625	9.06913	10.5062	0	0	0.216423	164.432	-533.813	11.6442	229.107	0	31.3293	31.005	110.337	0
210	0	0	210	1	415.516	226.195	189.321	0	0	18.9124	72.1552	235.206	396.629	16425	5010.5	-235.206	0	13.3484	7.27685	9.11068	0	0	0.260874	192.226	-530.211	13.8191	267.009	0	26.8349	26.6541	84.9559	0
211	0	0	211	1	496.332	238.265	258.067	0	0	47.7868	76.6281	244.853	540.928	16396.1	5006.03	-244.853	0	18.2148	8.8744	9.59963	0	0	0.592827	156.224	-524.04	11.4839	266.901	0	21.5626	21.5199	68.2607	0
213	0	0	213	1	347.539	141.275	206.264	0	0	31.3621	20.9442	-45.104	205.429	16512.2	4962.06	45.104	0	6.42263	8.42962	10.0769	0	0	0.0734667	195.669	-533.826	17.3638	218.405	0	48.7401	48.2591	171.067	0
215	0	0	215	1	424.274	204.615	219.658	0	0	38.7844	-10.5438	282.919	405.912	16504.8	4993.54	-282.919	0	14.1476	8.33849	10.2898	0	0	0.167356	161.901	-528.309	13.7566	257.887	0	27.6246	27.5818	88.9568	0
216	0	0	216	1	417.16	189.432	227.728	0	0	82.5358	48.2105	262.821	262.602	16461	4934.79	-262.821	0	8.91736	9.15026	10.5199	0	0	0.0542928	164.991	-527.862	14.162	230.329	0	42.0417	41.806	130.618	0
220	0	0	220	1	314.186	173.277	140.909	0	0	120.963	66.6153	384.705	208.431	16422.6	4916.38	-384.705	0	7.69958	8.69772	10.5354	0	0	0.080089	177.617	-537.193	19.7382	209.668	0	52.9737	53.6996	192.1	0
221	0	0	221	1	331.383	158.202	173.181	0	0	110.906	60.5913	221.282	229.418	16432.7	5022.07	-221.282	0	7.57694	8.65925	10.6522	0	0	0.221258	183.707	-532.358	18.5244	197.592	0	46.3125	45.9929	144.209	0
223	0	0	223	1	488.597	296.139	192.457	0	0	97.2306	35.3703	370.567	463.764	16446.3	4947.63	-370.567	0	16.9756	7.03887	9.3965	0	0	0.165185	190.962	-536.063	11.497	308.015	0	24.4273	24.7284	87.822	0
225	0	0	225	1	403.183	183.271	219.912	0	0	14.0779	52.7397	4.73311	293.062	16529.5	5029.92	-4.73311	0	9.14184	7.84594	9.6563	0	0	0.225609	189.148	-539.601	14.4507	240.844	0	34.888	34.1912	120.038	0
226	0	0	226	1	305.127	141.725	163.402	0	0	-5.07837	60.5039	246.816	309.664	16349.3	4922.5	-246.816	0	10.5659	7.17104	9.43959	0	0	0.113103	151.225	-506.542	19.839	236.695	0	33.5612	33.3893	105.56	0
227	0	0	227	1	303.891	189.923	113.968	0	0	79.926	64.0484	-43.1168	169.638	16463.6	4918.95	43.1168	0	5.24668	8.80244	9.69256	0	0	0.0124487	177.907	-528.027	20.3967	205.051	0	58.1798	57.7027	207.708	0
228	0	0	228	1	321.91	153.195	168.715	0	0	16.4546	-6.20902	11.7442	220.919	16527.1	4989.21	-11.7442	0	6.9544	7.96161	10.1802	0	0	0.0407793	138.381	-508.888	18.9363	221.478	0	45.3406	44.6567	153.812	0
230	0	0	230	1	284.358	149.26	135.098	0	0	133.844	79.9663	359.455	289.874	16409.7	5002.69	-359.455	0	10.5079	6.57818	9.05387	0	0	0.042586	249.232	-544.168	21.3141	247.613	0	35.5578	36.1449	127.978	0
231	0	0	231	1	332.837	163.56	169.277	0	0	17.3877	8.65695	104.304	195.692	16526.2	4974.34	-104.304	0	6.25569	8.24105	10.4036	0	0	0.0635645	159.963	-520.247	18.2959	184.333	0	51.6702	50.9643	165.425	0
233	0	0	233	1	373.546	138.773	234.773	0	0	96.6743	88.0825	201.829	476.968	16446.9	4894.92	-201.829	0	15.5867	6.90451	10.1365	0	0	0.179261	256.69	-553.084	15.6885	291.34	0	23.3556	23.1303	74.0163	0
234	0	0	234	1	387.624	224.779	162.845	0	0	120.239	18.6478	213.419	238.44	16423.3	4964.35	-213.419	0	7.86765	7.91363	10.4119	0	0	0.238757	193.989	-535.551	15.2301	218.298	0	43.6504	43.6705	136.29	0
236	0	0	236	1	376.991	177.139	199.852	0	0	-11.8607	84.4834	34.3178	311.218	16455.8	4998.18	-34.3178	0	9.7839	8.46195	9.9813	0	0	0.252892	182.419	-525.793	15.7673	221.425	0	33.5581	32.9908	114.382	0
237	0	0	237	1	403.543	202.156	201.387	0	0	90.8608	25.305	133.216	206.557	16552.4	4957.69	-133.216	0	6.58375	7.76392	10.4804	0	0	0.0556408	180.6	-535.329	14.5178	209.398	0	49.3829	48.7711	155.242	0
238	0	0	238	1	289.68	182.349	107.331	0	0	-129.965	15.8371	52.2229	158.796	16474.2	4867.5	-52.2229	0	5.34103	7.6926	9.88655	0	0	0.16009	167.532	-515.707	21.355	166.771	0	61.3863	57.5267	191.49	0
239	0	0	239	1	305.329	176.015	129.313	0	0	103.804	99.8951	212.752	251.91	16439.8	4883.1	-212.752	0	8.28126	8.0753	10.4829	0	0	0.0395564	186.406	-537.42	20.2645	208.694	0	42.4242	42.0602	131.21	0
240	0	0	240	1	395.625	130.617	265.009	0	0	70.947	78.5437	118.825	284.411	16373	5004.12	-118.825	0	8.99964	8.59134	9.94023	0	0	0.130825	161.699	-522.033	14.9157	201.105	0	36.824	36.6917	119.124	0
242	0	0	242	1	364.099	191.985	172.114	0	0	91.8799	0.354322	167.297	247.846	16352	4982.65	-167.297	0	8.02945	7.81905	10.2612	0	0	0.0675948	176.422	-525.081	16.3515	210.244	0	41.4599	41.5384	130.323	0
245	0	0	245	1	333.025	170.165	162.86	0	0	49.6536	46.7716	-50.8114	240.165	16493.9	4936.23	50.8114	0	7.46642	8.58122	10.8924	0	0	0.145499	143.227	-514.127	18.4393	197.377	0	43.4947	43.0471	151.369	0
247	0	0	247	1	310.556	166.837	143.718	0	0	113.024	17.552	210.656	195.385	16330.9	4965.45	-210.656	0	6.43856	7.76702	9.40254	0	0	0.0972496	212.57	-533.395	19.5675	167.918	0	51.1912	51.5259	158.595	0
250	0	0	250	1	397.146	164.951	232.195	0	0	42.6816	64.0325	62.4994	374.181	16500.9	4918.97	-62.4994	0	11.7039	6.97311	8.61773	0	0	0.238217	251.568	-544.257	14.4501	266.176	0	27.3909	26.9594	91.765	0
251	0	0	251	1	444.079	213.606	230.473	0	0	-29.9828	61.9159	-45.8185	244.885	16473.9	5020.74	45.8185	0	7.73008	8.85667	10.0373	0	0	0.346637	187.317	-535.583	13.0859	194.37	0	41.507	40.8268	147.144	0
254	0	0	254	1	321.802	171.655	150.147	0	0	7.85602	79.8215	82.0644	197.068	16436	4903.18	-82.0644	0	6.23054	7.69039	9.84583	0	0	0.136746	211.164	-539.036	18.8209	226.639	0	50.6044	49.8275	163.883	0
255	0	0	255	1	351.208	227.237	123.971	0	0	21.2273	65.2146	44.9979	195.07	16622	4917.79	-44.9979	0	6.10143	7.02699	10.0785	0	0	0.168995	258.218	-539.611	16.8747	232.272	0	50.9631	49.9706	166.164	0
257	0	0	257	1	367.298	164.063	203.234	0	0	58.2563	16.1456	204.78	220.054	16385.6	5066.51	-204.78	0	7.25784	7.42103	9.76418	0	0	0.0787225	149.927	-510.613	16.0451	192.736	0	45.4266	45.2213	142.662	0
260	0	0	260	1	393.489	181.918	211.571	0	0	61.516	19.0985	-149.591	264.23	16581.7	4963.9	149.591	0	8.43208	8.42079	9.37142	0	0	0.091623	168.831	-524.447	14.9127	210.354	0	38.961	38.1254	152.245	0
261	0	0	261	1	440.19	221.921	218.269	0	0	50.7869	25.784	-28.375	282.307	16393.1	4957.22	28.375	0	8.78247	7.74905	8.89585	0	0	0.0780557	239.251	-555.071	12.974	266.248	0	35.0428	34.916	123.791	0
263	0	0	263	1	360.152	160.485	199.667	0	0	96.5325	117.364	113.912	188.186	16447	4865.64	-113.912	0	5.94037	8.77019	10.6148	0	0	0.0250515	158.294	-523.876	16.7875	194.832	0	55.5967	54.8267	176.324	0
264	0	0	264	1	400.043	177.444	222.6	0	0	19.4888	-5.56394	5.87931	266.902	16424.4	4988.56	-5.87931	0	8.39242	8.79555	10.6282	0	0	0.293194	185.362	-539.07	14.8366	237.938	0	38.8894	38.5237	133.781	0
265	0	0	265	1	305.157	163.694	141.462	0	0	114.195	57.0085	256.665	211.516	16429.4	4925.99	-256.665	0	7.13994	8.06445	10.3695	0	0	0.194378	187.199	-533.101	20.2528	202.548	0	49.6845	49.5482	155.248	0
267	0	0	267	1	327.798	148.263	179.535	0	0	130.367	56.3695	240.085	212.729	16413.2	4926.63	-240.085	0	7.10648	7.84345	10.1642	0	0	0.128258	178.942	-523.741	18.5023	188.447	0	48.7107	48.6708	151.832	0
268	0	0	268	1	411.251	209.606	201.645	0	0	36.7203	28.2027	-13.4876	301.698	16506.8	4954.8	13.4876	0	9.39591	8.14954	9.06786	0	0	0.153119	178.872	-528.823	14.0967	232.048	0	33.5149	33.1317	117.849	0
273	0	0	273	1	373.566	214.355	159.212	0	0	81.4089	89.2394	250.131	282.584	16462.2	4893.76	-250.131	0	9.51121	6.4428	9.53134	0	0	0.10218	169.534	-516.448	15.5272	265.648	0	36.24	36.0473	114.404	0
274	0	0	274	1	308.76	157.78	150.981	0	0	-33.3832	77.6086	-48.8656	183.909	16477.3	5005.05	48.8656	0	5.8074	8.2753	9.03803	0	0	0.13419	166.763	-515.694	19.7486	214.696	0	51.9712	51.2758	186.191	0
275	0	0	275	1	303.933	184.145	119.788	0	0	48.1136	101.875	281.679	197.057	16395.8	4881.13	-281.679	0	6.80614	7.44332	9.77418	0	0	0.077116	169.516	-521.798	20.0698	207.653	0	51.8878	51.9145	165.78	0
279	0	0	279	1	322.727	160.688	162.039	0	0	12.9458	-20.2506	-28.4728	178.077	16431	5003.25	28.4728	0	5.62763	7.14938	9.1683	0	0	0.280767	205.396	-532.221	18.5112	222.434	0	52.6466	52.2449	181.363	0
284	0	0	284	1	294.81	166.42	128.391	0	0	38.9629	81.2892	78.5208	203.574	16504.6	5001.37	-78.5208	0	6.39144	8.08374	10.2731	0	0	0.185093	191.998	-534.804	21.0989	235.802	0	49.6161	49.0225	162.684	0
287	0	0	287	1	456.273	244.914	211.359	0	0	126.938	39.1763	229.067	420.598	16416.6	4943.82	-229.067	0	13.9722	6.81338	9.25015	0	0	0.157905	185.676	-530.001	12.3813	308.406	0	25.4481	25.4131	80.7588	0
290	0	0	290	1	346.153	147.87	198.283	0	0	54.2206	61.897	175.856	278.576	16389.7	4921.1	-175.856	0	9.02807	7.3797	8.35114	0	0	0.170717	165.322	-513.801	16.9646	258.271	0	35.9783	35.8918	113.437	0
293	0	0	293	1	293.363	144.77	148.593	0	0	16.6008	-14.4027	-113.666	197.011	16427.3	4997.4	113.666	0	6.30601	7.04875	9.04951	0	0	0.218727	179.461	-511.263	20.6721	200.197	0	48.3338	47.7705	176.229	0
294	0	0	294	1	278.013	144.386	133.628	0	0	152.674	49.0205	175.332	174.219	16390.9	4933.98	-175.332	0	5.6328	6.95706	9.50739	0	0	0.130326	179.021	-514.234	22.1217	205.79	0	55.7002	55.7644	174.292	0
295	0	0	295	1	286.058	147.875	138.183	0	0	66.3457	47.5808	174.782	188.529	16477.2	4835.76	-174.782	0	6.10336	7.58136	9.99686	0	0	0.089692	147.376	-505.418	21.6739	176.569	0	54.2738	53.1642	166.341	0
307	0	0	307	1	332.419	183.563	148.856	0	0	-25.1572	19.9947	-88.0802	212.75	16469.1	4963.01	88.0802	0	6.7874	8.59961	10.2985	0	0	0.272824	188.189	-540.832	18.3812	237.082	0	47.4347	46.6767	170.355	0
310	0	0	310	1	291.304	120.723	170.581	0	0	59.8201	20.2584	49.6672	192.18	16483.7	5062.4	-49.6672	0	6.01017	7.7381	9.17347	0	0	0.0857792	199.989	-528.418	21.0644	205.172	0	50.2211	49.6902	169.924	0
312	0	0	312	1	398.919	210.645	188.274	0	0	83.5367	94.034	102.507	310.969	16460	4888.97	-102.507	0	9.78055	7.66519	9.20619	0	0	0.10951	173.538	-523.952	14.5489	248.42	0	33.351	32.9677	108.162	0
314	0	0	314	1	398.927	249.559	149.368	0	0	80.3117	54.3972	256.664	340.079	16463.2	4928.6	-256.664	0	11.5002	7.05464	8.09462	0	0	0.133106	169.912	-515.925	14.3246	267.986	0	30.5628	30.3991	95.4651	0
321	0	0	321	1	334.195	158.14	176.056	0	0	66.0128	118.802	-38.0706	263.757	16477.5	4864.2	38.0706	0	8.15515	7.76015	8.82354	0	0	0.11769	148.961	-509.273	17.8347	201.75	0	37.8562	37.4422	133.639	0
322	0	0	322	1	289.444	160.757	128.687	0	0	67.1131	30.9394	211.514	151.829	16376.8	4952.06	-211.514	0	5.01158	7.76017	9.43462	0	0	0.0130937	180.962	-516.193	21.2931	194.568	0	64.7093	64.9848	200.005	0
329	0	0	329	1	305.195	162.406	142.789	0	0	21.3132	76.2613	147.885	236.424	16422.6	4906.74	-147.885	0	7.6131	7.40855	9.80623	0	0	0.110498	201.02	-538.109	19.968	272.706	0	42.8565	42.4582	134.857	0
330	0	0	330	1	358.46	186.132	172.328	0	0	71.5865	113.076	100.29	320.275	16472	4869.92	-100.29	0	10.081	6.87282	9.17206	0	0	0.14161	210.768	-532.1	16.3197	284.821	0	32.0773	31.6401	103.632	0
333	0	0	333	1	269.885	156.215	113.67	0	0	5.89792	60.2728	81.4512	226.944	16438	4922.73	-81.4512	0	7.1836	7.16296	8.6827	0	0	0.156526	156.255	-505.38	22.7829	193.469	0	42.6908	42.0323	139.766	0
337	0	0	337	1	385.538	193.212	192.326	0	0	-19.4143	65.0579	242.499	268.35	16463.3	4917.94	-242.499	0	9.16983	7.96677	9.10633	0	0	0.168685	200.183	-538.664	15.1673	229.101	0	38.828	38.2594	119.507	0
342	0	0	342	1	319.459	152.289	167.17	0	0	6.79257	10.2909	17.8201	273.268	16437.1	4972.71	-17.8201	0	8.59676	7.88861	9.59104	0	0	0.219528	186.905	-521	18.9838	231.42	0	36.841	36.3825	125.942	0
343	0	0	343	1	337.638	177.177	160.462	0	0	-1.67261	35.5675	211.53	273.638	16445.6	5047.09	-211.53	0	9.14573	6.36515	8.12866	0	0	0.196074	185.302	-521.405	17.2203	210.967	0	35.3172	34.848	111.165	0
346	0	0	346	1	397.486	185.38	212.106	0	0	12.4578	87.4578	-49.1815	233.742	16531.1	4995.2	49.1815	0	7.28879	7.56261	8.42319	0	0	0.254748	189.965	-522.23	14.4973	217.762	0	41.1306	40.6178	146.918	0
353	0	0	353	1	351.4	181.055	170.344	0	0	125.797	43.8623	240.18	308.461	16417.8	4939.14	-240.18	0	10.312	8.06222	10.1694	0	0	0.143729	208.595	-538.903	17.0827	264.376	0	34.9754	34.9196	109.528	0
354	0	0	354	1	295.137	138.904	156.233	0	0	14.0539	43.0335	311.087	205.608	16529.5	4939.97	-311.087	0	7.29829	8.08119	9.25921	0	0	0.168642	163.014	-515.49	20.8462	191.211	0	50.6098	50.3153	163.493	0
356	0	0	356	1	293.6	189.38	104.22	0	0	78.7317	75.3294	315.653	151.852	16464.8	4907.67	-315.653	0	5.34467	7.0587	9.62375	0	0	0.224839	177.376	-519.762	20.7774	201.13	0	65.7176	65.8885	218.813	0
361	0	0	361	1	388.96	201.249	187.71	0	0	83.746	44.7809	229.915	356.916	16459.8	4938.22	-229.915	0	11.8729	7.60978	8.90435	0	0	0.0380004	140.349	-502.605	14.9329	188.851	0	29.845	29.6401	93.101	0
362	0	0	362	1	379.687	205.334	174.352	0	0	25.6586	75.18	202.477	316.511	16418.2	5007.48	-202.477	0	10.4369	7.32308	8.43292	0	0	0.241233	163.929	-517.77	15.2457	212.977	0	32.1055	31.9339	101.1	0
363	0	0	363	1	332.592	145.64	186.952	0	0	87.9205	86.5131	54.8494	162.591	16555.3	4896.49	-54.8494	0	5.05085	7.71776	9.61753	0	0	0.0683729	188.887	-524.518	18.066	212.817	0	60.5936	59.7552	198.975	0
371	0	0	371	1	264.527	137.139	127.387	0	0	-20.4262	56.3985	-67.886	216.941	16564	5026.26	67.886	0	6.85078	7.75745	9.85839	0	0	0.196721	149.928	-510.681	23.8575	185.907	0	45.9807	44.9365	160.82	0
372	0	0	372	1	287.643	172.31	115.333	0	0	65.044	19.179	148.591	168.644	16478.5	5063.48	-148.591	0	5.4198	8.44402	9.58848	0	0	0.207733	147.016	-508.326	21.6792	168.561	0	58.842	58.3853	186.102	0
375	0	0	375	1	295.918	162.159	133.76	0	0	17.1437	24.2793	94.0521	235.111	16426.8	4958.72	-94.0521	0	7.4764	7.27244	9.53328	0	0	0.284301	192.127	-531.712	20.6239	1	0	42.0394	41.6547	136.206	0
377	0	0	377	1	346.22	170.975	175.245	0	0	68.3945	-14.1849	-58.2841	171.632	16475.2	4897.53	58.2841	0	5.3896	7.36726	8.60519	0	0	0.0268346	197.179	-527.35	17.0001	233.759	0	54.2576	53.8908	192.654	0
378	0	0	378	1	289.998	160.011	129.987	0	0	47.0712	38.0936	150.773	191.415	16596.2	4944.91	-150.773	0	6.15673	6.81585	8.89195	0	0	0.0815097	216.471	-536.128	20.8565	259.633	0	50.2786	49.643	157.279	0
381	0	0	381	1	315.302	134.617	180.686	0	0	-6.72306	-16.2337	137.517	215.948	16450.6	4899.57	-137.517	0	7.05031	8.46291	8.77448	0	0	0.15739	170.268	-519.825	19.2478	179.656	0	45.9936	45.3487	145.302	0
388	0	0	388	1	364.326	189.829	174.497	0	0	33.783	92.8955	187.803	324.828	16410.1	4890.1	-187.803	0	10.6158	6.54806	7.96693	0	0	0.133179	186.198	-520.874	15.7873	284.124	0	30.8248	30.6161	97.107	0
390	0	0	390	1	306.762	150.287	156.474	0	0	46.7541	55.7812	-12.542	263.268	16496.8	4927.22	12.542	0	8.16058	6.19744	8.40615	0	0	0.0184575	227.133	-539.14	19.2601	300.229	0	36.3769	35.9686	124.138	0
392	0	0	392	1	371.634	148.305	223.33	0	0	33.7356	48.3733	-83.4859	181.518	16509.8	5034.29	83.4859	0	5.68435	6.64881	8.43128	0	0	0.284086	232.989	-538.358	15.5134	259.549	0	51.0999	50.5239	183.358	0
394	0	0	394	1	383.841	221.242	162.599	0	0	113.964	66.5378	270.596	335.456	16429.6	5016.12	-270.596	0	11.425	6.06582	8.44099	0	0	0.0909294	211.284	-528.331	14.8545	274.115	0	30.0164	30.0016	97.0083	0
395	0	0	395	1	358.941	172.932	186.009	0	0	32.0925	39.4517	-53.1651	252.677	16511.5	4943.55	53.1651	0	7.88438	7.12341	8.57551	0	0	0.15353	206.507	-544.846	16.2537	241.815	0	38.3	37.8616	134.945	0
396	0	0	396	1	352.161	152.62	199.541	0	0	42.4685	52.896	179.479	228.177	16501.1	5029.76	-179.479	0	7.42321	7.53714	9.75722	0	0	0.177231	156.036	-510.259	16.8758	205.43	0	44.1318	43.6333	138.906	0
400	0	0	400	1	316.505	140.788	175.716	0	0	68.0246	-23.0172	223.501	250.902	16475.5	5006.02	-223.501	0	8.40851	7.0982	9.08318	0	0	0.205556	182.843	-519.91	18.9129	195.984	0	39.5979	39.5105	124.35	0
403	0	0	403	1	329.536	143.513	186.024	0	0	40.0421	67.5232	-136.339	212.248	16503.5	5015.14	136.339	0	6.71643	6.62046	8.32139	0	0	0.26869	213.068	-530.172	17.8001	230.171	0	44.8377	44.1328	169.658	0
404	0	0	404	1	295.42	166.057	129.363	0	0	98.4679	10.2312	146.247	188.984	16544.8	4972.77	-146.247	0	6.0618	7.31261	9.84746	0	0	0.131721	160.129	-517.411	20.7427	191.579	0	52.302	51.7883	163.843	0
406	0	0	406	1	418.04	192.535	225.504	0	0	145.258	77.1137	284.66	310.607	16398.3	5005.55	-284.66	0	10.6853	7.52447	9.4099	0	0	0.334257	170.041	-521.979	13.7895	207.454	0	34.0438	34.2163	109.958	0
410	0	0	410	1	286.241	151.358	134.883	0	0	83.6522	86.3796	198.36	157.702	16459.9	4896.62	-198.36	0	5.1481	6.56575	9.24251	0	0	0.193012	186.993	-510.286	21.1849	199.801	0	61.0093	60.6279	188.369	0
416	0	0	416	1	322.893	163.593	159.3	0	0	-15.5972	-14.4138	94.6029	219.852	16459.5	4897.75	-94.6029	0	7.09831	6.23285	8.67713	0	0	0.219269	166.553	-507.763	18.1993	202.317	0	42.8523	42.1573	137.221	0
419	0	0	419	1	327.206	167.218	159.988	0	0	66.7444	-36.0023	212.728	206.439	16476.8	4919.34	-212.728	0	6.89913	6.80404	8.42539	0	0	0.246948	151.467	-501.639	18.0064	220.074	0	46.534	46.4136	143.878	0
421	0	0	421	1	374.335	182.261	192.074	0	0	113.79	79.1739	-48.4706	275.025	16429.8	4903.83	48.4706	0	8.49784	6.74157	8.84236	0	0	0.0705329	162.952	-510.846	15.4556	199.608	0	35.8244	35.6227	124.847	0
423	0	0	423	1	361.327	205.965	155.362	0	0	90.9179	76.2928	320.444	330.834	16452.6	5006.37	-320.444	0	11.672	7.24904	8.54305	0	0	0.200292	169.653	-515.144	16.1469	220.187	0	31.9815	32.1057	106.59	0
424	0	0	424	1	311.956	150.53	161.426	0	0	57.7711	-33.0103	-26.2646	182.77	16585.4	4916.35	26.2646	0	5.75395	7.19755	8.82962	0	0	0.170227	178.616	-516.161	19.2138	230.729	0	51.4976	50.9958	177.415	0
425	0	0	425	1	295.616	127.663	167.954	0	0	56.5042	8.19254	34.2632	234.457	16487.1	4875.15	-34.2632	0	7.331	6.71269	9.06989	0	0	0.158502	154.675	-500.502	20.3959	190.87	0	41.5816	40.9805	138.247	0
427	0	0	427	1	279.632	122.111	157.521	0	0	-0.94866	142.375	-87.6626	180.597	16544.5	5039.94	87.6626	0	5.69137	7.05105	8.53804	0	0	0.11975	190.126	-522.49	21.7661	222.526	0	51.976	51.1149	187.81	0
437	0	0	437	1	236.576	136.978	99.5981	0	0	39.0044	10.8297	236.326	225.981	16404.9	4872.51	-236.326	0	7.61586	5.70529	8.10428	0	0	0.182422	199.281	-507.334	25.9052	232.401	0	41.8463	41.6463	130.955	0
441	0	0	441	1	320.299	176.328	143.972	0	0	12.3565	26.2128	166.768	221.821	16431.5	4956.79	-166.768	0	7.23661	6.92008	9.08616	0	0	0.192263	158.749	-504.808	18.608	188.934	0	43.9512	43.6822	137.912	0
443	0	0	443	1	367.787	175.06	192.727	0	0	93.5923	-16.9868	58.6523	262.22	16450	4900.33	-58.6523	0	8.25246	7.13752	9.0214	0	0	0.126686	175.209	-514.899	15.8678	210.142	0	37.6465	37.2193	125.039	0
449	0	0	449	1	349.625	157.898	191.728	0	0	22.2831	-16.9933	50.9649	286.443	16421.6	4999.99	-50.9649	0	9.07579	6.86831	7.57558	0	0	0.210783	208.464	-525.792	16.5486	255.915	0	32.8495	32.5798	112.53	0
457	0	0	457	1	327.023	174.858	152.165	0	0	64.7789	24.6277	399.458	224.971	16379.1	4858.71	-399.458	0	8.45476	6.03776	8.16374	0	0	0.139439	211.219	-527.601	17.8006	236.183	0	44.1914	44.7542	165.678	0
465	0	0	465	1	275.406	127.984	147.423	0	0	18.4387	-0.0178176	-91.3877	160.101	16525.1	4983.02	91.3877	0	5.07705	6.73245	8.49222	0	0	0.137459	171.103	-509.59	22.0552	209.813	0	57.2713	55.093	205.449	0
466	0	0	466	1	224.862	114.711	110.151	0	0	13.0597	43.9123	-99.6133	163.15	16530.5	4939.09	99.6133	0	5.14882	6.89463	8.41461	0	0	0.130378	144.57	-492.729	28.2189	181.421	0	56.9002	55.8479	206.308	0
483	0	0	483	1	304.985	137.338	167.647	0	0	56.2362	104.347	250.719	236.764	16487.3	4878.65	-250.719	0	7.99937	6.12749	7.30033	0	0	0.113452	199.684	-525.35	19.1507	263.639	0	40.5878	40.376	125.317	0
512	0	0	512	1	275.03	140.407	134.624	0	0	47.5802	45.9646	408.188	140.572	16396.3	4837.38	-408.188	0	5.32858	6.93356	9.11796	0	0	0.0306316	145.28	-496.912	22.3089	148.266	0	71.4996	71.8291	271.731	0
519	0	0	519	1	336.053	183.032	153.021	0	0	66.0353	112.634	280.455	206.544	16477.5	4870.37	-280.455	0	7.11545	6.30896	8.82215	0	0	0.0884382	202.217	-526.761	17.4143	229.954	0	47.6746	47.5058	151.852	0
532	0	0	532	1	277.082	137.232	139.85	0	0	19.1672	-52.5943	195.481	170.695	16424.7	5035.59	-195.481	0	5.72397	5.98303	7.63919	0	0	0.0657322	172.607	-500.799	21.4559	1	0	51.9435	51.8689	162.964	0
542	0	0	542	1	319.703	112.944	206.759	0	0	-12.0271	68.3981	219.604	252.96	16356.3	5014.26	-219.604	0	8.50274	5.57552	7.58417	0	0	0.21337	216.888	-517.412	18.0589	215.76	0	36.6554	36.4393	115.445	0
545	0	0	545	1	253.03	131.735	121.295	0	0	61.5498	8.57272	433.712	207.796	16382.4	4974.43	-433.712	0	8.05684	6.41657	7.81618	0	0	0.0690987	146.758	-490.445	24.0947	172.89	0	47.4996	49.3612	187.376	0
555	0	0	555	1	308.714	182.846	125.868	0	0	102.69	-1.64967	409.688	207.497	16540.5	4785.33	-409.688	0	7.86099	6.55135	8.68696	0	0	0.0103225	136.097	-491.643	19.2625	185.998	0	49.6411	50.4046	186.358	0
557	0	0	557	1	376.622	148.722	227.9	0	0	97.7391	-26.8401	120.111	274.268	16445.8	5009.84	-120.111	0	8.78673	6.43064	8.38642	0	0	0.0745417	218.531	-530.954	15.2353	225.667	0	34.9573	34.7969	112.951	0
560	0	0	560	1	271.903	148.839	123.064	0	0	47.3076	120.395	351.998	176.82	16496.3	4762.95	-351.998	0	6.43466	6.25421	8.31723	0	0	0.104079	135.145	-482.784	22.1949	189.725	0	56.2134	55.5582	192.582	0
565	0	0	565	1	280.77	167.509	113.261	0	0	5.22412	51.2194	53.704	178.049	16538.3	4832.12	-53.704	0	5.60367	6.47011	7.18493	0	0	0.188559	162.707	-498.368	21.1567	218.823	0	51.2635	49.665	169.106	0
570	0	0	570	1	263.546	146.243	117.303	0	0	98.029	97.6816	-7.65259	179.316	16545.2	4885.32	7.65259	0	5.5271	6.57622	8.09497	0	0	0.123226	167.427	-503.227	23.0846	185.865	0	51.8774	51.3142	177.295	0
571	0	0	571	1	367.632	193.908	173.724	0	0	102.037	124.407	447.452	283.611	16441.5	4858.59	-447.452	0	11.1195	4.54949	8.07059	0	0	0.24136	282.563	-541.242	15.2612	307.252	0	34.3826	35.0711	145.74	0
577	0	0	577	1	302.662	174.464	128.198	0	0	98.9941	46.8018	127.384	273.552	16444.6	4936.2	-127.384	0	8.67948	5.94439	8.23175	0	0	0.058219	185.028	-517.104	19.4627	241.665	0	35.1121	34.8588	112.261	0
590	0	0	590	1	298.614	157.236	141.378	0	0	39.5974	55.4181	279.227	209.106	16404.3	5027.24	-279.227	0	7.21685	6.26296	7.62611	0	0	0.209504	154.539	-495.678	19.7311	175.537	0	45.0634	45.1378	144.062	0
592	0	0	592	1	308.555	159.034	149.52	0	0	6.29336	49.9657	-99.9005	172.535	16537.3	4933.03	99.9006	0	5.44912	5.99657	7.80753	0	0	0.181	189.36	-513.483	18.9628	220.165	0	52.4867	51.4482	187.286	0
617	0	0	617	1	261.892	159.146	102.747	0	0	96.2698	-51.3807	416.584	223.031	16447.3	4835.06	-416.584	0	8.58613	5.21798	7.95041	0	0	0.118292	204.01	-516.401	22.7316	220.136	0	43.2134	43.991	167.357	0
618	0	0	618	1	292.456	136.325	156.131	0	0	23.8468	87.889	282.991	219.667	16420.1	4895.11	-282.991	0	7.62409	6.06609	8.02194	0	0	0.164031	139.846	-489.186	20.2489	168.487	0	43.8328	43.7813	139.915	0
620	0	0	620	1	262.081	147.085	114.996	0	0	64.9026	20.067	-129.535	158.041	16478.7	4962.93	129.535	0	5.00859	5.80429	7.51661	0	0	0.0856553	199.245	-517.914	22.8134	224.31	0	55.965	55.4089	209.216	0
622	0	0	622	1	334.299	206.906	127.393	0	0	40.4825	-46.3626	374.999	250.705	16403.4	4929.7	-374.999	0	9.38844	4.76442	7.83095	0	0	0.182601	170.577	-499.622	17.009	225.26	0	36.8773	37.9555	138.032	0
649	0	0	649	1	234.293	110.894	123.399	0	0	60.4229	13.4491	51.7254	190.347	16582.8	4869.89	-51.7254	0	5.96122	5.67161	6.94867	0	0	0.0434838	167.51	-493.56	25.8063	209.446	0	46.6456	46.0864	154.482	0
670	0	0	670	1	282.604	142.115	140.489	0	0	131.65	-17.0781	162.076	207.039	16511.6	5000.08	-162.076	0	6.71264	4.87356	7.25106	0	0	0.288368	219.902	-510.508	20.5336	264.52	0	42.1881	42.0667	133.992	0
674	0	0	674	1	308.283	130.005	178.278	0	0	27.1465	-12.0591	-120.853	270.38	16516.4	4995.06	120.853	0	8.64949	5.9941	6.89892	0	0	0.241967	204.5	-524.796	18.7991	295.123	0	33.6898	33.2322	126.718	0
681	0	0	681	1	236.619	128.59	108.028	0	0	79.393	45.6815	398.147	138.284	16364.5	4837.66	-398.147	0	5.17624	6.21382	8.00445	0	0	0.0196746	167.933	-498.894	26.0903	188.065	0	69.5877	69.8045	258.974	0
682	0	0	682	1	247.64	136.252	111.388	0	0	87.5261	110.895	357.551	193.527	16456	4872.1	-357.551	0	7.02881	5.93563	7.60044	0	0	0.0706139	182.405	-507.32	24.4715	186.821	0	49.9999	50.3262	173.363	0
700	0	0	700	1	281.941	139.061	142.881	0	0	107.711	15.4673	275.235	142.642	16535.5	4867.87	-275.235	0	4.89194	6.3851	7.64285	0	0	0.187277	156.574	-492.314	21.1427	170.584	0	65.956	65.7252	202.773	0
703	0	0	703	1	338.534	215.922	122.611	0	0	124.879	54.5938	390.431	263.576	16418.7	4828.75	-390.431	0	9.78155	5.29473	6.96948	0	0	0.074341	166.471	-504.147	16.7554	212.587	0	37.2895	37.2898	135.059	0
708	0	0	708	1	346.392	183.196	163.195	0	0	43.4972	36.4197	76.8265	219.897	16400.4	4946.58	-76.8265	0	6.91755	6.61567	8.14221	0	0	0.247347	160.905	-509.007	16.771	214.003	0	42.5901	42.3704	140.923	0
718	0	0	718	1	304.46	174.289	130.172	0	0	162.531	-27.9643	377.022	208.684	16381	4811.64	-377.022	0	7.75047	5.67561	7.40469	0	0	0.00378117	192.348	-508.301	19.0953	237.672	0	46.2457	46.1615	164.769	0
769	0	0	769	1	285.449	157.504	127.945	0	0	144.272	-35.8537	403.738	237.469	16399.3	4919.19	-403.738	0	9.0092	5.43095	7.13771	0	0	0.0679056	162.935	-493.958	20.4439	207.397	0	40.1094	41.3467	150.237	0
2008	0	0	8	1	271.668	135.277	136.391	0	0	-26.9661	56.8306	-40.4166	177.816	16271.5	4926.17	40.4166	0	7.45295	11.5773	10.921	0	0	0.283413	116.092	-505.868	65.4556	128.002	0	57.3351	55.6876	143.944	1
2039	0	0	39	1	304.637	195.358	109.279	0	0	72.2962	37.5249	696.809	288.432	16172.3	4746.16	-696.809	0	25.0644	9.72484	10.7471	0	0	0.0729335	112.67	-500.977	53.3165	144.884	0	70.1385	66.2686	308.059	1
2047	0	0	47	1	250.988	165.353	85.635	0	0	65.9304	-14.4876	160.27	202.242	16178.7	4798.17	-160.27	0	10.0443	10.8129	10.1159	0	0	0.18502	114.362	-498.333	71.0679	158.457	0	52.4327	50.0195	130.658	1
2104	0	0	104	1	212.784	109.359	103.425	0	0	32.609	44.2514	168.453	172.458	16411.3	4739.43	-168.453	0	8.59235	10.1373	9.70989	0	0	0.0298073	98.9573	-487.235	88.4083	134.419	0	60.5378	57.0042	153.3	1
2247	0	0	247	1	238.208	115.647	122.561	0	0	12.4034	-13.9539	0.296295	129.869	16531.2	5096.61	-0.296295	0	5.63852	10.0657	8.84517	0	0	0.169322	133.037	-498.248	73.1816	146.338	0	72.6318	70.7634	176.936	1
2282	0	0	282	1	250.269	133.281	116.987	0	0	-56.0611	-320.35	83.4458	149.759	16300.6	4605.73	-83.4458	0	9.12673	9.33539	8.70742	0	0	0.259694	141.286	-502.531	66.8369	154.745	0	55.3192	70.9891	130.457	1
2311	0	0	311	1	316.651	188.11	128.541	0	0	52.0129	70.4828	29.9312	188.234	16591.2	5111.84	-29.9312	0	8.21703	9.63485	8.73166	0	0	0.221364	115.689	-486.893	48.4416	151.633	0	52.1349	50.43	126.26	1
2354	0	0	354	1	241.115	131.661	109.454	0	0	57.0013	72.3707	289.793	169.828	16187.6	4910.63	-289.793	0	9.53192	7.70565	9.10035	0	0	0.136803	121.616	-481.91	68.3182	163.993	0	56.2536	53.8948	225.876	1
2418	0	0	418	1	274.074	152.498	121.576	0	0	102.237	56.8011	162.686	166.03	16640.6	4627.22	-162.686	0	8.17248	8.75733	7.6697	0	0	0.184854	138.462	-496.186	56.6387	153.906	0	59.6692	56.3306	154.5	1
2559	0	0	559	1	259.236	111.321	147.914	0	0	91.6975	38.1815	106.445	214.752	16252.5	4645.84	-106.445	0	10.0399	7.67461	7.45095	0	0	0.0815939	132.384	-486.051	59.3252	144.187	0	44.6435	43.2338	106.812	1
2621	0	0	621	1	173.009	91.4257	81.5831	0	0	13.7792	37.7402	42.8662	109.033	16230.8	4745.94	-42.8662	0	4.8502	8.57185	8.32011	0	0	0.103377	124.119	-482.353	111.219	126.499	0	85.7391	81.6138	203.977	1
2632	0	0	632	1	298.796	142.937	155.859	0	0	-13.0177	-53.0692	32.157	172.318	16357.3	4936.41	-32.157	0	7.79458	8.65793	7.46907	0	0	0.272503	133.816	-488.98	49.9852	149.911	0	52.5681	51.1892	127.752	1
2692	0	0	692	1	247.962	142.242	105.719	0	0	76.979	1.09674	-1.98449	150.18	16366.9	4782.58	1.98449	0	6.4489	8.58555	7.50104	0	0	0.12328	133.082	-489.361	64.5553	154.209	0	60.1909	58.4943	151.829	1
2696	0	0	696	1	306.797	146.635	160.162	0	0	29.0274	43.0616	28.1487	178.333	16215.6	4640.96	-28.1487	0	7.81341	8.02229	7.39155	0	0	0.0883662	172.79	-504.631	47.5192	173.209	0	52.1737	50.3024	127.144	1
2723	0	0	723	1	241.104	146.854	94.25	0	0	56.3476	-3.94473	486.297	222.636	16487.2	4887.29	-486.297	0	15.3914	7.64327	7.46376	0	0	0.142493	150.958	-495.571	65.5453	164.68	0	58.5981	54.3762	343.571	1
2749	0	0	749	1	251.85	129.442	122.408	0	0	13.2904	-17.1477	100.741	156.479	16331	4900.49	-100.741	0	7.3994	8.26451	7.98518	0	0	0.164495	116.555	-476.868	63.4744	143.737	0	59.0305	57.8918	139.879	1
2779	0	0	779	1	244.35	104.98	139.37	0	0	34.1409	-30.5498	54.123	138.541	16509.4	4515.25	-54.123	0	6.28975	7.63775	8.10966	0	0	0.10654	139.44	-492.137	65.3843	155.995	0	67.3025	63.969	158.765	1
2789	0	0	789	1	230.655	136.894	93.7611	0	0	-32.4712	-9.34327	68.9524	186.362	16277.1	4693.36	-68.9524	0	8.63369	8.13191	7.27234	0	0	0.150058	130.202	-480.673	70.2314	157.556	0	49.8905	48.2345	120.238	1
2797	0	0	797	1	231.992	149.757	82.2344	0	0	2.54401	14.2539	47.1092	160.483	16640.7	4869.09	-47.1091	0	7.20485	9.06153	7.89518	0	0	0.111162	104.799	-478.062	72.4705	130.055	0	59.3503	56.9026	139.914	1
2826	0	0	826	1	297.339	181.337	116.002	0	0	26.0157	-80.4061	188.943	201.388	16318.2	4864.09	-188.943	0	10.5144	8.1921	7.80704	0	0	0.097849	110.628	-478.163	50.2189	156.249	0	45.9883	45.2269	128.48	1
2832	0	0	832	1	269.236	127.4	141.836	0	0	-40.5366	7.30906	18.4499	205.322	16285.1	4776.37	-18.4499	0	9.10193	7.85674	6.53947	0	0	0.194719	142.379	-483.004	55.2614	165.68	0	43.5742	42.0536	109.501	1
2896	0	0	896	1	226.653	119.377	107.276	0	0	-18.2803	64.553	-10.8782	128.326	16462.2	4818.79	10.8782	0	5.48068	8.82858	7.6862	0	0	0.102318	116.128	-477.964	74.078	124.516	0	71.0044	67.5664	172.84	1
2905	0	0	905	1	265.355	176.023	89.3328	0	0	-185.356	-117.806	206.851	160.507	16529.6	4602.51	-206.851	0	9.49786	7.95715	7.20308	0	0	0.283976	121.039	-479.235	57.483	133.219	0	55.8965	50.6854	156.437	1
2957	0	0	957	1	252.104	111.359	140.745	0	0	-0.0437157	104.217	-9.6531	206.756	16344.3	4978.44	9.6531	0	8.78537	7.57383	7.43141	0	0	0.212973	144.227	-486.358	61.4625	139.818	0	43.8321	42.981	107.454	1
2968	0	0	968	1	238.776	119.661	119.115	0	0	-48.5635	-22.8315	-12.0127	155.185	16392.8	4906.17	12.0127	0	6.78239	7.94956	7.22695	0	0	0.122727	136.802	-483.799	66.5279	177.571	0	55.7177	54.3868	144.557	1
2975	0	0	975	1	270.097	121.422	148.675	0	0	-15.1461	17.0254	98.0536	206.085	16160.1	4766.65	-98.0536	0	9.71226	7.31864	7.01773	0	0	0.225619	134.276	-484.804	55.0199	147.069	0	45.0525	42.6709	105.809	1
3037	0	0	1037	1	240.474	133.703	106.772	0	0	-66.1226	-74.0887	-312.508	150.895	16510	4957.43	312.508	0	6.26612	8.49794	7.44239	0	0	0.185228	121.083	-483.635	67.1433	166.892	0	58.8673	55.4845	231.858	1
3074	0	0	1074	1	272.053	118.449	153.603	0	0	31.2008	-12.8219	8.9105	168.296	16412.7	4796.5	-8.9105	0	7.33458	8.17924	7.05708	0	0	0.0768501	148.039	-489.877	55.6313	194.672	0	53.4984	51.4645	132.556	1
3091	0	0	1091	1	180.028	87.1215	92.9067	0	0	-20.6881	-10.9557	146.866	138.769	16464.6	4396	-146.866	0	6.89293	8.04751	7.31659	0	0	0.110124	93.5938	-464.327	100.121	124.709	0	65.9139	63.6004	160.846	1
3123	0	0	1123	1	224.403	118.57	105.833	0	0	76.7768	-0.340293	48.1165	152.514	16267.5	4784.02	-48.1165	0	6.81785	8.19312	6.85237	0	0	0.051365	142.428	-483.721	72.2318	160.236	0	59.1878	57.0909	144.216	1
3126	0	0	1126	1	290.302	174.773	115.529	0	0	28.5835	-5.46733	122.198	233.134	16415.3	4490.17	-122.198	0	11.1916	6.87801	6.32637	0	0	0.063425	124.004	-470.505	48.6092	170.821	0	39.7582	38.1549	94.3395	1
3163	0	0	1163	1	222.924	99.6331	123.291	0	0	-55.8419	-41.9715	240.209	183.883	16200.8	4825.65	-240.209	0	10.1957	7.45336	7.19214	0	0	0.197108	139.209	-486.133	72.2289	126.074	0	49.322	46.3919	163.465	1
3199	0	0	1199	1	219.546	122.415	97.1312	0	0	-37.5621	45.6521	388.65	145.145	16381.8	4538.71	-388.65	0	9.21472	7.49721	6.9306	0	0	0.137074	162.593	-493.723	73.3305	159.507	0	70.9384	66.8885	379.076	1
3206	0	0	1206	1	224.715	130.089	94.6257	0	0	-34.617	-11.5125	142.245	190.592	16478.5	4595.87	-142.245	0	9.4606	7.27945	6.61719	0	0	0.174317	133.17	-481.126	69.9397	150.223	0	48.8003	45.7114	129.835	1
3230	0	0	1230	1	266.75	180.166	86.5839	0	0	67.8563	-24.8989	391.563	230.34	16475.7	4708.92	-391.563	0	14.4465	7.62023	7.08097	0	0	0.0484918	112.348	-474.282	56.4505	148.665	0	47.7694	45.2076	245.149	1
3244	0	0	1244	1	207.265	105.795	101.47	0	0	-61.2586	-100.186	298.673	162.271	16405.5	4983.53	-298.673	0	9.71963	7.60328	7.50149	0	0	0.0584846	101.441	-466.394	81.0955	136.903	0	54.6652	53.7933	219.917	1
3313	0	0	1313	1	279.788	152.558	127.231	0	0	81.9306	8.93516	280.673	155.003	16162.7	4774.75	-280.673	0	8.63745	7.2098	7.04699	0	0	0.0594097	155.838	-488.706	52.371	172.854	0	59.7188	55.8002	221.091	1
3368	0	0	1368	1	218.194	107.156	111.038	0	0	-7.11963	-25.0765	-67.4696	177.406	16650.3	5008.08	67.4696	0	7.4043	8.44594	6.90481	0	0	0.154836	98.326	-467.725	75.7374	135.06	0	48.808	47.2253	128.782	1
3398	0	0	1398	1	239.983	127.184	112.799	0	0	71.7897	-78.9271	62.1057	127.993	16571.4	4762.95	-62.1057	0	5.92406	7.66189	7.10143	0	0	0.125674	171.408	-497.361	65.3682	154.783	0	69.298	67.6956	161.427	1
3400	0	0	1400	1	230.549	138.243	92.3061	0	0	39.4914	-10.9828	31.2334	262.032	16304.7	4894.32	-31.2334	0	11.6083	6.82669	5.61249	0	0	0.0651851	214.546	-506.54	64.7265	206.002	0	33.4177	32.787	83.8188	1
3422	0	0	1422	1	261.564	146.538	115.026	0	0	43.0917	-10.9267	102.291	239.526	16301.1	4894.27	-102.291	0	11.2806	6.53552	6.363	0	0	0.0608347	141.394	-476.125	55.402	152.988	0	37.1605	36.5748	89.9552	1
3437	0	0	1437	1	303.457	154.771	148.686	0	0	-12.6304	-34.5554	443.602	228.58	16456.5	4618.92	-443.602	0	15.3716	7.34494	6.9251	0	0	0.0943474	112.514	-473.14	47.0071	153.068	0	52.4993	48.0678	300.599	1
3531	0	0	1531	1	213.55	105.365	108.185	0	0	-7.83811	107.36	-114.637	148.262	16551.4	5074.96	114.637	0	5.91597	7.85852	6.91104	0	0	0.0725143	156.882	-484.513	76.934	137.069	0	57.1337	55.6341	166.163	1
3542	0	0	1542	1	252.637	146.437	106.2	0	0	44.4865	31.7004	94.3942	161.401	16499.1	5050.96	-94.3942	0	7.49029	7.29566	7.09456	0	0	0.168889	147.416	-484.159	60.3354	158.458	0	54.9682	53.3003	131.444	1
3564	0	0	1564	1	242.631	138.884	103.747	0	0	-75.3463	-91.7308	365.635	150.916	16120.6	4775.75	-365.635	0	9.68408	6.6412	6.34769	0	0	0.112497	139.032	-474.977	61.4317	126.227	0	60.1798	57.6021	288.779	1
3586	0	0	1586	1	209.692	132.518	77.1747	0	0	-6.97728	-38.4309	189.632	181.497	16351.2	4921.77	-189.632	0	9.42688	6.77764	6.8621	0	0	0.0994585	126.272	-473.902	76.4855	173.531	0	47.7611	46.9307	134.772	1
3655	0	0	1655	1	272.721	141.488	131.233	0	0	41.9939	-45.116	24.032	183.424	16601.2	5127.78	-24.032	0	8.15236	7.62796	6.5003	0	0	0.0567669	107.077	-465.335	53.976	121.002	0	47.5362	46.0862	116.404	1
3656	0	0	1656	1	233.017	102.228	130.79	0	0	27.6769	-23.5923	-31.6676	189.434	16316.6	4906.93	31.6676	0	8.04003	6.73084	5.96923	0	0	0.198373	125.482	-470.254	64.3395	180.859	0	43.3878	42.7926	110.984	1
3668	0	0	1668	1	226.679	119.831	106.848	0	0	38.2411	48.2653	182.084	153.718	16605	4835.08	-182.084	0	7.75486	6.94637	6.39163	0	0	0.166269	161.547	-489.893	68.0406	177.883	0	56.7843	55.3973	152.228	1
3682	0	0	1682	1	211.561	115.629	95.9325	0	0	2.67278	-52.8864	-293.337	132.648	16540.9	4936.23	293.337	0	5.35427	7.70454	7.25702	0	0	0.0411908	115.96	-471.021	78.4323	124.956	0	65.5596	61.8491	248.759	1
3692	0	0	1692	1	252.32	104.775	147.545	0	0	142.499	8.91557	528.995	197.489	16301.4	4675.1	-528.995	0	14.1678	6.85152	6.96005	0	0	0.0735017	121.266	-473.084	59.5468	168.718	0	64.0849	63.6254	380.679	1
3703	0	0	1703	1	216.019	103.977	112.042	0	0	74.3121	-73.281	-306.544	139.417	16469.2	5056.28	306.544	0	5.65987	7.39455	6.56156	0	0	0.0358849	139.412	-476.961	73.9931	157.761	0	60.372	58.6822	238.8	1
3731	0	0	1731	1	229.408	119.301	110.107	0	0	45.2924	2.60194	-290.181	175.57	16597.9	5080.06	290.181	0	6.92118	7.6729	5.84638	0	0	0.0766983	151.567	-486.774	67.0605	160.175	0	48.5616	46.3188	194.321	1
3758	0	0	1758	1	234.299	126.759	107.541	0	0	24.3956	24.5768	202.612	175.504	16120.5	4759.1	-202.612	0	9.07849	6.63449	5.94447	0	0	0.197242	147.373	-472.437	63.6527	154.276	0	49.8362	47.2163	143.145	1
3875	0	0	1875	1	238.117	109.94	128.177	0	0	19.3035	-7.30583	24.8094	159.115	16225.3	4691.33	-24.8094	0	7.02402	6.40408	6.62145	0	0	0.140347	139.06	-473.369	63.0813	161.013	0	54.3579	52.5093	132.055	1
3901	0	0	1901	1	262.413	141.776	120.637	0	0	-36.9153	8.90793	266.455	176.651	16281.5	4774.77	-266.455	0	9.91214	6.41613	6.65709	0	0	0.188677	133.468	-474.436	55.4111	146.469	0	49.4555	46.8751	182.079	1
3949	0	0	1949	1	198.759	106.306	92.4537	0	0	3.63519	20.5481	-70.966	156.469	16340.6	4862.79	70.966	0	6.43159	7.12307	6.07361	0	0	0.144965	118.406	-464.147	81.2565	144.619	0	51.8828	50.7454	142.039	1
4002	0	0	2	1	296.246	171.506	124.74	0	0	-26.6872	52.9086	174.908	182.377	16370.9	4930.09	-174.908	0	6.86352	7.236	8.69236	0	0	0.20192	212.842	-520.994	45.5345	204.267	0	47.8912	47.5311	123.089	2
4019	0	0	19	1	259.178	144.779	114.399	0	0	-58.2046	-10.6793	61.6013	168.419	16502.1	4894.02	-61.6013	0	6.37185	7.52458	8.51751	0	0	0.272181	190.001	-510.905	54.7208	193.924	0	49.9149	49.1472	139.284	2
4027	0	0	27	1	253.633	147.374	106.259	0	0	-0.0462871	18.019	363.088	172.876	16643.3	4666	-363.088	0	6.96848	7.57316	8.54154	0	0	0.112048	138.938	-494.9	56.4625	173.313	0	52.5747	51.4379	167.232	2
4060	0	0	60	1	273.265	179.786	93.4786	0	0	53.4194	-86.1635	297.407	159.148	16490.1	4869.84	-297.407	0	6.34111	6.85754	7.555	0	0	0.231671	184.487	-512.646	49.0983	199.564	0	52.043	52.7317	144.509	2
4081	0	0	81	1	230.634	141.157	89.4773	0	0	65.1499	-42.8943	382.192	204.235	16378.8	4627.25	-382.192	0	8.32067	5.44431	7.15758	0	0	0.233674	181.538	-504.985	58.7038	206.172	0	40.9027	40.302	135.975	2
4145	0	0	145	1	272.491	141.845	130.646	0	0	75.1543	78.8787	49.9141	143.167	16169.4	4605.14	-49.9141	0	5.19913	6.89054	7.5365	0	0	0.194027	172.365	-502.379	49.3031	169.814	0	57.9976	56.2812	167.778	2
4168	0	0	168	1	264.076	144.298	119.778	0	0	82.3763	38.6421	443.503	171.182	16560.8	4645.38	-443.503	0	7.12687	6.25115	6.65626	0	0	0.159084	161.745	-493.425	49.5874	193.658	0	49.767	49.4839	188.354	2
4184	0	0	184	1	273.127	165.255	107.872	0	0	-22.6326	56.6646	281.763	178.511	16267.2	4826.68	-281.763	0	6.95092	6.5274	6.67898	0	0	0.0765102	149.757	-488.129	47.7887	186.558	0	46.5816	45.6418	127.61	2
4251	0	0	251	1	202.635	112.16	90.4751	0	0	18.7069	9.43395	111.227	127.665	16724.2	4973.57	-111.227	0	4.72399	5.61773	6.80635	0	0	0.121303	184.574	-490.457	69.6804	171.11	0	61.3195	59.72	159.608	2
4325	0	0	325	1	248.761	162.013	86.7482	0	0	110.693	133.803	470.765	126.686	16333.2	4649.88	-470.765	0	5.38817	5.41218	6.70928	0	0	0.0717858	160.064	-485.133	52.5028	177.098	0	64.584	63.4255	276.338	2
4426	0	0	426	1	219.556	134.383	85.173	0	0	32.1155	41.4808	513.665	151.747	16611.1	4642.54	-513.665	0	6.71008	5.59098	5.80003	0	0	0.0551668	161.696	-488.91	60.7997	197.162	0	56.2769	55.5676	270.312	2
4440	0	0	440	1	212.284	117.707	94.5761	0	0	90.196	-32.7058	398.093	137.115	16652.7	4716.73	-398.093	0	5.60976	5.16159	6.30958	0	0	0.0521177	176.5	-492.289	63.6329	181.47	0	56.9788	57.451	198.745	2
4560	0	0	560	1	252.124	163.887	88.2376	0	0	77.0418	26.3668	428.352	128.04	16366.9	4757.31	-428.352	0	5.2857	5.77231	6.50999	0	0	0.112792	149.135	-481.302	51.8624	180.739	0	62.9847	61.854	229.587	2
4647	0	0	647	1	229.449	117.295	112.154	0	0	46.459	-3.68811	316.062	155.726	16397.4	4687.71	-316.062	0	6.107	5.04526	5.46264	0	0	0.0197498	200.791	-499.022	55.9361	203.935	0	50.1944	48.7028	142.336	2
4703	0	0	703	1	189.248	88.029	101.219	0	0	-26.378	-27.577	120.649	132.65	16569.9	5010.58	-120.649	0	5.01273	5.21615	6.26317	0	0	0.119969	176.12	-483.388	74.3308	208.802	0	55.9187	54.9368	147.269	2
4779	0	0	779	1	241.957	154.387	87.5699	0	0	19.3959	-79.2724	493.482	149.797	16125.5	4763.29	-493.482	0	6.67638	5.5673	5.76865	0	0	0.143604	143.224	-475.734	53.4215	153.538	0	53.9794	53.4101	237.366	2
4790	0	0	790	1	264.753	181.23	83.5234	0	0	8.44273	2.58305	149.077	180.779	16236.1	4681.44	-149.077	0	6.75588	4.08201	5.48177	0	0	0.220506	200.647	-494.085	45.2902	246.624	0	42.1505	40.077	110.563	2
4823	0	0	823	1	273.108	148.599	124.509	0	0	9.32574	-4.02102	155.765	164.434	16534.2	4688.04	-155.765	0	6.16178	4.25921	5.31662	0	0	0.175101	201.565	-494.578	43.6316	255.96	0	47.0243	44.2847	118.303	2
4864	0	0	864	1	230.983	143.754	87.2288	0	0	31.3918	-6.73362	445.097	182.808	16312.8	4790.41	-445.097	0	7.70897	3.82547	4.85709	0	0	0.067602	222.853	-498.62	52.4907	280.839	0	40.2519	39.8832	155.453	2
4975	0	0	975	1	302.6	173.102	129.499	0	0	50.817	11.116	137.605	244.279	16592.4	4373.92	-137.605	0	9.0331	5.52532	5.59339	0	0	0.0287547	182.421	-496.25	39.9062	211.098	0	32.9031	33.1703	89.2453	2
4979	0	0	979	1	332.21	179.718	152.492	0	0	-12.5008	-31.9957	51.3396	205.51	16755.4	4915.34	-51.3396	0	7.71272	5.69472	6.38464	0	0	0.145983	210.924	-515.406	36.2374	208.988	0	38.3576	37.9021	109.226	2
5049	0	0	1049	1	197.026	110.709	86.3173	0	0	18.1888	-49.3798	169.568	116.07	16326.1	4633.74	-169.568	0	4.41108	5.41491	6.86927	0	0	0.0535386	147.147	-475.897	72.0391	161.359	0	67.1068	65.3682	173.896	2
5093	0	0	1093	1	208.759	100.671	108.088	0	0	107.257	-30.3962	215.545	152.239	16237	4913.74	-215.545	0	5.77577	4.83279	5.87782	0	0	0.0702273	241.117	-504.925	63.6171	241.001	0	49.1731	49.3722	128.044	2
5106	0	0	1106	1	268.801	150.034	118.766	0	0	31.101	-1.19364	85.3704	165.505	16412.8	4984.19	-85.3704	0	6.1113	5.32744	5.31432	0	0	0.14443	170.836	-485.156	45.8153	186.832	0	44.0253	44.0891	123.737	2
5114	0	0	1114	1	263.071	132.893	130.177	0	0	-10.0181	97.6765	106.658	159.234	16154.9	4586.34	-106.658	0	5.86474	4.61183	5.54536	0	0	0.0940352	176.967	-483.091	46.4475	216.785	0	47.5019	45.8431	126.496	2
5212	0	0	1212	1	267.049	155.669	111.38	0	0	75.1554	60.5519	294.218	206.874	16468.4	4723.13	-294.218	0	7.95063	4.8205	5.37198	0	0	0.135136	158.655	-472.932	45.6498	198.846	0	39.2459	37.7667	106.715	2
5218	0	0	1218	1	232.588	136.897	95.6907	0	0	26.2221	-27.2747	424.001	145.179	16716.7	4711.29	-424.001	0	6.06887	5.03921	5.78027	0	0	0.039883	172.488	-481.129	55.4158	173.394	0	53.6875	53.4883	202.339	2
5261	0	0	1261	1	205.384	114.983	90.4012	0	0	68.5246	87.4876	247.111	168.94	16375.4	4696.19	-247.111	0	6.37453	4.12994	5.664	0	0	0.181086	188.399	-483.779	63.0381	197.784	0	45.3519	43.6845	122.46	2
5489	0	0	1489	1	282.899	154.958	127.94	0	0	238.325	-2.72731	468.793	149.455	16504.6	4686.75	-468.793	0	6.45156	4.8561	6.41951	0	0	0.0628377	164.157	-484.249	43.4973	219.411	0	53.5869	52.8479	220.401	2
5493	0	0	1493	1	257.151	116.42	140.731	0	0	2.34721	87.0428	276.312	145.931	16640.9	4696.64	-276.312	0	5.62496	4.52664	5.77098	0	0	0.0189001	157.404	-476.001	47.944	215.994	0	53.1993	51.7748	146.433	2
5499	0	0	1499	1	243.312	127.559	115.752	0	0	96.7623	19.4437	53.178	147.337	16646.1	4863.9	-53.178	0	5.39028	4.89073	5.76862	0	0	0.160609	167.68	-483.098	52.023	211.892	0	50.5397	50.2824	141.872	2
5504	0	0	1504	1	351.847	218.002	133.844	0	0	-10.2152	22.8902	375.527	279.311	16454.1	4461.81	-375.527	0	11.3563	5.45493	5.59464	0	0	0.263454	201.585	-508.937	33.0432	221.414	0	30.1397	30.3836	96.3639	2
5505	0	0	1505	1	256.985	135.225	121.76	0	0	38.9117	-77.001	288.659	141.652	16504.6	4561.7	-288.659	0	5.61577	5.37239	6.69499	0	0	0.0749172	165.281	-492.865	50.2421	172.491	0	55.2646	54.3756	156.278	2
5506	0	0	1506	1	275.743	138.262	137.48	0	0	-15.6052	-54.0111	211.275	192.621	16559.2	4439.05	-211.275	0	7.46925	4.98004	6.43625	0	0	0.17945	189.535	-497.756	45.1117	183.462	0	40.558	41.018	109.381	2
5507	0	0	1507	1	245.479	131.521	113.959	0	0	105.96	45.6832	238.893	209.623	16537.3	4439.02	-238.893	0	7.89585	5.21675	5.91116	0	0	0.0336967	154.596	-483.542	52.1061	188.886	0	38.4236	38.7784	104.787	2
5509	0	0	1509	1	298.575	159.863	138.712	0	0	105.161	59.6624	387.428	226.947	16538.1	4524.7	-387.428	0	9.10806	5.28293	6.29788	0	0	0.137152	141.632	-474.024	40.9782	176.05	0	36.3104	36.3908	123.637	2
5510	0	0	1510	1	282.856	143.602	139.254	0	0	56.6872	29.5265	267.142	204.786	16486.9	4455.17	-267.142	0	7.82497	5.55191	5.60786	0	0	0.093219	164.885	-478.567	43.4982	201.67	0	39.4214	39.5869	108.386	2
5511	0	0	1511	1	332.913	209.812	123.101	0	0	22.4665	89.7684	248.084	296.689	16421.4	4494.59	-248.084	0	11.2665	4.21342	5.33724	0	0	0.186316	227.91	-514.403	34.186	267.835	0	27.5648	27.0713	75.289	2
5512	0	0	1512	1	291.676	194.548	97.1276	0	0	106.476	-18.4736	254.435	213.076	16536.7	4403.51	-254.435	0	8.15604	5.1374	5.31124	0	0	0.0764148	172.445	-488.441	41.1338	213.801	0	36.7361	37.6912	101.038	2
5513	0	0	1513	1	291.59	167.51	124.08	0	0	88.2788	4.77915	386.884	224.783	16455.3	4380.26	-386.884	0	9.07343	5.7833	6.18879	0	0	0.149294	123.809	-469.742	42.6515	179.172	0	37.2157	38.059	122.17	2
5515	0	0	1515	1	330.205	215.454	114.751	0	0	32.7617	45.8177	357.702	363.895	16510.8	4438.88	-357.702	0	14.4849	4.47171	5.22738	0	0	0.137422	177.717	-484.588	34.6689	273.577	0	22.978	23.5553	73.716	2
5516	0	0	1516	1	288.72	126.424	162.295	0	0	83.0659	53.9075	283.367	220.303	16560.2	4430.79	-283.367	0	8.42999	5.33411	6.37955	0	0	0.0838239	158.198	-487.611	42.8933	210.453	0	37.0647	37.9301	106.251	2
5517	0	0	1517	1	322.093	176.875	145.219	0	0	28.4279	29.6512	277.725	315.788	16515.1	4455.05	-277.725	0	12.1623	5.19686	5.89708	0	0	0.197332	165.827	-492.522	36.8722	243.807	0	26.8447	27.0373	76.3995	2
5518	0	0	1518	1	294.648	179.27	115.378	0	0	-29.0579	23.9507	334.912	280.057	16473	4460.75	-334.912	0	11.2187	4.61883	4.82914	0	0	0.171238	164.863	-483.903	39.6449	227.775	0	28.5674	28.6984	85.9322	2
5519	0	0	1519	1	310.785	177.077	133.708	0	0	79.6348	49.2138	120.97	179.559	16663.2	4634.81	-120.97	0	6.56815	5.57887	6.38807	0	0	0.142132	187.297	-503.429	39.3087	191.57	0	47.5184	44.069	124.47	2
5521	0	0	1521	1	258.109	154.005	104.104	0	0	27.0341	-36.9463	416.912	167.13	16516.5	4421.99	-416.912	0	6.97075	5.18351	5.87339	0	0	0.0932952	185.797	-497.057	48.7451	214.68	0	45.7557	48.4232	168.319	2
5525	0	0	1525	1	247.012	123.833	123.179	0	0	-26.8632	-121.641	88.2747	148.613	16470.8	4706	-88.2747	0	5.82873	5.1946	6.08189	0	0	0.17438	186.714	-498.757	51.8739	182.544	0	50.141	48.5374	135.575	2
5598	0	0	1598	1	236.501	145.069	91.4325	0	0	28.1291	13.1141	474.179	160.94	16116.8	4670.91	-474.179	0	6.91359	4.67854	5.0686	0	0	0.128806	183.468	-477.293	52.6386	191.6	0	47.8912	47.7976	200.972	2
5725	0	0	1725	1	242.364	136.257	106.107	0	0	23.0468	59.4539	118.586	176.869	16719.8	4624.57	-118.586	0	6.49649	4.9752	5.42536	0	0	0.115815	161.849	-477.62	51.9529	206.887	0	45.6379	42.5446	121.681	2
5745	0	0	1745	1	256.047	129.395	126.652	0	0	28.205	-0.744576	288.859	145.374	16116.7	4784.42	-288.859	0	5.65082	4.69757	5.40435	0	0	0.0718814	177.53	-487.18	48.0208	247.643	0	51.2161	50.0459	143.369	2
5767	0	0	1767	1	276.446	156.368	120.078	0	0	36.7846	-26.9047	374.504	174.891	16207.8	4710.92	-374.504	0	7.09459	4.48253	5.37497	0	0	0.051105	172.647	-482.753	43.3067	223.235	0	43.5441	42.2535	141.373	2
5937	0	0	1937	1	266.98	165.328	101.653	0	0	58.3048	-70.1226	228.511	136.966	16684.6	4853.8	-228.511	0	5.29583	4.9199	5.36103	0	0	0.0523335	167.074	-480.261	45.7756	183.681	0	53.3676	54.296	139.695	2
6016	1	0	16	1	237.542	126.206	111.336	0	0	98.6655	26.0923	196.458	159.884	16245.6	4857.25	-196.458	0	5.96169	5.10352	5.62166	0	0	0.141549	120.851	-453.493	53.7957	143.489	0	48.0075	47.3836	124.438	2
6111	1	0	111	1	232.082	138.668	93.4145	0	0	49.6618	6.22058	472.022	219.372	16194.9	4877.12	-472.022	0	9.38256	4.19259	4.89149	0	0	0.140863	188.907	-482.349	52.8593	257.495	0	35.3361	35.946	145.353	2
6171	1	0	171	1	256.214	157.036	99.1776	0	0	42.8372	10.3845	389.602	193.191	16500.7	4673.64	-389.602	0	7.83909	4.45609	4.69965	0	0	0.194146	169.658	-480.259	46.7958	233.846	0	40.2826	39.5048	128.138	2
6208	1	0	208	1	285.007	174.022	110.985	0	0	89.0846	39.0503	660.332	211.092	16255.2	4545.31	-660.332	0	10.8082	4.0155	4.77964	0	0	0.0785574	184.654	-485.361	40.5977	262.143	0	45.1106	49.8718	307.927	2
6366	1	0	366	1	244.27	130.852	113.419	0	0	-14.27	26.799	471.208	139.319	16258.9	4856.54	-471.208	0	6.02606	4.53809	5.4696	0	0	0.176308	154.217	-468.822	50.8304	198.227	0	53.5505	53.9407	225.139	2
6416	1	0	416	1	225.917	141.321	84.5959	0	0	44.5659	15.0793	400.138	152.286	16598.7	4967.92	-400.138	0	6.21072	4.59329	5.74962	0	0	0.190504	175.067	-479.265	56.7118	191.827	0	48.0758	48.8427	168.479	2
6517	1	0	517	1	278.966	120.839	158.127	0	0	-17.5553	36.9952	-292.587	205.753	16561.1	5145.33	292.587	0	8.7729	4.70665	4.67129	0	0	0.100331	173.965	-476.556	42.3439	222.462	0	44.2654	40.1103	195.552	2
6895	1	0	895	1	278.254	176.788	101.466	0	0	50.3151	40.5858	289.773	169.767	16592.9	4643.43	-289.773	0	6.53956	5.11444	5.94083	0	0	0.125822	148.763	-472.751	44.2679	153.521	0	47.6349	45.8762	132.731	2
6904	1	0	904	1	247.46	142.459	105.001	0	0	-79.2202	-100.709	277.482	133.7	16722.4	4585.41	-277.482	0	5.52629	5.2158	6.33233	0	0	0.100936	167.37	-477.728	52.0989	149.533	0	58.6738	54.8381	162.681	2
6906	1	0	906	1	270.74	143.131	127.609	0	0	29.198	2.92641	348.063	190.207	16514.4	4581.43	-348.063	0	7.57963	5.23121	5.5818	0	0	0.0945738	133.161	-463.571	45.5891	180.32	0	42.0595	41.214	127.549	2
6911	1	0	911	1	221.525	144.835	76.6894	0	0	146.29	23.5616	584.997	169.736	16297.6	4560.8	-584.997	0	7.98192	4.87743	5.85008	0	0	0.0664651	126.059	-459.263	58.8739	199.024	0	53.2725	54.648	316.658	2
6925	1	0	925	1	217.325	127.661	89.6644	0	0	49.8592	2.91293	377.694	162.37	16593.4	4980.09	-377.694	0	6.54687	4.76681	5.43581	0	0	0.0616833	160.729	-478.279	59.4768	179.296	0	45.5195	46.1436	148.638	2
7028	1	0	1028	1	215.612	124.23	91.3823	0	0	73.334	-14.3032	580.464	140.179	16171.2	4698.32	-580.464	0	6.60054	4.28894	5.80758	0	0	0.0621624	199.921	-487.471	59.7344	1	0	60.932	60.1552	361.348	2
7216	1	0	1216	1	248.352	153.977	94.3753	0	0	34.3299	22.0039	231.07	159.821	16509.2	4861.34	-231.07	0	6.056	4.64285	5.45005	0	0	0.079559	157.298	-473.638	49.8993	201.145	0	47.1241	46.7724	122.642	2
7237	1	0	1237	1	261.125	170.095	91.0302	0	0	2.82479	-17.1727	489.476	168.561	16142.1	4701.19	-489.476	0	7.4006	5.16889	5.03367	0	0	0.0874425	188.329	-486.293	46.9939	177.863	0	47.8401	47.0237	204.373	2
7261	1	0	1261	1	278.653	179.02	99.6324	0	0	62.4235	26.0546	372.503	190.931	16381.5	4956.95	-372.503	0	7.64134	4.39605	5.44705	0	0	0.102394	181.615	-487.627	42.8461	234.745	0	38.8941	40.2331	127.372	2
7300	1	0	1300	1	272.575	142.041	130.534	0	0	86.3194	21.2606	17.7607	146.182	16357.6	4762.42	-17.7607	0	5.3589	4.32366	5.64366	0	0	0.150004	200.686	-497.326	44.1482	236.731	0	49.6446	48.9021	151.36	2
7479	1	0	1479	1	258.445	147.201	111.244	0	0	-70.344	9.27173	340.858	138.367	16514.2	4774.41	-340.858	0	5.66178	4.78025	6.02203	0	0	0.119483	208.974	-504.42	48.2797	187.473	0	55.0068	53.9465	160.805	2
7585	1	0	1585	1	260.123	160.247	99.8759	0	0	85.5409	30.908	354.54	184.761	16657.3	4553.45	-354.54	0	7.30945	4.34502	4.36287	0	0	0.0113524	170.459	-471.719	45.3658	227.263	0	41.9121	40.1102	129.256	2
7610	1	0	1610	1	298.123	211.611	86.5122	0	0	73.6246	9.03956	303.542	212.467	16569.6	4874.3	-303.542	0	8.24627	4.29808	5.25009	0	0	0.150928	217.166	-496.522	39.1293	217.864	0	35.8303	36.177	101.858	2
7661	1	0	1661	1	216.587	109.719	106.867	0	0	30.3607	-69.3286	-11.3245	116.994	16313.9	4653.69	11.3245	0	4.44636	5.04128	5.15551	0	0	0.0923061	158.137	-468.991	59.7694	162.732	0	58.5373	57.1989	193.42	2
7697	1	0	1697	1	199.736	119.807	79.9296	0	0	66.8086	-20.866	363.292	129.148	16377.1	4605.23	-363.292	0	5.18228	5.46658	5.69911	0	0	0.0346959	128.286	-460.723	68.5253	146.969	0	60.7952	60.0296	187.161	2
7735	1	0	1735	1	236.94	155.945	80.9954	0	0	14.151	51.5124	384.127	137.596	16629.1	5031.15	-384.127	0	5.57287	4.91977	5.31241	0	0	0.0789499	181.989	-486.681	53.2415	178.017	0	53.5153	53.2216	174.696	2
7784	1	0	1784	1	255.602	143.573	112.029	0	0	70.7216	107.406	331.602	133.57	16572.5	4775.93	-331.602	0	5.21834	3.96479	5.61387	0	0	0.0848939	258.478	-509.838	47.3005	290.011	0	54.8031	55.3515	163.491	2
7879	1	0	1879	1	212.969	121.332	91.6371	0	0	15.9657	-4.10834	337.255	175.703	16328.3	4787.79	-337.255	0	6.99262	4.47126	5.35181	0	0	0.0596886	150.912	-471.603	60.335	233.698	0	42.839	42.0345	128.895	2
8243	2	0	243	1	234.505	135.856	98.6489	0	0	175.457	58.9107	316.641	163.548	16567.4	4525.45	-316.641	0	6.36514	4.73502	4.77009	0	0	0.107166	216.306	-498.091	52.8539	212.766	0	46.4056	45.7617	135.622	2
8330	2	0	330	1	222.465	125.21	97.2552	0	0	118.437	26.616	594.736	195.033	16325.5	4757.06	-594.736	0	9.25959	3.69805	5.14687	0	0	0.0796858	250.764	-496.841	55.2186	1	0	44.573	44.3966	269.886	2
8349	2	0	349	1	242.624	143.976	98.6476	0	0	31.2101	9.68396	184.528	132.836	16213.4	4574.68	-184.528	0	4.97847	5.00478	5.4859	0	0	0.0979389	138.132	-464.457	52.0083	1	0	56.8516	55.5286	146.203	2
8424	2	0	424	1	208.067	105.489	102.578	0	0	-4.83251	15.6564	117.484	160.893	16448.7	4469.04	-117.484	0	5.97995	4.30195	5.30674	0	0	0.187051	214.451	-493.275	61.7521	249.051	0	46.1356	44.9059	121.802	2
8451	2	0	451	1	237.549	122.611	114.938	0	0	47.1421	6.311	300.378	160.783	16596.1	4976.69	-300.378	0	6.25226	4.47411	5.24246	0	0	0.0925436	149.251	-469.124	52.2628	209.487	0	45.2642	45.4349	129.067	2
8508	2	0	508	1	219.5	136.791	82.7091	0	0	45.9773	48.2848	159.196	118.507	16597.2	4835.06	-159.196	0	4.37855	5.20026	4.9904	0	0	0.107815	161.34	-469.985	58.7232	188.57	0	62.0385	61.2013	158.568	2
8532	2	0	532	1	238.473	113.397	125.077	0	0	147.406	47.3218	50.7916	151.975	16396.2	4736.36	-50.7916	0	5.55465	4.50508	4.98109	0	0	0.0967759	200.923	-487.463	51.6908	230.648	0	46.9999	45.995	141.043	2
8572	2	0	572	1	239.507	143.676	95.8306	0	0	76.0892	-25.4965	456.155	121.924	16268.2	4908.84	-456.155	0	5.16811	5.03062	5.34999	0	0	0.0790117	136.728	-461.175	52.7301	177.455	0	60.8373	63.3757	239.005	2
8604	2	0	604	1	192.417	112.598	79.8197	0	0	67.8717	-4.68333	301.084	132.02	16675	4788.36	-301.084	0	5.13406	4.59412	6.03758	0	0	0.0680988	153.446	-472.926	70.6295	198.526	0	56.5025	57.6638	163.098	2
8767	2	0	767	1	260.153	157.594	102.559	0	0	129.606	58.9531	49.3927	144.713	16812.6	4625.07	-49.3927	0	5.27228	4.39407	5.73697	0	0	0.105419	171.354	-479.812	47.0178	221.908	0	52.0954	51.0516	148.384	2
8830	2	0	830	1	236.043	136.419	99.6247	0	0	118.901	-23.8479	497.097	159.368	16624	4707.87	-497.097	0	6.94953	4.04353	5.86294	0	0	0.0762821	160.148	-473.128	52.7671	247.932	0	49.0523	49.3473	232.28	2
8863	2	0	863	1	239.323	142.114	97.2086	0	0	16.2988	-18.4018	120.13	159.003	16726.6	4802.08	-120.13	0	5.93252	4.47596	5.54079	0	0	0.0978705	163.706	-480.781	52.1715	178.806	0	46.8144	47.4566	123.118	2
8892	2	0	892	1	247.971	120.029	127.942	0	0	58.9794	-27.1048	7.11269	128.815	16783.6	4511.81	-7.11269	0	4.7912	4.77697	5.38868	0	0	0.0872613	152.626	-466.846	50.1156	187.062	0	57.4571	55.8998	172.23	2
8939	2	0	939	1	188.09	112.995	75.0949	0	0	77.8711	81.3031	358.733	127.301	16665	4602.72	-358.733	0	5.03492	4.27214	5.30954	0	0	0.163007	216.323	-488.265	70.4204	213.338	0	59.684	56.7333	191.947	2
9048	2	0	1048	1	243.915	149.307	94.6079	0	0	154.734	59.8696	246.035	130.958	16488.5	4624.15	-246.035	0	4.95036	4.60102	5.50456	0	0	0.109638	169.072	-471.657	51.0677	165.508	0	58.7911	55.9158	154.287	2
9060	2	0	1060	1	244.423	131.283	113.14	0	0	36.5854	19.4698	253.497	160.45	16706.3	4963.53	-253.497	0	6.12593	4.24933	5.10183	0	0	0.08562	186.798	-482.691	49.8713	201.728	0	45.5905	44.9725	122.456	2
9098	2	0	1098	1	236.003	124.763	111.24	0	0	-46.0954	7.77749	39.3787	144.492	16689.3	4875.56	-39.3787	0	5.41965	4.44723	5.68631	0	0	0.10531	153.992	-469.097	53.2615	180.163	0	50.127	49.828	141.048	2
9159	2	0	1159	1	214.925	104.528	110.397	0	0	76.2031	-0.658427	351.651	165.191	16367.7	4585.02	-351.651	0	6.55955	4.89962	5.26343	0	0	0.0598663	151.568	-467.163	60.3018	177.534	0	47.2305	46.7293	143.151	2
9170	2	0	1170	1	181.504	112.894	68.6106	0	0	1.13966	-106.127	700.752	172.554	16343.1	4690.49	-700.752	0	9.65889	3.79058	5.025	0	0	0.149937	180.032	-471.29	71.7924	204.547	0	55.406	59.0534	344.908	2
9203	2	0	1203	1	234.579	146.299	88.2803	0	0	54.7743	45.1716	224.607	146.613	16289.5	4638.85	-224.607	0	5.5123	4.44955	5.10049	0	0	0.157443	169.699	-483.212	52.8676	201.715	0	51.0574	49.6058	135.646	2
9349	2	0	1349	1	232.528	148.705	83.8228	0	0	40.2493	1.95876	278.834	184.021	16403.7	4881.38	-278.834	0	7.10819	4.20317	4.58942	0	0	0.0625588	162.003	-466.931	52.3059	228.374	0	39.4742	39.9801	108.722	2
9654	2	0	1654	1	250.999	149.654	101.345	0	0	-13.6271	5.40109	104.012	155.13	16656.8	4678.62	-104.012	0	5.78008	4.36196	5.39682	0	0	0.157715	165.671	-479.31	48.753	193.958	0	49.9095	46.9221	130.642	2
9757	2	0	1757	1	222.806	134.576	88.2297	0	0	38.2465	30.7032	252.062	129.499	16206.3	4653.32	-252.062	0	4.93247	4.02378	5.55457	0	0	0.135199	181.906	-488.419	56.3486	240.294	0	56.8786	54.7975	154.17	2
