# Supplementary material for: CaV1 and CaV2 calcium channels mediate the release of distinct pools of synaptic vesicles
Source: eLife. 2023 Feb 23;12:e81407. doi: 10.7554/eLife.81407 (PMC10023163; doi:10.7554/eLife.81407)
Supplement: Figure 8—source data 1. [file elife-81407-fig8-data1.zip › Figure 8 - Source Data 1/unc-13short/36/1/cav1_to_cav1(unc13).csv]

-156.020952483218
-72.9980567711309
-110.481354836777
77.242348454798
-134.133578746063
116.463660543367
-109.872299916583
-194.524499618804
305.489777970689
55.4050053988567
-37.3588531745481
-112.150526779623
16.009042430579
36.9162803015779
5.66302335055207
-99.5273835788694
315.001751490955
32.5258881359832
113.193080152653
-78.3384449031701
-28.641505520568
44.9848801002927
257.850327073856
-153.457599326945
-66.579857032355
-96.6895546330516
-36.296810469119
32.7037403746072
382.681405559489
-45.3950738356843
277.901783393399
-118.938382522886
218.989719312292
232.152902573745
140.547687540152
-120.404586179959
-101.555232906226
8.47519215866578
155.593909023202
-110.564182840463
-112.706832958434
200.484438853434
-104.669731446377
-117.288355214767
-127.872652871229
-104.20542972149
-116.486994192327
-113.378724149908
118.5986879396
-0.704223101915886
61.7792228169319
-139.645476393168
-80.5361980237585
-114.691660645461
2.73780825026824
-29.5514527539444
-63.7250956511007
