# Supplementary material for: CaV1 and CaV2 calcium channels mediate the release of distinct pools of synaptic vesicles
Source: eLife. 2023 Feb 23;12:e81407. doi: 10.7554/eLife.81407 (PMC10023163; doi:10.7554/eLife.81407)
Supplement: Figure 8—source data 1. [file elife-81407-fig8-data1.zip › Figure 8 - Source Data 1/unc-13short/36/1/cav1_to_cav2.csv]

17.3799468230118
53.1864427619739
280.922473167603
77.390488352069
320.203474270565
342.73387577897
301.708080128677
120.997953551262
-26.8093427951662
297.665078345069
304.447078999635
230.173701534191
190.167629984584
259.706249929979
-63.5094552520568
184.672339664995
266.300105257666
259.10157522126
157.176321981864
573.104084526802
31.357894566715
313.819301623323
33.9987664426699
-36.8040734972219
361.562951866127
224.14376320266
235.485187469576
251.270439963829
260.451005304181
250.287353796538
83.0172500748959
485.491948856787
385.500753234048
508.040876795468
508.114848889153
422.433415310286
492.066077633985
452.777671985327
543.625982026254
567.03937503888
508.308056921341
516.298852284413
492.129455714136
486.51399814869
312.072453863895
525.186578067995
241.268909806572
277.069621839578
322.19878829447
163.560051433993
236.876987146165
93.0399270703338
90.4713849687669
70.703223570481
273.568809535225
402.391480709388
91.1546789873391
-20.9073676386643
-198.241514453001
303.593623862409
361.353488919119
365.751115967869
386.816378630401
-33.0667014440505
249.550449457343
85.852121074573
246.738883995345
-9.50128235957163
185.076313391652
172.771906540409
393.444136241518
72.7708723991591
293.89383774086
342.226843247211
-84.1982791544715
171.134851312693
159.765194856319
421.624586497133
190.500754922752
373.10546849858
478.272805879664
-29.6721295221014
111.955376339537
211.058757429553
38.8361113047531
158.49907062418
321.512459808929
239.09130928302
144.675492656839
434.830459471235
344.158775028668
323.083205678752
-16.7334223228681
71.2705339868317
362.455676401459
257.035282381757
308.782799633517
66.0239907974064
268.275392484003
294.479882830072
