# Supplementary material for: CaV1 and CaV2 calcium channels mediate the release of distinct pools of synaptic vesicles
Source: eLife. 2023 Feb 23;12:e81407. doi: 10.7554/eLife.81407 (PMC10023163; doi:10.7554/eLife.81407)
Supplement: Figure 8—source data 1. [file elife-81407-fig8-data1.zip › Figure 8 - Source Data 1/unc-13short/36/1/cav1_to_unc13.csv]

296.938478554038
213.915582841951
251.398880907596
63.6751776160218
275.051104816883
24.4538655274528
250.789825987403
335.442025689624
-164.572251899869
85.5125206719631
178.276379245368
253.068052850443
124.908483640241
104.001245769242
135.254502720268
240.444909649689
-174.084225420135
108.391637934837
27.7244459181666
219.25597097399
169.559031591388
95.9326459705271
-116.932801003036
294.375125397764
207.497383103175
237.607080703871
177.214336539939
108.213785696213
-241.763879488669
186.312599906504
-136.984257322579
259.855908593706
-78.0721932414717
-91.2353765029247
0.369838530667948
261.322112250778
242.472758977045
132.442333912154
-14.6763829523825
251.481708911283
253.624359029253
-59.5669127826141
245.587257517197
258.205881285587
268.790178942048
245.12295579231
257.404520263147
254.296250220727
22.3188381312202
141.621749172736
79.1383032538879
280.563002463988
221.453724094578
255.60918671628
138.179717820552
170.468978824764
204.64262172192
