# Supplementary material for: CaV1 and CaV2 calcium channels mediate the release of distinct pools of synaptic vesicles
Source: eLife. 2023 Feb 23;12:e81407. doi: 10.7554/eLife.81407 (PMC10023163; doi:10.7554/eLife.81407)
Supplement: Figure 8—source data 1. [file elife-81407-fig8-data1.zip › Figure 8 - Source Data 1/unc-13short/36/1/cav2_to_cav2(cav1).csv]

-29.5645135133555
56.118561516716
35.3964297986095
-61.659441642204
34.0936172515085
59.3273068425378
73.9166357496397
-30.098182568594
-69.709748338043
14.3509163621529
-4.19342007272644
7.52452576612086
-26.4126901125665
-7.74340875450343
-82.4232623802309
-37.1684435905263
36.6324467396998
36.4094478786628
-69.098269577782
20.612365220104
15.0297579242333
-121.450360213154
-26.4581589057661
-6.66353306809106
-58.8017388660883
49.1205400008675
14.1767001968983
59.0607600751164
31.6651497890089
-8.6507925386768
-17.1791524063801
-37.4399790100742
58.7120441467032
57.6218622069555
-40.7021292740874
-10.2446745943098
-67.8660777611503
-21.5799943307738
-74.5797033588506
-47.1946519238099
-88.9825639867904
-65.2286747886446
-47.9846503313629
-41.7149858928105
-52.2877321045171
-17.3558918167255
46.1833694193538
-15.3636561808917
49.1360213414191
61.2924136803585
-13.0673846164782
-16.7040943767252
-34.5901957297765
25.2543762148016
52.291746652063
40.6166801986865
67.0909178368165
-34.7784049211268
58.6052384326131
-14.0009307288419
39.8543777849554
52.3450211290956
8.67512996857113
16.225241048488
43.3214769731858
60.4842575504154
28.743617847088
6.90131027612188
55.4114567650022
66.4039143698974
26.1406339722571
70.2868956645598
33.7879255207245
26.6740545920575
72.5843594586486
32.6839638278525
75.8837939354344
27.4168122940491
-59.139788157866
73.8197698791691
-62.4886905005224
63.7172586686147
-64.8874272703952
59.4569609822365
61.8381609012931
65.8003657282106
-49.016856902148
-11.4176137023233
-19.0022165030186
-46.0903030097561
33.0448055713086
7.752242168257
-43.3020453836061
-6.6448266631869
37.9906887350835
-38.822408337026
33.8352240643408
39.7656881703269
21.0546951167571
114.182574015821
67.2061338911844
85.8883007216054
63.1385163659443
58.610498195766
14.8736994813689
46.3387778545966
-12.4990480281267
-30.9861127774266
74.7239535727485
0.311410534051902
82.7682986861737
-25.0133013193145
-28.3337956601781
42.053561881341
55.2978118369047
27.1817847807861
-52.3972784989619
16.9851960294618
50.8803833163929
10.5844242992189
-79.7624086238384
-64.2315104852751
56.6541204585956
35.1419986575202
-10.9929923065311
17.8996674630807
-28.2389024881595
73.4766801236246
-44.1591808331286
-29.1757481521017
119.069293743253
16.8532421063501
9.79457300199556
-81.6770186915701
41.1973558750515
-21.3624786945711
-20.7550073315642
7.60287166677699
-53.526555888604
57.7935384779466
-66.2898523947388
55.900578145689
54.1683604990531
-3.55821525526062
-26.3321809160716
50.0431608524477
-13.4497974458891
-111.49632106102
15.7371587607295
115.156273184301
-58.3209635271633
-18.6846182565796
-83.0557760308102
4.60185527028716
-40.6260933455505
-77.3468307959902
-24.6052045192946
-29.3443959825418
25.3728876584537
99.7698045444386
48.0515812506519
-8.23579638842239
-7.18151999668407
-39.6113634893591
-9.07146437526899
60.1048689992631
-50.6096295399202
79.1775772655919
116.2258301305
11.3622348913832
-49.7304612960334
-2.10760563111944
-47.7398587868165
-57.2911580648961
-19.9971513479104
87.0987350171918
68.7677411976356
-3.63766870965446
82.5512757585529
58.7599223730085
67.9361240950975
25.6491341586416
58.134916457353
-50.6711797337794
-49.54198515595
-27.9172926821711
-43.5216308810768
59.0639416524155
-30.6892329591037
-72.0865226384885
92.8183964021164
-74.8915634845562
9.44167572811511
-46.981065035342
52.6217108243964
-88.7433384788883
35.8595586370229
-8.05951036189981
-68.5861281214466
-110.038760275008
-76.8857884680165
88.2278634323802
66.7605687414707
26.9830541990068
-161.799121810242
62.5202812034877
-184.267824150335
-115.013633421433
-61.7998864192359
-88.7380477155621
-11.1219797894364
79.8369199011549
-14.1058446921679
-112.256354691513
-52.261089554624
15.6764343868272
-17.7046905569532
-77.1543597455302
52.8924181258199
47.8820659773273
-109.82261081669
-75.1989609650618
-79.2693274952435
-118.623766794426
-0.830748165654768
-135.809428661562
-28.2229016011452
