# Supplementary material for: CaV1 and CaV2 calcium channels mediate the release of distinct pools of synaptic vesicles
Source: eLife. 2023 Feb 23;12:e81407. doi: 10.7554/eLife.81407 (PMC10023163; doi:10.7554/eLife.81407)
Supplement: Figure 8—source data 1. [file elife-81407-fig8-data1.zip › Figure 8 - Source Data 1/unc-13short/36/1/cav2_to_cav2(unc13).csv]

-35.9545479710559
53.0111622071872
51.2646167582116
-20.9661571679353
62.928791743574
66.1794160706613
75.539018386522
13.9740219417854
-22.3983931409257
78.0720011339708
50.5211642410104
3.02488388509846
23.9593551631278
34.0267531246554
-15.0935294253486
-10.9557436444284
67.446741755879
25.8947787867146
-2.56017468287791
32.3504321298151
53.9961307646681
-87.6178838022224
46.7750678318243
40.3066738440921
-11.07799488001
58.4871217546915
76.7859004016191
69.5929253686063
55.897742527055
20.4545078609171
-40.3318515209558
20.8444678542674
75.0546183260612
20.0184128110614
-20.3251879750333
-14.3759948538845
-84.7450938273032
-19.9206278241054
-10.2519127911855
-7.53109098605637
-28.5206573986015
-12.9400351504428
-8.19369622696649
2.3848362175595
-18.0456117259109
-63.9310711080725
16.2329232568791
-31.914963616704
-4.90439684728335
34.0625652167637
-66.1425783545365
-35.8620493390699
-74.1520094375901
-3.76392336029676
34.438886166512
-9.17284243868016
33.1175565953308
-19.7537674774303
5.53493315808373
-21.9235854094659
38.2297218213571
94.8481312482309
-9.36408616189692
-21.9225549163111
48.4661567478142
50.1044110293387
-38.890907115323
15.1504964512296
45.0896519198632
87.4231466625442
14.8933623032226
34.7124654824383
28.6901869062767
-10.7701650867893
41.3622129662454
-11.1578665397083
33.1640840151558
28.4492231544391
-83.8315758116278
70.8978599438778
-107.974320846091
67.1472213678226
-23.1307591338737
14.8262881243227
17.1492097678656
7.55272608415726
-9.65658320252624
16.2881783165121
8.67810200168242
-51.3896856514129
-7.92384064149701
-16.3266046332719
-17.0773803556549
-62.7642390996352
30.2609746455873
-37.7482233002993
63.1463438162373
87.1743979630392
27.9443813834641
124.45719724841
48.1424795425683
77.9260230735181
29.1510933653863
9.66498024411885
36.0055789788294
58.3796113946428
-14.7468626947975
-51.0980658429798
43.0482121314835
-11.9820342390249
102.342914214956
-85.8790837122961
-26.6167369237755
66.8909017370006
14.2692055555544
53.9287481042393
-55.8653438888414
-10.4824975277788
35.5893568888187
54.2304219841626
-63.9979246064522
-69.6454293450643
-4.51567744421482
-33.9585906067296
4.37598918627009
-59.8745335905351
-6.28896123495542
64.3673580575978
-54.8727311016537
58.6640110868484
54.6744505380975
75.3937564588541
-32.9075513178905
-80.3692217576445
10.4224014532301
-39.3349568360336
-47.6195625596029
26.9758540746807
-48.506961156183
53.058919633906
-95.2571063409796
26.3374076105738
64.8380457760595
-31.3502031084427
-65.0542743265651
19.4160097029653
-53.5978556518985
-88.9859653929689
13.3331029208912
104.645702629516
-53.7224975220943
-18.7407004367287
-64.9688174638486
-46.1113068323266
-59.183527263709
-63.1661397230437
-37.3862865321626
-27.6272243995154
4.04390144651916
71.0579552526451
74.0930826145359
-34.6220730798359
26.8981782404062
-35.4242962496101
-12.5234187375008
22.9152863047711
4.4786238119159
118.059437325686
102.719982262332
-13.2987503045533
-38.2660071892515
67.3617658428157
-49.9504349547733
-79.9468100445574
-1.60192604532676
95.2809537267294
36.3696586554415
20.0993149639089
86.7440394175464
52.8923426827587
75.7885228074319
62.7401989241025
10.4603525345901
-47.3605834012596
-46.6306186263118
-19.1018207280667
-57.7036408721815
40.7161453988138
37.5263950441604
-50.5571093772087
118.915059961368
-97.5318213583178
-12.358225054204
-49.639710450896
18.4845225335666
-123.155340599891
60.6100344061979
26.7046171809725
-47.5126103668335
-131.679751407191
-59.7937866582561
50.0317410640309
-5.10451088788068
-24.2993020988524
-96.8148614163601
39.9237662033993
-139.654144541379
-58.7681467364982
-10.3898726804528
-89.2772641768734
-22.4945441645814
31.919825858191
25.3246576751753
-105.85455651021
-70.299410035117
18.4934998591252
-50.3810306430078
-2.85728326954631
67.5677861109616
65.9710553399109
-148.760985152914
-70.0501784263452
-30.307849125853
-126.720593467884
-37.8566783120968
-161.600261963258
-61.4287730729757
