# Supplementary material for: CaV1 and CaV2 calcium channels mediate the release of distinct pools of synaptic vesicles
Source: eLife. 2023 Feb 23;12:e81407. doi: 10.7554/eLife.81407 (PMC10023163; doi:10.7554/eLife.81407)
Supplement: Figure 8—source data 1. [file elife-81407-fig8-data1.zip › Figure 8 - Source Data 1/unc-13short/36/1/unc13_to_cav1.csv]

-98.8796023210953
9.34347902001718
276.285158135721
21.2989282624976
146.755870436319
37.3959906533328
242.670412131201
-79.5041062823448
80.7208499528761
101.114488444028
275.42222548144
241.638513004385
36.1060759103611
109.94831443897
-42.2536338733744
-114.992803329294
17.1504921276055
192.617627650083
-23.0149389056342
477.717179787393
145.944974773024
109.646297464477
-167.050278442821
-116.504026935531
43.5572021652597
124.821133525468
284.76338652144
89.867257833831
175.699255699257
250.46246247853
120.594268676306
323.977850668704
275.150543259479
405.793086274153
392.54058878283
324.884935541745
349.142813837456
278.084572451744
420.417678434905
389.56139981768
376.586932391459
412.968426023855
366.333830928829
336.278537700867
313.154224973101
393.474907357258
139.89943178211
-46.7978803315027
355.610426254555
-137.132118724193
-23.4509261058211
151.966432784992
-116.91067669815
-163.44880646048
183.761253605285
136.992539662365
-108.283209283596
9.13284849655884
-154.754047169854
263.681096539661
388.330256578712
265.400446345242
150.377459413595
-3.75885683737124
-35.6181276517154
39.6378344033292
-55.5418019298022
-113.815151453984
26.4042281403208
111.803715489887
374.282461784201
65.9469170148377
86.3842573817037
163.23761958711
-22.7241963548413
145.937865424371
-11.5347655315736
342.050897377792
11.2071295940377
88.2945483423227
314.954266090493
0.581947632259471
113.886028541115
70.5298781307074
-144.239085774508
198.190580674591
411.470582018176
231.286106565264
218.560449671301
483.964811653835
339.766358508668
215.724302752274
77.8541324718635
137.510138541234
173.611947274719
74.8193133673585
83.3944713468782
-40.2566969879435
274.432626005398
21.4485642003719
