# Supplementary material for: CaV1 and CaV2 calcium channels mediate the release of distinct pools of synaptic vesicles
Source: eLife. 2023 Feb 23;12:e81407. doi: 10.7554/eLife.81407 (PMC10023163; doi:10.7554/eLife.81407)
Supplement: Figure 8—source data 1. [file elife-81407-fig8-data1.zip › Figure 8 - Source Data 1/unc-13short/36/1/unc13_to_cav2.csv]

125.165405414466
330.16459961852
283.056692555141
205.666451054576
-159.204241371794
378.085663114969
-204.650115197159
183.885576313713
174.920632552929
370.635703275684
298.494067609156
69.8559521914594
193.651954987379
394.821946965523
40.3203428428315
114.304683605771
340.276889301336
317.383280903176
-28.000060556582
151.804844073838
243.403159322957
111.387359777773
256.088842848367
41.6825770018131
75.8886289900311
319.622076820227
-30.924241142724
157.037169758591
464.691713327653
246.570535155752
412.552862256016
247.973963176895
390.08216690205
289.483608499857
196.188646177343
4.0880979774247
311.412496027186
-149.804142119387
98.759877368946
133.80087588453
135.80312400127
282.130311598725
-152.045026068363
-103.436282907676
333.498504190065
85.4567558809904
-223.464952273878
116.744437085834
19.9652659404237
-29.9689393474455
319.466588352947
-91.616911474337
-181.643288939815
347.51799178331
347.292623012816
246.70545569718
140.697715987857
