# Supplementary material for: CaV1 and CaV2 calcium channels mediate the release of distinct pools of synaptic vesicles
Source: eLife. 2023 Feb 23;12:e81407. doi: 10.7554/eLife.81407 (PMC10023163; doi:10.7554/eLife.81407)
Supplement: Figure 8—source data 1. [file elife-81407-fig8-data1.zip › Figure 8 - Source Data 1/unc-13short/36/1/unc13_to_unc13(cav1).csv]

-239.797128391915
-131.574047050803
135.367632064901
-119.618597808322
5.83834436549932
-103.521535417487
101.752886060382
-220.421632353165
-60.1966761179438
-39.8030376267916
134.504699410621
100.720986933566
-104.811450160459
-30.9692116318502
-183.171159944194
-255.910329400113
-123.767033943214
51.700101579263
-163.932464976454
336.799653716573
5.02744870220431
-31.2712286063424
-307.967804513641
-257.421553006351
-97.3603239055601
-16.0963925453516
143.84586045062
-51.0502682369888
34.7817296284375
109.54493640771
-20.3232573945143
183.060324597885
134.23301718866
264.875560203333
251.62306271201
183.967409470925
208.225287766636
137.167046380924
279.500152364085
248.64387374686
235.669406320639
272.050899953035
225.416304858009
195.361011630047
172.236698902281
252.557381286438
-1.01809428871002
-187.715406402323
214.692900183735
-278.049644795013
-164.368452176641
11.0489067141725
-257.82820276897
-304.3663325313
42.843727534465
-3.92498640845497
-249.200735354416
-131.784677574261
-295.671573240674
122.763570468841
247.412730507892
124.482920274422
9.459933342775
-144.676382908191
-176.535653722535
-101.279691667491
-196.459328000622
-254.732677524804
-114.513297930499
-29.1138105809332
233.364935713381
-74.9706090559821
-54.5332686891161
22.3200935162904
-163.641722425661
5.02033935355121
-152.452291602393
201.133371306973
-129.710396476782
-52.6229777284971
174.036740019673
-140.33557843856
-27.0314975297051
-70.3876479401124
-285.156611845327
57.273054603771
270.553055947356
90.3685804944444
77.6429236004815
343.047285583015
198.848832437848
74.8067766814538
-63.0633935989563
-3.40738752958623
32.6944212038989
-66.0982127034613
-57.5230547239416
-181.174223058763
133.515099934578
-119.468961870448
