# Supplementary material for: CaV1 and CaV2 calcium channels mediate the release of distinct pools of synaptic vesicles
Source: eLife. 2023 Feb 23;12:e81407. doi: 10.7554/eLife.81407 (PMC10023163; doi:10.7554/eLife.81407)
Supplement: Figure 8—source data 1. [file elife-81407-fig8-data1.zip › Figure 8 - Source Data 1/unc-13short/36/2.csv]

image-ID	cycle	z-step	frame	accum	photon-count	photon-count11	photon-count12	photon-count21	photon-count22	psfx	psfy	psfz	psf-photon-count	x	y	z	stdev	amp	background11	background12	background21	background22	maxResidualSlope	chisq	log-likelihood	accuracy	llr	time-point	precisionx	precisiony	precisionz	vis-probe
100	0	0	100	1	381.525	185.707	195.817	0	0	131.015	-40.9781	37.5527	262.647	17010.5	6120.24	-37.5527	0	8.28654	10.2607	11.3291	0	0	0.203923	218.914	-550.943	16.0098	247.482	0	41.685	40.9411	140.163	0
101	0	0	101	1	352.78	165.321	187.459	0	0	28.7081	-69.8321	72.0397	320.957	16913.5	6149.09	-72.0397	0	10.3641	9.8651	12.2987	0	0	0.192632	182.341	-546.528	17.6692	194.699	0	35.212	34.7756	115.264	0
103	0	0	103	1	474.625	255.707	218.918	0	0	36.2865	-30.4514	194.377	388.741	17005.6	6010.05	-194.377	0	12.9082	9.28674	11.6099	0	0	0.316336	173.655	-545.655	12.3012	241.094	0	29.2738	29.0458	91.6653	0
104	0	0	104	1	330.566	155.113	175.454	0	0	9.97468	-53.34	95.8533	210.714	17031.9	6132.6	-95.8533	0	6.83124	9.40775	11.1826	0	0	0.092169	189.022	-549.72	18.8317	213.42	0	50.2984	49.1775	159.706	0
116	0	0	116	1	316.361	135.428	180.933	0	0	127.494	-37.4795	77.7388	237.86	17014	6116.74	-77.7388	0	7.55347	9.8303	11.9785	0	0	0.15175	174.895	-534.4	20.1144	188.436	0	46.2374	45.4159	149.05	0
173	0	0	173	1	352.571	186.568	166.003	0	0	109.765	-27.9162	270.046	222.248	17031.8	6107.18	-270.046	0	7.65283	8.71816	10.2551	0	0	0.097816	209.591	-550.124	17.1519	242.507	0	48.3474	47.9899	148.98	0
196	0	0	196	1	309.547	164.097	145.45	0	0	113.08	-43.6874	232.298	208.703	16829.1	6122.95	-232.298	0	7.04606	7.83841	10.1734	0	0	0.0967596	220.4	-545.122	19.8129	221.905	0	49.4185	49.9284	155.487	0
271	0	0	271	1	308.805	166.743	142.062	0	0	31.1288	80.5813	224.404	154.088	16811.4	6098.34	-224.404	0	5.13854	8.59354	10.6339	0	0	0.278476	208.851	-542.752	20.1489	193.527	0	67.5451	68.1617	211.031	0
315	0	0	315	1	306.808	133.823	172.985	0	0	53.1042	-1.88677	12.1544	220.149	16988.8	6081.15	-12.1544	0	6.88297	6.90024	9.00723	0	0	0.0587043	180.734	-515.544	19.5555	219.382	0	44.2462	43.5917	147.945	0
325	0	0	325	1	305.104	179.146	125.958	0	0	93.1775	-28.0011	118.806	183.709	16849	6107.26	-118.806	0	5.88597	8.01805	9.21761	0	0	0.0729454	175.674	-518.355	20.0084	176.122	0	53.782	54.1585	172.953	0
326	0	0	326	1	326.067	162.021	164.046	0	0	195.553	-33.6217	251.865	212.893	16846.3	6112.88	-251.865	0	7.29936	6.70805	8.99655	0	0	0.349832	187.589	-520.409	18.1581	239.795	0	46.5053	46.6962	146.055	0
327	0	0	327	1	332.781	173.981	158.8	0	0	22.425	2.13917	383.29	300.54	16919.8	6077.12	-383.29	0	11.2637	6.16559	8.42023	0	0	0.122674	245.074	-556.896	17.5158	276.039	0	34.2961	34.7592	124.11	0
369	0	0	369	1	267.246	147.353	119.892	0	0	151.343	-91.15	338.587	151.251	16890.5	6170.41	-338.587	0	5.56429	6.98865	8.84885	0	0	0.23869	201.295	-521.201	23.0403	215.578	0	64.9798	65.9388	219.865	0
432	0	0	432	1	311.208	162.345	148.862	0	0	104.362	76.5065	104.592	196.616	17037.2	6002.75	-104.592	0	6.18347	6.32654	8.50348	0	0	0.0746253	182.459	-511.854	18.9903	201.179	0	47.9496	47.3251	153.693	0
476	0	0	476	1	244.295	152.424	91.8712	0	0	17.8409	-7.50105	41.7232	149.158	17024	6086.76	-41.7232	0	4.71251	6.15083	8.13567	0	0	0.19166	168.684	-501.974	25.1237	213.865	0	60.652	59.4901	198.487	0
495	0	0	495	1	276.752	158.561	118.191	0	0	116.517	102.268	72.7041	137.579	16925.3	5976.99	-72.7041	0	4.28902	6.968	8.62976	0	0	0.213377	173.325	-508.72	22.0342	189.399	0	67.7735	66.7809	220.383	0
548	0	0	548	1	303.872	140.326	163.545	0	0	52.5569	105.611	375.514	164.475	16889.6	6073.31	-375.514	0	6.07855	6.44772	8.48626	0	0	0.171507	207.639	-528.47	19.5564	219.287	0	59.6196	60.49	215.019	0
583	0	0	583	1	284.69	149.374	135.316	0	0	178.027	63.1807	87.3981	165.958	16963.5	6215.4	-87.3981	0	5.21983	5.85807	8.35025	0	0	0.0852715	242.631	-543.877	20.9074	224.194	0	57.5759	54.8483	180.892	0
591	0	0	591	1	273.751	165.939	107.812	0	0	22.4893	-2.56793	206.589	201.848	16919.7	6081.83	-206.589	0	6.72332	5.80867	7.24904	0	0	0.188987	210.775	-521.691	21.6096	243.141	0	45.7443	45.4038	139.957	0
592	0	0	592	1	256.12	151.225	104.895	0	0	0.555746	62.5254	232.728	183.235	16941.6	6016.73	-232.728	0	6.18657	5.97552	7.69981	0	0	0.100527	198.076	-507.32	23.5558	228.315	0	50.7397	49.8039	155.115	0
597	0	0	597	1	305.98	165.515	140.465	0	0	77.1282	-11.5446	423.325	284.411	16865.1	6090.8	-423.325	0	10.9368	4.86876	6.77664	0	0	0.0456499	190.643	-504.764	18.6524	188.614	0	33.9997	35.0333	131.512	0
612	0	0	612	1	279.205	165.905	113.299	0	0	31.4618	21.2465	328.001	170.576	16910.7	5958.35	-328.001	0	6.11349	6.25654	7.54405	0	0	0.146634	200.979	-517.419	21.324	238.359	0	55.7154	55.0916	182.733	0
613	0	0	613	1	313.315	179.398	133.918	0	0	46.2089	1.64987	271.003	326.23	16896	6077.61	-271.003	0	11.2428	4.84413	6.61708	0	0	0.0699536	211.832	-520.366	18.121	269.112	0	29.123	29.1799	92.3099	0
618	0	0	618	1	252.802	152.83	99.9717	0	0	49.196	24.7156	453.079	162.837	16893	6054.54	-453.079	0	6.42897	5.69914	8.27056	0	0	0.126	149.364	-490.276	23.9776	180.063	0	59.0304	60.5533	247.667	0
1118	0	0	1118	1	376.739	190.223	186.515	0	0	85.5297	30.9349	183.943	398.057	16956.3	6048.33	-183.943	0	12.9377	4.62453	6.93207	0	0	0.15335	180.888	-508.737	14.7292	290.197	0	24.2976	24.0242	76.6306	0
1120	0	0	1120	1	263.916	125.012	138.904	0	0	39.5293	10.5029	114.949	141.389	17002.3	6168.42	-114.949	0	4.51424	5.48742	7.02605	0	0	0.105883	182.206	-498.707	22.3866	199.688	0	62.625	60.6658	194.085	0
1121	0	0	1121	1	351.05	185.879	165.171	0	0	169.008	96.5512	367.176	217.033	16872.9	5982.71	-367.176	0	7.93687	4.72658	6.91138	0	0	0.0243284	238.937	-537.239	15.9578	297.554	0	42.4574	42.3571	151.033	0
1126	0	0	1126	1	234.813	117.802	117.011	0	0	97.3021	-8.93703	52.1524	177.523	16944.6	5988.54	-52.1524	0	5.56927	5.31295	5.79496	0	0	0.112556	255.209	-514.318	25.1798	240.42	0	46.7766	46.1157	157.835	0
1131	0	0	1131	1	305.573	165.196	140.377	0	0	108.489	62.8461	96.8388	209.297	16933.4	6215.73	-96.8388	0	6.57095	5.35925	6.84036	0	0	0.0300463	171.063	-496.266	18.8213	206.194	0	44.2501	42.4686	141.402	0
1132	0	0	1132	1	320.26	161.803	158.458	0	0	13.0357	80.4242	109.272	233.237	17028.8	6098.5	-109.272	0	7.42395	5.20575	6.43256	0	0	0.0179318	196.859	-506.948	17.7279	232.518	0	38.3	37.4672	122.078	0
1134	0	0	1134	1	311.512	166.408	145.104	0	0	27.773	51.3084	315.239	257.432	16914.4	6027.95	-315.239	0	9.13189	4.92977	6.19104	0	0	0.196665	193.866	-505.888	18.1804	222.326	0	35.9504	35.7813	117.03	0
1135	0	0	1135	1	270.155	142.402	127.753	0	0	129.014	-149.958	382.613	163.051	16912.8	6029.9	-382.613	0	6.36897	5.01817	7.2185	0	0	0.132622	179.913	-499.279	21.6743	204.614	0	53.4324	56.4486	193.274	0
1138	0	0	1138	1	333.362	168.224	165.138	0	0	43.1067	28.1071	226.875	314.038	16899.1	6150.81	-226.875	0	10.494	4.77473	5.98834	0	0	0.204908	213.654	-519.241	16.774	280.598	0	29.7213	29.2892	93.0758	0
1141	0	0	1141	1	289.956	191.648	98.3078	0	0	112.467	-37.9832	333.485	215.568	16929.4	6117.24	-333.485	0	7.76436	4.43625	6.36603	0	0	0.120744	174.309	-493.166	19.6184	226.478	0	41.5958	41.7638	139.794	0
1149	0	0	1149	1	331.982	153.444	178.539	0	0	20.2182	-22.3942	101.002	264.663	17021.6	6201.31	-101.002	0	8.50046	5.164	5.82965	0	0	0.243366	139.591	-476.557	16.9057	238.173	0	34.0335	32.6573	108.874	0
1158	0	0	1158	1	306.989	137.818	169.171	0	0	171.041	30.8954	269.371	193.709	16870.8	6148.02	-269.371	0	6.62324	4.84728	6.46848	0	0	0.0290515	190.426	-498.159	18.5178	212.996	0	46.3175	46.0686	146.666	0
1163	0	0	1163	1	350.213	155.607	194.606	0	0	32.2112	71.4918	112.935	282.736	16910	6107.43	-112.935	0	8.97781	5.24545	6.82131	0	0	0.162082	187.931	-507.354	16.0924	253.012	0	32.9464	32.538	105.71	0
1168	0	0	1168	1	261.639	109.264	152.375	0	0	-8.63382	-30.7428	-9.24304	219.028	17050.5	6110	9.24304	0	6.97227	5.07125	6.42074	0	0	0.204742	215.985	-509.929	22.304	238.751	0	39.3944	38.581	133.594	0
1169	0	0	1169	1	256.428	128.94	127.488	0	0	105.505	47.8566	64.866	188.012	17036	6131.06	-64.866	0	5.86187	5.00614	5.96673	0	0	0.0729628	182.488	-490.454	22.6755	208.797	0	45.6688	44.4815	149.557	0
1214	0	0	1214	1	313.729	204.214	109.515	0	0	110.625	-2.49121	317.962	267.348	16931.2	5982.09	-317.962	0	9.46124	4.87641	5.84196	0	0	0.0200074	215.58	-509.316	17.9547	268.325	0	34.4658	34.3503	111.645	0
1217	0	0	1217	1	277.799	172.971	104.828	0	0	63.4038	2.15851	55.5953	186.083	16978.5	6176.76	-55.5953	0	5.84196	5.00769	6.7927	0	0	0.136714	219.184	-517.913	20.8826	240.705	0	47.8971	46.2805	154.641	0
1219	0	0	1219	1	268.201	145.868	122.333	0	0	80.8543	51.9284	199.775	181.697	16961	6027.33	-199.775	0	5.94235	5.87085	6.4781	0	0	0.097023	155.704	-485.885	21.9449	183.749	0	49.4793	48.8381	151.083	0
1223	0	0	1223	1	288.459	161.937	126.522	0	0	139.644	65.082	339.681	200.978	17001.9	6113.84	-339.681	0	7.18176	4.56865	6.42889	0	0	0.128501	180.345	-497.4	19.7876	228.931	0	44.7452	44.5611	151.903	0
1225	0	0	1225	1	247.094	132.967	114.127	0	0	2.03461	-4.90987	308.318	151.054	16940.2	6084.17	-308.318	0	5.39656	4.17217	6.61555	0	0	0.0410985	227.78	-503.91	23.5233	250.466	0	55.9335	55.7562	183.996	0
1233	0	0	1233	1	323.52	144.926	178.594	0	0	101.266	29.7431	223.25	271.475	17040.3	6149.18	-223.25	0	8.9986	4.81581	6.48083	0	0	0.149028	221.76	-528.255	17.4447	227.714	0	34.0744	33.1943	104.826	0
1237	0	0	1237	1	254.69	138.107	116.584	0	0	73.8743	-13.2766	202.871	209.066	16968	6192.2	-202.871	0	6.91057	4.67016	5.92375	0	0	0.0264437	171.278	-490.97	22.7204	230.789	0	42.4179	40.9398	129.04	0
1239	0	0	1239	1	251.809	126.075	125.735	0	0	163.666	72.9972	264.009	154.06	16878.2	6006.26	-264.009	0	5.23382	4.63738	6.69835	0	0	0.103239	190.217	-489.701	23.229	187.259	0	56.1467	55.6005	175.124	0
1251	0	0	1251	1	253.045	118.416	134.629	0	0	64.659	38.6933	98.6136	152.969	16977.2	6140.23	-98.6136	0	4.82631	4.54927	5.58709	0	0	0.115311	217.58	-502.456	22.7465	244.96	0	54.2369	52.7532	171.454	0
1252	0	0	1252	1	291.254	152.507	138.747	0	0	75.0929	84.3837	265.539	195.361	16966.8	6094.54	-265.539	0	6.64567	4.35288	6.8688	0	0	0.103929	239.372	-532.532	19.5957	314.805	0	45.1455	44.7331	142.32	0
1255	0	0	1255	1	298.612	145.504	153.108	0	0	56.5039	19.494	348.964	163.933	16885.7	6159.43	-348.964	0	5.93842	5.93668	7.04623	0	0	0.155249	161.334	-490.174	19.5212	191.027	0	57.8214	57.9209	196.992	0
1261	0	0	1261	1	252.88	123.8	129.08	0	0	98.766	-5.41255	-27.9529	150.26	16943.1	6184.33	27.9529	0	4.68553	5.26947	6.3421	0	0	0.123916	184.429	-494.743	23.2521	201.825	0	57.5294	56.064	196.742	0
1269	0	0	1269	1	303.586	160.533	143.053	0	0	46.9695	64.598	435.414	260.889	16895.2	6114.32	-435.414	0	10.1272	4.56709	5.72285	0	0	0.196158	211.584	-513.833	18.5306	254.677	0	36.052	36.7181	139.236	0
1270	0	0	1270	1	315.858	173.898	141.96	0	0	131.222	50.8517	325.473	272.422	17010.3	6128.07	-325.473	0	9.63896	4.0163	6.59644	0	0	0.0906097	178.627	-490.567	17.7378	244.306	0	33.5415	33.1845	113.777	0
1282	0	0	1282	1	252.1	129.474	122.626	0	0	15.2316	67.3996	32.1706	181.734	17026.6	6111.52	-32.1706	0	5.67812	4.36285	6.49991	0	0	0.144943	231.288	-506.921	23.033	238.1	0	46.9684	45.67	153.248	0
1324	0	0	1324	1	286.214	151.799	134.415	0	0	113.232	-11.7464	366.267	192.363	16928.6	5991.35	-366.267	0	7.0536	4.4265	6.58301	0	0	0.126906	245.486	-519.953	19.9535	248.059	0	46.0614	46.2983	163.521	0
1327	0	0	1327	1	345.578	164.702	180.876	0	0	88.91	19.044	166.642	332.563	17052.6	6159.88	-166.642	0	10.7417	5.04889	5.83688	0	0	0.094527	184.543	-503.465	16.1405	243.753	0	28.0674	27.3466	87.9112	0
1329	0	0	1329	1	249.117	139.396	109.721	0	0	57.8062	4.66462	106.205	138.838	16984.1	6273.92	-106.205	0	4.41446	4.84292	6.47646	0	0	0.167212	193.191	-492.862	23.5391	220.13	0	62.9403	59.3579	195.753	0
1330	0	0	1330	1	290.211	177.881	112.33	0	0	27.0794	29.5898	263.316	249.416	17014.8	6149.33	-263.316	0	8.55191	5.40922	6.14987	0	0	0.0478412	164.076	-493.49	19.8263	1	0	37.4366	36.4769	114.483	0
1348	0	0	1348	1	276.626	150.579	126.048	0	0	74.6983	2.7411	289.319	156.072	16967.2	6076.52	-289.319	0	5.42426	4.97044	6.52998	0	0	0.102707	166.859	-489.512	20.9101	191.882	0	56.1983	56.1868	177.008	0
1349	0	0	1349	1	327.137	182.567	144.57	0	0	81.142	-32.5582	283.272	314.402	17060.4	6111.82	-283.272	0	10.9495	3.6595	6.10318	0	0	0.0312217	197.097	-498.187	16.8873	248.279	0	28.2579	28.189	91.9649	0
1380	0	0	1380	1	272.367	147.455	124.912	0	0	155.403	-3.07198	159.176	197.731	16786.8	5982.67	-159.176	0	6.39434	4.54914	5.5989	0	0	0.0456102	244.871	-514.183	20.9167	263.164	0	41.8727	42.2037	132.975	0
1426	0	0	1426	1	326.164	164.227	161.937	0	0	50.0236	86.0471	267.835	224.766	16892.2	6192.53	-267.835	0	7.68222	4.99571	6.07525	0	0	0.256785	174.204	-491.02	17.2544	198.75	0	40.7442	39.9285	128.481	0
1429	0	0	1429	1	331.976	184.176	147.8	0	0	51.3071	82.5782	164.498	274.743	16890.9	6096.34	-164.498	0	8.85929	4.27147	6.45685	0	0	0.24744	165.686	-491.08	16.8159	242.152	0	32.6759	32.5535	103.363	0
1430	0	0	1430	1	379.754	211.886	167.867	0	0	12.9136	29.7916	282.84	365.668	16929.3	6149.13	-282.84	0	12.7446	4.87465	6.5515	0	0	0.30131	167.781	-497.74	14.5959	226.153	0	26.8657	26.2991	85.4044	0
1434	0	0	1434	1	277.296	134.883	142.413	0	0	172.249	54.376	75.4619	175.475	16869.6	6224.2	-75.4619	0	5.50156	4.97431	6.16041	0	0	0.114112	210.28	-511.091	20.7633	251.787	0	49.1965	48.2826	166.184	0
1437	0	0	1437	1	257.16	135.798	121.362	0	0	6.35106	121.653	244.352	173.028	16836.2	6156.93	-244.352	0	5.88731	4.32748	5.7568	0	0	0.105613	219.029	-515.673	22.298	1	0	48.7341	48.5983	155.839	0
1439	0	0	1439	1	319.306	154.488	164.818	0	0	3.94675	86.2561	102.591	264.681	17037.9	6291.98	-102.591	0	8.4246	4.57599	6.21419	0	0	0.123492	197.637	-501.794	17.5998	247.711	0	34.5445	32.4184	109.484	0
1465	0	0	1465	1	244.075	123.193	120.883	0	0	2.33317	-29.9263	109.414	136.753	17039.5	6109.19	-109.414	0	4.42873	4.57545	6.43332	0	0	0.18232	228.986	-514.397	23.9816	221.383	0	60.0345	58.8457	188.072	0
1467	0	0	1467	1	244.073	127.843	116.23	0	0	41.1441	23.5486	249.435	212.998	17000.7	6055.71	-249.435	0	7.22292	5.2487	5.58167	0	0	0.139302	196.043	-500.974	23.9727	206.949	0	41.4333	41.1797	126.622	0
1476	0	0	1476	1	293.681	128.177	165.503	0	0	136.552	25.3673	188.957	194.715	16805.7	6053.89	-188.957	0	6.34255	3.80842	6.20824	0	0	0.0788011	189.643	-496.427	19.1148	268.327	0	42.7301	43.2143	135.862	0
1478	0	0	1478	1	355.769	163.981	191.788	0	0	53.3136	45.6376	318.35	300.453	16888.9	6133.28	-318.35	0	10.6345	3.80914	5.38842	0	0	0.206173	218.127	-502.227	15.3249	267.395	0	29.998	29.9623	100.44	0
1487	0	0	1487	1	240.93	124.939	115.99	0	0	109.93	45.5078	121.265	209.622	16931.9	6133.41	-121.265	0	6.63716	4.28726	6.3455	0	0	0.0986992	228.913	-516.122	24.193	265.19	0	41.6918	40.8204	130.775	0
1491	0	0	1491	1	253.777	131.073	122.704	0	0	63.9885	-25.2614	73.0953	230.505	16977.9	6104.52	-73.0953	0	7.30682	4.06226	5.38357	0	0	0.0846603	195.568	-494.039	22.4318	284.472	0	36.1485	35.5607	117.778	0
1493	0	0	1493	1	288.5	150.372	138.128	0	0	34.5635	28.9872	251.076	208.13	17107	6149.93	-251.076	0	7.06952	5.14631	6.48861	0	0	0.205786	148.047	-479.473	19.9667	166.312	0	42.9864	42.263	133.815	0
1494	0	0	1494	1	255.058	124.724	130.334	0	0	177.058	-71.1948	103.014	194.241	16864.8	6250.12	-103.014	0	6.29792	4.37699	5.54935	0	0	0.0613907	214.386	-495.533	22.4675	1	0	42.5679	42.1803	141.978	0
1495	0	0	1495	1	282.943	146.28	136.663	0	0	115.768	-5.17101	404.586	179.791	16926.1	6084.43	-404.586	0	6.78351	4.19756	5.91883	0	0	0.0823678	269.134	-529.624	19.9985	1	0	48.5929	49.5258	180.853	0
1497	0	0	1497	1	318.256	167.5	150.756	0	0	109.858	-30.0499	121.415	269.103	16932	6208.97	-121.415	0	8.62871	4.75529	5.55147	0	0	0.171277	187.749	-493.279	17.584	257.607	0	33.2405	32.1872	106.347	0
1529	0	0	1529	1	228.614	113.965	114.649	0	0	57.9491	-38.3619	37.7855	152.189	16983.9	6217.28	-37.7855	0	4.8119	5.06104	6.5575	0	0	0.0565063	204.091	-511.355	26.1524	199.377	0	57.1206	54.6977	186.058	0
1534	0	0	1534	1	326.107	128.94	197.167	0	0	122.089	18.7156	-25.9655	292.437	17019.4	6160.2	25.9655	0	9.07608	4.31003	6.40574	0	0	0.0705251	216.879	-510.07	17.1565	247.246	0	31.1599	30.3272	104.037	0
1550	0	0	1550	1	264.897	157.437	107.46	0	0	50.9479	61.7843	329.914	178.463	16891.3	6117.14	-329.914	0	6.36709	4.4113	6.23064	0	0	0.0988726	176.89	-492.414	21.7077	216.109	0	49.2024	49.3723	166.407	0
1588	0	0	1588	1	240.294	126.048	114.245	0	0	14.0838	14.2072	88.1659	129.528	16928.1	5965.39	-88.1659	0	4.12112	5.06704	6.35431	0	0	0.0819761	157.418	-478.95	24.6025	203.285	0	63.485	62.149	203.988	0
1628	0	0	1628	1	306.787	135.251	171.536	0	0	68.6458	30.3069	92.0689	291.596	16873.6	6148.61	-92.0689	0	9.18874	3.83643	5.72335	0	0	0.0434645	233.398	-516.714	18.1215	339.465	0	29.9303	29.6818	99.0437	0
1631	0	0	1631	1	306.693	178.669	128.024	0	0	109.583	31.3606	250.591	207.666	16832.6	6147.56	-250.591	0	6.99566	3.93007	6.01994	0	0	0.200459	225.859	-507.028	18.2077	238.196	0	41.1865	41.3013	133.094	0
1645	0	0	1645	1	359.552	200.175	159.377	0	0	69.7777	8.71536	328.541	296.77	16872.4	6170.21	-328.541	0	10.5917	4.2257	6.38367	0	0	0.0234545	223.462	-524.585	15.3647	302.427	0	31.354	31.3273	108.371	0
1646	0	0	1646	1	210.05	107.4	102.65	0	0	-0.506292	-66.3722	117.02	198.137	16942.7	6045.97	-117.02	0	6.50681	4.67834	6.0048	0	0	0.199392	168.841	-481.705	28.4707	218.944	0	42.0684	41.6599	133.077	0
1647	0	0	1647	1	342.265	185.199	157.066	0	0	88.0711	-6.55009	174.551	327.328	16953.8	5986.15	-174.551	0	10.652	4.46083	5.37797	0	0	0.00680569	202.823	-506.975	16.1241	314.571	0	27.1652	26.8594	85.8265	0
1651	0	0	1651	1	331.571	202.872	128.698	0	0	96.9539	20.0951	246.041	254.926	16944.9	5959.5	-246.041	0	8.57753	4.39542	5.50935	0	0	0.195861	224.79	-508.163	16.7119	245.248	0	34.3421	33.7607	106.282	0
1653	0	0	1653	1	344.196	178.134	166.062	0	0	125.9	37.3381	217.028	272.888	16916	6041.92	-217.028	0	9.00423	4.40613	6.46949	0	0	0.143313	159.852	-486.745	16.1811	213.63	0	33.1157	32.8418	103.034	0
1655	0	0	1655	1	334.248	156.639	177.61	0	0	70.7243	-1.21615	96.7015	267.802	16971.1	6080.48	-96.7015	0	8.48991	4.75245	5.59142	0	0	0.125392	210.734	-510.971	16.6514	278.308	0	32.5741	32.1838	105.682	0
1656	0	0	1656	1	274.607	151.609	122.998	0	0	86.7452	-33.3703	180.701	209.577	16855.5	6112.63	-180.701	0	6.87893	4.83832	5.97595	0	0	0.175626	174.332	-492.622	20.9079	251.36	0	41.2787	41.597	130.225	0
1662	0	0	1662	1	279.322	129.013	150.309	0	0	26.7825	-68.255	88.8011	206.183	17015.1	6047.85	-88.8011	0	6.68302	5.71795	5.68227	0	0	0.190971	176.313	-497.529	20.6798	249.882	0	40.7645	40.4633	134.727	0
1663	0	0	1663	1	272.226	142.611	129.615	0	0	-42.8686	89.8436	337.581	173.157	16985.1	6089.08	-337.581	0	6.38148	4.75289	5.89059	0	0	0.235007	216.795	-512.498	21.0683	221.088	0	50.2928	49.8573	166.074	0
1665	0	0	1665	1	226.564	109.617	116.947	0	0	68.6274	13.6793	264.613	120.9	16973.2	6065.58	-264.613	0	4.1293	4.54702	6.66978	0	0	0.0256841	188.7	-497.352	26.2227	227.771	0	69.4172	69.2147	216.283	0
1667	0	0	1667	1	307.158	156.79	150.368	0	0	38.702	106.184	104.121	201.953	17003.2	6072.74	-104.121	0	6.38788	4.80954	5.79398	0	0	0.157804	224.772	-507.823	18.3626	281.513	0	42.1143	41.5007	135.227	0
1668	0	0	1668	1	318.089	154.185	163.904	0	0	16.0983	3.41377	48.4932	213.462	16926.1	6175.51	-48.4932	0	6.73978	5.1187	6.95495	0	0	0.0850354	191.166	-503.874	17.9404	244.015	0	42.4892	41.2023	139.353	0
1669	0	0	1669	1	260.887	128.759	132.127	0	0	147.59	90.8748	-52.4818	159.001	16993.9	6187.71	52.4818	0	4.92257	4.98197	6.91608	0	0	0.221923	167.096	-492.585	22.4801	205.315	0	55.9542	54.3759	188.835	0
1670	0	0	1670	1	267.468	165.798	101.67	0	0	36.0196	34.0793	475.208	253.717	16806.5	6144.84	-475.208	0	10.2503	4.55572	5.64646	0	0	0.174591	182.447	-491.527	21.3681	192.362	0	37.2654	38.5609	160.026	0
1686	0	0	1686	1	302.355	126.012	176.343	0	0	18.2771	52.0396	113.978	162.867	16923.9	6226.54	-113.978	0	5.19294	4.61066	6.28497	0	0	0.109848	209.268	-501.481	18.7407	237.268	0	53.465	50.9895	168.18	0
1712	0	0	1712	1	240.465	109.657	130.808	0	0	-12.6894	9.06059	192.259	167.681	16954.9	6169.86	-192.259	0	5.58359	4.66959	6.23493	0	0	0.135953	179.024	-490.898	24.3785	217.622	0	51.6953	49.8161	156.543	0
1714	0	0	1714	1	260.367	154.602	105.765	0	0	26.1552	76.7386	155.455	186.596	16816.4	6002.52	-155.455	0	6.02041	4.80178	5.75972	0	0	0.0825881	185.536	-492.335	22.1515	195.177	0	45.0103	45.0126	142.439	0
1722	0	0	1722	1	374.387	165.243	209.144	0	0	38.8454	57.6064	32.1653	310.797	17003	6121.31	-32.1653	0	9.67589	4.08354	5.36858	0	0	0.307795	202.668	-503.602	14.5371	299.307	0	28.2894	27.5195	94.8833	0
1723	0	0	1723	1	267.483	122.968	144.515	0	0	-10.4217	40.7887	254.345	228.784	16952.6	6038.47	-254.345	0	7.8652	3.44459	5.99374	0	0	0.198358	205.914	-491.229	21.0549	242.428	0	36.6156	36.0452	115.627	0
1725	0	0	1725	1	303.386	141.675	161.71	0	0	74.8563	43.1724	14.8594	198.038	16867.3	6135.75	-14.8594	0	6.1362	4.84295	5.96956	0	0	0.159224	216.036	-500.802	18.6657	220.24	0	42.9908	42.9311	149.48	0
1726	0	0	1726	1	274.325	133.82	140.505	0	0	22.8016	21.4719	58.9009	156.98	17019.1	6057.79	-58.9009	0	4.94492	4.46504	5.78235	0	0	0.0768927	230.435	-509.811	20.7663	260.942	0	51.6119	50.6662	169.416	0
1738	0	0	1738	1	361.232	194.337	166.894	0	0	-9.98282	47.5283	171.211	239.531	16952.2	6031.73	-171.211	0	7.85816	4.19811	5.5403	0	0	0.0481273	278.709	-529.606	15.1653	280.198	0	35.5044	34.7853	110.513	0
1741	0	0	1741	1	276.441	146.704	129.736	0	0	-7.48535	223.903	147.904	189.629	17049.3	6054.68	-147.904	0	6.29198	4.78245	7.28099	0	0	0.324347	205.755	-516.682	21.0389	231.224	0	45.3051	45.338	143.487	0
1790	0	0	1790	1	340.177	152.213	187.964	0	0	71.4686	33.4088	83.0755	398.118	16970.4	6145.51	-83.0755	0	12.5076	3.20801	4.91401	0	0	0.169023	319.421	-524.991	15.8953	1	0	22.4272	21.7826	73.5691	0
1791	0	0	1791	1	290.578	125.078	165.5	0	0	76.6534	23.8576	181.911	168.338	16965.2	6155.06	-181.911	0	5.47448	4.52674	6.30991	0	0	0.0675008	170.827	-492.514	19.5858	213.447	0	51.4892	50.0593	156.696	0
1792	0	0	1792	1	296.259	132.491	163.768	0	0	96.7785	82.4769	396.174	244.03	16945.1	5996.78	-396.174	0	9.10878	3.72685	5.99225	0	0	0.133947	230.876	-510.129	18.8621	268.956	0	36.1251	36.3913	135.958	0
1799	0	0	1799	1	315.295	142.913	172.381	0	0	91.5662	57.9664	296.471	265.059	16950.3	6021.29	-296.471	0	9.19816	3.27283	5.69277	0	0	0.0714543	278.865	-519.436	17.4203	312.237	0	32.2646	32.0739	106.161	0
1800	0	0	1800	1	247.348	171.331	76.017	0	0	80.2631	-23.5844	364.911	184.017	16861.9	6102.84	-364.911	0	6.76796	4.46124	6.51929	0	0	0.153505	186.992	-496.331	23.5915	222.007	0	48.104	49.1568	172.408	0
1804	0	0	1804	1	319.295	192.26	127.036	0	0	83.64	20.8677	300.091	225.493	16958.2	6058.39	-300.091	0	7.86974	4.50714	6.33869	0	0	0.0865717	195.592	-502.034	17.6056	238.851	0	39.6884	39.6649	128.092	0
1806	0	0	1806	1	260.961	142.874	118.086	0	0	92.8332	-32.4176	174.774	150.646	16949	6211.34	-174.774	0	4.92913	4.77732	5.70072	0	0	0.16368	175.365	-485.321	22.0686	230.765	0	56.78	54.5345	172.394	0
1807	0	0	1807	1	280.163	147.747	132.416	0	0	109.599	-45.6134	258.176	179.591	16932.3	6124.87	-258.176	0	6.16368	4.98298	6.3517	0	0	0.113973	151.786	-477.727	20.5685	204.822	0	49.2688	48.8784	150.776	0
1810	0	0	1810	1	239.932	110.5	129.432	0	0	55.3127	60.7586	97.8914	138.155	16886.9	6118.16	-97.8914	0	4.35451	4.96784	6.48265	0	0	0.159636	181.734	-496.289	24.6464	184.746	0	61.4246	61.0576	197.074	0
1811	0	0	1811	1	259.236	164.69	94.5463	0	0	93.8307	-15.1217	284.878	197.212	16948	5994.72	-284.878	0	6.84415	4.09827	5.60968	0	0	0.117319	282.145	-515.981	21.9706	1	0	42.8073	42.5802	135.158	0
1813	0	0	1813	1	260.546	149.079	111.466	0	0	79.6748	-23.3785	327.554	147.024	16862.5	6002.98	-327.554	0	5.26639	3.39603	6.7605	0	0	0.16302	236.658	-515.86	21.8431	290.557	0	55.0946	55.2277	193.404	0
1832	0	0	1832	1	238.516	125.428	113.089	0	0	93.0006	95.8356	58.6155	155.451	16948.9	6282.4	-58.6155	0	4.83168	4.63599	6.38829	0	0	0.16375	236.599	-495.439	24.6446	208.441	0	56.8051	53.6102	183.257	0
1836	0	0	1836	1	272.432	141.175	131.257	0	0	14.2953	-51.366	245.796	181.668	17027.6	6130.63	-245.796	0	6.27061	4.86691	5.70076	0	0	0.109427	186.351	-486.928	21.0365	188.606	0	47.0514	46.3076	142.959	0
1871	0	0	1871	1	252.353	114.799	137.554	0	0	21.4166	47.2293	75.0311	171.864	17020.4	6131.69	-75.0311	0	5.41853	4.5566	5.57562	0	0	0.0991897	233.496	-509.79	22.8173	243.719	0	48.2786	46.832	156.035	0
1901	0	0	1901	1	237.041	127.595	109.446	0	0	116.971	25.5827	344.307	219.699	16924.9	6153.34	-344.307	0	7.89007	4.47904	6.30728	0	0	0.0892338	269.079	-522.376	24.7278	237.287	0	41.6091	41.2644	141.998	0
1911	0	0	1911	1	253.415	132.1	121.316	0	0	109.257	-8.76424	256.346	193.99	16932.6	6088.02	-256.346	0	6.59547	4.34504	5.88101	0	0	0.109986	184.822	-486.863	22.7173	233.43	0	44.3939	44.2161	136.686	0
1932	0	0	1932	1	252.244	102.517	149.727	0	0	139.426	55.0107	137.353	190.326	17002.1	6123.91	-137.353	0	6.05695	4.68846	6.11679	0	0	0.0642163	181.911	-489.765	23.0377	208.05	0	45.4674	44.4584	141.311	0
1955	0	0	1955	1	260.171	153.447	106.725	0	0	103.019	-6.03547	212.506	153.114	16938.8	6085.3	-212.506	0	5.07044	4.29327	5.83715	0	0	0.162024	217.495	-500.821	22.0127	224.14	0	54.2932	53.8758	165.024	0
1956	0	0	1956	1	342.978	155.301	187.676	0	0	5.78652	51.4107	228.427	342.436	17036.1	6127.51	-228.427	0	11.5213	4.64247	5.66531	0	0	0.275594	163.591	-492.457	16.1697	235.07	0	27.1648	26.4332	84.0147	0
1957	0	0	1957	1	287.855	156.999	130.855	0	0	71.9979	41.6888	36.2232	173.647	17069.5	6137.23	-36.2232	0	5.39664	5.22277	6.24594	0	0	0.19557	199.471	-499.065	19.9838	197.278	0	49.1795	48.166	165.223	0
1958	0	0	1958	1	247.115	132.276	114.839	0	0	60.9405	-40.5687	135.328	198.669	17080.6	6119.83	-135.328	0	6.43613	5.32838	6.14954	0	0	0.0424134	131.134	-470.296	23.8466	188.326	0	43.2571	42.8877	137.226	0
1963	0	0	1963	1	311.398	131.66	179.738	0	0	77.5107	-29.7356	123.645	233.301	17064	6109	-123.645	0	7.49651	4.29418	5.7955	0	0	0.0834019	265.726	-527.733	17.9544	299.457	0	36.25	35.8523	115.382	0
1966	0	0	1966	1	246.087	120.236	125.851	0	0	113.575	43.7507	38.4849	179.298	16928.3	6035.51	-38.4849	0	5.56407	4.51018	6.19482	0	0	0.11858	153.694	-476.238	23.6569	234.426	0	46.8083	46.1644	155.092	0
1972	0	0	1972	1	324.466	212.188	112.279	0	0	62.4661	0.45355	286.777	257.585	16879.7	6078.81	-286.777	0	8.95235	4.37726	5.95579	0	0	0.126261	194.021	-501.737	17.1943	230.351	0	34.7948	35.0532	111.438	0
1978	0	0	1978	1	222.917	130.793	92.1241	0	0	171.649	-26.9468	109.035	159.414	16870.2	6205.87	-109.035	0	5.10526	3.64451	6.74761	0	0	0.0803044	216.771	-498.554	26.2611	216.212	0	51.9649	51.1757	168.163	0
2048	0	0	48	1	329.007	139.645	189.362	0	0	-78.0888	135.64	-85.1882	191.585	16920.6	5843.96	85.1882	0	7.89488	11.6586	10.1578	0	0	0.127822	123.593	-506.597	49.079	141.403	0	51.709	49.6532	140.605	1
2062	0	0	62	1	252.684	132.837	119.846	0	0	-34.4829	80.2594	-20.081	162.206	16976.7	5799.68	20.081	0	6.89635	11.5965	9.71617	0	0	0.0906575	126.738	-506.148	70.8543	145.167	0	61.3359	59.169	151.964	1
2193	0	0	193	1	230.347	118.319	112.029	0	0	-0.894384	51.006	90.5089	181.888	16943.1	5828.93	-90.5089	0	8.44987	9.63326	8.84592	0	0	0.223012	156.137	-499.557	76.0747	172.854	0	54.9211	51.9163	127.278	1
2205	0	0	205	1	263.287	149.797	113.49	0	0	41.4848	154.943	179.563	158.704	16801.1	5924.32	-179.563	0	7.98903	9.81914	10.1337	0	0	0.236833	122.601	-500.795	64.923	132.468	0	62.7185	60.469	171.344	1
2384	0	0	384	1	246.96	141.954	105.006	0	0	12.1165	102.12	225.157	143.959	16830.4	5977.14	-225.157	0	7.61006	9.7587	8.9657	0	0	0.0653502	128.844	-496.963	69.2061	130.821	0	68.2812	65.6807	215.488	1
2390	0	0	390	1	268.439	127.307	141.133	0	0	34.1298	-37.8021	93.1945	205.888	16908.1	6017.4	-93.1945	0	9.68982	9.10869	7.93552	0	0	0.100234	146.909	-500.662	59.1235	166.739	0	47.2689	45.8649	110.326	1
2391	0	0	391	1	271.529	103.215	168.314	0	0	49.1915	60.7367	11.582	159.361	16893	6018.52	-11.582	0	6.86092	9.87527	8.88136	0	0	0.118117	131.849	-503.384	60.4924	162.135	0	61.6182	59.9027	148.009	1
2552	0	0	552	1	286.094	115.355	170.74	0	0	-10.9642	86.3413	-75.6953	191.488	16753.8	6092.58	75.6953	0	7.79984	8.30643	8.0822	0	0	0.0769267	147.218	-498.239	53.3908	179.872	0	48.5294	48.0458	130.289	1
2590	0	0	590	1	228.508	92.6562	135.852	0	0	64.6911	50.1196	-183.727	230.276	16877.5	5929.48	183.727	0	9.00869	8.65589	7.55194	0	0	0.0781471	142.599	-493.837	72.6484	179.891	0	39.5794	38.3596	131.263	1
2596	0	0	596	1	301.068	149.68	151.388	0	0	12.1975	77.3498	159.775	226.633	16830.3	5603.27	-159.775	0	11.2087	8.49525	7.84143	0	0	0.124768	147.434	-497.805	49.7362	173.356	0	42.6296	40.8204	107.491	1
2600	0	0	600	1	299.05	171.977	127.073	0	0	30.5851	62.2939	70.8493	219.708	16812	5817.65	-70.8493	0	9.96449	8.87199	7.83041	0	0	0.0983399	134.37	-492.04	50.5728	177.437	0	44.0462	42.3909	104.896	1
2601	0	0	601	1	273.311	151.442	121.868	0	0	36.5518	63.9772	126.236	200.524	17005.3	5815.96	-126.236	0	9.56643	8.72948	8.51042	0	0	0.0409914	131.63	-495.485	57.9726	141.644	0	48.7149	46.6237	116.841	1
2653	0	0	653	1	328.398	163.583	164.814	0	0	73.3902	68.7134	14.5552	200.273	16968.5	6010.55	-14.5552	0	8.62469	8.9979	8.02276	0	0	0.0771247	159.951	-514.065	44.8562	187.151	0	48.1205	46.5838	116.274	1
2654	0	0	654	1	275.936	140.717	135.218	0	0	6.52758	-29.3687	68.3869	166.868	16935.7	5809.65	-68.3869	0	7.69783	9.32767	8.28799	0	0	0.108353	121.501	-487.271	57.6547	134.794	0	57.3805	54.6613	134.281	1
2703	0	0	703	1	313.904	147.765	166.139	0	0	-44.0783	72.9561	22.2054	297.83	16787	6006.3	-22.2054	0	13.1376	7.29408	8.22817	0	0	0.124966	159.666	-508.794	46.1802	190.478	0	32.7912	32.09	80.5333	1
2741	0	0	741	1	310.893	142.434	168.459	0	0	6.06307	-17.7244	80.3428	213.24	16936.1	5798	-80.3428	0	9.91331	8.70092	7.76543	0	0	0.249076	164.214	-499.925	47.7408	149.958	0	45.0221	42.9148	105.565	1
2745	0	0	745	1	283.524	135.897	147.627	0	0	39.4812	-31.5674	47.5053	173.815	16803.1	5911.51	-47.5053	0	7.84492	8.58375	8.10203	0	0	0.127807	146.966	-494.354	54.4118	157.184	0	53.576	52.1523	128.748	1
2800	0	0	800	1	234.724	121.758	112.966	0	0	-40.4853	84.3223	187.926	138.339	16783.4	5994.94	-187.926	0	7.12956	8.97493	8.02162	0	0	0.107825	134.725	-495.71	71.3667	147.588	0	67.3709	65.8279	186.458	1
2824	0	0	824	1	320.299	142.786	177.513	0	0	20.3304	84.3861	-14.7469	163.902	16822.2	5994.87	14.7469	0	6.92144	8.36409	8.15497	0	0	0.132912	160.171	-505.542	45.9367	168.32	0	56.8403	55.9921	137.86	1
2846	0	0	846	1	239.473	133.648	105.825	0	0	-57.8824	67.7113	44.2551	197.356	16900.4	5911.89	-44.2551	0	8.91234	8.32387	7.73453	0	0	0.210507	152.311	-495.011	67.7813	165.376	0	47.5277	45.1606	113.218	1
2847	0	0	847	1	253.761	151.678	102.083	0	0	49.8373	40.5951	-84.7221	188.556	16792.7	6038.67	84.7221	0	7.62537	9.1463	8.36199	0	0	0.129277	121.387	-494.045	64.7064	150.166	0	49.4337	49.5558	135.658	1
2870	0	0	870	1	231.646	86.7411	144.905	0	0	22.5835	8.87331	129.501	129.126	17019.3	6269.71	-129.501	0	6.23113	8.65146	8.35935	0	0	0.0928662	167.674	-511.331	72.7929	153.015	0	75.1898	69.8655	180.688	1
3023	0	0	1023	1	277.569	155.093	122.476	0	0	59.0758	48.8868	466.547	189.379	16783.5	6030.37	-466.547	0	12.7878	8.01327	7.48552	0	0	0.0798953	180.903	-510.739	54.5087	180.044	0	66.2005	63.174	401.013	1
3032	0	0	1032	1	267.837	130.789	137.048	0	0	43.004	179.478	-48.227	151.064	16699.9	5999.44	48.227	0	6.22928	8.82782	7.19438	0	0	0.117566	177.125	-506.834	57.849	158.526	0	58.0945	59.3694	153.942	1
3037	0	0	1037	1	319.421	155.191	164.23	0	0	-21.1152	2.21071	149.588	185.193	16764	5977.39	-149.588	0	9.20221	8.43554	7.36685	0	0	0.148476	154.147	-502.516	45.3825	165.66	0	50.3623	49.3395	124.525	1
3067	0	0	1067	1	323.393	178.523	144.87	0	0	50.9892	32.8219	107.521	255.793	16791.6	5847.12	-107.521	0	12.0059	7.75389	7.89023	0	0	0.103245	167.087	-506.65	44.5254	193.845	0	37.5223	36.3029	90.0999	1
3111	0	0	1111	1	272.368	118.945	153.423	0	0	-29.3173	-50.6321	5.05509	141.222	16772.2	6030.23	-5.05509	0	6.27192	8.46124	7.68555	0	0	0.171731	181.996	-508.217	56.7803	160.233	0	63.2226	62.8555	156.018	1
3205	0	0	1205	1	239.852	112.995	126.857	0	0	34.8761	18.5585	-46.1086	143.858	16807.7	6060.7	46.1086	0	5.98176	8.13679	7.30291	0	0	0.101122	150.519	-493.82	66.5536	146.129	0	61.534	61.325	157.025	1
3284	0	0	1284	1	307.684	150.011	157.673	0	0	-19.2025	33.6876	172.906	187.363	16861.7	6045.57	-172.906	0	9.48217	7.63081	7.23311	0	0	0.0779072	152.191	-493.018	46.7726	186.725	0	49.0915	47.7815	128.702	1
3286	0	0	1286	1	278.988	114.183	164.805	0	0	79.1454	36.9509	211.169	187.786	16763.4	6042.31	-211.169	0	9.72407	8.27285	6.97708	0	0	0.124226	170.398	-504.945	53.7588	196.164	0	50.2443	49.2747	152.383	1
3309	0	0	1309	1	320.228	162.74	157.488	0	0	73.5521	39.3094	362.77	176.992	16769	6139.61	-362.77	0	10.7016	8.71781	7.29898	0	0	0.0331178	138.392	-495.626	45.4098	147.983	0	59.2425	58.6304	289.286	1
3372	0	0	1372	1	251.858	143.175	108.683	0	0	56.8576	59.2655	181.479	171.286	16785.7	5820.67	-181.479	0	8.61005	7.82808	7.42485	0	0	0.0692784	136.801	-484.281	61.9217	151.58	0	53.1382	51.4502	143.567	1
3425	0	0	1425	1	260.978	162.987	97.9912	0	0	-142.502	-3.20837	182.438	184.575	16785.7	6082.47	-182.438	0	9.98848	8.61382	6.77517	0	0	0.226556	144.115	-491.408	59.006	158.081	0	49.9381	48.5491	133.916	1
3447	0	0	1447	1	271.966	143.034	128.932	0	0	-35.9489	50.7997	10.2214	174.94	16778.8	6028.46	-10.2214	0	7.64069	7.42451	7.33322	0	0	0.143838	149.194	-490.827	55.0738	180.756	0	51.4987	50.753	126.428	1
3452	0	0	1452	1	280.742	129.931	150.811	0	0	-26.5079	43.4072	-29.6071	186.851	16769.4	5936.19	29.6071	0	7.90479	7.76672	6.86463	0	0	0.218157	116.818	-477.665	52.5662	139.062	0	46.834	46.0628	117.763	1
3455	0	0	1455	1	244.467	133.99	110.477	0	0	-71.0936	103.117	-84.0088	173.392	16814	5976.14	84.0088	0	7.1352	8.11425	7.62994	0	0	0.145561	120.346	-480.082	65.3348	134.227	0	51.143	50.4731	136.562	1
3468	0	0	1468	1	248.161	92.2163	155.945	0	0	-31.1648	50.3028	-66.7613	187.037	16873.7	6128.62	66.7613	0	7.72143	7.61914	7.00473	0	0	0.15394	141.137	-489.015	62.1851	154.254	0	48.9968	46.7698	125.267	1
3522	0	0	1522	1	228.768	98.7853	129.983	0	0	-37.9079	57.5412	-203.259	204.303	16980.1	5922.06	203.259	0	8.06722	7.87253	7.0066	0	0	0.119539	150.666	-487.645	70.0584	187.956	0	42.9041	40.7827	144.329	1
3537	0	0	1537	1	256.76	146.68	110.079	0	0	-22.7415	150.773	110.841	179.409	16865.3	5928.49	-110.841	0	8.53036	7.73973	7.25805	0	0	0.0874763	115.876	-477.748	59.9131	160.925	0	51.3266	48.8362	120.371	1
3552	0	0	1552	1	260.913	140.722	120.191	0	0	-27.0866	16.537	44.7848	184.899	16869.6	5963.06	-44.7848	0	8.33399	7.52672	7.15735	0	0	0.130691	102.943	-467.152	58.1604	142.685	0	49.0311	47.1469	116.651	1
3611	0	0	1611	1	223.311	140.19	83.1212	0	0	1022.95	-1375.27	-36.9051	286.797	17015.5	5959.63	36.9051	0	84.4929	7.66846	7.21993	0	0	0.122387	176.867	-507.701	72.5236	147.409	0	218.396	234.696	981.678	1
3654	0	0	1654	1	228.078	98.7072	129.371	0	0	-47.9802	44.2263	-113.187	150.618	16890.5	5935.37	113.187	0	6.10725	7.29453	7.16703	0	0	0.191983	161.927	-495.663	69.6124	191.336	0	55.8429	53.9443	157.513	1
3698	0	0	1698	1	252.016	102.661	149.355	0	0	33.515	69.9172	-9.71005	199.533	16709.4	6009.34	9.71005	0	8.45409	7.43352	6.78336	0	0	0.00735476	164.411	-490.467	60.2495	170.797	0	44.565	44.7828	112.403	1
3778	0	0	1778	1	279.553	139.048	140.505	0	0	55.0023	20.7379	168.65	161.723	16787.5	5958.86	-168.65	0	8.05803	6.96782	6.72543	0	0	0.0225601	155.65	-486.144	51.7196	167.724	0	54.0003	52.6852	141.189	1
3787	0	0	1787	1	254.99	118.724	136.267	0	0	-138.139	-59.8764	-40.196	175.919	16980.7	6238.8	40.196	0	7.93107	7.34278	6.67284	0	0	0.0621817	143.075	-486.487	58.9872	154.158	0	50.1367	45.5387	121.225	1
3793	0	0	1793	1	241.303	107.855	133.449	0	0	-56.6204	-66.092	-27.8856	174.395	16899.2	5946.03	27.8856	0	7.66239	7.04798	7.50064	0	0	0.156448	138.486	-486.552	64.5171	135.212	0	49.1637	47.6292	118.935	1
3815	0	0	1815	1	206.16	116.866	89.2938	0	0	-7.13646	-23.9194	-119.797	139.383	16650.4	5804.2	119.797	0	5.67637	8.20516	6.57786	0	0	0.0531524	127.558	-470.662	80.7655	143.511	0	58.0209	56.5794	175.605	1
3860	0	0	1860	1	320.44	196.21	124.229	0	0	43.6088	-7.49699	225.629	266.066	16898.6	5887.44	-225.629	0	14.1099	7.27879	6.17916	0	0	0.156525	117.774	-473.191	42.9367	158.118	0	35.1549	33.5785	108.356	1
3892	0	0	1892	1	206.584	120.442	86.1424	0	0	60.516	-17.833	188.165	217.278	16881.7	5997.43	-188.165	0	11.1007	6.78371	6.7824	0	0	0.132514	134.898	-479.281	77.9332	165.95	0	41.3568	40.2044	114.767	1
3945	0	0	1945	1	303.202	154.967	148.235	0	0	-29.4366	71.7581	-18.5466	220.522	16971.6	5808.18	18.5466	0	9.38119	6.42925	6.46804	0	0	0.122795	134.302	-477.674	45.5979	196.139	0	39.301	37.6866	96.3045	1
3973	0	0	1973	1	255.015	132.131	122.884	0	0	-5.27958	73.4541	99.2511	183.336	16947.5	5806.49	-99.2511	0	8.57967	6.9761	6.49262	0	0	0.219038	141.728	-480.468	58.1638	156.429	0	48.6857	46.0518	113.401	1
4027	0	0	27	1	289.431	167.58	121.85	0	0	69.7329	90.9252	257.929	184.805	16872.5	5988.33	-257.929	0	6.99924	6.86596	8.33409	0	0	0.0194114	205.066	-525.804	46.2372	238.232	0	47.3095	47.1621	126.705	2
4046	0	0	46	1	280.449	162.536	117.913	0	0	30.8741	100.585	501.094	144.687	16712	6078.34	-501.094	0	6.33715	7.49687	8.30893	0	0	0.113585	151.499	-500.379	48.9223	195.081	0	63.1795	64.9041	304.789	2
4052	0	0	52	1	265.795	112.686	153.11	0	0	69.2877	-18.9644	1.75653	146.886	16773.3	6397.2	-1.75653	0	5.45132	7.62144	8.00002	0	0	0.0735874	147.962	-495.744	52.4017	177.033	0	57.5405	59.6947	180.723	2
4133	0	0	133	1	268.084	131.01	137.074	0	0	33.6576	64.9314	253.986	152.089	16808.9	5715.35	-253.986	0	5.78162	6.3794	7.13066	0	0	0.0867663	169.529	-499.672	49.3053	184.752	0	53.3208	53.0128	142.617	2
4276	0	0	276	1	214.417	126.895	87.5218	0	0	37.7881	65.9612	187.802	160.643	16904.4	6112.96	-187.802	0	5.97531	5.44679	6.93654	0	0	0.172846	165.233	-485.134	64.4004	202.546	0	51.1217	50.5819	130.524	2
4318	0	0	318	1	270.057	136.483	133.574	0	0	43.556	54.2743	75.3939	179.506	16898.6	6024.99	-75.3939	0	6.54983	5.21319	6.40621	0	0	0.0264411	187.302	-493.682	46.6021	204.569	0	43.7511	43.5803	120.042	2
4347	0	0	347	1	234.312	114.289	120.023	0	0	31.7638	0.750719	-65.8115	149.089	16810.8	6078.51	65.8115	0	5.60925	5.81339	6.34269	0	0	0.103145	156.481	-479.703	56.9557	200.05	0	50.3124	52.0247	179.987	2
4367	0	0	367	1	234.474	147.387	87.0867	0	0	25.5546	-185.38	315.009	130.55	16817	5666.68	-315.009	0	5.5857	6.02498	5.78368	0	0	0.134	207.563	-505.328	56.3854	224.04	0	54.6324	58.1315	154.261	2
4379	0	0	379	1	245.798	128.803	116.995	0	0	48.724	51.9879	229.504	146.259	16793.8	5927.61	-229.504	0	5.50762	5.45139	6.8323	0	0	0.108609	170.584	-486.65	53.5501	167.072	0	53.6744	53.3437	141.736	2
4561	0	0	561	1	200.892	77.7383	123.153	0	0	34.6813	147.344	241.762	123.764	16807.9	5732.6	-241.762	0	4.69376	6.07859	6.39917	0	0	0.0194322	172.513	-483.657	70.7291	152.075	0	62.6438	62.3002	165.418	2
4596	0	0	596	1	288.515	143.978	144.537	0	0	24.5061	9.01151	24.261	159.008	16818	6169.91	-24.261	0	5.86772	4.81629	5.74113	0	0	0.141193	162.486	-481.466	41.7694	214.642	0	46.3696	47.6524	144.978	2
4608	0	0	608	1	252.114	152.857	99.2565	0	0	8.66268	-58.4932	260.819	187.333	16833.9	5739.11	-260.819	0	7.34501	5.1717	6.18844	0	0	0.222875	197.584	-496.89	50.6133	245.992	0	40.9068	40.6402	110.756	2
4651	0	0	651	1	224.272	129.468	94.8037	0	0	-2.56845	-27.721	340.535	121.14	16446.5	6306.3	-340.535	0	4.87346	4.8875	5.72824	0	0	0.127306	157.036	-476.925	57.7621	183.248	0	61.289	60.5482	182.437	2
4683	0	0	683	1	240.847	121.348	119.499	0	0	149.188	20.891	-85.6583	130.87	16992.3	6058.37	85.6583	0	4.94632	5.74061	5.5646	0	0	0.0820114	156.192	-477.031	53.699	178.726	0	55.8966	54.7942	205.388	2
4684	0	0	684	1	257.142	142.708	114.434	0	0	-9.2478	38.294	-158.085	164.69	16851.8	5741.99	158.085	0	6.42918	5.31846	5.65746	0	0	0.153401	196.878	-490.495	48.8987	207.535	0	46.8934	44.4143	191.429	2
4834	0	0	834	1	220.994	106.637	114.357	0	0	-13.6667	-36.436	151.73	133.165	16856.2	5816.72	-151.73	0	5.05594	5.58585	6.17212	0	0	0.0296147	126.039	-461.984	60.8859	163.306	0	56.3592	54.9191	144.915	2
4836	0	0	836	1	245.673	135.223	110.45	0	0	-22.1714	55.0718	373.813	129.435	16765.1	5924.53	-373.813	0	5.26206	5.16072	5.75882	0	0	0.0738072	170.262	-482.205	51.7697	201.908	0	57.1456	57.2115	183.505	2
5041	0	0	1041	1	272.053	148.091	123.962	0	0	36.0159	5.64998	209.487	170.721	16407.9	6073.61	-209.487	0	6.44327	4.76188	6.33435	0	0	0.104563	140.686	-470.427	45.5108	194.285	0	46.0087	44.394	119.964	2
5045	0	0	1045	1	239.798	174.289	65.5094	0	0	18.5242	55.3075	413.845	151.221	16824	6023.95	-413.845	0	6.2258	4.90471	6.1461	0	0	0.135009	248.468	-516.674	53.5333	262.33	0	50.3544	51.1946	182.087	2
5046	0	0	1046	1	266.753	152.07	114.683	0	0	34.9998	59.2748	140.982	197.556	17006.9	6219.31	-140.982	0	7.27236	6.20025	5.99892	0	0	0.180868	192.23	-511.672	48.1029	228.146	0	43.1221	40.5983	110.317	2
5047	0	0	1047	1	216.532	128.132	88.4002	0	0	22.1691	41.1695	215.562	157.395	17019.7	6237.41	-215.562	0	5.93144	5.97345	7.06042	0	0	0.216894	118.586	-470.287	64.801	151.598	0	54.0916	50.938	137.178	2
5125	0	0	1125	1	212.903	130.662	82.2407	0	0	36.1028	-32.7169	174.11	133.303	16806.4	5912.66	-174.11	0	5.03023	5.45659	6.01897	0	0	0.0663816	123.143	-459.664	63.4753	164.098	0	56.2271	55.8615	145.347	2
5204	0	0	1204	1	245.993	151.355	94.6381	0	0	70.1487	44.1664	168.683	175.996	16772.4	6234.41	-168.683	0	6.50611	4.10505	5.60791	0	0	0.0493855	206.34	-495.473	49.8646	259.722	0	43.2291	43.2819	119.81	2
5285	0	0	1285	1	218.152	118.588	99.5639	0	0	21.1956	47.7841	59.1231	129.804	16821.3	5931.82	-59.1231	0	4.75246	5.15173	5.56766	0	0	0.088251	167.624	-473.19	60.1211	184.359	0	55.3614	55.2881	159.66	2
5363	0	0	1363	1	227.509	135.221	92.2878	0	0	174.714	-14.7719	294.711	162.592	16667.8	6094.03	-294.711	0	6.33693	4.20449	5.44959	0	0	0.0917056	240.731	-514.16	55.0515	258.002	0	45.6485	45.6518	132.025	2
5502	0	0	1502	1	226.878	146.039	80.8383	0	0	28.7269	114.862	323.077	131.72	17013.1	5665.42	-323.077	0	5.15605	5.0979	5.56874	0	0	0.22564	192.783	-478.778	57.0185	215.311	0	56.4156	56.4813	163.864	2
5533	0	0	1533	1	278.144	157.936	120.208	0	0	81.2826	31.8602	212.981	202.965	16860.9	6047.4	-212.981	0	7.60096	3.96112	5.59799	0	0	0.0771512	255.053	-525.206	42.5426	309.683	0	37.523	37.6714	99.1811	2
5543	0	0	1543	1	278.437	153.862	124.574	0	0	18.5093	54.2332	221.274	158.491	16425.4	6124.69	-221.274	0	5.97932	4.34693	5.99308	0	0	0.119586	187.511	-494.748	43.345	238.787	0	48.5956	46.5008	126.117	2
5691	0	0	1691	1	232.724	121.924	110.8	0	0	37.4373	-28.8463	-288.791	155.08	16904.8	6108.11	288.791	0	6.65271	5.9954	4.74516	0	0	0.10054	203.782	-494.554	55.177	220.163	0	58.3806	52.6892	270.722	2
5912	0	0	1912	1	268.822	114.172	154.65	0	0	117.398	24.6583	210.434	166.138	16824.8	6054.6	-210.434	0	6.22163	4.56405	5.20879	0	0	0.0765473	154.515	-468.919	44.774	204.291	0	44.9782	45.679	119.185	2
5936	0	0	1936	1	258.533	181.223	77.3098	0	0	124	7.13041	191.025	158.612	16818.2	6072.13	-191.025	0	5.92809	4.54204	5.68215	0	0	0.109363	177.055	-484.222	47.5408	240.731	0	47.3501	48.3872	125.504	2
6099	1	0	99	1	258.805	140.78	118.025	0	0	72.5443	30.8715	274.408	205.022	16969.3	6048.39	-274.408	0	7.84236	4.23752	5.26099	0	0	0.0492089	217.201	-507.856	46.5762	271.955	0	37.126	36.9864	101.115	2
6131	1	0	131	1	214.209	135.205	79.0039	0	0	104.385	47.1513	66.0629	143.623	16937.5	6231.43	-66.0629	0	5.23115	4.91363	5.72718	0	0	0.0987805	129.325	-462.465	61.3965	180.757	0	55.4122	52.4374	151.01	2
6134	1	0	134	1	252.172	139.967	112.205	0	0	47.0022	-10.1933	237.057	149.062	16895.2	5890.13	-237.057	0	5.68373	4.7079	5.5328	0	0	0.092867	168.845	-478.619	49.1328	185.713	0	49.6861	48.7477	129.702	2
6157	1	0	157	1	209.959	127.327	82.6318	0	0	5.73469	54.0428	290.51	184.857	16936.5	5825.9	-290.51	0	7.17058	4.92586	5.46568	0	0	0.116872	184.202	-490.625	62.598	273.775	0	41.6842	40.4035	114.528	2
6300	1	0	300	1	204.884	118.534	86.3496	0	0	21.1281	15.6082	162.343	122.701	16821.4	6163.31	-162.343	0	4.57585	5.2538	5.55992	0	0	0.142198	159.219	-477.061	65.5174	194.611	0	61.0206	61.8925	165.799	2
6341	1	0	341	1	247.782	131.011	116.771	0	0	13.6757	-5.37674	69.7916	137.772	16828.9	6283.96	-69.7916	0	5.1033	4.58442	5.76613	0	0	0.058998	166.052	-478.842	50.3504	187.603	0	53.9373	55.3857	158.267	2
6361	1	0	361	1	219.341	123.92	95.4215	0	0	1.12699	15.1612	313.473	146.167	16941.1	5765.12	-313.473	0	5.75628	3.62045	6.00834	0	0	0.0422687	234.624	-508.39	57.2735	266.443	0	48.3837	47.3454	143.982	2
6376	1	0	376	1	238.267	111.246	127.02	0	0	121.273	26.1641	9.82864	147.628	16920.6	6152.76	-9.82864	0	5.41897	4.93936	5.85029	0	0	0.087873	154.552	-470.309	53.6408	201.995	0	51.9709	51.0076	154.989	2
6392	1	0	392	1	232.259	129.585	102.675	0	0	42.7529	28.9379	336.565	133.646	16899.4	5651.68	-336.565	0	5.26555	4.81106	5.54082	0	0	0.0509384	201.646	-497.954	54.7879	229.399	0	54.7597	54.3721	163.067	2
6685	1	0	685	1	219.702	79.6833	140.019	0	0	57.2207	-42.6133	98.1646	179.457	16885	6121.87	-98.1646	0	6.69095	4.43001	5.26345	0	0	0.0909818	229.188	-473.096	57.727	1	0	41.4693	41.6034	113.322	2
6733	1	0	733	1	241.542	128.344	113.198	0	0	70.818	-35.9363	-2.63803	166.208	16672.1	6115.2	2.63803	0	6.2052	4.16127	5.45966	0	0	0.182294	228.861	-505.484	50.9428	245.279	0	44.0675	43.0721	134.044	2
6915	1	0	915	1	247.223	139.336	107.887	0	0	11.7127	-2.76668	401.175	174.814	16830.8	5882.71	-401.175	0	7.19653	4.90402	5.69277	0	0	0.0699744	196.112	-487.534	50.8879	199.984	0	43.5776	43.4457	147.272	2
6947	1	0	947	1	259.36	155.35	104.01	0	0	88.743	62.5522	428.685	164.978	16953.1	5917.05	-428.685	0	6.79104	4.41529	5.3109	0	0	0.0818519	187.02	-480.636	46.7536	210.449	0	45.5761	45.0987	165.018	2
7000	1	0	1000	1	251.066	140.821	110.245	0	0	57.8127	10.0841	84.1063	154.181	16984	6069.18	-84.1063	0	5.66161	4.87898	5.4368	0	0	0.0731966	195.657	-492.186	49.5336	215.155	0	48.3285	47.6056	130.89	2
7315	1	0	1315	1	232.012	120.355	111.657	0	0	48.894	83.1261	169.87	140.476	16793.6	5996.13	-169.87	0	5.18801	4.34828	5.55677	0	0	0.0517492	175.536	-477.581	54.0896	215.794	0	52.1093	52.6309	136.118	2
7357	1	0	1357	1	247.645	127.815	119.83	0	0	4.65118	-57.1453	447.407	169.545	17037.2	5837.43	-447.407	0	7.28322	4.51827	5.01929	0	0	0.062272	227.099	-483.826	49.3454	193.535	0	42.9068	43.4837	164.764	2
7450	1	0	1450	1	212.3	147.619	64.6813	0	0	30.5936	-10.466	534.809	160.357	16811.9	6089.73	-534.809	0	7.26399	4.49476	5.63061	0	0	0.146849	204.889	-489.523	61.1016	221.639	0	50.9242	52.3696	267.127	2
7672	1	0	1672	1	219.591	142.343	77.2476	0	0	40.173	60.5456	335.415	151.517	17101.3	6218.03	-335.415	0	5.95282	4.76898	5.25829	0	0	0.0499828	166.987	-484.279	58.3894	182.938	0	49.4484	48.4511	148.218	2
7681	1	0	1681	1	237.205	161.835	75.37	0	0	12.8761	47.3282	204.567	126.521	16929.3	5932.27	-204.567	0	4.75722	4.50409	5.83857	0	0	0.0706729	219.845	-497.39	53.2122	237.448	0	58.3367	56.5684	148.444	2
7790	1	0	1790	1	225.965	137.197	88.7681	0	0	104.147	12.9627	358.681	190.636	16838.1	5966.64	-358.681	0	7.56962	3.46497	5.17199	0	0	0.0213047	256.926	-503.117	53.7105	1	0	37.7605	37.7165	120.102	2
7825	1	0	1825	1	235.637	123.424	112.213	0	0	101.225	59.7634	10.5513	162.978	16741.3	6418.14	-10.5513	0	5.94608	4.43541	4.81172	0	0	0.281266	229.186	-504.251	52.128	283.834	0	45.796	45.8304	137.559	2
7838	1	0	1838	1	218.626	114.438	104.188	0	0	83.9716	10.4286	284.963	171.353	16758.6	5969.17	-284.963	0	6.596	4.39449	5.43737	0	0	0.0414214	174.332	-473.445	58.3038	203.095	0	43.2082	43.6855	121.575	2
8003	2	0	3	1	212.47	115.723	96.7465	0	0	18.6946	2.5064	3.93008	137.324	16923.5	6076.75	-3.93008	0	5.0917	5.48173	5.05293	0	0	0.0313291	162.659	-475.425	61.9037	218.121	0	52.3618	51.8054	164.185	2
8186	2	0	186	1	271.459	133.991	137.468	0	0	84.939	81.2625	159.106	162.538	16757.6	6097.66	-159.106	0	5.97238	3.65815	4.83855	0	0	0.0409015	214.093	-490.352	42.7027	272.474	0	44.2075	44.7774	119.315	2
8709	2	0	709	1	236.678	137.115	99.5627	0	0	131.063	25.1068	392.295	136.859	16711.5	6054.15	-392.295	0	5.52332	4.61545	5.47748	0	0	0.0695632	158.152	-471.069	53.0642	183.348	0	53.9617	55.5044	186.318	2
8824	2	0	824	1	241.244	139.295	101.949	0	0	81.6684	29.3381	168.634	150.554	16860.5	5850.6	-168.634	0	5.57354	5.01412	5.13485	0	0	0.134608	191.411	-490.32	51.9128	238.348	0	48.9986	47.9131	126.498	2
8829	2	0	829	1	252.621	120.545	132.076	0	0	108.413	-48.0628	-116.722	149.645	16933.4	5728.68	116.722	0	5.81784	4.40318	5.47058	0	0	0.028224	180.125	-477.175	48.5053	195.995	0	47.1834	46.0998	174.259	2
8839	2	0	839	1	232.235	135.791	96.4437	0	0	31.8263	48.4092	180.836	141.852	16910.4	5931.19	-180.836	0	5.27949	4.72721	5.43445	0	0	0.202826	170.781	-476.54	54.5004	226.612	0	52.1946	50.8584	133.027	2
8910	2	0	910	1	232.37	125.577	106.792	0	0	23.8509	-6.16039	334.536	196.865	16818.7	5985.76	-334.536	0	7.8158	4.12036	5.04289	0	0	0.10919	196.972	-481.08	52.8693	211.525	0	37.4686	37.8462	112.441	2
9015	2	0	1015	1	264.746	154.34	110.406	0	0	101.007	55.9259	292.149	152.756	16940.9	5923.67	-292.149	0	5.86102	4.82063	5.63161	0	0	0.107272	162.443	-476.814	46.4444	203.228	0	49.7862	48.5921	136.439	2
9153	2	0	1153	1	220.676	112.509	108.167	0	0	66.2592	16.246	24.0472	149.063	17075.3	6262.33	-24.0472	0	5.46949	4.83425	5.25535	0	0	0.067717	148.666	-468.448	58.13	189.79	0	49.4945	47.8446	146.522	2
9156	2	0	1156	1	218.047	121.346	96.7008	0	0	111.708	29.3333	157.089	124.26	16830.5	5950.27	-157.089	0	4.58727	5.04722	5.64646	0	0	0.1334	182.09	-473.85	60.0984	165.708	0	59.495	59.0509	153.62	2
9181	2	0	1181	1	236.469	143.485	92.9838	0	0	20.3514	78.7917	289.638	149.519	16722.5	6000.47	-289.638	0	5.77269	4.47491	5.06877	0	0	0.114758	192.683	-478.841	52.3254	214.486	0	48.7021	49.3371	137.59	2
9222	2	0	1222	1	296.84	162.136	134.704	0	0	121.431	-34.6121	150.382	211.867	16721.1	6213.53	-150.382	0	7.92648	4.13793	4.51339	0	0	0.0567279	217.925	-497.195	38.5186	287.988	0	35.4246	34.9944	99.033	2
9338	2	0	1338	1	231.361	112.778	118.583	0	0	35.0102	61.3175	276.962	131.091	16907.2	5718.96	-276.962	0	5.02645	4.22777	5.48897	0	0	0.0752788	208.85	-487.525	53.976	214.593	0	54.5796	53.6889	150.087	2
9362	2	0	1362	1	216.706	128.175	88.5307	0	0	11.5931	-51.2568	200.577	165.963	16930.6	5831.54	-200.577	0	6.3689	4.58383	4.88221	0	0	0.0863578	171.634	-471.263	58.4098	218.417	0	43.4945	42.1929	112.281	2
9600	2	0	1600	1	214.683	127.299	87.3833	0	0	-1.5873	76.9864	246.937	151.201	16744.5	5902.61	-246.937	0	5.77069	4.7002	5.24307	0	0	0.0493514	186.736	-486.183	59.9744	248.65	0	48.4647	48.1844	129.62	2
9623	2	0	1623	1	294.51	151.265	143.245	0	0	122.743	-0.4725	78.1755	147.136	16819.5	5980.07	-78.1755	0	5.41145	4.55679	4.84623	0	0	0.142303	193.772	-484.797	39.6221	218.503	0	47.2724	48.1635	134.725	2
9678	2	0	1678	1	242.248	129.746	112.502	0	0	11.7154	-36.4379	347.501	170.89	16930.5	6016.04	-347.501	0	6.88893	4.43336	4.92127	0	0	0.0687037	182.91	-471.244	50.4806	205.923	0	42.9358	43.0199	127.693	2
9760	2	0	1760	1	218.592	103.012	115.58	0	0	12.4853	16.3962	97.1196	124.896	16929.7	6262.18	-97.1196	0	4.61275	4.19617	5.40565	0	0	0.0545375	191.226	-489.089	57.8733	223.785	0	61.439	57.5876	159.715	2
9815	2	0	1815	1	263.422	114.077	149.345	0	0	141.275	71.6252	-90.5899	211.004	17000.2	6007.64	90.5899	0	7.92229	3.30875	4.72066	0	0	0.0643412	221.267	-493.913	43.689	243.837	0	34.0752	33.7708	116.068	2
9932	2	0	1932	1	282.111	164.69	117.421	0	0	5.94696	62.6578	223.69	171.879	16936.3	5817.28	-223.69	0	6.50181	4.24804	5.16293	0	0	0.172342	224.995	-494.058	41.7478	1	0	42.9354	41.4217	111.902	2
9935	2	0	1935	1	227.994	110.125	117.868	0	0	65.6297	-16.8779	237.315	167.049	16677.3	6195.8	-237.315	0	6.3674	4.81498	5.5992	0	0	0.15095	151.672	-468.279	56.2147	189.99	0	47.1402	45.6961	126.791	2
9968	2	0	1968	1	244.075	154.265	89.8098	0	0	19.4965	48.9434	229.622	155.778	16922.7	5930.66	-229.622	0	5.8947	4.83925	5.04053	0	0	0.0981791	156.471	-471.693	50.7602	199.031	0	47.7814	46.4936	123.433	2
