# Supplementary material for: CaV1 and CaV2 calcium channels mediate the release of distinct pools of synaptic vesicles
Source: eLife. 2023 Feb 23;12:e81407. doi: 10.7554/eLife.81407 (PMC10023163; doi:10.7554/eLife.81407)
Supplement: Figure 8—source data 1. [file elife-81407-fig8-data1.zip › Figure 8 - Source Data 1/unc-13short/36/2/cav1_to_cav1(unc13).csv]

119.164225367085
170.163594988312
136.910937250574
24.3797274817553
-24.3248911413052
-54.4678062873822
-57.4825678943816
-148.500966065193
28.8928549804141
346.549393727938
131.572800457299
157.619172885836
-40.057670083861
155.104164041437
-58.7237796528725
166.711637806915
37.3396619632504
-47.9082828613505
-42.9472198233534
49.2295697181976
-90.1168849896362
-290.745338830168
-83.0429797018405
-62.8994495603479
-32.9441250543678
99.766058013879
-84.3287185067852
-110.080016858671
-88.2628121691037
-97.421772158159
-193.239408448327
125.261184472682
-134.449913937458
-81.7407613752462
8.60793293408233
-25.4004627604304
-169.137283762811
49.1887119738872
28.3368685787118
-5.41518477232876
16.3814572333736
24.6887966473537
-71.5227666356263
-11.5992669419006
-264.948376671801
15.2106854336475
124.542131254056
73.2575523277023
-37.9854667005015
161.088445592317
159.726608514482
