# Supplementary material for: CaV1 and CaV2 calcium channels mediate the release of distinct pools of synaptic vesicles
Source: eLife. 2023 Feb 23;12:e81407. doi: 10.7554/eLife.81407 (PMC10023163; doi:10.7554/eLife.81407)
Supplement: Figure 8—source data 1. [file elife-81407-fig8-data1.zip › Figure 8 - Source Data 1/unc-13short/36/2/cav1_to_cav2.csv]

135.211566863996
187.159505461292
-79.4683618435447
371.431234101656
25.3161024303445
90.9255262755287
116.352338675344
399.63892680043
233.940680068637
360.095097174073
47.34490894802
336.944715840151
217.853832865534
0.565291996841552
322.125715537462
266.767993813261
256.6264809157
408.038398882663
145.026148688961
-122.320306661786
-144.123771466722
235.370488664899
34.9077943129487
211.323975193296
207.82154004266
260.215627812911
102.242121680771
359.830952507808
28.4183372941807
123.040338779807
115.515211380407
23.9935586893298
-81.1342793734657
187.577233522772
202.902233633409
49.5233617360827
-40.134041696052
242.074647072637
-14.0805307444425
351.163888908884
32.9712960699071
189.954730269361
238.837413737176
127.344050549487
-1.04865034774411
186.212696897048
122.799080373654
107.726538028426
-188.966373576975
133.738867728167
174.977306662055
-71.2029367373143
230.089571587556
36.9485269741144
141.03629198835
204.417435170546
240.021420615329
273.042345214182
148.015778696554
175.499346519904
131.447757440004
-201.314086625876
191.851675629332
234.050471728786
86.1990689721315
298.578467251344
203.183152969743
286.679428202147
178.902254380318
74.3549082826848
-97.0369150343286
30.3552849631051
209.067637603941
129.923593416685
139.585783755007
