# Supplementary material for: CaV1 and CaV2 calcium channels mediate the release of distinct pools of synaptic vesicles
Source: eLife. 2023 Feb 23;12:e81407. doi: 10.7554/eLife.81407 (PMC10023163; doi:10.7554/eLife.81407)
Supplement: Figure 8—source data 1. [file elife-81407-fig8-data1.zip › Figure 8 - Source Data 1/unc-13short/36/2/cav1_to_unc13.csv]

171.686666508428
222.686036129654
189.433378391916
76.9021686230976
28.1975500000372
-1.94536514603988
-4.96012675303928
-95.9785249238507
81.4152961217565
399.07183486928
184.095241598642
210.141614027178
12.4647710574814
207.626605182779
-6.20133851153014
219.234078948257
89.8621031045927
4.6141582799919
9.57522131798896
101.75201085954
-37.5944438482938
-238.222897688825
-30.5205385604982
-10.3770084190055
19.5783160869746
152.288499155221
-31.8062773654428
-57.5575757173283
-35.7403710277613
-44.8993310168166
-140.716967306985
177.783625614024
-81.9274727961156
-29.2183202339038
61.1303740754247
27.121978380912
-116.614842621468
101.71115311523
80.8593097200542
47.1072563690136
68.9038983747159
77.2112377886961
-19.000325494284
40.9231741994417
-212.425935530458
67.7331265749899
177.064572395398
125.779993469045
14.5369744408408
213.610886733659
212.249049655825
