# Supplementary material for: CaV1 and CaV2 calcium channels mediate the release of distinct pools of synaptic vesicles
Source: eLife. 2023 Feb 23;12:e81407. doi: 10.7554/eLife.81407 (PMC10023163; doi:10.7554/eLife.81407)
Supplement: Figure 8—source data 1. [file elife-81407-fig8-data1.zip › Figure 8 - Source Data 1/unc-13short/36/2/cav2_to_cav2(cav1).csv]

55.6813503229059
6.43667356752849
-24.8080173808576
79.6276380216914
55.7402404529275
61.7965642115596
-72.211511825215
-102.068949222492
12.845671439376
-68.9353887329635
-66.940778198903
-39.337266298804
4.87595960446924
-7.29927790626243
41.9495937010215
-105.357392869933
-63.6062815745099
88.5372281667696
-36.11820069239
-65.9311313657163
-68.9160059234382
-128.825970653228
-56.0231074936019
-74.2872301043353
-33.3365822326323
83.4751605708043
-138.85175749785
-83.47949287353
67.2321454206103
53.5859267055057
-77.5531206423366
-77.3355164946224
-2.66442136206024
-4.4391665065159
120.262120479223
-24.8614276471017
-25.1729731523046
77.146021569708
81.4851518769319
-97.5730385075913
72.2736736547959
-44.6453960727595
45.0569910030099
-19.8162470901989
97.2210978858602
75.5483039191422
-118.606705735881
45.8221030611749
6.46018129756703
-6.22940406856651
52.2347835089313
-30.948267183765
61.0086378028282
61.1082365869297
-92.9638173725689
113.496863343433
144.160540625649
79.0814194449922
-5.84319316519759
85.5007025149498
-200.481636553079
21.5462600597093
-46.58640305269
17.7690391377837
27.5026978618043
-43.3917593374681
195.270313629127
68.7099543507356
3.58626005537371
-137.201845442763
-22.2094381860297
8.64657868543873
21.3743596476488
145.466903672728
42.1772925183504
-29.7227211686732
61.5076554940897
104.446258633805
89.9668383720236
-31.7684229801071
-111.458346709014
-22.445912867277
-52.5137428701346
-8.21376908272214
-44.7157684125887
-78.5669312929967
-103.55346960317
-66.6483145838974
-0.28623201724622
-60.5331187640222
8.39768170193565
15.7386796748979
-9.19353931101068
17.2728389644981
33.9097613423946
90.9420558633356
-73.087810946241
67.987524234868
50.5679482772248
-165.435655573521
51.0628771855372
-42.8724482161706
-35.9379314047019
18.2040800766263
-47.8674956569412
37.6384798607178
44.6457492885165
47.597356159742
-77.3649326861432
-56.5207297821507
-62.7938366306444
-24.9488327731469
75.326424781877
2.96634798864761
-34.2038725236562
-76.7292771669581
-132.131130442509
124.900510311538
75.1747903060605
70.7639716127014
17.5622634986066
-22.5640372654962
52.2354285664333
-20.0284369836445
79.0765131448352
109.764016363959
105.549325904714
86.1062174287108
-62.3263455225097
-66.8468894852685
15.1258377250342
