# Supplementary material for: CaV1 and CaV2 calcium channels mediate the release of distinct pools of synaptic vesicles
Source: eLife. 2023 Feb 23;12:e81407. doi: 10.7554/eLife.81407 (PMC10023163; doi:10.7554/eLife.81407)
Supplement: Figure 8—source data 1. [file elife-81407-fig8-data1.zip › Figure 8 - Source Data 1/unc-13short/36/2/cav2_to_cav2(unc13).csv]

45.9772025932853
18.9742110483694
-50.0285380250662
67.8073123804952
44.8670653061254
46.2061390640138
-47.9585925881474
-78.2099728867652
1.329353311874
-50.7017670663681
-47.3701386402954
-38.6914336557529
24.8452900889843
-39.4527745743981
24.7585214189185
-120.652256618801
-57.9422620802452
101.709214047778
-34.7518929581765
-78.3181223209194
-56.1135647686988
-144.198408968594
-50.9020103475796
-72.0495817365681
-43.7329372658369
82.4684954762906
-143.601797038858
-100.622824425474
86.0208468847013
37.2567380919572
-83.2367574072978
-82.4325767330138
12.793001974469
0.410458740903778
120.587500754917
-4.58523560136382
-18.1970537512552
58.5169903057322
68.6769364672709
-113.19910869396
76.9122369062825
-59.0409395973929
35.9897109412741
-21.8930267990672
86.3181251439146
84.4302069234109
-120.82718337123
45.2566940526449
1.00880127882738
12.9913131321991
64.5494414221703
-20.2079380890154
52.5084666873336
47.1264777906836
-106.728860925059
101.913513789748
162.244008354843
72.9174829637323
-14.0542607650004
65.311742265154
-189.311905508848
44.4979095509934
-37.7304510284539
27.390046132874
59.354717008413
-15.3877333395594
206.094172880084
51.994847091215
-13.9227526198156
-118.913379453386
-7.47801359349796
15.44376077583
15.3572554557431
122.338355088816
78.7802736433568
-29.1527037487049
79.5478016882244
114.125095466272
84.5721143474057
-19.8864265131833
-128.999984215665
-2.59969722307324
-25.2403372123426
15.0736715537369
-52.9482949913017
-97.7681726491464
-125.080412530475
-70.5458113937693
-8.62847592479557
-42.7014434524117
-12.9463223061666
6.08862964669243
-20.1449114129191
1.83955751508074
48.0543401411214
94.3641019523093
-41.3921330582907
90.1445424908397
58.5433770087675
-156.782529389156
42.9054611356059
-54.0539563943439
-16.8430724264381
-2.39833794414335
-59.9795461589492
10.9865183271031
46.1250527780558
51.4618242964043
-93.3726587295969
-69.8373187537909
-47.605056985527
-34.1972845291184
90.5753422194994
8.41674150841209
-21.3559967218262
-93.5804323443026
-131.936463912667
150.758705513583
63.8562176742107
60.935149904697
28.6245873648168
-22.6612573649199
44.6319875326426
-21.6778465202406
65.7207090208121
91.6789545394113
82.8178252545003
64.8310801627831
-69.4542932019849
-58.5319683515518
44.1349733260886
