# Supplementary material for: CaV1 and CaV2 calcium channels mediate the release of distinct pools of synaptic vesicles
Source: eLife. 2023 Feb 23;12:e81407. doi: 10.7554/eLife.81407 (PMC10023163; doi:10.7554/eLife.81407)
Supplement: Figure 8—source data 1. [file elife-81407-fig8-data1.zip › Figure 8 - Source Data 1/unc-13short/36/2/unc13_to_cav1.csv]

30.1179446108417
139.644426722302
448.231985739128
-232.665723561171
149.731802337126
63.1949365428659
127.357085475635
-281.968574783245
-20.1956475220982
-215.427288550148
217.12008149874
-212.24712256631
399.257841791412
84.495583659781
-211.646803782283
-138.067794249731
-19.6327851217284
173.290881782785
71.5682596736492
242.310782050882
258.652631366562
-36.6148777892777
286.854352218475
-19.4862389248492
160.781650509133
-307.941381799078
90.1790687800244
221.757041967471
144.870071387494
101.872845218425
120.095053346695
77.4948866353934
263.083523424069
-70.1603685806435
-139.084680930221
210.14409563257
328.885884157597
-199.959651967647
187.171860152591
-307.237282013811
161.016520251808
181.240622428943
-69.4020811970977
-50.7547737334107
96.2657342777848
47.8028461017557
-140.342201759972
138.348881128881
229.139730322445
-32.6556833224113
12.9379106665169
473.039232594185
25.4705051076412
111.402732875065
153.061356417915
115.710475036335
-105.000235390299
-235.138137342254
-31.3442915814235
34.3511630149942
-42.6495075039729
276.364151467022
-2.34332046339841
61.0719877022066
272.608484267903
-241.477476199411
-132.745853424236
-38.7807874439127
28.605705335076
50.2946287778336
294.571536468133
33.1743837170707
-147.610687426146
260.541937068519
-33.4207571787492
