# Supplementary material for: CaV1 and CaV2 calcium channels mediate the release of distinct pools of synaptic vesicles
Source: eLife. 2023 Feb 23;12:e81407. doi: 10.7554/eLife.81407 (PMC10023163; doi:10.7554/eLife.81407)
Supplement: Figure 8—source data 1. [file elife-81407-fig8-data1.zip › Figure 8 - Source Data 1/unc-13short/36/2/unc13_to_cav2.csv]

235.912995727187
243.687287574592
236.717394309539
231.188082309634
170.869720604851
95.5219829467915
102.583153551584
113.649532884248
186.283699618054
487.846326984678
315.828048090114
214.714644508742
69.2863112217165
256.986451678202
169.175036085397
266.649767679233
240.985908753582
180.714530794154
160.190400563801
189.045968121522
138.711650271836
-177.348921180837
150.628042267561
221.196850080038
205.88311618604
301.669041213196
156.74138783771
112.079649011974
96.2580106915211
151.169782529767
65.7193353440034
327.220239061708
105.296610489502
154.740476645664
237.942980799926
180.41763322612
19.491846952671
138.14403361378
193.595028029418
162.009440231255
87.5167897196206
174.394319000439
207.7650134183
209.123906443376
-130.669646025852
160.74264402655
412.958479328752
210.726741099663
126.455475510531
239.187533909762
253.405211893167
