# Supplementary material for: CaV1 and CaV2 calcium channels mediate the release of distinct pools of synaptic vesicles
Source: eLife. 2023 Feb 23;12:e81407. doi: 10.7554/eLife.81407 (PMC10023163; doi:10.7554/eLife.81407)
Supplement: Figure 8—source data 1. [file elife-81407-fig8-data1.zip › Figure 8 - Source Data 1/unc-13short/36/2/unc13_to_unc13(cav1).csv]

22.4044965305006
-87.1219855809595
-395.709544597786
285.188164702513
-97.2093611957835
-10.6724954015235
-74.8346443342925
334.491015924587
72.7180886634405
267.949729691491
-164.597640357398
264.769563707652
-346.73540065007
-31.9731425184386
264.169244923626
190.590235391074
72.1552262630707
-120.768440641443
-19.0458185323068
-189.788340909539
-206.130190225219
89.13731893062
-234.331911077132
72.0086800661916
-108.259209367791
360.46382294042
-37.656627638682
-169.234600826129
-92.3476302461518
-49.3504040770822
-67.5726122053525
-24.972445494051
-210.561082282727
122.682809721986
191.607122071563
-157.621654491227
-276.363443016255
252.482093108989
-134.649419011248
359.759723155153
-108.494079110465
-128.718181287601
121.92452233844
103.277214874753
-43.7432931364424
4.71959503958669
192.864642901314
-85.8264399875384
-176.617289181103
85.1781244637536
39.5845304748254
-420.516791452843
27.0519360337012
-58.880291733723
-100.538915276572
-63.1880338949927
157.522676531642
287.660578483596
83.8667327227658
18.1712781263482
95.1719486453153
-223.841710325679
54.8657616047408
-8.5495465608642
-220.086043126561
293.999917340753
185.268294565578
91.3032285852551
23.9167358062664
2.22781236350875
-242.049095326791
19.3480574242717
200.133128567489
-208.019495927177
85.9431983200916
