# Supplementary material for: CaV1 and CaV2 calcium channels mediate the release of distinct pools of synaptic vesicles
Source: eLife. 2023 Feb 23;12:e81407. doi: 10.7554/eLife.81407 (PMC10023163; doi:10.7554/eLife.81407)
Supplement: Figure 8—source data 1. [file elife-81407-fig8-data1.zip › Figure 8 - Source Data 1/unc-13short/36/3.csv]

image-ID	cycle	z-step	frame	accum	photon-count	photon-count11	photon-count12	photon-count21	photon-count22	psfx	psfy	psfz	psf-photon-count	x	y	z	stdev	amp	background11	background12	background21	background22	maxResidualSlope	chisq	log-likelihood	accuracy	llr	time-point	precisionx	precisiony	precisionz	vis-probe
0	0	0	0	1	718.911	387.658	331.254	0	0	71.6766	-19.0863	273.104	615.026	16571.5	8888.83	-273.104	0	21.2316	18.2729	20.6467	0	0	0.620507	228.257	-621.537	8.4234	374.705	0	25.14	24.9078	79.1455	0
1	0	0	1	1	799.909	447.909	352	0	0	48.0301	21.5557	181.724	723.974	16595.2	8848.18	-181.724	0	23.6275	17.7329	18.9265	0	0	0.400596	212.355	-613.481	7.35306	330.854	0	20.9585	20.6092	66.424	0
5	0	0	5	1	752.575	401.706	350.869	0	0	24.709	29.5063	120.348	855.701	16618.5	8840.23	-120.348	0	27.3644	17.4061	18.8626	0	0	0.450999	204.086	-610.281	7.88148	406.172	0	17.855	17.4695	58.6012	0
6	0	0	6	1	941.19	434.198	506.993	0	0	30.2819	-14.992	159.508	978.516	16612.9	8884.73	-159.508	0	31.926	17.4544	19.9323	0	0	0.480581	192.484	-609.401	6.11081	409.036	0	16.0897	15.8007	51.8089	0
8	0	0	8	1	771.739	436.07	335.67	0	0	56.8281	-11.172	276.086	730.754	16586.4	8880.91	-276.086	0	25.2836	16.6699	19.103	0	0	0.485728	184.878	-592.496	7.63354	355.61	0	20.9874	20.7827	66.5674	0
9	0	0	9	1	818.066	444.39	373.676	0	0	49.1721	19.1613	162.596	830.156	16594	8850.58	-162.596	0	26.8764	16.0571	18.274	0	0	0.196375	231.237	-624.868	7.08845	375.644	0	18.1116	17.8182	58.2248	0
11	0	0	11	1	720.125	370.453	349.672	0	0	55.0445	26.7385	109.337	651.652	16588.2	8843	-109.337	0	20.6759	16.4088	18.6467	0	0	0.351247	268.097	-628.897	8.24915	320.056	0	22.2994	21.9125	73.4179	0
15	0	0	15	1	714.141	364.984	349.157	0	0	34.0039	5.36275	300.756	716.887	16609.2	8864.38	-300.756	0	25.2499	15.5346	18.8745	0	0	0.224723	210.487	-606.087	8.29976	280.794	0	21.2145	20.9796	69.0067	0
16	0	0	16	1	764.94	383.876	381.064	0	0	59.9583	-6.32324	89.3458	712.463	16583.3	8776.4	-89.3458	0	22.5892	15.7693	19.1677	0	0	0.124627	172.798	-587.584	7.67957	326.962	0	20.5355	20.2756	68.4112	0
18	0	0	18	1	620.384	334.324	286.06	0	0	8.07403	-3.24912	72.2913	524.181	16635.1	8673.67	-72.2913	0	16.6848	13.9088	17.3069	0	0	1.05379	202.823	-590.067	9.62432	475.374	0	25.9025	25.5295	86.3208	0
21	0	0	21	1	691.553	408.767	282.786	0	0	84.2285	45.0095	392.95	638.485	16559	8725.07	-392.951	0	23.7897	14.78	17.7567	0	0	0.0790165	189.084	-585.096	8.53714	324.651	0	23.7732	24.0107	86.9967	0
24	0	0	24	1	710.134	309.041	401.092	0	0	72.5544	89.4194	46.1627	655.72	16570.7	8680.66	-46.1627	0	20.3541	14.1896	18.0036	0	0	0.397434	251.628	-617.954	8.25912	418.329	0	21.7187	21.3519	73.885	0
27	0	0	27	1	645.405	283.358	362.047	0	0	40.2461	45.3828	-44.6711	596.922	16603	8724.7	44.6711	0	18.5711	14.9042	17.544	0	0	0.407489	183.599	-589.371	9.25421	364.052	0	23.3004	23.0594	83.4245	0
28	0	0	28	1	496.606	256.952	239.653	0	0	65.245	23.3222	87.5208	356.496	16578	8846.42	-87.5208	0	11.2343	13.8166	17.0454	0	0	0.406604	209.236	-593.694	12.5246	293.225	0	36.5283	35.8973	120.59	0
29	0	0	29	1	507.076	265.064	242.012	0	0	65.1779	-11.4604	254.024	411.274	16578	8881.2	-254.024	0	14.0121	15.4745	18.8691	0	0	0.299941	199.74	-595.751	12.499	282.795	0	34.2567	33.8622	107.086	0
31	0	0	31	1	691.667	370.155	321.511	0	0	84.6633	-33.4874	298.375	685.378	16558.6	8803.57	-298.375	0	24.111	14.0927	18.7473	0	0	0.431455	238.748	-622.384	8.54028	378.665	0	21.486	21.3887	70.6334	0
37	0	0	37	1	599.633	294.125	305.507	0	0	104.901	-23.0188	249.714	564.576	16538.3	8793.1	-249.714	0	19.1709	14.368	16.9427	0	0	0.645412	259.54	-619.461	10.0286	395.452	0	24.9674	24.7312	78.3017	0
39	0	0	39	1	781.447	391.207	390.24	0	0	75.0184	69.8173	129.486	776.493	16568.2	8700.26	-129.486	0	24.6541	13.5919	17.9711	0	0	0.0500478	266.819	-626.484	7.36983	446.585	0	18.7564	18.4846	60.9079	0
40	0	0	40	1	342.019	173.645	168.374	0	0	107.099	91.7743	197.87	273.846	16536.1	8678.31	-197.87	0	8.92801	15.2486	17.9645	0	0	0.394249	168.218	-573.85	20.3463	246.388	0	49.6561	49.048	153.113	0
41	0	0	41	1	581.164	324.505	256.659	0	0	83.1214	73.5765	285.933	497.698	16560.1	8696.5	-285.933	0	17.1528	14.032	16.959	0	0	0.1058	211.272	-590.288	10.3854	275.205	0	28.471	28.3021	90.9841	0
45	0	0	45	1	679.544	270.247	409.298	0	0	42.8582	53.8956	28.8801	553.639	16600.4	8716.18	-28.8801	0	17.2231	14.7906	17.7897	0	0	0.412439	181.467	-583.656	8.71566	333.371	0	25.0934	24.7234	86.6776	0
50	0	0	50	1	566.024	274.714	291.31	0	0	44.9013	10.9413	140.138	554.852	16598.3	8858.8	-140.138	0	17.8453	13.8634	16.573	0	0	0.17046	207.954	-591.601	10.6808	317.644	0	24.5592	24.1636	79.1094	0
55	0	0	55	1	494.941	236.179	258.762	0	0	-3.42309	40.5161	-118.629	355.261	16646.6	8729.56	118.629	0	11.3116	13.2476	17.1771	0	0	0.443127	220.287	-591.495	12.5306	310.253	0	36.8536	36.1872	136.279	0
58	0	0	58	1	784.111	426.477	357.634	0	0	42.0773	30.1898	310.536	919.565	16601.1	8739.89	-310.536	0	32.4664	13.8054	16.5091	0	0	0.254099	215.604	-597.842	7.30456	471.859	0	16.6353	16.5958	55.0241	0
65	0	0	65	1	814.345	387.845	426.5	0	0	7.41796	57.0603	26.3586	870.141	16635.8	8713.02	-26.3586	0	27.2302	12.8068	16.426	0	0	0.32513	239.129	-609.542	6.9585	438.97	0	16.4407	16.1056	56.838	0
67	0	0	67	1	614.253	278.175	336.079	0	0	1.13952	-26.8102	-82.019	531.265	16642.1	8697.23	82.019	0	16.9911	13.279	15.2257	0	0	0.4271	198.039	-575.778	9.59242	299.74	0	24.3798	24.0998	89.1666	0
69	0	0	69	1	557.246	183.6	373.647	0	0	6.50118	-5.48571	-73.299	540.206	16636.7	8775.57	73.299	0	17.1316	13.4963	16.0187	0	0	0.34691	185.867	-578.53	10.8192	311.72	0	24.4655	24.1674	88.5782	0
76	0	0	76	1	655.266	330.404	324.862	0	0	30.3426	1.51763	334.733	618.186	16612.9	8768.56	-334.733	0	22.3201	13.3042	16.5987	0	0	0.384762	199.096	-585.812	8.96173	364.305	0	23.28	23.2941	78.8456	0
77	0	0	77	1	641.223	368.975	272.248	0	0	72.5918	19.404	300.048	560.932	16570.6	8850.34	-300.048	0	19.5993	13.1413	15.6919	0	0	0.27829	228.241	-591.296	9.1393	328.96	0	24.8409	24.6261	80.5991	0
81	0	0	81	1	560.949	299.717	261.232	0	0	96.3949	49.0605	371.522	661.35	16546.8	8721.02	-371.522	0	24.2098	11.1205	14.6907	0	0	0.220192	146.801	-549.945	10.4766	284.219	0	21.1438	21.2753	76.0272	0
82	0	0	82	1	538.417	317.939	220.478	0	0	53.765	86.7327	361.564	537.742	16589.5	8683.35	-361.564	0	19.6319	11.0184	13.9013	0	0	0.162718	194.908	-570.335	10.9308	319.947	0	25.0398	25.3314	88.6808	0
85	0	0	85	1	585.987	271.797	314.19	0	0	50.3514	52.3426	-16.8398	514.369	16592.9	8717.74	16.8398	0	15.9424	12.3836	15.0044	0	0	0.296543	210.512	-586.005	10.0633	376.617	0	25.1382	24.8629	88.877	0
92	0	0	92	1	614.979	290.826	324.153	0	0	-20.8748	80.18	-13.7059	646.566	16664.1	8689.9	13.7059	0	20.2976	13.9755	15.1793	0	0	0.268632	179.419	-578.444	9.61787	362.525	0	20.8308	20.5173	74.3226	0
97	0	0	97	1	673.234	390.018	283.216	0	0	61.7453	-0.654582	320.555	718.134	16581.5	8770.73	-320.555	0	25.5475	12.308	16.3441	0	0	0.280158	230.282	-602.563	8.62143	380.641	0	19.9862	20.0029	67.4064	0
100	0	0	100	1	837.244	423.977	413.267	0	0	63.9441	62.1905	213.493	978.486	16579.3	8807.55	-213.493	0	32.2729	11.7933	15.2483	0	0	0.521773	222.719	-598.554	6.67765	490.271	0	14.847	14.605	47.6732	0
104	0	0	104	1	575.888	279.045	296.843	0	0	64.0587	4.64135	32.7604	588.713	16579.2	8765.44	-32.7604	0	18.4011	11.7838	13.9322	0	0	0.449157	229.474	-583.408	10.1655	381.439	0	21.7709	21.5175	76.0313	0
105	0	0	105	1	637.068	305.376	331.692	0	0	73.1308	29.3883	78.6823	571.551	16669.8	8740.69	-78.6823	0	17.9428	11.837	14.0938	0	0	0.121679	204.285	-575.393	9.05826	331.77	0	22.6752	22.4574	76.3556	0
112	0	0	112	1	678.178	338.951	339.227	0	0	96.4431	31.697	242.77	652.857	16546.8	8638.72	-242.77	0	21.8949	10.4776	14.8363	0	0	0.124983	229.92	-593.62	8.39141	395.617	0	20.6435	20.328	65.616	0
114	0	0	114	1	641.472	224.92	416.552	0	0	38.7828	105.642	60.1436	693.154	16604.4	8664.44	-60.1437	0	21.6663	11.3948	13.2111	0	0	0.0814249	232.757	-588.65	8.92049	392.299	0	18.8879	18.5999	65.011	0
116	0	0	116	1	565.615	284.119	281.495	0	0	55.949	41.5427	258.476	433.749	16587.3	8628.88	-258.476	0	14.7364	10.9298	15.0743	0	0	0.508654	246.065	-603.048	10.3833	470.486	0	29.8177	29.5018	95.0483	0
117	0	0	117	1	727.504	368.513	358.991	0	0	63.9583	1.32425	106.593	805.255	16579.3	8669.1	-106.593	0	25.6042	13.0378	15.6656	0	0	0.259871	171.932	-574.955	7.89564	384.894	0	17.4714	17.2454	57.8618	0
120	0	0	120	1	541.586	275.241	266.345	0	0	95.8448	-8.55125	302.816	325.637	16547.4	8678.97	-302.816	0	11.4239	11.8165	15.816	0	0	0.372345	261.573	-606.199	11.0428	319.69	0	39.7556	39.7802	130.407	0
123	0	0	123	1	571.847	318.317	253.53	0	0	83.5265	97.0264	368.603	567.657	16559.7	8573.39	-368.603	0	20.7719	11.8731	15.6908	0	0	0.0826681	246.086	-605.192	10.357	365.413	0	24.7262	24.6823	89.2158	0
127	0	0	127	1	708.641	335.909	372.733	0	0	22.985	-11.0927	101.191	623.296	16620.2	8880.83	-101.191	0	19.9587	12.2731	14.799	0	0	0.567227	271.609	-612.279	8.06846	413.31	0	21.1377	20.6886	69.891	0
131	0	0	131	1	607.395	349.415	257.98	0	0	95.4644	9.65019	276.006	542.534	16547.8	8660.77	-276.006	0	18.6395	11.1353	15.1986	0	0	0.168493	217.07	-578.423	9.58035	237.759	0	24.6635	24.5026	79.202	0
135	0	0	135	1	536.825	278.404	258.421	0	0	19.074	-39.1323	202.186	486.063	16624.1	8809.21	-202.186	0	16.2928	12.4059	15.0162	0	0	0.303632	231.229	-600.883	11.1551	361.703	0	26.8678	26.431	84.1598	0
138	0	0	138	1	605.04	252.485	352.555	0	0	37.7522	41.475	43.0885	532.594	16605.5	8828.27	-43.0885	0	16.6385	10.7863	14.2998	0	0	0.249593	186.833	-565.499	9.55538	255.712	0	23.7321	23.2373	81.1488	0
139	0	0	139	1	410.259	188.235	222.024	0	0	122.603	2.74236	197.906	249.939	16620.3	8867	-197.906	0	8.20003	12.2333	13.635	0	0	0.162415	226.068	-578.864	15.2202	255.396	0	48.6425	47.7852	150.172	0
141	0	0	141	1	477.567	230.943	246.624	0	0	35.8414	72.9509	6.96994	356.384	16607.4	8697.13	-6.96994	0	11.0585	11.0316	12.8214	0	0	0.294648	208.551	-564.919	12.4931	301.998	0	33.1966	32.8426	116.833	0
145	0	0	145	1	460.003	235.744	224.258	0	0	64.6963	16.0279	4.77768	400.85	16578.5	8754.05	-4.77768	0	12.4692	11.0057	13.6605	0	0	0.171929	165.696	-556.954	13.1311	247.702	0	30.1416	29.8587	105.701	0
150	0	0	150	1	553.598	298.054	255.544	0	0	78.8845	65.2868	264.93	536.734	16564.3	8804.45	-264.93	0	18.2448	10.1811	12.4532	0	0	0.219246	155.991	-541.636	10.429	300.392	0	23.6998	23.3816	75.1856	0
153	0	0	153	1	588.341	320.978	267.363	0	0	-13.2225	72.8175	183.514	602.117	16556.8	8796.92	-183.514	0	19.8593	10.5371	12.9918	0	0	0.413368	208.087	-576.34	9.78065	362.107	0	21.2423	20.7404	67.7111	0
155	0	0	155	1	715.513	343.768	371.745	0	0	45.3349	49.8928	80.0461	457.591	16597.9	8620.53	-80.0461	0	14.3833	10.861	14.0087	0	0	0.237816	260.184	-602.226	7.88592	364.985	0	27.3024	26.6993	90.6332	0
156	0	0	156	1	463.887	232.68	231.207	0	0	106.477	22.6847	165.042	334.663	16536.7	8647.74	-165.042	0	10.7897	10.934	12.9658	0	0	0.441692	261.68	-602.903	12.9312	354.625	0	36.1897	35.5276	113.424	0
158	0	0	158	1	508.789	225.35	283.439	0	0	101.941	-5.71207	187.5	562.729	16541.3	8775.79	-187.5	0	18.4028	10.9238	14.6148	0	0	0.339428	181.557	-565.583	11.7208	339.651	0	23.0534	22.8057	73.3709	0
160	0	0	160	1	538.43	248.006	290.424	0	0	136.032	46.3702	214.02	429.087	16606.8	8823.37	-214.02	0	14.1279	9.80898	12.4581	0	0	0.0730069	192.705	-559.229	10.7378	267.942	0	28.3389	27.8652	89.0854	0
163	0	0	163	1	599.534	278.153	321.381	0	0	42.5669	40.2622	2.89405	587.608	16600.7	8729.82	-2.89405	0	18.261	10.933	12.9035	0	0	0.0907957	189.488	-562.152	9.59271	311.758	0	21.3463	21.0851	75.6436	0
165	0	0	165	1	643.625	287.992	355.633	0	0	1.84201	28.8796	168.031	628.189	16541.7	8741.2	-168.031	0	20.5508	11.8657	14.604	0	0	0.454875	241.751	-609.362	8.97768	343.261	0	21.2328	20.8018	67.8082	0
166	0	0	166	1	514.432	263.112	251.32	0	0	33.4863	29.584	230.222	387.663	16510.1	8740.5	-230.222	0	13	12.3182	13.677	0	0	0.0210505	168.957	-556.704	11.6248	239.534	0	32.7351	32.3018	101.83	0
167	0	0	167	1	657.741	263.27	394.471	0	0	16.9382	-9.70291	12.0201	548.823	16526.6	8680.12	-12.0201	0	17.2885	11.5881	13.2298	0	0	0.296846	228.63	-586.373	8.68043	385.536	0	22.8559	22.3092	79.9534	0
169	0	0	169	1	648.057	294.973	353.084	0	0	91.3081	75.0993	100.466	620.338	16551.9	8694.98	-100.466	0	19.4951	10.3257	12.8689	0	0	0.170639	140.345	-538.03	8.74253	326.163	0	20.5711	20.2227	68.1988	0
170	0	0	170	1	381.656	171.446	210.211	0	0	82.5672	-11.4521	326.397	262.349	16560.7	8881.19	-326.397	0	9.36633	9.81349	12.5547	0	0	0.39916	180.153	-547.823	16.0955	300.714	0	44.7639	44.728	150.224	0
172	0	0	172	1	456.516	280.86	175.656	0	0	-0.261076	5.83621	272.419	438.972	16543.8	8863.9	-272.419	0	15.2869	10.3799	12.395	0	0	0.314477	190.817	-556.14	13.064	284.734	0	27.9964	27.5976	88.561	0
176	0	0	176	1	408.041	226.477	181.564	0	0	67.1154	-21.2796	252.643	485.109	16576.1	8791.36	-252.643	0	16.5416	9.88559	13.3785	0	0	0.410888	183.694	-548.745	14.9616	319.105	0	25.6903	25.4744	81.6068	0
178	0	0	178	1	479.119	230.722	248.397	0	0	60.6822	30.678	137.164	415.313	16582.5	8839.06	-137.164	0	13.2798	10.7312	12.6017	0	0	0.155047	163.548	-539.313	12.397	241.393	0	29.002	28.5548	93.8484	0
180	0	0	180	1	494.879	244.86	250.019	0	0	88.8918	24.4347	327.282	474.969	16554.3	8745.65	-327.282	0	16.8766	10.1483	12.6424	0	0	0.203295	179.98	-553.859	11.8841	310.411	0	26.8671	26.872	90.1466	0
190	0	0	190	1	619.246	288.593	330.653	0	0	123.575	84.7071	231.157	672.485	16519.6	8685.37	-231.157	0	22.3304	9.82043	12.2851	0	0	0.318434	191.417	-565.58	9.14585	348.335	0	19.3267	19.0773	61.2965	0
192	0	0	192	1	637.7	317.076	320.624	0	0	98.755	-2.28959	412.502	603.003	16544.5	8672.71	-412.502	0	22.9049	10.031	12.7429	0	0	0.341439	227.704	-574.704	8.88064	407.543	0	22.2699	22.7286	84.0958	0
194	0	0	194	1	497.851	246.545	251.306	0	0	95.0875	60.4769	199.176	567.774	16548.1	8709.6	-199.176	0	18.538	8.63371	12.0461	0	0	0.139765	226.168	-575.607	11.6091	350.51	0	21.6665	21.3652	69.0601	0
195	0	0	195	1	527.293	259.298	267.995	0	0	113.599	67.6628	309.457	555.463	16529.6	8702.42	-309.457	0	19.428	9.68739	11.4027	0	0	0.263733	202.918	-555.21	10.9166	363.859	0	22.9413	22.8504	75.2059	0
196	0	0	196	1	638.4	353.316	285.084	0	0	105.219	-18.5578	367.56	636.655	16538	8788.64	-367.56	0	23.401	10.0583	12.6458	0	0	0.126251	220.309	-582.813	8.86672	350.321	0	20.8683	21.0267	73.801	0
197	0	0	197	1	345.296	179.134	166.163	0	0	30.7979	46.8422	297.069	272.776	16612.4	8822.9	-297.069	0	9.55062	9.27557	12.278	0	0	0.134571	207.086	-556.815	18.0134	202.352	0	42.7257	42.0154	138.168	0
200	0	0	200	1	637.839	352.374	285.465	0	0	57.8749	-5.13648	331.627	739.065	16585.3	8675.56	-331.627	0	26.5268	7.91436	11.8255	0	0	0.55449	339.552	-601.568	8.70898	441.148	0	17.4612	17.655	60.7226	0
201	0	0	201	1	639.963	329.728	310.235	0	0	85.2429	-12.5055	221.996	657.009	16657.6	8682.93	-221.996	0	21.9185	9.89517	10.9038	0	0	0.141953	205.805	-565.667	8.75032	401.953	0	19.251	19.2927	61.2189	0
204	0	0	204	1	405.7	201.041	204.658	0	0	110.19	36.6723	253.116	293.947	16533	8733.41	-253.116	0	9.91325	11.3742	13.0968	0	0	0.0797171	171.111	-548.855	15.2459	223.418	0	41.6975	41.3129	129.3	0
206	0	0	206	1	364.992	194.686	170.307	0	0	8.91936	25.985	271.994	199.111	16634.3	8644.43	-271.994	0	6.898	10.8829	12.8354	0	0	0.237067	205.001	-559.288	17.2121	270.224	0	59.3286	59.0429	186.097	0
207	0	0	207	1	400.425	192.946	207.479	0	0	113.191	-36.7632	292.043	392.866	16629.7	8806.84	-292.043	0	13.7542	9.50754	12.2222	0	0	0.392678	192.163	-555.777	15.1129	280.868	0	30.7971	30.5581	98.8611	0
208	0	0	208	1	701.127	324.761	376.366	0	0	81.0449	49.2927	97.5996	684.197	16661.8	8820.45	-97.5996	0	21.529	9.04647	10.8414	0	0	0.405876	215.058	-573.133	7.86004	413.089	0	18.0228	17.6567	60.5299	0
209	0	0	209	1	473.64	285.341	188.299	0	0	115.51	-27.0441	342.545	381.53	16527.7	8797.12	-342.545	0	13.794	9.26199	11.2538	0	0	0.131487	162.141	-532.454	12.2981	232.473	0	31.257	31.3965	106.448	0
212	0	0	212	1	605.609	307.131	298.479	0	0	107.123	14.1962	251.652	600.472	16635.8	8755.88	-251.652	0	20.2829	9.46581	10.6298	0	0	0.0751921	207.138	-558.19	9.26987	393.896	0	20.8514	20.7369	65.6041	0
215	0	0	215	1	642.201	287.909	354.292	0	0	106.009	57.9637	-4.22954	697.351	16636.9	8712.12	4.22954	0	21.527	9.35183	10.647	0	0	0.116386	202.869	-561.885	8.67421	455.536	0	17.5536	17.3899	63.2228	0
216	0	0	216	1	579.096	261.558	317.539	0	0	40.1406	43.654	11.6991	542.941	16603.1	8726.43	-11.6991	0	16.8822	8.92401	11.133	0	0	0.109041	177.26	-545.368	9.74162	317.9	0	21.7224	21.4464	76.4575	0
220	0	0	220	1	496.212	211.057	285.155	0	0	73.5229	38.0026	-0.235868	442.914	16669.4	8732.08	0.235868	0	13.7202	10.1637	11.0414	0	0	0.302952	175.031	-541.218	11.721	261.944	0	26.1131	25.9878	93.8761	0
221	0	0	221	1	491.188	273.774	217.413	0	0	-14.5167	58.3369	169.434	499.388	16657.7	8711.74	-169.434	0	16.3809	10.1157	11.4699	0	0	0.419214	176.045	-548.808	11.8909	296.757	0	24.3559	24.0476	77.6594	0
224	0	0	224	1	543.872	313.331	230.541	0	0	85.3	87.9489	311.092	584.172	16657.6	8781.79	-311.092	0	20.4898	9.23587	10.4806	0	0	0.449121	200.298	-557.653	10.4407	297.497	0	21.6745	21.5794	70.6776	0
225	0	0	225	1	591.368	293.396	297.972	0	0	54.6651	19.3113	178.87	493.753	16688.2	8750.77	-178.87	0	16.0832	9.6844	10.9343	0	0	0.13178	216.137	-565.09	9.55297	263.783	0	24.3002	24.1937	77.336	0
232	0	0	232	1	536.933	214.447	322.486	0	0	17.1487	20.3478	-11.0953	520.032	16626.1	8749.73	11.0953	0	16.2718	9.98932	11.2184	0	0	0.250336	177.667	-549.796	10.7036	276.015	0	22.6829	22.4448	81.2402	0
236	0	0	236	1	442.312	235.705	206.606	0	0	79.0322	-15.4981	394.12	453.28	16564.2	8685.92	-394.12	0	17.0219	9.00656	11.1714	0	0	0.16342	182.304	-543.103	13.2764	287.041	0	27.3148	27.8809	100.068	0
242	0	0	242	1	577.426	307.285	270.142	0	0	60.1928	-15.0352	159.023	525.459	16682.7	8785.12	-159.023	0	17.0635	9.06878	10.4123	0	0	0.341366	253.6	-570.356	9.74174	307.488	0	22.4402	22.2354	72.2137	0
245	0	0	245	1	353.728	195.535	158.193	0	0	-31.999	-21.2392	252.504	326.96	16675.2	8691.66	-252.504	0	11.4055	9.41787	9.76266	0	0	0.155637	177.921	-534.543	17.1303	232.474	0	34.4116	34.4041	106.604	0
249	0	0	249	1	623.566	268.887	354.679	0	0	37.7523	58.4314	84.2128	575.11	16605.5	8811.31	-84.2128	0	18.1057	9.79187	11.7251	0	0	0.505972	174.86	-545.417	9.04494	283.635	0	21.196	20.7966	71.6541	0
250	0	0	250	1	754.514	416.995	337.519	0	0	39.6236	-12.1951	264.173	836.506	16603.6	8782.28	-264.173	0	28.7982	8.78662	11.6021	0	0	0.468784	196.282	-562.32	7.26226	382.432	0	15.6989	15.581	50.6571	0
252	0	0	252	1	423.197	225.091	198.106	0	0	11.7248	-6.58857	238.82	398.375	16631.5	8776.67	-238.82	0	13.5599	9.22966	11.9515	0	0	0.26948	174.094	-545.529	14.0897	253.236	0	29.7653	29.3782	93.0347	0
253	0	0	253	1	570.865	333.451	237.414	0	0	27.8363	-29.887	300.593	526.277	16615.4	8799.97	-300.593	0	18.6754	8.17039	11.5083	0	0	0.356891	194.34	-552.626	9.86534	283.164	0	22.9327	22.7966	75.6421	0
254	0	0	254	1	413.961	214.128	199.833	0	0	80.1817	-4.09871	403.022	405.047	16662.7	8774.18	-403.022	0	15.2903	8.79724	10.8381	0	0	0.0316107	186.906	-544.734	14.2785	268.507	0	30.0674	30.5409	110.328	0
257	0	0	257	1	639.193	337.145	302.048	0	0	70.2016	-59.8993	198.384	582.29	16672.7	8730.32	-198.384	0	19.442	9.20249	10.8477	0	0	0.281551	233.882	-580.436	8.72119	369.286	0	20.7384	20.8625	66.1716	0
258	0	0	258	1	714.499	347.298	367.201	0	0	78.2094	40.2865	95.2547	735.884	16664.7	8729.79	-95.2547	0	23.1645	9.02476	11.2554	0	0	0.387029	214.517	-576.706	7.7118	395.118	0	17.0519	16.8831	57.4908	0
262	0	0	262	1	502.436	239.926	262.51	0	0	74.0347	43.8333	54.8597	571.367	16668.8	8726.25	-54.8597	0	17.8093	9.08106	11.2096	0	0	0.121609	166.265	-545.715	11.4692	327.917	0	20.9767	20.7766	72.2832	0
264	0	0	264	1	484.95	249.561	235.389	0	0	37.1555	17.8084	275.055	344.022	16705.7	8752.27	-275.055	0	11.8803	8.04331	10.6613	0	0	0.184246	234.138	-557.82	11.7969	261.494	0	32.8798	32.8951	104.503	0
265	0	0	265	1	432.046	223.972	208.075	0	0	111.157	56.1263	347.305	298.686	16631.7	8813.61	-347.305	0	10.7316	8.28738	10.7253	0	0	0.131651	199.618	-546.619	13.508	250.96	0	38.5576	38.2148	131.775	0
268	0	0	268	1	657.422	340.433	316.989	0	0	87.8552	7.0183	210.36	795.592	16655	8763.06	-210.36	0	26.2783	9.403	10.3053	0	0	0.318894	168.549	-548.205	8.43711	398.89	0	16.1948	16.0752	51.7476	0
269	0	0	269	1	449.09	273.039	176.051	0	0	-2.10207	54.1591	209.936	465.818	16645.3	8715.92	-209.936	0	15.5357	9.18662	11.2121	0	0	0.344554	172.474	-538.441	13.0685	269.341	0	25.6661	25.3621	80.7418	0
271	0	0	271	1	509.138	231.216	277.922	0	0	58.7525	35.5889	129.744	556.856	16684.1	8734.49	-129.744	0	17.7551	7.87327	10.1269	0	0	0.20907	203.769	-550.96	11.1072	353.369	0	20.8626	20.75	68.4678	0
272	0	0	272	1	639.684	325.149	314.535	0	0	62.6296	24.5233	363.105	752.945	16580.6	8745.56	-363.105	0	27.5207	7.13795	9.90236	0	0	0.459582	266.554	-561.791	8.55014	391.409	0	16.7856	16.9375	59.8003	0
273	0	0	273	1	649.722	327.136	322.586	0	0	91.1512	23.1285	231.748	710.298	16651.7	8746.95	-231.748	0	23.6906	8.11058	10.0436	0	0	0.14851	167.574	-539.611	8.46673	395.293	0	17.4695	17.3661	55.7158	0
274	0	0	274	1	638.82	369.21	269.609	0	0	65.9963	40.0147	401.838	561.103	16676.9	8730.07	-401.838	0	21.1037	8.29113	9.96841	0	0	0.214479	203.265	-553.395	8.6337	329.988	0	22.2808	22.7802	81.8987	0
275	0	0	275	1	535.129	286.769	248.36	0	0	69.0907	29.1297	295.143	573.037	16673.8	8740.95	-295.143	0	19.9428	8.29287	10.9634	0	0	0.244051	158.852	-537.183	10.5899	328.842	0	21.5112	21.57	70.3568	0
276	0	0	276	1	504.829	234.942	269.887	0	0	55.9055	15.7847	206.525	505.911	16687	8754.29	-206.525	0	16.7073	9.40695	11.3528	0	0	0.247331	197.164	-560.283	11.4475	274.492	0	23.982	23.8669	75.6652	0
277	0	0	277	1	594.545	323.441	271.104	0	0	52.5257	-20.6141	219.506	611.425	16690.4	8790.69	-219.506	0	20.4733	7.99754	10.0709	0	0	0.129563	175.286	-542.533	9.33802	368.98	0	19.5424	19.342	62.0161	0
278	0	0	278	1	397.208	199.156	198.053	0	0	101.402	-52.2334	294.07	362.27	16641.5	8722.65	-294.07	0	12.7565	8.43628	10.2749	0	0	0.372669	193.825	-546.375	14.8649	319.99	0	31.584	31.9309	101.508	0
279	0	0	279	1	598.215	246.251	351.964	0	0	95.8133	32.9115	-35.4441	565.799	16647.1	8737.17	35.4441	0	17.534	8.50141	10.0514	0	0	0.344918	197.015	-552.382	9.30599	355.835	0	20.4098	20.3101	73.8165	0
282	0	0	282	1	388.662	193.55	195.112	0	0	45.3774	-75.596	-61.8567	300.737	16697.5	8746.02	61.8567	0	9.66772	8.61384	10.2264	0	0	0.180493	178.167	-534.035	15.2688	228.842	0	34.4811	34.8948	125.578	0
283	0	0	283	1	350.238	179.841	170.398	0	0	-8.61154	35.155	279.034	410.865	16651.8	8734.92	-279.034	0	14.3598	6.98471	9.69922	0	0	0.315116	259.233	-563.516	16.8658	326.166	0	27.1248	26.9451	87.0886	0
288	0	0	288	1	571.447	321.281	250.166	0	0	121.7	75.1001	350.263	621.06	16621.2	8694.98	-350.263	0	22.3568	8.19044	10.596	0	0	0.25756	165.662	-537.568	9.80474	329.077	0	20.3401	20.6015	71.0137	0
289	0	0	289	1	589.624	266.114	323.51	0	0	35.6059	42.2827	64.925	630.852	16707.3	8727.8	-64.925	0	19.8005	8.50809	9.45542	0	0	0.376091	161.538	-535.563	9.42433	351.957	0	18.5429	18.352	64.289	0
290	0	0	290	1	447.463	223.565	223.898	0	0	68.4187	58.095	221.457	442.95	16674.5	8711.99	-221.457	0	14.6709	8.22294	10.2805	0	0	0.198707	154.855	-526.828	12.9223	271.654	0	26.0992	26.0891	82.5222	0
291	0	0	291	1	489.446	252.834	236.611	0	0	25.8712	16.9933	363.854	433.304	16617.3	8653.43	-363.854	0	15.9613	9.03693	10.0826	0	0	0.365617	165.883	-532.818	11.7237	291.763	0	28.0225	28.4248	97.5711	0
292	0	0	292	1	646.432	353.668	292.764	0	0	24.2116	33.223	291.904	533.785	16619	8637.2	-291.904	0	18.6658	7.56699	10.4491	0	0	0.155569	237.848	-564.127	8.50093	331.385	0	22.2726	22.2463	73.5515	0
294	0	0	294	1	419.461	181.903	237.557	0	0	9.4149	12.9946	-38.9543	294.058	16633.8	8657.43	38.9543	0	9.23967	9.21012	11.0673	0	0	0.239406	172.697	-535.202	14.1398	243.651	0	36.9701	36.5666	131.625	0
296	0	0	296	1	424.798	215.367	209.431	0	0	-17.4141	7.99137	127.077	350.541	16660.6	8662.43	-127.077	0	11.387	9.06295	11.006	0	0	0.108299	158.728	-529.585	13.9066	238.062	0	31.9335	31.6724	103.475	0
298	0	0	298	1	466.068	240.095	225.973	0	0	40.4642	66.5698	127.321	334.448	16602.8	8603.85	-127.321	0	10.6569	7.90752	10.6859	0	0	0.239513	201.374	-548.763	12.3317	309.062	0	32.9038	32.2419	106.256	0
299	0	0	299	1	581.32	320.046	261.274	0	0	87.0785	31.3554	270.994	512.462	16655.8	8639.06	-270.994	0	17.5129	9.4974	11.1824	0	0	0.276257	209.04	-563.095	9.74183	394.14	0	24.1237	24.1848	77.3067	0
300	0	0	300	1	610.738	301.043	309.694	0	0	6.3707	-4.80734	197.685	671.37	16636.8	8675.23	-197.685	0	22.3511	8.89487	10.6538	0	0	0.431401	195.285	-551.484	9.14885	338.687	0	18.4096	18.2773	59.032	0
301	0	0	301	1	443.65	212.786	230.863	0	0	3.63737	30.8989	207.645	363.947	16639.6	8639.52	-207.645	0	12.1267	8.54719	11.3625	0	0	0.424921	216.976	-563.643	13.192	376.747	0	31.4428	31.1175	99.4065	0
302	0	0	302	1	519.203	228.144	291.06	0	0	80.2317	52.9259	125.422	461.176	16563	8717.15	-125.422	0	14.6307	8.07754	10.7766	0	0	0.208121	197.122	-541.161	10.927	290.999	0	24.8916	24.5614	81.1475	0
304	0	0	304	1	575.356	274.896	300.46	0	0	92.7509	25.7783	233.974	487.382	16550.5	8644.64	-233.974	0	16.271	7.3163	10.1821	0	0	0.28715	250.685	-568.012	9.64257	378.416	0	23.6829	23.339	75.0366	0
305	0	0	305	1	513.882	288.848	225.034	0	0	16.3583	116.295	292.789	497.557	16626.9	8554.13	-292.789	0	17.4504	9.27789	10.9823	0	0	0.253361	181.35	-545.794	11.1778	271.096	0	24.6434	24.3436	80.7529	0
307	0	0	307	1	569.381	295.588	273.793	0	0	93.1235	54.1215	247.929	490.788	16649.8	8616.3	-247.929	0	16.4888	7.77	10.43	0	0	0.146923	227.683	-559.404	9.80383	412.656	0	23.8279	23.7417	76.6616	0
309	0	0	309	1	458.602	198.805	259.797	0	0	8.31517	21.4843	166.438	401.307	16634.9	8648.94	-166.438	0	13.1105	8.7114	10.6373	0	0	0.326381	165.584	-530.371	12.6493	261.073	0	28.392	28.1011	90.7282	0
311	0	0	311	1	695.999	348.698	347.301	0	0	4.03268	42.2321	96.9573	714.537	16639.2	8628.19	-96.9573	0	22.7594	8.24821	10.5399	0	0	0.577499	213.023	-566.128	7.87372	442.431	0	17.063	16.7054	57.4157	0
314	0	0	314	1	631.482	284.634	346.848	0	0	85.2372	35.7968	167.117	637.731	16657.6	8634.62	-167.117	0	20.5665	8.44314	9.97864	0	0	0.233904	221.239	-571.567	8.75437	475.464	0	18.8572	18.7461	61.5611	0
317	0	0	317	1	535.238	298.317	236.921	0	0	37.2352	143.099	397.628	531.584	16606	8427.66	-397.628	0	20.1672	8.06857	11.4163	0	0	0.219182	235.602	-577.042	10.5966	374.185	0	23.0765	23.159	88.0196	0
320	0	0	320	1	537.049	334.85	202.199	0	0	3.67039	42.4398	181.824	481.327	16639.6	8528.32	-181.824	0	15.8141	9.45266	11.1205	0	0	0.266118	212.059	-565.798	10.6521	428.037	0	24.743	24.1263	79.5308	0
321	0	0	321	1	407.832	215.012	192.82	0	0	1.14488	-21.6104	0.734296	263.482	16642.1	8692.03	-0.734297	0	8.34763	8.30476	9.93246	0	0	0.336245	176.316	-531.441	14.3565	236.637	0	39.1201	38.8274	137.458	0
322	0	0	322	1	622.993	285.263	337.73	0	0	22.09	64.8984	181.879	628.017	16621.1	8605.52	-181.879	0	20.5181	8.84259	10.5648	0	0	0.167907	194.315	-552.648	8.94007	423.34	0	19.4729	19.1364	62.8826	0
323	0	0	323	1	596.383	321.008	275.376	0	0	33.31	73.2425	220.504	498.168	16609.9	8597.18	-220.504	0	16.5686	8.07822	10.0083	0	0	0.164441	223.63	-562.512	9.30796	430.873	0	23.4161	23.0427	74.6181	0
324	0	0	324	1	464.228	252.359	211.869	0	0	19.3485	18.2245	256.325	434.268	16623.9	8652.2	-256.325	0	14.865	8.20691	10.099	0	0	0.0698273	207.436	-550.039	12.3704	318.794	0	26.5979	26.4949	84.3822	0
325	0	0	325	1	507.191	235.812	271.378	0	0	59.246	5.95166	286.797	452.831	16584	8664.47	-286.797	0	15.732	9.6135	11.1421	0	0	0.156074	204.013	-562.704	11.3888	332.435	0	27.0212	27.0331	86.4875	0
327	0	0	327	1	575.552	270.815	304.737	0	0	27.7732	83.5914	204.455	521.666	16615.4	8586.83	-204.455	0	17.2123	7.64655	9.14403	0	0	0.284623	256.507	-561.924	9.60458	343.259	0	21.9494	21.5699	70.3999	0
328	0	0	328	1	449.348	260.802	188.546	0	0	87.6849	-46.1744	192.535	446.826	16555.5	8616.94	-192.535	0	14.7946	7.89494	10.1616	0	0	0.516695	190.256	-547.26	12.8104	368.063	0	25.3758	25.0036	80.2918	0
330	0	0	330	1	493.279	259.71	233.569	0	0	23.7506	-30.2047	250.939	436.546	16619.5	8700.63	-250.939	0	15.003	7.90807	10.3082	0	0	0.170815	204.14	-547.822	11.5299	285.153	0	26.1649	26.1638	82.9826	0
332	0	0	332	1	494.679	281.365	213.313	0	0	105.424	-30.7657	148.804	432.474	16637.5	8601.53	-148.804	0	13.9962	8.81422	10.8056	0	0	0.494826	208.979	-555.359	11.619	427.025	0	26.4779	26.2594	85.9249	0
333	0	0	333	1	464.39	218.942	245.448	0	0	84.6661	45.6549	147.778	385.603	16558.6	8624.76	-147.778	0	12.3314	8.38545	9.35833	0	0	0.188323	205.732	-545.534	12.3174	305.127	0	28.8091	28.1486	92.2451	0
334	0	0	334	1	683.386	311.798	371.588	0	0	91.1139	42.134	156.412	688.419	16651.8	8628.29	-156.412	0	22.0854	7.65907	9.08444	0	0	0.0832241	183.507	-546.135	7.94543	429.363	0	17.2206	17.0786	56.7964	0
335	0	0	335	1	472.636	197.476	275.16	0	0	66.4358	43.5666	79.1798	433.602	16576.8	8626.85	-79.1798	0	13.6	8.34636	9.32238	0	0	0.314982	193.505	-537.933	12.0656	366.915	0	25.5525	24.9453	86.3838	0
338	0	0	338	1	407.398	219.924	187.474	0	0	14.3553	64.8841	262.222	369.211	16628.9	8605.54	-262.222	0	12.6596	8.57842	10.5598	0	0	0.196827	201.166	-544.682	14.4851	275.182	0	31.1866	30.8264	99.2781	0
339	0	0	339	1	612.811	301.008	311.803	0	0	106.529	46.3695	171.441	637.312	16636.4	8624.05	-171.441	0	20.5513	8.79623	10.8249	0	0	0.0944831	178.535	-548.818	9.11681	365.293	0	19.2793	19.0838	62.5696	0
340	0	0	340	1	651.352	326.941	324.41	0	0	27.8281	81.2601	234.248	595.087	16615.4	8589.16	-234.248	0	19.977	8.61818	11.4327	0	0	0.276002	182.377	-547.197	8.53299	314.67	0	20.7469	20.4369	66.5431	0
341	0	0	341	1	473.241	277.552	195.689	0	0	60.5527	18.1969	397.16	502.363	16582.7	8751.88	-397.16	0	18.8661	7.73057	11.0064	0	0	0.24904	203.802	-551.257	12.1242	280.812	0	24.1538	24.5257	90.5917	0
343	0	0	343	1	625.143	335.869	289.274	0	0	9.71617	79.5225	132.766	615.533	16633.5	8590.9	-132.766	0	19.7604	7.97222	10.0551	0	0	0.534826	185.869	-542.032	8.82872	311.836	0	19.191	18.7959	63.3492	0
344	0	0	344	1	537.694	323.257	214.437	0	0	51.4138	9.29985	288.752	525.61	16591.8	8561.46	-288.752	0	18.2965	8.28862	10.4434	0	0	0.4714	213.054	-559.766	10.4989	440.822	0	22.9382	22.6906	74.8633	0
347	0	0	347	1	614.623	372.257	242.365	0	0	61.4563	19.5239	379.296	634.34	16581.8	8650.9	-379.296	0	23.4844	7.21221	10.3993	0	0	0.157048	193.658	-546.464	8.96392	368.826	0	19.5172	19.8466	71.8518	0
349	0	0	349	1	504.021	271.045	232.975	0	0	60.7504	44.9746	375.965	498.056	16582.5	8625.45	-375.965	0	18.3612	7.74438	10.363	0	0	0.279242	142.36	-514.281	11.2398	260.672	0	24.2712	24.5143	88.3811	0
351	0	0	351	1	584.413	282.993	301.42	0	0	78.9235	97.3309	74.5941	586.404	16664	8573.09	-74.5941	0	18.3086	8.55825	10.9533	0	0	0.0507118	205.084	-554.536	9.60635	400.345	0	20.2929	19.9607	69.6185	0
352	0	0	352	1	568.322	252.207	316.114	0	0	52.7195	73.3734	44.8622	549.601	16690.2	8696.71	-44.8622	0	17.0974	8.52258	9.33914	0	0	0.327253	202.291	-552.893	9.81373	332.514	0	20.7102	20.5855	73.0688	0
354	0	0	354	1	359.392	188.889	170.503	0	0	94.4977	24.6544	131.324	239.86	16548.7	8745.43	-131.324	0	7.63978	7.987	9.78446	0	0	0.173881	187.865	-528.636	16.5652	232.696	0	43.4252	43.0076	139.762	0
355	0	0	355	1	577.588	245.125	332.462	0	0	86.8921	28.6303	-16.7095	527.987	16656	8741.45	16.7095	0	16.3611	9.0846	9.52742	0	0	0.0665593	210.331	-550.207	9.68624	341.858	0	21.4772	21.386	78.4546	0
359	0	0	359	1	612.067	269.751	342.316	0	0	61.4171	63.7636	177.905	551.866	16581.8	8606.66	-177.905	0	17.8836	8.76987	10.4147	0	0	0.241222	204.108	-556.82	9.10654	273.351	0	21.733	21.3088	69.6328	0
364	0	0	364	1	615.983	334.476	281.507	0	0	32.8274	6.34296	296.939	565.121	16610.4	8664.08	-296.939	0	19.8542	8.44529	10.8559	0	0	0.2051	186.019	-549.126	9.04385	305.392	0	21.7357	21.8275	71.4571	0
365	0	0	365	1	420.776	216.546	204.23	0	0	24.2444	25.9245	277.203	368.562	16519.3	8644.5	-277.203	0	12.7677	7.14572	9.81884	0	0	0.193936	205.781	-541.203	13.6776	247.303	0	29.9817	29.5263	95.9774	0
367	0	0	367	1	469.422	247.059	222.363	0	0	40.6515	0.451443	281.239	483.755	16602.6	8769.63	-281.239	0	16.8051	8.46229	10.474	0	0	0.210654	169.708	-534.07	12.2736	266.276	0	24.5579	24.4425	78.6059	0
370	0	0	370	1	728.087	357.586	370.5	0	0	88.9072	38.0534	191.603	777.546	16654	8732.03	-191.603	0	25.3395	8.43655	10.7675	0	0	0.444849	221.148	-570.697	7.50897	397.146	0	16.326	16.2059	52.7231	0
371	0	0	371	1	528.51	246.349	282.161	0	0	-2.70457	88.371	54.9242	499.845	16645.9	8781.37	-54.9242	0	15.7363	8.64504	10.4664	0	0	0.428958	174.851	-535.793	10.7369	285.393	0	23.0637	22.6078	79.0655	0
374	0	0	374	1	326.669	181.797	144.872	0	0	8.22069	17.2233	155.077	248.433	16535.3	8553.54	-155.077	0	8.08405	8.67106	10.2716	0	0	0.247844	190.013	-535.807	18.7798	286.115	0	43.6066	41.937	135.611	0
375	0	0	375	1	490.683	205.766	284.916	0	0	84.3836	59.5705	121.344	484.214	16558.8	8710.51	-121.344	0	15.3303	7.78504	8.97437	0	0	0.256253	198.117	-547.144	11.4816	326.841	0	23.0095	22.6914	75.9755	0
376	0	0	376	1	712.541	339.304	373.237	0	0	80.9977	69.9388	132.236	681.526	16661.9	8799.8	-132.236	0	21.6489	7.71896	10.0549	0	0	0.307278	235.786	-574.401	7.6297	402.886	0	17.6469	17.3608	58.0954	0
378	0	0	378	1	729.035	356.775	372.26	0	0	60.4406	-11.8937	239.556	740.811	16682.4	8781.97	-239.556	0	25.0289	8.03285	8.77888	0	0	0.203117	201.307	-553.038	7.4081	354.973	0	16.5305	16.4068	52.5219	0
384	0	0	384	1	558.347	228.079	330.268	0	0	23.7636	10.0156	-82.5682	434.349	16619.5	8660.4	82.5682	0	13.7052	7.66138	9.67433	0	0	0.331014	192.609	-536.747	9.96794	231.907	0	25.102	24.779	91.2144	0
385	0	0	385	1	388.458	198.679	189.779	0	0	95.8466	60.5952	135.894	319.563	16647	8609.83	-135.894	0	10.1597	8.30278	9.6604	0	0	0.097214	161.646	-524.19	15.1579	233.958	0	33.8434	33.4423	110.17	0
387	0	0	387	1	676.223	374.763	301.46	0	0	68.0282	43.631	339.975	742.575	16575.2	8726.45	-339.975	0	26.6362	8.18474	9.79772	0	0	0.422843	195.468	-554.667	8.09438	429.796	0	17.317	17.378	59.1461	0
390	0	0	390	1	537.587	269.248	268.339	0	0	31.3943	27.6056	112.593	492.496	16611.8	8642.81	-112.593	0	15.6957	7.7758	9.63327	0	0	0.344364	230.748	-567.396	10.4064	373.937	0	22.8333	22.5054	75.573	0
392	0	0	392	1	474.67	277.531	197.139	0	0	14.5233	13.1676	261.961	420.733	16628.7	8657.25	-261.961	0	14.4803	7.09871	9.41735	0	0	0.239045	217.619	-548.262	11.8859	317.624	0	26.4155	26.3813	84.5124	0
394	0	0	394	1	526.864	268.57	258.294	0	0	78.8895	-24.099	241.938	518.655	16564.3	8694.52	-241.938	0	17.5581	6.52687	9.02691	0	0	0.154616	214.336	-550.941	10.4954	327.381	0	21.5454	21.4548	68.847	0
396	0	0	396	1	531.829	305.157	226.672	0	0	47.9052	0.71286	220.416	452.753	16595.3	8869.03	-220.416	0	15.1176	8.36743	10.0877	0	0	0.237441	225.846	-564.835	10.6124	313.252	0	25.2508	24.9274	79.6786	0
400	0	0	400	1	453.3	240.213	213.087	0	0	75.5499	-25.1342	261.682	329.752	16567.7	8795.21	-261.682	0	11.3088	7.66451	8.19783	0	0	0.0522724	263.215	-564.737	12.4706	267.049	0	32.2591	32.0381	100.688	0
401	0	0	401	1	433.038	241.337	191.7	0	0	19.0111	10.1659	311.043	341.953	16524.5	8759.91	-311.043	0	12.1605	7.88248	9.85692	0	0	0.192471	186.074	-534.95	13.3341	220.007	0	32.5801	32.4338	107.177	0
402	0	0	402	1	509.561	220.823	288.738	0	0	19.9562	23.1374	-36.905	472.67	16623.3	8746.94	36.905	0	14.791	8.33653	8.23266	0	0	0.214733	202.095	-538.5	10.9919	293.688	0	22.5656	22.4217	83.8242	0
404	0	0	404	1	555.929	249.993	305.936	0	0	-2.37461	5.58172	61.0632	482.822	16645.6	8764.5	-61.0632	0	15.3422	8.14409	9.22255	0	0	0.210823	230.467	-559.505	10.0242	312.433	0	22.8766	22.5181	78.7419	0
406	0	0	406	1	509.094	222.529	286.565	0	0	3.80653	57.8356	35.1767	581.693	16639.4	8712.24	-35.1767	0	18.2411	7.83345	8.03257	0	0	0.317006	219.283	-551.502	10.9458	371.784	0	19.043	18.7318	67.9006	0
408	0	0	408	1	556.051	242.78	313.272	0	0	-0.628935	56.6645	-78.9067	508.147	16643.8	8713.42	78.9067	0	15.9927	8.33495	9.60819	0	0	0.391971	175.804	-536.97	10.0604	309.32	0	22.1299	21.8499	81.4924	0
409	0	0	409	1	491.824	246.196	245.628	0	0	73.9883	-1.7665	23.0075	414.149	16668.9	8771.85	-23.0075	0	12.9341	7.8242	8.94043	0	0	0.18837	230.164	-554.83	11.4525	308.174	0	25.7152	25.5395	91.0759	0
410	0	0	410	1	505.163	255.429	249.734	0	0	112.635	-5.70555	293.908	344.223	16530.6	8775.79	-293.908	0	11.9901	8.43204	9.65125	0	0	0.0711775	242.556	-559.315	11.2213	266.223	0	32.6906	32.6091	104.577	0
411	0	0	411	1	640.373	303.54	336.833	0	0	125.07	-0.394946	297.589	574.405	16617.8	8770.47	-297.589	0	20.0391	7.58998	9.55197	0	0	0.235264	221.112	-562.816	8.55108	354.097	0	20.7867	20.7738	67.7399	0
412	0	0	412	1	600.362	293.819	306.543	0	0	79.1334	11.8578	218.191	597.32	16564.1	8658.56	-218.191	0	19.8128	6.90422	9.8392	0	0	0.101704	237.461	-560.775	9.15137	350.531	0	19.5633	19.3598	62.6374	0
414	0	0	414	1	523.958	279.218	244.741	0	0	115.618	25.2556	249.742	536.079	16627.3	8844.48	-249.742	0	18.0588	7.03706	9.1941	0	0	0.183622	223.038	-557.345	10.6167	361.777	0	21.3767	21.045	67.8644	0
416	0	0	416	1	467.458	258.372	209.085	0	0	66.7765	-0.605	334.041	491.23	16576.4	8770.69	-334.041	0	17.6284	7.39991	9.89682	0	0	0.0268309	171.021	-527.99	12.1671	280.509	0	23.8064	23.904	81.212	0
419	0	0	419	1	494.155	273.51	220.646	0	0	-9.89313	94.8523	95.1581	420.46	16653.1	8774.89	-95.1581	0	13.4012	8.67028	9.77394	0	0	0.391209	218.452	-548.356	11.5373	265.406	0	26.5316	26.084	88.4661	0
422	0	0	422	1	324.326	159.488	164.838	0	0	-7.34602	67.0056	110.063	289.916	16650.6	8802.73	-110.063	0	9.28096	8.08739	9.98663	0	0	0.201414	163.626	-525.066	18.7617	233.665	0	36.7477	35.8946	119.299	0
424	0	0	424	1	659.521	359.486	300.034	0	0	27.298	-23.9936	318.82	886.51	16615.9	8694.41	-318.82	0	31.8166	6.50768	8.94881	0	0	0.332789	241.949	-577.306	8.19227	496.573	0	14.199	14.3421	48.343	0
425	0	0	425	1	465.661	215.586	250.075	0	0	2.77917	11.3811	-47.2409	429.641	16640.4	8659.04	47.2409	0	13.5356	6.83037	9.56498	0	0	0.188824	234.31	-551.891	12.1279	340.288	0	24.9611	24.6437	87.5905	0
426	0	0	426	1	440.89	269.012	171.878	0	0	103.559	68.137	423.595	508.337	16539.7	8701.94	-423.595	0	19.4044	7.55764	9.89382	0	0	0.298337	201.644	-544.45	13.0254	257.287	0	23.8673	24.2834	91.8954	0
428	0	0	428	1	522.503	223.281	299.222	0	0	75.2261	11.6815	54.0747	474.986	16667.7	8758.4	-54.0747	0	14.8663	8.42143	9.17115	0	0	0.272649	174.963	-529.032	10.765	277.345	0	23.3014	23.132	81.3052	0
431	0	0	431	1	476.781	242.365	234.416	0	0	94.5504	92.4842	243.06	527.633	16648.3	8777.26	-243.06	0	17.6647	7.36012	9.15437	0	0	0.411479	205.16	-540.766	11.8325	326.903	0	21.9157	21.7101	69.3173	0
432	0	0	432	1	642.23	307.969	334.261	0	0	108.196	45.3792	219.712	622.461	16634.7	8824.36	-219.712	0	20.5583	7.68718	9.16638	0	0	0.350364	187.688	-540.611	8.51149	340.16	0	19.0421	18.7091	60.5131	0
433	0	0	433	1	516.472	218.727	297.745	0	0	89.0681	17.2014	152.242	495.848	16653.8	8852.54	-152.242	0	15.93	7.30475	8.20072	0	0	0.152411	241.225	-545.495	10.7407	308.763	0	22.0878	21.6697	71.6685	0
434	0	0	434	1	404.766	258.525	146.241	0	0	83.8065	-25.4514	316.408	394.604	16559.4	8795.53	-316.408	0	14.0284	7.53298	9.02903	0	0	0.198889	214.859	-546.114	14.2674	294.272	0	28.2941	28.2763	93.1388	0
435	0	0	435	1	412	164.187	247.813	0	0	-7.12521	54.7408	-133.545	358.059	16650.3	8715.34	133.545	0	11.4388	6.5167	8.70983	0	0	0.185871	192.842	-529.606	13.8027	305.696	0	29.0265	28.5158	109.559	0
436	0	0	436	1	569.245	283.964	285.281	0	0	106.75	14.1332	118.273	623.656	16636.1	8855.61	-118.273	0	19.8039	7.47037	9.75063	0	0	0.0422211	180.401	-541.634	9.74548	326.981	0	18.6498	18.3173	61.7917	0
438	0	0	438	1	452.896	216.484	236.412	0	0	81.0652	0.956646	292.889	428.491	16661.8	8868.78	-292.889	0	14.9235	7.71166	9.0145	0	0	0.0573711	188.629	-532.412	12.5679	295.377	0	26.5188	26.126	84.4973	0
439	0	0	439	1	466.078	252.159	213.919	0	0	63.6451	8.24574	317.175	382.615	16579.6	8761.83	-317.175	0	13.5593	7.71712	9.85963	0	0	0.241637	228.88	-549.738	12.2401	261.666	0	29.6816	29.7322	98.5166	0
440	0	0	440	1	448.169	260.538	187.63	0	0	70.0652	47.7873	402.203	505.627	16573.2	8821.95	-402.203	0	19.0075	7.69023	8.81338	0	0	0.285523	159.774	-521.724	12.6967	283.762	0	23.6145	23.738	85.8093	0
441	0	0	441	1	327.202	175.104	152.098	0	0	76.1645	82.0783	334.148	236.675	16666.7	8787.66	-334.148	0	8.44303	8.0171	9.44932	0	0	0.1575	194.417	-535.268	18.4536	240.399	0	46.456	46.3128	153.752	0
447	0	0	447	1	608.539	347.393	261.146	0	0	61.4784	43.0483	239.329	616.2	16681.4	8727.03	-239.329	0	20.6639	6.71813	9.90978	0	0	0.284095	180.466	-536.163	9.00615	342.253	0	19.0679	19.0359	61.3998	0
448	0	0	448	1	454.249	224.997	229.252	0	0	69.0426	-23.6104	94.0256	416.656	16673.8	8793.69	-94.0256	0	13.2648	8.19003	8.00604	0	0	0.0951997	185.024	-530.93	12.4761	255.081	0	25.334	25.0806	86.1295	0
449	0	0	449	1	468.64	232.768	235.872	0	0	65.3702	54.346	372.609	448.782	16577.8	8715.73	-372.609	0	16.4872	7.64447	9.56689	0	0	0.21997	168.144	-528.227	12.1311	240.848	0	26.2233	26.5148	93.3288	0
450	0	0	450	1	557.201	286.917	270.283	0	0	66.8295	-10.2875	111.15	605.614	16576.4	8780.37	-111.15	0	19.3196	7.40282	8.64226	0	0	0.145943	205.823	-546.842	9.90775	394.535	0	18.5703	18.3856	62.4772	0
451	0	0	451	1	526.13	277.131	248.999	0	0	79.3345	-19.2983	304.5	525.97	16563.9	8789.38	-304.5	0	18.5317	7.28118	9.55588	0	0	0.0434711	219.039	-551.533	10.6133	300.998	0	22.0739	22.0312	72.8211	0
452	0	0	452	1	497.947	229.128	268.819	0	0	15.0552	-25.0642	261.681	542.603	16628.2	8795.14	-261.681	0	18.7921	6.77597	8.9939	0	0	0.181932	237.206	-555.57	11.199	339.68	0	20.8826	20.6413	66.61	0
454	0	0	454	1	330.299	167.115	163.184	0	0	37.1899	-22.2299	111.171	292.741	16606	8891.97	-111.171	0	9.39998	7.81949	7.94459	0	0	0.213854	214.608	-528.297	17.9303	270.981	0	33.9614	33.4225	113.032	0
455	0	0	455	1	480.396	220.769	259.627	0	0	86.0426	3.34171	234.183	480.719	16656.8	8766.74	-234.183	0	16.1058	6.58467	8.03739	0	0	0.0349541	205.542	-534.738	11.5611	289.214	0	22.752	22.6385	71.8754	0
459	0	0	459	1	444.492	195.504	248.989	0	0	60.9743	11.3892	90.3528	295.883	16582.2	8659.03	-90.3528	0	9.35235	6.81368	9.12333	0	0	0.364977	206.509	-533.389	12.7416	278.828	0	34.5849	34.1335	114.11	0
461	0	0	461	1	526.107	272.943	253.164	0	0	44.2357	68.5469	148.587	433.293	16698.6	8701.53	-148.587	0	13.9021	7.10719	8.61685	0	0	0.251648	218.519	-539.659	10.5351	305.108	0	24.8624	24.8716	80.9447	0
465	0	0	465	1	459.927	222.893	237.034	0	0	16.2807	3.78786	109.403	328.711	16726.6	8666.63	-109.403	0	10.535	7.34832	8.7635	0	0	0.241193	208.587	-542.821	12.2874	221.078	0	31.3092	31.3191	103.45	0
466	0	0	466	1	436.906	228.548	208.358	0	0	59.1469	39.5788	257.704	495.402	16683.7	8730.5	-257.704	0	16.8178	7.80063	8.91518	0	0	0.338887	155.73	-518.345	13.0934	257.651	0	23.2509	23.2617	73.4983	0
467	0	0	467	1	473.221	238.347	234.874	0	0	97.5215	-38.6954	360.375	485.947	16645.4	8709.12	-360.375	0	17.8503	7.21975	8.9753	0	0	0.286768	180.127	-528.449	11.9032	318.03	0	23.8918	24.4781	83.4581	0
472	0	0	472	1	465.938	282.82	183.118	0	0	108.841	44.0049	302.087	475.804	16634	8726.08	-302.087	0	16.5729	5.80877	9.24241	0	0	0.0278143	247.936	-551.361	11.9727	352.596	0	23.3133	23.4009	78.1345	0
476	0	0	476	1	567.986	314.493	253.493	0	0	93.1638	-18.8995	291.828	519.189	16649.7	8689.32	-291.828	0	18.1167	7.30716	8.79566	0	0	0.14023	203.169	-546.379	9.70173	315.719	0	22.2067	22.4692	72.1558	0
477	0	0	477	1	547.812	238.363	309.449	0	0	9.77881	19.1494	21.1093	495.662	16633.4	8750.93	-21.1093	0	15.5645	7.30981	8.21507	0	0	0.34541	197.789	-535.567	10.0614	343.945	0	21.5854	21.3036	76.7633	0
481	0	0	481	1	446.87	217.173	229.697	0	0	76.4863	58.2725	267.694	355.384	16666.4	8711.81	-267.694	0	12.1078	7.22263	8.28477	0	0	0.149751	173.422	-524.21	12.6334	261.97	0	30.4322	30.5589	96.0054	0
486	0	0	486	1	445.726	201.442	244.284	0	0	72.0246	1.25886	91.8164	383.585	16670.9	8768.82	-91.8164	0	12.1374	7.0319	8.94609	0	0	0.0578883	214.3	-537.483	12.7117	284.598	0	27.4486	27.2598	91.5582	0
488	0	0	488	1	508.401	247.899	260.502	0	0	90.7726	52.4158	298.169	458.063	16652.1	8817.32	-298.169	0	15.9186	6.41693	9.06719	0	0	0.295243	220.102	-544.558	10.9127	295.598	0	24.4179	24.0889	79.891	0
489	0	0	489	1	398.77	232.953	165.817	0	0	66.0751	-12.1618	409.9	361.602	16577.1	8682.58	-409.9	0	13.7664	7.17786	9.3033	0	0	0.25058	162.882	-517.174	14.4944	216.788	0	31.231	32.0694	117.9	0
493	0	0	493	1	376.617	184.693	191.924	0	0	90.7043	-33.9412	-80.1618	312.993	16652.2	8704.36	80.1618	0	9.90788	7.22455	8.98192	0	0	0.129001	173.403	-525.248	15.4476	253.151	0	32.2979	32.3613	118.896	0
494	0	0	494	1	488.522	240.517	248.005	0	0	105.811	77.6493	244.08	390.895	16637.1	8592.77	-244.08	0	13.086	7.32352	9.14974	0	0	0.157017	180.408	-528.743	11.5083	300.111	0	28.2414	28.0074	90.1479	0
495	0	0	495	1	303.307	134.503	168.805	0	0	135.154	7.05942	184.871	199.682	16707.4	8763.02	-184.871	0	6.50812	7.12128	9.00276	0	0	0.0543617	165.987	-515.118	19.8792	208.655	0	50.2777	50.2526	156.523	0
497	0	0	497	1	294.086	139.992	154.095	0	0	57.6304	-39.6538	47.671	182.486	16685.3	8710.07	-47.671	0	5.78126	7.63879	8.72741	0	0	0.131118	174.784	-514.976	20.6987	235.433	0	52.5609	52.838	181.603	0
498	0	0	498	1	416.179	242.486	173.692	0	0	89.0345	-6.52414	141.308	290.866	16554.2	8676.94	-141.308	0	9.34499	7.63436	9.24981	0	0	0.120448	179.773	-527.384	13.8576	251.783	0	36.0139	35.6195	115.19	0
501	0	0	501	1	486.309	272.74	213.569	0	0	113.627	9.85409	383.756	319.59	16629.3	8660.57	-383.756	0	11.8367	7.76579	9.2972	0	0	0.0357767	223.061	-550.823	11.6229	266.705	0	35.4434	36.3412	127.944	0
502	0	0	502	1	362.478	188.184	174.294	0	0	127.375	99.5106	160.432	235.273	16615.5	8570.91	-160.432	0	7.54265	6.9965	9.06004	0	0	0.0880675	245.951	-555.484	16.1173	262.14	0	43.2584	42.5079	138.158	0
510	0	0	510	1	386.477	170.806	215.671	0	0	38.4822	-4.36327	233.339	291.836	16704.4	8774.44	-233.339	0	9.8419	7.53001	9.32813	0	0	0.103402	162.159	-519.221	15.0859	237.794	0	36.4867	36.2583	113.249	0
513	0	0	513	1	400.179	246.032	154.147	0	0	8.29952	63.3279	356.635	256.766	16535.3	8706.75	-356.635	0	9.42475	7.4664	8.76618	0	0	0.351536	201.68	-535.56	14.4143	195.337	0	41.8876	41.898	143.608	0
518	0	0	518	1	307.693	162.651	145.042	0	0	96.896	9.18496	331.679	291.361	16646	8760.9	-331.679	0	10.3971	6.58732	8.75542	0	0	0.203146	175.851	-515.339	19.3601	255.587	0	36.4924	36.6986	122.611	0
520	0	0	520	1	394.258	196.864	197.394	0	0	100.989	28.8905	364.113	350.302	16641.9	8840.85	-364.113	0	12.7645	5.94369	8.90684	0	0	0.172776	234.016	-551.176	14.4419	295.116	0	30.5994	30.4274	108.952	0
521	0	0	521	1	385.313	212.878	172.435	0	0	146.369	73.1886	279.805	302.74	16496.9	8696.89	-279.805	0	10.3809	6.94783	9.11958	0	0	0.06998	192.275	-528.516	15.0188	270.065	0	35.1232	34.8109	112.32	0
523	0	0	523	1	371.826	191.742	180.084	0	0	76.759	18.9324	-116.743	241.97	16666.1	8651.49	116.743	0	7.6356	7.57485	9.29636	0	0	0.196132	214.953	-544.621	15.7807	278.954	0	41.7332	41.3531	159.86	0
525	0	0	525	1	397.974	232.671	165.303	0	0	101.084	23.999	398.954	281.223	16542.1	8646.42	-398.954	0	10.5308	6.61204	9.12266	0	0	0.145846	225.702	-550.017	14.4197	312.662	0	38.3244	38.8262	144.022	0
528	0	0	528	1	366.434	191.534	174.9	0	0	9.64518	92.8862	333.94	416.024	16533.9	8776.85	-333.94	0	15.025	5.80413	7.22231	0	0	0.392793	273.624	-542.31	15.4479	264.382	0	25.3541	25.1921	85.6063	0
530	0	0	530	1	372.576	210.113	162.463	0	0	24.6751	11.385	252.833	299.597	16518.9	8659.04	-252.833	0	10.2292	6.50783	8.49904	0	0	0.242132	185.587	-521.974	15.4532	285.358	0	34.4462	33.9276	108.082	0
533	0	0	533	1	448.608	220.789	227.819	0	0	139.422	89.2119	294.557	422.139	16503.8	8680.87	-294.557	0	14.6212	6.98641	8.4283	0	0	0.281195	199.503	-536.317	12.5651	276.408	0	26.2522	26.0778	84.8022	0
536	0	0	536	1	457.811	246.691	211.12	0	0	61.0099	31.1327	421.189	411.808	16582.2	8539.63	-421.189	0	15.7622	6.26706	7.81181	0	0	0.108631	235.789	-552.298	12.1444	325.498	0	27.0269	27.2084	103.906	0
537	0	0	537	1	401.662	214.348	187.314	0	0	29.1161	23.0266	242.613	370.701	16614.1	8647.39	-242.613	0	12.5454	6.26313	8.27111	0	0	0.306702	226.274	-540.328	14.1194	275.803	0	28.2973	28.1595	90.0009	0
538	0	0	538	1	440.334	220.837	219.497	0	0	84.4555	28.9846	309.986	394.989	16558.8	8641.44	-309.986	0	13.8667	7.25131	8.93119	0	0	0.163664	259.57	-564.274	12.9136	350.726	0	28.4411	28.3264	93.429	0
540	0	0	540	1	361.163	183.098	178.065	0	0	93.1836	65.1173	374.361	322.714	16550	8505.64	-374.361	0	11.8382	6.54119	8.90015	0	0	0.0870451	180.368	-519.167	16.0779	256.224	0	33.8477	33.4329	122.197	0
543	0	0	543	1	355.432	185.261	170.171	0	0	12.9382	80.1229	228.825	325.465	16530.6	8689.96	-228.825	0	10.9253	6.71313	9.17393	0	0	0.426976	214.024	-544.129	16.4504	273.954	0	32.4294	31.8858	101.98	0
545	0	0	545	1	350.068	179.012	171.056	0	0	101.376	10.8856	-37.4235	219.728	16641.5	8759.19	37.4235	0	6.83402	7.05201	8.37818	0	0	0.290699	190.268	-523.341	16.6877	249.952	0	43.6847	43.7542	158.661	0
548	0	0	548	1	487.294	247.315	239.978	0	0	41.4953	-4.21716	292.664	456.418	16601.7	8674.64	-292.664	0	15.9884	6.72796	8.59027	0	0	0.234144	193.936	-538.316	11.4372	312.45	0	24.3386	24.4764	79.4228	0
549	0	0	549	1	340.211	169.069	171.142	0	0	33.8437	-41.4606	337.902	235.015	16609.4	8711.88	-337.902	0	8.56894	6.7286	8.34449	0	0	0.127091	225.771	-533.548	17.1796	243.203	0	43.678	44.3747	147.54	0
550	0	0	550	1	375.006	171.73	203.276	0	0	60.0023	45.8207	280.869	331.173	16483.6	8724.26	-280.869	0	11.4117	6.2317	7.91918	0	0	0.121376	216.623	-529.777	15.2147	298.971	0	31.1232	30.7482	99.6594	0
551	0	0	551	1	493.457	292.62	200.837	0	0	28.2811	105.891	389.839	405.873	16614.9	8564.53	-389.839	0	15.2434	5.58867	8.12049	0	0	0.201836	249.661	-546.915	11.1274	346.72	0	26.3994	26.656	100.101	0
553	0	0	553	1	448.729	268.448	180.281	0	0	127.203	-49.6015	211.56	405.26	16615.7	8620.36	-211.56	0	13.5468	7.11751	9.08993	0	0	0.197195	194.496	-540.018	12.6389	351.995	0	26.678	26.6467	85.1032	0
554	0	0	554	1	310.489	153.257	157.232	0	0	92.6805	26.9639	336.868	208.368	16550.5	8643.46	-336.868	0	7.44985	6.53935	8.69179	0	0	0.270955	185.707	-518.846	19.1312	239.779	0	49.3271	49.3231	168.068	0
556	0	0	556	1	458.345	204.015	254.33	0	0	130.16	48.4122	159.31	358.321	16712.4	8622.01	-159.31	0	11.4965	7.22893	9.10373	0	0	0.32857	208.693	-548.818	12.353	332.586	0	29.5597	29.6105	96.1372	0
558	0	0	558	1	458.642	307.234	151.408	0	0	4.68909	27.0086	284.354	411.192	16638.5	8643.41	-284.354	0	14.38	6.54241	8.83528	0	0	0.272835	202.032	-532.294	12.2416	330.208	0	26.4988	26.4925	86.3962	0
559	0	0	559	1	324.279	185.37	138.91	0	0	48.8544	-22.6771	2.92205	229.904	16594.4	8792.76	-2.92205	0	7.22244	7.93367	8.31418	0	0	0.270149	224.387	-533.5	18.4172	301.053	0	41.8834	41.6235	152.487	0
560	0	0	560	1	291.445	148.105	143.341	0	0	95.931	5.84082	335.68	230.594	16646.9	8564.92	-335.68	0	8.2558	7.57331	8.78861	0	0	0.0693266	167.569	-517.855	20.9194	205.944	0	46.1162	46.4739	157.853	0
562	0	0	562	1	333.801	191.546	142.254	0	0	-20.7309	123.463	367.372	167.495	16564.3	8546.96	-367.372	0	6.27994	7.0571	9.04524	0	0	0.311032	203.44	-530.524	17.7514	307.282	0	61.4749	60.3582	217.998	0
563	0	0	563	1	342.675	200.13	142.545	0	0	54.341	66.1608	393.391	235.729	16588.9	8604.26	-393.391	0	8.81552	7.92743	9.70702	0	0	0.0575763	203.824	-539.179	17.4969	227.439	0	47.1347	47.5245	174.579	0
568	0	0	568	1	438.052	232.28	205.772	0	0	122.482	14.4117	206.318	444.484	16720.1	8656.01	-206.318	0	14.6193	5.69626	8.15959	0	0	0.224189	250.593	-543.152	12.7192	1	0	23.5293	23.7731	75.989	0
570	0	0	570	1	504.856	279.04	225.816	0	0	25.4203	99.8457	320.281	503.424	16617.8	8670.23	-320.281	0	17.943	7.45269	9.18418	0	0	0.399256	174.929	-532.615	11.1051	285.26	0	23.2433	23.4003	78.0522	0
572	0	0	572	1	460.744	227.012	233.732	0	0	54.0092	21.4889	327.336	422.341	16589.2	8648.93	-327.336	0	15.0693	7.57223	8.21189	0	0	0.232193	170.269	-521.071	12.2351	271.094	0	26.8749	27.0219	89.2941	0
574	0	0	574	1	382.905	201.191	181.714	0	0	29.151	70.0962	310.303	345.481	16514.4	8699.98	-310.303	0	12.2048	7.52431	8.22658	0	0	0.226545	193.363	-529.378	15.101	311.969	0	31.6234	31.413	102.402	0
575	0	0	575	1	491.181	249.708	241.473	0	0	47.9516	84.633	353.444	448.672	16595.3	8585.79	-353.444	0	16.2952	7.96509	8.884	0	0	0.260632	176.743	-532.604	11.4779	298.494	0	26.1909	26.2158	90.6843	0
577	0	0	577	1	350.601	185.146	165.456	0	0	-9.07841	9.68609	351.406	288.814	16552.6	8660.73	-351.406	0	10.6493	5.69668	8.1072	0	0	0.408567	192.959	-516.777	16.3521	334.598	0	35.2716	35.3079	123.134	0
578	0	0	578	1	365.839	162.908	202.93	0	0	106.64	23.3391	187.349	218.15	16536.6	8647.08	-187.349	0	7.10094	6.95353	7.6632	0	0	0.0625948	198.648	-520.191	15.7369	267.531	0	45.2836	44.4271	140.765	0
581	0	0	581	1	381.255	173.684	207.571	0	0	129.055	-76.7667	203.189	363.007	16613.8	8647.53	-203.189	0	12.1911	5.95953	7.39806	0	0	0.402394	175.855	-516.98	14.8193	306.906	0	27.4637	27.768	87.7915	0
582	0	0	582	1	271.729	148.924	122.805	0	0	-36.1607	46.8551	181.944	216.551	16480.1	8723.22	-181.944	0	7.20083	6.52159	8.25742	0	0	0.210716	197.555	-519.037	22.2839	231.026	0	44.7809	43.495	140.144	0
583	0	0	583	1	287.853	154.452	133.401	0	0	-89.7586	147.763	-13.61	193.277	16633.3	8721.98	13.61	0	6.25518	7.1764	8.01376	0	0	0.309075	184.292	-511.471	20.9386	217.539	0	48.5915	47.3641	171.341	0
589	0	0	589	1	405.383	197.54	207.843	0	0	67.5424	96.19	312.384	289.884	16575.7	8673.89	-312.384	0	10.1989	7.02363	8.32944	0	0	0.198431	177.797	-517.595	14.0886	248.678	0	36.7581	36.8908	120.519	0
590	0	0	590	1	435.712	219.147	216.565	0	0	17.7829	61.9758	262.394	285.313	16625.4	8608.44	-262.394	0	9.77687	7.1013	9.57698	0	0	0.401683	206.418	-540.856	13.1137	325.113	0	37.3389	36.9525	119.477	0
595	0	0	595	1	324.28	179.174	145.107	0	0	3.26887	104.293	363.081	226.637	16640	8665.79	-363.081	0	8.38607	6.92057	9.28944	0	0	0.092055	169.588	-518.421	18.3755	214.541	0	46.4287	47.2198	166.066	0
600	0	0	600	1	362.379	164.712	197.667	0	0	11.8801	2.42909	117.091	201.695	16631.3	8867.31	-117.091	0	6.48712	6.12029	8.24715	0	0	0.196274	232.441	-539.393	15.8466	260.586	0	46.7593	45.7071	150.696	0
601	0	0	601	1	353.075	191.717	161.358	0	0	-1.82646	51.2592	66.4508	217.977	16645	8619.16	-66.4508	0	6.89151	7.40807	9.00953	0	0	0.168969	180.62	-521.385	16.687	226.047	0	45.6081	44.6322	153.848	0
607	0	0	607	1	354.423	193.258	161.166	0	0	84.8537	-37.5595	440.972	262.405	16558.4	8608.32	-440.972	0	10.2922	5.92615	7.8137	0	0	0.138539	210.368	-529.688	16.1539	231.134	0	39.5114	40.4633	158.004	0
609	0	0	609	1	332.41	175.053	157.357	0	0	3.32927	51.5966	175.158	212.313	16540.2	8818.14	-175.158	0	6.95025	6.54505	8.67879	0	0	0.163468	213.081	-535.455	17.6652	239.107	0	45.8566	44.9583	145.182	0
610	0	0	610	1	427.141	206.997	220.144	0	0	42.6708	28.101	101.275	351.854	16600.6	8642.32	-101.275	0	11.1546	6.56823	8.09431	0	0	0.07681	204.95	-530.55	13.1932	257.218	0	28.9257	28.4965	96.0528	0
612	0	0	612	1	413.324	208.276	205.049	0	0	40.4362	32.5059	269.698	322.562	16602.8	8538.25	-269.698	0	11.0757	7.02315	8.48271	0	0	0.129163	189.533	-531.29	13.7982	236.25	0	32.9803	32.3399	105.245	0
625	0	0	625	1	334.6	151.279	183.321	0	0	35.5641	36.1456	138.306	223.638	16508	8833.59	-138.306	0	7.17512	7.75044	8.46679	0	0	0.170081	217.86	-536.653	17.7436	256.9	0	44.1489	43.5481	143.504	0
626	0	0	626	1	309.357	148.692	160.665	0	0	17.9721	109.787	246.051	201.814	16525.6	8759.95	-246.051	0	6.84803	6.931	8.62382	0	0	0.185173	178.134	-519.721	19.2982	244.722	0	49.3811	48.8592	154.392	0
628	0	0	628	1	414.121	263.912	150.209	0	0	95.2674	22.8149	212.951	356.921	16548	8747.27	-212.951	0	11.7751	6.73573	8.37063	0	0	0.098244	192.245	-531.422	13.7163	252.369	0	29.3763	29.0826	92.6876	0
632	0	0	632	1	317.762	150.58	167.183	0	0	57.6722	42.1008	69.5515	161.986	16585.5	8827.64	-69.5515	0	5.07421	6.17121	8.1286	0	0	0.0671659	190.361	-518.309	18.4284	235.353	0	56.7818	55.911	191.268	0
636	0	0	636	1	433.48	212.724	220.756	0	0	67.6681	9.16466	151.297	326.442	16575.6	8661.25	-151.297	0	10.5143	6.57158	8.49045	0	0	0.201385	216.042	-540.439	13.016	254.386	0	31.4297	31.1255	100.789	0
637	0	0	637	1	344.877	161.205	183.672	0	0	17.1173	18.7964	30.8006	287.118	16526.4	8850.94	-30.8006	0	9.01326	6.33051	6.68999	0	0	0.297467	267.804	-541.656	16.5606	303.61	0	32.099	31.5453	115.093	0
638	0	0	638	1	358.576	166.593	191.983	0	0	7.93702	70.2324	159.686	220.069	16535.6	8699.85	-159.686	0	7.14198	6.53238	8.85219	0	0	0.0691391	214.348	-528.011	16.2034	244.429	0	45.0149	44.1941	142.172	0
643	0	0	643	1	315.469	171.078	144.391	0	0	41.6195	30.9225	251.453	232.398	16501.9	8838.82	-251.453	0	7.88426	6.61246	8.42995	0	0	0.1415	194.142	-528.546	18.7469	250.436	0	42.5549	42.129	134.309	0
650	0	0	650	1	271.616	112.04	159.577	0	0	120.561	17.0326	458.628	160.577	16522.7	8653.39	-458.628	0	6.33663	7.17886	8.51464	0	0	0.323321	186.055	-519.149	22.5697	267.714	0	65.6736	67.3128	267.871	0
653	0	0	653	1	367.136	157.459	209.677	0	0	63.6575	103.545	78.2516	273.61	16479.9	8865.86	-78.2516	0	8.56265	5.89223	6.672	0	0	0.0874734	215.357	-523.772	15.3504	238.569	0	33.561	33.1596	115.298	0
654	0	0	654	1	334.438	156.368	178.071	0	0	-15.0455	-14.495	65.0077	308.682	16558.6	8684.92	-65.0077	0	9.89109	5.60787	8.29038	0	0	0.376099	209.787	-535.065	17.2693	315.105	0	31.6454	30.907	105.553	0
667	0	0	667	1	320.024	154.805	165.219	0	0	119.561	99.925	285.894	264.517	16623.3	8570.5	-285.894	0	9.10851	5.5031	7.97392	0	0	0.0985517	272.741	-552.09	18.0883	289.896	0	37.4885	37.2482	123.777	0
672	0	0	672	1	307.676	165.998	141.678	0	0	65.2483	70.1871	162.951	226.168	16478.3	8799.55	-162.951	0	7.2774	6.06516	8.15402	0	0	0.291083	203.31	-529.791	19.1105	315.148	0	42.2753	41.6559	135.105	0
730	0	0	730	1	434.136	190.743	243.393	0	0	90.5561	59.1582	91.7306	255.119	16652.3	8611.26	-91.7306	0	8.00421	6.37401	8.41356	0	0	0.0902433	224.362	-544.716	12.9609	270.332	0	38.5431	38.0355	128.417	0
731	0	0	731	1	385.331	178.826	206.505	0	0	152.747	87.0453	401.044	268.659	16490.5	8683.04	-401.044	0	10.0713	5.84758	7.3846	0	0	0.107973	229.91	-531.778	14.6229	276.758	0	37.8949	38.3156	139.982	0
734	0	0	734	1	303.294	117.505	185.788	0	0	-2.0361	29.8939	181.185	194.711	16545.6	8640.53	-181.185	0	6.41272	6.00668	7.48561	0	0	0.183338	191.692	-505.513	19.2824	183.305	0	48.5777	47.2643	151.092	0
735	0	0	735	1	329.551	172.525	157.026	0	0	58.2264	-17.0775	304.567	265.379	16585	8687.5	-304.567	0	9.36885	5.94202	7.90377	0	0	0.0428225	198.607	-512.633	17.5776	200.663	0	37.8075	38.1288	124.234	0
740	0	0	740	1	343.162	187.732	155.43	0	0	39.4936	30.3505	211.851	224.75	16603.7	8540.41	-211.851	0	7.44901	6.22586	7.73226	0	0	0.105438	203.198	-524.808	16.8095	241.156	0	43.3207	42.2627	136.325	0
750	0	0	750	1	323.595	165.07	158.524	0	0	-12.1297	-26.8142	284.167	257.54	16655.3	8597.58	-284.167	0	9.12463	5.00326	7.61282	0	0	0.0993571	234.136	-532.713	17.6762	251.304	0	36.6975	36.8384	121.926	0
755	0	0	755	1	346.746	192.718	154.028	0	0	70.6958	42.6402	154.109	307.008	16572.5	8627.78	-154.109	0	9.85488	6.91997	8.03886	0	0	0.207756	170.031	-507.041	16.7931	207.816	0	33.3228	32.6766	106.483	0
757	0	0	757	1	379.442	193.099	186.343	0	0	105.082	21.9405	315.531	306.256	16538.1	8748.14	-315.531	0	10.7872	5.82651	7.42502	0	0	0.06254	201.399	-516.643	14.8811	208.352	0	33.0744	33.067	109.288	0
758	0	0	758	1	321.425	191.624	129.802	0	0	38.1553	90.5711	365.596	318.677	16605.1	8679.51	-365.596	0	11.7042	5.27776	8.49318	0	0	0.264135	226.154	-535.75	18.0265	274.987	0	32.206	32.8006	118.307	0
759	0	0	759	1	440.561	209.85	230.711	0	0	72.7006	-21.264	85.2567	302.28	16570.5	8691.68	-85.2567	0	9.5931	5.89118	7.48853	0	0	0.0509633	218.182	-531.015	12.6	244.641	0	31.8465	31.5319	106.744	0
760	0	0	760	1	303.064	139.072	163.991	0	0	56.0557	-30.1227	151.93	237.514	16587.2	8600.88	-151.93	0	7.72269	5.10998	8.71065	0	0	0.105675	206.218	-518.389	19.2839	237.116	0	40.1455	39.5134	128.138	0
761	0	0	761	1	286.016	121.388	164.628	0	0	-25.2169	19.8846	-106.661	197.338	16568.8	8750.2	106.661	0	6.32268	5.96396	7.25412	0	0	0.178541	147.285	-490.22	20.5785	173.367	0	45.7214	44.9216	173.948	0
763	0	0	763	1	353.951	167.96	185.991	0	0	63.7009	44.6058	74.3113	277.324	16679.2	8725.47	-74.3113	0	8.68924	5.20147	6.64994	0	0	0.0870593	233.035	-525.863	15.867	261.475	0	33.2231	33.1675	112.873	0
768	0	0	768	1	286.222	157.593	128.63	0	0	6.86386	-17.1616	412.41	220.529	16536.7	8687.58	-412.41	0	8.52023	7.00006	8.54789	0	0	0.238317	166.975	-509.387	21.1584	200.814	0	47.5406	48.3492	177.255	0
776	0	0	776	1	342.099	183.939	158.16	0	0	90.4219	54.3823	376.965	201.414	16552.8	8715.7	-376.965	0	7.40548	5.66538	7.68889	0	0	0.157674	221.506	-529.88	16.7474	264.096	0	48.8083	49.351	176.29	0
779	0	0	779	1	276.328	150.82	125.509	0	0	-29.3474	-33.7466	-24.1341	139.836	16672.6	8704.17	24.1341	0	4.48413	6.20764	8.48679	0	0	0.139933	236.197	-544.746	21.7999	242.718	0	64.4311	64.4366	223.263	0
787	0	0	787	1	277.974	128.521	149.453	0	0	44.8168	1.43889	-42.997	190.839	16598.4	8768.64	42.997	0	5.97508	5.51085	7.59349	0	0	0.0595428	168.969	-503.431	21.2156	210.566	0	47.0617	47.0534	168.165	0
788	0	0	788	1	278.869	137.985	140.884	0	0	-4.39078	35.1151	-33.2084	178.783	16647.6	8734.96	33.2084	0	5.61319	6.11324	8.03874	0	0	0.217296	189.92	-520.702	21.4302	235.637	0	51.5045	51.2543	181.98	0
789	0	0	789	1	260.146	129.386	130.759	0	0	-34.2956	66.8549	83.2707	155.699	16478.2	8802.89	-83.2707	0	4.9866	6.37848	7.47718	0	0	0.14565	160.739	-500.22	23.2015	189.322	0	57.5575	56.0447	192.705	0
795	0	0	795	1	321.269	193.037	128.232	0	0	64.4366	-4.17115	278.587	210.635	16578.8	8674.59	-278.587	0	7.284	5.84539	8.40812	0	0	0.0503276	226.113	-535.659	18.1658	253.388	0	46.508	46.6334	149.564	0
798	0	0	798	1	349.594	184.658	164.935	0	0	72.1824	7.55174	369.988	234.556	16571	8662.87	-369.988	0	8.62284	5.67657	7.86042	0	0	0.135915	180.028	-511.141	16.3659	191.357	0	42.6233	43.3217	153.404	0
805	0	0	805	1	394.378	207.233	187.145	0	0	-1.07962	34.6789	247.259	228.186	16544.6	8635.74	-247.259	0	7.79151	6.35303	7.30952	0	0	0.219711	195.715	-513.316	14.3116	217.608	0	43.0514	41.9808	132.636	0
807	0	0	807	1	346.666	184.192	162.475	0	0	121.519	107.026	384.642	222.186	16521.7	8762.71	-384.642	0	8.22438	4.30569	7.08248	0	0	0.0745351	271.27	-548.84	16.1168	321.806	0	41.4732	42.1523	195.108	0
810	0	0	810	1	381.947	194.214	187.733	0	0	29.3123	40.7422	255.012	342.758	16514.2	8729.34	-255.012	0	11.672	6.18599	7.26653	0	0	0.128523	194.121	-519.879	14.8077	255.06	0	29.6489	29.234	93.3507	0
811	0	0	811	1	274.345	183.906	90.4392	0	0	40.1049	25.0379	456.423	173.864	16603.1	8745.04	-456.423	0	6.89717	5.9046	7.67521	0	0	0.0973594	206.359	-526.537	21.6913	223.521	0	57.4287	58.9577	234.409	0
814	0	0	814	1	348.689	210.029	138.66	0	0	78.6962	-249.306	13.7645	179.652	16564.5	8620.75	-13.7645	0	6.65029	6.26712	7.94586	0	0	0.095069	245.227	-547.427	16.5454	243.567	0	46.1508	52.7118	155.862	0
819	0	0	819	1	312.79	156.937	155.853	0	0	56.6274	-9.88056	328.476	160.346	16586.6	8680.3	-328.476	0	5.74815	5.83703	8.05079	0	0	0.294357	184.811	-514.217	18.671	182.724	0	59.9547	60.7438	203.377	0
826	0	0	826	1	307.504	163.823	143.681	0	0	116.391	37.2469	359.676	266.985	16626.5	8732.83	-359.676	0	9.68631	5.84066	7.29211	0	0	0.137347	180.822	-509.319	18.8967	229.33	0	38.0951	38.5938	131.878	0
833	0	0	833	1	331.413	144.281	187.132	0	0	24.2314	31.3042	13.4435	188.059	16619	8738.78	-13.4435	0	5.8729	5.69471	7.2701	0	0	0.162127	185.428	-510.895	17.3029	254.553	0	47.808	47.5342	167.621	0
836	0	0	836	1	228.137	104.204	123.932	0	0	39.0915	-5.34197	346.298	195.686	16504.5	8675.76	-346.298	0	7.11855	5.63806	8.00868	0	0	0.0771812	193.304	-505.756	26.9953	186.766	0	49.3114	49.6206	171.925	0
867	0	0	867	1	256.874	102.362	154.513	0	0	-22.1771	79.2559	-69.1295	136.954	16565.7	8690.82	69.1295	0	4.32062	5.91872	7.21277	0	0	0.0120689	200.94	-508.309	23.3142	203.885	0	64.1765	63.0023	234.375	0
932	0	0	932	1	240.407	126.392	114.015	0	0	-14.5235	81.5928	246.839	185.778	16657.7	8588.83	-246.839	0	6.3554	5.5277	6.91954	0	0	0.201828	168.536	-494.669	24.9621	207.181	0	49.4827	49.0198	157.349	0
937	0	0	937	1	281.12	149.545	131.575	0	0	109.069	148.019	254.548	178.112	16534.2	8721.72	-254.548	0	6.03623	5.43984	6.81143	0	0	0.049504	211.318	-516.465	20.7348	243.814	0	51.4988	51.2702	161.419	0
957	0	0	957	1	258.216	153.603	104.613	0	0	134.075	67.9949	336.92	210.774	16608.8	8702.08	-336.92	0	7.51562	4.93085	6.67922	0	0	0.096381	158.167	-489.349	22.6676	224.457	0	44.721	45.2997	152.608	0
977	0	0	977	1	348.729	199.592	149.137	0	0	104.632	17.8575	245.3	200.888	16638.2	8552.9	-245.3	0	6.75593	4.7708	7.22817	0	0	0.149108	288.401	-545.757	16.1316	1	0	45.4634	45.0106	146.701	0
985	0	0	985	1	251.53	112.904	138.627	0	0	-7.88063	45.3817	192.508	160.111	16651.1	8625.04	-192.508	0	5.30279	5.97176	7.09038	0	0	0.126956	182.671	-503.236	23.8825	180.801	0	57.1535	56.5612	179.966	0
1067	0	0	1067	1	291.106	148.518	142.589	0	0	86.919	39.2171	180.243	155.329	16556.3	8631.2	-180.243	0	5.03544	5.71758	7.20259	0	0	0.0410702	177.5	-502.194	20.0804	206.224	0	59.2671	57.9804	184.135	0
1111	0	0	1111	1	226.703	101.869	124.834	0	0	54.9213	4.3735	164.141	154.279	16688	8666.05	-164.141	0	5.00518	5.50925	6.8077	0	0	0.0823305	187.911	-500.877	26.7112	229.086	0	57.3192	58.0671	182.815	0
1118	0	0	1118	1	251.655	124.255	127.4	0	0	58.6799	-15.0238	-46.485	168.291	16684.2	8685.44	46.485	0	5.28212	5.5694	6.87605	0	0	0.178106	170.742	-496.984	23.6559	218.839	0	51.3238	51.8358	186.719	0
1167	0	0	1167	1	256.209	125.303	130.907	0	0	68.1948	143.755	246.503	130.984	16674.7	8825.65	-246.503	0	4.42496	5.60145	6.61263	0	0	0.1856	163.265	-491.756	23.0974	196.856	0	68.6962	67.427	210.531	0
1172	0	0	1172	1	313.532	171.012	142.52	0	0	8.5593	-20.0248	-95.1697	218.103	16634.7	8690.44	95.1697	0	6.97079	4.87218	6.08898	0	0	0.0862478	208.516	-512.795	18.0144	237.43	0	39.2749	39.0741	146.714	0
1180	0	0	1180	1	320.874	140.909	179.966	0	0	118.86	-36.3768	292.505	183.77	16624	8806.46	-292.505	0	6.43475	4.83528	6.05742	0	0	0.178773	194.341	-496.519	17.5356	253.644	0	48.6352	48.3657	154.359	0
1197	0	0	1197	1	215.247	103.433	111.815	0	0	34.3654	-36.0194	389.678	164.591	16509.2	8706.44	-389.678	0	6.22523	5.49661	6.1671	0	0	0.182962	193.783	-503.119	28.1396	198.183	0	56.1911	57.1232	199.417	0
1211	0	0	1211	1	257.801	147.274	110.527	0	0	55.1871	140.843	441.72	151.503	16488.4	8728.9	-441.72	0	5.956	4.59989	7.25743	0	0	0.158949	206.242	-513.997	22.7348	218.941	0	59.3079	60.5553	248.027	0
1253	0	0	1253	1	286.679	173.51	113.168	0	0	41.0942	-47.022	428.496	169.925	16602.1	8717.44	-428.496	0	6.64533	4.1966	6.52224	0	0	0.0930066	215.546	-514.055	19.8312	249.146	0	52.3155	54.2922	208.842	0
1334	0	0	1334	1	320.484	201.317	119.167	0	0	173.137	-34.5426	233	173.301	16669.4	8605.3	-233	0	5.85683	5.4291	5.16032	0	0	0.0251277	187.07	-497.518	17.5107	234.434	0	49.8428	50.1151	157.122	0
1339	0	0	1339	1	245.194	122.275	122.919	0	0	49.9055	84.0936	110.896	189.835	16593.3	8586.33	-110.896	0	6.00569	4.59609	6.20516	0	0	0.110176	167.047	-486.418	23.7949	223.287	0	45.7693	44.6436	149.066	0
1455	0	0	1455	1	263.262	99.4614	163.8	0	0	96.3744	39.0361	193.201	188.789	16746.2	8731.04	-193.201	0	6.15424	3.93179	5.95212	0	0	0.0158864	220.785	-507.207	21.6154	242.641	0	45.0591	45.2415	141.43	0
1461	0	0	1461	1	280.668	130.659	150.009	0	0	114.626	129.64	60.0067	159.321	16528.6	8839.76	-60.0067	0	4.95903	4.94126	5.8621	0	0	0.0969232	209.583	-506.923	20.3953	243.879	0	51.8024	51.3267	180.609	0
1567	0	0	1567	1	260.9	147.41	113.491	0	0	18.1867	-97.4193	464.788	177.582	16525.4	8668.18	-464.788	0	7.32816	4.02663	6.29473	0	0	0.103214	186.133	-499.172	21.9602	216.331	0	49.3901	52.0319	210.454	0
1823	0	0	1823	1	253.103	106.175	146.928	0	0	50.3568	29.6043	171.214	192.862	16592.9	8541.16	-171.214	0	6.25701	4.12913	5.47324	0	0	0.0457283	241.356	-525.125	22.5508	252.921	0	43.8208	42.6199	139.532	0
2004	0	0	4	1	271.416	155.21	116.206	0	0	99.9012	51.8484	27.7266	175.865	16742.6	8718.23	-27.7266	0	7.66525	11.3628	10.1032	0	0	0.0829261	151.848	-524.837	64.1297	176.364	0	60.607	58.6429	145.989	1
2007	0	0	7	1	383.844	156.067	227.776	0	0	74.269	61.1419	-43.1555	237.675	16569	8808.6	43.1555	0	9.81456	10.9882	10.4427	0	0	0.0495694	160.071	-528.53	39.4193	155.735	0	43.6628	43.0025	218.881	1
2011	0	0	11	1	265.637	127.411	138.225	0	0	68.0967	3.42254	-19.4593	183.944	16674.8	8866.32	19.4593	0	7.7962	12.0781	10.2475	0	0	0.112002	159.03	-529.261	67.3055	197.944	0	56.9087	54.446	142.599	1
2035	0	0	35	1	345.214	146.758	198.456	0	0	27.0239	-4.17836	-86.0436	246.894	16416.9	8873.92	86.0436	0	10.0917	9.58079	9.69458	0	0	0.112184	174.732	-529.418	43.8363	201.089	0	39.6634	38.7754	108.171	1
2041	0	0	41	1	320.548	182.328	138.221	0	0	11.0963	-61.784	368.988	204.699	16432.8	9230.5	-368.988	0	12.7471	10.9887	10.7918	0	0	0.337709	150.997	-523.727	50.9238	185.037	0	56.0853	55.3446	278.586	1
2042	0	0	42	1	286.147	169.201	116.945	0	0	164.481	59.7679	433.896	219.8	16279.4	9208.61	-433.896	0	14.2758	10.7665	10.7394	0	0	0.167573	141.812	-516.553	59.5242	160.188	0	62.748	58.2311	372.969	1
2043	0	0	43	1	281.214	167.193	114.021	0	0	-43.7974	0.751552	33.4758	157.013	16487.7	8968.65	-33.4758	0	7.06282	12.0329	10.3613	0	0	0.149942	120.568	-508.532	62.056	144.266	0	65.5096	64.135	158.836	1
2076	0	0	76	1	288.089	173.287	114.802	0	0	11.7799	27.1433	351.572	170.184	16432.1	8742.94	-351.572	0	10.2753	10.0764	9.87197	0	0	0.110193	170.462	-525.913	57.1036	169.711	0	64.4494	63.0447	299.291	1
2077	0	0	77	1	240.217	154.309	85.9075	0	0	-74.731	43.3274	208.366	169.132	16618.3	9025.73	-208.366	0	9.02682	10.4519	10.323	0	0	0.194466	171.185	-528.419	75.5409	184.412	0	60.5596	58.5891	179.765	1
2085	0	0	85	1	373.579	175.862	197.717	0	0	19.3351	-31.2563	159.149	243.334	16524.2	8801.34	-159.149	0	12.1844	9.28211	9.68852	0	0	0.133985	180.991	-529.939	39.1746	203.29	0	42.1998	40.944	108.574	1
2089	0	0	89	1	273.166	141.266	131.9	0	0	109.333	-90.2151	112.36	169.237	16334.6	8959.96	-112.36	0	8.21118	10.3457	10.1688	0	0	0.0697577	147.537	-516.341	62.331	172.455	0	60.0908	58.1399	140.245	1
2090	0	0	90	1	326.955	187.562	139.392	0	0	157.46	-31.1396	-113.752	188.175	16485.8	8900.88	113.752	0	7.68222	9.89127	9.71396	0	0	0.198133	143.776	-509.571	47.525	180.59	0	49.7138	48.8557	148.185	1
2097	0	0	97	1	281.332	185.648	95.6839	0	0	104.671	60.5959	106.562	151.322	16538.5	9108.13	-106.562	0	7.05914	10.5829	8.66993	0	0	0.0982125	157.139	-512.701	58.0752	195.985	0	66.9405	64.7448	155.553	1
2142	0	0	142	1	324.329	180.304	144.025	0	0	-5.31122	-30.5837	92.8225	201.224	16249.9	9099.64	-92.8225	0	9.51042	9.43082	9.44066	0	0	0.132484	198.423	-529.418	47.3717	186.264	0	50.2542	47.866	117.685	1
2218	0	0	218	1	231.173	121.966	109.207	0	0	154.877	58.1732	145.279	138.202	16388.7	9010.89	-145.279	0	6.70308	8.48039	9.71433	0	0	0.105784	147.353	-506.649	75.1118	185.718	0	69.9065	67.7004	173.766	1
2234	0	0	234	1	274.716	166.715	108.001	0	0	45.9294	3.94589	24.0407	161.967	16198.7	8965.45	-24.0407	0	7.10588	8.81928	8.76642	0	0	0.0501031	166.837	-513.342	58.0127	206.177	0	59.0632	57.0108	142.2	1
2237	0	0	237	1	292.898	143.88	149.017	0	0	27.1857	-61.2268	236.705	209.441	16317.1	9030.63	-236.705	0	11.3918	8.87374	9.11531	0	0	0.0945929	145.748	-508.333	53.5382	172.579	0	47.1703	45.1234	156.794	1
2287	0	0	287	1	233.76	144.669	89.0909	0	0	86.0946	-20.7556	79.9412	145.675	16557.1	8890.5	-79.9412	0	6.72103	8.5145	8.03658	0	0	0.227012	179.357	-507.878	71.0203	210.824	0	64.7956	62.5718	154.09	1
2309	0	0	309	1	295.744	165.413	130.331	0	0	83.4994	7.62552	184.625	178.266	16360.4	9061.43	-184.625	0	9.02062	8.50639	8.38686	0	0	0.0238605	166.466	-510.371	51.596	180.675	0	54.1934	52.3476	146.604	1
2321	0	0	321	1	296.186	164.716	131.47	0	0	38.6179	10.6851	353.946	189.805	16604.6	8560.08	-353.946	0	11.4481	8.59589	8.33655	0	0	0.097799	131.262	-493.886	51.5328	174.635	0	56.4786	55.1906	264.477	1
2329	0	0	329	1	266.153	158.882	107.271	0	0	9.03032	12.0832	-29.9011	192.124	16634.2	8857.66	29.9011	0	8.11447	8.73874	8.16216	0	0	0.0472721	175.611	-518.891	59.6759	180.578	0	49.3362	47.0428	124.319	1
2346	0	0	346	1	250.768	152.573	98.1952	0	0	120.436	-16.0768	52.8562	140.53	16423.1	8885.82	-52.8562	0	6.33101	8.89938	8.51125	0	0	0.12065	152.237	-507.965	65.6694	194.142	0	67.5207	65.0202	160.978	1
2411	0	0	411	1	285.476	166.284	119.191	0	0	75.4951	5.42964	123.985	223.774	16468.1	8864.31	-123.985	0	10.6906	8.4221	7.71939	0	0	0.175104	163.02	-506.957	53.2345	188.89	0	43.6042	42.1843	104.482	1
2412	0	0	412	1	335.015	176.166	158.849	0	0	-8.94299	-56.6595	63.2111	222.692	16552.5	8727.08	-63.2111	0	10.3401	8.47313	8.23555	0	0	0.239108	165.918	-513.423	43.4199	160.33	0	43.6705	42.6923	105.808	1
2460	0	0	460	1	269.626	148.278	121.348	0	0	136.348	3.45173	32.186	176.352	16307.6	8965.95	-32.186	0	7.78653	7.94116	7.01975	0	0	0.17452	186.029	-508.624	55.9604	229.109	0	51.2054	49.5816	124.37	1
2467	0	0	467	1	247.62	125.251	122.369	0	0	22.8512	62.764	114.514	164.382	16321.4	9006.3	-114.514	0	7.77043	7.9251	8.34868	0	0	0.104014	142.837	-492.173	65.0298	170.708	0	57.7046	55.0619	135.786	1
2472	0	0	472	1	301.115	179.364	121.751	0	0	99.6184	-76.3574	268.648	217.979	16244.6	9045.76	-268.648	0	12.2087	8.58717	7.59136	0	0	0.0276302	156.943	-507.741	49.5352	221.726	0	45.4653	43.044	159.144	1
2512	0	0	512	1	282.757	152.01	130.747	0	0	27.8579	29.4794	-62.7562	156.136	16416	8939.92	62.7562	0	6.41651	8.91278	8.07787	0	0	0.0882064	152.393	-507.702	54.973	176.529	0	57.4658	56.0967	152.003	1
2560	0	0	560	1	257.796	119.536	138.261	0	0	37.6807	44.6426	150.23	170.667	16406.2	9124.08	-150.23	0	8.34553	8.62945	7.71135	0	0	0.0586927	138.895	-495.725	61.5428	159.472	0	55.8703	54.2814	137.189	1
2657	0	0	657	1	251.295	115.573	135.722	0	0	-15.4984	79.9964	-10.5857	184.467	16658.7	8690.08	10.5857	0	7.86522	7.36477	7.59095	0	0	0.232405	180.689	-515.481	61.6565	202.456	0	50.0621	49.178	122.556	1
2700	0	0	700	1	247.391	142.851	104.54	0	0	18.0223	24.1968	83.898	172.726	16425.9	9044.86	-83.898	0	7.97556	7.7994	7.70311	0	0	0.0692219	176.253	-507.673	63.8834	182.413	0	53.8629	52.2582	127.165	1
2710	0	0	710	1	269.269	155.71	113.559	0	0	-1.79616	37.126	43.1176	139.204	16645	8932.27	-43.1175	0	6.21103	7.94581	7.85681	0	0	0.149124	193.103	-521.937	57.2409	180.193	0	66.9959	63.7412	158.382	1
2717	0	0	717	1	306.46	177.764	128.695	0	0	-180.598	73.556	-119.167	165.211	16524.8	8895.84	119.167	0	7.11394	7.91891	7.44219	0	0	0.140193	158.325	-498.547	47.5397	154.821	0	51.8922	47.931	149.412	1
2824	0	0	824	1	286.828	138.768	148.06	0	0	34.4128	41.9436	317.379	214.985	16509.1	8528.82	-317.379	0	12.4684	7.34551	7.57966	0	0	0.0619152	173.162	-499.998	51.4546	205.875	0	46.1947	44.4769	194.623	1
2831	0	0	831	1	276.068	129.309	146.76	0	0	122.277	26.4724	-122.99	183.392	16520.9	8942.93	122.99	0	7.32399	7.15472	7.5366	0	0	0.0557886	169.69	-506.864	53.8766	184.908	0	46.9701	46.0917	140.229	1
2838	0	0	838	1	371.378	193.688	177.691	0	0	56.1392	-9.02692	52.4263	234.747	16487.4	9177.75	-52.4263	0	10.5636	7.29114	7.1394	0	0	0.11478	175.496	-508.923	36.2523	206.796	0	39.3929	38.6745	96.81	1
2846	0	0	846	1	284.897	143.778	141.119	0	0	-57.8591	18.4628	-153.445	179.097	16601.4	8851.28	153.445	0	7.22746	8.08698	6.1904	0	0	0.139142	199.725	-508.636	50.9893	218.805	0	46.1799	43.7844	157.737	1
2850	0	0	850	1	248.839	141.121	107.718	0	0	98.2558	15.3271	8.96385	145.842	16445.3	8954.07	-8.96385	0	6.29643	7.94755	7.15189	0	0	0.0768258	154.746	-496.217	62.6948	204.331	0	60.8104	59.276	149.277	1
2858	0	0	858	1	340.023	209.227	130.797	0	0	165.962	20.9302	58.4284	192.105	16477.3	8649.49	-58.4284	0	8.66812	7.32943	7.25168	0	0	0.0849942	221.6	-532.435	40.7599	255.495	0	48.1538	46.9517	116.503	1
2877	0	0	877	1	271.15	171.678	99.4714	0	0	46.9599	43.3959	304.965	148.492	16396.9	9224.98	-304.965	0	8.48619	8.05888	7.72146	0	0	0.126087	163.945	-503.08	56.662	157.587	0	63.9127	62.9058	257.648	1
2894	0	0	894	1	270.938	118.431	152.507	0	0	130.523	-8.55828	-42.6898	156.344	16612.4	8778.64	42.6898	0	6.55088	7.75535	7.15548	0	0	0.0832121	153.487	-494.018	55.5467	190.981	0	55.7496	54.5057	146.551	1
2901	0	0	901	1	259.449	149.402	110.047	0	0	71.5256	42.7643	29.0784	158.704	16571.7	9125.96	-29.0784	0	6.93474	8.32378	7.40808	0	0	0.0299031	175.984	-509.491	60.1071	190.863	0	57.8684	55.8856	141.644	1
2902	0	0	902	1	274.948	152.396	122.552	0	0	-48.8132	111.728	174.768	176.863	16492.7	8758.01	-174.768	0	9.01695	7.9531	7.78446	0	0	0.188049	150.623	-498.724	55.5396	148.074	0	52.8167	51.8519	140.626	1
2930	0	0	930	1	334.118	200.333	133.785	0	0	29.3478	51.3314	84.7986	228.817	16514.2	8818.41	-84.7986	0	10.5214	7.25488	6.78671	0	0	0.248136	159.023	-497.981	41.2215	210.22	0	40.6862	39.1565	98.9183	1
2964	0	0	964	1	274.411	119.039	155.372	0	0	109.272	2.56359	172.314	189.719	16733.3	8667.86	-172.314	0	9.48709	7.68404	7.73949	0	0	0.13179	157.241	-502.636	55.2795	194.095	0	50.4107	50.4842	130.854	1
3004	0	0	1004	1	238.234	144.369	93.8647	0	0	70.9325	4.82206	373.368	166.447	16373	9263.56	-373.368	0	10.2045	7.47576	8.02628	0	0	0.142786	150.411	-492.678	67.3158	164.176	0	61.2018	60.2741	314.15	1
3084	0	0	1084	1	298.046	155.583	142.464	0	0	-50.7254	32.5428	-75.2358	247.164	16693.9	8837.2	75.2358	0	10.2357	7.06559	6.46024	0	0	0.187193	193.454	-513.9	47.3101	235.548	0	35.9709	33.9329	97.6108	1
3132	0	0	1132	1	340.169	171.931	168.238	0	0	33.425	-9.38936	246.771	233.721	16410.5	8978.79	-246.771	0	12.6847	6.45276	6.67271	0	0	0.0857297	176.319	-499.851	39.4989	220.836	0	39.0538	38.1762	133.112	1
3133	0	0	1133	1	260.214	140.372	119.842	0	0	2.90772	-25.3065	191.215	142.751	16341.3	9293.69	-191.215	0	7.38864	7.8673	7.71136	0	0	0.0677379	136.853	-486.943	59.6786	165.928	0	64.0985	62.5177	180.59	1
3220	0	0	1220	1	255.81	162.784	93.0257	0	0	66.9802	-73.6571	581.679	179.389	16576.2	8644.42	-581.679	0	13.7685	7.08514	8.13388	0	0	0.123154	157.602	-498.343	60.5084	173.975	0	77.3327	78.8425	424.306	1
3283	0	0	1283	1	285.318	142.95	142.368	0	0	27.3689	16.8307	-29.039	199.935	16516.2	8952.57	29.039	0	8.42011	7.61329	6.72729	0	0	0.055053	199.533	-517.806	51.0849	191.14	0	43.6773	43.0552	112.229	1
3310	0	0	1310	1	297.351	158.428	138.922	0	0	41.0839	49.4326	58.3513	236.573	16602.1	8820.31	-58.3513	0	10.6116	7.15725	6.77065	0	0	0.164354	164.287	-500.18	47.9121	218.796	0	39.8876	37.7948	97.1183	1
3320	0	0	1320	1	239.1	141.513	97.587	0	0	56.7951	7.1653	51.2615	163.327	16686.1	8862.58	-51.2615	0	7.31747	7.06313	7.13988	0	0	0.217801	181.565	-503.582	64.7573	220.383	0	56.5506	53.0817	133.948	1
3354	0	0	1354	1	233.176	111.207	121.969	0	0	55.8349	25.7662	226.343	193.991	16288.4	8943.63	-226.343	0	10.233	6.52033	6.87756	0	0	0.132543	160.181	-486.618	65.5748	152.066	0	46.2548	44.0408	147.759	1
3435	0	0	1435	1	306.007	181.4	124.607	0	0	39.4924	36.2718	36.1358	175.705	16304.7	8933.13	-36.1358	0	7.74718	6.82427	6.51198	0	0	0.15097	181.615	-505.146	45.5117	217.13	0	49.7771	47.76	120.095	1
3441	0	0	1441	1	242.202	126.879	115.323	0	0	15.23	-34.2474	78.7881	132.73	16229.4	8903.99	-78.7881	0	6.17793	7.59671	7.1514	0	0	0.185946	143.542	-486.119	64.5219	148.493	0	66.7319	63.9245	156.159	1
3471	0	0	1471	1	270.003	141.254	128.749	0	0	130.487	-56.6047	414.474	193.429	16612.4	8826.68	-414.474	0	12.4522	7.50126	7.1821	0	0	0.206947	158.52	-504.42	55.5133	200.017	0	59.4201	54.9593	323.551	1
3539	0	0	1539	1	278.978	170.558	108.419	0	0	51.2588	-6.09917	-92.3104	213.867	16392.6	8975.5	92.3104	0	8.70127	6.75884	5.5044	0	0	0.0703675	232.542	-508.369	49.9768	224.125	0	37.703	37.1063	108.27	1
3587	0	0	1587	1	231.658	125.177	106.481	0	0	37.103	5.85678	36.8807	124.314	16805.4	8863.88	-36.8807	0	5.5142	7.81777	7.22237	0	0	0.0581071	142.448	-487.52	69.1604	142.612	0	73.0586	69.0569	176.831	1
3685	0	0	1685	1	232.797	136.95	95.8466	0	0	51.1354	6.06316	161.082	160.062	16293.1	8963.34	-161.082	0	7.93673	6.64418	6.37436	0	0	0.1805	173.051	-490.753	65.0364	220.96	0	54.4198	52.4011	136.477	1
3911	0	0	1911	1	206.16	109.654	96.5057	0	0	10.526	-93.0086	188.072	152.854	16234.1	8962.75	-188.072	0	8.03044	6.36197	5.96988	0	0	0.125255	150.415	-479.806	75.2883	164.31	0	54.7462	52.5556	148.029	1
4012	0	0	12	1	247.873	141.824	106.049	0	0	47.3808	-132.536	-56.5765	163.331	16496.2	9301.26	56.5765	0	6.48553	7.55637	8.36759	0	0	0.148892	192.482	-521.2	58.0252	213.663	0	49.3583	49.1942	170.491	2
4078	0	0	78	1	248.232	165.36	82.8727	0	0	11.2265	33.6425	490.951	146.885	16632	8935.76	-490.951	0	6.40412	6.72364	8.03151	0	0	0.0622334	155.111	-496.642	56.2623	177.96	0	60.9667	60.5198	271.256	2
4145	0	0	145	1	244.167	137.949	106.218	0	0	52.6067	-16.8178	381.444	186.569	16192	9285.2	-381.444	0	7.56212	5.64951	7.17133	0	0	0.0432952	176.136	-497.149	54.7623	204.595	0	43.7289	43.9311	147.216	2
4148	0	0	148	1	286.964	133.532	153.432	0	0	13.3031	143.788	-229.348	232.637	16729.6	8725.95	229.348	0	9.39016	5.73236	5.56698	0	0	0.0917787	235.593	-519.98	42.8515	240.303	0	39.1427	36.3874	178.91	2
4253	0	0	253	1	350.318	147.968	202.35	0	0	112.328	46.6959	-56.9028	260.154	16530.9	9321.34	56.9028	0	9.65282	6.47298	7.25385	0	0	0.177949	155.403	-497.854	35.0416	197.007	0	32.9943	32.0351	113.751	2
4254	0	0	254	1	393.922	218.574	175.348	0	0	76.8805	-4.55397	-2.88169	265.223	16566.3	9173.27	2.88169	0	9.80938	6.54771	7.21242	0	0	0.077211	171.596	-504.644	30.259	208.144	0	31.6736	31.3186	100.903	2
4292	0	0	292	1	231.612	132.83	98.7818	0	0	35.4136	-41.7175	378.699	139.927	16308.8	9310.1	-378.699	0	5.71077	4.43344	6.18382	0	0	0.02275	278.28	-541.515	55.215	266.69	0	52.4903	53.3864	179.927	2
4300	0	0	300	1	275.99	163.072	112.918	0	0	27.4303	-14.8897	72.0199	206.446	16316.8	9083.95	-72.0199	0	7.64901	4.81071	5.25543	0	0	0.147837	187.408	-481.747	43.6607	209.662	0	35.9979	35.5936	102.118	2
4468	0	0	468	1	226.886	101.718	125.168	0	0	-172.256	179.608	191.091	148.562	16317.2	8989.11	-191.091	0	6.1489	5.11692	5.68663	0	0	0.222514	178.537	-487.361	57.2319	191.319	0	50.8585	46.5914	122.605	2
4471	0	0	471	1	240.045	137.05	102.995	0	0	46.4933	18.168	273.322	144.394	16397.4	9250.21	-273.322	0	5.54579	5.42559	6.20904	0	0	0.0449517	146.571	-479.601	54.3781	185.679	0	53.5811	54.0969	148.583	2
4508	0	0	508	1	262.905	150.99	111.915	0	0	-1.91402	-8.21982	283.61	164.763	16645.1	8877.96	-283.61	0	6.44171	4.88804	6.05195	0	0	0.0703273	239.673	-520.193	47.4144	271.321	0	47.7262	46.5035	130.429	2
4650	0	0	650	1	254.361	145.15	109.212	0	0	2.49905	-72.0401	167.838	173.502	16640.7	9041.44	-167.838	0	6.66748	4.96487	5.13163	0	0	0.102437	213.982	-509.196	48.4487	242.421	0	42.5136	42.1186	111.188	2
4709	0	0	709	1	218.848	116.943	101.905	0	0	13.028	20.6236	24.6025	137.818	16231.6	8849.12	-24.6025	0	5.08255	5.10835	6.12035	0	0	0.104399	162.529	-480.107	60.699	190.011	0	53.1584	52.6263	156.915	2
4775	0	0	775	1	305.129	172.501	132.628	0	0	97.111	54.6631	398.761	179.414	16346.8	9313.38	-398.761	0	7.25033	5.06587	6.51847	0	0	0.0882115	156.893	-484.874	39.8299	200.895	0	44.2397	45.1201	156.114	2
4808	0	0	808	1	222.6	128.371	94.2292	0	0	-20.8554	97.9437	99.8112	156.454	16365.1	8971.12	-99.8112	0	5.77328	4.65903	5.79107	0	0	0.131981	230.864	-486.957	58.0009	236.131	0	47.709	46.4894	127.325	2
4833	0	0	833	1	250.077	113.522	136.555	0	0	108.705	54.4341	-0.62005	177.839	16335.2	9213.95	0.62005	0	6.50483	5.38707	5.00548	0	0	0.167784	219.372	-503.349	49.8984	213.619	0	40.5456	40.3765	132.847	2
4858	0	0	858	1	250.782	131.58	119.202	0	0	71.0821	-2.47649	258.781	174.66	16472.5	9270.86	-258.781	0	6.6809	3.64172	5.43177	0	0	0.0162396	253.724	-509.763	47.7245	1	0	41.2583	41.7718	115.262	2
4873	0	0	873	1	296.056	124.281	171.775	0	0	76.0887	-7.28631	-97.1749	213.545	16467.5	8877.03	97.1749	0	8.11807	4.74303	5.39198	0	0	0.153795	155.654	-478.925	40.055	243.201	0	34.9386	34.4352	130.168	2
4930	0	0	930	1	268.473	119.583	148.891	0	0	6.13846	28.8091	281.896	188.796	16537.4	8442.29	-281.896	0	7.31651	4.96651	5.60519	0	0	0.140122	201.43	-501.73	45.782	250.942	0	42.2998	40.9076	115.279	2
4980	0	0	980	1	287.924	157.147	130.777	0	0	78.631	-36.992	276.994	188.263	16664.3	8906.73	-276.994	0	7.304	5.88223	5.82685	0	0	0.158856	160.905	-486.689	43.0871	211.84	0	43.4995	42.6235	116.663	2
5042	0	0	1042	1	258.937	105.89	153.047	0	0	-56.5474	-1.82731	-99.2258	164.917	16400.8	8871.57	99.2258	0	6.41319	4.70743	5.43629	0	0	0.142689	207.862	-493.781	47.3926	220.866	0	43.6219	42.377	157.602	2
5056	0	0	1056	1	237	112.671	124.329	0	0	56.5896	28.8156	139.274	144.626	16487	8840.92	-139.274	0	5.32974	4.64055	6.3282	0	0	0.0569506	159.216	-482.872	54.1434	165.881	0	52.3023	51.6745	139.388	2
5105	0	0	1105	1	267.757	139.775	127.982	0	0	14.0135	9.73211	83.6639	191.852	16828.5	8959.67	-83.6639	0	7.08565	4.78659	4.91269	0	0	0.123713	217.247	-513.518	44.9352	278.059	0	39.0357	37.6406	109.557	2
5106	0	0	1106	1	336.044	202.204	133.84	0	0	51.8892	-45.6682	282.34	189.364	16392	9214.39	-282.34	0	7.3973	4.51838	5.14718	0	0	0.138088	173.313	-478.717	33.9209	251.241	0	39.2323	39.7037	110.666	2
5209	0	0	1209	1	249.211	143.304	105.907	0	0	48.8141	65.7028	331.38	207.016	16694.1	9003.36	-331.38	0	8.10584	4.75768	4.7708	0	0	0.163306	161.715	-471.423	48.9591	205.519	0	37.5518	37.7362	108.516	2
5227	0	0	1227	1	225.296	130.804	94.4918	0	0	-19.1703	-15.2437	262.62	181.319	16363.4	8884.98	-262.62	0	7.07752	5.23882	4.88905	0	0	0.19669	186.976	-483.749	56.656	177.229	0	42.0835	41.0374	111.146	2
5319	0	0	1319	1	260.644	147.248	113.396	0	0	6.78528	-140.382	274.262	176.503	16636.4	9109.78	-274.262	0	7.22658	4.36468	5.4177	0	0	0.0589003	180.414	-483.886	46.5142	209.866	0	40.6352	41.6218	111.551	2
5468	0	0	1468	1	278.75	101.799	176.951	0	0	42.36	31.201	131.145	176.027	16800.2	8838.54	-131.145	0	6.48464	5.05096	5.55771	0	0	0.0846311	146.248	-475.072	43.7045	178.269	0	44.4848	42.6111	118.552	2
5580	0	0	1580	1	269.707	158.934	110.773	0	0	107.761	25.1779	314.805	181.63	16535.5	9043.88	-314.805	0	7.05592	4.32316	5.17795	0	0	0.0735384	166.613	-484.45	44.2556	217.732	0	41.0546	42.3088	119.311	2
5605	0	0	1605	1	240.249	131.83	108.419	0	0	35.156	-31.7116	141.634	124.946	16608.1	8602.47	-141.634	0	4.68166	5.56846	5.43154	0	0	0.0820251	161.599	-482.464	53.4294	169.01	0	60.5048	59.6812	160.922	2
5626	0	0	1626	1	259.783	135.154	124.629	0	0	110.136	-60.7776	362.694	191.281	16732.4	8930.52	-362.694	0	7.73965	4.19426	5.15139	0	0	0.0924147	179.615	-483.05	46.1732	248.719	0	39.5505	39.2929	122.381	2
5656	0	0	1656	1	271.038	130.558	140.479	0	0	54.0622	47.5794	396.183	200.642	16489.5	8822.16	-396.183	0	8.12787	3.39116	5.7225	0	0	0.0941923	236.571	-514.804	43.2378	249.291	0	36.3763	36.7913	130.222	2
5735	0	0	1735	1	289.221	173.463	115.758	0	0	123.505	36.7521	178.326	177.863	16420.1	9032.31	-178.326	0	6.59391	4.33774	5.80836	0	0	0.138096	182.962	-489.902	41.1608	209.117	0	42.6043	42.2542	110.878	2
5792	0	0	1792	1	270.069	123.96	146.109	0	0	22.3032	-50.2619	67.6887	202.157	16321.9	9218.98	-67.6887	0	7.57915	4.08337	5.29916	0	0	0.168212	205.588	-497.691	43.9981	238.879	0	35.8766	35.6922	101.467	2
5858	0	0	1858	1	233.369	135.772	97.5969	0	0	77.9743	52.629	42.3392	153.261	16365.9	9215.75	-42.3392	0	5.58033	4.96709	5.43454	0	0	0.0682423	216.528	-497.514	54.5517	202.314	0	47.5435	47.1907	142.162	2
5871	0	0	1871	1	272.745	136.97	135.775	0	0	82.049	38.889	170.168	168.726	16461.5	9030.17	-170.168	0	6.23995	5.20011	4.70167	0	0	0.0367689	167.557	-483.992	44.1247	207.965	0	43.9137	43.6403	116.234	2
5994	0	0	1994	1	234.212	115.474	118.739	0	0	6.84334	68.9259	27.9576	121.569	16437.1	8900.47	-27.9576	0	4.45578	5.73006	6.15598	0	0	0.0346469	165.041	-481.15	56.5794	196.74	0	60.8546	59.5084	184.881	2
6013	1	0	13	1	192.491	116.595	75.8958	0	0	-3.72388	50.1776	280.242	136.068	16447.6	8819.56	-280.242	0	5.26999	4.87845	5.37197	0	0	0.138709	142.895	-460.469	69.9239	201.86	0	54.997	54.0051	150.374	2
6072	1	0	72	1	225.732	126.511	99.2211	0	0	-4.3264	36.978	379.297	182.038	16547.9	8633.44	-379.297	0	7.3939	3.81865	5.22013	0	0	0.0693688	236.096	-511.126	54.5449	237.911	0	41.2506	41.2479	135.383	2
6148	1	0	148	1	238.918	155.356	83.5621	0	0	132.906	57.6131	51.9352	146.242	16311	9011.45	-51.9352	0	5.32989	4.38288	5.37827	0	0	0.0445189	178.266	-482.813	51.9166	230.378	0	48.7286	48.0914	139.975	2
6167	1	0	167	1	273.835	166.542	107.293	0	0	64.9759	22.4131	295.982	152.435	16378.9	8946.99	-295.982	0	5.89028	4.64717	5.61643	0	0	0.0968724	168.024	-480.167	44.2734	200.949	0	49.4322	48.9607	137.704	2
6239	1	0	239	1	231.172	152.135	79.0366	0	0	15.058	-34.9525	171.173	132.924	16428.8	8506.05	-171.173	0	5.0335	5.03878	5.40207	0	0	0.212115	150.443	-470.353	55.2926	182.865	0	56.9332	54.138	142.984	2
6489	1	0	489	1	256.528	135.111	121.417	0	0	68.7456	-12.3148	137.632	171.695	16873.5	8882.05	-137.632	0	6.37287	4.071	5.12274	0	0	0.115299	200.899	-495.05	46.6996	232.417	0	43.5251	41.4734	114.344	2
6600	1	0	600	1	305.455	190.411	115.044	0	0	131.147	-15.384	178.633	146.514	16412.4	9184.1	-178.633	0	5.48842	4.67	5.54188	0	0	0.0806856	170.203	-480.934	38.5873	201.351	0	50.3528	50.3406	132.62	2
6704	1	0	704	1	245.658	133.305	112.353	0	0	17.5773	112.729	27.4836	143.664	16227	8956.33	-27.4836	0	5.24652	3.98765	5.21207	0	0	0.148233	218.851	-501.433	49.284	275.026	0	48.8558	48.0136	143.049	2
6717	1	0	717	1	240.278	132.645	107.632	0	0	-7.69695	-35.013	441.184	140.008	16451.6	9203.73	-441.184	0	5.97475	4.59251	5.48154	0	0	0.168609	172.051	-480.838	52.0152	251.555	0	51.8382	53.8126	200.33	2
6781	1	0	781	1	257.891	149.998	107.894	0	0	60.9128	102.28	258.417	165.115	16482.6	8966.78	-258.417	0	6.25997	4.78727	4.83126	0	0	0.049731	197.912	-497.287	47.0051	241.081	0	44.9542	45.6484	121.507	2
6782	1	0	782	1	234.958	112.958	122	0	0	-13.1182	17.4304	165.525	132.748	16457	9250.95	-165.525	0	4.98988	5.69711	5.1384	0	0	0.0382417	183.293	-488.515	54.7303	191.628	0	56.1389	55.1153	148.788	2
6791	1	0	791	1	240.108	132.835	107.273	0	0	37.4064	-57.6427	141.864	141.988	16605.8	8927.38	-141.864	0	5.36438	4.52108	5.06671	0	0	0.235522	188.6	-487.655	51.3873	230.845	0	50.06	49.5426	134.121	2
6875	1	0	875	1	228.819	118.872	109.947	0	0	51.2619	-32.5547	105.261	152.02	16392.6	9201.28	-105.261	0	5.65666	4.20214	5.66592	0	0	0.0660094	154.502	-474.929	54.9459	178.652	0	47.6187	47.3999	129.215	2
6890	1	0	890	1	215.798	95.9638	119.834	0	0	-1.98822	-19.8614	321.739	154.607	16445.9	9188.58	-321.739	0	6.15538	4.15524	6.1257	0	0	0.158055	206.884	-497.626	59.8637	1	0	46.8725	47.7928	142.966	2
6994	1	0	994	1	226.116	126.624	99.4912	0	0	88.8588	-70.6746	245.787	185.937	16654	9139.74	-245.787	0	7.21361	4.52836	4.39148	0	0	0.134771	182.211	-478.906	54.4097	268.759	0	39.2552	38.9437	103.98	2
7071	1	0	1071	1	252.468	160.175	92.2937	0	0	97.5416	0.74679	256.403	176.161	16446	9267.63	-256.403	0	6.7201	4.36102	5.3686	0	0	0.0664867	204.425	-502.016	48.3595	233.64	0	42.3263	42.7205	116.22	2
7150	1	0	1150	1	262.955	116.177	146.778	0	0	126.018	82.9294	-187.172	193.734	16517.2	8886.47	187.172	0	7.60241	4.51051	3.99181	0	0	0.0529291	179.7	-477.4	44.4922	249.884	0	38.5503	36.2058	176.842	2
7196	1	0	1196	1	252.517	117.135	135.382	0	0	36.0634	85.0491	-110.692	211.204	16706.8	8585.37	110.692	0	7.96459	3.94761	4.31052	0	0	0.149276	192.067	-481.247	46.4642	255.093	0	34.2523	33.9568	135.001	2
7249	1	0	1249	1	270.202	124.961	145.241	0	0	15.1781	29.1119	160.237	164.489	16329.1	9338.93	-160.237	0	6.12376	4.94886	5.22215	0	0	0.151821	215.084	-512.303	44.9669	221.832	0	45.6051	45.2049	121.832	2
7264	1	0	1264	1	233.466	107.946	125.52	0	0	-32.1815	117.318	-9.15604	218.7	16376.4	8951.74	9.15604	0	8.1093	4.04271	4.45021	0	0	0.0258951	270.266	-519.137	51.5764	1	0	32.3438	31.6974	102.163	2
7342	1	0	1342	1	201.014	108.548	92.4658	0	0	-63.975	40.8062	116.026	149.562	16308.6	9127.91	-116.026	0	5.63923	4.68805	4.97936	0	0	0.180246	195.343	-486.061	64.8165	235.119	0	47.8523	46.4887	128.038	2
7359	1	0	1359	1	242.429	144.783	97.6462	0	0	18.0788	-102.729	370.367	154.934	16126.8	9171.79	-370.367	0	6.45342	4.021	5.53242	0	0	0.126191	199.737	-488.288	50.5634	217.426	0	45.2321	46.0672	148.795	2
7549	1	0	1549	1	262.31	155.231	107.079	0	0	67.9792	10.3581	376.133	158.589	16375.9	9258.02	-376.133	0	6.36869	4.24758	5.72079	0	0	0.0932159	168.985	-480.963	46.3058	241.494	0	46.2755	47.3565	155.564	2
7690	1	0	1690	1	260.223	144.557	115.666	0	0	29.3488	8.29924	179.448	183.38	16514.2	8562.46	-179.448	0	6.86757	4.73042	5.33475	0	0	0.0791123	161.507	-477.995	47.0085	209.294	0	42.7443	41.0693	109.459	2
7726	1	0	1726	1	223.406	116.288	107.118	0	0	120.28	-32.1474	12.4624	183.015	16423.3	8901.89	-12.4624	0	6.81303	4.54763	4.68503	0	0	0.0925199	207.345	-483.817	55.7772	1	0	37.8129	37.3886	119.558	2
7800	1	0	1800	1	250.848	135.981	114.867	0	0	-63.035	91.8553	-148.777	168.124	16506.9	8877.54	148.777	0	6.59438	4.21231	4.58147	0	0	0.087594	224.154	-499.581	47.5629	253.56	0	42.9803	40.8285	176.202	2
8006	2	0	6	1	231.48	126.584	104.896	0	0	74.292	22.32	262.793	138.668	16768.2	8847.42	-262.793	0	5.28741	4.17011	4.74568	0	0	0.130756	209.124	-489.173	52.7826	1	0	53.0301	51.3928	141.296	2
8089	2	0	89	1	259.414	142.36	117.054	0	0	-17.6331	53.278	32.9621	146.478	16561.2	9115.44	-32.9621	0	5.40562	5.23794	5.06468	0	0	0.127799	157.626	-472.799	47.5118	180.865	0	48.4385	47.3421	150.181	2
8253	2	0	253	1	232.902	107.813	125.089	0	0	-5.90087	46.0988	589.412	153.408	16549.5	8823.64	-589.412	0	7.36864	5.25073	5.45248	0	0	0.191878	162.533	-476.294	55.1745	187.987	0	59.0362	60.0612	343.172	2
8272	2	0	272	1	235.383	123.177	112.207	0	0	85.4775	-52.1543	386.512	160.002	16657.4	8423.59	-386.512	0	6.54022	4.06605	5.14302	0	0	0.0708667	155.996	-469.048	52.0572	192.945	0	45.5535	46.0831	157.723	2
8274	2	0	274	1	239.415	154.039	85.3763	0	0	-34.1307	40.5871	250.445	128.921	16577.7	8829.15	-250.445	0	4.98642	4.66152	5.46913	0	0	0.126808	184.72	-485.459	52.3489	205.218	0	57.3706	56.3391	154.161	2
8277	2	0	277	1	266.396	163.857	102.54	0	0	97.2952	-6.64262	42.1397	142.102	16545.9	9175.36	-42.1397	0	5.23152	4.86443	4.96153	0	0	0.0122714	172.84	-473.912	45.3738	196.219	0	49.3258	48.6561	150.575	2
8332	2	0	332	1	272.287	151.467	120.819	0	0	56.7091	46.8357	135.161	162.329	16287.5	9022.22	-135.161	0	5.9622	4.76157	4.41443	0	0	0.120566	192.951	-485.909	43.4008	223.986	0	44.1592	43.0657	118.275	2
8381	2	0	381	1	222.718	139.257	83.4613	0	0	47.5203	15.779	244.024	130.026	16496	9053.28	-244.024	0	4.94378	4.95169	5.84879	0	0	0.0271685	163.048	-485.226	58.5963	213.475	0	57.1188	58.3366	152.935	2
8443	2	0	443	1	245.732	136.06	109.672	0	0	110.735	110.657	112.585	143.621	16333.2	9157.72	-112.585	0	5.23039	4.70582	5.16106	0	0	0.131098	210.434	-498.826	50.2947	224.675	0	50.7132	50.2057	137.381	2
8517	2	0	517	1	231.165	126.737	104.428	0	0	-53.4282	35.5559	54.7545	128.078	16896	8834.18	-54.7545	0	4.78893	4.63425	5.66684	0	0	0.115178	166.714	-480.907	55.0028	178.362	0	57.0507	54.1976	162.243	2
8540	2	0	540	1	194.343	100.275	94.0685	0	0	-33.6038	4.36218	207.505	130.428	16477.5	8865.38	-207.505	0	5.00153	5.0097	5.45882	0	0	0.0851829	183.482	-484.658	69.529	201.326	0	56.2065	55.4454	148.228	2
8660	2	0	660	1	269.734	121.851	147.883	0	0	87.0492	33.5487	338.409	212.117	16257.2	9135.17	-338.409	0	8.32394	3.8038	4.98125	0	0	0.148715	245.442	-516.921	43.3747	251.672	0	35.3713	34.6798	106.997	2
8684	2	0	684	1	213.924	107.923	106.001	0	0	101.282	33.0145	286.156	153.883	16541.9	8836.73	-286.156	0	5.90344	4.30246	4.94324	0	0	0.132016	221.884	-504.182	58.9551	223.349	0	47.7349	47.6389	133.534	2
8687	2	0	687	1	251.328	143.794	107.534	0	0	20.0575	14.6442	186.633	154.134	16523.5	9054.42	-186.633	0	5.78545	4.59873	5.45068	0	0	0.0796299	163.906	-475.983	49.0846	212.612	0	47.8459	48.0998	125.165	2
8691	2	0	691	1	294.956	160.231	134.724	0	0	-24.5676	12.1385	270.746	161.475	16069.8	9156.58	-270.746	0	6.29785	3.9615	4.76914	0	0	0.17245	227.203	-497.053	38.8661	240.932	0	43.6898	43.5368	120.335	2
8981	2	0	981	1	215.47	109.09	106.38	0	0	57.2392	17.8706	166.385	139.081	16685.6	8951.53	-166.385	0	5.16432	4.41251	5.35237	0	0	0.0654931	226.535	-498.649	59.3106	1	0	53.1524	52.0448	137.835	2
9076	2	0	1076	1	216.302	116.1	100.202	0	0	32.8919	52.404	64.5684	153.923	16411	9016.66	-64.5684	0	5.62291	4.17214	5.20263	0	0	0.129267	188.17	-481.281	58.2927	194.344	0	46.195	45.5375	130.32	2
9081	2	0	1081	1	252.464	153.974	98.4908	0	0	107.7	56.508	175.3	148.895	16435.9	9012.55	-175.3	0	5.50072	5.08964	5.02147	0	0	0.0770776	150.839	-470.827	48.9329	207.394	0	49.8351	49.3096	129.996	2
9093	2	0	1093	1	241.267	121.458	119.809	0	0	62.0754	48.1821	101.645	140.665	16481.5	9220.2	-101.645	0	5.13807	5.44624	5.2488	0	0	0.0548637	203.201	-502.362	52.6942	244.181	0	52.4952	51.6123	148.066	2
9142	2	0	1142	1	271.978	165.714	106.263	0	0	45.6026	-18.3136	292.793	195.705	16498	9087.37	-292.793	0	7.62647	4.49032	5.76849	0	0	0.0645646	221.195	-508.535	44.6104	273.515	0	38.6107	39.6686	110.598	2
9251	2	0	1251	1	231.525	107.661	123.864	0	0	112.984	0.753392	273.49	169.413	16629.9	8868.99	-273.49	0	6.50109	5.0584	5.31419	0	0	0.055084	155.864	-478.608	55.0811	220.659	0	46.2456	45.3877	124.375	2
9263	2	0	1263	1	243.445	114.783	128.662	0	0	84.7389	31.5654	-69.2525	142.771	16359.2	8937.83	69.2525	0	5.32541	4.31851	5.74226	0	0	0.0671087	172.469	-487.055	51.0438	225.345	0	50.3115	49.5812	169.585	2
9275	2	0	1275	1	206.285	112.767	93.5181	0	0	67.3516	30.3404	34.76	115.443	16476.2	8839.4	-34.76	0	4.22069	5.29992	6.08741	0	0	0.0941146	148.476	-478.589	66.0153	170.405	0	62.9106	62.2375	192.109	2
9280	2	0	1280	1	185.024	109.338	75.6857	0	0	89.33	-26.4973	417.754	161.719	16653.6	9095.56	-417.754	0	6.68289	4.40679	5.12461	0	0	0.0205344	224.156	-503.928	71.9175	250.887	0	45.9172	46.9641	161.129	2
9318	2	0	1318	1	227.043	127.32	99.723	0	0	40.7514	27.657	277.229	145.752	16403.1	9240.72	-277.229	0	5.60294	3.82039	5.43876	0	0	0.0526398	202.286	-486.507	54.4508	1	0	48.8032	49.2651	138.975	2
9387	2	0	1387	1	283.038	150.583	132.456	0	0	75.4742	-59.0594	187.479	149.4	16667.4	9028.46	-187.479	0	5.68186	4.45035	4.30983	0	0	0.0810499	242.258	-504.96	40.9407	233.173	0	46.9871	46.6553	122.843	2
9467	2	0	1467	1	237.372	102.847	134.525	0	0	69.4735	20.4785	121.204	150.186	16374.4	9048.58	-121.204	0	5.52038	4.68886	4.91368	0	0	0.0714296	169.383	-472.119	52.1838	186.271	0	47.916	47.1716	128.625	2
9489	2	0	1489	1	275.718	127.982	147.737	0	0	53.476	82.7014	-93.5383	203.054	16789.1	8687.38	93.5383	0	7.59638	4.07418	4.24561	0	0	0.150722	304.532	-536.745	41.7902	1	0	35.4125	35.2689	134.342	2
9501	2	0	1501	1	217.29	119.13	98.1602	0	0	65.2288	46.8497	312.461	143.742	16677.7	8822.89	-312.461	0	5.57701	4.26538	5.98672	0	0	0.080486	155.91	-476.207	59.3573	188.818	0	53.5049	52.1819	153.175	2
9503	2	0	1503	1	253.536	148.343	105.194	0	0	16.2908	-17.7183	37.5952	150.781	16826.3	8787.8	-37.5952	0	5.60392	5.18364	5.60402	0	0	0.0354927	140.77	-471.137	49.5452	177.654	0	49.3503	47.9194	147.633	2
9555	2	0	1555	1	241.067	144.22	96.8467	0	0	305.349	-60.8219	458.927	131.743	16337.9	9129.88	-458.927	0	5.87035	4.03628	5.37256	0	0	0.0604323	223.102	-500.692	50.7527	261.219	0	54.1938	53.3622	215.805	2
9559	2	0	1559	1	257.061	141.952	115.109	0	0	46.8304	-40.9075	84.3488	171.326	16297.4	9109.97	-84.3488	0	6.38469	4.22222	4.87278	0	0	0.0910487	180.93	-475.115	46.5001	221.934	0	41.0628	40.6985	114.395	2
9690	2	0	1690	1	203.191	98.3327	104.859	0	0	-25.4015	-72.0528	325.713	158.575	16569	8443.49	-325.713	0	6.46282	4.2467	4.91671	0	0	0.134818	200.516	-493.568	62.84	233.919	0	46.2373	45.2232	135.585	2
9698	2	0	1698	1	268.625	121.564	147.06	0	0	19.3605	-73.5281	263.327	187.291	16524.2	9341.91	-263.327	0	7.37322	4.01448	5.3671	0	0	0.199912	218.87	-478.348	44.2694	1	0	39.1624	39.3687	107.595	2
9787	2	0	1787	1	193.446	104.068	89.3777	0	0	72.2381	-7.2408	213.683	187.165	16770.3	8777.32	-213.683	0	7.06402	4.45175	4.46303	0	0	0.110361	211.481	-490.065	66.4875	241.257	0	40.2424	39.7954	105.52	2
9791	2	0	1791	1	229.159	134.023	95.136	0	0	39.6919	56.9683	367.641	136.47	16703.2	8812.77	-367.641	0	5.45012	4.55322	5.46157	0	0	0.0683416	175.582	-482.628	55.185	201.236	0	56.0832	55.2663	173.363	2
9793	2	0	1793	1	223.292	103.337	119.955	0	0	50.2382	3.3133	132.959	138.793	16294	9065.75	-132.959	0	5.13677	4.62779	4.90528	0	0	0.0329379	217.81	-492.799	56.3157	214.45	0	51.3378	50.501	135.769	2
9838	2	0	1838	1	308.746	163.572	145.173	0	0	49.7459	-22.7778	-40.068	214.909	16294.5	8992.18	40.068	0	8.06483	4.29078	4.26472	0	0	0.123553	195.544	-483.333	36.6498	265.212	0	32.1591	31.9251	108.955	2
9866	2	0	1866	1	259.742	147.661	112.081	0	0	63.6908	-66.5184	-89.1091	138.592	16479.9	9035.92	89.1091	0	5.365	4.85672	4.42101	0	0	0.0979961	166.832	-468.505	46.1463	188.843	0	47.3284	46.7315	182.834	2
