# Supplementary material for: CaV1 and CaV2 calcium channels mediate the release of distinct pools of synaptic vesicles
Source: eLife. 2023 Feb 23;12:e81407. doi: 10.7554/eLife.81407 (PMC10023163; doi:10.7554/eLife.81407)
Supplement: Figure 8—source data 1. [file elife-81407-fig8-data1.zip › Figure 8 - Source Data 1/unc-13short/36/3/cav1_to_cav1(unc13).csv]

-136.625844748889
-89.3947406931475
-8.51650774892369
-61.4861040412525
288.911930702596
231.728371495077
47.1829157443444
-185.271055405767
133.243077502571
-106.938035052362
2.90296889528145
-19.1496038219466
194.678339142207
118.880623697984
65.0799888143483
-23.5653324928353
67.5146012162477
-12.5543799176776
107.593069307584
-322.680907950657
-26.4379587596504
-48.4655601845898
-58.8464385407478
-172.512347918158
2.40757166409458
44.8666756343882
65.2566109743038
2.47026539864964
179.222074200761
-183.629872698602
106.812782826819
48.6275382475578
-14.9221288611025
-375.42340928032
29.9473062443358
250.405439828563
-40.3172313026171
23.0846096495279
-265.547160504429
275.143254378729
-108.365401593459
219.783230056406
-156.436857578121
-92.6824992553557
-187.773493449389
307.058265264959
-32.3576327562696
38.9735302468562
328.932455030024
-247.329947401873
38.2195968914275
-70.2632849136462
-9.50800315383276
-23.7860812593972
-30.1796410442057
-76.1334431256018
-61.6596004476814
31.5856135216818
19.6766830643301
-3.52349964111454
-17.9053840980232
