# Supplementary material for: CaV1 and CaV2 calcium channels mediate the release of distinct pools of synaptic vesicles
Source: eLife. 2023 Feb 23;12:e81407. doi: 10.7554/eLife.81407 (PMC10023163; doi:10.7554/eLife.81407)
Supplement: Figure 8—source data 1. [file elife-81407-fig8-data1.zip › Figure 8 - Source Data 1/unc-13short/36/3/cav1_to_cav2.csv]

585.869429977678
196.117386701354
685.069937271407
-34.9822427026893
591.469723927997
440.931226809907
664.347331815677
451.704305381426
363.63692516799
575.600013562051
137.623300280597
290.820628801647
265.96891378601
653.136261153656
328.995480390208
565.314440297604
566.57694285911
203.368915150374
-225.853737755431
157.092461565138
223.322859531485
162.581336271675
144.586074491124
544.419850757558
235.492869951299
249.780654232905
355.784988009491
42.9114244169832
332.537106101915
-103.881302365202
153.605498203727
144.253072375198
365.091656579877
574.965365507785
555.469216775529
347.581058882398
236.499287327598
157.557177713869
-52.5942686748531
386.671535912933
301.451195902901
-126.018030967997
55.7548166549286
508.689914599685
367.078555898257
512.185359409083
280.904653947765
553.933404287808
198.17520694961
532.041760252042
500.278948478205
376.957357515172
573.521363244837
193.48019949425
-156.749922241725
683.45956564524
306.792088934468
495.530898846601
604.390889166772
590.903375762252
-105.754272613
242.9912383144
189.064973598731
63.1446414233169
389.235122484475
123.122431015144
-288.193996416579
117.65401303716
450.519559942052
405.468926490808
356.065193353902
513.938912537239
2.94050250941746
188.818845940385
521.538208741373
138.107286111789
346.808284387643
611.668591077009
190.633956837032
353.996890063451
340.848306487179
516.239366330454
386.916781717473
135.008707411682
300.348167567229
165.222755491199
336.152196854965
564.6649670974
268.774413005404
397.313553200634
-93.0520006356828
74.3465946094857
-13.9135571119959
486.368327495465
483.100877263872
-236.592704777433
613.051053696628
-2.62615468173954
55.4016716441029
443.383766916453
374.996325482894
346.010549261459
