# Supplementary material for: CaV1 and CaV2 calcium channels mediate the release of distinct pools of synaptic vesicles
Source: eLife. 2023 Feb 23;12:e81407. doi: 10.7554/eLife.81407 (PMC10023163; doi:10.7554/eLife.81407)
Supplement: Figure 8—source data 1. [file elife-81407-fig8-data1.zip › Figure 8 - Source Data 1/unc-13short/36/3/cav1_to_unc13.csv]

206.455317489819
159.224213434078
78.3459804898539
131.315576782183
-219.082457961666
-161.898898754147
22.6465569965858
255.100528146697
-63.4136047616412
176.767507793293
66.9265038456488
88.9790765628768
-124.848866401277
-49.0511509570533
4.74948392658189
93.3948052337655
2.31487152468253
82.3838526586078
-37.7635965666541
392.510380691587
96.2674315005806
118.29503292552
128.675911281678
242.341820659089
67.4219010768356
24.962797106542
4.57286176662637
67.3592073422806
-109.392601459831
253.459345439533
-36.9833100858887
21.2019344933724
84.7516016020327
445.25288202125
39.8821664965944
-180.575967087632
110.146704043547
46.7448630914023
335.37663324536
-205.313781637798
178.194874334389
-149.953757315476
226.266330319051
162.511971996286
257.602966190319
-237.228792524029
102.1871054972
30.855942494074
-259.102982289094
317.159420142803
31.6098758495027
140.092757654576
79.337475894763
93.6155540003274
100.009113785136
145.962915866532
131.489073188612
38.2438592192484
50.1527896766002
73.3529723820448
87.7348568389534
