# Supplementary material for: CaV1 and CaV2 calcium channels mediate the release of distinct pools of synaptic vesicles
Source: eLife. 2023 Feb 23;12:e81407. doi: 10.7554/eLife.81407 (PMC10023163; doi:10.7554/eLife.81407)
Supplement: Figure 8—source data 1. [file elife-81407-fig8-data1.zip › Figure 8 - Source Data 1/unc-13short/36/3/cav2_to_cav2(cav1).csv]

-175.303072611206
-128.731698205732
-112.623476637144
-155.975540802717
-162.373026940744
-131.406567724824
-126.555105647472
-138.498605367294
-66.6541394757633
48.0045651681239
-28.1844177919402
17.3719812805684
-11.3395096502372
-133.550914312345
-165.792224710743
-101.104500365647
-99.0121187187915
-1.73496866348341
6.57394193721848
-1.28727421545409
-4.41652149787933
-137.413879710232
0.507133424678614
-26.1333317243671
11.7893623415512
28.7895802831681
-45.8573988065609
-48.2851144375127
-139.960104682916
-29.0055697437701
21.9291503453915
-8.6754792310021
43.8355007944037
-62.0730870150919
-97.0305878743511
-58.0318190570233
-1.10944672643836
47.2871227745782
45.0470051382881
71.5981367279292
31.3135588955765
10.2001091151024
112.686564700805
-149.622394929496
27.2216575593256
-81.7674695207488
-106.412036467849
-136.764381007139
15.8682703875993
-47.7357375282991
-99.7825185597476
-95.6149808494711
83.3141082997408
35.1375781459001
-81.8404934947876
-101.382144596664
-16.9483866388982
-49.6252970508576
-60.8277676726066
1.33314533704288
-2.95358024764664
-172.271207769826
-162.581489008221
-83.2224806220293
-125.04044542292
-49.0249305653906
-6.15894719541848
14.9155479365281
-17.9315909318848
-18.2139846109039
-94.9901796691238
-98.8462074248046
27.5753535883778
47.85895800655
-45.6667897090192
74.8102208544542
-77.4702186698532
-78.0478892267784
-106.714149116794
-27.9421662287559
13.0362167080439
-12.9057277520042
6.72206784777063
21.1893849424914
-43.7849737354163
-3.55287827930897
-25.8789942276762
10.0581404429049
-37.45831501666
46.3669513461264
-90.6899943644312
-64.491558076943
-48.827333100664
-76.4648017396439
-34.817726925965
9.5912441797218
7.08220972674462
11.9014937006659
1.61987275924821
-82.9959703432505
-27.3972420762238
12.6639550321097
10.0011204407392
-39.0778549840607
-13.7007997532191
11.3981788206665
0.149705536046895
-7.26599586183329
-39.7339099092096
5.00003115188065
-6.35986959667662
4.33831078065941
-2.51139878994945
23.036936630032
24.9038085846059
27.2583645069035
60.0914159880067
75.7743168428924
62.5716054942404
67.9877361969411
100.614301701881
87.851685487889
47.196007944015
81.3495569319875
-19.3423466375943
43.1869012278512
155.7436488202
106.70010814684
70.854444504891
91.7025310888193
92.6426758140988
265.143839488193
184.432757515709
33.6100177205353
105.929496343395
109.460248810984
63.7069221650672
37.3683068371001
121.117512760483
70.7402183217737
17.1617719457909
115.778969020225
64.6536569758546
96.3353788920831
69.542004240222
108.836295761395
94.4902190006778
118.957585985662
-44.1489490643244
124.132881416494
135.784658018955
49.1226987603377
72.9775624609683
152.081707413926
47.3112179925092
-50.9212327695968
-6.98957296157369
90.133497265947
47.6309889316371
31.6153239878204
-53.1399605369324
0.992747790482099
-47.7836400546121
121.936595391199
-14.7622016740279
-58.8676862038683
-34.6507553983292
54.4552715814298
111.647722833517
-23.3879824831101
67.8734930118962
60.8257447688484
2.12338288061619
-148.022293961822
-89.9418240222212
-73.4203505311089
-24.3427660351363
-32.2575416592272
13.8625846780769
14.4189077304618
-30.3325302428957
-85.8534593041841
-48.2179848739634
35.3835530676988
-113.262874139416
-63.9487287484135
-39.0763199600551
-65.8218092279358
21.577600005724
63.5544112247389
-13.981081465904
-18.3143356500095
-43.0735359840801
-91.8361671370449
-110.795898527243
-93.3513276548447
15.0768368757581
-120.280081174205
-122.850147178317
-54.535305653415
-112.667257101954
-45.8136098407886
15.9039766082751
-48.7406541652608
-12.4753521172051
-72.9221584395145
-85.9625374768075
-67.1867997361569
-165.274873308814
-30.1335502099018
41.7361476418864
45.9934089730887
88.847179175903
13.5498617532849
19.0051083420267
-0.99243004429718
38.9725380864365
-24.2535850718732
24.3873731807462
-26.7736113612527
-78.784278968169
17.9924060725052
25.9679586400198
123.749534674357
-7.70788062821066
33.0886884926867
14.6322297584748
57.9731069866821
135.912971729784
-19.4194334471958
-20.0901776432593
-28.7702983276131
-104.422202414861
-25.3515583460439
80.1919343941399
38.3864627306084
-85.5984432748037
17.9866218937441
-7.91310262839306
152.420807261458
64.4904001654668
49.2661855950146
171.853380190708
-6.2884313716213
-28.8728119176267
34.5789141627629
2.94500126224193
-55.7118243929199
141.602251542401
90.1474744215284
44.2807697232547
124.884622240365
77.3309510390109
-77.6569940366517
153.242111809429
138.912565237935
95.0211236332107
96.2542126662029
44.7052168033042
53.7242250918944
-21.6527487546819
114.543225222827
29.05894680853
35.7118985442057
64.2481060974605
-56.0603892730041
2.54576900011671
25.523037689084
104.835322515303
57.1470952147192
-132.926274369508
102.248658595062
79.8186466288189
-121.511796280299
64.1272389634569
161.425973988681
-147.910459294028
-73.0448829321422
-52.8894564901784
-113.328892603935
37.2029043373268
-157.09323318722
-13.5813149066744
-155.046472502269
24.6493779985221
-188.36370491553
8.88490385430305
139.218384243566
-127.493927170832
112.309833266259
-14.9127872480212
45.1591875031863
16.3943745663446
159.761177618004
126.116422356101
67.0672003502632
-57.4088837362633
31.3395371154265
7.08135323542683
97.5168339604006
-47.8046820860563
16.5250120655919
-1.79438868193665
-21.8236302409323
33.7949780931267
-53.7974062505045
-4.12366191899946
-130.627635570499
26.0367676035612
33.9759524196397
49.2245084551751
-77.0660925837383
-48.944688838541
-30.1573317345856
70.5837126939987
23.6688960564416
-10.0625551427938
-18.3910744816967
-2.91356536546664
6.07837046576788
135.127839832286
-34.3800233066286
11.8046456971279
161.121859605126
99.0856218169265
57.8211304838605
74.9081629550974
55.5083279292739
-78.0302650808544
32.3086370191768
-79.2557040754991
-29.5914416380738
-58.2129288373453
-4.94697656214157
124.248040599606
113.292554267924
36.4894987148346
-145.904196922984
11.9515590586952
155.015452055629
