# Supplementary material for: CaV1 and CaV2 calcium channels mediate the release of distinct pools of synaptic vesicles
Source: eLife. 2023 Feb 23;12:e81407. doi: 10.7554/eLife.81407 (PMC10023163; doi:10.7554/eLife.81407)
Supplement: Figure 8—source data 1. [file elife-81407-fig8-data1.zip › Figure 8 - Source Data 1/unc-13short/36/3/cav2_to_cav2(unc13).csv]

-166.969712821945
-119.926633749493
-100.974543677509
-141.84374701142
-152.431909824088
-122.599977465698
-119.167107678039
-126.425224032267
-64.9399882601774
49.7175340655949
-33.8688207193054
10.1106805682766
-10.5648697090073
-127.412351591992
-157.067888664715
-101.011667049585
-102.690352677422
-7.90763085683102
-5.96286109585981
-8.93359455906557
-4.65861044131816
-127.362247787297
8.07068009230261
-24.509468620362
16.5310634708731
33.2861054237965
-36.3326409509909
-42.7901604174531
-134.621023407835
-36.7896199483457
17.6393682542457
-9.90724966078324
51.0303412045232
-61.045839698083
-93.5902278058666
-57.7369347540343
10.7017586307247
33.3843507556539
41.547911689976
62.934370007556
24.460637855962
-0.621760930357595
95.8284708194442
-134.704374923324
15.1056487844753
-71.5992057760404
-97.5687693605878
-122.859831751808
15.2418308038496
-48.390855664582
-98.7839570615797
-96.2819110599094
75.592216938383
20.4164537704637
-86.3634015441094
-92.7115275284714
-16.1321620314029
-56.6608839333021
-72.5739202058949
-12.4695957742124
-11.9217646107063
-166.098009142835
-160.185167695278
-81.4575405160349
-118.785676106456
-53.8721629006623
-20.6033201820137
3.20074574523278
-26.3730307408914
-29.9165326066968
-99.0442257661052
-89.3849721908773
22.0872410154179
53.5773623969699
-54.5641043444039
74.2313590710473
-66.6525952217098
-61.4861752418401
-111.656179035365
-20.0139715761898
17.8731697115563
-11.987726101941
17.8341806847175
29.0644558623098
-30.7166685118673
11.7202981244664
-19.8380205869262
2.2296621287669
-20.4421531945609
55.3290216357182
-83.1076448995937
-59.3475902929576
-39.9873864322699
-68.2660682585774
-21.5633487765954
21.0589984048029
17.331187349052
22.4917131285456
19.5844472782846
-71.3801774583535
-16.104744105809
19.0217665329928
23.4595062374774
-40.0545900139532
-4.09251618214785
23.466517192358
12.5699274618019
8.09197449102248
-21.1684913111885
11.2979928554778
1.84316519364074
20.6293620556808
6.21723783666857
24.2850702423293
41.28499738763
37.6287052120388
57.6755057678438
72.4023787153246
62.8855381712974
72.6243009731234
92.3746756520995
90.0431474219176
49.27557422056
81.186988107148
-25.025887849848
30.2697208173131
147.360372792638
106.3149127008
70.6993386725317
90.6386471029955
94.769397934152
244.276842360266
176.002851318382
37.7199407538174
100.51184461657
101.771424684196
62.1725483415257
30.8640428231174
113.470020633889
56.5007463030543
18.5793468701604
112.48238902179
51.4525820583349
97.136441921326
59.179387038901
104.570019569038
92.7057597359017
111.483321341784
-44.3462284474808
119.456311031546
122.771843554843
41.2852243845255
63.3511632869941
150.577384093402
58.8600626426723
-56.6103823963858
2.84371748238664
79.0069311153256
44.9896604168816
14.0881806458583
-49.0838983414333
9.83085041606046
-36.471393290818
100.005634885935
-21.5585748251251
-43.8264865028696
-17.9130117221512
52.8818844330017
110.368724625811
-26.5815569828528
63.8572034471044
60.3744448246553
-5.05097286363889
-137.65236158666
-89.1289912364437
-81.6005650845609
-18.9219998185472
-22.2437478322781
19.0770133081978
20.3697204098717
-16.3373655582427
-91.9537786426299
-41.8586630085638
25.506210734864
-100.000658084492
-63.6763055343781
-27.184403265459
-52.2286383673681
22.0020215155591
64.9610245262738
-24.2303574904272
-5.49603812428631
-31.7130417002736
-78.9788838943505
-93.0277763870727
-93.7383033813421
22.1286354513904
-104.893077697349
-102.695263991831
-54.4498437824732
-109.055578438772
-30.9673536114578
28.4096987114126
-32.3993947123035
-16.0826255294587
-71.9300605333419
-86.1433472706758
-57.4601634532519
-151.622019578655
-18.3020979935309
34.5620794379201
59.1389456109109
103.525826143526
26.6526361328715
24.8721054025773
4.45487823848634
44.0013862246706
-17.0472177648126
33.550216417214
-12.7088735190755
-63.8852593865495
11.817349094852
32.4835330667092
119.742710171838
11.3065361480758
44.9084372550451
4.66190318551435
57.8570905882007
127.096624543819
0.00175618665343791
-30.6305018280318
-18.9651834671195
-89.2775087787213
-42.2859296505449
84.8259667006459
24.3632776225058
-91.1334639284387
1.48150887484917
-25.021296660695
136.369759900344
61.1536875577294
37.3346956065288
148.528317256659
-18.7699158780579
-19.8582269443295
31.440117254645
3.71001665690437
-72.5720378649348
132.223120339861
85.037048906469
31.2758603729726
134.152538796274
77.2954265517019
-73.0901531786594
148.609467470733
120.767631232134
84.7628192129596
109.185058673389
43.6120395840089
46.8312079516099
-35.7775109149425
103.855238197062
17.6475879271838
20.9269632781798
60.8775755232555
-73.5138988218096
7.58506125950316
18.495518850681
100.268675689031
58.9965791438908
-117.37703990699
101.368470552195
65.3658299564495
-123.048291328906
58.4233974876761
148.309213661605
-153.045276033416
-81.059959845843
-58.5450035792765
-107.480896145031
29.2209028302541
-158.225579395304
-24.5904038645313
-160.691728593953
8.28440906074411
-195.241905596747
0.156517932545285
131.521443571653
-139.537922771597
111.918485201845
-33.8203567372848
31.2140768172758
11.7497334243571
146.937685312821
125.150278210547
56.1398125009455
-64.4592233154199
29.0640414438903
0.60986728131229
86.7566214235039
-50.1760241482116
28.5904259817517
-13.5535461426261
-29.1186744451097
43.3038276360294
-50.434117934903
3.98877778359656
-142.438055825433
19.5182983655295
25.4362529056089
34.7758561353448
-85.4509172959524
-60.9161203466374
-27.8557406195769
57.954295607723
18.7248342741868
-5.21906970459713
-14.2108891353691
-20.298475183733
-1.16467728504722
133.864975172497
-43.9695432789858
11.7526118430751
154.313001568474
99.5418633980116
44.7597776906232
83.8532145483268
65.3347571634877
-59.1802101446719
35.2094290665173
-69.3066355299097
-44.0025174287057
-74.0205505192425
-4.84477209423949
125.93449667321
102.349871152464
58.8462712242135
-147.54341010709
-2.91578590724021
140.655566219071
