# Supplementary material for: CaV1 and CaV2 calcium channels mediate the release of distinct pools of synaptic vesicles
Source: eLife. 2023 Feb 23;12:e81407. doi: 10.7554/eLife.81407 (PMC10023163; doi:10.7554/eLife.81407)
Supplement: Figure 8—source data 1. [file elife-81407-fig8-data1.zip › Figure 8 - Source Data 1/unc-13short/36/3/unc13_to_cav1.csv]

372.544776528826
48.9781114025845
285.736299872466
-132.162749969244
400.188236665726
264.515497455175
337.280454982652
119.283551143741
27.171126138941
299.789569266353
-4.15072443704958
153.759230882033
-128.964672309143
349.362822885747
20.8911995924282
249.979412653985
337.44235358245
-46.6201299349596
-452.926951539508
28.3137947934829
-67.5388578077745
-77.163508617874
118.212628320658
263.700578354372
129.234468827819
-63.2543284112198
219.19488145194
-6.17655768684563
131.510617464914
-280.649056563811
67.3811035785347
-94.81739721128
93.2539065948386
251.757004359977
258.914403196943
100.862533177908
-30.9458910129852
-107.151400599603
-264.628292522462
47.4396462129862
0.661085038997044
-416.354315642244
53.2800742299114
239.026197389958
-25.8087567941893
267.285328387099
44.1712543801423
314.457710911527
34.6990381598389
251.095101088158
251.222064933632
252.441889642176
328.100039567946
-25.810591433903
-274.174545990418
370.060750181428
4.69406867711041
160.10354922773
160.21668896872
302.350837424716
-341.524085501433
-32.7950592243469
-36.9031778759909
-5.03241032235928
207.09799445655
-79.3361919465697
-443.022985073732
-67.3793341932997
261.773067588805
52.4106303209173
131.405034442083
194.842992678941
12.0054175346468
-55.6061935793859
155.132341795292
-68.3884285881832
138.949431807801
132.088917842839
76.8545990031889
75.9087986416089
77.7405024531745
290.295663141946
165.016341232957
-16.4289885253147
-12.8550754035405
-81.1689097519575
209.395270615212
291.897151199588
147.38854750154
98.3764867824993
-155.736268688335
-50.0616292905288
-49.3989683033251
168.876164545314
140.040559870322
-444.364662765058
418.618895117757
-72.6940656572096
-53.9325886707611
96.2529363094964
24.8431905559301
110.759148385845
