# Supplementary material for: CaV1 and CaV2 calcium channels mediate the release of distinct pools of synaptic vesicles
Source: eLife. 2023 Feb 23;12:e81407. doi: 10.7554/eLife.81407 (PMC10023163; doi:10.7554/eLife.81407)
Supplement: Figure 8—source data 1. [file elife-81407-fig8-data1.zip › Figure 8 - Source Data 1/unc-13short/36/3/unc13_to_cav2.csv]

-67.8879794897739
99.8669125170372
93.8056718743455
235.02965477013
530.764190044595
592.245602543594
278.811664657033
115.406693821211
259.247585499511
117.083034960686
351.391458064345
222.019536841734
371.199541189224
514.743894467561
366.552099897107
427.075578782786
420.792125635025
175.917154242675
424.431332390221
-130.636069150827
107.633715793992
241.937032464512
200.085370366997
38.9786920775523
370.605454333924
397.800292111969
471.571604455205
291.775475670245
453.921617668312
-48.0555504825243
376.081278293642
165.608102559941
197.345986387792
-107.394819002212
239.535390026338
457.259744107149
119.330597808452
288.53239485449
12.1101322242475
544.814002172909
51.6462122472694
369.05663744746
96.5949016185641
136.862603586067
-105.977570056789
590.196566749637
58.9971096727913
327.791953083828
632.449377080356
-43.8846604976361
250.210624801839
92.5579721710337
84.7128648911348
361.605399708819
344.136281049607
358.63137573808
92.6080294115482
334.338825751111
23.4912314008798
375.95575472873
406.278128765172
