# Supplementary material for: CaV1 and CaV2 calcium channels mediate the release of distinct pools of synaptic vesicles
Source: eLife. 2023 Feb 23;12:e81407. doi: 10.7554/eLife.81407 (PMC10023163; doi:10.7554/eLife.81407)
Supplement: Figure 8—source data 1. [file elife-81407-fig8-data1.zip › Figure 8 - Source Data 1/unc-13short/36/3/unc13_to_unc13(cav1).csv]

302.715303787896
-20.8513613383457
215.906827131535
-201.992222710174
330.358763924796
194.686024714245
267.450982241722
49.4540784028104
-42.6583466019893
229.960096525423
-73.9801971779798
83.9297581411029
-198.794145050073
279.533350144817
-48.938273148502
180.149939913055
267.61288084152
-116.44960267589
-522.756424280438
-41.5156779474473
-137.368330548705
-146.992981358804
48.3831555797278
193.871105613442
59.4049960868888
-133.08380115215
149.36540871101
-76.0060304277758
61.6811447239834
-350.478529304741
-2.44836916239547
-164.64686995221
23.4244338539083
181.927531619047
189.084930456012
31.0330604369774
-100.775363753915
-176.980873340533
-334.457765263393
-22.389826527944
-69.1683877019332
-486.183788383174
-16.5493985110188
169.196724649028
-95.6382295351195
197.455855646169
-25.6582183607879
244.628238170597
-35.1304345810913
181.265628347228
181.392592192702
182.612416901246
258.270566827016
-95.6400641748332
-344.004018731348
300.231277440498
-65.1354040638198
90.2740764867995
90.3872162277894
232.521364683786
-411.353558242363
-102.624531965277
-106.732650616921
-74.8618830632895
137.268521715619
-149.1656646875
-512.852457814663
-137.20880693423
191.943594847875
-17.4188424200129
61.5755617011528
125.013519938011
-57.8240552062834
-125.435666320316
85.3028690543615
-138.217901329113
69.1199590668712
62.2594451019086
7.02512626225871
6.07932590067867
7.91102971224427
220.466190401015
95.1868684920264
-86.2584612662449
-82.6845481444707
-150.998382492888
139.565797874282
222.067678458658
77.5590747606093
28.5470140415691
-225.565741429265
-119.891102031459
-119.228441044255
99.046691804384
70.2110871293917
-514.194135505988
348.789422376827
-142.52353839814
-123.762061411691
26.4234635685661
-44.9862821850002
40.9296756449148
