# Supplementary material for: CaV1 and CaV2 calcium channels mediate the release of distinct pools of synaptic vesicles
Source: eLife. 2023 Feb 23;12:e81407. doi: 10.7554/eLife.81407 (PMC10023163; doi:10.7554/eLife.81407)
Supplement: Figure 8—source data 1. [file elife-81407-fig8-data1.zip › Figure 8 - Source Data 1/unc-13short/5/1.csv]

image-ID	cycle	z-step	frame	accum	photon-count	photon-count11	photon-count12	photon-count21	photon-count22	psfx	psfy	psfz	psf-photon-count	x	y	z	stdev	amp	background11	background12	background21	background22	maxResidualSlope	chisq	log-likelihood	accuracy	llr	time-point	precisionx	precisiony	precisionz	vis-probe
0	0	0	0	1	537.119	247.096	290.023	0	0	39.2393	26.6004	181.433	531.603	5741.04	1268.98	-181.433	0	17.3604	7.47673	10.0265	0	0	0.269286	169.187	-535.015	10.417	320.877	0	21.646	21.4271	68.8551	0
1	0	0	1	1	496.479	210.942	285.537	0	0	69.7231	68.2808	19.0149	550.005	5710.56	1227.3	-19.0149	0	17.0199	7.89847	9.43105	0	0	0.238556	187.534	-538.171	11.3773	333.346	0	20.6226	20.3038	71.55	0
3	0	0	3	1	445.162	233.95	211.211	0	0	64.4614	-17.7483	-55.9675	427.836	5715.82	1213.67	55.9675	0	13.4469	9.19956	10.1208	0	0	0.189727	200.666	-558.812	13.0962	299.558	0	25.8635	25.7082	92.8623	0
5	0	0	5	1	400.389	224.52	175.87	0	0	57.8103	4.32014	223.893	347.794	5722.47	1191.6	-223.893	0	11.6131	7.67881	10.1257	0	0	0.18384	188.479	-528.454	14.5973	256.76	0	31.6094	31.2331	97.8363	0
6	0	0	6	1	295.2	143.672	151.528	0	0	-12.8003	-68.568	272.348	223.644	5793.08	1264.49	-272.348	0	7.95218	7.41499	9.46614	0	0	0.510137	205.954	-539.196	20.7089	261.171	0	45.4245	46.1384	142.852	0
9	0	0	9	1	422.951	190.678	232.274	0	0	30.4062	-1.50816	263.579	430.928	5749.87	1197.43	-263.579	0	14.8277	6.76457	8.7908	0	0	0.289541	256.113	-569.984	13.4399	329.966	0	25.3283	25.169	79.5767	0
14	0	0	14	1	249.387	111.924	137.464	0	0	-0.447397	-117.433	-109.713	178.487	5780.73	1313.35	109.713	0	5.97902	6.79404	8.28515	0	0	0.348974	201.873	-526.515	24.8018	215.293	0	50.9337	50.8524	185.929	0
18	0	0	18	1	383.677	182.36	201.317	0	0	15.5787	-40.0128	134.15	331.23	5665.04	1235.93	-134.15	0	10.8054	6.53029	7.70993	0	0	0.299363	262.781	-560.372	14.8445	309.691	0	29.9668	29.595	96.4487	0
23	0	0	23	1	272.358	123.361	148.997	0	0	1.92996	48.1042	12.5824	250.694	5778.35	1247.48	-12.5824	0	7.84967	6.59083	8.45882	0	0	0.147263	192.211	-523.097	22.2959	225.627	0	39.017	38.1277	131.701	0
33	0	0	33	1	371.697	175.414	196.282	0	0	-21.3024	-2.21458	167.16	290.211	5801.58	1198.13	-167.16	0	9.59748	5.84444	7.60626	0	0	0.385129	189.418	-516.577	15.2597	248.196	0	33.167	32.822	103.742	0
35	0	0	35	1	318.364	152.065	166.299	0	0	67.6856	38.6869	173.053	235.672	5712.59	1157.23	-173.053	0	7.62851	6.38294	7.86452	0	0	0.0702035	231.351	-537.05	18.389	283.4	0	41.4983	40.6899	128.111	0
36	0	0	36	1	318.938	156.293	162.645	0	0	25.8915	-9.65754	78.0118	255.57	5754.39	1305.24	-78.0117	0	8.12655	6.10665	7.16474	0	0	0.0987738	239.865	-540.133	18.1552	271.747	0	36.7169	36.1962	122.156	0
37	0	0	37	1	365.53	162.22	203.311	0	0	109.162	10.4926	140.753	337.839	5770.78	1285.09	-140.753	0	10.812	6.03624	8.08724	0	0	0.0744133	218.038	-544.163	15.6532	257.1	0	29.8207	29.6547	95.1743	0
38	0	0	38	1	312.888	180.107	132.782	0	0	-9.76335	-7.63874	97.46	197.92	5690.38	1303.22	-97.46	0	6.37556	5.42416	7.67483	0	0	0.145241	255.533	-552.482	18.4902	287.2	0	46.1648	45.3162	149.36	0
41	0	0	41	1	418.575	195.963	222.612	0	0	15.3916	-5.92779	311.586	344.96	5764.89	1301.51	-311.586	0	12.3114	6.57045	8.65899	0	0	0.143973	195.831	-530.471	13.559	252.764	0	30.7628	31.147	101.869	0
43	0	0	43	1	365.664	227.659	138.005	0	0	-24.735	-82.731	300.182	228.141	5805.02	1278.65	-300.182	0	8.33896	6.22375	8.13123	0	0	0.284381	232.513	-534.145	15.6868	218.533	0	42.1593	43.5429	137.014	0
47	0	0	47	1	338.823	142.809	196.014	0	0	-0.656356	-3.40396	51.2936	341.626	5780.94	1199.32	-51.2936	0	10.8479	5.94705	8.06542	0	0	0.25769	186.152	-520.21	17.0524	236.881	0	28.9557	28.3826	95.9659	0
48	0	0	48	1	380.557	131.066	249.492	0	0	31.6189	24.302	-43.5982	353.752	5748.66	1171.62	43.5982	0	11.0515	5.9341	7.3929	0	0	0.174445	187.833	-520.598	14.8452	269.695	0	27.6405	27.2565	96.3189	0
50	0	0	50	1	352.877	199.874	153.003	0	0	11.8135	20.9542	379.506	335.351	5768.47	1274.63	-379.506	0	12.5378	5.72628	7.75332	0	0	0.346828	186.87	-518.151	16.1867	218.129	0	30.8476	31.636	111.446	0
51	0	0	51	1	326.227	165.691	160.536	0	0	45.8194	70.4685	137.516	248.291	5734.46	1225.11	-137.516	0	7.93167	5.88787	8.04461	0	0	0.300157	185.871	-518.759	17.7958	217.043	0	39.014	38.4629	122.75	0
52	0	0	52	1	330.879	178.162	152.717	0	0	-8.83199	23.6591	165.678	315.411	5789.11	1172.26	-165.678	0	10.3445	5.13162	7.5264	0	0	0.138537	228.655	-536.657	17.2501	258.581	0	30.4505	29.9093	95.443	0
65	0	0	65	1	428.28	178.244	250.036	0	0	48.4344	12.2878	135.95	390.299	5731.85	1183.63	-135.95	0	12.5257	5.66566	7.3657	0	0	0.212132	222.106	-532.291	12.9621	284.684	0	25.651	25.2846	81.9128	0
71	0	0	71	1	348.001	159.542	188.459	0	0	44.8859	-37.6729	123.824	324.027	5835.05	1233.59	-123.824	0	10.4725	6.65301	8.70759	0	0	0.0929412	169.44	-519.897	16.7764	253.814	0	31.022	31.0887	99.7856	0
74	0	0	74	1	372.339	166.918	205.421	0	0	29.9031	6.48702	-85.0853	448.611	5750.38	1189.43	85.0853	0	14.1576	5.62093	6.91569	0	0	0.295547	215.75	-528.86	15.098	288.449	0	22.2541	21.987	79.4714	0
75	0	0	75	1	422.186	183.656	238.53	0	0	51.4003	16.6125	10.0222	234.358	5828.54	1179.31	-10.0222	0	7.30242	6.08875	8.67541	0	0	0.182746	201.555	-528.733	13.3625	230.132	0	41.0409	40.5829	137.963	0
76	0	0	76	1	320.156	150.934	169.222	0	0	69.3474	-17.0258	116.347	244.826	6009.91	1312.61	-116.347	0	7.83152	5.91048	8.39611	0	0	0.119131	226.66	-535.756	18.2529	252.238	0	39.1633	38.7652	124.692	0
77	0	0	77	1	386.311	167.951	218.36	0	0	10.8597	11.9271	71.2315	357.508	5769.42	1183.99	-71.2315	0	11.3381	5.63796	7.63822	0	0	0.383778	222.317	-528.887	14.5785	276.962	0	27.5475	26.9755	90.4996	0
78	0	0	78	1	415.529	196.893	218.636	0	0	39.8586	64.0737	-12.0003	378.622	5740.42	1231.51	12.0003	0	11.7397	5.70594	7.42535	0	0	0.217925	205.658	-528.423	13.4189	309.473	0	26.1232	25.7402	90.1821	0
79	0	0	79	1	451.36	248.099	203.262	0	0	78.3669	5.06601	233.85	416.341	5801.57	1290.51	-233.85	0	13.9508	6.96436	9.50577	0	0	0.180394	181.853	-534.643	12.5748	254.484	0	26.2761	26.4964	83.1881	0
80	0	0	80	1	453.195	196.049	257.146	0	0	-29.4048	-20.8258	-1.39608	308.726	5909.35	1216.75	1.39608	0	9.86276	5.35393	7.59505	0	0	0.233239	254.507	-538.888	12.155	275.342	0	30.328	29.9902	102.99	0
81	0	0	81	1	394.693	174.352	220.341	0	0	20.5189	46.8663	11.7569	334.27	5759.76	1149.05	-11.7569	0	10.4252	5.06057	7.68345	0	0	0.171464	209.147	-527.121	14.1416	284.41	0	29.0214	28.3068	96.9894	0
91	0	0	91	1	414.784	193.744	221.04	0	0	3.53786	52.8673	110.689	357.614	5776.74	1242.71	-110.689	0	11.4282	5.19603	7.42563	0	0	0.246446	220.199	-540.543	13.3728	282.768	0	27.3472	26.8605	87.9791	0
94	0	0	94	1	399.3	148.134	251.166	0	0	69.6062	-12.9118	204.835	252.914	5710.67	1208.83	-204.835	0	8.37127	6.31979	8.06404	0	0	0.089513	222.684	-531.068	14.1986	196.478	0	39.0543	38.6306	120.29	0
95	0	0	95	1	419.447	200.104	219.343	0	0	20.36	-48.6476	190.945	370.474	5759.92	1244.57	-190.945	0	12.3787	4.90432	8.13664	0	0	0.060632	270.121	-535.264	13.2327	1	0	26.5904	26.5361	84.1482	0
99	0	0	99	1	302.657	140.704	161.953	0	0	59.4713	16.8195	68.3594	242.815	5720.81	1278.76	-68.3594	0	7.62769	6.26822	8.21786	0	0	0.00562228	159.27	-503.71	19.547	194.253	0	39.7937	39.272	131.563	0
102	0	0	102	1	546.413	217.024	329.389	0	0	98.1752	16.2768	-33.7013	466.632	5981.08	1478.62	33.7013	0	14.4955	6.35269	8.4673	0	0	0.114689	200.807	-546.885	10.0312	263.191	0	22.8867	22.0255	80.2188	0
103	0	0	103	1	352.797	157.491	195.307	0	0	-43.9174	123.3	39.3008	279.212	6023.52	1471.26	-39.3008	0	8.88268	5.58213	7.54381	0	0	0.154407	280.324	-567.251	16.1318	272.258	0	34.3364	32.2817	114.97	0
107	0	0	107	1	486.864	245.129	241.735	0	0	59.283	-27.0703	165.449	474.777	5721	1222.99	-165.449	0	15.4999	4.05202	7.39528	0	0	0.0841991	224.827	-528.941	11.0691	363.804	0	20.9409	20.786	67.2032	0
108	0	0	108	1	454.486	202.319	252.168	0	0	25.4649	13.4375	85.7644	456.223	5754.82	1182.48	-85.7644	0	14.4745	5.77176	6.98111	0	0	0.201217	207.403	-530.938	12.1108	288.548	0	22.1661	21.7571	73.4483	0
111	0	0	111	1	435.718	208.866	226.852	0	0	62.0034	29.9116	112.534	429.126	5718.28	1265.67	-112.534	0	13.612	5.48576	8.12932	0	0	0.172423	203.256	-531.45	12.7644	294.699	0	23.9582	23.6381	77.9119	0
115	0	0	115	1	411.003	218.828	192.175	0	0	55.2757	-20.9849	320.389	379.365	5725	1216.9	-320.389	0	13.5543	5.5034	7.94443	0	0	0.224789	174.585	-515.251	13.6102	261.132	0	27.3196	27.4691	91.3837	0
118	0	0	118	1	378.77	167.435	211.335	0	0	107.605	32.4112	7.03892	306.886	5872	1263.17	-7.03892	0	9.5035	5.45945	7.3668	0	0	0.12919	149.501	-495.262	14.8415	213.813	0	31.0023	30.6855	106.197	0
122	0	0	122	1	256.756	130.203	126.553	0	0	23.3273	47.4324	124.708	192.329	5756.95	1347.81	-124.708	0	6.14944	5.94219	6.00778	0	0	0.210597	178.87	-497.726	22.9686	220.024	0	46.373	45.5221	150.9	0
125	0	0	125	1	405.964	195.671	210.293	0	0	23.5521	73.8815	-5.70897	407.069	5756.73	1221.7	5.70897	0	12.6494	5.04157	6.78366	0	0	0.138606	243.301	-552.836	13.604	389.816	0	23.9325	23.5154	82.1855	0
126	0	0	126	1	383.158	164.064	219.094	0	0	42.2909	-59.3121	-30.559	291.67	5837.65	1255.23	30.559	0	9.28231	5.28217	6.13368	0	0	0.292716	305.728	-534.159	14.4634	303.458	0	30.4448	30.2853	107.343	0
130	0	0	130	1	361.337	201.897	159.44	0	0	43.3422	-14.5792	125.815	301.01	5736.94	1210.5	-125.815	0	9.68281	6.01293	7.48782	0	0	0.138147	266.474	-540.938	15.7711	277.445	0	32.2102	31.8569	102.753	0
135	0	0	135	1	263.537	122.443	141.094	0	0	-19.1604	-13.4364	160.479	224.85	5799.44	1209.36	-160.479	0	7.42652	4.37608	6.54196	0	0	0.0697822	236.099	-526.116	21.9018	284.804	0	38.8003	38.5149	121.251	0
141	0	0	141	1	334.576	154.074	180.503	0	0	-12.1373	-53.79	96.978	199.485	5792.42	1249.71	-96.978	0	6.50656	4.62366	6.91662	0	0	0.145224	236.68	-529.866	16.822	252.269	0	43.4295	43.0474	138.588	0
143	0	0	143	1	333.837	148.262	185.575	0	0	5.8449	51.8335	187.269	325.861	5774.44	1243.75	-187.269	0	10.7205	4.43456	6.15842	0	0	0.204682	232.938	-525.29	16.7013	315.704	0	28.4811	28.1651	89.4711	0
146	0	0	146	1	341.102	115.99	225.112	0	0	18.7491	11.02	-59.8388	278.84	5761.53	1184.9	59.8388	0	8.76978	4.31088	5.85164	0	0	0.192397	243.796	-529.822	16.2304	284.262	0	31.4495	31.0276	108.952	0
147	0	0	147	1	370.864	173.104	197.761	0	0	102.568	76.2275	150.786	345.166	5677.71	1219.35	-150.786	0	11.0238	4.49463	6.04045	0	0	0.121859	208.702	-520.167	14.851	279.933	0	27.1087	26.7596	86.6234	0
149	0	0	149	1	327.066	143.903	183.163	0	0	22.1367	34.3114	72.4425	298.648	5758.14	1261.27	-72.4425	0	9.42146	4.8341	6.64728	0	0	0.14498	214.839	-520.385	17.2638	275.338	0	30.961	30.4024	102.098	0
150	0	0	150	1	315.733	177.139	138.594	0	0	14.7229	33.1129	237.72	249.743	5765.56	1262.47	-237.72	0	8.44363	5.60123	7.29895	0	0	0.251407	221.949	-525.162	18.2742	279.552	0	38.3856	38.1879	118.953	0
151	0	0	151	1	313.539	146.31	167.229	0	0	-9.77056	-2.33432	286.407	355.622	5790.05	1297.91	-286.407	0	12.5525	4.75821	6.91996	0	0	0.281198	204.564	-516.791	18.1392	235.334	0	27.3486	27.6691	88.9454	0
155	0	0	155	1	358.555	181.564	176.991	0	0	90.3836	-38.1858	109.431	265.957	5789.56	1234.11	-109.431	0	8.5216	5.34811	6.70093	0	0	0.0725951	134.539	-483.654	15.6727	199.26	0	34.4511	34.2745	111.119	0
156	0	0	156	1	359.848	166.338	193.51	0	0	64.9106	-0.22152	104.488	319.046	5815.03	1196.14	-104.488	0	10.1403	5.2733	6.85676	0	0	0.118881	201.646	-513.497	15.6181	269.724	0	29.4882	29.3363	95.9763	0
160	0	0	160	1	296.388	159.975	136.413	0	0	-0.655195	28.5247	188.406	208.259	5880.6	1267.06	-188.406	0	6.88078	5.05909	7.37316	0	0	0.209474	189.982	-509.55	19.5175	211.8	0	43.3705	43.7329	136.104	0
161	0	0	161	1	416.93	205.406	211.525	0	0	43.8605	30.8775	98.158	439.584	5836.08	1264.7	-98.158	0	13.9161	4.10761	6.32609	0	0	0.129317	265.729	-525.821	13.0254	303.501	0	21.7211	21.6246	71.8548	0
165	0	0	165	1	421.765	173.195	248.57	0	0	81.2935	50.5748	-72.6867	386.603	5798.65	1245.01	72.6867	0	12.0203	4.68001	5.62781	0	0	0.0522659	188.11	-504.744	12.8702	364.223	0	23.9977	23.6423	86.1203	0
170	0	0	170	1	218.675	79.8171	138.857	0	0	57.2333	-21.6739	160.361	159.389	5723.05	1317.25	-160.361	0	5.18792	4.58719	6.18954	0	0	0.140198	203.453	-507.222	27.1804	201.46	0	53.3303	53.0472	168.08	0
173	0	0	173	1	392.167	182.006	210.162	0	0	41.2655	-38.5682	75.1586	374.165	5739.01	1234.49	-75.1586	0	11.9428	5.35682	5.96314	0	0	0.251332	141.962	-482.142	14.0833	254.582	0	25.0048	24.7419	84.3016	0
174	0	0	174	1	280.088	158.102	121.986	0	0	-50.9127	17.2533	131.562	213.084	5731.53	1278.33	-131.562	0	7.00527	3.6589	6.13328	0	0	0.201288	250.243	-524.179	20.0962	290.094	0	39.6966	38.7665	125.023	0
175	0	0	175	1	355.275	151.943	203.332	0	0	-10.4674	26.8787	246.82	297.28	5790.75	1268.7	-246.82	0	10.183	4.29885	6.11789	0	0	0.298412	223.948	-521.446	15.5485	286.314	0	30.759	30.8111	96.7918	0
177	0	0	177	1	279.718	118.566	161.153	0	0	31.5258	28.3503	44.5018	185.256	5748.75	1167.57	-44.5018	0	5.80428	4.67987	6.16502	0	0	0.132551	191.599	-499.857	20.4686	222.051	0	46.114	45.2071	152.956	0
180	0	0	180	1	310.245	138.602	171.643	0	0	61.6682	-39.1617	109.812	264.039	5718.61	1235.08	-109.812	0	8.48309	4.89833	7.39603	0	0	0.131595	169.05	-491.708	18.4816	237.71	0	34.9797	34.6577	111.936	0
183	0	0	183	1	304.1	159.305	144.795	0	0	23.7748	37.0838	-134.525	267.05	5756.51	1258.5	134.525	0	8.49722	4.52011	4.90132	0	0	0.0907203	326.973	-533.805	18.31	286.111	0	31.9516	31.2185	123.092	0
184	0	0	184	1	285.587	127.542	158.045	0	0	-11.0493	42.5974	33.8203	240.239	5791.33	1252.98	-33.8203	0	7.57144	4.16815	6.17223	0	0	0.257995	197.186	-504.071	19.8346	264.469	0	36.1757	35.3726	120.071	0
186	0	0	186	1	308.182	159.382	148.801	0	0	38.9149	37.0323	50.0341	249.292	5741.37	1158.89	-50.0341	0	7.80051	4.41329	6.50354	0	0	0.0565352	163.663	-488.151	18.3287	228.957	0	35.7301	34.9632	117.752	0
190	0	0	190	1	304.005	181.773	122.232	0	0	52.3112	-28.6369	339.602	303.091	5727.97	1224.56	-339.602	0	10.9962	3.70876	5.73575	0	0	0.0760556	251.964	-517.223	18.2731	280.545	0	30.0937	30.4841	103.125	0
191	0	0	191	1	362.881	161.787	201.093	0	0	23.8063	50.9507	159.313	258.371	5656.81	1244.63	-159.313	0	8.36267	3.81329	5.91705	0	0	0.165396	257.426	-529.627	15.066	322.015	0	33.8137	33.263	107.769	0
193	0	0	193	1	362.111	145.38	216.731	0	0	56.5446	9.16514	237.457	276.054	5723.74	1186.75	-237.457	0	9.28685	4.35093	6.53096	0	0	0.103558	244.209	-537.573	15.2883	311.008	0	33.3397	32.9481	103.705	0
196	0	0	196	1	300.954	130.28	170.674	0	0	11.8265	55.066	-125.714	250.235	5768.45	1240.51	125.714	0	7.94135	3.76909	5.80704	0	0	0.19124	262.306	-521.756	18.5108	275.435	0	34.8736	34.0385	124.105	0
197	0	0	197	1	343.629	157.766	185.863	0	0	14.0422	25.8333	-51.3748	179.911	5766.24	1170.09	51.3748	0	5.64243	5.20982	6.2995	0	0	0.111939	183.045	-500.947	16.3505	222.047	0	47.6554	46.8994	166.866	0
204	0	0	204	1	294.89	105.404	189.486	0	0	-19.334	72.1677	-120.33	249.801	5799.61	1223.41	120.33	0	7.96404	4.31715	5.61997	0	0	0.139912	200.67	-504.489	19.0574	246.96	0	34.7563	33.8225	126.051	0
205	0	0	205	1	307.255	132.842	174.412	0	0	49.2345	-27.4957	145.658	268.689	5731.05	1323.08	-145.658	0	8.71895	3.97724	5.73712	0	0	0.0758886	223.721	-507.773	18.1314	266.961	0	32.3812	32.1757	104.417	0
208	0	0	208	1	265.621	119.62	146.001	0	0	63.2012	30.1308	232.497	202.641	5717.08	1165.79	-232.497	0	6.77344	4.85649	6.40042	0	0	0.134762	183.355	-494.146	21.8391	202.688	0	44.5584	43.7536	136.113	0
209	0	0	209	1	275.231	146.643	128.588	0	0	51.7461	72.4658	-90.7556	202.928	5828.19	1223.11	90.7556	0	6.33511	4.2991	6.31591	0	0	0.0837775	217.946	-518.541	20.7608	247.513	0	42.6532	42.0185	149.109	0
210	0	0	210	1	281.107	127.468	153.639	0	0	-12.1732	24.1408	-61.8837	227.009	5792.45	1271.44	61.8837	0	7.17617	4.31125	6.65631	0	0	0.104987	186.552	-497.702	20.3455	212.763	0	38.852	37.976	131.358	0
211	0	0	211	1	249.985	124.367	125.617	0	0	-17.109	14.7698	-43.2896	199.376	5797.39	1280.81	43.2896	0	6.30696	4.03324	5.88209	0	0	0.183315	222.663	-520.715	22.9507	221.994	0	41.9645	41.0597	142.437	0
212	0	0	212	1	357.468	156.2	201.268	0	0	51.5566	10.6918	10.5481	307.607	5728.72	1185.23	-10.5481	0	9.5948	3.36084	5.62197	0	0	0.251137	243.735	-514.138	15.1842	309.035	0	28.2168	27.8359	94.794	0
214	0	0	214	1	334.152	177.726	156.426	0	0	-14.6992	-2.78117	52.8644	286.893	5794.98	1198.7	-52.8644	0	9.14582	4.74336	5.74434	0	0	0.239258	190.208	-506.032	16.6814	238.294	0	30.7148	30.1409	103.029	0
215	0	0	215	1	354.651	170.659	183.993	0	0	80.6547	36.7178	24.8516	271.388	5699.63	1258.86	-24.8516	0	8.42074	4.62437	5.16076	0	0	0.0367807	262.206	-530.87	15.4972	363.68	0	31.7047	31.3406	111.068	0
217	0	0	217	1	367.466	187.395	180.071	0	0	100.055	-0.141849	86.6322	323.778	5680.23	1295.72	-86.6322	0	10.2171	3.82244	6.21765	0	0	0.0470313	179.598	-503.452	14.8983	272.408	0	27.8135	27.579	92.1935	0
221	0	0	221	1	299.097	158.173	140.923	0	0	42.462	22.5301	67.4593	260.518	5737.82	1273.05	-67.4593	0	8.19313	4.0288	5.77857	0	0	0.17059	180.514	-493.954	18.7086	249.125	0	33.2823	32.8137	110.407	0
222	0	0	222	1	433.867	199.118	234.749	0	0	53.0209	53.2923	9.31846	417.305	5727.26	1242.29	-9.31846	0	12.9383	3.51299	5.64778	0	0	0.235405	224.998	-515.307	12.326	329.47	0	22.07	21.733	75.4951	0
223	0	0	223	1	250.233	138.607	111.626	0	0	44.4586	-11.5561	225.502	203.16	5735.82	1207.48	-225.502	0	6.82189	4.24132	5.39942	0	0	0.190344	209.443	-508.374	22.8672	226.301	0	42.0908	41.773	129.055	0
224	0	0	224	1	302.205	154.566	147.639	0	0	-16.2838	38.5737	185.429	235.583	5796.56	1257.01	-185.429	0	7.79939	4.08406	5.76998	0	0	0.169508	214.135	-507.318	18.5066	325.864	0	36.6368	36.4206	114.494	0
225	0	0	225	1	294.872	152.77	142.102	0	0	89.7272	80.7241	220.473	260.078	5690.55	1214.86	-220.473	0	8.58947	4.63866	4.64518	0	0	0.176492	193.84	-493.26	18.9208	255.062	0	34.0281	33.5962	104.754	0
227	0	0	227	1	327.89	173.648	154.242	0	0	115.621	-36.1377	222.037	250.166	5764.32	1232.06	-222.037	0	8.37963	4.80339	5.88221	0	0	0.285445	164.784	-494.296	17.076	280.989	0	36.0145	36.0365	111.248	0
229	0	0	229	1	357.375	161.999	195.376	0	0	-27.3955	12.4399	139.197	321.289	5807.68	1183.48	-139.197	0	10.5063	3.95145	5.60522	0	0	0.228433	216.332	-515.315	15.3074	268.656	0	27.5002	27.0996	87.6488	0
230	0	0	230	1	332.36	182.101	150.259	0	0	11.9415	-5.92058	297.518	333.072	5768.34	1201.84	-297.518	0	11.7827	4.53674	5.67206	0	0	0.188195	196.069	-505.257	16.7257	295.01	0	28.321	28.3513	90.5097	0
234	0	0	234	1	262.429	140.174	122.254	0	0	-23.928	-5.57175	-103.465	166.756	5804.21	1201.49	103.465	0	5.36546	4.84128	5.88942	0	0	0.284736	194.469	-504.575	22.0014	252.233	0	49.6209	48.585	179.747	0
240	0	0	240	1	399.444	117.283	282.161	0	0	94.1469	77.3535	4.2322	348.327	5785.79	1218.23	-4.2322	0	10.7463	5.13658	6.23625	0	0	0.224006	275.111	-535.403	13.8011	249.335	0	26.9232	26.5445	93.443	0
248	0	0	248	1	437.922	182.4	255.523	0	0	46.1228	-46.8166	-58.7142	355.824	5734.16	1242.74	58.7142	0	11.3075	3.98087	4.56709	0	0	0.22424	220.28	-512.623	12.1608	315.588	0	23.9322	23.8645	86.1115	0
249	0	0	249	1	269.81	151.691	118.119	0	0	16.6521	-68.4187	362.776	139.131	5763.63	1264.34	-362.776	0	5.22222	4.0179	6.08373	0	0	0.207448	171.947	-479.69	21.0828	239.603	0	59.9986	62.3232	214.15	0
258	0	0	258	1	335.911	160.592	175.319	0	0	-20.6288	14.1524	42.4888	319.008	5701.25	1281.43	-42.4888	0	10.1361	4.12076	5.47907	0	0	0.18651	254.907	-543.2	16.4084	334.435	0	27.5957	26.9824	94.2195	0
262	0	0	262	1	293.138	138.389	154.749	0	0	-44.171	-5.75171	198.305	221.451	5824.45	1301.33	-198.305	0	7.49588	4.29275	5.42761	0	0	0.241391	259.933	-524.219	19.1371	267.937	0	38.2929	38.2998	119.619	0
263	0	0	263	1	473.347	204.38	268.967	0	0	82.2581	32.8123	133.605	477.954	5797.68	1262.77	-133.605	0	15.2303	4.13287	5.13431	0	0	0.096766	205.783	-517.191	11.2502	358.008	0	19.8922	19.7943	65.3509	0
264	0	0	264	1	255.069	116.784	138.285	0	0	-15.826	22.7073	66.8536	209.142	5796.11	1272.87	-66.8536	0	6.66011	4.11531	5.77132	0	0	0.267512	191.172	-501.446	22.4307	237.095	0	40.2111	39.4778	131.852	0
268	0	0	268	1	331.883	153.619	178.265	0	0	-9.76944	87.5892	-6.22605	315.601	5790.05	1207.99	6.22605	0	9.87567	3.56762	5.14744	0	0	0.121602	229.544	-519.183	16.4505	1	0	27.3278	26.7979	92.9195	0
276	0	0	276	1	408.606	150.755	257.852	0	0	340.787	304.588	389.959	272.081	5838.13	1289.97	-389.959	0	11.6772	3.98728	6.06766	0	0	0.464833	234.743	-527.398	13.2712	343.367	0	32.5419	34.2062	113.4	0
281	0	0	281	1	346.876	165.275	181.601	0	0	104.22	41.4125	152.807	387.085	5676.06	1254.17	-152.807	0	12.3956	4.37319	4.8391	0	0	0.0131096	193.032	-502.141	15.7821	353.796	0	23.7077	23.4499	77.007	0
284	0	0	284	1	257.105	122	135.105	0	0	-5.39457	-0.836564	57.0277	168.508	5686.01	1196.76	-57.0277	0	5.36063	4.31545	5.54346	0	0	0.0948961	167.31	-482.494	22.2394	184.047	0	48.5265	47.7249	161.003	0
285	0	0	285	1	348.739	128.501	220.238	0	0	36.6727	13.3649	-23.1234	290.761	5743.61	1282.22	23.1234	0	9.07966	3.89432	5.09094	0	0	0.0200847	223.024	-515.418	15.6379	294.784	0	29.2453	28.8975	102.225	0
287	0	0	287	1	373.061	185.503	187.558	0	0	18.049	-25.0823	36.177	289.083	5762.23	1320.66	-36.177	0	9.16257	4.50472	5.01243	0	0	0.151643	224.017	-520.37	14.6149	298.344	0	29.6272	29.0813	103.385	0
290	0	0	290	1	316.011	158.226	157.785	0	0	49.8525	26.8112	-6.35902	267.617	5830.09	1169.11	6.35902	0	8.32105	4.11338	4.93361	0	0	0.0638295	212.468	-502.202	17.4563	273.103	0	31.223	30.9093	109.377	0
293	0	0	293	1	265.522	125.886	139.636	0	0	31.1099	35.2107	198.394	248.663	5848.83	1260.37	-198.394	0	8.19141	4.10219	5.50005	0	0	0.0604286	184.951	-494.902	21.354	226.506	0	34.6321	35.0048	109.228	0
295	0	0	295	1	349.802	163.025	186.777	0	0	87.8934	38.2044	197.505	327.77	5792.05	1257.38	-197.505	0	10.7133	3.67325	4.86708	0	0	0.144605	197.499	-500.854	15.5082	285.753	0	26.898	26.9262	85.1092	0
296	0	0	296	1	333.155	178.694	154.461	0	0	92.2283	49.0262	404.282	255.338	5787.71	1246.55	-404.282	0	9.59468	3.70947	5.30123	0	0	0.0211323	251.683	-535.113	16.4382	334.585	0	35.0565	36.4311	131.687	0
302	0	0	302	1	338.778	153.606	185.172	0	0	52.6846	10.5558	124.023	272.296	5727.6	1285.02	-124.023	0	8.70166	4.45524	5.50125	0	0	0.196753	209.972	-513.344	16.3279	251.246	0	32.276	32.0048	104.657	0
303	0	0	303	1	335.622	178.391	157.231	0	0	5.609	28.4358	339.902	337.274	5774.67	1267.14	-339.902	0	12.2571	4.03709	5.3852	0	0	0.314535	235.919	-534.846	16.3907	1	0	27.7539	28.2293	94.2597	0
304	0	0	304	1	286.238	139.629	146.609	0	0	7.76444	99.8589	204.56	212.568	5772.52	1195.72	-204.56	0	7.04805	3.88212	5.84791	0	0	0.147155	294.664	-539.702	19.625	277.646	0	40.245	39.7544	124.529	0
305	0	0	305	1	313.535	136.403	177.133	0	0	36.9805	41.0859	103.396	263.686	5942.62	1254.49	-103.396	0	8.3596	2.78366	4.9799	0	0	0.0681225	206.512	-494.51	17.2734	257.977	0	30.5494	30.6369	99.6253	0
307	0	0	307	1	309.509	148.774	160.735	0	0	-37.5563	10.996	221.817	336.919	5817.84	1284.58	-221.817	0	11.4922	3.42478	5.12694	0	0	0.343668	212.415	-505.567	17.7252	259.268	0	25.9886	26.0449	82.3795	0
309	0	0	309	1	284.807	126.339	158.469	0	0	-58.1973	-19.9351	132.165	182.111	5938.14	1315.52	-132.165	0	6.04779	4.51263	6.48755	0	0	0.123454	218.442	-517.392	20.0725	252.294	0	46.3243	45.7979	146.364	0
315	0	0	315	1	352.082	183.174	168.908	0	0	72.1016	20.0452	174.308	381.484	5708.18	1275.53	-174.308	0	12.3757	3.27585	4.57002	0	0	0.031439	232.993	-507.017	15.276	307.027	0	23.1815	23.0085	74.7744	0
316	0	0	316	1	292.075	146.602	145.473	0	0	-16.9199	31.8511	255.128	261.271	5697.54	1263.73	-255.128	0	9.01156	3.64667	5.23232	0	0	0.185094	168.894	-482.628	18.9882	206.293	0	33.3107	32.7325	104.616	0
317	0	0	317	1	366.116	162.964	203.153	0	0	-30.677	-38.6274	142.969	321.907	5810.96	1334.21	-142.969	0	10.6651	3.6091	5.56084	0	0	0.226241	221.576	-518.685	14.8343	225.534	0	27.0714	26.788	87.6518	0
320	0	0	320	1	302.699	141.622	161.077	0	0	5.55909	47.2831	161.521	182.896	5774.72	1148.64	-161.521	0	5.95098	3.92322	5.81379	0	0	0.136936	183.181	-492.828	18.4365	219.361	0	45.7042	44.6695	141.494	0
322	0	0	322	1	245.77	127.983	117.788	0	0	-11.6236	-83.9041	176.163	166.884	5891.56	1279.82	-176.163	0	5.65142	3.79721	5.28215	0	0	0.0847647	194.301	-491.667	23.1274	245.425	0	46.779	48.036	147.419	0
323	0	0	323	1	355.498	188.081	167.417	0	0	-8.42766	-0.916337	151.645	289.741	5988.03	1296.5	-151.645	0	9.48401	3.54676	4.56162	0	0	0.226981	245.207	-524.024	15.1679	297.151	0	28.7482	28.4648	91.9454	0
326	0	0	326	1	349.592	179.543	170.049	0	0	10.6317	51.6882	238.546	367.637	5669.99	1243.89	-238.546	0	12.431	4.15017	5.07988	0	0	0.477376	195.928	-500.653	15.644	229.299	0	25.2772	24.8159	79.5027	0
327	0	0	327	1	325.803	147.711	178.092	0	0	-51.0378	-85.0435	152.631	235.96	5831.32	1380.62	-152.631	0	8.02924	3.46702	5.93911	0	0	0.202041	265.018	-525.513	16.8892	237.201	0	35.0005	34.6141	112.392	0
332	0	0	332	1	231.976	110.851	121.125	0	0	-50.0255	-9.28261	-58.9391	159.053	5830.31	1304.86	58.9391	0	5.12275	3.97037	4.76437	0	0	0.0930458	243.326	-512.366	24.5985	301.796	0	48.4982	47.0311	170.955	0
335	0	0	335	1	334.871	167.504	167.367	0	0	28.5196	-53.883	220.66	285.859	5751.76	1249.8	-220.66	0	9.69849	4.5533	6.052	0	0	0.0894977	137.366	-470.513	16.6525	211.834	0	31.7096	31.7608	98.9356	0
336	0	0	336	1	477.938	238.9	239.038	0	0	76.5768	37.8096	151.453	429.658	5803.36	1357.43	-151.453	0	13.7772	3.54455	5.24274	0	0	0.201287	226.307	-526.267	11.0792	344.383	0	21.5114	21.2425	70.7862	0
340	0	0	340	1	332.338	139.475	192.863	0	0	-31.8406	80.5984	-158.633	244.142	6011.44	1414.3	158.633	0	7.90151	4.29902	5.10549	0	0	0.308655	198.402	-500.393	16.5786	218.853	0	35.2455	33.4718	138.042	0
342	0	0	342	1	411.873	190.9	220.973	0	0	22.3232	9.23533	187.964	420.697	5757.96	1286.34	-187.964	0	13.8566	4.10994	5.44918	0	0	0.121261	184.463	-498.91	13.1097	301.948	0	22.4086	22.2745	71.7099	0
344	0	0	344	1	319.614	143.143	176.47	0	0	27.3143	48.742	303.052	283.846	5752.97	1246.84	-303.052	0	9.9858	3.32234	4.07762	0	0	0.11719	274.134	-520.699	16.8974	332.607	0	30.2417	30.3536	97.2851	0
345	0	0	345	1	380.96	160.557	220.403	0	0	32.6654	-21.7978	-19.8082	341.656	5747.61	1317.38	19.8082	0	10.7566	4.19475	5.34584	0	0	0.067798	167.632	-484.562	14.2778	245.006	0	25.7742	25.4242	90.9868	0
347	0	0	347	1	388.382	216.231	172.15	0	0	6.51914	38.1448	228.774	423.673	5773.76	1257.44	-228.774	0	14.2682	3.3235	4.49225	0	0	0.223762	194.617	-496.357	13.735	351.768	0	21.49	21.367	68.1513	0
349	0	0	349	1	315.789	142.251	173.538	0	0	60.4587	14.9741	122.045	220.904	5819.48	1280.61	-122.045	0	7.04335	4.42332	5.67101	0	0	0.0804483	231.972	-523.763	17.6834	220.551	0	38.7248	38.7448	124.641	0
362	0	0	362	1	354.801	118.997	235.803	0	0	85.3659	16.9388	-102.176	278.391	5993.89	1477.96	102.176	0	8.75128	2.89029	5.61169	0	0	0.0822979	289.961	-535.296	15.202	1	0	31.1699	29.905	108.528	0
398	0	0	398	1	280.254	123.511	156.743	0	0	42.972	94.1632	-139.775	186.158	6036.29	1400.74	139.775	0	5.8869	3.66281	4.15441	0	0	0.171241	236.454	-503.489	19.6329	260.781	0	41.8165	40.3605	165.081	0
401	0	0	401	1	334.579	132.029	202.55	0	0	23.0543	54.0051	-73.4988	300.654	6056.21	1440.89	73.4988	0	9.40885	3.53673	4.96565	0	0	0.0671074	179.11	-485.029	16.2691	278.658	0	28.442	27.3379	101.041	0
402	0	0	402	1	287.148	141.08	146.068	0	0	120.028	-15.6251	92.6071	198.149	5959.23	1410.87	-92.6071	0	6.28086	3.69951	5.33626	0	0	0.168019	201.944	-497.499	19.3902	243.122	0	41.522	39.9116	135.765	0
414	0	0	414	1	390.583	137.416	253.167	0	0	82.023	-39.73	109.071	321.319	5997.24	1434.97	-109.071	0	10.304	4.41088	5.39622	0	0	0.217645	192.131	-509.236	13.9326	259.572	0	27.9516	26.6673	91.593	0
433	0	0	433	1	232.496	111.48	121.016	0	0	122.537	75.6981	-43.4516	162.831	6056.38	1419.2	43.4516	0	5.03032	3.92487	4.6509	0	0	0.132152	163.176	-472.992	24.4759	233.392	0	47.7722	46.3929	171.947	0
434	0	0	434	1	420.053	215.552	204.501	0	0	41.2844	32.4668	-88.4329	232.761	6037.98	1462.43	88.4329	0	7.30388	3.79185	5.00003	0	0	0.114428	263.509	-528.757	12.7414	286.651	0	35.5271	34.2585	129.281	0
442	0	0	442	1	287.881	124.757	163.124	0	0	64.6021	66.5875	-33.909	191.658	5815.34	1328.65	33.909	0	5.92871	3.23276	5.17996	0	0	0.199271	246.567	-525.731	19.1561	226.125	0	42.1186	41.3	144.181	0
445	0	0	445	1	345.446	158.023	187.423	0	0	62.3182	110.336	-76.0583	295.154	6016.94	1484.22	76.0583	0	9.17093	4.39929	4.20248	0	0	0.0670007	160.238	-484.372	15.7477	254.184	0	28.3811	27.524	108.187	0
475	0	0	475	1	286.302	107.784	178.518	0	0	106.731	-39.8701	-115.962	184.922	6072.19	1435.11	115.962	0	5.91528	3.58875	4.84124	0	0	0.0764332	227.177	-497.034	19.3125	1	0	42.474	41.2346	158.154	0
476	0	0	476	1	255.619	113.098	142.52	0	0	74.2522	-9.76227	-104.592	227.296	6005.01	1405	104.592	0	7.19492	3.55515	4.71475	0	0	0.124423	176.377	-479.064	21.8717	229.503	0	35.6425	34.4753	131.549	0
478	0	0	478	1	259.885	130.349	129.535	0	0	47.4909	1.40633	190.801	201.123	6031.77	1294.17	-190.801	0	6.61186	3.22303	4.30996	0	0	0.12109	176.299	-476.048	21.2403	198.304	0	38.8013	38.6436	121.463	0
484	0	0	484	1	332.192	160.076	172.116	0	0	94.8635	74.8755	-138.273	296.949	6084.06	1420.02	138.273	0	9.35936	2.97872	4.60233	0	0	0.216055	208.575	-501.524	16.2105	334.858	0	28.4812	27.518	105.693	0
490	0	0	490	1	416.088	158.665	257.423	0	0	15.5263	-26.5122	-110.623	414.294	6063.73	1421.75	110.623	0	13.2973	2.59944	5.10172	0	0	0.191232	271.792	-528.438	12.6989	1	0	21.6275	20.8047	75.2808	0
491	0	0	491	1	311.664	139.642	172.022	0	0	-19.9407	16.4301	86.865	205.744	5999.54	1378.81	-86.865	0	6.59941	3.79205	4.69295	0	0	0.263255	183.737	-488.542	17.6022	221.631	0	39.1013	37.5028	128.39	0
493	0	0	493	1	240.187	114.967	125.22	0	0	78.9215	-6.72048	179.842	153.141	6000.34	1401.96	-179.842	0	4.99839	3.88191	5.10301	0	0	0.00832051	179.821	-484.345	23.7192	195.833	0	53.0662	50.8912	163.976	0
1779	0	0	1779	1	174.523	75.2861	99.2367	0	0	96.3841	20.2384	64.8884	132.031	5982.88	1375	-64.8884	0	4.13112	2.66855	3.89097	0	0	0.0555983	176.008	-460.53	32.6273	218.647	0	54.1793	52.4682	179.249	0
2015	0	0	15	1	283.77	110.582	173.188	0	0	-57.5638	-29.4901	-81.0619	240.041	5937.5	1125.75	81.0619	0	10.0831	13.8325	12.3835	0	0	0.362259	115.975	-519.464	65.943	144.048	0	44.4148	43.426	121.084	1
2021	0	0	21	1	274.267	132.273	141.994	0	0	-22.9238	142.434	-148.669	162.414	6002.52	1352.47	148.669	0	6.42607	14.3918	12.9805	0	0	0.0744485	100.873	-514.525	70.8899	111.847	0	66.5451	63.9118	209.942	1
2024	0	0	24	1	286.607	140.551	146.056	0	0	30.0183	92.0899	-551.498	357.24	5849.92	1303.15	551.498	0	14.9547	13.0329	10.8451	0	0	0.0748777	97.7164	-506.256	62.1063	138.029	0	46.6367	44.8562	186.827	1
2025	0	0	25	1	331.267	146.254	185.013	0	0	9.75615	140.374	353.455	257.979	5870.18	1254.87	-353.454	0	15.6445	14.0192	13.1548	0	0	0.011803	104.817	-518.938	53.4444	131.141	0	48.7395	47.179	230.849	1
2028	0	0	28	1	333.482	150.006	183.476	0	0	31.7201	5.648	72.2315	280.903	5947.88	1190.27	-72.2315	0	12.8514	13.31	11.8593	0	0	0.0583354	92.5598	-505.575	51.1317	125.728	0	40.8555	39.6572	97.7654	1
2045	0	0	45	1	258.759	133.858	124.901	0	0	0.263194	69.6961	72.6907	149.568	5979.34	1225.88	-72.6907	0	6.82386	14.2507	13.1987	0	0	0.105118	124.168	-522.828	77.5452	127.53	0	76.6238	73.5955	179.408	1
2047	0	0	47	1	308.944	191.87	117.074	0	0	21.9506	69.1262	152.772	226.347	5957.65	1226.45	-152.772	0	11.1019	13.6332	12.2811	0	0	0.255564	115.479	-518.119	57.8716	132.478	0	50.7614	49.16	125.96	1
2083	0	0	83	1	410.159	231.663	178.496	0	0	22.953	12.5192	19.2921	246.395	5856.99	1183.4	-19.2921	0	10.7785	13.339	12.3726	0	0	0.201723	133.615	-525.838	38.527	134.084	0	46.0488	44.4538	111.449	1
2093	0	0	93	1	307.506	165.687	141.818	0	0	41.2204	81.9473	66.8579	179.904	6038.04	1113.97	-66.8578	0	8.10942	14.4272	11.8713	0	0	0.118927	92.5742	-507.482	58.5744	120.272	0	63.4486	61.3912	149.393	1
2094	0	0	94	1	273.892	102.056	171.835	0	0	4.15507	-14.7868	-498.867	329.074	5875.79	1310.37	498.867	0	13.8132	13.5424	11.0451	0	0	0.0192509	106.657	-513.573	67.267	159.304	0	45.2452	42.432	186.78	1
2097	0	0	97	1	372.87	211.118	161.752	0	0	68.4316	82.1831	352.197	288.311	5911.17	1213.4	-352.197	0	17.2371	12.2142	11.2519	0	0	0.1675	112.929	-511.313	42.4427	153.548	0	41.937	40.7902	195.175	1
2104	0	0	104	1	261.187	155.921	105.266	0	0	-18.6145	-19.1654	1.21852	178.307	5998.21	1115.43	-1.21852	0	7.80278	13.6878	11.9733	0	0	0.0903811	120.522	-518.162	73.8223	118.599	0	60.7686	59.1037	148.623	1
2123	0	0	123	1	266.175	164.534	101.641	0	0	84.8551	48.3127	181.075	187.945	6094.07	1247.27	-181.075	0	9.43134	14.3133	13.0266	0	0	0.0689052	83.3385	-506.398	74.1278	123.623	0	61.9516	59.553	164.622	1
2142	0	0	142	1	265.326	141.705	123.621	0	0	20.6682	27.4889	96.9194	150.662	5859.27	1068.77	-96.9194	0	7.0338	13.5845	12.8983	0	0	0.0237689	97.1239	-508.411	73.3194	110.632	0	75.1983	72.7146	174.983	1
2153	0	0	153	1	267.469	108.338	159.131	0	0	-25.7126	-43.9216	-439.669	246.763	5805.99	1239.84	439.669	0	10.3422	13.2613	11.9119	0	0	0.211938	103.188	-511.848	70.6005	122.543	0	53.6865	50.0882	228.248	1
2154	0	0	154	1	244.972	137.458	107.514	0	0	-28.3578	61.9906	72.7609	223.84	5908.3	1333.25	-72.7609	0	10.2844	13.1495	11.3469	0	0	0.139145	110.936	-510.56	79.3901	162.955	0	50.1672	48.4357	118.392	1
2157	0	0	157	1	304.427	164.959	139.468	0	0	-53.0446	10.4104	104.914	227.528	5932.98	1384.83	-104.914	0	10.9161	12.4723	12.5621	0	0	0.266656	113.425	-515.713	58.2357	136.263	0	49.2911	48.1681	117.052	1
2166	0	0	166	1	332.545	146.4	186.144	0	0	18.703	84.0706	52.5496	215.334	5960.9	1012.19	-52.5496	0	9.61134	13.981	13.4292	0	0	0.123425	125.55	-527.013	53.3633	111.591	0	54.7117	53.3071	129.86	1
2169	0	0	169	1	291.062	115.18	175.882	0	0	-28.1147	30.5247	8.82125	188.894	5908.06	1265.06	-8.82125	0	8.24767	13.2128	11.6738	0	0	0.122984	98.8102	-504.734	61.9586	132.719	0	57.5897	55.4554	139.757	1
2186	0	0	186	1	253.73	90.4632	163.267	0	0	68.7695	18.3731	46.4339	166.161	5910.83	1277.21	-46.4339	0	7.39372	13.5924	12.3095	0	0	0.171554	118.503	-515.228	77.5151	104.435	0	67.1556	65.3391	160.105	1
2192	0	0	192	1	248.98	104.427	144.553	0	0	-51.6051	152.58	243.749	178.899	5931.55	1143	-243.749	0	9.83932	13.3147	12.5153	0	0	0.171921	95.5062	-508.164	79.6787	111.832	0	61.8859	59.093	213.284	1
2206	0	0	206	1	246.241	120.173	126.069	0	0	-43.7862	10.4176	73.5556	159.075	6023.39	1185.5	-73.5556	0	7.39424	13.8855	12.5789	0	0	0.123168	101.05	-510.452	82.022	119.499	0	70.1675	67.6327	165.072	1
2208	0	0	208	1	316.35	123.991	192.359	0	0	17.0141	79.01	-188.202	204.886	5862.93	1216.57	188.202	0	8.00591	12.8514	11.825	0	0	0.145231	123.46	-520.375	54.7049	118.184	0	52.2107	49.5552	173.184	1
2216	0	0	216	1	313.63	175.365	138.265	0	0	3.60634	28.3432	115.837	194.291	5876.33	1366.9	-115.837	0	9.25858	13.893	11.312	0	0	0.124542	104.323	-508.685	55.8084	125.697	0	58.5641	56.8243	135.667	1
2232	0	0	232	1	273.695	148.902	124.793	0	0	-23.7139	19.4804	29.9062	203.887	5803.99	977.12	-29.9062	0	9.0634	13.6619	12.4198	0	0	0.125838	107.345	-513.441	69.4275	138.282	0	55.6431	53.4938	132.801	1
2237	0	0	237	1	227.971	93.6146	134.357	0	0	116.413	-52.9352	-564.633	279.676	5863.19	1248.86	564.633	0	12.1322	13.3923	10.996	0	0	0.116648	130.299	-522.794	88.2155	155.62	0	57.6181	57.0314	196.573	1
2238	0	0	238	1	238.807	104.416	134.391	0	0	-129.512	-33.7778	-200.378	143.544	6109.11	1229.7	200.378	0	6.00877	13.7828	12.0936	0	0	0.157876	117.271	-517.539	84.8981	117.612	0	70.5021	65.7836	235.524	1
2250	0	0	250	1	244.862	136.374	108.488	0	0	63.0621	87.7379	394.15	209.764	5916.54	1307.5	-394.15	0	13.1131	13.1658	12.3345	0	0	0.0609545	139.655	-533.232	81.1762	152.704	0	62.7313	60.51	348.864	1
2303	0	0	303	1	320.708	160.861	159.847	0	0	-13.74	33.0975	110.404	193.506	5993.34	1162.82	-110.404	0	9.20165	14.4793	12.2098	0	0	0.235085	97.801	-511.639	55.4888	101.576	0	59.5752	57.0973	138.609	1
2318	0	0	318	1	253.5	122.174	131.326	0	0	57.9232	-1.20804	324.243	218.383	5822.02	1296.79	-324.243	0	12.7642	13.7824	12.8595	0	0	0.0850848	98.4851	-511.703	78.7775	118.304	0	54.8058	54.2028	234.409	1
2334	0	0	334	1	329.679	187.677	142.003	0	0	-78.5512	-15.3834	40.8578	197.44	5759.17	1011.98	-40.8578	0	9.07489	12.8714	12.161	0	0	0.157012	122.936	-519.965	51.8855	130.765	0	55.6862	53.3025	131.803	1
2343	0	0	343	1	278.915	155.39	123.525	0	0	79.0154	27.1449	219.926	205.531	5900.58	1268.44	-219.926	0	10.748	13.2833	12.0502	0	0	0.169645	89.2366	-504.057	66.5542	105.542	0	55.1098	53.6182	171.53	1
2370	0	0	370	1	256.651	112.258	144.393	0	0	-13.9467	56.2171	-39.8048	205.243	5893.89	1239.36	39.8048	0	8.58237	13.4853	12.627	0	0	0.104625	127.742	-524.587	76.5287	144.658	0	53.8632	51.7371	133.8	1
2377	0	0	377	1	289.796	90.6622	199.134	0	0	-7.1221	110.691	-558.006	326.381	5887.06	1284.55	558.006	0	13.7532	13.5423	11.0058	0	0	0.0950886	97.4478	-506.495	61.8613	112.429	0	51.459	49.5514	204.217	1
2386	0	0	386	1	297.967	141.112	156.855	0	0	10.0882	26.3628	49.7745	178.869	6069.17	1368.88	-49.7745	0	8.02186	13.1454	12.2136	0	0	0.276996	109.622	-511.552	60.427	124.84	0	62.6644	60.1762	147.589	1
2403	0	0	403	1	225.641	138.126	87.5154	0	0	-9.48453	77.8036	131.754	178.774	5889.42	1417.1	-131.754	0	8.63766	13.8627	11.7652	0	0	0.1331	107.926	-510.082	92.0615	115.252	0	63.8166	62.1459	150.446	1
2413	0	0	413	1	285.013	152.182	132.831	0	0	-6.52437	43.5979	-267.379	145.962	5886.46	1052.66	267.379	0	5.72291	13.9406	12.7084	0	0	0.17219	127.726	-523.441	66.0546	139.98	0	75.8543	71.171	288.968	1
2433	0	0	433	1	215.284	132.014	83.2693	0	0	10.9957	85.407	24.2644	172.851	5968.6	1309.83	-24.2644	0	7.53956	14.154	12.2914	0	0	0.13656	79.0181	-500.872	100.755	105.898	0	65.0776	63.1433	156.337	1
2462	0	0	462	1	320.944	159.943	161.001	0	0	61.4696	33.5921	-29.5786	246.208	5918.13	1461.31	29.5786	0	10.3045	13.0312	12.1712	0	0	0.0111449	107.328	-513.562	54.0884	139.129	0	45.3795	44.069	114.448	1
2476	0	0	476	1	258.321	114.296	144.024	0	0	16.3511	72.0208	-166.09	162.636	5863.59	1323.22	166.09	0	6.38525	13.8658	12.4236	0	0	0.0860249	124.812	-520.172	76.0073	131.079	0	66.3452	62.6431	213.408	1
2477	0	0	477	1	285.119	128.91	156.209	0	0	20.8357	32.2203	210.368	174.799	5958.76	1163.7	-210.368	0	9.11142	14.0454	12.539	0	0	0.0785775	114.927	-520.235	65.9228	135.449	0	65.0549	62.5081	194.575	1
2478	0	0	478	1	255.881	128.726	127.155	0	0	90.863	30.2003	-63.7528	159.81	5888.74	966.4	63.7528	0	6.54311	13.8855	11.9697	0	0	0.132923	122.217	-522.321	76.4049	137.763	0	67.508	65.6386	176.522	1
2534	0	0	534	1	254.025	124.84	129.185	0	0	43.9291	-23.3279	-110.063	151.654	5836.01	1318.91	110.063	0	6.15659	14.2076	12.4007	0	0	0.169725	94.1074	-508.789	78.4102	130.938	0	69.4279	66.9796	201.163	1
2546	0	0	546	1	250.99	110.626	140.365	0	0	34.3566	14.2675	-7.57738	130.862	5945.24	1480.63	7.57738	0	5.59639	14.678	12.4868	0	0	0.0409751	94.6819	-507.213	80.6799	111.21	0	84.5789	82.0017	209.992	1
2547	0	0	547	1	295.916	164.082	131.835	0	0	31.6381	21.946	8.28484	206.231	5947.96	1273.63	-8.28484	0	8.91795	13.517	12.0317	0	0	0.0320423	140.689	-530.942	61.2253	128.65	0	53.5964	52.2179	130.967	1
2549	0	0	549	1	305.119	122.691	182.428	0	0	29.3342	55.7231	-65.5785	244.413	6049.93	1239.86	65.5785	0	9.98541	13.2502	12.0626	0	0	0.15526	123.133	-521.945	58.3081	133.584	0	44.5445	43.3252	116.731	1
2557	0	0	557	1	284.679	159.107	125.572	0	0	6.30649	51.1734	-6.71724	213.398	6072.95	1144.75	6.71724	0	9.11387	13.5023	11.7296	0	0	0.178584	126.202	-522.884	64.4096	164.46	0	51.9544	49.7538	126.456	1
2562	0	0	562	1	246.003	114.818	131.185	0	0	-14.4983	25.9883	127.839	153.328	5894.44	1070.27	-127.839	0	7.42142	14.7536	12.6163	0	0	0.153253	96.5195	-509.733	83.5309	106.503	0	75.0063	72.4842	175.488	1
2568	0	0	568	1	304.571	144.095	160.476	0	0	31.939	67.253	-55.5072	160.353	5947.66	1427.65	55.5072	0	6.58133	13.8748	12.5452	0	0	0.0949018	104.174	-511.018	59.6289	149.882	0	67.9258	66.1518	176.618	1
2569	0	0	569	1	366.224	176.169	190.055	0	0	122.84	120.699	282.576	241.607	5956.42	1174.88	-282.576	0	13.4165	13.464	11.8969	0	0	0.0572469	89.1507	-504.621	44.8872	130.584	0	48.8002	46.6716	183.006	1
2578	0	0	578	1	239.086	127.346	111.74	0	0	111.549	7.85854	-70.2601	130.452	5967.71	1188.06	70.2601	0	5.34899	14.4216	13.1913	0	0	0.109208	105.834	-517.837	87.7813	124.591	0	82.0391	80.5468	218.098	1
2579	0	0	579	1	279.115	152.81	126.305	0	0	59.0238	32.3432	-47.7769	170.036	5920.58	1362.9	47.7769	0	7.03201	13.9841	12.4159	0	0	0.0323133	115.15	-517.754	67.8086	129.591	0	63.8903	62.4473	163.598	1
2598	0	0	598	1	254.588	156.741	97.8467	0	0	-10.0628	34.2938	131.327	183.866	5989.66	1460.61	-131.327	0	8.91134	13.4671	12.2835	0	0	0.255626	113.303	-514.576	76.8989	149.21	0	62.8035	59.4735	147.658	1
2606	0	0	606	1	299.641	136.974	162.668	0	0	8.15887	40.1095	125.13	175.878	5871.78	1155.81	-125.13	0	8.43658	13.1211	12.6469	0	0	0.177305	98.3791	-509.855	60.3954	104.301	0	64.1394	61.4703	152.004	1
2613	0	0	613	1	249.019	130.538	118.482	0	0	27.0767	-39.9119	30.2901	153.505	5952.52	1235.83	-30.2901	0	6.85755	14.2207	12.1737	0	0	0.0478047	138.64	-524.463	80.4481	135.345	0	71.1971	69.0924	172.071	1
2614	0	0	614	1	346.604	162.436	184.168	0	0	58.8963	57.4797	-41.3168	255.739	6020.36	1238.1	41.3168	0	10.5836	13.461	11.9522	0	0	0.111255	127.344	-523.905	48.5839	146.484	0	43.0367	41.9967	109.742	1
2619	0	0	619	1	310.959	157.148	153.811	0	0	-3.40411	46.1912	166.999	235.782	5983	1349.05	-166.999	0	11.8046	13.0281	11.3203	0	0	0.272624	111.947	-512.041	55.7077	166.431	0	47.9963	46.509	121.834	1
2622	0	0	622	1	270.943	171.306	99.6371	0	0	38.5408	88.6665	149.256	188.18	6040.72	1406.23	-149.256	0	9.16902	13.3258	12.126	0	0	0.171805	133.915	-524.03	69.6417	153.102	0	60.8559	58.675	148.011	1
2727	0	0	727	1	317.236	174.399	142.837	0	0	70.0984	70.5637	174.936	227.487	6009.16	1324.68	-174.936	0	11.3404	13.2344	11.7745	0	0	0.120885	90.9549	-503.386	54.7886	129.54	0	50.0956	48.8311	131.115	1
2771	0	0	771	1	273.991	156.208	117.783	0	0	-14.0969	96.9488	76.9713	191.459	6093.36	1198.63	-76.9713	0	8.78447	12.9738	12.2232	0	0	0.120589	100.037	-509.362	68.1811	141.69	0	58.9906	56.4309	137.32	1
2777	0	0	777	1	289.637	143.963	145.674	0	0	85.3957	66.8846	-27.4631	153.401	5993.86	1129.04	27.4631	0	6.39888	13.5216	11.8805	0	0	0.248009	116.088	-515.993	63.0036	130.008	0	69.8875	68.2136	174.814	1
2790	0	0	790	1	284.186	153.191	130.995	0	0	80.2852	28.2886	14.9758	148.903	5899.31	1167.63	-14.9758	0	6.44475	13.5395	12.4852	0	0	0.123913	128.307	-524.636	65.5895	123.03	0	73.9867	71.5556	179.005	1
2795	0	0	795	1	281.252	128.25	153.002	0	0	9.34176	48.5989	65.1809	195.977	5870.6	1047.66	-65.1809	0	8.88328	12.7622	12.2431	0	0	0.0534176	112.532	-512.564	65.3604	143.262	0	57.542	55.3353	135.384	1
2803	0	0	803	1	280.242	140.571	139.671	0	0	-10.2306	74.3986	186.414	211.126	6089.49	1221.18	-186.414	0	10.7784	13.074	12.2944	0	0	0.233425	113.36	-516.36	66.1546	139.193	0	53.4269	51.2334	145.813	1
2851	0	0	851	1	263.36	99.1307	164.23	0	0	8.0351	-46.0178	195.373	175.212	5871.91	1341.6	-195.373	0	9.14078	12.6181	12.0316	0	0	0.308128	136.965	-524.041	71.5487	162.562	0	61.9716	60.8601	176.858	1
2852	0	0	852	1	255.401	141.809	113.592	0	0	61.4212	-47.3392	-258.507	176.263	5918.18	1442.58	258.507	0	7.04533	13.0879	11.4728	0	0	0.0914769	121.193	-517.89	74.6974	124.864	0	59.7166	56.1282	227.422	1
2856	0	0	856	1	210.743	83.1756	127.568	0	0	43.6963	65.096	-98.9033	172.357	5935.9	1429.8	98.9033	0	6.90192	13.2778	11.8026	0	0	0.117783	118.537	-512.768	101.185	134.441	0	61.1908	59.45	175.949	1
2880	0	0	880	1	272.256	133.389	138.868	0	0	13.1035	40.6096	235.563	181.799	6066.16	1354.63	-235.563	0	9.73002	12.7449	11.7013	0	0	0.139757	95.4206	-504.131	67.8166	110.176	0	61.1922	58.6099	200.504	1
2886	0	0	886	1	284.847	118.221	166.626	0	0	-74.2452	158.492	-123.778	177.95	6053.85	1137.09	123.778	0	7.20231	12.7811	12.1523	0	0	0.112433	112.634	-508.791	64.0581	127.199	0	58.8286	56.57	172.34	1
2962	0	0	962	1	257.534	107.715	149.819	0	0	88.1413	-33.7545	90.2311	138.184	5991.12	1428.99	-90.2311	0	6.45429	12.8095	11.1634	0	0	0.207772	102.952	-504.059	72.8988	146.635	0	78.9468	75.9318	182.923	1
2965	0	0	965	1	234.187	131.155	103.032	0	0	-159.433	-22.2653	284.019	124.146	5740.39	1018.87	-284.019	0	7.56665	12.0643	12.2653	0	0	0.14903	115.572	-510.073	84.7925	135.274	0	83.31	79.0016	320.506	1
2968	0	0	968	1	223.465	125.171	98.294	0	0	34.5955	51.479	259.332	124.337	5945	1343.76	-259.332	0	6.78878	13.2665	12.1698	0	0	0.277119	95.5719	-504.646	93.1881	106.683	0	88.7977	86.7078	319.345	1
2974	0	0	974	1	317.488	143.162	174.326	0	0	22.8662	-13.9747	203.278	208.914	5757.41	1110.23	-203.278	0	10.8792	11.9508	11.2238	0	0	0.0191667	135.687	-516.212	52.967	133.008	0	51.9373	50.238	151.238	1
2990	0	0	990	1	258.506	137.552	120.954	0	0	59.8141	18.6862	396.487	175.329	6119.11	1276.89	-396.487	0	11.0077	11.6704	11.6981	0	0	0.131524	130.025	-515.348	71.6859	148.687	0	71.1605	68.6374	404.602	1
2992	0	0	992	1	296.058	160.1	135.958	0	0	59.1578	31.2677	-63.306	195.639	5820.78	1363.97	63.306	0	8.01469	12.6255	10.7043	0	0	0.10326	116.048	-509.449	58.653	138.208	0	53.3748	51.4811	140.161	1
3008	0	0	1008	1	237.077	143.902	93.1755	0	0	0.115822	-35.8561	533.131	195.356	5979.48	1331.44	-533.131	0	14.3602	11.1817	11.406	0	0	0.162761	116.476	-508.345	80.186	141.961	0	76.0035	76.3489	454.609	1
3018	0	0	1018	1	218.365	143.868	74.4975	0	0	-63.6446	119.956	-35.6787	180.258	6043.24	1374.94	35.6787	0	7.62863	12.0748	10.9748	0	0	0.144889	129.643	-512.921	91.6339	167.18	0	57.4102	55.7091	142.945	1
3030	0	0	1030	1	294.239	162.759	131.48	0	0	47.7362	40.6643	-30.0347	148.056	5931.86	1055.6	30.0347	0	6.19315	12.7144	11.0992	0	0	0.0918169	126.787	-517.493	59.7548	140.561	0	69.8594	69.2552	176.207	1
3034	0	0	1034	1	332.679	159.666	173.013	0	0	71.5708	126.208	185.437	220.523	5808.37	1368.69	-185.437	0	11.1088	11.9494	10.2689	0	0	0.0814676	110.695	-502.664	48.6678	146.6	0	49.6547	48.462	133.998	1
3064	0	0	1064	1	259.317	138.505	120.812	0	0	75.7991	-5.08002	172.558	144.89	5903.8	1400.32	-172.558	0	7.26412	12.7083	11.3568	0	0	0.0183988	99.5251	-501.11	72.3175	121.204	0	74.9092	74.3023	194.26	1
3092	0	0	1092	1	275.231	138.238	136.993	0	0	144.224	31.4816	-336.025	215.002	6034.7	1264.1	336.025	0	8.55013	12.0843	10.6861	0	0	0.0386424	120.48	-511.996	64.5352	137.925	0	51.2304	48.1321	215.428	1
3109	0	0	1109	1	297.343	141.388	155.955	0	0	20.6036	-17.6576	138.162	162.672	5959	1313.24	-138.161	0	7.95714	11.9476	10.4826	0	0	0.122082	123.583	-508.161	57.3217	124.458	0	64.7927	63.6969	155.651	1
3139	0	0	1139	1	265.885	143.099	122.786	0	0	9.17903	30.3807	102.175	174.2	6070.08	1165.54	-102.175	0	8.18472	11.5318	10.7771	0	0	0.0635884	112.088	-504.028	67.2772	127.869	0	61.4607	58.6359	142.484	1
3152	0	0	1152	1	261.333	105.642	155.691	0	0	10.8361	13.3526	-1.52632	177.254	6068.42	1182.57	1.52632	0	7.6405	12.174	10.4413	0	0	0.0579531	112.346	-500.906	69.3622	110.67	0	58.7563	56.6176	142.906	1
3155	0	0	1155	1	192.351	73.9766	118.375	0	0	-6.86796	41.9554	52.534	137.677	5986.47	1153.96	-52.534	0	6.19522	12.5009	11.1359	0	0	0.198424	93.3293	-496.386	112.841	112.604	0	77.4893	74.1588	183.355	1
3160	0	0	1160	1	229.344	114.98	114.364	0	0	25.0451	16.1705	124.567	180.604	6054.22	1379.07	-124.567	0	8.66119	11.4275	10.668	0	0	0.201211	112.172	-502.256	83.3248	120.415	0	59.2629	57.2493	139.702	1
3169	0	0	1169	1	238.125	139.918	98.2069	0	0	32.4134	-12.2089	91.6624	152.215	5947.19	1307.79	-91.6624	0	7.11076	12.0859	10.9147	0	0	0.11829	87.2843	-492.67	80.3264	105.53	0	69.5106	68.3108	163.132	1
3190	0	0	1190	1	315.624	166.836	148.788	0	0	92.105	64.2927	151.513	237.922	5987.16	1430.61	-151.513	0	11.581	11.7276	10.8391	0	0	0.0264446	119.838	-513.155	52.8081	143.517	0	47.1975	45.1837	115.641	1
3206	0	0	1206	1	250.754	91.0352	159.719	0	0	10.068	91.9343	-68.4126	187.485	5670.55	1303.31	68.4126	0	7.63951	11.1069	9.87363	0	0	0.0625355	116.931	-499.77	71.2067	153.424	0	53.154	52.0312	142.087	1
3236	0	0	1236	1	214.833	97.3708	117.463	0	0	44.4761	27.4158	122.422	169.936	5935.12	1168.5	-122.422	0	8.09954	11.5229	10.4405	0	0	0.0588391	108.122	-500.565	91.6186	141.251	0	61.8889	60.0758	147.436	1
3285	0	0	1285	1	236.606	132.268	104.338	0	0	46.876	87.8542	229.214	175.279	5932.72	1307.39	-229.214	0	9.25089	10.5153	10.9266	0	0	0.120151	100.196	-493.867	78.4073	143.66	0	58.7431	57.8991	196.344	1
3317	0	0	1317	1	303.84	122.967	180.872	0	0	65.3195	-39.0313	-81.5642	167.028	6113.6	1135.29	81.5642	0	6.89326	11.3849	10.2117	0	0	0.102452	136.883	-511.52	54.7045	156.479	0	58.4642	56.8573	157.672	1
3334	0	0	1334	1	262.068	125.751	136.317	0	0	64.041	28.868	306.667	182.417	5915.56	1167.05	-306.667	0	10.4323	10.1645	9.61966	0	0	0.143374	117.091	-496.176	65.1083	129.09	0	57.0068	55.0847	232.048	1
3367	0	0	1367	1	305.576	107.562	198.014	0	0	105.499	88.6301	24.1392	215.73	5874.1	1505.93	-24.1392	0	9.35005	10.7054	9.6861	0	0	0.100337	133.112	-510.603	53.0016	179.964	0	48.8354	46.7911	119.596	1
3370	0	0	1370	1	254.444	124.184	130.26	0	0	62.5226	124.196	-137.502	139.313	5917.08	1271.04	137.502	0	5.4751	11.2611	9.37654	0	0	0.0368043	123.592	-503.275	69.1094	128.16	0	67.9532	65.5716	214.619	1
3397	0	0	1397	1	262.134	133.935	128.199	0	0	20.5822	67.9374	355.657	160.5	5959.02	1227.64	-355.657	0	9.69922	10.7214	9.42803	0	0	0.0548157	144.413	-507.934	65.5587	130.932	0	67.7838	65.643	320.439	1
3434	0	0	1434	1	298.452	196.629	101.823	0	0	107.867	1.74228	-141.956	201.155	6071.05	1194.18	141.956	0	8.02346	10.0898	9.07435	0	0	0.241664	131.288	-506.534	53.4346	192.293	0	47.0576	45.6402	145.199	1
3438	0	0	1438	1	276.596	147.713	128.883	0	0	-13.7846	48.6883	129.012	198.418	5993.38	1246.89	-129.012	0	9.58892	10.4015	8.66258	0	0	0.101319	127.911	-497.745	59.2618	150.168	0	51.0175	49.1668	121.068	1
3494	0	0	1494	1	258.982	120.535	138.447	0	0	40.7579	-0.792268	207.622	143.399	5938.84	1097.05	-207.622	0	7.46291	10.6586	10.1225	0	0	0.067973	105.031	-492.152	67.6879	124.753	0	70.3271	68.2325	210.885	1
3511	0	0	1511	1	233.013	91.529	141.484	0	0	67.8546	34.2564	-87.8489	160.259	5612.77	1161.66	87.8489	0	6.47256	10.3261	9.73857	0	0	0.097155	98.651	-487.754	77.7033	118.179	0	59.8446	59.6505	164.951	1
3516	0	0	1516	1	250.388	110.962	139.425	0	0	22.9161	28.9698	90.8769	193.585	5857.02	1067.29	-90.8769	0	8.9828	9.77982	9.36313	0	0	0.230711	109.521	-493.253	68.527	141.574	0	52.3749	50.6725	123.283	1
3562	0	0	1562	1	265.031	111.012	154.018	0	0	69.8527	36.8699	-110.478	143.075	6009.41	1358.37	110.478	0	5.71784	10.2241	8.46674	0	0	0.0690054	128.94	-498.164	62.4318	131.167	0	63.4063	61.9251	188.766	1
3584	0	0	1584	1	274.737	123.183	151.554	0	0	-32.2225	75.379	280.513	181.13	5812.5	1419.52	-280.513	0	10.2539	9.9376	9.73646	0	0	0.185365	123.174	-497.173	60.7257	140.515	0	56.0774	55.1295	216.497	1
3588	0	0	1588	1	253.045	91.2839	161.761	0	0	54.2376	26.3287	-33.7513	163.514	6025.02	1468.57	33.7513	0	6.83488	9.3128	9.14259	0	0	0.0232125	98.3818	-481.37	66.4455	116.722	0	58.8639	57.0249	146.924	1
3600	0	0	1600	1	313.494	126.151	187.344	0	0	26.6674	19.9691	30.5919	234.074	5853.27	1375.27	-30.5919	0	10.315	9.43345	8.83312	0	0	0.161084	142.443	-505.02	49.0247	172.169	0	43.1292	41.7057	104.162	1
3601	0	0	1601	1	220.539	126.603	93.9356	0	0	36.6959	6.75406	7.50384	172.169	6142.22	1288.83	-7.50384	0	7.4577	9.17892	8.88237	0	0	0.244754	110.488	-484.528	80.2316	142.788	0	55.6589	54.2901	134.068	1
3602	0	0	1602	1	286.131	80.686	205.445	0	0	-44.5991	-55.9335	-191.942	164.344	5924.54	1451.17	191.942	0	6.7172	9.60072	8.75673	0	0	0.138362	134.445	-501.892	55.7245	154.211	0	55.7338	52.6926	188.684	1
3655	0	0	1655	1	257.511	117.683	139.829	0	0	33.3468	100.195	206.496	143.989	5946.25	1394.71	-206.496	0	7.4384	9.32513	9.25768	0	0	0.143304	129.607	-495.238	65.0001	151.519	0	67.565	66.6903	203.448	1
3660	0	0	1660	1	240.501	111.404	129.097	0	0	1.35809	11.5455	-231.786	181.225	5778.92	1084.71	231.786	0	7.14833	9.95052	8.71999	0	0	0.146312	132.267	-504.707	71.7644	131.658	0	52.4543	49.822	186.152	1
3729	0	0	1729	1	272.952	155.538	117.414	0	0	23.827	12.3074	163.985	196.037	5955.77	1283.27	-163.985	0	9.77394	8.61669	8.79502	0	0	0.155544	123.345	-491.801	58.3061	144.119	0	48.982	48.2546	127.821	1
3758	0	0	1758	1	297.74	126.786	170.954	0	0	-3.90324	-13.649	91.326	176.792	5883.84	1109.91	-91.326	0	8.30844	8.68977	8.30499	0	0	0.169352	116.331	-483.957	51.2319	148.156	0	53.9461	52.0611	127.12	1
3820	0	0	1820	1	235.495	121.776	113.719	0	0	-43.535	60.8084	136.068	126.776	5724.16	1434.09	-136.068	0	6.21228	8.85701	7.92563	0	0	0.0605818	134.71	-488.879	70.6565	152.603	0	74.0225	70.9749	178.907	1
3831	0	0	1831	1	274.512	141.275	133.237	0	0	97.0893	-37.1228	48.3473	136.897	5982.17	1133.38	-48.3473	0	6.17444	8.8368	8.8342	0	0	0.0298726	117.113	-488.964	58.1843	128.682	0	68.7014	66.4093	164.358	1
3862	0	0	1862	1	283.668	160.156	123.512	0	0	124.73	40.74	84.8156	174.786	5954.53	1155.18	-84.8156	0	8.01496	9.01625	7.51377	0	0	0.0486717	125.798	-488.502	54.1083	146.476	0	54.3345	52.4436	129.093	1
3944	0	0	1944	1	254.031	152.296	101.735	0	0	35.6916	53.737	145.762	152.959	6143.23	1142.18	-145.762	0	7.44311	8.93194	7.81921	0	0	0.0246851	138.789	-496.153	63.4261	164.215	0	62.45	60.0336	149.972	1
3957	0	0	1957	1	281.488	136.237	145.251	0	0	61.9592	31.2192	2.6483	186.147	5917.64	1164.7	-2.6483	0	7.98131	8.05147	7.06421	0	0	0.14362	112.752	-475.456	52.9742	138.947	0	48.2021	46.881	120.096	1
3984	0	0	1984	1	236.762	106.856	129.905	0	0	45.3084	90.6909	-77.663	190.387	6133.61	1204.89	77.663	0	7.68801	7.61981	7.55041	0	0	0.159061	123.874	-484.035	67.3372	148.933	0	46.9793	45.6394	122.751	1
4259	0	0	259	1	293.509	141.199	152.31	0	0	68.463	-21.4111	301.47	163.063	5811.48	1117.67	-301.47	0	6.36481	5.10685	5.09468	0	0	0.131694	178.65	-486.387	40.5728	211.709	0	46.1304	46.2771	129.347	2
4485	0	0	485	1	242.585	112.341	130.243	0	0	19.4985	67.5034	89.9801	182.854	5860.44	1128.42	-89.9801	0	6.69178	4.97651	5.42659	0	0	0.149321	167.291	-483.446	51.8956	203.259	0	41.6603	41.1916	113.467	2
4593	0	0	593	1	237.58	125.51	112.069	0	0	39.684	-18.7697	264.65	153.839	5939.92	1214.69	-264.65	0	5.93817	4.21872	4.7849	0	0	0.16993	187.54	-483.729	51.2099	223.84	0	45.7377	46.9187	126.461	2
4627	0	0	627	1	225.2	95.5538	129.646	0	0	31.0914	107.65	-49.4175	176.265	5948.51	1187.93	49.4175	0	6.50855	4.49942	4.45977	0	0	0.164751	186.428	-482.58	54.7578	248.532	0	39.9276	39.8735	134.131	2
4634	0	0	634	1	236.904	104.432	132.472	0	0	17.2747	1.25972	288.115	206.161	6061.99	1393.98	-288.115	0	8.02474	3.59421	4.06077	0	0	0.126999	295.018	-494.318	49.3774	1	0	35.6429	34.034	98.0751	2
4839	0	0	839	1	276.086	133.634	142.452	0	0	38.8002	93.0799	153.731	167.35	6040.46	1202.5	-153.731	0	6.16217	4.43723	4.42289	0	0	0.119889	173.507	-478.038	42.3209	196.393	0	43.1673	42.7104	112.278	2
5147	0	0	1147	1	268.477	117.749	150.728	0	0	75.758	43.4802	-24.9366	166.303	5903.84	1351.76	24.9366	0	6.11678	5.02435	4.88265	0	0	0.181179	140.907	-467.12	45.0265	152.775	0	44.1502	42.7866	145.266	2
5229	0	0	1229	1	278.366	164.168	114.198	0	0	33.7985	-2.38786	182.499	221.575	6045.46	1397.63	-182.499	0	8.31718	3.88797	3.90895	0	0	0.147744	227.915	-495.125	40.74	1	0	33.3919	32.0043	87.0131	2
5232	0	0	1232	1	222.921	126.658	96.2633	0	0	78.1163	62.3367	548.043	147.738	5901.48	1233.24	-548.043	0	6.69649	4.85635	4.97844	0	0	0.0352537	147.938	-464.721	56.9528	170.746	0	55.534	57.2149	301.753	2
5320	0	0	1320	1	284.311	134.826	149.485	0	0	33.1504	41.3511	99.2159	200.664	6046.11	1154.57	-99.2159	0	7.35666	4.11725	4.60757	0	0	0.0425539	144.13	-462.258	40.6664	189.963	0	36.4082	35.9852	98.0213	2
5331	0	0	1331	1	213.697	78.1165	135.581	0	0	82.3543	39.8536	-240.077	149.065	5996.91	1255.73	240.077	0	6.05745	4.79281	4.76833	0	0	0.0766448	189.042	-491.708	59.6579	220.948	0	55.4238	50.692	245.74	2
5610	0	0	1610	1	173.241	96.2731	76.9683	0	0	60.7129	-2.9434	327.595	102.008	5819.23	1298.52	-327.595	0	4.01304	4.93741	5.74358	0	0	0.0424467	121.946	-454.554	81.7198	156.219	0	70.9714	73.7125	214.119	2
5613	0	0	1613	1	311.537	99.7028	211.834	0	0	14.1992	89.7231	33.2024	195.431	5766.08	1405.18	-33.2024	0	7.1412	4.06074	5.14435	0	0	0.174739	210.338	-494.475	36.7621	228.335	0	38.5546	37.3848	111.813	2
5615	0	0	1615	1	242.706	99.6245	143.081	0	0	32.3926	47.8249	138.244	160.5	5947.21	1347.42	-138.244	0	5.9146	4.84484	5.40294	0	0	0.134592	158.612	-473.867	51.6326	190.345	0	47.2594	46.58	124.561	2
5654	0	0	1654	1	245.857	135.708	110.148	0	0	6.77986	-0.224466	139.77	140.906	5972.82	1395.46	-139.77	0	5.26101	5.10458	5.40531	0	0	0.0407066	144.514	-467.388	51.166	181.96	0	53.7234	51.9788	140.612	2
5655	0	0	1655	1	279.039	124.822	154.218	0	0	53.1329	96.8257	83.0496	177.851	5826.81	1497.73	-83.0496	0	6.46722	4.99657	4.31467	0	0	0.0933943	196.749	-481.16	42.231	241.012	0	41.8801	40.1056	120.89	2
5719	0	0	1719	1	207.592	87.7079	119.884	0	0	-12.2273	-11.1459	230.182	167.678	5991.83	1406.39	-230.182	0	6.45526	4.61163	4.46476	0	0	0.164992	188.404	-484.385	60.997	217.112	0	44.3326	42.5088	115.981	2
5823	0	0	1823	1	209.962	111.963	97.999	0	0	89.6799	-49.3086	-35.3616	120.625	5989.58	1344.89	35.3616	0	4.55541	5.289	5.32339	0	0	0.0217486	146.475	-472.435	63.0452	192.892	0	58.2703	57.5513	194.427	2
6044	1	0	44	1	262.762	109.975	152.787	0	0	4.46512	9.05035	205.254	159.424	5975.13	1186.87	-205.254	0	6.04071	4.28785	4.83699	0	0	0.122141	168.898	-474.753	45.2906	202.359	0	44.9796	45.0764	117.754	2
6091	1	0	91	1	215.44	89.6211	125.819	0	0	59.1262	-34.9179	-39.7241	170.452	6020.13	1330.5	39.7241	0	6.41674	5.03839	4.5491	0	0	0.220328	195.262	-491.162	59.0592	227.211	0	41.0118	40.628	139.336	2
6654	1	0	654	1	235.205	125.12	110.085	0	0	-3.00044	24.1509	297.952	166.402	6082.26	1271.43	-297.952	0	6.50865	4.36738	4.95669	0	0	0.162589	161.829	-469.528	52.3498	187.201	0	43.8327	43.7002	123.987	2
6836	1	0	836	1	232.207	111.798	120.409	0	0	56.9042	70.3389	42.6723	158.559	5922.7	1225.24	-42.6723	0	5.76847	4.82254	4.94022	0	0	0.0689831	171.617	-478.643	53.9236	191.361	0	45.3981	45.114	132.786	2
6844	1	0	844	1	227.546	109.354	118.193	0	0	98.3447	31.5982	154.801	164.089	6080.58	1363.64	-154.801	0	6.05163	4.71055	4.6526	0	0	0.0762014	173.084	-478.091	54.6978	211.435	0	45.6398	44.0784	117.438	2
6878	1	0	878	1	254.714	108.205	146.509	0	0	5.13695	-7.43985	275.113	155.642	6074.12	1303.02	-275.113	0	6.05439	4.13131	4.43352	0	0	0.190014	228.659	-506.028	46.3715	248.312	0	45.66	45.3798	124.021	2
7145	1	0	1145	1	235.826	122.217	113.609	0	0	69.661	29.6397	69.4939	166.829	6009.6	1465.26	-69.4939	0	6.095	4.81146	5.51379	0	0	0.042752	158.935	-477.934	53.682	177.887	0	45.8066	43.9092	128.879	2
7264	1	0	1264	1	219.804	96.9818	122.822	0	0	14.3573	-63.1898	278.215	129.956	6064.9	1259.11	-278.215	0	5.12873	4.80417	4.58082	0	0	0.0935128	199.832	-490.2	57.2131	213.863	0	54.2841	54.5205	147.074	2
7362	1	0	1362	1	230.669	101.13	129.539	0	0	30.1191	74.1588	66.994	180.483	5849.82	1221.42	-66.994	0	6.58192	4.83949	4.73837	0	0	0.169894	188.609	-482.932	54.0932	216.971	0	40.8039	40.087	115.153	2
7387	1	0	1387	1	252.246	117.27	134.976	0	0	72.5703	9.65311	-123.056	172.77	6106.35	1385.59	123.056	0	6.61111	4.79254	5.10448	0	0	0.0782926	167.837	-478.287	48.6975	168.295	0	43.4764	42.4761	165.694	2
7407	1	0	1407	1	249.43	107.569	141.861	0	0	36.5494	44.272	211.451	151.265	5843.39	1450.63	-211.451	0	5.6778	4.78167	5.03069	0	0	0.105842	134.684	-457.843	49.2845	179.555	0	49.9898	48.1295	132.362	2
7519	1	0	1519	1	294.961	141.998	152.963	0	0	217.787	114.233	238.112	153.144	5761.81	1081.69	-238.112	0	5.8313	5.12055	5.80529	0	0	0.101798	137.888	-470.775	41.0042	198.593	0	50.5097	49.4956	132.197	2
7677	1	0	1677	1	208.817	94.5574	114.26	0	0	101.715	43.1827	150.694	123.102	6077.21	1252.4	-150.694	0	4.52888	5.72607	5.3946	0	0	0.152515	122.317	-460.172	64.4739	153.852	0	61.64	60.1195	157.534	2
7886	1	0	1886	1	212.479	106.938	105.542	0	0	14.3624	20.4692	55.455	132.644	5965.24	1275.11	-55.455	0	4.88396	4.58373	5.35713	0	0	0.0582952	178.045	-483.8	60.7532	193.73	0	53.9714	53.5348	151.233	2
7904	1	0	1904	1	219.75	94.7529	124.997	0	0	49.9985	40.5714	156.147	158.974	5929.6	1255.01	-156.147	0	5.8726	5.78096	5.56527	0	0	0.0360484	139.893	-472.123	60.6502	151.265	0	48.5997	48.4718	127.223	2
8437	2	0	437	1	226.831	99.7638	127.067	0	0	93.2473	-21.9342	180.229	158.227	5886.35	1217.85	-180.229	0	5.93455	4.67162	5.25064	0	0	0.0317204	159.941	-468.612	55.8056	180.863	0	46.6744	46.8244	120.911	2
8523	2	0	523	1	272.96	129.914	143.046	0	0	100.068	-8.78481	305.739	162.194	5979.19	1304.36	-305.739	0	6.31381	5.55047	5.44943	0	0	0.122154	149.303	-478.02	45.3351	193.939	0	47.7618	48.6652	135.168	2
8660	2	0	660	1	214.472	112.023	102.449	0	0	30.8036	91.3864	221.498	181.815	5849.14	1204.19	-221.498	0	6.83188	4.75826	5.15133	0	0	0.109419	174.325	-481.482	60.0025	218.792	0	41.6972	41.7573	109.821	2
8690	2	0	690	1	315.899	165.731	150.168	0	0	106.287	92.0584	214.162	188.622	5972.97	1103.86	-214.162	0	7.03049	4.23227	4.92147	0	0	0.145871	172.198	-478.578	36.1353	204.376	0	39.3922	39.4523	104.328	2
8704	2	0	704	1	231.641	105.907	125.734	0	0	62.6023	22.7646	182.124	124.752	6016.66	1372.48	-182.124	0	4.64416	5.51626	5.37399	0	0	0.082336	148.508	-471.854	55.8606	159.713	0	61.1631	59.6499	156.837	2
8715	2	0	715	1	227.608	98.8323	128.776	0	0	20.8818	14.0646	101.946	151.441	5759.4	1381.18	-101.946	0	5.59016	4.91497	5.33976	0	0	0.0343703	150.429	-466.895	56.1133	203.757	0	49.818	48.3774	134.665	2
8820	2	0	820	1	271.337	129.588	141.749	0	0	113.573	-80.9852	239.336	148.418	5866.03	1476.23	-239.336	0	5.76839	5.8921	5.4468	0	0	0.0769304	171.933	-486.748	46.0592	156.893	0	52.2052	50.8139	138.729	2
9135	2	0	1135	1	237.141	123.716	113.425	0	0	-54.789	-17.5484	156.112	154.747	6034.39	1213.47	-156.112	0	5.92785	5.77902	4.99549	0	0	0.201253	177.734	-480.868	53.9637	171.099	0	47.9647	47.0168	124.581	2
9235	2	0	1235	1	301.363	136.968	164.395	0	0	-31.1388	135.04	-276.767	277.411	5811.42	1160.54	276.767	0	11.669	4.95677	5.25581	0	0	0.239525	189.18	-496.493	39.2687	246.753	0	35.1518	32.2835	148.484	2
9316	2	0	1316	1	226.883	128.961	97.922	0	0	88.4479	23.9102	-48.8049	133.987	5990.81	1172.01	48.8049	0	4.97428	5.05186	5.4195	0	0	0.0981971	152.217	-470.261	56.704	200.303	0	53.3909	53.501	177.389	2
9345	2	0	1345	1	198.506	79.4157	119.09	0	0	88.2671	-29.1965	202.403	123.551	5891.33	1225.12	-202.403	0	4.67007	4.91897	5.6223	0	0	0.0899257	155.754	-467.924	67.7185	176.376	0	59.3112	59.8732	153.917	2
9401	2	0	1401	1	251.162	133.758	117.404	0	0	90.8732	-13.3157	419.775	179.731	5988.39	1209.24	-419.775	0	7.41576	4.80288	4.61416	0	0	0.0376098	176.274	-481.192	48.328	215.034	0	41.3352	42.731	146.938	2
9514	2	0	1514	1	266.369	131.826	134.543	0	0	58.1989	4.12545	303.843	182.55	6021.06	1291.45	-303.843	0	7.10202	4.78692	5.04367	0	0	0.153429	160.065	-473.909	45.3817	197.464	0	41.2236	41.8152	117.585	2
9892	2	0	1892	1	236.622	71.8562	164.766	0	0	-12.8537	-36.5252	-49.5605	198.465	5992.45	1332.11	49.5605	0	7.57508	5.84548	4.06037	0	0	0.174572	218.442	-500.509	52.6109	1	0	35.5077	34.5252	127.811	2
9906	2	0	1906	1	241.25	124.649	116.601	0	0	48.3722	48.0289	-89.4867	127.802	5931.23	1347.21	89.4867	0	4.79324	5.75093	5.88427	0	0	0.133211	173.986	-488.815	54.06	175.617	0	59.4268	57.4224	219.36	2
