# Supplementary material for: CaV1 and CaV2 calcium channels mediate the release of distinct pools of synaptic vesicles
Source: eLife. 2023 Feb 23;12:e81407. doi: 10.7554/eLife.81407 (PMC10023163; doi:10.7554/eLife.81407)
Supplement: Figure 8—source data 1. [file elife-81407-fig8-data1.zip › Figure 8 - Source Data 1/unc-13short/5/1/cav1_to_cav1(unc13).csv]

-120.699360199346
115.140619647398
23.9725633096373
-16.4297486362943
-55.9228810170116
-12.762850444999
-18.4619636542252
-88.6709812660688
-103.033093679636
38.3353096797523
-44.3418593814863
-113.102756019551
40.7543978173931
-197.790469308705
-49.3048567130959
69.6067130105898
126.108392309872
-222.713295695216
4.23514634790126
16.6681868381352
-105.892940331389
-38.7500836918534
-55.1953362983354
92.6269997973486
-301.475707752557
-24.1978107424925
28.2587177297301
47.3195650991997
-69.1216738679136
9.84892307372547
-280.996425898141
5.3183801595992
-24.456397273972
16.8535223631384
150.045573285908
144.470127503977
-205.389750456055
64.5399951245531
195.074208557459
47.1285518294885
-78.2351979177779
-287.340578003222
35.0602377618829
221.381595686801
23.9302385193723
20.9494058186915
-63.5052120880441
-186.227854783975
171.341821378712
-68.2023515746482
-52.3298517954022
101.536824170768
214.998739987792
-110.834340169102
-10.9561912683048
10.7501509134777
106.245250207124
177.622659050584
90.4391850138941
-6.03034398061891
-101.321527456068
-91.5884361700359
-214.744428366868
14.4505179596063
67.1257341969099
177.151734214326
170.014844127487
135.532357466988
-76.3401107207992
185.138064729612
-279.80531608577
90.2383123223522
-187.413601714326
76.3296335520286
73.8271375870017
88.3674759915616
148.383204590142
-189.502695732098
74.7741848659866
132.540967594214
39.7779372435393
65.0415690024552
-44.4219026033111
-28.5909916204523
-79.5845011801362
155.499675322154
56.4220209464706
185.549303500712
-27.5183522387583
-80.4448754822433
51.8727623701557
-60.8606923258453
-87.465182180053
225.127655624792
12.5589556230766
-16.9279048370258
-16.7153933498485
11.3998636374304
-147.798234430751
-179.806118812602
-199.855617210721
122.774547788651
124.640875261968
232.802507838909
94.0031424644121
94.4178514287969
187.209155788736
139.390712794026
-205.659795859267
35.410680838208
-151.318375004022
113.159084257278
-100.531086799757
-87.6123149040868
-45.7313942376795
-89.1167976611982
11.5533379692752
