# Supplementary material for: CaV1 and CaV2 calcium channels mediate the release of distinct pools of synaptic vesicles
Source: eLife. 2023 Feb 23;12:e81407. doi: 10.7554/eLife.81407 (PMC10023163; doi:10.7554/eLife.81407)
Supplement: Figure 8—source data 1. [file elife-81407-fig8-data1.zip › Figure 8 - Source Data 1/unc-13short/5/1/cav1_to_cav2.csv]

-9.06634518236297
40.7863702587556
129.380808971679
134.936753636558
270.661065883617
227.937449358441
108.792559444237
254.640469958118
93.2461506818026
228.213713327276
190.587344415511
18.7790168478487
-22.1601678793613
151.409291263037
182.210766327205
48.5004255547528
202.319892377855
193.233848441861
161.273046814653
221.990954280165
277.154970762275
113.443048087601
285.756035723086
272.584205101676
226.536427383418
258.530755564832
40.5910561602932
313.810537014626
59.731126146321
-62.4348316455844
270.016778656404
161.273008046142
123.615980358641
76.496114165674
178.39415312979
37.9961611512263
149.880598063599
223.218397547102
-31.471790122243
85.0816509858851
223.127089200432
-4.35098966888199
175.200330214841
82.2548796932488
176.942171463335
218.565667687389
194.662517434711
135.505335256568
