# Supplementary material for: CaV1 and CaV2 calcium channels mediate the release of distinct pools of synaptic vesicles
Source: eLife. 2023 Feb 23;12:e81407. doi: 10.7554/eLife.81407 (PMC10023163; doi:10.7554/eLife.81407)
Supplement: Figure 8—source data 1. [file elife-81407-fig8-data1.zip › Figure 8 - Source Data 1/unc-13short/5/1/cav1_to_unc13.csv]

156.087361749632
-79.7526180971117
11.4154382406487
51.8177501865803
91.3108825672975
48.1508519952849
53.8499652045111
124.058982816355
138.421095229922
-2.94730812946636
79.7298609317722
148.490757569837
-5.36639626710712
233.178470858991
84.6928582633818
-34.2187114603039
-90.7203907595863
258.101297245502
31.1528552023847
18.7198147121508
141.280941881675
74.1380852421394
90.5833378486213
-57.2389982470627
336.863709302843
59.5858122927784
7.12928382055588
-11.9315635489138
104.5096754182
25.5390784765605
316.384427448427
30.0696213906867
59.844398824258
18.5344791871476
-114.657571735622
-109.082125953692
240.777752006341
-29.1519935742672
-159.686207007173
-11.7405502792026
113.623199468064
322.728579553508
0.32776378840299
-185.993594136515
11.4577630309136
14.4385957315944
98.8932136383301
221.615856334261
-135.953819828426
103.590353124934
87.7178533456881
-66.1488226204824
-179.610738437506
146.222341719388
46.3441928185907
24.6378506368083
-70.8572486568382
-142.234657500298
-55.0511834636081
41.4183455309048
136.709529006354
126.976437720322
250.132429917154
20.9374835906797
-31.737732646624
-141.76373266404
-134.626842577201
-100.144355916702
111.728112271085
-149.750063179326
315.193317636056
-54.8503107720662
222.801603264611
-40.9416320017426
-38.4391360367158
-52.9794744412757
-112.995203039856
224.890697282384
-39.3861833157007
-97.1529660439278
-4.38993569325339
-29.6535674521692
79.809904153597
63.9789931707382
114.972502730422
-120.111673771868
-21.0340193961847
-150.161301950426
62.9063537890443
115.832877032529
-16.4847608198697
96.2486938761313
122.853183730339
-189.739654074506
22.8290459272093
52.3159063873118
52.1033949001344
23.9881379128556
183.186235981037
215.194120362888
235.243618761007
-87.3865462383646
-89.2528737116818
-197.414506288623
-58.6151409141262
-59.029849878511
-151.82115423845
-104.00271124374
241.047797409553
-0.0226792879220739
186.706376554308
-77.7710827069923
135.919088350043
123.000316454373
81.1193957879655
124.504799211484
23.8346635810108
