# Supplementary material for: CaV1 and CaV2 calcium channels mediate the release of distinct pools of synaptic vesicles
Source: eLife. 2023 Feb 23;12:e81407. doi: 10.7554/eLife.81407 (PMC10023163; doi:10.7554/eLife.81407)
Supplement: Figure 8—source data 1. [file elife-81407-fig8-data1.zip › Figure 8 - Source Data 1/unc-13short/5/1/cav2_to_cav2(cav1).csv]

-62.2147005252673
-97.1474775329889
-93.4383555518743
-89.2879538783536
-10.9986245769433
-61.4090864553955
-17.8296122453094
-141.422998767698
-27.5315902578968
-9.94288018859697
-102.934704360262
-44.9090283067262
-30.8653780309787
-108.745724060301
-34.8898217711712
2.4442605944796
-30.3219037135932
-65.486348308551
-34.3260686855619
-73.6401219568825
-25.216760479947
-80.854041447672
27.2684905230981
-61.7933225792012
14.7531382015968
209.841908556421
-43.4777202223086
-67.0043574751962
0.336728400616266
99.2304772173438
-56.9693278545992
-29.6628682763085
-99.0954029759705
-46.1710349738378
-81.2294966865375
199.681965696791
241.038108209113
-87.2524996965176
-58.1550608649695
-85.2017552650796
-83.9557108755225
67.2832761135132
-37.6233904036208
-51.8885108837903
32.2626367772355
-72.8028568067548
-10.818734948798
-13.3007560870146
-31.8327185442449
-51.2172668900084
-130.678564338648
-46.0798656964289
-38.5723767044792
-10.2873562519062
-17.8805321822183
3.20177632045306
76.2630424693107
31.7572014425568
-7.63302113733971
-74.7163095764681
-68.073663002152
-70.6240957270838
-12.8452045827871
-65.8480088117276
-88.2810096111525
-48.0082535948286
-14.0197517683591
-74.1488903120489
-80.1509989630404
-148.632757519746
-88.5660631143883
-38.1463265921966
-48.1861543200157
-9.08486391941005
-66.1167270629403
-97.5192059851915
19.2838842562387
-10.8505937393738
-4.89767535966712
-83.7863527128984
-16.4383239517265
-104.494224106358
-119.667937690701
-64.9613361677739
-78.8817633620911
-74.252263852035
-8.37342223539417
-118.418569238245
-43.1918129291835
-5.51259553890122
-42.5628163829515
-6.95499884446417
-23.3958330625401
-71.9745758347199
-40.282081516877
-100.370393836188
24.2795215454944
-6.61882622020676
-7.054090368375
-20.3029008409439
36.6090897254444
-128.439946993327
-124.946348744834
-58.1859834184597
-35.4002888101522
15.1573885147382
43.9455778151378
-12.8141474388294
-18.3334182151148
-73.7844904165531
-28.9989051747589
-39.0904890839502
136.497045279976
15.844989291757
138.842616219235
-94.140673988536
-106.028784823183
14.5357297293058
-42.1480823303891
88.5760896495094
186.30367778317
-135.617192410647
39.9383185148117
30.4962395313651
-53.697727735791
9.56932962285828
222.688908808183
-43.4663779677003
-52.8249500666507
-50.2946526235128
-30.9836562724731
17.0325946530475
212.338743730868
245.873930236035
270.142000337891
170.42173861351
210.879550491122
267.895048818211
254.424621470132
18.2691869308474
235.942573332159
285.378773158322
215.263058643728
229.511986803673
295.494145954493
275.483340208312
206.9099788535
210.283513558822
189.929275888994
