# Supplementary material for: CaV1 and CaV2 calcium channels mediate the release of distinct pools of synaptic vesicles
Source: eLife. 2023 Feb 23;12:e81407. doi: 10.7554/eLife.81407 (PMC10023163; doi:10.7554/eLife.81407)
Supplement: Figure 8—source data 1. [file elife-81407-fig8-data1.zip › Figure 8 - Source Data 1/unc-13short/5/1/cav2_to_cav2(unc13).csv]

-62.2429089884645
-87.1995091689951
-80.255857281918
-70.864619890026
-10.0532658563006
-44.4234622975755
-28.4910921363444
-133.445897065396
-22.5106727162047
6.78161655250915
-76.3127363337753
-53.5920616929525
-34.7823675075833
-116.830967976664
-42.7042514370341
-0.00249715562222264
-13.8429184613215
-42.3553456614145
-35.7491991163806
-63.2145858323702
-2.31202302011934
-60.550873027325
35.4917984549675
-42.9045107157117
35.9077987897308
198.93765840159
-23.3289086515751
-58.1130111165121
-4.92658109473177
111.326149999224
-28.486615824926
-23.5036764446113
-84.7514988599078
-40.4238069708917
-83.5485147873578
149.31754376963
192.347903616596
-76.2977692499926
-37.6201603918034
-84.400532781955
-71.5587804644792
68.3985625233126
-56.4434010303548
-40.6920493566704
35.3305480369818
-58.9044547302501
3.23676503582374
-8.83632949029379
-25.9168582974808
-31.2706274038637
-118.778332715089
-44.3042344474461
-37.0959259152241
-17.2909200871563
-9.69784420090218
20.3753386150811
76.4367312682307
32.5739804619407
-2.06131146211192
-86.200618865556
-59.8890240693945
-72.8603616871042
-12.8976301216007
-41.7532099709688
-80.1995118533678
-45.5703414736427
-10.3316418484328
-47.9746320206077
-69.5826919994179
-142.711343190957
-68.9906777783699
-31.4483491042556
-24.7231219382875
1.62621476491768
-79.0032863419165
-72.94285319137
30.01412814574
-11.5582876486533
-7.84459916329524
-63.8582871740255
0.162567903810668
-102.038030590115
-125.949516760907
-65.9523800263387
-72.5321643639309
-59.633009348222
-5.65407224811224
-105.473119618871
-34.475059874826
14.6876710205379
-26.6605982802121
8.96496035517339
-11.4265761777997
-65.744695585955
-39.2471910478343
-103.289159659837
16.3990692109628
-5.27248972507914
-8.10883555552664
-5.90415702990958
31.4074829740393
-124.824381308732
-107.684529523855
-61.3702078267506
-47.7678434609279
38.736968840406
45.7696569368054
-10.1746194977704
-13.1082551945401
-77.6058932812721
-28.6506358780625
-21.7392595759084
139.549220647241
11.963369927701
127.376925583769
-95.6678182278574
-104.727904136368
-1.14599799934058
-13.5951284454459
85.692674230022
179.273841922814
-129.543737749053
13.1731006772434
21.7648832268642
-49.1804030487592
-11.6252146239112
187.578118033022
-47.657453438228
-47.6053126880688
-61.8547952880281
-28.3249782778112
14.0928971520434
162.107997233469
213.945201190015
228.620559246439
136.222770083454
170.874945072241
231.535842067904
207.809658838271
3.9028166493199
184.179721606506
245.20385001987
182.377560175801
222.95677671761
258.889172667884
238.503760713478
180.268091112337
178.130116603214
164.224676844036
