# Supplementary material for: CaV1 and CaV2 calcium channels mediate the release of distinct pools of synaptic vesicles
Source: eLife. 2023 Feb 23;12:e81407. doi: 10.7554/eLife.81407 (PMC10023163; doi:10.7554/eLife.81407)
Supplement: Figure 8—source data 1. [file elife-81407-fig8-data1.zip › Figure 8 - Source Data 1/unc-13short/5/1/unc13_to_cav1.csv]

-164.720838359948
-140.329507541091
-34.8287962093309
-57.9824033855089
172.015440504534
-17.5551680683006
86.0487778695865
170.751568591194
-28.1319334837494
-61.8288063992109
20.8818863636666
10.7023697914906
97.5428803002837
94.3796304290822
147.758977744018
203.659169737578
163.699494095571
104.155918173177
-51.3330972487461
99.1712127936416
60.4910019387394
-29.6835160361352
148.312626015123
88.3996445707685
225.19295079992
43.694413072993
-54.3253376500311
176.752832419334
163.327346037147
-213.478217208788
40.8128412146307
30.3228181459331
0.812506177024716
-47.2264611884234
62.3506932204241
-71.021511434577
-131.449910468275
138.37447110859
72.6358673401032
194.361803289753
-8.79736932930837
-123.683461599911
-61.0492648689801
-38.8304727229829
-26.0925502296845
62.0425665973053
92.7434218914291
89.5775676136568
