# Supplementary material for: CaV1 and CaV2 calcium channels mediate the release of distinct pools of synaptic vesicles
Source: eLife. 2023 Feb 23;12:e81407. doi: 10.7554/eLife.81407 (PMC10023163; doi:10.7554/eLife.81407)
Supplement: Figure 8—source data 1. [file elife-81407-fig8-data1.zip › Figure 8 - Source Data 1/unc-13short/5/1/unc13_to_cav2.csv]

150.773061124713
186.559592223726
41.4335587212536
67.6442608428606
152.899193075534
179.596561166189
158.008990853143
63.6108435587876
251.99541531288
66.181014512109
113.555716243922
212.301173995972
290.694293784293
80.38833249851
5.87428789510068
95.531957123666
113.481590479239
188.365032294008
103.928935591184
105.138055747127
142.68655552482
228.405353744378
65.3026365857522
59.5581518540948
37.1591872290919
61.4715913497512
307.838144862104
106.966400928693
201.469281077238
14.5635412961583
-11.7143971774394
96.0811348206298
93.1274539849255
80.6299302975558
250.595009177205
66.1858400246574
109.399490046873
158.312251782971
89.0663098119603
52.4520044671972
167.056222573691
122.584424850318
25.6398150503146
113.511534255234
142.422492911383
247.847976246172
282.726643318038
115.085256831665
122.621024023257
163.319312715415
172.849413589721
103.958456712156
160.10911763611
81.7755613575473
151.732479076631
218.738894848953
167.629815143333
217.644328052585
196.665246024379
296.149397310677
206.262729020615
107.587145829843
94.3003278354363
289.454996779461
58.3775274089585
91.4877274956725
110.683435886882
249.413748600284
264.750405452984
165.561472893449
-31.2157089272478
130.605608883468
-25.9018376087943
311.781871093925
4.82637567778511
166.368144224875
224.106361430512
154.061709981646
-8.08142442256121
82.574964870596
229.671018266568
148.357718586745
277.247065119167
273.443883002136
195.776547185224
234.474978854125
137.332937314004
161.428207814693
-136.512728329804
142.998696255727
123.030077352638
324.247340638014
123.779775847171
39.7404359065931
112.119062032839
159.217269744699
274.582511555443
190.862994095732
155.736616530357
-175.890140391891
78.3438611545535
192.64699627891
-10.4213842299059
194.176468722686
35.6238796080725
333.193841831548
96.7087576982085
125.393637950005
-1.33334607163306
148.948886486341
99.5508910430508
-99.8952552216415
194.1172529548
163.939181079139
352.766316083107
126.140616874344
335.282657311732
