# Supplementary material for: CaV1 and CaV2 calcium channels mediate the release of distinct pools of synaptic vesicles
Source: eLife. 2023 Feb 23;12:e81407. doi: 10.7554/eLife.81407 (PMC10023163; doi:10.7554/eLife.81407)
Supplement: Figure 8—source data 1. [file elife-81407-fig8-data1.zip › Figure 8 - Source Data 1/unc-13short/5/1/unc13_to_unc13(cav1).csv]

-200.108839910234
-175.717509091377
-70.2167977596168
-93.3704049357948
136.627438954248
-52.9431696185866
50.6607763193006
135.363567040908
-63.5199350340354
-97.2168079494968
-14.5061151866194
-24.6856317587954
62.1548787499978
58.9916288787963
112.370976193733
168.271168187292
128.311492545286
68.7679166228909
-86.721098799032
63.7832112433557
25.1030003884534
-65.0715175864211
112.924624464837
53.0116430204826
189.804949249634
8.30641152270709
-89.713339200317
141.364830869048
127.939344486861
-248.866218759073
5.42483966434474
-5.06518340435287
-34.5754953732612
-82.6144627387093
26.9626916701382
-106.409512984863
-166.837912018561
102.986469558304
37.2478657898173
158.973801739467
-44.1853708795943
-159.071463150197
-96.4372664192661
-74.2184742732688
-61.4805517799705
26.6545650470193
57.3554203411431
54.1895660633709
