# Supplementary material for: CaV1 and CaV2 calcium channels mediate the release of distinct pools of synaptic vesicles
Source: eLife. 2023 Feb 23;12:e81407. doi: 10.7554/eLife.81407 (PMC10023163; doi:10.7554/eLife.81407)
Supplement: Figure 8—source data 1. [file elife-81407-fig8-data1.zip › Figure 8 - Source Data 1/unc-13short/5/2.csv]

image-ID	cycle	z-step	frame	accum	photon-count	photon-count11	photon-count12	photon-count21	photon-count22	psfx	psfy	psfz	psf-photon-count	x	y	z	stdev	amp	background11	background12	background21	background22	maxResidualSlope	chisq	log-likelihood	accuracy	llr	time-point	precisionx	precisiony	precisionz	vis-probe
4	0	0	4	1	518.933	241.731	277.202	0	0	-11.3626	31.5091	65.7418	455.089	7186.88	5649.11	-65.7418	0	14.4527	7.42483	9.57583	0	0	0.45194	219.866	-560.177	10.7926	286.478	0	24.1106	23.2758	79.6643	0
7	0	0	7	1	477.246	253.565	223.681	0	0	-28.4378	8.8588	181.4	453.633	7104.3	5671.76	-181.4	0	15.1041	7.62449	10.0203	0	0	0.502817	197.465	-546.988	11.9182	330.164	0	24.8871	23.8279	77.1284	0
8	0	0	8	1	654.75	248.262	406.488	0	0	58.7169	63.3769	76.9174	654.087	7116.8	5617.24	-76.9174	0	20.488	7.77826	8.95518	0	0	0.6235	216.605	-557.013	8.32784	397.189	0	17.8512	17.1793	59.647	0
10	0	0	10	1	493.626	187.06	306.566	0	0	17.9169	58.4965	-29.3208	505.142	7157.6	5622.12	29.3208	0	15.7357	7.2749	9.11389	0	0	0.602932	197.959	-543.489	11.367	306.139	0	21.9426	21.0835	75.0537	0
12	0	0	12	1	607.239	277.244	329.996	0	0	28.307	43.0368	158.5	647.716	7147.21	5637.58	-158.5	0	20.9524	6.95971	9.41981	0	0	0.48197	238.308	-570.102	9.02027	366.386	0	18.0177	17.4799	57.5828	0
13	0	0	13	1	416.667	171.776	244.891	0	0	-5.11993	15.3517	144.032	407.805	7080.98	5565.61	-144.032	0	13.2635	7.95259	9.53582	0	0	0.316526	193.178	-539.447	13.9132	269.465	0	26.9932	25.9638	85.0166	0
14	0	0	14	1	337.432	149.104	188.329	0	0	-82.8157	157.396	189.434	253.641	7158.68	5622.88	-189.434	0	8.69058	7.0163	8.11289	0	0	0.31303	227.516	-544.458	17.3629	242.744	0	39.201	37.3416	119.004	0
17	0	0	17	1	449.554	219.24	230.314	0	0	-13.8812	24.7069	164.809	407.931	7089.74	5655.91	-164.809	0	13.392	7.31886	7.88139	0	0	0.294863	170.161	-523.959	12.5189	252.015	0	26.1263	24.9352	81.4322	0
18	0	0	18	1	476.315	260.674	215.641	0	0	-16.9724	11.1567	256.588	409.276	7092.83	5669.46	-256.588	0	14.1634	6.73566	8.64417	0	0	0.412777	208.326	-539.07	11.7379	301.249	0	26.5376	25.4727	82.2293	0
27	0	0	27	1	562.504	236.937	325.567	0	0	82.7851	37.2888	-26.9058	444.892	7092.74	5643.33	26.9058	0	13.7781	7.92264	8.90899	0	0	0.172627	259.518	-573.367	9.85796	398.727	0	24.501	23.6139	84.9076	0
28	0	0	28	1	540.17	258.635	281.536	0	0	23.1022	-15.0661	187.141	603.543	7052.76	5695.69	-187.141	0	19.954	6.11211	8.19432	0	0	0.265176	173.034	-529.395	10.1221	373.758	0	18.495	17.8447	58.6858	0
33	0	0	33	1	383.371	140.69	242.68	0	0	46.6108	88.2745	143.271	251.515	7029.25	5692.01	-143.271	0	8.04822	6.49485	7.50707	0	0	0.163155	201.724	-526.093	14.8255	233.79	0	38.7688	37.48	122.524	0
35	0	0	35	1	323.78	160.449	163.331	0	0	-35.335	64.5148	87.8467	153.067	7111.2	5715.77	-87.8467	0	4.91097	6.31613	8.34947	0	0	0.060673	168.221	-511.061	18.1041	231.161	0	61.385	58.3741	191.932	0
36	0	0	36	1	465.903	241.436	224.466	0	0	48.5728	13.6165	111.779	441.321	7326.27	5069.04	-111.779	0	14.0509	6.42952	7.77035	0	0	0.27423	229.354	-538.653	11.9233	325.309	0	23.9182	23.1542	76.5636	0
38	0	0	38	1	356.749	192.601	164.148	0	0	-20.8488	0.486661	128.039	219.522	7096.71	5779.79	-128.039	0	7.15001	5.99064	7.43482	0	0	0.238269	300.56	-572.207	15.9903	322.673	0	42.9391	41.3737	132.782	0
41	0	0	41	1	573.953	241.445	332.508	0	0	43.1636	63.3642	231.221	614.409	7132.36	5617.26	-231.221	0	20.5341	5.83039	9.99472	0	0	0.395292	317.613	-574.829	9.54092	416.771	0	18.6423	18.1829	59.8088	0
45	0	0	45	1	402.814	189.737	213.076	0	0	60.5689	68.9588	-45.3212	351.615	7114.95	5711.32	45.3212	0	10.8898	6.24728	7.76864	0	0	0.172315	205.103	-534.707	14.0135	321.454	0	28.6793	27.755	98.0527	0
48	0	0	48	1	596.075	274.481	321.594	0	0	80.123	36.664	122.213	554.809	7095.4	5643.96	-122.213	0	17.6089	6.18188	7.69589	0	0	0.269818	231.366	-549.9	9.06428	394.841	0	19.6048	18.8544	63.2302	0
49	0	0	49	1	426.191	194.653	231.538	0	0	32.6165	-4.25624	258.549	320.598	7043.24	5684.88	-258.549	0	10.9955	6.61288	7.67647	0	0	0.154193	212.198	-541.107	13.1876	297.632	0	32.1959	31.0524	99.7981	0
50	0	0	50	1	384.003	204.875	179.128	0	0	-6.89952	65.9774	164.722	309.842	7082.76	5614.64	-164.722	0	10.1169	7.03707	8.14779	0	0	0.317475	168.181	-516.778	14.9667	226.224	0	33.2052	31.6529	102.852	0
51	0	0	51	1	327.19	130.416	196.774	0	0	30.2038	55.6919	152.773	237.381	7145.32	5724.59	-152.773	0	7.65156	6.2173	7.85079	0	0	0.146038	208.174	-531.644	17.7765	251.561	0	40.9749	39.607	126.837	0
52	0	0	52	1	445.139	200.618	244.521	0	0	86.4229	5.54934	-80.8048	415.367	7089.1	5675.07	80.8048	0	13.0229	6.16542	7.86667	0	0	0.155534	180.794	-523.941	12.5245	282.968	0	24.8182	24.0639	86.2061	0
57	0	0	57	1	384.309	195.938	188.371	0	0	24.3355	21.5192	214.368	314.698	7151.19	5659.1	-214.368	0	10.4852	6.00096	8.13468	0	0	0.24156	189.668	-516.905	14.7856	240.474	0	31.9598	31.192	99.09	0
58	0	0	58	1	503.102	240.962	262.141	0	0	36.242	57.0024	11.3914	400.695	7039.62	5723.28	-11.3914	0	12.4502	5.58942	6.81476	0	0	0.165358	232.615	-537.469	10.7978	313.237	0	24.6033	23.9501	84.3523	0
60	0	0	60	1	401.923	193.712	208.212	0	0	43.5347	-5.81623	1.12923	331.19	7131.99	5686.44	-1.12923	0	10.37	5.07089	7.28078	0	0	0.219887	248.104	-545.26	13.8157	303.702	0	28.9512	27.9184	96.1718	0
69	0	0	69	1	468.868	241.078	227.79	0	0	1.0869	-15.406	98.3693	429.141	7174.43	5596.37	-98.3693	0	13.8106	5.19085	7.66205	0	0	0.312983	293.539	-565.572	11.6928	351.674	0	23.2554	22.5736	75.5971	0
74	0	0	74	1	311.103	153.651	157.452	0	0	-2.16016	68.0272	-36.5177	296.461	7177.68	5612.59	36.5177	0	9.27334	5.28491	7.32856	0	0	0.218454	322.024	-572.618	18.5126	326.447	0	32.0944	30.7982	108.091	0
75	0	0	75	1	446.61	158.567	288.042	0	0	-6.94371	77.1955	-104.474	458.917	7082.8	5703.08	104.474	0	14.52	5.38848	6.1601	0	0	0.389077	184.442	-515.09	12.2235	324.34	0	21.7821	20.9516	77.79	0
82	0	0	82	1	578.968	259.818	319.15	0	0	47.9233	22.2462	131.173	584.906	7127.6	5658.37	-131.173	0	18.7151	5.83897	7.69055	0	0	0.270226	253.988	-567.23	9.33231	418.552	0	18.6035	17.9929	59.9187	0
83	0	0	83	1	317.194	156.559	160.634	0	0	29.1838	44.4849	208.566	199.306	7046.68	5636.14	-208.566	0	6.59791	5.34119	6.87051	0	0	0.199713	204.013	-523.784	18.0364	270.641	0	46.2327	44.0498	141.879	0
86	0	0	86	1	339.489	150.659	188.83	0	0	-63.7523	56.276	7.38884	240.951	7139.61	5624.34	-7.38884	0	7.70218	5.22468	7.42923	0	0	0.451695	252.15	-542.923	16.7589	258.028	0	38.4774	36.2112	125.347	0
93	0	0	93	1	598.455	261.369	337.086	0	0	56.7451	54.602	-43.7245	491.26	7118.78	5626.02	43.7245	0	15.2359	6.00133	7.74137	0	0	0.330276	266.603	-577.601	9.01538	381.147	0	21.4453	20.6429	73.5773	0
97	0	0	97	1	628.71	244.628	384.083	0	0	-16.679	-10.4262	-39.6151	662.924	7092.54	5691.05	39.6151	0	21.0714	4.8659	5.93227	0	0	0.396063	176.752	-519.949	8.3904	399.708	0	15.7599	15.1625	54.2508	0
98	0	0	98	1	372.756	156.36	216.396	0	0	17.5113	42.2857	47.4797	368.013	7158.01	5737.99	-47.4797	0	11.5471	5.97691	7.76762	0	0	0.434702	173.951	-519.624	15.2551	248.041	0	27.3875	26.3633	90.7808	0
100	0	0	100	1	497.501	230.158	267.343	0	0	14.8292	-44.1791	29.0095	425.533	7160.69	5724.8	-29.0095	0	13.5557	5.31847	7.42902	0	0	0.169085	259.29	-558.521	10.9506	296.867	0	23.4036	22.6284	78.1723	0
109	0	0	109	1	344.889	150.333	194.556	0	0	21.0684	-8.58974	-29.815	282.805	7154.45	5689.21	29.815	0	8.89825	5.69128	5.78765	0	0	0.21497	268.641	-544.149	16.287	1	0	31.7781	30.6626	111.169	0
110	0	0	110	1	370.067	144.128	225.939	0	0	30.3726	-37.3278	37.9943	306.131	7045.49	5717.95	-37.9943	0	9.71509	4.88208	7.00775	0	0	0.105573	213.402	-516.364	15.0835	250.92	0	30.3775	29.506	100.578	0
114	0	0	114	1	416.052	201.939	214.113	0	0	67.1494	22.8177	116.928	346.714	7108.37	5657.8	-116.928	0	11.0168	4.58174	6.87439	0	0	0.148616	243.536	-531.218	13.1811	298.272	0	27.5027	26.4392	87.2362	0
115	0	0	115	1	375.866	168.505	207.362	0	0	57.9105	46.1604	-91.7837	300.144	7117.61	5634.46	91.7837	0	9.38878	5.70042	6.61739	0	0	0.262544	287.367	-550.737	14.9109	304.422	0	31.4794	30.194	112.097	0
117	0	0	117	1	379.032	186.117	192.916	0	0	35.5257	35.5974	149.661	320.236	7040.33	5744.68	-149.661	0	10.3175	5.66522	6.86497	0	0	0.117142	197.964	-523.606	14.7989	268.44	0	30.3093	29.4212	95.6475	0
119	0	0	119	1	564.557	256.427	308.13	0	0	79.7774	8.27059	115.51	547.271	7095.74	5772.01	-115.51	0	17.4014	5.61607	6.17787	0	0	0.2975	224.568	-547.838	9.48514	393.776	0	19.007	18.4946	61.7551	0
123	0	0	123	1	323.015	142.191	180.824	0	0	6.50681	41.2412	96.545	216.281	7069.35	5739.04	-96.545	0	6.88477	4.95301	6.37373	0	0	0.312012	229.765	-534.874	17.4885	247.336	0	41.3316	39.632	130.829	0
126	0	0	126	1	334.271	170.193	164.078	0	0	-70.4388	16.781	64.6581	237.883	7146.3	5763.5	-64.6581	0	7.7363	4.87123	5.80079	0	0	0.266245	259.283	-548.147	16.711	265.23	0	36.8531	34.9146	118.812	0
128	0	0	128	1	383.448	187.137	196.311	0	0	35.6826	19.9069	116.894	347.144	7139.84	5660.71	-116.894	0	11.0813	5.04952	6.50091	0	0	0.133739	243.353	-543.267	14.462	279.911	0	27.4178	26.478	87.5415	0
130	0	0	130	1	332.919	148.453	184.465	0	0	15.7261	-19.4131	-71.3362	235.77	7159.79	5700.03	71.3363	0	7.48548	5.69388	6.1699	0	0	0.250463	169.018	-500.306	17.0201	218.992	0	37.6943	36.3473	133.189	0
132	0	0	132	1	428.076	182.041	246.035	0	0	-32.9915	-7.45141	160.405	325.917	7108.85	5787.73	-160.405	0	10.8012	4.61324	6.56177	0	0	0.32056	191.838	-520.336	12.748	208.497	0	28.8397	27.7479	89.3432	0
138	0	0	138	1	524.686	230.673	294.013	0	0	73.2708	69.2308	-37.4117	541.023	7102.25	5711.05	37.4117	0	16.7257	5.34373	7.20542	0	0	0.470554	169.204	-522.667	10.3181	397.058	0	19.4745	18.8638	66.4028	0
139	0	0	139	1	357.67	141.086	216.584	0	0	50.596	-15.9858	69.2412	254.489	7025.26	5796.27	-69.2412	0	8.0549	5.90095	6.56367	0	0	0.227753	216.881	-533.429	15.7947	262.11	0	36.1291	35.8494	119.775	0
147	0	0	147	1	470.732	187.312	283.419	0	0	-11.1116	30.2252	134.524	477.562	7086.97	5750.06	-134.524	0	15.475	4.12717	6.00499	0	0	0.387582	281.931	-552.114	11.3885	1	0	20.5568	19.683	65.4107	0
149	0	0	149	1	404.77	195.063	209.707	0	0	65.965	4.21747	128.453	337.209	7009.9	5776.06	-128.453	0	10.7861	4.54108	6.13321	0	0	0.247452	244.329	-533.345	13.5014	270.878	0	27.3917	27.1361	88.448	0
150	0	0	150	1	326.575	138.586	187.989	0	0	-47.1343	66.9887	170.89	265.27	7122.99	5812.95	-170.89	0	8.80394	4.4376	6.44567	0	0	0.297876	259.986	-549.268	17.1661	267.05	0	34.3922	32.9186	105.456	0
156	0	0	156	1	412.997	193.655	219.342	0	0	114.732	-47.5196	240.173	395.809	7060.79	5728.14	-240.173	0	13.4394	4.81875	5.77947	0	0	0.116414	235.053	-530.343	13.2058	306.667	0	24.526	23.8418	76.2187	0
159	0	0	159	1	451.068	188.078	262.99	0	0	42.1719	26.0511	77.4678	248.36	7033.69	5654.57	-77.4678	0	7.82596	5.12795	6.47749	0	0	0.185923	200.193	-520.225	12.0911	1	0	36.4909	35.0254	119.581	0
160	0	0	160	1	312.424	144.006	168.418	0	0	21.2525	28.8248	0.121997	229.818	7054.61	5651.8	-0.121997	0	7.17741	5.17881	6.38929	0	0	0.17478	217.594	-521.206	18.2189	268.599	0	38.8409	37.2058	131.544	0
162	0	0	162	1	287.096	144.827	142.269	0	0	8.15961	32.0623	322.896	207.601	7067.7	5748.22	-322.896	0	7.44693	4.89541	6.00671	0	0	0.144632	199.799	-514.249	19.8963	279.113	0	44.4166	42.8413	144.278	0
165	0	0	165	1	320.805	145.385	175.42	0	0	63.3862	16.662	-82.128	271.736	7112.13	5663.96	82.128	0	8.51664	5.11388	6.15123	0	0	0.153673	241.261	-536.9	17.6206	277.519	0	33.3658	32.1468	116.851	0
176	0	0	176	1	435.969	186.421	249.548	0	0	4.63934	93.0738	133.218	589.641	7071.22	5687.21	-133.218	0	18.9544	3.17944	4.32228	0	0	0.630217	373.52	-553.176	12.0957	1	0	16.358	15.6239	53.453	0
178	0	0	178	1	300.334	125.684	174.65	0	0	-1.53446	61.0729	41.4837	202.599	7077.4	5619.55	-41.4837	0	6.36672	3.8031	5.97489	0	0	0.124524	246.56	-527.146	18.595	297.741	0	41.8205	39.5267	135.075	0
179	0	0	179	1	350.062	168.249	181.813	0	0	72.3212	-35.1482	66.7834	228.566	7003.54	5715.77	-66.7834	0	7.24815	4.22705	5.68965	0	0	0.0952338	221.321	-518.368	15.7286	277.004	0	36.9414	36.3123	122.925	0
187	0	0	187	1	288.882	126.005	162.877	0	0	-3.55495	-29.011	303.41	216.402	7079.42	5709.63	-303.41	0	7.75241	5.04805	6.31655	0	0	0.182871	197.806	-511.951	19.8697	219.629	0	42.6876	41.1107	135.6	0
196	0	0	196	1	385.005	142.99	242.015	0	0	78.8115	23.6531	-21.1615	306.359	6997.05	5656.97	21.1615	0	9.50597	4.90317	5.43434	0	0	0.215341	186.836	-505.24	14.235	244.56	0	28.8357	28.2516	102.872	0
198	0	0	198	1	362.744	168.111	194.632	0	0	72.4966	22.3308	114.637	277.801	7103.02	5757.95	-114.637	0	8.81713	5.60354	6.34424	0	0	0.147584	166.477	-500.315	15.4615	226.097	0	33.7462	32.6883	106.941	0
199	0	0	199	1	289.878	150.37	139.508	0	0	21.1613	62.8242	260.665	276.18	7054.7	5717.46	-260.665	0	9.44556	4.47906	6.14095	0	0	0.201943	209.496	-521.664	19.5893	223.89	0	33.5974	32.1567	105.041	0
203	0	0	203	1	497.099	204.151	292.949	0	0	32.5876	37.8669	50.4902	485.343	7043.27	5742.41	-50.4902	0	15.2021	4.29073	6.61351	0	0	0.350299	278.584	-552.024	10.7963	453.278	0	20.4554	19.8435	68.2539	0
208	0	0	208	1	410.144	188.992	221.152	0	0	19.2198	25.5308	254.457	494.413	7056.64	5754.75	-254.457	0	16.8897	4.13852	4.98381	0	0	0.261866	160.114	-498.368	13.1221	356.934	0	19.9992	19.3159	62.8544	0
211	0	0	211	1	277.759	131.433	146.326	0	0	68.8936	-6.47347	293.57	178.111	7106.63	5786.75	-293.57	0	6.22103	5.08246	5.42835	0	0	0.0397793	167.333	-497.569	20.5685	208.278	0	50.3358	49.1738	154.762	0
215	0	0	215	1	389.857	196.876	192.981	0	0	18.7779	37.5306	232.173	477.155	7057.08	5742.75	-232.173	0	16.0562	2.99655	6.03142	0	0	0.37944	240.341	-526.79	13.7866	1	0	20.0688	19.2783	64.3752	0
217	0	0	217	1	528.712	236.475	292.237	0	0	25.6127	79.4955	130.609	572.679	7050.25	5700.78	-130.609	0	18.3088	4.87925	5.35571	0	0	0.471181	239.3	-545.646	10.0671	470.202	0	17.7556	17.1028	58.14	0
220	0	0	220	1	277.037	128.433	148.604	0	0	-14.5226	-44.5288	-78.7669	186.177	7090.38	5725.15	78.7669	0	6.00717	4.4013	6.64889	0	0	0.222618	221.065	-519.545	20.7161	220.766	0	46.3146	44.7587	153.293	0
221	0	0	221	1	408.007	166.043	241.964	0	0	-12.1657	12.9914	-92.5984	450.955	7088.03	5667.63	92.5984	0	14.3663	4.89591	5.58527	0	0	0.33951	187.986	-516.289	13.3713	311.423	0	21.3256	20.4457	75.4086	0
222	0	0	222	1	454.971	218.748	236.223	0	0	37.4869	48.8765	145.684	498.392	7038.37	5731.4	-145.684	0	16.0088	4.01964	6.35759	0	0	0.350581	181.229	-513.714	11.8327	349.027	0	19.8902	19.2354	64.1564	0
223	0	0	223	1	411.379	173.745	237.634	0	0	30.2715	-20.4542	-63.6969	406.887	7145.25	5701.07	63.6969	0	12.87	4.38374	5.62951	0	0	0.168413	249.591	-536.666	13.1857	292.649	0	22.9134	22.1508	78.7418	0
226	0	0	226	1	454.618	195.939	258.679	0	0	76.4599	-54.3448	215.23	524.58	7099.06	5734.96	-215.23	0	17.6273	4.294	6.23667	0	0	0.124599	273.055	-562.231	11.8672	1	0	19.2365	18.743	60.6318	0
228	0	0	228	1	468.207	174.788	293.419	0	0	-19.9688	19.7572	95.4331	555.718	7095.83	5760.52	-95.4331	0	17.8588	3.54789	5.71226	0	0	0.346367	258.286	-557.154	11.3632	347.308	0	17.7852	17.0241	57.7845	0
231	0	0	231	1	558.7	265.326	293.374	0	0	64.2106	50.4089	217.474	661.161	7111.31	5729.87	-217.474	0	21.8678	3.45398	5.51821	0	0	0.372423	265.396	-548.539	9.38648	434.562	0	15.6664	15.1672	50.1487	0
233	0	0	233	1	453.167	200.349	252.818	0	0	14.035	8.13409	101.743	468.969	7161.49	5672.49	-101.743	0	14.9925	4.26047	6.20332	0	0	0.446431	220.086	-533.447	11.9016	361.44	0	20.7369	20.0563	67.4888	0
234	0	0	234	1	434.643	212.971	221.672	0	0	-46.3765	6.97027	132.841	395.019	7122.24	5673.65	-132.841	0	12.9892	4.08674	6.17201	0	0	0.311863	196.987	-515.439	12.4293	307.757	0	23.8528	22.6869	75.1537	0
236	0	0	236	1	373.633	161.369	212.264	0	0	22.7371	-33.8165	70.4625	335.465	7152.78	5714.44	-70.4625	0	10.7163	3.85164	5.3886	0	0	0.170408	229.495	-515.567	14.531	302.863	0	26.3095	25.3991	86.2637	0
237	0	0	237	1	383.628	221.528	162.1	0	0	58.4495	25.7965	347.508	330.88	7117.07	5754.48	-347.508	0	11.9629	5.01603	7.0563	0	0	0.207752	219.229	-530.609	14.5175	308.562	0	30.3441	29.8897	104.182	0
238	0	0	238	1	449.304	177.12	272.184	0	0	60.8547	34.3125	140.758	397.557	7015.01	5745.97	-140.758	0	12.7226	5.21786	6.52443	0	0	0.281138	216.954	-529.841	12.1583	292.557	0	24.6219	24.1133	79.4289	0
242	0	0	242	1	372.221	169.004	203.217	0	0	31.7665	-45.5378	105.021	351.149	7044.09	5726.16	-105.021	0	11.3356	4.56849	4.61086	0	0	0.227397	206.475	-511.142	14.6017	1	0	25.1217	24.501	82.7587	0
244	0	0	244	1	378.211	145.718	232.494	0	0	40.1523	55.8349	-6.84382	354.05	7135.37	5724.45	6.84382	0	10.9851	3.76255	5.40904	0	0	0.200762	237.262	-529.273	14.3255	300.994	0	25.4611	24.516	85.5099	0
249	0	0	249	1	549.615	259.322	290.293	0	0	51.8084	15.3683	119.934	638.136	7123.71	5665.25	-119.934	0	20.3535	3.0358	5.4973	0	0	0.375859	335.812	-566.54	9.51233	1	0	15.6317	15.09	51.1926	0
250	0	0	250	1	564.064	225.282	338.782	0	0	52.1779	-43.9432	116.495	462.886	7123.34	5724.56	-116.495	0	14.938	5.06255	7.32637	0	0	0.428632	275.816	-567.401	9.52066	374.898	0	21.8317	21.1941	69.9846	0
253	0	0	253	1	346.251	158.684	187.567	0	0	-3.72392	27.4045	233.812	385.491	7079.58	5752.88	-233.812	0	13.0711	3.49346	4.84262	0	0	0.256891	205.684	-495.556	15.6418	275.73	0	23.7743	22.7694	73.9311	0
262	0	0	262	1	469.598	214.36	255.238	0	0	38.741	66.7894	78.5863	374.572	7037.12	5613.83	-78.5863	0	11.7671	3.90418	5.81554	0	0	0.312917	213.882	-518.891	11.3774	275.612	0	24.5659	23.5057	81.0448	0
266	0	0	266	1	371.875	163.419	208.456	0	0	-15.3129	47.5266	214.124	321.21	7091.17	5633.09	-214.124	0	10.7837	3.5831	5.78932	0	0	0.280709	228.855	-518.528	14.6059	276.766	0	28.014	26.632	87.3758	0
267	0	0	267	1	461.924	221.031	240.893	0	0	43.801	26.2105	187.834	402.388	7131.72	5654.41	-187.834	0	13.1705	4.54939	6.46765	0	0	0.164433	194.553	-508.959	11.7124	278.375	0	24.1313	23.3929	75.8751	0
268	0	0	268	1	325.709	144.053	181.656	0	0	24.0241	-1.72168	7.56762	262.087	7051.84	5582.68	-7.56762	0	8.22798	4.29121	5.76957	0	0	0.226288	241.656	-524.902	17.0691	268.947	0	33.0748	31.8362	111.673	0
269	0	0	269	1	471.809	213.6	258.209	0	0	52.3376	75.0279	148.602	460.834	7123.18	5705.25	-148.602	0	14.7658	4.3136	5.69313	0	0	0.196474	212.972	-525.06	11.356	361.66	0	21.1342	20.4063	67.4577	0
271	0	0	271	1	442	205.482	236.518	0	0	35.8921	8.30478	177.11	415.544	7039.97	5672.32	-177.11	0	13.5858	3.55027	6.17393	0	0	0.362603	217.88	-521.812	12.1303	312.433	0	22.6414	21.7482	72.3094	0
273	0	0	273	1	320.73	165.479	155.251	0	0	69.8606	9.36094	38.6931	225.637	7105.66	5571.6	-38.6931	0	7.04892	3.87908	5.48208	0	0	0.0769717	234.152	-522.589	17.2156	286.179	0	37.1098	35.7383	122.666	0
276	0	0	276	1	475.055	174.113	300.942	0	0	43.0654	47.0845	-47.7938	538.897	7132.46	5633.54	47.7938	0	16.7615	5.2018	5.53897	0	0	0.281687	152.506	-496.669	11.3492	402.226	0	18.4948	17.7916	65.3261	0
277	0	0	277	1	523.161	202.594	320.567	0	0	13.263	5.26476	20.0777	517.75	7062.6	5675.36	-20.0777	0	16.2836	4.00197	5.3438	0	0	0.236397	257.437	-533.6	10.1069	385.785	0	18.5952	17.8572	63.441	0
278	0	0	278	1	493.637	221.271	272.366	0	0	51.5446	61.6615	26.672	466.865	7123.98	5618.96	-26.672	0	14.4937	3.2179	5.28315	0	0	0.192202	219.577	-520.143	10.6697	1	0	19.9357	19.0843	67.0217	0
281	0	0	281	1	370.734	173.28	197.454	0	0	14.1155	26.0197	102.851	377.01	7161.4	5654.6	-102.851	0	12.0238	4.00504	4.9542	0	0	0.160631	286.518	-527.764	14.6243	1	0	23.8549	23.0034	77.7616	0
282	0	0	282	1	506.188	269.76	236.428	0	0	62.0017	46.4997	126.388	511.022	7113.52	5634.12	-126.388	0	16.2524	3.79667	5.89947	0	0	0.380012	234.658	-540.73	10.4884	1	0	19.1615	18.4295	61.9442	0
284	0	0	284	1	489.357	180.899	308.457	0	0	31.0063	57.7801	-39.8846	509.174	7044.85	5722.5	39.8846	0	15.8364	3.39717	4.74489	0	0	0.308016	298.517	-541.118	10.7503	427.227	0	18.3843	17.9598	63.4967	0
288	0	0	288	1	306.927	146.23	160.697	0	0	-39.327	-11.0128	11.4156	208.19	7015.53	5591.97	-11.4156	0	6.66235	4.06644	5.15715	0	0	0.204427	253.904	-525.398	18.0645	254.187	0	38.9058	37.2959	132.501	0
289	0	0	289	1	562.098	256.71	305.389	0	0	17.5519	60.4255	145.442	623.112	7058.31	5620.19	-145.442	0	20.0743	4.05451	5.39519	0	0	0.365234	209.855	-518.311	9.36781	463.688	0	16.3629	15.6359	53.2348	0
290	0	0	290	1	371.981	169.373	202.608	0	0	49.9399	23.1929	25.4315	341.797	7025.92	5557.77	-25.4315	0	10.6568	3.54709	5.86649	0	0	0.0513569	266.37	-531.291	14.6035	330.755	0	26.1134	25.2841	87.5553	0
292	0	0	292	1	215.037	114.396	100.641	0	0	64.9547	27.5411	57.5558	178.534	7110.57	5752.74	-57.5558	0	5.58322	3.95509	4.73602	0	0	0.0986574	242.056	-512.998	26.8069	1	0	44.9422	43.4038	146.808	0
329	0	0	329	1	325.572	161.487	164.085	0	0	24.0868	39.0301	87.997	259.588	7151.43	5641.59	-87.997	0	8.21458	4.39221	5.23752	0	0	0.135473	209.271	-505.217	17.0055	281.811	0	33.2532	31.9383	107.985	0
336	0	0	336	1	304.944	155.176	149.767	0	0	108.053	-33.8303	-103.811	200.863	7067.47	5614.79	103.811	0	6.39181	3.58479	4.87082	0	0	0.0769778	196.964	-492.287	18.0133	277.248	0	39.7802	38.4205	140.586	0
354	0	0	354	1	308.426	176.01	132.416	0	0	61.5572	33.4451	114.468	213.137	7313.28	5248.53	-114.468	0	6.76223	3.94302	5.21028	0	0	0.214214	204.515	-502.486	17.946	234.181	0	39.5588	37.9304	125.509	0
355	0	0	355	1	311.769	129.724	182.045	0	0	63.1464	106.38	-16.3118	201.652	7311.69	5175.6	16.3118	0	6.22815	3.53815	4.91159	0	0	0.203357	247.727	-507.317	17.574	280.113	0	40.6996	39.1675	135.848	0
463	0	0	463	1	253.351	123.273	130.078	0	0	98.8103	-92.367	245.666	184.358	7076.71	5673.33	-245.666	0	6.38147	2.73341	4.56685	0	0	0.10287	297.285	-528.359	21.7221	1	0	41.6061	40.5195	129.5	0
576	0	0	576	1	248.913	119.096	129.817	0	0	41.7019	36.8619	8.98798	159.984	7133.82	5643.76	-8.98798	0	4.97636	3.30739	4.21815	0	0	0.0860856	233.905	-507.093	22.2893	250.42	0	47.2189	45.0927	157.858	0
622	0	0	622	1	279.321	134.41	144.911	0	0	95.5327	-1.60402	66.672	174.8	7179.65	5582.56	-66.672	0	5.49216	2.53432	4.60384	0	0	0.0349903	296.574	-519.732	19.4427	329.094	0	42.8079	41.6487	138.643	0
644	0	0	644	1	304.153	125.524	178.629	0	0	56.7142	31.8576	86.441	214.797	7318.13	5050.8	-86.441	0	6.76568	2.96302	4.20764	0	0	0.151731	246.959	-506.78	17.7693	275.481	0	36.9268	35.5008	117.652	0
649	0	0	649	1	313.5	151.291	162.209	0	0	70.9528	20.4176	37.4374	247.187	7303.89	5161.9	-37.4374	0	7.70582	2.44568	4.76892	0	0	0.0559986	307.123	-542.231	17.1431	350.076	0	32.7946	31.4133	105.734	0
652	0	0	652	1	268.506	127.797	140.709	0	0	32.0965	6.08457	-32.887	208.401	7342.74	5176.24	32.887	0	6.52527	2.91248	4.17131	0	0	0.0912125	223.446	-489.949	20.3442	1	0	37.8432	36.0186	124.566	0
663	0	0	663	1	307.972	157.573	150.398	0	0	101.288	1.46986	-4.36815	168.845	7273.55	5180.85	4.36815	0	5.25383	3.49668	4.14324	0	0	0.0761779	218.478	-502.924	17.6519	254.95	0	45.2153	43.7626	155.036	0
674	0	0	674	1	304.751	126.581	178.17	0	0	70.9297	73.1964	-26.5178	237.437	7204.25	5208.78	26.5178	0	7.33485	2.58999	4.42804	0	0	0.0698826	196.805	-486.377	17.6656	310.556	0	33.2254	32.3794	114.062	0
1125	0	0	1125	1	330.806	144.866	185.941	0	0	58.3455	-22.4699	98.472	344.684	7416.15	5204.79	-98.472	0	10.996	2.78959	3.94668	0	0	0.107097	268.018	-523.15	16.1359	338.807	0	24.5805	23.4384	78.9705	0
1200	0	0	1200	1	334.027	157.009	177.019	0	0	-32.7323	64.4764	-118.547	212.469	7606.89	5317.16	118.547	0	6.80251	2.93859	4.21665	0	0	0.228055	235.842	-511.263	16.0446	286.353	0	36.8259	37.0276	131.943	0
1264	0	0	1264	1	384.932	185.297	199.635	0	0	64.6932	12.3893	-117.306	335.958	7509.47	5269.59	117.306	0	10.6257	2.51443	3.68709	0	0	0.099993	263.195	-524.655	13.6343	360.641	0	24.7033	24.3166	87.3725	0
1271	0	0	1271	1	399.904	174.827	225.077	0	0	43.1298	32.5903	-105.823	384.137	7630.69	5349.05	105.823	0	12.0988	2.42671	3.57188	0	0	0.0549212	234.135	-503.554	13.0659	327.842	0	21.6107	22.0013	77.8241	0
1276	0	0	1276	1	427.817	187.031	240.785	0	0	107.922	40.5231	67.1795	372.186	7366.58	5241.46	-67.1795	0	11.6181	2.36421	4.08444	0	0	0.096083	234.802	-507.61	12.2037	357.515	0	22.9696	21.7631	75.0418	0
1310	0	0	1310	1	318.456	113.442	205.014	0	0	-10.7473	56.2345	-148.801	289.027	7584.91	5325.41	148.801	0	9.28504	4.10464	3.93196	0	0	0.215084	182.962	-485.518	17.1047	231.85	0	28.7962	28.7239	112.476	0
1327	0	0	1327	1	363.692	155.865	207.826	0	0	14.0156	-8.54757	-58.7309	271.896	7560.14	5290.53	58.7309	0	8.59404	2.70104	4.9744	0	0	0.166847	191.277	-488.377	14.6825	1	0	30.3271	30.3078	101.504	0
1328	0	0	1328	1	297.222	123.121	174.1	0	0	-24.583	42.4739	-112.901	245.15	7598.74	5339.17	112.901	0	7.83686	2.40302	3.82576	0	0	0.0998612	246.234	-518.627	17.9835	258.778	0	31.5671	31.7446	111.157	0
1343	0	0	1343	1	281.21	135.907	145.303	0	0	80.149	-40.0379	90.8285	172.463	7394.35	5222.36	-90.8285	0	5.5045	3.34423	3.46699	0	0	0.0461148	229.072	-494.795	19.2941	251.438	0	43.9676	41.6039	140.016	0
1366	0	0	1366	1	373.958	149.045	224.913	0	0	16.4686	-38.8922	-42.8913	364.176	7358.37	5121.55	42.8913	0	11.5759	3.00664	3.19094	0	0	0.192594	249.17	-512.902	14.0765	325.544	0	22.9227	21.6722	77.8159	0
1369	0	0	1369	1	290.971	125.348	165.623	0	0	60.8402	-22.2475	10.6302	210.477	7314	5204.57	-10.6302	0	6.60476	2.96474	3.969	0	0	0.151036	199.841	-480.97	18.6005	289.414	0	36.7072	35.1389	122.795	0
1373	0	0	1373	1	296.341	128.264	168.077	0	0	39.192	4.96066	58.6535	263.733	7335.65	5177.36	-58.6535	0	8.30635	2.76732	4.69117	0	0	0.131492	205.552	-492.49	18.3161	1	0	31.3289	29.8382	100.489	0
1375	0	0	1375	1	235.327	117.764	117.563	0	0	17.5931	69.4315	93.5194	157.883	7357.25	5212.55	-93.5194	0	4.99872	2.93021	4.21884	0	0	0.198684	256.576	-511.278	23.5644	1	0	48.7497	45.9115	151.973	0
2000	0	0	0	1	366.155	150.628	215.527	0	0	-7.14784	68.9191	145.769	233.792	7381.99	5213.06	-145.769	0	11.4517	15.2704	13.8174	0	0	0.177178	150.815	-548.773	47.6414	160.385	0	52.4645	49.7948	126.346	1
2013	0	0	13	1	321.107	159.435	161.672	0	0	15.3887	35.0395	1.00886	230.709	7259.79	5047.62	-1.00886	0	9.92003	14.6182	13.1734	0	0	0.145948	146.297	-539.778	56.4959	141.754	0	50.4422	48.6542	122.401	1
2015	0	0	15	1	318.158	159.43	158.728	0	0	64.1527	-54.9561	366.788	174.648	6712.73	5436.6	-366.788	0	10.7471	15.3693	13.811	0	0	0.0977659	117.439	-527.224	58.6122	140.277	0	73.6516	72.1719	363.223	1
2086	0	0	86	1	311.079	146.46	164.619	0	0	100.066	99.006	-23.881	195.094	7175.11	5282.63	23.881	0	8.14411	14.0097	12.8915	0	0	0.0689687	143.457	-538.125	58.3078	118.346	0	57.9041	56.3631	143.958	1
2120	0	0	120	1	396.571	169.872	226.7	0	0	-2.47946	35.3529	197.687	261.592	7277.66	5346.29	-197.687	0	13.5188	13.521	12.4527	0	0	0.221641	170.996	-547.385	40.5407	170.781	0	44.709	43.0482	127.671	1
2121	0	0	121	1	421.647	188.998	232.649	0	0	10.8676	3.02306	67.0395	306.107	7363.97	5677.6	-67.0395	0	13.9905	13.2259	11.853	0	0	0.0948848	181.036	-546.767	36.7187	184.311	0	37.9966	37.9059	91.5747	1
2126	0	0	126	1	349.558	164.033	185.526	0	0	35.6998	61.8353	78.7522	235.93	7339.14	5220.14	-78.7522	0	10.7701	13.9601	12.3998	0	0	0.2718	150.864	-536.294	48.76	187.636	0	50.0634	47.732	116.842	1
2160	0	0	160	1	314.386	167.257	147.129	0	0	-1.93144	-4.64975	136.688	204.945	7476.43	5286.63	-136.688	0	10.0258	14.0811	12.4136	0	0	0.162409	115.709	-520.177	56.9768	142.743	0	56.6248	54.5377	134.79	1
2162	0	0	162	1	313.51	163.785	149.724	0	0	83.2194	51.8705	232.93	226.461	7191.96	5230.11	-232.93	0	11.9707	13.3844	12.4695	0	0	0.155695	138.971	-530.866	56.6051	173.524	0	51.3942	49.2408	167.963	1
2185	0	0	185	1	398.148	223.171	174.977	0	0	-8.303	33.4615	300.529	204.738	7283.48	5248.52	-300.529	0	11.7781	13.6177	13.6777	0	0	0.119676	142.537	-538.044	41.1495	169.404	0	57.8804	55.3828	234.216	1
2186	0	0	186	1	363.863	180.148	183.715	0	0	3.67863	84.8463	35.0245	239.689	7171.84	5695.43	-35.0245	0	10.5633	13.4983	12.0952	0	0	0.15504	160.21	-538.346	45.4799	155.52	0	48.3828	46.2228	114.173	1
2188	0	0	188	1	315.203	113.782	201.42	0	0	18.925	-9.51574	-175.094	199.358	7256.26	5490.82	175.094	0	7.93938	14.13	12.542	0	0	0.0524896	159.603	-545.896	56.9417	195.089	0	54.1367	51.6516	180.449	1
2189	0	0	189	1	361.02	182.011	179.008	0	0	41.0508	92.1084	44.8376	220.571	7034.81	5389.19	-44.8376	0	9.74854	13.5225	12.8911	0	0	0.107771	138.1	-533.789	46.6308	151.87	0	52.5668	51.0875	125.08	1
2199	0	0	199	1	391.939	193.201	198.738	0	0	43.406	-18.2982	-242.492	204.223	7231.77	5698.92	242.492	0	8.08482	14.0435	12.961	0	0	0.0527189	159.291	-548.115	41.8738	167.331	0	53.9448	51.8705	193.935	1
2201	0	0	201	1	306.616	153.748	152.868	0	0	-25.172	89.6374	-30.7311	233.593	7200.69	5491.32	30.7311	0	9.82524	13.6674	13.1499	0	0	0.160054	123.479	-527.494	59.491	143.656	0	48.7885	46.9734	120.683	1
2208	0	0	208	1	359.977	147.01	212.967	0	0	71.274	-14.9988	-183.797	216.227	7203.91	5296.98	183.797	0	8.58432	13.6887	12.3443	0	0	0.12815	148.345	-537.64	46.5144	147.028	0	49.3511	47.8069	167.422	1
2232	0	0	232	1	310.597	146.628	163.969	0	0	-181.585	-67.392	-321.772	159.545	7456.77	5847.67	321.772	0	7.01157	14.4905	13.3718	0	0	0.204064	147.027	-543.163	59.4209	140.704	0	72.2688	65.5155	284.457	1
2249	0	0	249	1	347.036	155.789	191.247	0	0	23.9833	64.6657	94.2164	182.996	7251.2	5316.97	-94.2164	0	8.48429	14.0883	12.6669	0	0	0.0823536	141.375	-533.827	49.599	163.251	0	63.3916	61.3547	148.806	1
2268	0	0	268	1	337.506	164.032	173.474	0	0	-13.6575	61.5181	92.3812	227.248	7089.52	5419.78	-92.3812	0	10.5941	13.7938	12.3237	0	0	0.0789622	142.782	-534.374	51.0791	141.268	0	51.559	48.9899	119.356	1
2283	0	0	283	1	315.964	169.996	145.968	0	0	-42.0475	56.7633	85.631	191.828	7416.89	5524.2	-85.631	0	8.95568	13.8446	13.1294	0	0	0.261975	116.65	-525.202	57.0757	153.87	0	60.5497	57.503	141.752	1
2289	0	0	289	1	333.652	113.862	219.79	0	0	-21.4074	57.9355	65.095	182.746	7396.25	5622.68	-65.095	0	8.32716	14.1578	13.1967	0	0	0.135342	143.822	-544.861	53.0463	152.026	0	63.4714	61.8859	150.024	1
2298	0	0	298	1	341.272	178.684	162.589	0	0	-4.41133	60.7274	178.513	224.184	7279.59	5221.25	-178.513	0	11.3454	14.0784	12.9126	0	0	0.203066	121.469	-526.386	51.0209	141.5	0	52.5168	50.1995	138.356	1
2308	0	0	308	1	394.625	186.971	207.654	0	0	82.4745	-51.4192	-25.3196	178.303	7192.71	5233.74	25.3196	0	7.63914	14.0976	12.9301	0	0	0.118492	131.394	-529.006	41.4845	143.582	0	61.523	59.8992	153.374	1
2313	0	0	313	1	317.508	178.469	139.039	0	0	52.0122	21.0744	-2.78953	195.272	7223.17	5061.59	2.78953	0	8.35719	14.5451	13.3348	0	0	0.0708355	122.955	-529.236	57.5369	142.941	0	58.5333	57.2307	143.007	1
2324	0	0	324	1	396.258	182.567	213.691	0	0	48.8667	-18.2975	63.857	212.243	7226.31	5499.6	-63.857	0	9.67102	14.5029	12.5644	0	0	0.204044	122.249	-526.213	41.2406	147.913	0	54.346	52.626	130.123	1
2335	0	0	335	1	363.468	185.8	177.667	0	0	14.4712	25.0329	-16.0842	190.123	7161.05	5057.63	16.0842	0	8.08373	13.8213	13.6039	0	0	0.0473063	149.863	-535.971	46.9413	134.328	0	59.9434	57.9939	144.455	1
2349	0	0	349	1	316.211	157.702	158.508	0	0	-5.53016	35.2421	188.116	244.931	7280.71	5346.4	-188.116	0	12.5443	13.9381	12.0793	0	0	0.238382	105.156	-513.838	56.0139	121.287	0	47.7424	46.0012	129.897	1
2378	0	0	378	1	340.291	169.748	170.543	0	0	63.8572	9.19993	-106.32	221.679	7310.98	5472.1	106.32	0	8.92497	14.5107	12.1932	0	0	0.0951573	126.192	-528.897	50.926	159.29	0	48.8878	47.3939	145.127	1
2421	0	0	421	1	335.042	173.835	161.206	0	0	66.0416	27.3895	101.221	210.621	7308.8	5453.91	-101.221	0	9.82361	14.2473	12.5874	0	0	0.19871	142.563	-540.53	52.2411	157.527	0	55.7488	53.4239	131.343	1
2435	0	0	435	1	389.32	195.264	194.057	0	0	43.6722	-16.3533	113.002	206.886	7430.83	5497.65	-113.002	0	9.85058	14.412	12.254	0	0	0.0728633	154.524	-543.114	42.0102	148.242	0	56.4754	54.1004	131.513	1
2439	0	0	439	1	425.187	192.045	233.141	0	0	64.868	11.5838	153.24	241.245	7309.97	5270.4	-153.24	0	11.8464	13.3546	12.5595	0	0	0.236514	118.514	-520.484	36.7668	154.777	0	48.32	46.8268	119.847	1
2446	0	0	446	1	300.495	154.049	146.446	0	0	104.565	26.5599	146.672	187.566	7369.94	5155.76	-146.672	0	9.11847	13.9107	12.6423	0	0	0.0693549	147.512	-533.618	60.9705	144.546	0	62.3663	59.4596	150.263	1
2454	0	0	454	1	325.224	160.502	164.722	0	0	36.6657	-24.1967	52.4197	229.562	7039.19	5007.2	-52.4197	0	10.3867	14.4615	12.7971	0	0	0.303236	124.923	-522.693	54.9424	148.023	0	50.895	48.8239	121.018	1
2469	0	0	469	1	327.9	134.908	192.992	0	0	34.9458	44.4671	3.33873	196.021	7040.91	5137.85	-3.33873	0	8.4115	14.2711	13.4927	0	0	0.0368225	118.7	-523.599	54.7875	117.46	0	58.7467	57.0338	142.61	1
2480	0	0	480	1	220.181	123.293	96.8878	0	0	36.9899	97.1091	342.705	197.949	7238.19	5184.87	-342.705	0	11.7724	13.9546	11.953	0	0	0.16481	146.745	-534.948	96.1827	158.899	0	61.306	59.8681	275.119	1
2482	0	0	482	1	338.95	152.213	186.736	0	0	16.5887	-15.751	136.587	257.229	7059.27	4998.75	-136.587	0	12.5667	13.4176	12.8474	0	0	0.363168	129.522	-526.656	50.9226	180.192	0	45.3733	43.5872	109.911	1
2487	0	0	487	1	388.695	195.075	193.62	0	0	99.2993	61.363	130.303	237.488	7076.22	5120.96	-130.303	0	11.3273	14.3985	13.0787	0	0	0.135903	142.709	-538.534	42.6697	154.018	0	50.588	48.6873	120.104	1
2492	0	0	492	1	363.076	166.269	196.807	0	0	0.629502	-25.6379	-44.195	250.182	6975.57	5207.96	44.195	0	10.5781	13.311	13.0023	0	0	0.0892648	115.57	-520.839	46.184	155.371	0	44.6507	43.387	111.644	1
2493	0	0	493	1	282.482	134.605	147.876	0	0	-11.2795	41.5201	-17.0747	197.939	7286.46	5140.8	17.0747	0	8.4254	14.4036	12.7828	0	0	0.207919	148.172	-538.218	67.5756	168.735	0	57.3544	55.0992	139.348	1
2496	0	0	496	1	345.583	180.856	164.727	0	0	-31.5106	-39.1554	166.42	200.238	7207.03	5121.82	-166.42	0	10.2296	14.0627	13.2342	0	0	0.192183	112.335	-522.437	50.3663	99.9888	0	56.8688	55.3604	146.932	1
2504	0	0	504	1	357.347	166.344	191.003	0	0	-14.5568	152.346	168.559	224.784	7289.74	5229.29	-168.559	0	11.3038	13.8273	12.5482	0	0	0.0879031	158.647	-541.554	47.2694	168.221	0	51.8557	49.5788	132.548	1
2519	0	0	519	1	326.592	187.461	139.13	0	0	32.5904	30.2446	60.1912	154.465	7342.25	5351.4	-60.1912	0	6.96333	15.21	13.2798	0	0	0.10923	128.068	-529.193	55.7281	144.977	0	76.0748	73.0658	179.094	1
2527	0	0	527	1	302.907	149.945	152.962	0	0	36.7636	13.9064	0.890643	194.332	7138.76	5367.73	-0.890643	0	8.36285	13.8394	12.988	0	0	0.248313	145.636	-535.474	60.5688	171.631	0	58.0071	56.5618	141.693	1
2535	0	0	535	1	365.462	137.71	227.752	0	0	82.7337	55.5294	91.3174	239.924	7092.79	5425.77	-91.3174	0	11.0448	14.2321	13.2751	0	0	0.0550517	139.502	-539.411	46.6231	160.405	0	50.2803	47.9396	116.948	1
2571	0	0	571	1	274.971	123.014	151.956	0	0	84.2857	-33.824	-3.9472	176.292	7190.89	5116.48	3.9472	0	7.62569	14.1772	13.0966	0	0	0.263961	126.608	-528.725	70.5084	140.414	0	63.5206	61.9878	154.642	1
2572	0	0	572	1	316.739	171.981	144.757	0	0	5.98638	-15.6431	-43.7318	229.723	6970.21	5496.94	43.7318	0	9.68009	14.5568	12.8656	0	0	0.0990969	138.163	-533.9	57.2691	153.836	0	48.9412	47.7799	124.853	1
2611	0	0	611	1	290.72	125.395	165.325	0	0	-0.0479992	74.4999	390.685	184.616	7275.23	5506.46	-390.685	0	11.6246	14.063	13.7302	0	0	0.197465	138.988	-540.357	65.4997	140.69	0	72.0742	68.5323	401.108	1
2618	0	0	618	1	289.839	108.49	181.35	0	0	79.3763	-26.2855	-26.7709	257.902	7195.8	5906.23	26.7709	0	10.9527	14.1117	13.5458	0	0	0.0794656	130.662	-539.203	65.6341	155.771	0	45.7929	43.971	110.572	1
2620	0	0	620	1	293.437	142.272	151.165	0	0	75.4514	43.4168	82.6853	193.826	7199.73	5138.9	-82.6853	0	8.86678	14.1504	13.5771	0	0	0.113387	142.296	-539.629	64.5173	149.695	0	60.7955	58.7828	143.042	1
2626	0	0	626	1	248.483	119.673	128.809	0	0	10.8006	-6.80886	6.59932	208.396	7364.04	5089.47	-6.59932	0	9.07851	13.7855	13.4046	0	0	0.149342	100.485	-514.662	82.1018	132.375	0	55.597	53.2985	131.263	1
2633	0	0	633	1	313.686	153.494	160.191	0	0	-48.9374	-25.5676	-158.447	167.434	7124.8	5407.21	158.447	0	6.8143	15.2877	13.66	0	0	0.188159	135.979	-538.068	59.6206	143.254	0	64.5669	62.1676	206.452	1
2652	0	0	652	1	334.839	152.232	182.607	0	0	-6.80689	83.4582	47.1169	195.381	7481.31	5896.14	-47.1169	0	8.71867	13.9051	12.928	0	0	0.145975	131.593	-535.897	52.3151	149.454	0	63.036	58.0778	146.915	1
2728	0	0	728	1	346.144	157.675	188.47	0	0	36.8053	66.4132	-6.03991	209.287	7238.38	5215.57	6.03991	0	8.89205	14.1743	12.0384	0	0	0.104039	136.829	-530.283	49.2973	137.979	0	53.5827	51.9586	132.791	1
2761	0	0	761	1	296.873	147.85	149.023	0	0	46.7374	61.9295	36.7171	180.865	7228.44	5319.71	-36.7171	0	7.94946	13.8347	12.9072	0	0	0.18045	115.228	-520.331	62.2974	135.886	0	63.1009	61.3086	152.961	1
2782	0	0	782	1	247.373	131.938	115.435	0	0	29.687	45.6151	-161.463	148.194	7145.83	5734.67	161.463	0	5.83693	14.2165	12.985	0	0	0.15414	130.349	-529.402	82.6426	128.471	0	73.3479	70.265	231.819	1
2792	0	0	792	1	291.876	148.811	143.065	0	0	14.3027	82.2777	-335.842	221.171	7559.86	5797.66	335.842	0	8.68551	14.161	12.1693	0	0	0.119854	136.358	-532.977	63.3397	163.294	0	56.0361	51.9777	239.715	1
2861	0	0	861	1	323.659	143.774	179.885	0	0	-25.3506	-62.5958	166.928	257.37	7300.53	5145.26	-166.928	0	13.2175	12.6459	11.6938	0	0	0.293518	170.182	-541.183	52.6215	174.154	0	43.3721	41.8485	111.441	1
2868	0	0	868	1	321.417	162.943	158.474	0	0	70.1379	16.1393	-88.2327	197.203	7205.04	5265.84	88.2327	0	7.99054	13.08	12.1411	0	0	0.106609	153.328	-537.507	53.9888	171.431	0	53.7967	52.7482	149.658	1
2891	0	0	891	1	315.327	125.758	189.569	0	0	15.6363	89.2119	124.49	177.367	7359.2	5392.09	-124.49	0	8.4641	12.9001	12.4835	0	0	0.0899069	149.301	-533.118	55.6782	145.92	0	64.5368	61.3858	151.879	1
2903	0	0	903	1	332.196	170.327	161.869	0	0	55.8108	18.5831	-14.6944	215.846	6920.39	5363.06	14.6944	0	9.15761	13.392	12.036	0	0	0.0947898	137.642	-526.371	51.6516	163.607	0	50.9266	50.4412	125.927	1
2916	0	0	916	1	326.995	146.244	180.752	0	0	78.4253	9.16296	45.428	242.093	7097.1	5272.82	-45.428	0	10.7771	12.6571	11.284	0	0	0.184619	124.011	-517.814	51.4683	150.249	0	46.2207	44.5368	111.288	1
2937	0	0	937	1	294.707	167.896	126.81	0	0	13.4698	-17.5098	-197.853	178.238	7162.05	5100.17	197.853	0	7.09708	12.9537	12.1492	0	0	0.17614	146.995	-529.839	61.1243	163.71	0	59.2089	56.8085	197.787	1
3001	0	0	1001	1	297.148	149.936	147.212	0	0	56.5485	19.59	192.32	160.678	7218.63	5760.69	-192.32	0	8.19582	12.9854	12.2329	0	0	0.0742318	129.091	-524.943	60.5212	141.844	0	70.0653	67.8928	194.536	1
3003	0	0	1003	1	270.096	127.761	142.336	0	0	94.7683	72.0816	-17.5043	132.857	7080.75	5010.58	17.5043	0	5.57977	13.0271	12.9808	0	0	0.0446669	111.226	-514.203	70.7547	114.117	0	83.6625	79.9376	199.022	1
3012	0	0	1012	1	309.237	165.427	143.81	0	0	22.0153	43.3342	21.6625	208.611	7352.83	5437.97	-21.6625	0	9.09954	12.1353	11.5224	0	0	0.0890432	188.599	-542.268	55.4995	201.456	0	52.9356	50.2653	128.025	1
3027	0	0	1027	1	279.167	138.376	140.791	0	0	49.8687	55.6183	31.9205	165.128	7225.31	5326.02	-31.9205	0	7.23125	12.7715	11.3127	0	0	0.0990028	123.106	-514.517	64.8712	135.386	0	65.654	63.8025	160.185	1
3041	0	0	1041	1	290.915	180.356	110.559	0	0	29.1399	58.8012	97.1007	196.369	7246.04	5223.18	-97.1007	0	9.12622	12.5685	11.1073	0	0	0.128161	149.369	-532.693	60.6006	165.297	0	56.6777	54.4537	132.513	1
3049	0	0	1049	1	326.055	174.315	151.74	0	0	29.9417	-18.4076	121.368	200.485	7045.92	5101.07	-121.368	0	9.64089	11.9829	11.9929	0	0	0.144162	152.774	-528.695	51.7489	153.332	0	54.8595	53.3364	131.041	1
3066	0	0	1066	1	281.613	101.228	180.386	0	0	20.5401	-9.83134	-97.3366	191.979	7453.96	5690.45	97.3366	0	7.82286	12.364	10.7168	0	0	0.0409522	187.28	-545.857	62.7843	177.145	0	52.9518	52.5285	151.488	1
3068	0	0	1068	1	295.847	152.945	142.902	0	0	84.1384	15.2707	75.7943	182.945	7091.38	5366.37	-75.7943	0	8.34871	12.6385	11.6662	0	0	0.144956	129.407	-519.151	59.8756	133.074	0	61.0254	58.718	142.646	1
3113	0	0	1113	1	309.699	170.6	139.099	0	0	77.5712	42.5438	129.908	164.743	7297.27	5040.12	-129.908	0	7.87283	12.5488	10.7944	0	0	0.0501572	142.593	-521.377	54.9986	134.88	0	66.6047	64.2255	157.031	1
3134	0	0	1134	1	275.382	99.5087	175.874	0	0	-58.8602	-10.6796	-87.1602	202.029	7035.06	5292.66	87.1602	0	8.41654	11.8057	10.713	0	0	0.121531	146.352	-523.81	64.1784	161.268	0	49.5308	48.4194	135.764	1
3142	0	0	1142	1	270.017	155.668	114.349	0	0	2.54808	-172.594	-316.207	144.249	7471.95	5255.25	316.207	0	6.26311	12.875	10.7759	0	0	0.156356	148.289	-528.023	67.4814	157.698	0	69.7928	66.8762	280.196	1
3190	0	0	1190	1	260.253	126.852	133.401	0	0	81.5498	29.5306	269.629	239.983	7193.63	5053.13	-269.629	0	13.1938	10.6957	10.8077	0	0	0.217571	134.875	-515.649	68.2673	154.194	0	45.2379	43.6691	170.044	1
3219	0	0	1219	1	274.613	96.574	178.039	0	0	-88.5529	77.6462	-261.297	165.158	7064.75	5005.01	261.297	0	6.58477	12.5429	10.8305	0	0	0.21812	115.401	-506.591	65.5071	125.746	0	64.439	58.7413	234.306	1
3228	0	0	1228	1	284.384	172.176	112.208	0	0	18.1196	57.2089	0.687843	173.935	7257.06	5224.77	-0.687843	0	7.45256	11.5754	10.7307	0	0	0.0558278	153.042	-529.097	61.0075	177.213	0	60.4685	58.1531	146.959	1
3238	0	0	1238	1	295.582	159.938	135.644	0	0	12.16	-47.0974	176.473	175.478	7362.68	5528.4	-176.473	0	8.98207	12.0385	10.4489	0	0	0.151539	151.93	-525.328	57.8673	157.6	0	61.1471	58.5895	159.444	1
3323	0	0	1323	1	296.013	130.973	165.041	0	0	-5.735	-2.30014	-98.3143	166.004	6981.94	5383.94	98.3143	0	6.77508	11.1725	10.9026	0	0	0.186759	127.314	-511.986	57.345	114.287	0	60.0157	59.5663	164.761	1
3395	0	0	1395	1	238.241	140.562	97.6798	0	0	55.6647	45.8262	1.8636	172.693	7219.52	5036.83	-1.8636	0	7.38733	10.1259	9.68833	0	0	0.123701	166.284	-521.657	74.7912	177.696	0	57.8887	56.21	141.045	1
3424	0	0	1424	1	311.72	119.05	192.67	0	0	51.7299	55.8744	-59.0989	209.758	7024.13	5624.75	59.0989	0	8.58684	10.567	9.09265	0	0	0.107212	146.319	-510.196	50.7718	158.675	0	47.7483	46.2892	124.382	1
3441	0	0	1441	1	229.415	131.873	97.5428	0	0	62.9341	-0.507539	302.67	148.713	7311.91	5382.15	-302.67	0	8.4987	11.0461	10.1519	0	0	0.0820818	122.729	-503.938	81.5985	135.651	0	71.9003	69.1863	286.545	1
3464	0	0	1464	1	269.751	132.851	136.899	0	0	14.4864	2.5763	258.74	179.974	6961.71	5379.06	-258.74	0	9.90182	10.3862	9.87688	0	0	0.189991	152.945	-515.19	63.1192	135.925	0	57.7668	55.2505	203.912	1
3487	0	0	1487	1	277.767	142.015	135.752	0	0	100.635	98.2532	182.489	191.675	7373.87	5781.69	-182.489	0	9.60713	10.184	9.29388	0	0	0.133893	165.17	-528.81	59.512	191.209	0	54.0083	54.0689	147.638	1
3490	0	0	1490	1	307.66	139.519	168.141	0	0	45.2717	48.5251	-340.67	211.664	7528.89	5831.42	340.67	0	8.33778	10.7601	8.83792	0	0	0.0800411	189.717	-538.871	51.6026	200.009	0	52.1209	48.5417	226.592	1
3491	0	0	1491	1	332.6	162.849	169.751	0	0	32.8796	-17.1352	50.9965	191.493	7341.96	5697.76	-50.9965	0	8.64252	10.5257	9.78373	0	0	0.0310721	113.764	-502.91	47.032	146.834	0	53.1918	53.7469	129.882	1
3526	0	0	1526	1	294.792	133.373	161.419	0	0	26.7169	5.00166	94.3094	240.863	7348.12	5874.94	-94.3094	0	11.2488	9.23256	9.33745	0	0	0.129963	156.408	-520.956	53.7213	185.867	0	42.7257	42.6797	106.829	1
3548	0	0	1548	1	270.89	166.798	104.092	0	0	2.14783	-17.6925	31.6142	189.213	6774.73	5200.01	-31.6142	0	8.44326	10.157	9.4296	0	0	0.0991243	147.78	-505.729	61.8233	140.027	0	52.8938	51.1371	127.942	1
3561	0	0	1561	1	335.011	138.503	196.507	0	0	30.1059	10.0393	206.082	172.087	7245.07	5172.28	-206.082	0	8.94128	9.9317	9.14201	0	0	0.175392	139.407	-505.901	45.4797	148.885	0	58.1907	56.4324	171.963	1
3568	0	0	1568	1	232.12	139.917	92.2029	0	0	25.5543	31.4937	203.75	216.06	6751.33	5549.47	-203.75	0	11.1788	9.76271	9.17122	0	0	0.14912	117.438	-496.958	76.0779	160.487	0	47.7616	45.7667	140.161	1
3576	0	0	1576	1	299.649	123.394	176.256	0	0	66.8013	130.063	-125.975	145.531	7407.7	5749.88	125.975	0	5.74039	10.1338	9.16793	0	0	0.12581	135.592	-506.674	53.2905	150.826	0	65.0034	65.0692	206.828	1
3608	0	0	1608	1	294.411	146.267	148.144	0	0	77.1238	27.6329	225.896	160.773	7198.06	5951.97	-225.896	0	8.45888	10.4457	9.70002	0	0	0.109068	123	-505.117	55.5903	148.065	0	67.0493	65.2198	206.52	1
3611	0	0	1611	1	284.408	180.699	103.709	0	0	-18.3587	69.6584	530.455	214	7094.22	5810.28	-530.455	0	15.7055	9.71796	8.45934	0	0	0.0851027	159.477	-516.794	55.9479	160.04	0	68.4383	67.9489	412.374	1
3646	0	0	1646	1	286.676	141.822	144.854	0	0	-41.7597	-49.3206	169.104	177.206	7017.96	5530.62	-169.104	0	9.12734	9.94106	9.03769	0	0	0.160059	108.966	-490.759	56.3176	115.45	0	56.1866	53.5634	146.145	1
3647	0	0	1647	1	273.505	146.677	126.828	0	0	52.3926	10.4861	149.031	174.31	7123.13	5470.81	-149.031	0	8.53572	9.97558	9.07488	0	0	0.0351664	133.51	-500.942	60.2688	151.251	0	58.0944	55.9137	141.835	1
3657	0	0	1657	1	317.016	118.172	198.844	0	0	65.9249	94.7846	-16.7748	260.33	7009.94	5585.84	16.7748	0	10.9276	9.11514	7.69343	0	0	0.103747	180.534	-522.297	46.8037	205.541	0	37.9136	36.462	95.2908	1
3766	0	0	1766	1	244.19	127.035	117.155	0	0	6.47034	-22.5123	249.96	173.487	7268.71	5105.17	-249.96	0	9.5137	9.11946	8.41148	0	0	0.0981967	155.186	-504.586	68.3731	152.234	0	56.0013	54.0264	193.749	1
3793	0	0	1793	1	272.28	138.504	133.777	0	0	-26.6103	32.7061	89.7427	165.188	6903.15	5448.59	-89.7427	0	7.72918	9.32755	8.83355	0	0	0.125722	118.183	-492.454	59.4927	129.286	0	59.3806	57.9401	141.251	1
3807	0	0	1807	1	236.88	115.344	121.536	0	0	44.7125	79.358	140.58	201.913	6931.49	5102.96	-140.58	0	9.74988	8.95801	7.89265	0	0	0.0613768	149.778	-505.485	70.1759	173.509	0	48.7929	47.3846	118.387	1
3819	0	0	1819	1	250.057	124.444	125.613	0	0	53.2682	12.2258	149.257	137.919	7122.25	5269.75	-149.257	0	6.75279	9.79692	8.04605	0	0	0.117439	148.735	-501.462	66.4851	152.496	0	70.3948	68.1302	171.055	1
3847	0	0	1847	1	271.155	175.725	95.4307	0	0	47.6573	40.4432	-1.66257	147.232	7327.18	5839.5	1.66257	0	6.28931	9.1504	7.95169	0	0	0.19831	174.832	-512.762	58.3765	171.882	0	63.658	63.162	164.496	1
3872	0	0	1872	1	290.861	155.629	135.232	0	0	71.3506	3.68439	315.833	160.082	7303.49	5577.28	-315.833	0	9.2584	8.185	8.1642	0	0	0.170418	161.359	-510.974	52.1545	165.043	0	60.2393	60.4338	256.236	1
4039	0	0	39	1	279.917	179.861	100.056	0	0	76.2612	-22.5435	-1.19274	155.463	6999.6	5802.82	1.19274	0	5.77711	5.68573	6.80889	0	0	0.0150626	189.484	-502.761	45.4589	193.607	0	50.3517	51.9248	151.404	2
4107	0	0	107	1	244.984	148.819	96.1649	0	0	24.5296	-58.2573	384.376	156.822	7350.31	5340.24	-384.376	0	6.4623	5.50838	6.33417	0	0	0.116701	136.861	-474.338	53.2349	194.744	0	50.032	49.1837	164.007	2
4144	0	0	144	1	249.948	121.616	128.332	0	0	101.847	-45.5497	245.18	140.558	7073.67	5427.19	-245.18	0	5.40386	5.20905	6.01607	0	0	0.0742375	148.749	-474.341	51.0231	158.099	0	54.2919	53.6802	142.471	2
4157	0	0	157	1	246.578	102.554	144.024	0	0	52.1421	60.2831	25.2181	172.371	7422.36	5919.32	-25.2181	0	6.28597	4.39448	5.29911	0	0	0.108395	195.045	-492.59	49.7912	215.073	0	43.4224	43.1506	134.148	2
4159	0	0	159	1	281.006	145.887	135.119	0	0	21.1629	82.4015	274.196	164.133	7154.36	5598.22	-274.196	0	6.29629	5.22796	6.07671	0	0	0.149241	175.092	-488.433	43.9829	200.309	0	47.6601	46.8633	129.201	2
4168	0	0	168	1	199.614	96.8936	102.721	0	0	70.1893	33.9119	206.344	137.927	7304.65	5945.69	-206.344	0	5.15719	6.15852	6.71504	0	0	0.0212518	135.664	-479.868	72.1685	156.609	0	59.3035	60.2645	158.365	2
4206	0	0	206	1	267.113	154.692	112.421	0	0	42.637	54.4612	396.154	175.928	7033.22	5626.16	-396.154	0	7.1353	5.35159	5.26544	0	0	0.127624	147.2	-471.648	46.1539	188.286	0	45.0662	43.744	148.917	2
4275	0	0	275	1	240.563	128.647	111.916	0	0	15.0343	-27.8054	121.357	138.012	7459.47	5210.13	-121.357	0	5.165	6.55024	6.30033	0	0	0.0925525	122.526	-469.113	56.0277	151.35	0	58.5415	56.0706	150.803	2
4356	0	0	356	1	260.787	158.785	102.002	0	0	7.18396	6.42716	335.377	160.646	6969.02	5275.55	-335.377	0	6.38841	4.67553	5.74639	0	0	0.107761	181.604	-488.562	47.2755	1	0	47.3965	45.9539	140.383	2
4367	0	0	367	1	195.06	99.7559	95.3037	0	0	30.0418	-18.3603	2.77399	129.158	7344.8	5200.68	-2.77399	0	4.80839	5.06275	5.48573	0	0	0.146982	185.501	-482.936	69.3678	186.49	0	56.2679	54.39	168.662	2
4443	0	0	443	1	225.633	110.252	115.381	0	0	21.9545	25.8661	70.0539	159.517	6954.25	5056.79	-70.0539	0	5.86099	3.65785	5.09129	0	0	0.149658	173.388	-466.344	54.0816	1	0	44.8904	43.8073	123.091	2
4712	0	0	712	1	280.349	127.914	152.435	0	0	61.8983	17.3115	56.553	175.095	6814.64	5563.65	-56.553	0	6.41399	4.65869	5.01733	0	0	0.0947211	147.514	-464.751	42.3974	206.722	0	42.2728	41.053	122.86	2
4815	0	0	815	1	268.831	160.048	108.782	0	0	88.589	45.3596	295.198	155.916	7286.25	5336.28	-295.198	0	5.99709	4.5843	5.0151	0	0	0.0940808	202.374	-492.333	44.5837	243.302	0	47.8056	46.9694	133.941	2
4848	0	0	848	1	209.906	96.3464	113.56	0	0	-15.4926	11.8059	35.9336	144.607	7390.33	5768.47	-35.9336	0	5.37124	4.00034	4.93242	0	0	0.114644	158.071	-463.649	59.7661	184.868	0	47.7324	48.1524	146.529	2
4993	0	0	993	1	278.001	115.922	162.078	0	0	34.8087	25.4983	84.4669	204.774	7140.71	5455.8	-84.4669	0	7.51529	4.56681	4.1809	0	0	0.0474846	180.581	-476.875	41.8308	241.516	0	35.0001	34.1924	99.7963	2
5015	0	0	1015	1	207.086	117.521	89.5657	0	0	21.4392	-31.8543	258.639	126.655	7353.4	5812.13	-258.639	0	4.90964	4.97786	4.97971	0	0	0.0911768	168.404	-476.543	62.9209	188.395	0	56.5516	58.1453	157.724	2
5219	0	0	1219	1	242.079	130.662	111.417	0	0	-5.53218	1.88953	-39.5348	146.39	7081.39	5579.07	39.5348	0	5.4999	4.55733	5.44162	0	0	0.13801	156.37	-472.068	51.4125	206.567	0	49.7808	47.7132	155.119	2
5303	0	0	1303	1	223.542	120.259	103.283	0	0	68.8379	-77.7134	332.446	122.127	7206.34	5857.99	-332.446	0	4.91156	4.18717	5.91308	0	0	0.0674437	208.912	-491.498	56.9467	228.197	0	58.6757	59.2813	176.935	2
5433	0	0	1433	1	196.375	87.1758	109.199	0	0	52.0144	125.444	-272.356	116.974	7123.51	5555.18	272.356	0	4.84047	4.89583	5.78324	0	0	0.154199	198.513	-490.826	68.9709	178.765	0	77.6856	68.8557	345.412	2
5540	0	0	1540	1	239.875	115.487	124.388	0	0	19.2087	4.08952	284.146	155.675	7156.31	5676.53	-284.146	0	6.04476	4.51062	5.31635	0	0	0.142368	168.165	-479.833	51.7747	190.448	0	47.7236	46.9416	129.985	2
5541	0	0	1541	1	232.503	106.806	125.697	0	0	29.2285	128.662	-73.7047	197.892	7146.29	5053.66	73.7047	0	7.36507	4.4844	4.04148	0	0	0.0551218	227.244	-498.483	51.8931	280.841	0	36.2141	34.7228	128.008	2
5573	0	0	1573	1	254.465	136.276	118.189	0	0	86.5997	1.29495	255.485	141.456	6989.26	5380.35	-255.485	0	5.39575	4.31545	5.48063	0	0	0.153862	150.372	-464.491	47.9446	185.787	0	51.8853	51.6735	137.883	2
5694	0	0	1694	1	253.657	122.558	131.099	0	0	32.7846	18.6417	34.2092	166.65	7441.72	5462.66	-34.2092	0	6.1254	4.3038	4.84383	0	0	0.137486	201.259	-493.332	47.3596	225.294	0	42.5495	41.9778	124.395	2
5904	0	0	1904	1	222.457	97.7103	124.747	0	0	45.5337	53.1957	63.6235	156.886	7030.33	5826.74	-63.6235	0	5.72197	4.80153	5.41936	0	0	0.105445	157.786	-474.577	57.7324	173.812	0	48.0917	47.6349	132.044	2
5962	0	0	1962	1	222.637	117.713	104.924	0	0	12.035	22.6545	257.136	155.171	7362.81	5857.29	-257.135	0	5.95549	5.26114	4.41319	0	0	0.0601681	190.393	-486.866	56.7124	229.851	0	47.6903	48.597	131.889	2
6021	1	0	21	1	266.298	115.925	150.373	0	0	49.9897	27.6692	310.712	172.163	7225.19	5453.63	-310.712	0	6.69967	4.23236	4.95061	0	0	0.0999584	176.474	-475.023	44.599	208.754	0	41.7405	41.9896	123.591	2
6030	1	0	30	1	241.873	131.444	110.429	0	0	97.8795	-65.6016	325.886	193.861	7177.3	5646.56	-325.886	0	7.72831	4.58226	4.89654	0	0	0.216234	178.181	-483.305	50.7689	222.851	0	38.4893	38.9108	111.532	2
6071	1	0	71	1	224.672	100.635	124.037	0	0	100.178	-44.7245	43.5117	147.902	7175	5227.04	-43.5117	0	5.50701	5.1849	5.10735	0	0	0.0493353	149.47	-463.03	57.1436	168.458	0	48.1101	47.3005	145.283	2
6076	1	0	76	1	243.161	125.197	117.964	0	0	78.5765	-59.7203	-269.947	125.652	7196.6	5341.7	269.947	0	5.37228	5.06478	6.11622	0	0	0.0234548	156.618	-475.494	52.7881	186.733	0	69.4136	63.9067	303.958	2
6310	1	0	310	1	229.589	110.452	119.137	0	0	78.6592	-19.354	226.522	191.332	6797.88	5500.65	-226.522	0	7.26645	4.35779	5.04643	0	0	0.10467	156.734	-466.324	54.1024	229.516	0	39.2088	39.1991	104.691	2
6342	1	0	342	1	276.148	131.605	144.544	0	0	71.7083	39.9424	138.859	166.808	7004.15	5640.68	-138.859	0	6.12972	4.63188	5.20726	0	0	0.038747	160.168	-474.356	43.3709	175.193	0	45.283	43.535	119.784	2
6389	1	0	389	1	216.083	128.115	87.9684	0	0	82.4842	-80.9705	1.11633	135.828	7192.7	5462.61	-1.11633	0	5.15699	5.1233	5.15901	0	0	0.107692	191.964	-486.432	60.1066	205.387	0	50.4291	49.9272	160.886	2
6560	1	0	560	1	207.669	81.8233	125.846	0	0	61.6864	-56.4136	77.5707	118.422	7014.17	5737.03	-77.5707	0	4.43022	5.23711	5.76922	0	0	0.0908613	136.091	-470.242	64.7112	1	0	61.6746	61.9273	170.032	2
6625	1	0	625	1	228.754	95.3567	133.397	0	0	68.8752	-18.3551	215.993	151.412	7006.99	5798.64	-215.993	0	5.73472	5.26083	5.82779	0	0	0.0173026	170.406	-475.843	57.0811	158.11	0	50.81	50.8669	133.048	2
6646	1	0	646	1	252.587	117.654	134.933	0	0	28.1441	64.5262	67.9577	160.437	7147.38	5117.79	-67.9577	0	5.85746	4.67013	4.72935	0	0	0.129251	228.081	-503.21	47.964	245.558	0	45.0889	43.7577	128.29	2
6681	1	0	681	1	217.766	105.05	112.717	0	0	77.6636	34.4954	-149.805	123.23	7197.52	5646.12	149.805	0	4.75059	5.05235	5.57601	0	0	0.0357965	160.45	-481.167	60.0912	199.505	0	61.7408	58.0978	243.292	2
6702	1	0	702	1	269.632	171.428	98.2038	0	0	104.782	34.9899	304.401	173.965	7170.4	5745.29	-304.401	0	6.72085	4.71966	5.41108	0	0	0.0920376	119.536	-461.601	45.017	172.046	0	44.3966	43.4337	123.76	2
6723	1	0	723	1	283.948	152.364	131.584	0	0	113.586	33.7302	241.067	163.376	6663.29	5447.57	-241.067	0	6.16728	4.24583	5.88447	0	0	0.0826423	190.174	-485.785	42.0722	219.571	0	46.4163	45.3895	123.516	2
6758	1	0	758	1	260.555	134.912	125.643	0	0	69.9604	50.346	274.854	142.66	7304.88	5231.63	-274.854	0	5.44744	5.13446	4.83404	0	0	0.0736878	208.03	-491.06	46.8298	221.242	0	53.1304	51.7902	141.294	2
6762	1	0	762	1	253.175	89.9638	163.211	0	0	-54.4007	-94.7347	-154.808	147.208	7229.92	5177.4	154.808	0	6.08872	5.23004	5.71707	0	0	0.221558	168.957	-482.691	49.8419	165.009	0	50.5073	48.5619	198.943	2
6766	1	0	766	1	312.288	180.744	131.544	0	0	4.09716	11.9223	321.06	230.869	7370.74	5369.72	-321.06	0	9.12023	4.0777	5.2834	0	0	0.104841	192.624	-483.163	36.7773	226.474	0	33.5016	32.2947	98.094	2
7045	1	0	1045	1	266.992	141.219	125.773	0	0	58.2066	14.0757	92.829	208.226	6718.67	5467.22	-92.829	0	7.64427	4.49617	5.39472	0	0	0.056468	209.16	-490.854	45.2756	203.517	0	36.6027	35.8428	99.9849	2
7074	1	0	1074	1	245.879	143.916	101.963	0	0	74.9104	86.9947	380.908	139.329	7299.93	5493.97	-380.908	0	5.57784	4.85542	5.07033	0	0	0.214787	192.533	-492.018	50.3497	219.211	0	52.7021	53.18	172.926	2
7106	1	0	1106	1	161.235	72.7561	88.4793	0	0	61.7689	26.3845	238.654	127.943	7014.09	5056.28	-238.654	0	4.84034	4.86216	5.4503	0	0	0.163406	194.366	-473.322	89.0456	182.558	0	58.3291	57.2642	154.169	2
7216	1	0	1216	1	253.823	138.081	115.742	0	0	159.494	3.32861	316.128	141.908	7115.69	5776.95	-316.128	0	5.54809	5.20116	5.77104	0	0	0.138828	194.001	-496.254	49.7057	190.271	0	54.4397	53.1906	153.202	2
7219	1	0	1219	1	203.775	89.0332	114.741	0	0	8.52899	5.90374	212.67	183.042	6967.67	5774.38	-212.67	0	6.94887	5.03772	5.31853	0	0	0.232315	151.049	-478.926	65.0666	195.637	0	41.8564	42.1476	111.758	2
7268	1	0	1268	1	257.495	131.755	125.741	0	0	-6.76151	98.1418	232.569	129.631	7481.26	5781.8	-232.569	0	4.92728	5.26692	5.72785	0	0	0.11721	157.419	-480.003	48.8307	215.895	0	61.326	58.1928	154.911	2
7286	1	0	1286	1	231.212	117.032	114.18	0	0	31.1844	29.0848	359.963	177.388	6745.7	5452.22	-359.963	0	7.08209	5.21122	5.64085	0	0	0.124889	168.838	-489.084	55.924	234.046	0	43.7187	44.6415	136.134	2
7311	1	0	1311	1	252.562	136.704	115.857	0	0	28.4911	29.4573	203.679	131.538	7346.35	5451.84	-203.679	0	4.94167	5.05424	6.13363	0	0	0.136171	168.006	-490.15	50.261	204.534	0	58.0733	56.3254	150.498	2
7337	1	0	1337	1	289.338	138.409	150.929	0	0	34.9828	5.14385	-33.7059	169.311	7339.86	5476.16	33.7059	0	6.30441	4.36578	5.81534	0	0	0.0429666	229.538	-508.482	41.1787	234.291	0	43.4146	42.7382	138.052	2
7363	1	0	1363	1	193.797	116.379	77.4184	0	0	12.4404	66.5015	-41.7367	119.283	6963.76	5414.8	41.7367	0	4.41724	5.27071	6.18557	0	0	0.0635539	161.031	-481.141	71.9438	187.943	0	61.4269	62.1172	200.424	2
7484	1	0	1484	1	217.643	103.51	114.133	0	0	-12.7743	-72.5625	-27.5651	150.414	7387.61	5254.88	27.5651	0	5.79086	5.18456	5.2885	0	0	0.216327	195.564	-498.99	59.8819	259.33	0	48.0335	46.0061	150.692	2
7528	1	0	1528	1	198.682	107.22	91.4615	0	0	-55.8482	-21.4416	-233.75	133.439	7032.05	5602.4	233.75	0	5.60478	5.30999	5.46215	0	0	0.087108	134.083	-459.8	68.1785	140.307	0	61.9308	56.5841	264.961	2
7563	1	0	1563	1	180.938	100.315	80.6223	0	0	8.70965	-25.5877	284.783	146.037	6967.49	5108.25	-284.783	0	5.72048	4.52414	5.642	0	0	0.165656	137.63	-458.941	75.6239	176.677	0	50.8461	50.0255	142.668	2
7644	1	0	1644	1	244.434	130.684	113.75	0	0	92.728	-58.649	130.646	132.993	7182.45	5539.95	-130.646	0	4.99666	5.37695	5.70937	0	0	0.118233	177.596	-489.87	52.3604	169.829	0	55.7401	54.3057	145.829	2
7699	1	0	1699	1	254.807	119.861	134.945	0	0	54.6652	11.0959	82.7042	182.818	7419.84	5470.2	-82.7042	0	6.71301	6.0922	6.53588	0	0	0.0784737	157.728	-487.523	51.6142	180.642	0	43.866	43.0636	121.214	2
7700	1	0	1700	1	206.988	97.9628	109.026	0	0	66.3774	-7.59135	145.876	131.967	6810.16	5488.89	-145.876	0	4.90089	6.24595	5.56762	0	0	0.0968736	145.639	-473.437	66.5674	169.342	0	58.2319	57.6978	153.956	2
7701	1	0	1701	1	307.867	140.575	167.292	0	0	20.8524	102.86	49.6287	172.801	7254.33	5378.44	-49.6287	0	6.30177	5.17376	5.28062	0	0	0.113172	165.393	-484.427	38.4616	211.813	0	42.8422	42.1027	129.031	2
7708	1	0	1708	1	285.207	122.079	163.128	0	0	-12.6121	65.3414	41.3269	197.147	6889.15	5415.96	-41.3269	0	7.25393	4.24734	5.04745	0	0	0.211605	219.922	-504.182	41.0785	248.981	0	37.0752	37.103	107.472	2
7757	1	0	1757	1	252.722	142.952	109.77	0	0	-11.6771	100.906	-115.472	166.482	7286.86	5380.39	115.472	0	6.3342	5.21479	5.93064	0	0	0.145719	182.803	-490.91	50.2023	210.413	0	46.7143	44.8789	179.118	2
7779	1	0	1779	1	226.216	105.436	120.78	0	0	2.18963	10.6457	25.261	151.676	7372.65	5171.67	-25.261	0	5.61668	5.76343	5.74349	0	0	0.149842	138.127	-470.593	58.6353	170.901	0	50.8553	48.5216	146.536	2
7804	1	0	1804	1	265.949	115.356	150.593	0	0	52.9878	77.5533	-221.05	161.294	7321.85	5603.07	221.05	0	6.44483	5.39971	4.95554	0	0	0.0640758	166.1	-476.722	46.0886	192.015	0	51.1004	46.481	233.149	2
7856	1	0	1856	1	267.55	156.166	111.384	0	0	-51.0686	-42.6014	466.825	149.874	7126.93	5822.88	-466.825	0	6.61966	5.11809	6.38475	0	0	0.110909	159.99	-486.257	47.0179	189.737	0	52.0334	51.5257	214.27	2
7872	1	0	1872	1	254.926	135.488	119.438	0	0	94.4133	122.488	174.005	168.901	7280.43	5059.83	-174.005	0	6.22813	4.73226	5.61629	0	0	0.223128	200.159	-484.601	48.5916	205.637	0	45.7865	44.8084	116.924	2
7873	1	0	1873	1	210.67	99.3465	111.323	0	0	65.7225	53.0288	158.904	129.475	7209.46	5826.91	-158.904	0	4.77204	5.84927	6.34406	0	0	0.0841603	131.838	-476.183	65.7443	146.436	0	61.3548	59.7557	156.816	2
7903	1	0	1903	1	262.597	133.402	129.195	0	0	78.8481	91.6822	268.501	149.29	7196.33	5289.96	-268.501	0	5.67279	5.13335	5.18426	0	0	0.174056	209.143	-490.102	46.8016	217.06	0	50.7314	50.3909	138.279	2
7975	1	0	1975	1	259.93	119.944	139.987	0	0	55.4318	39.9881	161.576	171.592	7020.43	5740.29	-161.576	0	6.34353	5.33342	5.69803	0	0	0.0163119	146.095	-477.53	48.2941	184.361	0	45.8924	44.9737	118.742	2
8012	2	0	12	1	247.811	106.078	141.732	0	0	134.427	80.7189	185.868	146.029	6941.43	5699.56	-185.868	0	5.40671	5.17997	6.10696	0	0	0.0734052	126.981	-463.161	51.6667	151.819	0	53.0168	52.7552	142.344	2
8174	2	0	174	1	222.021	128.607	93.4139	0	0	148.127	23.0442	-39.9783	155.819	7226.71	5258.94	39.9783	0	5.79901	5.19848	5.85878	0	0	0.108195	146.068	-470.909	59.3061	172.318	0	47.1677	46.8667	159.806	2
8175	2	0	175	1	241.74	127.565	114.175	0	0	58.7199	25.9694	136.89	132.231	7216.46	5355.67	-136.89	0	4.87216	5.92503	5.93131	0	0	0.154382	155.237	-478.56	54.2359	193.112	0	57.7939	57.0142	155.983	2
8225	2	0	225	1	243.385	124.042	119.343	0	0	9.8979	-8.97812	194.24	202.06	6866.64	5589.94	-194.24	0	7.65233	4.18896	5.81061	0	0	0.177964	223.225	-506.065	50.9287	224.453	0	37.867	37.0401	102.505	2
8280	2	0	280	1	215.338	128.123	87.2157	0	0	142.592	62.8029	339.663	127.7	7132.59	5817.14	-339.663	0	5.00422	5.44722	6.42638	0	0	0.114344	139.516	-476.545	63.1936	154.646	0	61.7356	60.2982	182.479	2
8333	2	0	333	1	247.331	131.014	116.318	0	0	-35.0426	-19.9631	224.696	135.857	7110.9	5102.62	-224.696	0	5.26809	5.86624	6.07631	0	0	0.213934	162.719	-484.265	52.7486	174.765	0	56.8101	55.9922	148.449	2
8379	2	0	379	1	236.267	141.49	94.7776	0	0	117.028	33.8732	211.355	131.816	7257.81	5148.45	-211.355	0	4.93098	5.68779	5.94603	0	0	0.0612488	134.243	-468.025	55.5571	159.163	0	59.301	58.2221	152.496	2
8395	2	0	395	1	242.739	107.905	134.834	0	0	44.4995	60.4087	79.9014	129.001	7330.34	5121.91	-79.9014	0	4.70444	4.99117	5.50248	0	0	0.0802158	209.86	-496.223	51.9787	221.159	0	57.9107	55.978	155.137	2
8441	2	0	441	1	228.633	108.235	120.398	0	0	56.0535	-5.7451	303.073	165.256	7019.81	5387.39	-303.073	0	6.44065	5.08513	5.69968	0	0	0.188525	162.957	-476.862	56.6268	194.849	0	46.5501	46.4874	130.502	2
8582	2	0	582	1	247.421	149.071	98.3492	0	0	52.894	-19.1646	317.286	135.992	7222.29	5301.14	-317.286	0	5.34865	5.19237	6.34156	0	0	0.0635128	183.595	-493.335	52.0856	187.819	0	55.7338	56.0089	165.261	2
8641	2	0	641	1	217.556	113.372	104.184	0	0	61.5516	-77.8081	262.951	149.938	7213.63	5957.75	-262.951	0	5.87612	5.63197	5.77261	0	0	0.120239	139.419	-471.619	61.5691	150.493	0	52.5602	53.7855	139.46	2
8728	2	0	728	1	271.571	113.899	157.672	0	0	90.9598	7.99363	-18.0391	151.971	6984.9	5572.97	18.0391	0	5.61907	5.15575	6.58099	0	0	0.0281548	138.851	-468.384	46.3731	158.908	0	50.2069	49.9172	157.424	2
8771	2	0	771	1	287.37	154.137	133.233	0	0	41.3727	-2.04376	261.705	217.7	6835.17	5383.68	-261.705	0	8.36188	4.3604	6.02729	0	0	0.154414	151.501	-469.741	41.7096	213.691	0	35.4856	36.103	98.035	2
8782	2	0	782	1	245.688	133.613	112.075	0	0	31.0684	77.6316	356.251	130.839	6945.13	5403.67	-356.251	0	5.1986	5.78608	6.32629	0	0	0.105096	133.586	-471.359	53.4347	173.148	0	60.0772	60.5248	183.631	2
8875	2	0	875	1	258.911	136.003	122.908	0	0	26.3743	49.6469	92.9362	156.207	7348.47	5232.33	-92.9362	0	5.72256	5.03312	5.9461	0	0	0.102537	180.402	-484.843	48.4328	210.704	0	49.8815	47.6896	131.514	2
8923	2	0	923	1	230.904	108.521	122.382	0	0	17.8929	-1.50237	-107.83	123.5	7257.29	5482.8	107.83	0	4.72958	5.56391	6.17273	0	0	0.103906	168.652	-486.021	57.4063	200.527	0	60.6096	58.5256	230.092	2
8959	2	0	959	1	297.913	153.182	144.731	0	0	33.1827	94.6924	403.077	143.56	7042.68	5386.61	-403.077	0	5.85443	5.47891	6.15877	0	0	0.0861824	162.807	-485.551	41.1708	197.552	0	54.5083	54.4947	186.325	2
8971	2	0	971	1	234.818	138.927	95.8906	0	0	60.5401	18.1097	241.832	210.301	7314.3	5861.83	-241.832	0	7.97554	4.69325	5.74974	0	0	0.140528	184.73	-494.634	54.1139	209.329	0	36.8463	37.8792	103.525	2
9089	2	0	1089	1	264.616	121.4	143.216	0	0	12.3438	36.3399	70.2704	181.141	6963.86	5743.94	-70.2704	0	6.65475	5.66256	6.41017	0	0	0.185604	136.843	-477.552	48.4309	170.192	0	43.7826	44.5816	124.204	2
9172	2	0	1172	1	249.115	122.26	126.855	0	0	107.923	76.854	316.149	147.902	6668.96	5504.11	-316.149	0	5.72595	4.84898	6.58368	0	0	0.203911	150.443	-472.213	51.3856	172.101	0	52.7411	51.8562	154.266	2
9245	2	0	1245	1	209.304	119.823	89.4808	0	0	86.217	32.3472	121.832	116.806	7487.94	5648.27	-121.832	0	4.28234	5.80166	6.53854	0	0	0.0613274	124.914	-468.109	66.5842	135.889	0	66.9155	65.451	173.917	2
9350	2	0	1350	1	218.478	112.469	106.009	0	0	86.216	-59.7053	132.004	130.418	6889.98	5341.69	-132.004	0	4.90348	5.65253	6.20261	0	0	0.109372	139.389	-474.466	61.9975	171.165	0	58.0521	57.9206	151.728	2
9382	2	0	1382	1	218.039	105.154	112.884	0	0	58.5257	-42.6267	-40.9364	179.116	7017.33	5723.25	40.9364	0	6.76346	4.94989	5.5321	0	0	0.165476	201.062	-492.545	59.7278	216.811	0	41.2363	41.9246	134.214	2
9447	2	0	1447	1	241.01	132.47	108.54	0	0	-17.3771	35.5257	202.287	147.142	7491.88	5844.41	-202.287	0	5.57707	6.00101	5.28792	0	0	0.250401	155.43	-483.519	53.5973	194.72	0	55.2834	51.8935	138.188	2
9482	2	0	1482	1	271.86	154.604	117.256	0	0	41.6339	-1.76614	302.209	176.299	6735.25	5383.41	-302.209	0	6.87609	4.88899	6.08862	0	0	0.0622381	176.854	-487.8	45.4693	216.881	0	43.3988	44.2835	124.913	2
9529	2	0	1529	1	214.993	94.3569	120.636	0	0	83.7439	88.242	25.7904	161.431	7091.78	5891.36	-25.7904	0	5.866	5.08452	5.69249	0	0	0.0926839	190.272	-486.878	61.3756	212.603	0	48.2853	46.1656	136.25	2
9533	2	0	1533	1	328.826	178.904	149.922	0	0	42.0805	250.717	117.386	159.35	6934.12	5130.92	-117.386	0	5.98646	5.67237	5.9271	0	0	0.162226	170.768	-485.294	36.3456	204.641	0	48.198	48.4064	131.247	2
9610	2	0	1610	1	256.044	126.326	129.718	0	0	55.9423	78.8326	0.515182	167.287	7019.92	5601.79	-0.515182	0	6.106	4.09381	6.28443	0	0	0.13382	204.216	-497.363	48.1078	1	0	45.552	44.5653	133.313	2
9619	2	0	1619	1	231.471	123.506	107.965	0	0	91.1276	-27.3334	248.131	140.118	7383.37	5508.63	-248.131	0	5.36546	5.27241	6.12266	0	0	0.0930368	158.76	-481.207	56.6586	200.921	0	54.8793	54.0434	145.454	2
9677	2	0	1677	1	232.406	129.809	102.597	0	0	74.1733	-19.0235	93.3471	140.685	7599.65	5301	-93.3472	0	5.20034	5.35973	6.25272	0	0	0.138571	168.637	-486.938	56.694	219.25	0	54.1955	54.9684	146.867	2
9722	2	0	1722	1	240.879	121.531	119.348	0	0	88.2806	42.9911	-45.2991	138.996	6887.92	5637.63	45.2991	0	5.13797	6.44676	6.13243	0	0	0.0619183	158.36	-486.857	55.5338	187.692	0	54.8613	54.3295	195.975	2
9747	2	0	1747	1	228.474	111.303	117.172	0	0	23.5532	108.521	113.286	126.577	7151.97	5372.78	-113.286	0	4.63468	6.04861	5.97504	0	0	0.172734	141.517	-472.989	58.7033	191.887	0	60.3757	59.4102	164.808	2
9781	2	0	1781	1	246.142	136.309	109.833	0	0	7.75939	30.8598	51.8778	174.659	6968.44	5649.76	-51.8778	0	6.42671	5.37435	5.8511	0	0	0.024388	253.025	-496.901	52.0756	1	0	43.8383	43.0919	129.232	2
9792	2	0	1792	1	253.974	82.7416	171.232	0	0	98.4422	-19.6065	-344.243	240.102	7176.74	5500.91	344.243	0	10.7149	5.63639	4.80387	0	0	0.0469339	196.019	-487.389	48.9496	210.865	0	43.2454	37.5665	192.994	2
9794	2	0	1794	1	228.954	89.4325	139.521	0	0	111.083	-58.8792	130.806	184.952	7363.42	5241.2	-130.806	0	6.95034	5.0497	6.00143	0	0	0.106789	210.314	-509.955	56.913	233.716	0	42.5743	40.9198	109.074	2
9889	2	0	1889	1	253.692	125.365	128.327	0	0	82.2946	77.4314	210.824	166.433	7292.55	5204.55	-210.824	0	6.20263	5.2785	5.66155	0	0	0.0509933	161.882	-482.271	49.7073	218.688	0	47.4916	46.1875	122.075	2
9901	2	0	1901	1	267.085	138.22	128.865	0	0	8.50297	94.0459	-80.0786	186.222	7167.02	5486.91	80.0786	0	6.96494	5.94623	6.31412	0	0	0.126847	125.79	-469.506	48.0929	173.657	0	42.5905	41.2682	150.091	2
9922	2	0	1922	1	264.483	144.13	120.354	0	0	79.5719	-15.0225	360.744	180.176	7095.95	5695.64	-360.744	0	7.20437	4.97596	6.40764	0	0	0.129278	181.185	-492.89	47.5526	213.592	0	43.7667	42.7981	137.573	2
9943	2	0	1943	1	270.083	157.838	112.245	0	0	0.311635	-65.4379	571.726	157.189	7075.55	5746.06	-571.726	0	7.51403	5.88223	6.49538	0	0	0.212306	140.707	-478.755	47.5244	195.153	0	57.7409	57.5486	323.939	2
9969	2	0	1969	1	195.532	81.2079	114.324	0	0	38.8046	-37.4343	21.2469	123.946	7236.38	5120.09	-21.2469	0	4.62591	5.5139	6.60806	0	0	0.0789555	148.083	-481.228	72.5173	169.224	0	60.4291	59.6055	177.779	2
