# Supplementary material for: CaV1 and CaV2 calcium channels mediate the release of distinct pools of synaptic vesicles
Source: eLife. 2023 Feb 23;12:e81407. doi: 10.7554/eLife.81407 (PMC10023163; doi:10.7554/eLife.81407)
Supplement: Figure 8—source data 1. [file elife-81407-fig8-data1.zip › Figure 8 - Source Data 1/unc-13short/5/2/cav1_to_cav1(unc13).csv]

229.719167846821
311.958453922175
-298.343204469378
66.0788338576158
62.1816763399811
-181.667848213153
202.174112702819
213.18540194446
119.991448280202
149.777868641565
-293.120582195608
-73.7032196840551
-96.3316489887452
-266.19623539748
-101.904968078036
68.040459527921
-282.608968308934
74.3563043480849
-95.489656309509
-22.3490742487484
-117.965904961164
171.455156190127
117.221939051192
281.558480934218
-96.2746019649708
253.946890197744
63.6104975300259
-30.1441446877916
-15.4774126432317
7.61430700647179
144.062724087207
273.330697966285
236.734966413301
124.426057633576
182.279517788172
254.088408123417
156.70070601646
31.0463358661705
244.57353872662
221.322292639365
169.562960567325
90.0314159009545
-25.7986830665468
-99.0441276151851
217.882523538197
-221.945175758598
-77.7710937438897
-463.741579382085
202.879826368873
327.802513537503
-66.9719623597175
-312.33066949483
155.782269281346
60.6096257045137
-340.107429420123
-187.775876437437
247.741168615897
95.5784455661255
63.2559464105757
-130.874305023609
35.5941600191245
217.598652226159
-326.267246926294
254.574999306395
20.3317847964081
53.57985487409
153.018270175
158.788243062021
-147.82993240567
-48.2967179639054
337.183890953154
-12.5928999885632
238.127925344045
274.125183257041
251.404413911691
157.147777623274
-53.0761450032787
-118.203569353744
301.181547923262
-305.709447893834
48.2348398411887
-124.085584930773
-266.883019140652
-232.494514694177
-210.128867878948
-360.523145553642
-62.4283233257602
196.622891183345
-376.822013047626
-222.424302960148
-502.232012693837
-431.390264274006
-227.257678547986
-122.896485682144
-279.096617874951
266.566295877788
-213.574908221206
99.9698004952975
50.8209799183437
-340.289026962908
-124.993352084057
