# Supplementary material for: CaV1 and CaV2 calcium channels mediate the release of distinct pools of synaptic vesicles
Source: eLife. 2023 Feb 23;12:e81407. doi: 10.7554/eLife.81407 (PMC10023163; doi:10.7554/eLife.81407)
Supplement: Figure 8—source data 1. [file elife-81407-fig8-data1.zip › Figure 8 - Source Data 1/unc-13short/5/2/cav1_to_cav2.csv]

-189.404092333414
258.903904025184
182.993022727141
-322.577851820495
8.89763795561157
-344.2590794016
-14.2163309885163
384.582592181962
338.663842959895
398.572629467157
557.837489838198
56.9127282132422
265.401217951323
-170.576303330755
151.74692176877
-212.737424270847
30.9263467774053
-252.729386358052
53.1271998104612
-69.4280907417287
553.34929243817
233.143625603664
132.955156919815
-214.523936078792
-258.235071801363
150.564989220886
-40.3140675860795
378.967128480802
263.540733931386
120.527821059039
-27.5720791085278
142.880510091453
-124.243648849702
-185.520445946128
489.226514096493
-40.676278768502
-138.69276822963
178.903504786695
369.230084721555
426.390115368637
228.63690141285
157.072756369064
107.292756561391
555.974012237776
-168.158227046285
-159.720215811964
-187.501830630159
170.989027229572
147.548735902298
123.505241307837
199.7319798219
342.717548592241
9.57137694528865
505.892911790054
66.0078340561331
126.288783974313
131.791581790065
224.540235339322
201.531703011803
221.301726263996
426.455360610764
-2.590702006014
-214.49784121365
541.864552655861
-221.79756533637
315.250740096271
-127.749337353142
-83.9184725579835
345.041557800235
248.794134893806
28.5812438929897
-208.986815344975
505.831268919727
454.211307430179
477.854105695557
224.897641483607
303.050038451398
-352.700009945527
40.8480546129549
235.92699621367
211.592034801905
366.801985632016
120.14494525904
224.770071722716
-260.847738104034
-129.153068147657
122.183126600186
-54.341780834764
275.710363241053
-110.599805077079
-250.483736132245
240.159313811986
-281.530027024934
484.564100071296
10.6619368092488
89.3353066269037
288.224953156472
-19.9151423082876
234.255076040557
-35.2287839507435
105.243564885477
357.346090678762
396.777753385071
119.618018084436
-86.1293598120328
-135.700693635669
483.398848115224
