# Supplementary material for: CaV1 and CaV2 calcium channels mediate the release of distinct pools of synaptic vesicles
Source: eLife. 2023 Feb 23;12:e81407. doi: 10.7554/eLife.81407 (PMC10023163; doi:10.7554/eLife.81407)
Supplement: Figure 8—source data 1. [file elife-81407-fig8-data1.zip › Figure 8 - Source Data 1/unc-13short/5/2/cav1_to_unc13.csv]

362.663351901969
444.902637977323
-165.39902041423
199.023017912764
195.125860395129
-48.7236641580052
335.118296757967
346.129585999608
252.93563233535
282.722052696713
-160.17639814046
59.240964371093
36.6125350664029
-133.252051342331
31.0392159771122
200.984643583069
-149.664784253786
207.300488403233
37.4545277456391
110.5951098064
14.9782790939839
304.399340245275
250.16612310634
414.502664989366
36.6695820901773
386.891074252892
196.554681585174
102.800039367356
117.466771411916
140.55849106162
277.006908142355
406.274882021433
369.679150468449
257.370241688724
315.22370184332
387.032592178565
289.644890071608
163.990519921319
377.517722781768
354.266476694513
302.507144622473
222.975599956103
107.145500988601
33.900056439963
350.826707593345
-89.0009917034499
55.1730903112584
-330.797395326937
335.824010424021
460.746697592651
65.9722216954306
-179.386485439682
288.726453336494
193.553809759662
-207.163245364975
-54.831692382289
380.685352671045
228.522629621274
196.200130465724
2.06987903153868
168.538344074273
350.542836281307
-193.323062871146
387.519183361543
153.275968851556
186.524038929238
285.962454230149
291.732427117169
-14.8857483505221
84.6474660912427
470.128075008302
120.351284066585
371.072109399193
407.069367312189
384.348597966839
290.091961678422
79.8680390518693
14.7406147014044
434.12573197841
-172.765263838686
181.179023896337
8.8585991243749
-133.938835085504
-99.5503306390287
-77.1846838237998
-227.578961498494
70.5158607293879
329.567075238493
-243.877828992478
-89.4801189049995
-369.287828638689
-298.446080218858
-94.3134944928379
10.0476983730046
-146.152433819803
399.510479932936
-80.6307241660584
232.913984550446
183.765163973492
-207.34484290776
7.95083197109079
