# Supplementary material for: CaV1 and CaV2 calcium channels mediate the release of distinct pools of synaptic vesicles
Source: eLife. 2023 Feb 23;12:e81407. doi: 10.7554/eLife.81407 (PMC10023163; doi:10.7554/eLife.81407)
Supplement: Figure 8—source data 1. [file elife-81407-fig8-data1.zip › Figure 8 - Source Data 1/unc-13short/5/2/cav2_to_cav2(cav1).csv]

43.2419759353334
62.5992811594369
8.61788209581391
15.1120498902001
30.1478517973155
-44.3920178590251
15.9142816243739
46.1843432578908
59.8462243695694
33.7332103820809
84.4665335457812
79.8570917441739
106.848294202438
-530.843919643909
170.243302617361
9.25492968049002
102.550508637421
34.4682024810363
73.2875023408378
4.67000223391005
117.014453668075
65.3038905619705
51.8087580672463
111.513736577257
78.365836186159
-9.95026615158531
6.3858597306953
93.0420172555696
50.1438230883168
24.7222637930281
16.6168736391091
17.4694962260319
81.4077400749266
130.907160222484
117.833816954538
82.0243539617477
106.420716157758
48.8116668769335
25.8564581864903
132.925058771527
162.43095543371
128.440342354929
155.932709030938
52.9673843218925
93.0476109333722
178.6584929126
101.777076808151
183.876844161761
140.15043027054
163.073610430485
204.419403959973
117.209452692951
42.6226210854338
40.6844250784907
137.547686822678
55.1159315336681
76.7252730231667
9.36357812912502
102.578818831017
99.4528239566243
43.5676997108503
148.670718868167
106.296342821264
130.773436120453
143.633943300442
177.591225232127
131.660832182645
89.4529903669691
115.395256160417
57.8273102150197
119.577777703429
93.5101796665631
125.541762113141
150.953563165853
120.941564720873
65.5966921970676
65.1992414308461
107.168279568578
145.760629750122
133.209928106907
114.568737931665
116.47997639468
56.8641451120848
116.112815845819
142.675146500802
2.05069277339589
23.4390041402421
46.3503251646252
-28.4910516863811
96.8116609186791
60.6077041818035
-37.427994497275
25.5260887333125
64.5427512564402
10.6212665026069
47.7171962197881
25.3545284127076
110.94175640733
-20.6483062558409
9.24602205573228
-54.409366356077
143.764227853694
34.3220499816862
4.21352831576223
-352.010260079146
-424.945944420232
63.0739087850143
35.7919827327696
-23.542392852085
-549.392379349682
-438.944492124897
-423.075097232218
-421.212593283504
-396.052796268031
-391.636333822098
-271.790548543267
-323.186515068332
-238.981797579491
-356.960979006808
-264.418699821284
-300.253566018602
-250.121067451469
-374.944678406493
-477.102236075477
-395.907125919868
-422.237146590572
-386.218237025533
