# Supplementary material for: CaV1 and CaV2 calcium channels mediate the release of distinct pools of synaptic vesicles
Source: eLife. 2023 Feb 23;12:e81407. doi: 10.7554/eLife.81407 (PMC10023163; doi:10.7554/eLife.81407)
Supplement: Figure 8—source data 1. [file elife-81407-fig8-data1.zip › Figure 8 - Source Data 1/unc-13short/5/2/cav2_to_cav2(unc13).csv]

-29.6857744777426
-73.0693749582051
-17.175592836853
-11.2567621625685
-28.8898697208656
23.3384166118199
-11.70912299976
-61.5603635167731
-73.837277907724
-48.6332207215255
-109.601414005638
-112.173955687951
-113.761562768818
566.666944574661
-179.345714982459
-13.1408042079852
-108.488211540911
-48.5484086840165
-101.645175492602
-23.5343836283632
-113.387098184131
-80.2253534349948
-48.6296253965606
-139.662070196245
-80.0278258142184
17.9888602923711
3.17585134944466
-108.909367851154
-54.0711218947222
-53.6923082344979
-18.0873114311557
-25.1364625673586
-94.757147876719
-123.017950471655
-109.585250986549
-76.8502877009237
-132.986755132124
-58.5311110690723
-33.5897957469178
-160.137956364799
-172.087155054178
-147.131705247547
-150.697865981034
-53.1412168773727
-85.9052636712308
-183.848448409225
-111.53647287479
-213.872540155377
-153.180266962693
-198.362553925039
-204.513262529594
-138.838450919295
-74.8702560962006
-66.7453028836926
-156.424542006556
-63.4986998160862
-96.6046197001783
-29.67132637646
-141.811959636868
-116.11378594569
-86.7337738297251
-156.615991932639
-130.114049145821
-157.180353354404
-165.610645188065
-183.480708658026
-153.910468108828
-115.169583321373
-128.242161210801
-73.3211049956212
-147.827299419121
-90.6976843248754
-135.451797078706
-160.970554435254
-127.345908410427
-58.8735283321726
-70.2198993434863
-101.6439908258
-149.605167687087
-167.980429700717
-141.277957801063
-115.844367629208
-61.7270207794322
-119.084938384163
-157.828304041841
-34.6436854860735
-39.1559534342109
-49.1744446821372
-0.734323824498915
-100.483566163998
-90.3709661902535
23.9855814416601
-28.8324611592993
-87.4098098115978
-16.9654651944161
-41.6248730682023
-34.3271725626469
-137.546354020764
-19.1638903680359
-35.2630473839204
16.561963794938
-149.618814729923
-31.6618652394841
-27.6629532385623
389.991783898151
459.98861532399
-81.7736172115556
-38.345133906947
32.6819330267253
582.156114943243
471.183176629981
467.460677513297
444.982713403093
399.961529409044
459.023446343603
400.231118757165
420.775713027529
375.643552771706
410.704704966937
386.539258178972
413.760823994718
376.857862381673
436.380383837245
524.334097474158
432.621060185702
464.532088651735
436.185298555324
