# Supplementary material for: CaV1 and CaV2 calcium channels mediate the release of distinct pools of synaptic vesicles
Source: eLife. 2023 Feb 23;12:e81407. doi: 10.7554/eLife.81407 (PMC10023163; doi:10.7554/eLife.81407)
Supplement: Figure 8—source data 1. [file elife-81407-fig8-data1.zip › Figure 8 - Source Data 1/unc-13short/5/2/unc13_to_cav1.csv]

472.210610015093
-103.7257829948
109.828499517674
361.866730573378
217.652604130963
443.52866660366
302.388457485989
-270.974324450529
30.7728705590589
-221.858606049854
-151.335336628295
357.468287353143
-75.1447630241814
247.206761294332
101.110067944052
303.478978533597
237.528497625859
416.689423950831
195.787486415165
284.509923866932
-250.010027665342
111.436082200969
-43.3642730787137
477.57404022229
337.894122225781
57.0152791559599
248.061229206271
-114.175657329015
-25.6513609011613
311.273058874439
329.492059112849
81.0291531852804
407.942914505752
464.897088289596
-195.005608870081
237.576052228853
337.028651152884
332.550820098552
-175.10160947448
-184.617429034281
-88.3993378363689
321.897849063215
54.6095826766305
-181.679490700962
391.791294965365
463.531624457698
213.314895738986
295.397873554094
-5.07956386292608
19.2293939572578
154.019004469315
-196.303231171939
282.3923153347
-113.377036361615
153.142674225999
-25.8995985761894
294.95021622408
-22.6753645951949
192.306839951337
-37.2417133318686
-260.903735044404
138.157927945392
425.958947363567
-311.696138065291
388.208995100878
-70.3333799301613
407.638552603875
411.835179624412
-112.383816925269
-23.4747709773442
354.255858011575
418.158652145819
-189.916522789586
-223.630574548527
-282.863056134478
102.268084492611
-73.621679935206
499.45820178095
280.461318666277
191.320177517105
153.687770787774
-196.277448256015
66.2416372241373
90.1641808019499
366.067376340411
439.068521665273
378.692164812108
94.3138161436668
127.559766720622
394.427674365615
262.240501645595
241.016907429699
502.840653132599
-77.0652089630735
287.925367505705
25.6125531089174
-262.311924477715
384.930967820302
23.5718553247207
355.201605308426
122.179733725308
-196.064898413923
-192.396803060929
114.910141226855
331.225155650867
385.09271571303
-237.487175293363
