# Supplementary material for: CaV1 and CaV2 calcium channels mediate the release of distinct pools of synaptic vesicles
Source: eLife. 2023 Feb 23;12:e81407. doi: 10.7554/eLife.81407 (PMC10023163; doi:10.7554/eLife.81407)
Supplement: Figure 8—source data 1. [file elife-81407-fig8-data1.zip › Figure 8 - Source Data 1/unc-13short/5/2/unc13_to_cav2.csv]

442.13882461609
570.026020688145
51.946477485546
321.069890775626
286.327624277463
-11.0516547118241
424.138956041542
395.715806507604
376.166125786518
382.237163696343
-78.3245603150854
141.213801093207
181.635701463176
-66.0794907392033
126.252521685538
314.719248390642
-151.068993420025
307.74090175076
166.356716320917
150.838225243182
50.381914514373
407.551771564556
372.856910511653
546.997325498655
124.933693279877
534.635426744866
287.016089234659
173.544322963877
190.538075225703
180.103238487333
368.014735410655
494.320181816486
551.573493080964
425.884100741113
431.888647256768
564.963408282782
451.390627777191
341.171517659205
487.013093005881
484.642370862327
402.434005189788
298.222791376026
229.438273779406
161.425588405586
485.592720114407
60.775955487898
131.056544999707
-275.601137693955
466.250303395141
556.783395716617
187.68463373217
-191.471105250051
402.298486093684
299.165507492247
-122.986070550557
-75.9265678574052
486.37301928538
345.078133466871
263.354424062183
177.051519062487
310.215863120755
493.825244994725
-129.139617524682
559.138530915157
217.399376228458
292.257936667
396.94710824465
462.699107106779
-0.0112870134703371
218.406625416297
587.032250306341
274.896826777527
424.84473850344
547.468596107763
560.347412747718
398.283243026341
132.659081404968
172.929299659744
569.951156329404
-48.5710182463295
260.629883648862
172.369902977432
-108.967124929745
-116.589658458436
-36.2499769281535
-205.705463293908
296.518850071112
445.836363668861
-46.9680697421441
-69.4415221100471
-319.172507788953
-209.431392893046
40.7002935268865
125.846176753424
-14.7020648895791
516.787788736375
89.9837903002126
431.060090863575
319.732564902789
-176.945347398975
70.0456025383364
