# Supplementary material for: CaV1 and CaV2 calcium channels mediate the release of distinct pools of synaptic vesicles
Source: eLife. 2023 Feb 23;12:e81407. doi: 10.7554/eLife.81407 (PMC10023163; doi:10.7554/eLife.81407)
Supplement: Figure 8—source data 1. [file elife-81407-fig8-data1.zip › Figure 8 - Source Data 1/unc-13short/5/2/unc13_to_unc13(cav1).csv]

-339.266425959945
236.669967049948
23.115684537474
-228.92254651823
-84.7084200758145
-310.584482548511
-169.44427343084
403.918508505677
102.171313496089
354.802790105002
284.279520683443
-224.524103297995
208.08894707933
-114.262577239184
31.8341161110961
-170.534794478449
-104.584313570711
-283.745239895683
-62.8433023600169
-151.565739811784
382.95421172049
21.5081018541791
176.308457133862
-344.629856167142
-204.949938170633
75.9289048991882
-115.117045151123
247.119841384163
158.595544956309
-178.328874819291
-196.547875057701
51.9150308698677
-274.998730450603
-331.952904234448
327.949792925229
-104.631868173705
-204.084467097736
-199.606636043404
308.045793529629
317.561613089429
221.343521891517
-188.953665008067
78.3346013785176
314.62367475611
-258.847110910217
-330.58744040255
-80.3707116838377
-162.453689498946
138.023747918074
113.71479009789
-21.0748204141669
329.247415227087
-149.448131279551
246.321220416763
-20.1984901708511
158.843782631337
-162.006032168932
155.619548650343
-59.3626558961892
170.185897387017
393.847919099552
-5.21374389024368
-293.014763308419
444.640322120439
-255.26481104573
203.277563985309
-274.694368548727
-278.890995569264
245.328000980418
156.418955032492
-221.311673956427
-285.214468090671
322.860706844734
356.574758603675
415.807240189626
30.6760995625373
206.565863990354
-366.514017725802
-147.517134611129
-58.375993461957
-20.7435867326262
329.221632311163
66.7025468310107
42.7800032531982
-233.123192285263
-306.124337610125
-245.74798075696
38.6303679114812
5.38441733452601
-261.483490310467
-129.296317590447
-108.072723374551
-369.896469077451
210.009393018222
-154.981183450557
107.331630946231
395.256108532863
-251.986783765154
109.372328730427
-222.257421253278
10.7644503298402
329.009082469071
325.340987116077
18.034042828293
-198.280971595719
-252.148531657881
370.431359348511
