# Supplementary material for: CaV1 and CaV2 calcium channels mediate the release of distinct pools of synaptic vesicles
Source: eLife. 2023 Feb 23;12:e81407. doi: 10.7554/eLife.81407 (PMC10023163; doi:10.7554/eLife.81407)
Supplement: Figure 8—source data 1. [file elife-81407-fig8-data1.zip › Figure 8 - Source Data 1/unc-13short/5/3.csv]

image-ID	cycle	z-step	frame	accum	photon-count	photon-count11	photon-count12	photon-count21	photon-count22	psfx	psfy	psfz	psf-photon-count	x	y	z	stdev	amp	background11	background12	background21	background22	maxResidualSlope	chisq	log-likelihood	accuracy	llr	time-point	precisionx	precisiony	precisionz	vis-probe
6	0	0	6	1	1164.51	654.864	509.645	0	0	94.587	45.5962	263.084	1271.9	9273.45	10319	-263.084	0	43.1701	10.297	12.2315	0	0	1.02678	324.301	-644.263	4.56953	666.202	0	11.7656	11.5803	37.754	0
11	0	0	11	1	452.089	239.204	212.885	0	0	-244.078	418.026	205.001	428.586	9014.16	10345.3	-205.001	0	21.5287	8.02684	11.3995	0	0	0.938135	232.968	-574.433	12.8473	330.865	0	27.0727	27.9096	67.9972	0
16	0	0	16	1	943.519	522.516	421.004	0	0	43.6007	46.1629	322.475	1069.28	9324.44	10418.1	-322.475	0	38.0156	10.8808	13.6301	0	0	0.922831	268.588	-617.319	5.78624	476.063	0	13.9746	13.7338	46.8399	0
19	0	0	19	1	1000.63	550.751	449.876	0	0	26.0086	105.327	274.27	1204.07	9342.03	10458.6	-274.27	0	41.5548	9.39833	12.3127	0	0	1.28015	250.47	-610.197	5.36494	624.376	0	12.1858	11.8333	39.3664	0
23	0	0	23	1	555.966	261.112	294.854	0	0	37.0379	-97.2409	323.168	564.785	9231.34	9963.58	-323.168	0	20.7489	8.23458	11.1071	0	0	0.418175	240.338	-578.601	10.1461	316.73	0	21.0544	21.5715	72.8961	0
26	0	0	26	1	464.724	205.959	258.765	0	0	153.216	-47.8266	348.951	324.188	9214.82	9914.17	-348.951	0	11.844	8.70256	10.279	0	0	0.0642891	240.809	-573.243	12.4246	263.885	0	34.8466	35.2531	122.907	0
31	0	0	31	1	964.46	536.353	428.106	0	0	91.3263	34.2675	361.195	1086.15	9376.37	10430	-361.195	0	39.4989	8.82496	11.1878	0	0	0.385421	204.27	-574.881	5.5465	528.618	0	13.3287	13.0776	46.3233	0
34	0	0	34	1	775.96	439.78	336.18	0	0	74.737	56.9966	290.281	916.644	9392.96	10407.3	-290.281	0	31.7193	8.6982	10.0073	0	0	0.390281	224.716	-571.143	6.9876	518.368	0	14.7597	14.2917	47.3625	0
35	0	0	35	1	991.383	477.725	513.657	0	0	90.3545	6.08597	275.473	1088.58	9377.35	10358.6	-275.473	0	37.4166	9.34459	11.0337	0	0	0.0958788	377.315	-678.464	5.39331	783.57	0	13.016	12.6989	41.6031	0
38	0	0	38	1	377.03	144.963	232.067	0	0	-140.031	482.526	67.5918	334.739	8910.11	10380.4	-67.5918	0	15.7019	6.55616	8.80195	0	0	0.568687	211.641	-538.403	15.2916	268.565	0	27.2522	36.3627	81.2294	0
41	0	0	41	1	537.45	291.839	245.611	0	0	10.7298	-57.967	218.397	545.815	9257.65	9824.65	-218.397	0	18.5894	8.54505	9.67352	0	0	0.28789	208.165	-556.371	10.4732	260.25	0	21.198	20.9413	68.1701	0
41	0	0	41	1	751.266	413.155	338.112	0	0	76.2174	36.4065	299.403	868.216	9391.48	10427.9	-299.403	0	30.2627	8.97464	11.1254	0	0	0.441396	248.273	-594.222	7.2891	500.442	0	15.7023	15.2165	50.8587	0
42	0	0	42	1	922.335	528.145	394.19	0	0	71.88	77.8714	309.117	1116.12	9395.82	10386.4	-309.117	0	39.1333	8.70506	11.93	0	0	0.48872	265.516	-612.862	5.83401	668.511	0	12.857	12.5368	42.8594	0
50	0	0	50	1	655.26	297.405	357.855	0	0	-32.1168	17.5905	121.253	509.521	9200.84	10247.4	-121.253	0	16.5739	9.36511	11.7904	0	0	0.384127	264.705	-599.834	8.53349	369.655	0	23.715	22.9436	75.9823	0
53	0	0	53	1	634.743	334.305	300.438	0	0	1.32301	6.59355	259.343	686.997	8868.42	10258.4	-259.343	0	23.7043	7.50814	9.54506	0	0	0.365315	254.92	-597.468	8.62962	462.282	0	18.3015	17.1741	57.5217	0
57	0	0	57	1	447.11	231.106	216.004	0	0	138.207	-5.88635	291.688	285.168	9229.83	9971.89	-291.688	0	9.92074	8.15892	9.36348	0	0	0.142981	273.617	-582.394	12.8382	307.771	0	38.0718	38.1094	123.002	0
60	0	0	60	1	460.149	167.046	293.103	0	0	1.48253	17.1665	268.436	314.353	8868.26	10347.5	-268.436	0	10.8963	9.62191	12.0981	0	0	0.568107	259.461	-596.149	12.8323	302.96	0	38.4363	36.3248	118.898	0
62	0	0	62	1	673.195	289.255	383.94	0	0	-16.376	100.789	6.63276	621.021	9085.44	10164.2	-6.63276	0	19.4795	8.2466	10.2106	0	0	0.353848	260.214	-598.328	8.15516	442.536	0	18.9794	18.5554	66.8104	0
63	0	0	63	1	651.188	317.9	333.288	0	0	-33.9687	93.6649	130.776	746.175	9003.37	10271	-130.776	0	24.2422	7.99877	9.25066	0	0	0.794496	312.277	-624.868	8.40343	454.631	0	16.4211	15.7596	54.4518	0
64	0	0	64	1	605.701	318.327	287.375	0	0	35.5588	60.7992	228.995	477.748	9033.5	10303.8	-228.995	0	15.9679	8.1292	10.1926	0	0	0.285081	254.508	-578.743	9.16137	320.14	0	24.4213	24.1176	79.8683	0
76	0	0	76	1	562.201	225.082	337.119	0	0	45.5763	69.4532	1.58821	608.142	9023.48	10295.2	-1.58821	0	18.8412	6.7445	8.95478	0	0	0.575709	244.592	-562.729	9.77967	432.451	0	18.7803	18.4042	65.4137	0
78	0	0	78	1	449.459	204.766	244.694	0	0	8.21941	80.9023	234.526	487.408	8961.18	10283.7	-234.526	0	16.4379	7.07221	8.92434	0	0	0.522269	254.88	-571.961	12.595	320.615	0	23.6227	22.4752	75.372	0
83	0	0	83	1	382.793	186.169	196.624	0	0	-22.5916	540.101	304.947	331.595	8792.67	10322.8	-304.947	0	20.0139	5.36865	7.57998	0	0	0.143264	316.182	-578.4	14.6769	410.65	0	25.9448	46.0414	83.8517	0
83	0	0	83	1	655.469	318.789	336.68	0	0	137.878	31.3019	71.7787	493.707	9130.5	10034.4	-71.7787	0	15.4532	9.38456	11.903	0	0	0.252303	222.64	-573.334	8.53643	330.296	0	24.2168	24.2926	80.9143	0
85	0	0	85	1	488.745	187.381	301.364	0	0	-32.2458	-7.20319	9.23813	388.065	9001.65	10272.2	-9.23813	0	12.3758	6.39728	7.76719	0	0	0.0866109	277.412	-575.602	11.3013	290.961	0	26.4063	25.4243	90.9228	0
90	0	0	90	1	720.251	339.565	380.687	0	0	89.3784	-22.4198	61.017	586.301	9179	9988.42	-61.017	0	18.4878	8.92893	11.4799	0	0	0.22399	264.922	-584.363	7.64734	355.522	0	20.6954	20.5837	68.9412	0
94	0	0	94	1	465.458	217.89	247.569	0	0	124.525	16.9411	268.287	399.614	9243.51	9949.06	-268.287	0	13.637	7.1471	9.58559	0	0	0.177094	238.017	-574.67	12.1717	316.031	0	27.5578	27.3271	89.4387	0
98	0	0	98	1	541.202	311.875	229.327	0	0	127.989	55.1281	353.854	552.056	9240.05	9910.87	-353.854	0	19.9272	6.12588	8.33092	0	0	0.332785	260.86	-571.462	10.1105	392.843	0	20.4561	20.4623	74.3945	0
105	0	0	105	1	476.808	189.005	287.803	0	0	1.78308	35.0563	59.4992	391.654	9166.94	10229.9	-59.4992	0	12.3727	6.9129	8.46083	0	0	0.269685	222.645	-550.831	11.7275	337.918	0	26.9364	26.016	90.4586	0
112	0	0	112	1	538.577	232.81	305.767	0	0	21.8398	33.5164	-13.4539	481.199	9047.22	10231.5	13.4539	0	15.0132	7.41724	9.30561	0	0	0.425077	231.331	-565.397	10.3344	343.204	0	22.9309	22.4245	80.6999	0
116	0	0	116	1	540.785	252.727	288.058	0	0	35.7653	53.4766	334.5	405.241	9232.61	9912.52	-334.5	0	14.5469	7.27135	10.4245	0	0	0.392753	253.998	-569.518	10.3448	299.906	0	27.7066	27.606	99.3889	0
118	0	0	118	1	545.264	253.381	291.883	0	0	131.869	9.60321	277.167	481.714	9236.17	9956.4	-277.167	0	16.5534	5.71121	8.88056	0	0	0.125442	271.92	-577.524	10.0244	363.371	0	22.3731	22.2881	74.4414	0
120	0	0	120	1	461.112	231.801	229.312	0	0	25.707	-32.8045	259.792	478.056	9242.67	9899.15	-259.792	0	16.5263	6.78147	8.98293	0	0	0.311549	227.742	-559.173	12.208	294.282	0	22.9323	22.6969	74.952	0
122	0	0	122	1	578.04	272.613	305.427	0	0	57.969	65.2313	260.734	630.762	8911.43	10299.4	-260.734	0	21.4315	6.11884	8.0027	0	0	0.336928	214.013	-559.084	9.38615	423.876	0	18.6926	17.6995	59.8103	0
123	0	0	123	1	532.816	297.756	235.059	0	0	45.3979	4.6495	325.427	552.177	9222.98	9861.69	-325.427	0	19.743	5.98518	8.71664	0	0	0.521252	259.115	-578.667	10.2978	421.382	0	20.136	20.1958	71.739	0
125	0	0	125	1	510.107	283.565	226.542	0	0	36.579	4.92053	314.717	656.441	8932.82	10359.7	-314.717	0	23.3336	5.58263	7.85992	0	0	0.209795	221.361	-557.293	10.709	423.393	0	17.8521	17.2932	60.398	0
129	0	0	129	1	415.71	169.976	245.734	0	0	30.1903	110.903	-127.329	340.845	8939.21	10154.1	127.329	0	10.7583	6.67654	8.61133	0	0	0.291811	241.535	-560.887	13.6748	304.446	0	31.7589	30.0124	113.079	0
132	0	0	132	1	303.517	137.063	166.454	0	0	634.799	364.206	112.118	168.689	9131.88	10000.4	-112.118	0	12.4759	5.99356	6.3637	0	0	0.307237	278.37	-547.836	19.0231	371.796	0	103.93	45.7937	136.087	0
133	0	0	133	1	454.726	238.943	215.782	0	0	86.5399	-43.2464	299.987	428.304	9181.84	9909.59	-299.987	0	15.1178	6.20474	8.57152	0	0	0.280166	233.668	-550.276	12.2969	280.284	0	24.7727	24.9966	83.838	0
134	0	0	134	1	520.982	222.302	298.68	0	0	50.5096	7.39809	164.692	597.64	9217.87	9858.94	-164.692	0	19.3952	5.96584	7.65923	0	0	0.236003	241.703	-569.027	10.4846	411.043	0	18.2085	18.0186	59.8552	0
139	0	0	139	1	542.994	309.03	233.964	0	0	24.2856	18.8795	285.78	646.885	9244.09	9847.46	-285.78	0	22.5576	6.46532	8.28403	0	0	0.381552	234.672	-558.768	10.0987	401.757	0	17.7682	17.5731	59.6737	0
144	0	0	144	1	591.432	244.056	347.376	0	0	62.0664	-15.7805	56.8992	607.801	9106.65	9981.78	-56.8992	0	19.1605	6.42653	6.60023	0	0	0.121433	239.672	-554.629	9.09547	410.718	0	17.5104	17.7534	60.6926	0
145	0	0	145	1	609.636	283.04	326.596	0	0	45.9128	15.9615	177.275	736.51	9122.81	9950.04	-177.275	0	24.0145	5.19035	7.74848	0	0	0.358763	269.548	-571.896	8.78163	467.461	0	15.2114	15.2458	49.8488	0
147	0	0	147	1	387.487	182.104	205.383	0	0	79.1521	9.63633	200.956	354.082	9089.57	9956.36	-200.956	0	11.6408	6.18324	7.86158	0	0	0.193783	252.985	-562.472	14.6439	319.984	0	28.5992	28.8933	90.4373	0
150	0	0	150	1	328.201	168.701	159.5	0	0	545.979	501.909	190.308	182.694	9121.04	9962.39	-190.308	0	13.2182	6.22126	6.76078	0	0	0.320743	245.447	-549.282	17.5167	457.811	0	64.3142	58.4668	111.213	0
151	0	0	151	1	602.688	291.051	311.637	0	0	1.19126	40.108	22.738	547.461	8968.21	10224.9	-22.738	0	17.1783	6.23434	6.73024	0	0	0.381515	327.42	-611.914	8.90708	432.189	0	19.6469	18.5215	68.1569	0
157	0	0	157	1	540.275	248.39	291.885	0	0	-13.9331	62.326	36.7663	500.761	9082.99	10103	-36.7663	0	15.7743	5.61697	7.27706	0	0	0.544223	231.782	-551.926	10.0209	370.28	0	20.5445	20.2811	71.6335	0
158	0	0	158	1	705.67	334.558	371.112	0	0	96.796	-8.07925	50.9867	671.353	9071.92	10173.4	-50.9867	0	21.0538	7.61256	9.26064	0	0	0.338539	230.239	-570.781	7.67611	463.46	0	17.2835	17.0127	60.5647	0
159	0	0	159	1	510.347	251.115	259.232	0	0	-15.0756	107.621	160.056	576.248	8984.48	10257	-160.056	0	18.8264	6.24234	7.26523	0	0	0.547641	247.841	-567.855	10.7214	365.993	0	19.2447	18.3594	63.0871	0
160	0	0	160	1	540.048	234.198	305.851	0	0	-5.84981	90.1197	66.2679	496.636	9074.91	10174.9	-66.2679	0	15.6885	6.74786	7.68825	0	0	0.510677	238.395	-564.656	10.1428	392.621	0	21.3193	20.8253	74.336	0
161	0	0	161	1	509.28	223.659	285.621	0	0	27.5505	118.12	81.2715	373.516	9041.51	10146.9	-81.2715	0	11.7653	6.57678	8.38461	0	0	0.496976	211.692	-546.311	10.8588	306.188	0	27.5425	27.088	94.2525	0
163	0	0	163	1	480.889	188.685	292.204	0	0	24.2559	56.2875	74.8224	355.306	9144.46	10109	-74.8224	0	11.1868	7.20769	8.07088	0	0	0.427199	235.026	-551.088	11.6123	296.412	0	29.0486	28.626	97.9244	0
167	0	0	167	1	486.324	210.533	275.791	0	0	4.28673	-47.6394	113.813	514.145	9164.43	10013.6	-113.813	0	16.7457	4.80745	7.67401	0	0	0.3731	235.647	-550.907	11.1896	331.611	0	19.8982	19.9067	65.096	0
169	0	0	169	1	656.788	322.952	333.837	0	0	79.3128	12.5107	177.381	714.102	9089.41	9953.49	-177.381	0	23.2071	6.05974	7.31096	0	0	0.416891	208.994	-543.433	8.13391	502.821	0	15.7956	15.8779	51.3736	0
170	0	0	170	1	534.188	274.686	259.502	0	0	47.1666	50.1804	188.191	390.062	9021.89	10214.8	-188.191	0	12.7343	6.70683	7.7139	0	0	0.374558	230.079	-556.175	10.2642	314.648	0	26.8372	26.1219	88.5616	0
171	0	0	171	1	438.418	215.286	223.132	0	0	59.8642	0.787841	210.519	370.56	9108.86	9965.21	-210.519	0	12.2851	6.36367	7.67656	0	0	0.198257	195.341	-528.938	12.7451	242.792	0	27.4795	27.8115	86.9945	0
172	0	0	172	1	690.695	281.195	409.5	0	0	71.7459	-13.4538	65.1305	699.148	9096.97	9979.45	-65.1305	0	22.0458	6.13551	7.67694	0	0	0.119626	266.42	-577.516	7.72252	465.315	0	15.9666	16.1351	54.5488	0
173	0	0	173	1	530.154	261.856	268.299	0	0	20.5455	0.722038	103.352	431.89	9048.51	10164.6	-103.352	0	13.8127	5.58742	6.88337	0	0	0.212279	236.382	-554.211	10.2014	294.29	0	22.9954	22.5829	78.5796	0
174	0	0	174	1	619.202	326.171	293.031	0	0	46.9572	87.5419	110.48	479.053	9022.1	10177.4	-110.48	0	15.1593	6.84836	8.69011	0	0	0.472115	211.674	-551.307	8.78627	385.989	0	22.7268	22.1749	76.6995	0
175	0	0	175	1	564.079	231.688	332.391	0	0	62.4188	30.1729	91.5071	467.106	9106.3	10234.8	-91.5071	0	14.7266	6.15997	9.00879	0	0	0.187332	267.922	-577.05	9.70089	358.254	0	22.8886	22.5491	77.4107	0
176	0	0	176	1	553.283	289.349	263.934	0	0	16.9805	-20.0579	136.014	600.979	9151.74	9986.06	-136.014	0	19.5142	7.4858	7.58999	0	0	0.45909	225.976	-566.056	9.92205	409.783	0	18.5393	18.5742	60.6047	0
177	0	0	177	1	612.807	323.478	289.329	0	0	26.3109	65.5235	306.836	697.62	8943.09	10299.1	-306.836	0	24.6005	5.51472	7.00747	0	0	0.681515	219.939	-554.179	8.71839	426.631	0	16.8701	16.1553	56.8189	0
178	0	0	178	1	668.349	338.841	329.509	0	0	-11.0998	17.2171	216.034	664.683	8980.5	10247.8	-216.034	0	22.3772	5.96451	7.26297	0	0	0.562811	252.097	-563.77	7.97511	444.157	0	17.1575	16.3721	55.9002	0
179	0	0	179	1	674.103	323.142	350.96	0	0	65.2072	-21.3154	133.056	666.492	9103.51	9987.32	-133.056	0	21.4614	7.18839	7.84928	0	0	0.337097	248.607	-578.688	7.98823	409.968	0	16.9678	17.1673	56.0057	0
181	0	0	181	1	444.012	184.357	259.655	0	0	56.5851	4.92182	193.037	469.967	9012.48	10359.7	-193.037	0	15.4381	6.47612	8.20805	0	0	0.230598	202.123	-537.057	12.63	313.426	0	23.1588	22.9841	74.9361	0
182	0	0	182	1	444.688	234.146	210.542	0	0	-21.0032	61.6139	224.901	482.508	8990.4	10303	-224.901	0	16.3189	5.25008	7.46544	0	0	0.533796	224.571	-544.995	12.3883	337.19	0	22.0275	21.1344	71.5724	0
183	0	0	183	1	547.257	272.347	274.91	0	0	-41.5321	47.7518	48.7709	538.511	9110.59	10117.6	-48.7709	0	17.1741	5.58256	7.09029	0	0	0.586162	224.568	-551.972	9.86705	324.072	0	19.2789	18.8264	66.6775	0
184	0	0	184	1	576.777	274.765	302.012	0	0	70.9847	-19.2485	140.031	575.507	9097.74	9985.25	-140.031	0	18.5557	7.39307	8.18017	0	0	0.23526	204.346	-544.259	9.50758	361.258	0	19.3277	19.5783	63.1546	0
185	0	0	185	1	712.679	368.603	344.076	0	0	12.2379	66.6034	228.498	605.294	8957.16	10198.4	-228.498	0	20.3209	6.31703	8.56347	0	0	0.61252	307.919	-616.846	7.50705	476.408	0	19.1534	18.1849	62.0618	0
187	0	0	187	1	547.461	226.329	321.132	0	0	37.1692	50.7044	41.506	519.874	9031.89	10114.6	-41.506	0	16.223	5.77598	8.32745	0	0	0.419963	202.181	-545.991	9.95383	338.668	0	20.5031	20.196	70.9535	0
189	0	0	189	1	853.254	331.541	521.713	0	0	35.2458	92.5661	51.3926	931.54	9033.81	10172.4	-51.3926	0	29.0748	6.75147	8.16959	0	0	0.809327	262.405	-584.69	6.19022	603.901	0	13.0655	12.7296	46.1774	0
190	0	0	190	1	528.216	197.868	330.349	0	0	-5.58375	102.262	-44.9562	523.195	8974.98	10262.4	44.9562	0	16.3726	6.42919	7.78139	0	0	0.491803	252.106	-581.549	10.3743	407.349	0	21.0494	20.0728	72.8408	0
191	0	0	191	1	471.685	202.405	269.279	0	0	-0.580446	132.414	95.6277	444.624	8969.98	10232.2	-95.6277	0	14.1641	6.20706	7.61244	0	0	0.48119	183.145	-531.277	11.7236	307.051	0	23.9696	22.6523	79.4347	0
192	0	0	192	1	640.698	327.235	313.463	0	0	51.4696	90.4091	97.9689	644.827	9017.59	10174.6	-97.9689	0	20.3159	7.00912	8.10726	0	0	0.604518	204.471	-550.845	8.44578	432.187	0	17.6202	17.1753	60.3957	0
194	0	0	194	1	344.152	146.244	197.907	0	0	551.065	475.374	189.631	198.432	9115.96	9988.93	-189.631	0	13.6168	6.3538	8.62895	0	0	0.504485	234.057	-545.178	16.9203	401.658	0	63.4027	52.2222	108.806	0
199	0	0	199	1	600.615	293.228	307.387	0	0	50.0158	16.0394	66.9504	633.495	9118.71	10049.6	-66.9504	0	19.9193	7.03365	7.29719	0	0	0.458698	368.678	-623.162	9.02085	385.003	0	17.3957	17.4761	60.2372	0
201	0	0	201	1	609.372	306.789	302.583	0	0	23.0291	37.6246	169.321	560.197	9046.03	10327	-169.321	0	18.2304	6.31446	8.05423	0	0	0.348779	234.826	-562.558	8.87562	381.289	0	19.7062	19.5469	65.1932	0
204	0	0	204	1	541.3	253.153	288.147	0	0	-191.483	407.639	75.0344	397.358	9160.88	9957	-75.0344	0	16.923	6.30978	8.64217	0	0	1.12665	302.276	-605.827	10.1431	439.51	0	24.9353	27.8475	71.002	0
205	0	0	205	1	516.541	271.793	244.748	0	0	23.1325	13.6425	110.644	400.816	9145.59	10251.3	-110.644	0	12.8115	6.09444	7.96704	0	0	0.303556	222.182	-545.401	10.6169	324.619	0	25.5967	25.1948	84.8648	0
207	0	0	207	1	745.767	349.841	395.926	0	0	117.345	-56.3265	8.86104	672.665	9151.03	10122	-8.86104	0	21.2619	6.33826	8.43352	0	0	0.047191	287.178	-597.115	7.14471	455.212	0	16.666	16.5579	58.1388	0
208	0	0	208	1	568.219	259.142	309.077	0	0	65.9626	-9.13346	192.995	463.468	9003.1	10274.1	-192.995	0	15.2447	5.98119	8.46577	0	0	0.40476	259.903	-579.374	9.57941	354.73	0	23.2418	22.6963	76.263	0
209	0	0	209	1	618.115	325.933	292.183	0	0	66.5537	49.2821	297.601	572.933	9002.51	10315.4	-297.601	0	19.9501	6.56023	8.30831	0	0	0.545811	200.609	-547.81	8.76653	402.874	0	20.2697	19.9467	68.8311	0
211	0	0	211	1	564.636	203.85	360.786	0	0	16.512	129.443	11.7479	641.849	9052.55	10235.2	-11.7479	0	20.0046	5.92075	7.51738	0	0	0.496344	197.977	-548.375	9.58725	474.492	0	17.1062	16.689	60.7054	0
212	0	0	212	1	277.596	111.499	166.097	0	0	689.442	530.121	141.75	154.817	9077.24	9934.18	-141.75	0	19.8552	6.3977	6.94496	0	0	0.223796	204.51	-511.314	21.3572	328.794	0	157.247	80.0712	163.779	0
212	0	0	212	1	452.271	228.956	223.314	0	0	48.0289	-5.46307	171.535	452.515	9120.69	9971.46	-171.535	0	14.765	5.66065	7.31449	0	0	0.162053	243.855	-555.589	12.1945	301.845	0	22.5343	22.8069	72.5689	0
213	0	0	213	1	637.744	328.939	308.806	0	0	61.2004	33.4005	21.9498	573.039	9107.52	10131.9	-21.9498	0	17.8106	6.09942	7.74258	0	0	0.341856	276.53	-580.315	8.4193	395.026	0	18.7508	18.5379	66.0746	0
216	0	0	216	1	485.435	191.407	294.028	0	0	18.8333	-63.0858	47.4039	542.656	9149.89	10029.1	-47.4039	0	17.4281	4.74049	7.00919	0	0	0.375311	263.464	-562.929	11.1566	343.097	0	18.713	18.8582	63.4845	0
217	0	0	217	1	530.994	221.013	309.981	0	0	40.1522	50.2301	71.5428	478.948	9028.91	10214.8	-71.5428	0	15.0337	5.70265	7.53369	0	0	0.468116	186.132	-524.08	10.2367	317.353	0	21.717	21.0693	74.7847	0
220	0	0	220	1	592.146	267.379	324.766	0	0	23.345	20.8256	80.6717	593.529	9045.72	10244.2	-80.6717	0	18.7921	5.83299	7.73947	0	0	0.436671	317.536	-601.27	9.10839	445.503	0	18.2589	17.8142	62.8338	0
223	0	0	223	1	651.847	305.617	346.23	0	0	78.0884	61.8819	74.4465	606.134	8990.97	10203.1	-74.4465	0	18.9423	7.11333	8.00493	0	0	0.361005	263.185	-586.098	8.28905	454.054	0	18.7161	17.9761	64.1939	0
225	0	0	225	1	270.058	139.578	130.48	0	0	606.92	403.444	135.787	221.813	9060.1	9961.2	-135.787	0	15.6182	6.50777	7.23874	0	0	0.665481	221.656	-540.276	22.1728	463.194	0	73.2832	40.7778	105.183	0
226	0	0	226	1	650.354	234.394	415.96	0	0	4.24215	38.3853	16.3711	671.685	8965.16	10226.6	-16.3711	0	21.0506	5.41695	6.97203	0	0	0.358243	239.134	-553.516	8.1699	420.749	0	16.595	15.6336	57.1027	0
228	0	0	228	1	294.62	113.045	181.575	0	0	333.661	578.191	164.116	232.635	8934.72	10384.4	-164.116	0	15.1675	5.48901	7.60696	0	0	0.16111	191.209	-516.984	19.8248	340.562	0	35.2727	64.0416	103.708	0
228	0	0	228	1	576.704	256.628	320.076	0	0	-17.9234	31.4005	126.445	548.386	8987.32	10233.6	-126.445	0	17.7542	5.63257	7.50912	0	0	0.730952	261.776	-572.319	9.34718	426.65	0	19.7103	18.7394	65.1678	0
239	0	0	239	1	362.974	157.02	205.954	0	0	-27.5501	152.73	118.992	277.759	9096.61	10112.3	-118.992	0	9.00726	5.10056	7.52219	0	0	0.612748	248.159	-551.809	15.5248	324.8	0	33.5277	33.2762	111.497	0
241	0	0	241	1	429.403	187.395	242.008	0	0	-4.58833	10.0084	-10.095	378.352	8973.99	10354.6	10.095	0	11.9188	5.20591	7.48273	0	0	0.279752	227.406	-545.98	12.8742	292.549	0	26.7049	25.9102	89.2848	0
242	0	0	242	1	830.713	385.979	444.734	0	0	38.9202	69.6455	84.8537	884.132	9030.14	10295	-84.8537	0	27.8162	6.67796	7.22697	0	0	0.733352	276.816	-606.472	6.34083	653.412	0	13.48	13.167	46.8861	0
243	0	0	243	1	436.516	176.955	259.561	0	0	9.30853	69.0367	143.242	419.393	9059.75	10295.6	-143.242	0	13.5199	5.92325	7.37411	0	0	0.378564	242.228	-552.638	12.723	323.036	0	24.4194	24.169	81.366	0
245	0	0	245	1	586.315	255.014	331.301	0	0	65.2962	73.8928	39.6289	626.718	9003.76	10290.7	-39.6289	0	19.4514	5.65246	6.6198	0	0	0.432997	266.387	-574.9	9.13313	564.002	0	17.2961	16.7737	60.4555	0
246	0	0	246	1	446.947	214.456	232.492	0	0	30.7848	96.3432	121.572	448.085	9038.28	10268.3	-121.572	0	14.2677	5.57227	6.23237	0	0	0.386728	247.141	-554.88	12.2412	395.637	0	22.3665	21.9767	75.8636	0
247	0	0	247	1	525.692	302.297	223.395	0	0	-24.1927	102.295	10.7754	401.74	9093.25	10162.7	-10.7754	0	12.6352	6.79796	7.2454	0	0	0.374966	234.457	-565.814	10.4208	407.845	0	25.0849	24.591	89.8661	0
249	0	0	249	1	403.24	206.063	197.178	0	0	43.4314	67.6944	206.604	388.229	9025.63	10296.9	-206.604	0	12.7905	5.38536	7.94465	0	0	0.217984	271.152	-570.097	13.8862	419.035	0	26.3929	25.9728	87.1865	0
251	0	0	251	1	313.235	180.482	132.753	0	0	802.37	114.285	-228.44	230.293	8864.65	10350	228.44	0	31.1808	4.983	7.08379	0	0	0.676357	255.26	-543.279	18.2467	472.532	0	61.4464	51.1947	243.646	0
256	0	0	256	1	524.754	271.452	253.303	0	0	1.94765	28.8623	306.026	593.134	8967.45	10335.8	-306.026	0	21.0682	4.80837	6.4869	0	0	0.516773	166.706	-512.278	10.2215	427.79	0	18.5911	17.952	62.7477	0
257	0	0	257	1	451.694	244.346	207.348	0	0	92.3747	11.0033	265.691	432.359	8976.69	10353.6	-265.691	0	14.7531	5.28416	7.22829	0	0	0.0915605	231.563	-547.943	12.1591	353.345	0	24.3848	23.7971	79.0976	0
262	0	0	262	1	501.105	235.648	265.458	0	0	31.7281	56.0767	87.8587	598.405	9037.33	10308.6	-87.8587	0	18.8799	5.84964	5.85071	0	0	0.258638	189.311	-523.264	10.7908	449.426	0	17.5489	17.2619	60.9296	0
264	0	0	264	1	508.501	257.852	250.648	0	0	57.7206	34.9378	12.657	480.081	9011.34	10329.7	-12.657	0	14.9104	6.06399	5.47663	0	0	0.244197	323.175	-572.117	10.6055	1	0	20.7452	20.4459	74.6958	0
265	0	0	265	1	497.94	259.223	238.718	0	0	78.7422	24.9263	144.765	417.07	9089.98	10240.1	-144.765	0	13.3579	5.30593	6.27134	0	0	0.152497	244.721	-548.324	10.8518	1	0	23.4624	23.243	79.0132	0
268	0	0	268	1	628.052	295.278	332.774	0	0	23.0444	24.6231	98.0802	567.12	9046.02	10340	-98.0802	0	18.0321	5.89038	5.67403	0	0	0.305262	256.262	-557.741	8.44356	440.929	0	18.2071	18.0962	62.7724	0
269	0	0	269	1	533.539	275.396	258.143	0	0	42.6932	8.62933	-28.8694	487.604	9026.37	10256.4	28.8694	0	15.231	5.34709	6.59924	0	0	0.248625	210.534	-531.765	10.092	392.582	0	20.7482	20.3362	73.4401	0
271	0	0	271	1	524.983	239.289	285.694	0	0	29.5291	-17.3042	151.528	564.001	9039.53	10381.9	-151.528	0	18.3573	4.57362	6.68061	0	0	0.208864	275.006	-569.732	10.2078	417.135	0	18.291	18.2958	60.7789	0
274	0	0	274	1	443.462	253.09	190.372	0	0	-0.0408267	-62.0892	159.912	362.099	8969.44	10426.7	-159.912	0	12.0467	3.80651	6.48639	0	0	0.385611	300.731	-564.864	12.1487	386.401	0	25.8495	25.2288	82.0927	0
275	0	0	275	1	406.153	181.062	225.092	0	0	27.1546	9.36062	30.0529	371.172	8942.25	10355.3	-30.0529	0	11.6469	5.25284	5.88394	0	0	0.305561	363.409	-588.897	13.523	376.994	0	26.2555	25.1429	88.7706	0
276	0	0	276	1	486.903	237.748	249.154	0	0	31.1055	35.5543	-26.1288	475.347	9037.96	10329.1	26.1288	0	14.8072	5.76217	6.69525	0	0	0.336276	275.488	-564.571	11.1995	368.217	0	21.3834	21.2847	75.8645	0
278	0	0	278	1	520.55	273.853	246.696	0	0	46.5116	-18.123	106.826	456.074	9022.55	10283.1	-106.826	0	14.5915	4.94008	6.12382	0	0	0.124061	265.442	-563.167	10.2978	416.929	0	21.5882	21.2207	73.1465	0
279	0	0	279	1	252.491	139.812	112.68	0	0	53.7467	52.1088	250.334	215.039	8815.99	10312.5	-250.334	0	7.26482	5.19968	6.17125	0	0	0.200173	196.116	-515.361	23.2167	250.5	0	43.9586	41.3505	134.617	0
280	0	0	280	1	556.563	283.636	272.926	0	0	-0.967403	94.4353	112.604	588.243	9070.03	10270.2	-112.604	0	18.805	5.20003	6.52941	0	0	0.488875	233.081	-560.31	9.62413	396.229	0	17.8026	17.4885	60.829	0
281	0	0	281	1	429.845	205.638	224.208	0	0	56.0539	18.6055	61.1313	366.421	9013.01	10346	-61.1313	0	11.4935	5.90257	5.53643	0	0	0.200032	177.699	-513.144	12.7395	271.223	0	26.0318	25.8232	90.5448	0
282	0	0	282	1	654.92	258.46	396.459	0	0	32.6831	43.1841	-8.24438	796.126	9036.38	10321.5	8.24438	0	24.7615	5.57444	6.35092	0	0	0.50963	221.596	-552.308	8.08944	481.805	0	14.0505	13.8336	50.268	0
283	0	0	283	1	495.745	204.056	291.689	0	0	54.5598	107.733	8.70454	399.142	9014.5	10256.9	-8.70454	0	12.3498	5.73954	6.34727	0	0	0.248959	227.601	-544.142	10.9502	334.104	0	24.7255	24.0985	87.8321	0
284	0	0	284	1	502.109	237.852	264.257	0	0	62.0225	18.0205	76.7506	447.484	9007.04	10346.6	-76.7506	0	14.0785	5.02281	6.44745	0	0	0.154154	233.826	-549.679	10.7406	358.767	0	22.3463	22.0305	75.5108	0
285	0	0	285	1	358.641	174.136	184.505	0	0	5.17685	-0.815308	185.498	334.418	8964.22	10365.5	-185.498	0	11.0634	4.90935	5.44518	0	0	0.284329	228.527	-528.798	15.4004	275.92	0	28.501	27.525	89.8166	0
286	0	0	286	1	641.057	291.718	349.339	0	0	47.3804	62.1375	93.2574	790.486	9021.68	10302.5	-93.2574	0	24.9062	5.04959	5.39476	0	0	0.559164	322.477	-595.322	8.20219	570.404	0	13.8744	13.5399	48.2259	0
289	0	0	289	1	402.572	195.833	206.74	0	0	26.5253	34.9456	172.999	370.85	9042.54	10329.7	-172.999	0	12.0823	5.12041	6.23789	0	0	0.25804	175.703	-503.581	13.6801	275.48	0	26.1482	26.0459	86.1456	0
291	0	0	291	1	365.059	154.929	210.13	0	0	62.8062	-2.33104	113.962	296.484	9006.25	10367	-113.962	0	9.45507	5.32142	6.36147	0	0	0.0729848	174.907	-506.967	15.3057	248.219	0	31.8177	31.6738	104.318	0
297	0	0	297	1	511.572	237.697	273.875	0	0	45.1659	3.08644	144.245	558.724	9023.89	10361.6	-144.245	0	18.0186	5.28069	6.26908	0	0	0.186345	196.249	-533.432	10.5348	359.768	0	18.6638	18.5804	62.0572	0
301	0	0	301	1	650.875	353.984	296.891	0	0	119.144	22.0232	237.275	719.766	8949.92	10342.6	-237.275	0	24.0685	4.77923	4.73646	0	0	0.329413	209.018	-538.281	8.02446	1	0	15.326	14.7608	49.2404	0
302	0	0	302	1	367.072	205.377	161.695	0	0	126.643	-45.0923	96.6138	282.339	9042.08	10310.1	-96.6138	0	9.02736	4.72102	6.21828	0	0	0.134586	220.487	-524.643	15.0862	1	0	32.0083	32.0943	107.722	0
304	0	0	304	1	441.35	215.513	225.837	0	0	16.3829	-0.420032	230.784	498.372	8953.02	10365.1	-230.784	0	16.845	4.87117	6.20198	0	0	0.3671	172.8	-510.407	12.3264	331.496	0	20.961	20.1721	66.5454	0
306	0	0	306	1	727.46	280.412	447.049	0	0	8.49232	12.6779	84.3998	731.783	8960.91	10352	-84.3998	0	23.2942	4.53073	5.1619	0	0	0.560605	254.939	-550.884	7.14121	481.379	0	14.7226	14.106	49.8354	0
307	0	0	307	1	572.177	249.033	323.144	0	0	3.86633	17.3881	187.574	695.351	8965.53	10347.3	-187.574	0	22.9695	4.71044	5.50703	0	0	0.487221	206.37	-525.434	9.24569	400.141	0	15.707	15.0737	50.9379	0
309	0	0	309	1	387.424	198.69	188.734	0	0	120.081	45.8479	225.737	327.035	8948.98	10219.1	-225.737	0	10.8367	4.73663	5.30333	0	0	0.14083	258.658	-540.761	14.0948	301.676	0	29.4039	27.722	93.1888	0
320	0	0	320	1	468.838	232.157	236.682	0	0	102.833	45.5875	-0.926793	364.504	8966.23	10219.4	0.926793	0	11.2665	4.94669	5.90816	0	0	0.14209	202.844	-522.765	11.5205	1	0	26.5378	25.0977	91.5945	0
324	0	0	324	1	527.657	199.592	328.065	0	0	48.5616	48.6705	-34.7234	510.12	8920.84	10216.3	34.7234	0	15.8331	4.24744	5.99097	0	0	0.205865	221.792	-535.533	10.0785	351.392	0	20.2227	18.8589	68.1744	0
328	0	0	328	1	539.364	248.497	290.867	0	0	34.4621	6.7965	136.662	548.48	8835.28	10258.2	-136.662	0	17.6608	3.39825	5.25873	0	0	0.200954	220.808	-526.562	9.72483	396.673	0	18.4465	17.101	58.998	0
359	0	0	359	1	511.427	232.231	279.196	0	0	48.9029	76.9652	-8.29792	507.694	8920.5	10188	8.29792	0	15.7112	4.80882	6.0387	0	0	0.376316	194.206	-525.529	10.4791	369.61	0	20.4239	19.1303	69.5681	0
364	0	0	364	1	254.633	112.791	141.842	0	0	56.2478	49.437	25.7706	183.421	9012.81	10315.2	-25.7706	0	5.69622	4.56189	6.01294	0	0	0.154843	230.308	-529.678	22.7117	279.62	0	47.2675	46.6416	160.975	0
365	0	0	365	1	532.183	277.495	254.688	0	0	49.6715	29.857	280.58	566.271	8919.73	10334.8	-280.58	0	19.5619	4.46978	5.31342	0	0	0.24793	203.407	-525.702	9.96083	410.062	0	18.8122	17.9349	60.7078	0
366	0	0	366	1	399.052	209.833	189.219	0	0	58.9856	-40.3729	265.953	445.962	8910.42	10305.4	-265.953	0	15.4205	3.43523	5.63928	0	0	0.0881763	239.3	-532.628	13.4822	337.655	0	21.918	20.8256	71.1537	0
368	0	0	368	1	509.406	254.837	254.568	0	0	28.7492	10.1264	261.192	456.336	8940.65	10354.5	-261.192	0	15.6552	4.69598	5.03754	0	0	0.224699	202.87	-519.709	10.4386	339.262	0	22.2127	21.2952	70.2228	0
371	0	0	371	1	383.548	199.714	183.834	0	0	87.388	5.06831	205.908	326.051	8882.01	10259.9	-205.908	0	10.7477	4.25756	5.19139	0	0	0.162898	219.251	-504.842	14.1625	273.566	0	29.2644	27.1714	90.0914	0
372	0	0	372	1	384.84	205.253	179.587	0	0	122.926	86.4657	282.844	336.639	8846.47	10278.2	-282.844	0	11.5612	3.37049	5.33363	0	0	0.0931323	225.973	-524.236	13.9787	346.038	0	27.9205	26.1503	89.72	0
385	0	0	385	1	251.994	121.416	130.578	0	0	135.308	27.9929	-41.8801	238.695	8834.09	10336.6	41.8801	0	7.41125	4.08031	5.21367	0	0	0.136964	264.052	-524.753	22.5697	275.877	0	36.878	34.7004	125.728	0
389	0	0	389	1	335.699	171.219	164.48	0	0	84.3164	-50.5348	124.812	358.182	8885.08	10215.9	-124.812	0	11.5742	4.53255	4.96585	0	0	0.179433	189.242	-504.504	16.4171	295.353	0	26.4911	24.6188	83.9799	0
393	0	0	393	1	414.015	186.665	227.349	0	0	62.7584	42.3363	208.125	387.319	9006.3	10222.6	-208.125	0	12.7541	3.58947	5.30584	0	0	0.186921	219.728	-528.246	12.9451	398.413	0	23.8527	23.048	79.6661	0
394	0	0	394	1	393.591	149.599	243.992	0	0	16.6526	121.155	-337.288	442.445	8952.75	10243.5	337.288	0	15.6764	4.94712	5.23373	0	0	0.360922	193.139	-512.519	13.8731	299.518	0	26.431	23.4308	114.435	0
396	0	0	396	1	397.433	137.91	259.522	0	0	50.749	-40.811	-163.214	378.255	8918.65	10206.1	163.214	0	12.3368	5.03442	5.82068	0	0	0.264292	199.409	-518.511	13.8126	370.953	0	26.4069	24.4698	97.2503	0
402	0	0	402	1	334.17	167.033	167.137	0	0	43.6824	20.8739	162.818	314.47	8826.06	10244.1	-162.818	0	10.1879	3.63345	4.96095	0	0	0.182813	220.989	-495.346	16.3117	307.539	0	29.163	26.9931	90.5007	0
407	0	0	407	1	361.622	150.751	210.871	0	0	84.858	83.2429	-214.204	394.326	8884.54	10281.4	214.204	0	12.821	4.50686	4.71038	0	0	0.16308	223.416	-531.424	15.0777	384.948	0	25.5603	23.3721	101.19	0
408	0	0	408	1	353.98	154.924	199.056	0	0	19.996	-6.85982	105.478	306.533	8849.74	10371.5	-105.478	0	9.82497	4.7132	4.84642	0	0	0.240971	220.358	-523.851	15.4939	325.12	0	29.7228	28.0284	95.6668	0
414	0	0	414	1	421.807	199.889	221.918	0	0	42.8499	49.7319	224.726	354.48	8926.55	10215.2	-224.726	0	11.8094	4.03685	5.1928	0	0	0.26005	246.587	-524.78	12.7373	331.101	0	26.8746	25.1303	85.1213	0
418	0	0	418	1	481.44	160.917	320.523	0	0	16.7296	24.7064	-256.459	462.226	8952.67	10240.3	256.459	0	15.6179	5.02238	5.36034	0	0	0.255586	207.959	-519.909	11.1529	320.408	0	23.2008	21.4186	93.3446	0
420	0	0	420	1	343.496	166.742	176.754	0	0	80.8591	66.2279	83.6734	386.596	8888.54	10198.8	-83.6734	0	12.1047	3.10858	4.83209	0	0	0.127368	291.546	-550.577	15.6939	1	0	24.1401	22.2089	77.7975	0
424	0	0	424	1	255.114	117.705	137.409	0	0	45.3954	2.10434	258.25	228.035	8824.34	10262.9	-258.25	0	7.79363	2.82534	4.94875	0	0	0.0700316	222.081	-497.935	21.6898	1	0	37.1247	34.6803	116.995	0
429	0	0	429	1	260.886	139.713	121.172	0	0	94.0723	72.0046	212.114	208.691	8775.67	10292.6	-212.114	0	6.85868	3.96209	5.22532	0	0	0.0127491	214.466	-506.032	21.6608	255.832	0	41.9284	39.5706	129.79	0
430	0	0	430	1	494.752	183.002	311.75	0	0	40.3574	51.0281	-210.208	489.343	8929.04	10313.6	210.208	0	15.9774	4.3223	4.29921	0	0	0.197717	237.853	-530.554	10.6765	408.96	0	20.7397	19.3831	81.5037	0
431	0	0	431	1	357.903	112.816	245.087	0	0	116.692	93.7568	-147.349	329.539	8852.71	10270.9	147.349	0	10.4125	4.14941	4.97213	0	0	0.218105	264.578	-542.154	15.2284	334.567	0	28.9977	26.5781	106.647	0
432	0	0	432	1	379.029	181.181	197.847	0	0	-24.0662	-23.6851	-112.005	337.463	8893.81	10288.7	112.005	0	10.934	3.59975	4.73807	0	0	0.254142	195.228	-494.39	14.1795	277.053	0	27.3399	25.004	93.4449	0
435	0	0	435	1	370.991	133.471	237.521	0	0	35.0291	65.6493	27.7258	408.873	8934.37	10199.3	-27.7258	0	12.7216	4.42175	5.19872	0	0	0.303086	190.354	-510.293	14.7177	322.32	0	23.6053	21.9984	80.235	0
440	0	0	440	1	319.758	140.099	179.66	0	0	38.73	46.4307	-106.775	231.411	8831.01	10318.2	106.775	0	7.28066	3.87537	5.30181	0	0	0.0314625	197.619	-501.461	17.2413	299.514	0	38.6106	35.7743	134.465	0
441	0	0	441	1	351.422	147.914	203.508	0	0	17.8264	-30.035	-90.526	377.394	8851.91	10295	90.526	0	12.0601	4.16931	4.77699	0	0	0.247684	190.468	-503.073	15.5103	301.067	0	24.9094	22.9941	86.6859	0
442	0	0	442	1	383.672	175.161	208.51	0	0	-15.3301	74.4919	119.465	394.96	8984.73	10190.5	-119.465	0	12.7071	3.39767	4.85416	0	0	0.545048	286.364	-547.229	13.9737	378.266	0	23.0305	21.8334	76.7259	0
444	0	0	444	1	503.553	203.664	299.889	0	0	-7.20493	76.1873	-39.5676	594.141	8876.95	10188.8	39.5676	0	18.6036	4.16927	4.55545	0	0	0.537266	214.937	-519.814	10.485	445.538	0	17.2726	15.9339	59.2083	0
446	0	0	446	1	378.872	185.561	193.311	0	0	114.748	1.45185	1.96474	318.94	8854.65	10363.2	-1.96474	0	9.92488	3.61979	5.2266	0	0	0.163118	253.849	-544.28	14.2506	318.551	0	28.3869	26.8448	94.6382	0
460	0	0	460	1	389.316	165.16	224.156	0	0	71.5392	38.0938	-143.487	277.033	8997.52	10226.9	143.487	0	8.78757	4.18815	4.84013	0	0	0.160398	227.133	-520.988	13.8774	331.306	0	31.99	30.6003	121.253	0
461	0	0	461	1	430.176	152.77	277.406	0	0	64.4808	63.6956	153.196	378.145	8904.92	10400.6	-153.196	0	12.1245	3.36525	5.39844	0	0	0.188703	198.068	-503.049	12.3966	285.765	0	24.6066	23.5251	77.9939	0
463	0	0	463	1	376.803	172.765	204.038	0	0	77.0618	13.7174	217.442	361.785	8892.34	10251.3	-217.442	0	11.9942	2.77803	4.5207	0	0	0.322629	269.221	-548.73	14.0961	369.795	0	25.0566	23.2549	78.9789	0
465	0	0	465	1	311.747	179.843	131.904	0	0	128.381	-42.1845	240.603	285.144	8841.02	10307.2	-240.603	0	9.67068	2.96879	5.02394	0	0	0.209123	279.995	-529.407	17.4421	383.326	0	30.6033	28.7891	96.129	0
466	0	0	466	1	411.225	169.03	242.195	0	0	74.2114	-0.649	-292.662	341.323	8895.19	10265.6	292.662	0	11.7992	4.32884	5.00768	0	0	0.186322	217.039	-519.645	13.1131	346.284	0	30.5537	27.4559	125.877	0
468	0	0	468	1	415.348	130.133	285.215	0	0	84.0009	77.7158	-139.268	446.007	8885.4	10286.9	139.268	0	14.0633	4.7502	4.99658	0	0	0.254901	199.035	-520.298	13.0244	334.857	0	22.7066	20.9388	83.8701	0
473	0	0	473	1	348.338	174.519	173.819	0	0	81.4949	73.3949	271.607	308.164	8887.91	10291.2	-271.607	0	10.5188	3.6629	4.82386	0	0	0.282568	228.192	-513.037	15.5709	303.24	0	30.1442	28.1353	94.9277	0
475	0	0	475	1	430.811	193.294	237.516	0	0	54.7537	10.8612	150.636	434.83	8914.65	10254.1	-150.636	0	14.019	3.44636	5.27362	0	0	0.120637	250.678	-536.554	12.3771	384.769	0	22.2118	20.7197	71.0593	0
479	0	0	479	1	347.71	184.083	163.628	0	0	126.47	15.1182	154.394	316.452	8842.93	10249.9	-154.394	0	10.1705	3.85604	4.86281	0	0	0.0835394	204.167	-506.059	15.646	295.915	0	29.1883	27.0264	90.6577	0
480	0	0	480	1	299.72	104.727	194.993	0	0	54.5793	-7.38134	-107.167	191.209	8815.16	10272.4	107.167	0	6.06365	4.23708	5.24718	0	0	0.0222281	171.824	-492.838	18.6133	221.889	0	45.489	41.9644	161.645	0
481	0	0	481	1	477.449	208.878	268.571	0	0	88.2241	61.1532	74.123	500.258	8881.18	10203.8	-74.123	0	15.6235	3.17016	5.40234	0	0	0.233004	226.404	-514.655	11.0594	405.98	0	19.9309	18.3565	64.8105	0
485	0	0	485	1	373.772	165.374	208.398	0	0	53.5075	45.5276	-240.69	320.206	8915.89	10219.5	240.69	0	10.6231	4.27717	5.18575	0	0	0.0918605	247.762	-533.051	14.5716	336.754	0	31.1785	28.3467	122.355	0
486	0	0	486	1	367.059	190.978	176.082	0	0	74.4108	62.2801	123.518	370.467	8894.99	10202.7	-123.518	0	11.7441	3.46175	4.44243	0	0	0.122194	223.316	-518.193	14.6175	377.89	0	24.9591	23.0518	79.5713	0
492	0	0	492	1	355.671	191.718	163.953	0	0	48.8647	69.6615	161.797	345.661	8820.88	10394.6	-161.797	0	11.1402	3.02589	5.02216	0	0	0.275847	199.358	-495.341	15.1184	1	0	25.662	24.5272	81.6982	0
494	0	0	494	1	264.47	111.121	153.349	0	0	8.14662	210.727	-372.77	180.049	8861.59	10153.9	372.77	0	6.66476	3.95074	4.65941	0	0	0.174057	261.267	-518.81	21.1727	279.701	0	57.4264	49.4962	254.613	0
497	0	0	497	1	458.016	145.7	312.316	0	0	103.177	121.466	-209.257	424.346	8866.22	10243.2	209.257	0	13.7615	3.67929	4.22482	0	0	0.327721	276.024	-532.972	11.5231	395.416	0	23.3226	21.2982	90.3191	0
503	0	0	503	1	435.229	191.204	244.025	0	0	22.3958	44.2201	-254.937	460.667	8947	10320.4	254.937	0	15.4827	3.50693	4.65609	0	0	0.0297924	214.958	-518.17	12.1921	423.52	0	22.3715	21.0152	86.4742	0
505	0	0	505	1	509.346	194.076	315.27	0	0	21.9167	18.2586	-148.653	565.075	8947.48	10246.7	148.653	0	18.1265	3.66881	5.1227	0	0	0.271965	251.627	-544.598	10.3538	418.135	0	18.3251	17.1357	65.2781	0
511	0	0	511	1	428.141	156.074	272.066	0	0	127.9	21.5485	-78.3733	473.341	8841.5	10243.4	78.3733	0	14.7896	2.77483	4.23858	0	0	0.0563457	201.042	-501.425	12.2682	420.641	0	20.0462	18.5193	68.1052	0
515	0	0	515	1	292.454	117.005	175.45	0	0	33.5173	41.0306	132.088	230.979	8736.56	10323.6	-132.088	0	7.39368	3.92657	4.62653	0	0	0.131481	205.284	-496.998	18.9085	225.733	0	36.3096	34.7723	118.051	0
523	0	0	523	1	380.405	177.92	202.485	0	0	38.6928	50.233	-0.126356	345.231	8831.05	10214.7	0.126356	0	10.7216	4.61319	5.49829	0	0	0.199284	209.65	-519.746	14.3885	325.737	0	27.894	25.5962	93.4515	0
525	0	0	525	1	360.535	189.373	171.162	0	0	21.6025	72.8084	91.0483	407.229	8848.14	10192.2	-91.0483	0	12.8719	3.53525	4.15255	0	0	0.348616	218.888	-517.591	14.8754	387.711	0	22.9505	21.0445	74.1189	0
530	0	0	530	1	307.827	127.883	179.945	0	0	146.243	55.0839	-199.216	235.858	8823.16	10309.6	199.216	0	7.64719	3.72271	4.76113	0	0	0.147815	279.333	-544.01	17.841	321.552	0	37.9233	35.0944	148.883	0
532	0	0	532	1	351.449	148.457	202.991	0	0	104.299	-11.5303	25.3043	396.753	8865.1	10376.2	-25.3043	0	12.4019	3.34892	4.22221	0	0	0.0930282	254.52	-528.604	15.2686	360.746	0	22.6925	21.52	76.7581	0
533	0	0	533	1	602.544	219.75	382.794	0	0	32.7433	8.82573	-90.5905	755.388	8936.66	10256.2	90.5905	0	23.8447	3.25059	3.76521	0	0	0.341551	254.584	-542.945	8.56266	547.326	0	13.7249	12.9248	48.5934	0
540	0	0	540	1	382.097	184.176	197.921	0	0	74.2021	67.2832	43.8152	384.138	8895.2	10197.7	-43.8152	0	11.926	4.69712	5.33491	0	0	0.198589	162.435	-496.015	14.3095	293.618	0	25.4442	23.4724	84.6554	0
543	0	0	543	1	459.609	178.606	281.002	0	0	70.4105	-1.18171	-87.9521	486.295	8898.99	10166.5	87.9521	0	15.3064	3.36242	4.18645	0	0	0.171191	238.776	-522.836	11.4423	413.667	0	19.577	18.3605	67.7772	0
548	0	0	548	1	424.67	186.646	238.024	0	0	76.882	-11.7496	119.543	352.109	8792.86	10276.7	-119.543	0	11.2541	3.872	4.90586	0	0	0.0786802	199.432	-503.604	12.5926	273.482	0	26.1628	24.4906	83.9331	0
549	0	0	549	1	331.035	132.647	198.388	0	0	42.4496	116.136	-197.103	310.329	8926.95	10248.5	197.103	0	10.0338	3.75638	3.40031	0	0	0.244693	281.994	-526.275	16.2225	339.904	0	28.7185	26.2537	114.226	0
553	0	0	553	1	456.209	180.517	275.693	0	0	26.6313	57.8995	106.977	546.513	8843.11	10306.7	-106.977	0	17.3517	2.74086	3.74371	0	0	0.247069	301.139	-541.14	11.4218	466.839	0	17.4737	16.1623	57.2232	0
568	0	0	568	1	366.437	154.271	212.166	0	0	114.831	0.35627	-57.091	415.604	8854.57	10364.3	57.091	0	12.984	3.84063	4.55436	0	0	0.0452268	191.749	-504.124	14.7265	359.363	0	22.3842	21.3123	77.7701	0
569	0	0	569	1	549.554	192.077	357.477	0	0	57.9194	98.1585	-119.343	596.99	8911.48	10166.8	119.343	0	18.7352	3.48007	4.15431	0	0	0.441528	237.677	-526.737	9.47386	449.841	0	16.8847	15.8804	60.438	0
570	0	0	570	1	355.853	117.854	237.999	0	0	31.158	34.8448	-267.169	363.716	8938.24	10230.1	267.169	0	12.3199	4.49601	4.60816	0	0	0.145149	207.812	-512.507	15.328	322.103	0	27.7409	25.2382	114.111	0
573	0	0	573	1	316.4	161.211	155.189	0	0	3.83026	16.6789	266.099	312.037	8865.91	10348	-266.099	0	10.793	2.83454	4.90829	0	0	0.21086	237.185	-529.131	17.1055	322.466	0	28.3039	26.5306	90.122	0
575	0	0	575	1	455.338	185.004	270.334	0	0	64.0011	37.0245	-210.643	460.103	8905.4	10228	210.643	0	15.0188	3.94607	3.60457	0	0	0.237538	302.529	-540.723	11.5607	449.957	0	21.1949	19.392	83.8895	0
578	0	0	578	1	247.286	108.513	138.773	0	0	73.2477	-19.4326	111.39	134.195	8995.81	10384.1	-111.39	0	4.28715	4.18909	4.79887	0	0	0.0963845	219.438	-505.521	22.9701	231.764	0	59.5487	59.2673	192.104	0
587	0	0	587	1	407.104	157.335	249.769	0	0	90.3687	48.4975	-162.481	271.989	8879.03	10216.5	162.481	0	8.66604	3.68107	4.95554	0	0	0.0824672	223.547	-511.067	13.1597	295.273	0	34.2358	30.9652	123.032	0
588	0	0	588	1	281.94	124.157	157.783	0	0	26.823	12.6431	195.955	223.577	8842.92	10352	-195.955	0	7.38212	3.93342	4.72299	0	0	0.170265	212.322	-498.939	19.7205	239.124	0	38.7134	36.3461	118.493	0
590	0	0	590	1	374.214	160.495	213.719	0	0	46.0429	-23.6397	80.9108	367.367	8923.36	10189	-80.9108	0	11.688	3.4081	3.89386	0	0	0.214243	237.993	-528.058	14.2309	381.159	0	24.0656	22.4635	79.8944	0
593	0	0	593	1	409.439	191.805	217.634	0	0	44.1307	58.234	210.022	430.109	8825.61	10306.4	-210.022	0	14.2001	3.55227	5.04986	0	0	0.262815	246.783	-534.998	13.0694	337.43	0	22.4256	20.9604	70.4962	0
595	0	0	595	1	361.516	160.704	200.812	0	0	28.7998	4.26274	-40.6294	312.54	8840.94	10360.4	40.6294	0	9.80153	4.15057	3.88839	0	0	0.116583	238.444	-521.634	14.8917	312.397	0	27.6321	26.0659	97.6089	0
596	0	0	596	1	520.637	240.152	280.485	0	0	-54.2793	31.2024	192.209	487.624	8924.02	10233.8	-192.209	0	16.4377	3.17411	5.2374	0	0	0.490764	259.606	-532.417	10.0741	361.02	0	20.0931	18.425	63.9088	0
601	0	0	601	1	506.014	224.884	281.13	0	0	0.685279	67.7993	-41.2331	506.172	8869.05	10197.2	41.2331	0	15.8284	3.01587	4.44216	0	0	0.512353	229.802	-521.859	10.3153	352.749	0	19.2598	17.6471	64.069	0
602	0	0	602	1	292.711	116.783	175.928	0	0	66.4667	56.7558	-32.2353	239.681	8803.27	10208.2	32.2353	0	7.41791	3.41437	5.22703	0	0	0.198318	197.607	-507.442	18.8715	270.709	0	36.7674	33.9649	121.209	0
609	0	0	609	1	320.22	135.72	184.501	0	0	3.1047	74.2965	-101.99	278.015	8866.64	10290.3	101.99	0	8.77169	4.5501	4.8363	0	0	0.199378	202.367	-493.735	17.2789	208.095	0	33.1633	30.2165	117.179	0
612	0	0	612	1	291.207	117.216	173.991	0	0	119.673	79.9677	-119.88	254.014	8849.73	10185	119.88	0	7.96309	3.64227	4.62642	0	0	0.122554	251.398	-523.727	18.9201	317.752	0	35.0375	32.0983	123.574	0
614	0	0	614	1	344.11	95.1897	248.921	0	0	48.5342	63.1962	-347.798	349.082	8920.87	10301.4	347.798	0	12.4332	4.63613	3.84323	0	0	0.0578478	222.507	-513.747	15.7867	309.028	0	30.9761	26.8816	142.241	0
615	0	0	615	1	359.055	162.848	196.207	0	0	-8.52363	23.6579	255.124	217.215	8878.26	10341	-255.124	0	7.47876	3.40458	4.51973	0	0	0.228719	229.405	-510.435	14.9717	292.633	0	39.3351	36.5594	120.754	0
616	0	0	616	1	294.838	157.718	137.119	0	0	37.0788	7.0088	185.854	284.546	8832.66	10357.6	-185.854	0	9.33977	3.52194	4.21625	0	0	0.0130164	180.186	-477.486	18.54	1	0	30.3924	28.6932	94.5912	0
617	0	0	617	1	336.822	167.072	169.75	0	0	72.7985	-18.6593	237.171	269.695	8996.26	10383.3	-237.171	0	9.09824	3.5138	4.90698	0	0	0.0953141	187.895	-498.612	16.136	1	0	32.1936	31.8437	103.517	0
618	0	0	618	1	313.931	120.707	193.224	0	0	118.769	-0.923571	81.58	224.156	8850.63	10365.6	-81.58	0	7.06407	3.61289	4.71153	0	0	0.178856	234.2	-516.684	17.4222	282.811	0	37.6951	35.5647	121.154	0
620	0	0	620	1	258.328	109.51	148.819	0	0	177.12	-83.0366	262.011	214.888	8792.28	10348	-262.011	0	7.50821	3.30807	3.98668	0	0	0.177245	227.452	-505.861	21.3219	263.071	0	37.6337	36.4047	117.238	0
622	0	0	622	1	336.699	135.26	201.439	0	0	27.2847	136.911	-221.505	228.793	8942.12	10227.7	221.505	0	7.51284	4.05282	4.35455	0	0	0.193953	233.876	-517.43	16.1606	299.478	0	39.4037	35.9864	157.67	0
626	0	0	626	1	443.365	196.624	246.741	0	0	48.6946	-18.4223	-36.2601	331.782	8920.71	10383.1	36.2601	0	10.4234	3.82817	4.03199	0	0	0.122689	216.179	-509.652	11.928	297.182	0	26.1308	25.2024	90.7603	0
628	0	0	628	1	263.825	142.233	121.591	0	0	102.928	29.9866	-49.0574	206.189	8966.13	10334.7	49.0574	0	6.40055	2.69849	4.33765	0	0	0.0700873	260.107	-513.692	20.7031	300.884	0	39.1529	37.8438	130.274	0
629	0	0	629	1	334.412	147.425	186.987	0	0	37.6827	35.6111	-209.476	269.224	8931.72	10329	209.476	0	8.80984	3.22105	3.71479	0	0	0.0911013	241.233	-521.435	16.0016	326.388	0	32.441	30.3299	125.499	0
639	0	0	639	1	284.292	115.835	168.457	0	0	49.3893	21.6231	-59.2374	267.126	8920.01	10343	59.2374	0	8.34384	3.73635	3.88187	0	0	0.128121	210.024	-500.764	19.2763	1	0	31.6642	30.0284	110.378	0
640	0	0	640	1	292.402	119.64	172.762	0	0	0.724339	71.3059	-294.456	251.579	8968.68	10293.3	294.456	0	8.68517	4.56033	3.83169	0	0	0.102349	250.176	-525.434	18.8716	303.481	0	37.3579	33.893	166.378	0
641	0	0	641	1	202.646	91.8538	110.792	0	0	102.51	38.4852	-111.14	189.435	8866.89	10326.2	111.14	0	5.94542	3.92131	3.24378	0	0	0.0463917	246.265	-519.929	27.9191	324.845	0	41.9006	38.6007	158.439	0
642	0	0	642	1	293.801	153.795	140.005	0	0	47.1197	53.6154	160.096	150.181	8822.62	10410.7	-160.096	0	4.84181	3.30785	3.79755	0	0	0.0425258	259.975	-512.126	18.4608	310.446	0	50.9269	48.7812	158.064	0
644	0	0	644	1	229.929	98.7694	131.159	0	0	87.3882	85.6384	-136.085	164.261	8782.35	10279	136.085	0	5.17185	3.8359	4.43887	0	0	0.157339	206.197	-497.008	24.6701	246.906	0	49.8308	46.3487	190.504	0
645	0	0	645	1	353.773	145.355	208.418	0	0	63.3128	17.9348	-78.8493	364.46	8906.09	10346.7	78.8493	0	11.4127	3.35791	4.53109	0	0	0.141114	183.476	-491.237	15.2073	246.718	0	25.0462	23.7351	85.487	0
648	0	0	648	1	245.552	87.6108	157.941	0	0	47.1107	15.0045	7.80123	173.788	8922.29	10349.6	-7.80123	0	5.41877	3.40866	4.66432	0	0	0.138269	179.958	-488.582	22.8065	294.295	0	47.1947	44.6252	154.774	0
652	0	0	652	1	329.227	172.408	156.819	0	0	122.327	15.0365	130.08	301.952	8847.07	10349.6	-130.08	0	9.62214	3.31261	4.34289	0	0	0.180746	188.247	-489.203	16.4046	1	0	28.8378	27.145	91.3448	0
655	0	0	655	1	253.088	113.245	139.843	0	0	60.0805	27.8996	129.978	236.88	8909.32	10436.4	-129.978	0	7.55898	3.25334	3.67151	0	0	0.136384	214.773	-492.659	21.6963	262.896	0	33.9981	32.8572	108.086	0
658	0	0	658	1	262.884	88.2322	174.652	0	0	98.5943	15.1276	-145.158	191.988	8870.81	10349.5	145.158	0	6.11091	4.41325	5.75454	0	0	0.14507	224.297	-516.798	21.7741	232.362	0	47.2431	44.144	171.076	0
659	0	0	659	1	351.839	135.968	215.872	0	0	44.876	49.618	-174.273	408.14	8924.52	10315	174.273	0	13.1051	4.03325	4.30841	0	0	0.136795	186.8	-504.689	15.3896	319.814	0	23.6087	22.039	89.3647	0
660	0	0	660	1	219.554	109.013	110.542	0	0	69.7088	18.9419	219.652	167.412	8899.69	10246	-219.652	0	5.55714	3.87969	4.93426	0	0	0.039639	188.577	-491.66	26.2172	240.059	0	51.5109	47.5993	156.629	0
661	0	0	661	1	346.709	165.071	181.638	0	0	64.1923	-33.568	274.638	364.57	8905.21	10398.2	-274.638	0	12.6488	3.27292	4.67636	0	0	0.167716	247.378	-528.563	15.5486	294.654	0	25.0469	24.1443	80.1398	0
672	0	0	672	1	407.67	136.134	271.536	0	0	-21.3418	55.0318	-131.208	480.599	8990.74	10309.6	131.208	0	15.4017	2.73686	3.31615	0	0	0.335325	361.048	-562.227	12.8199	1	0	18.8767	17.992	68.2557	0
674	0	0	674	1	334.177	138.126	196.051	0	0	83.7024	10.0204	-24.4168	303.685	8885.7	10354.6	24.4168	0	9.44372	3.82923	4.97729	0	0	0.0797123	184.924	-498.522	16.3568	315.6	0	29.7328	28.0754	99.6317	0
676	0	0	676	1	312.668	168.71	143.958	0	0	98.0774	28.4269	333.355	270.306	8871.32	10336.2	-333.355	0	9.63625	3.59434	4.69568	0	0	0.105582	215.58	-511.157	17.4922	286.08	0	33.6555	31.9206	112.569	0
677	0	0	677	1	282.683	148.481	134.202	0	0	64.6567	-9.82249	50.6102	178.76	8904.74	10374.5	-50.6102	0	5.6196	3.39317	4.72769	0	0	0.13845	231.576	-501.05	19.5015	1	0	45.7639	43.3504	147.525	0
678	0	0	678	1	297.913	151.06	146.853	0	0	325.587	225.348	-219.361	186.522	8843.13	10338.6	219.361	0	6.69912	3.38962	5.20589	0	0	0.326632	262.156	-528.177	18.4948	350.151	0	47.4959	42.5056	167.329	0
686	0	0	686	1	289.329	142.056	147.273	0	0	71.4526	33.7117	-236.195	248.631	8897.95	10330.9	236.195	0	8.23041	3.55426	4.46884	0	0	0.0834139	172.886	-490.082	18.9959	1	0	36.9192	34.1342	145.182	0
688	0	0	688	1	262.675	126.584	136.091	0	0	101.139	5.28104	-176.295	206.893	8868.26	10359.4	176.295	0	6.67695	4.26463	4.21388	0	0	0.0848819	185.477	-497.606	21.3038	282.087	0	41.2765	38.5085	163.058	0
693	0	0	693	1	413.401	172.656	240.745	0	0	24.3812	-42.5288	-106.98	427.156	8945.02	10307.5	106.98	0	13.7425	2.68515	4.58317	0	0	0.283314	266.62	-537.347	12.7542	398.99	0	21.654	20.5644	73.217	0
697	0	0	697	1	312.435	137.476	174.959	0	0	64.626	68.5808	9.58416	264.122	9004.43	10196.4	-9.58416	0	8.16972	3.50989	4.34508	0	0	0.0957915	208.076	-493.441	17.4186	262.478	0	31.4225	30.2973	110.735	0
700	0	0	700	1	337.804	151.755	186.049	0	0	-8.25058	61.5	-90.0386	217.594	8977.65	10303.1	90.0386	0	6.87304	4.66322	5.12083	0	0	0.170855	237.6	-524.996	16.3565	274.963	0	40.1221	38.4473	143.178	0
702	0	0	702	1	281.527	97.2895	184.238	0	0	34.3991	34.2459	-55.3881	264.47	8835.34	10330.4	55.3881	0	8.25758	3.5155	4.94469	0	0	0.145383	172.389	-486.627	19.6777	220.751	0	33.2882	31.0301	111.858	0
709	0	0	709	1	371.784	120.403	251.381	0	0	5.40085	8.80528	-193.599	395.465	8964	10355.8	193.599	0	12.9835	2.97502	3.46508	0	0	0.0684845	235.618	-513.389	14.199	375.842	0	22.7209	21.7938	85.6312	0
711	0	0	711	1	383.879	160.391	223.487	0	0	149.453	-38.9872	-325.105	279.777	8919.61	10304	325.105	0	10.047	3.82847	4.88665	0	0	0.0310759	251.395	-522.309	14.0413	298.95	0	36.3231	32.9734	151.869	0
712	0	0	712	1	269.574	130.181	139.393	0	0	76.7774	-34.8964	-17.7406	163.507	8992.28	10399.5	17.7406	0	5.13928	3.51986	5.08847	0	0	0.117935	198.068	-499.353	20.6897	257.189	0	48.7491	48.7542	164.078	0
714	0	0	714	1	281.018	94.8099	186.208	0	0	91.248	15.6138	-81.7281	221.896	8878.15	10349	81.7281	0	6.94348	3.63191	5.23728	0	0	0.0866495	194.4	-497.338	19.8202	281.826	0	39.5937	37.2041	132.885	0
718	0	0	718	1	266.539	140.13	126.408	0	0	113.963	24.4229	294.751	217.723	8755.78	10340.2	-294.751	0	7.55696	3.71894	4.25072	0	0	0.104648	211.974	-503.418	20.8013	258.572	0	39.0828	37.7222	125.325	0
725	0	0	725	1	338.2	169.438	168.763	0	0	127.514	78.7384	193.066	242.214	8941.55	10385.6	-193.066	0	7.87674	3.11364	4.03164	0	0	0.0789934	264.32	-527.762	15.8389	1	0	34.4124	33.1039	107.502	0
730	0	0	730	1	292.209	126.978	165.231	0	0	9.6593	50.3356	-291.345	262.441	8959.74	10314.3	291.345	0	9.04522	3.60799	3.98824	0	0	0.133345	194.182	-488.304	18.6941	262.998	0	35.746	32.8877	149.459	0
732	0	0	732	1	235.515	135.297	100.218	0	0	-17.8259	81.9012	-215.75	193.66	8887.57	10282.7	215.75	0	6.39752	4.12537	3.8553	0	0	0.197899	195.256	-487.256	23.9032	1	0	44.9134	39.9609	180.648	0
737	0	0	737	1	306.696	125.43	181.266	0	0	86.8035	-15.1323	-216.769	180.722	8882.6	10280.1	216.769	0	5.97844	3.87234	4.6046	0	0	0.105761	234.843	-523.668	17.9194	293.85	0	48.8815	44.2289	190.476	0
740	0	0	740	1	292.546	161.317	131.229	0	0	137.391	6.76301	257.602	248.701	8832.01	10357.9	-257.602	0	8.44229	3.02585	5.45917	0	0	0.0342086	223.729	-508.622	18.8042	237.995	0	34.5553	32.8873	110.286	0
741	0	0	741	1	403.849	231.634	172.214	0	0	69.0896	25.3594	287.178	392.534	8900.31	10339.3	-287.178	0	13.5918	3.34302	3.76354	0	0	0.196877	202.899	-502.518	13.087	347.104	0	23.7199	22.4775	75.7049	0
744	0	0	744	1	299.89	132.353	167.537	0	0	96.1971	-39.8408	-126.866	211.897	8972.86	10304.8	126.866	0	6.80087	3.4575	4.30868	0	0	0.164526	235.631	-513.242	18.1996	302.609	0	38.7928	37.3761	140.208	0
747	0	0	747	1	303.446	143.173	160.273	0	0	54.67	-5.97295	270.546	306.572	8815.07	10370.6	-270.546	0	10.5617	2.66324	3.88516	0	0	0.143966	267.516	-522.66	17.6702	1	0	27.4578	26.2918	87.6263	0
753	0	0	753	1	274.194	115.498	158.696	0	0	110.303	25.2636	-174.273	300.974	8859.1	10339.4	174.273	0	9.66743	3.67268	4.68699	0	0	0.150293	207.412	-506.566	20.2536	276.78	0	30.5675	28.4772	114.327	0
759	0	0	759	1	412.857	206.008	206.849	0	0	-2.55041	31.563	-49.5264	421.429	8971.95	10333.1	49.5264	0	13.2519	3.0775	4.2263	0	0	0.224446	228.748	-514.095	12.7966	337.295	0	21.5167	20.6612	73.559	0
761	0	0	761	1	392.419	156.824	235.595	0	0	85.5496	68.8752	-163.9	335.266	8883.85	10295.8	163.9	0	10.6675	2.87336	4.83971	0	0	0.252416	203.772	-505.644	13.5457	313.706	0	28.2068	25.9176	98.7538	0
762	0	0	762	1	307.366	132.313	175.053	0	0	52.7408	81.26	31.4111	251.786	8817	10283.4	-31.4111	0	7.813	3.50604	4.43342	0	0	0.123364	183.077	-486.602	17.7509	1	0	34.1651	31.5013	113.539	0
767	0	0	767	1	413.306	148.309	264.998	0	0	21.5052	61.4287	-235.487	494.396	8947.9	10303.2	235.487	0	16.3918	3.23447	3.21108	0	0	0.136078	250.975	-524.362	12.6868	1	0	19.6726	18.3672	77.8707	0
768	0	0	768	1	276.352	122.821	153.531	0	0	52.243	-48.161	78.2512	195.818	9016.82	10412.8	-78.2512	0	6.26282	3.51952	4.68652	0	0	0.0639493	282.669	-516.519	20.0289	1	0	40.5584	40.8137	135.013	0
771	0	0	771	1	248.665	104.266	144.399	0	0	8.31027	137.196	-116.59	175.944	8961.09	10327.1	116.59	0	5.56699	3.87067	4.75614	0	0	0.129339	173.87	-488.552	22.6937	1	0	47.8122	45.6936	170.127	0
2014	0	0	14	1	346.364	151.703	194.662	0	0	23.4843	59.8261	-26.1801	208.846	8547.28	9906.17	26.1801	0	8.75993	14.2415	14.8353	0	0	0.128386	148.507	-548.764	51.6662	171.424	0	56.3992	57.4997	142.756	1
2020	0	0	20	1	367.391	185.516	181.876	0	0	180.782	295.345	-532.221	181.148	8688.96	9969.64	532.221	0	8.08222	15.1728	14.4816	0	0	0.157219	164.668	-562.396	47.8429	176.657	0	85.8121	89.1178	317.023	1
2023	0	0	23	1	476.609	249.58	227.029	0	0	18.1156	68.8939	169.282	323.148	8951.29	10395.4	-169.282	0	16.1236	14.0272	14.074	0	0	0.114839	144.055	-547.807	32.3959	193.149	0	39.5434	37.0796	117.189	1
2024	0	0	24	1	399.53	264.58	134.95	0	0	71.4082	56.9678	195.661	280.467	8897.99	10407.3	-195.661	0	14.2838	14.434	14.3651	0	0	0.236253	169.013	-560.796	41.8751	201.33	0	45.1467	42.3579	127.342	1
2027	0	0	27	1	382.379	180.754	201.625	0	0	136.792	81.4838	151.158	244.255	8732.95	10283.2	-151.158	0	11.8825	14.7074	13.2213	0	0	0.187819	160.015	-558.152	43.9727	192.559	0	50.8826	49.0774	125.578	1
2031	0	0	31	1	346.454	161.666	184.787	0	0	74.9025	15.1912	22.2063	193.829	8695.18	10150.1	-22.2063	0	8.45767	14.3278	13.3376	0	0	0.176395	191.806	-568.364	50.481	191.47	0	62.4645	59.2573	152.175	1
2034	0	0	34	1	366.133	216.716	149.416	0	0	71.1333	-13.6507	672.047	322.258	8698.95	10278.6	-672.047	0	27.1657	13.7808	14.2611	0	0	0.250454	174.213	-564.628	46.9021	177.571	0	72.0056	65.057	316.013	1
2047	0	0	47	1	432.283	172.197	260.086	0	0	132.83	129.76	-560.627	422.433	8537.59	9935.9	560.627	0	17.8718	12.9929	11.8995	0	0	0.18361	168.407	-551.903	35.392	247.949	0	41.4097	41.8327	151.974	1
2048	0	0	48	1	391.512	162.644	228.868	0	0	118.013	-158.347	-526.443	232.723	8751.73	10124.3	526.443	0	10.5294	14.9126	13.8108	0	0	0.0934977	159.43	-557.934	43.0413	190.939	0	65.3932	66.3583	243.734	1
2056	0	0	56	1	299.239	176.821	122.418	0	0	0.227643	86.8619	-42.4345	165.952	8570.53	10178.1	42.4345	0	6.88884	14.6721	14.3156	0	0	0.169009	157.215	-553.273	64.052	177.99	0	71.2278	67.881	182.45	1
2061	0	0	61	1	347.847	179.43	168.417	0	0	77.6399	35.213	-322.226	206.63	8692.44	10229.8	322.226	0	8.12357	14.9161	13.2733	0	0	0.122619	176.904	-564.245	50.5899	167.807	0	59.3292	55.0858	254.669	1
2062	0	0	62	1	425.713	174.895	250.818	0	0	16.0554	32.0286	-109.367	219.627	8754.02	10033.6	109.367	0	8.82362	13.8706	13.1659	0	0	0.136439	204.842	-574.23	37.3144	204.012	0	51.8558	49.7682	149.307	1
2063	0	0	63	1	337.673	146.696	190.977	0	0	100.107	93.8442	-74.6617	252.464	8769.63	10270.8	74.6617	0	10.2022	13.5267	14.1415	0	0	0.0419261	158.742	-549.443	52.4099	183.624	0	46.732	46.0165	125.277	1
2074	0	0	74	1	293.947	141.561	152.385	0	0	58.2348	-17.3914	-287.473	159.849	8612.19	10083.1	287.473	0	6.33413	14.2091	13.8345	0	0	0.140018	153.336	-547.289	64.7141	165.926	0	73.4832	67.9242	300.906	1
2076	0	0	76	1	343.128	134.326	208.802	0	0	0.417007	-15.3618	-400.63	171.82	8769.66	10180.7	400.63	0	7.01767	14.6899	14.0782	0	0	0.0742372	166.883	-553.682	52.1223	175.094	0	78.9476	71.2617	345.609	1
2087	0	0	87	1	308.888	174.218	134.67	0	0	90.2365	-3.72585	259.219	196.431	8779.5	10268.7	-259.219	0	10.7243	14.634	14.2287	0	0	0.130385	170.37	-557.275	60.9588	170.358	0	63.4383	60.1198	224.158	1
2091	0	0	91	1	483.182	233.398	249.784	0	0	67.2922	31.6413	62.5148	332.024	8902.11	10133.7	-62.5148	0	14.949	14.4314	12.4761	0	0	0.101381	173.285	-558.273	31.2593	190.211	0	38.9854	35.811	90.1664	1
2094	0	0	94	1	416.335	197.549	218.786	0	0	252.173	96.6425	-607.216	368.918	8717.23	10068.7	607.216	0	16.4954	12.9591	12.737	0	0	0.15279	192.27	-567.488	37.737	203.986	0	52.6356	51.906	155.197	1
2102	0	0	102	1	303.588	182.275	121.314	0	0	155.652	127.809	-82.0853	155.918	8614.43	10236.8	82.0853	0	6.30858	14.5137	13.4425	0	0	0.0944407	130.695	-533.916	61.5653	170.763	0	72.2688	70.1645	201.378	1
2123	0	0	123	1	320.811	145.4	175.41	0	0	14.3277	33.3918	-402.747	235.663	8656.09	9733.29	402.747	0	9.49372	13.4533	13.4361	0	0	0.0189848	165.883	-549.594	55.7466	210.622	0	58.7702	52.3391	251.924	1
2124	0	0	124	1	444.932	236.836	208.096	0	0	60.3724	70.6221	53.9313	249.293	8510.39	10094.7	-53.9313	0	11.0995	13.1881	13.0543	0	0	0.103418	183.616	-557.873	34.7066	202.212	0	47.6746	46.3283	116.989	1
2125	0	0	125	1	463.897	255.497	208.4	0	0	120.207	24.9781	43.9975	224.557	8749.53	10439.3	-43.9975	0	9.96154	13.9914	13.0264	0	0	0.168551	164.847	-550.737	33.1232	182.041	0	52.1774	51.0593	126.058	1
2127	0	0	127	1	359.027	165.722	193.305	0	0	124.246	107.81	-608.434	318.371	8546.17	9858.19	608.434	0	13.6815	14.0378	12.6375	0	0	0.0992531	165.751	-555.414	47.1781	191.845	0	60.9939	63.0948	204.547	1
2127	0	0	127	1	385.949	199.14	186.808	0	0	107.316	76.0465	273.974	272.486	9260.72	10388.3	-273.974	0	14.99	13.3018	12.5134	0	0	0.120723	168.988	-553.482	42.0173	223.328	0	45.0358	44.1978	166.112	1
2129	0	0	129	1	376.205	169.139	207.066	0	0	9.13295	60.7674	-58.8783	200.766	8561.63	10004.9	58.8783	0	8.25219	14.1873	13.5667	0	0	0.192773	140.533	-542.158	44.9085	194.208	0	56.8385	56.5048	153.453	1
2144	0	0	144	1	353.599	228.63	124.968	0	0	96.0172	13.6623	508.156	232.768	8574.4	10151.7	-508.156	0	16.3705	13.3651	13.1007	0	0	0.260629	176.303	-556.577	48.0822	220.709	0	70.3789	72.6975	440.335	1
2146	0	0	146	1	307.532	147.623	159.909	0	0	96.5177	-60.9577	-112.823	173.298	8474.24	10126.6	112.823	0	7.11184	13.2472	13.833	0	0	0.163069	188.228	-552.613	59.5026	187.256	0	62.7362	60.8023	182.258	1
2150	0	0	150	1	405.848	231.262	174.586	0	0	208.394	107.1	-107.012	206.742	8761.01	10058.2	107.012	0	8.37126	14.1175	13.3485	0	0	0.274997	172.868	-554.751	40.1491	207.564	0	54.913	52.5682	157.568	1
2153	0	0	153	1	370.396	210.465	159.931	0	0	189.855	351.624	-430.74	184.827	8580.23	9913.36	430.74	0	8.2779	13.6913	13.3513	0	0	0.0871241	161.515	-550.183	45.4134	191.004	0	67.651	70.5964	286.743	1
2164	0	0	164	1	365.663	175.03	190.632	0	0	55.5069	-6.22101	-257.34	242.498	8913.89	9772.9	257.34	0	9.55939	14.273	13.1928	0	0	0.100707	192.378	-568.683	46.5526	205.636	0	47.5515	45.1877	175.831	1
2170	0	0	170	1	347.262	148.064	199.199	0	0	139.149	156.011	-717.96	411.683	8531.27	9909.65	717.96	0	18.8218	13.5525	11.2174	0	0	0.188364	182.547	-559.691	47.8746	187.207	0	65.5784	68.3349	137.6	1
2176	0	0	176	1	328.097	192.765	135.332	0	0	11.4959	19.0963	351.456	212.127	9256.88	10345.5	-351.456	0	12.8149	13.5744	12.8933	0	0	0.153057	181.952	-557.117	53.5577	189.714	0	59.2457	58.61	277.61	1
2178	0	0	178	1	358.916	154.106	204.81	0	0	22.9019	31.4028	61.8244	221.448	9245.48	10233.6	-61.8244	0	10.0084	14.2317	13.2321	0	0	0.0517018	160.578	-552.824	47.8149	197.671	0	54.6813	51.9562	128.393	1
2193	0	0	193	1	401.159	173.903	227.256	0	0	-48.3184	-11.6707	-276.616	237.994	8718.74	9778.35	276.616	0	9.55085	14.2101	13.0075	0	0	0.139723	165.458	-553.015	40.6508	194.331	0	49.5434	45.2541	186.136	1
2201	0	0	201	1	355.57	222.252	133.319	0	0	54.6186	-5.56514	565.277	241.435	8715.46	10270.5	-565.277	0	18.0908	13.5493	13.4963	0	0	0.0545346	145.079	-544.633	48.1527	153.427	0	77.2374	72.1762	436.285	1
2209	0	0	209	1	404.811	184.938	219.873	0	0	-49.9747	240.487	-459.836	265.962	8720.39	9924.83	459.836	0	11.1665	13.897	13.2071	0	0	0.266923	145.523	-544.991	40.0782	185.985	0	54.9007	52.2649	246.424	1
2216	0	0	216	1	361.061	204.793	156.267	0	0	108.544	-16.7217	72.6467	214.924	8561.88	10381.4	-72.6467	0	9.84381	13.525	13.2178	0	0	0.200026	149.08	-543.623	46.8759	171.859	0	54.9898	53.2813	127.799	1
2217	0	0	217	1	374.073	205.079	168.993	0	0	72.255	-4.00053	-57.3188	261.294	8697.83	10169.3	57.3188	0	10.8173	12.021	12.8695	0	0	0.156666	195.564	-559.172	43.2577	218.982	0	43.6583	42.2206	113.028	1
2235	0	0	235	1	358.164	152.524	205.64	0	0	26.6246	101.735	-340.893	226.931	8743.46	10163.2	340.893	0	8.90103	13.9381	13.3311	0	0	0.221254	161.731	-552.79	47.8191	184.017	0	56.0334	51.0231	242.541	1
2245	0	0	245	1	340.596	176.496	164.1	0	0	33.7652	46.5926	-102.57	163.023	8537	9819.75	102.57	0	6.53907	13.566	14.2773	0	0	0.153156	193.892	-566.096	51.9037	204.063	0	68.4481	67.9258	197.729	1
2249	0	0	249	1	360.457	179.92	180.537	0	0	163.398	-50.7739	-528.808	170.425	8507.02	9917.12	528.808	0	7.36848	13.8423	13.9495	0	0	0.176242	182.135	-561.964	47.7831	190.924	0	91.7294	91.5656	322.64	1
2258	0	0	258	1	356.018	192.749	163.269	0	0	3.75346	0.777175	342.892	186.078	9164.97	10064.9	-342.892	0	11.1824	13.9058	12.6173	0	0	0.0293546	158.154	-545.875	47.6361	218.474	0	65.1241	64.0602	298.159	1
2264	0	0	264	1	349.886	192.442	157.444	0	0	30.2883	95.369	89.8309	178.255	8739.79	9970.29	-89.8309	0	8.21164	13.4672	13.8786	0	0	0.0861893	183.192	-558.107	49.5209	191.649	0	68.2984	65.3913	156.502	1
2275	0	0	275	1	406.023	218.882	187.141	0	0	24.5624	-64.3174	-452.824	209.555	8645.86	9930.66	452.824	0	8.81833	14.4294	13.2686	0	0	0.0302724	208.387	-573.408	40.2551	200.348	0	66.3237	64.1081	289.679	1
2277	0	0	277	1	323.661	141.683	181.978	0	0	135.162	-105.738	-318.047	197.481	8634.92	9673.1	318.047	0	8.20436	13.9514	13.2512	0	0	0.0301722	177.097	-551.542	55.3171	192.826	0	57.789	55.2192	228.313	1
2300	0	0	300	1	352.513	195.998	156.515	0	0	18.1517	71.3054	100.861	170.041	8751.93	9894.69	-100.861	0	7.93625	14.6577	13.7659	0	0	0.109886	168.388	-558.465	49.8336	172.601	0	72.1169	68.9952	164.222	1
2308	0	0	308	1	352.712	145.304	207.409	0	0	63.7235	29.7371	-287.201	183.413	8706.36	10035.9	287.201	0	7.1775	13.5735	13.9912	0	0	0.109281	165.831	-552.532	49.1224	183.978	0	64.5709	61.3665	259.266	1
2323	0	0	323	1	344.394	174.199	170.195	0	0	69.7614	-285.184	-553.745	198.931	8600.66	9852.54	553.745	0	10.1325	14.9653	13.6909	0	0	0.217252	181.065	-560.645	51.7319	178.793	0	73.8633	98.6622	243.627	1
2325	0	0	325	1	287.875	144.867	143.008	0	0	60.7578	21.3185	81.1304	193.416	8510	10044.3	-81.1304	0	8.86958	14.2303	13.8736	0	0	0.11694	167.339	-554.063	66.8382	167.174	0	61.8105	61.2878	148.818	1
2334	0	0	334	1	396.641	204.375	192.265	0	0	89.5815	37.4048	-302.972	218.756	9178.8	10227.6	302.972	0	8.57106	13.8273	12.1112	0	0	0.108733	179.283	-554.972	40.487	186.165	0	55.0105	51.7644	216.941	1
2339	0	0	339	1	357.662	164.419	193.243	0	0	71.7504	80.1951	-162.378	223.444	8797.99	10184.8	162.378	0	8.74248	13.4376	12.4657	0	0	0.109415	187.888	-559.953	46.8569	221.175	0	50.909	47.9346	163.065	1
2341	0	0	341	1	341.59	165.497	176.092	0	0	-127.997	-231.322	-729.87	319.169	8698.76	10097.7	729.87	0	16.9988	13.2337	12.6033	0	0	0.276157	170.049	-550.314	49.9947	164.106	0	91.0893	102.607	149.228	1
2346	0	0	346	1	401.807	192.427	209.38	0	0	91.5518	176.487	-156.532	256.47	8877.85	9988.83	156.533	0	10.065	12.9483	12.8888	0	0	0.0588094	180.337	-555.21	39.734	222.581	0	45.6456	43.0647	136.815	1
2363	0	0	363	1	375.14	190.117	185.022	0	0	52.3307	-25.3296	-11.3347	410.695	8717.75	9792.01	11.3347	0	17.65	11.6492	11.8518	0	0	0.130232	287.754	-570.147	42.1238	285.246	0	28.8028	27.3875	70.717	1
2371	0	0	371	1	333.334	142.384	190.95	0	0	183.101	191.614	-28.4873	189.896	8686.64	9674.73	28.4873	0	8.02723	13.5751	12.7861	0	0	0.165507	179.227	-556.961	52.2455	214.315	0	59.5879	58.0652	146.486	1
2373	0	0	373	1	372.084	175.949	196.136	0	0	92.9666	-9.1539	-316.892	244.839	8776.77	9775.83	316.892	0	9.72742	13.0761	13.3108	0	0	0.200662	175.638	-554.929	44.655	232.104	0	49.7563	46.0324	195.928	1
2374	0	0	374	1	295.564	147.757	147.807	0	0	37.7783	-39.4795	295.782	166.356	8632.64	10204.8	-295.781	0	9.53509	14.4723	14.4328	0	0	0.164631	160.816	-551.874	65.1589	173.233	0	75.6462	73.2649	298.823	1
2378	0	0	378	1	428.374	198.701	229.672	0	0	23.81	13.5069	20.3349	299.465	8646.61	10251.5	-20.3349	0	13.107	13.5418	12.496	0	0	0.161263	175.075	-559.844	36.4507	231.608	0	40.1792	38.8981	98.6483	1
2383	0	0	383	1	371.669	192.738	178.931	0	0	91.1793	43.0697	245.727	243.57	8579.24	10122.3	-245.727	0	13.0461	13.5269	13.7904	0	0	0.109581	171.175	-555.704	45.3879	165.555	0	50.3523	48.9093	175.172	1
2392	0	0	392	1	319.559	143.283	176.275	0	0	25.5893	40.9225	-200.076	188.034	8844.15	10224.1	200.076	0	7.36781	15.6299	13.2332	0	0	0.24693	155.669	-550.326	57.8705	188.167	0	62.8202	57.7927	216.336	1
2395	0	0	395	1	359.493	132.734	226.759	0	0	-92.7637	41.3695	-677.511	347.846	8763.18	10024.3	677.511	0	15.8585	13.7458	13.5952	0	0	0.251466	194.575	-570.833	47.6247	199.533	0	72.646	71.6212	189.447	1
2399	0	0	399	1	395.57	160.01	235.56	0	0	97.4281	-11.0794	-122.504	228.343	8871.97	10076.7	122.504	0	9.18638	12.881	13.4278	0	0	0.245234	192.077	-558.373	40.9053	234.296	0	52.5035	47.4993	140.667	1
2400	0	0	400	1	354.469	173.385	181.084	0	0	112.642	66.5173	243.672	213.282	8757.1	9999.14	-243.672	0	11.3769	13.9531	13.4476	0	0	0.115028	131.954	-536.624	48.6422	167.246	0	58.6003	54.3693	191.817	1
2404	0	0	404	1	377.398	182.129	195.269	0	0	22.2854	50.1604	34.596	197.253	8747.79	10015.5	-34.596	0	8.6891	13.3427	13.3483	0	0	0.189457	174.734	-552.021	43.9768	206.897	0	61.1326	57.4867	143.473	1
2406	0	0	406	1	416.681	232.458	184.222	0	0	8.78283	-4.27707	141.71	232.27	8761.3	10069.9	-141.71	0	11.3929	13.8159	13.0118	0	0	0.0641503	182.523	-556.442	38.3281	197.446	0	53.4557	49.7907	125.42	1
2411	0	0	411	1	386.563	170.369	216.194	0	0	-17.2207	-30.9974	-81.1075	200.34	8687.64	9997	81.1075	0	8.33159	14.0378	12.9231	0	0	0.169548	199.329	-567.644	42.6701	224.557	0	55.3224	54.3353	153.708	1
2412	0	0	412	1	275.189	116.312	158.876	0	0	144.594	130.631	-346.601	245.011	8725.15	10134.3	346.601	0	9.69878	14.2827	13.369	0	0	0.165327	164.817	-557.909	70.9234	187.808	0	51.7046	47.2368	226.609	1
2413	0	0	413	1	466.29	252.458	213.831	0	0	109.807	-104.475	-402.276	231.774	8660.27	9771.5	402.276	0	9.80792	13.5099	12.5017	0	0	0.203269	207.102	-571.724	32.4342	244.713	0	54.9337	50.7535	226.282	1
2421	0	0	421	1	338.22	155.905	182.315	0	0	107.313	86.0699	-316.291	253.98	8862.09	10178.9	316.291	0	9.9273	13.6521	13.377	0	0	0.11619	165.363	-556.017	51.7418	189.827	0	51.3938	45.6422	198.98	1
2433	0	0	433	1	290.94	160.603	130.337	0	0	67.248	142.307	-71.6051	167.227	8702.83	10122.7	71.6051	0	6.76583	15.2804	14.6104	0	0	0.349667	150.82	-550.996	67.8561	149.454	0	70.6511	67.508	191.079	1
2447	0	0	447	1	383.579	167.951	215.628	0	0	-2.96438	26.9423	-27.179	177.488	8673.38	10038.7	27.179	0	7.50478	14.0068	13.022	0	0	0.130896	176.143	-554.236	43.1898	196.052	0	65.052	62.3917	164.279	1
2457	0	0	457	1	311.152	163.253	147.9	0	0	98.5084	-49.8398	-127	152.628	8571.91	10215.2	127	0	6.20856	14.4145	14.3153	0	0	0.0700183	163.005	-551.875	60.168	171.118	0	73.4644	69.8212	222.769	1
2460	0	0	460	1	302.018	173.658	128.36	0	0	8.46107	-41.631	-416.443	151.317	8661.96	9708.65	416.443	0	6.25791	14.8015	14.0617	0	0	0.125004	161.064	-550.762	63.0305	174.986	0	90.5182	80.9482	386.285	1
2485	0	0	485	1	337.303	198.359	138.943	0	0	50.9636	-45.4277	142.095	175.849	8818.78	10410.1	-142.095	0	8.65829	14.3004	13.3413	0	0	0.200796	180.507	-561.954	52.4622	200.245	0	66.985	64.5634	161.801	1
2489	0	0	489	1	428.548	252.088	176.461	0	0	57.1901	-6.20931	369.186	261.727	8712.89	10171.5	-369.186	0	16.0224	13.488	13.6905	0	0	0.30431	187.093	-567.233	37.0518	219.136	0	52.5437	50.5393	258.394	1
2499	0	0	499	1	327.676	143.487	184.189	0	0	127.162	-41.0604	95.4165	239.064	8642.92	10007.1	-95.4165	0	11.2463	14.1432	13.8968	0	0	0.0549244	143.053	-539.413	55.1044	146.874	0	51.3582	50.2462	121.901	1
2503	0	0	503	1	383.101	211.548	171.553	0	0	103.455	-39.4434	11.773	186.173	8766.29	10304.4	-11.773	0	8.16293	15.1659	14.3463	0	0	0.169111	180.619	-569.928	44.9343	190.108	0	64.0734	62.0406	157.871	1
2507	0	0	507	1	352.216	188.291	163.925	0	0	90.9681	-214.768	-663.416	257.696	8579.45	9881.79	663.416	0	12.6136	13.6798	12.5641	0	0	0.0784632	163.57	-550.928	48.1593	182.674	0	79.5427	97.6599	183.38	1
2514	0	0	514	1	384.019	164.596	219.423	0	0	-49.7612	54.3201	-191.358	196.769	8620.52	9911.68	191.358	0	7.8101	13.9372	14.2771	0	0	0.0991639	167.602	-558.696	43.9207	179.104	0	58.1505	56.9694	198.73	1
2517	0	0	517	1	373.348	170.321	203.027	0	0	73.5956	45.8031	81.9145	215.596	8696.48	10019.9	-81.9145	0	9.85403	14.0774	12.564	0	0	0.0952223	187.986	-563.62	44.5907	206.251	0	56.939	53.9138	132.571	1
2519	0	0	519	1	426.268	220.237	206.031	0	0	8.15556	109.974	-281.898	293.911	8761.92	9955.69	281.898	0	11.4286	13.4744	13.023	0	0	0.295219	192.226	-569.924	36.958	206.446	0	41.3401	39.5732	160.139	1
2528	0	0	528	1	366.332	187.054	179.277	0	0	78.1152	-76.2471	358.82	182.821	8492.65	10042.2	-358.82	0	11.2058	14.2449	14.5242	0	0	0.184319	197.267	-575.18	47.4003	179.433	0	69.5596	70.7887	336.894	1
2550	0	0	550	1	343.906	148.284	195.621	0	0	99.0723	233.932	-440.067	174.497	8870.33	10130.7	440.067	0	7.19539	14.5449	12.974	0	0	0.244169	170.196	-556.135	50.8798	196.764	0	83.5591	72.256	359.394	1
2564	0	0	564	1	386.704	179.704	206.999	0	0	5.87923	71.2727	-56.451	214.825	8963.52	10193.7	56.451	0	8.83812	14.2241	13.6383	0	0	0.265717	166.378	-556.018	43.252	215.262	0	56.5704	54.0339	139.34	1
2566	0	0	566	1	434.202	256.957	177.245	0	0	75.9186	7.82631	184.005	225.729	8594.5	10356.8	-184.005	0	11.4199	13.6319	13.9225	0	0	0.129582	185.19	-565.968	36.5779	241.227	0	53.5188	51.8582	143.551	1
2568	0	0	568	1	336.921	141.684	195.236	0	0	170.127	208.928	-657.57	320.348	8599.95	9956.39	657.57	0	14.4646	13.9845	11.7254	0	0	0.0912085	154.326	-547.044	50.8038	203.001	0	66.5298	71.48	171.238	1
2583	0	0	583	1	417.064	213.182	203.882	0	0	64.4608	85.4032	-146.808	265.994	8904.94	10378.9	146.808	0	10.4419	15.1312	13.0004	0	0	0.146544	191.615	-566.741	38.9771	197.904	0	43.8418	41.8534	138.229	1
2584	0	0	584	1	362.782	135.909	226.873	0	0	-12.2187	98.8342	-371.322	233.734	8782.3	9867.17	371.323	0	9.29011	14.858	13.6407	0	0	0.126839	140.333	-546.039	47.8519	175.255	0	57.2859	52.4638	253.983	1
2587	0	0	587	1	331.754	167.956	163.798	0	0	129.983	233.018	-235.339	211.906	8640.1	10131.6	235.339	0	8.36813	14.1964	12.7527	0	0	0.163327	153.594	-547.576	53.1071	192.088	0	53.636	49.8359	206.434	1
2600	0	0	600	1	325.882	154.496	171.386	0	0	86.7652	95.6193	-92.8212	220.648	8683.31	10169.4	92.8212	0	8.82859	13.6965	12.5561	0	0	0.195191	185.35	-561.172	53.8731	237.922	0	51.3534	49.233	146.638	1
2601	0	0	601	1	332.683	146.603	186.079	0	0	36.9934	13.2551	184.666	178.609	8832.75	10152.1	-184.666	0	9.07013	14.2191	13.9915	0	0	0.161899	167.216	-559.114	54.0462	163.333	0	68.0317	65.1288	183.563	1
2606	0	0	606	1	344.327	232.896	111.431	0	0	94.1398	-84.2834	515.839	253.754	8775.6	10349.3	-515.839	0	18.2428	13.5146	13.8282	0	0	0.389053	164.965	-556.871	50.6793	208.557	0	66.0122	63.7644	394.618	1
2622	0	0	622	1	378.845	216.517	162.328	0	0	31.4235	50.479	52.4242	251.323	8639	9815.86	-52.4242	0	11.2265	14.3266	13.4195	0	0	0.130915	175.554	-558.863	44.4515	196.289	0	49.0372	46.5059	117.437	1
2629	0	0	629	1	331.742	141.4	190.342	0	0	-0.98842	20.6067	85.5439	178.771	8671.41	10045.1	-85.5439	0	8.29924	14.3432	13.8395	0	0	0.185564	142.962	-542.77	54.2427	175.139	0	69.1695	65.1676	160.905	1
2640	0	0	640	1	371.599	218.392	153.206	0	0	76.3796	52.9751	190.099	176.774	8394.72	10212	-190.099	0	8.95201	14.4315	14.0064	0	0	0.220885	163.678	-558.912	46.1967	178.035	0	69.1773	64.6234	187.417	1
2655	0	0	655	1	391.506	149.308	242.198	0	0	-29.2254	27.4515	-364.405	203.236	8799.31	10137.9	364.405	0	8.16605	14.7722	13.666	0	0	0.135039	186.049	-569.671	42.8591	199.391	0	65.0566	57.35	276.612	1
2667	0	0	667	1	368.861	174.698	194.164	0	0	114.31	-30.334	-213.687	216.276	8556.11	9697.35	213.687	0	8.61552	14.4822	13.1064	0	0	0.0970497	165.554	-551.945	46.0547	184.925	0	51.3512	48.9701	180.216	1
2668	0	0	668	1	366.094	191.058	175.036	0	0	179.642	-61.0277	391.834	211.961	8490.78	10226.3	-391.834	0	13.3811	13.6056	14.1452	0	0	0.113902	160.564	-553.666	46.6947	173.423	0	63.8833	62.3688	346.039	1
2670	0	0	670	1	446.935	186.394	260.541	0	0	73.1275	-35.042	34.0047	254.485	8497.63	10100.7	-34.0047	0	11.3426	14.7252	13.6224	0	0	0.0837418	139.544	-544.335	35.5187	161.735	0	47.2629	45.7668	116.58	1
2680	0	0	680	1	506.262	317.526	188.736	0	0	95.3321	15.7837	188.699	323.513	8973.73	10448.5	-188.699	0	16.409	13.3154	12.8588	0	0	0.219392	151.184	-546.906	29.087	217.686	0	38.009	36.2597	104.376	1
2700	0	0	700	1	457.447	274.304	183.143	0	0	392.163	-74.5731	-708.686	366.532	8876.22	10040.6	708.686	0	19.1911	13.276	11.4472	0	0	0.397431	210.379	-570.794	32.6648	219.782	0	98.0998	72.5383	133.129	1
2701	0	0	701	1	401.049	233.463	167.586	0	0	105.999	-47.9994	562.729	239.251	8963.06	10313	-562.729	0	17.8755	13.5616	13.5119	0	0	0.0801052	193.58	-570.463	40.5947	198.548	0	73.4824	73.4112	418.171	1
2708	0	0	708	1	308.615	145.719	162.896	0	0	83.2165	-34.5631	322.818	186.088	8487.54	10299.5	-322.818	0	10.8942	14.0717	13.3399	0	0	0.0299086	178.773	-558.781	59.534	189.429	0	65.7896	64.8938	274.904	1
2718	0	0	718	1	376.055	202.661	173.394	0	0	135.095	-48.0027	83.5764	174.952	8535.33	9715.02	-83.5763	0	8.16601	14.1673	13.9134	0	0	0.195469	149.524	-543.318	45.1654	159.816	0	66.5411	65.4682	163.231	1
2723	0	0	723	1	447.739	244.01	203.729	0	0	179.756	-17.5882	83.4207	240.207	8789.64	10282.6	-83.4207	0	11.1771	13.9709	14.1483	0	0	0.147371	171.894	-562.021	35.3282	199.505	0	51.1259	48.7389	121.083	1
2724	0	0	724	1	341.045	188.221	152.824	0	0	432.635	142.551	206.964	162.599	8337.45	10222.1	-206.964	0	9.65157	13.3773	13.2248	0	0	0.243372	199.842	-569.591	50.7624	226.833	0	77.9787	60.7611	190.468	1
2741	0	0	741	1	307.988	195.786	112.202	0	0	183.978	12.6462	13.9923	180.281	8486.44	10252.3	-13.9923	0	7.88454	13.8065	13.2054	0	0	0.140444	220.495	-578.23	59.3017	182.348	0	63.8583	61.6388	154.835	1
2758	0	0	758	1	253.368	109.701	143.667	0	0	11.7079	11.945	-367.4	163.532	8658.71	9954.05	367.4	0	6.55469	14.3102	14.5764	0	0	0.140576	136.288	-541.058	82.3006	135.369	0	79.8929	74.9977	350.379	1
2762	0	0	762	1	351.358	182.242	169.115	0	0	124.975	-40.4146	281.888	203.641	8346.13	10305.4	-281.888	0	11.4441	14.2955	13.1186	0	0	0.0656903	146.12	-544.519	49.2587	183.195	0	59.8309	56.9448	224.995	1
2768	0	0	768	1	358.313	151.153	207.16	0	0	-0.239868	-57.7554	-568.595	284.194	8471.34	9824.44	568.595	0	12.3914	14.0006	12.6089	0	0	0.180167	165.178	-553.138	47.2626	193.183	0	60.8502	61.0868	208.321	1
2775	0	0	775	1	389.791	243.87	145.921	0	0	48.034	17.5812	193.388	260.951	8522.73	10147.7	-193.388	0	13.3407	12.9175	12.8951	0	0	0.13614	181.523	-557.921	41.443	219.039	0	44.9551	44.4738	129.664	1
2779	0	0	779	1	378.399	207.016	171.384	0	0	71.8008	8.71014	356.887	241.375	9196.58	10256.3	-356.887	0	14.5443	13.3943	12.4773	0	0	0.118564	177.547	-558.095	43.238	221.747	0	52.3793	51.6943	252.755	1
2796	0	0	796	1	329.913	150.914	178.999	0	0	57.3983	131.251	-307.691	169.176	8513.36	9735.09	307.691	0	6.57834	14.8541	13.6596	0	0	0.214115	168.017	-553.212	54.9641	176.252	0	71.3836	65.5534	297.256	1
2801	0	0	801	1	356.086	176.152	179.935	0	0	83.149	37.3067	-79.3376	184.035	9085.57	9729.37	79.3375	0	7.46023	13.7112	13.2351	0	0	0.1008	179.163	-559.84	47.9723	203.839	0	61.566	59.8614	160.74	1
2804	0	0	804	1	355.683	182.598	173.085	0	0	62.341	-15.1225	212.508	181.264	8608.08	9981.12	-212.508	0	9.48014	13.8696	13.1289	0	0	0.0594067	200.822	-569.057	48.0862	202.521	0	65.2104	65.9575	196.626	1
2810	0	0	810	1	422.712	164.688	258.024	0	0	72.9903	-51.3301	-351.402	263.166	8697.09	10117	351.402	0	10.6878	13.8469	12.0805	0	0	0.0480334	152.229	-544.69	37.0458	183.292	0	46.3062	42.3154	201.007	1
2823	0	0	823	1	331.19	117.632	213.558	0	0	83.4476	78.2827	-544.53	215.477	8586.97	9788.06	544.53	0	9.00018	14.1636	12.7146	0	0	0.116948	195.348	-562.032	53.1747	169.29	0	77.1878	74.3904	314.78	1
2827	0	0	827	1	344.572	184.085	160.487	0	0	147.623	49.6456	203.112	188.868	8722.12	10115.7	-203.112	0	9.69021	13.4397	12.5389	0	0	0.473789	176.196	-554.303	49.486	210.344	0	65.0248	60.6349	185.609	1
2829	0	0	829	1	329.63	176.476	153.155	0	0	36.0682	70.8876	19.9518	244.481	8634.35	9895.11	-19.9518	0	10.6005	12.5147	12.9649	0	0	0.226918	215.497	-569.592	52.3069	237.158	0	47.9955	47.6386	117.522	1
2832	0	0	832	1	420.408	210.281	210.126	0	0	70.9822	19.704	268.933	247.515	8599.44	10344.9	-268.933	0	13.6232	14.0661	13.4685	0	0	0.073937	168.707	-555.743	38.2513	187.449	0	50.3828	48.2036	179.837	1
2843	0	0	843	1	352.959	175.91	177.049	0	0	104.713	-74.7068	434.089	164.877	8565.71	10140.4	-434.089	0	10.8799	13.8138	13.8242	0	0	0.0997429	149.454	-546.47	49.1334	198.943	0	88.314	87.0036	530.255	1
2852	0	0	852	1	365.585	195.646	169.938	0	0	35.7237	101.666	255.421	235.032	8734.36	9964	-255.421	0	12.7676	12.77	13.7578	0	0	0.129493	162.881	-552.068	45.8789	172.506	0	51.7491	49.0031	181.347	1
2862	0	0	862	1	361.523	180.665	180.858	0	0	59.6792	-71.9439	62.2441	201.052	8610.74	10037.9	-62.2441	0	9.2889	13.5485	13.1407	0	0	0.204166	193.552	-565.827	46.7489	202.259	0	57.8424	57.0604	141.676	1
2864	0	0	864	1	338.589	151.504	187.085	0	0	-10.6685	84.7659	-344.28	167.64	8681.09	9881.23	344.28	0	6.61841	14.2668	13.9212	0	0	0.180729	158.787	-551.612	52.6536	183.063	0	76.3104	70.466	330.455	1
2866	0	0	866	1	342.595	121.088	221.507	0	0	104.339	17.8073	-21.9563	192.779	8665.74	10247.2	21.9563	0	8.13149	12.894	12.6274	0	0	0.252408	185.119	-557.083	49.5253	208.204	0	59.0296	57.599	146.709	1
2867	0	0	867	1	336.607	154.041	182.566	0	0	15.9959	-15.43	-183.421	249.72	8754.08	9782.11	183.421	0	9.9529	13.2342	12.2979	0	0	0.0564511	191.93	-553.353	50.7889	216.014	0	44.6393	41.8495	146.418	1
2873	0	0	873	1	351.161	193.3	157.861	0	0	39.1146	4.56315	285.339	185.278	8431.99	10260.4	-285.339	0	10.4278	13.8484	13.9701	0	0	0.0815924	179.456	-563.486	49.641	213.027	0	65.1956	62.8551	250.083	1
2904	0	0	904	1	332.752	172.284	160.468	0	0	72.4921	9.90965	38.7731	204.091	8797.25	9956.09	-38.7731	0	9.03595	13.0793	12.4334	0	0	0.143467	185.234	-558.63	51.6275	224.765	0	57.3452	55.1324	134.459	1
2913	0	0	913	1	331.419	152.92	178.499	0	0	15.4381	-33.9671	-226.973	160.649	8754.64	9700.99	226.973	0	6.41403	13.2447	12.3768	0	0	0.218505	225.83	-574.288	52.0183	252.946	0	67.4132	62.7476	234.831	1
2927	0	0	927	1	371.78	198.012	173.768	0	0	28.598	-3219.92	79.1092	183.433	9339.44	10395.4	-79.1092	0	8.51583	14.5406	13.9986	0	0	0.0644329	206.061	-577.56	46.2349	196.713	0	63.7535	110.178	149.591	1
2928	0	0	928	1	436.317	147.928	288.388	0	0	41.9805	55.994	-710.126	418.712	8827.76	10109.3	710.126	0	18.8481	11.4897	11.043	0	0	0.202175	251.168	-582.736	33.7363	256.023	0	61.9938	62.4664	152.562	1
2934	0	0	934	1	300.737	163.063	137.674	0	0	129.026	62.0025	-292.655	198.499	8641.05	9904	292.655	0	7.7685	13.6015	11.9912	0	0	0.0752006	142.134	-534.772	59.832	182.576	0	57.414	55.0992	240.251	1
2937	0	0	937	1	364.639	196.671	167.969	0	0	44.233	28.1789	-97.1259	173.292	8725.85	10037.5	97.1259	0	6.98395	13.4319	12.2279	0	0	0.0746179	167.693	-548.761	45.3993	170.805	0	62.6176	60.9464	181.014	1
2945	0	0	945	1	368.436	190.096	178.34	0	0	101.292	55.7603	-175.363	230.776	9266.75	10109.6	175.363	0	9.04044	12.5523	11.186	0	0	0.141072	181.926	-549.232	43.3385	216.242	0	48.2055	44.6793	153.553	1
2949	0	0	949	1	312.62	152.349	160.271	0	0	12.7391	50.4739	-249.825	237.517	8757.34	10114.8	249.825	0	9.2735	12.9947	12.2881	0	0	0.0902587	153.326	-542.686	56.2717	189.94	0	48.256	44.4625	177.187	1
2958	0	0	958	1	396.841	201.148	195.693	0	0	84.7345	127.487	210.195	206.408	8984.33	10536.1	-210.195	0	10.6545	13.4013	11.9731	0	0	0.273734	196.647	-548.958	40.1165	202.131	0	56.9582	53.9578	166.012	1
2970	0	0	970	1	316.52	168.277	148.243	0	0	24.5707	-87.9784	319.221	209.284	8645.85	10253.3	-319.221	0	12.4616	12.2031	13.1753	0	0	0.409891	182.47	-552.771	55.3542	203.132	0	57.4809	55.802	242.55	1
2972	0	0	972	1	294.641	92.3788	202.262	0	0	43.3145	-0.0370119	-85.629	204.83	8527.45	10165.4	85.629	0	8.35236	13.691	12.6042	0	0	0.0804063	145.332	-534.083	62.4839	141.88	0	53.7512	52.0883	153.213	1
2988	0	0	988	1	328.148	186.878	141.269	0	0	84.6819	53.2225	65.7846	188.172	8585.74	10112.1	-65.7846	0	8.4687	13.0791	12.2523	0	0	0.0899608	161.753	-545.238	52.5038	193.514	0	62.2856	59.6183	151.801	1
3000	0	0	1000	1	368.334	197.365	170.969	0	0	36.5228	19.7116	-18.8167	192.939	9231.86	10245.3	18.8167	0	8.17242	12.7095	11.2626	0	0	0.143135	210.05	-563.706	43.5215	250.393	0	57.292	55.1909	139.767	1
3001	0	0	1001	1	320.133	189.93	130.203	0	0	215.519	-27.1649	-376.631	204.236	9052.86	10192.5	376.631	0	8.50839	12.4251	11.1908	0	0	0.0774626	175.409	-547.402	52.7478	221.478	0	57.1683	56.9018	234.543	1
3002	0	0	1002	1	322.602	139.158	183.444	0	0	36.0609	-84.1036	49.0355	193.57	8634.36	9950.44	-49.0355	0	8.90604	12.4984	12.1979	0	0	0.106174	197.39	-555.313	53.2216	192.865	0	57.5123	58.3424	139.606	1
3017	0	0	1017	1	363.325	158.397	204.928	0	0	-58.1073	84.1583	-366.968	180.157	8728.53	10081.2	366.968	0	7.23337	13.4925	12.3144	0	0	0.213086	174.737	-554.345	45.7431	192.201	0	69.4325	62.3321	311.096	1
3020	0	0	1020	1	279.957	114.283	165.674	0	0	-24.994	-22.6056	-333.236	259.774	8695.41	10088.3	333.236	0	10.4925	12.9381	11.6947	0	0	0.215073	158.345	-540.479	65.3071	173.342	0	45.876	41.8666	194.486	1
3021	0	0	1021	1	372.743	226.491	146.252	0	0	150.869	-31.0014	217.381	258.95	9217.17	10196.3	-217.381	0	13.6367	11.6951	10.85	0	0	0.369452	204.011	-555.968	41.8138	260.399	0	43.3272	41.5793	135.677	1
3023	0	0	1023	1	324.069	166.484	157.585	0	0	30.2941	60.7806	-53.0989	181.617	8739.79	9805.56	53.0989	0	7.4721	12.2882	12.2045	0	0	0.103766	159.194	-538.401	52.6866	183.124	0	60.8551	57.8022	153.413	1
3029	0	0	1029	1	398.322	200.83	197.492	0	0	58.8817	15.3786	-34.0701	201.176	8511.88	10149.9	34.0701	0	8.42231	12.5048	11.7855	0	0	0.0998868	221.157	-577.784	39.2554	233.336	0	54.2674	52.6513	140.532	1
3040	0	0	1040	1	342.645	205.6	137.045	0	0	145.741	-78.968	396.8	231.982	8425.02	10244.3	-396.8	0	14.754	11.5385	12.3201	0	0	0.0936536	164.084	-542.768	48.1128	192.743	0	56.5755	53.9347	304.321	1
3041	0	0	1041	1	324.566	204.406	120.16	0	0	94.6628	42.4349	79.8252	231.702	8675.42	10122.9	-79.8252	0	10.5687	11.646	12.0903	0	0	0.0123088	152.354	-537.628	51.8611	185.667	0	51.6425	48.1007	122.374	1
3042	0	0	1042	1	339.626	185.262	154.364	0	0	168.758	81.5449	162.22	209.718	8601.32	10283.1	-162.22	0	10.3399	12.5118	11.754	0	0	0.0679085	163.475	-544.566	49.0675	202.425	0	55.8075	53.9614	139.111	1
3052	0	0	1052	1	338.237	208.978	129.26	0	0	37.954	12.4515	417.871	223.988	8732.13	10252.5	-417.871	0	14.432	12.5139	12.316	0	0	0.0798331	174.732	-546.13	49.8485	170.995	0	66.0011	59.2057	377.63	1
3064	0	0	1064	1	298.289	165.173	133.117	0	0	34.1493	-11.6877	60.2386	165.348	8835.59	10177	-60.2386	0	7.51084	12.229	11.9347	0	0	0.194226	154.285	-538.596	59.0275	192.226	0	70.1002	65.9685	160.161	1
3065	0	0	1065	1	375.471	170.056	205.414	0	0	125.757	-8.97492	-71.9133	179.55	9042.96	10074.6	71.9133	0	7.39252	12.1718	11.9646	0	0	0.120816	188.13	-551.943	42.5154	187.386	0	59.1267	58.5622	159.238	1
3067	0	0	1067	1	328.903	159.379	169.524	0	0	-1.184	1.72138	-17.9981	242.687	8671.6	10063.9	17.9981	0	10.3788	12.4152	11.5602	0	0	0.073111	189.709	-556.852	51.0962	195.736	0	46.7083	44.4903	117.675	1
3072	0	0	1072	1	330.246	189.001	141.246	0	0	119.352	12.8581	-140.592	184.239	9149.03	10252.1	140.592	0	7.33833	12.6931	11.27	0	0	0.11627	148.786	-533.291	50.7647	181.068	0	58.0363	57.5372	177.782	1
3101	0	0	1101	1	304.928	146.309	158.619	0	0	21.4491	-14.0171	-80.9643	169.167	8748.63	10079.7	80.9643	0	6.95533	11.7645	11.6796	0	0	0.128117	195.377	-548.684	56.4147	202.64	0	62.9381	60.1495	168.384	1
3104	0	0	1104	1	297.507	124.828	172.678	0	0	63.319	155.756	-557.59	285.892	8706.76	9909.9	557.59	0	12.0284	11.7135	10.8381	0	0	0.123709	155.915	-536.165	57.4456	170.769	0	56.9247	57.3345	224.85	1
3113	0	0	1113	1	286.051	164.953	121.098	0	0	135.909	14.3065	88.8535	179.347	8534.51	9752.37	-88.8535	0	8.29044	12.129	13.1771	0	0	0.051192	156.333	-539.927	64.093	158.054	0	62.9941	61.7178	156.73	1
3122	0	0	1122	1	294.008	122.78	171.228	0	0	116.136	-17.7358	-66.6559	170.021	8753.6	9884.08	66.6559	0	7.03169	11.5417	11.7823	0	0	0.172678	168.111	-539.256	59.3272	196.225	0	62.0957	61.0648	160.708	1
3129	0	0	1129	1	375.789	179.566	196.223	0	0	43.5119	49.3617	-3.38525	200.777	8826.23	10215.6	3.38525	0	8.55821	11.3702	10.521	0	0	0.0495102	187.663	-550.187	40.891	194.032	0	55.3871	52.2289	132.52	1
3130	0	0	1130	1	261.704	142.424	119.28	0	0	91.2896	22.4997	-70.6567	204.319	8579.13	10242.5	70.6567	0	8.34436	11.7618	11.603	0	0	0.133431	168.587	-544.443	70.3889	228.16	0	52.9582	51.0906	141.03	1
3147	0	0	1147	1	313.047	142.974	170.073	0	0	109.216	19.1184	-91.0079	192.897	9258.82	10146.2	91.0079	0	7.80627	12.2339	10.4932	0	0	0.049958	193.346	-551.147	53.539	208.775	0	55.4143	52.1319	149.99	1
3154	0	0	1154	1	363.048	186.975	176.073	0	0	32.3861	6.4197	-35.0923	228.493	8737.69	10158.9	35.0923	0	9.59773	11.7278	11.016	0	0	0.136369	178.354	-548.503	43.5193	199.589	0	47.8974	46.0497	121.151	1
3158	0	0	1158	1	347.856	189.58	158.277	0	0	68.3142	-35.7918	131.251	169.458	8602.11	10201.1	-131.251	0	8.2266	11.8509	10.86	0	0	0.219798	223.079	-566.434	46.1575	209.883	0	65.9536	64.0271	158.346	1
3162	0	0	1162	1	390.883	170.148	220.734	0	0	99.9298	-35.0322	-92.9002	210.687	8769.81	10001	92.9002	0	8.63661	11.8247	11.0357	0	0	0.0390711	171.453	-542.562	39.3722	195.967	0	50.0978	48.5964	138.512	1
3164	0	0	1164	1	329.384	163.415	165.969	0	0	70.2923	55.0521	-59.2226	181.011	8600.13	10110.3	59.2226	0	7.40427	11.7843	11.7588	0	0	0.173316	200.89	-555.395	50.6119	211.195	0	60.1894	57.3294	162.736	1
3166	0	0	1166	1	322.457	185.944	136.514	0	0	87.2833	-2.80255	-130.976	165.523	8782.46	10267.8	130.976	0	6.62473	12.0345	11.7309	0	0	0.044866	175.508	-547.42	52.3756	182.122	0	63.5102	62.3288	195.973	1
3171	0	0	1171	1	286.029	164.722	121.306	0	0	53.5829	23.0549	120.46	140.978	8517.18	9743.63	-120.46	0	6.70471	11.3237	11.9781	0	0	0.190266	168.1	-539.045	61.7066	183.078	0	76.3822	75.0005	192.377	1
3182	0	0	1182	1	288.335	132.916	155.419	0	0	141.707	-53.9186	-60.8152	141.771	8528.71	9920.26	60.8152	0	5.96275	12.0985	11.3945	0	0	0.159973	171.777	-541.102	61.2154	182.855	0	70.6371	73.4846	192.206	1
3185	0	0	1185	1	322.012	175.46	146.552	0	0	61.2836	29.8804	-91.1861	169.941	8908.12	9936.12	91.1861	0	6.85926	11.9068	12.0483	0	0	0.140067	163.05	-540.229	52.6605	169.942	0	63.1156	61.855	167.567	1
3188	0	0	1188	1	330.084	143.684	186.399	0	0	102.086	50.2286	67.5492	210.937	8468.67	10115.1	-67.5492	0	9.50996	11.6163	10.4743	0	0	0.132686	237.912	-568.818	49.122	244.047	0	52.8633	50.2704	125.752	1
3207	0	0	1207	1	336.465	159.722	176.743	0	0	27.1435	84.0463	266.49	209.774	9241.24	10380.3	-266.49	0	11.542	10.9696	10.618	0	0	0.100488	211.821	-558.575	47.4063	229.084	0	52.5802	52.4272	194.025	1
3231	0	0	1231	1	309.771	153.719	156.052	0	0	172.51	-56.7416	-126.647	199.353	8796.89	10122.4	126.647	0	8.19808	11.4507	10.8515	0	0	0.0908178	172.018	-537.38	53.9731	179.57	0	51.9139	48.7196	148.244	1
3254	0	0	1254	1	300.93	156.656	144.274	0	0	81.381	3.23394	180.159	187.06	8589.04	9763.45	-180.159	0	9.43175	11.7965	11.526	0	0	0.0516637	171.653	-538.004	57.3643	181.362	0	59.2685	57.9251	163.938	1
3255	0	0	1255	1	366.874	188.351	178.523	0	0	250.344	-12.8585	239.782	185.789	8420.08	10277.8	-239.782	0	10.1276	10.7108	10.7776	0	0	0.142689	187.051	-542.766	41.9814	198.497	0	57.9699	55.248	192.656	1
3256	0	0	1256	1	304.658	139.327	165.332	0	0	83.6348	-36.243	-43.9541	227.587	8686.45	10101.9	43.9541	0	9.58395	11.1083	10.3715	0	0	0.182991	173.936	-539.266	54.3926	212.637	0	46.6975	44.3618	121.71	1
3270	0	0	1270	1	368.195	234.029	134.166	0	0	97.4754	62.532	-24.9458	216.022	9170.9	10601.1	24.9458	0	9.03231	11.1764	9.71906	0	0	0.114465	203.531	-555.536	41.3079	225.671	0	48.1392	47.7392	123.665	1
3277	0	0	1277	1	358.078	211.135	146.943	0	0	81.0212	25.9766	314.707	251.732	8689.06	10039.7	-314.707	0	14.4959	10.3471	10.668	0	0	0.135118	166.864	-534.941	43.043	222.584	0	46.9463	43.9916	188.263	1
3299	0	0	1299	1	368.164	185.881	182.283	0	0	118.581	80.4765	-352.801	211.314	8651.5	9785.86	352.801	0	8.34864	10.6412	10.4067	0	0	0.107483	190.024	-543.196	41.4592	204.374	0	55.383	50.1735	234.265	1
3323	0	0	1323	1	351.473	162.724	188.749	0	0	54.5153	13.45	-22.1227	203.857	8715.56	10052.2	22.1227	0	8.61175	11.0925	9.88013	0	0	0.0233352	176.605	-539.06	44.1007	206.801	0	51.8885	49.825	131.297	1
3330	0	0	1330	1	371.323	187.22	184.103	0	0	111.813	40.667	164.855	204.343	8757.93	10025	-164.855	0	10.0934	10.9938	10.1231	0	0	0.205958	186.908	-545.716	41.0151	204.588	0	55.647	51.5203	135.882	1
3337	0	0	1337	1	289.735	195.853	93.8819	0	0	77.0959	-20.5793	120.422	153.599	8294.34	10185.9	-120.422	0	7.35153	11.881	11.0316	0	0	0.14701	177.5	-539.585	60.1002	194.224	0	71.217	67.5499	164.991	1
3340	0	0	1340	1	298.985	127.053	171.932	0	0	80.4614	11.4631	-380.784	156.835	8789.28	10153.9	380.784	0	6.29374	11.0809	10.79	0	0	0.1221	179.301	-539.904	56.3063	170.2	0	76.0857	68.326	328.793	1
3367	0	0	1367	1	350.575	171.686	178.889	0	0	1.12299	-21.564	99.9845	204.065	8669.3	10087.2	-99.9845	0	9.67384	10.9923	9.42057	0	0	0.0157773	184.967	-541.007	43.7882	215.249	0	54.4146	50.7713	127.052	1
3400	0	0	1400	1	369.8	204.575	165.225	0	0	91.2566	69.7148	96.6199	188.762	8878.14	10095.6	-96.6199	0	8.72034	9.89607	10.3094	0	0	0.0366369	186.096	-543.153	40.6007	184.385	0	59.2331	54.1272	134.678	1
3419	0	0	1419	1	338.083	164.18	173.903	0	0	72.5273	38.921	-181.478	222.354	8697.55	10226.1	181.478	0	8.71757	10.161	10.0249	0	0	0.122898	174.557	-533.573	45.8864	218.537	0	45.7522	44.243	154.058	1
3437	0	0	1437	1	364.97	151.625	213.345	0	0	8.83749	29.9615	-19.2399	185.75	8860.9	10035.7	19.2399	0	7.87957	10.4219	10.3706	0	0	0.102164	169.616	-530.827	41.7691	158.006	0	58.9534	53.9086	135.616	1
3448	0	0	1448	1	348.196	199.431	148.765	0	0	102.787	102.155	181.712	195.612	8766.95	10362.1	-181.712	0	9.79653	9.98971	10.1792	0	0	0.0995842	147.571	-522.605	44.05	186.883	0	54.224	51.7341	147.441	1
3451	0	0	1451	1	314.945	188.395	126.55	0	0	50.4925	37.0106	40.4657	176.343	8819.25	10028.6	-40.4657	0	7.79469	10.0643	9.59494	0	0	0.0651812	166.954	-528.564	50.0998	224.137	0	60.9977	56.5183	140.686	1
3476	0	0	1476	1	297.515	115.619	181.896	0	0	47.7177	91.7197	-544.377	170.593	8722.36	9973.94	544.377	0	7.117	10.7503	10.1172	0	0	0.124155	157.025	-528.833	55.581	151.155	0	87.1781	86.5604	370.666	1
3523	0	0	1523	1	351.141	188.931	162.21	0	0	87.3812	-9.48431	266.18	215.592	8782.36	10374.1	-266.18	0	11.8662	9.46121	9.68195	0	0	0.109505	218.735	-555.899	42.7263	236.901	0	49.0874	46.3606	178.515	1
3581	0	0	1581	1	334.481	155.975	178.507	0	0	10.1497	33.8103	-203.095	243.218	8660.27	10131.5	203.095	0	9.55684	9.29158	9.50672	0	0	0.197189	193.483	-541.072	45.3494	198.654	0	42.343	39.0395	145.981	1
3630	0	0	1630	1	301.773	169.595	132.178	0	0	145.269	69.407	-84.6452	160.037	9222.77	10195.6	84.6452	0	6.47081	10.3406	8.7303	0	0	0.220707	192.481	-539.867	52.4714	215.662	0	61.6843	58.5968	167.277	1
3638	0	0	1638	1	249.596	94.2781	155.318	0	0	68.6587	17.4944	-343.86	207.399	8601.76	10247.5	343.86	0	8.2241	9.71841	8.52885	0	0	0.123354	184.614	-531.04	67.3721	182.568	0	51.7299	47.2988	221.52	1
3643	0	0	1643	1	387.119	160.222	226.897	0	0	217.297	-42.1646	-21.4421	216.647	8652.44	10107.8	21.4421	0	9.43195	8.52987	8.1404	0	0	0.322777	212.885	-546.692	35.844	246.39	0	44.7945	42.2601	115.691	1
3654	0	0	1654	1	396.804	246.698	150.106	0	0	45.1605	-48.5023	492.948	198.123	8625.26	10213.8	-492.948	0	13.8905	8.37071	8.65169	0	0	0.168358	221.843	-541.765	34.93	203.268	0	68.0166	66.7573	397.635	1
3655	0	0	1655	1	269.516	94.2713	175.245	0	0	76.6812	72.3479	-319.231	191.533	8693.4	10093	319.231	0	7.48357	9.37042	9.11768	0	0	0.171407	165.687	-525.387	60.8018	198.254	0	55.4447	50.6578	237.631	1
3680	0	0	1680	1	291.023	151.687	139.335	0	0	84.4978	20.7104	285.909	153.162	9283.54	9845.63	-285.909	0	8.56723	8.25454	9.12324	0	0	0.36132	217.566	-538.521	53.2838	246.828	0	64.734	61.0489	265.479	1
3684	0	0	1684	1	282.25	140.359	141.891	0	0	19.965	39.4473	-272.329	139.152	8550.8	10125.9	272.329	0	5.4418	9.14571	8.76548	0	0	0.263846	160.431	-517.672	56.2658	218.223	0	70.4988	64.2455	281.238	1
3692	0	0	1692	1	344.038	184.399	159.638	0	0	30.8356	-23.2873	-3.08168	205.156	8838.9	10387.9	3.08168	0	8.88384	9.24703	8.91528	0	0	0.0663422	213.739	-546.704	43.1138	206.189	0	48.8536	46.6243	119.353	1
3716	0	0	1716	1	295.463	152.528	142.936	0	0	60.2117	-19.7221	-19.7269	236.973	8809.53	10185	19.7269	0	10.1022	8.23976	8.40591	0	0	0.13399	209.05	-538.056	51.3837	219.833	0	42.7713	40.5148	103.069	1
3719	0	0	1719	1	374.377	203.432	170.945	0	0	76.0519	-18.3839	119.743	178.505	9291.99	10183.7	-119.743	0	8.53442	8.84142	8.16113	0	0	0.10424	195.717	-531.935	37.6754	208.634	0	56.0399	53.1114	130.35	1
3729	0	0	1729	1	344.471	193.511	150.96	0	0	85.6491	23.2824	78.2586	195.176	9282.39	10142	-78.2586	0	8.91439	8.9741	6.90066	0	0	0.114228	230.144	-545.862	41.035	237.993	0	50.9081	47.8795	117.625	1
3741	0	0	1741	1	343.869	216.069	127.8	0	0	86.9909	-22.7786	64.2184	251.149	8683.09	10088.4	-64.2184	0	11.4364	7.435	8.09905	0	0	0.104773	329.997	-565.381	40.9477	1	0	40.8858	38.1743	98.9542	1
3751	0	0	1751	1	271.404	145.473	125.931	0	0	84.1683	-318.727	497.58	155.687	8486.59	10384.4	-497.58	0	12.9847	8.58651	8.72324	0	0	0.169063	156.924	-517.219	58.6348	195.023	0	71.4615	109.475	454.381	1
3776	0	0	1776	1	335.796	176.297	159.499	0	0	-4.25458	-30.831	13.7619	170.402	8575.02	10096.5	-13.7619	0	7.53117	8.94204	8.24353	0	0	0.0829336	164.849	-520.774	43.6899	185.9	0	56.8826	54.5131	145.191	1
3780	0	0	1780	1	356.796	181.031	175.766	0	0	63.5647	132.71	-146.425	321.174	9005.5	10132.3	146.425	0	12.5915	8.34883	7.27563	0	0	0.0722149	226.96	-532.469	39.0657	230.22	0	31.0058	29.6434	95.3757	1
3782	0	0	1782	1	326.985	162.703	164.282	0	0	103.058	48.7166	239.258	262.76	8766.68	10315.9	-239.258	0	13.9696	8.19669	8.11203	0	0	0.121206	202.156	-542.52	44.488	224.917	0	39.4539	36.7804	130.297	1
3783	0	0	1783	1	293.692	156.431	137.261	0	0	78.2213	-5.30454	375.066	222.358	8990.84	10270.3	-375.066	0	13.6626	8.45678	7.96681	0	0	0.020648	198.566	-533.662	51.5468	220.071	0	50.8359	48.4949	260.824	1
3791	0	0	1791	1	296.825	134.246	162.579	0	0	41.421	-26.1691	70.1609	214.093	8728.66	10091.8	-70.1609	0	9.83488	8.12037	8.34578	0	0	0.107865	192.001	-528.424	50.8613	233.209	0	48.1243	44.7651	113.774	1
3814	0	0	1814	1	282.702	121.341	161.361	0	0	15.8581	-6.17282	149.967	137.628	8654.56	9772.85	-149.967	0	6.79851	8.39338	9.1278	0	0	0.088759	153.648	-512.881	55.6469	179.315	0	71.6512	67.9657	178.002	1
3815	0	0	1815	1	275.117	115.316	159.801	0	0	-1.70569	81.478	-468.241	221.113	8672.13	10083.8	468.241	0	9.04025	8.65506	8.34085	0	0	0.150851	147.367	-501.747	57.125	175.431	0	57.4629	52.1798	263.62	1
3833	0	0	1833	1	331.711	159.253	172.458	0	0	123.806	54.7531	-302.796	182.991	8546.61	9711.93	302.796	0	7.17375	8.50677	7.98205	0	0	0.0486454	179.949	-514.865	43.7972	184.262	0	53.2379	49.3704	210.94	1
3941	0	0	1941	1	281.543	157.976	123.567	0	0	123.873	-28.4212	-57.386	137.949	8546.55	9994.42	57.386	0	5.75608	8.73985	8.44909	0	0	0.171251	159.121	-514.266	55.5688	196.582	0	65.4949	66.9427	179.506	1
3970	0	0	1970	1	283.99	124.615	159.374	0	0	89.276	13.0329	-40.5378	208.443	8780.46	9753.65	40.5378	0	8.68666	7.34316	6.58326	0	0	0.14431	229.609	-533.418	50.9084	261.713	0	43.3138	41.2427	110.323	1
4006	0	0	6	1	231.195	119.988	111.207	0	0	27.0937	-16.8581	138.018	136.732	8742.99	9783.54	-138.018	0	5.10502	5.5109	6.66192	0	0	0.114447	142.428	-475.92	57.9365	158.261	0	58.2044	55.8039	149.281	2
4013	0	0	13	1	253.714	131.355	122.359	0	0	152.736	22.6258	80.3793	160.188	8617.34	10142.7	-80.3793	0	5.88087	6.0816	6.1365	0	0	0.118232	176.579	-500.249	51.3813	221.571	0	49.5331	48.0354	147.803	2
4025	0	0	25	1	247.87	138.781	109.089	0	0	85.1207	-84.2541	337.958	182.212	8684.96	10349.2	-337.958	0	7.35597	5.55845	6.52288	0	0	0.0462188	158.369	-483.782	52.7383	181.872	0	43.9479	44.1432	133.459	2
4027	0	0	27	1	276.331	127.251	149.081	0	0	70.6775	-18.3944	165.253	186.442	8699.4	10283.4	-165.253	0	6.96853	5.63302	6.41548	0	0	0.11404	155.483	-487.128	45.7605	198.121	0	43.9823	42.9686	116.854	2
4028	0	0	28	1	241.156	115.252	125.904	0	0	108.77	63.582	274.067	177.004	8760.97	10201.4	-274.067	0	6.74004	5.77884	5.50886	0	0	0.0501811	146.838	-477.244	53.5811	176.178	0	47.6516	45.8248	126.325	2
4029	0	0	29	1	277.716	150.174	127.542	0	0	115.111	-70.3431	671.31	210.232	8654.97	10335.3	-671.31	0	11.057	5.44964	6.02476	0	0	0.0108029	185.777	-498.311	44.8523	210.922	0	50.7754	52.5846	324.506	2
4034	0	0	34	1	262.278	148.401	113.877	0	0	91.0655	-2.34568	279.562	179.383	8679.01	10267.3	-279.562	0	6.90508	5.63283	6.99402	0	0	0.0831228	181.577	-493.58	49.6093	202.696	0	47.0697	46.3163	131.489	2
4079	0	0	79	1	315.234	165.755	149.479	0	0	64.2356	22.0748	268.352	167.739	8606.18	10043.6	-268.352	0	6.4141	5.07079	6.17496	0	0	0.0503531	206.998	-497.668	37.9756	199.387	0	47.2032	48.5724	132.095	2
4091	0	0	91	1	247.165	115.863	131.302	0	0	-1.79951	-128.586	389.556	143.843	8572.56	10094.6	-389.556	0	6.15512	5.51169	6.76442	0	0	0.0757558	158.237	-487.662	53.1691	180.278	0	52.6893	56.2523	181.222	2
4153	0	0	153	1	186.883	98.8483	88.0348	0	0	12.7313	-7.87232	121.918	139.87	9255.65	10173.2	-121.918	0	5.20947	4.66935	5.72224	0	0	0.0828396	167.051	-480.897	72.9809	222.544	0	55.0943	52.3883	139.285	2
4346	0	0	346	1	227.234	118.499	108.736	0	0	95.6784	-11.481	198.997	147.592	8674.4	9778.16	-198.997	0	5.54763	5.03455	5.74489	0	0	0.0425599	155.177	-472.513	57.0643	161.269	0	52.7454	51.1194	135.66	2
4362	0	0	362	1	213.988	126.538	87.4493	0	0	91.9732	0.976879	265.725	120.154	9276.07	10363.7	-265.725	0	4.5989	4.92271	5.52362	0	0	0.0897978	164.914	-472.885	61.1483	199.842	0	62.6438	63.1674	168.165	2
4381	0	0	381	1	213.649	101.529	112.12	0	0	62.6561	-48.8847	101.236	136.31	8508.1	10214.2	-101.236	0	5.0922	4.62428	5.60064	0	0	0.196885	181.09	-482.999	60.8133	201.697	0	53.6077	52.1856	148.205	2
4465	0	0	465	1	236.02	116.082	119.938	0	0	7.78158	19.405	-87.9568	134.706	8762.3	10145.9	87.9568	0	5.10175	4.39556	5.95084	0	0	0.0414114	151.722	-476.788	53.5155	181.058	0	56.3255	53.4797	194.491	2
4467	0	0	467	1	221.332	116.92	104.412	0	0	58.6609	-23.9132	181.618	157.433	8512.1	10189.2	-181.618	0	5.92125	4.43332	5.60072	0	0	0.0723223	164.037	-468.438	57.7086	1	0	47.496	46.8148	126.964	2
4491	0	0	491	1	251.778	127.284	124.494	0	0	25.1085	-21.3028	19.0075	189.981	8545.65	10087	-19.0075	0	7.06907	4.81687	5.40955	0	0	0.129746	163.106	-480.493	49.2334	145.749	0	38.8696	38.9554	126.574	2
4496	0	0	496	1	161.257	83.8048	77.452	0	0	141.065	-20.3293	68.5502	111.8	8330.04	10185.6	-68.5502	0	4.13832	4.7383	5.69388	0	0	0.1232	196.224	-483.598	89.3291	216.644	0	63.2038	62.6409	175.277	2
4503	0	0	503	1	246.065	101.434	144.632	0	0	38.1982	67.0561	-455.956	152.154	8931.2	10197.9	455.956	0	7.42145	5.00497	5.09649	0	0	0.0954823	189.765	-495.203	50.548	219.724	0	77.8988	70.3098	336.892	2
4516	0	0	516	1	223.085	127.313	95.7725	0	0	126.946	-19.1275	517.622	191.468	8443.81	10284.1	-517.622	0	8.48523	4.12244	5.50384	0	0	0.0195955	147.64	-466.938	56.3788	180.925	0	42.1807	43.0305	204.517	2
4539	0	0	539	1	204.371	91.7059	112.665	0	0	50.0448	36.3624	1.30436	170.355	8819.7	10228.6	-1.30436	0	6.25119	4.72101	5.06232	0	0	0.129945	156.875	-475.743	63.6571	201.13	0	45.3402	41.9951	137.355	2
4578	0	0	578	1	239.802	130.341	109.461	0	0	27.7977	10.7064	297.161	135.791	9140.92	10254.3	-297.161	0	5.28537	4.49511	5.34697	0	0	0.106168	150.155	-467.039	51.8116	182.703	0	53.5952	54.3377	159.764	2
4607	0	0	607	1	258.381	134.181	124.2	0	0	80.0433	46.4041	171.179	184.293	8490.72	10019.3	-171.179	0	6.81149	3.59188	5.40644	0	0	0.0199013	181.531	-478.363	45.8781	196.567	0	40.0925	41.2014	108.264	2
4616	0	0	616	1	228.222	129.567	98.6555	0	0	65.3914	-25.3858	117.84	165.162	8505.37	10091	-117.84	0	6.13446	4.06866	5.52039	0	0	0.0885916	172.501	-477.79	54.6776	225.415	0	44.2794	44.5078	123.358	2
4723	0	0	723	1	248.826	122.991	125.835	0	0	110.66	-76.5469	300.542	139.489	8659.42	10341.5	-300.542	0	5.52548	3.85961	5.56002	0	0	0.0811595	222.112	-484.085	48.6965	207.482	0	51.3841	51.3327	149.495	2
4815	0	0	815	1	227.867	116.688	111.18	0	0	37.6557	28.7739	378.105	180.827	8931.75	10335.9	-378.105	0	7.28054	4.25028	4.4285	0	0	0.10542	190.67	-483.002	53.4874	238.539	0	42.6765	40.8214	136.323	2
4823	0	0	823	1	233.49	123.25	110.24	0	0	51.4193	26.4728	60.9224	159.184	8519.34	10138.8	-60.9224	0	5.82568	5.08117	5.42285	0	0	0.145096	143.058	-468.75	54.6809	178.252	0	46.6767	45.8321	142.245	2
4824	0	0	824	1	265.651	127.017	138.634	0	0	19.4982	-47.9942	207.697	220.471	8750.58	10313	-207.697	0	8.45511	4.29465	5.16203	0	0	0.12123	167.069	-475.36	45.0464	193.214	0	35.1054	33.9203	93.4829	2
4827	0	0	827	1	214.988	101.242	113.746	0	0	72.8458	2.79642	209.275	122.661	8497.92	10162.5	-209.275	0	4.61364	4.59132	6.04662	0	0	0.104044	169.907	-480.119	60.9733	177.288	0	60.9142	60.4261	163.01	2
4834	0	0	834	1	255.895	107.56	148.335	0	0	45.9699	51.9564	70.0803	137.155	8724.11	10013.7	-70.0803	0	5.00362	4.6081	5.90351	0	0	0.0435724	179.893	-484.366	48.5125	176.017	0	55.7201	54.6523	155.315	2
4836	0	0	836	1	222.938	94.6072	128.331	0	0	70.1272	20.5367	36.3402	173.21	8600.29	10144.8	-36.3402	0	6.34276	4.89936	5.48822	0	0	0.146996	178.937	-474.305	57.8561	1	0	43.6436	42.3273	137.528	2
4853	0	0	853	1	284.613	117.827	166.787	0	0	78.7043	35.9421	-133.642	172.901	8691.38	10129.4	133.642	0	6.61162	5.0632	4.92638	0	0	0.144176	177.623	-486.398	41.941	199.595	0	44.0281	41.5204	187.471	2
4867	0	0	867	1	286.679	162.553	124.126	0	0	49.0938	91.4536	-215.274	174.58	8720.99	10173.5	215.274	0	6.94608	3.93358	4.54207	0	0	0.140994	204.118	-497.2	39.9928	269.063	0	46.1889	42.0454	205.646	2
4877	0	0	877	1	215.543	119.919	95.6241	0	0	57.5068	-2.33178	368.882	176.937	8612.91	10167.7	-368.882	0	7.10102	5.08749	5.30495	0	0	0.0998778	124.237	-458.626	60.4993	157.172	0	45.1289	45.5983	143.087	2
4888	0	0	888	1	235.769	114.303	121.466	0	0	-31.5406	58.8564	303.028	147.665	8602.3	10405.4	-303.028	0	5.81657	4.99165	5.49804	0	0	0.171696	148.532	-465.053	53.9653	186.705	0	51.3088	51.094	142.692	2
5020	0	0	1020	1	260.905	151.043	109.862	0	0	193.083	-69.7029	235.498	197.591	8577	10334.7	-235.498	0	7.69588	4.13553	5.4167	0	0	0.0825023	217.804	-495.77	46.1345	235.85	0	38.1785	38.0897	101.867	2
5062	0	0	1062	1	232.479	146.21	86.2696	0	0	-15.9526	-2.53289	229.921	155.113	8686.37	10068.2	-229.921	0	5.96593	3.95145	5.82038	0	0	0.0752322	159.238	-478.678	53.5769	206.526	0	49.6437	47.9413	130.001	2
5073	0	0	1073	1	253.772	154.277	99.4949	0	0	271.091	69.9805	447.147	178.582	8399.33	10195	-447.147	0	7.62528	4.23916	5.30261	0	0	0.159611	166.523	-476.739	47.7909	189.636	0	43.5718	41.6811	161.837	2
5083	0	0	1083	1	233.091	143.983	89.1079	0	0	36.0094	-8.49021	335.843	139.757	9431.69	10373.1	-335.843	0	5.54255	4.48685	4.83934	0	0	0.139804	162.221	-469.814	52.976	176.264	0	52.8482	51.4715	152.565	2
5105	0	0	1105	1	241.605	132.605	109	0	0	49.8137	-22.9231	422.641	155.914	9318.23	9889.26	-422.641	0	6.4811	4.54748	5.1179	0	0	0.0977269	179.761	-479.305	51.0928	218.207	0	47.6002	47.205	182.934	2
5123	0	0	1123	1	252.086	143.291	108.795	0	0	115.81	35.3717	311.625	145.502	8654.27	10229.6	-311.625	0	5.63798	5.64471	5.60353	0	0	0.0545021	136.859	-472.043	50.5325	162.205	0	56.3302	55.4522	159.947	2
5126	0	0	1126	1	233.113	135.139	97.9735	0	0	126.08	110.77	272.354	151.322	8644	10353.5	-272.354	0	5.75717	4.7246	4.81396	0	0	0.144279	168.799	-469.469	53.3083	178.547	0	49.8205	49.5091	135.375	2
5167	0	0	1167	1	195.672	110.045	85.627	0	0	-7.02001	41.7266	98.5608	118.123	8777.1	10322.9	-98.5608	0	4.36258	5.16728	5.49891	0	0	0.204661	178.394	-484.265	69.3442	191.285	0	63.6745	60.7829	174.233	2
5236	0	0	1236	1	234.865	111.598	123.267	0	0	29.6158	-19.6045	268.129	177.191	8740.46	10284.6	-268.129	0	6.86021	4.7989	5.4005	0	0	0.0869505	174.572	-487.379	53.7828	199.343	0	44.1039	42.8834	120.904	2
5293	0	0	1293	1	244.42	110.609	133.811	0	0	69.6554	5.43926	-68.6224	136.921	9099.07	10159.9	68.6224	0	5.13555	4.82931	5.82036	0	0	0.0742289	176.584	-486.159	51.6911	189.285	0	53.8905	54.3515	187.024	2
5311	0	0	1311	1	268.158	145.993	122.165	0	0	-9.2977	80.428	-372.903	213.228	8879.04	10184.6	372.903	0	9.63125	3.79275	4.00562	0	0	0.0626691	227.299	-502.573	42.6238	1	0	50.6567	41.4219	213.65	2
5319	0	0	1319	1	251.659	99.5853	152.074	0	0	45.5723	-19.3806	-279.749	151.733	8724.51	10184.7	279.749	0	6.44064	4.23861	5.46994	0	0	0.170324	151.684	-470.977	48.4935	201.269	0	59.2628	52.6767	261.792	2
5364	0	0	1364	1	248.632	119.156	129.475	0	0	54.5731	35.145	372.969	156.73	8615.85	10030.5	-372.969	0	6.27378	4.31645	6.39383	0	0	0.0938156	189.663	-489.654	50.4353	193.929	0	48.6081	50.5749	162.956	2
5428	0	0	1428	1	247.204	110.506	136.699	0	0	23.8361	106.141	185.016	176.166	8447.26	10258.5	-185.016	0	6.55412	4.68533	5.04015	0	0	0.0984191	158.816	-466.871	49.7245	185.634	0	43.1532	42.0774	112.394	2
5462	0	0	1462	1	214.818	101.705	113.113	0	0	76.2358	20.2786	164.348	142.645	8693.84	9945.72	-164.348	0	5.28461	4.53689	5.62572	0	0	0.0788734	148.705	-473.094	60.2454	194.16	0	54.018	53.4129	138.766	2
5492	0	0	1492	1	223.214	133.596	89.6183	0	0	108.726	39.2598	-11.627	130.819	8462.03	9727.42	11.627	0	4.80437	5.00984	5.69948	0	0	0.078153	125.56	-456.355	58.2972	132.86	0	55.7735	54.3168	175.74	2
5493	0	0	1493	1	262.469	114.122	148.347	0	0	98.0877	27.5802	184.841	132.803	8572.33	9938.42	-184.841	0	4.93558	4.88469	5.8857	0	0	0.0958423	135.439	-462.236	47.3269	152.855	0	56.7672	59.5866	153.884	2
5496	0	0	1496	1	228.886	105.705	123.18	0	0	93.7893	26.8527	34.2015	122.123	8476.97	9739.83	-34.2015	0	4.46558	6.00936	5.9092	0	0	0.0490336	150.214	-476.935	58.3939	154.593	0	61.0801	59.5851	186.548	2
5525	0	0	1525	1	290.692	122.378	168.314	0	0	51.8867	-31.5012	-71.1956	148.326	8718.19	10296.5	71.1956	0	5.63285	4.44866	5.83983	0	0	0.101138	169.245	-481.762	41.056	221.924	0	49.01	48.7766	171.688	2
5629	0	0	1629	1	274.358	142.127	132.231	0	0	51.642	-94.6354	-184.323	143.918	8419.46	10160.3	184.323	0	5.91947	5.53922	5.95372	0	0	0.208769	184.746	-486.956	45.5846	194.59	0	53.4586	52.0848	224.284	2
5650	0	0	1650	1	220.835	135.215	85.62	0	0	10.3104	26.258	211.297	134.345	9158.41	9740.42	-211.297	0	5.07821	4.52323	5.54219	0	0	0.0532302	170.279	-479.163	57.9597	206.155	0	55.0572	54.4729	146.736	2
5657	0	0	1657	1	286.182	148.615	137.567	0	0	63.367	52.9092	19.4438	160.641	8806.37	9913.09	-19.4438	0	5.86193	4.63425	5.34861	0	0	0.129044	165.135	-480.578	41.6223	216.538	0	46.2564	45.2237	138.143	2
5692	0	0	1692	1	254.564	112.827	141.737	0	0	9.51667	-14.6264	-236.702	178.462	8860.22	10179.9	236.702	0	7.36954	4.5659	5.53242	0	0	0.0715015	138.25	-467.821	48.3437	167.022	0	51.5883	44.4065	204.273	2
5694	0	0	1694	1	250.21	138.828	111.382	0	0	76.3062	-50.8407	298.02	140.127	9192.07	9917.18	-298.02	0	5.50254	5.53403	5.31218	0	0	0.0236807	144.36	-470.155	50.4807	153.903	0	54.1691	54.6143	151.177	2
5706	0	0	1706	1	300.031	112.124	187.907	0	0	130.21	102.915	-542.237	284.788	8639.87	10062.4	542.237	0	15.3941	4.31906	4.38367	0	0	0.0440542	172.1	-481.351	38.0775	205.423	0	47.0744	47.8901	164.679	2
5874	0	0	1874	1	241.411	111.223	130.188	0	0	32.6082	43.7017	-46.758	151.328	9136.11	10121.6	46.758	0	5.61157	4.23841	4.8382	0	0	0.120599	235.455	-502.953	50.2905	260.869	0	47.3691	46.8648	158.04	2
5894	0	0	1894	1	228.047	104.103	123.944	0	0	59.1335	7.01555	144.03	176.016	8710.95	10457.3	-144.03	0	6.51699	4.89703	4.98215	0	0	0.138354	166.048	-477.316	55.379	201.124	0	42.022	42.2737	111.746	2
5897	0	0	1897	1	211.243	103.23	108.012	0	0	49.2321	62.1382	298.334	129.726	8720.85	10501.8	-298.334	0	5.00658	4.8396	5.69173	0	0	0.0705156	110.536	-449.376	62.3229	156.965	0	56.5329	58.0124	160.913	2
5926	0	0	1926	1	224.451	102.132	122.319	0	0	15.5268	86.5653	-248.829	144.255	8754.55	10377.7	248.829	0	5.88887	5.56319	5.78795	0	0	0.0910166	147.596	-477.226	58.9825	157.782	0	62.2634	56.708	283.891	2
5934	0	0	1934	1	207.292	109.703	97.5886	0	0	39.1333	-30.0771	241.11	113.913	8531.63	10295.1	-241.11	0	4.3751	5.03677	6.02633	0	0	0.0931117	134.775	-464.892	64.9175	165.404	0	65.8926	66.0885	174.478	2
5938	0	0	1938	1	282.323	168.138	114.185	0	0	68.5871	-11.6492	416.115	171.394	8601.83	10276.6	-416.115	0	7.06527	4.86283	6.0674	0	0	0.0347914	158.448	-483.658	43.29	205.843	0	46.2805	47.2818	167.199	2
6025	1	0	25	1	215.728	116.266	99.4611	0	0	-0.805231	-31.7256	294.744	121.514	9269.19	9898.07	-294.745	0	4.79634	4.72576	5.39901	0	0	0.140725	212.545	-493.1	59.911	236.862	0	60.1581	58.9432	173.17	2
6059	1	0	59	1	281.028	133.182	147.846	0	0	63.0617	30.3588	261.346	178.842	8906.34	10135	-261.346	0	6.81421	3.95719	5.23417	0	0	0.109321	211.981	-497.738	41.6656	229.63	0	43.6061	41.0911	117.958	2
6123	1	0	123	1	206.734	110.216	96.5187	0	0	18.0963	100.482	-151.638	149.844	8453	10264.2	151.638	0	5.76619	5.09297	5.37807	0	0	0.0615766	146.173	-467.706	64.0648	170.677	0	51.5262	48.7069	212.202	2
6134	1	0	134	1	249.971	138.292	111.679	0	0	5.4098	-45.1145	-291.558	146.428	8465.69	9811.79	291.558	0	6.36094	4.88344	5.78086	0	0	0.116028	169.122	-486.097	50.25	215.759	0	62.6511	55.7562	263.547	2
6164	1	0	164	1	295.922	117.583	178.338	0	0	270.263	-8.22966	48.4337	147.344	8499.82	10273.2	-48.4337	0	5.62626	4.91217	5.3591	0	0	0.165758	202.864	-500.069	40.2191	1	0	48.7256	46.8149	142.497	2
6205	1	0	205	1	199.956	127.196	72.7599	0	0	48.6547	6.33922	598.119	140.452	8721.43	10258.6	-598.119	0	6.74086	5.07271	6.27455	0	0	0.066351	146.643	-476.262	68.6773	181.685	0	67.9963	66.1111	415.405	2
6242	1	0	242	1	230.596	119.139	111.457	0	0	159.716	-2.56678	12.023	156.189	9009	9769.25	-12.023	0	5.79243	4.26009	5.03902	0	0	0.04906	193.873	-484.506	53.623	213.194	0	46.0819	44.604	134.647	2
6315	1	0	315	1	283.399	197.713	85.6866	0	0	51.0967	15.2676	395.247	159.885	8818.64	10249.7	-395.247	0	6.49627	4.9252	5.62677	0	0	0.0966407	187.078	-492.317	42.7311	206.719	0	49.6961	48.3558	165.841	2
6331	1	0	331	1	285.699	168.7	116.999	0	0	73.7311	54.7184	191.074	151.039	8696.35	10210.3	-191.074	0	5.60828	4.58901	6.02291	0	0	0.15039	181.692	-497.003	42.2846	239.026	0	52.7946	50.8781	138.164	2
6406	1	0	406	1	226.94	144.978	81.9616	0	0	60.1082	56.8167	421.732	167.559	8610.31	10208.2	-421.732	0	6.88507	4.95407	5.59977	0	0	0.236003	166.626	-483.003	56.7985	205.21	0	47.854	48.7045	173.712	2
6415	1	0	415	1	266.059	170.249	95.8099	0	0	12.5724	4.04141	351.206	157.693	8458.53	10460.3	-351.206	0	6.31315	5.4037	5.70419	0	0	0.225355	154.627	-477.066	46.9657	185.655	0	49.4403	49.558	147.848	2
6425	1	0	425	1	278.096	158.361	119.735	0	0	-3.4966	-3.46686	264.19	183.53	8275.28	10268.4	-264.19	0	7.11957	4.19867	5.91779	0	0	0.199319	191.926	-502.74	43.1518	227.525	0	41.299	40.2598	112.958	2
6444	1	0	444	1	205.266	103.307	101.959	0	0	74.5347	49.749	216.729	130.45	8595.88	10514.2	-216.729	0	4.88211	5.09702	6.37508	0	0	0.0769262	152.126	-474.338	66.5361	165.71	0	59.0564	58.4179	151.402	2
6451	1	0	451	1	227.735	110.067	117.668	0	0	53.9661	60.1685	-17.936	133.68	9114.75	10105.2	17.936	0	4.9037	5.36246	5.65873	0	0	0.0574158	179.194	-493.196	57.3243	181.901	0	55.3287	55.671	181.731	2
6470	1	0	470	1	288.415	139.074	149.341	0	0	223.667	342.028	-347.508	155.474	8546.41	9922.95	347.508	0	7.76238	5.23478	5.23527	0	0	0.289391	199.469	-496.64	41.7403	221.586	0	57.8019	59.0545	245.875	2
6483	1	0	483	1	256.433	88.8468	167.586	0	0	-24.3852	-29.3624	26.9808	134.56	8595.15	9895.7	-26.9808	0	5.06799	4.67163	6.54355	0	0	0.0688335	131.914	-464.272	49.1842	169.305	0	55.1199	55.8321	166.364	2
6491	1	0	491	1	225.838	127.91	97.9279	0	0	-3.59179	-27.1509	46.8325	144.098	8574.35	10292.1	-46.8325	0	5.38921	4.50724	6.01851	0	0	0.141104	150.339	-472.175	56.9662	192.103	0	51.8152	50.0878	146.716	2
6494	1	0	494	1	242.056	124.711	117.345	0	0	138.591	66.2339	203.011	217.64	8830.81	10099.1	-203.011	0	8.10446	4.09212	4.58219	0	0	0.176916	199.36	-479.238	49.5523	231.271	0	36.7872	34.4326	92.5245	2
6508	1	0	508	1	239.177	137.413	101.765	0	0	33.1831	19.2019	77.4716	148.919	8736.9	10046.5	-77.4716	0	5.47085	5.13681	5.65236	0	0	0.0433726	155.106	-478.224	53.4139	187.454	0	51.8512	50.3231	144.791	2
6571	1	0	571	1	221.83	141.019	80.8105	0	0	-4.38665	6.5354	454.81	157.307	8874.13	10358.1	-454.81	0	6.71912	4.78315	5.65145	0	0	0.174264	138.54	-468.424	58.2805	168.112	0	50.4021	48.3102	197.898	2
6582	1	0	582	1	259.996	128.059	131.937	0	0	109.047	70.7135	139.604	158.168	8561.37	10194.3	-139.604	0	5.79126	5.01376	5.55162	0	0	0.175066	176.285	-486.626	47.6887	174.178	0	49.0223	47.4911	133.548	2
6632	1	0	632	1	200.218	116.983	83.2355	0	0	93.9545	-91.0259	359.631	180.375	8377.15	10356	-359.631	0	7.37136	4.48972	6.09127	0	0	0.132072	187.678	-482.52	66.8256	1	0	41.6888	42.6912	133.779	2
6760	1	0	760	1	263.849	169.375	94.4741	0	0	47.9234	43.4817	333.606	165.923	8622.5	10221.5	-333.606	0	6.51376	5.39219	5.66605	0	0	0.0572303	148.153	-478.11	47.4116	171.509	0	49.0464	48.9117	146.007	2
6771	1	0	771	1	251.922	136.471	115.452	0	0	80.9265	53.7032	68.8761	153.89	8988.13	10211.3	-68.8761	0	5.60045	5.37372	5.06925	0	0	0.0270682	163.941	-481.033	49.5015	174.907	0	50.3011	48.3154	143.117	2
6777	1	0	777	1	182.471	64.5102	117.961	0	0	4.60154	135.358	-523.978	210.363	8466.5	9830.64	523.978	0	11.1562	5.70095	5.71051	0	0	0.0745265	124.903	-470.945	78.0754	143.731	0	63.3083	63.8751	251.203	2
6839	1	0	839	1	252.257	131.753	120.504	0	0	109.589	202.235	312.776	156.708	8760.15	10262.1	-312.776	0	6.14836	5.34519	5.90932	0	0	0.162653	184.295	-492.764	50.4779	175.137	0	51.4171	50.3999	147.542	2
6852	1	0	852	1	243.583	111.868	131.715	0	0	-123.316	72.5723	31.5455	138.47	8793.74	10092.7	-31.5455	0	5.33516	5.15487	6.62814	0	0	0.266912	163.603	-485.584	53.4622	158.111	0	57.512	52.8782	156.331	2
6865	1	0	865	1	255.787	134.257	121.53	0	0	205.888	-140.177	84.4511	159.994	8564.19	10305.5	-84.4511	0	6.31433	5.6067	4.91199	0	0	0.168232	190.557	-493.215	48.621	220.267	0	44.1719	43.6716	126.255	2
6883	1	0	883	1	275.619	108.59	167.029	0	0	80.6598	-53.2358	64.587	155.495	8589.76	10218.6	-64.587	0	5.80389	4.61974	5.96696	0	0	0.0750903	161.541	-479.924	44.2265	166.456	0	48.4325	46.8755	139.759	2
6932	1	0	932	1	228.437	132.82	95.6169	0	0	85.8522	25.5226	395.405	144.302	8484.91	10139.8	-395.405	0	5.83701	5.09161	6.31456	0	0	0.088896	117.772	-459.818	57.6145	151.168	0	53.6066	54.7063	184.576	2
6973	1	0	973	1	217.694	108.762	108.932	0	0	61.7653	2.44629	389.351	140.363	8608.65	10362.2	-389.351	0	5.68761	5.36543	5.79288	0	0	0.0787065	151.666	-480.111	61.067	203.853	0	55.6617	56.347	181.784	2
6988	1	0	988	1	218.033	111.048	106.984	0	0	38.966	34.8827	158.942	178.089	8531.79	10130.4	-158.942	0	6.59689	5.25515	5.28528	0	0	0.158378	162.23	-480.781	59.8619	209.788	0	43.3023	42.7296	119.358	2
6996	1	0	996	1	269.782	160.65	109.132	0	0	-8.33029	57.4751	178.44	136.323	9177.05	10207.5	-178.44	0	5.10698	4.78474	5.74973	0	0	0.10408	150.324	-475.327	45.4286	189.261	0	56.2061	54.1332	146.008	2
7012	1	0	1012	1	189.696	123.306	66.3897	0	0	-12.1109	42.2177	11.323	111.85	8881.85	10422.1	-11.323	0	4.13593	5.76268	6.17779	0	0	0.0767881	151.655	-481.289	75.2653	165.234	0	68.38	65.7153	203.264	2
7075	1	0	1075	1	283.886	119.829	164.057	0	0	61.304	6.74092	294.318	145.25	8409.8	10158.6	-294.318	0	5.6248	5.13687	6.38255	0	0	0.106045	191.374	-500.464	43.6031	205.189	0	54.5566	52.8238	150.536	2
7097	1	0	1097	1	233.387	131.085	102.302	0	0	53.966	-5.22228	603.263	144.987	8616.45	10369.9	-603.263	0	7.00042	4.62576	6.2108	0	0	0.186002	170.614	-487.99	55.0543	193.238	0	62.0893	62.7635	388.407	2
7149	1	0	1149	1	251.409	146.401	105.008	0	0	113.921	13.2062	199.929	145.54	9353.78	10152.1	-199.929	0	5.44431	5.10585	5.33829	0	0	0.0340693	157.562	-475.376	49.6348	169.326	0	52.9641	51.8957	133.079	2
7168	1	0	1168	1	294.7	176.354	118.346	0	0	93.5072	21.8683	301.508	186.712	8676.57	10243.1	-301.508	0	7.2186	5.03231	5.68119	0	0	0.0453698	145.557	-476.465	40.8457	183.401	0	43.8639	43.0857	124.845	2
7169	1	0	1169	1	210.747	62.9742	147.773	0	0	116.071	0.875717	-525.547	219.559	8654.01	10164.4	525.547	0	11.7369	5.58321	5.38715	0	0	0.140852	142.988	-477.273	63.4103	168.058	0	60.2007	59.5681	218.845	2
7176	1	0	1176	1	247.829	102.936	144.893	0	0	-47.9035	21.8155	-145.76	133.442	8817.98	10342.8	145.76	0	5.24895	5.61191	5.77512	0	0	0.0413308	178.681	-488.035	51.8496	177.82	0	59.6172	55.2907	239.528	2
7197	1	0	1197	1	269.982	141.489	128.493	0	0	55.9112	-68.4382	364.384	156.821	8614.51	10233.8	-364.384	0	6.38724	4.43806	6.29259	0	0	0.117121	158.577	-480.936	45.4772	211.975	0	48.7748	49.8063	160.548	2
7227	1	0	1227	1	266.798	136.13	130.668	0	0	-9.97521	84.8908	-623.153	270.447	8680.4	10080.4	623.154	0	16.2604	4.69658	4.58064	0	0	0.192501	168.007	-481.531	44.6389	207.872	0	60.807	63.0072	169.633	2
7245	1	0	1245	1	229.74	122.079	107.661	0	0	57.6899	-35.9675	-56.983	135.756	8612.73	9702.99	56.983	0	5.13793	5.13134	6.329	0	0	0.151372	163.718	-479.581	57.2759	192.324	0	54.6576	54.6553	182.328	2
7255	1	0	1255	1	271.434	156.07	115.365	0	0	-78.8269	149.702	100.257	162.026	9347.21	10314.6	-100.257	0	6.11869	4.85729	5.33777	0	0	0.142237	161.481	-475.523	44.7285	216.083	0	46.474	44.2007	123.7	2
7275	1	0	1275	1	260.439	134.094	126.345	0	0	48.254	-15.9054	86.017	178.345	8721.83	10380.5	-86.017	0	6.59631	4.88804	5.69639	0	0	0.182303	187.033	-489.287	47.5875	231.395	0	42.1585	42.1081	119.048	2
7280	1	0	1280	1	213.173	94.0176	119.155	0	0	49.9992	7.33293	145.971	135.196	8321.44	10257.6	-145.971	0	5.01161	5.62122	6.19968	0	0	0.0327158	158.874	-478.969	64.007	166.179	0	56.9757	55.9631	147.972	2
7315	1	0	1315	1	269.206	152.317	116.888	0	0	31.2329	-7.80312	274.541	148.846	8439.87	10372.4	-274.541	0	5.75954	5.20094	6.0142	0	0	0.145577	155.019	-474.106	46.3593	173.524	0	51.7698	52.1044	140.662	2
7318	1	0	1318	1	268.244	149.532	118.712	0	0	117.996	-39.096	360.586	164.736	8552.42	10304.1	-360.586	0	6.61679	4.61904	6.04356	0	0	0.113329	216.995	-508.626	45.8487	222.873	0	46.3125	47.5	147.613	2
7367	1	0	1367	1	290.691	159.09	131.602	0	0	67.6446	-0.0176017	205.095	182.628	9300.4	9966.02	-205.095	0	6.8675	4.49695	5.35298	0	0	0.0398425	206.084	-491.273	40.6763	215.531	0	42.1084	41.2578	110.314	2
7398	1	0	1398	1	259.14	108.61	150.53	0	0	-8.45706	-0.680163	-465.49	201.952	8678.88	9867.02	465.49	0	10.1431	4.68692	5.23677	0	0	0.0296672	165.845	-481.408	47.0836	242.136	0	57.0063	56.2621	228.034	2
7401	1	0	1401	1	245.091	96.1161	148.975	0	0	2.97164	-10.3644	117.277	142.29	8866.77	9976.36	-117.277	0	5.30976	4.86951	6.11912	0	0	0.0580215	158.31	-480.523	51.9485	178.345	0	54.7838	52.8694	138.374	2
7422	1	0	1422	1	236.399	111.555	124.844	0	0	26.6047	229.038	-536.516	175.063	8743.48	10035.9	536.516	0	9.64355	5.51233	5.97766	0	0	0.0912551	167.425	-487.54	55.2899	189.688	0	75.591	82.539	285.23	2
7482	1	0	1482	1	229.443	123.156	106.287	0	0	23.3617	62.0739	321.445	141.026	8547.4	10202.9	-321.445	0	5.52042	5.45989	6.59072	0	0	0.106975	135.133	-472.635	58.3324	153.021	0	55.9972	56.8277	168.234	2
7496	1	0	1496	1	216.245	135.886	80.3591	0	0	34.4461	45.0805	286.778	153.898	8536.31	10120.2	-286.778	0	5.93196	5.18423	6.19787	0	0	0.0957582	128.601	-467.141	61.9457	166.396	0	50.4398	51.3518	145.791	2
7499	1	0	1499	1	253.648	121.66	131.988	0	0	83.0335	-27.707	41.0264	149.173	9285.01	9894.05	-41.0264	0	5.52464	5.28585	5.81134	0	0	0.141436	180.529	-486.172	49.9165	181.88	0	51.5682	50.1125	146.322	2
7521	1	0	1521	1	233.913	160.202	73.7117	0	0	48.333	-33.3929	401.22	193.905	8522.43	10398	-401.22	0	7.97913	4.49848	6.03288	0	0	0.0904401	146.005	-471.162	54.4303	211.838	0	39.5769	40.6728	136.908	2
7524	1	0	1524	1	235.849	100.708	135.14	0	0	61.1229	144.476	-406.968	202.745	8908.28	10120.5	406.968	0	9.40975	4.98435	5.42738	0	0	0.147857	113.329	-461.947	53.828	196.898	0	58.2757	50.6413	257.423	2
7529	1	0	1529	1	278.523	156.85	121.673	0	0	64.3509	-47.2393	307.445	201.718	8705.73	10312.2	-307.445	0	7.94966	4.76978	5.28493	0	0	0.0671982	186.218	-479.363	43.1473	212.106	0	38.7615	38.2658	112.198	2
7560	1	0	1560	1	207.528	113.694	93.8341	0	0	63.6489	114.865	94.506	153.838	8407.45	10150.1	-94.506	0	5.59497	4.82702	6.07634	0	0	0.181685	128.85	-464.605	64.4534	193.309	0	49.7618	48.7665	134.893	2
7581	1	0	1581	1	264.009	123.963	140.046	0	0	-20.0126	79.4264	191.948	139.768	9089.07	9786.91	-191.948	0	5.26473	5.24196	5.7823	0	0	0.158778	149.898	-480.415	47.3219	176.141	0	55.441	53.8824	142.426	2
7595	1	0	1595	1	223.135	130.105	93.0304	0	0	51.8462	88.8489	-84.1836	132.445	8518.92	10076.5	84.1836	0	4.93675	5.86099	6.15557	0	0	0.0125598	151.584	-484.802	60.5653	176.281	0	57.0745	57.0982	224.647	2
7627	1	0	1627	1	278.643	188.925	89.718	0	0	126.827	6.72151	398.831	187.728	8742.91	10258.3	-398.831	0	7.62179	4.95385	5.26296	0	0	0.0232352	179.277	-487.818	43.309	219.722	0	43.1433	42.5013	144.105	2
7695	1	0	1695	1	196.385	111.247	85.1378	0	0	5.77545	32.715	54.8092	121.227	8365.67	9634.31	-54.8092	0	4.46087	5.51675	6.23277	0	0	0.0233478	126.031	-467.688	71.3349	173.861	0	62.1922	60.3859	174.65	2
7729	1	0	1729	1	206.664	73.6345	133.03	0	0	53.2942	16.1846	-634.468	200.624	8617.13	10149.1	634.468	0	12.23	5.80241	6.08841	0	0	0.117795	139.872	-477.321	66.8921	164.928	0	88.1466	91.9108	216.941	2
7809	1	0	1809	1	237.206	152.365	84.8409	0	0	142.012	33.6356	380.284	139.541	8428.75	10231.3	-380.284	0	5.59244	5.41368	6.20503	0	0	0.0817175	166.63	-485.392	55.2094	206.387	0	56.6846	56.2732	181.97	2
7814	1	0	1814	1	296.997	109.021	187.976	0	0	116.832	23.8545	52.3188	145.779	8952.23	10141.5	-52.3188	0	5.33266	5.62214	5.82916	0	0	0.107579	161.72	-487.595	41.1713	179.284	0	55.0902	51.6897	153.126	2
7840	1	0	1840	1	282.97	149.384	133.586	0	0	113.275	11.2962	-282.442	199.342	9055.45	10253.7	282.442	0	8.41483	5.21875	4.92047	0	0	0.171703	194.665	-493.72	42.3989	224.991	0	46.4984	43.5096	208.65	2
7915	1	0	1915	1	230.281	104.382	125.899	0	0	25.01	-9.43918	-0.936346	142.581	9442.69	10075.1	0.936346	0	5.30154	4.76833	5.84454	0	0	0.0859423	170.979	-475.936	55.7664	192.215	0	51.3027	52.2334	152.214	2
7916	1	0	1916	1	244.222	112.474	131.748	0	0	77.6872	46.9222	164.941	172.938	8592.73	10218.1	-164.941	0	6.38256	5.05045	6.04611	0	0	0.0558308	152.132	-479.583	52.3779	172.959	0	46.4676	45.0669	123.625	2
7949	1	0	1949	1	268.64	162.663	105.977	0	0	65.6594	30.5641	553.058	201.796	8804.08	10334.1	-553.058	0	9.21049	4.72348	6.1034	0	0	0.0781625	133.387	-467.214	45.9631	188.379	0	44.893	42.8343	245.664	2
7974	1	0	1974	1	225.561	106.164	119.397	0	0	144.357	-83.6702	126.756	133.614	8725.38	9950.01	-126.756	0	5.07875	4.5046	5.72647	0	0	0.117914	222.044	-491.364	56.6292	1	0	55.4804	55.1975	144.684	2
7993	1	0	1993	1	215.266	125.034	90.2324	0	0	75.7439	56.0404	153.628	122.381	8594.68	10308.6	-153.628	0	4.50112	5.44623	6.33208	0	0	0.0956786	145.633	-464.283	63.0618	135.198	0	64.572	63.0067	166.804	2
8018	2	0	18	1	239.586	110.14	129.446	0	0	-31.3209	53.3698	14.2809	152.667	8602.08	10211.6	-14.2809	0	5.66322	5.85151	6.43511	0	0	0.140382	146.685	-479.964	55.4889	162.146	0	51.5013	48.9381	162.365	2
8027	2	0	27	1	291.456	184.978	106.479	0	0	101.897	25.2853	228.402	164.943	8767.84	10239.7	-228.402	0	6.2084	5.42545	6.43133	0	0	0.103448	150.423	-487.644	42.5268	178.212	0	50.6027	48.5539	131.757	2
8047	2	0	47	1	246.124	130.332	115.792	0	0	14.3432	11.8278	189.965	198.69	8257.44	10153.5	-189.965	0	7.47662	4.56663	5.67732	0	0	0.163175	200.732	-497.157	50.6472	230.967	0	39.452	37.7345	99.8863	2
8053	2	0	53	1	238.065	119.922	118.142	0	0	73.6734	65.6998	93.8714	159.912	8397.43	9900.3	-93.8714	0	5.82189	4.89479	6.25077	0	0	0.0995084	212.342	-507.288	54.1625	202.132	0	49.3082	47.6161	130.109	2
8091	2	0	91	1	222.031	112.343	109.688	0	0	27.7836	94.4787	-68.5395	178.9	8642.64	10369.8	68.5395	0	6.647	5.4804	5.66195	0	0	0.132319	130.674	-462.236	59.4792	169.463	0	42.4494	42.1004	150.498	2
8122	2	0	122	1	215.051	97.5772	117.474	0	0	-5.01215	53.319	181.702	135.762	9373.05	10211.7	-181.702	0	5.08834	5.60629	5.98165	0	0	0.0592242	135.256	-463.969	62.8494	117.142	0	58.1749	55.9933	145.573	2
8155	2	0	155	1	208.697	96.7914	111.906	0	0	41.7382	-51.6505	181.571	134.769	8728.34	10316.6	-181.571	0	5.12116	5.57332	5.84195	0	0	0.11177	197.433	-498.77	65.096	192.785	0	57.0169	55.8648	150.737	2
8162	2	0	162	1	200.388	128.514	71.8743	0	0	116.58	20.7077	398.836	162.225	8753.16	10343.9	-398.836	0	6.5729	5.12356	6.14366	0	0	0.0706171	177.604	-492.385	68.3469	212.367	0	48.7552	47.9362	168.117	2
8177	2	0	177	1	218.456	115.816	102.641	0	0	50.7391	51.7944	248.981	146.309	8719.34	10013.9	-248.981	0	5.54442	5.42485	5.68393	0	0	0.0360861	137.842	-465.2	60.7067	153.123	0	55.4923	53.8238	142.647	2
8193	2	0	193	1	249.531	133.395	116.136	0	0	77.6945	388.226	-667.353	264.937	8792.05	9876.75	667.353	0	19.2236	4.41728	4.72989	0	0	0.20604	221.609	-502.409	48.3572	1	0	68.6311	98.3131	119.744	2
8207	2	0	207	1	240.01	149.253	90.7568	0	0	86.7544	-31.6164	195.894	148.994	8583.67	10097.3	-195.894	0	5.62614	4.194	6.08411	0	0	0.117286	207.864	-500.497	52.189	247.537	0	50.3535	50.6619	137.355	2
8216	2	0	216	1	213.27	123.76	89.5096	0	0	71.2961	-42.7532	221.64	229.516	8798.44	10307.7	-221.64	0	8.76433	4.59641	5.00779	0	0	0.065088	231.113	-498.489	59.8763	269.273	0	34.7532	33.1059	91.2811	2
8241	2	0	241	1	283.271	126.386	156.886	0	0	108.406	15.4584	274.809	142.909	8462.35	10448.8	-274.809	0	5.47231	5.13032	6.29421	0	0	0.0052535	172.621	-489.181	43.6327	202.727	0	54.5496	54.296	147.27	2
8247	2	0	247	1	253.351	135.682	117.668	0	0	-22.799	57.6271	-12.1192	137.152	8593.56	9808.71	12.1192	0	5.09106	5.19805	6.44332	0	0	0.141323	168.64	-486.971	50.6343	177.882	0	55.3591	53.742	177.227	2
8255	2	0	255	1	245.586	154.543	91.0432	0	0	39.105	-153.044	-416.944	131.768	8730.98	10119	416.944	0	6.73343	5.99067	6.49757	0	0	0.0859468	134.083	-481.441	53.9906	183.738	0	79.0142	79.0926	330.333	2
8268	2	0	268	1	201.199	109.722	91.4771	0	0	64.1086	49.9993	136.932	132.529	8705.97	10115.3	-136.932	0	4.86452	5.54403	6.92562	0	0	0.163927	141.937	-476.45	70.4135	140.216	0	62.6314	59.8286	163.036	2
8278	2	0	278	1	239.01	135.222	103.789	0	0	-21.9608	151.36	335.724	131.518	8792.04	9914.3	-335.724	0	5.2645	4.85005	6.84468	0	0	0.103376	189.316	-489.112	54.5621	183.311	0	58.6209	57.3894	177.029	2
8300	2	0	300	1	266.528	161.173	105.355	0	0	79.7086	11.8065	165.783	176.08	9188.67	9754.87	-165.783	0	6.53447	4.41961	5.13584	0	0	0.0695038	177.626	-478.404	44.9937	248.819	0	42.7506	42.3951	112.606	2
8312	2	0	312	1	255.477	151.615	103.862	0	0	99.538	56.9892	290.514	131.023	8670.54	10208	-290.514	0	5.02363	5.78471	5.84558	0	0	0.131233	155.135	-482.164	50.1593	177.664	0	63.0596	61.4757	173.44	2
8321	2	0	321	1	301.087	122.731	178.357	0	0	57.671	166.087	-399.638	191.575	8612.75	10198.6	399.638	0	8.86171	5.26741	5.3758	0	0	0.176956	196.698	-498.22	39.7166	234.565	0	58.4716	51.382	273.217	2
8328	2	0	328	1	237.537	133.745	103.791	0	0	175.33	127.821	157.967	190.944	9192.71	9738.52	-157.967	0	7.05942	5.16203	4.76076	0	0	0.219695	188.329	-484.909	52.6071	236.086	0	40.111	39.6972	107.643	2
8333	2	0	333	1	261.927	140.803	121.124	0	0	50.7083	63.8554	205.339	194.274	8819.03	10001.8	-205.339	0	7.2521	5.18575	5.46207	0	0	0.0899968	158.138	-479.423	47.3545	182.482	0	42.0984	40.3918	106.071	2
8337	2	0	337	1	253.74	156.377	97.3625	0	0	45.0883	-24.247	383.141	146.16	8525.67	10388.9	-383.141	0	5.94503	4.57051	6.03364	0	0	0.213426	247.709	-506.933	49.1324	249.611	0	50.9847	52.3342	169.068	2
8344	2	0	344	1	218.795	108.724	110.071	0	0	-129.449	116.723	-129.804	125.06	8500.89	10148.3	129.804	0	5.01884	5.50813	7.1611	0	0	0.126147	151.031	-486.741	63.1408	179.092	0	64.128	59.9172	242.246	2
8350	2	0	350	1	216.032	101.329	114.702	0	0	97.1616	-34.4158	45.9349	124.202	8573.26	9801.1	-45.9349	0	4.60794	5.48662	6.63306	0	0	0.0852919	164.247	-485.884	63.3408	167.558	0	60.6339	59.8816	181.239	2
8379	2	0	379	1	232.728	104.348	128.379	0	0	14.5895	72.9295	-95.4275	142.364	8755.49	10291.7	95.4275	0	5.35587	5.83896	6.39583	0	0	0.0658818	145.661	-482.737	57.5914	170.112	0	55.2591	53.5	209.303	2
8382	2	0	382	1	294.52	131.411	163.108	0	0	57.9668	36.8051	-252.501	225.955	9011.09	10128.5	252.501	0	9.26664	5.54048	4.7589	0	0	0.0451601	235.268	-505.759	40.4656	218.617	0	40.3109	36.691	180.337	2
8390	2	0	390	1	231.467	88.6591	142.808	0	0	102.958	-70.3837	81.3554	168.089	8766.78	10136	-81.3554	0	6.31618	4.84952	6.04354	0	0	0.145313	153.266	-472.662	55.8182	165.913	0	46.7699	44.6322	126.159	2
8393	2	0	393	1	255.392	142.564	112.827	0	0	66.9178	46.4644	-137.891	143.996	8703.16	9819.88	137.891	0	5.50841	5.16051	6.00654	0	0	0.0757128	149.458	-481.847	49.5421	189.047	0	55.534	51.7727	220.817	2
8412	2	0	412	1	257.865	118.887	138.978	0	0	-9.65457	37.5926	-113.714	143.274	8580.42	9928.41	113.714	0	5.47997	4.4622	6.11107	0	0	0.134715	164.344	-485.524	48.0559	209.055	0	53.0264	53.221	202.918	2
8416	2	0	416	1	220.009	109.923	110.085	0	0	42.3408	6.04367	59.2294	157.077	9126.38	10059.6	-59.2294	0	5.77767	5.11844	5.44252	0	0	0.0905413	203.831	-495.423	59.1854	220.879	0	47.4608	48.1622	138.1	2
8422	2	0	422	1	245.557	126.203	119.354	0	0	32.5469	70.3292	-45.8873	136.368	8438.55	9895.67	45.8873	0	5.03894	5.78672	5.946	0	0	0.143681	158.061	-481.884	52.9576	185.437	0	55.1021	54.3068	186.853	2
8473	2	0	473	1	265.712	155.106	110.606	0	0	118.608	-63.8478	174.397	183.55	8452.15	10129.5	-174.397	0	6.96783	5.40734	5.81499	0	0	0.0593028	208.765	-501.131	47.1768	218.26	0	42.5449	41.914	112.661	2
8488	2	0	488	1	239.416	136.571	102.845	0	0	96.3827	14.7142	27.6838	181.71	8275.06	9851.63	-27.6838	0	6.66383	5.75413	5.39898	0	0	0.0429538	222.933	-504.435	53.889	197.371	0	43.0861	40.2424	125.515	2
8537	2	0	537	1	227.682	143.992	83.6907	0	0	323.744	-128.358	474.543	135.93	8546	10293.7	-474.543	0	6.35637	5.29143	6.54811	0	0	0.132468	159.537	-492.13	58.568	215.337	0	56.8758	58.1422	233.471	2
8567	2	0	567	1	252.618	126.029	126.589	0	0	62.7199	-16.0754	250.881	133.314	8508.04	9583.44	-250.881	0	5.10437	5.11404	5.91766	0	0	0.0776764	189.827	-490.159	50.0707	195.899	0	56.1812	57.1538	149.634	2
8581	2	0	581	1	194.962	113.94	81.0215	0	0	53.5865	22.592	322.882	153.97	8317.85	10242.4	-322.882	0	6.02474	5.66606	6.76148	0	0	0.123878	113.836	-465.836	73.4864	148.369	0	52.6515	51.1585	152.436	2
8615	2	0	615	1	249.637	137.814	111.824	0	0	74.4801	23.2117	210.411	151.018	8396.62	10142.1	-210.411	0	5.66066	5.37917	5.96123	0	0	0.125527	145.23	-472.97	51.2801	172.467	0	52.5101	50.6136	134.248	2
8627	2	0	627	1	282.722	130.11	152.612	0	0	20.5509	-14.6594	-639.432	279.308	8649.87	10080.3	639.432	0	17.3184	5.64999	5.91814	0	0	0.124124	185.35	-501.562	43.9512	192.361	0	66.1428	70.3758	154.42	2
8642	2	0	642	1	263.774	159.31	104.465	0	0	112.354	-10.3853	379.134	138.482	8657.73	10175.7	-379.134	0	5.57782	5.0859	6.725	0	0	0.0292994	148.751	-480.985	48.205	177.397	0	59.0022	58.5435	195.101	2
8659	2	0	659	1	286.44	158.656	127.784	0	0	102.251	-91.5883	418.937	141.284	8568.17	10256.9	-418.937	0	5.95731	4.53729	6.60176	0	0	0.164559	198.164	-489.517	42.5898	229.611	0	52.8303	55.6936	199.437	2
8663	2	0	663	1	195.289	93.337	101.952	0	0	39.9882	7.41018	58.9755	132.833	9029.07	9759.27	-58.9755	0	4.88572	5.23881	6.01898	0	0	0.115206	158.192	-474.97	70.7832	173.085	0	57.5751	55.4303	157.953	2
8668	2	0	668	1	243.447	108.529	134.919	0	0	-59.2112	-13.4978	-9.19754	164.897	9128.27	9979.5	9.19754	0	6.28009	4.91406	6.24718	0	0	0.129003	185.99	-494.19	52.6361	203.97	0	45.8529	47.1358	137.802	2
8680	2	0	680	1	249.134	132.256	116.878	0	0	163.293	36.3283	-10.7072	128.557	8706.45	10228.7	10.7072	0	4.75187	5.23077	6.07625	0	0	0.112234	167.272	-487.54	51.3467	192.75	0	57.6546	56.3809	189.746	2
8743	2	0	743	1	239.219	120.095	119.124	0	0	97.5686	-16.2604	221.146	173.093	8572.85	10380.9	-221.146	0	6.55395	5.00975	5.69961	0	0	0.0265039	123.89	-462.398	53.2699	182.271	0	45.1319	44.7884	116.534	2
8754	2	0	754	1	242.937	119.416	123.521	0	0	118.839	-56.795	96.6832	133.202	8651.24	10222.1	-96.6832	0	4.98494	5.2681	6.3108	0	0	0.129146	179.939	-493.546	53.4224	174.784	0	57.8261	56.1155	161.046	2
8783	2	0	783	1	227.6	101.689	125.911	0	0	64.7142	-0.84411	-9.30166	152.267	9004.35	10166.2	9.30166	0	5.63521	4.93584	5.81328	0	0	0.0560967	161.829	-484.71	56.8751	207.703	0	49.9207	49.1184	153.951	2
8836	2	0	836	1	256.336	137.728	118.608	0	0	37.8779	15.285	147.539	185.373	9429.82	10449	-147.539	0	6.87311	4.50503	5.16522	0	0	0.0458306	175.503	-484.242	47.402	245.95	0	41.4213	39.4226	106.69	2
8889	2	0	889	1	263.784	136.37	127.415	0	0	122.519	-57.7814	153.552	162.585	8846.88	10522.1	-153.552	0	6.13304	5.2531	5.98823	0	0	0.141847	157.634	-481.9	47.6228	209.372	0	46.8849	46.9256	121.492	2
8904	2	0	904	1	199.238	102.835	96.4028	0	0	49.4891	112.195	-202.465	109.38	8820.25	10152.8	202.465	0	4.31646	5.73804	6.1741	0	0	0.0553321	134.488	-472.43	70.3265	154.175	0	79.9128	70.4632	344.616	2
8920	2	0	920	1	224.7	117.002	107.698	0	0	82.536	-36.2618	37.4204	124.738	8587.88	10301.2	-37.4204	0	4.63329	5.14804	6.75409	0	0	0.0282006	183.38	-495.728	59.6369	1	0	61.3125	59.8733	176.336	2
9019	2	0	1019	1	294.817	188.182	106.634	0	0	91.6165	-13.1813	116.464	219.206	8479.14	9879.52	-116.464	0	8.10509	5.21784	5.65412	0	0	0.09969	231.775	-507.638	40.9895	239.9	0	35.8288	35.8354	99.9927	2
9071	2	0	1071	1	285.491	156.601	128.89	0	0	41.2302	40.4174	-51.391	151.838	8728.85	10224.6	51.391	0	5.63529	5.87692	5.47246	0	0	0.135787	179.057	-493.076	43.1779	226.62	0	49.0135	47.3596	178.669	2
9093	2	0	1093	1	249.98	113.803	136.177	0	0	88.1924	-59.9578	2.52349	161.592	8482.57	9926.3	-2.52349	0	6.07839	4.87227	6.16083	0	0	0.14663	178.722	-483.59	50.6935	217.742	0	45.447	46.7065	141.736	2
9152	2	0	1152	1	232.879	127.844	105.035	0	0	-21.5595	37.5256	23.9575	130.685	8691.98	10227.5	-23.9575	0	4.84168	5.25628	6.88469	0	0	0.086429	158.627	-482.663	57.2453	209.602	0	59.6115	57.6059	178.604	2
9195	2	0	1195	1	265.94	143.189	122.751	0	0	204.485	21.6732	181.595	178.435	8565.59	10143.6	-181.595	0	6.70721	5.73511	5.47395	0	0	0.200956	186.545	-499.045	47.1144	214.447	0	44.3182	43.4676	121.155	2
9262	2	0	1262	1	219.827	122.11	97.7166	0	0	46.7772	37.3902	118.523	132.874	8324.66	10227.6	-118.523	0	4.87786	5.58784	6.40088	0	0	0.0823622	141.12	-475.444	61.6965	179.537	0	58.2001	56.8706	152.975	2
9263	2	0	1263	1	235.44	98.0566	137.384	0	0	46.2359	1.95624	328.425	178.57	9222.14	9964.04	-328.425	0	7.0337	4.96967	5.51659	0	0	0.02993	157.313	-475.852	54.0545	236.778	0	42.9529	43.4692	128.564	2
9265	2	0	1265	1	302.649	144.234	158.414	0	0	68.7946	46.6157	110.198	190.415	8701.29	10218.4	-110.198	0	6.96064	4.97471	5.62858	0	0	0.0528186	185.433	-494.616	39.4063	221.358	0	41.7646	40.1978	115.494	2
9280	2	0	1280	1	253.887	141.471	112.416	0	0	30.1152	-13.9675	482.514	135.236	8540.65	10179.3	-482.514	0	5.86661	5.82733	6.8766	0	0	0.141336	169.521	-495.509	51.9131	206.436	0	60.1815	63.2929	269.219	2
9294	2	0	1294	1	256.022	131.484	124.538	0	0	105.535	56.9901	186.805	168.992	9162.84	9709.69	-186.805	0	6.26117	5.29884	5.57619	0	0	0.0670527	158.238	-474.44	49.0467	167.564	0	46.3206	45.7433	122.576	2
9295	2	0	1295	1	214.225	133.831	80.3942	0	0	-6.90673	37.9992	203.295	151.444	9175.63	9728.68	-203.295	0	5.72406	5.13313	5.98139	0	0	0.0667601	174.115	-483.319	62.2568	199.4	0	51.0193	50.3891	135.366	2
9299	2	0	1299	1	250.604	139.551	111.053	0	0	-26.6408	-32.0622	179.333	160.757	9195.36	10297	-179.333	0	6.15731	5.16441	5.83147	0	0	0.0703292	153.476	-480.482	50.5548	189.865	0	48.3061	47.7182	124.777	2
9330	2	0	1330	1	267.756	118.678	149.078	0	0	75.1085	-37.6175	247.194	142.14	8595.31	10202.9	-247.194	0	5.46081	5.21527	6.82847	0	0	0.0611801	197.758	-507.908	47.5609	200.85	0	56.1176	55.8374	153.952	2
9339	2	0	1339	1	261.593	101.995	159.598	0	0	142.782	16.2288	228.872	259.696	8627.3	10149.1	-228.872	0	9.80466	4.59272	4.77995	0	0	0.184275	249.162	-508.635	45.8655	300.172	0	31.0888	30.5074	85.6347	2
9344	2	0	1344	1	245.544	89.6079	155.937	0	0	46.8576	58.9242	-481.343	168.907	8523.9	9807.42	481.343	0	8.47564	5.48351	6.35738	0	0	0.115688	147.265	-478.796	53.0685	160.764	0	72.6879	71.726	310.017	2
9349	2	0	1349	1	288.552	147.521	141.031	0	0	20.8026	14.92	184.765	164.594	8649.62	10349.7	-184.765	0	6.17383	5.47177	6.37379	0	0	0.0970145	155.824	-484.683	43.0709	187.748	0	48.6907	48.0168	126.757	2
9354	2	0	1354	1	255.45	126.372	129.078	0	0	-1.22358	-11.3885	14.2957	163.398	8671.64	9778.07	-14.2957	0	6.09482	5.37419	6.38823	0	0	0.0245467	172.678	-487.129	50.2804	182.453	0	47.8784	45.8482	142.72	2
9357	2	0	1357	1	251.628	110.351	141.277	0	0	-31.3053	317.558	-664.889	280.741	8602.07	9847.76	664.889	0	19.4464	6.04155	5.06661	0	0	0.203889	141.978	-478.83	50.4088	160.731	0	67.866	85.1861	133.859	2
9376	2	0	1376	1	174.144	69.1952	104.948	0	0	-35.8329	109.382	-118.349	116.513	8706.25	9756.96	118.349	0	4.46502	5.86917	6.61412	0	0	0.0801855	121.929	-462.427	86.1669	159.24	0	68.5718	64.3235	260.043	2
9392	2	0	1392	1	262.031	140.406	121.625	0	0	17.5432	-0.811977	79.0045	163.916	8453.56	9966.81	-79.0045	0	6.06291	4.85301	6.11521	0	0	0.104722	198.961	-503.377	47.6383	232.464	0	46.3485	46.9728	128.955	2
9406	2	0	1406	1	222.601	102.352	120.249	0	0	-27.8315	54.9936	-215.875	128.042	8598.59	10110.3	215.875	0	5.17533	6.09385	5.75584	0	0	0.0671434	204.012	-504.135	60.4739	220.591	0	67.1206	59.6411	320.356	2
9410	2	0	1410	1	225.181	122.622	102.559	0	0	-36.7797	-34.6063	465.949	146.762	8408.22	10299.6	-465.949	0	6.43024	5.55636	6.85834	0	0	0.0314136	139.75	-474.571	60.3853	174.381	0	54.3872	55.0014	225.665	2
9411	2	0	1411	1	294.856	168.394	126.462	0	0	120.182	210.824	81.2624	189.892	8649.9	10153.8	-81.2624	0	6.99467	5.66567	5.7071	0	0	0.149875	169.92	-488.074	41.4758	211.678	0	41.7057	40.6438	123.978	2
9420	2	0	1420	1	252.766	145.362	107.405	0	0	31.2044	-57.1729	143.639	137.98	8738.88	10322.2	-143.639	0	5.2184	5.47289	6.23777	0	0	0.0687461	159.308	-484.608	50.9328	187.816	0	55.8853	54.6907	148.856	2
9457	2	0	1457	1	256.506	116.871	139.636	0	0	72.448	-48.1179	34.7889	144.065	9395.25	10014.1	-34.7889	0	5.37568	4.71041	5.70795	0	0	0.0657784	198.33	-494.878	48.2869	235.911	0	50.5717	51.1089	144.145	2
9460	2	0	1460	1	263.264	140.868	122.397	0	0	134.188	47.454	300.505	152.673	8536.23	10416.8	-300.505	0	5.88483	5.85459	5.95076	0	0	0.111989	138.367	-469.39	48.4574	188.535	0	52.5572	52.6211	143.486	2
9461	2	0	1461	1	284.71	129	155.71	0	0	93.1996	-30.4866	358.405	192.686	8477.56	10494.8	-358.405	0	7.717	5.001	6.63756	0	0	0.165186	147.902	-476.573	43.5161	191.586	0	41.2221	41.128	129.665	2
9481	2	0	1481	1	274.184	144.657	129.527	0	0	141.715	-2.62445	156.056	181.544	8628.37	10367.3	-156.056	0	6.75249	5.32657	6.00178	0	0	0.152665	183.951	-489.099	45.4233	177.192	0	43.5775	43.2217	114.289	2
9494	2	0	1494	1	266.134	151.595	114.538	0	0	158.821	83.4576	-17.8277	174.079	8411.94	10281.2	17.8277	0	6.40687	4.65599	6.31269	0	0	0.0835726	191.924	-499.485	46.6389	259.231	0	43.3289	43.1404	135.02	2
9496	2	0	1496	1	241.964	177.445	64.5187	0	0	146.67	-59.3464	348.812	175.874	8523.75	10224.7	-348.812	0	7.07518	5.52727	6.31587	0	0	0.101466	193.503	-484.532	54.1133	175.18	0	44.9361	46.3978	139.726	2
9512	2	0	1512	1	284.297	119.342	164.955	0	0	-7.78722	57.9053	-288.709	163.757	8777.87	10107.4	288.708	0	6.92436	5.75655	5.90981	0	0	0.0432785	167.339	-493.218	43.745	192.288	0	60.802	52.0425	274.414	2
9513	2	0	1513	1	285.058	153.792	131.266	0	0	60.7985	8.3751	311.35	141.081	9107.92	10356.3	-311.35	0	5.5003	5.24928	6.18384	0	0	0.163265	176.075	-494.443	43.3157	180.859	0	54.7808	57.0848	164.256	2
9536	2	0	1536	1	273.76	143.266	130.493	0	0	-49.922	36.1405	-31.1926	136.831	8720.34	10228.8	31.1926	0	5.15648	5.8095	6.10176	0	0	0.13064	156.338	-481.543	46.1865	183.903	0	54.8319	52.8761	186.366	2
9569	2	0	1569	1	291.554	126.178	165.376	0	0	123.037	-21.1924	190.49	256.474	8647.04	10286.2	-190.49	0	9.64535	4.38206	5.7687	0	0	0.0669225	187.286	-495.336	40.7678	257.983	0	31.6562	31.0617	84.8946	2
9588	2	0	1588	1	219.707	118.448	101.259	0	0	76.5197	50.3139	168.742	140.111	8394.58	10115	-168.742	0	5.17402	5.89506	6.45869	0	0	0.0640328	98.3828	-455.624	62.4038	134.318	0	57.5887	55.6461	146.566	2
9595	2	0	1595	1	238.394	128.687	109.707	0	0	70.9323	-20.8895	94.9265	156.405	8300.51	10086.5	-94.9265	0	5.78602	5.91954	6.65229	0	0	0.0291979	182.205	-497.823	56.2681	183.938	0	50.7022	49.3254	134.472	2
9612	2	0	1612	1	234.37	114.633	119.737	0	0	93.103	65.6911	193.4	164.072	8776.64	9900.31	-193.4	0	6.08588	4.71254	6.77366	0	0	0.0276663	178.408	-489.815	55.6426	194.058	0	49.5607	47.9102	125.506	2
9632	2	0	1632	1	245.381	150.105	95.2758	0	0	2.86461	37.0414	372.815	135.59	8667.56	10427.3	-372.815	0	5.47792	5.67974	6.42775	0	0	0.188158	125.796	-468.257	53.5004	185.273	0	57.5149	58.1792	184.281	2
9648	2	0	1648	1	210.141	109.658	100.483	0	0	58.8829	-25.0175	-243.472	124.439	8711.2	10190.3	243.472	0	5.15371	5.80467	6.24281	0	0	0.175488	131.849	-472.821	65.6939	164.82	0	70.8656	63.3828	325.053	2
9655	2	0	1655	1	192.615	96.2633	96.352	0	0	-32.8669	36.4995	347.005	120.267	8404.31	10128.8	-347.005	0	4.84532	5.21417	7.2157	0	0	0.0192184	203.45	-497.011	74.4666	194.623	0	65.6201	62.8317	199.512	2
9659	2	0	1659	1	279.747	160.093	119.655	0	0	90.369	22.1313	34.2969	159.491	9178.01	10043.5	-34.2969	0	5.83694	5.18989	5.54706	0	0	0.0159866	217.918	-507.426	43.6525	232.979	0	48.2444	47.8599	140.355	2
9674	2	0	1674	1	256.99	124.805	132.185	0	0	135.095	-3.25547	-38.4196	178.285	9232.94	9769.94	38.4196	0	6.6603	5.52811	5.48596	0	0	0.114284	192.17	-488.932	48.9911	175.086	0	42.5292	42.3433	139.356	2
9706	2	0	1706	1	235.336	122.28	113.057	0	0	17.7186	23.6718	232.409	133.486	8652.7	10042	-232.409	0	5.07363	5.80845	6.53982	0	0	0.137597	164.064	-488.335	56.9035	174.18	0	61.3777	60.7164	160.919	2
9716	2	0	1716	1	239.224	134.143	105.082	0	0	102.313	-21.9765	444.756	143.32	8667.77	10386.6	-444.756	0	6.01544	5.66081	6.84445	0	0	0.103823	147.583	-484.567	55.8594	193.992	0	56.2807	56.5801	219.599	2
9717	2	0	1717	1	217.99	125.048	92.942	0	0	31.9758	48.9998	-276.447	126.014	8638.44	9817.34	276.447	0	5.25537	5.78571	6.12043	0	0	0.169725	160.576	-481.025	62.2878	191.338	0	75.8068	65.4298	351.296	2
9726	2	0	1726	1	223.819	131.079	92.7397	0	0	62.3096	15.9231	-17.6122	125.844	8907.09	9750.76	17.6122	0	4.6472	5.82834	6.55748	0	0	0.0640496	133.51	-472.158	60.9087	163.758	0	60.9075	58.7045	191.847	2
9728	2	0	1728	1	282.392	176.883	105.51	0	0	104.214	-16.3067	444.841	200.93	8466.55	10380.9	-444.841	0	8.42411	4.55137	6.46169	0	0	0.13336	167.244	-492.441	43.258	262.925	0	39.3113	40.5463	154.712	2
9730	2	0	1730	1	229.179	119.781	109.398	0	0	111.458	38.74	-276.628	157.395	8459.3	10226.2	276.628	0	6.57705	5.35745	6.58432	0	0	0.21382	154.33	-486.001	58.2312	185.831	0	61.1174	54.7813	270.438	2
9768	2	0	1768	1	317.27	181.549	135.721	0	0	57.3925	40.623	121.749	164.657	9011.67	10124.7	-121.749	0	6.03855	5.23058	6.35948	0	0	0.172837	179.925	-496.304	37.9586	204.695	0	48.5468	47.4989	131.53	2
9796	2	0	1796	1	248.296	109.879	138.417	0	0	51.5773	-32.6611	455.057	162.639	8718.5	10297.6	-455.057	0	6.91769	4.18424	6.60081	0	0	0.156511	202.964	-495.859	50.5283	1	0	47.6264	46.8278	201.743	2
9801	2	0	1801	1	313.206	126.574	186.632	0	0	121.202	27.6128	121.845	217.102	8349.9	10038	-121.845	0	7.96973	5.12242	5.12341	0	0	0.0279302	243.695	-511.212	37.472	267.789	0	35.9761	34.9715	95.094	2
9847	2	0	1847	1	302.585	158.152	144.433	0	0	62.0684	74.295	249.317	165.693	8508.69	10390	-249.317	0	6.26277	5.36623	6.89768	0	0	0.130071	165.475	-492.505	40.8733	218.84	0	48.9289	48.8547	129.322	2
9851	2	0	1851	1	199.572	101.852	97.7199	0	0	31.3158	22.6764	-16.8509	139.939	8340.13	9744	16.8509	0	5.17402	6.15139	5.68629	0	0	0.0503135	198.934	-496.212	70.007	201.552	0	53.955	51.0402	172.469	2
9853	2	0	1853	1	264.248	107.849	156.399	0	0	81.7914	28.9781	-64.092	214.958	8688.29	10136.3	64.092	0	8.0085	4.97043	5.18689	0	0	0.06164	254.592	-500.691	46.2353	258.444	0	35.563	34.325	129.982	2
9878	2	0	1878	1	233.098	135.104	97.994	0	0	136.447	-78.5624	525.782	227.316	8633.63	10343.5	-525.782	0	10.303	3.98466	5.76114	0	0	0.151147	258.06	-519.804	53.3814	318.408	0	36.6769	36.7821	182.604	2
9879	2	0	1879	1	209.721	91.2409	118.48	0	0	47.8593	2.85076	154.289	158.506	8722.22	10262.1	-154.289	0	5.89266	5.32222	6.15013	0	0	0.0176198	191.853	-499.71	64.7293	191.141	0	50.4005	49.0181	133.566	2
9882	2	0	1882	1	288.814	158.959	129.855	0	0	33.4233	18.5335	-243.024	159.598	9135.3	10146.8	243.024	0	6.5382	5.69634	6.3957	0	0	0.0323944	185.789	-499.445	43.284	197.046	0	58.0661	53.7536	251.491	2
9898	2	0	1898	1	232.094	125.588	106.506	0	0	45.5526	-11.596	20.3953	146.594	8724.53	10376.2	-20.3953	0	5.42514	5.66566	6.08976	0	0	0.0836979	139.726	-478.561	57.0595	191.638	0	50.8154	51.1271	158.769	2
9909	2	0	1909	1	299.598	170.487	129.111	0	0	119.475	-8.30733	369.77	170.08	8550.95	10273.3	-369.77	0	6.81507	5.3106	6.84437	0	0	0.153942	162.584	-489.172	41.2903	208.618	0	47.1425	48.5807	154.231	2
9942	2	0	1942	1	223.547	151.004	72.5424	0	0	59.3188	42.2832	395.991	145.933	9209.06	10422	-395.991	0	5.90938	5.44562	5.9147	0	0	0.0684502	144.041	-477.946	59.301	206.28	0	53.5007	55.7959	183.949	2
9952	2	0	1952	1	253.394	129.41	123.984	0	0	-34.3736	-65.2394	439.439	182.365	8704.79	10330.2	-439.439	0	7.90284	5.78422	6.10878	0	0	0.170937	149.956	-482.902	51.0345	164.822	0	44.4275	44.2955	166.29	2
9963	2	0	1963	1	277.85	136.843	141.007	0	0	66.9786	72.6546	-49.2573	151.024	9101.74	10192.3	49.2573	0	5.56997	5.25296	6.54751	0	0	0.0846553	199.717	-503.511	45.1181	182.049	0	51.6415	51.9141	171.926	2
9972	2	0	1972	1	243.795	131.175	112.62	0	0	59.2332	32.083	429.265	125.473	8511.53	10133.2	-429.265	0	5.18911	6.07904	7.00629	0	0	0.122009	132.05	-476.722	55.3296	175.027	0	64.8497	67.5642	275.869	2
