# Supplementary material for: CaV1 and CaV2 calcium channels mediate the release of distinct pools of synaptic vesicles
Source: eLife. 2023 Feb 23;12:e81407. doi: 10.7554/eLife.81407 (PMC10023163; doi:10.7554/eLife.81407)
Supplement: Figure 8—source data 1. [file elife-81407-fig8-data1.zip › Figure 8 - Source Data 1/unc-13short/5/3/cav1_to_cav1(unc13).csv]

114.118555783681
99.1924433225486
-220.560816651217
-248.851459675956
-183.92339895284
-69.8420637180561
-190.416695145421
82.8507608449527
-27.3411604717594
-136.165130346023
-146.247451679727
59.3451651940131
-160.463949235089
-32.8369963220084
-75.0676197805797
-155.3233383184
11.7512613755034
14.3380699959216
-177.781753359513
312.686699228487
-76.3243391584292
-326.565338149385
159.234352947444
-115.063405740395
25.1337112916408
-109.910859612566
-118.094545010354
38.2632028102944
117.822182385017
357.437480143853
105.710270940785
-75.728041244668
26.6794919014756
289.981475506211
-177.470490416732
151.690705374074
-331.59129237767
-87.1918176978734
-66.8460026304274
192.736479901736
90.8905329968093
160.856108113035
114.801178783136
122.376001606082
362.970703713445
190.321485480085
41.9525993605557
181.981784729447
-28.685314168546
11.081634347418
-69.9103205985029
-19.0404531353624
141.299230910961
276.720043557109
377.934788677342
310.892595469206
-141.643155033775
-181.441049964013
-80.5039025938149
-92.4203994851296
71.0825057206366
56.148950648083
92.9856421549657
74.5097398714806
27.2678116415445
72.8423412413995
-45.3022775751178
277.809752595575
-43.8584929920889
-41.4335433523756
28.7719865769914
-170.883891325612
337.911429834277
-276.788503946875
-84.4696409867865
48.9962396663104
-193.372404860063
147.491742354292
132.274706627808
53.9619622961391
135.701241754296
-32.2332186117037
4.45027837222096
-25.5082348582891
-297.86597608493
83.3376821038664
-219.718687797529
226.095861812232
-69.8911385834617
-91.9213126177074
-27.825646223695
-232.951913497316
228.980981917083
22.0779626385756
-224.409628226384
-25.0423809497552
314.833414825324
-207.29960830044
-86.0834125443544
-263.720329187879
91.7170964383649
-138.714329188906
-277.704617593572
291.454862098995
-165.25956398197
-252.261639712056
-233.324825670473
104.311231183887
-328.433488641196
167.333409871466
-122.612962512194
-10.4417268487759
265.422013196783
453.489940870972
62.4964036367328
-37.8639027451372
238.718959964463
-28.6424313099978
152.392389502093
-285.011652046314
-101.975790405397
119.028906497268
9.535699560176
180.465530372481
-171.259768824117
297.698552874486
-258.381326973468
146.599361258037
374.75381151781
-96.6648858310564
11.1426428618997
146.106050049973
46.6574276220254
150.982192154361
-16.5474280326343
-343.354383271435
-183.389478624757
-137.880447675399
-68.7627036036083
11.2440842501583
4.14596303162489
99.9599646446113
6.09887590905328
-11.2014858070779
52.9918421075545
270.913941450013
-128.161154389409
-245.348334780351
-50.3722436976805
-225.844400720799
-155.091096009373
-50.5165786596554
112.718422504473
4.32206196464904
-21.6392044483164
13.936248764534
161.489056347376
255.796947720292
200.909520122492
-90.0850378522518
-194.451198168374
113.765560692195
-64.6127021099328
-147.881760922804
95.2799224097771
-62.4636333427625
-153.525598285292
258.548080290908
94.8381518505375
200.913966471695
-108.974046511908
-113.699834240721
-11.1256601478963
262.7023150752
-278.672735147534
-26.9500486232737
-345.401750636964
32.829291276239
261.401593594677
29.4418765233049
68.7433445711358
-231.715848027194
-43.4069364207753
-18.4932360063394
40.2070732349548
-141.109911814717
91.4706883060571
-247.843374575648
84.9047644433585
105.778528525515
-254.296828706844
-63.3581862138435
55.4427218601395
-191.966236083545
-43.3972683245483
-152.52802004904
-16.2972067636892
406.50288427431
-92.9935164725084
-249.327590689673
-66.4163364006017
88.8149653451565
125.269303239324
-15.228749507527
-358.46662603783
-57.4005408029916
46.0797009329999
-204.146338684151
-89.3807557664513
-3.90512903029958
274.707763614724
-14.3677696570903
297.983751219836
30.2520132529935
333.090164527255
