# Supplementary material for: CaV1 and CaV2 calcium channels mediate the release of distinct pools of synaptic vesicles
Source: eLife. 2023 Feb 23;12:e81407. doi: 10.7554/eLife.81407 (PMC10023163; doi:10.7554/eLife.81407)
Supplement: Figure 8—source data 1. [file elife-81407-fig8-data1.zip › Figure 8 - Source Data 1/unc-13short/5/3/cav1_to_cav2.csv]

383.01723611092
377.151175989969
242.489084605952
251.617590596928
222.089762735983
275.432506271813
276.307890418429
421.790001964702
435.767815984886
-232.545523827888
449.257410300521
-317.38520867133
455.046575129236
239.973904388229
459.910064943562
463.648227601239
632.051044785467
63.5012141116422
491.298924973593
157.583135011453
-152.806080125454
538.549428113547
500.080185872324
269.117948720099
15.4119415677851
470.488350220357
193.370800843464
482.42518710731
321.396446743653
392.432095154949
312.23466992955
269.23705470503
372.691327703287
300.708201499738
348.829880020436
338.035148558229
563.767957945511
-466.706372444942
-193.406302476596
312.527747218082
279.455940174777
165.063599591187
212.660840066414
-80.9787528995512
117.048802908481
262.071830349974
417.228747533518
496.885539536153
373.245799897108
666.101080864169
489.823928058382
647.798763031305
229.463408105466
556.834095319453
7.92680709573324
278.862349085994
136.335399409949
-84.6046672146622
383.684199993015
-102.545018835444
180.826733333499
156.193026579129
167.340010229775
405.070133533631
345.550845487498
-150.409481360943
108.520956138964
489.532423295965
633.580413343103
442.479845744016
239.487350929254
138.239539959328
151.30431756625
279.680523108511
361.170313443015
416.739501705844
654.910531858884
269.227844744655
-76.8407592870026
519.488064638615
483.129708078504
366.003012479568
191.796931041885
298.083255373223
61.8468605583221
411.902123362006
529.086533148311
345.142612692489
5.44154728275134
626.321871128301
201.934278155619
228.800868978666
370.920810975349
376.875413054851
502.463101679752
309.639861988511
461.697266970041
-170.587907739009
32.5372525953244
566.487993214167
299.663557642729
-317.386434495158
286.940830704014
335.248322173764
119.829330829014
348.402634493305
339.43346705924
533.060603546461
-367.238083130405
197.089065370836
615.303186537138
464.557590847919
382.451948922526
-203.130871714182
414.419162041064
200.353614686421
295.560758261447
422.0510861197
460.970601670484
-163.873912981917
378.233283744368
111.698486697562
235.747336309043
571.624161303496
56.9897693151106
492.359395184547
219.42746810829
788.652307970415
375.142019798661
523.637603907602
63.2032002004635
-72.3684471737452
-374.302012848948
374.259836304886
135.876444448877
342.16026382066
341.23114201613
367.723736459589
202.437657790873
711.266644295207
667.143948467427
275.113445684443
-356.021221759722
213.006481693623
180.296739400423
325.805105239036
304.832103866582
424.408069522002
150.271638596705
417.11807859082
514.610461346452
278.647311941873
303.399737250049
291.896812205447
-25.4596663853372
304.701284893879
362.189307622439
-23.6156545941267
236.397234557373
378.328951047675
484.532435865347
536.289505169709
196.1045649222
12.4327592304162
239.181367601082
407.878152776615
485.680600338264
-72.0380849838275
630.140662192607
536.765691304559
798.79091379101
392.063621404985
672.545920372926
623.913047133714
584.548149903996
368.126488700824
327.860884394402
383.938745032388
122.840229585148
-46.1992140116708
263.85657579916
336.798881465373
317.957500352921
5.76321705918235
-491.116143928237
30.8904556156922
183.197518935602
350.165325598162
597.606197776329
244.243068647123
578.259899482451
277.853260701668
425.418705881248
622.622522253114
-128.985544741015
272.251011556611
436.522989620649
14.3619685328449
-4.19047683280223
-218.629022313855
377.077910330387
365.595428319277
580.445092832404
275.490420076438
451.879251548258
493.160337547255
426.668090142881
591.526537311423
405.921133958225
519.363958917267
342.760541179454
201.182072742349
-308.741387513122
358.798249179265
386.982770637307
289.370541667111
522.215055268398
436.736217141955
238.630500155485
-156.991582100243
250.783542576155
299.802737837801
595.805331886577
693.933812301624
311.17560882924
231.898933243587
272.635445664513
581.91447026021
-114.953047536492
-72.2110777668913
378.673191743275
245.732389794357
469.506514936931
240.276672787724
436.582821903779
496.718413543784
13.1982933165509
228.793205757276
664.290850458156
393.888892915666
774.81310738494
312.756607377773
292.637589788634
237.539215698693
-110.471911921928
196.036918750018
394.44957882462
-274.58070273802
230.424543262196
-94.6543951363892
479.750104821707
