# Supplementary material for: CaV1 and CaV2 calcium channels mediate the release of distinct pools of synaptic vesicles
Source: eLife. 2023 Feb 23;12:e81407. doi: 10.7554/eLife.81407 (PMC10023163; doi:10.7554/eLife.81407)
Supplement: Figure 8—source data 1. [file elife-81407-fig8-data1.zip › Figure 8 - Source Data 1/unc-13short/5/3/cav1_to_unc13.csv]

174.366249883365
159.440137422233
-160.313122551534
-188.603765576272
-123.675704853156
-9.59436961837218
-130.169001045737
143.098454944637
32.9065336279245
-75.9174362463391
-85.9997575800435
119.592859293697
-100.216255135405
27.4106977776755
-14.8199256808957
-95.0756442187158
71.9989554751874
74.5857640956056
-117.53405925983
372.934393328171
-16.0766450587453
-266.317644049701
219.482047047128
-54.815711640711
85.3814053913247
-49.6631655128822
-57.8468509106697
98.5108969099783
178.069876484701
417.685174243536
165.957965040468
-15.4803471449841
86.9271860011595
350.229169605895
-117.222796317048
211.938399473758
-271.343598277987
-26.9441235981894
-6.59830853074345
252.98417400142
151.138227096493
221.103802212719
175.04887288282
182.623695705766
423.218397813129
250.569179579769
102.20029346024
242.229478829131
31.5623799311379
71.3293284471019
-9.66262649881901
41.2072409643215
201.546925010645
336.967737656792
438.182482777026
371.14028956889
-81.3954609340908
-121.193355864329
-20.256208494131
-32.1727053854456
131.330199820321
116.396644747767
153.23333625465
134.757433971165
87.5155057412285
133.090035341083
14.9454165245661
338.057446695258
16.389201107595
18.8141507473083
89.0196806766753
-110.636197225928
398.15912393396
-216.540809847191
-24.2219468871026
109.243933765994
-133.124710760379
207.739436453976
192.522400727492
114.209656395823
195.948935853979
28.0144754879802
64.6979724719049
34.7394592413948
-237.618281985247
143.58537620355
-159.470993697845
286.343555911916
-9.64344448377778
-31.6736185180234
32.4220478759889
-172.704219397632
289.228676016767
82.3256567382596
-164.1619341267
35.2053131499288
375.081108925008
-147.051914200756
-25.8357184446704
-203.472635088195
151.964790538049
-78.4666350892221
-217.456923493888
351.702556198679
-105.011869882286
-192.013945612372
-173.077131570789
164.558925283571
-268.185794541512
227.58110397115
-62.36526841251
49.805967250908
325.669707296467
513.737634970656
122.744097736417
22.3837913545467
298.966654064146
31.6052627896861
212.640083601776
-224.76395794663
-41.7280963057128
179.276600596952
69.7833936598599
240.713224472165
-111.012074724433
357.94624697417
-198.133632873784
206.847055357721
435.001505617494
-36.4171917313724
71.3903369615837
206.353744149657
106.905121721709
211.229886254045
43.7002660670496
-283.106689171751
-123.141784525073
-77.6327535757155
-8.51500950392438
71.4917783498422
64.3936571313088
160.207658744295
66.3465700087372
49.046208292606
113.239536207238
331.161635549697
-67.9134602897248
-185.100640680667
9.87545040200348
-165.596706621115
-94.8434019096894
9.73111544002859
172.966116604157
64.569756064333
38.6084896513676
74.1839428642179
221.73675044706
316.044641819976
261.157214222176
-29.8373437525679
-134.20350406869
174.013254791879
-4.36500801024886
-87.6340668231196
155.527616509461
-2.21593924307854
-93.2779041856083
318.795774390592
155.085845950221
261.161660571379
-48.7263524122245
-53.4521401410375
49.1220339517877
322.950009174884
-218.42504104785
33.2976454764103
-285.15405653728
93.076985375923
321.649287694361
89.6895706229889
128.99103867082
-171.46815392751
16.8407576789086
41.7544580933445
100.454767334639
-80.8622177150328
151.718382405741
-187.595680475964
145.152458543042
166.026222625199
-194.04913460716
-3.11049211415957
115.690415959823
-131.718541983862
16.8504257751356
-92.2803259493558
43.9504873359947
466.750578373994
-32.7458223728245
-189.079896589989
-6.16864230091778
149.06265944484
185.516997339008
45.0189445921569
-298.218931938146
2.84715329669234
106.327395032684
-143.898644584468
-29.1330616667674
56.3425650693844
334.955457714408
45.8799244425936
358.231445319519
90.4997073526774
393.337858626939
