# Supplementary material for: CaV1 and CaV2 calcium channels mediate the release of distinct pools of synaptic vesicles
Source: eLife. 2023 Feb 23;12:e81407. doi: 10.7554/eLife.81407 (PMC10023163; doi:10.7554/eLife.81407)
Supplement: Figure 8—source data 1. [file elife-81407-fig8-data1.zip › Figure 8 - Source Data 1/unc-13short/5/3/cav2_to_cav2(cav1).csv]

299.516300492309
65.1869053714363
381.543596341562
412.016988376541
137.463019407238
104.922477446084
434.392659351706
442.140301100773
410.698736826385
-20.3848715154563
114.266661259015
447.852498136152
437.620092222092
206.674408308529
-101.576603918822
138.910301720154
-71.0111937236688
69.6666018667711
29.4447472155807
69.0350178635454
56.6645381836352
-5.78096383574302
-150.482494664473
67.218292958969
28.2438592516937
96.8945348183806
143.881507765869
127.468294501876
168.819630404732
56.9898903611866
121.05316482411
139.521772089684
125.887435150849
-47.0690607970646
94.4907551772776
-6.20291467885909
-71.0814696368107
56.7928198295485
72.3852393838606
88.7459794874194
109.401204724772
26.6904819609481
30.9181068106664
1.89438292847444
33.5140432317221
-19.4521233970318
46.2691983794084
60.1468937346035
6.88643599139687
63.4707080869266
22.4655970131607
106.039553541334
91.8980043844967
0.754810497981452
27.455567404575
23.0528059306253
16.8006290146805
35.1382582663373
14.7597257571961
113.585973760351
70.4919723464154
-17.4531994844419
-0.0211273503045959
25.6527742184571
68.5740250701838
28.3012095453541
77.2104363647886
19.5228733351832
-38.9601643622409
2.30045442702067
24.0282581817519
-0.169674005755951
-15.274080166093
9.56093421413789
37.894622675718
61.3909286830822
88.7947217414476
69.0537957763136
156.155619489193
116.688333859011
30.2599664298796
43.9435555877026
63.268675520465
-17.3259542793239
36.3122151276184
79.2582881790058
83.5926312708143
34.0452500186639
59.9599322396716
-5.60243646687559
-24.1006403752144
-21.7291180984794
4.09549283855631
1.4856236159103
62.2603147290356
30.6852827165312
62.8473419981965
90.8491244053221
36.6020569355824
61.2840312228345
76.4807607668918
59.2687898629938
-73.5380756811574
18.065219060014
32.8750442407363
74.2849561500025
57.1619520041495
100.093448215635
93.2668479849472
46.0017913203574
101.618938976353
51.269354113414
1.13221802130283
81.9433395956257
51.6202913966972
-132.142719474738
91.7427855814858
64.3487112125313
77.8402300611597
35.0317736493926
58.9515039602193
25.2717482270473
57.4914180339074
86.4494302889889
65.2424584844994
79.939596470067
3.95396271389291
79.2608846619842
14.6204017682103
17.5107680151923
20.2273282764399
-39.502792369396
-23.2067766656273
-66.8830939083109
-132.754108941972
-76.9581619515429
53.5432318688236
-27.0743352850586
-45.9487583029804
-0.64548937314612
-88.3025565594708
-115.355406432856
-106.844191151999
-100.588942504186
15.5101232278903
-27.552433094017
-72.4551138424467
-146.269652479201
-78.5159089934932
-80.1223775154231
-61.9023148694905
-28.7306709166805
-103.235949848779
-141.403260958352
-176.851315549748
-25.6433407857585
-112.014452834901
-67.2976065594703
-60.0429067173372
-116.078455847262
-104.457377703939
-15.8035526640524
-117.562814959672
-78.3746283383862
8.75067314644184
-18.2931487481019
-81.570466268342
-110.474106242171
-73.9655031898201
-75.8126010992273
-71.9741143269675
-59.6627928832932
-128.43431840274
-146.745586228324
-108.421131935547
-70.4265232578509
-95.836872957394
-99.2499906051817
-144.012405240395
-108.881669809758
-6.44009058287702
-31.3962468362188
-132.017417785348
-202.877235084701
-151.720647949904
-143.434709229514
-126.411953864414
-64.0836872596465
-38.2780421186017
-97.3634046442348
-104.561358807463
-166.196276899873
-50.0472658081035
-108.68458657203
-78.0705194687562
-92.7335609445854
-45.7923938702552
-73.0447757128513
-77.3432789242033
61.337331264087
-106.061245854664
-93.2465897677557
-73.9287446531944
-125.215277582569
-92.2094711705631
-57.8652177003532
-122.082807626783
-180.038524666019
-92.2505480369346
-144.424243158581
-37.5182576356347
-63.8649380807747
-100.947166339705
61.4839613851491
-81.3208509778669
-142.161347062613
-42.9775894025624
-9.50386267838439
16.4469284724764
-17.8187519480452
-23.9846982724503
4.56872054083578
-79.6400015084564
-92.0664686686832
-175.269143681982
-35.7759117344285
-19.5692296679354
-90.1783359687524
-1.82146530613863
-67.9280420168107
-29.4036458276823
-76.4980907305162
-18.8482816856231
30.8955977693386
-52.1926486221964
-72.0342371834431
-27.4596146594104
-97.6688684814035
-48.8637019875532
-66.9088854356942
-12.7457590893737
4.72277906392992
16.3672420790008
-107.808151709367
21.7213356047068
-37.8047185305986
63.3325854816485
-61.2103409045085
-179.112849804427
10.9205003661882
3.41609913777211
-75.22349294987
-80.7851406996015
-101.453902600633
-43.7526200648426
12.4569072424347
-112.977407668237
-82.4020244538406
21.3585987518218
-74.1994750799386
-141.226326292539
-11.5246462476844
90.9532463865889
9.09591269232078
