# Supplementary material for: CaV1 and CaV2 calcium channels mediate the release of distinct pools of synaptic vesicles
Source: eLife. 2023 Feb 23;12:e81407. doi: 10.7554/eLife.81407 (PMC10023163; doi:10.7554/eLife.81407)
Supplement: Figure 8—source data 1. [file elife-81407-fig8-data1.zip › Figure 8 - Source Data 1/unc-13short/5/3/cav2_to_cav2(unc13).csv]

286.831971157151
80.8894678001052
382.592873534393
418.973494891983
62.7575200849733
22.5621695370446
432.936848858322
434.974866217244
395.927490376896
11.2560831611718
11.4388984381276
444.637350313167
426.323644756774
187.311446366404
-88.7548016814999
65.8811375514633
-41.6694679266711
45.3567652365182
32.3620778348723
75.2959356566007
62.2410513521518
3.31518723349109
-118.861111704642
14.7770570164994
31.5394712243306
31.5372417642084
65.3825441635872
42.2085747136498
149.289244205467
48.6132645049183
36.7738319527944
63.0481758336773
38.2190260257103
-30.5527375826478
1.6687126847919
19.5438867294451
-84.0007403652307
-2.07192979669162
-7.83254973637486
-4.12206514442551
12.0286536587391
-33.3354467808385
-36.4530730582392
-61.2915180974178
-31.4088285746493
-21.8859819263143
10.8444999314979
38.7674440354076
8.92345125199245
42.0979651950456
-1.06499733414785
66.1516369481888
32.5265525247687
-62.948236027798
18.2825036033009
-40.2430721916953
-42.7790467972354
14.2516893853663
-1.36058101281196
100.462714024352
7.16969917605275
-3.86368488437802
0.672570138067385
-33.0621264663441
87.0964876674898
38.3226552008109
41.9872938465287
-39.0522070703864
-45.300919477635
-26.34114917843
5.91974572261643
3.72922115744041
-16.5161640459355
-6.66905079193566
-21.6511183908497
12.8346621863529
98.2170038141212
-0.480627946344612
142.525720769876
78.6127833728387
33.776045671626
55.1637990355503
55.0940837195485
-83.5024066597525
-26.898734623941
46.9625798714733
28.4111192207947
24.2355447605314
54.0719643148968
-14.1387532812896
-83.7173265902584
-23.5714550485754
34.2455585877015
-1.06967476081081
27.3232102649508
51.7536362749433
67.7828128017845
93.2104217558935
43.1333635940009
60.5352215576622
51.1847689341612
64.9652383463563
-43.4058453402558
36.2440593721331
53.5132897608182
81.0877130312329
70.2304226347205
89.4320473118951
105.098234168314
44.1286688993187
121.800705960241
86.1065778940156
25.2087337431822
92.486503747723
55.0396700863512
-104.544252708403
88.4665462989906
80.2852389150303
87.118814745374
34.3277605361418
75.5405965337686
49.2453205654128
64.5834679602649
96.6883833335287
85.6822130609962
97.7792572609414
24.9822652637067
85.9107345379834
39.5355999924122
39.2837029649436
40.7106210524162
-41.2671150666265
-26.4799223232694
-66.6140980288528
-116.963900354063
-81.9007916745741
63.7923225667109
-4.75303004051602
-28.2293628884363
23.4279330630525
-76.4353579767539
-96.8750964191222
-76.4227802012938
-97.1509825365556
9.19582965138579
-25.1386549080944
-73.8770161772864
-132.25525291628
-62.8953675661851
-44.6551765510703
-62.3549275176374
-26.9024245639921
-103.279481692416
-123.750251506166
-149.282635638328
-8.09357025197824
-95.4523416970205
-51.1654629793611
-64.150122994015
-88.7862460121523
-83.358287690151
-26.1080647994731
-118.407712967237
-44.8902549333561
4.02919237936294
17.5604532749294
-72.2332070177199
-86.1274053008619
-62.2376925524859
-59.2512001173909
-54.8437868673154
-51.8301314553009
-114.875427059595
-126.500209214613
-106.870958138108
-69.1158265240774
-95.7428939839319
-56.8863046703573
-149.929393264812
-98.6760885877757
10.7405659344895
-27.9117471027948
-119.532938826525
-166.019058201695
-143.605020443914
-141.037001758874
-100.000945229536
-29.1388236525745
-32.0524437710501
-98.2147001983831
-111.536041510253
-143.131962789454
-44.3674645360315
-84.6200500028881
-44.3751203569354
-100.785383796589
-44.5450042173416
-43.3973062304667
-73.5066571056977
85.8915915220568
-101.963465842686
-60.7731811008325
-78.9455008820714
-99.6192456364588
-58.0004310723853
-54.6428110175093
-120.655191379077
-170.607636839484
-73.3579727223932
-143.504503021921
-21.4875529912442
-36.6342075529792
-66.5059044359496
85.8492145416876
-47.0273148597389
-105.836397456527
-42.5266659094796
21.6759455730844
34.5417086105062
2.34075774919802
-0.169769430214728
14.7630601330202
-54.1197693809536
-46.8781231264747
-150.825615518657
-10.0131727621228
5.26154993629098
-58.5258796715407
40.2649068210867
-38.4470829895872
-11.1846136872355
-68.8092040061674
16.5344300793058
42.108832139249
-23.1173044333154
-45.0633008818859
3.57539248152352
-67.6968002342346
-25.289634976969
-35.3627329581595
2.22479034702883
-6.27536845271425
27.5635055727016
-78.6486276665873
43.917974056094
-21.178105463965
91.0597677302994
-32.4876669971036
-140.92264570977
40.6734508225054
18.3113690763112
-59.6369214898023
-65.2294810412313
-66.8981186319743
-18.8365147743934
24.4024923345441
-74.5327173216592
-53.7300734245564
38.6291715291936
-55.8488162535523
-119.110112929722
2.38815940998393
118.918675222119
26.2398996075844
