# Supplementary material for: CaV1 and CaV2 calcium channels mediate the release of distinct pools of synaptic vesicles
Source: eLife. 2023 Feb 23;12:e81407. doi: 10.7554/eLife.81407 (PMC10023163; doi:10.7554/eLife.81407)
Supplement: Figure 8—source data 1. [file elife-81407-fig8-data1.zip › Figure 8 - Source Data 1/unc-13short/5/3/unc13_to_cav1.csv]

-292.80347426872
87.6753845239673
261.789070864095
194.821962792246
97.4585895786931
258.188885975429
186.072581037379
-2.6783400621789
56.3851544187301
-87.1661139335565
-276.008385332107
86.8506045198301
190.304099928955
44.4373349871876
165.335097920834
57.7722847520918
220.03624389695
39.8049424825167
277.068652787606
104.489341135686
26.312799261389
11.147195245554
74.4202548626754
262.644133793494
170.410427887947
115.26060738372
206.537097141162
144.558008530747
-68.6570180768722
95.1078227839225
51.4378520699966
83.7795307532451
112.781640815878
341.433918955474
282.507985551109
-4.96152552345848
206.827426404206
46.0855955863954
-376.228135013715
158.241625592277
278.938400876346
207.454137304741
182.853001133147
-49.7906628354303
43.8499463405533
93.270074454078
-18.1796876851731
251.706595352979
-123.418834001995
-256.306454538568
-91.5514546193963
-249.314425908475
201.238992004468
167.517212200479
-466.268217808785
-190.261043771745
45.4030782474829
-309.498897509955
4.38449431656591
-97.9101609362524
355.938317109801
394.950424614288
266.585349099985
259.461435201849
219.521634083357
-352.225625127961
-11.8694651581864
255.276235960217
-177.518214715956
248.860677297902
164.287394489037
-391.255276365948
124.823920874134
126.51946526643
151.992943554847
439.352839810731
315.984043265629
446.591689950002
-106.634229178248
-97.9386385526177
-139.320769612524
242.982315548679
-21.7826156217079
-41.6553450491574
209.841191475578
154.441523033158
366.485077624968
160.706204169005
34.3321425343438
-159.912831131546
155.245035544061
-16.0152273761232
258.924375831664
168.408384212639
127.198214686012
298.466871642392
103.32603183513
-29.5715845821906
268.029076298117
168.989574823445
303.274345909306
-138.485050247331
163.917352301136
96.535312081307
213.26440997094
174.913151522063
8.50587701990935
-327.561328469549
17.6114843542564
279.682970921258
291.014917334613
362.007198942521
261.354548648895
-297.792284112687
-193.22676388879
-149.5802174582
-53.8011552076359
167.050814258924
92.2168409423703
-361.085014637398
359.915207659273
-26.2301918395488
220.094887161225
161.684331333372
-400.077118015441
56.3536625190136
157.146757604092
-313.788023747678
93.8076234868731
231.837780321589
-20.3573933295957
53.0258689031552
-239.836798747216
166.986527707011
209.456342638859
-129.420691515761
252.12992455164
157.842068351676
131.562190932606
212.789066259487
-71.8499666433163
294.819833566644
-88.153709689791
217.047695765223
234.997152852903
-66.9449153710593
-220.129164970937
55.3976463019035
186.237625949198
427.235090789547
-221.252689616935
28.9417274443476
33.4183713647344
-184.540261615591
-462.232987047099
132.57823020035
142.116293591762
-479.017249476958
-110.232598988345
350.257045248596
130.152816575983
-221.984921789005
184.784075025009
-51.4652237541322
33.6252185504536
-245.650889192388
-103.62011440702
-153.561084343251
-89.3631052942201
127.89388212985
-78.9139609946569
253.547824348748
-407.440884653372
277.755962478735
157.55971435748
18.1561622970312
106.05678545227
211.596303977324
-407.119473677565
-230.074231184999
140.733058005473
327.615867801551
152.101124107114
-13.585977951645
118.612065888523
373.960232617758
32.4789784370778
247.287560891587
-117.624444102353
129.697543660544
-74.3864081417314
144.214597790276
105.046697826982
261.556444618787
-274.688428126556
132.618915606114
146.839933552006
-496.80473046008
-482.890638640582
49.4020768393675
151.758133476768
90.5614000772612
-200.240014090529
273.543302174949
-275.212696332488
-186.961803178287
-306.265779053751
-26.7356619228631
62.9551951963322
303.118013884388
87.8017072570228
218.990426658275
-282.503151943018
373.326850653277
465.973800565619
297.005538815095
284.493132303573
195.259413939663
2.98143745176458
133.510516881501
136.394194314973
214.188594226576
132.528509932858
135.546149992671
-192.882808257516
341.357570364677
102.82563015728
142.500837088148
-185.298962652719
-462.082125363131
-19.0436403423519
302.719608342985
-227.399652848155
-376.248775520713
361.546403538208
217.253129785935
-55.2515745711189
202.182498832542
73.8181562500931
356.719451069021
-201.683782104841
58.9632198977361
272.771576298571
167.35214015828
-73.769856452458
274.746080206132
232.634954239263
163.490181383033
237.453328349978
-19.937801686111
112.446471386613
