# Supplementary material for: CaV1 and CaV2 calcium channels mediate the release of distinct pools of synaptic vesicles
Source: eLife. 2023 Feb 23;12:e81407. doi: 10.7554/eLife.81407 (PMC10023163; doi:10.7554/eLife.81407)
Supplement: Figure 8—source data 1. [file elife-81407-fig8-data1.zip › Figure 8 - Source Data 1/unc-13short/5/3/unc13_to_cav2.csv]

547.759289626478
393.975325259458
-54.1268651640494
-15.2345839387654
190.491480165629
293.060912475486
221.761770785693
540.220283784494
258.779284102815
383.926177140089
253.145239195068
304.90631759853
165.958139946049
398.945899717097
213.683692932236
158.701219070104
126.273514933413
317.502444654074
315.588776958572
547.109701383191
479.125734962587
93.7019250761095
574.128913869887
-312.764240568742
483.265622598643
394.635784430548
492.875063350208
285.941264668343
516.006768828638
307.499903169928
559.491632220841
-286.824829397539
-217.852989790601
470.10098065157
212.053919516324
391.070623913334
283.517004948384
280.638109453042
245.176206074559
602.277523764444
576.096978940181
-60.1723362369285
350.526412097493
451.183155387327
596.961465601764
380.297868019206
344.103599813652
530.91513808439
506.167336985016
-158.127712541829
187.486616726464
317.795864058198
223.624148919878
463.701016326244
552.238443976761
422.226413650595
317.105773745609
280.50909232196
406.112753692312
127.514278349263
302.067324575612
182.04131389915
320.557474513344
319.782026507561
279.494601892873
380.594509869499
276.01965410599
523.314564054865
136.255944273224
301.095013794346
370.587083451139
363.093747460745
555.190524749867
50.4524741572422
266.70110434392
413.164811813816
150.983246883519
533.399614733158
482.730745625411
360.961597690084
339.497591090996
521.993290795663
154.813255522857
42.3984612742679
268.892319952934
476.479039193449
-6.07689679886062
369.128744002757
349.573977223868
292.898239543872
175.340006591194
119.292259244679
517.84195792046
368.865808763976
515.048844660416
211.223196930265
650.941296798255
426.010172607499
486.766496108472
-101.29806197023
197.569460762412
-20.4377964113828
389.96336034241
659.198270571263
142.735691417589
558.261691693513
415.911121842022
427.890027761927
506.753806565677
655.472367304044
440.572452693928
-188.415718900318
667.192431553422
184.983208920889
456.478355979185
308.983473205821
576.697380282772
288.446714884494
479.784476699084
271.009877810802
407.993753225859
358.464674784887
424.130509806118
447.504507215361
266.565535395044
438.139535831848
457.792531730391
309.325351554462
480.656442689333
-383.28255251155
202.254631057385
469.391297235439
326.727890126993
-170.172957362731
259.056727666635
-156.713033527236
280.199621197009
427.189232333172
406.006451376879
-212.503811754521
-32.7269182987566
450.45232886854
301.295192410786
325.618493434473
-174.077613231628
437.829643304458
448.60742712667
472.235813737565
324.233015131806
302.168239694371
207.457165908836
159.73520832004
38.1527703375723
358.741105272622
-145.866862721989
285.045126630184
410.541588973549
640.098971893696
384.504752411387
147.215456211654
342.502712004758
-182.845410546253
252.348137013034
344.956484293891
308.793488999914
394.75752492732
156.668084805564
659.427017590007
556.039478117826
225.889965039076
503.693231621328
-292.005153535634
221.490039698461
587.984748248857
458.670736945258
326.008979912902
-349.375102785749
356.760284448421
523.141145263111
327.663256480073
306.148400860209
614.004663851912
211.249109230541
348.343050789799
166.792503501014
250.772817714331
213.157888744161
119.843844321998
252.240412125915
363.372834894441
100.416253427802
332.522581814183
-178.455493562529
320.662321740281
351.722984499889
318.594299508732
324.832101348102
-44.5128504915774
428.322282660742
45.1559871242644
177.594567768459
-230.848118836691
-200.607136576229
336.012998091415
345.773862180133
423.364787873054
39.3395684760053
144.557778497652
-21.3655085673945
295.567186986342
527.441240133969
347.745102349285
651.27033134567
501.607803530516
430.852157007967
