# Supplementary material for: CaV1 and CaV2 calcium channels mediate the release of distinct pools of synaptic vesicles
Source: eLife. 2023 Feb 23;12:e81407. doi: 10.7554/eLife.81407 (PMC10023163; doi:10.7554/eLife.81407)
Supplement: Figure 8—source data 1. [file elife-81407-fig8-data1.zip › Figure 8 - Source Data 1/unc-13short/5/3/unc13_to_unc13(cav1).csv]

353.051168368404
-27.4276904242834
-201.541376764411
-134.574268692562
-37.2108954790092
-197.941191875745
-125.824886937695
62.9260341618628
3.86253968095389
147.41380803324
336.256079431791
-26.6029104201461
-130.056405829271
15.8103591124964
-105.08740382115
2.47540934759218
-159.788549797266
20.4427516171672
-216.820958687922
-44.2416470360022
33.9348948382949
49.1004988541299
-14.1725607629915
-202.39643969381
-110.162733788263
-55.0129132840357
-146.289403041478
-84.3103144310635
128.904712176556
-34.8601286842386
8.80984202968739
-23.5318366535612
-52.5339467161939
-281.18622485579
-222.260291451425
65.2092196231424
-146.579732304522
14.1620985132886
436.475829113399
-97.9939314925932
-218.690706776662
-147.206443205057
-122.605307033463
110.038356935114
16.3977477591307
-33.022380354394
78.4273817848571
-191.458901253295
183.666528101679
316.554148638252
151.79914871908
309.562120008159
-140.991297904784
-107.269518100795
526.515911908469
250.508737871429
14.8446158522011
369.746591609639
55.863199783118
158.157855035936
-295.690623010117
-334.702730514604
-206.337655000301
-199.213741102165
-159.273939983673
412.473319227645
72.1171592578703
-195.028541860534
237.76590881564
-188.612983198218
-104.039700389353
451.502970465632
-64.5762267744503
-66.2717711667465
-91.7452494551635
-379.105145711047
-255.736349165945
-386.343995850318
166.881923277931
158.186332652302
199.568463712208
-182.734621448995
82.0303097213919
101.903039148841
-149.593497375894
-94.1938289334739
-306.237383525284
-100.458510069321
25.9155515653401
220.16052523123
-94.9973414443775
76.2629214758072
-198.67668173198
-108.160690112955
-66.9505205863279
-238.219177542708
-43.0783377354464
89.8192786818745
-207.781382198433
-108.741880723761
-243.026651809622
198.732744347015
-103.669658201452
-36.287617981623
-153.016715871256
-114.665457422379
51.7418170797746
387.809022569233
42.6362097454275
-219.435276821574
-230.767223234929
-301.759504842837
-201.106854549211
358.039978212371
253.474457988474
209.827911557884
114.04884930732
-106.80312015924
-31.9691468426863
421.332708737082
-299.667513559589
86.4778859392327
-159.847193061541
-101.436637233688
460.324812115125
3.89403158067034
-96.8990635044083
374.035717847362
-33.5599293871892
-171.590086221905
80.6050874292796
7.2218251965287
300.0844928469
-106.738833607327
-149.208648539176
189.668385615445
-191.882230451956
-97.5943742519921
-71.3144968329216
-152.541372159803
132.097660743
-234.57213946696
148.401403789475
-156.800001665539
-174.749458753219
127.192609470743
280.376859070621
4.85004779778046
-125.989931849514
-366.987396689863
281.500383716619
31.3059666553363
26.8293227349495
244.787955715275
522.480681146782
-72.330536100666
-81.8685994920779
539.264943576642
170.480293088029
-290.009351148912
-69.9051224762989
282.232615888689
-124.536380925325
111.712917853816
26.6224755492303
305.898583292072
163.867808506704
213.808778442935
149.610799393904
-67.6461880301658
139.161655094341
-193.300130249064
467.688578753056
-217.508268379052
-97.3120202577957
42.0915318026528
-45.8090913525857
-151.34860987764
467.367167777249
290.321925284683
-80.4853639057892
-267.368173701867
-91.8534300074298
73.8336720513289
-58.364371788839
-313.712538518074
27.7687156626062
-187.039866791903
177.872138202037
-69.4498495608605
134.634102241415
-83.9669036905925
-44.7990037272984
-201.308750519103
334.93612222624
-72.3712215064297
-86.5922394523222
557.052424559764
543.138332740265
10.8456172603164
-91.5104393770844
-30.3137059775772
260.487708190213
-213.295608075265
335.460390432172
247.209497277971
366.513473153434
86.983356022547
-2.70750109664823
-242.870319784704
-27.5540131573389
-158.742732558591
342.750846042702
-313.079156553593
-405.726106465935
-236.757844715411
-224.245438203889
-135.011719839979
57.2662566479194
-73.2628227818168
-76.1465002152891
-153.940900126892
-72.2808158331736
-75.2984558929875
253.1305023572
-281.109876264994
-42.5779360575962
-82.2531429884639
245.546656752403
522.329819462815
79.2913344420358
-242.471914243301
287.647346947839
436.496469620397
-301.298709438524
-157.005435686251
115.499268670803
-141.934804732858
-13.5704621504092
-296.471756969338
261.931476204525
1.28447420194789
-212.523882198887
-107.104446058596
134.017550552142
-214.498386106448
-172.387260139579
-103.242487283349
-177.205634250294
80.185495785795
-52.1987772869288
