# Supplementary material for: CaV1 and CaV2 calcium channels mediate the release of distinct pools of synaptic vesicles
Source: eLife. 2023 Feb 23;12:e81407. doi: 10.7554/eLife.81407 (PMC10023163; doi:10.7554/eLife.81407)
Supplement: Figure 8—source data 1. [file elife-81407-fig8-data1.zip › Figure 8 - Source Data 1/unc-13short/5/4.csv]

image-ID	cycle	z-step	frame	accum	photon-count	photon-count11	photon-count12	photon-count21	photon-count22	psfx	psfy	psfz	psf-photon-count	x	y	z	stdev	amp	background11	background12	background21	background22	maxResidualSlope	chisq	log-likelihood	accuracy	llr	time-point	precisionx	precisiony	precisionz	vis-probe
6	0	0	6	1	546.648	277.303	269.345	0	0	41.8502	8.38012	207.301	676.348	9824.49	12648.4	-207.301	0	22.4155	5.74497	8.28279	0	0	0.295947	171.449	-529.895	9.96483	391.321	0	16.9851	16.6279	55.0467	0
9	0	0	9	1	507.477	269.279	238.198	0	0	49.8323	-18.3378	188.702	598.375	9816.51	12575.5	-188.702	0	19.7188	6.04896	8.0555	0	0	0.360353	288.207	-584.268	10.8286	375.99	0	18.5604	18.4199	60.2753	0
17	0	0	17	1	786.475	347.894	438.581	0	0	26.2036	2.95051	150.597	982.262	9840.14	12554.2	-150.597	0	31.8555	7.0783	9.60058	0	0	0.612037	184.978	-553.788	6.81133	557.039	0	12.9966	12.7996	42.8967	0
19	0	0	19	1	534.226	288.16	246.066	0	0	7.17517	30.946	215.258	544.991	9859.17	12625.9	-215.258	0	18.2192	7.04074	8.2351	0	0	0.463015	241.548	-569.421	10.3258	296.12	0	20.9695	20.3163	66.3435	0
22	0	0	22	1	642.125	309.886	332.239	0	0	71.5869	54.9327	169.035	726.846	9794.75	12601.9	-169.035	0	23.4484	7.12628	8.6426	0	0	0.623206	241.586	-579.765	8.45703	454.005	0	16.4408	16.2112	53.7019	0
25	0	0	25	1	771.192	408.106	363.086	0	0	5.13725	-26.416	174.72	993.624	9861.2	12583.6	-174.72	0	32.8829	6.2428	7.85464	0	0	0.672886	262.37	-586.84	6.86952	578.935	0	12.4727	12.2264	40.9544	0
27	0	0	27	1	650.367	306.438	343.93	0	0	-7.86005	41.9757	170.227	724.811	9874.2	12614.8	-170.227	0	23.7646	7.18365	9.66196	0	0	0.947906	198.763	-556.432	8.38806	348.672	0	16.8388	16.2764	54.1291	0
28	0	0	28	1	776.561	367.121	409.441	0	0	17.452	-3.89681	191.823	857.883	9749.23	12660.7	-191.823	0	28.3995	6.78146	8.86229	0	0	0.64644	306.331	-604.421	6.87115	548.516	0	14.2939	14.085	46.6846	0
31	0	0	31	1	874.477	453.206	421.271	0	0	-12.1781	43.7093	184.242	1047.33	9778.86	12712.8	-184.242	0	34.5959	7.1434	9.31547	0	0	0.995259	269.768	-600.999	6.07015	563.756	0	12.5433	12.0935	40.8931	0
33	0	0	33	1	869.554	432.521	437.033	0	0	79.2266	44.071	172.896	1044.18	9787.11	12712.4	-172.896	0	33.7453	6.93632	8.88542	0	0	0.584955	194.414	-560.136	6.08994	598.784	0	12.4683	12.1382	41.0012	0
39	0	0	39	1	674.761	333.853	340.908	0	0	54.3955	-4.15163	142.666	909.396	9811.95	12661	-142.666	0	29.3115	6.7428	7.78276	0	0	0.416057	237.804	-573.597	7.95494	514.945	0	13.4749	13.2248	44.697	0
40	0	0	40	1	504.877	215.585	289.292	0	0	17.0393	-17.2232	153.506	554.664	9849.3	12674	-153.506	0	18.112	7.44	8.79781	0	0	0.291805	183.205	-540.42	11.0743	279.295	0	20.7899	20.1775	66.6095	0
42	0	0	42	1	736.702	349.209	387.493	0	0	17.8986	-18.9131	102.053	761.256	9848.44	12675.7	-102.053	0	24.4492	6.8736	7.9566	0	0	0.371923	253.822	-577.985	7.24609	432.449	0	15.5769	15.1246	51.8015	0
47	0	0	47	1	671.226	326.685	344.541	0	0	55.2399	40.497	149.52	548.898	10010.4	12815.6	-149.52	0	17.6227	7.43252	10.7039	0	0	0.448855	218.671	-560.109	8.15752	281.707	0	21.4239	21.2593	71.4911	0
48	0	0	48	1	520.034	207.094	312.94	0	0	72.8336	58.781	122.241	442.359	9992.83	12797.4	-122.241	0	14.022	7.8209	9.56621	0	0	0.301347	226.156	-562.49	10.8009	260.203	0	25.6562	25.3729	85.1717	0
57	0	0	57	1	596.297	312.393	283.904	0	0	45.7075	96.0791	204.486	558.915	9820.63	12560.7	-204.486	0	18.3873	5.17766	7.49227	0	0	0.425051	314.121	-574.164	8.98108	411.848	0	19.2333	19.0113	62.5169	0
61	0	0	61	1	490.321	217.928	272.393	0	0	8.23474	-31.4555	96.1658	547.981	9858.11	12688.3	-96.1658	0	17.6619	6.19832	7.91162	0	0	0.355994	229.566	-552.262	11.2529	316.223	0	20.1411	19.4468	65.9547	0
68	0	0	68	1	568.011	250.547	317.464	0	0	18.1231	22.1126	-10.4889	677.653	9848.22	12634.7	10.4889	0	21.1935	6.38606	6.8956	0	0	0.340998	237.138	-557.388	9.52041	431.361	0	16.5116	16.1307	57.9941	0
69	0	0	69	1	464.131	175.401	288.73	0	0	27.5525	-16.5903	107.075	533.842	9838.79	12673.4	-107.075	0	17.1284	6.86237	7.53611	0	0	0.334466	274.307	-568.838	11.9982	312.265	0	20.616	20.0648	67.8999	0
116	0	0	116	1	548.599	257.49	291.108	0	0	31.9934	-41.3133	5.83479	576.001	9934.01	12598.5	-5.83479	0	18.2376	5.55837	7.16033	0	0	0.121399	268.202	-569.316	9.84318	377.952	0	18.4272	18.1697	63.0686	0
117	0	0	117	1	443.711	164.274	279.438	0	0	7.22615	-44.3685	-74.3207	568.577	9859.11	12601.5	74.3207	0	18.2293	4.93597	6.84407	0	0	0.302508	248.655	-561.058	12.3223	317.125	0	18.4656	18.2134	63.6304	0
133	0	0	133	1	501.841	193.273	308.567	0	0	73.1259	27.686	83.9945	532.219	10391.2	12728.8	-83.9945	0	16.7343	6.35288	7.2442	0	0	0.262591	206.532	-538.969	10.9303	337.983	0	20.2539	19.4881	66.6508	0
143	0	0	143	1	483.165	256.659	226.506	0	0	7.00301	-22.5236	243.821	564.196	9859.34	12579.7	-243.821	0	19.3458	4.88159	6.31569	0	0	0.359656	227.642	-539.09	11.1755	1	0	18.6863	18.3274	60.1756	0
148	0	0	148	1	518.331	196.786	321.546	0	0	65.8109	-7.30168	72.8879	509.615	10199.2	12564.5	-72.8879	0	16.0851	5.94289	8.31258	0	0	0.261938	265.751	-575.251	10.5859	333.95	0	21.0061	20.7158	69.7988	0
153	0	0	153	1	482.114	256.209	225.905	0	0	41.2119	-55.4833	235.685	425.077	10323.4	12712.3	-235.685	0	14.5214	5.49058	7.1845	0	0	0.164014	293.986	-583.029	11.3345	418.002	0	24.1362	23.5635	75.8382	0
166	0	0	166	1	359.337	185.389	173.948	0	0	-39.2744	95.0451	354.392	401.321	10304.3	12761.1	-354.392	0	14.9592	4.72787	5.85801	0	0	0.390078	247.641	-539.025	15.3975	1	0	25.2295	24.4078	86.6002	0
170	0	0	170	1	372.974	169.184	203.79	0	0	97.6714	-29.4672	248.241	243.378	10267	12785.9	-248.241	0	8.27083	4.67018	6.37548	0	0	0.125683	207.501	-523.771	14.8327	293.598	0	38.3843	36.8735	118.804	0
175	0	0	175	1	412.461	163.616	248.845	0	0	14.4133	82.8795	39.5116	455.758	9752.27	12573.9	-39.5116	0	14.2499	4.15374	5.11579	0	0	0.503976	211.209	-519.613	13.0589	345.461	0	20.8973	20.4747	72.2002	0
182	0	0	182	1	487.902	221.229	266.673	0	0	90.1999	29.0369	99.4215	512.287	9776.14	12627.8	-99.4215	0	16.1537	4.82424	6.83669	0	0	0.392953	269.592	-569.386	11.0912	398.111	0	20.049	19.8473	72.3963	0
183	0	0	183	1	565.452	235.438	330.013	0	0	78.7937	2.27186	9.85096	591.735	9787.55	12554.9	-9.85096	0	18.4378	5.54126	6.29274	0	0	0.257714	210.158	-537.181	9.47086	402.222	0	17.7534	17.5141	62.6101	0
185	0	0	185	1	508.006	217.345	290.661	0	0	29.0294	27.4407	3.88063	578.806	9837.31	12529.7	-3.88063	0	18.0577	4.53794	6.01601	0	0	0.498533	228.83	-550.103	10.5287	426.157	0	17.6739	17.3214	61.3107	0
187	0	0	187	1	545.604	229.715	315.89	0	0	23.4443	42.7647	87.6288	541.241	9743.24	12614.1	-87.6288	0	17.1211	4.41718	6.00496	0	0	0.38854	198.486	-519.952	9.73765	365.794	0	18.6839	18.3605	63.0531	0
190	0	0	190	1	494.963	172.41	322.553	0	0	64.8179	5.54058	22.1887	531.67	9801.52	12551.6	-22.1887	0	16.5925	4.73544	5.82118	0	0	0.292848	253.46	-544.807	10.8337	386.148	0	18.8681	18.6094	65.8342	0
191	0	0	191	1	536.574	250.499	286.075	0	0	60.2351	-8.59352	185.803	617.938	9806.11	12565.8	-185.803	0	20.2684	4.44322	6.29376	0	0	0.117453	265.298	-574.535	9.93428	478.161	0	16.9473	16.8529	55.6282	0
200	0	0	200	1	457.812	198.05	259.762	0	0	7.10153	-13.9495	68.4528	503.412	9759.58	12571.1	-68.4528	0	16.049	4.7907	5.77203	0	0	0.353701	176.934	-507.724	11.7939	343.178	0	19.6928	19.3665	67.1279	0
201	0	0	201	1	477.53	224.716	252.815	0	0	-26.2413	68.0065	120.646	651.503	9892.58	12588.8	-120.646	0	21.0456	4.38456	4.59001	0	0	0.572739	299.908	-562.787	11.1218	1	0	15.7798	15.2358	52.3576	0
208	0	0	208	1	252.802	144.63	108.172	0	0	40.7212	51.3247	297.821	236.472	10323.9	12804.8	-297.821	0	8.26636	4.43887	6.33962	0	0	0.174784	194.406	-514.756	22.9457	281.403	0	39.5388	37.6788	127.645	0
253	0	0	253	1	478.696	194.856	283.839	0	0	72.938	43.2166	-30.2538	439.649	9793.4	12513.9	30.2538	0	13.617	4.43221	5.46199	0	0	0.295859	257.848	-561.19	11.1728	442.086	0	21.7564	21.3625	76.2963	0
257	0	0	257	1	505.131	268.006	237.125	0	0	40.1445	-4.89213	196.673	560.877	9826.2	12562.1	-196.673	0	18.5333	4.99782	6.22639	0	0	0.471456	254.562	-559.863	10.652	394.9	0	18.5887	18.4116	60.3391	0
258	0	0	258	1	595.666	252.484	343.181	0	0	-15.8474	98.6162	-71.486	635.232	9882.19	12558.2	71.486	0	20.0002	4.24095	5.02423	0	0	0.634368	274.689	-560.386	8.79938	547.191	0	16.111	15.7635	56.5938	0
259	0	0	259	1	483.515	241.475	242.04	0	0	1.49568	96.572	212.042	520.622	9864.84	12560.2	-212.042	0	17.3599	4.35822	6.43122	0	0	0.698759	225.478	-541.917	11.12	379.193	0	19.6974	19.1839	63.5034	0
268	0	0	268	1	464.978	226.636	238.342	0	0	-0.145671	29.7287	99.8967	481.648	9866.49	12527.4	-99.8967	0	15.3921	4.08848	5.27453	0	0	0.336445	251.25	-541.471	11.4759	370.301	0	19.9627	19.4563	66.2985	0
286	0	0	286	1	333.78	158.136	175.645	0	0	62.4286	24.0444	63.5247	275.107	9903.57	12632.8	-63.5247	0	8.62066	4.44116	5.37336	0	0	0.174437	254.57	-534.541	16.5752	306.167	0	32.6629	31.7984	107.927	0
316	0	0	316	1	406.383	175.856	230.526	0	0	22.6278	57.7455	-49.3868	395.828	9843.71	12599.1	49.3868	0	12.3408	4.0464	5.1201	0	0	0.266389	269.851	-561.253	13.2568	355.694	0	23.5204	23.0969	81.7659	0
319	0	0	319	1	343.95	166.69	177.26	0	0	67.6551	52.4187	158.195	261.737	9798.69	12604.4	-158.195	0	8.41111	4.11701	5.75793	0	0	0.140132	195.945	-511.451	16.0261	275.551	0	34.0439	33.6174	109.396	0
335	0	0	335	1	373.998	189.057	184.941	0	0	63.647	39.5155	158.976	318.429	9802.69	12617.3	-158.976	0	10.2512	3.48947	4.99285	0	0	0.213504	183.538	-497.699	14.4001	291.053	0	27.6957	27.2792	89.7197	0
336	0	0	336	1	238.111	129.251	108.859	0	0	29.9109	-90.0184	221.926	203.988	9836.43	12647.2	-221.926	0	7.01283	3.89266	5.28675	0	0	0.0843206	223.475	-513.685	24.0186	224.389	0	41.1963	40.8167	129.917	0
343	0	0	343	1	276.833	100.371	176.462	0	0	79.5253	-9.24663	145.868	225.796	9786.82	12666.1	-145.868	0	7.27445	3.9014	3.74966	0	0	0.232749	241.09	-499.445	19.8598	276.865	0	36.1371	35.67	116.949	0
354	0	0	354	1	402.483	182.249	220.233	0	0	33.5964	17.4057	108.41	431.657	9832.74	12539.8	-108.41	0	13.7536	4.11456	4.09349	0	0	0.212022	300.466	-554.901	13.2798	404.769	0	21.1066	20.7833	70.891	0
356	0	0	356	1	274.556	139.735	134.821	0	0	549.787	-466.357	205.899	257.348	9814.85	12624.9	-205.899	0	26.2229	4.11704	5.64654	0	0	0.50045	212.284	-509.391	20.6009	330.889	0	49.133	55.4659	91.1531	0
361	0	0	361	1	416.033	178.835	237.198	0	0	-39.7943	12.5322	24.7327	438.866	9906.13	12544.6	-24.7327	0	13.9995	5.01092	5.47832	0	0	0.302242	230.916	-551.605	13.0908	1	0	21.8457	21.225	74.9502	0
362	0	0	362	1	493.186	188.75	304.436	0	0	77.6371	42.9219	-61.3854	553.227	9788.7	12613.9	61.3854	0	17.1877	4.35545	5.30794	0	0	0.191547	194.976	-525.36	10.7992	442.184	0	18.1781	17.9315	64.7772	0
377	0	0	377	1	579.284	238.4	340.884	0	0	10.2814	14.2291	93.3906	646.264	9856.06	12542.9	-93.3906	0	20.6084	4.39347	5.36799	0	0	0.378591	183.705	-510.95	9.09447	464.433	0	15.9631	15.5984	53.8524	0
383	0	0	383	1	438.042	200.905	237.137	0	0	28.9754	-5.4726	159.54	533.923	9837.37	12562.6	-159.54	0	17.392	4.29475	5.64835	0	0	0.199851	251.267	-536.677	12.3028	408.386	0	18.7152	18.4621	61.2356	0
386	0	0	386	1	433.134	172.231	260.903	0	0	89.7735	82.6109	37.2049	497.307	9776.57	12574.2	-37.2049	0	15.3984	4.18315	4.66194	0	0	0.393626	163.558	-500.075	12.34	350.806	0	19.2647	18.9567	67.6127	0
393	0	0	393	1	495.807	273.182	222.625	0	0	68.9642	69.1975	197.135	631.502	9797.38	12587.6	-197.135	0	20.6318	3.69356	3.72812	0	0	0.387672	230.744	-522.49	10.549	423.091	0	15.7028	15.5108	51.708	0
637	0	0	637	1	247.778	117.731	130.047	0	0	158.96	-30.0732	117.283	186.444	10205.7	12786.6	-117.283	0	5.98167	2.7973	3.89022	0	0	0.142425	234.365	-508.11	22.1028	262.035	0	41.4014	40.002	133.653	0
638	0	0	638	1	353.617	118.049	235.568	0	0	24.7662	22.3403	13.2185	293.193	10140.6	12634.5	-13.2185	0	9.16704	3.48047	4.9922	0	0	0.18354	194.067	-495.063	15.3051	253.067	0	29.4146	29.0556	99.7552	0
650	0	0	650	1	312.902	171.164	141.738	0	0	100.413	6.82955	134.41	270.56	9865.59	12749.7	-134.41	0	8.6472	4.19671	4.1073	0	0	0.0940578	142.893	-471.271	17.4966	258.746	0	32.6506	31.2643	103.666	0
1431	0	0	1431	1	239.836	122.896	116.939	0	0	12.0258	22.5778	71.1945	144.485	10153.3	12833.6	-71.1945	0	4.5734	2.21885	4.09663	0	0	0.239921	244.578	-509.496	22.7039	1	0	50.939	49.6148	170.843	0
1613	0	0	1613	1	211.614	75.7398	135.874	0	0	65.4346	34.1603	64.2947	170.157	10199.5	12722.3	-64.2947	0	5.32414	2.85276	3.84111	0	0	0.0211281	206.539	-482.368	26.3453	256.854	0	44.7692	43.4008	148.777	0
1624	0	0	1624	1	252.104	125.469	126.635	0	0	112.879	15.195	-19.0577	195.552	10152.1	12741.3	19.0577	0	6.06989	2.09824	3.13144	0	0	0.0326928	234.034	-498.539	21.1963	1	0	37.3312	36.6721	130.388	0
1897	0	0	1897	1	214.394	117.727	96.6669	0	0	-44.565	76.1775	223.123	156.355	10209.9	12680.3	-223.123	0	5.32669	2.11005	3.20646	0	0	0.160879	214.557	-477.184	25.3118	232.297	0	44.9793	44.2971	143.614	0
2000	0	0	0	1	277.196	140.213	136.983	0	0	84.7401	37.6627	103.69	230.383	9980.92	13117.5	-103.69	0	10.7459	14.7524	13.899	0	0	0.12018	146.555	-548.256	71.4343	189.321	0	53.9252	52.3073	129.922	1
2008	0	0	8	1	304.826	177.878	126.948	0	0	42.9503	15.7639	22.9653	188.771	10321.7	13039.7	-22.9653	0	8.25807	15.5003	14.0197	0	0	0.0768111	126.856	-538.163	62.8319	118.647	0	63.4714	60.7955	152.052	1
2011	0	0	11	1	318.931	154.898	164.033	0	0	100.442	56.942	33.3954	241.408	10264.2	13197.8	-33.3954	0	10.5653	14.7229	14.6339	0	0	0.132046	146.05	-548.849	58.6124	154.96	0	51.1139	49.1559	122.401	1
2034	0	0	34	1	336.217	175.068	161.149	0	0	22.3761	123.972	-114.79	189.598	10242.6	13031.1	114.79	0	7.52986	15.2487	13.4707	0	0	0.0980037	122.853	-535.244	53.6128	150.942	0	60.4257	57.1955	177.072	1
2056	0	0	56	1	369.223	200.886	168.337	0	0	19.9717	138.721	214.211	197.35	10245	13016.4	-214.211	0	10.3163	14.2484	13.8601	0	0	0.308404	136.488	-538.072	46.3878	170.296	0	61.2434	57.7121	184.654	1
2060	0	0	60	1	369.515	196.403	173.113	0	0	7.02998	107.216	-130.632	300.693	10158.3	13247.2	130.632	0	11.9006	14.0377	13.0912	0	0	0.184724	122.709	-529.669	45.6198	201.177	0	38.8272	37.3802	115.795	1
2184	0	0	184	1	346.505	208.734	137.771	0	0	37.4969	114.386	59.6708	170.569	10227.5	12642.1	-59.6707	0	7.63722	15.5504	13.1312	0	0	0.0979335	158.604	-552.347	51.2332	190.073	0	70.6871	68.0343	166.953	1
2200	0	0	200	1	366.604	195.181	171.423	0	0	117.67	-194.318	-683.912	353.466	9947.99	12950.8	683.912	0	17.2137	14.4316	12.6651	0	0	0.20766	158.843	-552.058	46.0847	193.285	0	66.9968	79.2764	139.958	1
2214	0	0	214	1	320.308	177.524	142.785	0	0	81.3761	49.1661	140.914	198.526	9984.28	13205.6	-140.914	0	9.57966	13.5756	13.4459	0	0	0.040263	172.892	-550.951	56.0007	204.829	0	60.6597	58.1817	149.347	1
2244	0	0	244	1	443.708	239.92	203.789	0	0	60.551	6.14372	9.75713	294.483	10204.4	12750.3	-9.75713	0	12.7548	13.2175	12.0541	0	0	0.144226	174.157	-553.498	34.3403	218.654	0	40.2841	38.7829	98.2896	1
2249	0	0	249	1	370.104	187.325	182.779	0	0	64.7376	-34.1281	78.586	185.229	9901.26	12890.3	-78.586	0	8.57267	14.8653	12.7551	0	0	0.110997	174.929	-559.105	45.823	194.104	0	66.0441	63.0668	151.262	1
2258	0	0	258	1	378.917	208.331	170.586	0	0	23.557	40.4525	-37.2387	249.702	10341.1	13114.7	37.2387	0	10.4184	14.2383	12.4582	0	0	0.212598	127.048	-535.375	43.69	157.176	0	45.7743	44.0002	115.276	1
2260	0	0	260	1	365.623	153.917	211.706	0	0	47.9281	-56.957	-233.285	246.017	10017.7	12913.1	233.285	0	9.87749	14.4609	13.1131	0	0	0.2204	145.542	-543.668	46.6309	190.144	0	45.5156	47.5599	166.023	1
2263	0	0	263	1	327.163	165.038	162.124	0	0	81.6129	42.1581	-94.246	201.319	10083.7	12614.7	94.246	0	8.0941	14.7236	13.2925	0	0	0.143036	173.791	-559.615	55.1766	191.16	0	57.1659	55.9648	156.993	1
2267	0	0	267	1	303.2	174.635	128.565	0	0	51.6224	-29.6439	474.252	233.819	10113.7	12885.8	-474.252	0	16.0202	13.7012	12.6743	0	0	0.178961	141.877	-536.052	59.9922	164.771	0	66.7769	64.4417	405.694	1
2274	0	0	274	1	380.65	190.243	190.407	0	0	58.2289	-50.1045	-183.053	235.356	10107.1	13005.9	183.053	0	9.4604	14.7084	12.7359	0	0	0.168318	146.908	-541	43.9081	161.096	0	47.419	46.4983	161.588	1
2291	0	0	291	1	365.595	206.876	158.718	0	0	-6.30535	22.5331	311.078	238.192	10271.3	12733.9	-311.078	0	13.8575	13.9572	13.2919	0	0	0.0795469	163.224	-555.203	46.4153	183.802	0	51.8237	49.3418	210.412	1
2304	0	0	304	1	325.027	162.896	162.131	0	0	12.6683	90.3899	13.0837	164.054	10053	12566.4	-13.0837	0	7.08676	15.215	13.4327	0	0	0.0763019	134.568	-540.855	56.2794	166.206	0	72.7989	70.4446	174.072	1
2314	0	0	314	1	408.28	237.666	170.614	0	0	91.1321	13.6036	172.328	227.444	10173.8	12443.9	-172.328	0	11.3575	13.9493	13.3277	0	0	0.245842	176.555	-560.961	39.7036	207.78	0	52.2202	50.8078	136.853	1
2329	0	0	329	1	273.373	124.788	148.585	0	0	49.3176	53.2142	-133.377	183.849	10315.3	13002.2	133.377	0	7.27513	15.0732	13.5766	0	0	0.0435644	128.937	-537.581	72.916	134.037	0	61.0305	58.1741	187.712	1
2340	0	0	340	1	332.357	197.393	134.965	0	0	60.695	33.5504	159.789	217.339	10303.9	13221.2	-159.789	0	10.713	13.494	13.4755	0	0	0.216168	150.045	-542.653	53.0198	149.499	0	54.7357	52.5779	137.903	1
2342	0	0	342	1	322.124	148.376	173.748	0	0	52.7939	36.0159	-503.168	291.879	10012.9	12919.8	503.168	0	12.0744	14.7061	12.5055	0	0	0.14834	133.008	-539.353	55.6359	156.339	0	53.6632	55.0514	234.393	1
2343	0	0	343	1	303.237	186.1	117.137	0	0	48.5332	93.2202	259.098	171.663	10316.1	13061.9	-259.098	0	9.34243	14.8914	13.0727	0	0	0.150722	135.813	-542.194	61.6382	144.526	0	70.7716	67.2143	245.165	1
2348	0	0	348	1	323.548	169.129	154.419	0	0	88.0529	134.393	-182.291	253.434	10077.3	12721.7	182.291	0	9.86534	14.0247	12.7767	0	0	0.132147	169.33	-553.323	54.9497	182.943	0	45.3131	44.7908	151.621	1
2351	0	0	351	1	332.215	183.181	149.034	0	0	42.2394	38.12	-38.2222	182.081	10322.4	13117	38.2222	0	7.57966	14.4286	12.9753	0	0	0.107106	131.92	-535.289	53.4054	161.795	0	61.9073	59.8473	155.708	1
2352	0	0	352	1	330.492	203.931	126.562	0	0	88.7518	-26.6871	-241.109	216.657	10275.9	13082.1	241.109	0	8.59629	14.4675	13.2836	0	0	0.160567	182.607	-563.648	54.136	200.437	0	52.6204	49.073	188.075	1
2355	0	0	355	1	438.316	211.604	226.712	0	0	91.479	76.0133	83.3413	282.575	10073.8	12879.8	-83.3413	0	12.8926	13.757	12.5302	0	0	0.165035	134.957	-539.067	35.4387	194.822	0	42.8394	42.3319	105.835	1
2359	0	0	359	1	312.485	165.404	147.081	0	0	87.9147	173.648	-73.9201	148.306	10376.4	12782.2	73.9201	0	6.00735	15.0285	13.6963	0	0	0.217841	124.729	-537.495	59.7516	160.078	0	77.1142	73.6982	201.342	1
2370	0	0	370	1	317.992	176.065	141.927	0	0	46.4537	18.2582	213.673	261.424	10218.5	12638.6	-213.673	0	13.6413	13.6763	13.0057	0	0	0.127383	148.453	-544.837	56.2606	184.289	0	45.3262	44.2868	140.934	1
2374	0	0	374	1	365.13	178.645	186.485	0	0	281.391	70.1432	-632.85	203.483	10382.2	13184.6	632.85	0	9.32666	15.2321	13.2914	0	0	0.1508	149.561	-543.116	47.397	152.72	0	99.3256	96.8032	259.358	1
2390	0	0	390	1	262.714	144.222	118.492	0	0	19.5788	-20.9564	133.626	133.712	10245.4	12976.8	-133.626	0	6.51819	14.7231	14.5651	0	0	0.245549	162.276	-554.278	78.4283	158.04	0	90.2149	85.2806	210.847	1
2391	0	0	391	1	353.351	183.864	169.487	0	0	144.544	160.013	42.5965	182.057	10519.1	12995.1	-42.5965	0	8.04663	14.3567	13.7261	0	0	0.161362	139.341	-541.408	49.3993	163.17	0	64.4939	63.6325	155.57	1
2397	0	0	397	1	309.421	177.218	132.202	0	0	35.6707	8.74	115.481	219.595	10329	12747.7	-115.481	0	10.4386	14.9436	14.5435	0	0	0.164781	110.382	-531.807	61.4441	159.294	0	56.8633	53.7443	142.594	1
2403	0	0	403	1	379.549	175.577	203.973	0	0	85.8131	31.0185	-63.5149	250.624	10278.8	13024.4	63.5149	0	10.2607	13.7335	12.9019	0	0	0.138969	147.728	-543.43	43.5769	179.768	0	45.7968	43.6367	118.251	1
2411	0	0	411	1	423.798	202.525	221.273	0	0	13.0932	-30.1124	-594.754	434.682	10152.2	12985.9	594.754	0	18.9067	13.7764	11.8307	0	0	0.134998	144.159	-542.346	36.7316	169.339	0	44.3132	45.2727	141.891	1
2419	0	0	419	1	352.574	209.777	142.797	0	0	19.0951	79.2689	56.7506	257.819	10146.2	12876.5	-56.7506	0	11.5524	13.5214	13.4942	0	0	0.318409	156.766	-545.956	48.7185	174.966	0	47.5345	45.5625	114.228	1
2424	0	0	424	1	385.383	167.029	218.354	0	0	164.936	-10.2071	-641.663	483.216	9900.72	12866.3	641.663	0	21.4706	14.3224	11.3404	0	0	0.259728	159.923	-551.135	41.896	196.824	0	46.1831	46.0475	120.001	1
2433	0	0	433	1	318.145	181.617	136.527	0	0	-7.34883	60.6417	32.7647	233.374	10471.6	12695.8	-32.7647	0	10.3049	14.2782	13.397	0	0	0.146726	174.386	-556.558	57.1806	198.814	0	51.0768	48.4648	122.274	1
2441	0	0	441	1	359.601	173.758	185.842	0	0	135.89	63.7186	-254.1	241.912	9929.77	12792.4	254.1	0	9.44765	14.6581	12.919	0	0	0.0596458	167.711	-547.119	47.7423	198.912	0	51.4252	46.6603	177.438	1
2446	0	0	446	1	330.055	198.186	131.869	0	0	28.3219	15.6993	155.781	231.288	10236.7	13039.8	-155.781	0	11.4256	14.2785	13.0718	0	0	0.234673	154.7	-550.111	53.878	175.647	0	52.2759	50.1345	128.172	1
2449	0	0	449	1	335.109	226.132	108.977	0	0	104.244	109.837	430.006	240.954	10160.7	13045.3	-430.006	0	15.6115	13.9506	13.1338	0	0	0.134941	142.132	-542.452	52.4789	169.922	0	64.6928	59.3063	380.356	1
2463	0	0	463	1	370.001	203.008	166.993	0	0	95.057	-40.0697	-30.3228	204.42	10070.3	13095.5	30.3228	0	8.69607	13.9488	14.0212	0	0	0.110005	193.138	-567.297	46.1502	206.327	0	57.0309	55.229	139.841	1
2483	0	0	483	1	310.831	177.917	132.914	0	0	-21.2737	13.3347	129.577	147.484	10385.9	12942.5	-129.577	0	7.17511	15.4712	14.2392	0	0	0.131305	118.552	-534.084	61.2325	143.862	0	81.6131	77.9369	190.139	1
2508	0	0	508	1	403.9	228.218	175.682	0	0	113.502	-3178.08	234.483	197.926	10450.5	12546.1	-234.483	0	10.5106	15.3646	14.8888	0	0	0.143401	220.073	-589.521	42.1064	227.287	0	62.9108	61.013	215.623	1
2510	0	0	510	1	396.253	209.543	186.71	0	0	34.0632	61.159	191.56	181.731	10230.9	12795	-191.56	0	9.25339	15.1047	14.016	0	0	0.212606	139.474	-547.336	42.558	176.789	0	67.8359	64.1295	184.595	1
2512	0	0	512	1	348.926	214.338	134.587	0	0	128.645	56.8858	80.9966	222.151	9737.7	12799.3	-80.9966	0	10.1375	14.8416	13.6947	0	0	0.312402	128.978	-539.327	50.6632	182.052	0	55.069	53.0631	135.595	1
2515	0	0	515	1	332.694	211.884	120.81	0	0	36.6391	102.183	67.8392	195.201	10328	13052.9	-67.8392	0	8.80548	14.169	13.1634	0	0	0.234997	159.925	-548.821	53.2477	205.846	0	61.0502	58.284	142.648	1
2520	0	0	520	1	377.663	209.488	168.176	0	0	9.61301	-23.8106	362.325	229.835	10155.7	12880	-362.326	0	14.117	14.3417	13.4989	0	0	0.127399	178.117	-560.221	44.7166	204.412	0	56.4007	54.7364	270.81	1
2524	0	0	524	1	340.19	166.113	174.077	0	0	-14.8963	-16.9682	-281.199	179.667	10379.5	13172.1	281.199	0	7.16948	14.2849	13.5397	0	0	0.107299	127.343	-537.95	51.9771	143.681	0	63.8553	59.9972	245.362	1
2548	0	0	548	1	370.235	223.666	146.568	0	0	76.4529	58.5268	13.5946	304.516	10288.2	12897.3	-13.5946	0	13.115	14.8166	13.2489	0	0	0.0703526	115.92	-534.2	46.1456	160.311	0	40.8983	38.4281	97.9684	1
2570	0	0	570	1	402.558	231.417	171.141	0	0	92.3209	65.3776	26.3966	194.313	10272.3	12890.4	-26.3966	0	8.44834	14.5108	13.1117	0	0	0.184304	167.137	-554.905	40.6923	165.386	0	62.4664	58.2837	146.34	1
2572	0	0	572	1	261.435	125.859	135.576	0	0	59.1891	25.2354	32.6613	159.972	9707.49	12731.2	-32.6613	0	7.03306	14.3752	14.3856	0	0	0.101113	158.773	-545.984	78.259	170.889	0	73.808	71.5938	184.478	1
2574	0	0	574	1	429.697	229.31	200.388	0	0	98.8353	4.21347	-15.2436	252.377	10265.8	13250.6	15.2436	0	10.7242	14.4937	12.5891	0	0	0.0643542	167.529	-555.426	36.8276	173.466	0	45.8818	44.6291	114.924	1
2591	0	0	591	1	391.603	167.61	223.994	0	0	79.2222	9.4489	-413.935	295.539	10086.1	12846.7	413.935	0	11.9801	14.2096	13.2228	0	0	0.0686984	146.7	-549.174	42.2014	180.124	0	47.1665	46.322	207.372	1
2594	0	0	594	1	348.486	170.037	178.449	0	0	111.641	50.9379	-542.891	267.35	9954.02	12805.2	542.891	0	11.2171	14.3961	12.7697	0	0	0.152568	142.544	-544.007	49.6258	161.112	0	67.0427	61.9905	247.275	1
2608	0	0	608	1	254.513	135.278	119.235	0	0	149	-118.538	-592.795	223.121	10016.3	12875	592.795	0	10.112	15.0599	13.3047	0	0	0.218933	154.044	-547.6	80.8593	164.207	0	79.812	88.8216	245.088	1
2616	0	0	616	1	369.47	194.25	175.22	0	0	114.702	123.893	-242.231	223.061	10449.3	13130.9	242.231	0	8.65612	14.6952	13.4421	0	0	0.114241	134.988	-537.715	46.346	165.774	0	51.6104	49.0221	192.082	1
2618	0	0	618	1	397.91	186.705	211.205	0	0	35.2139	15.0205	-23.446	251.925	10229.8	12741.5	23.446	0	10.6463	13.6136	12.5342	0	0	0.166416	172.714	-551.281	40.4578	207.487	0	46.539	44.5508	113.798	1
2619	0	0	619	1	315.373	163.462	151.911	0	0	34.655	-28.3878	279.013	232.863	10230.3	12784.9	-279.013	0	13.1	14.2203	13.7823	0	0	0.0770082	157.054	-557.367	58.2556	182.74	0	52.8001	50.208	196.827	1
2628	0	0	628	1	370.261	175.285	194.976	0	0	74.4703	20.0797	-59.2403	200.266	10389.8	13135	59.2403	0	8.23706	14.3935	13.3868	0	0	0.0632197	138.719	-539.13	45.9546	168.707	0	56.4682	54.8776	146.136	1
2631	0	0	631	1	265.368	157.257	108.11	0	0	149.381	91.2397	-108.003	173.827	10215.3	13263.2	108.003	0	6.94801	14.218	14.0214	0	0	0.0731938	128.878	-529.889	75.7661	136.241	0	64.4232	63.2162	186.94	1
2633	0	0	633	1	320.713	168.868	151.845	0	0	7.93223	45.1277	-15.6272	178.626	10556	12811	15.6272	0	7.58134	15.3478	13.0431	0	0	0.195943	131.845	-537.645	57.1171	187.073	0	63.8533	62.0946	157.864	1
2648	0	0	648	1	302.647	145.64	157.008	0	0	143.507	45.2293	-216.966	165.992	9922.15	12810.9	216.966	0	6.5127	14.7329	14.4259	0	0	0.15474	127.736	-535.716	63.1608	152.54	0	74.273	67.7551	237.071	1
2650	0	0	650	1	366.451	206.867	159.584	0	0	54.759	60.9567	398.912	208.582	10309.9	13094.2	-398.912	0	13.1145	14.042	14.2704	0	0	0.330129	146.301	-548.272	47.0438	151.676	0	68.2364	63.3187	384.947	1
2662	0	0	662	1	393.581	220.021	173.56	0	0	28.0296	12.4246	83.425	238.705	10237	13242.4	-83.425	0	11.0221	13.2586	13.7892	0	0	0.283565	147.61	-546.115	41.6653	209.151	0	49.8609	48.1504	118.421	1
2664	0	0	664	1	328.544	137.684	190.86	0	0	31.7861	-18.0573	-638.993	371.627	10033.9	12874.2	638.993	0	16.355	14.0339	11.9156	0	0	0.134184	117.002	-529.635	52.9091	141.028	0	56.1557	61.0846	169.533	1
2666	0	0	666	1	335.714	146.81	188.904	0	0	67.6234	84.0315	-150.517	184.879	9998.04	12871.8	150.517	0	7.25118	15.1874	13.9784	0	0	0.0737447	125.84	-540.544	54.1462	164.682	0	61.9476	63.6329	199.304	1
2667	0	0	667	1	388.656	186.081	202.575	0	0	27.3219	102.821	40.3045	223.599	10138	12354.7	-40.3046	0	9.85678	13.8086	13.686	0	0	0.060722	158.46	-549.411	42.7076	159.856	0	53.2011	51.65	126.73	1
2670	0	0	670	1	281.525	163.094	118.431	0	0	74.8303	30.4105	113.645	142.822	10289.8	13124.7	-113.645	0	6.73218	14.8515	14.5017	0	0	0.0705337	118.689	-533.126	70.6649	145.948	0	84.3363	81.4499	196.263	1
2685	0	0	685	1	390.187	165.351	224.835	0	0	18.0756	-71.2225	117.585	257.941	10147.2	13027	-117.585	0	12.5668	14.1612	13.0837	0	0	0.0953581	171.814	-559.218	42.2953	208.738	0	46.6679	45.2004	109.751	1
2694	0	0	694	1	305.341	179.865	125.476	0	0	103.064	44.176	-75.3573	201.505	10361.2	13110.9	75.3573	0	8.18096	14.3999	12.552	0	0	0.180224	162.874	-549.545	59.9375	188.244	0	55.1362	53.0314	148.389	1
2696	0	0	696	1	324.848	153.003	171.846	0	0	60.0555	44.7733	-165.72	223.055	10304.6	13010.7	165.72	0	8.76237	14.0774	13.8976	0	0	0.121112	156.207	-547.34	55.7494	198.16	0	51.2294	48.6058	163.078	1
2701	0	0	701	1	390.995	199.422	191.574	0	0	3.31473	26.0584	-92.6155	237.153	10162	12630.8	92.6155	0	9.62753	14.3005	12.8941	0	0	0.301755	163.823	-550.081	42.1295	178.717	0	48.688	46.5056	132.303	1
2703	0	0	703	1	368.897	178.101	190.796	0	0	-5.86862	27.1544	-70.6791	196.8	10171.2	12629.7	70.6791	0	8.09354	13.9214	13.889	0	0	0.0876898	165.201	-557.507	46.2333	171.343	0	59.088	56.5498	150.743	1
2721	0	0	721	1	419.117	218.45	200.668	0	0	118.191	7.95901	-178.619	229.101	10246.5	12947.8	178.619	0	9.06392	16.064	13.5124	0	0	0.082194	119.86	-536.612	39.5012	128.676	0	50.4892	47.6869	171.048	1
2722	0	0	722	1	363.751	161.256	202.495	0	0	-13.9978	46.346	-152.121	221.357	10079.7	13108.8	152.121	0	8.79117	13.4395	13.0968	0	0	0.180909	175.812	-553.996	46.2274	187.387	0	51.4715	48.5182	156.599	1
2724	0	0	724	1	283.616	157.878	125.738	0	0	45.3059	-56.4438	166.096	186.985	10120	12713.3	-166.096	0	9.45378	14.8284	13.9262	0	0	0.0467323	119.581	-536.561	69.1309	174.733	0	62.7329	63.0891	167.902	1
2725	0	0	725	1	317.897	165.409	152.489	0	0	19.8784	-15.0839	152.086	198.993	10045.8	12771.6	-152.086	0	9.86048	15.1971	13.671	0	0	0.0903144	136.531	-541.653	58.3809	151.604	0	60.6656	60.3586	158.37	1
2737	0	0	737	1	356.617	191.965	164.652	0	0	42.8998	31.2438	-69.2361	187.813	10222.1	13024.2	69.2361	0	7.67548	13.8071	13.9938	0	0	0.138093	138.296	-539.244	48.5334	152.532	0	61.2447	58.5456	157.765	1
2746	0	0	746	1	360.123	209.945	150.178	0	0	32.6217	7.93564	0.653749	247.459	10132.7	12848.2	-0.653749	0	10.6646	13.9917	12.6019	0	0	0.19295	158.908	-549.982	46.9113	217.171	0	47.6628	46.5836	119.488	1
2760	0	0	760	1	307.534	150.888	156.646	0	0	64.5688	54.7782	-83.8975	214.109	10100.8	13000.7	83.8975	0	8.63849	13.9735	13.5377	0	0	0.0344591	137.463	-538.282	59.953	163.324	0	53.764	53.2537	147.265	1
2762	0	0	762	1	281.243	125.785	155.458	0	0	41.6868	-14.0318	77.6519	192.201	10123.6	12670.9	-77.6519	0	8.86114	13.9559	13.3442	0	0	0.0937714	153.397	-544.517	68.2142	167.181	0	61.1575	60.554	147.723	1
2763	0	0	763	1	276.704	123.893	152.811	0	0	841.333	1524.06	446.004	164.35	10220.9	12727.3	-446.004	0	56.6346	13.3743	13.3295	0	0	0.176875	124.766	-527.594	69.1416	129.185	0	511.292	876.518	3637.18	1
2764	0	0	764	1	346.25	187.05	159.2	0	0	-36.1765	79.7061	-156.874	174.252	10301.2	13274.7	156.874	0	6.91496	14.0503	13.7377	0	0	0.10192	118.043	-528.235	50.6378	137.67	0	63.6975	61.5413	204.757	1
2771	0	0	771	1	418.036	276.608	141.428	0	0	81.0315	45.9115	-49.6195	260.159	10183.9	13109.2	49.6195	0	10.7173	13.4292	13.1876	0	0	0.0412396	154.854	-547.084	38.0424	188.916	0	45.0381	42.88	112.219	1
2773	0	0	773	1	273.142	140.08	133.063	0	0	161.152	-50.1302	-658.023	286.833	10004.2	12806.6	658.023	0	12.965	14.9555	12.3052	0	0	0.0612384	129.855	-538.311	71.06	159.902	0	79.5172	80.8418	198.123	1
2778	0	0	778	1	358.874	166.098	192.776	0	0	-6.23625	-19.8778	-20.1567	276.751	10171.6	12876	20.1567	0	11.8915	13.7331	12.0127	0	0	0.150115	152.838	-543.187	46.4813	185.516	0	42.3703	40.3306	105.142	1
2782	0	0	782	1	287.763	165.04	122.723	0	0	42.2374	47.5207	-152.191	224.335	10023.4	13107.6	152.191	0	8.84289	13.7346	13.4329	0	0	0.0532143	141.862	-536.703	65.7659	182.734	0	50.6328	49.0737	158.284	1
2791	0	0	791	1	317.092	181.041	136.051	0	0	13.604	-34.8013	-281.9	202.42	10151.7	12890.9	281.9	0	8.09148	14.4148	13.3245	0	0	0.186154	130.662	-537.126	57.5154	193.495	0	58.9501	55.6375	229.119	1
2794	0	0	794	1	355.926	197.584	158.342	0	0	101.091	-51.2464	-555.955	297.511	9964.57	12907.4	555.955	0	12.8391	13.8111	12.0232	0	0	0.0738534	180.47	-561.34	47.0954	212.331	0	57.2017	58.5716	196.596	1
2800	0	0	800	1	332.996	199.191	133.805	0	0	-23.7932	-178.2	-617.333	251.573	10388.4	13034.3	617.333	0	11.9382	14.1313	12.1606	0	0	0.167244	169.011	-557.049	52.2057	153.044	0	71.4272	77.8431	199.348	1
2822	0	0	822	1	301.855	163.9	137.955	0	0	45.7871	122.089	-0.873684	146.735	10119.5	12634.4	0.873684	0	6.23999	13.8338	13.0432	0	0	0.11834	141.957	-540.619	60.9357	193.298	0	78.3968	76.5944	190.785	1
2826	0	0	826	1	390.397	195.84	194.557	0	0	235.252	18.778	-85.1585	185.432	10029.7	12638	85.1585	0	7.71126	14.0475	12.7256	0	0	0.179138	134.758	-535.066	41.9514	137.344	0	59.0013	59.1737	160.196	1
2834	0	0	834	1	409.882	234.787	175.096	0	0	57.7594	-34.0028	-61.7356	184.533	10207.2	12890.1	61.7356	0	7.68806	13.1912	12.9744	0	0	0.140264	152.481	-545.317	38.839	173.267	0	60.9532	58.2735	157.114	1
2859	0	0	859	1	445.644	248.598	197.046	0	0	15.6847	0.37226	35.6734	251.536	10349	12855.8	-35.6734	0	11.1901	12.7173	12.3994	0	0	0.180391	161.374	-547.035	34.0722	173.62	0	46.5352	43.9783	108.912	1
2878	0	0	878	1	354.105	167.954	186.152	0	0	37.2055	17.7191	86.4766	205.212	10128.1	12738.8	-86.4766	0	9.48228	13.191	12.5465	0	0	0.177335	166.759	-551.496	47.4073	194.377	0	56.6443	56.1518	137.549	1
2887	0	0	887	1	366.264	194.313	171.951	0	0	70.6288	16.7717	45.816	231.733	10294	12839.4	-45.816	0	10.3081	13.1937	12.2404	0	0	0.0378927	149.311	-539.451	44.9565	150.96	0	51.3051	48.1061	119.232	1
2900	0	0	900	1	271.235	159.41	111.825	0	0	34.7212	60.1219	181.431	210.251	10030.9	12895.7	-181.431	0	10.5964	12.9282	12.8794	0	0	0.14447	122.925	-527.444	70.0435	150.388	0	55.0459	53.9949	156.907	1
2914	0	0	914	1	263.747	166.152	97.5958	0	0	58.8715	14.4434	135.237	150.85	10006.8	13041	-135.237	0	7.28104	13.5236	13.9085	0	0	0.047874	123.247	-530.201	75.3312	151.257	0	76.9802	76.6841	193.424	1
2915	0	0	915	1	358.894	197.855	161.039	0	0	57.4946	85.9705	55.6201	209.61	10107.8	12670.5	-55.6201	0	9.33986	13.8285	12.2576	0	0	0.224665	164.622	-550.027	46.7453	167.158	0	56.0659	55.2491	136.487	1
2919	0	0	919	1	322.944	139.711	183.232	0	0	52.5965	15.4348	14.8144	210.873	10112.7	12641.4	-14.8144	0	9.15803	12.8838	12.3333	0	0	0.0614933	167.635	-548.408	53.6278	190.49	0	54.1973	53.2079	132.591	1
2924	0	0	924	1	298.034	147.502	150.532	0	0	44.9043	-19.7077	-739.068	328.976	10120.4	13075.2	739.068	0	15.2409	13.5148	11.4118	0	0	0.170919	152.755	-542.183	59.8493	187.784	0	89.0174	89.7222	170.194	1
2935	0	0	935	1	269.61	120.287	149.323	0	0	17.0186	70.6145	-271.509	197.329	10048.6	12885.2	271.509	0	7.68219	14.124	12.9103	0	0	0.248374	124.652	-530.084	72.297	159.648	0	58.6007	59.4409	231.095	1
2947	0	0	947	1	403.081	197.354	205.727	0	0	49.5957	48.1036	153.446	214.336	10215.4	12608.7	-153.446	0	10.4957	13.1836	11.9857	0	0	0.19756	184.298	-552.881	39.1374	187.947	0	53.7232	52.276	135.07	1
2950	0	0	950	1	305.07	155.616	149.453	0	0	309.153	143.938	-165.069	150.308	10155.1	12512.9	165.069	0	6.28208	13.4381	12.3445	0	0	0.208565	165.437	-546.209	58.8232	165.978	0	69.6291	65.9728	217.273	1
2953	0	0	953	1	353.503	216.584	136.919	0	0	23.4008	32.5689	79.5637	245.622	10141.9	12624.3	-79.5637	0	11.2747	13.2421	11.4931	0	0	0.104129	140.736	-534.43	46.6916	185.066	0	47.4135	45.9575	113.305	1
2958	0	0	958	1	350.659	216.366	134.293	0	0	110.415	76.9018	27.0761	178.674	10254.2	13177.9	-27.0761	0	7.76871	13.8896	11.7499	0	0	0.0404048	130.03	-525.639	47.93	153.57	0	63.7792	61.5905	153.723	1
2981	0	0	981	1	374.971	174.436	200.535	0	0	34.4852	84.7354	89.7902	217.291	10031.2	12871.1	-89.7902	0	10.0074	13.4632	11.8501	0	0	0.150963	133.954	-529.797	43.382	168.199	0	53.5844	53.5335	132.781	1
2998	0	0	998	1	364.43	222.89	141.54	0	0	78.8635	115.312	289.819	194.152	9986.8	13039.8	-289.819	0	10.88	12.9723	12.2552	0	0	0.224183	124.884	-524.634	45.1296	160.165	0	73.4862	71.2114	800.94	1
3003	0	0	1003	1	312.945	144.363	168.582	0	0	-28.5452	241.477	-676.829	280.648	10193.9	12913.6	676.829	0	12.861	13.0995	11.3716	0	0	0.103099	141.757	-534.18	55.3206	158.306	0	82.1631	88.9886	209.925	1
3008	0	0	1008	1	347.929	166.716	181.212	0	0	158.791	38.1705	-219	226.983	10006.5	13216.6	219	0	8.93985	12.8125	12.3954	0	0	0.107226	155.793	-544.083	48.187	182.01	0	48.3627	47.9519	168.853	1
3010	0	0	1010	1	225.528	101.803	123.726	0	0	-50.4715	66.5471	-439.231	177.826	10415.1	13188.2	439.231	0	7.2907	13.6443	12.6207	0	0	0.0530959	146.936	-536.585	93.4914	167.878	0	76.8095	70.101	352.438	1
3011	0	0	1011	1	308.937	183.888	125.049	0	0	49.6514	46.0085	96.0522	173.484	10215.3	12909.8	-96.0522	0	8.04533	13.3435	12.8276	0	0	0.0313154	149.348	-541.806	58.1693	196.16	0	68.8522	64.6472	157.587	1
3018	0	0	1018	1	314.838	180.536	134.302	0	0	24.7016	84.6271	52.7676	166.188	10240.3	12771.5	-52.7676	0	7.41256	13.4206	11.9888	0	0	0.242079	133.754	-533.354	55.7925	169.381	0	70.4412	66.3682	163.22	1
3036	0	0	1036	1	363.963	154.385	209.578	0	0	82.5599	26.9045	-15.2741	236.375	9983.1	12729.6	15.2741	0	9.99964	12.7349	11.6043	0	0	0.154266	156.167	-539.444	44.5403	221.748	0	48.6436	47.5023	119.19	1
3043	0	0	1043	1	364.626	181.562	183.064	0	0	53.9695	-106.179	-274.22	170.873	10111.4	12862.7	274.22	0	7.02678	13.5907	12.1783	0	0	0.0473054	141.64	-535.273	45.4748	163.88	0	63.2284	63.0464	249.02	1
3047	0	0	1047	1	370.599	180.762	189.837	0	0	42.7357	25.3561	-266.102	218.14	10222.2	13030.1	266.102	0	8.53715	12.7208	11.9578	0	0	0.0592472	160.302	-545.823	43.6789	159.933	0	51.9225	48.0793	193.247	1
3067	0	0	1067	1	374.135	186.072	188.063	0	0	268.057	134.686	165.052	232.325	10295.9	13120.1	-165.052	0	11.7532	12.2182	11.9781	0	0	0.153278	159.932	-537.986	42.7692	182.778	0	49.1516	46.6939	124.282	1
3087	0	0	1087	1	370.38	210.797	159.583	0	0	70.9011	21.8286	-135.273	184.655	10094.4	12834.3	135.273	0	7.33811	12.3519	12.2037	0	0	0.0601048	143.458	-531.166	43.6349	160.04	0	58.2562	58.6611	183.795	1
3088	0	0	1088	1	313.976	171.761	142.215	0	0	66.0366	88.5984	144.353	186.829	9999.62	13166.2	-144.353	0	9.03371	11.7556	12.6019	0	0	0.0461876	154.632	-536.125	54.9915	185.855	0	61.0741	59.5412	154.874	1
3090	0	0	1090	1	382.105	189.474	192.631	0	0	40.5002	71.5815	140.326	197.159	10324.1	12983.9	-140.326	0	9.52606	11.9521	12.2	0	0	0.213296	132.99	-528.811	41.5003	159.931	0	57.8505	54.6699	138.765	1
3103	0	0	1103	1	344.145	185.446	158.699	0	0	104.008	126.043	-263.105	183.48	9961.65	12829.8	263.105	0	7.11473	12.2723	12.0286	0	0	0.0790721	173.28	-544.821	48.1933	165.86	0	63.6014	59.9737	223.054	1
3106	0	0	1106	1	358.366	190.465	167.9	0	0	-57.1277	-203.884	-99.6013	196.904	10322.1	12860.7	99.6013	0	9.06873	12.5633	11.9602	0	0	0.233498	142.481	-535.283	45.6778	137.214	0	49.3761	49.8935	135.003	1
3109	0	0	1109	1	293.596	182.909	110.687	0	0	17.8438	86.6122	13.313	158.698	10147.5	12570.2	-13.313	0	6.85264	12.8612	12.557	0	0	0.133351	118.121	-522.374	61.8358	161.867	0	71.4467	69.1121	170.741	1
3113	0	0	1113	1	328.332	161.373	166.959	0	0	13.5451	40.8131	98.3495	216.19	10251.4	13014.6	-98.3495	0	10.1009	11.1535	11.1298	0	0	0.170475	153.354	-536.007	49.6937	192.865	0	51.9969	48.8086	119.978	1
3125	0	0	1125	1	325.713	183.941	141.772	0	0	19.8431	90.2332	-321.7	188.918	10145.5	12666.2	321.7	0	7.38676	12.2718	11.3203	0	0	0.0731706	165.495	-544.175	51.4532	209.74	0	62.8329	58.3322	254.048	1
3137	0	0	1137	1	331.478	189.875	141.604	0	0	57.2624	55.94	-108.137	231.806	10108.1	12501.2	108.137	0	9.24896	12.0126	11.0275	0	0	0.0676621	154.346	-535.098	49.6892	187.241	0	46.4106	45.2275	130.831	1
3138	0	0	1138	1	330.449	176.602	153.846	0	0	63.1298	43.5355	578.79	292.125	10201.9	12912.3	-578.79	0	22.1432	11.7705	11.6619	0	0	0.231103	132.06	-529.009	50.2805	158.252	0	60.2128	59.5401	340.268	1
3140	0	0	1140	1	318.59	184.067	134.523	0	0	103.143	11.7955	55.0115	226.835	10062.2	12645	-55.0115	0	10.1728	12.9143	11.0042	0	0	0.0735544	164.737	-542.668	53.3636	181.76	0	50.4723	49.3474	122.399	1
3144	0	0	1144	1	344.372	226.129	118.243	0	0	69.9955	-21.9331	39.6974	202.833	10195	12878.1	-39.6974	0	9.05156	11.8864	10.9766	0	0	0.0384099	173.403	-541.4	46.942	215.607	0	55.4662	52.5331	132.09	1
3158	0	0	1158	1	379.514	163.088	216.426	0	0	85.5188	129.746	-707.38	455.268	10179.5	12826.1	707.38	0	20.484	11.6686	8.82723	0	0	0.091379	185.299	-549.338	39.2653	194.45	0	54.8206	56.0934	127.005	1
3160	0	0	1160	1	285.141	151.528	133.612	0	0	-128.83	-333.922	-352.283	154.409	10194.5	13190.1	352.283	0	8.67006	12.0864	10.7848	0	0	0.233918	156.854	-534.965	61.4318	188.327	0	61.4749	77.6104	254.316	1
3162	0	0	1162	1	322.251	163.666	158.585	0	0	44.4743	0.250672	45.3869	190.636	10120.8	12756.2	-45.3869	0	8.51937	12.1867	11.1588	0	0	0.27628	170.458	-536.551	52.0064	194.172	0	58.1238	57.7659	143.886	1
3164	0	0	1164	1	395.474	202.027	193.447	0	0	61.8662	-48.49	-178.476	185.461	10003.8	12805	178.476	0	7.4542	12.0742	12.0096	0	0	0.108435	166.401	-544.998	39.524	188.886	0	56.8705	57.0038	183.826	1
3172	0	0	1172	1	340.213	142.598	197.614	0	0	-34.2507	217.052	-283.534	199.156	10099.9	12639.1	283.534	0	7.8806	12.0753	11.3615	0	0	0.269641	146.06	-533.648	48.2439	176.086	0	56.5184	54.5675	211.225	1
3191	0	0	1191	1	282.237	150.762	131.475	0	0	61.0727	-12.4871	-180.147	162.574	9805.27	12968.3	180.147	0	6.4542	12.1912	12.2678	0	0	0.144148	136.703	-529.957	64.3561	183.272	0	66.3056	65.5798	206.617	1
3198	0	0	1198	1	310.627	192.62	118.007	0	0	48.846	57.7489	208.167	255.802	10116.5	12698.7	-208.167	0	13.2224	11.033	10.8715	0	0	0.13601	140.425	-526.758	53.364	211.559	0	42.7396	42.833	135.469	1
3200	0	0	1200	1	298.447	149.982	148.465	0	0	88.067	11.9048	3.18964	184.526	10077.3	12644.9	-3.18964	0	7.93599	11.9928	11.1445	0	0	0.0926349	154.498	-530.732	57.8341	150.268	0	59.472	58.5043	145.616	1
3206	0	0	1206	1	291.156	145.479	145.677	0	0	14.3253	40.4879	-67.7026	179.287	10350.3	13214.3	67.7026	0	7.34511	11.7656	12.1044	0	0	0.19493	139.369	-527.999	60.8025	175.214	0	59.7164	57.7768	154.437	1
3208	0	0	1208	1	358.101	159.752	198.35	0	0	-22.3627	60.8304	127.109	216.144	10486.7	12795.3	-127.109	0	10.4376	11.0684	10.6057	0	0	0.0401235	167.763	-539.214	43.5426	200.685	0	49.9538	47.866	120.847	1
3210	0	0	1210	1	327.35	209.063	118.287	0	0	304.507	56.6281	437.186	164.779	10359.1	13098.5	-437.186	0	11.0412	11.7415	11.2584	0	0	0.0884788	148.708	-528.542	50.5567	200.544	0	85.6712	76.3239	493.127	1
3221	0	0	1221	1	331.692	194.173	137.519	0	0	40.358	-19.4916	-237.508	240.517	9825.98	12875.6	237.508	0	9.52829	11.5752	10.5233	0	0	0.121865	143.242	-526.387	48.7988	211.095	0	45.803	43.0907	153.893	1
3223	0	0	1223	1	391.964	199.79	192.174	0	0	74.3106	63.8293	130.058	193.46	10190.7	12792.3	-130.058	0	9.23113	11.7239	11.0918	0	0	0.135608	166.679	-543.446	39.1976	181.608	0	58.4061	56.1151	138.901	1
3233	0	0	1233	1	307.619	132.717	174.903	0	0	69.5218	28.6727	-68.7362	258.228	10095.8	13026.8	68.7362	0	10.5462	11.0419	10.408	0	0	0.0814376	210.368	-545.776	53.6246	208.431	0	41.3814	40.7653	110.124	1
3236	0	0	1236	1	317.255	143.4	173.855	0	0	138.517	32.1376	-526.767	290.36	10026.8	13123	526.767	0	12.2033	11.6964	9.35423	0	0	0.175104	153.46	-528.265	50.8312	167.563	0	50.5234	49.1357	201.162	1
3237	0	0	1237	1	379.992	187.592	192.4	0	0	-113.002	30.5579	-91.721	272.284	9979.34	12725.9	91.721	0	11.4515	11.5698	10.4461	0	0	0.205313	153.732	-533.301	40.3487	223.266	0	39.9234	38.2568	105.442	1
3243	0	0	1243	1	308.361	161.303	147.058	0	0	103.137	107.519	-554.758	245.763	10062.2	12947.9	554.758	0	10.3158	12.4264	10.8154	0	0	0.0871692	134.214	-524.731	55.2469	172.798	0	65.8431	69.8036	256.941	1
3262	0	0	1262	1	324.91	184.323	140.587	0	0	-9.6891	33.7915	124.108	203.781	10374.3	13121.3	-124.108	0	9.80783	11.9915	10.6957	0	0	0.192701	144.419	-526.214	50.775	156.98	0	55.3842	51.8959	127.359	1
3273	0	0	1273	1	355.462	129.761	225.701	0	0	78.4029	-12.5291	-53.828	190.68	10385.9	12968.3	53.828	0	7.92693	11.8438	10.0809	0	0	0.129155	178.062	-544.149	44.1337	196.138	0	53.1747	51.8192	137.973	1
3291	0	0	1291	1	276.459	158.321	118.139	0	0	131.674	97.1721	529.555	147.137	10332.6	12858.6	-529.555	0	10.5701	12.2695	11.0205	0	0	0.113139	147.356	-529.679	64.7986	153.662	0	107.49	106.067	651.193	1
3296	0	0	1296	1	335.622	145.374	190.248	0	0	-23.3859	116.875	-486.06	268.409	9989.39	12838.9	486.06	0	11.0647	11.6592	10.1567	0	0	0.250402	165.108	-537.942	47.7291	175.184	0	54.3512	51.9679	239.809	1
3312	0	0	1312	1	287.532	166.629	120.903	0	0	113.679	35.8433	-13.2259	174.526	10350.6	12720.6	13.2259	0	7.3884	11.5095	10.9692	0	0	0.06093	151.078	-529.912	60.2628	157.693	0	62.0676	58.2906	147.066	1
3328	0	0	1328	1	264.375	145.592	118.782	0	0	744.162	307.473	-247.059	156.534	9919.46	12947.3	247.059	0	17.9609	11.4668	10.8636	0	0	0.211416	156.828	-526.411	67.8764	129.72	0	104.475	100.255	452.606	1
3340	0	0	1340	1	320.72	118.824	201.896	0	0	25.7808	3.52265	-29.1071	212.245	9641.24	12753	29.1071	0	8.96476	11.4732	11.254	0	0	0.194301	137.196	-525.325	51.7901	183.201	0	51.3287	48.659	126.411	1
3357	0	0	1357	1	314.366	147.278	167.088	0	0	76.2598	35.7887	21.2725	170.408	10288.4	12820.4	-21.2725	0	7.40497	10.9091	10.486	0	0	0.261294	152.113	-528.69	51.9565	190.406	0	63.9023	59.5852	149.104	1
3369	0	0	1369	1	311.596	146.864	164.732	0	0	73.9497	94.937	-283.409	191.054	9991.71	12661.5	283.409	0	7.41039	10.7077	10.398	0	0	0.117305	150.079	-523.39	52.3182	184.147	0	57.5725	56.7865	212.343	1
3380	0	0	1380	1	255.123	119.798	135.325	0	0	63.405	21.1919	-112.5	299.149	10201.6	12735.3	112.5	0	11.9833	10.527	6.94296	0	0	0.139742	369.012	-558.873	63.6266	1	0	33.2248	31.4718	101.46	1
3387	0	0	1387	1	319.82	184.069	135.751	0	0	88.2529	42.1718	29.137	172.401	10276.4	13212.6	-29.137	0	7.53122	11.6238	9.30408	0	0	0.063214	142.579	-520.588	50.1447	185.24	0	60.7149	58.4306	147.803	1
3396	0	0	1396	1	308.283	161.814	146.47	0	0	45.695	70.663	419.278	181.631	10219.3	13184.1	-419.278	0	11.6848	11.1294	10.3515	0	0	0.188382	181.898	-534.564	53.4883	177.569	0	73.5887	68.8608	434.38	1
3403	0	0	1403	1	323.271	175.58	147.691	0	0	45.5409	23.7951	-590.908	291.62	10319.1	13131.3	590.908	0	12.4632	11.0375	9.22889	0	0	0.14866	158.445	-528.851	48.8211	172.203	0	56.6152	56.0919	200.976	1
3406	0	0	1406	1	348.526	180.991	167.535	0	0	130.793	132.968	114.024	213.298	10333.5	12723.2	-114.024	0	10.0158	9.98707	10.481	0	0	0.195516	189.998	-538.974	44.2308	206.362	0	51.1163	47.8967	119.212	1
3407	0	0	1407	1	348.226	156.55	191.676	0	0	141.977	16.5541	-592.878	431.277	9923.68	12839.6	592.878	0	18.6075	10.3807	7.73427	0	0	0.177305	179.007	-539.306	42.2225	207.888	0	41.0523	39.3967	124.058	1
3421	0	0	1421	1	308.299	151.324	156.975	0	0	60.9013	74.3112	-59.9223	266.007	10104.4	12682.2	59.9223	0	10.8574	9.51071	9.60243	0	0	0.0836058	158.904	-527.652	51.0495	214.438	0	39.2384	38.908	101.707	1
3440	0	0	1440	1	246.698	121.219	125.479	0	0	68.2109	4.22224	86.1869	155.913	10396.1	12951.6	-86.1869	0	7.19986	11.645	10.2513	0	0	0.116413	127.944	-516.613	74.3912	127.702	0	68.6762	66.1369	158.716	1
3447	0	0	1447	1	276.224	136.527	139.697	0	0	63.5752	42.3722	32.4866	208.379	9603.45	12714.1	-32.4866	0	9.13487	10.0658	9.85452	0	0	0.0923362	192.605	-537.963	60.5787	199.489	0	51.4295	48.0535	121.746	1
3458	0	0	1458	1	256.382	98.7447	157.638	0	0	-67.1076	-99.7959	-739.608	263.001	10531.4	13055.6	739.608	0	12.7897	10.3633	8.88797	0	0	0.0920582	197.006	-541.1	66.3235	197.695	0	100.273	102.414	170.857	1
3495	0	0	1495	1	436.405	191.041	245.364	0	0	46.4608	74.8828	-179.753	256.505	10019.2	12880.9	179.753	0	10.0153	10.1718	9.04959	0	0	0.0855329	195.842	-543.971	32.0029	199.826	0	39.0342	40.8597	133.887	1
3507	0	0	1507	1	278.18	149.318	128.862	0	0	-65.5439	-51.4899	53.9608	156.795	9931.88	12907.6	-53.9608	0	7.32508	10.4695	9.73834	0	0	0.154971	160.108	-527.321	60.3235	198.818	0	66.5429	64.2311	156.383	1
3518	0	0	1518	1	276.836	132.538	144.298	0	0	72.4721	81.4188	-196.243	180.536	10491.5	13073.7	196.243	0	7.02324	9.91802	9.80579	0	0	0.00543286	144.746	-516.421	60.1371	229.728	0	54.3182	52.393	186.384	1
3531	0	0	1531	1	355.513	202.755	152.759	0	0	91.0389	37.9363	-206.159	177.198	9775.3	12718.5	206.159	0	6.92946	9.59407	9.91075	0	0	0.0896362	178.17	-536.647	42.2956	211.119	0	57.6331	54.8347	196.6	1
3544	0	0	1544	1	297.715	166.603	131.113	0	0	43.4596	-37.9567	-112.354	198.191	10022.2	12694.8	112.354	0	8.07709	9.89595	9.45213	0	0	0.217065	127.033	-506.147	53.8474	174.138	0	49.4784	50.1476	141.41	1
3556	0	0	1556	1	320.458	144.312	176.146	0	0	48.2447	35.2863	-250.398	217.291	9818.1	12621.5	250.398	0	8.48171	9.69842	9.62537	0	0	0.107398	125.048	-504.802	48.5926	185.701	0	48.7498	46.8503	174.739	1
3557	0	0	1557	1	334.821	153.111	181.71	0	0	22.4481	-30.1065	-301.858	176.527	10043.2	12686.9	301.858	0	7.05366	10.338	9.94865	0	0	0.0426197	146.356	-520.155	46.5899	170.799	0	59.6195	59.0771	226.69	1
3560	0	0	1560	1	268.645	142.462	126.183	0	0	50.2889	28.6989	-86.282	228.489	10214.7	13325.7	86.282	0	9.25184	9.40647	8.89836	0	0	0.0842129	150.097	-510.389	60.8234	205.143	0	42.6193	41.324	118.524	1
3561	0	0	1561	1	310.553	149.882	160.671	0	0	14.0288	97.054	468.721	164.49	10251	12958.4	-468.721	0	11.238	9.84653	9.3459	0	0	0.195106	158.775	-521.968	50.6109	173.025	0	86.3369	77.5729	513.119	1
3571	0	0	1571	1	308.572	181.561	127.011	0	0	253.045	87.6175	335.919	162.086	10011.9	12768.5	-335.919	0	9.64082	9.3698	10.1351	0	0	0.157016	168.33	-531.793	51.3762	195.685	0	67.1175	65.3119	320.27	1
3579	0	0	1579	1	261.898	157.475	104.423	0	0	171.929	67.1834	-183.511	158.49	10093.1	13087.9	183.511	0	6.25459	9.65384	9.37984	0	0	0.104345	172.123	-526.038	64.1012	189.523	0	61.907	58.3666	201.301	1
3583	0	0	1583	1	338.789	177.594	161.195	0	0	31.6597	8.56764	87.8332	186.261	10233.3	12947.2	-87.8332	0	8.63648	9.07243	9.34592	0	0	0.134681	166.117	-526.195	44.2393	199.306	0	56.1524	52.6556	129.136	1
3584	0	0	1584	1	271.077	161.416	109.661	0	0	79.5563	-10.3859	-66.2468	156.278	10085.8	13065.8	66.2468	0	6.44569	9.71756	10.3686	0	0	0.0977198	133.085	-510.07	62.4348	145.611	0	64.5479	62.9949	165.153	1
3595	0	0	1595	1	286.553	144.725	141.828	0	0	19.1832	44.8966	90.0848	232.678	10245.8	12711.6	-90.0848	0	10.7738	9.00534	8.78318	0	0	0.152905	175.947	-532.928	54.9502	224.305	0	44.944	42.5581	105.053	1
3599	0	0	1599	1	295.222	211.634	83.5875	0	0	16.8757	6.51248	463.676	189.76	10347.8	12650.3	-463.676	0	12.8869	9.96595	9.65786	0	0	0.0304272	186.129	-538.181	54.799	182.503	0	71.78	66.9733	430.992	1
3631	0	0	1631	1	268.253	148.047	120.205	0	0	86.0748	-54.7617	371.327	171.991	10278.6	13110.2	-371.327	0	10.6111	10.0755	9.77849	0	0	0.00996319	137.98	-512.014	63.0723	172.9	0	66.7651	63.6507	329.362	1
3636	0	0	1636	1	280.11	173.451	106.659	0	0	29.9048	-11.8338	-268.887	172.608	10135.4	13067.3	268.887	0	6.82878	9.38308	9.63255	0	0	0.187052	140.177	-511.721	58.2528	191.685	0	59.6087	55.2955	212.474	1
3638	0	0	1638	1	404.983	187.199	217.784	0	0	40.413	73.0983	-122.957	219.971	10025.2	12882.7	122.957	0	8.71814	9.60273	9.78937	0	0	0.252389	143.431	-518.979	35.4358	160.805	0	45.2205	47.6189	138.302	1
3652	0	0	1652	1	317.566	154.492	163.073	0	0	147.297	40.5361	-67.1378	187.744	10317	13114.6	67.1378	0	7.69121	9.34271	9.76587	0	0	0.0403488	168.091	-521.567	48.991	159.939	0	52.354	50.67	135.428	1
3694	0	0	1694	1	279.484	138.597	140.886	0	0	71.9137	-125.843	-641.02	221.164	10093.4	13081.6	641.02	0	10.1474	9.44408	8.78534	0	0	0.135064	161.329	-520.762	57.4344	172.538	0	79.4183	85.4867	207.564	1
3724	0	0	1724	1	272.853	141.195	131.658	0	0	88.4128	15.2888	69.9889	184.399	10176.6	12541.9	-69.9889	0	8.37165	8.78798	8.5885	0	0	0.0836262	184.559	-526.045	58.2886	203.334	0	54.0416	52.3211	128.857	1
3725	0	0	1725	1	323.354	167.674	155.68	0	0	-3.07608	68.2713	-153.477	196.502	9769.76	12787.9	153.477	0	7.76187	9.3137	8.92228	0	0	0.0792972	147.765	-511.794	46.9664	181.435	0	50.5871	47.1174	157.276	1
3734	0	0	1734	1	228.973	137.539	91.4342	0	0	-6.18243	25.1524	327.273	125.603	10171.5	12731.3	-327.273	0	7.42773	9.51016	9.1845	0	0	0.133458	144.312	-509.426	77.1681	158.095	0	80.8847	80.3817	357.921	1
3735	0	0	1735	1	321.303	169.538	151.765	0	0	8.71455	4.41673	85.8125	164.289	10056.9	13250.4	-85.8125	0	7.6361	9.10305	9.00513	0	0	0.0625226	178.511	-526.821	47.2585	179.341	0	61.5687	59.2158	142.935	1
3743	0	0	1743	1	279.919	144.256	135.663	0	0	75.7134	59.2606	-29.6184	232.367	10089.6	12697.2	29.6184	0	9.68651	8.62206	8.55577	0	0	0.0207775	144.836	-510.825	56.0045	195.985	0	42.9823	42.7536	108.883	1
3760	0	0	1760	1	304.101	172.543	131.558	0	0	70.7054	-21.5786	-80.5786	183.42	10094.6	13077	80.5786	0	7.53129	8.76345	8.74545	0	0	0.13755	171.177	-519.24	50.3255	178.216	0	52.4367	50.657	138.879	1
3764	0	0	1764	1	275.179	103.695	171.484	0	0	79.0524	38.9563	-202.55	198.881	9787.29	12817.2	202.55	0	7.77609	9.14318	9.56931	0	0	0.0599481	128.106	-504.592	59.3335	160.917	0	51.416	47.9255	165.899	1
3769	0	0	1769	1	331.969	195.882	136.087	0	0	50.2725	40.8038	58.6351	184.722	10214.7	12915	-58.6351	0	8.28886	8.62479	8.00938	0	0	0.131892	192.578	-531.466	43.8787	204.336	0	54.8717	51.2256	128.412	1
3774	0	0	1774	1	209.345	83.1124	126.233	0	0	73.7629	-31.8899	-553.2	209.836	10091.6	12788.4	553.2	0	8.97229	8.48061	8.29224	0	0	0.189041	170.345	-516.823	83.6904	190.682	0	67.2328	69.8805	247.799	1
3788	0	0	1788	1	299.479	114.069	185.41	0	0	99.6774	16.6915	-375.604	204.376	10065.6	12939.1	375.604	0	8.18954	9.63258	8.18951	0	0	0.138287	151.426	-514.224	51.6732	198.859	0	53.2317	54.5657	234.692	1
3791	0	0	1791	1	352.067	212.647	139.42	0	0	85.2789	16.0499	-128.357	203.017	9980.38	12740.4	128.357	0	8.09499	8.1812	8.06755	0	0	0.0766629	193.129	-525.6	40.2786	207.447	0	47.5957	46.7192	135.335	1
3807	0	0	1807	1	247.438	135.166	112.271	0	0	-13.2445	-65.9159	270.079	223.674	10078.9	12822.4	-270.079	0	12.699	8.44479	8.29683	0	0	0.273534	168.795	-520.121	65.856	190.887	0	43.8185	43.7034	170.469	1
3821	0	0	1821	1	270.202	136.39	133.812	0	0	73.1315	7.3814	-468.101	159.518	9892.87	12948.4	468.101	0	6.56934	9.35988	7.77912	0	0	0.104677	181.039	-526.778	58.6712	212.772	0	76.8134	73.5445	327.318	1
3848	0	0	1848	1	255.411	137.737	117.674	0	0	-24.6785	14.7586	-495.369	148.526	9990.68	13040.7	495.369	0	6.21031	8.71082	8.87947	0	0	0.153066	151.15	-513.747	64.266	171.09	0	85.9025	84.9114	367.111	1
3858	0	0	1858	1	284.576	120.297	164.279	0	0	69.4347	43.9041	63.2437	185.916	10095.9	12712.6	-63.2437	0	8.36172	8.67318	8.49357	0	0	0.219503	151.439	-511.523	54.7266	182.673	0	53.5304	53.2603	133.606	1
3865	0	0	1865	1	300.274	178.676	121.598	0	0	48.7782	8.01909	10.1961	176.48	10216.2	12449.5	-10.1961	0	7.64982	8.10861	7.93819	0	0	0.106889	171.835	-516.775	49.6118	231.609	0	53.6244	52.3474	129.282	1
3877	0	0	1877	1	291.067	164.8	126.267	0	0	12.0631	4.01476	-92.7835	166.526	10153.3	13250.8	92.7835	0	6.78347	9.07178	7.87376	0	0	0.0849664	159.911	-510.666	52.7471	192.76	0	55.3235	53.6527	153.702	1
3882	0	0	1882	1	327.07	142.037	185.033	0	0	38.5435	29.0431	-183.518	268.368	10027.1	12727.4	183.518	0	10.5517	7.89104	8.38684	0	0	0.220672	154.074	-510.794	44.4376	209.094	0	36.5214	36.7183	114.866	1
3883	0	0	1883	1	326.003	195.211	130.793	0	0	28.3441	-14.9949	285.122	241.907	10037.3	12871.1	-285.122	0	13.6743	7.87363	8.50722	0	0	0.0598589	125.299	-495.179	44.7228	175.801	0	41.4574	40.644	169.459	1
3884	0	0	1884	1	294.072	119.795	174.277	0	0	24.5071	-6.62563	58.6347	217.504	10140.8	12763.1	-58.6347	0	9.86755	8.30661	7.38438	0	0	0.0851729	183.373	-519.73	50.6007	197.315	0	44.9768	44.3592	111.068	1
3891	0	0	1891	1	272.893	132.623	140.271	0	0	66.7818	64.1613	-16.0042	194.523	10198.2	12692.3	16.0042	0	8.18714	7.96944	8.55713	0	0	0.0894441	186.213	-526.294	57.1423	195.336	0	50.6043	48.817	123.136	1
3897	0	0	1897	1	296.586	122.117	174.469	0	0	61.8992	82.8612	-226.208	170.997	9804.44	12773.3	226.208	0	6.63279	8.39589	8.36818	0	0	0.104956	131.902	-499.957	51.2518	187.818	0	58.0483	53.3575	197.185	1
3914	0	0	1914	1	264.005	141.434	122.571	0	0	48.2025	83.1749	-152.491	175.738	10017.5	12773	152.491	0	6.89413	8.11902	7.98094	0	0	0.286243	161.226	-508.1	59.2369	182.17	0	52.5995	53.3661	164.662	1
3919	0	0	1919	1	243.338	143.301	100.037	0	0	513.398	119.839	-572.651	165.259	10150.2	13134.9	572.651	0	9.52535	8.17975	7.7093	0	0	0.208792	164.59	-504.745	65.9999	181.262	0	151.126	80.1505	218.371	1
3929	0	0	1929	1	369.11	194.213	174.897	0	0	-8.18743	63.7964	99.1759	239.567	10173.5	12892	-99.1759	0	11.2242	8.13731	7.74053	0	0	0.166361	187.143	-526.259	37.5801	245.163	0	42.6515	40.1412	100.027	1
3954	0	0	1954	1	259.976	144.962	115.014	0	0	65.0162	109.952	-178.34	162.103	9801.32	12845.8	178.34	0	6.31218	8.66096	8.12199	0	0	0.124704	127.147	-496.071	61.4944	171.113	0	59.5611	55.9487	187.872	1
3956	0	0	1956	1	257.621	103.482	154.139	0	0	119.734	12.3084	-249.778	156.475	10045.6	12744.2	249.778	0	6.15372	8.66615	7.82791	0	0	0.0858827	126.458	-493.89	61.8348	153.879	0	59.1419	59.4812	216.089	1
3967	0	0	1967	1	253.543	117.865	135.678	0	0	145.455	46.7418	-584.676	226.174	10418.5	13208	584.676	0	9.69142	8.62446	7.04804	0	0	0.0537319	149.377	-501.763	61.8826	204.526	0	63.5015	63.0063	218.195	1
3972	0	0	1972	1	333.322	151.347	181.975	0	0	19.7614	37.2653	125.502	243.86	10045.9	12918.5	-125.502	0	11.682	7.8346	7.73172	0	0	0.314742	139.26	-499.386	42.7055	185.251	0	40.2985	40.0324	102.285	1
3973	0	0	1973	1	296.346	130.213	166.133	0	0	82.3802	16.3722	-71.7746	195.626	9883.62	12740.1	71.7746	0	7.9935	8.47244	7.86449	0	0	0.0884449	158.774	-506.139	50.8177	169.814	0	52.6039	47.8323	127.92	1
3987	0	0	1987	1	321.528	180.074	141.454	0	0	-75.6776	-28.0541	-30.3805	186.187	9942.02	12884.2	30.3805	0	8.11521	7.92683	7.52951	0	0	0.151305	172.242	-509.41	44.6866	215.814	0	50.842	49.8289	122.639	1
3991	0	0	1991	1	277.289	159.675	117.614	0	0	60.382	24.7428	201.351	143.02	9905.62	13030.7	-201.351	0	7.35384	8.32182	8.34848	0	0	0.0807732	138.095	-500.823	56.0933	152.761	0	68.0021	65.8032	205.938	1
4002	0	0	2	1	256.381	142.959	113.421	0	0	43.3874	15.308	407.976	195.199	10121.9	12840.8	-407.976	0	7.99869	5.06993	6.71055	0	0	0.116053	183.429	-502.047	49.9753	240.28	0	40.6409	42.1466	154.242	2
4032	0	0	32	1	305.678	171.021	134.657	0	0	182.622	133.304	107.062	200.51	9982.7	12623.2	-107.062	0	7.3646	4.71378	5.76519	0	0	0.10426	187.412	-493.892	38.779	236.951	0	40.0233	39.3951	106.572	2
4040	0	0	40	1	309.004	169.094	139.911	0	0	54.5868	85.4084	385.536	162.325	10210.4	12671.1	-385.536	0	6.52908	5.27452	5.82863	0	0	0.0515121	174.068	-495.382	38.846	227.731	0	47.9743	49.2556	163.644	2
4065	0	0	65	1	228.662	139.471	89.1914	0	0	26.6389	-68.065	237.843	181.448	10039	12924.2	-237.843	0	7.06047	5.16337	5.81006	0	0	0.00968098	188.037	-495.863	56.9185	209.677	0	42.6465	44.0054	122.147	2
4081	0	0	81	1	247.768	114.695	133.073	0	0	17.0747	18.5031	-270.753	138.507	10048.6	13136.6	270.753	0	5.79678	5.07309	5.85684	0	0	0.0515042	182.56	-491.291	51.2026	225.686	0	66.7951	61.9139	292.147	2
4100	0	0	100	1	232.866	136.374	96.4912	0	0	53.7584	-28.2309	110.104	129.253	10410.5	12784.7	-110.104	0	4.80464	5.75466	6.80237	0	0	0.243756	142.444	-480.055	57.9978	171.39	0	61.515	58.9121	158.88	2
4106	0	0	106	1	252.584	132.662	119.923	0	0	308.499	82.2328	190.728	140.511	10355.1	13172.5	-190.728	0	5.47785	4.96124	6.03755	0	0	0.203484	171.344	-492.924	50.005	218.658	0	55.3943	51.9082	137.987	2
4109	0	0	109	1	241.298	128.049	113.249	0	0	41.8409	12.8406	184.477	195.464	10023.8	13042.6	-184.477	0	7.31003	4.80522	5.87107	0	0	0.149447	165.961	-485.706	52.5839	184.506	0	40.396	41.9369	110.138	2
4128	0	0	128	1	259.738	150.001	109.738	0	0	307.445	-189.683	-575.557	162.143	10256.5	13245.1	575.557	0	10.9044	5.20608	5.6396	0	0	0.0308181	219.576	-517.208	48.105	237.548	0	86.969	94.1951	206.242	2
4133	0	0	133	1	215.457	110.389	105.068	0	0	-0.802489	-33.482	362.178	133.099	10166.1	12989.3	-362.178	0	5.41568	5.17859	6.00869	0	0	0.130528	179.836	-492.391	61.92	219.746	0	58.2915	57.8352	181.469	2
4142	0	0	142	1	290.823	119.487	171.336	0	0	10.1577	-2.33619	-633.664	386.052	10055.5	13157.5	633.664	0	23.71	4.76079	4.04275	0	0	0.116493	146.561	-472.716	39.6202	199.121	0	44.9093	49.0488	112.003	2
4143	0	0	143	1	198.95	98.2965	100.653	0	0	-30.8862	-90.3892	521.363	130.094	10196.2	12846.9	-521.363	0	6.03965	5.58351	6.36509	0	0	0.0842721	112.376	-464.195	70.505	144.54	0	63.3313	63.8137	310.853	2
4172	0	0	172	1	268.8	125.751	143.049	0	0	102.784	102.624	-347.716	190.875	10461.2	13152.2	347.716	0	8.38145	5.49511	6.11591	0	0	0.0246917	174.147	-502.668	46.9251	175.209	0	58.5596	49.8074	270.529	2
4185	0	0	185	1	245.045	152.786	92.2588	0	0	16.6973	41.3014	252.937	133.112	9849.64	12914.5	-252.937	0	5.08404	4.95724	6.35177	0	0	0.161241	176.645	-495.173	52.3892	205.213	0	60.7586	58.5653	160.737	2
4221	0	0	221	1	256.33	115.868	140.462	0	0	-34.8077	48.414	387.795	158.421	10399.4	12708.1	-387.795	0	6.52077	4.83042	5.64412	0	0	0.106238	133.212	-471.543	48.4219	213.58	0	47.6205	47.0679	161.201	2
4248	0	0	248	1	208.028	117.421	90.6068	0	0	629.394	123.011	-593.371	140.162	10034.2	13131.8	593.371	0	13.7169	5.45541	5.32099	0	0	0.137473	165.561	-486.115	64.139	185.663	0	203.304	119.831	213.854	2
4256	0	0	256	1	294.253	128.968	165.285	0	0	-64.3168	9.99598	-243.748	167.374	9930.66	12846.1	243.748	0	7.0325	4.88538	5.50545	0	0	0.126585	188.113	-493.75	40.6111	239.682	0	56.4052	50.2674	214.094	2
4307	0	0	307	1	283.67	175.255	108.414	0	0	100.417	2.94684	211.233	163.175	10563.2	12753.5	-211.233	0	6.13457	4.81951	5.23505	0	0	0.0652092	187.578	-492.581	42.1751	226.123	0	45.8902	45.7067	121.457	2
4355	0	0	355	1	228.378	113.941	114.438	0	0	-50.912	54.337	455.83	167.971	10216.2	12801.8	-455.83	0	7.26701	3.85333	5.12627	0	0	0.189431	192.914	-492.9	53.6784	238.323	0	43.8495	43.661	178.38	2
4359	0	0	359	1	256.703	160.905	95.7988	0	0	76.5896	80.5555	250.467	152.051	9989.07	12875.2	-250.467	0	5.74158	4.94185	6.55223	0	0	0.163596	142.972	-471.647	49.5298	164.681	0	53.0678	52.9592	151.421	2
4419	0	0	419	1	263.449	138.092	125.357	0	0	-6.32984	55.7227	-65.3312	153.476	10670	12800.4	65.3312	0	5.74825	4.81149	5.40925	0	0	0.0967545	179.69	-484.909	46.4712	212.308	0	47.3871	46.2907	161.196	2
4432	0	0	432	1	239.83	157.677	82.1529	0	0	4.14414	54.8662	522.889	136.737	10061.5	12701.6	-522.889	0	6.13222	5.4349	5.62849	0	0	0.0892165	127.484	-469.401	53.6424	180.801	0	60.6462	63.2327	321.406	2
4453	0	0	453	1	252.096	136.538	115.559	0	0	101.219	7.38863	184.641	198.829	10163.8	12749.1	-184.641	0	7.41506	4.80776	4.81572	0	0	0.0587239	179.449	-484.994	48.3784	224.046	0	39.3372	39.0843	104.92	2
4460	0	0	460	1	281.499	144.206	137.293	0	0	-3.12414	75.3102	87.0732	154.764	10068.8	12780.8	-87.0732	0	5.68403	4.44901	6.1839	0	0	0.181193	189.709	-492.617	43.0539	202.979	0	50.0489	50.9515	140.887	2
4491	0	0	491	1	212.531	128.965	83.5653	0	0	30.6942	44.4199	47.4893	154.219	10333.9	13110.7	-47.4893	0	5.64163	4.4314	5.10911	0	0	0.112797	201.53	-495.839	59.9994	248.135	0	47.3946	45.6067	135.682	2
4525	0	0	525	1	255.134	132.412	122.722	0	0	28.4614	48.8539	264.363	187.365	10136.9	12807.3	-264.363	0	7.16467	3.74342	5.28152	0	0	0.139971	226.823	-507.827	46.708	238.09	0	39.6839	40.3022	115.309	2
4624	0	0	624	1	297.92	156.403	141.517	0	0	56.0083	100.97	224.709	228.136	10308.6	12954.5	-224.709	0	8.55261	4.23776	5.37847	0	0	0.139405	174.384	-486.91	39.2074	195.77	0	35.6385	33.7628	91.2931	2
4649	0	0	649	1	290.459	153.554	136.905	0	0	-5.17109	65.0326	322.539	261.957	10070.8	12791.1	-322.539	0	10.3242	3.82465	4.53681	0	0	0.149307	211.42	-500.07	39.2388	295.177	0	29.1145	30.0748	93.6089	2
4663	0	0	663	1	260.564	114.504	146.06	0	0	23.5846	68.9586	178.863	194.281	10042.1	12886.8	-178.863	0	7.22341	4.18105	4.92776	0	0	0.142167	165.813	-472.585	45.7297	183.076	0	38.9693	39.8887	109.912	2
4696	0	0	696	1	200.678	98.7686	101.909	0	0	113.645	37.5838	159.172	135.68	9952.01	12718.9	-159.172	0	5.00534	4.8603	5.54344	0	0	0.0449614	141.75	-463.666	66.4597	1	0	59.0585	56.9606	149.54	2
4706	0	0	706	1	216.386	103.844	112.542	0	0	-2.21892	18.2887	-330.417	168.487	9768.9	12837.9	330.417	0	7.40134	4.67194	4.77425	0	0	0.0686088	144.793	-468.308	58.4929	174.54	0	60.381	50.4112	259.292	2
4708	0	0	708	1	228.003	130.571	97.4319	0	0	-14.5218	130.584	275.867	143.299	9880.86	12625.9	-275.867	0	5.55589	5.05888	5.25407	0	0	0.247848	127.174	-459.16	56.0927	159.187	0	54.9726	52.5984	150.332	2
4709	0	0	709	1	259.41	118.101	141.31	0	0	102.846	43.3996	73.8264	189.821	10361.5	12713.1	-73.8264	0	6.91808	4.26234	4.51839	0	0	0.141479	195.068	-488.535	45.6066	233.57	0	39.6043	37.2555	107.388	2
4744	0	0	744	1	249.844	129.705	120.139	0	0	99.548	15.1827	224.578	145.948	10165.4	12841	-224.578	0	5.49602	4.53728	5.68178	0	0	0.0599499	134.64	-467.827	49.6467	175.765	0	53.095	52.3499	141.766	2
4762	0	0	762	1	282.75	113.791	168.959	0	0	-1.33802	36.9162	-388.064	206.011	10067	12819.2	388.064	0	9.46769	5.15682	4.9	0	0	0.182506	157.357	-477.947	42.3546	186.606	0	53.5231	50.2408	239.486	2
4774	0	0	774	1	194.274	88.2687	106.006	0	0	104.246	24.4037	-208.67	143.946	10061.1	12931.4	208.67	0	5.75403	5.0271	4.97871	0	0	0.0755865	158.313	-484.892	68.5514	213.757	0	56.536	57.8232	260.417	2
4790	0	0	790	1	225.997	125.214	100.782	0	0	56.3565	-36.9725	49.0595	159.062	10109	12693.8	-49.0595	0	5.91349	4.63517	4.91381	0	0	0.123391	173.839	-477.99	55.4778	1	0	45.9797	46.2735	134.766	2
4792	0	0	792	1	204.51	131.851	72.6589	0	0	-85.5913	-47.0339	514.652	161.685	9951.93	12703.9	-514.652	0	7.55033	3.92732	5.3212	0	0	0.138356	224.1	-485.337	62.3234	1	0	48.7457	47.7699	247.686	2
4801	0	0	801	1	258.781	145.839	112.942	0	0	190.595	-43.2058	112.983	132.999	9875.07	12899.3	-112.983	0	5.00449	3.67967	6.23787	0	0	0.114481	179.21	-492.011	46.7559	247.956	0	58.6692	55.9763	143.917	2
4876	0	0	876	1	227.504	118.886	108.618	0	0	-86.4979	42.53	-583.531	199.842	10251.8	13212.3	583.531	0	11.7116	4.6666	4.97051	0	0	0.120644	181.505	-482.191	55.1489	1	0	76.0822	74.5801	226.024	2
4885	0	0	885	1	291.566	139.591	151.976	0	0	40.7928	109.85	-117.089	179.322	10024.9	13045.3	117.089	0	6.77286	5.11597	5.14973	0	0	0.0808303	138.671	-470.259	40.9735	173.487	0	42.849	45.0727	170.286	2
4945	0	0	945	1	206.925	116.27	90.6552	0	0	30.7604	-72.5196	478.679	127.54	10234.2	12729.3	-478.679	0	5.5957	4.62508	5.802	0	0	0.115875	170.475	-474.707	63.7772	154.486	0	58.6559	59.986	261.696	2
4966	0	0	966	1	236.317	123.719	112.598	0	0	102.227	23.5428	52.7108	142.866	10063.1	12732.9	-52.7108	0	5.22327	4.48337	5.04774	0	0	0.0751835	155.588	-478.227	52.352	207.172	0	51.3725	52.4565	150.473	2
4969	0	0	969	1	274.347	138.769	135.578	0	0	144.775	-25.9301	350.174	162.323	10419.2	12682.8	-350.174	0	6.47311	4.14798	5.46806	0	0	0.103183	185.293	-487.446	43.3949	227.861	0	45.077	44.9882	142.512	2
4973	0	0	973	1	242.424	126.675	115.749	0	0	-214.699	149.938	210.126	133.753	10280.4	12407.2	-210.126	0	5.82687	4.80147	4.92318	0	0	0.244014	184.761	-489.493	50.9812	219.649	0	56.2921	49.011	128.993	2
4981	0	0	981	1	346.214	172.45	173.765	0	0	128.077	51.106	81.1695	203.691	10336.2	12705.4	-81.1695	0	7.42757	4.97876	5.24971	0	0	0.30917	176.651	-494.296	33.1265	228.224	0	38.9155	36.7745	105.184	2
4982	0	0	982	1	259.052	170.546	88.5058	0	0	-6.52829	60.5411	405.677	201.008	10171.8	12695.9	-405.677	0	8.28296	4.62207	5.10798	0	0	0.201616	176.404	-484.581	46.8649	1	0	37.8814	39.3283	136.779	2
4986	0	0	986	1	282.653	138.475	144.178	0	0	108.7	72.5905	-58.7618	188.055	10554.9	12783.5	58.7618	0	6.9593	4.0255	4.49746	0	0	0.100385	230.782	-501.155	40.7466	256.907	0	37.229	36.8925	125.59	2
4987	0	0	987	1	243.913	139.425	104.488	0	0	92.4197	39.8108	262.631	155.245	10371.9	12716.7	-262.631	0	5.90027	4.13569	4.93691	0	0	0.0613594	194.114	-493.242	49.614	228.773	0	48.0934	46.1724	128.107	2
5047	0	0	1047	1	252.918	149.938	102.98	0	0	97.7126	41.5722	310.207	145.938	10366.6	13013.9	-310.207	0	5.64856	4.66291	6.16188	0	0	0.13609	131.221	-471.012	49.6233	140.816	0	53.5995	51.8293	151.876	2
5135	0	0	1135	1	250.849	147.471	103.378	0	0	107.156	-16.5987	124.363	199.191	10556.5	12773.1	-124.363	0	7.37985	5.20618	4.43042	0	0	0.0807653	157.864	-470.444	48.6585	207.281	0	36.9416	36.4537	101.57	2
5199	0	0	1199	1	243.025	121.753	121.271	0	0	39.7756	24.0279	63.4389	172.348	9726.91	13031.4	-63.4389	0	6.31801	4.21541	5.59499	0	0	0.161466	180.848	-496.126	50.8052	236.473	0	43.9148	44.2508	118.831	2
5205	0	0	1205	1	269.747	143.45	126.297	0	0	32.5833	37.3038	9.3862	171.123	9933.42	13018.2	-9.3862	0	6.28303	5.15724	4.9862	0	0	0.0550655	147.441	-473.335	45.0332	165.909	0	44.3704	45.8105	136.792	2
5212	0	0	1212	1	279.147	140.405	138.742	0	0	62.2381	31.7584	-1.92229	224.991	9804.1	12924	1.92229	0	8.25967	4.33734	4.93852	0	0	0.171834	166.574	-484.273	42.1786	252.595	0	35.0764	33.9399	102.189	2
5222	0	0	1222	1	297.537	173.62	123.916	0	0	-26.9899	61.5448	-660.779	419.841	10092.7	12993.9	660.779	0	26.7608	4.01444	3.26249	0	0	0.193532	208.721	-497.206	37.0733	201.393	0	44.9974	48.1362	101.739	2
5243	0	0	1243	1	226.859	142.818	84.0413	0	0	114.888	-1.20811	292.858	160.988	10249.8	12757.7	-292.858	0	6.22516	4.45632	5.79978	0	0	0.0747661	147.603	-471.07	56.2256	185.824	0	48.2539	47.1323	134.433	2
5294	0	0	1294	1	255.633	121.107	134.526	0	0	102.244	60.2722	142.293	144.052	10561.4	12995.2	-142.293	0	5.28092	4.41596	4.94541	0	0	0.10964	175.74	-484.884	47.1784	184.286	0	50.1297	50.9052	133.407	2
5332	0	0	1332	1	263.754	124.642	139.112	0	0	-2.60067	-13.6592	-217.772	179.509	10167.9	12869.8	217.772	0	7.33571	4.78753	5.45419	0	0	0.0166058	141.88	-472.122	46.4234	195.48	0	49.4085	45.9129	210.246	2
5339	0	0	1339	1	219.857	113.977	105.88	0	0	69.0088	71.7708	25.9222	128.085	9697.67	12784.4	-25.9222	0	4.66074	4.13701	5.34818	0	0	0.0742259	200.686	-496.711	57.2394	233.513	0	56.8393	55.1752	168.565	2
5362	0	0	1362	1	227.805	106.347	121.458	0	0	-2.00536	61.0829	161.324	135.749	10267	12795.1	-161.324	0	5.05366	4.56632	5.56672	0	0	0.206905	136.477	-470.803	55.7869	175.294	0	58.1243	53.9313	142.874	2
5399	0	0	1399	1	187.349	117.743	69.6063	0	0	35.4446	77.4555	298.123	138.385	10129.9	12878.3	-298.123	0	5.34755	4.63258	5.59631	0	0	0.153386	196.419	-490.235	72.3667	202.923	0	54.5749	54.9992	161.201	2
5414	0	0	1414	1	257.694	132.632	125.062	0	0	4.34304	-9.16647	-488.336	233.027	10061.3	12965	488.336	0	12.0042	4.73836	4.56039	0	0	0.0823257	127.884	-462.429	46.6431	183.214	0	50.1898	55.8009	197.077	2
5418	0	0	1418	1	227.964	113.914	114.05	0	0	68.5672	18.2737	53.6387	163.214	10096.8	12738.2	-53.6387	0	5.97558	4.44721	4.46346	0	0	0.098854	212.077	-493.183	53.8372	241.438	0	44.3131	44.9708	133.04	2
5429	0	0	1429	1	217.469	116.207	101.262	0	0	83.2866	24.3379	39.6567	122.718	10082	12632.5	-39.6567	0	4.48794	4.97397	5.78722	0	0	0.0300311	165.243	-487.288	60.4038	192.017	0	61.6455	61.6613	175.306	2
5497	0	0	1497	1	228.529	119.248	109.281	0	0	-67.2919	13.8373	-169.212	131.387	10133	13141.3	169.212	0	5.27655	4.61359	5.48764	0	0	0.151322	153.111	-476.94	55.526	192.678	0	60.5313	55.6982	229.537	2
5524	0	0	1524	1	251.9	129.969	121.931	0	0	-22.5407	-14.4643	-686.46	227.504	10088.2	13069.9	686.46	0	15.2182	4.58908	4.21674	0	0	0.17322	214.612	-491.623	47.3312	171.228	0	87.6858	93.8624	164.714	2
5548	0	0	1548	1	238.103	143.1	95.0029	0	0	49.5818	-31.5573	49.95	169.971	10215.4	12788	-49.95	0	6.31164	4.63	5.2629	0	0	0.146386	127.365	-463.404	52.3845	187.61	0	45.355	43.2378	128.739	2
5551	0	0	1551	1	192.684	94.7439	97.9404	0	0	97.6221	-0.0130168	190.485	170.594	10665.7	12656.8	-190.485	0	6.38139	3.96852	4.70762	0	0	0.148179	212.438	-491.883	66.2175	272.385	0	42.1837	41.9857	110.93	2
5557	0	0	1557	1	232.715	127.8	104.915	0	0	53.2319	33.978	451.373	172.507	10112.1	12822.2	-451.373	0	7.24495	4.14313	5.63547	0	0	0.125091	157.485	-475.108	53.6203	233.449	0	43.1574	45.2704	187.876	2
5564	0	0	1564	1	244.689	122.001	122.687	0	0	60.586	34.1647	135.522	185.667	10503.4	12722.3	-135.522	0	6.82938	4.71929	4.51622	0	0	0.0466501	186.38	-478.487	49.692	1	0	39.7532	38.9433	106.423	2
5637	0	0	1637	1	264.813	137.022	127.792	0	0	13.6515	37.0594	167.546	139.965	10151.7	12619.8	-167.546	0	5.21534	5.0452	5.24342	0	0	0.165359	143.811	-468.652	46.2686	173.042	0	54.3589	53.6732	141.127	2
5646	0	0	1646	1	228.056	113.885	114.171	0	0	-40.1946	60.3139	426.809	130.935	10205.5	12895.5	-426.809	0	5.52791	4.34832	5.76564	0	0	0.231185	160.361	-477.172	55.5953	197.922	0	57.244	55.613	210.595	2
5680	0	0	1680	1	233.88	137.918	95.9625	0	0	318.022	166.992	-496.76	156.063	10345.6	13087.8	496.76	0	8.80701	4.49495	5.04579	0	0	0.194178	145.143	-468.921	53.0645	205.263	0	73.423	69.1882	226.778	2
5698	0	0	1698	1	215.978	142.169	73.8093	0	0	-60.9495	0.126972	404.925	151.24	10226.3	12955.7	-404.925	0	6.38658	4.90831	5.69311	0	0	0.185292	128.491	-464.399	60.6682	158.117	0	51.6309	49.708	171.219	2
5718	0	0	1718	1	260.961	146.186	114.775	0	0	1.89549	0.248549	-212.551	201.7	9864.45	12855.9	212.551	0	8.1748	3.7597	5.31995	0	0	0.0504854	248.618	-508.743	45.4779	260	0	45.1883	40.5122	160.509	2
5740	0	0	1740	1	246.445	135.777	110.668	0	0	-3.93877	73.626	411.352	188.523	10169.3	12882.2	-411.352	0	7.78845	4.63288	5.46375	0	0	0.225573	169.598	-479.759	50.3951	200.397	0	41.47	41.2597	146.836	2
5756	0	0	1756	1	217.363	128.136	89.2261	0	0	138.793	-5.72126	106.233	121.509	10126.2	12762.2	-106.233	0	4.4879	4.84896	5.94974	0	0	0.0486543	132.69	-469.489	60.4641	184.624	0	62.3883	63.1632	172.902	2
5847	0	0	1847	1	265.605	118.431	147.175	0	0	127.971	-125.943	-98.9073	150.854	10236.7	13081.7	98.9073	0	6.05936	4.92718	5.22851	0	0	0.142681	214.097	-491.947	45.9322	1	0	47.8252	45.8097	170.301	2
5898	0	0	1898	1	239.882	151.644	88.2388	0	0	30.4635	-13.1509	397.244	167.151	10334.2	12869.3	-397.244	0	6.85234	4.13377	5.61281	0	0	0.0684766	168.989	-483.988	51.5386	219.643	0	45.6001	43.949	153.863	2
5903	0	0	1903	1	265.217	151.561	113.656	0	0	83.3884	99.756	306.805	181.933	10081.9	12955.7	-306.805	0	7.02005	4.24224	5.36865	0	0	0.201464	156.092	-480.337	45.2916	217.632	0	41.6219	42.4302	127.353	2
5919	0	0	1919	1	262.119	122.809	139.309	0	0	43.1496	-20.2058	102.935	147.503	10421.2	12776.7	-102.935	0	5.47246	4.70475	4.9573	0	0	0.148225	169.922	-475.66	46.1032	196.792	0	49.6996	47.5127	131.728	2
5924	0	0	1924	1	217.031	108.906	108.125	0	0	26.5215	57.4675	223.476	150.207	9740.16	12898.3	-223.476	0	5.66095	4.28577	6.07201	0	0	0.166444	128.256	-463.946	59.6212	189.438	0	51.0653	50.2683	138.455	2
5979	0	0	1979	1	230.235	118.756	111.479	0	0	50.8306	113.328	56.1919	141.719	10214.1	13241.1	-56.1919	0	5.14935	4.55798	5.86882	0	0	0.122092	165.71	-478.686	55.4411	175.095	0	53.6694	52.2943	150.953	2
6109	1	0	109	1	288.728	142.753	145.975	0	0	107.038	-118.115	-305.175	207.537	9958.62	12874.6	305.175	0	9.4066	5.11125	5.18941	0	0	0.0672146	189.621	-500.29	41.5122	182.884	0	46.8262	44.5137	186.653	2
6120	1	0	120	1	231.864	132.253	99.6106	0	0	39.2933	14.7302	497.598	175.676	10026.4	12941.1	-497.598	0	7.66921	4.92893	5.65469	0	0	0.165301	166.43	-479.151	55.2731	192.923	0	46.4843	47.1621	226.794	2
6132	1	0	132	1	227.756	114.239	113.517	0	0	4.30758	14.4173	333.764	141.179	10260.7	12742.1	-333.764	0	5.60687	4.52511	5.37515	0	0	0.142176	177.174	-482.924	55.4459	217.381	0	53.3806	52.2201	157.625	2
6168	1	0	168	1	203.299	77.2613	126.037	0	0	-51.5624	26.488	-359.73	175.227	10117.2	12829.7	359.73	0	7.97207	5.48913	5.66649	0	0	0.166541	173.89	-482.165	66.9007	181.898	0	62.8423	56.6624	274.78	2
6169	1	0	169	1	277.157	144.73	132.427	0	0	142.358	-152.996	-546.278	177.795	10321.9	13108.8	546.278	0	10.4833	5.23527	5.16356	0	0	0.0100068	213.858	-502.773	43.8052	206.048	0	70.9289	77.1941	208.163	2
6170	1	0	170	1	239.691	119.665	120.026	0	0	-4.41648	75.375	193.116	188.044	10269.4	12880.4	-193.116	0	7.05786	4.34722	5.35892	0	0	0.254151	165.226	-482.967	51.6195	193.926	0	43.0644	39.8247	106.546	2
6171	1	0	171	1	253.485	121.73	131.756	0	0	36.081	111.126	-140.193	167.646	10428.2	13044	140.193	0	6.4013	4.67592	5.8185	0	0	0.091742	172.449	-478.462	49.1029	184.523	0	46.6201	45.2231	180.863	2
6174	1	0	174	1	286.665	168.812	117.853	0	0	138.308	-8.64748	445.452	183.495	10226.3	12864.8	-445.452	0	7.68802	4.2061	6.2777	0	0	0.0818535	161.198	-486.219	41.8625	233.646	0	42.9643	42.1777	169.133	2
6186	1	0	186	1	214.657	106.493	108.163	0	0	37.9317	-66.6314	254.069	126.311	10127.4	13221.8	-254.069	0	4.92894	4.21864	5.65648	0	0	0.101731	200.712	-495.852	59.6942	207.037	0	57.8083	57.9763	156.405	2
6203	1	0	203	1	229.387	120.353	109.033	0	0	-45.9632	23.622	336.555	141.252	10111.6	12832.5	-336.555	0	5.69707	4.08808	5.47569	0	0	0.236568	185.23	-493.333	54.2972	209.072	0	50.3202	51.8989	165.241	2
6237	1	0	237	1	198.643	108.416	90.227	0	0	134.275	8.2898	225.395	143.656	10429.7	12748.2	-225.395	0	5.42239	4.90595	5.64077	0	0	0.0841312	153.402	-466.069	67.6631	172.159	0	53.1432	51.6813	138.685	2
6267	1	0	267	1	240.195	121.485	118.71	0	0	51.1023	14.9795	223.274	146.066	10213.9	13040.5	-223.274	0	5.51513	4.9834	5.33869	0	0	0.0538083	178.759	-477.719	52.4484	178.993	0	53.5325	51.9721	136.698	2
6268	1	0	268	1	208.65	124.571	84.0784	0	0	20.0243	-56.5145	25.3493	113.76	10543.9	12912.7	-25.3493	0	4.28448	4.95048	5.23775	0	0	0.076466	160.423	-478.343	62.7423	175.408	0	59.7103	60.8042	180.325	2
6283	1	0	283	1	222.347	114.133	108.215	0	0	-7.35649	-7.37552	155.944	121.722	10272.3	13062.8	-155.944	0	4.58215	4.98786	6.12003	0	0	0.116424	163.89	-489.045	59.2128	216.796	0	63.6351	60.8262	159.07	2
6297	1	0	297	1	232.949	114.552	118.397	0	0	-172.531	61.4421	-536.396	239.071	9939.21	12794.7	536.396	0	13.8196	4.44951	4.51436	0	0	0.279781	159.641	-478.903	52.4652	213.549	0	62.3487	55.9139	176.129	2
6309	1	0	309	1	232.954	110.046	122.909	0	0	120.102	62.8816	23.135	180.106	10244.5	12693.6	-23.135	0	6.56583	5.52062	5.19491	0	0	0.115357	139.968	-476.13	55.1728	192.588	0	43.4702	41.267	130.24	2
6327	1	0	327	1	226.374	124.708	101.666	0	0	-24.7001	56.274	505.425	149.89	10090.4	12700.2	-505.425	0	6.67692	4.7311	5.57834	0	0	0.182599	150.628	-478.326	56.5575	189.785	0	51.9378	54.6922	265.955	2
6385	1	0	385	1	260.314	144.093	116.221	0	0	73.891	10.4465	234.408	142.998	9991.77	12546.7	-234.408	0	5.41127	4.69827	5.54375	0	0	0.137164	197.642	-494.276	47.1864	206.212	0	52.8745	52.2971	141.956	2
6403	1	0	403	1	207.943	130.158	77.7846	0	0	62.7337	-30.9804	97.0937	117.749	9703.95	12787.5	-97.0937	0	4.37175	4.85896	5.41329	0	0	0.0755016	153.154	-475.075	63.1649	169.205	0	62.2653	60.5079	173.48	2
6410	1	0	410	1	260.235	153.39	106.845	0	0	21.2125	138.353	11.4294	163.028	10144.1	12717.8	-11.4294	0	5.96508	4.36999	5.10627	0	0	0.145703	185.943	-490.135	46.2609	200.092	0	46.238	45.4964	139.917	2
6432	1	0	432	1	275.366	159.855	115.511	0	0	23.2958	66.5447	173.119	189.306	9843.04	12689.9	-173.119	0	7.02927	4.30767	5.14313	0	0	0.103755	186.242	-481.499	43.0716	201.113	0	42.4735	40.2753	108.72	2
6437	1	0	437	1	272.887	114.034	158.853	0	0	-6.21362	92.2763	252.756	190.841	10171.5	12664.2	-252.756	0	7.30519	4.11321	5.27283	0	0	0.117386	210.418	-500.312	43.446	257.103	0	39.4905	39.9249	110.093	2
6445	1	0	445	1	248.688	120.427	128.262	0	0	51.6848	76.459	51.9985	131.153	10014	13078.7	-51.9985	0	4.77	4.94082	5.44022	0	0	0.0700101	171.42	-486.765	50.233	195.692	0	56.3583	58.7345	167.452	2
6460	1	0	460	1	245.074	132.548	112.526	0	0	-2.91692	38.1802	238.709	139.997	9769.6	13017.3	-238.709	0	5.34588	4.99882	5.41979	0	0	0.0525568	164.861	-487.908	51.2425	211.787	0	55.2039	54.7697	143.776	2
6462	1	0	462	1	231.946	106.921	125.025	0	0	12.2463	-35.5764	-606.061	277.142	10053.4	12891.7	606.061	0	16.5492	4.75422	4.4042	0	0	0.0970857	203.187	-492.402	53.0465	203.65	0	56.3343	63.5236	154.389	2
6531	1	0	531	1	267.5	134.567	132.933	0	0	-5.9215	71.742	-572.18	172.969	10071.6	12784.4	572.18	0	9.71866	4.52878	5.44795	0	0	0.0888051	177.724	-485.919	45.2667	222.769	0	84.5023	90.2514	291.781	2
6539	1	0	539	1	290.882	161.977	128.905	0	0	246.784	-77.0006	175.388	155.05	10018.2	12933.1	-175.388	0	6.04877	4.8527	5.60308	0	0	0.120579	171.935	-488.184	41.2562	187.447	0	48.0482	49.6691	133.438	2
6574	1	0	574	1	202.194	117.488	84.706	0	0	9.61084	-15.3948	554.194	143.111	10056	12771.9	-554.194	0	6.63722	5.19186	6.00193	0	0	0.152791	138.863	-473.207	67.412	173.23	0	60.19	62.7834	350.561	2
6580	1	0	580	1	203.226	93.432	109.794	0	0	-105.647	92.0905	106.78	135.095	9872.33	12863.7	-106.78	0	5.16748	4.24026	4.99602	0	0	0.0841803	238.265	-500.403	62.9615	1	0	58.4246	52.8201	140.977	2
6587	1	0	587	1	246.045	151.97	94.0754	0	0	-130.775	192.832	-341.514	163.721	10096.8	12962.3	341.514	0	7.61401	4.6663	5.20119	0	0	0.148312	197.576	-500.076	50.2085	257.155	0	62.5668	58.2801	261.956	2
6608	1	0	608	1	308.953	193.054	115.9	0	0	121.337	-37.4408	261.247	202.37	9645.34	12793.9	-261.247	0	7.80384	4.73335	5.64435	0	0	0.0921738	205.394	-506.772	38.1913	247.546	0	38.9179	37.8722	109.152	2
6609	1	0	609	1	263.129	163.657	99.4722	0	0	83.9757	-13.8382	481.455	215.668	10380.3	12770.3	-481.455	0	9.28455	4.44704	5.11902	0	0	0.113587	206.951	-505.092	45.7396	232.319	0	37.3092	37.0167	159.922	2
6657	1	0	657	1	220.73	120.852	99.8779	0	0	-3.32833	81.2713	14.3967	144.049	10567.3	12675.2	-14.3967	0	5.29153	4.64525	5.58316	0	0	0.0364211	170.028	-480.29	58.2919	1	0	50.6068	50.6897	150.68	2
6661	1	0	661	1	261.436	150.088	111.348	0	0	114.845	36.1655	244.788	163.632	10349.5	12820	-244.788	0	6.18272	4.32239	5.16009	0	0	0.0565177	212.472	-501.955	45.992	221.993	0	47.4739	44.6421	121.599	2
6670	1	0	670	1	243.925	105.8	138.125	0	0	4.27231	-1.12277	209.615	153.357	10260.7	12857.3	-209.615	0	5.83034	4.67403	5.73581	0	0	0.0775097	145.917	-479.719	51.4757	189.729	0	52.2739	48.8015	129.475	2
6685	1	0	685	1	247.33	102.675	144.655	0	0	76.4426	55.0532	173.233	169.018	10088.9	12801.1	-173.233	0	6.24537	4.51723	5.87565	0	0	0.100212	167.011	-480.248	50.497	181.486	0	46.0022	46.9437	127.578	2
6776	1	0	776	1	263.864	147.918	115.946	0	0	35.3243	21.8724	301.136	211.352	9930.68	12834.3	-301.136	0	8.21536	4.00063	5.63044	0	0	0.058842	202.689	-497.407	45.5192	276.232	0	38.2771	36.842	113.567	2
6785	1	0	785	1	251.874	126.998	124.876	0	0	69.2051	76.7322	135.708	203.122	10096.1	12879.1	-135.708	0	7.43418	4.62091	5.19053	0	0	0.118096	142.486	-473.597	48.6597	224.584	0	38.404	39.046	108.976	2
6809	1	0	809	1	276.088	147.241	128.847	0	0	65.7042	45.7081	164.731	176.58	9999.96	12810.4	-164.731	0	6.52233	4.99591	5.6632	0	0	0.0669299	149.569	-476.314	44.2835	186.63	0	45.5351	45.6381	122.971	2
6850	1	0	850	1	264.5	133.186	131.315	0	0	-17.3	-0.03373	54.0142	202.753	10182.6	12756.5	-54.0142	0	7.55073	4.24176	5.07737	0	0	0.0785634	207.478	-499.241	45.1289	251.772	0	38.0413	36.762	108.267	2
6861	1	0	861	1	268.209	169.915	98.2947	0	0	18.5744	-1.42149	347.185	183.26	10445.7	12857.6	-347.185	0	7.32007	4.47338	5.72948	0	0	0.217348	141.158	-471.543	45.3395	208.387	0	41.4575	41.201	130.043	2
6897	1	0	897	1	281.122	124.389	156.733	0	0	1.55976	88.8413	-23.9023	146.382	10064.1	12767.3	23.9023	0	5.40061	4.15348	5.26339	0	0	0.115635	226.718	-502.685	41.9137	263.595	0	50.1748	51.499	159.875	2
6898	1	0	898	1	247.438	118.119	129.319	0	0	-3.49358	-52.7895	4.22707	145.193	9969.49	12809.3	-4.22707	0	5.49926	4.89207	5.96124	0	0	0.144349	178.172	-490.696	51.1516	185.228	0	53.4697	52.9078	154.674	2
6906	1	0	906	1	274.719	151.571	123.148	0	0	30.8873	1.71186	304.999	150.088	10234.1	12655.1	-304.999	0	5.86661	5.17751	5.42738	0	0	0.040896	172.429	-492.093	44.5227	185.957	0	51.0134	51.2885	145.82	2
6907	1	0	907	1	268.621	112.021	156.6	0	0	19.9186	23.4616	-208.332	194.153	10045.7	12932.3	208.332	0	7.7808	4.02642	5.55964	0	0	0.083241	216.304	-495.927	44.4791	223.799	0	43.7235	45.3036	182.169	2
6924	1	0	924	1	223.371	126.233	97.1378	0	0	-20.7961	0.778266	284.742	152.221	10485.1	12755.7	-284.742	0	5.97405	4.79079	6.04499	0	0	0.0949665	166.753	-484.471	58.3714	174.521	0	49.402	48.8898	140.988	2
6933	1	0	933	1	282.103	136.846	145.256	0	0	73.9033	-58.4518	-237.343	169.575	10091.4	12814.9	237.343	0	7.08191	4.97982	5.3487	0	0	0.148843	164.27	-488.338	42.7599	200.741	0	50.55	49.3703	221.923	2
6973	1	0	973	1	289.976	150.565	139.411	0	0	130.072	44.8118	-307.079	204.675	10134.9	13010.6	307.079	0	8.76439	4.61728	5.05417	0	0	0.129932	175.872	-484.124	40.6496	202.719	0	48.9805	45.036	219.196	2
6979	1	0	979	1	215.992	115.959	100.033	0	0	59.0446	65.2167	295.855	179.778	10305.6	12691.3	-295.855	0	6.92196	4.49527	5.8454	0	0	0.0873463	124.439	-462.223	60.0856	194.866	0	43.4274	42.3594	122.988	2
7008	1	0	1008	1	242.211	106.329	135.881	0	0	72.7997	-13.2221	-132.368	170.758	9992.86	12869.4	132.368	0	6.60239	4.56586	5.26998	0	0	0.0773636	199.625	-499.55	51.1628	223.903	0	45.7386	46.8774	172.929	2
7017	1	0	1017	1	244.285	122.913	121.372	0	0	10.4339	-27.0424	415.429	162.36	10254.5	12683.9	-415.429	0	6.77373	3.56079	5.55261	0	0	0.0677606	215.443	-498.974	49.316	275.812	0	43.6192	44.1276	166.117	2
7023	1	0	1023	1	221.967	123.525	98.4421	0	0	103.236	-4.98015	283.907	195.863	10261.4	12761.5	-283.907	0	7.55353	4.49061	5.59198	0	0	0.0288963	221.253	-499.216	57.591	1	0	40.6397	39.3712	110.958	2
7025	1	0	1025	1	257.82	132.802	125.017	0	0	48.7513	6.98126	-87.5532	133.812	10415.5	12948.8	87.5532	0	5.05558	5.12943	6.02071	0	0	0.158643	154.221	-484.665	48.9156	159.025	0	55.584	55.0491	195.409	2
7028	1	0	1028	1	245.571	140.423	105.149	0	0	19.3449	44.0469	294.712	150.258	10544.6	12911.8	-294.712	0	5.82654	5.31382	5.32557	0	0	0.140164	150.213	-478.687	51.4293	179.519	0	50.498	51.2459	141.888	2
7044	1	0	1044	1	261.697	124.025	137.672	0	0	136.585	-28.5663	-589.723	330.875	10028.7	12884.7	589.723	0	19.3254	3.90445	3.79139	0	0	0.0675931	205.606	-502.879	43.7834	251.412	0	45.7631	49.8315	122.936	2
7051	1	0	1051	1	244.075	115.178	128.898	0	0	-100.199	63.5633	-329.704	164.911	10066.2	13191.2	329.704	0	7.4172	5.40429	5.55273	0	0	0.15975	173.027	-481.585	52.2833	173.898	0	62.9826	54.2321	265.563	2
7063	1	0	1063	1	224.723	115.038	109.685	0	0	53.6044	-11.9607	222.743	171.907	10111.7	12668.8	-222.743	0	6.52327	4.48185	5.36197	0	0	0.0695973	171.285	-489.809	56.3143	209.895	0	43.8236	44.9716	120.256	2
7067	1	0	1067	1	256.241	130.744	125.497	0	0	-89.5931	-13.639	-258.908	130.785	10354.6	13069.1	258.908	0	5.65004	5.15335	5.85314	0	0	0.169391	168.586	-494.505	49.1372	198.806	0	67.0468	58.84	277.946	2
7087	1	0	1087	1	293.606	152.001	141.605	0	0	-7.18587	87.5181	172.941	223.143	10272.2	12669	-172.941	0	8.32936	4.48198	5.18785	0	0	0.243224	151.395	-470.879	40.0119	182.952	0	35.7606	34.2931	91.5818	2
7124	1	0	1124	1	262.355	136.221	126.134	0	0	-9.78964	13.2944	-242.356	162.038	10175.1	12842.8	242.356	0	6.68878	5.02589	5.01882	0	0	0.143039	180.714	-483.747	46.523	239.491	0	55.6931	50.1699	246.317	2
7136	1	0	1136	1	269.767	135.421	134.345	0	0	98.7317	40.6676	317.949	153.104	10166.2	12715.8	-317.949	0	5.94602	4.77562	6.01318	0	0	0.0684803	139.272	-473.829	45.6947	178.559	0	49.9436	51.3443	152.821	2
7149	1	0	1149	1	238.631	120.655	117.976	0	0	51.1975	4.36654	258.413	177.198	10213.8	12851.8	-258.413	0	6.7812	4.26628	5.24082	0	0	0.164848	184.594	-486.007	51.6219	199.697	0	44.0552	42.4655	116.96	2
7156	1	0	1156	1	275.524	113.658	161.865	0	0	30.3513	68.1068	64.0465	148.683	10533.6	12987.4	-64.0465	0	5.42431	4.98213	5.13326	0	0	0.190846	173.818	-487.198	43.8176	199.539	0	48.4911	49.1492	141.317	2
7164	1	0	1164	1	250.113	148.357	101.755	0	0	47.6695	69.4457	165.121	155.187	10018	12786.7	-165.121	0	5.72954	4.84303	5.91315	0	0	0.243203	167.56	-489.169	50.3161	217.853	0	50.9701	51.5431	138.029	2
7168	1	0	1168	1	219.075	122.285	96.7896	0	0	10.905	130.914	-488.983	155.561	10353.7	13123.9	488.983	0	7.90743	5.52473	5.37307	0	0	0.0750642	158.383	-484.15	60.1136	194.788	0	76.982	75.1463	330.182	2
7179	1	0	1179	1	316.279	164.809	151.47	0	0	28.0889	-43.3749	431.104	156.542	10037.6	12999.2	-431.104	0	6.5957	4.41628	5.8595	0	0	0.227388	213.799	-502.465	36.9627	209.533	0	47.3508	49.2267	192.379	2
7223	1	0	1223	1	248.131	150.302	97.8294	0	0	113.26	-59.3088	432.903	153.28	10052.1	12815.8	-432.903	0	6.44372	4.77993	5.40325	0	0	0.0394947	151.56	-474.044	50.0974	180.341	0	49.1575	51.7406	200.493	2
7237	1	0	1237	1	276.656	147.091	129.565	0	0	53.8896	-44.3134	199.679	183.609	10410.4	12900.5	-199.679	0	6.98261	4.46362	5.30624	0	0	0.136859	168.063	-482.972	43.1738	200.057	0	41.4307	40.3528	106.572	2
7238	1	0	1238	1	232.09	83.3617	148.728	0	0	46.9428	106.105	-519.559	274.88	10018.7	13049	519.559	0	14.3952	5.02517	4.4687	0	0	0.190271	136.706	-465.639	53.514	170.127	0	46.6607	50.7229	189.114	2
7273	1	0	1273	1	268.902	145.596	123.306	0	0	-27.9505	148.023	-668.046	307.746	10093.6	12807.8	668.046	0	19.9451	5.01791	4.61963	0	0	0.22206	132.234	-470.915	44.6151	165.561	0	65.1078	70.979	146.266	2
7277	1	0	1277	1	232.713	133.908	98.8048	0	0	7.35546	65.7167	295.013	141.193	10158	12591.1	-295.013	0	5.48101	5.20953	5.7829	0	0	0.0958262	150.787	-473.33	55.6619	190.756	0	54.0572	54.5847	155.236	2
7281	1	0	1281	1	242.981	141.732	101.249	0	0	314.358	303.789	-693.619	233.605	10648.2	13050.7	693.619	0	17.8643	4.22425	4.36537	0	0	0.126736	198.557	-492.15	49.2141	225.671	0	101.28	96.1243	128.746	2
7296	1	0	1296	1	256.765	148.632	108.132	0	0	1.72006	61.5077	304.464	168.072	10063.9	12794.6	-304.464	0	6.56074	4.6806	5.47646	0	0	0.253801	190.733	-498.292	47.9127	227.129	0	45.2545	46.7636	140.895	2
7312	1	0	1312	1	230.459	117.985	112.474	0	0	-27.9492	-175.605	-564.742	224.709	10193.3	13031.7	564.742	0	13.8515	4.67906	4.8073	0	0	0.0752561	178.001	-483.915	54.0109	184.19	0	61.4664	70.8333	162.116	2
7335	1	0	1335	1	231.79	101.331	130.459	0	0	100.975	-67.9525	128.128	209.855	9964.69	12924.1	-128.128	0	7.90931	4.91753	5.23712	0	0	0.242363	142.795	-469.556	54.655	184.359	0	37.6026	38.3148	102.053	2
7343	1	0	1343	1	217.354	125.541	91.8129	0	0	65.1446	-7.36525	-44.0615	126.377	10299.5	12464.9	44.0615	0	4.72185	5.14308	5.92938	0	0	0.145733	159.167	-480.603	61.0055	176.506	0	58.5988	57.854	188.024	2
7369	1	0	1369	1	236.638	133.788	102.85	0	0	23.209	-2.7193	137.974	161.648	10142.1	12858.9	-137.975	0	6.01819	4.63273	5.15292	0	0	0.0274688	198.755	-498.94	52.6485	209.491	0	47.3711	46.8668	129.039	2
7380	1	0	1380	1	266.668	151.614	115.053	0	0	73.4378	1.85386	514.15	171.079	10291.2	13153.3	-514.151	0	7.55019	4.80443	5.57375	0	0	0.186327	143.475	-471.607	45.936	168.096	0	49.3034	48.833	232.958	2
7384	1	0	1384	1	242.164	127.525	114.638	0	0	22.1561	60.2708	143.262	158.229	10442.1	12696.2	-143.262	0	5.83848	4.77278	5.24362	0	0	0.0884278	149.619	-476.297	51.4549	194.639	0	47.9971	46.2672	123.691	2
7390	1	0	1390	1	325.505	181.264	144.241	0	0	33.0786	-8.23385	444.635	236.068	10132.2	12764.7	-444.635	0	9.95129	3.95781	5.39959	0	0	0.0989034	217.557	-505.678	34.9421	222.682	0	32.1731	34.1615	134.829	2
7401	1	0	1401	1	244.519	152.787	91.7325	0	0	-253.024	-231.267	-663.894	212.787	10318.7	13187.1	663.894	0	17.435	4.28926	5.05228	0	0	0.188791	221.017	-500.002	49.8439	206.553	0	97.1748	112.628	160.574	2
7404	1	0	1404	1	245.702	117.501	128.201	0	0	62.515	15.4349	27.0138	178.755	10202.5	12641.4	-27.0138	0	6.55967	4.86317	5.40444	0	0	0.0526566	153.507	-475.639	50.8559	169.426	0	42.9504	41.9254	125.71	2
7406	1	0	1406	1	244.658	101.446	143.213	0	0	31.2487	86.6738	305.102	131.861	10433.1	12869.1	-305.102	0	5.11355	4.70372	6.25939	0	0	0.154047	155.682	-478.575	51.9759	175.613	0	57.4409	56.4942	166.84	2
7427	1	0	1427	1	214.691	116.483	98.208	0	0	-10.6065	27.1143	-108.742	197.741	10076.3	12829	108.742	0	7.56448	4.62924	5.29274	0	0	0.170379	139.069	-470.83	59.9191	204.327	0	39.2269	40.0113	149.046	2
7436	1	0	1436	1	247.74	100.677	147.063	0	0	-13.8885	-11.0614	216.578	149.898	10278.9	12767.5	-216.578	0	5.74895	5.08868	5.56361	0	0	0.147975	181.287	-494.031	50.8533	215.898	0	52.7693	49.877	132.375	2
7440	1	0	1440	1	227.004	93.4019	133.602	0	0	-11.6384	-39.5199	-254.165	188.186	10077.3	12796	254.165	0	7.96624	4.75238	4.80293	0	0	0.116097	229.816	-497.949	55.1788	1	0	46.1511	44.3476	198.366	2
7446	1	0	1446	1	261.929	124.577	137.351	0	0	39.1145	-23.2073	277.224	142.595	10425.2	12779.7	-277.224	0	5.53553	4.9088	5.8974	0	0	0.201449	151.779	-474.593	47.4972	182.933	0	53.2293	52.0111	147.296	2
7473	1	0	1473	1	248.051	133.703	114.348	0	0	-2.91435	13.0362	28.4872	144.694	10168.2	12544.1	-28.4872	0	5.35974	5.02486	5.8338	0	0	0.0829699	176.75	-492.755	51.0268	193.646	0	52.6612	51.6125	149.995	2
7500	1	0	1500	1	226.922	121.828	105.094	0	0	-41.4397	4.66418	288.11	137.711	10206.8	13250.1	-288.11	0	5.44481	5.11657	5.55993	0	0	0.143661	161.024	-486.195	57.0219	194.856	0	55.0485	54.3164	151.935	2
7521	1	0	1521	1	231.358	112.087	119.271	0	0	19.3819	28.6839	-310.246	213.854	9946.62	12827.5	310.246	0	9.19385	3.74818	4.86129	0	0	0.0275896	202.023	-495.262	52.2519	272.833	0	48.0276	42.877	190.793	2
7550	1	0	1550	1	259.891	100.278	159.612	0	0	-2.02096	-29.6973	-277.189	148.894	10067.7	12885.8	277.189	0	6.37105	5.58196	5.72403	0	0	0.0998645	162.443	-488.558	48.6521	180.825	0	62.4804	60.5412	280.657	2
7551	1	0	1551	1	265.586	174.454	91.1318	0	0	51.0058	52.2507	683.361	210.575	10014.7	12903.5	-683.361	0	11.142	4.40025	6.01021	0	0	0.152161	130.502	-467.251	46.0964	181.833	0	50.2445	53.552	351.041	2
7552	1	0	1552	1	289.713	145.305	144.409	0	0	126.034	-41.0442	71.6758	213.139	10039.3	12897.2	-71.6758	0	7.92891	4.71527	4.6479	0	0	0.125237	200.546	-503.517	40.3958	267.439	0	34.704	36.588	106.828	2
7570	1	0	1570	1	228.768	127.52	101.248	0	0	-15.331	13.5968	-56.3932	144.193	9981.33	12842.5	56.3932	0	5.43862	4.59692	5.79614	0	0	0.242894	205.891	-502.476	55.8696	208.759	0	53.5296	53.9171	170.074	2
7603	1	0	1603	1	209.676	112.476	97.1997	0	0	108.991	9.7205	136.164	117.354	9857.01	12746.8	-136.164	0	4.32974	5.23461	6.30182	0	0	0.0786334	148.601	-474.742	64.8332	149.767	0	70.5728	66.4562	175.301	2
7616	1	0	1616	1	283.058	146.032	137.026	0	0	36.6807	35.3426	270.367	156.569	10427.6	12820.8	-270.367	0	6.00101	4.79721	5.17566	0	0	0.0837769	173.689	-492.396	42.2046	207.46	0	48.4762	47.1037	131.567	2
7638	1	0	1638	1	267.7	184.921	82.7795	0	0	170.797	106.877	509.288	156.671	10393.2	13048.2	-509.288	0	6.86987	5.28012	5.71246	0	0	0.0566101	160.857	-486.412	46.4568	200.321	0	54.5924	53.6003	251.595	2
7641	1	0	1641	1	276.122	125.274	150.849	0	0	52.7541	21.7574	38.4913	178.122	10212.2	12734.7	-38.4913	0	6.52745	4.5747	5.52606	0	0	0.175173	174.181	-493.802	43.6338	236.54	0	43.8808	42.1644	125.503	2
7661	1	0	1661	1	232.84	141.113	91.727	0	0	4.40146	14.439	438.251	147.312	10160.9	12841.7	-438.251	0	6.201	5.23124	5.97701	0	0	0.0687089	161.686	-488.91	55.942	172.143	0	53.045	53.9959	205.686	2
7668	1	0	1668	1	299.307	142.322	156.985	0	0	84.2654	8.27955	190.453	163.809	10180.7	12748.2	-190.453	0	6.11923	4.29341	5.667	0	0	0.104791	199.259	-500.649	39.2817	277.608	0	47.0591	46.788	124.045	2
7679	1	0	1679	1	250.708	119.862	130.846	0	0	-54.9626	-86.781	273.544	135.968	10120.6	12743.6	-273.544	0	5.51794	5.77792	6.1921	0	0	0.180923	151.207	-482.259	51.8495	162.688	0	55.6786	58.0273	160.236	2
7682	1	0	1682	1	238.122	141.647	96.4746	0	0	28.2075	71.3277	388.152	147.363	10037.5	12884.5	-388.152	0	5.96076	4.50513	6.23528	0	0	0.148917	131.458	-467.903	53.459	197.057	0	50.9772	52.0725	192.153	2
7696	1	0	1696	1	232.116	154.518	77.5977	0	0	138.631	-11.4399	428.037	182.27	10325.7	12767.9	-428.037	0	7.5556	4.28091	5.54831	0	0	0.0724954	192.178	-486.017	53.9276	1	0	42.3208	41.5854	156.325	2
7719	1	0	1719	1	234.967	121.27	113.697	0	0	-67.8809	78.548	177.718	135.946	10432.5	12578.3	-177.718	0	5.18796	4.78368	6.28469	0	0	0.215331	161.333	-484.278	54.9487	202.549	0	56.5368	55.0491	143.514	2
7731	1	0	1731	1	276.545	124.166	152.379	0	0	44.3473	-57.0504	-174.536	142.004	10320.3	13112.5	174.536	0	5.70772	4.91222	5.6897	0	0	0.107849	172.114	-489.209	44.1197	174.256	0	55.013	51.2672	221.546	2
7739	1	0	1739	1	299.327	175.172	124.154	0	0	23.9611	3.85476	249.712	211.277	10241	12752.6	-249.712	0	8.09484	4.00769	5.27525	0	0	0.0575345	186.993	-488.753	38.6499	252.163	0	36.8758	35.869	98.6764	2
7775	1	0	1775	1	240.624	138.538	102.086	0	0	126.666	-63.5591	269.406	131.358	10437.3	13019.4	-269.406	0	5.12243	4.79773	5.84594	0	0	0.058509	188.509	-494.387	52.7292	191.744	0	56.8597	56.9416	154.193	2
7791	1	0	1791	1	241.954	129.74	112.214	0	0	133.252	-16.6664	184.367	133.874	10430.7	12773.1	-184.367	0	5.02404	4.99869	5.71809	0	0	0.212922	167.911	-486.293	52.4999	199.751	0	56.782	54.8162	144.84	2
7831	1	0	1831	1	219.606	114.515	105.092	0	0	210.803	230.684	-614.738	163.689	10452.8	13024.1	614.738	0	10.2415	5.3345	4.71424	0	0	0.201097	143.909	-468.057	58.4088	183.855	0	90.2979	98.1167	213.301	2
7847	1	0	1847	1	236.723	115.199	121.524	0	0	19.4897	6.27907	53.2545	173.642	9747.19	13049.2	-53.2545	0	6.40716	5.63885	6.22034	0	0	0.120316	164.369	-490.285	55.7378	210.615	0	45.9679	46.1251	127.37	2
7855	1	0	1855	1	262.322	145.282	117.04	0	0	64.6963	-24.157	227.617	179.446	10399.6	12581.3	-227.617	0	6.83228	5.09899	5.69747	0	0	0.137372	186.814	-483.305	47.4295	223.321	0	43.6063	43.1502	114.46	2
7875	1	0	1875	1	257.422	137.561	119.861	0	0	-23.0385	46.8257	-254.183	144.351	10088.7	12809.3	254.183	0	5.98437	5.41029	6.35902	0	0	0.116506	143.024	-479.405	49.7959	173.77	0	64.9597	61.3846	283.717	2
7884	1	0	1884	1	322.427	185.129	137.298	0	0	110.913	-34.1962	259.232	175.141	10154.1	12890.3	-259.232	0	6.74192	5.08036	6.13812	0	0	0.0873442	142.817	-477.206	36.903	171.894	0	45.8025	45.2912	125.999	2
7894	1	0	1894	1	249	128.783	120.216	0	0	92.6164	72.0952	196.144	144.379	10670.7	12784	-196.144	0	5.35737	5.11234	5.88129	0	0	0.0492612	148.2	-472.257	50.9638	185.181	0	52.8112	52.8789	138.444	2
7898	1	0	1898	1	226.955	119.967	106.988	0	0	61.9575	8.81134	29.5882	143.257	10302.7	13046.6	-29.5882	0	5.26358	5.91002	5.80861	0	0	0.0997306	154.493	-485.885	58.7282	189.421	0	53.4603	51.2887	159.353	2
7899	1	0	1899	1	281.45	142.917	138.533	0	0	-7.56233	82.3963	62.191	191.613	9873.9	12873.4	-62.191	0	7.0319	4.42824	5.20831	0	0	0.175335	197.028	-495.7	42.1227	239.036	0	42.9522	40.1183	111.644	2
7915	1	0	1915	1	233.769	109.876	123.893	0	0	23.8521	-27.0705	-230.265	160.066	10141.5	13082.5	230.265	0	6.59485	5.12303	5.65327	0	0	0.0603677	136.512	-472.642	55.004	203.736	0	54.987	50.6763	229.652	2
7921	1	0	1921	1	215.306	92.2322	123.073	0	0	38.2492	-40.6814	240.613	154.088	10127.1	12797.2	-240.613	0	5.93565	4.91055	5.89672	0	0	0.145682	177.666	-503.688	61.2621	191.637	0	49.6008	50.8002	139.446	2
7964	1	0	1964	1	207.241	108.457	98.7837	0	0	99.4599	-8.20304	31.3733	127.429	10265.2	12764.7	-31.3733	0	4.69698	5.85139	5.73689	0	0	0.15658	134.059	-474.453	66.0538	174.3	0	61.4757	57.6377	178.186	2
7971	1	0	1971	1	248.713	131.42	117.294	0	0	-5.50811	-112.386	-270.47	130.783	9772.19	12968.5	270.47	0	5.79908	5.14981	6.46012	0	0	0.0368674	153.672	-482.474	51.8138	187.249	0	69.3727	65.4559	272.953	2
8018	2	0	18	1	257.197	174.51	82.6879	0	0	117.607	3.50158	318.432	148.177	10047.7	12852.6	-318.432	0	5.78476	5.16087	5.8104	0	0	0.19827	163.835	-485.797	48.8614	205.926	0	52.2202	53.8251	165.262	2
8021	2	0	21	1	297.588	131.598	165.99	0	0	55.141	-0.282483	-132.897	170.305	9910.86	13155.4	132.897	0	6.56673	5.34425	5.33126	0	0	0.0251126	153.239	-482.646	40.3325	195.543	0	46.0917	45.0336	183.683	2
8034	2	0	34	1	217.028	98.2771	118.751	0	0	90.3065	79.3478	-124.778	152.048	9975.35	12677.1	124.778	0	5.76075	5.57778	5.94758	0	0	0.0785894	137.344	-477.866	61.9753	157.769	0	53.7646	53.6349	199.96	2
8051	2	0	51	1	256.274	134.431	121.843	0	0	17.225	-18.1406	201.878	156.542	10048.4	12774.6	-201.878	0	5.94543	4.74034	5.77607	0	0	0.0393047	171.997	-482.947	48.4641	210.698	0	49.0489	50.2465	136.018	2
8065	2	0	65	1	229.824	113.943	115.88	0	0	20.9923	5.28971	-87.7819	159.69	10443.3	13050.2	87.7819	0	6.05478	5.02987	5.7237	0	0	0.0991908	148.96	-477.545	56.1864	195.366	0	46.4677	45.7999	166.448	2
8071	2	0	71	1	256.189	140.978	115.211	0	0	42.8865	44.0771	248.215	178.986	10421.4	12712.4	-248.215	0	6.79287	4.3575	4.96748	0	0	0.0270443	233.328	-509.755	46.9968	256.895	0	42.1338	40.9871	112.739	2
8075	2	0	75	1	247.324	122.705	124.619	0	0	-72.1215	126.125	-587.372	301.931	10137.8	13029	587.372	0	17.662	4.99067	5.16299	0	0	0.137263	176.631	-500.137	50.29	189.798	0	54.1484	57.1849	165.18	2
8086	2	0	86	1	246.331	127.246	119.085	0	0	19.018	46.5898	24.1999	147.612	10046.6	13208.2	-24.1999	0	5.41437	5.23078	5.77514	0	0	0.205505	170.628	-490.624	51.7146	198.678	0	51.8123	51.279	154.35	2
8093	2	0	93	1	232.698	110.096	122.602	0	0	136.551	12.4108	222.925	155.172	10228.1	12744.1	-222.925	0	5.84924	4.95579	6.2591	0	0	0.175627	151.843	-481.038	55.9176	170.656	0	51.512	50.4173	134.293	2
8112	2	0	112	1	254.228	130.077	124.151	0	0	99.3283	32.3351	62.8703	177.547	9767.01	13023.1	-62.8703	0	6.48002	4.9478	5.8643	0	0	0.0694097	176.374	-494.181	49.3639	193.713	0	44.5995	44.5767	121.129	2
8114	2	0	114	1	255.897	130.83	125.067	0	0	26.7617	8.83523	-27.6771	150.775	10038.9	12947	27.6771	0	5.60735	5.12878	5.27491	0	0	0.138546	162.947	-482.57	48.4748	221.351	0	48.3316	52.3307	167.849	2
8118	2	0	118	1	226.358	104.053	122.305	0	0	23.0431	125.829	-608.146	320	9843.3	12929.6	608.146	0	18.7892	4.09659	4.22135	0	0	0.138083	180.966	-481.205	53.3473	1	0	50.3723	54.3833	149.132	2
8119	2	0	119	1	204.225	99.4899	104.735	0	0	37.993	40.5635	112.46	121.855	10426.3	12915.2	-112.46	0	4.47214	5.20193	5.91266	0	0	0.00265646	164.386	-482.605	66.3687	187.466	0	62.1373	60.7993	162.688	2
8137	2	0	137	1	233.888	97.9526	135.936	0	0	40.263	-37.4999	91.4613	170.026	10025.4	12893.6	-91.4613	0	6.33665	4.66399	5.76051	0	0	0.121918	149.815	-479.007	54.3574	201.998	0	44.5301	46.4782	128.97	2
8139	2	0	139	1	260.916	173.419	87.4961	0	0	5.67268	23.863	525.866	193.019	10159.6	12732.6	-525.866	0	8.68777	4.49976	5.61161	0	0	0.168392	158.426	-477.624	46.8544	216.009	0	42.4163	43.8698	223.718	2
8162	2	0	162	1	225.852	110.019	115.832	0	0	68.7831	4.74759	-232.031	124.239	10096.5	12751.7	232.031	0	5.05928	4.92603	5.94934	0	0	0.195953	184.421	-484.959	57.639	212.759	0	69.9766	67.5949	301.323	2
8167	2	0	167	1	252.76	146.171	106.589	0	0	465.54	168.06	-658.11	216.214	10198.1	13086.7	658.11	0	17.1908	4.9271	4.68335	0	0	0.183973	175.265	-485.592	48.1968	193.071	0	148.397	82.278	135.933	2
8181	2	0	181	1	262.217	123.901	138.316	0	0	32.2979	-29.414	-172.77	149.794	10133	12885.6	172.77	0	5.95856	4.78701	5.76873	0	0	0.0821516	175.907	-488.595	47.1234	195.961	0	54.6568	53.702	229.697	2
8190	2	0	190	1	236.712	133.809	102.903	0	0	-10.5118	16.1189	401.072	201.105	10175.8	13238.7	-401.072	0	8.30228	4.24054	5.71413	0	0	0.22211	179.592	-488.193	52.7373	226.122	0	38.0881	38.4962	133.882	2
8199	2	0	199	1	225.09	107.221	117.869	0	0	97.3776	-7.10052	97.9615	181.382	9569.64	12763.6	-97.9615	0	6.68328	4.62168	5.21445	0	0	0.0174011	174.626	-477.119	56.2189	220.116	0	42.9491	40.3793	112.146	2
8223	2	0	223	1	254.791	126.567	128.224	0	0	27.0223	-16.3181	-117.403	154.629	10038.6	13271.1	117.403	0	5.96338	4.90233	5.60024	0	0	0.111809	166.015	-484.976	48.8431	223.125	0	49.0491	49.2181	183.92	2
8259	2	0	259	1	199.701	108.53	91.1706	0	0	21.6343	-50.0852	45.7718	127.924	10542.3	12806.6	-45.7718	0	4.79809	5.08147	6.06483	0	0	0.225764	143.497	-470.395	68.4141	210.59	0	56.4115	55.9615	161.351	2
8294	2	0	294	1	254.694	144.325	110.369	0	0	119.666	-36.976	153.619	152.64	10045.7	12992.8	-153.619	0	5.71778	5.13199	6.00751	0	0	0.0535954	150.402	-484.061	49.6786	201.552	0	50.5075	52.7215	138.968	2
8298	2	0	298	1	232.537	103.541	128.996	0	0	-3.05271	-17.8008	-13.2315	165.229	9969.05	12774.3	13.2315	0	6.2023	5.06052	5.81889	0	0	0.10656	163.244	-486.418	55.5233	187.667	0	47.8779	47.3109	142.116	2
8327	2	0	327	1	285.641	151.273	134.368	0	0	46.7783	-39.3731	-290.648	141.939	10118.5	12895.5	290.648	0	6.11658	5.28754	5.63524	0	0	0.1685	178.85	-493.903	42.7106	216.168	0	67.026	63.3695	305.224	2
8328	2	0	328	1	230.935	106.14	124.795	0	0	11.5984	4.32966	-152.13	154.521	10552.4	12851.8	152.13	0	6.03536	4.90579	4.88179	0	0	0.141694	225.874	-502.583	54.3453	261.56	0	47.5217	46.2029	192.552	2
8329	2	0	329	1	243.922	140.107	103.815	0	0	77.8702	44.3674	51.1022	156.172	9987.79	12811.8	-51.1022	0	5.69081	5.93981	5.91362	0	0	0.0667875	120.466	-464.481	53.5952	183.047	0	51.4695	51.6893	150.197	2
8330	2	0	330	1	288.831	138.97	149.861	0	0	72.9866	36.1321	18.4391	145.791	9793.35	12421.4	-18.4391	0	5.33127	5.32649	5.97491	0	0	0.12911	190.167	-500.189	42.4848	219.985	0	52.6819	51.4696	157.039	2
8341	2	0	341	1	271.268	127.645	143.623	0	0	37.4495	-66.5504	249.074	166.316	10227.5	12524.1	-249.074	0	6.47976	4.24427	5.77812	0	0	0.111957	191.452	-493.318	44.4435	241.946	0	44.3586	44.4176	121.104	2
8366	2	0	366	1	230.924	110.056	120.867	0	0	32.6369	-13.7931	-141.161	129.088	10531.3	12969.6	141.161	0	5.02577	5.85852	5.98604	0	0	0.0912068	156.703	-489.353	57.5938	175.469	0	58.771	58.1369	241.303	2
8378	2	0	378	1	218.802	120.481	98.3206	0	0	-100.168	-26.1232	307.181	136.76	10066.2	12583.3	-307.181	0	5.63748	4.60377	5.75896	0	0	0.0395501	201.033	-489.733	59.1604	211.552	0	52.7234	52.4081	156.05	2
8379	2	0	379	1	261.467	129.478	131.989	0	0	-88.5467	62.2285	-544.117	311.802	10154.2	12793.9	544.117	0	17.3828	4.61237	4.8	0	0	0.180299	168.926	-481.473	45.9421	196.408	0	47.0289	47.3232	156.628	2
8396	2	0	396	1	241.06	140.628	100.431	0	0	1.53712	16.5587	440.498	158.239	10064.1	12640.3	-440.498	0	6.67409	5.11989	6.3017	0	0	0.132966	115.716	-463.998	53.719	189.382	0	48.6504	50.8224	202.296	2
8425	2	0	425	1	321.992	156.941	165.051	0	0	68.2076	1.29119	138.42	180.11	10097.1	12854.8	-138.42	0	6.66514	5.1869	6.16025	0	0	0.104287	152.876	-483.17	37.0762	219.841	0	44.318	45.1762	124.167	2
8448	2	0	448	1	232.005	134.234	97.7709	0	0	99.7416	-60.9721	194.278	170.785	10165.2	12717.8	-194.278	0	6.50542	4.65913	5.20083	0	0	0.178584	168.608	-479.627	54.1136	230.315	0	44.3859	44.6216	118.138	2
8458	2	0	458	1	249.609	146.728	102.881	0	0	111.729	98.1488	308.974	151.274	10452.2	12957.3	-308.974	0	5.83786	4.55789	6.11086	0	0	0.100812	168.194	-486.918	50.2473	198.021	0	50.5481	50.6235	146.589	2
8498	2	0	498	1	285.075	146.165	138.91	0	0	7.28296	20.4458	218.205	172.476	10158	12935.4	-218.205	0	6.54351	5.55496	5.16722	0	0	0.0705567	166.869	-486.46	42.6087	176.001	0	46.7991	45.4567	122.371	2
8517	2	0	517	1	275.753	131.048	144.705	0	0	132.778	44.2447	292.01	139.394	10530.8	12811.9	-292.01	0	5.35601	5.37687	6.47583	0	0	0.16499	182.542	-494.715	45.6393	181.03	0	55.6421	55.6905	159.933	2
8521	2	0	521	1	240.208	113.85	126.358	0	0	97.5057	53.9233	-4.38806	140.168	9669.17	12901.9	4.38806	0	5.12817	5.70454	5.72753	0	0	0.0883826	165.314	-493.023	54.0726	204.803	0	54.6519	52.1381	170.627	2
8533	2	0	533	1	251.645	122.066	129.579	0	0	38.1877	2.24844	159.666	167.459	9828.15	12754.2	-159.666	0	6.24114	5.7217	5.76505	0	0	0.147735	144.373	-477.811	50.9643	164.049	0	50.0896	47.4677	127.528	2
8572	2	0	572	1	251.103	138.936	112.168	0	0	-81.815	21.7702	552.88	136.57	10147.5	12834.4	-552.88	0	6.52625	4.4934	6.39228	0	0	0.114132	162.553	-483.126	50.0823	221.786	0	59.0631	59.7703	339.098	2
8581	2	0	581	1	215.122	110.078	105.045	0	0	-53.6813	27.7473	165.859	124.264	9820.36	12828.4	-165.859	0	4.72442	4.9325	6.08018	0	0	0.03552	185.243	-486.652	61.6775	188.047	0	64.5408	60.3872	160.266	2
8599	2	0	599	1	247.437	118.731	128.706	0	0	30.8304	-119.958	-448.77	193.106	10034.8	12976.1	448.77	0	9.97373	5.03131	5.9526	0	0	0.0787945	156.366	-482.563	51.3507	187.827	0	57.3018	65.456	219.214	2
8602	2	0	602	1	231.941	136.453	95.4878	0	0	119.201	41.2143	361.246	156.477	10245.4	12914.6	-361.246	0	6.20037	4.41983	5.81338	0	0	0.111625	199.954	-497.488	54.5908	241.876	0	50.5387	47.97	153.87	2
8667	2	0	667	1	269.959	123.547	146.412	0	0	67.4729	22.5927	205.378	181.864	10197.5	12733.9	-205.378	0	6.81095	4.17818	5.73727	0	0	0.0422556	164.178	-482.807	44.5847	213.629	0	42.6924	42.3141	113.096	2
8689	2	0	689	1	266.652	165.697	100.955	0	0	368.425	182.23	-695.292	205.673	10295.2	13072.6	695.292	0	15.5142	4.76985	4.79573	0	0	0.15064	193.938	-489.001	45.0113	207.013	0	135.962	99.5771	151.397	2
8718	2	0	718	1	252.135	132.928	119.207	0	0	39.3943	-1.31602	40.3736	183.98	10026.3	12757.8	-40.3736	0	6.78465	4.72092	5.19905	0	0	0.15722	185.115	-488.423	48.7462	227.367	0	41.19	42.2318	122.218	2
8721	2	0	721	1	277.334	143.685	133.649	0	0	150.948	181.815	-274.302	188.592	10413	13073	274.302	0	7.9512	4.87687	4.72752	0	0	0.190297	159.956	-476.921	42.8998	192.579	0	46.8342	42.0847	212.426	2
8722	2	0	722	1	277.989	177.748	100.241	0	0	55.8005	-8.5697	305.067	141.949	10308.8	12665.4	-305.067	0	5.54011	4.58953	5.89791	0	0	0.102957	207.081	-503.587	43.6475	237.381	0	53.0916	52.4408	152.725	2
8743	2	0	743	1	225.247	120.948	104.299	0	0	-24.0099	-64.7468	364.721	137.99	10388.7	12621.9	-364.721	0	5.70959	4.94189	5.8437	0	0	0.114923	169.217	-486.658	57.7101	192.304	0	53.3977	53.3959	170.881	2
8779	2	0	779	1	199.473	95.5108	103.963	0	0	25.8647	-14.0712	-550.222	172.814	10139.5	12670.9	550.222	0	9.54431	5.69078	5.74347	0	0	0.0573702	148.443	-481.6	69.2195	171.716	0	82.0199	85.7456	276.226	2
8782	2	0	782	1	232.001	128.917	103.083	0	0	104.488	37.1069	232.753	142.628	10260.2	12719.4	-232.753	0	5.36702	5.18066	5.74368	0	0	0.0982067	125.149	-470.262	55.7797	181.284	0	55.7514	53.7552	143.367	2
8815	2	0	815	1	246.303	110.625	135.678	0	0	86.1095	87.5841	-536.685	298.831	10079.2	12668.9	536.685	0	15.9612	5.02895	4.81816	0	0	0.119983	146.285	-477.448	50.1302	180.684	0	47.1704	49.2879	173.288	2
8851	2	0	851	1	265.087	150.633	114.454	0	0	63.4089	14.9485	581.981	175.946	10101.9	12741.5	-581.981	0	8.27853	4.53446	6.07254	0	0	0.0772234	164.482	-485.555	46.4574	171.262	0	49.7237	52.8713	315.473	2
8875	2	0	875	1	248.411	150.038	98.3731	0	0	50.0543	0.0253521	323.977	183.327	10115.3	13055.4	-323.977	0	7.20569	4.6708	5.92428	0	0	0.0898488	208.225	-500.409	50.5115	182.876	0	42.4476	43.4854	129.351	2
8882	2	0	882	1	257.659	152.169	105.49	0	0	143.136	-5.92887	256.625	148.65	10121.8	12961.7	-256.625	0	5.6858	5.44743	6.09144	0	0	0.026899	187.692	-504.496	49.4701	185.671	0	53.4855	53.8883	147.501	2
8897	2	0	897	1	195.292	97.357	97.9353	0	0	63.1485	46.256	-77.3666	117.453	10102.2	12809.9	77.3666	0	4.38369	5.31591	6.42238	0	0	0.0406876	168.567	-496.957	71.7862	175.866	0	66.0373	67.1702	240.146	2
8919	2	0	919	1	308.578	178.702	129.876	0	0	49.8244	41.6896	431.982	150.147	10215.2	13013.8	-431.982	0	6.22348	5.22573	6.44986	0	0	0.0940361	143.023	-486.726	39.3746	165.282	0	53.9434	53.2393	199.359	2
8927	2	0	927	1	307.4	171.817	135.583	0	0	22.2157	8.24654	339.59	224.351	10143.1	12847.9	-339.59	0	8.9082	3.66379	5.65869	0	0	0.109455	241.421	-514.969	37.3342	228.454	0	33.6253	34.1282	109.371	2
8955	2	0	955	1	276.367	133.399	142.968	0	0	32.8	-42.0391	45.0791	185.752	10032.9	12898.2	-45.0791	0	6.93608	5.55611	6.68018	0	0	0.0589681	143.521	-477.592	45.9308	151.515	0	42.672	44.8211	129.953	2
8963	2	0	963	1	253.927	149.695	104.232	0	0	40.9787	-21.2475	184.451	192.073	10224	12977	-184.451	0	7.23866	4.66837	5.75335	0	0	0.0537657	190.122	-497.664	48.9064	226.467	0	42.2212	40.1492	106.685	2
8971	2	0	971	1	247.182	126.304	120.878	0	0	-40.7323	1.01254	13.5392	186.92	10505	12755.5	-13.5392	0	7.02353	5.48705	5.66004	0	0	0.147106	167.754	-488.967	51.6955	219.609	0	40.0997	39.1804	121.463	2
8985	2	0	985	1	269.848	161.943	107.905	0	0	35.8867	96.1928	358.132	145.567	10428.4	12660.3	-358.132	0	5.78563	5.49537	6.05114	0	0	0.117897	177.265	-496.416	46.6198	189.764	0	53.5754	53.6631	168.682	2
8998	2	0	998	1	213.246	124.642	88.6037	0	0	32.8468	17.6487	135.003	155.573	9933.15	13137.5	-135.003	0	5.75576	5.26316	5.63112	0	0	0.104413	175.002	-479.218	62.2773	184.336	0	50.3073	50.3532	136.244	2
9014	2	0	1014	1	247.792	166.509	81.2831	0	0	84.5749	67.8432	-61.1068	125.27	9981.08	12788.3	61.1068	0	4.63701	5.18399	5.91895	0	0	0.0953424	134.822	-469.521	51.4384	181.813	0	62.5838	62.5694	204.106	2
9036	2	0	1036	1	240.093	133.578	106.515	0	0	141.291	28.9939	376.721	150.413	10223.3	12627.8	-376.721	0	6.01947	4.7205	6.30988	0	0	0.0102165	167.932	-489.04	53.3521	203.741	0	50.2868	51.1426	172.515	2
9048	2	0	1048	1	266.37	116.242	150.128	0	0	-4.47614	81.8658	151.607	163.701	10369.1	12575	-151.607	0	6.07524	5.09282	5.87921	0	0	0.116961	175.952	-495.629	46.7058	244.993	0	48.303	46.8548	123.136	2
9067	2	0	1067	1	250.932	137.511	113.421	0	0	16.4109	86.0448	-28.098	186.86	9949.59	12670.4	28.098	0	6.88289	4.59368	5.38243	0	0	0.0734743	216.415	-504.55	49.0919	222.937	0	42.1273	41.8814	127.886	2
9081	2	0	1081	1	240.998	116.242	124.756	0	0	-9.65607	106.649	-302.951	194.581	9876	12849.2	302.951	0	8.29481	4.72068	6.25349	0	0	0.32854	203.656	-511.536	53.0216	209.084	0	57.0246	48.5052	225.228	2
9113	2	0	1113	1	244.383	142.578	101.805	0	0	-16.6756	56.1363	234.097	135.997	10082.3	12800	-234.097	0	5.19432	4.98341	5.64192	0	0	0.210698	154.904	-477.866	51.7033	177.558	0	55.7875	57.1744	158.519	2
9121	2	0	1121	1	223.602	103.425	120.177	0	0	-39.5039	-25.2045	203.201	148.959	10105.2	12981	-203.201	0	5.7555	4.45722	5.94765	0	0	0.19313	213.103	-500.385	57.5091	201.586	0	50.6341	50.9662	137.002	2
9188	2	0	1188	1	233.744	117.649	116.095	0	0	286.135	118.436	-618.66	166.179	10377.5	13136.3	618.66	0	10.5247	6.25778	5.59221	0	0	0.172277	131.869	-470.628	56.6568	161.417	0	103.269	97.387	216.493	2
9205	2	0	1205	1	213.69	134.572	79.1181	0	0	11.2464	57.6237	338.244	145.287	10154.1	13197.2	-338.244	0	5.7477	5.58487	5.92725	0	0	0.118367	161.821	-490.508	63.247	198.062	0	54.7386	55.4969	162.903	2
9210	2	0	1210	1	213.243	114.103	99.14	0	0	72.0965	6.07941	67.775	131.719	10292.5	12650.7	-67.775	0	4.83388	5.45324	5.93859	0	0	0.0613962	149.601	-480.21	63.1918	198.73	0	58.6427	56.5665	160.691	2
9229	2	0	1229	1	278.525	147.676	130.849	0	0	10.9586	58.5814	85.0427	142.376	9755.72	12897.2	-85.0427	0	5.22077	5.73034	5.80437	0	0	0.206167	194.913	-508.574	44.7666	210.799	0	55.5103	53.4177	151.507	2
9231	2	0	1231	1	240.5	136.676	103.825	0	0	7.81157	8.17857	72.7787	173.197	10456.5	12748.3	-72.7787	0	6.40288	4.94183	6.29218	0	0	0.0563357	138.441	-473.099	53.58	178.521	0	45.0435	43.4977	121.47	2
9253	2	0	1253	1	292.401	124.018	168.383	0	0	25.0435	-69.7234	103.366	184.64	10339.6	12925.9	-103.366	0	6.98419	4.23811	5.97078	0	0	0.138965	194.33	-502.238	40.6259	219.89	0	42.0274	40.0843	107.733	2
9258	2	0	1258	1	236.703	115.764	120.94	0	0	171.038	75.5888	-91.3221	152.936	10193.6	13079.5	91.3221	0	5.77295	5.05212	6.11024	0	0	0.13535	169.982	-483.164	54.6431	180.913	0	51.866	49.2886	179.871	2
9260	2	0	1260	1	276.267	124.694	151.573	0	0	39.3349	14.809	-21.9937	174.137	10524.6	12741.7	21.9937	0	6.44969	5.12108	5.46744	0	0	0.125932	185.086	-491.246	44.1862	240.632	0	42.1871	41.7274	134.858	2
9273	2	0	1273	1	221.877	123.031	98.8457	0	0	26.0822	-10.848	515.552	127.776	10238.9	12667.7	-515.552	0	5.69547	5.74549	6.15616	0	0	0.178432	179.392	-495.654	60.8221	190.374	0	64.9973	65.7767	322.126	2
9278	2	0	1278	1	252.342	115.401	136.94	0	0	79.7002	5.73431	371.053	133.468	10085.6	12651.1	-371.053	0	5.34433	4.15642	6.29842	0	0	0.110183	230.249	-504.326	49.1247	259.453	0	53.7425	56.4977	193.864	2
9333	2	0	1333	1	227.04	94.8308	132.209	0	0	6.0441	11.4107	76.1637	167.337	9959.96	13143.7	-76.1637	0	6.18495	5.02103	5.90704	0	0	0.10554	147.581	-479.138	57.3503	201.932	0	46.4528	46.6556	131.412	2
9341	2	0	1341	1	229.386	131.211	98.1752	0	0	9.83723	8.46719	31.375	128.056	10554.1	12748	-31.375	0	4.73508	5.07509	5.88445	0	0	0.175652	174.024	-485.817	56.6437	222.23	0	56.7762	56.0792	165.684	2
9354	2	0	1354	1	242.927	130.656	112.271	0	0	27.1716	31.1781	-110.122	139.18	10038.5	12924.6	110.122	0	5.2883	5.09014	6.00687	0	0	0.0275869	178.748	-499.901	52.7509	211.981	0	55.3483	59.0311	215.022	2
9358	2	0	1358	1	237.043	138.446	98.5965	0	0	20.5779	-8.41634	318.38	182.802	10344.1	12964.2	-318.38	0	7.21335	5.07876	5.33181	0	0	0.0790165	153.319	-482.381	53.4857	220.75	0	43.6875	42.1362	121.61	2
9394	2	0	1394	1	253.73	104.47	149.26	0	0	98.1925	-53.8045	148.99	166.797	10067.1	12710.6	-148.99	0	6.27463	5.29246	6.1445	0	0	0.0226087	174.004	-496.511	50.3145	189.615	0	47.437	48.2105	127.27	2
9412	2	0	1412	1	296.849	164.891	131.958	0	0	2.85951	-63.1505	290.041	156.091	10262.1	12720	-290.041	0	6.20279	4.63085	5.57895	0	0	0.154335	192.736	-495.73	39.9713	249.123	0	48.4529	47.5323	134.382	2
9436	2	0	1436	1	236.532	112.739	123.793	0	0	122.708	66.8173	-60.5521	142.407	10241.9	12689.7	60.5521	0	5.2816	5.38049	5.68874	0	0	0.0860427	179.507	-484.85	54.6238	192.728	0	54.6328	51.7177	183.584	2
9444	2	0	1444	1	260.98	123.473	137.506	0	0	39.0894	11.2998	192.263	176.275	10126.2	12844.8	-192.263	0	6.61051	4.24091	5.83422	0	0	0.0251872	226.244	-509.919	46.7142	231.808	0	43.762	44.0639	120.143	2
9460	2	0	1460	1	266.367	115.631	150.736	0	0	-17.4961	-11.2523	-415.836	217.77	10182.8	12867.4	415.836	0	10.4349	5.17684	5.82219	0	0	0.17287	167.652	-490.631	46.7495	176.641	0	54.5665	51.5606	226.836	2
9464	2	0	1464	1	237.092	135.371	101.721	0	0	60.6988	-36.6974	-86.9902	155.888	9905.3	12992.5	86.9902	0	5.96057	5.15107	6.0313	0	0	0.0549189	132.155	-473.597	54.5795	175.655	0	51.1818	51.7567	170.21	2
9473	2	0	1473	1	245.04	127.858	117.183	0	0	40.7561	-33.5833	301.553	152.482	10622.9	12690.4	-301.553	0	5.98918	5.07573	6.24123	0	0	0.086595	145.986	-471.612	52.4383	195.78	0	49.7141	50.4333	144.941	2
9494	2	0	1494	1	244.616	147.145	97.4711	0	0	43.4426	63.1918	268.026	137.478	10221.5	13191.6	-268.026	0	5.24616	4.88215	6.11899	0	0	0.0937122	167.048	-489.256	52.0991	225.545	0	56.3051	56.3453	153.376	2
9497	2	0	1497	1	249.622	128.229	121.393	0	0	43.9984	54.0703	-3.87404	167.609	10320.6	12602.8	3.87404	0	6.14265	4.9881	5.38913	0	0	0.151972	205.152	-507.883	49.9932	236.117	0	45.1226	43.835	137.453	2
9506	2	0	1506	1	254.46	159.102	95.3577	0	0	36.0149	-6.77967	368.362	137.601	10029.6	12862.9	-368.362	0	5.5419	5.25299	6.61156	0	0	0.0581055	166.819	-491.068	50.6231	188.527	0	56.4004	57.9493	200.281	2
9514	2	0	1514	1	238.275	153.687	84.5883	0	0	30.8967	-46.8085	108.274	135.753	10333.7	13102.3	-108.274	0	5.08908	5.07809	6.61379	0	0	0.148689	159.83	-486.836	54.8826	178.161	0	56.9896	55.1878	148.619	2
9530	2	0	1530	1	250.506	149.819	100.688	0	0	64.186	65.2299	88.5579	128.47	10200.8	12591.6	-88.5579	0	4.67772	5.68018	6.01804	0	0	0.16708	139.259	-480.605	51.5429	168.461	0	60.8211	59.6355	164.975	2
9532	2	0	1532	1	264.135	129.875	134.26	0	0	14.8047	111.981	-149.404	158.282	10449.5	12744.2	149.404	0	6.08658	5.76477	5.89559	0	0	0.182532	129.753	-472.796	48.0752	167.45	0	51.4311	48.1135	203.928	2
9552	2	0	1552	1	269.596	121.14	148.456	0	0	2.36594	-40.2501	-324.368	184.733	9863.97	12996.1	324.368	0	8.21792	5.73303	5.21455	0	0	0.0392203	167.859	-486.108	45.9836	190.957	0	56.5994	50.2734	235.046	2
9568	2	0	1568	1	251.695	113.144	138.551	0	0	202.768	-74.2003	87.5572	165.722	10062.2	12830.7	-87.5572	0	6.31356	5.13613	6.52675	0	0	0.0924895	125.756	-470.499	51.0745	160.121	0	46.5116	48.106	135.326	2
9621	2	0	1621	1	220.993	123.316	97.6771	0	0	455.074	-3.62977	-659.118	187.919	10208.5	13258.4	659.118	0	14.7198	5.4699	5.54874	0	0	0.105551	146.616	-478.614	59.637	167.754	0	171.244	98.3643	162.084	2
9622	2	0	1622	1	309.697	226.199	83.4981	0	0	35.0887	69.2699	468.559	179.536	10130.2	12786.9	-468.559	0	7.64597	4.71111	6.54732	0	0	0.194024	158.164	-488.135	38.7535	197.573	0	43.6434	45.785	200.875	2
9623	2	0	1623	1	285.203	167.684	117.519	0	0	138.199	34.3205	254.432	206.078	10326.1	12622.5	-254.432	0	7.82106	4.76981	5.72763	0	0	0.0993478	221.25	-506.436	42.3141	228.397	0	38.6374	37.8696	103.969	2
9646	2	0	1646	1	354.142	189.015	165.127	0	0	134.35	31.8762	68.9467	238.401	10130.6	12724.6	-68.9467	0	8.71861	4.96606	5.2076	0	0	0.118872	169.024	-485.532	32.1915	216.298	0	33.3807	33.2774	97.3339	2
9655	2	0	1655	1	247.475	138.234	109.241	0	0	89.7759	47.3158	179.994	126.946	10274.9	13008.1	-179.994	0	4.70028	5.64429	6.46361	0	0	0.118905	156.547	-485.335	52.9001	186.043	0	64.6334	61.1349	160.258	2
9665	2	0	1665	1	281.486	138.122	143.363	0	0	-49.9718	-35.8417	259.32	146.871	10215.3	12892	-259.32	0	5.81603	5.29555	6.06881	0	0	0.133386	150.209	-481.114	43.9569	184.396	0	54.4921	51.6408	141.904	2
9683	2	0	1683	1	284.772	160.036	124.736	0	0	65.9733	37.2231	230.366	193.779	9999.69	13018.2	-230.366	0	7.29797	4.80619	6.2643	0	0	0.123806	183.305	-495.831	42.9344	197.881	0	41.3049	42.5154	115.619	2
9688	2	0	1688	1	286.66	158.127	128.534	0	0	182.387	94.9306	-459.875	206.493	10481.2	13159.8	459.875	0	10.2825	4.95217	5.10361	0	0	0.168918	189.822	-488.907	41.6355	195.035	0	54.7258	53.1178	217.72	2
9692	2	0	1692	1	233.744	148.6	85.1441	0	0	100.277	-95.7574	267.745	144.715	10264.4	12652.9	-267.745	0	5.71149	5.63084	5.8727	0	0	0.224953	155.3	-476.259	56.1479	188.368	0	53.4886	53.513	143.476	2
9695	2	0	1695	1	303.007	146.683	156.325	0	0	-18.9958	22.9555	357.135	164.528	10284	12733.5	-357.135	0	6.64239	5.08024	6.29003	0	0	0.0523312	162.247	-490.139	40.0105	199.029	0	47.9667	46.898	149.822	2
9696	2	0	1696	1	293.936	125.526	168.411	0	0	110.433	52.1823	201.41	184.036	10254.2	12804	-201.41	0	6.84934	4.86348	5.43782	0	0	0.0891772	173.443	-494.326	40.5809	200.653	0	44.5237	41.8517	111.663	2
9699	2	0	1699	1	187.232	100.334	86.8973	0	0	30.6901	47.528	3.92833	110.332	9835.65	12808.6	-3.92833	0	4.04851	4.99572	6.33746	0	0	0.0791559	173.041	-486.763	74.9963	204.353	0	73.5567	68.5362	205.433	2
9732	2	0	1732	1	193.311	97.0101	96.3013	0	0	83.1641	20.3689	348.839	138.543	10281.5	12835.8	-348.839	0	5.47353	5.75143	6.005	0	0	0.118017	152.579	-480.955	72.9412	191.274	0	59.5184	56.8544	171.894	2
9768	2	0	1768	1	242.14	129.057	113.083	0	0	-15.0188	19.1865	45.9317	150.39	9682.04	12837	-45.9317	0	5.5745	5.34479	6.62396	0	0	0.177116	136.057	-475.634	54.181	191.665	0	52.6972	50.1882	149.484	2
9790	2	0	1790	1	249.056	126.172	122.884	0	0	139.953	114.749	467.965	171.546	10424	12940.7	-467.965	0	7.26626	5.19766	6.33541	0	0	0.185504	153.77	-484.217	51.6409	169.862	0	47.571	47.7355	199.369	2
9829	2	0	1829	1	260.468	120.681	139.788	0	0	-45.3889	49.4761	-98.0692	182.852	10011.4	12507.7	98.0692	0	7.00369	5.13388	6.06928	0	0	0.117677	153.664	-478.395	48.338	193.044	0	43.2534	42.9078	148.778	2
9831	2	0	1831	1	262.508	110.996	151.512	0	0	40.0145	89.2262	12.6255	176.921	9826.33	12766.9	-12.6255	0	6.45273	5.41513	5.39271	0	0	0.223631	185.356	-494.822	47.4207	206.299	0	46.0404	43.6389	136.571	2
9837	2	0	1837	1	227.325	109.489	117.836	0	0	142.377	-29.6747	-97.3452	145.089	10620.9	12786.2	97.3452	0	5.5771	5.43135	6.66554	0	0	0.0762477	144.086	-478.744	59.1155	185.834	0	52.0657	51.7581	185.373	2
9858	2	0	1858	1	216.988	122.174	94.8135	0	0	80.1294	-2.62308	141.381	141.997	9985.53	12858.8	-141.381	0	5.25884	5.42145	6.60683	0	0	0.040196	135.661	-474.765	62.7954	164.24	0	57.4125	57.7378	153.197	2
9899	2	0	1899	1	226.03	130.328	95.7016	0	0	85.3032	-17.7729	232.992	144.676	9980.36	12774.3	-232.992	0	5.50148	5.70919	6.31849	0	0	0.0441032	142.038	-477.089	59.5317	157.481	0	57.1641	56.6193	154.193	2
9904	2	0	1904	1	209.687	88.508	121.179	0	0	16.131	39.3787	173.765	118.671	9949.87	13115.7	-173.765	0	4.42531	4.97649	6.39393	0	0	0.0875221	178.548	-496.635	64.4357	202.675	0	65.8912	66.295	174.365	2
9905	2	0	1905	1	211.635	110.354	101.282	0	0	64.7978	30.7006	432.124	171.187	10399.5	12725.8	-432.124	0	7.08919	5.01653	6.26115	0	0	0.0987189	176.595	-491.769	63.5086	174.706	0	45.9181	45.8934	177.092	2
9913	2	0	1913	1	252.8	109.505	143.294	0	0	16.066	-56.8247	-85.4097	184.302	10049.6	12713.6	85.4097	0	7.1304	5.69558	5.5715	0	0	0.101826	133.6	-469.568	50.372	167.253	0	41.7608	42.4966	148.269	2
9939	2	0	1939	1	237.955	150.085	87.8705	0	0	78.4084	49.2766	68.4451	123.421	10186.6	12607.5	-68.4451	0	4.49431	5.7753	6.34165	0	0	0.162195	127.347	-471.536	55.7421	158.099	0	63.887	62.5327	176.468	2
9951	2	0	1951	1	270.03	148.232	121.798	0	0	-38.9214	-4.20336	31.7035	201.401	10503.2	13059.7	-31.7035	0	7.56126	4.90458	5.03393	0	0	0.105473	198.687	-505.563	44.7379	267.746	0	36.2029	36.031	111.267	2
9963	2	0	1963	1	250.109	137.754	112.355	0	0	144.111	43.803	44.9759	161.057	9821.89	12912	-44.9759	0	5.88852	5.51172	6.10958	0	0	0.0487103	173.637	-498.628	51.5319	186.793	0	50.8632	48.9191	139.464	2
9966	2	0	1966	1	330.569	143.526	187.044	0	0	147.804	44.0893	351.322	182.271	10416.2	12612.7	-351.322	0	7.19394	4.73024	5.46686	0	0	0.045553	276.668	-535.358	35.0082	300.885	0	42.1735	42.0529	130.854	2
9973	2	0	1973	1	270.677	148.225	122.451	0	0	-56.9115	58.0475	-17.5738	135.588	10122.6	12598.8	17.5738	0	5.0917	5.35062	6.05497	0	0	0.132184	187.42	-501.039	46.2649	219.859	0	56.7522	55.454	171.899	2
9974	2	0	1974	1	210.393	123.851	86.5429	0	0	13.4073	15.1208	-96.1404	127.688	9852.93	12641.7	96.1404	0	4.85069	6.5802	6.28643	0	0	0.0401348	137.89	-482.414	67.1539	179.79	0	63.6942	61.9505	236.079	2
9981	2	0	1981	1	244.827	98.1952	146.631	0	0	29.9687	8.12255	135.787	129.907	10235	12748.4	-135.787	0	4.8179	5.6602	6.47102	0	0	0.179438	136.062	-476.05	53.6875	201.822	0	62.7393	59.998	159.555	2
9992	2	0	1992	1	274.071	146.059	128.011	0	0	42.1665	15.2805	90.606	161.169	10123.2	12940.5	-90.606	0	5.92356	4.94734	6.21511	0	0	0.191989	181.308	-492.809	45.2031	196.807	0	49.1386	49.442	138.678	2
