# Supplementary material for: CaV1 and CaV2 calcium channels mediate the release of distinct pools of synaptic vesicles
Source: eLife. 2023 Feb 23;12:e81407. doi: 10.7554/eLife.81407 (PMC10023163; doi:10.7554/eLife.81407)
Supplement: Figure 8—source data 1. [file elife-81407-fig8-data1.zip › Figure 8 - Source Data 1/unc-13short/5/4/cav1_to_cav1(unc13).csv]

-272.120787495253
-48.5709208056896
-215.58006156793
-76.6855348515783
-62.4900550169641
-307.544292950032
263.40088101335
-138.351869188566
-349.169991644403
156.455808585212
-105.53713416272
-106.680919961828
-73.1940077045483
222.782659261109
-5.4176605383218
-115.510899376249
201.34670464913
251.969057680617
415.865899288052
-18.0230255743199
-218.488636266545
-81.3406787895847
-70.9026986340859
124.462726280349
-117.191845422026
-107.103623430308
-18.1172128824264
205.818317322215
262.450713494702
-150.425722926119
-26.9930703057935
80.5065048831029
215.142658401798
-54.3337354290752
-77.27161450726
17.5790152709324
-84.3777730500569
325.939246219993
-5.33035211612969
-87.1134755817675
-126.400318711885
-212.065919553985
67.1574807114039
449.899048281318
128.579909121713
-98.3749533389309
-57.4928565065138
18.7553791006867
-140.499447001583
63.2689349135717
62.2294424948841
-51.3088687033978
-261.944270255438
16.9664213107244
-5.77511269610295
-39.8490580339012
-72.1795041003043
175.794587336579
137.315844240028
-102.753322531414
-296.027015569704
261.38364851715
-25.2762331840631
-102.513282727456
-267.660262956193
-31.1734927786783
-45.2559268983423
479.22048754103
-138.806850284926
-116.187333601149
-94.1989165099885
-30.4440871150573
243.846717606523
248.989730499272
-0.63269089089863
-219.674620013986
151.271169843844
65.7105965506616
-79.8060333324402
36.7101891852753
-113.723514718312
190.712903811105
184.432121100013
-267.422406445817
-172.892036331613
15.6774026540061
29.5156973153034
-244.074141988107
7.22498281590561
-92.1462601046314
-13.5805109501816
221.409483193202
177.574077749242
33.046228452974
127.784889879049
132.194168634566
117.529125295289
-51.7047765730704
-192.188722084803
183.921827932295
212.090481199632
-171.297125909827
-34.3333289161246
287.713680888628
345.870654507791
240.550448622401
-202.356792070873
-29.6303143295318
-200.166391872615
6.07166288907229
-348.927835262814
-138.752553624636
19.141776749786
153.790143458986
74.8019721131031
14.1428525669216
-85.0225254643465
-131.944888439771
31.7798341915604
-307.092624933454
2.27831501175115
-24.2621014454962
111.245615827769
291.331248734306
-57.9894682501572
204.811850975248
335.042482164034
10.8501684112407
186.034105808615
38.2288650263126
77.5913611607812
-240.244821957348
113.374053974137
16.9233558136966
208.351039060145
-218.524174637015
162.708351319368
192.954416292055
-191.344068321406
244.034396219505
-84.0903869001613
-126.483513221558
112.801636685754
-139.261950606789
-256.270017830139
76.4007057109211
-84.0978330526568
-97.5474895147609
44.1485535980964
117.868558009755
-19.8282819166106
249.082630699361
-148.137264619019
-100.721531516824
131.940285337755
139.429938342919
168.56639244843
-223.25979100628
-223.674571644318
-131.437751064485
239.027987770593
-50.1792743384322
171.949412116552
63.6563336466852
-83.125694264194
32.1158918744886
-43.7988508236131
-107.113338700823
-2.07649548631161
-9.30602521060246
123.52582067816
96.5628104150765
140.071434899466
-352.037131165577
-8.0502042227663
53.1391251867844
-194.973544276802
-6.06918217588645
-178.566813162979
209.698253814761
310.510798646527
-130.942273888472
-157.465867421793
-42.6897690749911
-117.494400269107
-189.219367543868
329.734348354893
-73.7045106346932
158.516650041283
-356.270725259509
151.8767181024
-184.574129547552
-91.9043611618836
14.2328829985827
71.4476214579236
-74.7116919899609
63.9398202727907
35.3803932235614
-161.14738521204
-199.213745490758
140.99278086478
430.053160739832
-313.01680403039
96.669249027238
-26.8707193340369
116.268356143893
205.376469388421
-44.994978843104
51.6593389095506
-211.057412925436
16.1061412117351
-111.063312650561
90.0559553481035
-154.872432540256
-65.2523577121119
20.4338558116406
-81.6575157111483
-228.776073132526
