# Supplementary material for: CaV1 and CaV2 calcium channels mediate the release of distinct pools of synaptic vesicles
Source: eLife. 2023 Feb 23;12:e81407. doi: 10.7554/eLife.81407 (PMC10023163; doi:10.7554/eLife.81407)
Supplement: Figure 8—source data 1. [file elife-81407-fig8-data1.zip › Figure 8 - Source Data 1/unc-13short/5/4/cav1_to_cav2.csv]

293.607053270554
46.3000666566968
250.346312743781
284.950527930932
430.48049415634
476.199766153539
686.541593102766
350.471904342778
658.936361728489
423.815765095269
449.321859669113
353.98597498546
753.880561923774
134.874750489465
417.91712224862
416.423881385484
151.866802943672
571.823225415714
339.816448247624
215.151673298335
683.431099652365
157.152222338471
265.734200835639
214.242122113987
630.223665193149
283.191436131085
509.352285954143
222.464333763213
262.962072523527
85.2869935204508
23.7212822245256
-29.2597519299561
392.397643636339
326.76250947056
237.868395186601
306.415048066252
188.13764541302
75.4634305680465
144.288258463494
634.020064598835
353.064335319892
306.295087313394
178.738710718531
416.482686489569
131.729783715342
368.178249675335
237.182324131247
585.047502755244
402.636422431251
592.046793633426
579.493332643098
117.782857670423
265.974366451277
106.483816956252
371.084274923602
336.622923259261
727.768344326831
347.405141813591
-65.1774221536998
374.023178415495
324.087735924511
328.435620480364
207.773348840006
127.741773706457
497.61615848015
417.13285521079
330.22728602907
586.703736041276
274.060968854725
506.116268587926
172.392290163554
392.678112013771
624.201745861048
447.65099094861
107.978421473061
356.538628039383
245.714409280488
537.554436396907
473.334999880841
338.022228203243
479.116386147156
41.2134671804997
624.142778227435
191.643460603262
286.384034782466
334.744884734642
282.814312238765
619.876616968841
431.363204826741
658.404373354051
388.488260566317
545.75846465219
280.385175608777
467.020231878814
493.429400820552
660.786762683931
552.280864341557
124.904026531711
290.879339707617
178.181961759101
3.39561175802919
-58.3919829858933
230.406157014504
-16.3180423222802
216.322456248792
366.527594975478
141.016132072435
274.730244736338
218.710966027566
274.951737768553
198.731726485201
119.03760283645
353.629981168624
-98.7233369822097
443.899553295883
523.973997569943
452.863632437262
409.723394526061
242.71444040146
144.201896570172
298.947393837509
181.243970864047
284.823525533271
550.371013304999
201.887328794872
157.395146569952
257.925717234573
295.309107519714
513.961433753791
253.594245948732
413.991878053448
335.769612570368
214.254089025064
292.158064627065
347.902915427801
586.801101089479
660.732434446834
251.42197053398
479.379138154936
173.916112706882
618.863572744971
295.898198001125
335.298307679335
245.882810048426
370.537119534112
701.585859958677
179.514707850341
653.847151543208
332.701779168423
224.343378604312
551.492868820982
350.765447122809
250.643418906497
158.495720563515
829.789533431644
219.503833171537
472.062315430792
228.46914491475
183.784881522168
320.723410490458
625.532169683493
442.589869933594
251.896758828203
668.409126576871
225.018220219423
548.289902510061
251.307353569882
365.094080412337
230.588336577284
484.10575933859
135.649389909127
624.458300010976
151.877760967738
281.746787530412
253.029219371676
267.605200285989
187.992487728117
31.3216653438722
512.677989458332
634.5658963244
293.107261882318
323.801699243048
277.978944319284
229.356973088556
257.972776741053
400.88507409792
358.56571252146
621.070057778881
326.622584917683
649.302075227448
483.985726317844
664.128724640212
144.764694511059
335.540533460095
247.899611991526
350.270684746423
673.288517059655
564.816750927481
126.542844571877
465.799094084379
269.177620232853
352.870619251566
111.22073530164
244.954358394394
338.144092702403
75.8010232176366
194.719100427103
673.90362466316
437.418242340953
428.169297934648
475.563316811949
311.296611140979
142.824758695395
299.714104464676
139.889322383029
573.131750214145
254.709214637829
251.806443136409
216.332132368765
511.503516413977
331.192504368466
593.503290946019
-175.915835335571
510.428488177598
590.516311349022
334.685842262605
134.281168518301
326.627541661646
627.60290253675
172.915680201937
-228.797387262863
167.652963628358
688.254474324151
83.7243108788589
287.604171401494
119.22872859079
283.890816386449
246.42531832979
620.196081468261
382.585138282142
585.235020965714
-10.3392013919347
14.2274247198675
308.877150630966
56.6066913495142
315.541260420358
435.401602927379
281.426309002911
576.0449693546
167.006371142497
665.739302063177
321.341911235517
353.689949977646
196.388722892645
319.590872538027
149.307134581564
213.79310072123
428.269829038598
372.219517048556
258.539351497309
477.038531669596
314.323206131639
263.397162874056
459.768040495024
528.939381695449
408.82310431018
343.416397704857
152.526339749928
231.957991319132
308.28448648473
51.8832514756359
112.386474786668
236.987766846505
372.17826835513
679.986761629776
550.018120987626
299.399349059129
52.3107090163849
487.431929867073
514.273090230416
503.400950740697
534.837939421532
269.770661141747
142.58080598225
367.80590394297
561.334784438828
284.831268999786
542.617250126899
167.261449381122
321.42386933019
286.367079649737
299.475042169126
357.155198701519
227.898630813603
576.07862425836
597.543544291157
289.556963846453
237.916610686407
624.60464179591
191.314991928788
479.449010169739
198.863892317537
241.70905966461
631.151040833349
264.827338569785
306.554420474271
224.582745394631
518.653014384012
397.840298283851
316.286680212603
774.011099995032
279.497655300727
346.836936328113
370.098003917677
55.3279579180107
411.521410180005
-42.808769461215
587.982391263371
-7.08460347401888
21.1115371765864
636.912140811126
201.790074403405
142.867742664077
341.921612833959
429.513178063422
155.927980474042
190.882920527691
725.56294558889
112.179758353717
368.580136723185
136.631555669645
-40.1807517273319
319.333781666448
359.484271251851
