# Supplementary material for: CaV1 and CaV2 calcium channels mediate the release of distinct pools of synaptic vesicles
Source: eLife. 2023 Feb 23;12:e81407. doi: 10.7554/eLife.81407 (PMC10023163; doi:10.7554/eLife.81407)
Supplement: Figure 8—source data 1. [file elife-81407-fig8-data1.zip › Figure 8 - Source Data 1/unc-13short/5/4/cav1_to_unc13.csv]

319.259601955292
95.7097352657283
262.718876027969
123.824349311617
109.628869477003
354.683107410071
-216.262066553311
185.490683648604
396.308806104442
-109.316994125174
152.675948622758
153.819734421867
120.332822164587
-175.64384480107
52.5564749983605
162.649713836287
-154.207890189091
-204.830243220578
-368.727084828013
65.1618400343586
265.627450726583
128.479493249623
118.041513094125
-77.3239118203101
164.330659882065
154.242437890347
65.2560273424651
-158.679502862176
-215.311899034663
197.564537386158
74.1318847658322
-33.3676904230642
-168.003843941759
101.472549889114
124.410428967299
29.5597991891063
131.516587510096
-278.800431759954
52.4691665761684
134.252290041806
173.539133171924
259.204734014023
-20.0186662513652
-402.760233821279
-81.4410946616745
145.51376779897
104.631670966553
28.383435359352
187.638261461621
-16.130120453533
-15.0906280348454
98.4476831634365
309.083084715477
30.1723931493143
52.9139271561417
86.9878724939399
119.318318560343
-128.65577287654
-90.1770297799894
149.892136991452
343.165830029742
-214.244834057111
72.4150476441018
149.652097187494
314.799077416232
78.312307238717
92.394741358381
-432.081673080991
185.945664744964
163.326148061188
141.337730970027
77.582901575096
-196.707903146485
-201.850916039233
47.7715053509373
266.813434474025
-104.132355383806
-18.5717820906229
126.944847792479
10.4286252747634
160.862329178351
-143.574089351067
-137.293306639975
314.561220905855
220.030850791652
31.4614118060326
17.6231171447353
291.212956448146
39.9138316441331
139.28507456467
60.7193254102203
-174.270668733163
-130.435263289203
14.0925860070647
-80.6460754190102
-85.0553541745276
-70.3903108352506
98.8435910331091
239.327536544842
-136.783013472256
-164.951666739594
218.435940369865
81.4721433761633
-240.574866428589
-298.731840047752
-193.411634162362
249.495606530912
76.7691287895705
247.305206332654
41.0671515709664
396.066649722853
185.891368084674
27.9970377102527
-106.651328998947
-27.6631576530644
32.9959618931171
132.161339924385
179.083702899809
15.3589802684783
354.231439393493
44.8604994482876
71.4009159055349
-64.1068013677304
-244.192434274267
105.128282710196
-157.673036515209
-287.903667703995
36.288646048798
-138.895291348576
8.90994943372607
-30.4525467007425
287.383636417387
-66.2352395140979
30.2154586463421
-161.212224600106
265.662989097053
-115.56953685933
-145.815601832016
238.482882781444
-196.895581759466
131.2292013602
173.622327681596
-65.662822225715
186.400765066827
303.408832290178
-29.2618912508824
131.236647512696
144.6863039748
2.99026086194226
-70.7297435497167
66.9670963766494
-201.943816239323
195.276079079058
147.860345976863
-84.8014708777164
-92.2911238828801
-121.427577988391
270.398605466319
270.813386104357
178.576565524524
-191.889173310554
97.3180887984709
-124.810597656513
-16.5175191866465
130.264508724233
15.0229225855501
90.9376652836518
154.252153160862
49.2153099463503
56.4448396706412
-76.3870062181213
-49.4239959550378
-92.9326204394274
399.175945625616
55.189018682805
-6.00031072674574
242.112358736841
53.2079966359252
225.705627623018
-162.559439354723
-263.371984186489
178.081088348511
204.604681881831
89.8285835350298
164.633214729146
236.358182003906
-282.595533894854
120.843325094732
-111.377835581245
403.409539719548
-104.737903642361
231.712944007591
139.043175621922
32.905931461456
-24.3088069978849
121.85050645
-16.801005812752
11.7584212364773
208.286199672079
246.352559950797
-93.8539664047412
-382.914346279794
360.155618490428
-49.5304345671993
74.0095337940757
-69.1295416838548
-158.237654928383
92.1337933031427
-4.52052444951187
258.196227385475
31.0326732483036
158.2021271106
-42.9171408880648
202.011247000295
112.391172172151
26.7049586483981
128.796330171187
275.914887592565
