# Supplementary material for: CaV1 and CaV2 calcium channels mediate the release of distinct pools of synaptic vesicles
Source: eLife. 2023 Feb 23;12:e81407. doi: 10.7554/eLife.81407 (PMC10023163; doi:10.7554/eLife.81407)
Supplement: Figure 8—source data 1. [file elife-81407-fig8-data1.zip › Figure 8 - Source Data 1/unc-13short/5/4/cav2_to_cav2(cav1).csv]

-57.4117261127485
-110.917495965534
-106.840767746306
-45.7268424005033
-110.255155412611
-71.716833989658
-41.5405287995654
-106.543747504604
-50.1390417497132
-44.1359676435186
-58.7313441585156
-21.9140344682619
-21.4604944486837
192.554485928833
167.369744346683
-117.422239670097
-5.91823700570603
-48.3125787878635
-30.2837601194133
-6.74159813876577
-61.6532594390865
425.164367170588
-75.6672845985649
172.46209505154
362.951364938081
380.212337381136
368.035311314097
-160.729997943523
-107.526756251627
-146.311600137427
-124.935259720716
-141.421215812268
-137.853370678249
-125.126490990722
-157.002625965237
-44.5086299228806
423.535064490958
-168.555328591119
-112.282287596039
-72.3129049305771
-84.1833486636624
-104.278713359572
-7.52737513613101
-74.9070218806937
-105.63676189852
-94.2039230218888
-49.1278808770494
-74.4907282542681
-121.831175959955
-80.0255283019014
-62.9892396825253
-107.038065822331
-102.10893542663
-103.476574164535
-142.086133826497
-117.565682474842
321.951829868185
173.532718688815
39.7230979912965
312.759837892003
275.394793530331
251.774867992421
255.954578866142
