# Supplementary material for: CaV1 and CaV2 calcium channels mediate the release of distinct pools of synaptic vesicles
Source: eLife. 2023 Feb 23;12:e81407. doi: 10.7554/eLife.81407 (PMC10023163; doi:10.7554/eLife.81407)
Supplement: Figure 8—source data 1. [file elife-81407-fig8-data1.zip › Figure 8 - Source Data 1/unc-13short/5/4/cav2_to_cav2(unc13).csv]

-48.1831388563824
-107.79586569224
-107.886025236408
-41.7918054541933
-102.659781748078
-71.9365760400888
-40.0262008687696
-89.2544376920869
-30.6810452283189
-25.4726178122564
-47.1698340705098
-12.5605837074017
-11.8686298902012
200.408017029775
175.128231817727
-116.06720987166
3.96829244264336
-42.5470432479215
-20.0220752966161
-12.2453842311425
-60.0018639870905
389.927727522218
-76.0822189573719
139.431474385494
332.38888314699
355.980997995188
349.553745420331
-151.863037174689
-95.7936300210185
-142.464891560352
-128.019331791282
-127.954088293027
-135.598315947856
-121.960461140054
-149.069208210012
-47.1203287326534
401.604818514561
-169.092005570472
-111.307083747475
-76.8419083355166
-86.9324713783244
-110.25647511084
-7.01967765004338
-72.0674984460984
-98.1684264032265
-85.8924296715722
-41.1076333203437
-60.1445163237495
-123.548292526559
-72.1169702138341
-70.9911851877569
-97.7616606586471
-105.675342591965
-103.4795557054
-135.421089390789
-111.553260116159
309.161564876033
152.447169379679
54.6835688276205
309.187854075977
257.141048037845
239.653652325835
232.806067310441
