# Supplementary material for: CaV1 and CaV2 calcium channels mediate the release of distinct pools of synaptic vesicles
Source: eLife. 2023 Feb 23;12:e81407. doi: 10.7554/eLife.81407 (PMC10023163; doi:10.7554/eLife.81407)
Supplement: Figure 8—source data 1. [file elife-81407-fig8-data1.zip › Figure 8 - Source Data 1/unc-13short/5/4/unc13_to_cav1.csv]

38.4238085800534
169.510543934603
229.802219643057
-73.4572344234321
-258.536595438817
219.015358538751
-151.894554535707
-185.924957715773
-261.246517800028
-74.015541251737
-274.054100945094
66.5964852402249
-85.7917740476623
-150.471658226049
282.30712666783
-260.770318572942
-52.8183965577355
315.920461017822
115.86536918874
-52.3460729128137
322.409687581173
135.240482344648
139.158850779827
67.910893162225
-106.370871320313
75.0856304053223
21.4857044500668
59.629943938934
-38.7007911690807
70.2795475083849
-118.684512307835
121.030968311531
260.702351884181
57.9245238702142
32.8507414363903
-69.8804534111368
163.685319166545
83.6206393040193
-125.411666861707
-234.121103848593
-187.835236808312
188.665305214715
108.050379584895
313.827518260759
496.820705725117
256.123823920988
190.222756192718
285.411035842638
262.196687185889
-5.24956495505103
295.409780393928
-310.247431864332
-205.051822230515
-179.545897605022
-111.323526571776
170.394973918978
99.5535309146462
33.3711216713555
-103.196128688714
144.822100895539
8.59974154422252
-99.7550892668169
118.569370887536
206.139215732927
-224.546206861797
-181.13752827915
127.810555639946
448.529590525465
50.5781920570807
316.692131276784
248.997081281705
27.4613390412651
-80.6552252801666
-16.8163910144385
-91.5111371019439
22.9459172259776
110.46606085192
-124.480686668883
109.049924185438
-82.1418856618902
230.99051063931
-185.552136644003
-276.860689460385
-65.5863369309609
-94.229120541404
189.238428034722
46.1967528276591
-110.105126914174
69.8356926940778
-4.22592772563439
64.2499452103557
-298.871025415226
41.1662612782611
260.252686018395
-98.0523005844616
165.211717655692
-91.5201324793079
-3.11094918727849
225.162883252378
149.563175559086
241.837889365666
-103.119741550339
158.160647077538
46.8450709963754
218.357696913488
-222.553066994476
-278.360144609003
-37.958667051852
65.9670445351221
-90.8041890006589
70.0574556331185
-94.9024705057263
-81.2872402013081
-135.34211397251
218.195293225136
387.604689101138
159.938202107069
86.5008930171634
58.9000615973691
-42.2858859170328
-7.40458419084098
10.3703461904543
141.064372362749
169.925982462326
77.8242027226979
-2.43305623995639
254.79302687526
-77.6499367855304
278.626595686249
47.7239426039214
-107.125933216445
254.855255894379
-45.4589553685364
238.337452614002
172.253816591272
74.9298433826143
166.331029483568
-42.8900326579696
-299.267796155579
187.202251255537
-59.9066786175117
259.632903344534
60.7074583210242
169.942161789151
70.1886828773913
93.9332032839593
39.6676165597119
-109.185506621272
-140.977000121586
29.1422755586555
115.697492930756
-193.939800923364
55.0511204233499
277.442356667995
89.3252626626481
53.3870687644066
-99.5235824548599
-106.98534829199
454.003455412558
31.4202178142114
-163.679520592144
312.236936312585
110.950869384291
-181.382201637502
252.715338674295
153.969918298302
28.3181677954299
174.819774197821
58.2005834695456
230.124624487075
323.972248791515
-288.189525525781
-29.0103791325164
-26.2277211600867
-65.9897243197211
-49.242406867028
-26.6851144209395
2.42050163615386
194.55661079756
-23.8053088005781
173.896845572096
55.2644838540054
147.606923087539
124.520493342242
-38.7306138064296
195.635021365212
413.039413133883
-114.12868496705
170.962195133352
21.8295895933734
238.498788519625
24.6501264999661
-316.94728555629
395.480239222017
51.4966682539689
8.84581643743059
337.352192054638
-63.319930902212
-102.842857228353
-168.261919407782
79.659553399285
171.119088138523
-233.66768635587
-5.66718677635527
-337.615350173117
118.116420509898
64.2113607273313
-2.92407618846573
288.424943170948
-122.223462010666
-323.295612517073
172.70679078988
-284.704391006626
-93.8359441578787
-166.806292544323
109.780798082626
-52.320116346481
151.973813292488
106.394098216003
-146.402136288081
3.49188084644538
-292.04696157825
-142.566123399049
-383.010161069462
259.109872666429
-131.604979047357
28.5815518188956
-11.8968190912028
223.368824758467
3.61618154562802
263.81905097551
368.635508895918
108.767076323291
242.868901215724
94.8623957664277
191.085200528513
14.7190072241383
167.706131406217
83.9521921347387
-29.6108838402115
249.180717445076
-220.878036864152
-17.2350091555636
55.7127005429948
-86.9321086053624
-121.642683327447
28.4780640526451
167.960129129864
-89.9001664581829
69.1960409665016
-36.9650431137215
279.401021286802
354.341313097256
197.90594650428
209.256520307805
172.410309145603
117.933570955629
-155.946314451966
-69.4423333177847
57.0688773256188
-73.6526260699511
41.6826181203905
-53.0295385295485
-36.852636197209
287.807572644346
338.055455193229
-311.567960665549
21.5383707390602
274.253841989217
387.300723190814
112.437973060129
-80.3108158169771
56.8952710591639
-94.1641552374704
-109.477116329092
-264.853397945285
285.136759086044
-177.531906673985
272.287626405649
61.0158957169633
-142.01680714944
308.981568588684
245.727593569332
191.179997998181
-304.968591522276
316.708691997675
-74.0401582866834
28.8949993991018
129.747511105789
209.580974961791
227.464756068033
36.8018213341229
42.252137055184
-194.853357541852
399.202071914657
-229.367949478157
340.56711613949
-23.0412277061132
-98.9700712497242
296.358851458499
272.77733545964
-216.761292587184
20.4233397256221
-294.822554775013
90.2477049958588
325.486443618551
145.988978291217
-41.5614189058242
35.0161528202079
-175.071763156508
-83.5217450941573
270.462524865085
207.44881850337
131.094287296012
-62.3570115805951
115.084765486936
-157.176698480867
85.9989136023396
285.499292873762
-29.3844635085688
312.861037931672
-39.3217131575284
33.698112376117
-284.562304430296
266.567171747666
119.155183575993
275.75495602535
15.7019625186231
-160.796006291536
374.986843907412
254.560652462904
94.3049040634423
171.993478697595
-49.9024233830396
