# Supplementary material for: CaV1 and CaV2 calcium channels mediate the release of distinct pools of synaptic vesicles
Source: eLife. 2023 Feb 23;12:e81407. doi: 10.7554/eLife.81407 (PMC10023163; doi:10.7554/eLife.81407)
Supplement: Figure 8—source data 1. [file elife-81407-fig8-data1.zip › Figure 8 - Source Data 1/unc-13short/5/4/unc13_to_cav2.csv]

405.548858312921
575.060079045646
654.415607658544
515.862191032111
506.517334731225
620.521612857943
216.106337773077
259.433461190893
473.3970834515
281.262288722657
183.191767559083
643.858667637864
277.885838820919
99.7258908974854
321.629543486428
406.659691964944
313.700715916122
43.2681045488571
32.6712335468656
542.863303340486
698.337913824604
279.671482192958
587.854204642883
175.13431359308
633.090476058382
576.065911222349
290.531055512447
419.815285042556
207.493114602143
723.342654008486
477.295269611264
673.598336240238
362.4879023794
535.033845767908
421.86732630876
336.395558782297
164.959211747
419.014891997647
129.316740567823
518.403006847087
471.774035860717
448.820942261458
545.526895187761
293.45462541521
332.23604804004
6.26172558343205
589.094566288195
345.342496891255
712.232185177005
446.659792369277
430.909416032429
-64.6135386611222
694.802211554057
274.091778163833
155.033725024075
248.579408904016
728.138277209351
291.661888225246
324.314396316158
691.479357463128
670.479878245229
561.132263195193
138.007368998262
607.769066112744
669.473915366938
259.730436599786
234.009186876881
-57.6475566892532
617.066241529641
449.136222978852
654.444252063871
542.051521219784
163.974879909876
169.296094850875
456.433935529434
464.998929385079
197.378319012578
191.269437896928
497.041637265456
306.311019367504
398.582585948736
168.206946066743
275.147410651687
736.375840110422
534.842991530366
189.567897918661
352.975941307212
426.529020179752
350.789709307959
238.180655382841
615.556419450118
138.289931729783
81.0355504127274
387.236329305864
456.335613721223
221.773653667502
407.41433902471
273.738609017435
365.854485528116
157.363684963902
138.964117145721
467.142324189515
277.733054963875
183.158369652958
71.5727079419867
145.719167154954
632.922323097568
255.619890709257
351.612280823252
395.859319306825
496.418774483451
747.981918482243
407.312562571695
321.0100815225
118.145333230581
302.89251648047
501.501948907486
617.712069568375
270.397505234187
454.295355210319
535.109176694439
178.445162249294
442.030646056724
109.169983917693
509.448475161991
179.323698881673
31.490833724316
400.230683865911
107.939729957261
370.157612978595
321.089471928683
602.161765867802
229.858719739657
188.109449722973
128.708267629761
177.209640714258
184.17009370835
117.943453820222
724.168418765408
503.18801212853
643.80870842335
122.00095848696
303.394750859114
414.681392819437
440.266240619008
112.880508079465
333.50107663953
670.932179034311
564.739449642706
447.474847183292
203.736188155766
356.723758797763
237.785332540781
-92.5969041073786
389.527951306298
73.1796967741193
268.223395270343
673.579407415031
614.245990873982
641.536776409512
347.24685681594
160.400641858107
163.80709342887
559.111201068392
-146.786845336223
726.860419239789
254.908524198972
216.511307265564
713.708542210157
-28.8124614632743
118.327233049393
-72.479710137879
126.460346485344
716.621461150376
467.33090009654
166.335079873772
458.37883127028
447.177057573654
437.049327537383
280.075053908537
302.504467618379
598.793273445192
471.270858369195
260.253514231174
627.699140359831
453.887622517354
107.51795722245
19.1702591619251
245.155065388197
555.227175917442
165.099221062779
451.263044163463
52.6892136304759
410.784402443189
234.348226795137
329.217218869113
124.372388623293
251.190737581297
220.857512055349
354.872114130272
180.771988142569
65.1404271496449
619.865285029568
145.873967939349
259.691212953134
248.345558568291
233.933209600216
31.4445065251221
173.423714119444
531.488691897235
366.158820524377
83.3508926755585
170.73192122151
764.995698595989
300.728593653188
59.5684720211193
205.853706121625
290.653802340898
