# Supplementary material for: CaV1 and CaV2 calcium channels mediate the release of distinct pools of synaptic vesicles
Source: eLife. 2023 Feb 23;12:e81407. doi: 10.7554/eLife.81407 (PMC10023163; doi:10.7554/eLife.81407)
Supplement: Figure 8—source data 1. [file elife-81407-fig8-data1.zip › Figure 8 - Source Data 1/unc-13short/5/4/unc13_to_unc13(cav1).csv]

-8.71500587998526
122.371729474565
182.663405183019
-120.596048883471
-305.675409898856
171.876544078712
-199.033368995746
-233.063772175811
-308.385332260066
-121.154355711776
-321.192915405132
19.4576707801862
-132.930588507701
-197.610472686088
235.168312207791
-307.909133032981
-99.9572110177742
268.781646557783
68.7265547287016
-99.4848873728524
275.270873121134
88.101667884609
92.0200363197882
20.7720787021863
-153.509685780352
27.9468159452836
-25.6531100099719
12.4911294788953
-85.8396056291194
23.1407330483462
-165.823326767873
73.8921538514924
213.563537424142
10.7857094101755
-14.2880730236484
-117.019267871176
116.546504706506
36.4818248439806
-172.550481321746
-281.259918308631
-234.974051268351
141.526490754676
60.9115651248567
266.688703800721
449.681891265079
208.985009460949
143.08394173268
238.272221382599
215.05787272585
-52.3883794150897
248.27096593389
-357.38624632437
-252.190636690554
-226.684712065061
-158.462341031815
123.25615945894
52.4147164546075
-13.7676927886832
-150.334943148752
97.6832864355001
-38.5390729158162
-146.893903726856
71.4305564274973
159.000401272889
-271.685021321836
-228.276342739188
80.6717411799073
401.390776065427
3.43937759704204
269.553316816745
201.858266821666
-19.6774754187736
-127.794039740205
-63.9552054744772
-138.649951561983
-24.1928972340611
63.3272463918811
-171.619501128922
61.911109725399
-129.280700121929
183.851696179271
-232.690951104041
-323.999503920424
-112.725151391
-141.367935001443
142.099613574684
-0.942061632379591
-157.243941374213
22.6968782340391
-51.3647421856731
17.111130750317
-346.009839875264
-5.97255318177758
213.113871558357
-145.1911150445
118.072903195653
-138.658946939347
-50.2497636473172
178.02406879234
102.424361099047
194.699074905628
-150.258556010378
111.021832617499
-0.293743463663304
171.21888245345
-269.691881454514
-325.498959069042
-85.0974815118907
18.8282300750834
-137.943003460698
22.9186411730798
-142.041284965765
-128.426054661347
-182.480928432548
171.056478765097
340.4658746411
112.79938764703
39.3620785571247
11.7612471373304
-89.4247003770715
-54.5433986508797
-36.7684682695844
93.9255579027104
122.787168002287
30.6853882626592
-49.5718706999951
207.654212415221
-124.788751245569
231.48778122621
0.585128143882685
-154.264747676483
207.716441434341
-92.5977698285751
191.198638153964
125.115002131233
27.7910289225756
119.19221502353
-90.0288471180083
-346.406610615618
140.063436795498
-107.04549307755
212.494088884495
13.5686438609855
122.803347329113
23.0498684173526
46.7943888239206
-7.47119790032684
-156.324321081311
-188.115814581624
-17.9965389013832
68.5586784707175
-241.078615383402
7.91230596331116
230.303542207957
42.1864482026094
6.24825430436795
-146.662396914899
-154.124162752028
406.864640952519
-15.7185966458273
-210.818335052183
265.098121852547
63.8120549242522
-228.52101609754
205.576524214256
106.831103838264
-18.8206466646088
127.680959737782
11.0617690095069
182.985810027037
276.833434331476
-335.32833998582
-76.1491935925551
-73.3665356201254
-113.12853877976
-96.3812213270667
-73.8239288809782
-44.7183128238848
147.417796337521
-70.9441232606168
126.758031112057
8.12566939396675
100.4681086275
77.3816788822032
-85.8694282664683
148.496206905173
365.900598673844
-161.267499427088
123.823380673313
-25.3092248666653
191.359974059586
-22.4886879600726
-364.086100016329
348.341424761978
4.35785379393019
-38.2929980226081
290.213377594599
-110.458745362251
-149.981671688392
-215.40073386782
32.5207389392463
123.980273678484
-280.806500815908
-52.806001236394
-384.754164633156
70.9776060498589
17.0725462672926
-50.0628906485044
241.286128710909
-169.362276470704
-370.434426977112
125.567976329841
-331.843205466665
-140.974758617917
-213.945107004361
62.6419836225878
-99.4589308065197
104.834998832449
59.2552837559642
-193.54095074812
-43.6469336135933
-339.185776038289
-189.704937859087
-430.148975529501
211.97105820639
-178.743793507396
-18.5572626411431
-59.0356335512415
176.230010298428
-43.5226329144107
216.680236515472
321.496694435879
61.6282618632522
195.730086755685
47.723581306389
143.946386068475
-32.4198072359004
120.567316946178
36.8133776747
-76.7496983002502
202.041902985037
-268.016851324191
-64.3738236156023
8.57388608295605
-134.070923065401
-168.781497787486
-18.6607504073936
120.821314669825
-137.038980918222
22.0572265064629
-84.1038575737603
232.262206826764
307.202498637217
150.767132044241
162.117705847766
125.271494685564
70.7947564955903
-203.085128912005
-116.581147777823
9.93006286558011
-120.79144052999
-5.45619633964816
-100.168352989587
-83.9914506572477
240.668758184307
290.91664073319
-358.706775125587
-25.6004437209785
227.115027529178
340.161908730775
65.2991586000899
-127.449630277016
9.75645659912516
-141.302969697509
-156.615930789131
-311.992212405324
237.997944626005
-224.670721134024
225.14881194561
13.8770812569246
-189.155621609479
261.842754128646
198.588779109294
144.041183538142
-352.107405982315
269.569877537636
-121.178972746722
-18.2438150609369
82.6086966457506
162.442160501752
180.325941607995
-10.3369931259158
-4.88667740485471
-241.992172001891
352.063257454618
-276.506763938196
293.428301679452
-70.1800421661519
-146.108885709763
249.22003699846
225.638520999601
-263.900107047222
-26.7154747344166
-341.961369235052
43.1088905358201
278.347629158512
98.8501638311782
-88.7002333658629
-12.1226616398308
-222.210577616546
-130.660559554196
223.323710405047
160.310004043331
83.9554728359735
-109.495826040634
67.9459510268971
-204.315512940906
38.8600991423009
238.360478413723
-76.5232779686075
265.722223471634
-86.4605276175671
-13.4407020839217
-331.701118890334
219.428357287627
72.0163691159541
228.616141565311
-31.4368519414156
-207.934820751575
327.848029447373
207.421838002865
47.1660896034036
124.854664237556
-97.0412378430783
