# Supplementary material for: CaV1 and CaV2 calcium channels mediate the release of distinct pools of synaptic vesicles
Source: eLife. 2023 Feb 23;12:e81407. doi: 10.7554/eLife.81407 (PMC10023163; doi:10.7554/eLife.81407)
Supplement: Figure 8—source data 1. [file elife-81407-fig8-data1.zip › Figure 8 - Source Data 1/unc-13short/7/1.csv]

image-ID	cycle	z-step	frame	accum	photon-count	photon-count11	photon-count12	photon-count21	photon-count22	psfx	psfy	psfz	psf-photon-count	x	y	z	stdev	amp	background11	background12	background21	background22	maxResidualSlope	chisq	log-likelihood	accuracy	llr	time-point	precisionx	precisiony	precisionz	vis-probe
0	0	0	0	1	764.418	393.785	370.633	0	0	51.268	-35.9497	90.5187	757.217	1642.95	8407.39	-90.5187	0	24.2093	11.7118	13.1685	0	0	0.391725	231.153	-567.628	7.32651	420.923	0	17.4658	17.1043	57.8693	0
1	0	0	1	1	810.646	449.455	361.191	0	0	3.19508	-26.1178	223.765	802.839	1591.36	8397.56	-223.765	0	27.2465	10.942	12.0432	0	0	0.418682	224.235	-568.317	6.80001	378.184	0	16.8488	16.3303	52.5588	0
2	0	0	2	1	667.242	374.126	293.116	0	0	10.9542	55.6592	56.536	655.313	1683.27	8415.44	-56.536	0	20.602	10.275	12.2554	0	0	0.67011	292.473	-579.473	8.42975	374.25	0	19.3099	18.721	64.8717	0
3	0	0	3	1	867.651	450.198	417.453	0	0	103.242	59.5772	199.495	934.823	1590.98	8411.52	-199.495	0	30.5185	10.0355	12.1282	0	0	0.744585	212.779	-558.963	6.28284	470.316	0	14.7603	14.3524	46.9201	0
4	0	0	4	1	573.337	252.252	321.084	0	0	23.1004	-28.1178	69.018	538.281	1671.12	8399.56	-69.018	0	17.1626	10.3084	11.53	0	0	0.201154	220.6	-554.049	9.97236	323.003	0	22.3542	21.8144	74.5075	0
5	0	0	5	1	704.157	366.35	337.807	0	0	-2.92795	-10.7247	221.871	740.664	1597.49	8382.17	-221.871	0	25.0707	10.5022	12.0502	0	0	0.593243	225.002	-561.856	7.9373	377.4	0	17.9426	17.3614	55.7648	0
6	0	0	6	1	857.362	418.636	438.726	0	0	87.0647	-5.37491	249.961	951.771	1607.16	8376.82	-249.961	0	32.2426	10.6205	11.6415	0	0	0.314404	228.207	-569.509	6.37076	444.65	0	14.7281	14.3867	46.0941	0
7	0	0	7	1	687.186	333.827	353.359	0	0	87.3416	27.1674	205.221	803.695	1606.88	8344.27	-205.221	0	26.4036	10.4941	12.3754	0	0	0.567899	224.79	-564.535	8.17068	417.973	0	16.9074	16.4313	52.7824	0
8	0	0	8	1	643.39	291.956	351.434	0	0	30.5507	6.54542	59.8194	588.457	1663.67	8364.89	-59.8194	0	18.5593	10.1983	11.8871	0	0	0.160902	231.175	-554.87	8.76164	334.906	0	20.9645	20.4831	69.982	0
9	0	0	9	1	625.473	299.296	326.177	0	0	20.1481	81.6002	302.445	599.881	1574.41	8389.5	-302.445	0	21.1199	9.58779	12.2862	0	0	0.739214	243.332	-561.99	9.02878	334.611	0	21.7149	21.0875	70.6566	0
10	0	0	10	1	705.267	336.303	368.964	0	0	79.842	-15.0349	82.5002	696.042	1614.38	8386.48	-82.5002	0	22.0305	9.9567	11.1713	0	0	0.223833	230.302	-560.69	7.86357	376.136	0	18.0045	17.6026	59.8763	0
11	0	0	11	1	724.617	377.58	347.038	0	0	69.1997	4.75259	189.931	719.212	1625.02	8366.69	-189.931	0	23.5567	9.22172	10.2257	0	0	0.336131	198.836	-542.105	7.56303	401.948	0	17.5341	17.1534	55.1743	0
12	0	0	12	1	675.049	316.784	358.265	0	0	64.8365	62.3092	234.33	641.731	1629.38	8408.79	-234.33	0	21.4231	10.8642	12.3004	0	0	0.615342	202.243	-551.935	8.35145	324.49	0	20.5127	20.0481	63.9669	0
13	0	0	13	1	659.411	328.336	331.075	0	0	85.8785	65.7667	251.939	694.492	1608.34	8405.33	-251.939	0	23.3937	9.41652	11.6949	0	0	0.485245	274.055	-574.113	8.47195	401.732	0	18.7756	18.3019	59.0775	0
14	0	0	14	1	760.62	455.489	305.13	0	0	66.4988	-18.485	315.07	926.854	1627.72	8389.93	-315.07	0	32.9304	9.60492	12.1621	0	0	0.353339	244.925	-571.34	7.24997	478.95	0	15.0495	14.8791	49.8417	0
15	0	0	15	1	579.771	316.341	263.43	0	0	49.5634	84.5161	197.508	538.943	1545	8386.58	-197.508	0	17.6511	9.81706	11.6878	0	0	0.700733	216.271	-549.594	9.82237	304.488	0	23.1662	22.5379	72.7004	0
16	0	0	16	1	749.106	418.114	330.992	0	0	36.1354	-16.4916	293.966	855.451	1658.08	8387.93	-293.966	0	30.0874	9.04615	11.2029	0	0	0.443809	240.54	-562.14	7.31791	430.714	0	15.6006	15.4307	50.5718	0
17	0	0	17	1	513.259	282.043	231.216	0	0	104.57	9.21946	290.238	511.393	1589.65	8362.22	-290.238	0	17.7324	8.48771	10.5692	0	0	0.268505	244.601	-548.919	11.0934	324.807	0	23.8783	23.2925	75.6736	0
18	0	0	18	1	659.066	373.53	285.536	0	0	31.9117	-0.471708	293.952	709.029	1562.65	8371.91	-293.952	0	24.8887	9.27922	11.4505	0	0	0.39194	215.381	-552.619	8.45881	357.204	0	18.5338	18.0417	59.5471	0
19	0	0	19	1	800.749	429.496	371.253	0	0	131.179	48.9833	276.885	833.396	1563.04	8422.12	-276.885	0	28.524	9.82788	11.4397	0	0	0.669929	286.179	-581.37	6.83555	486.651	0	16.3362	15.9431	52.1795	0
20	0	0	20	1	692.291	360.758	331.533	0	0	-14.1311	2.30096	264.084	755.752	1608.69	8369.14	-264.084	0	26.293	9.83329	11.6068	0	0	0.666586	256.452	-567.533	8.04012	416.473	0	17.5892	17.0162	54.8652	0
21	0	0	21	1	617.667	309.602	308.066	0	0	69.6543	-19.6669	55.917	637.56	1624.57	8391.11	-55.917	0	20.0981	10.2498	11.8626	0	0	0.181427	196.342	-550.22	9.17708	342.259	0	19.5417	19.1133	65.8116	0
22	0	0	22	1	550.529	321.83	228.699	0	0	61.4729	9.43455	228.591	504.677	1533.09	8362.01	-228.591	0	16.8768	10.1126	11.5721	0	0	0.375227	227.795	-548.486	10.4342	310.134	0	24.7289	24.0888	76.6536	0
23	0	0	23	1	566.017	379.841	186.176	0	0	38.2507	73.0619	254.74	439.963	1556.31	8398.04	-254.74	0	14.9343	9.97946	11.8254	0	0	0.524602	216.31	-550.944	10.1146	285.36	0	28.0978	27.2758	87.4768	0
24	0	0	24	1	714.296	422.742	291.553	0	0	27.931	5.20795	446.529	701.003	1566.63	8366.23	-446.529	0	27.6756	8.93911	11.7384	0	0	0.370913	306.974	-580.752	7.7279	401.452	0	19.3771	19.2621	76.1527	0
25	0	0	25	1	752.432	436.007	316.425	0	0	72.6797	-22.3348	192.262	638.045	1621.54	8393.78	-192.262	0	21.0223	9.43969	11.3613	0	0	0.24575	231.161	-559.381	7.30379	340.042	0	19.6247	19.2173	61.641	0
26	0	0	26	1	803.702	431.046	372.656	0	0	51.3311	-21.4051	216.804	800.139	1642.89	8392.85	-216.804	0	26.7611	9.50687	12.0424	0	0	0.23471	216.739	-560.516	6.8142	451.033	0	16.4361	16.1327	51.8865	0
27	0	0	27	1	810.489	433.886	376.603	0	0	84.2427	31.0296	249.685	858.673	1609.98	8340.41	-249.685	0	28.9466	8.94061	11.0603	0	0	0.588293	230.281	-565.001	6.70272	472.908	0	15.5874	15.1471	48.8668	0
28	0	0	28	1	941.744	521.969	419.775	0	0	8.88099	-6.90231	213.246	1096.3	1585.68	8378.34	-213.246	0	36.7896	8.37147	10.6666	0	0	0.591957	221.445	-561.404	5.66824	618.801	0	12.4983	12.0899	39.7898	0
29	0	0	29	1	733.411	439.571	293.839	0	0	120.135	77.7258	408.893	812.271	1574.08	8393.38	-408.893	0	30.6098	8.29639	10.6585	0	0	0.778863	298.816	-568.166	7.43897	503.239	0	16.6996	16.5554	62.1175	0
30	0	0	30	1	824.992	424.207	400.785	0	0	54.4769	3.46423	123.446	813.628	1639.74	8367.98	-123.446	0	26.021	9.65968	10.7682	0	0	0.321796	218.064	-554.817	6.58966	467.342	0	15.7981	15.4705	51.4257	0
31	0	0	31	1	602.14	322.65	279.49	0	0	46.9003	16.4783	283.198	552.727	1547.66	8354.96	-283.198	0	19.1639	9.02973	11.0376	0	0	0.363896	227.854	-548.609	9.32443	334.978	0	22.6195	22.001	71.7066	0
32	0	0	32	1	606.76	371.362	235.398	0	0	14.9958	-8.22435	304.877	572.576	1579.56	8379.67	-304.877	0	20.3506	9.58638	10.6518	0	0	0.366616	270.498	-545.658	9.25862	308.151	0	22.1788	21.5992	70.8056	0
33	0	0	33	1	539.605	307.563	232.042	0	0	78.9603	-16.1408	168.288	463.24	1615.26	8387.58	-168.288	0	15.074	9.5077	10.852	0	0	0.324051	221.595	-545.041	10.5808	334.158	0	25.5769	25.0357	79.983	0
34	0	0	34	1	692.344	393.319	299.025	0	0	99.5806	-0.305426	239.252	702.008	1594.64	8371.75	-239.252	0	23.5877	9.89822	11.1778	0	0	0.40273	245.764	-564.799	8.02491	401.364	0	18.599	18.1251	57.6841	0
35	0	0	35	1	662.194	402.109	260.085	0	0	21.1952	70.981	143.609	610.614	1573.36	8400.12	-143.609	0	19.6341	9.64323	11.9925	0	0	0.648012	297.279	-577.506	8.45712	366.456	0	20.6167	19.989	65.8257	0
36	0	0	36	1	547.594	270.665	276.929	0	0	39.5055	-7.58159	161.228	499.222	1654.71	8379.02	-161.228	0	16.2487	9.64365	11.48	0	0	0.121042	260.702	-556.082	10.4566	334.211	0	24.1076	23.6514	75.7671	0
37	0	0	37	1	739.558	403.083	336.474	0	0	18.8266	2.25741	178.111	764.581	1575.73	8369.18	-178.111	0	25.1163	8.55826	11.1174	0	0	0.438709	260.284	-569.245	7.39814	433.697	0	16.6909	16.1852	52.9208	0
38	0	0	38	1	616.447	288.684	327.762	0	0	23.6263	64.7272	24.4342	624.097	1670.59	8406.37	-24.4342	0	19.4493	9.24138	11.4461	0	0	0.500926	214.322	-551.942	9.11517	343.425	0	19.6332	19.0851	66.8403	0
39	0	0	39	1	845.23	380.398	464.832	0	0	52.4832	53.7141	158.217	910.824	1641.74	8417.39	-158.217	0	29.3204	8.54522	9.61722	0	0	0.63931	205.967	-542.856	6.35003	490.161	0	14.1026	13.7796	45.8358	0
40	0	0	40	1	641.327	357.587	283.74	0	0	120.357	28.0868	278.8	644.911	1573.86	8343.35	-278.8	0	22.1345	9.41958	10.3874	0	0	0.243191	214.548	-544.463	8.67852	370.16	0	19.9588	19.405	62.3405	0
41	0	0	41	1	465.047	223.597	241.45	0	0	0.729192	11.537	154.325	356.803	1693.49	8359.9	-154.325	0	11.6383	9.85429	11.1455	0	0	0.439421	204.787	-527.45	12.6144	241.776	0	32.2266	31.5338	100.411	0
42	0	0	42	1	659.935	361.501	298.435	0	0	-7.17298	57.681	247.297	679.501	1601.73	8413.42	-247.297	0	23.2085	9.06153	11.4623	0	0	0.788253	189.441	-543.284	8.43505	350.224	0	18.8611	18.2214	59.2802	0
43	0	0	43	1	591.952	267.489	324.464	0	0	15.2708	55.3396	-9.07447	554.193	1678.95	8415.76	9.07446	0	17.2704	8.46241	10.1876	0	0	0.416271	237.235	-550.879	9.42107	350.575	0	20.975	20.3816	72.2654	0
44	0	0	44	1	598.88	345.084	253.796	0	0	30.909	-12.9515	296.868	607.594	1563.65	8384.39	-296.868	0	21.4198	7.73312	9.87995	0	0	0.319312	231.276	-542.675	9.23518	353.792	0	20.0509	19.5639	64.8565	0
45	0	0	45	1	603.813	282.893	320.92	0	0	78.1762	-20.7326	124.687	548.304	1616.04	8392.17	-124.687	0	17.5852	9.3597	11.5008	0	0	0.111998	206.375	-540.979	9.3408	332.999	0	22.072	21.5974	70.6655	0
46	0	0	46	1	979.406	527.624	451.782	0	0	108.915	-7.65833	275.537	1175.44	1585.3	8379.1	-275.537	0	40.4593	8.61429	11.0275	0	0	0.387182	232.607	-573.083	5.4467	691.428	0	12.1212	11.8452	38.9531	0
47	0	0	47	1	717.209	369.78	347.428	0	0	6.60705	-26.3928	227.643	828.085	1587.95	8397.83	-227.643	0	28.144	8.02321	9.58286	0	0	0.504182	199.835	-542.901	7.57191	445.696	0	15.2941	14.8333	48.245	0
48	0	0	48	1	692.976	329.587	363.389	0	0	75.9042	60.9791	135.074	710.232	1618.32	8410.12	-135.074	0	22.6008	9.03592	9.67765	0	0	0.405804	250.377	-556.281	7.91404	438.032	0	17.353	16.9356	56.3875	0
49	0	0	49	1	484.946	277.443	207.503	0	0	44.2388	43.8237	237.784	541.879	1649.98	8327.62	-237.784	0	18.1982	8.52361	10.4973	0	0	0.48915	176.836	-525.883	11.8328	345.737	0	22.3079	21.744	69.1266	0
50	0	0	50	1	756.707	364.021	392.686	0	0	69.8157	-6.99923	112.341	774.673	1624.4	8378.44	-112.341	0	24.6978	8.43668	9.9001	0	0	0.223206	261.846	-547.576	7.1684	422.929	0	15.9535	15.6139	52.2617	0
51	0	0	51	1	726.404	364.498	361.905	0	0	48.6394	-25.2851	123.351	692.531	1645.58	8396.73	-123.351	0	22.2966	9.08758	10.0217	0	0	0.239371	234.174	-547.578	7.5291	361.003	0	17.5705	17.2267	57.2301	0
52	0	0	52	1	604.614	358.066	246.548	0	0	105.873	59.8955	335.68	522.006	1588.35	8411.21	-335.68	0	18.6018	7.96899	10.3473	0	0	0.529395	257.112	-544.022	9.1772	306.689	0	23.3796	22.9491	79.2957	0
53	0	0	53	1	693.901	371.012	322.889	0	0	60.8574	75.7005	200.56	696.396	1633.36	8395.4	-200.56	0	22.8099	8.36319	10.6724	0	0	0.589708	277.582	-560.037	7.91084	414.929	0	17.9185	17.509	56.7025	0
54	0	0	54	1	739.528	370.725	368.803	0	0	26.564	57.0731	184.239	802.834	1667.66	8414.03	-184.239	0	26.2441	9.28937	10.2741	0	0	0.792672	256.163	-569.756	7.39964	485.687	0	15.9647	15.5979	50.9733	0
55	0	0	55	1	648.363	323.492	324.871	0	0	83.4707	69.7128	201.173	652.4	1610.75	8401.39	-201.173	0	21.3312	8.11592	9.56123	0	0	0.41352	226.431	-537.897	8.46461	348.564	0	18.6226	18.1509	58.7217	0
56	0	0	56	1	701.883	338.895	362.987	0	0	58.7122	69.1619	237.33	719.038	1635.51	8401.94	-237.33	0	24.0621	8.76141	10.3018	0	0	0.687201	317.686	-584.617	7.8161	468.139	0	17.6188	17.2354	55.4696	0
57	0	0	57	1	747.72	415.114	332.605	0	0	1.64803	-9.55818	192.844	821.417	1592.91	8381	-192.844	0	27.3377	8.65272	9.98521	0	0	0.559009	191.86	-542.048	7.27455	417.775	0	15.5534	15.0579	49.1621	0
58	0	0	58	1	713.949	365.138	348.811	0	0	70.4857	-1.32815	158.848	715.737	1623.73	8372.77	-158.848	0	23.1537	8.39807	9.22654	0	0	0.322262	263.488	-559.29	7.61261	422.721	0	17	16.6533	54.3385	0
59	0	0	59	1	870.471	418.426	452.045	0	0	86.7954	-9.94234	258.341	957.026	1607.42	8381.38	-258.341	0	32.621	8.81446	10.5529	0	0	0.371247	258.541	-568.527	6.1831	555.214	0	14.1265	13.8142	44.6705	0
60	0	0	60	1	539.876	261.911	277.965	0	0	53.5765	-9.53423	276.769	481.826	1640.64	8380.97	-276.769	0	16.6812	7.57727	9.054	0	0	0.106143	257.088	-536.359	10.3029	293.903	0	23.7765	23.419	74.8146	0
61	0	0	61	1	534.618	299.548	235.071	0	0	-2.42902	-11.2242	290.36	497.941	1596.99	8382.67	-290.36	0	17.612	8.51837	9.67998	0	0	0.450504	240.784	-542.057	10.5341	261.515	0	23.9948	23.3193	75.4827	0
62	0	0	62	1	614.17	374.133	240.036	0	0	59.4795	77.6007	303.805	604.707	1634.74	8393.5	-303.805	0	21.1557	8.15726	9.54732	0	0	0.561047	230.111	-538.761	8.98969	370.133	0	20.301	19.988	65.8871	0
63	0	0	63	1	749.654	388.423	361.231	0	0	93.2373	-13.8225	180.66	700.903	1600.98	8385.26	-180.66	0	22.8953	8.59031	10.0659	0	0	0.180764	357.885	-570.356	7.25425	460.355	0	17.655	17.2468	55.825	0
64	0	0	64	1	962.252	511.442	450.81	0	0	70.6604	17.49	193.903	1036.37	1623.56	8353.95	-193.903	0	33.9405	8.5471	9.87779	0	0	0.342933	280.626	-572.85	5.52613	655.302	0	12.9392	12.6223	41.2696	0
65	0	0	65	1	630.13	302.875	327.254	0	0	64.0566	21.3535	188.374	648.652	1630.16	8350.09	-188.374	0	21.1908	7.94178	9.80185	0	0	0.486247	237.324	-539.029	8.73738	389.21	0	18.6263	18.1847	58.5512	0
66	0	0	66	1	660.847	372.133	288.714	0	0	78.9484	53.7319	330.554	588.581	1615.27	8417.37	-330.554	0	20.9385	8.07073	10.595	0	0	0.417868	236.663	-548.272	8.33068	318.673	0	21.1013	20.8072	71.5125	0
67	0	0	67	1	807.099	400.324	406.775	0	0	13.9282	-14.9404	219.978	866.506	1580.63	8386.38	-219.978	0	29.1974	7.23997	8.61446	0	0	0.445936	256.908	-549.599	6.6008	540.642	0	14.4012	13.9636	45.6479	0
68	0	0	68	1	864.055	501.629	362.427	0	0	62.352	-19.8604	258.426	896.819	1631.87	8391.3	-258.426	0	30.7015	8.8931	10.3728	0	0	0.3234	273.463	-564.274	6.23077	460.326	0	14.7717	14.5149	46.749	0
69	0	0	69	1	697.317	345.38	351.937	0	0	17.8853	-27.1893	123.676	773.623	1676.33	8398.63	-123.676	0	25.0559	8.51876	9.58211	0	0	0.409213	185.25	-533.654	7.83218	393.072	0	15.7903	15.4493	51.6194	0
70	0	0	70	1	592.859	352.787	240.072	0	0	9.57188	43.1749	299.924	761.173	1584.99	8427.93	-299.924	0	26.8393	7.48904	10.3604	0	0	0.50488	195.791	-535.653	9.34767	439.545	0	16.6995	16.2555	55.1139	0
71	0	0	71	1	685.339	343.609	341.73	0	0	66.9739	16.6319	248.733	594.247	1627.25	8354.81	-248.733	0	20.0855	9.22215	9.74343	0	0	0.438862	223.021	-540.653	8.02302	330.844	0	20.7906	20.3214	64.122	0
72	0	0	72	1	621.733	306.802	314.93	0	0	68.5486	2.51552	171.324	598.777	1625.67	8368.92	-171.324	0	19.4585	8.54344	10.4096	0	0	0.244356	291.302	-550.897	8.93464	340.531	0	20.1583	19.7307	63.5074	0
73	0	0	73	1	630.979	360.488	270.492	0	0	-1.66745	-5.64956	194.544	721.447	1596.23	8377.09	-194.544	0	24.0342	8.43392	10	0	0	0.496724	286.18	-557.654	8.76263	402.243	0	17.2382	16.6815	54.1802	0
74	0	0	74	1	847.571	442.069	405.502	0	0	49.7075	62.148	162.32	920.684	1644.51	8408.95	-162.32	0	29.684	9.03081	10.4446	0	0	0.771255	209.977	-552.268	6.36905	510.616	0	14.251	13.9234	46.1016	0
75	0	0	75	1	815.96	471.444	344.515	0	0	7.48823	0.676451	167.911	888.278	1587.07	8370.76	-167.911	0	29.1351	8.65659	10.3322	0	0	0.590268	316.864	-576.808	6.62263	494.855	0	14.6323	14.1671	46.7435	0
75	0	0	75	1	263.801	135.805	127.995	0	0	696.223	-531.371	177.517	180.629	1595.96	8504.17	-177.517	0	37.1155	8.85105	11.2907	0	0	0.162177	229.931	-533.921	24.6977	201.346	0	215.795	163.999	202.616	0
76	0	0	76	1	640.879	314.413	326.466	0	0	85.4711	55.078	229.914	617.329	1608.75	8416.02	-229.914	0	20.5202	8.21608	11.1784	0	0	0.588159	300.152	-561.373	8.65358	350.115	0	20.0152	19.5065	63.1338	0
77	0	0	77	1	684.366	353.634	330.731	0	0	104.039	30.5469	186.48	641.141	1590.18	8340.89	-186.48	0	20.8452	8.71213	10.1782	0	0	0.527716	208.653	-541.993	8.02999	375.759	0	19.2777	18.739	60.3225	0
78	0	0	78	1	780.97	455.323	325.647	0	0	107.266	77.3707	374.015	957.355	1586.95	8393.73	-374.015	0	35.0903	6.73039	9.43134	0	0	0.786785	334.073	-555.956	6.8442	511.023	0	13.9292	13.759	49.918	0
79	0	0	79	1	580.795	298.595	282.2	0	0	107.554	7.60818	273.281	554.62	1586.67	8363.83	-273.281	0	19.0163	7.80314	9.90688	0	0	0.301697	232.14	-540.662	9.56226	320.211	0	21.6909	21.1391	68.1543	0
80	0	0	80	1	672.581	372.587	299.993	0	0	13.185	9.27241	222.55	673.349	1581.38	8362.17	-222.55	0	22.632	8.00801	10.549	0	0	0.557999	348.056	-570.278	8.16478	403.841	0	18.4081	17.7999	57.5961	0
81	0	0	81	1	753.373	420.709	332.664	0	0	31.9165	-16.1243	140.885	900.43	1662.3	8387.56	-140.885	0	29.1754	8.31828	8.93163	0	0	0.494549	213.304	-540.464	7.16443	473.127	0	13.9074	13.6271	45.415	0
82	0	0	82	1	803.846	434.189	369.656	0	0	17.5415	23.77	286.394	953.952	1577.02	8347.67	-286.394	0	33.3119	7.95676	9.26699	0	0	0.587199	241.911	-553.404	6.67469	527.714	0	13.987	13.5321	44.6565	0
83	0	0	83	1	581.968	310.474	271.494	0	0	71.2858	74.3796	229.692	612.515	1622.93	8396.72	-229.692	0	20.3707	7.4132	10.1163	0	0	0.439827	240.15	-538.585	9.52425	339.159	0	19.5729	19.1112	61.7652	0
84	0	0	84	1	479.951	236.899	243.052	0	0	73.3249	66.6907	183.568	438.122	1620.9	8404.41	-183.568	0	14.215	7.7426	9.94811	0	0	0.387821	197.674	-526.45	11.8485	252.721	0	25.8779	25.2602	81.1241	0
85	0	0	85	1	580.228	335.757	244.47	0	0	97.0962	63.7807	316.904	580.642	1597.12	8407.32	-316.904	0	20.4272	7.19664	9.248	0	0	0.404601	291.946	-530.042	9.49308	327.588	0	20.662	20.2523	68.5036	0
86	0	0	86	1	662.552	312.18	350.372	0	0	46.8678	53.7716	137.291	719.181	1647.35	8417.33	-137.291	0	22.989	7.87146	9.39855	0	0	0.476413	262.83	-557.168	8.24477	421.326	0	16.7571	16.3691	54.4943	0
87	0	0	87	1	782.532	442.006	340.526	0	0	83.877	1.1094	185.588	881.332	1610.34	8370.33	-185.588	0	28.7893	8.33338	9.25698	0	0	0.284493	221.158	-543.647	6.88573	527.937	0	14.4992	14.1646	46.1718	0
88	0	0	88	1	887.63	513.81	373.82	0	0	74.6136	41.1879	277.502	1048.27	1619.61	8429.91	-277.502	0	35.9896	8.36949	9.9359	0	0	0.724076	185.159	-545.443	6.0252	584.987	0	13.024	12.7765	42.1091	0
89	0	0	89	1	736.482	422.517	313.965	0	0	101.972	-22.7611	292.126	771.886	1592.25	8394.2	-292.126	0	26.949	8.93218	10.9109	0	0	0.316461	249.871	-557.037	7.44137	445.542	0	17.0371	16.7012	54.705	0
90	0	0	90	1	739.209	349.179	390.03	0	0	29.699	66.0635	141.707	660.573	1664.52	8405.04	-141.707	0	21.1944	7.98315	10.2065	0	0	0.55943	230.297	-547.169	7.34572	364.784	0	18.2315	17.8021	58.7095	0
91	0	0	91	1	815.153	390.696	424.457	0	0	72.4359	84.3935	188.09	861.964	1621.78	8386.71	-188.09	0	28.0212	7.53083	9.33568	0	0	0.718539	279.868	-552.773	6.56157	492.099	0	14.6289	14.2802	46.8451	0
92	0	0	92	1	870.218	498.389	371.829	0	0	121.639	15.161	291.602	1007.34	1572.58	8356.28	-291.602	0	34.9241	8.17796	9.28071	0	0	0.439935	310.271	-570.958	6.13301	599.244	0	13.4703	13.1469	43.2732	0
93	0	0	93	1	608.747	343.95	264.797	0	0	45.507	68.5433	325.644	594.331	1549.05	8402.56	-325.644	0	21.1581	7.58024	9.75077	0	0	0.580071	216.628	-529.636	9.0527	350.465	0	20.5642	20.1058	69.2587	0
94	0	0	94	1	749.104	416.646	332.457	0	0	109.766	15.2251	204.119	827.123	1584.45	8356.21	-204.119	0	27.1726	9.10732	10.0218	0	0	0.330616	275.906	-564.289	7.27928	462.702	0	15.7306	15.3127	49.4564	0
95	0	0	95	1	837.136	446.963	390.173	0	0	34.5486	70.6719	282.588	899.374	1560.01	8400.43	-282.588	0	31.1304	7.77342	9.79818	0	0	0.880028	218.522	-544.698	6.39628	495.709	0	14.616	14.2001	47.3202	0
96	0	0	96	1	601.123	317.534	283.589	0	0	112.585	58.0677	233.197	598.964	1581.63	8413.03	-233.197	0	19.9227	7.4433	8.23481	0	0	0.463788	292.872	-538.651	9.09027	389.65	0	19.534	19.0262	61.2701	0
97	0	0	97	1	775.381	412.603	362.778	0	0	90.634	-11.3087	196.768	805.712	1603.59	8382.75	-196.768	0	26.5073	8.45629	10.0445	0	0	0.375469	264.907	-563.761	6.98532	477.094	0	15.7837	15.4119	49.92	0
98	0	0	98	1	811.733	441.938	369.795	0	0	36.7969	77.441	238.868	908.023	1657.42	8393.66	-238.868	0	30.5172	7.68334	10.4048	0	0	0.975067	261.554	-558.249	6.62714	507.311	0	14.3061	14.0122	45.736	0
99	0	0	99	1	540.525	292.629	247.896	0	0	47.4271	56.6883	198.054	399.059	1746.45	8414.41	-198.054	0	13.086	8.13397	9.90052	0	0	0.448598	260.452	-550.128	10.3891	291.656	0	27.9043	27.639	87.8298	0
100	0	0	100	1	585.303	278.816	306.486	0	0	64.5901	-22.77	127.936	522.991	1629.63	8394.21	-127.936	0	16.8194	8.39317	9.14461	0	0	0.26895	196.444	-525.889	9.47632	291.283	0	21.7402	21.3157	70.0892	0
101	0	0	101	1	802.518	442.581	359.937	0	0	70.1111	65.9736	261.131	912.872	1624.11	8405.13	-261.131	0	30.9788	8.21469	9.55349	0	0	0.719221	275.385	-564.826	6.7045	486.72	0	14.3921	14.0766	45.8387	0
102	0	0	102	1	691.603	406.826	284.777	0	0	80.2255	74.0214	316.016	744.054	1613.99	8397.08	-316.016	0	26.1909	7.16625	9.37544	0	0	0.65129	263.996	-546.383	7.8294	441.183	0	16.8562	16.5623	56.1286	0
103	0	0	103	1	607.512	287.894	319.618	0	0	-5.89151	-6.2748	13.2249	543.221	1700.11	8377.71	-13.2249	0	17.1912	8.47501	9.97617	0	0	0.490047	262.481	-547.638	9.14153	353.827	0	21.0787	20.5215	71.999	0
104	0	0	104	1	825.059	438.511	386.548	0	0	80.7204	64.3358	196.874	907.167	1613.5	8406.76	-196.874	0	29.6071	8.03922	9.79452	0	0	0.692966	251.087	-561.867	6.5068	524.351	0	14.2599	13.8978	45.6309	0
105	0	0	105	1	559.725	257.626	302.099	0	0	31.5767	-19.2088	129.073	559.026	1662.64	8390.65	-129.073	0	18.0548	8.79152	9.96077	0	0	0.262435	210.916	-538.885	10.0415	330.03	0	20.9179	20.4983	67.2984	0
107	0	0	107	1	786.603	421.672	364.932	0	0	77.2934	63.406	224.052	859.798	1616.93	8407.69	-224.052	0	28.4897	7.82444	9.2743	0	0	0.820659	235.445	-543.782	6.82891	525.194	0	14.8137	14.4504	47.0744	0
108	0	0	108	1	639.916	314.797	325.119	0	0	32.7579	30.9553	147.12	689.892	1661.46	8440.15	-147.12	0	22.2283	7.65608	8.60802	0	0	0.541124	261.233	-539.366	8.51689	414.923	0	17.0166	16.6442	55.3156	0
109	0	0	109	1	618.199	310.931	307.268	0	0	80.873	-18.4328	152.044	583.809	1613.35	8389.87	-152.044	0	18.8847	7.86683	8.49952	0	0	0.109618	287.617	-558.857	8.85306	387.757	0	19.6197	19.2142	62.7136	0
110	0	0	110	1	463.261	242.714	220.547	0	0	71.5035	-15.6471	2.00209	379.46	1622.72	8387.09	-2.00209	0	11.8712	9.08111	9.92978	0	0	0.350523	194.695	-531.935	12.4771	297.148	0	28.8878	28.3931	99.9888	0
111	0	0	111	1	664.597	343.585	321.012	0	0	34.6446	42.3917	282.116	717.13	1659.58	8428.71	-282.116	0	24.839	7.48321	9.33909	0	0	0.445058	228.958	-534.028	8.19377	394.038	0	17.121	16.8761	55.3624	0
112	0	0	112	1	520.233	288.744	231.489	0	0	41.4432	80.7468	308.907	553.125	1652.78	8390.35	-308.907	0	19.4768	7.40011	10.037	0	0	0.566534	292.715	-552.342	10.7914	395.903	0	21.534	21.2744	71.3381	0
113	0	0	113	1	687.562	388.229	299.333	0	0	80.9063	100.978	282	690.481	1613.31	8370.12	-282	0	23.756	7.7114	9.83794	0	0	0.758644	241.068	-543.258	7.92558	394.43	0	18.0756	17.6709	57.7969	0
114	0	0	114	1	637.488	329.102	308.386	0	0	101.449	-9.05469	226.464	633.605	1592.77	8380.5	-226.464	0	21.1592	7.96941	9.33009	0	0	0.340741	275.166	-552.865	8.60502	394.341	0	19.038	18.5735	59.3556	0
115	0	0	115	1	623.655	318.925	304.73	0	0	65.2743	-7.37198	231.111	631.189	1628.95	8378.81	-231.111	0	21.1873	7.15101	8.30916	0	0	0.234272	372.146	-543.287	8.71685	413.319	0	18.4633	18.0951	57.7843	0
116	0	0	116	1	722.16	359.444	362.716	0	0	58.8848	-26.3283	115.18	782.423	1635.34	8397.77	-115.18	0	25.1014	8.21209	8.7985	0	0	0.170537	214.899	-538.308	7.49336	461.859	0	15.4151	15.1096	50.9001	0
117	0	0	117	1	614.817	363.639	251.178	0	0	42.7662	-16.7729	265.786	579.953	1651.45	8388.21	-265.786	0	19.9937	7.36259	9.69639	0	0	0.31165	358.339	-557.986	8.9372	351.964	0	20.2743	19.983	64.2764	0
118	0	0	118	1	651.016	324.801	326.215	0	0	88.5453	-5.88561	266.812	651.875	1605.67	8377.33	-266.812	0	22.3234	7.83149	8.98671	0	0	0.240809	256.872	-548.106	8.38467	410.851	0	18.6639	18.2539	58.4441	0
119	0	0	119	1	792.563	428.937	363.627	0	0	-3.79249	-35.6917	191.974	845.636	1598.35	8407.13	-191.974	0	28.3355	7.16435	8.77637	0	0	0.506876	255.004	-546.001	6.73359	461.202	0	14.5056	14.0768	46.3552	0
120	0	0	120	1	781.748	412.526	369.222	0	0	35.9544	-12.0578	159.95	935.078	1658.27	8383.5	-159.95	0	30.4647	8.65136	9.84861	0	0	0.545343	304.009	-569.905	6.92418	559.109	0	13.8023	13.5294	44.5972	0
121	0	0	121	1	644.902	331.555	313.347	0	0	113.776	4.54508	286.756	619.294	1580.44	8366.9	-286.756	0	21.4326	8.05828	9.19502	0	0	0.232155	254.523	-546.624	8.49437	375.023	0	19.8073	19.344	62.5393	0
122	0	0	122	1	1075.67	572.662	503.004	0	0	27.5102	16.0604	271.375	1213.82	1567.05	8355.38	-271.375	0	41.9019	7.96942	9.77989	0	0	0.735475	308.226	-592.792	4.89077	674.594	0	11.6	11.239	37.209	0
123	0	0	123	1	853.542	387.88	465.662	0	0	114.855	-4.81943	286.795	850.18	1579.36	8376.26	-286.795	0	29.4667	8.09339	9.33023	0	0	0.279309	625.2	-566.773	6.26124	471.863	0	15.3123	14.9733	48.8764	0
124	0	0	124	1	532.607	256.587	276.02	0	0	47.3401	2.69166	214.852	497.726	1646.88	8368.75	-214.852	0	16.5636	8.0974	9.21567	0	0	0.323937	234.092	-534.422	10.5132	333.294	0	23.1085	22.6641	71.66	0
125	0	0	125	1	925.36	475.215	450.146	0	0	101.103	67.9312	258.786	1073.38	1593.12	8403.17	-258.786	0	36.2845	7.46402	9.39034	0	0	0.902374	305.027	-576.339	5.72353	687.569	0	12.5429	12.2184	40.2597	0
126	0	0	126	1	820.918	435.458	385.46	0	0	60.9002	-24.2638	172.502	1015.84	1633.32	8395.7	-172.502	0	33.2318	7.94719	9.20281	0	0	0.284816	214.271	-543.191	6.52225	597.922	0	12.7361	12.4898	41.2431	0
127	0	0	127	1	572.674	329.086	243.588	0	0	34.0097	24.0922	354.346	655.769	1560.55	8347.35	-354.346	0	23.93	7.35835	8.32687	0	0	0.483093	311.585	-556.53	9.58941	391.146	0	18.8188	18.4026	63.7249	0
128	0	0	128	1	730.224	395.222	335.002	0	0	28.7209	30.2303	165.835	813.776	1665.5	8440.87	-165.835	0	26.4345	8.39821	8.71117	0	0	0.42272	274.028	-559.454	7.40729	551.298	0	15.1446	14.8155	49.1017	0
129	0	0	129	1	621.598	351.747	269.851	0	0	49.5671	79.3048	375.249	682.785	1544.99	8391.8	-375.249	0	25.1977	6.23056	9.0502	0	0	0.587057	292.65	-533.722	8.7267	415.178	0	17.829	17.5631	64.7091	0
130	0	0	130	1	620.303	350.395	269.908	0	0	45.4974	-26.2052	238.407	731.682	1549.06	8397.65	-238.407	0	24.8287	8.00062	9.3167	0	0	0.316319	216.693	-539.251	8.87011	457.265	0	16.8704	16.4607	53.3287	0
131	0	0	131	1	624.898	369.103	255.795	0	0	66.8511	-23.7131	265.179	602.017	1627.37	8395.15	-265.179	0	20.7053	7.52279	9.45464	0	0	0.232822	276.608	-553.217	8.77633	328.665	0	19.7269	19.3975	62.3252	0
132	0	0	132	1	559.736	294.575	265.161	0	0	38.6025	14.9077	251.617	579.521	1555.96	8356.53	-251.617	0	19.7087	7.1752	8.48417	0	0	0.254864	237.598	-534.357	9.83148	388.059	0	20.1124	19.5377	62.9321	0
133	0	0	133	1	613.783	306.173	307.61	0	0	61.9751	53.6148	145.805	673.478	1632.24	8417.49	-145.805	0	21.5522	7.8537	9.03408	0	0	0.545876	231.497	-540.623	8.95092	437.143	0	17.625	17.2194	57.0301	0
134	0	0	134	1	613.495	328.526	284.97	0	0	54.376	-25.6401	173.482	655.119	1639.84	8397.08	-173.482	0	21.4644	7.98135	9.17877	0	0	0.174157	204.51	-533.722	8.97082	364.333	0	18.0557	17.7216	57.492	0
135	0	0	135	1	573.365	265.897	307.469	0	0	83.5346	12.7745	149.761	515.125	1610.69	8358.67	-149.761	0	16.5506	7.81363	9.07632	0	0	0.075903	277.514	-540.042	9.65294	340.128	0	22.1392	21.6383	70.0389	0
136	0	0	136	1	684.734	338.277	346.457	0	0	60.672	-17.4446	65.6489	714.211	1633.55	8388.88	-65.6489	0	22.5679	8.44221	9.56296	0	0	0.318367	250.807	-553.291	7.98633	466.539	0	16.7815	16.4179	56.7367	0
137	0	0	137	1	798.936	443.398	355.538	0	0	41.1075	4.17791	260.658	902.995	1553.45	8367.26	-260.658	0	30.9227	8.29908	10.7932	0	0	0.537957	218.035	-555.885	6.77726	451.889	0	14.7344	14.3245	46.9512	0
138	0	0	138	1	502.682	282.193	220.489	0	0	41.9836	64.6423	276.288	476.104	1652.24	8406.46	-276.288	0	16.3874	7.68607	9.1244	0	0	0.481812	201.345	-529.467	11.176	299.349	0	24.1404	23.7426	76.435	0
139	0	0	139	1	511.633	277.605	234.028	0	0	1.33677	13.102	238.697	516.915	1593.22	8358.34	-238.697	0	17.586	7.05731	8.98349	0	0	0.483381	212.342	-520.012	10.8899	310.678	0	22.1232	21.3699	68.5848	0
140	0	0	140	1	615.565	352.624	262.941	0	0	53.7106	47.8482	186.521	568.487	1640.51	8323.59	-186.521	0	18.5303	7.73113	9.89578	0	0	0.543011	309.059	-547.213	8.95835	397.814	0	20.7671	20.2261	64.9853	0
141	0	0	141	1	614.141	346.292	267.849	0	0	38.9373	79.3414	254.889	711.813	1655.28	8391.76	-254.889	0	24.1616	7.51935	9.26742	0	0	0.729195	238.567	-538.703	8.93669	399.72	0	17.1837	16.8589	54.4737	0
142	0	0	142	1	685.917	368.248	317.669	0	0	88.9115	74.8326	242.983	734.268	1605.31	8396.27	-242.983	0	24.5842	7.24474	8.05086	0	0	0.510377	240.88	-533.416	7.8501	455.668	0	16.5007	16.0871	51.9698	0
143	0	0	143	1	750.524	383.733	366.791	0	0	-0.725127	-12.1534	174.516	786	1595.29	8383.59	-174.516	0	25.9685	7.18771	8.77288	0	0	0.503336	266.402	-552.029	7.14317	456.562	0	15.4186	14.9301	49.1882	0
144	0	0	144	1	621.09	307.951	313.138	0	0	63.2732	-0.228571	110.424	588.425	1630.95	8371.67	-110.424	0	18.7373	7.92485	9.29194	0	0	0.430409	264.776	-543.707	8.85194	374.275	0	19.6536	19.2636	63.9266	0
145	0	0	145	1	674.943	375.511	299.432	0	0	75.397	16.0492	260.821	617.597	1519.16	8355.39	-260.821	0	21.0205	7.55212	9.83383	0	0	0.385306	244.031	-545.368	8.08003	389.425	0	19.5792	19.0829	62.2094	0
146	0	0	146	1	698.65	388.756	309.894	0	0	2.75464	32.2993	234.371	753.097	1591.81	8339.14	-234.371	0	25.4869	7.64658	9.29292	0	0	0.713482	241.835	-539.54	7.76336	458.79	0	16.5496	15.9308	51.6381	0
147	0	0	147	1	739.862	398.441	341.421	0	0	53.431	-29.6674	164.089	804.456	1640.79	8401.11	-164.089	0	26.2845	7.53547	8.10078	0	0	0.266014	224.83	-538.773	7.24494	478.207	0	14.8982	14.6274	48.1757	0
148	0	0	148	1	580.639	325.072	255.567	0	0	66.6044	5.705	229.407	581.808	1627.62	8365.74	-229.407	0	19.4646	8.09042	8.91852	0	0	0.250655	323.571	-558.03	9.52779	366.493	0	20.3384	19.9055	63.0777	0
149	0	0	149	1	592.781	242.654	350.127	0	0	49.7731	17.33	106.36	549.895	1644.45	8354.11	-106.36	0	17.4669	7.70694	8.57902	0	0	0.276985	254.496	-525.379	9.2676	303.677	0	20.4789	20.0481	66.7633	0
150	0	0	150	1	628.694	286.175	342.519	0	0	55.466	-6.6412	89.1369	671.523	1638.75	8378.08	-89.1369	0	21.3026	7.94129	8.75522	0	0	0.205433	246.391	-535.787	8.70768	397.852	0	17.3676	17.0065	57.821	0
151	0	0	151	1	679.798	418.474	261.324	0	0	67.0133	75.5322	306.985	730.839	1627.21	8395.57	-306.985	0	25.5999	7.34802	8.87799	0	0	0.778408	205.683	-535.668	7.96719	436.263	0	17.0055	16.7294	55.7652	0
152	0	0	152	1	625.444	314.304	311.14	0	0	72.2895	48.3953	154.549	582.545	1621.93	8422.71	-154.549	0	18.691	7.10184	8.43438	0	0	0.388468	263.8	-541.268	8.69289	377.322	0	19.4592	19.0084	62.5401	0
153	0	0	153	1	654.284	332.575	321.708	0	0	20.1426	56.2746	148.776	657.078	1574.42	8414.83	-148.776	0	21.1886	7.41717	9.16649	0	0	0.617118	217.026	-536.053	8.32446	401.561	0	17.9641	17.4192	57.9536	0
154	0	0	154	1	546.27	242.138	304.131	0	0	68.5397	-16.6225	81.2641	529.433	1625.68	8388.06	-81.2641	0	16.7735	6.95194	8.46181	0	0	0.136421	209.845	-520.418	10.0817	321.391	0	20.6798	20.2388	68.4891	0
155	0	0	155	1	816.538	447.228	369.31	0	0	61.5564	-2.43891	196.32	903.595	1632.66	8373.88	-196.32	0	29.7484	7.70244	8.80483	0	0	0.511994	334.611	-570.298	6.54006	573.326	0	13.9727	13.6815	44.5586	0
156	0	0	156	1	629.867	349.89	279.977	0	0	35.5024	1.20211	196.15	658.355	1658.72	8370.24	-196.15	0	21.743	8.10783	9.30937	0	0	0.338978	257.098	-548.479	8.72703	385.677	0	18.2122	17.8624	57.325	0
157	0	0	157	1	633.147	347.845	285.301	0	0	23.6785	43.7997	192.659	627.577	1670.54	8427.3	-192.659	0	20.6288	7.5109	9.12599	0	0	0.446114	218.852	-531.768	8.63398	341.011	0	18.6656	18.2564	59.3572	0
158	0	0	158	1	695.401	401.621	293.78	0	0	116.708	12.8335	288.645	775.917	1577.51	8358.61	-288.645	0	26.8554	7.77496	8.78241	0	0	0.295527	277.215	-551.197	7.78853	507.918	0	16.3388	15.9435	51.9689	0
159	0	0	159	1	752.661	397.955	354.706	0	0	87.9708	24.0363	191.869	701.761	1606.25	8347.4	-191.869	0	22.9083	7.66854	8.35492	0	0	0.374042	343.047	-558.418	7.12593	444.493	0	17.1112	16.6676	53.8602	0
160	0	0	160	1	630.151	334.276	295.875	0	0	61.0054	50.9295	340.977	600.537	1533.55	8320.51	-340.977	0	21.569	7.48092	8.55448	0	0	0.603641	359.829	-538.204	8.64946	391.747	0	20.2649	19.8151	68.0475	0
161	0	0	161	1	488.324	283.366	204.959	0	0	66.1506	3.06975	226.505	409.096	1628.07	8368.37	-226.505	0	13.6695	8.01815	8.50978	0	0	0.196691	308.41	-554.364	11.5268	343.645	0	27.1763	26.6237	83.3217	0
162	0	0	162	1	454.525	269.25	185.274	0	0	112.713	51.4645	641.435	464.092	1481.85	8319.98	-641.435	0	22.226	7.09829	8.32787	0	0	0.161153	201.412	-518.42	12.3839	280.249	0	28.373	31.1487	176.458	0
163	0	0	163	1	727.92	368.765	359.155	0	0	14.263	10.6619	211.092	825.156	1580.3	8360.78	-211.092	0	27.5436	7.7744	8.85124	0	0	0.661594	351.999	-555.403	7.41232	508.595	0	15.1979	14.7035	47.8979	0
164	0	0	164	1	683.606	326.525	357.081	0	0	82.3197	12.7302	183.79	655.238	1611.9	8358.71	-183.79	0	21.3494	7.02475	8.43079	0	0	0.251988	211.176	-529.139	7.88426	389.712	0	17.8249	17.3983	56.2944	0
165	0	0	165	1	653.109	325.922	327.187	0	0	122.502	-11.4347	151.355	535.723	1671.38	8382.88	-151.355	0	17.2763	7.67562	8.83285	0	0	0.0863425	384.904	-541.561	8.33974	319.446	0	21.0664	20.733	67.1003	0
166	0	0	166	1	673.537	328.283	345.254	0	0	77.7127	-7.87287	188.256	774.201	1616.51	8379.31	-188.256	0	25.3738	7.6968	8.81021	0	0	0.190483	286.468	-550.283	8.06288	447.992	0	15.7873	15.4436	50.1525	0
167	0	0	167	1	665.048	331.024	334.024	0	0	82.3077	-11.65	189.285	621.773	1611.91	8383.09	-189.285	0	20.3953	8.0845	9.5011	0	0	0.213626	301.819	-553.674	8.2263	418.784	0	19.1924	18.7672	60.3634	0
168	0	0	168	1	947.303	447.24	500.064	0	0	93.4339	59.9441	242.476	1040.71	1600.79	8411.16	-242.476	0	34.8351	7.10563	8.67281	0	0	0.912769	275.013	-567.571	5.55704	651.121	0	12.5949	12.2736	40.3642	0
169	0	0	169	1	862.362	449.883	412.48	0	0	51.7923	-14.7066	172.627	961.426	1642.43	8386.15	-172.627	0	31.4246	7.82006	9.06596	0	0	0.329455	256.318	-546.941	6.17677	525.947	0	13.2594	13.0003	42.812	0
170	0	0	170	1	889.971	464.042	425.929	0	0	42.9934	57.6185	215.726	958.564	1651.23	8413.48	-215.726	0	31.7545	7.68517	8.98935	0	0	0.910737	223.209	-552.68	5.965	547.32	0	13.4204	13.1253	43.0116	0
171	0	0	171	1	759.691	414.483	345.208	0	0	-0.0908594	7.45081	216.196	841.406	1594.65	8363.99	-216.196	0	28.28	7.85031	8.78081	0	0	0.548071	285.722	-550.622	7.07634	450.866	0	14.9868	14.4661	47.061	0
172	0	0	172	1	948.987	523.693	425.294	0	0	22.6227	76.652	230.28	1056.46	1571.94	8394.45	-230.28	0	35.4172	7.84764	9.49478	0	0	1.08982	265.13	-569.295	5.58321	623.675	0	12.7057	12.2884	40.5988	0
173	0	0	173	1	528.248	273.516	254.732	0	0	53.8772	-19.4062	104.635	527.001	1640.34	8390.85	-104.635	0	16.8383	7.30545	8.67568	0	0	0.13436	221.395	-531.873	10.508	336.011	0	20.9683	20.5452	68.4603	0
174	0	0	174	1	770.363	409.647	360.715	0	0	123.441	-0.224762	189.675	866.152	1570.78	8371.67	-189.675	0	28.319	8.02093	8.80368	0	0	0.374443	263.745	-550.851	6.97718	467.514	0	14.5623	14.2199	46.4807	0
175	0	0	175	1	613.885	331.394	282.491	0	0	48.6714	22.6977	267.122	672.125	1545.89	8348.74	-267.122	0	23.0301	6.55797	8.91062	0	0	0.570982	249.079	-530.594	8.86195	410.984	0	17.7403	17.2368	56.6307	0
176	0	0	176	1	650.736	304.784	345.952	0	0	99.7261	-34.8727	96.9537	707.104	1594.49	8406.31	-96.9537	0	22.5499	8.47101	8.94572	0	0	0.22761	212.737	-535.453	8.42015	387.097	0	16.7983	16.4412	55.9918	0
177	0	0	177	1	627.696	331.077	296.619	0	0	20.0665	52.573	200.406	628.686	1574.49	8418.53	-200.406	0	20.7496	7.66728	8.70869	0	0	0.690894	236.731	-535.207	8.70503	364.383	0	18.7677	18.1894	59.4319	0
178	0	0	178	1	639.537	332.005	307.533	0	0	40.2554	64.7068	270.721	646.542	1554.3	8406.39	-270.721	0	22.1764	6.69351	8.40695	0	0	0.524472	229.912	-525.505	8.45872	403.336	0	18.2493	17.7472	58.4552	0
179	0	0	179	1	506.868	286.506	220.362	0	0	64.6429	14.3559	241.524	593.339	1529.92	8357.08	-241.524	0	19.9758	6.97134	8.79534	0	0	0.311198	241.129	-529.35	10.9828	428.117	0	19.6406	19.1374	61.9862	0
180	0	0	180	1	986.345	487.861	498.484	0	0	61.7656	9.62428	211.747	1183.85	1632.45	8361.82	-211.747	0	39.2105	7.62319	8.23805	0	0	0.544275	295.204	-566.863	5.32626	716.021	0	11.3256	11.0688	36.3012	0
181	0	0	181	1	626.505	348.972	277.533	0	0	74.7807	-19.819	263.142	727.912	1619.44	8391.26	-263.142	0	24.9611	8.42907	10.4216	0	0	0.343532	178.292	-538.906	8.85256	443.383	0	17.4099	17.082	54.9849	0
182	0	0	182	1	529.08	295.243	233.838	0	0	18.3861	69.0011	76.7256	480.098	1576.17	8402.1	-76.7256	0	15.1288	7.4374	9.67746	0	0	0.574849	285.311	-545.121	10.5685	380.002	0	23.3702	22.6711	77.1123	0
183	0	0	183	1	747.733	422.048	325.685	0	0	66.6745	21.8254	173.7	669.756	1627.55	8349.62	-173.7	0	21.7286	7.34683	10.3843	0	0	0.545813	307.352	-556.362	7.23204	396.761	0	18.059	17.6163	57.1365	0
184	0	0	184	1	773.953	409.391	364.563	0	0	82.7601	48.7515	217.306	755.503	1611.46	8422.35	-217.306	0	24.944	7.96824	8.93964	0	0	0.585411	218.326	-542.729	6.94465	442.762	0	16.3559	15.9587	51.8164	0
185	0	0	185	1	699.06	408.865	290.195	0	0	77.849	-1.9779	247.755	799.852	1616.37	8373.42	-247.755	0	27.0627	7.32794	8.27366	0	0	0.276012	214.725	-537.566	7.70277	447.278	0	15.4287	15.0927	48.5077	0
186	0	0	186	1	757.201	427.577	329.624	0	0	95.3103	-11.8372	264.039	863.684	1598.91	8383.28	-264.039	0	29.5428	6.62266	8.22576	0	0	0.298853	244.993	-544.693	7.03369	509.839	0	14.3861	14.0708	45.7732	0
187	0	0	187	1	601.295	319.155	282.14	0	0	87.5927	59.1895	252.606	610.106	1606.63	8411.91	-252.606	0	20.5616	7.23585	9.20414	0	0	0.567614	454.399	-559.751	9.12618	408.327	0	19.47	18.9939	61.5145	0
188	0	0	188	1	649.949	384.235	265.714	0	0	118.127	-18.6917	330.298	746.513	1576.09	8390.13	-330.298	0	26.7154	6.98599	8.45203	0	0	0.348291	232.724	-537.897	8.32928	477.36	0	16.6223	16.3758	55.4689	0
189	0	0	189	1	701.674	375.887	325.787	0	0	88.464	-4.16202	178.732	811.142	1605.76	8375.6	-178.732	0	26.4318	7.50407	8.93171	0	0	0.286682	253.296	-557.009	7.70593	531.91	0	15.192	14.8431	48.4713	0
190	0	0	190	1	710.682	329.17	381.512	0	0	72.8976	-22.7385	196.079	751.675	1621.32	8394.18	-196.079	0	24.8135	8.7293	9.33626	0	0	0.271327	267.885	-553.791	7.66981	431.766	0	16.5187	16.1829	52.2499	0
191	0	0	191	1	561.414	295.76	265.654	0	0	118.727	18.8233	301.854	608.765	1575.49	8352.62	-301.854	0	21.244	7.23998	9.46803	0	0	0.422025	240.917	-543.109	9.86292	423.046	0	19.9076	19.4177	64.4512	0
192	0	0	192	1	911.44	482.585	428.856	0	0	95.5283	7.21397	243.689	998.939	1598.69	8364.23	-243.689	0	33.623	7.07386	8.18778	0	0	0.501978	286.603	-563.542	5.77862	547.211	0	12.9322	12.6077	40.975	0
193	0	0	193	1	640.505	338.942	301.563	0	0	47.241	-18.4444	195.677	664.162	1646.98	8389.88	-195.677	0	21.9688	8.28463	8.64145	0	0	0.219886	218.117	-534.835	8.54362	363.573	0	17.9085	17.5782	56.5292	0
194	0	0	194	1	660.258	393.596	266.663	0	0	33.8737	-12.8185	265.379	716.882	1660.35	8384.26	-265.379	0	24.7283	7.28536	8.86021	0	0	0.325852	258.418	-536.38	8.22135	433.447	0	16.8621	16.6148	53.4531	0
195	0	0	195	1	489.655	269.897	219.758	0	0	75.9718	29.6702	181.608	478.827	1618.25	8341.77	-181.608	0	15.56	7.22234	8.87617	0	0	0.348703	205.484	-521.167	11.4468	318.394	0	23.4135	22.8188	72.9869	0
196	0	0	196	1	626.789	304.312	322.477	0	0	69.7955	37.8681	224.816	701.723	1624.42	8333.57	-224.816	0	23.3149	6.94004	7.38288	0	0	0.404869	264.28	-525.821	8.60991	426.669	0	16.773	16.3304	52.408	0
197	0	0	197	1	657.968	334.753	323.215	0	0	85.6495	-5.48333	282.635	750.759	1608.57	8376.92	-282.635	0	25.9846	6.86549	7.70659	0	0	0.238826	338.192	-537.74	8.17847	484.872	0	16.1434	15.8227	51.2674	0
198	0	0	198	1	832.702	450.403	382.299	0	0	60.3382	81.1297	247.831	1028.47	1633.88	8389.97	-247.831	0	34.6368	7.3378	8.88662	0	0	0.8901	240.49	-556.212	6.39341	618.705	0	12.7749	12.4965	40.8733	0
199	0	0	199	1	502.048	280.482	221.565	0	0	37.9951	-1.73365	215.278	515.318	1656.22	8373.17	-215.278	0	17.1919	7.03256	7.99171	0	0	0.282147	241.767	-532.542	11.0448	369.925	0	21.5171	21.1172	67.0552	0
200	0	0	200	1	621.711	360.183	261.528	0	0	71.6389	37.0305	307.376	624.276	1622.58	8334.41	-307.376	0	21.8888	6.8721	8.35935	0	0	0.430826	208.281	-523.005	8.73263	366.622	0	19.0996	18.6744	61.7852	0
201	0	0	201	1	697.001	361.057	335.944	0	0	72.3472	26.9636	200.379	680.783	1621.87	8344.48	-200.379	0	22.3373	6.83955	8.35491	0	0	0.343399	254.171	-535.051	7.70776	408.121	0	17.2772	16.8357	54.3739	0
202	0	0	202	1	720.053	404.637	315.416	0	0	85.2339	5.03231	170.805	866.31	1608.99	8366.41	-170.805	0	28.0952	6.98912	8.13753	0	0	0.253462	286.208	-548.389	7.43917	559.372	0	14.1367	13.8095	45.4301	0
203	0	0	203	1	465.127	216.346	248.781	0	0	22.6202	4.27914	128.225	464.822	1671.6	8367.16	-128.225	0	14.9641	6.2804	8.59727	0	0	0.357284	239.188	-518.104	12.0001	302.658	0	22.9797	22.4867	73.2914	0
204	0	0	204	1	684.154	341.899	342.255	0	0	65.8457	38.0326	140.81	767.1	1628.37	8333.41	-140.81	0	24.5261	7.20158	8.82801	0	0	0.458203	261.973	-548.472	7.90246	508.094	0	15.7338	15.3408	50.7138	0
206	0	0	206	1	498.705	242.595	256.111	0	0	43.5645	38.5782	195.396	510.741	1650.66	8332.86	-195.396	0	16.7576	6.33003	7.74869	0	0	0.326303	192.258	-508.477	11.0435	317.945	0	21.3428	20.8183	66.7356	0
207	0	0	207	1	808.601	420.997	387.604	0	0	12.0836	2.3593	134.044	910.013	1682.14	8369.08	-134.044	0	29.4292	6.69152	8.58186	0	0	0.605612	254.628	-550.926	6.56695	524.56	0	13.4334	13.1225	43.8919	0
208	0	0	208	1	693.16	368.129	325.031	0	0	56.2052	-1.79314	198.573	757.325	1638.01	8373.23	-198.573	0	24.9747	7.86057	8.56003	0	0	0.540257	256.3	-551.459	7.81073	521.454	0	16.0601	15.7378	50.8129	0
209	0	0	209	1	881.265	441.459	439.806	0	0	47.7201	15.3139	161.659	1069.78	1646.5	8356.13	-161.659	0	34.6473	7.3902	8.32203	0	0	0.623008	249.104	-551.607	6.0028	649.857	0	12.0546	11.7855	39.2121	0
210	0	0	210	1	708.223	424.548	283.674	0	0	27.5378	-12.2469	216.118	776.169	1567.02	8383.69	-216.118	0	26.0067	7.08168	8.01088	0	0	0.415084	293.161	-558.566	7.57307	529.51	0	15.5236	15.0898	49.1859	0
211	0	0	211	1	853.68	448.255	405.425	0	0	75.3657	-9.34148	208	982.809	1618.85	8380.78	-208	0	32.5436	7.11445	7.77665	0	0	0.223777	318.461	-564.283	6.18758	631.558	0	12.8373	12.5599	41.0297	0
212	0	0	212	1	800.046	418.653	381.394	0	0	57.6415	26.213	183.921	917.09	1636.58	8345.23	-183.921	0	29.9035	6.92379	7.87181	0	0	0.558835	257.936	-540.783	6.62956	563.029	0	13.4925	13.1691	43.2531	0
213	0	0	213	1	852.207	427.092	425.115	0	0	92.2897	4.74617	169.229	1008.55	1601.93	8366.69	-169.229	0	32.6745	7.55576	8.57798	0	0	0.504782	255.003	-555.345	6.23465	610.294	0	12.7526	12.4483	41.1853	0
214	0	0	214	1	663.874	335.155	328.719	0	0	46.1922	3.6314	185.105	776.359	1648.03	8367.81	-185.105	0	25.45	6.97181	8.3028	0	0	0.414557	245.086	-541.193	8.1315	1	0	15.4021	15.0898	49.1245	0
215	0	0	215	1	546.323	305.281	241.042	0	0	92.7174	-15.084	314.672	611.195	1601.5	8386.52	-314.672	0	21.6444	6.65225	8.42128	0	0	0.293672	354.46	-539.243	10.0544	389.062	0	19.2745	18.9627	63.2715	0
216	0	0	216	1	752.692	376.965	375.727	0	0	62.8962	-2.33928	214.811	782.905	1631.32	8373.78	-214.811	0	26.0204	7.13101	7.93677	0	0	0.43893	277.474	-546.946	7.08972	492.094	0	15.3866	15.0692	48.6208	0
217	0	0	217	1	789.708	427.965	361.743	0	0	78.7277	-5.68558	231.862	865.097	1615.49	8377.13	-231.862	0	29.0041	6.37258	7.53048	0	0	0.258109	270.524	-526.517	6.69197	492.726	0	14.0395	13.732	44.5309	0
218	0	0	218	1	536.153	288.988	247.166	0	0	-9.8129	-1.18535	244.984	642.661	1604.37	8372.63	-244.984	0	22.0662	6.6742	8.60029	0	0	0.550515	217.495	-528.478	10.279	360.637	0	18.1995	17.6	56.9532	0
219	0	0	219	1	645.983	314.49	331.493	0	0	86.5886	-6.55527	147.249	644.656	1607.63	8378	-147.249	0	20.7581	7.66942	8.63866	0	0	0.319639	328.178	-560.123	8.43129	433.628	0	18.1153	17.7239	58.087	0
220	0	0	220	1	722.571	357.409	365.162	0	0	90.572	83.3549	243.056	771.966	1603.65	8387.75	-243.056	0	25.8455	6.43057	7.4495	0	0	0.537971	192.083	-523.437	7.36092	442.557	0	15.4889	15.1015	49.0261	0
221	0	0	221	1	532.655	244.335	288.32	0	0	171.636	80.3328	325.042	544.615	1622.24	8390.77	-325.042	0	19.3089	5.90725	7.42783	0	0	0.425334	259.643	-521.15	10.2121	334.847	0	20.6679	20.3143	68.6117	0
222	0	0	222	1	858.465	479.819	378.646	0	0	110.553	34.5526	197.526	900.198	1583.67	8436.55	-197.526	0	29.4069	7.91068	8.74442	0	0	0.652858	256.551	-559.516	6.20109	575.481	0	14.0953	13.7613	45.3145	0
223	0	0	223	1	712.238	412.917	299.321	0	0	14.4025	-12.2997	295.707	876.08	1580.16	8383.74	-295.707	0	30.9692	6.80752	8.41485	0	0	0.579926	274.381	-545.723	7.52988	486.947	0	14.4428	14.0607	46.795	0
224	0	0	224	1	540.919	235.035	305.884	0	0	77.0448	-3.90034	148.071	551.483	1617.18	8375.34	-148.071	0	17.7664	7.66895	7.31724	0	0	0.231643	234.739	-524.013	10.1664	349.884	0	20.0851	19.6899	64.4421	0
225	0	0	225	1	528.19	300.716	227.475	0	0	87.3531	-7.41528	303.217	515.541	1606.87	8378.86	-303.217	0	18.0972	7.30713	8.50577	0	0	0.381376	362.514	-541.745	10.4976	377.387	0	22.5177	22.1117	72.1483	0
226	0	0	226	1	608.802	303.013	305.789	0	0	45.7808	-9.33603	272.726	646.444	1548.78	8380.78	-272.726	0	22.3461	7.2253	8.22542	0	0	0.389252	235.028	-534.552	8.95054	420.717	0	18.3749	17.9315	58.1926	0
227	0	0	227	1	745.336	440.407	304.93	0	0	41.1368	11.9118	340.445	804.72	1553.42	8359.53	-340.445	0	29.0715	6.20744	8.00263	0	0	0.415176	238.711	-535.471	7.12915	504.27	0	15.4008	15.0877	52.3807	0
228	0	0	228	1	575.231	259.303	315.929	0	0	138.891	8.45741	183.284	483.032	1555.33	8362.98	-183.284	0	15.7308	6.60618	7.78859	0	0	0.212426	258.061	-527.253	9.45872	301.071	0	22.4623	21.989	70.8662	0
229	0	0	229	1	600.686	270.588	330.098	0	0	91.2806	-2.44743	185.785	609.049	1602.94	8373.89	-185.785	0	19.8998	7.34646	8.8973	0	0	0.291713	212.341	-527.266	9.1275	416.863	0	19.1457	18.6949	60.2755	0
230	0	0	230	1	605.829	265.643	340.186	0	0	55.4654	-22.0515	79.4429	556.87	1638.75	8393.49	-79.4429	0	17.682	7.23012	8.93695	0	0	0.146652	211.95	-529.753	9.03669	374.072	0	20.0373	19.6084	66.4637	0
231	0	0	231	1	648.795	291.493	357.302	0	0	91.4525	65.5189	142.15	661.014	1602.77	8405.58	-142.15	0	21.0606	7.74955	9.29699	0	0	0.582532	228.421	-537.619	8.42617	412.895	0	18.0307	17.5731	58.1563	0
232	0	0	232	1	676.438	331.554	344.884	0	0	65.2492	-4.58576	126.813	793.307	1628.97	8376.03	-126.813	0	25.404	6.73121	7.90712	0	0	0.437302	275.051	-534.523	7.9383	498.042	0	14.8342	14.5267	48.5857	0
233	0	0	233	1	719.255	344.162	375.093	0	0	-1.13768	33.1712	113.187	670.38	1595.7	8338.27	-113.187	0	21.5055	7.65849	8.33325	0	0	0.485699	250.719	-540.987	7.48464	435.406	0	17.4522	16.8864	56.8316	0
234	0	0	234	1	685.897	361.007	324.89	0	0	86.207	-9.89263	240.674	787.125	1608.01	8381.33	-240.674	0	26.5349	7.00081	8.77274	0	0	0.29564	214.402	-533.322	7.86828	468.897	0	15.5871	15.2362	49.2076	0
235	0	0	235	1	689.923	420.942	268.981	0	0	38.3873	85.0298	394.52	820.359	1556.17	8386.07	-394.52	0	30.8124	6.25602	8.37429	0	0	0.862155	264.098	-545.915	7.76513	516.566	0	15.4391	15.2324	56.5246	0
236	0	0	236	1	464.552	209.055	255.497	0	0	92.9216	63.1646	8.64493	311.909	1601.3	8407.94	-8.64493	0	9.63314	7.32278	9.01572	0	0	0.340374	297.8	-528.775	12.1689	267.813	0	33.2687	32.5419	113.393	0
237	0	0	237	1	523.701	294.54	229.161	0	0	109.31	-0.866824	261.735	615.304	1684.57	8372.31	-261.735	0	20.9639	6.21603	7.93463	0	0	0.155329	222.178	-523.026	10.4653	357.442	0	18.4466	18.2514	58.3579	0
238	0	0	238	1	591.974	342.546	249.428	0	0	117.577	-23.9565	264.498	535.612	1576.64	8395.4	-264.498	0	18.3585	6.20018	7.76387	0	0	0.139225	260.333	-526.067	9.1377	392.383	0	20.7304	20.2904	65.4107	0
239	0	0	239	1	548.792	326.321	222.471	0	0	56.5212	-7.69933	285.755	497.589	1637.7	8379.14	-285.755	0	17.3184	7.32817	7.71231	0	0	0.264429	211.38	-516.663	10.009	297.259	0	22.7071	22.3756	71.2721	0
240	0	0	240	1	551.487	285.581	265.906	0	0	109.407	2.66323	182.112	502.852	1584.81	8368.78	-182.112	0	16.3772	6.25592	8.23259	0	0	0.244918	254.867	-528.602	9.90759	348.359	0	21.749	21.2286	68.3986	0
241	0	0	241	1	625.836	319.061	306.774	0	0	42.8104	2.56363	219.346	685.291	1651.41	8368.88	-219.346	0	22.8797	6.22375	7.56683	0	0	0.30406	239.078	-525.279	8.59232	419.821	0	16.7021	16.3734	52.721	0
242	0	0	242	1	358.031	196.154	161.877	0	0	87.4241	-8.55229	340.432	319.462	1507.14	8379.99	-340.432	0	11.507	6.57385	8.23975	0	0	0.0519423	223.402	-509.398	16.1513	214.496	0	33.3507	32.8591	113.301	0
243	0	0	243	1	546.158	218.101	328.057	0	0	31.2312	-7.40108	40.8268	509.122	1662.99	8378.84	-40.8268	0	16.0422	6.59663	8.02426	0	0	0.19735	291.862	-520.309	10.0281	320.872	0	20.9591	20.4828	70.9134	0
245	0	0	245	1	692.331	308.867	383.464	0	0	84.8652	5.10386	178.927	765.366	1609.35	8366.34	-178.927	0	24.9083	6.67622	7.96251	0	0	0.376711	254.269	-543.474	7.74057	538.7	0	15.4901	15.1314	49.4272	0
246	0	0	246	1	465.715	239.376	226.339	0	0	102.07	47.4798	260.855	395.311	1592.15	8423.62	-260.855	0	13.3915	6.81916	8.04156	0	0	0.314742	241.08	-526.327	11.9943	309.07	0	27.4064	26.7486	85.7092	0
247	0	0	247	1	472.093	281.168	190.925	0	0	69.6974	-18.7712	310.923	498.768	1624.52	8390.21	-310.923	0	17.6653	6.6775	7.80429	0	0	0.16892	193.104	-510.282	11.7777	319.065	0	22.5002	22.2293	72.9988	0
249	0	0	249	1	575.069	310.835	264.234	0	0	102.532	14.7194	301.46	563.676	1591.69	8356.72	-301.46	0	19.6824	6.17722	7.45875	0	0	0.214335	250.479	-520.863	9.41242	375.084	0	20.1803	19.7139	64.7639	0
250	0	0	250	1	882.232	448.878	433.354	0	0	64.5647	77.5424	207.696	1044.19	1629.66	8393.56	-207.696	0	34.3161	6.08278	8.28341	0	0	1.03543	261.211	-550.135	5.95537	675.573	0	12.1632	11.8744	39.3515	0
251	0	0	251	1	552.389	280.707	271.682	0	0	36.2131	30.7779	223.045	534.442	1658.01	8440.32	-223.045	0	17.8352	6.86147	8.55858	0	0	0.355858	209.683	-526.991	9.95717	330.287	0	20.9661	20.5856	66.3378	0
252	0	0	252	1	589.987	321.362	268.626	0	0	16.4548	-6.64458	45.9314	493.062	1578.11	8378.08	-45.9314	0	15.5907	7.70779	8.8299	0	0	0.294994	208.165	-526.774	9.33052	293.257	0	22.3358	21.7846	75.6702	0
253	0	0	253	1	616.194	327.541	288.653	0	0	90.0145	-23.7253	154.488	596.792	1604.21	8395.17	-154.488	0	19.3335	7.3573	8.344	0	0	0.190696	271.893	-546.876	8.84677	411.023	0	19.0626	18.6557	60.9683	0
254	0	0	254	1	539.207	292.219	246.988	0	0	109.087	61.5846	301.593	578.903	1585.13	8409.52	-301.593	0	20.1422	6.45752	8.13817	0	0	0.47747	200.542	-509.965	10.167	336.163	0	20.0141	19.5754	65.2773	0
255	0	0	255	1	519.826	272.38	247.446	0	0	39.9875	-13.981	251.775	517.924	1554.57	8385.42	-251.775	0	17.6932	6.48024	7.53096	0	0	0.325464	279.092	-537.56	10.5456	344.716	0	21.3074	20.7782	66.8315	0
256	0	0	256	1	419.067	209.215	209.852	0	0	28.3968	-10.0925	66.3282	282.329	1665.82	8381.53	-66.3282	0	8.94956	7.53207	8.98269	0	0	0.24969	224.31	-519.807	13.7052	265.313	0	36.1628	35.3435	118.62	0
257	0	0	257	1	509.766	236.686	273.08	0	0	82.8878	17.4824	216.694	455.251	1611.33	8353.96	-216.694	0	15.0718	6.26052	6.75524	0	0	0.304347	254.951	-509.438	10.6972	319.332	0	23.2409	22.6748	71.8293	0
258	0	0	258	1	449.402	226.52	222.882	0	0	4.4436	51.8395	288.318	424.644	1689.78	8319.6	-288.318	0	14.8661	6.16107	7.93079	0	0	0.321298	248.108	-517.925	12.3971	283.522	0	25.2609	24.7258	80.3519	0
259	0	0	259	1	691.104	370.8	320.305	0	0	101.655	23.348	250.037	713.108	1592.57	8348.09	-250.037	0	24.0403	6.68594	7.13242	0	0	0.223188	216.763	-517.858	7.72134	434.69	0	16.5718	16.1216	51.7312	0
260	0	0	260	1	539.208	256.48	282.727	0	0	116.131	-21.9346	309.181	559.451	1578.09	8393.38	-309.181	0	19.7476	6.29896	8.58301	0	0	0.108549	246.23	-521.776	10.182	352.706	0	20.5196	20.1583	67.5254	0
261	0	0	261	1	740.142	401.66	338.482	0	0	69.9554	-7.88545	155.536	819.584	1624.26	8379.33	-155.536	0	26.5132	6.48487	7.79124	0	0	0.428356	242.927	-535.999	7.1876	503.876	0	14.4514	14.1509	46.8088	0
262	0	0	262	1	734.709	378.595	356.114	0	0	77.7334	2.85628	188.198	769.955	1616.49	8368.58	-188.198	0	25.186	7.2099	9.54137	0	0	0.290849	266.906	-552.479	7.33768	463.067	0	15.9207	15.5516	50.554	0
263	0	0	263	1	555.044	258.023	297.021	0	0	83.0599	15.617	151.759	546.507	1611.16	8355.82	-151.759	0	17.565	7.65364	8.59554	0	0	0.309221	243.04	-534.496	9.9659	354.683	0	20.8527	20.3792	66.1424	0
264	0	0	264	1	756.263	446.267	309.996	0	0	129.842	8.9972	305.299	771.115	1564.38	8362.44	-305.299	0	27.0075	7.37776	8.66767	0	0	0.402043	274.439	-557.352	7.0886	435.917	0	16.3268	15.9757	52.9645	0
264	0	0	264	1	355.549	164.837	190.712	0	0	-243.346	251.917	-183.55	200.293	1239.95	8518.16	183.55	0	7.93454	9.14064	8.6061	0	0	0.627356	227.792	-528.951	16.7856	260.458	0	53.7447	44.2079	175.023	0
265	0	0	265	1	876.288	437.694	438.594	0	0	52.0065	69.3969	193.984	906.054	1642.21	8401.7	-193.984	0	29.6159	7.37818	8.35852	0	0	0.917357	309.808	-568.197	6.03993	556.466	0	13.8073	13.4956	44.3991	0
266	0	0	266	1	645.734	379.471	266.264	0	0	34.2633	-13.8828	219.517	684.664	1659.96	8385.32	-219.517	0	22.9622	7.26463	8.3428	0	0	0.367274	286.84	-553.24	8.39892	451.73	0	17.177	16.8693	54.1028	0
267	0	0	267	1	478.7	213.073	265.627	0	0	1.35599	20.1519	-73.2352	421.811	1692.86	8351.29	73.2352	0	13.3226	6.65241	7.69669	0	0	0.242214	263.267	-522.814	11.5848	310.555	0	24.4052	23.8706	85.7548	0
268	0	0	268	1	524.001	267.007	256.994	0	0	-29.1817	1.13081	159.432	424.831	1623.74	8370.31	-159.432	0	14.0333	7.02485	8.55628	0	0	0.49601	264.702	-517.58	10.571	304.373	0	25.2855	24.4919	79.12	0
269	0	0	269	1	703.661	397.078	306.583	0	0	10.3436	10.4633	342.156	839.646	1584.22	8360.98	-342.156	0	30.5814	7.58683	8.27849	0	0	0.626138	227.769	-542.358	7.65986	464.962	0	15.4502	15.069	51.3894	0
270	0	0	270	1	695.01	339.594	355.416	0	0	109.421	-20.8837	253.243	600.785	1584.8	8392.32	-253.243	0	20.4339	6.86018	8.40574	0	0	0.196943	251.5	-536.717	7.73473	350.857	0	19.2896	18.8542	60.5666	0
271	0	0	271	1	516.343	275.314	241.029	0	0	26.7575	5.07836	122.136	510.231	1667.46	8366.36	-122.136	0	16.3783	6.99491	8.04388	0	0	0.268673	232.355	-522.66	10.7058	345.875	0	21.2951	20.8483	68.6718	0
272	0	0	272	1	640.346	312.265	328.081	0	0	72.723	79.7664	297.021	582.346	1621.5	8391.33	-297.021	0	20.2455	6.85089	8.64263	0	0	0.572574	230.908	-537.579	8.46698	347.455	0	20.1407	19.7692	65.2949	0
273	0	0	273	1	734.683	369.65	365.033	0	0	89.366	33.9004	203.759	735.121	1604.85	8337.54	-203.759	0	24.1121	6.32958	7.67675	0	0	0.468226	273.577	-548.616	7.23435	475.445	0	15.9956	15.5463	50.4775	0
274	0	0	274	1	534.762	271.768	262.994	0	0	9.83095	62.3233	123.258	602.805	1584.73	8408.78	-123.258	0	19.3004	6.60067	7.36232	0	0	0.435962	168.785	-505.476	10.2193	358.423	0	18.3452	17.7774	60.0265	0
275	0	0	275	1	576.523	285.712	290.811	0	0	30.6839	-15.5723	260.388	622.761	1563.88	8387.01	-260.388	0	21.4361	7.13022	7.08332	0	0	0.28799	227.222	-529.513	9.42706	396.788	0	18.5294	18.0505	57.9233	0
276	0	0	276	1	391.867	203.414	188.453	0	0	66.0568	45.6157	32.8439	261.661	1727.82	8425.49	-32.8439	0	8.12863	7.11588	8.23242	0	0	0.364938	258.132	-514.194	14.6462	243.691	0	37.773	36.8217	128.501	0
277	0	0	277	1	401.791	167.385	234.406	0	0	27.5567	-37.1507	186.315	377.597	1567	8408.59	-186.315	0	12.5317	7.11627	8.736	0	0	0.198473	277.116	-522.138	14.2941	256.555	0	28.1507	27.4698	88.2611	0
278	0	0	278	1	427.523	179.619	247.904	0	0	10.5172	-34.8603	-178.339	362.029	1683.7	8406.3	178.339	0	11.9351	6.81381	7.68069	0	0	0.209857	261.191	-524.077	13.1667	290.679	0	28.2662	27.2779	109.056	0
279	0	0	279	1	724.722	385.599	339.123	0	0	27.2361	-24.9756	259.606	761.105	1567.32	8396.42	-259.606	0	26.2533	7.09364	8.05194	0	0	0.396784	232.356	-539.338	7.38861	408.729	0	15.9286	15.5164	50.4202	0
280	0	0	280	1	586.363	303.648	282.715	0	0	44.9394	-27.8738	314.407	632.011	1649.28	8399.31	-314.407	0	22.5572	6.59767	8.25158	0	0	0.314993	236.243	-531.696	9.28733	427.312	0	18.4695	18.3558	61.026	0
281	0	0	281	1	581.583	349.251	232.332	0	0	67.0733	4.43189	417.877	615.839	1527.49	8367.01	-417.877	0	23.5446	6.53948	8.26749	0	0	0.294991	293.509	-538.503	9.36799	408.295	0	19.5758	19.4668	73.3941	0
282	0	0	282	1	563.844	280.015	283.828	0	0	18.7884	-11.9257	104.888	565.458	1575.77	8383.37	-104.888	0	18.1443	7.30578	7.61559	0	0	0.263394	232.843	-533.065	9.70664	375.997	0	19.4619	18.9701	64.2137	0
283	0	0	283	1	379.04	232.12	146.92	0	0	115.599	3.83227	554.514	419.965	1478.96	8367.61	-554.514	0	18.2632	5.64545	7.4133	0	0	0.146377	208.194	-508.951	14.8671	275.817	0	27.5854	28.4603	139.803	0
284	0	0	284	1	286.359	131.183	155.176	0	0	88.326	14.554	-124.954	185.254	1805.21	8356.89	124.954	0	5.86115	6.93373	7.40251	0	0	0.200584	279.953	-498.147	20.8521	215.164	0	49.8428	48.6174	192.736	0
285	0	0	285	1	471.307	240.089	231.218	0	0	60.6188	63.7164	183.716	474.506	1533.94	8407.38	-183.716	0	15.4191	7.22368	8.41171	0	0	0.367859	231.609	-523.027	11.9092	313.776	0	23.3468	22.7709	74.2001	0
286	0	0	286	1	357.114	211.342	145.772	0	0	69.8407	-30.5816	219.968	251.483	1624.38	8402.02	-219.968	0	8.42404	6.38042	7.35516	0	0	0.11983	263.667	-513.257	16.0302	1	0	38.8646	38.1341	119.157	0
287	0	0	287	1	545.503	279.236	266.267	0	0	49.1553	7.63317	110.75	473.227	1545.4	8363.81	-110.75	0	15.0756	6.90848	7.76193	0	0	0.260425	298.105	-515.436	10.0481	282.042	0	22.5981	22.1561	74.0299	0
288	0	0	288	1	490.164	250.828	239.335	0	0	57.4609	1.80192	43.5269	500.3	1636.76	8369.64	-43.5269	0	15.683	5.97799	6.90609	0	0	0.122065	235.893	-511.946	11.1553	333.128	0	20.6044	20.1951	70.1352	0
289	0	0	289	1	597.222	271.368	325.853	0	0	58.4878	56.9366	263.458	635.302	1536.07	8414.16	-263.458	0	21.6288	6.62849	8.53633	0	0	0.491793	254.652	-534.529	9.11931	412.694	0	18.4521	17.9818	59.2121	0
290	0	0	290	1	712.968	364.814	348.154	0	0	108.04	-18.4593	186.545	871.804	1586.18	8389.9	-186.545	0	28.565	6.91462	8.24294	0	0	0.253813	239.18	-543.26	7.51994	549.907	0	14.0667	13.7468	45.1499	0
291	0	0	291	1	648.139	369.296	278.842	0	0	36.9929	-13.2837	318.944	663.169	1557.57	8384.72	-318.944	0	23.7083	5.58335	6.67121	0	0	0.326213	299.257	-513.527	8.19566	399.353	0	17.2214	16.8828	56.9442	0
292	0	0	292	1	594.452	311.894	282.558	0	0	25.5108	44.1938	184.68	611.151	1569.05	8426.91	-184.68	0	20.0038	6.94837	7.50064	0	0	0.498655	299.296	-537.289	9.12976	443.074	0	18.4909	17.9708	59.1486	0
293	0	0	293	1	477.459	308.593	168.866	0	0	98.7709	-42.5143	346.64	486.455	1595.45	8413.96	-346.64	0	17.7104	7.46837	7.8293	0	0	0.198793	237.833	-521.394	11.7094	336.944	0	23.7062	23.5199	79.016	0
293	0	0	293	1	350.028	155.455	194.573	0	0	-275.077	375.668	287.344	209.192	1371.34	8494.07	-287.344	0	11.1762	7.17974	7.32088	0	0	0.600829	263.749	-514.307	16.5394	215.998	0	48.0005	44.3373	113.457	0
294	0	0	294	1	529.324	228.078	301.246	0	0	59.8508	45.9602	71.0552	520.548	1534.71	8425.14	-71.0552	0	16.3017	6.58066	7.67361	0	0	0.383495	209.565	-513.406	10.3553	306.324	0	20.5863	20.1108	69.9234	0
295	0	0	295	1	407.646	212.946	194.701	0	0	-0.306723	-24.2971	27.2639	340.519	1594.87	8395.74	-27.2639	0	10.8223	6.53989	7.3673	0	0	0.28219	206.679	-506.905	13.8197	244.396	0	28.8668	28.0951	98.3172	0
296	0	0	296	1	505.167	262.9	242.267	0	0	79.3923	75.8532	233.554	447.02	1614.83	8395.25	-233.554	0	14.8901	7.1313	7.8072	0	0	0.309321	257.626	-534.887	10.963	333.572	0	24.6068	24.0255	76.2644	0
297	0	0	297	1	539.889	298.128	241.761	0	0	32.5112	-26.8676	309.087	508.799	1562.05	8398.31	-309.087	0	18.1309	6.62162	8.13381	0	0	0.146407	321.623	-537.419	10.1658	321.939	0	22.1851	21.7359	72.4796	0
298	0	0	298	1	720.759	383.837	336.922	0	0	9.9398	4.38665	249.337	748.907	1584.62	8367.05	-249.337	0	25.6249	7.15505	8.24425	0	0	0.579449	239.332	-545.34	7.44258	467.642	0	16.2561	15.7326	50.9228	0
299	0	0	299	1	467.206	274.176	193.03	0	0	20.3579	46.9271	256.592	400.308	1574.2	8424.17	-256.592	0	13.666	6.72172	7.28877	0	0	0.377442	244.077	-504.413	11.8729	232.444	0	26.6179	25.8624	83.0121	0
300	0	0	300	1	544.246	263.595	280.651	0	0	89.9676	-6.85561	165.004	528.998	1604.25	8378.3	-165.004	0	17.1463	7.15284	8.02855	0	0	0.17411	202.337	-516.162	10.1101	310.229	0	21.0093	20.5513	66.4715	0
301	0	0	301	1	350.798	201.792	149.006	0	0	97.3124	18.7826	265.454	293.189	1596.91	8352.66	-265.454	0	9.99004	6.22546	7.28434	0	0	0.0725294	262.202	-512.272	16.3205	246.598	0	34.7305	33.8182	106.494	0
302	0	0	302	1	407.713	239.554	168.159	0	0	28.0184	-29.5581	405.133	455.436	1566.54	8301.34	-405.133	0	17.4394	5.8855	7.40408	0	0	0.208952	313.131	-520.172	13.7307	308.103	0	24.3005	24.0451	88.4475	0
303	0	0	303	1	593.224	318.178	275.047	0	0	79.5361	-4.72905	268.139	634.792	1614.68	8376.17	-268.139	0	21.7681	6.07569	6.72919	0	0	0.212231	252.552	-520.173	9.05136	387.022	0	17.8	17.4462	55.9551	0
304	0	0	304	1	407.111	222.707	184.404	0	0	44.6943	3.39335	235.18	309.817	1749.19	8368.05	-235.18	0	10.4356	7.01289	7.86854	0	0	0.161631	223.385	-506.69	13.9644	228.535	0	32.9442	32.8847	102.17	0
305	0	0	305	1	553.181	284.5	268.682	0	0	41.2992	69.5635	140.478	525.77	1652.92	8401.54	-140.478	0	16.8258	6.7616	7.57009	0	0	0.383317	278.753	-533.04	9.87114	340.114	0	20.6481	20.1895	66.6086	0
306	0	0	306	1	605.44	353.222	252.219	0	0	18.3935	34.7292	262.805	709.988	1576.17	8336.71	-262.805	0	24.3702	6.58119	7.13888	0	0	0.680285	237.25	-521.898	8.90661	430.179	0	16.6667	16.0957	52.1639	0
308	0	0	308	1	674.676	392.461	282.215	0	0	54.2637	7.30558	354.282	720.635	1639.96	8364.13	-354.282	0	26.2508	6.25197	6.54604	0	0	0.386468	210.235	-517.294	7.87742	416.525	0	16.5432	16.434	55.7999	0
309	0	0	309	1	500.505	251.136	249.369	0	0	90.1814	0.172149	179.828	539.468	1604.04	8371.27	-179.828	0	17.5722	5.84972	7.04628	0	0	0.212061	197.545	-503.089	10.9011	372.542	0	19.8888	19.4214	62.8414	0
310	0	0	310	1	586.875	300.594	286.282	0	0	86.546	-16.7378	253.356	517.153	1607.67	8388.18	-253.356	0	17.5947	6.48645	7.88372	0	0	0.138011	264.033	-530.538	9.25054	336.747	0	21.4675	21.0131	67.08	0
311	0	0	311	1	681.468	361.139	320.33	0	0	31.0661	5.48121	260.92	755.377	1563.49	8365.96	-260.92	0	25.9148	5.28264	7.06941	0	0	0.41428	227.31	-518.506	7.767	445.963	0	15.3045	14.8702	48.9062	0
312	0	0	312	1	695.748	344.092	351.656	0	0	76.0862	56.1393	154.677	645.679	1618.13	8414.96	-154.677	0	20.6997	6.59607	7.88561	0	0	0.45949	247.385	-535.145	7.69252	422.017	0	17.5938	17.1755	56.8035	0
313	0	0	313	1	628.034	308.409	319.625	0	0	100.238	72.4244	272.961	608.683	1593.98	8398.68	-272.961	0	20.7707	6.46168	7.16396	0	0	0.303062	199.442	-515.006	8.55337	371.768	0	18.8338	18.3765	59.5051	0
314	0	0	314	1	666.763	336.099	330.664	0	0	68.205	-18.9591	118.372	618.199	1626.02	8390.4	-118.372	0	19.7978	5.91215	6.9582	0	0	0.189775	226.581	-510.177	7.97961	383.808	0	17.4576	17.1074	57.2211	0
315	0	0	315	1	652.666	321.842	330.824	0	0	0.679637	41.385	244.518	686.905	1593.88	8330.06	-244.518	0	23.3896	6.28125	7.5368	0	0	0.657913	231.852	-526.575	8.2117	408.373	0	17.0196	16.3631	53.0732	0
316	0	0	316	1	700.718	377.567	323.15	0	0	102.733	-6.82261	301.12	719.755	1591.49	8378.26	-301.12	0	25.2056	7.03518	7.89666	0	0	0.190794	320.025	-543.984	7.6543	1	0	16.9264	16.5924	54.4055	0
317	0	0	317	1	391.779	272.746	119.033	0	0	97.6865	42.745	703.355	451.444	1596.53	8328.7	-703.355	0	23.3708	5.47574	6.88023	0	0	0.346773	264.778	-511.284	14.2326	286.256	0	29.2508	34.3664	201.937	0
318	0	0	318	1	797.478	374.479	422.999	0	0	77.4488	2.89431	200.89	843.83	1616.77	8368.55	-200.89	0	27.774	7.16723	7.94288	0	0	0.299486	258.753	-538.954	6.66329	509.635	0	14.5117	14.1828	46.0995	0
319	0	0	319	1	537.085	297.001	240.084	0	0	27.5232	-0.807607	166.293	616.694	1666.7	8372.25	-166.293	0	20.1312	6.61969	7.09171	0	0	0.296394	270.034	-524.712	10.1531	402.015	0	17.9217	17.5587	57.2445	0
320	0	0	320	1	667.626	320.751	346.874	0	0	10.0843	70.3796	171.826	663.684	1584.48	8400.72	-171.826	0	21.6389	5.9585	8.5312	0	0	0.563437	266.853	-554.437	8.03637	496.449	0	17.2854	16.7154	55.3979	0
321	0	0	321	1	543.851	261.938	281.913	0	0	100.96	-35.0114	222.865	567.212	1593.26	8406.45	-222.865	0	19.0097	6.6215	7.24523	0	0	0.0900367	393.148	-534.705	10.0252	370.458	0	19.5322	19.1238	61.2227	0
322	0	0	322	1	535.47	278.101	257.369	0	0	51.312	95.7626	153.858	554.028	1642.91	8375.34	-153.858	0	17.7899	6.88622	8.06654	0	0	0.539983	305.721	-528.376	10.2754	364.647	0	20.1162	19.7108	64.3225	0
323	0	0	323	1	509.509	288.012	221.496	0	0	0.983231	36.6004	263.262	545.9	1593.58	8334.84	-263.262	0	18.8226	6.32823	7.53836	0	0	0.429302	204.691	-516.829	10.7689	354.151	0	20.5962	19.8372	64.0039	0
324	0	0	324	1	526.274	298.882	227.392	0	0	78.0492	0.162754	217.065	522.26	1616.17	8371.28	-217.065	0	17.3452	7.57001	8.45261	0	0	0.291425	521.618	-535.833	10.5578	1	0	21.8348	21.3003	67.6795	0
325	0	0	325	1	614.026	322.397	291.629	0	0	-25.4211	27.0614	188.6	661.415	1619.98	8344.38	-188.6	0	22.0213	6.00911	7.26453	0	0	0.522975	240.523	-526.098	8.74346	412.964	0	17.0458	16.4151	53.6511	0
326	0	0	326	1	758.173	325.003	433.17	0	0	61.9654	42.0552	84.9974	768.134	1632.25	8329.38	-84.9974	0	24.1435	6.61349	7.25691	0	0	0.539501	236.151	-530.369	6.99068	494.347	0	15.0314	14.6676	50.4706	0
327	0	0	327	1	429.71	232.29	197.42	0	0	-1.88952	12.3296	257.615	432.566	1596.45	8359.11	-257.615	0	14.9097	6.05621	6.86666	0	0	0.195257	224.738	-511.944	12.9114	311.862	0	24.415	23.6127	75.2543	0
328	0	0	328	1	680.632	374.976	305.657	0	0	51.7769	7.58716	287.146	790.612	1542.78	8363.85	-287.146	0	27.4962	6.40582	7.19655	0	0	0.511817	301.39	-528.722	7.83912	1	0	15.2888	14.9247	49.1795	0
329	0	0	329	1	622.918	356.566	266.352	0	0	28.7934	16.5486	280.387	626.979	1565.77	8354.89	-280.387	0	21.7686	6.32881	7.93746	0	0	0.345941	219.057	-527.337	8.66056	350.483	0	18.5286	17.9837	58.953	0
330	0	0	330	1	630.819	351.061	279.759	0	0	47.1529	-17.6339	288.873	714.861	1547.41	8389.07	-288.873	0	25.0136	5.54374	6.55677	0	0	0.348523	237.307	-522.026	8.43013	433.602	0	16.0173	15.6802	51.843	0
331	0	0	331	1	543.761	252.959	290.802	0	0	56.9954	38.6685	161.522	537.163	1637.22	8432.43	-161.522	0	17.3256	6.91499	8.08433	0	0	0.334669	225.744	-525.714	10.1056	380.132	0	20.566	20.1296	65.9513	0
332	0	0	332	1	504.108	313.145	190.963	0	0	22.7541	2.99521	308.251	550.595	1571.81	8368.45	-308.251	0	19.5451	6.42396	7.96032	0	0	0.341635	215.054	-527.139	10.937	324.886	0	20.7769	20.2471	67.4649	0
333	0	0	333	1	869.755	451.76	417.995	0	0	60.698	62.788	209.025	1022.29	1633.52	8408.31	-209.025	0	33.6471	6.90363	6.65622	0	0	0.900909	317.126	-564.936	6.02856	696.185	0	12.2442	11.9641	39.5018	0
334	0	0	334	1	607.935	319.062	288.874	0	0	48.2616	6.45681	260.011	623.188	1645.96	8364.98	-260.011	0	21.2996	6.34688	7.62503	0	0	0.316606	228.48	-521.054	8.87852	394.248	0	18.3	17.9671	57.5654	0
335	0	0	335	1	585.33	323.437	261.893	0	0	17.7329	4.93204	152.106	609.256	1676.49	8366.51	-152.106	0	19.7975	6.50514	7.4105	0	0	0.479079	229.604	-522.637	9.25163	381.226	0	18.119	17.7371	58.0809	0
336	0	0	336	1	520.287	249.941	270.347	0	0	69.0695	5.32583	49.1632	484.531	1625.15	8366.11	-49.1632	0	15.1757	7.19541	7.10772	0	0	0.300808	195.501	-507.234	10.5612	324.892	0	21.6691	21.2636	74.3415	0
338	0	0	338	1	542.619	227.185	315.433	0	0	79.5213	-24.6937	73.6108	592.341	1614.7	8396.13	-73.6108	0	18.751	6.91725	7.74285	0	0	0.094158	258.899	-519.059	10.1064	368.621	0	18.5294	18.131	62.3915	0
339	0	0	339	1	721.137	414.842	306.295	0	0	66.9007	-6.86634	287.879	826.675	1627.32	8378.31	-287.879	0	28.7714	7.06413	8.61481	0	0	0.465582	266.896	-556.814	7.44816	524.341	0	15.1423	14.8971	48.7118	0
340	0	0	340	1	533.016	274.499	258.517	0	0	12.4181	-9.83895	90.7815	557.666	1681.8	8381.28	-90.7815	0	17.8406	7.43309	7.20874	0	0	0.190086	199.785	-520.549	10.308	379.078	0	19.3927	18.9289	64.7142	0
341	0	0	341	1	533.98	317.488	216.492	0	0	26.7697	2.10358	379.349	607.01	1567.79	8369.34	-379.349	0	22.6584	7.03156	7.18132	0	0	0.360263	335.885	-535.263	10.2557	357.29	0	19.7421	19.4321	67.8499	0
342	0	0	342	1	490.038	254.919	235.119	0	0	77.4855	61.1757	177.677	538.702	1616.73	8409.92	-177.677	0	17.4291	6.17069	6.4375	0	0	0.328019	246.244	-519.388	11.1369	354.706	0	19.797	19.3379	63.1635	0
343	0	0	343	1	825.514	426.75	398.764	0	0	94.2259	50.632	237.914	938.33	1599.99	8420.47	-237.914	0	31.3321	6.78462	7.34167	0	0	0.690071	261.624	-546.179	6.39032	614.603	0	13.3127	12.9862	42.5314	0
344	0	0	344	1	555.586	312.843	242.743	0	0	10.9655	-0.382785	172.223	561.17	1583.59	8371.82	-172.223	0	18.4278	7.43681	7.19413	0	0	0.535717	293.436	-540.987	9.84607	418.361	0	19.8443	19.2969	62.8301	0
345	0	0	345	1	617.727	312.166	305.561	0	0	26.8467	6.03162	185.125	711.356	1567.71	8365.41	-185.125	0	23.3891	5.46036	6.44062	0	0	0.329705	211.064	-509.068	8.61172	477.813	0	15.6673	15.2309	50.2315	0
346	0	0	346	1	550.491	318.194	232.296	0	0	119.242	66.4702	343.378	598.731	1574.98	8404.63	-343.378	0	21.4452	6.03324	7.10115	0	0	0.382092	198.624	-510.588	9.83933	344.013	0	19.2654	18.9452	65.3256	0
347	0	0	347	1	548.158	315.222	232.936	0	0	83.7421	62.9277	266.376	518.543	1610.48	8408.17	-266.376	0	17.6373	6.95824	8.08179	0	0	0.370609	248.645	-533.595	10.0192	319.173	0	21.9014	21.4007	68.894	0
348	0	0	348	1	625.231	356.061	269.171	0	0	19.482	-1.28728	236.313	694.552	1674.74	8372.73	-236.313	0	23.5414	6.45806	7.62081	0	0	0.269865	230.906	-531.565	8.61786	409.252	0	16.6271	16.3263	52.3742	0
349	0	0	349	1	597.359	292.697	304.662	0	0	54.0323	4.25578	41.6756	571.319	1640.19	8367.18	-41.6756	0	17.9026	6.40473	7.27702	0	0	0.222501	274.538	-535.904	9.03469	398.521	0	18.7656	18.3864	64.16	0
350	0	0	350	1	521.038	260.729	260.31	0	0	93.415	-9.71297	192.742	532.941	1600.81	8381.15	-192.742	0	17.4912	5.84427	7.86701	0	0	0.134003	227.383	-508.601	10.4866	285.129	0	20.3892	19.9155	64.2448	0
351	0	0	351	1	546.253	286.954	259.298	0	0	37.0885	-0.892103	207.048	528.3	1657.13	8372.33	-207.048	0	17.5469	6.11014	7.89072	0	0	0.275627	289.894	-521.241	9.97918	323.533	0	20.5863	20.1984	64.6627	0
352	0	0	352	1	592.37	301.689	290.681	0	0	41.1749	72.6371	133.675	577.125	1653.05	8398.46	-133.675	0	18.4232	6.8879	8.09029	0	0	0.4023	265.118	-529.374	9.19447	366.873	0	19.3362	18.9023	62.6165	0
353	0	0	353	1	544.297	253.137	291.159	0	0	66.9419	41.4096	113.81	547.363	1627.28	8330.03	-113.81	0	17.3383	6.11246	7.10748	0	0	0.243197	255.427	-517.255	9.96833	374.564	0	19.6043	19.1453	63.6818	0
354	0	0	354	1	522.999	285.133	237.866	0	0	6.59889	-20.4232	350.872	553.946	1587.96	8391.86	-350.872	0	20.4196	6.0943	7.74386	0	0	0.340669	275.82	-537.283	10.4571	349.268	0	20.569	20.1957	70.1428	0
355	0	0	355	1	497.627	281.393	216.234	0	0	45.6418	26.9888	317.017	547.199	1648.58	8344.45	-317.017	0	19.4001	5.74821	7.10337	0	0	0.301556	197.472	-502.161	10.9653	333.729	0	20.2763	19.964	66.4407	0
356	0	0	356	1	449.305	192.308	256.997	0	0	89.5793	72.5567	116.847	357.824	1704.3	8398.54	-116.847	0	11.3025	6.15439	7.71052	0	0	0.298766	203.456	-508.955	12.3789	259.645	0	28.2298	27.6797	90.8112	0
357	0	0	357	1	481.24	281.036	200.204	0	0	22.0274	-19.3704	275.474	439.098	1572.53	8390.81	-275.474	0	15.3044	5.90192	6.77385	0	0	0.225201	517.18	-545.556	11.3648	1	0	23.9562	23.3439	75.2518	0
358	0	0	358	1	603.032	317.243	285.789	0	0	41.7263	26.664	200.943	606.906	1652.49	8344.78	-200.943	0	19.9992	6.67536	7.55368	0	0	0.493264	292.091	-529.841	8.974	1	0	18.5829	18.1562	58.3472	0
359	0	0	359	1	663.238	374.573	288.665	0	0	54.9558	13.5275	289.3	721.766	1639.26	8357.91	-289.3	0	25.1071	5.95623	7.4527	0	0	0.453962	267.846	-527.866	8.04917	432.209	0	16.2654	15.9812	52.316	0
360	0	0	360	1	558.445	291.058	267.387	0	0	67.1344	52.8516	220.978	591.598	1627.09	8418.25	-220.978	0	19.5969	5.6377	6.926	0	0	0.462582	239.334	-524.177	9.64617	382.05	0	18.4343	18.0291	58.5345	0
361	0	0	361	1	482.945	230.251	252.695	0	0	50.2527	-21.5442	119.807	425.307	1643.97	8392.98	-119.807	0	13.663	6.31987	8.21664	0	0	0.285354	268.514	-515.356	11.4807	330.047	0	24.5001	24.0187	78.6938	0
362	0	0	362	1	677.453	300.932	376.52	0	0	102.948	63.4246	193.249	727.942	1690.93	8308.02	-193.249	0	23.6869	5.75074	6.52756	0	0	0.654426	214.82	-507.203	7.81781	463.022	0	15.5121	15.1903	49.4645	0
363	0	0	363	1	493.509	258.628	234.881	0	0	59.9974	59.5105	126.146	396.339	1634.22	8411.59	-126.146	0	12.595	6.52473	7.70833	0	0	0.578492	237.478	-519.518	11.1878	294.171	0	26.1011	25.5063	83.9932	0
364	0	0	364	1	468.14	241.171	226.968	0	0	104.942	12.2424	191.423	444.076	1688.94	8359.2	-191.423	0	14.505	5.47497	6.77042	0	0	0.188533	252.107	-498.976	11.6708	338.505	0	22.9541	22.5962	71.9753	0
365	0	0	365	1	588.127	293.614	294.513	0	0	101.199	-28.179	170.447	589.318	1593.02	8299.96	-170.447	0	19.221	5.82082	7.18797	0	0	0.0613311	268.451	-521.197	9.14559	391.765	0	18.5195	18.1182	58.6916	0
366	0	0	366	1	443.686	200.608	243.078	0	0	69.2873	61.4705	96.6871	433.763	1624.93	8409.63	-96.6871	0	13.646	5.91567	7.07546	0	0	0.321909	204.077	-503.264	12.4642	299.863	0	23.4988	22.9364	77.2946	0
368	0	0	368	1	675.03	337.204	337.826	0	0	53.553	-10.1905	154.285	669.571	1640.67	8381.63	-154.285	0	21.7007	6.86745	7.63169	0	0	0.20344	250.593	-534.735	7.95107	444.933	0	16.9738	16.6486	54.6507	0
369	0	0	369	1	765.706	395.167	370.54	0	0	98.4211	14.2803	245.792	882.341	1595.8	8357.16	-245.792	0	29.7035	6.07468	7.80183	0	0	0.423065	233.21	-524.847	6.91381	504.149	0	13.9255	13.5593	44.1779	0
370	0	0	370	1	524.345	281.604	242.741	0	0	131.342	-15.6777	367.357	541.337	1562.88	8387.12	-367.357	0	19.8794	5.65139	7.42772	0	0	0.192526	332.021	-538.208	10.3675	359.079	0	20.7561	20.556	72.7664	0
371	0	0	371	1	535.056	307.603	227.453	0	0	79.1828	67.7883	233.899	405.008	1714.7	8403.31	-233.899	0	13.4953	6.57017	8.17999	0	0	0.459104	260.477	-520.045	10.2662	270.157	0	26.2454	25.982	82.2957	0
372	0	0	372	1	667.771	403.846	263.925	0	0	44.7407	-42.0876	202.592	670.806	1649.48	8413.53	-202.592	0	22.4002	6.85923	7.65472	0	0	0.308404	326.556	-548.224	8.0455	400.342	0	16.9844	16.7214	54.0253	0
373	0	0	373	1	464.172	252.504	211.667	0	0	27.4624	-23.7255	272.289	518.724	1567.1	8395.17	-272.289	0	18.0367	5.73067	7.36868	0	0	0.242478	188.479	-508.265	11.8611	331.083	0	20.9059	20.3896	66.486	0
374	0	0	374	1	589.405	276.165	313.24	0	0	-6.51322	41.7408	89.4669	594.488	1601.07	8429.36	-89.4669	0	18.9473	6.90126	8.48784	0	0	0.567181	252.58	-532.989	9.2682	389.359	0	18.8818	18.2466	62.5614	0
375	0	0	375	1	433.724	203.587	230.137	0	0	58.7539	-22.5231	162.943	355.875	1635.47	8393.96	-162.943	0	11.5951	6.55989	7.23723	0	0	0.238331	231.693	-506.965	12.8776	289.739	0	28.3374	27.8168	89.1457	0
376	0	0	376	1	518.912	225.216	293.697	0	0	88.3763	68.1806	148.921	411.708	1605.84	8402.92	-148.921	0	13.1508	6.25593	7.89053	0	0	0.436932	239.78	-522.657	10.5724	323.25	0	25.4553	24.8335	80.859	0
378	0	0	378	1	436.671	269.665	167.006	0	0	97.9745	27.1828	413.398	460.774	1496.59	8344.26	-413.398	0	17.4603	5.75536	6.68533	0	0	0.253285	282.125	-509.32	12.628	325.757	0	23.8567	23.6956	88.3133	0
379	0	0	379	1	571.01	308.102	262.908	0	0	82.7529	51.0697	157.21	469.718	1611.47	8420.03	-157.21	0	15.0707	6.30217	7.23272	0	0	0.380165	281.492	-513.404	9.48083	287.857	0	22.464	21.9333	71.816	0
380	0	0	380	1	503.101	270.798	232.303	0	0	59.8397	71.8367	218.954	444.338	1634.38	8399.26	-218.954	0	14.7042	6.52806	8.40789	0	0	0.455621	271.039	-540.484	11.0043	317.043	0	24.4291	23.8973	76.5062	0
381	0	0	381	1	411.716	222.356	189.36	0	0	67.5273	5.78028	107.175	332.629	1527.03	8365.66	-107.175	0	10.566	6.49273	6.92585	0	0	0.184539	319.168	-504.003	13.6071	277.343	0	29.6671	29.2319	97.3533	0
382	0	0	382	1	607.64	277.117	330.523	0	0	81.2814	-30.0463	131.388	684.359	1612.94	8401.49	-131.388	0	22.0393	6.64225	7.37037	0	0	0.0448156	254.62	-519.369	8.88783	450.228	0	16.4395	16.1099	53.7458	0
383	0	0	383	1	526.635	233.942	292.693	0	0	48.7473	-33.7056	148.888	514.402	1545.81	8405.15	-148.888	0	16.7385	6.23265	7.87179	0	0	0.1596	227.065	-520.618	10.3982	314.071	0	20.8075	20.3778	67.1665	0
384	0	0	384	1	463.51	282.999	180.511	0	0	27.7894	-45.2551	248.72	422.643	1467.11	8416.7	-248.72	0	14.5474	7.22824	8.02758	0	0	0.292484	417.344	-539.174	12.1	350.427	0	25.4879	25.099	80.677	0
385	0	0	385	1	472.133	200.682	271.451	0	0	59.9116	-18.6133	33.7999	401.92	1634.31	8390.05	-33.7999	0	12.6322	6.93123	7.54574	0	0	0.105827	305.497	-515.641	11.7791	304.139	0	25.333	24.8333	86.7681	0
386	0	0	386	1	572.236	305.553	266.683	0	0	6.13712	-7.44167	307.58	580.294	1588.42	8378.88	-307.58	0	20.7068	6.08984	7.13331	0	0	0.29394	238.179	-524.192	9.43794	393.158	0	19.4976	18.988	62.9283	0
387	0	0	387	1	395.739	212.329	183.41	0	0	-5.18769	5.27835	116.826	380.549	1599.75	8366.16	-116.826	0	12.2839	6.87504	7.8635	0	0	0.353433	255.171	-520.834	14.4012	310.391	0	27.2396	26.4656	87.0844	0
388	0	0	388	1	633.477	353.98	279.498	0	0	59.4733	-31.9642	233.562	595.993	1634.75	8403.4	-233.562	0	20.1521	7.23419	8.06964	0	0	0.25235	295.562	-544.518	8.56176	398.927	0	19.1952	18.8733	60.1727	0
389	0	0	389	1	467.62	255.581	212.039	0	0	36.8955	-5.9667	289.046	476.624	1657.32	8377.41	-289.046	0	16.6738	5.97638	7.49584	0	0	0.241341	242.572	-513.515	11.802	302.608	0	22.6148	22.3417	72.2924	0
390	0	0	390	1	694.946	387.396	307.55	0	0	56.5934	-2.69618	182.582	832.85	1637.63	8374.14	-182.582	0	27.2602	6.1152	7.07328	0	0	0.456566	229.273	-531.509	7.64654	542.898	0	14.0903	13.8057	45.3168	0
391	0	0	391	1	593.902	258.641	335.261	0	0	22.366	33.8889	146.816	494.955	1671.85	8437.21	-146.816	0	15.9721	6.31349	7.78194	0	0	0.286132	257.071	-512.153	9.11386	301.661	0	21.5193	21.0268	69.2321	0
393	0	0	393	1	481.773	232.728	249.044	0	0	60.8113	38.7021	252.679	446.018	1533.75	8432.4	-252.679	0	15.0899	6.84534	7.7817	0	0	0.637529	232.006	-522.932	11.5286	334.574	0	24.4838	23.9314	77.2831	0
394	0	0	394	1	456.688	220.753	235.934	0	0	128.496	50.5946	280.591	363.123	1565.72	8420.51	-280.591	0	12.4578	5.8244	7.35472	0	0	0.263315	292.678	-518.243	12.0862	310.192	0	28.5146	27.8817	90.9761	0
395	0	0	395	1	573.535	265.736	307.799	0	0	29.693	-6.88955	3.61688	532.993	1664.53	8378.33	-3.61688	0	16.7307	7.05856	7.53093	0	0	0.25339	242.119	-533.648	9.50456	361.003	0	19.9991	19.5859	69.7103	0
396	0	0	396	1	549.006	267.237	281.769	0	0	83.966	-23.4497	158.793	547.555	1610.25	8394.89	-158.793	0	17.7728	6.12486	6.42041	0	0	0.134378	260.929	-522.714	9.82993	328.082	0	19.293	18.9066	61.882	0
397	0	0	397	1	487.993	250.63	237.364	0	0	145.36	-30.6926	208.969	406.642	1548.86	8402.13	-208.969	0	13.5157	6.2115	6.48037	0	0	0.0205939	270.384	-521.573	11.1957	308.661	0	25.0305	24.562	78.4758	0
398	0	0	398	1	506.06	236.256	269.804	0	0	68.2803	-30.8944	88.8491	462.981	1625.94	8402.33	-88.8491	0	14.7475	5.34952	6.15783	0	0	0.133277	309.345	-512.455	10.6574	323.005	0	21.2903	20.86	70.7943	0
399	0	0	399	1	523.914	303.589	220.325	0	0	93.1196	21	306.511	560.286	1601.1	8350.44	-306.511	0	19.6266	6.38461	6.66642	0	0	0.22952	236.271	-516.94	10.3838	368.75	0	20.2232	19.7684	64.4055	0
400	0	0	400	1	605.136	301.471	303.665	0	0	47.8096	-12.6043	207.297	664.636	1546.75	8384.04	-207.297	0	22.0867	5.29938	6.71702	0	0	0.195192	247.579	-514.793	8.80901	446.722	0	16.5402	16.1442	52.9714	0
401	0	0	401	1	461.917	245.441	216.476	0	0	57.4614	42.3801	187.41	344.741	1636.76	8428.72	-187.41	0	11.2411	6.90493	7.60698	0	0	0.323995	239.326	-513.867	12.0736	247.445	0	29.8917	29.2652	93.6015	0
402	0	0	402	1	333.339	203.26	130.079	0	0	53.9328	67.1041	513.25	272.336	1540.63	8404	-513.25	0	11.3889	5.75265	8.16198	0	0	0.236383	224.644	-502.352	17.3476	240.429	0	39.5601	39.8966	189.689	0
403	0	0	403	1	434.702	209.121	225.582	0	0	93.0365	-35.2389	187.24	455.866	1601.18	8406.68	-187.24	0	15.0082	6.65944	8.09622	0	0	0.242263	221.323	-517.363	12.9463	350.724	0	23.5496	23.0542	73.986	0
404	0	0	404	1	518.184	291.984	226.2	0	0	93.8331	10.8065	246.603	499.48	1600.39	8360.63	-246.603	0	16.8351	6.61562	7.84164	0	0	0.288565	264.577	-524.51	10.6166	346.407	0	22.2717	21.7076	68.9882	0
406	0	0	406	1	468.754	240.058	228.696	0	0	126.401	-25.227	176.581	370.133	1567.82	8396.67	-176.581	0	12.0917	5.94181	7.51292	0	0	0.11819	215.181	-506.72	11.768	297.744	0	27.3533	26.8038	86.1118	0
408	0	0	408	1	556.091	206.913	349.178	0	0	74.1539	47.2425	-46.7115	429.173	1620.07	8423.86	46.7115	0	13.3043	7.18079	8.34388	0	0	0.388702	377.047	-570.514	9.89443	380.953	0	24.608	24.1447	86.6162	0
409	0	0	409	1	774.398	406.781	367.617	0	0	73.1899	23.1828	205.543	757.396	1621.03	8348.26	-205.543	0	24.9266	6.52847	7.46459	0	0	0.309884	263.324	-543.333	6.8375	466.016	0	15.5776	15.1892	49.2272	0
410	0	0	410	1	578	307.613	270.387	0	0	106.481	-16.8794	190.715	628.034	1587.74	8388.32	-190.715	0	20.6114	6.4274	6.86829	0	0	0.186951	358.926	-531.804	9.34215	414.498	0	17.7221	17.3314	56.2239	0
411	0	0	411	1	576.602	306.121	270.481	0	0	24.4482	27.763	220.607	499.646	1570.11	8343.68	-220.607	0	16.6939	6.58551	7.75709	0	0	0.428686	247.135	-523.191	9.43079	341.654	0	22.0916	21.3874	68.6436	0
412	0	0	412	1	434.457	250.379	184.077	0	0	116.41	61.5356	419.088	402.727	1478.15	8409.57	-419.088	0	15.3054	6.08578	7.05217	0	0	0.288947	313.316	-526.719	12.7773	308.517	0	27.0343	27	102.548	0
413	0	0	413	1	437.507	214.118	223.389	0	0	36.7844	-10.5529	24.2744	318.814	1557.78	8381.99	-24.2744	0	10.0205	6.28579	7.74468	0	0	0.135819	372.281	-534.43	12.7721	262.93	0	30.8473	30.3294	105.055	0
415	0	0	415	1	636.175	362.154	274.02	0	0	71.4241	68.8304	286.589	595.429	1523.14	8402.27	-286.589	0	20.5535	6.99657	8.61547	0	0	0.488982	325.807	-534.513	8.53495	331.546	0	19.793	19.3189	64.0765	0
416	0	0	416	1	489.285	313.755	175.53	0	0	26.5621	-5.71868	388.756	440.71	1468.34	8377.16	-388.756	0	16.5905	6.18569	7.69058	0	0	0.358628	257.133	-527.276	11.2607	1	0	24.8642	24.7591	90.7151	0
417	0	0	417	1	645.748	330.323	315.425	0	0	94.2416	-3.8744	212.948	674.585	1599.98	8375.31	-212.948	0	22.3443	5.88636	7.38495	0	0	0.195323	234.954	-525.389	8.27795	437.01	0	16.8293	16.4299	53.1539	0
418	0	0	418	1	576.545	299.282	277.262	0	0	21.8105	2.73167	181.685	659.225	1572.75	8368.71	-181.685	0	21.6747	6.03453	6.94106	0	0	0.293654	234.823	-515.003	9.34597	404.806	0	16.9536	16.4773	54.0614	0
419	0	0	419	1	553.046	272.656	280.39	0	0	130.125	-56.5843	213.617	543.204	1564.1	8428.02	-213.617	0	18.2166	7.06992	7.92988	0	0	0.0645049	256.15	-536.303	9.91983	364.064	0	20.4448	20.1328	64.5571	0
420	0	0	420	1	472.358	257.706	214.651	0	0	42.5349	-9.62216	295.045	431.054	1552.03	8381.06	-295.045	0	15.1355	5.48434	6.77694	0	0	0.239059	326.559	-527.915	11.5578	335.043	0	24.21	23.6837	77.9039	0
421	0	0	421	1	413.275	211.34	201.934	0	0	38.4141	52.4947	255.242	365.296	1456.49	8418.61	-255.242	0	12.4107	6.64015	7.08792	0	0	0.375032	222.441	-513.745	13.5877	316.246	0	28.3841	27.886	89.962	0
422	0	0	422	1	720.693	388.295	332.399	0	0	96.2943	-33.6541	157.038	773.196	1597.93	8405.09	-157.038	0	25.1246	6.68707	7.7493	0	0	0.13	276.132	-542.84	7.40412	490.557	0	15.1213	14.8111	49.0031	0
423	0	0	423	1	444.896	184.02	260.876	0	0	106.139	46.171	188.735	390.293	1588.08	8424.93	-188.735	0	12.6838	6.59779	7.59728	0	0	0.33961	309.423	-514.786	12.5568	309.871	0	26.8468	26.1881	84.2997	0
424	0	0	424	1	636.343	329.73	306.613	0	0	114.285	10.1419	231.514	717.303	1579.94	8361.3	-231.514	0	23.9417	5.62659	6.87437	0	0	0.267839	303.783	-526.461	8.3713	477.545	0	15.9357	15.5344	50.3429	0
425	0	0	425	1	534.459	281.684	252.775	0	0	90.2891	2.8918	156.291	493.334	1603.93	8368.55	-156.291	0	15.9079	5.8709	6.97321	0	0	0.330322	282.033	-519.839	10.1409	360.434	0	21.2878	20.824	67.617	0
426	0	0	426	1	482.95	231.1	251.85	0	0	48.2724	85.5447	245.759	471.695	1546.29	8385.56	-245.759	0	15.8927	5.99309	6.76279	0	0	0.455529	295.379	-532.651	11.3284	341.475	0	22.5825	21.9999	70.949	0
427	0	0	427	1	507.25	229.259	277.991	0	0	69.0589	24.4484	192.474	512.947	1625.16	8446.65	-192.474	0	16.7748	6.22684	7.22538	0	0	0.337813	257.384	-514.752	10.7891	334.129	0	20.8645	20.4639	66.4406	0
428	0	0	428	1	440.027	224.631	215.396	0	0	67.1044	52.612	265.571	458.853	1627.12	8418.49	-265.571	0	15.6298	5.52676	7.33488	0	0	0.20003	177.127	-499.671	12.557	340.488	0	22.9993	22.5606	73.2336	0
429	0	0	429	1	542.12	264.073	278.047	0	0	75.7835	50.3703	123.946	534.308	1618.44	8420.73	-123.946	0	16.9517	5.8746	7.26896	0	0	0.496757	260.8	-527.782	10.004	350.838	0	19.899	19.4257	64.8782	0
430	0	0	430	1	513.831	272.235	241.596	0	0	85.9217	-32.117	175.307	448.863	1608.3	8403.56	-175.307	0	14.695	7.09029	7.00335	0	0	0.15231	322.324	-528.382	10.6913	339.563	0	23.5016	23.0341	74.1618	0
431	0	0	431	1	492.263	261.726	230.537	0	0	0.674878	6.57617	154.951	505.465	1593.89	8364.86	-154.951	0	16.5046	6.10177	7.08708	0	0	0.32158	231.908	-511.012	11.1292	329.626	0	20.9897	20.3644	66.616	0
432	0	0	432	1	392.257	201.027	191.229	0	0	-4.98502	-44.3027	163.523	330.676	1599.55	8415.74	-163.523	0	10.9714	6.21741	6.79787	0	0	0.105969	247.632	-511.444	14.313	251.096	0	29.5138	28.734	92.9298	0
433	0	0	433	1	353.45	201.445	152.005	0	0	7.14913	-32.2386	268.9	271.094	1687.07	8403.68	-268.9	0	9.46695	6.03916	6.81595	0	0	0.13294	207.484	-497.453	16.0731	224.315	0	35.7551	35.3267	110.791	0
434	0	0	434	1	478.05	236.303	241.747	0	0	60.3709	6.70668	165.094	400.482	1633.85	8364.73	-165.094	0	12.9838	6.26277	7.10702	0	0	0.288706	197.943	-498.286	11.5129	277.505	0	25.5802	25.0814	80.3619	0
435	0	0	435	1	569.007	248.882	320.125	0	0	85.6998	71.4482	56.1698	541.091	1608.52	8399.65	-56.1698	0	16.8228	6.25575	8.05108	0	0	0.425548	240.808	-519.593	9.56237	382.008	0	20.0855	19.5851	67.6582	0
436	0	0	436	1	577.068	279.149	297.919	0	0	75.8272	57.4816	110.183	477.654	1618.39	8413.62	-110.183	0	15.0816	6.96674	7.50303	0	0	0.311819	239.503	-532.524	9.43292	333.839	0	22.3364	21.8065	73.2525	0
437	0	0	437	1	512.039	268.275	243.765	0	0	51.718	-14.6051	250.645	484.825	1642.5	8386.05	-250.645	0	16.5216	6.09728	7.16816	0	0	0.302125	283.109	-526.18	10.6625	332.038	0	22.0485	21.684	68.8786	0
438	0	0	438	1	531.017	245.966	285.051	0	0	17.7099	42.8388	118.472	566.52	1576.85	8428.26	-118.472	0	18.1054	6.78139	7.6234	0	0	0.406467	224.227	-516.565	10.3315	357.997	0	19.3709	18.8148	63.6063	0
439	0	0	439	1	433.541	247.428	186.112	0	0	16.4868	60.6188	367.832	505.383	1578.07	8410.48	-367.832	0	18.6678	5.67083	6.68931	0	0	0.470903	240.378	-497.58	12.7193	325.717	0	21.8496	21.4549	76.0752	0
440	0	0	440	1	527.202	291.697	235.505	0	0	49.3343	-11.7484	241.16	453.343	1545.23	8383.19	-241.16	0	15.3547	6.09232	7.28246	0	0	0.229612	237.06	-507.096	10.3336	293.123	0	23.4157	22.8648	73.3956	0
441	0	0	441	1	528.53	242.936	285.593	0	0	56.2904	20.4592	190.475	499.706	1637.93	8450.64	-190.475	0	16.3585	5.92761	7.79891	0	0	0.334833	215.614	-511.768	10.326	323.459	0	21.3267	20.9498	68.0893	0
442	0	0	442	1	470.924	271.09	199.834	0	0	93.898	-6.71993	266.648	416.323	1600.32	8378.16	-266.648	0	14.2528	6.41881	7.28954	0	0	0.249911	229.06	-515.374	11.7382	306.306	0	25.6696	25.1014	79.5678	0
443	0	0	443	1	537.036	250.589	286.447	0	0	94.7459	-24.0995	218.545	552.274	1599.47	8395.54	-218.545	0	18.4224	6.88296	7.8265	0	0	0.126774	232.728	-526.114	10.2256	359.135	0	20.292	19.8396	63.4203	0
444	0	0	444	1	609.205	310.371	298.834	0	0	92.9654	-9.32393	213.817	669.607	1601.25	8380.76	-213.817	0	22.2134	5.59901	6.74224	0	0	0.189677	230.051	-521.117	8.76585	438.512	0	16.6357	16.2555	52.6168	0
446	0	0	446	1	514.594	229.614	284.98	0	0	98.0753	-27.279	269.982	484.358	1596.14	8398.72	-269.982	0	16.6821	6.38983	7.1786	0	0	0.119566	285.571	-528.753	10.6301	340.168	0	22.469	22.0175	70.2986	0
447	0	0	447	1	503.246	242.689	260.557	0	0	45.6775	71.1384	147.25	490.026	1548.88	8399.96	-147.25	0	15.7096	6.35569	7.11388	0	0	0.405948	328.251	-534.03	10.8866	331.523	0	21.6414	21.1263	70.0132	0
448	0	0	448	1	458.793	218.147	240.646	0	0	66.0223	24.2957	83.8673	391.877	1628.2	8347.14	-83.8673	0	12.3348	6.13073	7.31742	0	0	0.207383	206.929	-503.184	12.0554	269.779	0	25.8493	25.2975	84.6478	0
449	0	0	449	1	512.61	249.299	263.31	0	0	56.2606	-2.20794	194.803	503.915	1538.3	8373.65	-194.803	0	16.588	5.85538	6.98485	0	0	0.19477	352.426	-534.3	10.6147	358.996	0	21.0138	20.5486	66.6911	0
450	0	0	450	1	812.104	348.389	463.715	0	0	84.7475	1.69509	110.044	891.886	1609.47	8369.75	-110.044	0	28.3359	5.90316	6.27402	0	0	0.35649	258.905	-532.914	6.44091	563.1	0	13.0031	12.7203	43.5367	0
451	0	0	451	1	480.818	282.328	198.49	0	0	88.9495	75.2599	334.511	472.219	1605.27	8395.84	-334.511	0	16.8287	6.19555	7.12991	0	0	0.463759	262.353	-521.694	11.4349	302.406	0	23.4423	23.0627	78.0545	0
452	0	0	452	1	671.733	331.305	340.428	0	0	57.0675	-35.451	142.177	745.778	1637.15	8406.89	-142.177	0	24.1942	7.00002	7.1128	0	0	0.360855	241.933	-534.561	7.97624	484.451	0	15.3339	15.0602	50.2142	0
453	0	0	453	1	523.354	251.461	271.893	0	0	66.9978	-23.7344	68.3418	500.081	1627.22	8395.17	-68.3418	0	15.8244	6.19844	7.34323	0	0	0.150144	226.672	-513.233	10.4303	293.611	0	20.8452	20.4049	69.9339	0
454	0	0	454	1	488.944	278.57	210.374	0	0	120.078	68.4641	314.48	565.95	1574.14	8402.64	-314.48	0	19.8623	6.34906	7.69528	0	0	0.425183	261.672	-530.158	11.2858	366.426	0	20.3145	19.8919	66.8797	0
455	0	0	455	1	441.713	249.652	192.061	0	0	50.9984	-4.6328	234.497	393.613	1543.56	8376.07	-234.497	0	13.2574	5.30669	6.25611	0	0	0.198863	271.723	-501.852	12.3728	282.879	0	25.3384	24.7633	79.2544	0
456	0	0	456	1	402.627	224.638	177.989	0	0	44.424	-33.2334	352.595	363.794	1550.14	8404.67	-352.595	0	13.3509	5.6635	6.85882	0	0	0.197652	257.779	-507.134	13.8295	230.007	0	28.4062	28.0857	97.3835	0
457	0	0	457	1	461.556	259.516	202.04	0	0	32.3415	13.4711	367.837	416.525	1462.56	8357.97	-367.837	0	15.3734	6.80029	8.03107	0	0	0.273195	307.615	-534.156	12.1125	339.464	0	26.6053	26.3944	93.9809	0
459	0	0	459	1	517.416	297.896	219.519	0	0	144.994	-7.90528	338.251	483.852	1549.23	8379.35	-338.251	0	17.3874	6.06074	7.16851	0	0	0.236219	348.913	-536.373	10.5376	346.106	0	22.8253	22.4838	76.3729	0
460	0	0	460	1	602.767	309.43	293.337	0	0	90.7481	-9.70117	163.623	665.702	1603.47	8381.14	-163.623	0	21.5763	5.48383	6.44896	0	0	0.268543	215.019	-504.686	8.84408	413.842	0	16.3919	16.0384	52.7544	0
461	0	0	461	1	450.201	290.919	159.283	0	0	24.9508	-21.7053	315.882	397.683	1469.95	8393.15	-315.882	0	14.2445	5.47155	6.58444	0	0	0.213091	344.004	-526.654	12.1666	262.096	0	25.6262	25.3104	85.4254	0
462	0	0	462	1	494.72	215.014	279.707	0	0	67.4468	73.2847	126.218	505.484	1626.77	8397.82	-126.218	0	16.041	5.74968	6.86387	0	0	0.373325	220.176	-503.742	11.0175	310.408	0	20.6489	20.1846	67.0759	0
463	0	0	463	1	460.681	267.104	193.577	0	0	64.5467	8.86329	318.062	401.64	1530.01	8362.58	-318.062	0	14.2395	5.53361	7.33253	0	0	0.152579	323.48	-512.458	11.9352	308.311	0	26.1434	25.6326	86.8256	0
464	0	0	464	1	500.48	296.167	204.313	0	0	117.321	0.995758	338.062	523.18	1576.9	8370.44	-338.062	0	18.7617	6.19683	6.98824	0	0	0.0974912	234.767	-514.657	10.9288	339.153	0	21.5235	21.162	71.3178	0
465	0	0	465	1	386.102	182.883	203.219	0	0	12.2186	11.6797	217.998	345.467	1582.34	8459.42	-217.998	0	11.5799	6.42295	6.73445	0	0	0.302752	200.951	-501.558	14.5915	240.003	0	29.113	28.4302	90.9806	0
466	0	0	466	1	463.725	253.857	209.869	0	0	38.9489	28.7819	171.033	368.877	1555.61	8342.66	-171.033	0	11.9888	5.85451	6.92802	0	0	0.298366	225.504	-494.296	11.8483	257.214	0	27.2899	26.6164	85.8064	0
467	0	0	467	1	407.836	205.261	202.576	0	0	164.247	80.7125	299.102	325.733	1430.31	8390.39	-299.102	0	11.3338	6.32445	7.88894	0	0	0.360638	235.807	-511.403	13.8435	320.905	0	31.7739	31.4353	105.174	0
468	0	0	468	1	319.211	118.564	200.648	0	0	77.7175	-4.42969	-71.5118	251.15	1516.84	8475.53	71.5118	0	7.8806	6.95981	7.72601	0	0	0.139242	208.578	-506.342	18.4352	285.649	0	37.9818	37.5839	137.749	0
469	0	0	469	1	378.03	199.225	178.805	0	0	139.629	-2.6934	234.592	315.857	1454.93	8473.79	-234.592	0	10.587	6.08611	7.42321	0	0	0.187537	231.499	-510.441	14.9865	289.77	0	31.5427	31.3746	100.38	0
470	0	0	470	1	450.696	236.01	214.686	0	0	38.9543	16.3269	262.426	441.831	1555.61	8355.11	-262.426	0	15.1282	5.98188	6.83425	0	0	0.195208	285.697	-525.38	12.2333	328.01	0	23.9742	23.3203	74.7744	0
471	0	0	471	1	442.214	196.071	246.144	0	0	51.1043	20.5506	54.1684	299.255	1643.12	8450.55	-54.1684	0	9.37617	5.96505	6.80026	0	0	0.182922	291.306	-513.085	12.4885	273.85	0	31.6317	30.879	106.971	0
472	0	0	472	1	443.858	236.739	207.119	0	0	34.3891	62.5241	139.824	476.555	1560.17	8408.58	-139.824	0	15.2694	5.92929	6.63939	0	0	0.383273	215.255	-499.744	12.4169	339.726	0	21.6872	21.1358	70.3983	0
473	0	0	473	1	552.866	322.228	230.637	0	0	73.6705	61.3047	277.809	537.591	1620.55	8409.8	-277.809	0	18.4441	5.53406	5.90311	0	0	0.33531	275.679	-514.711	9.67844	325.594	0	19.8968	19.509	63.0911	0
474	0	0	474	1	328.196	177.53	150.666	0	0	4.3019	-23.9123	326.257	294.326	1689.92	8395.35	-326.257	0	10.6764	6.43497	7.7237	0	0	0.271751	199.259	-501.62	17.7385	263.211	0	34.6993	34.6267	114.437	0
475	0	0	475	1	412.231	195.086	217.146	0	0	102.461	71.9704	92.2457	363.983	1691.42	8399.13	-92.2457	0	11.4091	6.06131	7.49863	0	0	0.403444	148.468	-483.117	13.597	229.153	0	27.6047	26.9839	90.1534	0
476	0	0	476	1	335.985	162.542	173.443	0	0	10.5112	7.22877	142.513	325.85	1584.05	8364.21	-142.513	0	10.564	6.11931	7.15644	0	0	0.317082	335.598	-511.466	17.1028	247.307	0	30.4007	29.5945	95.7686	0
477	0	0	477	1	389.149	200.904	188.245	0	0	55.126	64.0536	172.951	290.63	1539.43	8407.05	-172.951	0	9.40465	5.41044	6.28109	0	0	0.293116	330.884	-513.052	14.2542	257.845	0	32.5376	31.8266	103.082	0
478	0	0	478	1	302.929	158.944	143.985	0	0	-28.7881	31.4182	183.385	214.289	1523.69	8340.02	-183.385	0	7.12159	6.01321	6.50786	0	0	0.131498	177.75	-478.266	19.1023	178.383	0	43.5153	42.2678	134.452	0
479	0	0	479	1	462.783	229.794	232.99	0	0	49.3532	9.63321	234.781	421.85	1545.21	8361.81	-234.781	0	14.1822	5.60958	6.76287	0	0	0.339551	311.128	-523.226	11.8337	274.875	0	24.4075	23.8052	76.2955	0
480	0	0	480	1	438.5	241.04	197.461	0	0	39.5327	-11.1825	272.819	373.364	1555.03	8382.62	-272.819	0	12.9251	5.85296	7.18764	0	0	0.145365	285.062	-516.393	12.6318	280.727	0	27.6058	26.9491	86.9039	0
481	0	0	481	1	465.284	228.445	236.839	0	0	94.9863	10.2535	187.315	409.615	1599.23	8361.19	-187.315	0	13.3626	5.61908	6.75018	0	0	0.0918402	211.763	-498.005	11.7634	319.347	0	24.8257	24.2386	77.4195	0
482	0	0	482	1	541.115	262.61	278.504	0	0	76.6837	86.759	109.974	517.478	1617.54	8384.34	-109.974	0	16.3198	5.29376	7.31648	0	0	0.515014	316.41	-526.535	9.97944	406.566	0	20.2825	19.8187	66.0642	0
484	0	0	484	1	316.797	181.064	135.734	0	0	114.793	28.4086	293.636	218.469	1579.43	8343.03	-293.636	0	7.574	5.61622	6.58517	0	0	0.113973	226.652	-486.847	18.0721	214.441	0	44.102	42.9439	137.616	0
485	0	0	485	1	492.835	248.156	244.679	0	0	23.2521	55.5194	219.636	564.089	1571.31	8415.58	-219.636	0	18.7998	5.30551	6.60578	0	0	0.521603	214.01	-510.327	11.0009	419.695	0	18.9542	18.3876	60.2445	0
486	0	0	486	1	536.063	267.854	268.209	0	0	59.324	-32.1507	98.3265	505.339	1634.9	8403.59	-98.3265	0	16.1576	6.00468	7.16603	0	0	0.181889	249.03	-518.164	10.1315	337.237	0	20.5293	20.1191	67.6762	0
487	0	0	487	1	379.281	181.914	197.367	0	0	229.896	-1.35984	106.973	264.404	1563.98	8372.8	-106.973	0	8.51201	5.14773	6.46478	0	0	0.297266	230.942	-490.542	14.6507	240.541	0	34.6183	33.8153	111.335	0
488	0	0	488	1	423.173	207.24	215.933	0	0	57.9875	-24.8139	127.176	351.603	1536.57	8396.25	-127.176	0	11.3187	6.28914	6.65914	0	0	0.1482	241.826	-509.397	13.1394	255.397	0	27.8841	27.4044	90.6242	0
489	0	0	489	1	504.42	266.641	237.779	0	0	71.4234	12.6081	245.689	552.929	1523.14	8358.83	-245.689	0	18.6541	5.92729	7.01606	0	0	0.289694	202.956	-509.156	10.8129	356.257	0	19.8125	19.3493	62.6029	0
490	0	0	490	1	531.858	231.283	300.575	0	0	19.6676	11.0932	96.7879	514.029	1674.55	8360.35	-96.7879	0	16.3824	6.04114	7.04287	0	0	0.494976	218.898	-508.152	10.2137	272.369	0	20.3383	19.8641	66.7419	0
492	0	0	492	1	507.044	242.252	264.792	0	0	81.5624	-22.0259	119.146	461.77	1612.66	8393.47	-119.146	0	14.7854	5.89314	6.69253	0	0	0.166295	209.458	-499.944	10.7237	304.742	0	22.0317	21.5865	71.5599	0
493	0	0	493	1	471.575	223.941	247.635	0	0	23.7648	42.0121	218.737	411.341	1570.8	8329.43	-218.738	0	13.7124	5.66171	6.34143	0	0	0.307872	352.586	-516.766	11.559	309.615	0	24.829	24.0366	76.8041	0
494	0	0	494	1	357.971	186.083	171.888	0	0	80.1913	3.54895	119.999	276.854	1713.69	8367.89	-119.999	0	8.82193	5.83721	6.60505	0	0	0.121769	237.703	-495.59	15.775	261.36	0	33.8855	33.3902	108.374	0
495	0	0	495	1	467.87	275.738	192.133	0	0	78.1158	30.6563	246.693	450.56	1516.44	8340.78	-246.693	0	15.1682	6.37679	6.74783	0	0	0.244953	251.142	-514.627	11.7692	328.289	0	23.6977	23.1323	73.9883	0
496	0	0	496	1	335.576	136.718	198.858	0	0	28.4444	9.08513	-90.4695	272.298	1566.12	8362.36	90.4695	0	8.60082	5.662	6.21772	0	0	0.0771429	303.14	-496.53	16.87	272.326	0	33.5009	33.3496	122.428	0
497	0	0	497	1	330.273	165.661	164.613	0	0	72.0967	9.20998	-88.5261	243.474	1622.12	8362.23	88.5261	0	7.64664	6.44929	6.99318	0	0	0.178409	181.358	-489.294	17.4802	227.766	0	38.3439	38.0332	139.556	0
498	0	0	498	1	493.391	234.051	259.34	0	0	24.5011	13.1712	207.282	406.275	1570.06	8358.27	-207.282	0	13.4985	7.23517	8.44685	0	0	0.397859	252.706	-525.8	11.3167	312.895	0	26.8437	26.0621	83.0126	0
499	0	0	499	1	507.924	261.176	246.748	0	0	94.1388	-40.5824	127.201	554.98	1600.08	8412.02	-127.201	0	17.885	6.47529	7.53969	0	0	0.0449934	213.089	-517.743	10.8192	336.823	0	19.4354	19.0508	63.2001	0
500	0	0	500	1	519.106	250.76	268.346	0	0	33.2022	-15.3366	227.218	474.246	1561.36	8386.78	-227.218	0	15.9834	6.82589	7.36299	0	0	0.331554	296.355	-531.762	10.578	286.873	0	22.8876	22.3019	71.2687	0
501	0	0	501	1	492.657	227.77	264.887	0	0	65.4912	-16.9085	-13.4492	447.983	1628.73	8388.35	13.4492	0	14.0248	5.6925	6.35519	0	0	0.230949	282.731	-512.134	11.0217	345.642	0	21.9436	21.606	76.7076	0
502	0	0	502	1	402.713	244.227	158.486	0	0	4.70123	12.3549	228.527	374.619	1589.86	8359.09	-228.527	0	12.6565	5.2488	7.06167	0	0	0.308413	224.65	-501.067	13.7886	262.188	0	26.8426	25.9603	83.1098	0
503	0	0	503	1	500.062	218.631	281.431	0	0	46.4887	60.6338	37.2092	475.757	1647.73	8410.47	-37.2092	0	14.8034	5.73004	6.54682	0	0	0.37456	236.174	-509.06	10.8618	331.29	0	21.2372	20.7013	73.0139	0
504	0	0	504	1	632.582	346.559	286.023	0	0	98.664	-19.8847	271.099	723.221	1595.56	8391.33	-271.099	0	24.8874	5.37997	6.93154	0	0	0.195105	234.138	-515.126	8.41306	1	0	15.8265	15.508	50.586	0
505	0	0	505	1	381.038	223.663	157.375	0	0	61.272	78.3879	365.56	309.09	1533.29	8392.71	-365.56	0	11.3021	5.61642	7.03353	0	0	0.201518	315.264	-514.462	14.7256	253.505	0	33.0718	32.5745	116.483	0
506	0	0	506	1	511.535	231.794	279.741	0	0	43.2269	-8.61951	48.7239	426.788	1650.99	8380.06	-48.7239	0	13.4439	5.97373	6.36776	0	0	0.179888	313.891	-512.346	10.6024	313.342	0	23.0946	22.6144	78.7103	0
507	0	0	507	1	405.576	203.803	201.773	0	0	27.4827	22.3949	187.313	382.395	1666.74	8448.71	-187.313	0	12.555	6.38574	7.18836	0	0	0.309751	261.483	-513.976	13.8566	277.839	0	26.6363	26.1238	84.0315	0
508	0	0	508	1	457.484	194.892	262.592	0	0	1.62435	-51.0792	-44.6576	414.513	1592.94	8422.52	44.6576	0	13.2744	6.30552	6.59599	0	0	0.323287	328.06	-523.965	12.0435	309.817	0	23.4431	23.0106	83.2745	0
509	0	0	509	1	577.299	318.63	258.669	0	0	43.5899	-15.0381	249.289	618.348	1550.97	8386.48	-249.289	0	21.0821	6.05519	7.20545	0	0	0.261869	196.296	-509.486	9.3496	356.467	0	18.1484	17.706	57.4144	0
510	0	0	510	1	460.69	212.987	247.704	0	0	79.8425	-5.74456	96.8729	439.067	1614.38	8377.18	-96.8729	0	13.922	6.04068	6.88665	0	0	0.129905	279.791	-515.916	11.9508	322.377	0	23.1435	22.6763	75.879	0
511	0	0	511	1	475.812	258.886	216.926	0	0	51.3888	66.0082	167.109	399.906	1642.83	8405.09	-167.109	0	12.9139	6.0999	6.96285	0	0	0.52943	281.175	-505.524	11.5441	290.151	0	25.463	24.9154	80.6333	0
512	0	0	512	1	360.962	197.959	163.003	0	0	59.94	70.439	154.036	323.712	1534.62	8400.66	-154.036	0	10.3852	5.63912	6.95006	0	0	0.373409	222.328	-508.769	15.644	264.512	0	30.1942	29.5473	96.4342	0
514	0	0	514	1	560.837	283.99	276.847	0	0	64.7945	-14.4465	249.041	636.471	1629.43	8385.89	-249.041	0	21.6295	5.9712	7.49839	0	0	0.238307	206.529	-515.641	9.66089	371.631	0	17.7246	17.4008	55.9559	0
515	0	0	515	1	378.268	198.23	180.038	0	0	92.5534	20.2785	280.716	296.691	1601.67	8351.16	-280.716	0	10.2135	5.04715	6.57855	0	0	0.133764	348.373	-518.672	14.6925	287.526	0	32.8275	31.9906	102.734	0
516	0	0	516	1	410.654	204.477	206.177	0	0	5.52145	73.3552	41.8721	398.57	1589.04	8397.75	-41.8721	0	12.4959	5.32973	6.01523	0	0	0.48583	239.911	-495.378	13.3851	315.221	0	24.1707	23.493	82.5471	0
517	0	0	517	1	377.391	195.069	182.322	0	0	-2.56358	-32.5109	49.9466	343.594	1696.78	8403.95	-49.9466	0	10.9879	6.23326	6.28436	0	0	0.20182	241.672	-507.882	14.878	299.222	0	27.5309	26.7428	93.7159	0
518	0	0	518	1	364.601	174.788	189.813	0	0	102.415	-13.4405	137.115	301.708	1591.81	8384.88	-137.115	0	9.68736	5.44928	6.95756	0	0	0.0734463	235.361	-490.183	15.4351	225.975	0	31.7569	31.0953	100.316	0
519	0	0	519	1	391.426	198.456	192.97	0	0	18.8164	-11.8225	205.149	324.599	1575.74	8383.26	-205.149	0	10.8307	6.29782	6.16261	0	0	0.182667	258.707	-502.889	14.2723	266.543	0	30.3045	29.5152	93.5237	0
520	0	0	520	1	460.729	236.022	224.707	0	0	41.8743	55.5533	246.768	429.328	1652.35	8415.55	-246.768	0	14.4957	5.35463	6.58185	0	0	0.376401	288.795	-515.033	11.8475	339.292	0	23.7204	23.2807	74.6791	0
521	0	0	521	1	486.96	228.479	258.481	0	0	0.637388	-24.7367	21.8133	391.882	1593.92	8495.84	-21.8133	0	12.4455	6.8729	6.93456	0	0	0.230738	216.863	-511.515	11.3214	259.633	0	25.13	24.5394	88.3125	0
522	0	0	522	1	611.325	283.004	328.321	0	0	96.0125	-1.57898	178.909	568.038	1598.21	8373.02	-178.909	0	18.4955	5.68633	6.95853	0	0	0.284657	264.353	-518.281	8.74957	382.236	0	18.9717	18.538	60.1363	0
523	0	0	523	1	406.079	207.414	198.665	0	0	-0.315303	59.5531	134.826	356.619	1594.88	8411.55	-134.826	0	11.4936	5.96974	7.09181	0	0	0.437515	205.319	-501.061	13.7685	258.678	0	27.9468	27.0688	89.2361	0
524	0	0	524	1	510.115	282.468	227.647	0	0	13.4386	-19.0283	174.788	540.917	1581.12	8390.47	-174.788	0	17.8367	5.92576	6.88075	0	0	0.338092	186.02	-500.955	10.6701	356.847	0	19.6845	19.14	62.5869	0
525	0	0	525	1	384.66	232.609	152.052	0	0	44.5341	9.49909	361.813	377.265	1550.03	8361.94	-361.813	0	13.8366	5.17165	6.19041	0	0	0.0790985	219.891	-483.121	14.3908	253.703	0	27.1629	26.7226	93.3505	0
526	0	0	526	1	535.794	259.227	276.567	0	0	52.9761	38.2541	95.6992	451.148	1641.24	8432.85	-95.6992	0	14.2422	5.76657	6.13133	0	0	0.362026	276.904	-513.373	10.0467	307.581	0	22.0407	21.5226	73.5255	0
528	0	0	528	1	376.944	204.438	172.505	0	0	68.8211	-15.6012	202.825	389.865	1525.74	8387.04	-202.825	0	12.8989	5.33978	6.47966	0	0	0.0587497	215.749	-496.555	14.7858	285.783	0	25.4034	24.898	80.2821	0
530	0	0	530	1	570.938	249.329	321.609	0	0	69.2324	15.5515	128.344	514.826	1624.99	8355.89	-128.344	0	16.4314	5.78918	6.16127	0	0	0.21004	290.694	-510.026	9.38114	339.46	0	20.039	19.6315	64.9091	0
531	0	0	531	1	551.156	289.653	261.503	0	0	61.1161	1.81692	197.212	591.255	1633.1	8369.62	-197.212	0	19.4609	5.82	6.53668	0	0	0.177613	329.483	-525.133	9.77383	394.233	0	18.2803	17.9102	57.7326	0
532	0	0	532	1	421.879	194.205	227.674	0	0	-29.2123	-69.2871	-691.241	458.74	1723.43	8440.73	691.241	0	23.8808	6.11544	4.85572	0	0	0.193871	323.796	-518.503	12.9417	271.603	0	42.0019	39.7235	98.2664	0
533	0	0	533	1	375.752	158.315	217.437	0	0	-11.0578	-25.4383	-69.5605	297.24	1705.28	8396.88	69.5605	0	9.50904	5.45982	6.39775	0	0	0.193845	297.486	-501.691	14.8467	261.295	0	30.7901	29.9358	107.904	0
534	0	0	534	1	413.795	188.245	225.55	0	0	24.1986	-34.4979	163.081	418.435	1570.36	8405.94	-163.081	0	13.7495	5.77664	6.53962	0	0	0.109753	260.744	-510.261	13.3923	287.475	0	23.8979	23.3385	76.1755	0
535	0	0	535	1	380.255	189.66	190.595	0	0	26.3237	53.871	249.866	447.292	1568.24	8417.23	-249.866	0	15.1779	5.80159	6.82207	0	0	0.401038	256.416	-508.679	14.7615	332.945	0	23.4651	22.7981	73.8222	0
536	0	0	536	1	427.802	223.348	204.455	0	0	32.0351	0.884412	198.939	388.947	1662.19	8370.56	-198.939	0	12.8722	6.00525	5.77742	0	0	0.190008	292.349	-504.786	12.8467	269.482	0	25.4264	24.9418	79.0113	0
537	0	0	537	1	499.814	279.925	219.889	0	0	41.4643	23.9055	369.99	481.698	1553.1	8347.54	-369.99	0	17.7574	4.81419	6.01493	0	0	0.28643	233.926	-502.551	10.7419	346.272	0	21.9731	21.5788	76.6064	0
538	0	0	538	1	359.542	159.287	200.255	0	0	110.924	58.8849	220.375	253.896	1583.3	8412.22	-220.375	0	8.38161	5.92775	7.38354	0	0	0.216398	194.268	-494.223	15.83	215.724	0	38.603	37.6144	119.274	0
539	0	0	539	1	347.476	196.382	151.094	0	0	75.8561	65.0564	344.714	261.743	1618.36	8406.04	-344.714	0	9.40667	5.40077	7.68861	0	0	0.182266	331.195	-515.577	16.3973	263.2	0	37.9631	37.5273	131.692	0
540	0	0	540	1	317.801	151.579	166.222	0	0	79.8068	37.3228	54.9329	313.906	1614.41	8433.78	-54.9329	0	9.78734	5.47461	6.25065	0	0	0.200282	262.339	-491.118	17.91	290.04	0	29.761	29.0401	100.703	0
541	0	0	541	1	397.799	249.901	147.898	0	0	41.9436	-20.3192	329.869	287.173	1552.62	8391.76	-329.869	0	10.3485	5.87161	6.5315	0	0	0.177226	310.556	-502.969	14.0067	1	0	34.8111	34.2246	114.318	0
542	0	0	542	1	388.762	169.722	219.041	0	0	16.2317	-18.1991	12.4147	358.968	1578.33	8389.64	-12.4147	0	11.3322	5.48734	6.77688	0	0	0.156054	244.111	-502.742	14.3451	270.603	0	26.7175	26.1565	91.3856	0
543	0	0	543	1	389.715	223.356	166.359	0	0	28.2948	55.9906	185.996	408.593	1566.27	8415.11	-185.996	0	13.364	5.85346	6.76157	0	0	0.340934	318.95	-526.976	14.3596	323.798	0	24.9155	24.2295	78.865	0
544	0	0	544	1	432.145	227.888	204.257	0	0	114.319	-13.184	346.298	401.831	1579.9	8384.62	-346.298	0	14.5275	6.25545	7.00581	0	0	0.124456	203.917	-503.975	12.8691	272.484	0	26.8674	26.4909	89.5867	0
545	0	0	545	1	430.505	203.696	226.809	0	0	-24.1571	80.0405	90.8072	332.868	1618.72	8391.06	-90.8072	0	10.6422	6.85014	7.33239	0	0	0.400352	341.384	-552.143	13.0304	273.52	0	30.0559	29.1174	98.2943	0
546	0	0	546	1	579.821	315.679	264.142	0	0	43.4107	12.0601	238.603	602.669	1551.15	8359.38	-238.603	0	20.3204	5.55128	6.60261	0	0	0.274353	325.912	-532.765	9.23603	431.158	0	18.1826	17.6964	57.3797	0
547	0	0	547	1	398.867	205.847	193.02	0	0	100.544	61.0181	400.247	302.698	1593.68	8410.08	-400.247	0	11.3287	5.41934	6.91222	0	0	0.201032	319.312	-509.527	13.9456	1	0	33.7024	33.4661	124.15	0
548	0	0	548	1	454.435	282.92	171.514	0	0	-5.65233	-21.1395	330.364	311.265	1500.55	8492.24	-330.364	0	11.3491	5.40164	6.58488	0	0	0.16233	319.905	-516.716	12.0338	256.395	0	31.482	31.345	107.354	0
549	0	0	549	1	335.697	191.954	143.742	0	0	13.2281	28.9211	272.204	258.858	1581.33	8442.18	-272.204	0	8.95695	5.91697	6.87413	0	0	0.221607	251.35	-507.247	17.0297	257.087	0	37.7198	36.8103	118.38	0
550	0	0	550	1	472.175	232.916	239.259	0	0	29.6113	-37.8965	-39.0078	480.145	1664.61	8409.34	39.0078	0	15.2138	6.15621	6.67136	0	0	0.113911	256.14	-510.185	11.6218	326.252	0	20.8785	20.471	73.6317	0
551	0	0	551	1	487.167	253.568	233.6	0	0	63.7615	61.5879	241.036	493.895	1630.46	8409.51	-241.036	0	16.5589	5.16736	5.91553	0	0	0.384652	494.996	-502.008	11.0713	1	0	20.8439	20.409	65.626	0
552	0	0	552	1	339.61	167.019	172.592	0	0	34.1989	34.7579	-76.2087	195.144	1660.02	8436.34	76.2087	0	6.11298	6.08249	6.72109	0	0	0.275688	215.567	-495.481	16.8121	210.269	0	45.9814	44.7785	165.528	0
553	0	0	553	1	341.695	155.892	185.803	0	0	141.88	-49.0455	-140.689	212.352	1751.66	8420.49	140.689	0	6.87617	5.7884	7.15165	0	0	0.0356733	250.05	-499.815	16.7099	240.674	0	42.8837	41.7054	161.955	0
554	0	0	554	1	362.018	194.133	167.885	0	0	93.4335	22.8423	244.135	313.61	1501.13	8348.6	-244.135	0	10.5381	5.07257	6.30035	0	0	0.133314	198.286	-483.767	15.3967	249.374	0	30.7055	30.0694	96.3595	0
555	0	0	555	1	369.089	174.16	194.929	0	0	59.5996	42.6619	185.932	324.561	1534.96	8328.78	-185.932	0	10.5726	5.12911	5.61803	0	0	0.17135	275.663	-491.338	14.979	294.235	0	29.1364	28.5225	91.5777	0
556	0	0	556	1	402.81	244.584	158.226	0	0	89.0253	-14.493	475.371	363.6	1405.87	8485.59	-475.371	0	14.655	6.02582	6.77831	0	0	0.19095	246.602	-510.432	13.8638	261.553	0	29.4038	30.6796	124.715	0
557	0	0	557	1	456.438	196.755	259.682	0	0	108.479	1.74782	62.7135	292.906	1585.74	8369.69	-62.7135	0	9.18646	6.34323	7.03255	0	0	0.144078	274.008	-517.708	12.1207	298.255	0	32.9372	32.3719	109.927	0
558	0	0	558	1	570.693	296.727	273.966	0	0	65.8639	0.133049	113.238	485.75	1628.36	8371.31	-113.238	0	15.4755	5.78299	6.83033	0	0	0.304355	312.004	-527.753	9.42606	351.452	0	21.1983	20.8023	68.8824	0
559	0	0	559	1	389.051	208.776	180.275	0	0	91.8184	16.8885	308.657	371.362	1602.4	8354.55	-308.657	0	13.0349	5.14956	5.6185	0	0	0.158366	272.841	-493.002	14.1324	1	0	26.997	26.4205	85.8043	0
560	0	0	560	1	395.374	204.466	190.909	0	0	84.8109	77.3071	147.897	332.953	1709.07	8393.79	-147.897	0	10.6307	5.30147	5.93552	0	0	0.261349	326.859	-496.394	13.9451	276.147	0	28.3631	27.8992	90.4387	0
561	0	0	561	1	463.778	269.112	194.666	0	0	78.2935	4.83127	306.804	463.048	1615.93	8366.61	-306.804	0	16.2752	5.85541	6.83112	0	0	0.223076	179.412	-495.724	11.8381	344.332	0	23.2436	22.8415	74.6604	0
563	0	0	563	1	408.376	190.43	217.946	0	0	27.6217	1.42806	222.717	366.313	1566.94	8370.01	-222.717	0	12.2897	5.42036	6.33824	0	0	0.165203	270.888	-501.155	13.5182	292.189	0	27.03	26.3118	83.8346	0
564	0	0	564	1	408.405	237.59	170.815	0	0	-30.6008	-3.86583	482.394	330.076	1625.16	8375.31	-482.394	0	13.7426	5.65599	6.11141	0	0	0.304308	227.999	-491.839	13.5217	227.398	0	32.0139	32.0377	128.299	0
565	0	0	565	1	440.609	205.375	235.235	0	0	29.0284	49.625	68.189	392.233	1565.53	8421.48	-68.189	0	12.3254	6.5669	6.63222	0	0	0.384154	213.185	-509.186	12.5892	316.163	0	25.394	24.756	86.4798	0
566	0	0	566	1	372.214	174.478	197.737	0	0	-5.09629	11.5596	71.7963	259.74	1699.32	8459.54	-71.7963	0	8.27099	5.37814	6.6716	0	0	0.135073	261.754	-504.757	15.0291	235.08	0	35.2181	34.1695	116.238	0
567	0	0	567	1	333.412	215.399	118.014	0	0	14.2527	-35.5775	398.566	223.087	1679.97	8506.68	-398.566	0	8.5353	6.10699	7.17484	0	0	0.0796347	280.928	-515.053	17.2547	233.995	0	43.9048	44.6888	161.965	0
568	0	0	568	1	391.409	216.529	174.88	0	0	-29.7455	-10.6801	151.176	351.424	1624.31	8382.12	-151.176	0	11.5988	6.00672	6.33995	0	0	0.194314	266.302	-511.718	14.2568	297.573	0	27.6667	26.8402	87.1577	0
569	0	0	569	1	379.311	217.819	161.492	0	0	129.49	83.9913	290.703	316.827	1564.73	8387.11	-290.703	0	10.9398	4.83168	6.73643	0	0	0.299245	263.916	-495.454	14.6307	249.028	0	30.8967	30.1939	99.7465	0
570	0	0	570	1	381.709	161.581	220.128	0	0	63.8556	-4.73038	22.946	346.889	1630.36	8376.17	-22.946	0	10.8498	5.10229	6.47042	0	0	0.058835	231.544	-496.052	14.5401	259.461	0	27.1957	26.7047	92.1334	0
571	0	0	571	1	438.878	263.46	175.418	0	0	99.5501	-43.6762	410.877	376.792	1594.67	8514.78	-410.877	0	14.4059	5.93647	6.62239	0	0	0.0559326	245.99	-496.606	12.5723	242.361	0	27.9004	28.3935	103.915	0
572	0	0	572	1	401.591	181.951	219.64	0	0	5.4255	-21.8004	66.5263	313.886	1688.79	8393.24	-66.5263	0	10.0246	5.57305	6.9458	0	0	0.125955	226.797	-494.594	13.8665	265.724	0	30.1448	29.3365	99.3028	0
573	0	0	573	1	358.212	218.772	139.439	0	0	56.691	30.4549	300.654	316.619	1637.53	8340.99	-300.654	0	11.0768	5.19912	6.81697	0	0	0.206072	224.379	-491.163	15.6787	247.997	0	31.3104	30.6821	100.367	0
574	0	0	574	1	389.703	205.675	184.028	0	0	100.861	57.3403	214.707	465.802	1593.36	8413.76	-214.707	0	15.3334	5.03361	5.98863	0	0	0.285627	306.991	-499.756	14.1373	365.733	0	21.7656	21.2222	68.6345	0
575	0	0	575	1	427.78	184.262	243.518	0	0	86.7032	8.24646	196.311	385.469	1607.52	8462.85	-196.311	0	12.6389	5.32952	6.21324	0	0	0.242177	316.225	-497.485	12.8161	301.272	0	25.4045	24.9696	80.5262	0
576	0	0	576	1	495.14	277.674	217.466	0	0	67.3037	9.72263	186.487	419.063	1626.92	8461.38	-186.487	0	13.6957	5.97453	6.55101	0	0	0.243451	277.4	-525.303	11.0028	343.662	0	24.1213	23.7234	76.7264	0
577	0	0	577	1	442.218	236.363	205.855	0	0	-10.3294	15.711	249.719	385.79	1604.89	8355.73	-249.719	0	13.256	5.42046	6.22148	0	0	0.341267	280.184	-512.959	12.367	1	0	26.043	25.1674	79.9937	0
580	0	0	580	1	461.64	222.908	238.732	0	0	112.377	-1.24765	-10.5103	347.995	1581.84	8372.69	10.5103	0	10.8331	6.21573	6.43232	0	0	0.125231	224.148	-497.286	11.8985	1	0	27.4895	27.2406	97.0778	0
581	0	0	581	1	369.139	193.006	176.133	0	0	64.8276	-21.8711	206.889	358.561	1629.39	8393.31	-206.889	0	11.909	5.65236	6.43425	0	0	0.0821099	222.236	-498.617	15.1822	277.236	0	27.422	26.9076	85.2092	0
582	0	0	582	1	420.376	240.232	180.144	0	0	-63.9578	-33.6103	110.58	374.359	1558.86	8405.05	-110.58	0	12.419	5.60944	5.99674	0	0	0.229378	288.075	-513.662	13.0764	263.498	0	25.405	24.4512	82.3576	0
583	0	0	583	1	395.564	204.706	190.858	0	0	73.6479	-8.58346	197.182	343.309	1520.91	8380.02	-197.182	0	11.3055	5.22001	6.26631	0	0	0.193385	271.733	-503.039	13.9673	272.697	0	34.7591	28.2682	104.052	0
584	0	0	584	1	375.262	202.712	172.549	0	0	41.8579	-26.9918	256.177	348.204	1552.7	8398.43	-256.177	0	11.957	5.51739	6.80624	0	0	0.132899	220.508	-490.11	14.9337	269.239	0	28.5752	27.936	89.6139	0
585	0	0	585	1	410.607	212.525	198.081	0	0	76.3191	43.3636	198.824	360.584	1617.9	8427.74	-198.824	0	11.7987	6.00369	6.64291	0	0	0.359273	385.878	-530.388	13.5505	301.222	0	27.7724	27.1526	86.9658	0
586	0	0	586	1	287.662	181.455	106.206	0	0	186.261	40.1035	583.786	193.205	1607.62	8331.34	-583.786	0	8.69049	5.83894	7.17709	0	0	0.223546	236.958	-501.018	20.3883	246.995	0	56.2174	58.0207	304.07	0
587	0	0	587	1	485.298	262.697	222.601	0	0	78.1438	31.1609	289.539	426.332	1516.42	8340.28	-289.539	0	14.764	6.00609	6.50043	0	0	0.281324	290.589	-523.16	11.2469	345.629	0	24.8095	24.2449	78.8188	0
588	0	0	588	1	502.049	243.261	258.789	0	0	-43.1028	-23.0827	59.5295	463.335	1637.66	8394.52	-59.5295	0	14.9969	5.29397	6.24186	0	0	0.322494	279.478	-517.971	10.7516	319.091	0	21.2043	20.4606	70.9729	0
589	0	0	589	1	404.898	265	139.899	0	0	59.1697	8.21615	413.089	396.942	1435.73	8462.88	-413.089	0	15.1234	5.97645	6.25052	0	0	0.365626	261.975	-501.687	13.7118	1	0	26.5975	27.1154	99.7445	0
591	0	0	591	1	509.303	273.852	235.45	0	0	27.5674	50.3882	197.999	568.172	1566.99	8420.71	-197.999	0	18.7027	6.1691	6.88264	0	0	0.380454	257.341	-525.577	10.71	409.376	0	19.1927	18.6468	61.1312	0
592	0	0	592	1	359.33	175.146	184.185	0	0	4.19959	-24.9823	259.508	380.019	1590.36	8396.42	-259.508	0	13.1779	5.25767	5.75206	0	0	0.243736	254.486	-492.088	15.4752	277.802	0	25.9055	25.1874	80.3036	0
593	0	0	593	1	616.644	293.184	323.46	0	0	83.2691	17.0181	158.185	550.907	1610.95	8354.42	-158.185	0	17.7459	5.45488	6.22278	0	0	0.247666	361.959	-524.669	8.61644	383.459	0	19.0368	18.6084	60.7749	0
594	0	0	594	1	490.609	239.015	251.594	0	0	55.6677	22.1124	33.9484	483.889	1638.55	8349.33	-33.9484	0	15.0961	5.95964	6.01483	0	0	0.208028	196.893	-492.762	11.0673	305.332	0	20.7287	20.3378	71.7308	0
595	0	0	595	1	445.298	240.698	204.599	0	0	55.1723	5.30093	147.868	392.642	1639.05	8366.14	-147.868	0	12.6567	5.14707	6.70051	0	0	0.157933	194.383	-493.42	12.2868	274.227	0	25.0388	24.547	79.3063	0
596	0	0	596	1	387.484	209.334	178.149	0	0	140.262	82.4928	341.066	296.617	1553.96	8388.61	-341.066	0	10.6122	5.55134	6.21284	0	0	0.291773	332.632	-510.167	14.3347	1	0	33.7491	33.1637	112.606	0
597	0	0	597	1	466.337	273.837	192.499	0	0	74.4689	37.56	353.282	538.876	1520.09	8333.88	-353.282	0	19.5081	5.14092	6.03087	0	0	0.204507	190.952	-490.81	11.6194	335.778	0	20.1887	19.8398	69.1843	0
598	0	0	598	1	398.39	223.127	175.262	0	0	65.3496	36.7456	195.243	307.802	1628.87	8334.7	-195.243	0	10.0704	5.47833	6.69494	0	0	0.204308	284.576	-502.188	13.9471	227.874	0	31.5916	30.8026	97.2765	0
599	0	0	599	1	451.848	223.321	228.527	0	0	96.935	26.5386	324.323	409.863	1497.63	8344.9	-324.323	0	14.5231	4.95946	6.06644	0	0	0.0971981	248.096	-496.955	12.0106	1	0	24.8306	24.4117	82.9148	0
600	0	0	600	1	295.05	176.025	119.025	0	0	2.04445	40.3786	313.921	241.86	1592.52	8430.72	-313.921	0	8.63058	5.52578	6.34535	0	0	0.087298	213.314	-486.088	19.5291	212.676	0	39.7178	38.8016	128.839	0
601	0	0	601	1	380.157	227.243	152.914	0	0	82.0872	31.7017	405.657	313.023	1612.13	8439.4	-405.657	0	11.795	5.42323	6.48587	0	0	0.17041	228.642	-495.484	14.6604	251.274	0	32.4084	32.5173	119.83	0
602	0	0	602	1	370.275	190.538	179.738	0	0	115.526	102.722	528.576	278.895	1578.69	8368.38	-528.576	0	11.8144	6.00115	7.9182	0	0	0.416369	314.38	-521.069	15.3958	260.167	0	39.6826	40.1313	192.334	0
603	0	0	603	1	302.262	134.288	167.974	0	0	70.4923	68.8874	148.253	308.045	1524.07	8402.21	-148.253	0	9.85023	5.82662	6.04931	0	0	0.337484	212.514	-486.201	19.0034	228.214	0	30.9242	30.3388	99.5417	0
604	0	0	604	1	359.398	168.384	191.014	0	0	-21.5143	-16.0036	84.6839	277.134	1715.73	8387.44	-84.6839	0	8.94296	5.30115	6.87815	0	0	0.262786	244.245	-494.921	15.6483	233.737	0	33.2258	32.3725	107.79	0
605	0	0	605	1	551.415	267.167	284.248	0	0	93.9888	24.6399	88.5935	514.296	1600.23	8346.8	-88.5935	0	16.1759	4.97244	5.77965	0	0	0.222104	256.899	-502.284	9.65669	355.11	0	19.5264	19.0999	64.8185	0
606	0	0	606	1	544.471	294.131	250.34	0	0	33.7438	21.4349	364.891	569.298	1560.82	8350.01	-364.891	0	20.9427	5.27593	6.67746	0	0	0.362594	291.8	-519.342	9.87137	371.004	0	19.6307	19.2452	68.0683	0
607	0	0	607	1	462.328	233.975	228.353	0	0	44.339	-5.08864	83.7129	388.343	1649.88	8376.53	-83.7129	0	12.3165	5.41809	5.96912	0	0	0.307596	215.77	-493.415	11.7531	309.667	0	24.6206	24.1209	81.5871	0
608	0	0	608	1	530.881	272.74	258.141	0	0	63.903	-12.4125	227.177	582.455	1530.66	8383.85	-227.176	0	19.5278	5.34742	6.11367	0	0	0.192631	208.713	-502.561	10.1136	337.63	0	18.2821	17.8871	58.1166	0
609	0	0	609	1	340.392	166.398	173.994	0	0	-8.22294	5.37722	15.436	234.622	1702.44	8366.06	-15.436	0	7.41342	5.66321	6.59568	0	0	0.223433	268.327	-490.683	16.6652	214.239	0	38.4803	37.4797	130.21	0
610	0	0	610	1	467.912	220.645	247.268	0	0	39.2605	-16.1231	153.248	446.718	1654.96	8387.56	-153.248	0	14.5208	6.20208	6.23711	0	0	0.196203	186.614	-491.638	11.7024	257.399	0	22.6295	22.2097	72.3061	0
611	0	0	611	1	522.585	246.437	276.148	0	0	82.5101	53.7972	114.681	418.281	1512.05	8417.3	-114.681	0	13.222	5.8419	6.26789	0	0	0.244981	351.091	-524.688	10.3396	346.691	0	23.7832	23.3023	78.8214	0
612	0	0	612	1	566.155	307.919	258.236	0	0	-17.1876	75.7513	207.397	550.628	1611.75	8395.35	-207.397	0	18.4071	5.77687	6.78	0	0	0.608551	224.305	-515.051	9.50469	318.56	0	19.5515	18.8797	61.4766	0
613	0	0	613	1	422.598	224.465	198.133	0	0	13.7715	69.5806	209.36	310.455	1580.79	8401.52	-209.36	0	10.3032	6.77598	7.17668	0	0	0.37443	219.132	-505.249	13.2781	272.866	0	32.7794	31.7823	101.145	0
614	0	0	614	1	495.799	313.678	182.121	0	0	27.2137	41.8871	421.31	520.512	1567.35	8329.55	-421.31	0	20.0379	4.85678	6.01947	0	0	0.407171	242.905	-507.875	10.8408	349.389	0	21.0056	20.6692	77.6694	0
615	0	0	615	1	392.381	210.508	181.873	0	0	56.9458	12.4199	223.347	395.295	1637.27	8359.02	-223.347	0	13.1806	5.42106	6.22892	0	0	0.186792	220.956	-498.077	14.1184	297.6	0	25.2639	24.7367	78.1403	0
617	0	0	617	1	439.078	217.671	221.407	0	0	89.656	2.84927	182.514	356.377	1604.56	8368.59	-182.514	0	11.6173	5.24591	6.03333	0	0	0.0955076	317.513	-504.967	12.4248	301.627	0	27.1504	26.561	84.6384	0
618	0	0	618	1	588.309	264.983	323.326	0	0	56.8188	69.627	128.852	560.851	1637.4	8401.47	-128.852	0	17.8369	5.64028	6.57104	0	0	0.518672	302.497	-518.673	9.09606	335.03	0	18.7906	18.3697	61.341	0
619	0	0	619	1	309.34	168.713	140.627	0	0	59.4188	-10.3337	264.15	282.204	1535.14	8381.77	-264.15	0	9.68258	5.0572	5.95521	0	0	0.144442	327.598	-501.15	18.3089	1	0	33.4111	32.7317	104.444	0
620	0	0	620	1	377.817	193.262	184.555	0	0	78.9752	41.3185	342.875	250.044	1615.24	8330.12	-342.875	0	8.97827	6.04705	6.43546	0	0	0.295347	377.926	-515.782	14.853	1	0	40.1396	39.311	130.93	0
621	0	0	621	1	473.098	234.285	238.813	0	0	39.1531	23.7504	220.203	478.785	1555.41	8347.69	-220.203	0	15.9557	4.70517	6.28996	0	0	0.27057	225.745	-494.342	11.414	351.625	0	21.2508	20.6515	66.9825	0
622	0	0	622	1	390.627	185.45	205.177	0	0	27.4262	75.669	180.609	383.867	1567.13	8295.77	-180.609	0	12.5169	5.97592	6.31098	0	0	0.432345	280.455	-507.743	14.2805	266.526	0	26.2994	25.6053	82.2192	0
623	0	0	623	1	308.916	157.254	151.662	0	0	-15.6209	-13.0531	64.1144	254.733	1510.52	8384.49	-64.1143	0	8.15953	5.06331	6.46438	0	0	0.248627	271.261	-489.425	18.4406	222.912	0	35.3672	34.5975	117.937	0
624	0	0	624	1	479.627	260.147	219.481	0	0	21.5153	15.0144	211.767	566.407	1573.04	8356.43	-211.767	0	18.8716	4.46634	5.60996	0	0	0.260108	257.8	-507.844	11.165	407.387	0	18.1886	17.6386	57.5206	0
625	0	0	625	1	412.11	190.807	221.303	0	0	11.4221	32.2923	228.357	381.463	1583.14	8339.15	-228.357	0	12.8348	6.1148	6.95498	0	0	0.471691	248.717	-501.372	13.5466	290.534	0	27.1235	26.1996	83.2053	0
626	0	0	626	1	311.349	151.736	159.614	0	0	26.0033	-14.0986	6.34213	218.894	1668.22	8385.54	-6.34213	0	6.88777	5.77056	6.90034	0	0	0.212885	253.7	-500.466	18.5336	244.432	0	41.3757	40.4506	140.284	0
627	0	0	627	1	348.472	180.113	168.359	0	0	21.3992	-16.1437	178.924	321.028	1672.82	8387.58	-178.924	0	10.5802	6.10825	5.92054	0	0	0.222479	277.617	-506.282	16.1943	264.61	0	29.797	29.2224	92.9768	0
628	0	0	628	1	457.425	275.875	181.549	0	0	-17.6446	39.1092	249.58	367.482	1612.2	8332.33	-249.58	0	12.6242	5.34293	6.63294	0	0	0.337396	330.92	-512.878	11.945	1	0	27.3253	26.2959	83.917	0
629	0	0	629	1	403.471	174.471	229	0	0	33.7368	11.2893	150.58	355.31	1560.82	8360.15	-150.58	0	11.4912	5.10755	6.26261	0	0	0.24158	239.563	-499.461	13.6474	290.192	0	27.0603	26.4539	85.9577	0
630	0	0	630	1	384.744	214.668	170.076	0	0	6.98025	-6.90401	238.238	408.106	1587.58	8278.68	-238.238	0	13.9032	5.56105	7.19754	0	0	0.360689	339.315	-520.893	14.5782	362.992	0	25.3374	24.54	78.3594	0
631	0	0	631	1	514.439	257.697	256.743	0	0	67.8299	29.3479	234.836	555.158	1626.39	8342.09	-234.836	0	18.5744	5.31128	6.35256	0	0	0.262347	233.731	-501.985	10.4797	370.17	0	19.2423	18.7602	60.0819	0
632	0	0	632	1	424.798	209.762	215.036	0	0	77.0762	37.4036	282.407	323.416	1617.14	8334.04	-282.407	0	11.141	5.21959	6.35425	0	0	0.234047	374.335	-499.074	12.9165	1	0	30.5655	29.7743	95.3369	0
633	0	0	633	1	362.502	200.699	161.803	0	0	37.3168	74.8996	228.946	275.312	1557.24	8396.2	-228.946	0	9.19565	5.27349	6.89858	0	0	0.334446	378.913	-506.371	15.4954	1	0	34.8964	33.9606	108.869	0
635	0	0	635	1	430.937	225.739	205.198	0	0	-1.83702	16.7721	289.295	416.07	1596.4	8354.67	-289.295	0	14.6425	5.28265	6.23893	0	0	0.315668	253.313	-497.587	12.7094	287.775	0	24.6822	23.8945	77.5753	0
636	0	0	636	1	460.976	282.201	178.775	0	0	20.4553	46.0229	421.705	438.276	1574.1	8325.42	-421.705	0	16.9024	5.52797	6.82269	0	0	0.394513	249.37	-503.173	11.8813	266.899	0	24.9431	24.4954	92.4462	0
637	0	0	637	1	323.785	139.105	184.68	0	0	128.035	15.5851	119.572	213.267	1566.18	8355.86	-119.572	0	6.77383	5.35046	6.92692	0	0	0.0530565	242.422	-495.879	17.6306	233.923	0	43.0662	42.3405	136.262	0
639	0	0	639	1	342.403	156.801	185.602	0	0	80.8643	-11.498	199.252	276.289	1513.7	8382.94	-199.252	0	9.10727	4.92402	6.28402	0	0	0.136478	236.594	-495.107	16.3565	253.825	0	33.5529	32.9445	105.486	0
640	0	0	640	1	346.935	178.305	168.63	0	0	54.0208	-10.1228	231.882	313.177	1540.54	8381.56	-231.882	0	10.5376	5.11341	6.36865	0	0	0.0785214	283.402	-501.659	16.1675	290.12	0	30.5837	29.9207	95.4682	0
641	0	0	641	1	578.931	335.082	243.849	0	0	69.9544	20.8647	303.093	614.123	1524.61	8350.58	-303.093	0	21.5052	4.86174	6.22543	0	0	0.345068	248.77	-513.996	9.18172	441.312	0	17.7993	17.4192	58.5462	0
642	0	0	642	1	473.107	265.978	207.128	0	0	43.5365	73.6624	320.48	444.575	1551.02	8297.78	-320.48	0	15.7749	4.96777	6.55555	0	0	0.310935	238.558	-502.622	11.4641	297.429	0	23.5083	22.9342	77.9986	0
643	0	0	643	1	269.412	124.932	144.481	0	0	24.1987	12.7546	195.903	179.79	1570.36	8358.69	-195.903	0	5.93922	4.94518	6.58984	0	0	0.0255963	268.866	-484.136	21.5631	1	0	49.7651	48.4486	152.571	0
644	0	0	644	1	369.869	168.575	201.294	0	0	57.9737	63.0454	173.414	374.326	1536.59	8408.05	-173.414	0	12.1116	4.91885	5.61435	0	0	0.324732	245.237	-494.007	14.9091	295.608	0	25.4766	24.9207	81.6044	0
645	0	0	645	1	639.598	326.695	312.903	0	0	97.8216	18.7666	274.625	718.433	1596.4	8352.67	-274.625	0	24.6282	5.36928	6.0925	0	0	0.302712	241.47	-521.195	8.27379	481.228	0	15.8632	15.4681	50.2046	0
646	0	0	646	1	474.6	282.442	192.159	0	0	64.5525	30.4936	318.308	501.039	1530.01	8340.95	-318.308	0	17.7248	5.09835	6.64143	0	0	0.281319	290.311	-508.642	11.4457	311.267	0	21.3425	20.8738	70.941	0
647	0	0	647	1	489.986	316.74	173.246	0	0	131.223	1.28782	517.116	578.45	1563	8370.15	-517.116	0	24.2094	4.86659	5.62349	0	0	0.270848	245.559	-505.442	10.9497	357.567	0	20.1565	20.3983	88.0482	0
648	0	0	648	1	536.617	280.595	256.022	0	0	80.9928	30.8821	196.742	481.582	1613.23	8340.56	-196.742	0	15.7537	5.68849	6.74608	0	0	0.348559	253.433	-515.476	10.0665	328.08	0	21.8142	21.2486	68.0746	0
649	0	0	649	1	574.206	239.597	334.609	0	0	22.0706	-27.3411	-9.76979	566.83	1572.49	8398.78	9.76979	0	17.9017	5.61307	5.60773	0	0	0.269013	275.38	-515.012	9.27698	404.148	0	17.6954	17.3841	63.0289	0
650	0	0	650	1	386.901	207.999	178.901	0	0	4.299	19.8445	78.5279	348.303	1590.26	8351.6	-78.5279	0	11.0689	5.45498	6.7983	0	0	0.296748	274.3	-503.489	14.42	272.267	0	27.8617	27.091	91.1035	0
651	0	0	651	1	353.832	136.096	217.736	0	0	48.1423	-0.851805	-96.7799	266.321	1646.08	8372.29	96.7799	0	8.41763	6.04589	6.30002	0	0	0.0970634	254.444	-499.177	15.971	248.69	0	34.3271	33.8773	126.345	0
652	0	0	652	1	343.751	167.644	176.107	0	0	17.1515	-19.5115	189.555	324.683	1577.41	8390.95	-189.555	0	10.7703	4.8175	5.58792	0	0	0.196646	276.54	-492.053	16.1507	1	0	28.5754	27.8384	89.4013	0
653	0	0	653	1	301.62	162.209	139.411	0	0	-62.3246	16.8072	-88.4592	245.41	1656.88	8354.63	88.4592	0	7.94132	5.75436	6.07901	0	0	0.239061	195.237	-483.863	19.0392	236.094	0	36.3717	35.2955	129.906	0
654	0	0	654	1	389.974	197.305	192.67	0	0	42.4157	-23.5813	181.915	367.228	1651.8	8395.02	-181.915	0	12.0915	5.2136	5.89571	0	0	0.223147	240.7	-488.034	14.1414	250.666	0	26.0128	25.5494	81.7623	0
655	0	0	655	1	432.63	218.029	214.602	0	0	31.9367	-30.5003	-7.95423	371.86	1562.62	8401.94	7.95423	0	11.7335	6.15418	6.68615	0	0	0.0950753	274.003	-513.451	12.8067	258.253	0	25.9268	25.5385	91.1646	0
656	0	0	656	1	414.087	236.173	177.914	0	0	96.0927	68.7665	340.053	351.915	1598.13	8302.67	-340.053	0	12.5845	4.80887	6.42633	0	0	0.185746	250.109	-489.648	13.2371	267.806	0	28.6414	27.9479	96.0702	0
657	0	0	657	1	423.698	173.394	250.303	0	0	-21.5426	-24.9645	51.7913	451.163	1715.76	8396.41	-51.7913	0	14.4809	5.26219	5.65229	0	0	0.342778	252.874	-494.669	12.8817	301.22	0	21.1864	20.5703	72.2575	0
658	0	0	658	1	412.648	193.358	219.29	0	0	6.94053	19.5418	181.639	402.374	1587.62	8351.9	-181.639	0	13.2409	5.25033	6.29835	0	0	0.264788	248.139	-494.385	13.3356	1	0	24.7041	23.9386	77.1838	0
660	0	0	660	1	290.419	135.034	155.385	0	0	-29.3584	48.2797	27.8438	171.46	1623.92	8323.16	-27.8438	0	5.4255	5.09544	6.33939	0	0	0.1148	212.71	-481.516	19.7678	1	0	50.5714	49.2061	167.243	0
661	0	0	661	1	331.421	176.044	155.377	0	0	34.8847	100.005	343.7	240.591	1559.68	8271.44	-343.7	0	8.70425	4.78886	6.41923	0	0	0.179374	284.089	-493.811	16.9601	256.695	0	39.4358	38.6625	134.657	0
662	0	0	662	1	365.018	191.94	173.078	0	0	52.7382	58.6872	138.845	249.59	1541.82	8312.75	-138.845	0	7.97362	5.56127	6.99894	0	0	0.237741	278.541	-496.463	15.441	263.337	0	38.0028	37.2619	120.075	0
663	0	0	663	1	474.924	245.263	229.662	0	0	21.3801	49.0205	223.922	406.806	1473.52	8322.42	-223.922	0	13.6023	5.28498	6.16694	0	0	0.326975	240.592	-500.473	11.4165	288.595	0	24.4908	23.967	77.8949	0
664	0	0	664	1	502.161	219.942	282.22	0	0	13.5652	46.4227	185.106	465.793	1481.33	8325.02	-185.106	0	15.2857	5.24867	6.01832	0	0	0.297056	189.566	-486.392	10.7276	325.209	0	21.6578	21.1661	69.7094	0
665	0	0	665	1	358.551	176.197	182.355	0	0	91.5581	36.8388	144.596	340.677	1503	8334.6	-144.596	0	10.8867	5.39206	6.82698	0	0	0.202743	211.65	-493.145	15.6994	275.859	0	28.6755	28.1745	92.1017	0
666	0	0	666	1	333.99	190.097	143.894	0	0	35.0502	39.7926	241.203	275.396	1459.85	8331.65	-241.203	0	9.28613	5.32801	6.651	0	0	0.137538	221.372	-489.475	16.9681	253.351	0	34.5463	33.9716	109.549	0
667	0	0	667	1	402.692	190.355	212.337	0	0	-2.96429	60.9659	169.992	372.484	1497.86	8310.47	-169.992	0	12.1794	6.27155	8.0185	0	0	0.458585	195.228	-500.86	14.0508	283.536	0	27.8697	27.1258	88.3826	0
668	0	0	668	1	459.523	253.867	205.656	0	0	-14.5447	21.8998	180.726	448.144	1509.44	8349.54	-180.726	0	14.823	5.96629	6.75636	0	0	0.367426	186.752	-495.756	11.9643	299.836	0	23.0537	22.3861	73.1934	0
669	0	0	669	1	397.298	209.284	188.014	0	0	88.0815	57.5781	397.048	464.256	1506.48	8313.86	-397.048	0	17.3443	5.10871	6.85764	0	0	0.32805	215.205	-498.676	13.9531	307.633	0	23.1609	22.9187	85.5635	0
670	0	0	670	1	581.945	313.69	268.255	0	0	98.6008	18.3388	293.345	600.055	1495.96	8353.1	-293.345	0	20.8318	5.38425	6.85081	0	0	0.27562	303.515	-533.466	9.20195	433.959	0	18.4477	18.0938	60.3633	0
671	0	0	671	1	530.646	283.442	247.205	0	0	33.7327	-44.9565	-208.1	374.427	1660.49	8516.06	208.1	0	12.5091	6.57941	6.78103	0	0	0.134964	263.296	-524.397	10.2628	261.824	0	26.7598	25.9293	109.489	0
672	0	0	672	1	291.314	132.07	159.243	0	0	-9.27454	-26.5012	-15.3451	227.643	1703.49	8497.6	15.3451	0	7.23987	5.7595	7.07159	0	0	0.176002	225.831	-490.924	20.0462	213.482	0	39.8214	38.612	137.151	0
673	0	0	673	1	350.151	168.816	181.335	0	0	54.759	-4.96726	206.585	321.423	1639.46	8376.41	-206.585	0	10.6514	5.66137	6.68147	0	0	0.241186	221.596	-497.173	16.1537	245.527	0	30.345	29.7773	93.7697	0
674	0	0	674	1	435.494	221.834	213.66	0	0	46.0841	11.2826	293.381	467.099	1548.48	8360.16	-293.381	0	16.3206	5.30219	7.35937	0	0	0.314159	224.346	-506.522	12.6756	344.845	0	22.7712	22.2161	73.8787	0
675	0	0	675	1	458.966	213.23	245.736	0	0	-4.13529	11.2612	278.735	361.597	1598.7	8360.18	-278.735	0	12.6507	5.72955	6.94489	0	0	0.422034	224.956	-505.281	11.9721	274.552	0	28.319	27.4258	88.1799	0
676	0	0	676	1	382.166	185.638	196.527	0	0	63.7904	-9.45165	196.76	295.926	1530.77	8380.89	-196.76	0	9.75463	5.21847	6.20926	0	0	0.158171	278.126	-501.589	14.5053	262.132	0	31.8416	31.2348	99.8434	0
677	0	0	677	1	468.937	226.334	242.602	0	0	-20.9902	3.08958	206.473	557.055	1615.55	8368.35	-206.473	0	18.751	4.84789	6.10513	0	0	0.552593	267.633	-507.53	11.5245	379.834	0	18.6725	18.0461	58.6259	0
679	0	0	679	1	394.707	188.827	205.88	0	0	63.3131	17.2248	268.925	333.042	1531.25	8354.22	-268.925	0	11.4093	5.37884	6.47889	0	0	0.150299	219.287	-501.556	14.0509	272.448	0	29.7589	29.0684	93.3936	0
680	0	0	680	1	381.734	202.633	179.102	0	0	16.2892	32.8763	144.721	271.858	1677.93	8338.56	-144.721	0	8.77821	6.23135	7.17591	0	0	0.298824	289.382	-529.199	14.812	1	0	35.6259	34.7704	111.23	0
681	0	0	681	1	517.159	286.952	230.207	0	0	97.9586	42.2458	290.261	558.437	1596.26	8428.85	-290.261	0	19.3045	4.53915	5.26299	0	0	0.344841	234.148	-495.862	10.2742	371.754	0	18.6558	18.3119	60.3702	0
682	0	0	682	1	282.886	146.157	136.729	0	0	-20.8326	47.6207	545.245	232	1615.39	8423.48	-545.245	0	10.2299	5.00494	6.81856	0	0	0.208574	204.962	-486.479	20.4557	219.682	0	44.1146	45.0174	221.363	0
683	0	0	683	1	455.632	220.037	235.595	0	0	99.2277	3.16969	202.143	461.31	1594.99	8368.27	-202.143	0	15.1718	5.43863	6.0665	0	0	0.113031	262.415	-509.055	11.9542	327.41	0	22.1318	21.6216	69.1325	0
684	0	0	684	1	515.835	299.307	216.528	0	0	44.2238	29.8143	368.937	461.44	1550.34	8341.63	-368.937	0	16.9804	5.78062	7.08718	0	0	0.384625	244.902	-512.285	10.5428	341.795	0	23.7992	23.3427	82.7828	0
685	0	0	685	1	454.678	210.916	243.762	0	0	45.7283	36.3496	51.203	406.461	1648.49	8434.75	-51.203	0	12.7096	5.73245	6.46026	0	0	0.171761	241.15	-511.569	12.0516	273.756	0	24.0881	23.469	82.1883	0
686	0	0	686	1	323.37	186.282	137.088	0	0	47.6736	-7.00785	187.177	243.005	1646.55	8378.45	-187.177	0	7.98679	5.71322	6.3932	0	0	0.237344	201.903	-484.195	17.6385	208.532	0	38.3199	37.6259	118.045	0
687	0	0	687	1	346.955	173.974	172.981	0	0	36.6181	24.7517	162.812	278.639	1557.94	8346.69	-162.812	0	9.03301	5.59385	5.99813	0	0	0.177509	211.877	-488.026	16.1966	241.839	0	33.6943	32.9657	105.711	0
688	0	0	688	1	408.271	223.284	184.987	0	0	40.1081	-1.58145	285.43	271.031	1554.45	8373.02	-285.43	0	9.44599	5.93888	6.61967	0	0	0.17228	304.844	-510.952	13.6257	255.663	0	36.4	35.5656	113.757	0
689	0	0	689	1	467.551	257.264	210.287	0	0	19.043	-33.2658	266.792	447.264	1575.52	8404.71	-266.792	0	15.5566	4.84718	6.38811	0	0	0.153579	264.762	-500.469	11.5858	309.301	0	22.5932	22.0453	71.7047	0
690	0	0	690	1	384.619	180.013	204.605	0	0	64.9959	17.2999	210.471	344.545	1529.56	8354.14	-210.471	0	11.3873	5.28329	6.28855	0	0	0.0841824	302.851	-503.489	14.4228	267.659	0	28.2923	27.6778	88.5407	0
691	0	0	691	1	274.788	136.669	138.118	0	0	85.0148	-19.0643	113.372	222.4	1609.21	8390.5	-113.372	0	7.10235	5.61549	6.50704	0	0	0.12575	242.712	-494.572	21.2658	243.768	0	40.9047	40.0946	130.314	0
692	0	0	692	1	357.092	169.179	187.913	0	0	66.7372	90.5706	166.938	293.533	1627.48	8380.53	-166.938	0	9.45743	4.82792	5.63785	0	0	0.223197	324.428	-491.215	15.4901	275.476	0	31.2999	30.6743	98.229	0
693	0	0	693	1	331.314	156.604	174.71	0	0	32.4228	-22.1116	-125.596	234.787	1661.8	8493.21	125.596	0	7.53503	5.84564	6.24161	0	0	0.0791676	316.222	-502.435	17.1572	222.873	0	38.0705	36.9068	144.952	0
695	0	0	695	1	296.904	169.367	127.537	0	0	69.2853	33.2269	242.634	171.167	1525.27	8437.87	-242.634	0	5.75128	4.95598	5.88769	0	0	0.202508	270.394	-494.371	19.1403	214.586	0	51.4098	50.4801	160.523	0
696	0	0	696	1	421.713	247.62	174.093	0	0	49.2327	54.596	244.917	425.037	1644.99	8416.5	-244.917	0	14.3175	4.8286	6.28518	0	0	0.378185	323.214	-494.982	12.9615	283.621	0	23.4431	23.003	74.0986	0
697	0	0	697	1	338.847	165.279	173.568	0	0	75.537	-9.68055	158.853	225.722	1519.02	8381.12	-158.853	0	7.31012	5.60038	6.21075	0	0	0.112041	217.17	-485.545	16.6727	220.402	0	40.4413	39.835	127.804	0
698	0	0	698	1	355.723	166.104	189.619	0	0	10.4302	-33.8913	194.55	280.943	1683.79	8405.33	-194.55	0	9.38726	5.54842	6.67715	0	0	0.12032	287.441	-510.201	15.8467	248.035	0	33.4858	32.8733	103.918	0
699	0	0	699	1	400.931	240.825	160.107	0	0	56.0294	-22.5174	280.717	342.65	1538.53	8393.96	-280.717	0	11.9198	4.48723	5.66926	0	0	0.143745	290.176	-491.922	13.5824	317.002	0	27.659	27.1346	88.369	0
701	0	0	701	1	270.957	137.779	133.178	0	0	23.8558	39.4886	266.989	221.475	1570.7	8331.95	-266.989	0	7.61119	5.27791	6.41007	0	0	0.173911	301.112	-490.808	21.4835	221.509	0	42.4703	41.109	130.568	0
703	0	0	703	1	465.436	219.623	245.813	0	0	109.891	76.1871	343.543	357.979	1584.33	8394.91	-343.543	0	12.8266	5.6737	7.30608	0	0	0.372007	195.209	-498.064	11.8138	247.935	0	29.3008	28.7829	99.6678	0
704	0	0	704	1	335.068	177.376	157.692	0	0	51.6761	48.3723	289.701	254.105	1542.88	8323.07	-289.701	0	8.81832	5.05194	5.80086	0	0	0.13049	261.381	-490.748	16.7032	246.491	0	37.121	36.1679	116.777	0
705	0	0	705	1	445.647	238.138	207.509	0	0	97.6735	15.0742	180.679	445.884	1596.55	8356.37	-180.679	0	14.49	5.10937	6.02888	0	0	0.114375	191.765	-487.286	12.2076	308.519	0	22.495	21.9644	70.6891	0
706	0	0	706	1	334.796	182.391	152.405	0	0	7.06676	37.8598	356.8	326.609	1487.83	8333.58	-356.8	0	12.0034	4.79321	6.50708	0	0	0.186933	337.724	-511.102	16.783	289.612	0	30.0924	29.5302	105.658	0
707	0	0	707	1	362.126	194.125	168.001	0	0	84.9846	3.96673	120.273	328.49	1609.24	8367.47	-120.273	0	10.464	5.25724	6.24849	0	0	0.12402	219.57	-494.037	15.4168	294.475	0	28.8609	28.2875	92.2696	0
708	0	0	708	1	325.42	142.898	182.522	0	0	73.6465	-17.0978	91.8133	273.844	1620.57	8388.54	-91.8133	0	8.69633	5.08365	5.71149	0	0	0.0299371	201.252	-479.799	17.2506	230.531	0	32.7192	32.0836	106.903	0
709	0	0	709	1	319.834	160.808	159.027	0	0	10.3549	1.93139	357.097	261.314	1683.87	8369.51	-357.097	0	9.63141	5.15535	5.7243	0	0	0.21108	260.331	-484.914	17.6083	1	0	36.3555	36.3314	122.376	0
710	0	0	710	1	461.246	290.633	170.613	0	0	127.501	4.20389	293.611	464.67	1566.72	8367.24	-293.611	0	16.1564	5.23035	6.28884	0	0	0.124186	349.131	-522.146	11.7929	1	0	22.5284	22.0557	71.9477	0
711	0	0	711	1	422.364	252.24	170.123	0	0	-22.7834	-7.06603	217.226	379.589	1517.68	8378.51	-217.226	0	12.8832	4.61697	5.92673	0	0	0.314473	301.948	-501.983	12.8737	282.282	0	25.1828	24.4355	79.3179	0
712	0	0	712	1	360.661	205.458	155.203	0	0	71.6762	-6.14691	173.567	275.578	1622.54	8377.59	-173.567	0	8.97501	4.64951	5.47096	0	0	0.0326564	340.433	-494.428	15.2635	1	0	32.5943	31.9666	101.546	0
713	0	0	713	1	460.8	248.305	212.495	0	0	82.7438	-10.3301	198.248	456.54	1611.48	8381.77	-198.248	0	15.0358	4.75441	4.91622	0	0	0.0879204	275.894	-495.423	11.6262	328.9	0	21.2736	20.8376	66.9271	0
714	0	0	714	1	387.672	190.556	197.116	0	0	75.702	-15.1707	245.168	353.803	1518.86	8386.61	-245.168	0	11.9824	5.56337	6.05354	0	0	0.252354	203.92	-487.946	14.3074	309.519	0	27.8363	27.2912	86.9349	0
715	0	0	715	1	552.147	343.27	208.877	0	0	50.8171	-19.7596	266.115	541.951	1643.4	8391.2	-266.115	0	18.6748	5.55731	6.11094	0	0	0.224549	302.917	-509.224	9.70759	379.367	0	19.5896	19.303	61.6295	0
716	0	0	716	1	517.949	244.292	273.657	0	0	76.9317	-24.494	38.3261	492.9	1617.29	8395.93	-38.3261	0	15.5	4.99385	5.04927	0	0	0.138598	371.909	-504.07	10.2784	403.341	0	19.4144	19.0421	67.6151	0
717	0	0	717	1	452.69	257.842	194.848	0	0	14.4151	31.3331	273.274	420.561	1580.15	8340.11	-273.274	0	14.5552	4.58835	6.03735	0	0	0.359796	336.668	-504.697	11.9405	366.481	0	23.8101	23.0095	74.845	0
719	0	0	719	1	343.321	196.393	146.928	0	0	151.617	-9.02635	708.779	352.42	1542.6	8380.47	-708.779	0	18.409	5.07998	5.34534	0	0	0.266497	304.546	-497.751	16.1813	1	0	34.9188	41.0659	230.423	0
720	0	0	720	1	285.991	134.075	151.916	0	0	69.7264	-0.969551	169.63	212.358	1624.49	8372.41	-169.63	0	6.89949	5.06717	5.84124	0	0	0.0559801	291.394	-493.307	19.9931	237.184	0	41.8611	41.0555	129.279	0
722	0	0	722	1	282.925	143.819	139.105	0	0	121.357	-32.4705	172.879	179.373	1572.86	8403.91	-172.879	0	5.86056	5.07051	5.4042	0	0	0.0287505	239.488	-472.116	20.132	192.714	0	47.8198	46.9821	148.565	0
723	0	0	723	1	299.984	168.543	131.441	0	0	98.1282	-6.84575	345.44	295.673	1496.43	8378.29	-345.44	0	10.6776	4.52352	5.96172	0	0	0.0817159	255.677	-486.784	18.8194	1	0	32.106	31.7716	110.703	0
724	0	0	724	1	342.995	180.789	162.206	0	0	47.2808	28.0769	395.085	258.551	1646.94	8243.7	-395.085	0	9.70551	4.98081	5.71105	0	0	0.0792549	183.555	-470.731	16.2425	201.737	0	37.368	36.9898	133.028	0
725	0	0	725	1	450.743	222.151	228.592	0	0	67.7808	55.6144	121.776	453.742	1626.44	8315.83	-121.776	0	14.3903	4.76039	5.32734	0	0	0.446253	233.824	-485.449	11.9495	318.236	0	21.4205	20.9328	69.3242	0
726	0	0	726	1	295.719	155.644	140.075	0	0	24.1381	104.498	391.94	239.487	1570.42	8366.6	-391.94	0	9.01713	4.70781	6.18084	0	0	0.240587	284.028	-491.509	19.2237	1	0	39.6006	38.9611	143.936	0
728	0	0	728	1	262.021	124.264	137.757	0	0	52.0351	56.6196	17.2833	153.593	1642.18	8414.48	-17.2833	0	4.7646	4.8872	5.80882	0	0	0.0248506	235.702	-474.285	22.0336	202.563	0	54.3805	53.1228	184.363	0
729	0	0	729	1	342.35	182.711	159.639	0	0	156.485	31.5907	53.7447	281.567	1637.4	8439.51	-53.7447	0	8.7911	5.10649	6.5342	0	0	0.160062	299.231	-500.709	16.4364	228.397	0	32.6296	31.8731	109.574	0
730	0	0	730	1	455.622	220.64	234.982	0	0	24.2002	-20.8707	199.406	497.887	1570.36	8392.31	-199.406	0	16.5755	4.36801	5.69614	0	0	0.305306	266.385	-496.84	11.8006	359.056	0	19.9156	19.4002	63.3448	0
731	0	0	731	1	331.272	178.097	153.175	0	0	97.942	60.9591	429.875	315.834	1596.28	8410.14	-429.875	0	12.1258	4.59572	5.82664	0	0	0.226056	264.511	-476.633	16.8263	221.276	0	31.29	31.2576	120.043	0
732	0	0	732	1	396.963	197.462	199.501	0	0	32.4841	-10.1361	167.235	364.274	1661.74	8381.58	-167.235	0	11.9055	4.18923	5.34188	0	0	0.131783	275.634	-488.362	13.6476	1	0	25.1313	24.6587	79.4612	0
733	0	0	733	1	276.981	143.876	133.105	0	0	49.8612	-63.781	-167.559	198.43	1544.7	8435.22	167.559	0	6.53997	5.02193	5.68267	0	0	0.158608	210	-472.917	20.6837	198.424	0	42.6487	42.0992	168.213	0
734	0	0	734	1	455.002	239.119	215.884	0	0	37.5612	28.8956	229.386	427.59	1557	8342.54	-229.386	0	14.3221	5.2019	6.41487	0	0	0.326555	205.871	-485.397	11.9791	293.856	0	23.7764	23.0897	74.2053	0
735	0	0	735	1	426.323	194.806	231.517	0	0	92.2817	5.9531	133.799	398.888	1601.94	8365.49	-133.799	0	12.7521	4.97209	5.15331	0	0	0.113043	314.696	-490.567	12.7034	303.937	0	23.7374	23.2793	76.4096	0
736	0	0	736	1	319.006	147.79	171.216	0	0	71.0579	-16.3594	-26.1886	231.897	1623.16	8387.8	26.1886	0	7.25911	4.8588	5.0044	0	0	0.146124	254.928	-475.65	17.4517	247.447	0	35.5398	40.5034	197.152	0
737	0	0	737	1	323.669	156.409	167.261	0	0	-48.6111	84.3457	19.3584	190.664	1643.17	8486.42	-19.3584	0	6.05415	4.961	5.59886	0	0	0.261948	251.122	-489.617	17.308	233.221	0	44.0957	42.4814	151.199	0
738	0	0	738	1	428.735	199.016	229.718	0	0	62.0377	41.7139	210.73	314.858	1632.18	8429.39	-210.73	0	10.3841	5.47135	6.31048	0	0	0.1555	271.861	-521.616	12.8125	273.528	0	30.5624	29.9369	95.3743	0
739	0	0	739	1	327.35	150.812	176.538	0	0	61.6577	9.65844	128.784	195.746	1632.56	8361.78	-128.784	0	6.25905	5.14893	6.31416	0	0	0.0230006	248.341	-483.913	17.2599	214.721	0	45.3816	44.5225	142.037	0
740	0	0	740	1	342.316	163.925	178.391	0	0	85.2272	83.0213	132.029	304.992	1608.99	8388.08	-132.029	0	9.68187	4.91835	6.10979	0	0	0.0828977	214.654	-481.594	16.332	231.513	0	30.592	29.9254	97.4285	0
741	0	0	741	1	459.287	240.009	219.279	0	0	92.2114	-7.67981	273.231	456.201	1602.01	8379.12	-273.231	0	15.69	5.04227	5.65982	0	0	0.099185	438.441	-512.325	11.7694	356.773	0	22.3216	21.8601	69.8522	0
742	0	0	742	1	358.631	226.462	132.17	0	0	27.1596	14.3644	292.671	312.223	1567.4	8357.08	-292.671	0	10.9382	5.15528	5.39214	0	0	0.157879	212.359	-480.267	15.4344	225.426	0	30.8991	30.0859	96.5707	0
743	0	0	743	1	405.086	206.297	198.79	0	0	-6.20548	52.3822	244.842	323.201	1600.77	8418.72	-244.842	0	11.0211	5.29745	6.55156	0	0	0.383107	383.552	-528.824	13.6478	282.712	0	30.1825	29.2328	93.972	0
744	0	0	744	1	309.776	158.911	150.865	0	0	47.2684	-0.296438	207.805	214.518	1547.29	8272.08	-207.805	0	7.11522	4.82819	5.72646	0	0	0.184268	341.636	-498.55	18.1785	248.62	0	41.5928	40.8455	128.498	0
745	0	0	745	1	322.032	133.879	188.153	0	0	46.4285	47.7862	96.024	168.426	1448.47	8522.97	-96.024	0	5.31718	4.67406	6.79697	0	0	0.195743	256.07	-491.824	17.5561	250.852	0	51.4083	50.7613	166.478	0
747	0	0	747	1	359.801	175.059	184.743	0	0	3.57617	-11.9986	85.8481	364.069	1590.98	8383.44	-85.8481	0	11.661	5.34816	5.78475	0	0	0.242624	220.504	-491.207	15.4731	278.931	0	25.8626	25.1848	85.5632	0
748	0	0	748	1	314.228	163.958	150.27	0	0	115.047	93.0183	580.939	213.596	1479.51	8477.74	-580.939	0	9.5628	4.27577	5.57748	0	0	0.207017	288.845	-487.468	17.7283	240.822	0	46.1175	49.0114	263.446	0
749	0	0	749	1	428.008	203.279	224.73	0	0	110.397	60.9719	183.27	334.906	1583.82	8410.13	-183.27	0	10.8454	4.6481	5.43453	0	0	0.111861	358.231	-502.531	12.6405	300.219	0	27.7982	27.1451	87.6843	0
751	0	0	751	1	552.631	295.252	257.379	0	0	24.6569	65.0919	256.18	601.907	1569.9	8406.01	-256.18	0	20.5078	4.96935	5.89051	0	0	0.475898	269.497	-520.995	9.64065	1	0	17.8291	17.3053	56.7236	0
752	0	0	752	1	364.728	194.275	170.453	0	0	61.7512	-34.609	234.698	280.243	1632.47	8406.05	-234.698	0	9.48551	4.91155	6.04315	0	0	0.115269	254.139	-482.126	15.2037	224.968	0	32.9766	32.4377	102.179	0
753	0	0	753	1	442.413	195.148	247.265	0	0	79.875	57.7844	178.052	427.846	1614.35	8413.32	-178.052	0	13.8445	5.11756	5.42595	0	0	0.255467	270.267	-492.204	12.245	292.36	0	22.8544	22.3315	72.6861	0
755	0	0	755	1	328.14	139.388	188.751	0	0	41.8849	-20.6926	155.682	261.6	1652.34	8392.13	-155.682	0	8.51612	5.06197	5.5736	0	0	0.0781671	309.455	-499.529	17.0599	265.76	0	34.1728	33.544	107.384	0
756	0	0	756	1	328.498	203.348	125.151	0	0	106.407	28.277	381.551	425.9	1488.15	8343.16	-381.551	0	15.7217	4.42837	6.16533	0	0	0.170416	188.454	-486.133	17.0051	1	0	23.8601	23.6712	86.9827	0
757	0	0	757	1	353.92	214.357	139.563	0	0	-28.6894	-32.0544	298.234	288.141	1623.25	8403.5	-298.234	0	10.3768	5.23937	5.99199	0	0	0.318627	270.514	-495.925	15.7747	235.301	0	33.018	32.2544	104.336	0
758	0	0	758	1	458.602	247.83	210.771	0	0	92.2507	-22.3227	198.858	487.19	1601.97	8393.76	-198.858	0	16.0799	5.37069	6.26938	0	0	0.116304	245.751	-503.918	11.8811	303.901	0	21.054	20.6024	66.285	0
759	0	0	759	1	317.659	153.124	164.535	0	0	22.2032	-26.1571	242.614	210.212	1572.36	8297.94	-242.614	0	7.18272	5.59406	5.91112	0	0	0.0951377	261.567	-494.475	17.8775	216.846	0	43.9176	42.796	132.777	0
760	0	0	760	1	518.417	223.685	294.732	0	0	105.411	67.7003	86.2507	508.68	1588.81	8303.74	-86.2507	0	15.9208	5.43597	5.6045	0	0	0.355321	250.638	-502.914	10.3468	342.909	0	19.8703	19.4602	66.472	0
761	0	0	761	1	407.138	245.692	161.446	0	0	2.79588	-10.2819	186.518	336.258	1591.76	8381.72	-186.518	0	11.1555	5.42487	6.32557	0	0	0.231903	240.771	-502.887	13.563	268.013	0	28.7198	27.8962	89.3336	0
762	0	0	762	1	335.733	153.807	181.925	0	0	60.1005	15.8571	226.256	273.565	1634.12	8355.58	-226.256	0	9.12909	5.58979	5.84056	0	0	0.260048	202.957	-482.197	16.7787	255.641	0	34.5779	33.8476	105.241	0
763	0	0	763	1	449.719	265.333	184.386	0	0	78.6145	5.94964	433.167	488.951	1615.61	8365.49	-433.167	0	18.9159	5.24547	6.03618	0	0	0.207647	213.016	-500.94	12.1025	329.659	0	22.3815	22.4225	83.5566	0
764	0	0	764	1	373.258	213.619	159.639	0	0	41.7387	48.602	333.413	340.001	1552.82	8322.84	-333.413	0	12.1841	5.43153	6.65953	0	0	0.333288	234.072	-496.226	14.9893	258.185	0	30.0396	29.2857	99.7881	0
765	0	0	765	1	311.796	165.933	145.863	0	0	90.6557	43.3798	358.861	259.931	1603.56	8328.06	-358.861	0	9.43171	4.81375	5.48707	0	0	0.155223	224.578	-483.086	17.9943	244.029	0	36.745	35.9825	123.23	0
766	0	0	766	1	377.788	209.613	168.176	0	0	79.0944	19.3731	359.516	283.186	1615.13	8352.07	-359.516	0	10.3092	4.98888	5.96644	0	0	0.212746	286.063	-501.236	14.6226	231.774	0	34.4073	33.929	116.684	0
767	0	0	767	1	238.295	110.549	127.746	0	0	74.1892	30.8981	-240.888	137.966	1620.03	8340.54	240.888	0	4.58118	4.7535	6.05646	0	0	0.0620043	280.713	-474.688	24.6143	193.221	0	64.1907	63.2222	267.787	0
768	0	0	768	1	393.567	192.544	201.023	0	0	5.53722	86.6613	289.589	316.877	1688.68	8384.44	-289.589	0	11.0976	4.94025	5.17393	0	0	0.352755	265.617	-489.792	13.8651	1	0	29.7725	29.3746	93.5992	0
769	0	0	769	1	281.786	129.252	152.535	0	0	-3.2332	-49.8075	-296.088	178.803	1597.79	8421.25	296.088	0	6.36601	4.89837	5.44804	0	0	0.164714	193.334	-467.515	20.1879	206.154	0	50.6399	47.952	220.534	0
770	0	0	770	1	507.255	255.566	251.689	0	0	62.6522	-4.80104	97.86	499.303	1731.23	8376.24	-97.86	0	15.8576	5.0058	6.12271	0	0	0.233231	277.276	-507.586	10.5967	346.203	0	19.8382	19.5593	65.8303	0
771	0	0	771	1	300.833	139.669	161.164	0	0	60.7454	10.157	267.605	237.606	1533.81	8361.28	-267.605	0	8.14285	5.16416	5.92041	0	0	0.120511	279.473	-483.545	18.9165	226.512	0	39.1507	38.3144	121.539	0
773	0	0	773	1	420.037	231.589	188.448	0	0	43.1992	35.1791	234.158	402.069	1551.36	8336.26	-234.158	0	13.4847	5.22588	6.19562	0	0	0.240509	217.853	-498.931	13.0618	1	0	24.9859	24.2835	77.8035	0
774	0	0	774	1	414.923	195.192	219.731	0	0	124.405	69.2353	230.089	345.636	1569.82	8302.21	-230.089	0	11.4706	4.4484	6.02878	0	0	0.234515	206.31	-482.544	13.1143	269.578	0	27.738	26.9828	86.206	0
775	0	0	775	1	371.969	203.85	168.119	0	0	52.9241	-21.9116	277.48	314.407	1541.64	8393.35	-277.48	0	10.9171	5.26625	6.1422	0	0	0.128121	222.663	-485.291	14.9478	248.409	0	30.8067	30.1905	97.162	0
776	0	0	776	1	390.46	201.974	188.485	0	0	93.2287	73.9014	163.341	315.727	1600.99	8397.2	-163.341	0	10.1376	4.93991	5.98932	0	0	0.19481	207.205	-478.82	14.0928	234.828	0	29.7922	29.0951	93.8847	0
779	0	0	779	1	407.282	216.075	191.206	0	0	102.27	62.9554	119.085	278.552	1691.61	8408.15	-119.085	0	8.80407	4.60961	5.6757	0	0	0.144055	210.545	-486.624	13.3684	227.881	0	32.1794	31.4791	103.308	0
780	0	0	780	1	355.191	164.418	190.773	0	0	24.0669	-36.4454	179.315	292.234	1570.49	8407.89	-179.315	0	9.6731	5.2378	6.58899	0	0	0.0896346	315.151	-501.021	15.8025	276.679	0	32.1345	31.3824	100.873	0
781	0	0	781	1	420.926	195.377	225.549	0	0	42.8874	55.1323	195.881	301.601	1651.33	8316.31	-195.881	0	9.88712	5.30228	6.3015	0	0	0.159343	276.777	-509.312	13.0529	276.348	0	31.6898	30.8845	97.543	0
782	0	0	782	1	415.932	204.52	211.412	0	0	78.8823	25.6204	4.94315	302.24	1615.34	8345.82	-4.94315	0	9.37694	5.36114	6.33234	0	0	0.181794	257.801	-496.456	13.2376	270.494	0	30.7958	30.3431	105.395	0
783	0	0	783	1	553.149	232.977	320.172	0	0	104.627	43.0825	80.4881	533.123	1589.59	8328.36	-80.4881	0	16.6914	4.9479	5.66972	0	0	0.184783	308.586	-509.387	9.6152	1	0	18.9421	18.524	63.4281	0
784	0	0	784	1	449.847	263.218	186.63	0	0	99.6583	55.5446	395.127	457.099	1494.9	8315.9	-395.127	0	17.0379	4.09518	5.69399	0	0	0.25906	248.511	-488.533	11.9321	351.786	0	22.2266	22.0604	82.3416	0
785	0	0	785	1	392.384	232.251	160.133	0	0	-1.08846	38.1687	471.297	312.869	1495.99	8333.27	-471.297	0	12.7106	4.32904	5.85632	0	0	0.316816	222.488	-482.64	13.9054	244.284	0	31.3591	31.1765	130.625	0
786	0	0	786	1	288.254	157.362	130.892	0	0	5.1092	57.5334	59.9047	252.725	1589.45	8313.91	-59.9047	0	7.96058	5.13649	6.37764	0	0	0.075071	190.337	-473.071	19.9582	207.21	0	36.2547	35.3133	118.997	0
788	0	0	788	1	293.722	124.59	169.132	0	0	42.9556	-30.1994	-59.2453	179.933	1451.94	8401.64	59.2453	0	5.69149	5.32301	6.19596	0	0	0.0830967	224.222	-484.561	19.543	205.197	0	47.5125	47.2529	171.386	0
789	0	0	789	1	370.52	224.29	146.23	0	0	86.3039	1.91325	376.497	304.51	1508.26	8369.53	-376.497	0	11.2427	4.9578	6.3855	0	0	0.0465418	290.746	-512.902	14.9943	269.193	0	32.3657	32.0698	115.565	0
790	0	0	790	1	549.391	309.679	239.712	0	0	43.4551	13.5418	295.542	628.807	1551.1	8357.9	-295.542	0	22.0066	4.84947	5.7505	0	0	0.368326	259.109	-511.719	9.68382	405.067	0	17.3352	16.9139	56.0872	0
791	0	0	791	1	356.823	148.655	208.168	0	0	40.5257	-13.5414	49.0562	211.106	1653.69	8384.98	-49.0562	0	6.66015	5.69375	6.27715	0	0	0.0731078	285.107	-500.424	15.7557	252.622	0	42.017	41.1313	140.683	0
792	0	0	792	1	324.905	171.112	153.793	0	0	97.5048	13.0207	194.469	236.208	1696.38	8358.42	-194.469	0	7.72783	5.21618	6.19478	0	0	0.0880793	317.713	-498.43	17.3999	241.013	0	38.7322	38.1346	118.969	0
793	0	0	793	1	256.279	138.286	117.993	0	0	48.7948	-33.5483	427.473	181.844	1446.11	8404.99	-427.473	0	7.07353	4.9268	6.0273	0	0	0.118155	221.212	-482.254	22.6804	227.587	0	49.9722	50.6913	196.232	0
794	0	0	794	1	315.469	143.919	171.549	0	0	68.9322	-40.4868	43.6991	255.205	1525.63	8411.93	-43.6991	0	8.07229	5.16588	5.64276	0	0	0.0926425	207.757	-482.779	17.8693	255.379	0	34.2076	33.7516	117.98	0
795	0	0	795	1	314.532	157.313	157.219	0	0	15.4018	9.38836	0.477289	171.51	1778.48	8362.05	-0.477289	0	5.3799	4.91809	5.79903	0	0	0.0473929	317.76	-493.871	17.9043	230.269	0	48.4099	47.4496	166.723	0
796	0	0	796	1	469.163	288.569	180.595	0	0	20.8366	35.3092	391.918	519.015	1474.06	8336.13	-391.918	0	19.5297	4.68829	5.66267	0	0	0.314168	270.702	-508.079	11.4632	391.348	0	20.3721	20.1833	73.998	0
797	0	0	797	1	474.209	244.621	229.589	0	0	48.6379	21.0128	252.515	510.898	1545.92	8350.43	-252.515	0	17.343	4.85286	6.03925	0	0	0.226837	245.464	-494.63	11.3798	348.389	0	20.294	19.7572	64.0977	0
798	0	0	798	1	273.388	136.78	136.607	0	0	11.6658	4.12291	52.3694	178.87	1483.23	8267.66	-52.3694	0	5.65633	4.95993	6.0148	0	0	0.113147	227.544	-488.231	21.0625	229.46	0	48.0535	47.7059	162.847	0
799	0	0	799	1	313.027	163.62	149.407	0	0	39.6067	74.6711	356.539	276.595	1554.95	8296.77	-356.539	0	10.0806	4.50462	5.40572	0	0	0.224042	256.677	-483.084	17.8264	272.228	0	34.1884	33.4815	116.465	0
800	0	0	800	1	392.579	211.073	181.506	0	0	38.5588	34.7087	220.269	411.583	1556	8336.73	-220.269	0	13.7023	4.93823	5.3763	0	0	0.225721	248.988	-490.347	13.93	312.654	0	23.8305	23.1734	74.2868	0
801	0	0	801	1	447.456	215.249	232.207	0	0	22.604	26.2996	133.849	455.191	1571.96	8345.14	-133.849	0	14.6335	4.77032	5.54517	0	0	0.260979	318.49	-493.633	12.0676	329.551	0	21.4829	20.9285	69.323	0
802	0	0	802	1	368.119	156.693	211.426	0	0	40.2777	54.5208	219.446	353.747	1554.28	8316.92	-219.446	0	11.7506	4.5592	6.072	0	0	0.125393	239.413	-493.662	14.9897	288.045	0	27.1628	26.378	84.7992	0
805	0	0	805	1	306.269	141.078	165.191	0	0	5.83123	-47.8938	-64.5558	228.807	1588.73	8319.67	64.5558	0	7.33363	4.5626	5.65407	0	0	0.128055	288.511	-476.602	18.3329	204.993	0	37.2315	37.1063	129.536	0
806	0	0	806	1	331.85	192.609	139.241	0	0	70.3887	85.8655	445.416	253.871	1524.17	8385.24	-445.416	0	9.91934	4.75687	5.67645	0	0	0.250877	276.785	-490.548	16.8018	247.393	0	38.0198	37.9151	149.921	0
807	0	0	807	1	516.621	282.782	233.839	0	0	67.774	8.93937	187.155	399.206	1526.79	8362.5	-187.155	0	13.0517	5.60791	6.09431	0	0	0.141545	385.404	-545.007	10.4374	356.808	0	24.9093	24.4334	78.8646	0
810	0	0	810	1	295.429	134.448	160.981	0	0	-26.8579	39.2536	136.749	223.725	1621.42	8431.85	-136.749	0	7.28356	4.96941	5.73409	0	0	0.309649	228.67	-476.346	19.2179	225.819	0	39.2171	37.9721	124.227	0
811	0	0	811	1	295.009	178.372	116.636	0	0	98.0036	8.00613	65.9771	202.056	1496.56	8363.43	-65.9771	0	6.33583	5.66018	6.20447	0	0	0.064982	285.089	-501.961	19.5345	270.615	0	44.0593	43.6769	148.94	0
812	0	0	812	1	303.058	154.663	148.396	0	0	-23.6359	-0.139281	286.873	221.786	1618.2	8371.58	-286.873	0	7.86354	4.51297	6.0184	0	0	0.163295	256.566	-486.279	18.6125	215.409	0	40.5746	39.3713	127.496	0
813	0	0	813	1	296.156	125.747	170.41	0	0	-63.9113	38.4374	-34.1706	221.866	1658.47	8333	34.1706	0	7.10506	5.31896	6.50281	0	0	0.295918	280.719	-491.423	19.4261	227.194	0	40.2049	38.9417	135.544	0
814	0	0	814	1	540.452	304.529	235.923	0	0	40.4702	8.48044	385.76	529.492	1554.09	8362.96	-385.76	0	19.7917	4.73365	6.32775	0	0	0.174342	276.39	-505.519	9.8842	333.793	0	20.401	20.1376	73.175	0
815	0	0	815	1	255.722	127.938	127.784	0	0	-1.30373	41.7336	126.858	170.424	1595.86	8329.71	-126.858	0	5.48654	4.67947	5.61355	0	0	0.20319	402.411	-495.03	22.5281	245.547	0	50.0105	48.5991	155.879	0
816	0	0	816	1	375.719	219.197	156.522	0	0	17.5563	-22.4504	279.457	348.54	1477.34	8294.23	-279.457	0	12.2004	4.8674	6.06197	0	0	0.119411	236.756	-489.328	14.705	1	0	27.6422	27.2775	89.201	0
817	0	0	817	1	398.244	199.331	198.913	0	0	8.02665	16.8192	111.451	374.649	1586.53	8354.62	-111.451	0	12.0113	4.82977	5.45828	0	0	0.280911	266.861	-490.981	13.7072	271.275	0	25.0488	24.3922	81.1701	0
818	0	0	818	1	458.753	226.692	232.061	0	0	49.3946	-5.71543	214.263	411.443	1545.17	8377.16	-214.263	0	13.7032	4.8329	5.59176	0	0	0.102376	346.357	-506.566	11.7555	355.552	0	23.6475	23.1293	74.4377	0
819	0	0	819	1	457.118	255.811	201.307	0	0	15.9517	29.7598	181.823	448.142	1578.61	8341.68	-181.823	0	14.6989	4.8149	6.21679	0	0	0.329425	229.823	-498.111	11.8564	338.251	0	22.3497	21.6502	70.3104	0
820	0	0	820	1	364.015	204.948	159.068	0	0	40.865	39.5627	275.291	362.745	1553.7	8331.88	-275.291	0	12.4943	4.19031	5.52176	0	0	0.148578	259.683	-495.9	15.0335	317.72	0	26.295	25.5447	83.2212	0
821	0	0	821	1	337.608	174.17	163.439	0	0	94.6927	78.6548	233.615	302.837	1599.53	8392.45	-233.615	0	10.0771	3.93004	5.38711	0	0	0.204131	202.353	-473.679	16.2612	265.159	0	29.9349	29.1987	93.4567	0
822	0	0	822	1	384.476	174.57	209.907	0	0	-41.6412	-6.32076	192.047	307.875	1636.2	8377.76	-192.047	0	10.3793	4.20019	5.92842	0	0	0.312561	270.222	-495.87	14.2075	246.945	0	29.4785	28.5197	91.3964	0
823	0	0	823	1	326.363	161.531	164.832	0	0	72.4571	69.4818	157.748	194.59	1721.42	8401.62	-157.748	0	6.24385	4.91625	5.79013	0	0	0.133423	312.232	-489.574	17.1736	1	0	44.6777	44.0176	140.025	0
824	0	0	824	1	335.926	181.516	154.41	0	0	47.0591	53.4526	255.609	252.061	1647.16	8417.65	-255.609	0	8.55274	4.78713	5.43759	0	0	0.236158	214.308	-479.8	16.5387	235.049	0	35.9903	35.3491	111.651	0
825	0	0	825	1	321.191	188.177	133.014	0	0	40.2295	34.186	324.111	284.159	1554.33	8337.25	-324.111	0	10.1278	4.63499	5.86261	0	0	0.227153	281.965	-491.736	17.4345	253.705	0	33.4834	32.6546	110.194	0
826	0	0	826	1	416.887	186.946	229.941	0	0	34.2665	16.3601	-32.3476	262.213	1759.61	8355.08	32.3476	0	8.19122	5.40071	6.10798	0	0	0.207861	264.829	-496.31	13.1839	1	0	33.9928	33.4272	119.37	0
827	0	0	827	1	399.795	179.049	220.746	0	0	100.55	8.44608	-14.663	316.245	1693.33	8362.99	14.663	0	9.82768	4.78162	6.53365	0	0	0.129858	291.877	-502.305	13.769	238.509	0	29.3508	28.8317	99.3755	0
828	0	0	828	1	390.858	209.819	181.039	0	0	86.8515	30.2605	289.731	305.976	1607.37	8341.18	-289.731	0	10.5907	5.40267	6.16412	0	0	0.1588	269.538	-505.539	14.1686	1	0	32.251	31.4317	100.486	0
829	0	0	829	1	319.697	155.674	164.024	0	0	-24.9523	74.3283	211.91	267.53	1619.51	8396.77	-211.91	0	8.9889	4.49829	5.39508	0	0	0.337658	298.744	-488.491	17.4076	237.537	0	33.5235	32.4271	103.491	0
830	0	0	830	1	345.348	136.698	208.65	0	0	64.8415	6.11078	414.69	190.136	1629.38	8365.33	-414.69	0	7.25013	4.90346	6.30527	0	0	0.0171839	254.666	-488.823	16.1992	1	0	49.1086	49.1699	183.749	0
831	0	0	831	1	291.388	176.851	114.537	0	0	196.283	44.2321	74.3225	159.919	1597.6	8426.87	-74.3225	0	5.03571	5.12387	6.32141	0	0	0.215096	306.499	-493.596	19.6966	229.444	0	53.8973	52.483	176.542	0
832	0	0	832	1	372.625	204.646	167.979	0	0	93.0211	27.3635	300.664	318.262	1601.2	8344.08	-300.664	0	11.0969	5.18852	6.01886	0	0	0.279352	286.247	-497.1	14.8883	241.652	0	30.9963	30.2306	97.8312	0
833	0	0	833	1	236.39	124.075	112.314	0	0	55.2584	34.7847	397.222	209.298	1539.3	8336.66	-397.221	0	7.85643	5.56097	5.90374	0	0	0.206975	231.896	-481.81	25.1206	1	0	46.2941	45.6157	163.777	0
834	0	0	834	1	461.233	219.67	241.563	0	0	28.0112	15.7414	100.397	531.535	1566.55	8355.7	-100.397	0	16.9176	4.82417	5.94543	0	0	0.314883	274.473	-500.203	11.7179	403.817	0	19.0132	18.5531	62.8516	0
835	0	0	835	1	500.289	254.456	245.833	0	0	25.7182	-14.7961	197.651	431.09	1568.84	8386.24	-197.651	0	14.3165	4.66167	6.11423	0	0	0.214959	238.362	-506.728	10.7237	310.412	0	22.7807	22.1897	71.9584	0
836	0	0	836	1	359.284	175.642	183.642	0	0	45.2334	-8.38187	118.666	316.686	1648.99	8379.82	-118.666	0	10.1484	5.19499	6.87258	0	0	0.161828	305.155	-502.592	15.6332	269.497	0	29.9611	29.3778	95.5225	0
837	0	0	837	1	306.418	188.846	117.571	0	0	65.1591	15.9736	352.121	222.831	1629.06	8355.47	-352.121	0	8.08389	4.48022	5.72906	0	0	0.0646614	291.831	-483.116	18.3171	216.629	0	41.1093	40.6327	139.388	0
838	0	0	838	1	454.782	225.119	229.663	0	0	76.154	10.3957	203.49	432.882	1618.07	8361.04	-203.49	0	14.2519	4.61174	5.87187	0	0	0.291658	314.162	-501.629	11.8684	1	0	22.7129	22.1989	71.0508	0
839	0	0	839	1	286.804	166.323	120.481	0	0	40.5512	64.4363	416.074	217.559	1653.67	8406.66	-416.074	0	8.31168	4.70556	5.54081	0	0	0.26796	228.143	-477.216	19.7568	1	0	42.5529	42.8832	158.817	0
840	0	0	840	1	439.162	186.951	252.21	0	0	37.3327	65.2143	106.029	326.713	1557.23	8405.89	-106.029	0	10.3462	4.65008	5.94496	0	0	0.283865	302.466	-507.025	12.3415	275.608	0	28.2792	27.6239	92.5016	0
842	0	0	842	1	310.823	168.602	142.221	0	0	143.568	31.5369	251.168	253.058	1550.65	8339.9	-251.168	0	8.53159	4.65079	5.9229	0	0	0.246202	222.785	-478.305	18.1053	229.865	0	36.3996	35.5126	112.695	0
843	0	0	843	1	487.326	272.143	215.183	0	0	48.0184	18.9485	181.991	478.846	1546.54	8352.49	-181.991	0	15.6348	4.91363	5.64171	0	0	0.237577	243.662	-501.768	11.0205	363.645	0	20.8877	20.4103	66.5789	0
844	0	0	844	1	478.906	226.837	252.069	0	0	111.381	-28.2672	15.6872	329.043	1582.84	8300.05	-15.6872	0	10.3171	4.47971	5.21259	0	0	0.0447742	306.839	-491.027	11.1512	293.806	0	27.0856	26.8789	93.2831	0
845	0	0	845	1	308.524	145.621	162.902	0	0	-1.16989	-11.1285	171.362	290.529	1496.07	8382.57	-171.362	0	9.5849	4.50469	5.63631	0	0	0.160895	289.276	-482.093	18.1644	226.011	0	30.914	30.2496	98.4698	0
846	0	0	846	1	369.154	161.724	207.43	0	0	80.1781	43.9713	165.795	227.052	1614.04	8327.47	-165.795	0	7.3154	5.25453	6.8444	0	0	0.2406	254.599	-492.718	15.1711	220.797	0	41.0755	40.0225	126.311	0
847	0	0	847	1	376.523	187.475	189.047	0	0	26.832	27.6718	201.648	305.296	1567.73	8343.77	-201.648	0	10.0901	4.82229	5.94475	0	0	0.280154	246.501	-488.109	14.6469	214.56	0	30.7669	29.8917	95.3374	0
848	0	0	848	1	402.83	218.652	184.178	0	0	80.8649	-7.54494	207.119	344.938	1613.36	8378.99	-207.119	0	11.4074	4.84946	5.8757	0	0	0.103416	244.784	-486.707	13.5888	245.983	0	27.5726	26.9872	85.5762	0
849	0	0	849	1	414.203	228.527	185.676	0	0	90.8846	61.8349	257.518	396.662	1603.34	8409.27	-257.518	0	13.4067	5.72569	6.60354	0	0	0.307416	231.261	-496.658	13.3783	281.997	0	25.9334	25.3162	80.9608	0
850	0	0	850	1	254.02	126.329	127.691	0	0	85.5003	7.46076	210.783	193.228	1509.06	8363.98	-210.783	0	6.38433	4.93653	5.45798	0	0	0.0454262	260.124	-484.082	22.7442	233.595	0	45.4166	44.6782	140.529	0
851	0	0	851	1	428.126	221.245	206.881	0	0	89.2597	33.693	162.595	348.207	1604.96	8337.75	-162.595	0	11.2086	5.60843	6.41716	0	0	0.188976	282.169	-500.268	12.861	248.504	0	28.2232	27.5394	88.1633	0
852	0	0	852	1	358.173	149.447	208.726	0	0	1.41467	64.1504	133.895	266.141	1593.15	8406.95	-133.895	0	8.56889	4.3078	5.30048	0	0	0.339636	247.575	-486.363	15.2936	219.354	0	32.9529	31.9691	105.015	0
853	0	0	853	1	333.054	156.121	176.932	0	0	-11.73	-39.6048	108.67	220.756	1506.63	8411.04	-108.67	0	7.19272	5.17981	6.50521	0	0	0.145763	264.726	-493.648	16.9657	240.47	0	40.1703	39.2805	130.192	0
854	0	0	854	1	300.207	184.877	115.33	0	0	46.5789	0.165825	432.895	225.857	1448.32	8271.61	-432.895	0	8.78039	4.46061	5.96057	0	0	0.247282	283.904	-483.605	18.7864	232.473	0	40.547	41.3858	163.871	0
855	0	0	855	1	525.895	224.095	301.8	0	0	104.253	10.0128	38.2381	438.694	1589.97	8361.43	-38.2381	0	13.678	5.27052	5.81537	0	0	0.204719	228.811	-497.289	10.19	307.846	0	22.1444	21.7738	76.0818	0
858	0	0	858	1	337.379	166.796	170.582	0	0	6.4968	-37.8616	165.245	278.554	1588.06	8409.3	-165.245	0	9.20506	5.40055	6.29233	0	0	0.130009	182.078	-479.183	16.7294	227.847	0	33.2918	32.4313	104.455	0
859	0	0	859	1	393.938	203.43	190.508	0	0	91.0034	66.5417	340.266	335.461	1503.56	8404.56	-340.266	0	12.0018	4.93022	5.75493	0	0	0.226825	227.899	-493.624	13.9245	265.618	0	29.3403	28.8974	99.7444	0
860	0	0	860	1	382.418	173.226	209.192	0	0	104.752	9.43156	270.12	351	1589.47	8362.01	-270.12	0	12.0075	5.17603	6.88839	0	0	0.168181	276.89	-501.481	14.5752	1	0	28.5751	27.864	89.3743	0
862	0	0	862	1	361.813	169.979	191.833	0	0	118.494	87.3992	267.925	220.411	1575.73	8284.04	-267.925	0	7.49353	4.91727	6.52076	0	0	0.201759	240.706	-484.438	15.4095	200.83	0	42.4343	41.3051	131.62	0
863	0	0	863	1	355.563	197.219	158.344	0	0	92.9513	43.7277	349.356	352.548	1501.61	8327.71	-349.356	0	12.702	4.99976	6.05544	0	0	0.208004	295.811	-502.956	15.6595	277.97	0	28.4477	27.9909	97.4031	0
865	0	0	865	1	383.319	180.557	202.762	0	0	33.201	51.2684	125.48	283.64	1561.36	8419.83	-125.48	0	9.05173	4.88721	5.8913	0	0	0.179254	304.959	-494.361	14.3628	266.251	0	32.0751	31.3161	103.611	0
866	0	0	866	1	348.138	157.369	190.769	0	0	94.7518	13.5055	223.533	261.124	1499.81	8357.93	-223.533	0	8.67649	4.86579	6.50901	0	0	0.0416855	218.806	-488.178	16.0773	235.684	0	35.6656	34.9841	111.858	0
867	0	0	867	1	344.475	171.121	173.354	0	0	107.016	100.035	317.447	263.746	1587.2	8371.07	-317.447	0	9.28651	4.24004	5.45948	0	0	0.115564	348.136	-486.93	15.9785	242.242	0	34.9465	34.2207	114.257	0
868	0	0	868	1	349.795	211.68	138.115	0	0	32.7735	-14.6689	530.165	253.403	1561.79	8386.11	-530.165	0	10.8742	5.08439	6.16512	0	0	0.141514	306.809	-501.681	15.9818	238.159	0	40.6654	41.5743	191.262	0
869	0	0	869	1	367.579	190.837	176.742	0	0	114.761	34.6397	171.259	308.816	1579.46	8336.8	-171.259	0	9.96692	5.00725	5.80738	0	0	0.146102	270.104	-501.285	15.0551	303.945	0	30.4304	29.7294	94.8949	0
870	0	0	870	1	333.49	158.292	175.199	0	0	10.7138	54.9463	279.889	315.737	1583.85	8316.49	-279.889	0	10.97	4.65969	5.30296	0	0	0.303551	228.326	-481.548	16.6238	265.14	0	30.0787	29.032	93.1575	0
871	0	0	871	1	361.278	187.574	173.704	0	0	66.2365	88.1774	202.404	320.887	1627.98	8382.92	-202.404	0	10.5142	4.12603	5.9244	0	0	0.22057	303.734	-498.202	15.2024	322.328	0	28.7651	28.1426	90.1153	0
872	0	0	872	1	551.145	265.395	285.75	0	0	41.1891	22.5575	271.921	591.92	1553.37	8348.88	-271.921	0	20.3724	4.86351	5.86938	0	0	0.345089	199.172	-495.536	9.65928	344.601	0	18.1121	17.6128	57.5911	0
873	0	0	873	1	308.763	189.886	118.878	0	0	52.5159	10.4823	478.157	247.772	1542.04	8360.96	-478.157	0	10.025	4.19745	5.68785	0	0	0.0698662	308.01	-483.659	18.0809	238.1	0	38.3225	38.4245	162.814	0
874	0	0	874	1	239.535	120.053	119.481	0	0	52.4856	-50.7741	462.384	160.912	1542.07	8422.21	-462.384	0	6.4822	4.91963	5.61821	0	0	0.145215	250.684	-478.209	24.3866	1	0	56.9908	57.7019	231.091	0
875	0	0	875	1	371.856	227.31	144.546	0	0	78.7946	17.8675	424.759	357.823	1515.77	8353.57	-424.759	0	13.7234	4.47754	5.60104	0	0	0.170262	335.381	-501.559	14.7452	1	0	27.8171	27.6821	105.38	0
876	0	0	876	1	433.023	215.701	217.322	0	0	43.2495	35.7851	229.506	408.769	1551.31	8335.66	-229.506	0	13.6702	4.93114	5.1211	0	0	0.279428	281.134	-505.95	12.4807	1	0	23.8889	23.2505	74.3479	0
877	0	0	877	1	384.642	179.213	205.43	0	0	32.6105	5.5733	211.575	354.706	1661.61	8365.87	-211.575	0	11.807	4.48527	5.54606	0	0	0.225141	280.815	-482.004	14.2001	277.446	0	26.3575	25.8528	81.9505	0
878	0	0	878	1	350.205	180.46	169.745	0	0	19.8385	81.1206	297.826	267.35	1574.72	8389.98	-297.826	0	9.38264	4.98086	6.43481	0	0	0.261743	293.589	-501.41	15.9824	1	0	35.7679	34.8048	115.07	0
880	0	0	880	1	322.472	180.127	142.345	0	0	21.5158	10.5012	188.202	260.217	1573.04	8360.94	-188.202	0	8.57157	5.04003	5.93521	0	0	0.171868	212.724	-475.571	17.4611	229.532	0	35.324	34.4104	109.249	0
881	0	0	881	1	445.836	231.747	214.089	0	0	104.241	-27.3839	156.912	419.265	1589.98	8398.82	-156.912	0	13.5983	4.17098	5.2917	0	0	0.00612529	326.086	-487.803	12.0208	320.132	0	22.3676	21.9239	71.6358	0
882	0	0	882	1	376.49	196.376	180.115	0	0	36.5832	45.7203	112.648	327.548	1557.98	8325.72	-112.648	0	10.4091	4.48843	6.23261	0	0	0.300962	242.702	-496.391	14.6289	286.946	0	28.5277	27.8714	91.7761	0
883	0	0	883	1	311.427	149.247	162.18	0	0	19.8798	8.97183	73.4619	199.661	1674.34	8362.47	-73.4619	0	6.32656	4.77515	5.72674	0	0	0.235532	261.957	-483.173	18.0574	237.323	0	42.8419	41.8323	139.342	0
884	0	0	884	1	247.67	157.627	90.0435	0	0	41.7554	50.7742	563.096	242.336	1552.8	8320.67	-563.096	0	10.6989	4.18569	5.8953	0	0	0.270549	327.269	-478.028	23.2629	1	0	41.3318	42.2134	216.92	0
885	0	0	885	1	385.698	204.947	180.751	0	0	33.7961	19.2362	209.106	324.371	1560.76	8352.2	-209.106	0	10.7595	4.77288	5.99514	0	0	0.277673	235.108	-485.55	14.26	257.713	0	29.1969	28.4195	90.8035	0
886	0	0	886	1	362.193	139.146	223.047	0	0	19.6476	43.5591	-13.1288	242.636	1574.91	8427.54	13.1288	0	7.56372	4.60659	5.60153	0	0	0.129639	253.694	-480.074	15.2037	228.619	0	35.532	34.7971	123.126	0
888	0	0	888	1	425.305	229.266	196.039	0	0	90.8782	78.0573	326.64	397.107	1603.34	8393.04	-326.64	0	14.0718	3.49536	5.31724	0	0	0.241528	286.411	-490.212	12.5613	304.904	0	23.9663	23.5728	81.1786	0
889	0	0	889	1	279.239	125.814	153.425	0	0	35.756	15.0061	121.109	223.303	1758.12	8356.43	-121.109	0	7.14257	4.36818	5.73814	0	0	0.145378	296.617	-480.137	20.311	1	0	38.2135	37.7863	122.248	0
890	0	0	890	1	462.198	247.168	215.03	0	0	103.392	157.609	438.482	377.976	1590.83	8313.49	-438.482	0	14.7937	4.20109	6.10528	0	0	0.334844	314.271	-500.937	11.6336	285.83	0	26.5708	26.4062	104.317	0
891	0	0	891	1	278.85	155.674	123.176	0	0	-3.26142	40.1916	166.825	214.134	1597.82	8331.25	-166.825	0	7.0029	4.6767	5.18046	0	0	0.320954	234.512	-476.311	20.2973	259.769	0	40.6043	39.3557	125.027	0
892	0	0	892	1	328.016	162.504	165.513	0	0	-3.52835	39.1355	162.125	273.944	1697.75	8431.96	-162.125	0	8.94286	4.68381	5.83624	0	0	0.251648	241.697	-497.02	17.0344	267.093	0	32.7877	31.9949	103.425	0
893	0	0	893	1	349.641	166.286	183.356	0	0	39.2489	66.2785	371.571	276.105	1555.31	8305.16	-371.571	0	10.1768	5.21339	5.65115	0	0	0.299384	312.333	-499.061	15.9306	245.935	0	35.5233	34.8013	121.518	0
894	0	0	894	1	389.774	203.065	186.709	0	0	-9.94523	32.5944	59.9628	318.038	1604.51	8338.85	-59.9628	0	10.0817	5.61462	6.34327	0	0	0.308807	188.212	-483.066	14.2673	1	0	29.7704	28.934	98.8189	0
895	0	0	895	1	388.162	219.927	168.235	0	0	83.7649	4.43582	294.806	316.263	1510.8	8367	-294.806	0	11.021	4.73294	6.00278	0	0	0.0517417	235.238	-491.631	14.1546	1	0	30.2971	29.7502	97.9002	0
896	0	0	896	1	356.591	189.758	166.833	0	0	-4.19435	57.34	145.462	255.049	1598.75	8413.76	-145.462	0	8.26153	5.00251	5.94362	0	0	0.1832	405.087	-504.362	15.5926	1	0	35.4995	34.4044	112.137	0
897	0	0	897	1	367.912	193.315	174.598	0	0	81.2542	15.1331	219.2	341.4	1612.97	8356.31	-219.2	0	11.3234	5.4386	6.67216	0	0	0.164847	233.626	-500.566	15.237	236.196	0	28.9827	28.281	89.2137	0
898	0	0	898	1	364.623	184.232	180.392	0	0	97.8823	56.3791	297.888	370.283	1496.68	8315.06	-297.888	0	12.8582	3.86219	5.841	0	0	0.26396	261.079	-477.668	14.9866	297.187	0	25.677	25.1938	85.2502	0
899	0	0	899	1	501.94	242.03	259.909	0	0	57.5463	23.8694	156.14	523.577	1537.01	8347.57	-156.14	0	16.8784	5.69665	5.51073	0	0	0.272673	246.897	-499.091	10.7298	387.681	0	19.5908	19.2052	63.5356	0
900	0	0	900	1	354.17	189.884	164.286	0	0	67.494	32.3052	167.136	293.289	1527.07	8339.14	-167.136	0	9.47616	5.08014	4.91583	0	0	0.207581	330.037	-499.93	15.5582	288.928	0	30.9297	30.437	98.2761	0
901	0	0	901	1	396.229	206.797	189.432	0	0	45.5094	19.5002	354.755	339.193	1449.39	8351.94	-354.755	0	12.3603	5.20999	6.26903	0	0	0.168092	264.486	-500.165	13.9402	262.48	0	29.2528	29.1231	102.477	0
902	0	0	902	1	459.304	228.223	231.082	0	0	94.2983	33.9737	248.698	466.97	1500.26	8337.47	-248.698	0	15.7175	4.31316	5.87288	0	0	0.31954	305.02	-499.114	11.707	361.165	0	21.3681	20.9421	72.8672	0
903	0	0	903	1	338.772	197.028	141.744	0	0	-15.1331	53.2616	294.839	280.645	1510.03	8318.18	-294.839	0	9.92624	4.61228	5.28796	0	0	0.230866	276.803	-492.012	16.3238	248.249	0	33.0229	32.0456	105.049	0
904	0	0	904	1	357.154	162.737	194.417	0	0	21.5284	3.05824	110.651	286.047	1672.69	8368.38	-110.651	0	9.16225	5.39725	6.3689	0	0	0.234188	241.003	-501.672	15.701	245.088	0	32.4224	31.7233	103.746	0
905	0	0	905	1	275.93	150.413	125.517	0	0	44.6171	-12.3773	379.817	279.365	1549.94	8284.16	-379.817	0	10.4178	4.36567	5.46348	0	0	0.101431	326.439	-486.681	20.5195	240.888	0	33.6795	33.3571	119.188	0
906	0	0	906	1	323.014	208.037	114.977	0	0	53.9754	23.7274	596.44	358.433	1440.92	8347.71	-596.44	0	16.3882	3.89521	5.93255	0	0	0.0896329	208.077	-478.476	17.1599	271.702	0	29.076	31.0522	167.299	0
909	0	0	909	1	513.026	255.333	257.694	0	0	38.1369	40.3478	170.206	482.209	1556.42	8331.09	-170.206	0	15.6501	5.07232	5.66803	0	0	0.415913	269	-505.741	10.4394	345.884	0	20.8829	20.3499	66.5928	0
910	0	0	910	1	258.368	124.555	133.812	0	0	127.3	58.8101	257.427	171.53	1666.58	8412.29	-257.427	0	5.79264	5.11845	5.76485	0	0	0.150836	247.085	-475.336	22.458	181.434	0	51.8293	51.018	158.722	0
912	0	0	912	1	504.168	281.003	223.165	0	0	17.3428	54.7916	308.541	508.144	1577.22	8316.65	-308.541	0	17.9811	4.26233	6.1463	0	0	0.400437	236.346	-505.394	10.5977	366.264	0	20.4624	19.8003	67.0713	0
913	0	0	913	1	393.113	192.906	200.206	0	0	14.7314	5.36517	35.9929	338.643	1579.83	8366.08	-35.993	0	10.6689	4.66641	5.67805	0	0	0.162318	323.4	-503.642	13.9078	1	0	27.0003	26.4307	91.5023	0
915	0	0	915	1	281.32	119.107	162.213	0	0	100.195	-13.699	247.805	195.629	1494.37	8385.14	-247.805	0	6.62355	4.7489	5.96489	0	0	0.0606866	192.919	-474.888	20.3094	203.658	0	45.3035	44.5564	141.64	0
916	0	0	916	1	378.591	203.995	174.596	0	0	82.941	-26.1555	268.341	351.5	1611.28	8397.6	-268.341	0	12.1019	4.5057	6.4341	0	0	0.12445	225.799	-492.747	14.5671	271.624	0	27.3801	26.8851	86.7247	0
917	0	0	917	1	584.188	255.072	329.117	0	0	54.1738	22.7865	170.593	683.362	1540.39	8348.65	-170.593	0	22.171	4.25219	5.35978	0	0	0.329057	181.188	-484.682	9.00283	1	0	15.3987	15.0344	50.1947	0
919	0	0	919	1	298.257	159.201	139.056	0	0	127.767	20.6705	589.808	228.195	1466.79	8350.77	-589.808	0	10.2955	4.62721	5.88815	0	0	0.263573	278.36	-498.33	18.9553	260.157	0	44.5511	47.1304	251.116	0
920	0	0	920	1	427.625	202.543	225.082	0	0	-3.33344	76.1061	193.004	382.445	1498.23	8394.99	-193.004	0	12.6363	4.78418	6.64989	0	0	0.442604	246.087	-500.144	12.7948	297.227	0	25.5261	24.803	81.5177	0
921	0	0	921	1	357.95	192.093	165.857	0	0	94.0273	36.4149	147.346	280.893	1600.19	8434.69	-147.346	0	8.98447	4.93453	5.47814	0	0	0.0740751	303.05	-498.392	15.4429	250.972	0	32.1821	31.4711	102.639	0
922	0	0	922	1	390.971	204.108	186.863	0	0	3.64906	24.5423	193.644	338.499	1590.91	8346.9	-193.644	0	11.2051	5.13237	5.81298	0	0	0.16811	301.779	-509.915	14.0787	283.531	0	28.2829	27.381	87.4312	0
923	0	0	923	1	323.598	177.759	145.839	0	0	139.447	57.3105	489.969	245.278	1455.11	8214.47	-489.969	0	9.96154	3.83772	5.27604	0	0	0.148902	274.215	-479.712	17.0014	258.662	0	37.4486	38.7965	172.881	0
924	0	0	924	1	304.859	147.908	156.95	0	0	3.87178	46.203	144.505	277.881	1491.03	8325.24	-144.505	0	8.98634	4.01022	6.18104	0	0	0.2501	231.638	-481.46	18.3826	255.899	0	32.2398	31.532	103.491	0
925	0	0	925	1	373.65	204.028	169.622	0	0	63.8071	42.6344	300.278	378.355	1530.75	8328.81	-300.278	0	13.2084	4.53268	5.84634	0	0	0.287635	305.198	-479.977	14.7094	1	0	25.9865	25.3704	84.4084	0
926	0	0	926	1	320.335	160.317	160.019	0	0	17.8	35.1672	89.7075	279.065	1576.76	8336.27	-89.7075	0	8.85002	5.05364	6.15277	0	0	0.225416	245.892	-487.758	17.6365	237.473	0	32.9774	32.1745	107.012	0
927	0	0	927	1	342.987	177.729	165.259	0	0	103.939	13.2591	116.305	244.637	1689.94	8358.18	-116.305	0	7.76521	4.97604	6.0662	0	0	0.0876723	235.307	-480.617	16.3006	244.699	0	36.6845	36.0105	116.446	0
928	0	0	928	1	388.85	211.171	177.678	0	0	24.7686	34.4312	251.654	359.415	1569.79	8337.01	-251.654	0	12.2303	4.61707	6.28383	0	0	0.280001	273.63	-496.581	14.1426	274.939	0	27.1203	26.2399	84.5831	0
929	0	0	929	1	403.682	198.047	205.634	0	0	125.079	-18.6632	248.625	438.764	1569.14	8390.1	-248.625	0	14.8716	3.98968	5.61659	0	0	0.0813432	285.127	-487.71	13.4005	302.915	0	22.0457	21.5927	69.8535	0
931	0	0	931	1	314.382	188.368	126.014	0	0	-6.52465	9.2615	314.255	313.763	1601.08	8362.18	-314.255	0	11.2602	4.67248	5.2104	0	0	0.204746	252.925	-483.814	17.7403	248.469	0	30.2945	29.4588	96.5257	0
932	0	0	932	1	353.033	161.766	191.267	0	0	56.3124	-64.9728	69.3457	278.288	1538.25	8237.09	-69.3457	0	8.92792	4.32613	5.7421	0	0	0.162064	342.264	-492.094	15.6093	257.463	0	31.4938	31.3504	105.068	0
933	0	0	933	1	374.898	190.943	183.956	0	0	67.7949	53.1623	220.871	382.63	1526.77	8318.28	-220.871	0	12.6728	4.88474	5.59608	0	0	0.264584	312.823	-509.13	14.6795	340.894	0	25.4033	24.8097	79.6893	0
934	0	0	934	1	507.528	252.417	255.11	0	0	86.1044	15.0619	309.566	465.162	1508.46	8356.38	-309.566	0	16.3476	4.39243	5.94665	0	0	0.12932	300.612	-509.427	10.5207	344.585	0	21.8023	21.4124	72.425	0
935	0	0	935	1	332.571	152.255	180.316	0	0	5.68883	-12.9621	171.064	308.619	1588.87	8384.4	-171.064	0	10.1663	5.15363	6.25175	0	0	0.191212	262.775	-492.92	16.9444	257.589	0	30.5125	29.6698	95.3467	0
936	0	0	936	1	353.855	173.642	180.213	0	0	67.9637	48.8512	-61.6896	295.282	1626.26	8422.25	61.6896	0	9.17419	4.61637	5.33588	0	0	0.128689	212.513	-472.948	15.562	238.065	0	29.8011	29.2545	105.923	0
937	0	0	937	1	301.459	103.209	198.25	0	0	64.6184	48.2822	20.9343	278.143	1629.6	8323.16	-20.9343	0	8.62633	4.75833	6.07885	0	0	0.143863	242.709	-478.703	18.8015	1	0	32.6011	32.013	109.611	0
938	0	0	938	1	306.458	131.125	175.333	0	0	25.2471	-1.94864	79.9492	200.687	1569.31	8373.39	-79.9492	0	6.37529	4.51766	5.98148	0	0	0.144016	246.493	-477.252	18.3738	199.191	0	42.8424	42.0026	139.155	0
939	0	0	939	1	334.424	172.742	161.682	0	0	72.6844	87.5646	279.94	212.869	1521.88	8383.54	-279.94	0	7.31479	5.47937	6.29671	0	0	0.140861	322.517	-507.346	16.9133	1	0	44.2177	43.2803	139.082	0
940	0	0	940	1	392.74	211.479	181.26	0	0	84.113	6.53812	342.514	366.431	1510.45	8364.9	-342.514	0	13.1918	4.70394	5.56819	0	0	0.136126	264.751	-498.335	13.9142	345.576	0	26.9185	26.5537	91.0722	0
941	0	0	941	1	416.174	203.623	212.551	0	0	50.9335	9.19439	193.177	411.273	1543.63	8362.25	-193.177	0	13.5123	4.67303	5.36424	0	0	0.15423	245.787	-496.853	13.0291	340.581	0	23.3792	22.8805	74.0345	0
942	0	0	942	1	395.819	192.322	203.497	0	0	38.4345	14.7455	197.5	328.838	1556.13	8356.7	-197.5	0	10.8395	5.00759	5.57662	0	0	0.212872	225.297	-484.151	13.8401	273.004	0	28.6742	27.9999	89.4544	0
943	0	0	943	1	367.429	212.545	154.884	0	0	80.672	35.6454	471.184	353.479	1513.89	8335.79	-471.184	0	14.1279	3.70705	6.05936	0	0	0.161462	281.943	-494.73	14.8575	318.092	0	27.6849	27.7284	119.127	0
944	0	0	944	1	330.533	173.07	157.463	0	0	56.6136	25.6737	346.634	338.129	1537.95	8345.77	-346.634	0	12.2207	4.614	4.88166	0	0	0.13448	199.705	-472.859	16.7026	223.987	0	28.5581	28.0387	95.1644	0
945	0	0	945	1	306.505	162.197	144.308	0	0	-27.2767	40.0269	211.476	209.42	1522.18	8331.41	-211.476	0	7.05174	4.21804	5.98707	0	0	0.148053	326.29	-505.494	18.2928	255.742	0	41.678	40.3447	129.447	0
946	0	0	946	1	376.56	175.371	201.189	0	0	33.2954	-20.8183	117.023	244.307	1561.26	8292.6	-117.023	0	7.86108	4.55541	5.20061	0	0	0.143361	253.934	-488.794	14.5003	242.053	0	35.4558	34.9475	113.872	0
947	0	0	947	1	253.18	134.649	118.531	0	0	67.4984	44.0772	217.137	138.392	1626.72	8427.02	-217.137	0	4.57673	4.26454	5.16034	0	0	0.0330021	246.055	-477.499	22.5017	196.387	0	59.4048	58.1628	182.136	0
948	0	0	948	1	288.266	151.193	137.073	0	0	44.674	34.7898	215.769	243.439	1549.89	8336.65	-215.769	0	8.07549	5.03464	5.51742	0	0	0.23579	260.129	-480.083	19.7269	228.4	0	37.4444	36.5266	115.096	0
949	0	0	949	1	465.988	282.591	183.397	0	0	32.3214	-25.1065	358.982	449.542	1562.24	8396.55	-358.982	0	16.5831	4.17892	5.09702	0	0	0.243687	240.516	-490.836	11.4435	290.307	0	22.2001	21.935	76.4329	0
950	0	0	950	1	338.946	178.104	160.842	0	0	66.3922	23.3691	320.884	284.07	1528.17	8348.07	-320.884	0	10.0716	4.90846	5.97486	0	0	0.184921	283.387	-483.809	16.4898	223.569	0	33.7982	33.1217	111.09	0
951	0	0	951	1	346.951	161.449	185.502	0	0	70.3877	-18.1785	123.028	231.213	1623.83	8389.62	-123.028	0	7.41233	4.46439	5.00992	0	0	0.0355632	266.539	-481.481	15.8236	221.622	0	36.7045	36.0209	117.127	0
952	0	0	952	1	292.52	107.431	185.089	0	0	34.0245	-36.2789	-94.5606	189.341	1560.54	8407.72	94.5606	0	6.05041	4.97746	5.4526	0	0	0.0990652	264.332	-471.952	19.3716	1	0	43.6296	43.2483	161.07	0
953	0	0	953	1	383.863	189.158	194.706	0	0	58.4161	5.05658	208.038	289.926	1635.8	8366.38	-208.038	0	9.59422	4.96556	4.63818	0	0	0.205886	206.075	-472.813	14.1777	250.211	0	31.0943	30.5043	95.5764	0
955	0	0	955	1	361.99	174.184	187.806	0	0	32.7241	-15.4114	143.044	342.956	1561.84	8386.85	-143.044	0	11.1174	5.40593	5.1851	0	0	0.176007	237.939	-486.504	15.2823	261.417	0	27.0613	26.5292	87.1943	0
956	0	0	956	1	373.862	197.313	176.549	0	0	91.7681	20.9763	227.452	334.15	1602.45	8350.46	-227.452	0	11.1192	4.27445	5.44974	0	0	0.0488518	282.375	-491.888	14.6031	277.405	0	27.9117	27.1871	86.1775	0
957	0	0	957	1	363.587	231.125	132.462	0	0	90.0193	67.8583	334.248	358.517	1504.54	8403.24	-334.248	0	12.7726	4.35558	5.51511	0	0	0.305139	237.378	-486.476	15.082	287.767	0	26.9873	26.5768	92.0372	0
959	0	0	959	1	416.492	224.881	191.611	0	0	65.9347	46.0181	270.344	464.897	1528.63	8325.42	-270.344	0	15.8941	4.00999	5.64976	0	0	0.194173	289.618	-497.094	12.9581	344.727	0	21.3049	20.7671	68.4385	0
960	0	0	960	1	399.934	209.271	190.663	0	0	124.889	43.3321	153.962	357.1	1569.33	8328.11	-153.962	0	11.4372	4.30078	5.62977	0	0	0.254374	320.259	-492.782	13.5871	299.692	0	26.1761	25.6043	82.9771	0
961	0	0	961	1	351.066	190.21	160.856	0	0	69.0577	8.71135	325.813	299.82	1625.16	8362.73	-325.813	0	10.6811	4.31002	5.2011	0	0	0.128538	282.054	-496.201	15.6207	274.98	0	31.1198	30.6876	101.65	0
962	0	0	962	1	381.352	194.13	187.222	0	0	106.681	41.9929	313.33	280.012	1587.54	8329.45	-313.33	0	9.83076	4.87996	5.0544	0	0	0.0965822	293.542	-500.405	14.3288	1	0	33.8795	33.0132	106.908	0
963	0	0	963	1	333.422	164.509	168.913	0	0	36.9209	40.302	79.3222	218.485	1657.3	8331.14	-79.3222	0	6.88149	4.51208	6.0599	0	0	0.257907	250.472	-482.605	16.7257	1	0	40.0435	39.0882	128.799	0
964	0	0	964	1	337.036	178.907	158.129	0	0	65.46	21.9837	330.801	270.455	1628.76	8349.46	-330.801	0	9.65776	4.89651	5.28375	0	0	0.0567409	280.481	-479.202	16.4722	234.728	0	34.9527	34.4031	113.075	0
966	0	0	966	1	368.645	186.527	182.118	0	0	89.2164	60.1433	245.55	245.929	1605	8410.96	-245.55	0	8.2498	5.21656	6.15841	0	0	0.198813	268.948	-494.004	15.0923	219.292	0	38.1016	37.1893	117.522	0
967	0	0	967	1	355.145	189.533	165.611	0	0	46.1593	26.2226	357.395	359.385	1548.4	8345.22	-357.395	0	13.1116	4.4264	5.4495	0	0	0.170738	266.002	-496.319	15.4821	349.809	0	27.2575	26.7432	93.3755	0
968	0	0	968	1	449.568	228.982	220.586	0	0	42.3198	71.7682	88.1996	439.397	1552.24	8399.33	-88.1996	0	13.8283	4.953	5.11829	0	0	0.33371	233.807	-496.168	11.9832	333.813	0	21.684	21.2205	73.3705	0
970	0	0	970	1	291.444	165.452	125.992	0	0	42.691	64.6574	244.575	223.922	1551.87	8306.78	-244.575	0	7.54635	4.67247	5.88365	0	0	0.174377	304.024	-495.861	19.4693	280.866	0	40.5306	39.4252	124.94	0
971	0	0	971	1	293.74	169.239	124.501	0	0	100.453	10.8169	369.422	299.128	1494.11	8360.62	-369.422	0	10.963	4.6574	5.30351	0	0	0.0516962	230.926	-478.214	19.1631	258.865	0	31.949	31.6672	111.303	0
972	0	0	972	1	339.159	139.028	200.131	0	0	70.0152	1.20312	153.051	274.351	1624.2	8370.24	-153.051	0	8.85198	4.70663	5.37885	0	0	0.106149	205.947	-474.319	16.3372	1	0	32.5842	31.9716	102.288	0
973	0	0	973	1	262.379	122.692	139.687	0	0	71.3244	-6.14704	133.421	138.049	1722.56	8377.59	-133.421	0	4.42894	4.91954	5.61289	0	0	0.0972808	238.275	-475.547	21.9541	1	0	59.9498	59.1734	187.877	0
974	0	0	974	1	278.939	164.235	114.704	0	0	115.253	35.6004	538.155	265.857	1479.31	8335.84	-538.155	0	11.3399	4.36248	5.94005	0	0	0.0639174	215.817	-471.611	20.3814	197.339	0	37.6037	38.4105	187.766	0
975	0	0	975	1	386.424	206.274	180.15	0	0	85.7794	32.8687	200.037	285.805	1608.44	8338.57	-200.037	0	9.35965	4.95599	5.43966	0	0	0.180802	224.524	-486.4	14.186	252.54	0	32.3849	31.5646	99.3537	0
977	0	0	977	1	318.411	167.969	150.442	0	0	79.6858	40.3564	217.857	299.232	1714.19	8430.74	-217.857	0	9.89123	4.67025	5.1992	0	0	0.284766	247.655	-481.305	17.4867	1	0	30.2977	29.9277	94.7282	0
978	0	0	978	1	309.941	143.726	166.216	0	0	58.0037	19.0756	382.622	188.391	1536.56	8352.37	-382.622	0	6.99618	4.32162	6.20105	0	0	0.0960138	270.804	-484.477	18.1318	190.255	0	47.8759	47.3779	193.476	0
979	0	0	979	1	350.252	218.093	132.16	0	0	8.80564	15.7874	371.7	289.761	1486.09	8355.65	-371.7	0	10.7828	4.73749	5.70611	0	0	0.139975	231.066	-484.718	15.8208	253.916	0	32.9528	32.5005	115.967	0
980	0	0	980	1	358.297	201.185	157.111	0	0	32.9058	-17.09	250.405	355.956	1561.65	8388.53	-250.405	0	12.1725	5.12852	6.00467	0	0	0.0538266	285.971	-502.818	15.5416	270.808	0	27.3626	26.6963	85.2621	0
981	0	0	981	1	272.588	124.499	148.089	0	0	97.5044	-31.2555	-18.6837	178.586	1596.72	8402.7	18.6837	0	5.60195	4.65782	5.01529	0	0	0.0716121	257.946	-472.596	20.7759	229.691	0	45.1112	44.5521	158.371	0
982	0	0	982	1	270.039	134.441	135.598	0	0	115.074	-14.0617	223.951	191.947	1579.15	8385.5	-223.951	0	6.40485	4.92253	5.92824	0	0	0.142444	274.913	-467.067	21.3278	169.881	0	46.3397	45.3343	141.526	0
984	0	0	984	1	389.046	195.038	194.008	0	0	24.3647	43.4792	259.496	389.982	1570.2	8327.96	-259.496	0	13.3302	4.13335	5.49727	0	0	0.244617	273.238	-491.648	13.9618	1	0	24.6545	23.8435	77.207	0
985	0	0	985	1	414.57	215.227	199.342	0	0	79.9775	-5.80747	195.197	392.655	1614.24	8377.25	-195.197	0	12.9042	4.64855	5.35632	0	0	0.054318	364.356	-506.308	13.0801	344.894	0	24.2499	23.7479	75.8947	0
986	0	0	986	1	390.465	203.993	186.472	0	0	28.9998	-78.1342	-3.60273	263.782	1565.56	8449.57	3.60273	0	8.4657	4.63054	5.14372	0	0	0.143648	283.492	-487.242	13.9377	1	0	31.616	31.3507	111.043	0
987	0	0	987	1	304.534	167.268	137.266	0	0	215.016	-13.3858	450.143	189.655	1479.2	8384.83	-450.143	0	7.52858	4.64448	5.62873	0	0	0.171262	300.944	-478.479	18.4658	225.522	0	48.294	48.3559	191.88	0
989	0	0	989	1	302.257	160.365	141.892	0	0	34.8521	81.334	335.022	315.455	1559.71	8290.11	-335.022	0	11.33	4.36347	5.53516	0	0	0.312513	210.062	-469.553	18.5308	221.604	0	30.2989	29.5974	101.232	0
990	0	0	990	1	496.034	246.294	249.74	0	0	98.6928	80.9815	255.833	484.415	1595.53	8390.12	-255.833	0	16.3444	4.44487	5.86188	0	0	0.385649	281.643	-510.975	10.7833	344.85	0	20.9485	20.4347	66.2742	0
991	0	0	991	1	371.42	209.866	161.554	0	0	40.2004	15.7723	253.213	366.557	1554.36	8355.67	-253.213	0	12.474	4.59923	5.08571	0	0	0.157156	272.685	-488.813	14.7118	323.337	0	25.9794	25.3177	80.787	0
992	0	0	992	1	321.057	165.588	155.47	0	0	-4.57438	12.822	92.4628	267.569	1499.47	8458.28	-92.4629	0	8.56318	4.81064	5.97427	0	0	0.193941	284.765	-495.719	17.5034	230.711	0	33.2544	32.513	109.901	0
994	0	0	994	1	285.09	161.425	123.665	0	0	44.2622	23.4291	294.059	194.547	1550.3	8348.01	-294.059	0	6.79305	4.70179	5.89649	0	0	0.174982	245.751	-482.66	19.9742	193.148	0	46.3514	45.2125	146.96	0
995	0	0	995	1	453.839	252.459	201.38	0	0	62.5209	89.7612	409.003	394.905	1631.7	8381.34	-409.003	0	14.9562	4.55172	5.66043	0	0	0.396878	309.677	-515.405	11.869	308.496	0	25.5939	25.6216	94.3424	0
996	0	0	996	1	377.652	214.657	162.995	0	0	60.7422	73.9892	288.871	365.385	1533.82	8397.11	-288.871	0	12.6484	4.14776	5.76361	0	0	0.266198	239.262	-482.489	14.4607	273.604	0	26.1729	25.5987	85.3725	0
997	0	0	997	1	468.416	259.763	208.654	0	0	32.1875	-12.1119	228.445	380.863	1562.37	8383.55	-228.445	0	12.8398	4.45153	5.52028	0	0	0.104385	226.063	-485.891	11.4454	287.877	0	24.9626	24.3427	78.206	0
998	0	0	998	1	369.234	195.966	173.268	0	0	95.9631	109.292	409.573	328.626	1498.6	8262.15	-409.573	0	12.4313	4.90966	6.29954	0	0	0.343697	350.519	-509.45	15.0324	1	0	30.4368	30.509	115.485	0
999	0	0	999	1	288.265	150.362	137.903	0	0	84.4821	41.4421	183.374	202.789	1510.08	8429.66	-183.374	0	6.58309	4.82813	5.4839	0	0	0.0967892	239.313	-477.414	19.6635	206	0	43.1504	42.5661	148.543	0
1000	0	0	1000	1	450.111	252.366	197.745	0	0	89.831	39.6283	307.58	445.597	1504.73	8331.81	-307.58	0	15.5981	4.43253	5.54033	0	0	0.137245	334.894	-521.8	11.9509	359.752	0	22.5156	22.0743	74.1627	0
1001	0	0	1001	1	430.135	212.958	217.177	0	0	73.4091	12.1245	290.402	390.251	1521.15	8359.32	-290.402	0	13.557	4.54183	5.75499	0	0	0.182983	270.603	-494.392	12.592	264.582	0	25.1231	24.6176	81.0125	0
1002	0	0	1002	1	551.1	257.304	293.796	0	0	6.62114	84.4573	152.942	519.296	1587.94	8386.64	-152.942	0	16.8085	4.80234	5.91257	0	0	0.456926	251.223	-512.215	9.65815	377.223	0	19.5592	18.9668	62.9211	0
1004	0	0	1004	1	374.836	196.577	178.259	0	0	96.6138	75.1837	244.897	302.655	1597.61	8395.92	-244.897	0	10.141	4.36843	5.27573	0	0	0.23972	193.066	-466.398	14.5536	241.484	0	30.433	29.6924	94.4807	0
1005	0	0	1005	1	314.499	183.375	131.124	0	0	-10.3503	9.21178	335.061	247.133	1505.25	8362.23	-335.061	0	9.01014	5.11107	5.96192	0	0	0.201651	255.207	-493.075	17.9832	216.341	0	38.2559	37.3897	127.031	0
1006	0	0	1006	1	262.095	130.714	131.381	0	0	83.9981	31.3146	355.619	240.178	1510.56	8340.13	-355.619	0	8.70552	4.65679	5.63962	0	0	0.215375	189.036	-467.371	21.9014	239.004	0	38.833	38.2288	133.348	0
1007	0	0	1007	1	314.755	185.454	129.301	0	0	-8.07992	-28.5227	450.211	266.809	1502.98	8399.96	-450.211	0	10.7284	4.61114	6.16217	0	0	0.261584	320.178	-484.956	17.8858	223.059	0	35.8799	35.86	144.128	0
1010	0	0	1010	1	472.029	237.319	234.71	0	0	43.3569	9.77658	127.77	450.199	1551.2	8361.66	-127.77	0	14.4251	5.13673	6.38296	0	0	0.247968	279.111	-508.572	11.4964	378.318	0	22.1725	21.7133	71.9349	0
1011	0	0	1011	1	489.85	296.413	193.437	0	0	75.2496	82.5556	316.309	549.591	1519.31	8288.88	-316.309	0	19.3619	4.05752	5.85213	0	0	0.453755	245.058	-502.093	10.8898	394.659	0	18.9443	18.6126	63.9401	0
1012	0	0	1012	1	321.993	180.719	141.273	0	0	42.1473	5.61596	250.497	315.757	1552.41	8365.82	-250.497	0	10.7382	4.62451	5.24881	0	0	0.0897555	200.409	-478.76	17.2693	233.261	0	29.4861	28.7922	91.5039	0
1014	0	0	1014	1	379.603	140.952	238.651	0	0	14.6435	15.2636	86.5986	368.662	1579.92	8356.18	-86.5986	0	11.7212	4.21196	5.76552	0	0	0.0821365	202.249	-478.472	14.3902	284.454	0	25.1664	24.519	82.317	0
1015	0	0	1015	1	394.405	187.553	206.852	0	0	9.02901	52.3968	156.643	337.492	1485.87	8319.04	-156.643	0	10.9462	5.02245	5.46108	0	0	0.183428	193.281	-475.093	13.882	248.278	0	27.6758	27.1399	89.2867	0
1016	0	0	1016	1	263.036	123.435	139.601	0	0	32.1285	67.4788	147.48	169.778	1562.43	8403.62	-147.48	0	5.45622	4.59203	5.31946	0	0	0.162532	205.244	-464.914	21.7004	207.666	0	49.5068	48.4196	156.149	0
1017	0	0	1017	1	443.07	229.025	214.044	0	0	11.1726	29.3319	175.341	435.927	1583.39	8342.11	-175.341	0	14.2728	5.25589	5.4197	0	0	0.297727	306.418	-504.447	12.2397	303.003	0	22.6739	21.9957	71.3739	0
1018	0	0	1018	1	297.273	128.611	168.662	0	0	88.7458	-14.6995	152.126	287.653	1605.47	8386.14	-152.126	0	9.29287	5.07188	5.98281	0	0	0.0594803	190.096	-472.019	19.1643	243.561	0	32.0587	31.4104	100.797	0
1019	0	0	1019	1	398.606	240.579	158.027	0	0	97.3452	-0.21953	337.706	424.684	1497.21	8371.66	-337.706	0	15.2382	4.91074	6.46495	0	0	0.20321	278.557	-491.495	13.8265	1	0	24.1897	23.8906	82.7587	0
1020	0	0	1020	1	407.217	204.187	203.031	0	0	-19.6991	-30.141	115.527	374.825	1514.6	8401.58	-115.527	0	12.2357	4.25978	5.66265	0	0	0.178281	238.029	-476.492	13.3189	318.469	0	24.4553	23.8364	80.0842	0
1021	0	0	1021	1	262.444	116.995	145.449	0	0	-6.48171	4.75596	139.479	185.572	1601.04	8366.68	-139.479	0	6.03802	4.90465	5.80977	0	0	0.131675	222.474	-476.889	21.999	1	0	46.6305	45.3913	145.095	0
1022	0	0	1022	1	404.632	226.428	178.204	0	0	34.599	19.6795	154.708	336.459	1559.96	8351.76	-154.708	0	10.8836	5.2706	6.38932	0	0	0.270217	294.12	-505.72	13.6421	319.729	0	28.6141	27.9545	90.4659	0
1024	0	0	1024	1	345.021	173.877	171.145	0	0	55.2297	8.86301	115.886	229.931	1638.99	8362.58	-115.886	0	7.32887	4.81756	5.53666	0	0	0.198468	343.861	-496.947	16.076	267.495	0	37.9731	37.2721	120.863	0
1025	0	0	1025	1	519.35	260.996	258.353	0	0	90.3502	45.0153	213.581	466.397	1504.21	8326.42	-213.581	0	15.363	4.70091	6.21778	0	0	0.230656	355.111	-523.502	10.3089	1	0	21.6303	21.1472	68.9942	0
1026	0	0	1026	1	347.748	178.246	169.502	0	0	160.348	15.9558	329.767	301.041	1533.87	8355.48	-329.767	0	10.7294	4.63244	5.17418	0	0	0.145447	250.115	-483.135	15.8417	248.704	0	31.4888	30.937	103.258	0
1027	0	0	1027	1	358.034	190.994	167.04	0	0	52.392	15.5447	356.056	281.306	1542.17	8355.9	-356.056	0	10.2533	4.56685	6.05394	0	0	0.0974898	226.387	-485.443	15.4583	254.117	0	33.9101	33.3472	117.331	0
1029	0	0	1029	1	276.859	153.688	123.172	0	0	26.1532	-11.7762	192.382	168.931	1568.41	8383.22	-192.382	0	5.59187	4.74334	5.81882	0	0	0.10016	266.941	-474.635	20.6454	190.351	0	50.9507	49.7718	156.692	0
1030	0	0	1030	1	376.702	207.684	169.018	0	0	42.1476	-3.52076	224.469	332.29	1552.41	8374.96	-224.469	0	11.1392	4.58722	6.19911	0	0	0.178244	318.36	-499.91	14.6328	290.661	0	28.5192	27.8731	94.1053	0
1031	0	0	1031	1	226.012	119.436	106.576	0	0	4.22732	-21.6563	69.3214	136.873	1490.67	8393.1	-69.3214	0	4.37519	4.85287	5.91975	0	0	0.165384	219.242	-461.667	26.176	194.989	0	60.2785	59.2924	200.169	0
1033	0	0	1033	1	317.756	145.467	172.289	0	0	111.074	2.27719	-121.46	207.274	1682.81	8369.16	121.46	0	6.56622	4.80785	5.08802	0	0	0.0938619	249.9	-470.699	17.5347	232.115	0	40.3672	39.5673	152.45	0
1034	0	0	1034	1	285.912	156.445	129.467	0	0	6.75827	-8.93076	284.787	267.263	1488.14	8280.71	-284.787	0	9.3899	4.44725	5.32124	0	0	0.105821	260.65	-492.008	19.7018	263.296	0	33.8659	33.3879	108.626	0
1035	0	0	1035	1	384.673	217.955	166.718	0	0	72.7908	31.7674	308.877	402.554	1521.77	8339.67	-308.877	0	14.1333	4.58542	5.80008	0	0	0.280945	218.121	-491.337	14.2472	304.789	0	24.7347	24.2094	81.142	0
1037	0	0	1037	1	361.112	154.104	207.009	0	0	53.2748	-14.338	148.14	241.252	1640.95	8385.78	-148.14	0	7.8081	4.48674	6.1884	0	0	0.0522107	256.977	-482.044	15.3155	229.245	0	36.7484	36.059	115.1	0
1038	0	0	1038	1	224.609	112.051	112.558	0	0	87.5924	9.5119	207.38	132.267	1407.31	8361.93	-207.38	0	4.36026	4.68398	5.91812	0	0	0.090928	216.304	-474.558	26.288	196.867	0	63.3691	62.988	200.222	0
1039	0	0	1039	1	370.911	206.07	164.841	0	0	63.7843	-10.4631	184.441	196.378	1630.44	8282.24	-184.441	0	6.43683	5.56825	6.06022	0	0	0.189668	364.314	-510.729	15.0328	269.608	0	46.1425	45.2162	140.518	0
1040	0	0	1040	1	416.81	228.971	187.839	0	0	140.402	30.3931	363.203	332.499	1653.48	8341.05	-363.203	0	12.104	4.33095	6.00749	0	0	0.0384231	264.816	-487.087	13.0303	274.327	0	29.1669	28.9286	101.372	0
1041	0	0	1041	1	312.564	163.024	149.54	0	0	34.9198	-17.141	223.962	202.943	1559.64	8388.58	-223.962	0	6.82715	5.3472	5.32321	0	0	0.0921849	275.362	-491.285	18.0292	235.875	0	43.8382	42.8753	133.914	0
1042	0	0	1042	1	327.512	130.426	197.086	0	0	10.7334	-43.3757	-64.7858	304.473	1583.83	8315.16	64.7858	0	9.73402	4.72788	5.05928	0	0	0.270851	290.694	-472.381	16.9308	223.803	0	28.5726	28.5126	101.936	0
1046	0	0	1046	1	294.841	117.182	177.659	0	0	85.0521	16.9638	-44.1612	242.096	1609.17	8354.48	44.1612	0	7.53053	4.55932	4.60964	0	0	0.0308476	265.607	-483.834	18.8951	279.587	0	34.2856	34.1171	122.515	0
1047	0	0	1047	1	362.488	203.725	158.764	0	0	71.1581	11.1654	385.314	333.221	1623.06	8360.28	-385.314	0	12.3898	4.3003	5.80063	0	0	0.166208	331.395	-478.014	15.1625	266.992	0	29.1194	28.9546	104.052	0
1048	0	0	1048	1	247.294	148.971	98.3229	0	0	-5.26185	56.0755	427.918	161.775	1500.16	8315.37	-427.918	0	6.3175	4.51466	5.33858	0	0	0.133704	295.115	-472.733	23.2634	231.908	0	55.0247	54.3108	209.105	0
1049	0	0	1049	1	253.108	129.847	123.26	0	0	39.1898	85.5677	442.054	184.208	1555.37	8385.53	-442.054	0	7.21118	4.22385	5.11435	0	0	0.152818	242.269	-470.158	22.4804	185.882	0	48.6641	48.4233	190.4	0
1052	0	0	1052	1	295.956	155.034	140.921	0	0	69.1827	4.01417	147.875	191.931	1724.7	8367.43	-147.875	0	6.17839	4.09187	5.31145	0	0	0.11304	275.398	-479.271	18.853	240.54	0	43.152	42.6708	135.256	0
1055	0	0	1055	1	267.743	160.828	106.915	0	0	68.4393	-24.2994	358.436	165.41	1625.78	8296.08	-358.436	0	6.06336	4.86292	5.77031	0	0	0.190772	200.503	-470.693	21.476	191.661	0	54.6547	53.8996	184.079	0
1057	0	0	1057	1	275.288	146.643	128.644	0	0	28.7234	-21.7466	184.651	188.904	1565.84	8393.19	-184.651	0	6.24012	4.15576	5.20018	0	0	0.111032	306.256	-482.592	20.4426	1	0	44.2008	43.2339	137.347	0
1061	0	0	1061	1	311.067	158.401	152.666	0	0	66.1262	32.633	138.948	202.877	1628.09	8338.81	-138.948	0	6.48577	4.47506	5.80245	0	0	0.0289974	252.655	-473.181	18.0226	1	0	42.8136	41.8674	133.173	0
1064	0	0	1064	1	299.531	158.114	141.417	0	0	65.2615	6.75765	373.176	166.44	1529.3	8364.68	-373.176	0	6.13902	4.66761	5.98046	0	0	0.143123	251.576	-486.012	18.8941	214.576	0	54.0877	53.471	191.607	0
1065	0	0	1065	1	479.773	237.22	242.553	0	0	32.8922	38.0995	127.369	440.916	1661.33	8333.34	-127.369	0	14.0971	4.17822	5.3201	0	0	0.217088	272.941	-494.688	11.1079	1	0	21.5267	21.0096	69.283	0
1070	0	0	1070	1	317.228	161.047	156.181	0	0	121.462	44.5566	80.8716	253.821	1572.76	8326.88	-80.8716	0	7.94624	4.63906	5.24159	0	0	0.270177	259.191	-488.893	17.5611	269.744	0	34.4904	33.9606	113.749	0
1071	0	0	1071	1	385.113	209.159	175.954	0	0	93.6557	60.8016	283.817	333.724	1600.56	8310.64	-283.817	0	11.4784	5.23003	5.81981	0	0	0.255048	318.806	-510.355	14.3318	290.677	0	29.6598	28.8088	91.8984	0
1072	0	0	1072	1	312.25	190.963	121.287	0	0	87.4353	67.8544	265.934	232.648	1507.12	8403.25	-265.934	0	7.90774	4.41712	4.99598	0	0	0.188547	291.635	-485.33	17.7734	235.609	0	38.021	37.2675	119.641	0
1076	0	0	1076	1	328.936	180.114	148.822	0	0	95.8497	41.7774	327.661	192.213	1698.03	8329.66	-327.661	0	6.81911	4.71965	5.62575	0	0	0.159162	298.173	-492.323	16.9515	255.592	0	46.8508	46.4288	152.735	0
1077	0	0	1077	1	294.887	140.317	154.57	0	0	1.52869	-30.9478	-104.68	194.429	1792.35	8402.39	104.68	0	6.25808	4.92558	5.16458	0	0	0.1129	264.618	-473.122	19.115	243.692	0	41.953	40.5784	156.813	0
1079	0	0	1079	1	343.378	193.74	149.638	0	0	33.96	71.7129	329.49	238.064	1460.94	8299.73	-329.49	0	8.51655	4.93183	5.65104	0	0	0.1974	283.296	-486.633	16.2028	262.895	0	38.9013	38.5979	131.152	0
1080	0	0	1080	1	474.803	236.173	238.63	0	0	40.5593	26.5421	177.989	414.681	1554	8344.9	-177.989	0	13.5182	5.09454	6.15449	0	0	0.440614	258.863	-503.579	11.3992	299.785	0	23.8998	23.3093	75.5732	0
1081	0	0	1081	1	336.347	204.207	132.141	0	0	65.2318	36.4528	190.904	256.724	1529.33	8334.99	-190.904	0	8.38178	4.60051	4.60318	0	0	0.197844	353.886	-487.53	16.3288	1	0	34.155	33.549	106.908	0
1082	0	0	1082	1	390.228	201.823	188.406	0	0	64.9777	-27.2964	275.462	386.669	1529.58	8299.08	-275.462	0	13.4024	4.20407	4.40925	0	0	0.13987	206.509	-462.873	13.7874	270.854	0	24.2236	23.8479	76.4945	0
1083	0	0	1083	1	317.696	177.757	139.939	0	0	88.7182	1.42285	251.861	280.545	1605.5	8370.02	-251.861	0	9.50347	4.78044	5.31402	0	0	0.04511	195.897	-471.014	17.5778	237.045	0	32.9281	32.2064	100.757	0
1084	0	0	1084	1	246.638	131.804	114.833	0	0	72.0921	9.97978	215.071	177.567	1522.47	8361.46	-215.071	0	5.88498	4.33505	5.67701	0	0	0.0802898	225.289	-471.069	23.3701	209.686	0	48.2537	47.366	149.638	0
1086	0	0	1086	1	386.305	161.784	224.521	0	0	57.1249	57.4253	236.472	276.294	1537.44	8314.01	-236.472	0	9.24644	4.85929	5.0582	0	0	0.203853	336.407	-493.702	14.1244	242.367	0	33.24	32.4622	102.474	0
1087	0	0	1087	1	283.083	157.285	125.797	0	0	90.8496	5.593	198.853	183.373	1404.05	8365.85	-198.853	0	6.02103	4.77211	5.74375	0	0	0.111509	232.365	-469.19	20.1196	205.595	0	46.9487	46.6511	149.214	0
1088	0	0	1088	1	269.16	147.847	121.313	0	0	-7.96537	47.4086	438.554	203.663	1502.87	8423.69	-438.554	0	8.03779	4.57245	5.92966	0	0	0.190873	280.634	-483.986	21.2939	213.303	0	45.2293	44.9849	180.157	0
1089	0	0	1089	1	313.483	158.896	154.587	0	0	94.9691	7.76968	179.547	262.916	1599.25	8363.67	-179.547	0	8.55013	4.53107	5.46952	0	0	0.080517	288.435	-484.076	17.8162	263.212	0	34.093	33.35	105.571	0
1090	0	0	1090	1	339.442	183.737	155.706	0	0	144.117	20.5545	181.089	209.441	1649.76	8350.89	-181.089	0	6.80423	4.93993	5.5725	0	0	0.0945748	334.257	-502.311	16.4009	261.283	0	42.1372	41.33	129.263	0
1091	0	0	1091	1	331.87	189.276	142.594	0	0	-55.6884	-33.2272	54.2987	270.778	1550.59	8404.67	-54.2987	0	8.82167	4.47718	5.5754	0	0	0.0905313	333.877	-492.783	16.724	1	0	31.9164	30.91	106.513	0
1093	0	0	1093	1	225.885	119.681	106.204	0	0	63.4695	63.8664	118.327	171.01	1531.09	8407.23	-118.327	0	5.41731	4.30903	4.88956	0	0	0.154122	278.78	-466.896	25.5559	256.355	0	47.7187	46.9625	154.636	0
1094	0	0	1094	1	284.083	139.64	144.442	0	0	93.5158	87.2726	225.663	177.834	1600.7	8284.17	-225.663	0	5.89016	4.08028	4.89575	0	0	0.12155	245.184	-465.124	19.6381	217.621	0	47.5898	46.3097	143.94	0
1095	0	0	1095	1	242.239	103.871	138.368	0	0	18.8455	-4.55972	115.281	196.457	1476.05	8376	-115.281	0	6.31382	4.49825	5.80446	0	0	0.114548	217.374	-468.701	23.9655	220.446	0	43.303	42.7459	140.64	0
1097	0	0	1097	1	298.829	131.93	166.899	0	0	12.5243	34.2305	160.436	165.246	1582.04	8237.55	-160.436	0	5.37187	4.61376	5.46569	0	0	0.160874	238.785	-471.543	18.8205	188.684	0	51.6026	50.2284	159.467	0
1102	0	0	1102	1	545.416	318.215	227.202	0	0	58.2199	-7.63571	284.752	601.921	1536.34	8379.08	-284.752	0	20.9304	4.60984	5.57169	0	0	0.222354	285.585	-506.136	9.72958	410.447	0	17.623	17.2637	56.9293	0
1103	0	0	1103	1	294.73	122.91	171.819	0	0	27.2462	-23.1717	315.3	170.361	1467.65	8394.61	-315.3	0	6.09851	4.5069	4.98493	0	0	0.0537726	274.136	-474.898	18.9787	209.995	0	50.0908	49.6362	164.251	0
1104	0	0	1104	1	273.28	134.619	138.661	0	0	-71.5122	3.91572	-130.106	168.56	1765.73	8267.86	130.106	0	5.54893	4.49372	5.22853	0	0	0.152898	277.14	-476.873	20.7243	1	0	48.0279	46.4385	177.52	0
1106	0	0	1106	1	346.025	172.512	173.512	0	0	59.3082	45.9047	247.557	317.972	1435.59	8325.54	-247.557	0	10.719	4.58375	5.56614	0	0	0.23424	245.287	-488.058	15.984	265.863	0	29.1105	28.7942	93.6041	0
1107	0	0	1107	1	339.37	171.124	168.245	0	0	30.1031	53.8281	218.967	278.061	1564.46	8317.61	-218.967	0	9.25149	5.07518	5.54561	0	0	0.25987	311.35	-485.46	16.4263	1	0	33.5477	32.5744	102.878	0
1108	0	0	1108	1	321.554	162.79	158.763	0	0	11.7851	-12.3023	44.4352	272.811	1483.11	8383.74	-44.4352	0	8.64321	4.36788	5.47413	0	0	0.174098	313.13	-490.881	17.2805	284.127	0	31.8121	31.3235	108.887	0
1110	0	0	1110	1	332.238	173.832	158.406	0	0	20.2261	47.3708	101.664	257.433	1574.33	8423.73	-101.664	0	8.17747	4.11456	5.65648	0	0	0.127796	244.279	-475.986	16.6375	244.027	0	33.8285	32.9311	109.838	0
1111	0	0	1111	1	349.409	155.783	193.626	0	0	-20.2189	22.6313	-112.355	260.316	1614.78	8348.81	112.355	0	8.33587	4.63952	5.38052	0	0	0.199925	299.772	-484.477	15.7931	249.872	0	33.5114	32.9399	121.669	0
1112	0	0	1112	1	308.114	130.905	177.209	0	0	21.5797	23.7911	79.1006	214.577	1572.98	8347.65	-79.1006	0	6.79057	4.65925	5.44507	0	0	0.107815	343.79	-490.86	18.1906	240.535	0	40.0423	39.2433	131.094	0
1113	0	0	1113	1	275.158	164.986	110.172	0	0	104.558	101.685	464.032	189.643	1390.34	8369.42	-464.032	0	7.52998	3.98478	5.71142	0	0	0.222171	300.045	-485.384	20.5214	221.008	0	46.1784	47.1641	202.98	0
1114	0	0	1114	1	400.144	181.571	218.573	0	0	75.5911	52.6229	211.074	330.615	1518.97	8318.82	-211.074	0	10.8819	4.46701	5.51639	0	0	0.151412	322.692	-504.793	13.5907	301.938	0	28.2289	27.6179	88.8119	0
1115	0	0	1115	1	370.544	185.012	185.532	0	0	58.4826	24.8627	85.425	320.408	1536.08	8446.24	-85.425	0	10.0966	4.48982	5.00257	0	0	0.211689	335.746	-491.08	14.7202	1	0	27.5408	27.0537	92.9279	0
1116	0	0	1116	1	298.899	150.618	148.281	0	0	193.819	89.5534	303.133	228.734	1600.06	8381.55	-303.133	0	8.0136	5.30392	5.88868	0	0	0.236721	237.455	-489.975	19.0837	210.042	0	41.3888	40.3251	130.159	0
1117	0	0	1117	1	491.9	223.375	268.525	0	0	82.6807	46.8755	119.156	496.167	1611.54	8324.56	-119.156	0	15.7142	3.96137	4.81713	0	0	0.256812	236.397	-482.801	10.7528	326.877	0	19.3327	18.8782	62.9678	0
1118	0	0	1118	1	329.867	136.017	193.85	0	0	71.0476	19.1091	75.1933	230.661	1623.17	8352.33	-75.1933	0	7.24665	4.36894	5.37986	0	0	0.0743861	308.122	-482.875	16.7797	1	0	37.1991	36.4834	121.395	0
1119	0	0	1119	1	294.35	164.99	129.359	0	0	130.694	38.3558	428.65	272.78	1563.53	8333.08	-428.65	0	10.4594	4.33029	6.24154	0	0	0.175114	234.212	-481.392	19.23	258.707	0	35.2725	34.9109	136.817	0
1120	0	0	1120	1	259.96	144.785	115.175	0	0	64.7049	82.3101	310.011	201.637	1729.18	8388.79	-310.011	0	7.08077	4.10424	4.90086	0	0	0.219098	229.681	-467.095	21.7073	209.61	0	42.3756	42.6252	138.047	0
1121	0	0	1121	1	373.915	207.424	166.49	0	0	82.6971	35.2494	268.77	361.587	1511.86	8336.19	-268.77	0	12.3384	4.19166	5.26342	0	0	0.0661745	240.988	-486.196	14.5617	277.9	0	26.1055	25.535	82.9827	0
1123	0	0	1123	1	229.021	130.801	98.2194	0	0	111.744	44.5478	344.596	144.1	1682.14	8326.89	-344.596	0	5.16957	4.45316	5.45835	0	0	0.097681	270.979	-483.413	25.4286	225.528	0	60.3263	59.6184	200.558	0
1124	0	0	1124	1	319.688	167.898	151.789	0	0	25.9716	-41.1469	181.822	281.448	1668.25	8412.59	-181.822	0	9.33443	4.31509	4.99217	0	0	0.119068	319.179	-483.631	17.2903	1	0	30.8883	30.3531	96.8704	0
1125	0	0	1125	1	347.424	207.438	139.986	0	0	91.0828	-7.81437	256.539	327.411	1603.14	8379.25	-256.539	0	11.1398	4.60196	5.73231	0	0	0.0951586	203.11	-474.856	15.9422	1	0	28.9089	28.2826	89.677	0
1126	0	0	1126	1	416.928	221.956	194.971	0	0	60.3465	46.904	175.881	385.032	1534.21	8324.54	-175.881	0	12.48	4.07906	4.62021	0	0	0.26115	318.838	-497.258	12.8416	321.896	0	23.8569	23.3749	76.2351	0
1127	0	0	1127	1	361.463	197.255	164.209	0	0	84.2396	-7.73157	355.605	250.284	1609.98	8379.17	-355.605	0	9.11401	4.92202	5.56874	0	0	0.166285	323.745	-491.753	15.288	207.469	0	37.7767	37.4005	126.771	0
1128	0	0	1128	1	324.239	195.52	128.719	0	0	9.2262	35.5636	324.064	272.817	1485.67	8335.88	-324.064	0	9.78906	4.35139	5.77313	0	0	0.245979	242.461	-484.34	17.1701	220.538	0	33.8451	33.1561	113.806	0
1132	0	0	1132	1	346.237	166.148	180.088	0	0	123.481	-33.0502	69.9569	274.186	1471.08	8404.49	-69.9569	0	8.68063	4.66627	5.23788	0	0	0.135815	232.896	-472.99	15.9353	209.706	0	31.573	31.2464	108.029	0
1133	0	0	1133	1	286.97	158.753	128.217	0	0	45.3116	35.3631	367.928	299.637	1549.25	8336.08	-367.928	0	11.0115	4.58006	5.45884	0	0	0.255431	207.677	-476.736	19.6894	255.351	0	32.0832	31.471	110.75	0
1135	0	0	1135	1	292.111	177.589	114.522	0	0	-34.7855	15.718	411.356	257.55	1529.69	8355.72	-411.356	0	10.0379	4.18251	5.13475	0	0	0.17745	225.68	-468.433	19.1174	220.355	0	35.7352	35.0017	130.221	0
1137	0	0	1137	1	391.202	179.853	211.349	0	0	21.0107	-24.1565	44.7823	301.31	1673.21	8395.6	-44.7823	0	9.55522	4.4368	5.61682	0	0	0.244388	312.165	-489.132	13.9397	1	0	29.3302	28.5821	98.2093	0
1138	0	0	1138	1	330.207	185.843	144.364	0	0	66.9281	33.7404	366.12	312.468	1527.63	8337.7	-366.12	0	11.4318	3.87606	5.03458	0	0	0.220693	316.612	-482.817	16.5936	300.21	0	29.7681	29.3104	104.243	0
1139	0	0	1139	1	265.792	132.164	133.629	0	0	61.1681	47.382	357.731	234.335	1533.39	8324.06	-357.731	0	8.52024	4.6333	6.01423	0	0	0.203281	209.263	-479.651	21.6456	236.791	0	39.9481	39.1904	138.368	0
1140	0	0	1140	1	328.199	190.142	138.057	0	0	51.3269	16.1523	361.736	344.935	1543.23	8355.29	-361.736	0	12.6261	4.44783	4.99341	0	0	0.144582	251.334	-482.547	16.8215	295.693	0	28.0384	27.5969	95.633	0
1143	0	0	1143	1	366.79	195.099	171.691	0	0	48.6124	-22.8164	60.8309	270.93	1645.61	8294.6	-60.8309	0	8.57576	5.39398	5.90757	0	0	0.0767873	234.861	-494.025	15.1704	259.652	0	33.2915	32.828	111.167	0
1145	0	0	1145	1	340.778	164.751	176.027	0	0	111.811	25.5252	260.156	210.801	1682.07	8345.92	-260.156	0	7.14895	4.70268	5.45128	0	0	0.0881573	262.251	-488.627	16.2623	204.239	0	42.2381	41.5264	128.852	0
1146	0	0	1146	1	431.49	246.829	184.662	0	0	50.0664	45.6552	328.481	442.303	1544.49	8325.79	-328.481	0	15.7747	4.22924	4.66891	0	0	0.314989	243.98	-479.669	12.397	317.274	0	22.4147	21.9073	73.8982	0
1147	0	0	1147	1	338.961	172.757	166.205	0	0	62.6665	45.2028	196.068	245.077	1631.55	8326.24	-196.068	0	8.0181	4.90118	5.49992	0	0	0.202841	252.492	-487.935	16.4068	247.358	0	36.8888	35.9758	112.847	0
1149	0	0	1149	1	231.276	122.73	108.546	0	0	-41.8418	-158.114	-426.461	133.439	1636.4	8529.55	426.461	0	5.66467	4.96281	5.51232	0	0	0.0392792	265.094	-482.895	25.3793	1	0	74.574	69.3685	329.711	0
1150	0	0	1150	1	319.036	153.76	165.276	0	0	52.3458	-0.753221	20.3614	177.159	1542.21	8272.53	-20.3614	0	5.54213	4.31848	5.50838	0	0	0.123609	313.011	-489.448	17.4276	1	0	46.9127	46.7812	159.582	0
1154	0	0	1154	1	395.466	185.631	209.835	0	0	120.798	-15.7915	240.929	337.006	1573.42	8387.23	-240.929	0	11.3618	5.13829	6.00178	0	0	0.167286	258.365	-487.979	13.9263	1	0	28.6799	28.0627	88.8238	0
1155	0	0	1155	1	407.647	218.788	188.86	0	0	37.055	53.4656	354.891	340.429	1557.51	8317.97	-354.891	0	12.3988	4.15915	5.12767	0	0	0.304001	276.629	-484.287	13.2289	248.552	0	28.1454	27.5013	95.8164	0
1156	0	0	1156	1	286.572	141.143	145.428	0	0	28.7433	4.13962	194.217	186.092	1565.82	8367.3	-194.217	0	6.1448	4.71883	5.70666	0	0	0.156298	269.062	-482.234	19.8177	202.292	0	46.7372	45.6591	143.665	0
1157	0	0	1157	1	434.848	227.219	207.63	0	0	2.65712	-10.491	66.391	417.141	1691.56	8381.93	-66.391	0	13.2964	4.76586	6.31072	0	0	0.194583	188.937	-481.697	12.5261	287.828	0	23.0019	22.3906	76.2586	0
1158	0	0	1158	1	282.054	121.202	160.852	0	0	-3.07451	54.3514	2.83414	186.607	1597.63	8416.75	-2.83414	0	5.84248	4.68539	5.19877	0	0	0.284747	367.865	-495.363	20.0438	1	0	44.2458	43.0748	152.984	0
1159	0	0	1159	1	420.918	210.955	209.963	0	0	21.704	19.5879	-2.83905	313.598	1672.52	8351.85	2.83905	0	9.80604	5.04539	5.79175	0	0	0.155749	234.419	-492.654	12.9638	268.512	0	28.9919	28.3935	99.5803	0
1160	0	0	1160	1	270.219	135.93	134.289	0	0	55.6045	9.12455	157.223	156.453	1538.96	8362.32	-157.223	0	5.0575	5.02692	5.69861	0	0	0.122661	305.236	-484.998	21.2827	209.901	0	54.7269	53.9293	170.946	0
1163	0	0	1163	1	304.531	156.543	147.988	0	0	79.8259	-9.62651	322.991	168.429	1514.73	8381.07	-322.991	0	5.99868	4.95027	5.62933	0	0	0.0769579	307.771	-474.585	18.5417	216.257	0	53.1441	52.3695	173.596	0
1165	0	0	1165	1	338.642	176.241	162.401	0	0	4.15113	-0.851006	47.9178	290.54	1590.41	8372.29	-47.9178	0	9.20444	4.32492	5.10802	0	0	0.145746	250.736	-480.735	16.2429	227.407	0	29.9378	29.2332	100.657	0
1166	0	0	1166	1	360.841	170.887	189.953	0	0	72.1385	24.2365	282.433	359.973	1522.42	8347.2	-282.433	0	12.4217	3.95937	5.28575	0	0	0.249176	280.172	-484.7	15.1029	300.904	0	26.0617	25.4979	83.7535	0
1167	0	0	1167	1	337.513	206.862	130.65	0	0	-14.8777	31.4815	321.07	315.3	1509.78	8339.96	-321.07	0	11.3728	3.9227	4.7377	0	0	0.263573	337.424	-480.609	16.1587	1	0	28.978	28.1966	95.3097	0
1168	0	0	1168	1	296.202	153.311	142.891	0	0	13.482	79.9647	389.44	264.682	1581.08	8291.48	-389.44	0	9.95442	4.13001	4.84624	0	0	0.240389	234.098	-472.035	18.7448	239.465	0	34.961	34.1735	122.702	0
1170	0	0	1170	1	351.37	174.639	176.731	0	0	70.6889	-29.5498	314.498	318.901	1623.53	8301.33	-314.498	0	11.3464	4.09092	4.88834	0	0	0.0649087	219.406	-465.073	15.5159	232.117	0	29.0235	28.528	93.2739	0
1172	0	0	1172	1	300.997	167.012	133.985	0	0	4.08823	1.8874	357.739	233.587	1490.81	8469.21	-357.739	0	8.62807	3.91793	5.2891	0	0	0.176483	219.1	-468.817	18.449	220.631	0	37.5415	37.5416	134.343	0
1173	0	0	1173	1	250.917	124.427	126.491	0	0	-1.38377	83.1509	209.248	193.683	1496.28	8387.95	-209.248	0	6.45132	4.22922	5.33645	0	0	0.062017	241.666	-471.939	22.7727	225.05	0	43.8765	42.841	137.527	0
1174	0	0	1174	1	348.137	172.488	175.65	0	0	62.1428	-32.8714	187.692	264.692	1632.08	8304.65	-187.692	0	8.73365	5.41425	6.13528	0	0	0.127956	267.225	-493.727	16.1246	253.36	0	35.1596	34.465	107.979	0
1175	0	0	1175	1	351.334	206.496	144.838	0	0	24.1275	12.4071	299.3	251.501	1570.43	8359.03	-299.3	0	8.85905	4.47437	5.99781	0	0	0.213002	267.136	-486.9	15.7602	224.248	0	36.7129	35.7391	117.723	0
1177	0	0	1177	1	316.302	156.14	160.162	0	0	141.492	3.85371	400.278	281.425	1552.73	8367.59	-400.278	0	10.571	4.32262	4.82664	0	0	0.063598	281.713	-475.955	17.4651	235.504	0	33.3632	33.1262	118.848	0
1178	0	0	1178	1	276.232	143.284	132.947	0	0	37.9873	17.3937	240.672	191.454	1556.57	8354.05	-240.672	0	6.465	4.23197	5.538	0	0	0.126978	209.797	-464.09	20.4704	191.216	0	45.1414	43.997	139.071	0
1179	0	0	1179	1	317.579	177.532	140.047	0	0	69.3991	-46.8466	-250.23	191.927	1425.5	8517.95	250.23	0	6.54747	3.80704	4.60162	0	0	0.101012	427.738	-495.274	17.227	1	0	43.9019	42.144	179.205	0
1181	0	0	1181	1	278.319	107.189	171.13	0	0	81.3388	58.6912	-131.771	198.48	1612.88	8412.41	131.771	0	6.2537	4.54378	5.70536	0	0	0.0477456	217.354	-468.781	20.4336	215.871	0	43.3001	42.4103	161.173	0
1183	0	0	1183	1	414.636	220.343	194.293	0	0	96.3439	9.71476	220.527	271.245	1597.88	8361.73	-220.527	0	9.00154	5.20957	5.5033	0	0	0.141133	312.262	-501.923	13.1674	301.477	0	34.2883	33.4848	104.505	0
1184	0	0	1184	1	355.39	176.327	179.063	0	0	75.9457	17.3463	429.259	271.578	1518.61	8254.43	-429.259	0	10.4604	3.58945	5.60713	0	0	0.128339	320.07	-488.674	15.3281	252.009	0	33.5268	33.7574	134.699	0
1187	0	0	1187	1	278.811	144.623	134.188	0	0	46.9339	46.3122	463.578	211.025	1547.63	8424.79	-463.578	0	8.40949	4.94324	5.31853	0	0	0.263447	269.44	-487.906	20.4121	179.943	0	45.2109	45.3242	181.996	0
1188	0	0	1188	1	283.202	112.919	170.283	0	0	30.2068	-39.3601	10.9874	196.181	1564.35	8410.8	-10.9874	0	6.2116	4.37695	5.14811	0	0	0.193438	297.408	-482.085	19.8526	237.564	0	41.4144	40.7837	142.906	0
1189	0	0	1189	1	284.714	152.515	132.199	0	0	64.5796	11.6878	367.219	177.711	1529.98	8260.09	-367.219	0	6.52228	4.51687	4.91527	0	0	0.114785	316.254	-481.84	19.7157	211.03	0	49.8498	49.6232	172.045	0
1190	0	0	1190	1	315.907	155.626	160.281	0	0	119.672	81.4066	336.093	255.546	1574.55	8389.69	-336.093	0	9.1071	3.81846	5.70698	0	0	0.217308	263.734	-470.551	17.5319	212.848	0	35.4431	34.8113	121.323	0
1191	0	0	1191	1	292.337	147.689	144.648	0	0	64.5393	7.85625	323.449	227.655	1530.02	8363.58	-323.449	0	8.10229	3.74725	4.96265	0	0	0.112552	261.271	-471.296	18.9417	1	0	38.1753	37.5534	126.956	0
1193	0	0	1193	1	396.702	211.834	184.867	0	0	73.4118	-4.86675	208.956	448.047	1521.15	8376.31	-208.956	0	14.8341	3.84973	5.39257	0	0	0.120902	234.331	-486.966	13.6106	353.163	0	21.2833	20.8657	68.1663	0
1194	0	0	1194	1	418.217	219.504	198.713	0	0	1.8128	-6.22224	286.439	337.193	1592.75	8377.66	-286.439	0	11.8702	5.2824	5.96965	0	0	0.275136	359.82	-509.885	13.1066	270.776	0	29.1611	28.3494	91.0934	0
1197	0	0	1197	1	256.687	119.554	137.133	0	0	95.8555	74.4694	143.144	191.535	1598.36	8396.63	-143.144	0	6.1016	4.3995	4.73752	0	0	0.203551	238.747	-465.867	22.072	202.925	0	43.5359	42.6164	137.307	0
1198	0	0	1198	1	243.233	137.794	105.438	0	0	88.2338	111.387	382.105	157.459	1506.33	8359.71	-382.105	0	5.82784	5.04236	5.13039	0	0	0.137661	382.932	-475.798	23.8357	1	0	57.4261	56.789	200.034	0
1199	0	0	1199	1	299.665	157.88	141.784	0	0	74.5055	25.6158	361.044	262.82	1520.05	8345.82	-361.044	0	9.57719	4.17028	5.52605	0	0	0.140582	281.718	-483.172	18.6574	250.44	0	35.101	34.5845	122.71	0
1200	0	0	1200	1	323.725	149.184	174.541	0	0	86.1756	8.23932	221.882	201.037	1608.04	8263.54	-221.882	0	6.68216	4.70325	5.53522	0	0	0.0619532	329.661	-484.685	17.2369	227.807	0	44.1308	43.0426	133.714	0
1201	0	0	1201	1	414.242	233.645	180.596	0	0	102.011	13.8611	345.77	316.306	1492.55	8357.58	-345.77	0	11.3902	4.53418	4.8517	0	0	0.11428	252.035	-479.624	13.0177	1	0	29.9237	29.5885	100.741	0
1202	0	0	1202	1	354.695	149.489	205.206	0	0	47.9449	77.472	-5.17384	267.485	1546.62	8393.63	5.17384	0	8.279	4.33361	5.25881	0	0	0.186095	292.983	-487.481	15.4577	270.373	0	32.2673	31.9231	112.644	0
1203	0	0	1203	1	289.369	129.564	159.805	0	0	46.8889	88.9647	316.34	213.013	1647.33	8282.48	-316.34	0	7.53493	4.21342	5.40001	0	0	0.208692	217.191	-464.67	19.389	213.011	0	41.855	40.9461	135.474	0
1205	0	0	1205	1	281.573	129.971	151.602	0	0	87.8969	-36.7725	74.4885	195.633	1506.66	8408.21	-74.4885	0	6.21048	4.93338	5.15832	0	0	0.139739	346.059	-491.284	20.1406	237.316	0	42.5658	42.0319	143.87	0
1207	0	0	1207	1	296.056	177.782	118.273	0	0	43.3196	11.6896	486.316	299.456	1551.24	8359.75	-486.316	0	12.2314	4.50454	5.56274	0	0	0.227489	310.836	-487.078	19.0116	252.156	0	33.2746	33.3295	140.323	0
1208	0	0	1208	1	252.163	147.633	104.531	0	0	108.725	119.226	651.662	194.877	1386.18	8351.87	-651.662	0	9.52589	3.94734	5.52833	0	0	0.104729	247.741	-471.569	22.5918	228.199	0	49.8606	57.2443	344.046	0
1209	0	0	1209	1	333.932	166.014	167.918	0	0	37.3875	-7.8566	133.32	263.811	1557.17	8379.3	-133.32	0	8.50332	5.24826	6.06211	0	0	0.178126	244.805	-492.37	16.8531	224.045	0	34.5943	33.9488	110.395	0
1210	0	0	1210	1	318.131	190.928	127.203	0	0	71.2495	7.13434	480.711	281.874	1523.31	8364.31	-480.711	0	11.4066	4.63357	4.78816	0	0	0.0688495	265.12	-479.579	17.4131	242.206	0	34.8186	34.9356	141.352	0
1211	0	0	1211	1	360.678	187.551	173.127	0	0	127.595	-15.8892	271.818	369.127	1466.97	8387.33	-271.818	0	12.6922	3.96963	5.43374	0	0	0.108928	271.081	-476.882	15.133	276.742	0	25.146	24.8975	81.8104	0
1212	0	0	1212	1	339.626	166.626	173.001	0	0	-3.35606	33.3282	249.829	342.865	1597.92	8338.11	-249.829	0	11.7355	3.91375	5.72644	0	0	0.257887	212.131	-478.389	16.2032	258.985	0	27.2296	26.2281	84.7041	0
1214	0	0	1214	1	316.105	164.32	151.785	0	0	54.6301	-27.7416	212.997	246.918	1539.93	8299.52	-212.997	0	8.24893	4.60738	4.97873	0	0	0.0793923	247.359	-472.505	17.571	247.354	0	35.6869	35.1192	110.515	0
1215	0	0	1215	1	500.073	275.492	224.581	0	0	110.762	8.13438	320.904	540.644	1483.8	8363.31	-320.904	0	19.1418	4.10822	5.69706	0	0	0.161539	313.317	-499.674	10.6441	393.488	0	19.026	18.8077	64.6694	0
1218	0	0	1218	1	284.135	154.505	129.629	0	0	18.1432	-12.7961	85.8774	226.582	1476.76	8384.24	-85.8774	0	7.23502	4.43011	6.29155	0	0	0.116231	238.65	-476.432	20.058	1	0	38.4939	37.895	126.905	0
1221	0	0	1221	1	301.405	168.163	133.242	0	0	33.0315	-31.0765	70.8124	160.128	1461.87	8402.52	-70.8124	0	5.10232	4.57719	4.87648	0	0	0.0725335	374.323	-491.453	18.5013	1	0	49.7532	49.237	169.223	0
1223	0	0	1223	1	291.897	150.02	141.877	0	0	39.2318	8.82914	263.653	233.252	1555.33	8362.61	-263.653	0	8.00048	4.49636	5.61927	0	0	0.0980281	181.201	-464.909	19.3277	196.538	0	38.5504	37.6123	119.774	0
1225	0	0	1225	1	289.238	119.542	169.696	0	0	97.4199	46.0875	59.0575	198.017	1497.14	8425.01	-59.0575	0	6.16821	4.43031	4.98944	0	0	0.217472	239.901	-473.133	19.3643	225.431	0	41.7437	41.0613	142.423	0
1226	0	0	1226	1	275.14	140.098	135.042	0	0	26.5726	63.0236	190.3	215.675	1567.99	8408.08	-190.3	0	7.06883	4.60765	5.36473	0	0	0.208331	251.723	-476.803	20.6353	201.711	0	40.4685	39.4209	126.125	0
1227	0	0	1227	1	324.449	145.681	178.768	0	0	32.1994	-26.6535	272.891	255.58	1462.7	8298.43	-272.891	0	8.88755	4.33245	5.30426	0	0	0.103781	231.379	-470.792	17.0701	250.167	0	34.6388	34.4006	111.488	0
1229	0	0	1229	1	304.394	187.645	116.749	0	0	112.449	13.6524	390.626	200.965	1482.11	8357.79	-390.626	0	7.48005	4.66258	5.2169	0	0	0.145623	249.853	-470.391	18.3929	1	0	45.2252	45.0337	162.111	0
1230	0	0	1230	1	284.266	142.061	142.205	0	0	10.1469	-4.5267	170.935	207.667	1584.41	8375.97	-170.935	0	6.82205	4.78199	5.90443	0	0	0.147869	249.893	-475.67	20.0653	237.086	0	42.3955	41.2975	131.089	0
1231	0	0	1231	1	232.366	138.263	94.103	0	0	73.1209	69.7283	470.508	154.842	1621.1	8401.37	-470.508	0	6.1888	4.14564	5.93113	0	0	0.155847	253.957	-477.076	25.0284	1	0	57.6405	58.2443	248.906	0
1233	0	0	1233	1	325.848	160.879	164.969	0	0	-22.1331	-8.37561	193.762	257.454	1616.69	8379.82	-193.762	0	8.62992	4.36205	6.1161	0	0	0.200639	208.283	-476.203	17.1363	244.983	0	34.779	33.7217	107.508	0
1234	0	0	1234	1	296.664	131.674	164.99	0	0	91.8899	-11.6044	149.051	180.575	1502.67	8383.04	-149.051	0	5.82238	3.86197	5.40699	0	0	0.0645286	269.532	-469.347	18.7583	202.49	0	45.5937	45.0133	144.92	0
1235	0	0	1235	1	302.558	176.048	126.51	0	0	31.2033	77.2326	289.815	248.375	1463.7	8393.87	-289.815	0	8.64615	3.9051	5.79581	0	0	0.108336	277.906	-481.579	18.4377	222.227	0	35.4905	34.9784	117.944	0
1237	0	0	1237	1	309.391	142.228	167.163	0	0	2.95331	70.4456	94.1941	273.3	1591.61	8400.66	-94.1941	0	8.68296	4.9755	5.7776	0	0	0.3257	227.11	-491.259	18.2497	278.406	0	33.0306	32.0739	107.77	0
1238	0	0	1238	1	303.97	176.435	127.536	0	0	42.1921	-140.772	-470.282	159.707	1552.37	8512.21	470.282	0	6.80391	5.26319	5.81227	0	0	0.0793669	330.425	-494.863	18.6955	212.661	0	69.2047	64.9954	310.633	0
1239	0	0	1239	1	319.318	137.443	181.876	0	0	28.1826	22.9681	104.621	298.967	1566.38	8348.47	-104.621	0	9.51673	5.18503	5.42538	0	0	0.145727	177.389	-471.992	17.5871	233.779	0	30.4739	29.8743	99.449	0
1241	0	0	1241	1	293.305	152.739	140.566	0	0	18.1509	21.9058	441.93	240.578	1476.75	8349.53	-441.93	0	9.46481	4.57889	5.42648	0	0	0.277596	205.878	-469.403	19.2024	206.013	0	38.9019	38.8372	152.086	0
1243	0	0	1243	1	217.745	104.089	113.656	0	0	142.735	25.4758	211.186	125.891	1651.15	8445.63	-211.186	0	4.1479	4.95294	5.5067	0	0	0.119259	220.255	-468.635	27.2222	171.231	0	66.8329	65.7125	204.136	0
1244	0	0	1244	1	313.518	181.002	132.516	0	0	26.9369	74.2838	408.624	254.528	1567.62	8297.16	-408.624	0	9.69197	3.91733	5.22519	0	0	0.118562	302.663	-484.33	17.6188	259.741	0	36.0433	35.4131	133.251	0
1248	0	0	1248	1	344.433	164.324	180.109	0	0	76.0524	46.0104	194.561	282.15	1518.51	8325.43	-194.561	0	9.21092	4.25077	4.84942	0	0	0.0926698	263.735	-472.04	15.8842	254.68	0	31.4197	30.8355	98.893	0
1249	0	0	1249	1	311.161	159.796	151.365	0	0	44.9334	1.07565	209.714	207.999	1549.63	8370.37	-209.714	0	6.90695	4.36484	5.55527	0	0	0.154498	304.533	-485.338	17.9416	275.12	0	41.7329	40.8533	129.195	0
1250	0	0	1250	1	330.072	148.914	181.158	0	0	48.2219	17.4113	123.538	317.08	1546.34	8354.03	-123.538	0	10.1267	4.12967	5.21199	0	0	0.292574	266.056	-476.04	16.6871	1	0	28.134	27.6426	91.0147	0
1251	0	0	1251	1	292.068	180.446	111.622	0	0	106.582	21.6342	269.857	228.492	1587.64	8349.81	-269.857	0	7.80272	4.3974	5.07344	0	0	0.138341	298.162	-471.903	19.1647	1	0	39.0187	38.0196	119.605	0
1252	0	0	1252	1	321.063	167.257	153.806	0	0	28.1557	93.3162	199.663	300.733	1466.74	8377.78	-199.663	0	9.89811	4.36219	5.9733	0	0	0.288363	294.541	-497.397	17.398	254.913	0	30.3721	29.8744	97.4943	0
1253	0	0	1253	1	438.172	210.288	227.884	0	0	98.3047	-12.9506	111.269	329.579	1496.26	8384.39	-111.269	0	10.4978	5.24445	5.7536	0	0	0.0292445	264.509	-508.658	12.4238	295.693	0	28.1587	27.7876	93.0725	0
1254	0	0	1254	1	343.005	169.465	173.54	0	0	28.5614	10.9774	78.4464	246.487	1665.66	8360.46	-78.4464	0	7.80423	4.87303	5.87709	0	0	0.156025	279.425	-496.072	16.2484	242.978	0	35.8908	35.0916	116.906	0
1255	0	0	1255	1	449.791	224.47	225.321	0	0	150.556	51.6373	317.435	363.247	1543.66	8319.8	-317.435	0	12.7909	5.14197	6.0136	0	0	0.0628209	241.244	-500.712	12.0866	288.672	0	27.7603	27.129	90.2863	0
1257	0	0	1257	1	256.121	118.344	137.777	0	0	-20.6758	90.3274	-77.8754	139.266	1615.24	8380.77	77.8754	0	4.39617	4.35567	5.87152	0	0	0.0720458	275.304	-481.088	22.4439	222.321	0	59.1296	58.0864	204.216	0
1258	0	0	1258	1	375.207	182.547	192.66	0	0	36.0344	50.5297	247.885	314.38	1558.53	8320.91	-247.885	0	10.6359	4.55354	5.50731	0	0	0.120017	293.327	-488.392	14.5999	278.488	0	29.8678	28.9809	92.4872	0
1259	0	0	1259	1	286.74	160.668	126.072	0	0	74.5166	34.9987	331.089	160.001	1719.36	8336.44	-331.089	0	5.70229	5.13208	5.26656	0	0	0.112177	258.351	-477.583	19.8094	214.629	0	55.5228	55.4798	179.214	0
1260	0	0	1260	1	431.079	218.757	212.322	0	0	-28.5476	2.92302	42.3316	332.763	1623.11	8368.52	-42.3316	0	10.6205	4.84922	5.58547	0	0	0.283267	240.697	-494.285	12.5828	277.257	0	27.3081	26.5251	91.8702	0
1261	0	0	1261	1	313.971	158.795	155.176	0	0	96.7196	-12.1452	203.667	222.139	1497.84	8383.59	-203.667	0	7.33239	4.83425	5.65067	0	0	0.174967	274.896	-481.966	17.8916	239.136	0	39.9144	39.2927	124.876	0
1262	0	0	1262	1	300.492	156.362	144.129	0	0	64.4294	-34.3211	226.304	214.282	1530.13	8306.1	-226.304	0	7.21452	4.73995	5.35741	0	0	0.0811296	331.126	-491.316	18.7115	228.031	0	41.0596	40.4298	126.685	0
1266	0	0	1266	1	316.772	171.596	145.176	0	0	15.3492	-35.7651	370.645	282.912	1579.21	8407.21	-370.645	0	10.5904	4.76783	5.14587	0	0	0.220077	210.403	-480.236	17.5986	245.522	0	33.4219	33.0525	114.353	0
1267	0	0	1267	1	322.565	149.641	172.924	0	0	1.66003	53.5235	192.98	284.031	1592.9	8417.58	-192.98	0	9.37951	4.41797	5.20854	0	0	0.36756	301.116	-471.962	17.1824	248.998	0	31.5172	30.5473	98.6151	0
1268	0	0	1268	1	397.749	186.09	211.659	0	0	87.1424	10.0572	152.619	331.361	1607.08	8361.38	-152.619	0	10.6596	5.03899	6.00817	0	0	0.132671	232.67	-495.089	13.8242	281.938	0	28.5553	27.9537	89.8128	0
1269	0	0	1269	1	351.305	189.407	161.897	0	0	37.0186	26.3164	278.319	269.138	1557.54	8345.12	-278.319	0	9.30632	5.19636	5.53799	0	0	0.0330957	239.074	-487.96	15.8247	225.235	0	35.1369	34.1962	108.621	0
1270	0	0	1270	1	312.563	182.046	130.517	0	0	63.7811	14.6563	560.661	243.565	1630.44	8356.78	-560.661	0	10.696	4.2045	5.82073	0	0	0.0487288	248.313	-477.568	17.8614	246.677	0	41.0253	42.4821	212.132	0
1271	0	0	1271	1	337.206	166.168	171.038	0	0	34.1273	43.9763	262.607	317.079	1560.43	8327.46	-262.607	0	10.8389	4.21752	5.29562	0	0	0.185821	255.818	-470.478	16.329	247.569	0	29.2731	28.3938	91.259	0
1272	0	0	1272	1	394.182	209.178	185.005	0	0	106.382	0.70575	203.026	302.735	1687.5	8370.73	-203.026	0	9.96269	5.02742	5.45647	0	0	0.0442771	263.947	-495.287	13.8907	279.362	0	30.5115	30.0515	94.2307	0
1273	0	0	1273	1	280.499	143.805	136.694	0	0	30.9609	37.337	309.75	202.632	1563.6	8334.1	-309.75	0	7.16133	4.30308	6.04327	0	0	0.101432	265.98	-485.249	20.2576	256.772	0	44.3156	43.0598	144.362	0
1274	0	0	1274	1	309.31	123.635	185.675	0	0	88.1102	38.9475	302.631	184.875	1506.45	8332.49	-302.631	0	6.45065	4.33684	5.46792	0	0	0.107462	253.477	-469.242	18.0379	190.274	0	47.4751	46.5385	153.497	0
1276	0	0	1276	1	422.487	209.696	212.791	0	0	25.6449	3.86348	9.51126	381.479	1768.24	8367.58	-9.51126	0	11.9607	5.1726	6.15105	0	0	0.0885846	245.303	-502.469	12.9665	302.154	0	24.6247	24.1614	85.3251	0
1277	0	0	1277	1	245.416	130.842	114.574	0	0	61.7853	-73.2089	324.082	156.942	1532.77	8245.33	-324.082	0	5.69507	4.40078	5.23675	0	0	0.218537	253.946	-469.559	23.3912	211.692	0	54.1955	54.4524	179.868	0
1278	0	0	1278	1	245.428	110.531	134.898	0	0	16.0114	56.2755	260.382	175.625	1578.55	8315.17	-260.382	0	6.01377	4.36657	5.42321	0	0	0.206825	299.125	-478.593	23.436	207.623	0	49.4485	47.7749	150.959	0
1279	0	0	1279	1	343.098	144.774	198.324	0	0	75.9646	46.209	164.384	294.479	1518.6	8325.23	-164.384	0	9.48386	4.70367	5.66095	0	0	0.220155	249.713	-485.093	16.1748	261.708	0	31.1753	30.6222	99.0322	0
1280	0	0	1280	1	289.188	143.818	145.37	0	0	164.142	28.2846	488.901	158.717	1629.74	8343.16	-488.901	0	6.45461	4.339	5.66918	0	0	0.0750236	252.428	-472.15	19.4985	1	0	57.7932	58.0162	250.082	0
1281	0	0	1281	1	336.794	145.393	191.401	0	0	109.913	40.4009	291.258	229.135	1584.31	8331.04	-291.258	0	7.92376	4.49588	5.14732	0	0	0.0984465	277.412	-472.178	16.3827	1	0	39.501	38.4224	122.772	0
1283	0	0	1283	1	281.772	161.304	120.468	0	0	13.5754	49.9255	341.541	210.482	1481.32	8321.51	-341.541	0	7.63253	4.98145	6.10239	0	0	0.163314	307.817	-497.458	20.3741	275.685	0	44.0358	43.2634	149.887	0
1285	0	0	1285	1	335.432	161.643	173.79	0	0	77.132	-5.89456	233.302	267.819	1517.43	8377.33	-233.302	0	8.98842	4.26337	5.33487	0	0	0.105625	321.295	-495.647	16.4409	1	0	33.2875	32.68	104.271	0
1286	0	0	1286	1	285.589	131.788	153.801	0	0	40.184	145.978	558.031	234.019	1554.38	8325.12	-558.031	0	10.4088	4.04162	6.08328	0	0	0.220016	186.618	-467.608	19.7756	240.698	0	41.7649	42.6771	220.359	0
1287	0	0	1287	1	291.447	152.691	138.757	0	0	48.0991	25.2029	162.525	193.4	1646.12	8346.24	-162.525	0	6.25722	4.19592	5.12832	0	0	0.110612	268.2	-478.96	19.1684	231.088	0	43.4204	42.4969	134.052	0
1288	0	0	1288	1	311.947	153.841	158.106	0	0	61.169	-7.61205	100.383	242.151	1633.05	8379.05	-100.383	0	7.70151	4.10453	5.48995	0	0	0.224661	315.439	-472.548	17.8141	237.421	0	35.3939	34.7106	113.578	0
1290	0	0	1290	1	283.819	142.414	141.405	0	0	54.9768	67.8019	286.839	180.283	1539.58	8303.64	-286.839	0	6.23719	4.9001	5.41184	0	0	0.136969	242.593	-479.676	20.0153	209.904	0	49.6459	48.5073	154.674	0
1296	0	0	1296	1	414.248	236.291	177.957	0	0	52.637	39.4438	336.035	388.604	1541.92	8332	-336.035	0	13.9329	4.82042	5.78258	0	0	0.226765	218.605	-496.232	13.1626	311.84	0	25.9306	25.3607	86.5955	0
1297	0	0	1297	1	286.485	129.021	157.464	0	0	9.44177	46.1906	126.015	158.138	1485.46	8325.25	-126.015	0	5.07409	4.48954	5.92167	0	0	0.216555	286.751	-475.838	19.8075	229.302	0	53.4249	52.6007	170.836	0
1298	0	0	1298	1	415.094	228.642	186.452	0	0	69.3593	57.8057	344.993	361.064	1525.2	8313.63	-344.993	0	12.9892	4.6005	5.09684	0	0	0.133618	378.757	-513.868	13.0259	343.206	0	27.132	26.6401	91.1577	0
1299	0	0	1299	1	322.621	150.797	171.823	0	0	33.0411	41.9438	25.5484	205.229	1760.84	8429.16	-25.5484	0	6.39897	5.194	5.97634	0	0	0.254972	234.694	-489.259	17.4935	222.52	0	42.1225	41.0088	144.688	0
1301	0	0	1301	1	296.396	143.472	152.924	0	0	78.5168	65.7638	198.101	163.125	1516.04	8505	-198.101	0	5.32787	4.9828	5.4513	0	0	0.205486	289.365	-479.054	19.0861	238.095	0	52.3171	51.7168	164.975	0
1302	0	0	1302	1	330.168	212.377	117.791	0	0	67.7448	62.1658	436.569	333.335	1526.82	8408.93	-436.569	0	12.9113	3.88344	5.45742	0	0	0.0850321	209.554	-474.746	16.6679	263.855	0	28.7614	28.7341	114.301	0
1304	0	0	1304	1	267.012	136.837	130.175	0	0	57.89	14.785	334.072	201.504	1536.67	8257	-334.072	0	7.22495	4.84561	6.06055	0	0	0.172619	304.234	-496.434	21.6156	217.937	0	45.7167	45.2255	153.938	0
1305	0	0	1305	1	361.002	164.809	196.193	0	0	104.115	59.9218	160.909	259.516	1590.11	8311.52	-160.909	0	8.32553	4.69871	5.564	0	0	0.157403	325.917	-489.648	15.2701	252.753	0	34.8932	34.0597	108.406	0
1306	0	0	1306	1	265.148	150.781	114.367	0	0	82.5754	146.234	474.759	181.203	1412.32	8424.53	-474.759	0	7.33718	4.12428	6.02284	0	0	0.111853	196.473	-469.189	21.5287	160.922	0	48.6214	49.9081	221.49	0
1309	0	0	1309	1	354.493	177.009	177.484	0	0	60.0671	-29.8963	236.61	295.174	1534.49	8301.68	-236.61	0	9.99318	3.91311	5.69966	0	0	0.155838	253.993	-479.975	15.4502	247.581	0	30.4856	29.9236	96.1055	0
1312	0	0	1312	1	340.196	176.396	163.799	0	0	45.1639	-6.40496	194.331	311.925	1549.4	8278.19	-194.331	0	10.2897	4.25077	5.72016	0	0	0.219352	313.893	-493.178	16.2451	308.262	0	29.3764	28.8188	92.2628	0
1314	0	0	1314	1	243.931	126.168	117.763	0	0	31.4468	51.5325	201.991	159.16	1662.77	8419.57	-201.991	0	5.24563	4.5743	4.96074	0	0	0.118975	299.529	-476.528	23.528	217.426	0	52.2763	51.1456	160.314	0
1316	0	0	1316	1	342.204	168.666	173.537	0	0	64.996	-25.6941	125.66	258.621	1728.88	8397.13	-125.66	0	8.31666	4.41795	5.59129	0	0	0.0802053	327.37	-492.462	16.1534	250.238	0	33.4974	33.0767	107.337	0
1317	0	0	1317	1	302.764	152.696	150.068	0	0	2.34068	25.5009	6.9562	233.404	1691.88	8345.94	-6.9562	0	7.3253	4.70996	5.03026	0	0	0.203719	267.655	-466.17	18.4743	222.092	0	36.1186	35.2286	124.174	0
1318	0	0	1318	1	307.81	175.296	132.514	0	0	25.171	26.3613	414.533	262.778	1469.73	8345.08	-414.533	0	10.0704	4.59113	6.01934	0	0	0.199857	237.505	-486.669	18.309	204.817	0	35.9266	35.82	137.371	0
1319	0	0	1319	1	346.449	186.277	160.171	0	0	31.8505	21.8212	404.916	324.915	1562.71	8349.62	-404.916	0	12.3376	4.09591	5.23224	0	0	0.134508	289.896	-483.755	15.8138	285.65	0	29.4786	29.0623	107.388	0
1320	0	0	1320	1	270.952	125.599	145.353	0	0	26.7274	24.8945	208.396	184.396	1468.17	8346.55	-208.396	0	6.11824	4.7355	5.57964	0	0	0.192574	317.083	-481.832	21.0947	227.34	0	46.833	46.1607	146.948	0
1321	0	0	1321	1	272.678	122.632	150.047	0	0	79.943	-33.7063	63.5685	143.134	1813.6	8305.49	-63.5685	0	4.53143	4.68198	5.72555	0	0	0.103018	277.341	-485.312	20.9637	214.43	0	56.341	55.9149	188.573	0
1322	0	0	1322	1	281.643	173.413	108.23	0	0	21.2712	-30.5633	226.237	254.435	1573.29	8302.34	-226.237	0	8.61914	4.15756	4.80291	0	0	0.133721	252.39	-463.841	19.8282	1	0	34.2739	33.4116	105.123	0
1323	0	0	1323	1	336.116	189.18	146.936	0	0	76.0909	54.5865	156.132	244.675	1618.13	8416.51	-156.132	0	7.84916	4.70299	5.20629	0	0	0.0570791	260.303	-482.359	16.4708	1	0	35.8913	35.0884	113.286	0
1324	0	0	1324	1	315.678	144.764	170.914	0	0	80.3116	86.1943	282.856	232.298	1414.59	8384.91	-282.856	0	7.99229	4.14101	5.17683	0	0	0.0403866	246.325	-470.728	17.5298	211.015	0	37.3932	37.1669	122.352	0
1326	0	0	1326	1	397.653	170.169	227.484	0	0	46.0947	6.50869	-42.1428	286.744	1648.13	8364.93	42.1428	0	8.9662	4.45483	5.43434	0	0	0.120218	326.631	-491.412	13.6724	1	0	30.5176	30.1338	105.599	0
1328	0	0	1328	1	385.156	211.495	173.661	0	0	67.027	71.1152	195.274	355.003	1527.53	8399.99	-195.274	0	11.5893	4.64098	5.15016	0	0	0.254885	278.599	-484.696	14.1511	275.917	0	26.2944	25.74	83.6106	0
1329	0	0	1329	1	308.911	185.894	123.017	0	0	75.2273	78.8372	106.745	239.151	1519.33	8392.26	-106.745	0	7.53646	4.76516	5.4507	0	0	0.158357	319.226	-488.067	18.1643	1	0	36.6349	36.0877	120.284	0
1330	0	0	1330	1	274.93	159.436	115.494	0	0	90.6718	-28.2665	158.919	180.839	1503.89	8300.05	-158.919	0	5.87425	4.12488	5.59148	0	0	0.161197	249.387	-468.133	20.5585	205.554	0	46.3716	45.988	146.644	0
1331	0	0	1331	1	324.81	134.003	190.807	0	0	47.8666	-6.0776	164.914	210.885	1646.35	8377.52	-164.914	0	6.86311	4.61994	5.1226	0	0	0.131274	315.458	-481.937	17.0774	208.721	0	40.4955	39.767	125.761	0
1333	0	0	1333	1	265.005	136.816	128.189	0	0	56.7047	60.0163	302.465	208.014	1537.86	8311.42	-302.465	0	7.27415	4.46986	5.78341	0	0	0.0655592	317.045	-483.796	21.6024	205.339	0	43.3723	42.3427	139.91	0
1334	0	0	1334	1	332.245	163.294	168.951	0	0	105.426	135.74	353.496	212.311	1588.79	8335.36	-353.496	0	7.70427	4.4979	5.09286	0	0	0.264312	267.396	-485.524	16.6225	219.059	0	42.8161	41.9449	143.291	0
1336	0	0	1336	1	332.467	201.171	131.296	0	0	29.4825	15.4658	416.903	259.908	1465.42	8355.97	-416.903	0	9.98031	4.60894	5.67482	0	0	0.0518565	307.099	-494.059	16.7356	252.247	0	36.1253	36.1344	137.316	0
1338	0	0	1338	1	293.815	128.524	165.291	0	0	41.6412	30.6231	46.7503	201.914	1552.92	8340.82	-46.7503	0	6.31658	4.43669	5.18207	0	0	0.279735	267.067	-480.406	19.0719	1	0	41.4699	40.977	140.004	0
1339	0	0	1339	1	357.177	199.816	157.361	0	0	9.25474	-3.67762	325.432	283.06	1485.65	8375.12	-325.432	0	10.2116	3.97504	5.36472	0	0	0.116276	245.828	-474.552	15.2875	259.893	0	31.8941	31.3993	107.759	0
1341	0	0	1341	1	364.552	182.311	182.24	0	0	57.0062	75.9739	459.31	300.704	1437.89	8295.47	-459.31	0	11.9195	4.38179	5.59045	0	0	0.283346	248.474	-488.249	15.0533	252.173	0	31.8387	32.367	132.946	0
1342	0	0	1342	1	322.136	197.037	125.099	0	0	-16.3936	38.2618	353.518	288.126	1511.29	8333.18	-353.518	0	10.6383	4.92013	6.04654	0	0	0.21609	264.539	-492.281	17.4755	243.7	0	33.5477	32.6803	114.459	0
1344	0	0	1344	1	323.909	167.775	156.135	0	0	66.9906	35.9864	275.387	243.886	1627.23	8335.45	-275.387	0	8.37139	4.22591	4.557	0	0	0.115571	314.564	-477.428	16.9384	278.099	0	36.1617	35.2865	110.797	0
1346	0	0	1346	1	243.561	126.804	116.757	0	0	122.062	76.5738	229.077	152.807	1472.5	8394.53	-229.077	0	5.06757	4.7132	5.0504	0	0	0.0505073	195.716	-464.451	23.6511	174.583	0	55.2111	54.4928	171.988	0
1347	0	0	1347	1	270.466	130.709	139.757	0	0	83.6655	17.9872	197.64	211.586	1510.89	8453.11	-197.64	0	6.93388	4.66869	5.59721	0	0	0.0255772	197.233	-469.049	21.1216	178.112	0	41.246	40.6415	130.236	0
1348	0	0	1348	1	326.569	161.691	164.879	0	0	25.5118	-33.262	-28.2155	220.291	1668.71	8404.7	28.2155	0	6.96915	4.89036	5.56829	0	0	0.115919	359.808	-486.305	17.115	250.992	0	38.3982	37.5354	133.174	0
1349	0	0	1349	1	316.259	150.196	166.063	0	0	11.3056	-11.8285	-413.685	208.743	1682.91	8383.27	413.685	0	7.98769	4.59832	4.87975	0	0	0.0851693	242.231	-468.732	17.5392	1	0	51.3531	45.7812	237.527	0
1350	0	0	1350	1	277.771	144.63	133.141	0	0	30.6274	-30.0727	-409.878	182.233	1663.59	8401.51	409.878	0	6.97089	4.88975	4.75324	0	0	0.0114927	313.736	-477.527	20.3312	232.13	0	57.2254	50.7687	271.206	0
1351	0	0	1351	1	346.386	206.977	139.408	0	0	77.7625	17.8296	461.91	347.303	1616.46	8353.61	-461.91	0	13.7791	3.63388	5.65845	0	0	0.15785	218.18	-477.293	15.7836	277.631	0	27.9079	28.0348	114.716	0
1352	0	0	1352	1	287.584	122.779	164.805	0	0	43.1938	21.7021	251.461	242.826	1551.37	8349.74	-251.461	0	8.24396	4.25687	5.78285	0	0	0.0901193	226.259	-469.677	19.6222	219.121	0	36.9598	36.0008	115.111	0
1354	0	0	1354	1	267.332	162.974	104.358	0	0	60.9479	52.3784	354.458	256.709	1533.61	8319.06	-354.458	0	9.30999	3.94068	5.3183	0	0	0.106965	262.429	-471.688	21.0885	214.496	0	35.377	34.7195	122.548	0
1355	0	0	1355	1	356.127	177.715	178.412	0	0	-14.6087	-12.1526	232.945	294.18	1509.51	8383.59	-232.945	0	10.0599	3.90885	5.02587	0	0	0.151809	289.4	-480.79	15.2753	269.493	0	29.9171	29.1398	94.1175	0
1356	0	0	1356	1	373.992	164.381	209.612	0	0	48.7838	40.5199	191.308	278.677	1545.78	8330.92	-191.308	0	9.11622	4.48212	5.73993	0	0	0.250028	328.527	-495.106	14.6717	265.893	0	32.7142	31.9349	102.197	0
1357	0	0	1357	1	409.999	176.633	233.366	0	0	82.7612	-6.83725	21.1619	285.046	1511.8	8378.28	-21.1619	0	8.90447	4.88525	5.1595	0	0	0.0347429	244.142	-492.593	13.2475	253.048	0	30.6523	30.4178	108	0
1358	0	0	1358	1	315.69	152.197	163.494	0	0	42.5651	-0.374264	63.3255	223.392	1551.99	8371.81	-63.3255	0	7.04622	5.20812	6.66768	0	0	0.113084	210.41	-486.588	18.0645	218.462	0	40.3535	39.7158	133.493	0
1360	0	0	1360	1	325.135	148.996	176.138	0	0	32.4308	28.1035	58.2153	207.981	1462.47	8443	-58.2153	0	6.5329	4.1998	5.07355	0	0	0.0862309	278.158	-475.739	16.959	224.558	0	39.6508	38.9579	134.837	0
1362	0	0	1362	1	387.534	223.238	164.296	0	0	78.3097	0.571012	234.835	303.17	1516.25	8370.87	-234.835	0	10.1719	4.44434	5.20604	0	0	0.151188	236.052	-485.073	14.0337	296.51	0	30.0994	29.5409	94.2456	0
1363	0	0	1363	1	291.28	151.625	139.655	0	0	60.9089	25.0265	188.831	192.318	1533.65	8346.41	-188.831	0	6.28366	5.30263	5.35024	0	0	0.127611	246.914	-474.809	19.5232	214.877	0	45.8725	45.082	141.937	0
1364	0	0	1364	1	349.555	147.736	201.82	0	0	49.5898	64.2519	58.8485	324.53	1544.97	8307.19	-58.8485	0	10.1328	4.4134	5.86618	0	0	0.293911	250.058	-487.502	15.8175	313.244	0	28.3172	27.8514	94.8501	0
1367	0	0	1367	1	353.018	157.736	195.282	0	0	96.7868	19.2872	3.46734	249.696	1597.43	8352.15	-3.46734	0	7.74735	4.03252	5.48286	0	0	0.160741	315.526	-487.351	15.5144	255.189	0	34.451	34.0046	116.378	0
1369	0	0	1369	1	284.164	110.348	173.816	0	0	1.45586	1.22893	185.833	247.712	1593.1	8270.55	-185.833	0	8.20111	4.42696	5.09786	0	0	0.181991	238.374	-479.24	19.7789	223.608	0	35.5174	34.5335	109.295	0
1370	0	0	1370	1	273.644	163.423	110.221	0	0	11.3547	-34.1712	286.761	191.339	1483.55	8405.61	-286.76	0	6.75815	4.73103	5.44182	0	0	0.163335	276.623	-474.523	20.821	191.912	0	45.6242	44.8808	145.417	0
1374	0	0	1374	1	333.764	172.965	160.799	0	0	28.8798	45.0295	327.904	260.175	1565.68	8326.41	-327.904	0	9.31217	4.81262	6.54719	0	0	0.241531	208.437	-483.303	16.8523	1	0	36.8481	35.8138	122.443	0
1376	0	0	1376	1	258.501	157.339	101.162	0	0	95.6916	-23.3714	264.926	181.222	1598.53	8394.81	-264.926	0	6.21651	4.71673	4.85616	0	0	0.0641027	261.255	-464.104	22.0361	216.04	0	47.6621	46.6997	144.812	0
1377	0	0	1377	1	283.627	125.955	157.672	0	0	86.9676	-1.45591	184.107	172.861	1706.91	8372.9	-184.107	0	5.64412	5.46276	5.88857	0	0	0.0162734	255.431	-485.082	20.3048	219.484	0	50.8448	50.1813	155.74	0
1381	0	0	1381	1	296.702	142.606	154.096	0	0	41.7501	-24.125	185.935	232.757	1552.81	8295.91	-185.935	0	7.67961	4.56519	5.40086	0	0	0.085801	206.808	-468.019	18.9456	204.617	0	37.7343	37.0771	117.268	0
1383	0	0	1383	1	259.858	124.357	135.501	0	0	70.1708	56.0596	144.468	165.457	1524.39	8215.72	-144.468	0	5.2869	4.72671	5.3293	0	0	0.0714845	243.144	-473.98	22.0511	194.236	0	51.2523	50.5877	163.397	0
1387	0	0	1387	1	272.101	136.219	135.882	0	0	128.028	20.1886	556.303	211.944	1466.53	8351.25	-556.303	0	9.22062	3.79013	5.71954	0	0	0.144877	306.726	-477.442	20.7168	224.73	0	44.4058	46.1062	238.42	0
1388	0	0	1388	1	370.813	188.898	181.915	0	0	84.888	56.5157	122.892	241.73	1509.67	8314.92	-122.892	0	7.65827	4.95334	5.97737	0	0	0.0462321	322.234	-499.879	14.9242	259.7	0	37.3429	36.8425	120.473	0
1390	0	0	1390	1	320.6	216.875	103.725	0	0	87.5329	49.3177	709.435	398.823	1507.03	8322.12	-709.435	0	20.8313	3.55175	5.3365	0	0	0.282347	334.889	-496.705	17.1174	308.033	0	29.1901	34.8043	205.285	0
1391	0	0	1391	1	274.82	160.284	114.536	0	0	53.2583	9.28264	275.126	184.969	1541.3	8362.16	-275.126	0	6.37805	4.44432	5.57345	0	0	0.0417946	193.007	-468.14	20.6654	205.255	0	47.2845	46.2745	147.874	0
1393	0	0	1393	1	420.384	171.713	248.671	0	0	59.5792	50.7132	40.9104	338.274	1634.64	8320.73	-40.9104	0	10.5237	4.31337	5.25671	0	0	0.223307	248.464	-480.958	12.828	1	0	26.6735	26.1386	89.82	0
1394	0	0	1394	1	351.566	163.12	188.445	0	0	46.8466	1.88694	182.692	226.793	1647.37	8369.55	-182.692	0	7.42777	4.61958	5.3387	0	0	0.127122	248.888	-475.205	15.6754	206.396	0	38.4471	37.7402	118.631	0
1395	0	0	1395	1	259.925	142.674	117.251	0	0	71.7345	108.012	567.852	165.772	1522.83	8363.09	-567.852	0	7.35524	4.34043	5.19334	0	0	0.190474	303.629	-474.713	21.875	196.83	0	57.7628	59.5244	305.949	0
1396	0	0	1396	1	315.536	165.355	150.181	0	0	13.3243	38.5435	-98.6718	204.823	1780.56	8332.9	98.6718	0	6.46693	4.76959	5.42551	0	0	0.15719	258.836	-482.229	17.7326	255.107	0	40.9787	40.0113	150.105	0
1397	0	0	1397	1	376.829	223.732	153.097	0	0	10.4873	-16.358	232.531	305.761	1484.41	8288.14	-232.531	0	10.39	4.39249	5.27845	0	0	0.104423	283.219	-491.784	14.4733	1	0	29.6572	29.2044	93.8845	0
1399	0	0	1399	1	339.754	199.955	139.799	0	0	77.8762	50.4782	475.971	227.306	1516.68	8420.62	-475.971	0	9.12619	4.51796	5.83208	0	0	0.202245	268.939	-479.813	16.3425	227.945	0	41.9408	42.1949	180.46	0
1400	0	0	1400	1	319.735	169.652	150.082	0	0	93.0396	-0.537047	190.107	232.467	1501.52	8371.98	-190.107	0	7.60748	4.32224	4.99852	0	0	0.0677794	304.621	-491.806	17.2903	278.394	0	37.0346	36.5145	116.632	0
1401	0	0	1401	1	287.215	132.602	154.612	0	0	51.0211	68.0922	202.159	249.817	1543.54	8303.35	-202.159	0	8.20135	4.8496	5.37847	0	0	0.257449	239.495	-482.658	19.7253	264.846	0	36.2383	35.4529	112.251	0
1402	0	0	1402	1	475.577	262.251	213.327	0	0	39.9487	17.951	232.595	514.76	1554.61	8353.49	-232.595	0	17.2897	4.3372	4.61125	0	0	0.221948	180	-475.476	11.1683	353.241	0	19.2538	18.7492	60.6434	0
1404	0	0	1404	1	352.218	166.463	185.754	0	0	43.5189	-23.3941	320.778	291.878	1650.7	8394.83	-320.778	0	10.4557	4.26704	5.46817	0	0	0.129426	220.742	-476.661	15.597	244.85	0	31.469	31.3017	103.709	0
1405	0	0	1405	1	393.343	200.131	193.212	0	0	11.2097	58.5019	19.3437	326.746	1583.35	8412.6	-19.3437	0	10.2066	4.44252	5.57337	0	0	0.205435	297.095	-494.807	13.852	262.701	0	27.5993	26.8712	94.4812	0
1408	0	0	1408	1	337.719	148.363	189.356	0	0	101.054	-2.517	54.1792	245.291	1593.17	8373.96	-54.1792	0	7.68729	4.37613	5.75061	0	0	0.0472475	254.845	-475.629	16.4092	236.955	0	35.5301	34.8951	117.629	0
1409	0	0	1409	1	270.476	131.214	139.262	0	0	78.8061	68.924	215.468	192.795	1515.75	8402.18	-215.468	0	6.35511	4.10299	5.07715	0	0	0.131126	285.125	-477.065	20.8043	243.979	0	43.8092	42.9502	137.154	0
1411	0	0	1411	1	323.768	167.081	156.687	0	0	101.262	43.6377	216.6	234.564	1493.3	8327.8	-216.6	0	7.73613	4.40496	4.85065	0	0	0.0530612	270.953	-481.722	17.041	256.364	0	37.1709	36.5684	116.187	0
1413	0	0	1413	1	390.734	176.795	213.939	0	0	67.5233	6.68591	-111.013	285.545	1726.36	8464.42	111.013	0	9.0244	4.5218	4.86388	0	0	0.0402141	316.692	-500.393	13.8744	280.902	0	30.1351	29.1828	112.976	0
1414	0	0	1414	1	303.952	153.725	150.226	0	0	35.1947	10.3524	201.062	166.976	1459.71	8361.09	-201.062	0	5.5206	4.84008	5.824	0	0	0.117046	211.079	-476.131	18.5955	218.826	0	51.4553	50.9012	161.881	0
1415	0	0	1415	1	236.904	136.87	100.034	0	0	52.8824	23.4573	221.677	165.56	1442.02	8347.98	-221.677	0	5.51031	4.31481	5.03561	0	0	0.111864	247.782	-466.714	24.2522	218.268	0	50.0154	49.6452	157.87	0
1416	0	0	1416	1	227.748	124.304	103.444	0	0	89.28	-17.6605	133.962	148.36	1604.94	8389.1	-133.962	0	4.76557	4.53713	5.5662	0	0	0.138	280.651	-468.811	25.6705	1	0	55.926	54.8282	174.418	0
1417	0	0	1417	1	352.22	162.537	189.683	0	0	29.9917	19.7016	230.102	289.973	1564.57	8351.74	-230.102	0	9.74067	3.86156	5.1694	0	0	0.160686	294.533	-487.834	15.4734	283.971	0	30.7318	29.8772	95.5069	0
1418	0	0	1418	1	263.692	139.041	124.651	0	0	8.35945	10.6382	330.681	204.406	1486.54	8360.8	-330.681	0	7.38818	4.26066	5.61466	0	0	0.224148	232.431	-467.501	21.6077	203.97	0	43.1475	42.4211	145.835	0
1421	0	0	1421	1	373.946	196.445	177.502	0	0	70.4954	43.4168	46.4075	319.04	1524.06	8328.02	-46.4075	0	9.93155	4.49464	5.09822	0	0	0.220881	304.448	-498.277	14.5875	1	0	27.9587	27.6521	96.3174	0
1423	0	0	1423	1	294.384	138.409	155.974	0	0	19.8334	30.1785	13.2238	182.287	1674.39	8341.26	-13.2238	0	5.6982	4.48014	5.01911	0	0	0.0931056	288.192	-478.77	19.0047	1	0	44.8066	43.8163	152.297	0
1424	0	0	1424	1	325.654	151.388	174.266	0	0	-2.66757	20.7153	6.17773	295.138	1696.89	8450.38	-6.17773	0	9.28057	4.63288	5.15107	0	0	0.208929	267.184	-486.483	17.0362	300.245	0	29.5186	28.5407	102.484	0
1425	0	0	1425	1	324.17	147.335	176.835	0	0	-2.94056	-60.9201	5.21766	207.111	1597.5	8432.36	-5.21766	0	6.64877	4.49967	5.22382	0	0	0.140674	289.078	-480.736	17.1083	220.659	0	39.3751	38.5216	135.486	0
1426	0	0	1426	1	305.316	135.914	169.402	0	0	-21.0241	93.6063	32.2823	205.565	1615.58	8277.83	-32.2823	0	6.47656	4.33326	5.25052	0	0	0.139416	205.806	-466.113	18.2571	1	0	41.0009	40.0496	136.549	0
1428	0	0	1428	1	256.177	140.804	115.373	0	0	84.3338	72.1217	594.372	237.085	1510.23	8299.32	-594.372	0	10.7765	3.68002	4.97319	0	0	0.176554	247.978	-459.485	21.9366	224.987	0	41.058	43.2357	233.761	0
1429	0	0	1429	1	288.242	153.019	135.223	0	0	-165.648	-15.9684	-208.641	192.529	1660.55	8387.41	208.641	0	6.98756	4.82912	5.10129	0	0	0.274986	302.486	-488.862	19.5725	1	0	44.7347	40.2091	163.931	0
1431	0	0	1431	1	358.743	170.742	188	0	0	74.1775	16.1743	41.9032	341.631	1620.04	8355.27	-41.9032	0	10.662	4.36281	5.42251	0	0	0.0717824	269.746	-480.994	15.2949	1	0	26.5102	26.0206	89.2928	0
1432	0	0	1432	1	330.016	172.904	157.112	0	0	45.4609	-9.84828	187.23	265.186	1549.1	8381.29	-187.23	0	8.72363	4.16162	5.17155	0	0	0.231257	331.502	-486.87	16.6902	242.47	0	32.9596	32.3132	103.53	0
1434	0	0	1434	1	309.018	156.186	152.832	0	0	58.4617	105.761	107.446	193.426	1635.76	8265.68	-107.446	0	6.10769	4.49952	5.03113	0	0	0.216991	322.886	-485.937	18.0075	227.669	0	43.5977	42.8042	139.077	0
1436	0	0	1436	1	273.581	145.964	127.617	0	0	114.54	22.5606	220.582	167.052	1480.02	8348.88	-220.582	0	5.53151	4.3318	4.62763	0	0	0.0936014	253.818	-467.377	20.4896	185.352	0	49.5418	48.9885	154.008	0
1438	0	0	1438	1	274.941	126.918	148.024	0	0	19.9967	12.1729	12.5383	196.335	1574.56	8359.27	-12.5383	0	6.15427	4.8303	5.17124	0	0	0.207055	241.834	-476.493	20.6667	205.893	0	42.466	41.9391	146.825	0
1440	0	0	1440	1	403.845	199.444	204.401	0	0	34.1616	75.6815	272.055	339.14	1560.4	8295.76	-272.055	0	11.6551	4.08622	5.50092	0	0	0.213843	307.036	-491.984	13.3965	250.671	0	27.74	26.9371	87.5535	0
1441	0	0	1441	1	301.039	146.09	154.948	0	0	70.9213	21.0072	157.411	248.973	1523.64	8350.43	-157.411	0	8.02129	4.29118	4.89883	0	0	0.0792911	294.036	-475.481	18.4614	255.879	0	34.6582	34.1602	110.252	0
1442	0	0	1442	1	255.281	132.653	122.628	0	0	27.4164	60.6344	107.031	167.663	1467.48	8510.13	-107.031	0	5.32167	4.57166	5.15949	0	0	0.156018	280.073	-473.526	22.3986	215.797	0	48.8332	48.1147	160.093	0
1443	0	0	1443	1	223.855	93.8522	130.003	0	0	-22.5155	-13.6089	-158.355	177.47	1617.08	8385.05	158.355	0	5.81569	4.2301	4.96852	0	0	0.124504	302.717	-470.962	25.8176	1	0	45.7868	44.6577	174.17	0
1444	0	0	1444	1	386.595	159.049	227.547	0	0	38.7619	-18.5627	33.0269	377.746	1555.8	8390	-33.0269	0	11.9041	3.94424	5.0412	0	0	0.143523	303.53	-480.431	13.9718	1	0	23.6409	23.2376	81.2175	0
1445	0	0	1445	1	311.613	179.978	131.635	0	0	19.0683	-13.3002	297.345	240.019	1575.49	8384.74	-297.345	0	8.48632	4.65678	5.35051	0	0	0.11219	371.98	-491.194	17.9418	1	0	37.8647	36.9701	119.561	0
1446	0	0	1446	1	208.573	135.247	73.3255	0	0	113.25	19.1388	595.45	142.671	1381.65	8352.3	-595.45	0	6.47926	4.56359	5.61143	0	0	0.150623	268.4	-467.602	28.4756	188.67	0	66.4226	71.4776	392.23	0
1447	0	0	1447	1	390.191	187.812	202.379	0	0	89.1056	62.4832	199.99	347.147	1605.11	8308.96	-199.99	0	11.3419	4.14328	5.60717	0	0	0.230452	324.836	-492.502	13.9317	1	0	26.9882	26.2157	83.7119	0
1451	0	0	1451	1	245.333	136.756	108.577	0	0	73.6477	15.0153	134.585	132.63	1720.23	8356.42	-134.585	0	4.24047	4.61352	5.06056	0	0	0.0273649	199.396	-460.282	23.4223	205.768	0	60.7573	59.8853	190.174	0
1452	0	0	1452	1	250.335	122.804	127.531	0	0	39.3741	5.52822	277.541	208.651	1555.19	8365.91	-277.541	0	7.22639	4.62293	5.75314	0	0	0.155845	300.734	-477.563	23.1072	1	0	42.9761	41.972	134.341	0
1454	0	0	1454	1	289.344	145.654	143.69	0	0	100.316	11.1519	-27.5134	159.289	1693.56	8360.29	27.5134	0	4.9503	4.7434	5.78746	0	0	0.181052	295.872	-491.668	19.6278	254.074	0	52.2463	51.3511	178.771	0
1455	0	0	1455	1	317.567	168.632	148.935	0	0	60.8714	108.17	343.945	196.226	1533.69	8263.27	-343.944	0	7.07407	4.19741	5.29095	0	0	0.194759	279.019	-481.024	17.4486	237.689	0	45.0431	44.5433	154.063	0
1457	0	0	1457	1	285.581	163.858	121.723	0	0	-281.983	28.7776	-663.109	237.98	1876.54	8342.66	663.109	0	13.6135	4.51357	4.36559	0	0	0.216672	360.01	-486.762	19.507	226.686	0	70.9245	55.5814	172.845	0
1458	0	0	1458	1	305.334	123.483	181.851	0	0	1.17221	-1.27273	-54.8906	265.144	1693.05	8372.71	54.8906	0	8.38604	4.18228	5.00652	0	0	0.118295	384.452	-497.37	18.1679	309.639	0	31.856	31.1287	110.51	0
1459	0	0	1459	1	257.881	139.701	118.18	0	0	66.7744	11.2419	405.942	182.37	1527.79	8360.2	-405.942	0	6.89744	4.11235	5.24427	0	0	0.112867	233.801	-470.577	22.0062	203.655	0	48.3036	47.9698	179.131	0
1460	0	0	1460	1	280.588	155.964	124.625	0	0	79.5181	8.74076	398.347	195.301	1614.7	8362.7	-398.347	0	7.33257	4.13336	5.3665	0	0	0.0817215	307.278	-487.027	20.0411	260.277	0	45.6789	45.4199	165.596	0
1462	0	0	1462	1	397.271	195.005	202.265	0	0	59.392	3.28542	182.734	350.784	1535.17	8368.16	-182.734	0	11.4666	4.68586	4.82289	0	0	0.150124	234.458	-480.363	13.6423	250.515	0	26.2181	25.7607	83.2134	0
1463	0	0	1463	1	323.641	172.521	151.12	0	0	85.6997	11.8568	291.496	233.571	1508.86	8359.58	-291.496	0	8.11154	5.10409	5.26301	0	0	0.0655757	209.387	-479.801	17.2745	219.517	0	39.4439	38.7392	123.924	0
1464	0	0	1464	1	342.346	167.763	174.584	0	0	-7.29582	25.1097	201.655	323.175	1601.86	8346.33	-201.655	0	10.7726	4.14529	4.94903	0	0	0.192793	263.64	-478.945	15.987	1	0	28.0197	27.0801	86.5472	0
1466	0	0	1466	1	297.885	149.067	148.818	0	0	91.6901	86.0257	493.076	190.524	1502.87	8285.42	-493.076	0	7.77939	4.07001	5.45384	0	0	0.185515	255.812	-478.131	18.7399	1	0	48.0131	48.4745	216.738	0
1467	0	0	1467	1	323.625	185.839	137.786	0	0	39.4538	14.5437	316.388	312.823	1455.45	8356.9	-316.388	0	11.1125	5.1239	5.14468	0	0	0.169387	260.074	-486.84	17.2558	256.005	0	30.4417	30.1654	99.941	0
1468	0	0	1468	1	308.764	163.359	145.405	0	0	3.20581	85.0062	434.273	231.619	1491.69	8286.43	-434.273	0	9.0822	3.62436	5.20087	0	0	0.282841	317.828	-479.911	17.8395	256.359	0	38.098	37.9976	151.843	0
1471	0	0	1471	1	293.112	175.967	117.145	0	0	-40.4871	88.1606	377.81	222.959	1535.39	8382.94	-377.81	0	8.46325	4.37667	5.19984	0	0	0.245117	331.77	-493.344	19.1113	233.195	0	40.5589	39.523	141.611	0
1474	0	0	1474	1	304.98	159.711	145.269	0	0	0.583217	45.2919	315.244	278.957	1593.98	8326.15	-315.244	0	9.96486	4.59797	5.33415	0	0	0.171029	255.109	-484.031	18.3625	248.455	0	33.6907	32.5593	107.417	0
1477	0	0	1477	1	386.426	177.286	209.14	0	0	56.5951	4.47743	74.7223	313.082	1537.96	8366.96	-74.7223	0	9.87351	4.39377	5.02851	0	0	0.0910605	255.365	-487.887	14.0467	283.914	0	28.1608	27.7867	94.8424	0
1479	0	0	1479	1	257.03	117.571	139.459	0	0	50.646	16.3364	248.651	176.418	1643.57	8355.1	-248.651	0	5.97556	4.81316	5.42766	0	0	0.116299	245.511	-471.935	22.3876	189.572	0	49.4912	48.4825	149.728	0
1482	0	0	1482	1	350.426	187.831	162.595	0	0	47.7478	-2.38175	108.369	243.33	1546.81	8373.82	-108.369	0	7.76177	4.45896	5.37751	0	0	0.106381	246.231	-479.75	15.708	249.105	0	35.519	34.9887	115.297	0
1483	0	0	1483	1	315.859	138.597	177.262	0	0	37.7896	56.1682	79.3326	258.751	1556.77	8414.93	-79.3326	0	8.13691	4.68637	5.49791	0	0	0.235335	216.467	-478.657	17.7075	227.426	0	33.9156	33.1719	113.035	0
1484	0	0	1484	1	222.128	135.697	86.4314	0	0	47.9107	25.7045	17.399	131.387	1446.99	8445.4	-17.399	0	4.09243	4.41401	4.73667	0	0	0.118778	221.547	-450.962	26.0383	1	0	59.0504	58.1624	207.391	0
1485	0	0	1485	1	252.659	130.644	122.015	0	0	17.4443	52.46	-10.2528	136.71	1577.12	8318.98	10.2528	0	4.25952	4.5006	5.5777	0	0	0.108727	243.779	-480.361	22.7657	190.327	0	59.833	59.2408	203.533	0
1486	0	0	1486	1	309.14	171.451	137.689	0	0	97.6314	23.5076	283.117	190.381	1397.27	8347.93	-283.117	0	6.56019	4.32045	5.5963	0	0	0.105122	332.822	-492.137	18.07	1	0	45.1838	44.9425	147.726	0
1488	0	0	1488	1	284.322	144.354	139.968	0	0	78.6074	88.1756	169.281	227.909	1615.61	8283.26	-169.281	0	7.34219	4.27715	4.85816	0	0	0.0550894	242.824	-468.206	19.6661	217.152	0	37.8726	37.0311	116.991	0
1489	0	0	1489	1	299.91	162.137	137.772	0	0	33.55	62.2382	409.368	178.256	1561.01	8209.54	-409.368	0	6.78053	4.23208	5.58231	0	0	0.142362	221.879	-476.598	18.6685	231.466	0	49.9316	49.7506	191.034	0
1490	0	0	1490	1	321.723	164.998	156.725	0	0	7.60383	23.6983	94.8112	299.38	1586.96	8248.08	-94.8112	0	9.54304	4.69081	4.72906	0	0	0.27449	326.624	-485.392	17.1969	304.385	0	29.549	28.8177	96.9944	0
1492	0	0	1492	1	257.891	126.243	131.648	0	0	16.322	51.1093	62.2863	149.874	1677.9	8419.99	-62.2863	0	4.71413	4.73256	5.55298	0	0	0.146778	216.187	-474.408	22.3117	227.708	0	55.1089	53.3888	181.378	0
1493	0	0	1493	1	246.908	109.506	137.402	0	0	71.7146	0.682055	233.995	165.592	1522.85	8271.1	-233.995	0	5.55647	4.56903	5.45839	0	0	0.263533	266.248	-468.793	23.3637	210.967	0	51.8839	51.2181	160.331	0
1494	0	0	1494	1	357.557	177.356	180.201	0	0	80.2102	125.402	183.868	311.958	1514.35	8345.7	-183.868	0	10.1336	4.10944	5.50975	0	0	0.228916	284.728	-487.439	15.3161	265.681	0	29.0968	28.594	92.8589	0
1495	0	0	1495	1	229.324	109.137	120.187	0	0	116.302	50.7215	394.431	225.959	1478.26	8320.72	-394.431	0	8.41364	3.92083	5.24798	0	0	0.0403667	249.235	-468.039	25.0731	205.915	0	39.3674	39.2131	146.56	0
1496	0	0	1496	1	338.394	149.456	188.938	0	0	52.5336	29.6984	-135.482	202.286	1741.35	8441.4	135.482	0	6.41933	4.46299	5.4938	0	0	0.123001	196.994	-470.971	16.3488	203.447	0	42.0722	40.4847	157.886	0
1497	0	0	1497	1	258.525	134.596	123.929	0	0	13.8789	16.6954	373.719	155.791	1580.68	8354.75	-373.719	0	5.79809	4.14267	5.19425	0	0	0.103923	307.913	-479.577	21.9407	1	0	55.4635	54.3443	192.592	0
1498	0	0	1498	1	290.724	136.249	154.475	0	0	-10.4693	32.9907	-152.943	197.46	1605.03	8438.11	152.943	0	6.37214	4.30804	4.98896	0	0	0.101085	257.25	-480.107	19.2204	240.253	0	41.934	40.5479	160.113	0
1500	0	0	1500	1	249.131	142.649	106.482	0	0	70.2984	-28.3181	137.287	162.707	1424.6	8399.76	-137.287	0	5.25259	4.26272	4.84537	0	0	0.0154915	256.856	-471.625	22.8188	249.75	0	49.1616	48.8577	159.68	0
1501	0	0	1501	1	308.08	138.42	169.66	0	0	8.02597	-5.82338	95.3422	241.229	1586.53	8377.26	-95.3422	0	7.72822	4.50986	5.67344	0	0	0.073308	337.922	-491.65	18.2025	1	0	36.1192	35.2309	116.521	0
1502	0	0	1502	1	278.638	167.86	110.779	0	0	73.7005	-9.75292	385.62	221.266	1520.86	8381.19	-385.62	0	8.25056	4.45126	5.04229	0	0	0.00570321	291.644	-481.159	20.2143	243.089	0	41.0288	40.7572	145.208	0
1503	0	0	1503	1	331.355	173.402	157.953	0	0	27.9595	-12.5717	141.016	292.347	1566.6	8384.01	-141.016	0	9.47279	4.37886	5.15324	0	0	0.144059	239.502	-476.595	16.6583	274.137	0	30.2012	29.5658	96.4665	0
1504	0	0	1504	1	339.895	180.332	159.563	0	0	57.1807	55.7946	-138.597	231.809	1537.38	8415.31	138.597	0	7.33384	4.89961	5.53622	0	0	0.0898218	263.485	-487.138	16.3624	233.975	0	37.619	37.1161	145.379	0
1505	0	0	1505	1	309.006	153.693	155.314	0	0	10.5027	89.0003	210.845	233.236	1584.06	8282.44	-210.845	0	7.75258	4.11531	4.80306	0	0	0.282822	238.903	-463.787	17.8702	227.104	0	37.173	36.043	113.7	0
1506	0	0	1506	1	235.768	107.672	128.096	0	0	94.3681	78.0712	426.939	156.848	1400.53	8293.37	-426.939	0	6.00996	4.54027	5.76097	0	0	0.172809	237.445	-470.718	24.7304	204.131	0	56.0892	57.0622	225.563	0
1507	0	0	1507	1	322.238	144.529	177.708	0	0	82.7335	45.7127	360.837	218.801	1511.83	8325.73	-360.837	0	7.95495	4.56792	5.33348	0	0	0.241263	285.904	-475.741	17.2583	1	0	41.8807	41.2272	144.027	0
1508	0	0	1508	1	272.597	118.116	154.48	0	0	22.2432	-33.3689	-148.216	184.339	1671.98	8404.81	148.216	0	5.98994	4.9519	5.36218	0	0	0.0856487	264.683	-477.576	20.9569	212.739	0	45.2737	43.8013	173.758	0
1510	0	0	1510	1	337.168	170.306	166.863	0	0	-19.325	56.0256	180.23	210.142	1514.23	8315.42	-180.23	0	6.9378	4.14222	5.34678	0	0	0.0464807	361.102	-497.16	16.3237	1	0	40.6693	39.6123	127.247	0
1513	0	0	1513	1	300.012	140.336	159.676	0	0	53.511	-0.0738241	-114.361	158.926	1740.37	8371.51	114.361	0	5.04141	4.52749	5.22968	0	0	0.084507	342.369	-485.129	18.6639	238.603	0	50.8488	49.6198	188.475	0
1514	0	0	1514	1	260.874	118.922	141.952	0	0	28.1124	-2.7218	29.9603	138.249	1965.09	8374.16	-29.9603	0	4.34733	4.44358	5.11285	0	0	0.0157715	309.938	-474.003	21.7963	1	0	56.3718	55.089	192.755	0
1515	0	0	1515	1	297.175	146.223	150.952	0	0	30.8708	34.0027	-33.0854	198.803	1563.69	8337.44	33.0854	0	6.19688	4.60494	5.3638	0	0	0.225279	256.914	-464.297	18.9137	1	0	42.1922	42.0464	147.544	0
1516	0	0	1516	1	292.774	131.824	160.95	0	0	-19.5505	-45.8441	-625.756	234.746	1614.11	8417.28	625.756	0	11.1616	4.97625	4.61356	0	0	0.170768	197.16	-467.898	19.1464	1	0	60.7207	57.6678	236.356	0
1517	0	0	1517	1	313.136	144.286	168.85	0	0	62.9782	9.1583	253.412	322.552	1531.58	8362.28	-253.412	0	10.9508	4.27393	5.33993	0	0	0.148384	224.145	-480.034	17.7517	276.648	0	28.6679	28.0598	90.0307	0
1519	0	0	1519	1	340.141	161.426	178.715	0	0	27.4946	-55.0781	-232.811	195.252	1666.73	8426.52	232.811	0	6.64494	5.02474	5.3635	0	0	0.0510649	243.013	-479.438	16.3431	1	0	44.2779	42.55	184.559	0
1520	0	0	1520	1	254.981	139.242	115.739	0	0	90.8153	36.2737	274.85	183.444	1503.74	8335.17	-274.85	0	6.28091	3.75811	5.14012	0	0	0.0257915	271.128	-468.542	22.1287	217.623	0	45.8541	44.9488	145.728	0
1521	0	0	1521	1	276.36	155.911	120.449	0	0	98.5007	-2.92827	130.75	169.997	1695.38	8474.03	-130.75	0	5.43631	4.74265	5.31502	0	0	0.0241741	286.976	-487.167	20.559	207.086	0	49.0177	48.1248	156.112	0
1522	0	0	1522	1	264.116	129.716	134.4	0	0	162.85	47.1311	486.205	248.439	1431.71	8324.31	-486.205	0	10.0677	4.19028	5.44846	0	0	0.182448	282.025	-482.107	21.4999	255.045	0	37.6144	38.2428	166.58	0
1525	0	0	1525	1	271.134	132.102	139.032	0	0	91.3553	28.7795	245.755	165.065	1602.86	8342.66	-245.755	0	5.54929	4.15491	5.55508	0	0	0.103232	201.172	-466.622	20.8855	1	0	51.8064	50.3607	157.681	0
1531	0	0	1531	1	267.882	130.643	137.239	0	0	37.5552	109.388	335.2	163.797	1557	8262.05	-335.2	0	5.89084	4.66937	5.32475	0	0	0.113547	298.442	-479.166	21.2801	1	0	54.1499	53.2017	179.079	0
1535	0	0	1535	1	295.19	115.662	179.528	0	0	58.3537	26.1902	-174.529	190.664	1635.87	8345.25	174.529	0	6.13548	4.68692	4.99158	0	0	0.0451924	226.566	-465.666	18.9925	192.076	0	44.0707	43.4455	176.089	0
1537	0	0	1537	1	342.042	163.444	178.598	0	0	74.5638	61.1072	108.507	245.294	1619.66	8409.99	-108.507	0	7.74011	4.40609	5.49011	0	0	0.180314	268.505	-487.381	16.1431	255.253	0	35.5378	34.7166	114.542	0
1539	0	0	1539	1	286.413	111.671	174.742	0	0	8.23468	-43.7339	-332.166	151.224	1685.99	8315.51	332.166	0	5.49798	5.61814	5.70481	0	0	0.176793	240.915	-483.831	20.0733	238.225	0	63.6882	59.0317	292.051	0
1540	0	0	1540	1	270.007	133.374	136.633	0	0	81.1428	37.8111	-335.684	161.289	1513.42	8333.63	335.684	0	5.70165	4.94663	4.6199	0	0	0.0700458	361.633	-486.824	20.9704	240.699	0	59.0476	54.9525	291.087	0
1545	0	0	1545	1	441.066	253.704	187.362	0	0	55.9149	-5.51498	284.593	406.1	1638.31	8376.96	-284.593	0	14.1191	4.03038	5.54784	0	0	0.120861	297.799	-491.971	12.1684	300.231	0	23.6363	23.2957	75.6402	0
1546	0	0	1546	1	369.454	190.603	178.851	0	0	62.3242	-20.9885	229.939	299.364	1631.9	8292.77	-229.939	0	10.0722	4.55191	5.5119	0	0	0.152354	268.015	-483.862	14.8514	265.669	0	30.7787	30.0896	94.3675	0
1547	0	0	1547	1	271.441	125.529	145.912	0	0	59.1917	84.7339	214.469	159.802	1635.03	8286.71	-214.469	0	5.27489	3.8651	5.04401	0	0	0.062242	289.387	-467.227	20.6357	223.718	0	51.7269	50.3636	156.775	0
1551	0	0	1551	1	302.11	142.112	159.997	0	0	42.984	4.4407	212.285	216.652	1451.92	8267.34	-212.285	0	7.20264	4.60926	4.4146	0	0	0.192676	342.991	-484.397	18.3541	1	0	39.1269	39.0619	124.32	0
1552	0	0	1552	1	239.743	114.82	124.923	0	0	136.673	86.4894	257.653	142.013	1557.55	8284.95	-257.653	0	4.79652	4.25086	4.80872	0	0	0.129612	278.051	-469.266	23.8209	229.371	0	58.8091	57.6089	179.176	0
1554	0	0	1554	1	234.163	115.224	118.939	0	0	94.3089	67.8991	181.866	182.565	1699.57	8303.54	-181.866	0	5.90976	4.18331	4.8273	0	0	0.0445866	346.767	-478.707	24.4485	1	0	45.589	44.6412	139.679	0
1556	0	0	1556	1	275.181	154.06	121.12	0	0	20.1072	2.85787	225.795	194.895	1574.45	8368.58	-225.795	0	6.55916	3.75447	4.59084	0	0	0.0785832	237.309	-462.276	20.1742	229.433	0	42.3364	41.2295	129.717	0
1565	0	0	1565	1	326.596	162.124	164.472	0	0	-3.06287	70.3462	134.331	200.677	1597.62	8400.75	-134.331	0	6.46794	3.97907	5.64097	0	0	0.2198	324.659	-484.919	16.923	233.065	0	42.1813	40.9078	132.693	0
1566	0	0	1566	1	287.278	143.664	143.614	0	0	117.855	-39.2345	474.493	193.592	1576.36	8211.35	-474.493	0	7.82343	4.09724	4.36821	0	0	0.00792749	323.452	-472.698	19.2716	1	0	46.4421	47.1199	189.802	0
1568	0	0	1568	1	252.866	119.047	133.819	0	0	16.048	-5.29313	206.731	170.816	1578.51	8277.07	-206.731	0	5.70083	4.3926	5.10715	0	0	0.146457	261.269	-476.891	22.5634	231.283	0	49.4547	48.2267	150.342	0
1569	0	0	1569	1	328.278	131.85	196.428	0	0	37.4829	70.0443	40.547	239.665	1656.74	8301.4	-40.547	0	7.46693	4.41283	5.01887	0	0	0.264436	241.252	-484.206	16.8144	268.654	0	35.5392	34.8281	119.337	0
1570	0	0	1570	1	277.318	129.368	147.949	0	0	103.273	-60.7909	-348.653	193.889	1590.95	8432.23	348.653	0	7.12341	4.77612	4.6629	0	0	0.0816652	284.278	-471.105	20.3128	1	0	48.5678	44.8061	226.505	0
1571	0	0	1571	1	267.351	153.571	113.78	0	0	60.2957	60.1215	397.432	175.851	1534.26	8211.66	-397.432	0	6.59186	4.08525	4.88232	0	0	0.144802	255.835	-458.423	21.0207	190.559	0	49.4551	49.5898	184.12	0
1575	0	0	1575	1	281.194	142.87	138.324	0	0	56.9479	88.3181	192.655	201.084	1537.61	8382.78	-192.655	0	6.56317	3.98025	4.67925	0	0	0.0838801	266.931	-467.335	19.7818	1	0	41.412	40.6653	129.688	0
1576	0	0	1576	1	227.786	109.018	118.767	0	0	116.556	93.624	397.934	132.738	1478	8277.82	-397.934	0	4.96113	4.60289	5.80726	0	0	0.0867632	328.456	-474.298	25.7834	220.527	0	66.114	66.397	248.724	0
1579	0	0	1579	1	291.255	144.093	147.163	0	0	73.1158	90.957	237.541	196.769	1521.44	8380.14	-237.541	0	6.57535	3.9812	4.98748	0	0	0.0959378	284.669	-468.954	19.0915	244.687	0	43.0088	42.1858	134.321	0
1582	0	0	1582	1	267.13	124.169	142.96	0	0	36.0888	2.63993	239.888	208.574	1458.81	8368.8	-239.888	0	7.05684	4.2893	5.29312	0	0	0.0918209	348.765	-492.981	21.2172	1	0	41.068	40.6626	137.942	0
1584	0	0	1584	1	318.43	135.274	183.155	0	0	-8.6898	-13.9327	166.687	235.688	1603.25	8385.37	-166.687	0	7.78072	4.63685	5.11571	0	0	0.283051	348.305	-495.366	17.4617	261.796	0	36.7483	35.734	114.324	0
1588	0	0	1588	1	321.86	184.463	137.396	0	0	4.49696	7.24085	321.394	198.319	1490.4	8264.54	-321.394	0	7.13214	4.24657	5.10916	0	0	0.0393579	248.243	-472.739	17.1676	215.398	0	43.8763	43.4914	146.074	0
1590	0	0	1590	1	292.826	181.697	111.13	0	0	38.0555	40.8904	452.105	243.391	1456.84	8230.89	-452.105	0	9.6124	3.955	4.73304	0	0	0.036113	255.513	-470.532	18.9135	218.213	0	36.9381	37.8627	152.144	0
1591	0	0	1591	1	351.083	172.378	178.705	0	0	25.3722	-17.9326	-115.161	277.079	1768.51	8389.37	115.161	0	8.86623	4.28563	5.51249	0	0	0.108945	298.564	-482.095	15.663	1	0	31.3912	30.5241	113.53	0
1592	0	0	1592	1	304.308	159.08	145.228	0	0	37.1094	-11.2074	212.65	227.32	1657.11	8382.65	-212.65	0	7.58702	4.14125	5.16849	0	0	0.161627	235.564	-463.856	18.2593	184.055	0	37.6753	37.005	115.994	0
1601	0	0	1601	1	249.46	136.247	113.213	0	0	116.525	3.94115	14.737	150.599	1876.67	7769.54	-14.737	0	4.68763	4.25721	4.48926	0	0	0.026349	360.544	-484.517	22.6671	254.802	0	50.9808	50.2264	179.729	0
1603	0	0	1603	1	289.558	125.528	164.03	0	0	90.6607	26.9931	-129.685	147.998	1503.9	8444.11	129.685	0	4.67816	4.46075	5.4922	0	0	0.185932	252.674	-476.951	19.4653	208.13	0	55.348	54.4873	209.613	0
1604	0	0	1604	1	293.913	169.838	124.075	0	0	76.6862	34.8942	113.598	300.718	1517.87	8336.55	-113.598	0	9.52324	4.1102	4.39812	0	0	0.0668662	250.565	-471.241	18.7991	1	0	28.6761	28.3358	94.6537	0
1605	0	0	1605	1	272.445	160.684	111.761	0	0	65.924	52.4987	199.551	180.099	1528.64	8318.94	-199.551	0	5.89749	3.98639	4.44428	0	0	0.156449	321.126	-466.027	20.433	226.666	0	45.5848	44.7817	141.233	0
1606	0	0	1606	1	277.732	137.573	140.159	0	0	60.278	-36.5861	7.58121	178.318	1434.62	8308.37	-7.58121	0	5.61667	4.1894	4.88899	0	0	0.163412	331.383	-478.849	20.1726	1	0	44.7029	44.9671	159.195	0
1608	0	0	1608	1	367.29	218.252	149.038	0	0	44.2928	55.3512	261.492	347.742	1550.27	8316.09	-261.492	0	11.8494	3.8362	4.80865	0	0	0.131256	305.651	-473.012	14.7245	266.381	0	26.4469	25.7152	83.0206	0
1609	0	0	1609	1	256.379	111.875	144.504	0	0	31.4678	61.6153	492.559	140.577	1563.09	8210.17	-492.559	0	5.78141	4.47565	5.78488	0	0	0.144671	285.96	-484.732	22.4382	219.005	0	64.776	65.3121	294.785	0
1611	0	0	1611	1	291.138	152.02	139.118	0	0	8.23106	78.9244	-22.4504	161.458	1685.99	8392.18	22.4504	0	5.03164	3.87267	4.80373	0	0	0.25024	351.173	-469.004	19.0289	198.192	0	48.8374	47.5123	166.597	0
1612	0	0	1612	1	235.103	116.653	118.45	0	0	58.3358	-30.0079	291.214	159.017	1635.88	8301.79	-291.214	0	5.57818	4.12585	4.80828	0	0	0.0450225	186.829	-450.642	24.3065	204.554	0	52.6679	51.6122	162.91	0
1614	0	0	1614	1	229.998	120.734	109.264	0	0	77.8217	97.42	244.024	166.409	1716.06	8373.68	-244.024	0	5.58236	3.80216	4.9234	0	0	0.190972	295.448	-461.253	24.8216	214.251	0	49.0723	48.6996	151.645	0
1615	0	0	1615	1	277.47	142.42	135.05	0	0	89.0509	83.8513	332.543	226.321	1605.17	8287.59	-332.543	0	8.0558	4.22974	5.14315	0	0	0.177561	264.691	-472.609	20.27	208.006	0	39.9995	39.0525	130.902	0
1616	0	0	1616	1	329.58	170.772	158.808	0	0	64.5546	27.7987	140.669	324.924	1629.67	8343.64	-140.669	0	10.4014	4.16047	4.84984	0	0	0.188969	328.043	-479.085	16.6574	1	0	27.4419	26.8657	87.0976	0
1617	0	0	1617	1	299.77	154.396	145.374	0	0	73.6166	71.0735	170.546	194.831	1620.6	8300.37	-170.546	0	6.2837	4.32677	5.24609	0	0	0.0978376	296.975	-483.476	18.6329	235.758	0	43.9977	42.9398	134.967	0
1622	0	0	1622	1	223.922	93.5891	130.332	0	0	0.288047	21.9249	276.995	153.558	1793.59	8349.52	-276.995	0	5.35241	4.41091	4.97504	0	0	0.127385	188.117	-447.816	25.8931	185.892	0	53.4909	53.6726	167.523	0
1623	0	0	1623	1	313.744	170.081	143.663	0	0	46.3152	11.8866	179.477	232.369	1647.9	8359.55	-179.477	0	7.588	4.67215	5.47617	0	0	0.199576	308.146	-492.265	17.8339	1	0	37.8888	37.1454	116.926	0
1628	0	0	1628	1	333.411	148.676	184.735	0	0	67.9738	12.2079	314.652	269.552	1626.25	8359.23	-314.652	0	9.52607	3.82072	5.03205	0	0	0.0673561	283.084	-473.925	16.4054	244.784	0	33.1837	32.6501	107.8	0
1630	0	0	1630	1	288.342	127.73	160.612	0	0	141.116	-17.39	235.872	189.888	1553.1	8388.83	-235.872	0	6.38739	4.45323	4.91557	0	0	0.0392611	294.407	-475.948	19.4202	223.826	0	44.8414	44.0377	137.553	0
1632	0	0	1632	1	277.165	152.874	124.291	0	0	60.8306	36.1323	288.182	194.332	1533.73	8335.31	-288.182	0	6.73367	4.04115	5.35296	0	0	0.132658	218.921	-455.067	20.288	199.172	0	44.5735	43.534	141.915	0
1635	0	0	1635	1	306.707	173.137	133.57	0	0	88.4258	56.3504	469.828	235.464	1506.13	8315.09	-469.828	0	9.38818	4.07667	4.77404	0	0	0.0795526	264.897	-478.312	18.0036	245.295	0	39.2748	39.2653	160.992	0
1636	0	0	1636	1	352.978	163.089	189.889	0	0	4.38702	18.7812	119.008	201.315	1689.83	8452.32	-119.008	0	6.47305	5.07911	5.26286	0	0	0.239327	364.247	-496.244	15.6751	1	0	42.298	41.178	136.058	0
1645	0	0	1645	1	310.598	134.494	176.104	0	0	37.9925	36.1669	44.1889	253.769	1656.23	8434.93	-44.1889	0	7.93397	3.6491	5.046	0	0	0.17158	200.397	-456.577	17.7007	240.453	0	32.9554	32.055	110.423	0
1646	0	0	1646	1	280.59	164.849	115.741	0	0	56.5203	-25.2233	408.096	192.279	1438.38	8297	-408.096	0	7.33597	3.75671	4.95075	0	0	0.169103	295.313	-467.784	19.8278	206.44	0	43.9506	44.721	169.706	0
1650	0	0	1650	1	245.194	120.254	124.941	0	0	64.1517	19.4151	181.273	166.347	1430.75	8152.71	-181.273	0	5.41794	3.86886	4.48861	0	0	0.0537662	332.843	-475.641	22.9703	237.717	0	48.1261	47.5479	154.858	0
1653	0	0	1653	1	262.371	142.269	120.101	0	0	20.4736	48.8969	325.718	195.349	1474.43	8222.88	-325.718	0	6.99287	3.75994	4.2376	0	0	0.142385	204.212	-449.466	21.1795	188.16	0	42.725	42.7431	144.931	0
1655	0	0	1655	1	265.325	127.732	137.593	0	0	63.7577	1.87264	206.991	152.726	1630.46	8369.57	-206.991	0	5.05051	4.21443	5.06985	0	0	0.104143	288.099	-468.86	21.2954	200.254	0	53.9794	52.9026	163.869	0
1656	0	0	1656	1	288.409	133.547	154.861	0	0	4.21469	-19.1514	212.657	231.146	1590.35	8290.93	-212.657	0	7.7819	4.32796	4.5937	0	0	0.149337	283.51	-483.013	19.3035	224.138	0	37.2171	36.1686	113.244	0
1657	0	0	1657	1	211.748	99.4576	112.291	0	0	-67.5411	12.5245	-151.602	128.183	1861.42	8358.92	151.602	0	4.23316	4.1334	4.9887	0	0	0.109419	240.328	-457.609	27.4864	196.767	0	60.0457	57.4115	229.557	0
1660	0	0	1660	1	279.095	126.112	152.983	0	0	23.8498	81.8407	10.9543	200.22	1471.05	8389.26	-10.9543	0	6.2252	3.89771	4.59739	0	0	0.158088	206.811	-461.286	19.9033	216.472	0	40.0654	39.7269	140.862	0
1661	0	0	1661	1	213.669	106.573	107.096	0	0	56.87	80.0752	204.708	148.354	1537.69	8291.37	-204.708	0	4.87218	4.32832	4.57398	0	0	0.133778	234.251	-461.353	27.1165	208.758	0	55.3472	54.4688	169.834	0
1662	0	0	1662	1	237.527	148.37	89.1572	0	0	10.7903	0.132589	524.388	161.024	1583.77	8271.65	-524.388	0	6.89327	4.15071	4.9139	0	0	0.102266	296.312	-473.3	24.0708	214.169	0	57.1502	57.3168	263.926	0
1666	0	0	1666	1	367.385	151.704	215.68	0	0	39.1233	25.9007	-32.9709	293.122	1655.1	8345.54	32.971	0	9.13585	4.29857	5.66965	0	0	0.169561	247.547	-477.549	14.9213	247.218	0	30.256	29.8036	103.088	0
1668	0	0	1668	1	233.959	137.894	96.0654	0	0	108.878	9.81106	168.076	125.732	1884.32	8261.97	-168.076	0	4.06582	4.73778	5.22794	0	0	0.118695	221.925	-460.275	24.8457	186.143	0	63.9611	63.6157	201.98	0
1669	0	0	1669	1	320.324	148.261	172.063	0	0	40.8614	49.3015	101.085	247.439	1653.36	8421.8	-101.085	0	7.8284	4.47048	5.48339	0	0	0.161654	338.843	-500.7	17.3798	1	0	35.1177	34.2498	113.93	0
1671	0	0	1671	1	272.536	121.97	150.566	0	0	-88.8592	2.54069	-484.827	203.984	1783.08	8368.9	484.827	0	8.52176	4.44419	4.06365	0	0	0.128407	282.766	-470.623	20.4484	200.716	0	55.4617	47.2231	246.163	0
1673	0	0	1673	1	237.5	132.99	104.51	0	0	-3.35283	36.0892	279.706	210.326	1498.25	8335.35	-279.706	0	7.34244	3.86078	4.30403	0	0	0.252148	254.434	-463.949	23.7444	235.834	0	39.9507	38.9625	125.455	0
1680	0	0	1680	1	285.404	141.407	143.997	0	0	109.84	44.1491	112.396	151.888	1484.72	8327.29	-112.396	0	4.7967	3.84825	4.98762	0	0	0.0946946	338.459	-473.82	19.4905	210.641	0	52.6904	52.3543	171.021	0
1683	0	0	1683	1	223.831	144.047	79.7844	0	0	85.1398	29.4494	469.933	150.032	1509.42	8242.33	-469.933	0	5.98871	3.94454	4.80249	0	0	0.102898	270.356	-458.706	25.6251	210.145	0	57.7349	58.6142	245.413	0
1686	0	0	1686	1	258.416	125.894	132.521	0	0	58.1455	52.023	121.348	179.227	1636.07	8319.42	-121.348	0	5.69076	4.27569	4.91512	0	0	0.114171	228.958	-464.767	21.9168	184.428	0	46.1209	45.15	145.074	0
1688	0	0	1688	1	285.077	167.09	117.987	0	0	62.9924	18.3512	482.787	236.907	1431.91	8253.43	-482.787	0	9.60645	3.69074	4.36023	0	0	0.055742	296.09	-476.058	19.3233	252.725	0	37.5085	38.7911	164.113	0
1690	0	0	1690	1	243.849	129.289	114.56	0	0	9.63109	75.596	216.464	152.054	1584.93	8295.84	-216.464	0	5.07108	4.46993	5.2649	0	0	0.221706	268.686	-471.459	23.5993	1	0	55.82	54.1163	176.927	0
1691	0	0	1691	1	315.158	135.862	179.296	0	0	88.5673	-33.3904	20.5233	289.28	1605.65	8305.17	-20.5233	0	9.09211	4.27279	5.11315	0	0	0.0594202	176.15	-461.597	17.5808	1	0	29.9634	29.6475	101.95	0
1695	0	0	1695	1	301.202	142.929	158.272	0	0	-10.3824	55.0374	-10.547	193.474	1505.28	8416.06	10.547	0	6.06594	4.50967	5.22521	0	0	0.213108	232.91	-481.307	18.5757	235.397	0	42.614	41.8521	149.305	0
1696	0	0	1696	1	273.664	141.746	131.918	0	0	63.1121	21.8491	294.456	201.315	1431.79	8249.93	-294.456	0	7.01296	3.6994	4.46338	0	0	0.00857133	269.139	-460.122	20.2491	216.73	0	41.1138	41.3352	136.613	0
1700	0	0	1700	1	276.057	142.469	133.588	0	0	-40.9007	48.2323	75.6738	175.844	1535.8	8422.87	-75.6738	0	5.64127	3.96697	4.92664	0	0	0.173786	249.862	-466.73	20.252	1	0	45.4012	44.1098	150.007	0
1702	0	0	1702	1	264.374	119.579	144.795	0	0	63.6573	58.8133	-69.5266	158.138	1630.56	8312.63	69.5266	0	4.91624	3.74681	4.92925	0	0	0.130047	309.822	-467.384	21.1856	203.255	0	50.2712	50.006	174.159	0
1703	0	0	1703	1	273.399	165.022	108.377	0	0	21.1133	25.3418	228.789	227.214	1573.45	8346.1	-228.789	0	7.63545	4.43593	4.88601	0	0	0.269288	207.772	-461.363	20.6057	220.723	0	38.5045	37.3905	117.341	0
1704	0	0	1704	1	312.794	182.661	130.133	0	0	39.3554	-23.2405	281.932	198.418	1455.54	8394.68	-281.932	0	6.92732	4.53148	5.18988	0	0	0.0357041	256.767	-467.229	17.8046	218.36	0	43.4383	43.0623	139.186	0
1705	0	0	1705	1	314.655	162.668	151.987	0	0	149.741	39.7887	489.999	246.346	1444.82	8331.65	-489.999	0	10.0125	3.79467	5.31034	0	0	0.142488	209.552	-464.299	17.533	229.276	0	37.1758	37.819	167.688	0
1706	0	0	1706	1	271.77	134.595	137.175	0	0	105.215	39.738	248.172	168.066	1589.01	8331.7	-248.172	0	5.64952	4.19884	4.99267	0	0	0.0238447	341.896	-471.061	20.7011	1	0	50.5548	49.1184	152.859	0
1711	0	0	1711	1	239.297	113.63	125.667	0	0	40.5239	51.5085	29.643	157.163	1753.36	8319.93	-29.643	0	4.89241	4.23798	5.09893	0	0	0.083996	230.429	-464.31	23.9656	1	0	50.7577	49.8347	171.901	0
1712	0	0	1712	1	399.839	166.024	233.816	0	0	-11.3433	-2.55324	-1.12109	331.331	1705.56	8373.99	1.12109	0	10.4838	4.80964	4.61104	0	0	0.252125	373.875	-499.787	13.5347	1	0	26.2137	25.5286	92.1861	0
1713	0	0	1713	1	250.094	132.97	117.124	0	0	8.50205	36.6134	217.76	216.911	1586.06	8334.83	-217.76	0	7.25536	4.18734	5.39433	0	0	0.121627	233.902	-470.653	22.8595	223.151	0	40.208	38.8563	122.731	0
1714	0	0	1714	1	298.962	147.818	151.144	0	0	21.4458	87.022	402.511	160.865	1373.79	8384.08	-402.511	0	6.10543	4.23259	5.48355	0	0	0.15682	270.488	-483.871	18.7146	246.837	0	52.7774	53.319	204.033	0
1717	0	0	1717	1	372.156	176.568	195.588	0	0	95.2033	101.348	40.2767	262.039	1599.02	8369.75	-40.2767	0	8.11552	4.41128	5.36099	0	0	0.22207	288.094	-495.602	14.6879	263.019	0	33.3546	32.8202	112.606	0
1718	0	0	1718	1	270.44	149.477	120.964	0	0	83.8875	-4.92762	483.167	215.482	1510.67	8276.71	-483.167	0	8.74204	4.12876	5.33459	0	0	0.0999618	232.545	-474.578	20.8819	237.995	0	42.8664	43.4587	185.726	0
1719	0	0	1719	1	324.503	183.221	141.281	0	0	87.2176	11.7367	330.756	238.194	1507.34	8260.04	-330.756	0	8.49697	4.30821	5.25826	0	0	0.0605461	232.963	-476.92	17.0532	228.93	0	37.9522	37.7426	127.873	0
1722	0	0	1722	1	276.686	127.492	149.193	0	0	59.5765	-22.8572	-71.401	143.745	1534.98	8294.64	71.401	0	4.5378	4.79291	5.16492	0	0	0.179371	227.948	-468.486	20.5066	220.248	0	55.6653	56.442	204.395	0
1724	0	0	1724	1	375.129	195.219	179.911	0	0	90.9014	34.706	292.42	310.79	1603.32	8336.73	-292.42	0	10.7699	4.05601	4.91242	0	0	0.262768	277.756	-481.88	14.4399	290.988	0	29.6954	28.9228	93.4006	0
1725	0	0	1725	1	300.71	150.186	150.523	0	0	101.169	22.3874	219.04	198.061	1593.05	8349.05	-219.04	0	6.5549	4.90971	5.5745	0	0	0.0276323	338.23	-487.67	18.7861	1	0	44.9948	43.8494	136.167	0
1726	0	0	1726	1	258.537	125.912	132.625	0	0	-74.8629	-118.894	-568.371	272.365	1769.08	8490.33	568.371	0	12.8996	5.07908	5.26944	0	0	0.187303	245.8	-480.258	22.2776	210.685	0	50.7895	45.8323	195.76	0
1727	0	0	1727	1	288.456	151.406	137.049	0	0	183.216	57.9729	304.14	158.531	1710.32	8313.47	-304.14	0	5.54847	4.489	5.84097	0	0	0.0177249	240.948	-474.754	19.6361	1	0	55.0494	54.1604	175.739	0
1729	0	0	1729	1	349.22	164.897	184.323	0	0	45.4404	3.42137	216.966	316.788	1648.78	8268.36	-216.966	0	10.5565	4.30335	5.15599	0	0	0.164931	243.851	-476.927	15.7036	243.477	0	28.8297	28.1602	88.8627	0
1730	0	0	1730	1	513.731	234.995	278.736	0	0	94.2743	37.2841	142.25	489.772	1699.61	8334.16	-142.25	0	15.6354	4.82213	5.69168	0	0	0.252054	250.331	-495.417	10.4042	342.217	0	20.2472	19.8695	65.1579	0
1731	0	0	1731	1	370.259	175.182	195.077	0	0	63.8129	-5.67014	230.989	294.127	1630.41	8377.11	-230.989	0	9.87097	4.32493	5.86088	0	0	0.147911	190.794	-472.521	14.8237	221.525	0	31.1198	30.5194	96.4967	0
1734	0	0	1734	1	240.403	111.767	128.636	0	0	62.8495	-5.13578	111.706	203.133	1731.03	8276.92	-111.706	0	6.47716	4.65922	5.82016	0	0	0.0479999	223.465	-470.382	24.2482	242.188	0	42.1778	41.6416	134.807	0
1736	0	0	1736	1	458.712	243.037	215.675	0	0	-8.84098	17.392	92.1225	407.781	1603.4	8354.05	-92.1225	0	13.0548	4.66598	5.34098	0	0	0.298622	259.594	-499.639	11.7152	320.193	0	23.103	22.431	75.8176	0
1737	0	0	1737	1	260.855	142.57	118.285	0	0	133.203	14.4465	686.9	219.85	1461.36	8356.99	-686.9	0	11.1403	4.19265	4.77603	0	0	0.0612592	181.43	-454.016	21.6169	160.65	0	47.8389	56.2178	331.059	0
1740	0	0	1740	1	292.166	174.751	117.415	0	0	19.4182	31.1988	203.644	239.268	1575.14	8340.24	-203.644	0	7.9254	4.57871	4.99096	0	0	0.15958	281.403	-489.632	19.1857	237.883	0	36.867	35.8126	113.002	0
1745	0	0	1745	1	266.102	132.996	133.106	0	0	62.7839	18.67	112.957	210.976	1631.44	8352.77	-112.957	0	6.7026	4.30822	5.19569	0	0	0.0417513	289.753	-474.763	21.29	240.521	0	40.0821	39.3096	127.277	0
1747	0	0	1747	1	333.627	181.211	152.416	0	0	66.1847	11.9619	232.029	276.463	1428.72	8259.82	-232.029	0	9.2555	4.1491	4.50144	0	0	0.173586	280.456	-471.942	16.3697	1	0	31.4039	31.3591	101.032	0
1748	0	0	1748	1	338.559	163.346	175.213	0	0	66.0425	58.5771	332.727	304.652	1528.52	8312.86	-332.727	0	10.8683	4.23845	5.27539	0	0	0.125673	215.158	-470.581	16.2577	252.096	0	30.8221	30.2134	103.177	0
1750	0	0	1750	1	304.413	175.022	129.391	0	0	67.5699	79.1115	389.513	214.306	1726.31	8292.33	-389.513	0	7.9769	4.22117	5.26042	0	0	0.151554	254.908	-472.295	18.2914	1	0	41.558	41.8473	149.89	0
1751	0	0	1751	1	318.201	131.566	186.635	0	0	1.5511	79.9295	19.9698	223.464	1593.01	8391.17	-19.9698	0	6.98773	4.224	4.98714	0	0	0.149392	292.241	-475.813	17.3586	213.64	0	37.3538	36.4735	127.4	0
1752	0	0	1752	1	312.131	150.527	161.605	0	0	77.0135	32.4783	124.754	273.007	1517.55	8338.96	-124.754	0	8.67795	3.69341	4.94259	0	0	0.0680393	215.639	-464.85	17.5966	233.668	0	31.3565	30.9154	101.64	0
1753	0	0	1753	1	279.251	144.495	134.756	0	0	78.8158	1.51696	295.15	202.72	1615.4	8369.92	-295.15	0	7.072	4.46908	5.0323	0	0	0.113708	310.166	-478.099	20.1669	1	0	43.4644	42.6863	135.563	0
1756	0	0	1756	1	257.582	128.808	128.774	0	0	65.0055	92.8676	86.5605	151.652	1728.87	8378.23	-86.5605	0	4.75517	4.28419	5.61919	0	0	0.207303	242.126	-464.697	22.2023	179.004	0	54.0918	53.182	174.613	0
1758	0	0	1758	1	281.336	113.146	168.191	0	0	-56.2879	-40.541	-235.57	157.958	1650.85	8411.98	235.57	0	5.47931	5.03555	5.06997	0	0	0.279154	233.612	-473.887	20.1642	208.409	0	52.683	49.9875	220.869	0
1760	0	0	1760	1	302.897	168.11	134.786	0	0	49.8717	34.9957	359.795	162.711	1644.35	8436.1	-359.795	0	5.93906	4.1319	5.09841	0	0	0.0907039	314.435	-482.495	18.3374	232.757	0	52.4458	52.5064	182.444	0
1763	0	0	1763	1	245.133	116.875	128.258	0	0	19.6763	56.3969	304.659	150.812	1574.88	8315.04	-304.659	0	5.31897	4.05147	4.90638	0	0	0.193726	293.252	-474.001	23.1816	230.618	0	55.9214	54.1876	176.602	0
1764	0	0	1764	1	297.815	137.393	160.422	0	0	18.9319	-31.0451	-334.871	189.383	1675.29	8402.49	334.871	0	6.85268	4.8176	4.52088	0	0	0.0435438	383.851	-486.926	18.7237	240.733	0	49.0572	44.6587	225.931	0
1766	0	0	1766	1	212.386	107.846	104.54	0	0	43.7052	-16.6577	425.632	243.968	1550.85	8388.1	-425.632	0	9.4528	3.68024	5.14829	0	0	0.164449	317.734	-460.05	27.2148	1	0	36.6385	36.599	141.235	0
1770	0	0	1770	1	267.865	126.894	140.971	0	0	67.2054	41.2342	-11.8159	153.774	1726.67	8330.21	11.8159	0	4.76314	4.06684	5.33808	0	0	0.0942865	237.007	-457.148	21.0891	183.637	0	52.2177	51.3195	176.955	0
1771	0	0	1771	1	285.844	160.508	125.336	0	0	47.6832	13.1363	368.06	154.24	1646.54	8557.62	-368.06	0	5.67765	3.86642	5.42049	0	0	0.184855	291.998	-466.516	19.5588	1	0	53.9067	54.6299	197.051	0
1772	0	0	1772	1	286.215	130.956	155.259	0	0	19.2061	17.4785	-380.839	227.982	1774.67	8453.62	380.839	0	8.42291	4.64084	4.72793	0	0	0.116674	247.828	-471.561	19.5852	235.071	0	45.7374	39.8892	213.552	0
1773	0	0	1773	1	258.303	153.961	104.343	0	0	73.6275	54.8395	473.53	166.241	1321.61	8316.6	-473.53	0	6.66169	3.74189	5.29548	0	0	0.141734	270.602	-478.158	21.8434	210.369	0	51.2012	52.0729	230.256	0
1777	0	0	1777	1	283.165	144.506	138.659	0	0	26.3769	58.1962	101.033	192.297	1767.5	8412.9	-101.033	0	6.09477	4.93081	4.94183	0	0	0.202239	225.778	-473.021	19.9553	205.721	0	43.1004	42.2207	141.951	0
1779	0	0	1779	1	247.006	129.903	117.103	0	0	90.4907	28.4886	344.36	132.19	1504.07	8342.95	-344.36	0	4.75145	5.03252	5.76372	0	0	0.119812	239.355	-480.196	23.6244	208.367	0	67.4842	66.3846	226.003	0
1780	0	0	1780	1	360.191	187.953	172.237	0	0	86.5525	66.1151	118.131	232.031	1607.67	8305.33	-118.131	0	7.33518	4.31555	5.24474	0	0	0.153276	287.381	-489.248	15.1924	260.967	0	37.372	36.568	118.208	0
1782	0	0	1782	1	208.467	119.941	88.5257	0	0	42.6369	50.2185	77.44	130.775	1352.6	8420.88	-77.44	0	4.10937	4.24299	5.12216	0	0	0.143065	319.615	-479.171	28.1051	217.715	0	60.8104	59.6876	202.154	0
1784	0	0	1784	1	259.835	131.718	128.118	0	0	96.2642	101.65	241.848	145.063	1498.3	8170.13	-241.848	0	4.85425	4.30814	5.08041	0	0	0.14357	304.858	-459.45	21.8401	190.857	0	57.4191	56.9591	182.437	0
1785	0	0	1785	1	278.884	121.245	157.639	0	0	-41.0548	20.1632	-275.182	141.161	1635.61	8351.28	275.182	0	4.90508	4.35471	5.91243	0	0	0.208809	261.697	-478.763	20.3771	192.522	0	63.374	61.0065	260.465	0
1786	0	0	1786	1	309.556	171.192	138.364	0	0	52.7921	13.3654	452.102	237.808	1541.77	8358.08	-452.102	0	9.3837	3.38893	4.90217	0	0	0.125736	280.052	-468.306	17.6718	246.164	0	37.2188	37.1795	150.753	0
1788	0	0	1788	1	315.133	171.72	143.412	0	0	46.7501	-9.72445	135.744	253.709	1547.81	8381.17	-135.744	0	8.17547	4.46499	4.47792	0	0	0.0904816	225.556	-466.75	17.4961	230.946	0	33.3907	32.8986	107.757	0
1789	0	0	1789	1	306.621	182.862	123.759	0	0	12.477	67.3033	187.804	204.36	1681.74	8403.8	-187.804	0	6.70922	3.70604	4.69312	0	0	0.1385	227.107	-458.125	17.9008	1	0	40.1042	39.1923	124.516	0
1791	0	0	1791	1	218.856	116.144	102.712	0	0	-12.8908	46.1859	77.8981	129.779	1806.77	8325.25	-77.8981	0	4.12889	4.45569	5.79178	0	0	0.121508	271.506	-472.985	26.9348	217.967	0	61.8589	60.7395	202.112	0
1792	0	0	1792	1	264.053	98.9867	165.066	0	0	0.0175238	5.00951	97.0893	198.878	1594.54	8366.43	-97.0893	0	6.37394	3.77295	5.21722	0	0	0.0855238	317.237	-475.717	21.2989	230.944	0	41.6043	40.3706	133.168	0
1796	0	0	1796	1	355.154	174.468	180.686	0	0	46.354	-32.6722	-15.9795	206.116	1647.87	8404.11	15.9795	0	6.49426	4.82825	5.15519	0	0	0.142613	302.323	-487.433	15.5077	242.141	0	40.0128	39.2689	139.913	0
1797	0	0	1797	1	285.827	152.693	133.134	0	0	53.2626	78.6667	376.274	190.333	1640.96	8292.77	-376.274	0	7.02531	4.07023	5.50307	0	0	0.217442	260.347	-470.101	19.6402	195.24	0	46.5786	45.8595	164.569	0
1799	0	0	1799	1	304.663	167.724	136.939	0	0	75.359	52.7839	302.146	208.04	1618.86	8418.32	-302.146	0	7.25878	4.46758	5.91695	0	0	0.141073	277.725	-487.672	18.47	231.69	0	43.1791	42.4907	140.155	0
1800	0	0	1800	1	276.129	137.29	138.839	0	0	106.362	-16.5981	214.37	175.722	1488.2	8288.38	-214.37	0	5.83622	4.63793	5.39704	0	0	0.0663208	187.063	-463.624	20.5688	207.656	0	48.7602	48.3855	152.106	0
1801	0	0	1801	1	280.032	140.742	139.29	0	0	123.203	-9.71387	227.581	178.751	1471.36	8281.49	-227.581	0	5.97191	4.122	4.72917	0	0	0.082063	272.988	-459.698	19.9272	210.345	0	46.2789	46.2295	153.746	0
1803	0	0	1803	1	304.773	179.724	125.049	0	0	63.5395	74.377	296.377	209.085	1431.36	8297.06	-296.377	0	7.273	4.24959	4.76502	0	0	0.186286	292.405	-481.122	18.1707	252.88	0	41.1477	41.0525	134.971	0
1806	0	0	1806	1	392.683	172.042	220.641	0	0	65.6415	-5.42123	84.011	308.189	1628.58	8376.86	-84.011	0	9.75027	4.82059	5.01456	0	0	0.123302	349.326	-497.232	13.8613	268.294	0	28.7713	28.2387	95.408	0
1808	0	0	1808	1	291.81	164.893	126.917	0	0	117.278	8.57914	217.064	164.376	1676.6	8263.2	-217.064	0	5.4423	4.96662	5.73604	0	0	0.0224779	247.232	-476.685	19.4884	210.976	0	53.3124	52.1305	160.601	0
1815	0	0	1815	1	302.651	167.717	134.934	0	0	123.104	28.8125	250.551	238.931	1471.46	8342.63	-250.551	0	8.04977	4.30391	5.67663	0	0	0.20338	279.299	-487.936	18.5168	276.01	0	37.1735	36.6623	118.094	0
1817	0	0	1817	1	323.536	191.696	131.84	0	0	25.0613	54.9421	285.667	278.202	1569.5	8316.5	-285.667	0	9.67205	4.12409	5.01528	0	0	0.262686	274.912	-478.88	17.0244	253.228	0	32.6728	31.6494	102.445	0
1820	0	0	1820	1	282.552	162.187	120.365	0	0	135.988	-39.162	638.947	302.087	1458.57	8310.94	-638.947	0	14.536	3.66207	4.86627	0	0	0.116072	303.268	-479.449	19.6259	1	0	33.5832	37.4616	205.168	0
1822	0	0	1822	1	347.864	175.939	171.925	0	0	39.2285	-12.5726	159.73	252.377	1654.99	8384.01	-159.73	0	8.21802	4.55161	5.33588	0	0	0.108736	198.911	-464.735	15.8472	190.828	0	34.6263	33.9858	108.396	0
1823	0	0	1823	1	317.419	170.57	146.849	0	0	63.1958	-18.1234	351.853	219.664	1531.36	8389.56	-351.853	0	8.0097	3.98592	5.04274	0	0	0.123943	256.184	-473.592	17.3615	218.555	0	39.9731	39.5552	137.395	0
1824	0	0	1824	1	264.128	144.476	119.652	0	0	58.4155	-34.6008	90.6514	173.963	1536.14	8306.38	-90.6514	0	5.5551	4.58039	5.31063	0	0	0.112867	227.767	-476.939	21.592	205.346	0	47.6292	47.3444	155.893	0
1825	0	0	1825	1	224.076	123.446	100.631	0	0	-26.9022	78.0347	45.3132	123.84	1521.8	8393.07	-45.3132	0	3.91912	4.29132	5.38862	0	0	0.13773	247.191	-467.267	25.977	1	0	64.184	62.9505	215.123	0
1826	0	0	1826	1	297.844	149.36	148.484	0	0	88.9917	-14.5062	278.281	221.558	1605.23	8385.95	-278.281	0	7.65666	4.00073	5.09159	0	0	0.16685	273.652	-472.218	18.6485	253.702	0	39.1757	38.414	122.297	0
1827	0	0	1827	1	277.932	128.279	149.653	0	0	-12.5607	31.7834	-164.245	188.13	1607.12	8439.32	164.245	0	6.10042	3.78089	4.95381	0	0	0.0745144	250.635	-465.163	20.0481	204.693	0	43.5589	42.1013	163.881	0
1830	0	0	1830	1	242.158	117.564	124.594	0	0	-22.8089	39.4004	165.383	159.47	1517.71	8431.7	-165.383	0	5.24267	4.29654	4.82647	0	0	0.108586	209.824	-465.399	23.5741	217.137	0	50.678	49.4276	160.081	0
1831	0	0	1831	1	261.895	137.061	124.834	0	0	114.683	-10.9035	270.508	225.427	1479.88	8282.68	-270.508	0	7.73721	4.21195	4.84664	0	0	0.0136669	220.585	-471.847	21.5469	232.172	0	38.432	38.2175	122.075	0
1832	0	0	1832	1	255.771	154.741	101.03	0	0	94.7295	-32.6793	244.151	177.894	1599.49	8304.46	-244.151	0	6.03564	4.07816	5.20838	0	0	0.0871062	320.595	-476.532	22.1895	1	0	47.611	46.4458	144.566	0
1833	0	0	1833	1	317.566	178.607	138.959	0	0	71.6049	86.2971	198.628	229.367	1622.62	8384.8	-198.628	0	7.49629	4.66438	4.88494	0	0	0.201377	247.992	-470.801	17.4741	215.739	0	38.1074	37.3186	117.445	0
1836	0	0	1836	1	311.121	152.832	158.289	0	0	132.478	155.405	539.147	170.584	1561.74	8315.7	-539.148	0	7.38253	4.28484	5.50349	0	0	0.0970108	238.78	-477.736	17.9144	186.345	0	55.2105	55.9325	273.738	0
1838	0	0	1838	1	319.276	155.068	164.208	0	0	59.4603	39.4152	237.684	223.465	1535.1	8332.03	-237.684	0	7.49018	4.33289	5.82267	0	0	0.161156	327.287	-490.517	17.4733	232.757	0	39.848	38.8675	123.842	0
1840	0	0	1840	1	291.864	152.843	139.021	0	0	60.8988	-9.62885	317.755	295.396	1533.66	8281.41	-317.755	0	10.5049	3.79738	4.71128	0	0	0.190204	273.886	-467.786	18.9348	243.09	0	30.4615	30.0842	100.43	0
1842	0	0	1842	1	222.077	113.761	108.316	0	0	50.306	45.762	-221.556	128.684	1643.91	8325.68	221.556	0	4.2246	4.43442	5.10391	0	0	0.158238	262.152	-461.78	26.2037	1	0	64.3924	63.2842	268.804	0
1843	0	0	1843	1	459.331	239.729	219.602	0	0	37.3597	66.0747	255.078	412.296	1557.2	8305.37	-255.078	0	14.0019	4.38393	5.21793	0	0	0.234639	206.577	-475.465	11.6561	286.39	0	23.6112	22.9215	73.8461	0
1844	0	0	1844	1	335.541	170.89	164.651	0	0	110.845	29.5851	315.78	203.866	1483.72	8242.2	-315.78	0	7.1754	4.13491	4.87892	0	0	0.107268	272.9	-485.915	16.3308	227.692	0	42.5854	42.547	142.109	0
1845	0	0	1845	1	334.353	165.027	169.325	0	0	121.212	58.4521	294.912	273.073	1473.35	8312.99	-294.912	0	9.45677	4.02787	5.13237	0	0	0.0799635	327.993	-483.332	16.4157	1	0	32.8324	32.4333	107.504	0
1846	0	0	1846	1	326.204	146.522	179.682	0	0	103.476	77.9253	431.15	250.033	1491.08	8293.51	-431.15	0	9.6115	3.80306	5.16638	0	0	0.153939	227.227	-464.668	16.8245	217.549	0	36.2105	36.2733	142.862	0
1848	0	0	1848	1	341.732	187.297	154.435	0	0	45.4994	18.7223	241.267	336.61	1549.06	8352.72	-241.267	0	11.3545	3.69509	4.70971	0	0	0.116099	269.018	-469.576	15.8893	280.121	0	26.7123	26.0566	83.7128	0
1849	0	0	1849	1	222.51	122.356	100.154	0	0	67.107	15.4628	219.698	131.602	1427.79	8355.98	-219.698	0	4.37176	4.08136	5.14546	0	0	0.115118	274.43	-467.737	25.9956	215.719	0	61.0063	60.6915	192.918	0
1851	0	0	1851	1	284.664	170.446	114.218	0	0	82.3788	69.1628	113.036	184.49	1711.5	8302.28	-113.036	0	5.82379	4.12286	5.51343	0	0	0.186467	328.792	-479.718	19.7487	218.325	0	45.3872	44.5035	143.362	0
1852	0	0	1852	1	287.359	137.285	150.074	0	0	24.8163	-31.0162	52.2087	168.047	1669.4	8402.46	-52.2087	0	5.34177	4.38039	4.97308	0	0	0.136577	238.248	-470.22	19.489	206.43	0	47.5908	46.361	158.473	0
1854	0	0	1854	1	376.9	198.967	177.933	0	0	58.0766	5.80814	276.114	314.47	1636.14	8365.63	-276.114	0	10.8487	4.36593	5.23887	0	0	0.162349	272.608	-484.981	14.4606	249.2	0	29.4577	28.9471	91.9445	0
1855	0	0	1855	1	334.404	175.124	159.28	0	0	108.498	51.5543	342.982	249.077	1486.06	8319.89	-342.982	0	8.92341	4.29063	5.55736	0	0	0.198813	309.924	-490.523	16.54	242.3	0	36.7522	36.2883	126.409	0
1856	0	0	1856	1	247.509	123.748	123.762	0	0	62.8403	23.1087	163.543	161.233	1631.38	8348.33	-163.543	0	5.21007	3.71878	4.79658	0	0	0.0795574	258.857	-453.793	22.7671	1	0	49.8095	48.7495	153.109	0
1857	0	0	1857	1	320.052	191.044	129.008	0	0	73.3546	-9.50961	248.655	287.65	1620.87	8380.95	-248.655	0	9.75494	4.61823	4.62335	0	0	0.0218446	334.251	-482.432	17.26	280.632	0	31.3551	30.7596	95.924	0
1858	0	0	1858	1	474.933	255.281	219.652	0	0	80.6845	-13.6573	299.911	444.624	1613.54	8385.1	-299.911	0	15.5983	4.52992	4.98399	0	0	0.200822	287.454	-504.598	11.2369	317.928	0	22.299	21.9566	71.2195	0
1860	0	0	1860	1	253.889	102.343	151.546	0	0	41.8281	67.377	5.35907	156.789	1552.73	8304.06	-5.35907	0	4.86174	4.30536	4.84245	0	0	0.204296	271.151	-459.79	22.3482	1	0	51.1159	50.9815	177.332	0
1863	0	0	1863	1	289.044	170.608	118.436	0	0	148.923	31.3711	448.544	277.133	1445.64	8240.41	-448.544	0	10.83	3.2786	4.68163	0	0	0.0931355	270.527	-464.909	18.9825	258.627	0	31.831	32.7293	133.363	0
1864	0	0	1864	1	305.004	204.023	100.982	0	0	118.897	60.403	620.649	289.724	1475.66	8311.04	-620.649	0	13.538	4.44954	5.5828	0	0	0.235025	272.158	-491.26	18.3752	233.152	0	36.5549	39.574	220.534	0
1865	0	0	1865	1	305.462	196.961	108.5	0	0	26.0964	60.3143	441.599	299.962	1369.14	8311.13	-441.599	0	11.7594	4.40325	5.27891	0	0	0.192154	212.796	-476.433	18.2706	246.434	0	31.2883	31.7713	126.181	0
1866	0	0	1866	1	346.624	143.829	202.795	0	0	-68.5742	3.76467	-51.7652	208.696	1663.13	8367.68	51.7652	0	6.74795	4.53487	5.10186	0	0	0.256527	282.566	-482.974	15.8685	212.536	0	39.4558	38.1462	135.797	0
1867	0	0	1867	1	325.392	199.722	125.67	0	0	48.0853	-13.2508	196.919	238.55	1646.13	8384.69	-196.919	0	7.88607	4.92743	5.11174	0	0	0.136816	347.668	-497.78	17.1048	282.442	0	36.9077	36.2443	113.648	0
1869	0	0	1869	1	373.814	186.37	187.444	0	0	33.6294	21.0544	133.091	396.014	1560.93	8350.39	-133.091	0	12.7102	4.0464	4.88356	0	0	0.100693	248.195	-475.189	14.4899	280.285	0	23.2041	22.6969	75.0813	0
1870	0	0	1870	1	304.02	162.351	141.67	0	0	51.7054	30.8569	336.181	326.211	1443.19	8340.58	-336.181	0	11.706	3.59981	4.91217	0	0	0.183477	262.006	-477.714	18.0859	286.919	0	27.586	27.4743	96.2667	0
1874	0	0	1874	1	336.605	159.036	177.569	0	0	60.9987	30.7317	92.8092	237.1	1533.56	8440.37	-92.8092	0	7.4784	4.1631	4.74633	0	0	0.198253	259.197	-471.835	16.2566	1	0	35.0877	34.4951	116.947	0
1875	0	0	1875	1	274.745	133.033	141.712	0	0	93.695	47.189	686.797	214.732	1500.87	8324.25	-686.797	0	10.8888	4.22711	5.31206	0	0	0.165824	223.283	-475.568	20.5384	246.647	0	49.6889	58.0657	351.512	0
1881	0	0	1881	1	350.914	153.516	197.398	0	0	7.99988	-6.78571	-82.7504	246.412	1686.22	8378.23	82.7504	0	7.82869	4.54978	4.68638	0	0	0.0549835	288.114	-478.4	15.588	265.18	0	33.6654	32.8776	121.635	0
1885	0	0	1885	1	303.906	149.186	154.72	0	0	28.0937	33.6112	100.755	228.204	1666.13	8337.83	-100.755	0	7.24632	4.34708	5.0257	0	0	0.118102	243.053	-472.613	18.308	234.4	0	37.1276	36.2647	119.162	0
1892	0	0	1892	1	368.69	156.691	211.999	0	0	29.3891	51.0446	-14.5971	300.696	1764.49	8420.06	14.5971	0	9.34949	4.55234	4.73897	0	0	0.173095	253.013	-478.653	14.7722	272.608	0	28.494	27.7389	101.41	0
1896	0	0	1896	1	312.686	151.545	161.14	0	0	23.159	50.5795	103.593	225.806	1671.06	8320.86	-103.593	0	7.17074	4.29259	4.7533	0	0	0.171693	254.795	-467.179	17.6677	202.175	0	37.1535	36.2499	119.216	0
1897	0	0	1897	1	348.699	150.492	198.206	0	0	91.0483	84.5586	189.036	288.827	1603.17	8386.54	-189.036	0	9.38047	3.94312	5.06031	0	0	0.180519	328.937	-487.826	15.6448	302.77	0	30.6677	29.9613	95.8918	0
1898	0	0	1898	1	364.486	178.305	186.181	0	0	21.2698	-23.9975	174.916	323.404	1672.95	8395.44	-174.916	0	10.6583	3.9737	5.35428	0	0	0.147197	219.265	-471.742	14.9492	268.328	0	27.5038	26.9871	86.6544	0
1899	0	0	1899	1	367.13	155.621	211.51	0	0	54.6029	29.4336	65.1586	281.583	1639.62	8342.01	-65.1586	0	8.82805	4.18691	4.47991	0	0	0.191776	495.769	-490.079	14.7427	1	0	30.1683	29.5825	100.887	0
1902	0	0	1902	1	360.047	161.417	198.63	0	0	75.3408	66.8152	122.643	278.623	1618.88	8304.63	-122.643	0	8.82737	3.69998	4.30057	0	0	0.0330984	204.503	-460.188	14.9486	281.819	0	30.4077	29.7625	97.0319	0
1904	0	0	1904	1	284.444	141.774	142.671	0	0	68.7804	66.646	422.721	174.692	1725.1	8304.79	-422.721	0	6.68294	3.59964	4.82605	0	0	0.205696	229.464	-459.09	19.4527	1	0	48.1569	48.7813	184.783	0
1905	0	0	1905	1	243.675	121.661	122.013	0	0	94.3755	-59.4397	201.553	187.758	1500.18	8231.56	-201.553	0	6.26652	4.22611	5.00855	0	0	0.087238	269.93	-476.991	23.4404	203.452	0	44.2899	44.2709	139.887	0
1906	0	0	1906	1	339.178	180.479	158.699	0	0	48.5358	50.6607	206.523	197.601	1745.34	8320.78	-206.523	0	6.50972	4.11676	4.84934	0	0	0.0333444	291.552	-468.54	16.1292	247.393	0	42.0044	41.5304	129.983	0
1907	0	0	1907	1	400.529	235.421	165.108	0	0	20.6458	23.8813	272.163	358.389	1573.91	8347.56	-272.163	0	12.3855	4.56059	4.62684	0	0	0.174349	227.434	-471.543	13.4788	265.796	0	26.4246	25.6343	81.6467	0
1908	0	0	1908	1	273.637	161.812	111.826	0	0	117.452	54.4204	513.426	217.727	1576.77	8317.02	-513.426	0	9.05126	3.82115	5.07164	0	0	0.058626	279.017	-464.131	20.4425	186.044	0	43.0619	43.1148	197.136	0
1909	0	0	1909	1	337.195	159.252	177.942	0	0	55.0631	56.7028	109.468	272.567	1738.82	8314.74	-109.468	0	8.62287	4.62388	4.9779	0	0	0.256064	263.431	-475.944	16.3563	255.994	0	31.82	31.3221	103.772	0
1911	0	0	1911	1	235.248	130.73	104.518	0	0	-4.09111	37.5999	327.688	147.99	1498.99	8333.84	-327.688	0	5.34269	4.256	4.96362	0	0	0.1186	287.488	-471.108	24.3981	214.961	0	57.1748	55.8631	187.913	0
1914	0	0	1914	1	386.276	222.488	163.789	0	0	41.0552	60.7323	318.128	369.536	1453.84	8310.71	-318.128	0	13.0972	3.40828	4.67835	0	0	0.203643	391.424	-486.645	13.8524	1	0	24.5879	24.3844	84.1528	0
1921	0	0	1921	1	271.888	138.533	133.355	0	0	109.658	49.8574	308.28	228.678	1484.9	8321.58	-308.28	0	7.99644	3.25594	4.78284	0	0	0.0845664	214.665	-458.055	20.3295	1	0	36.788	36.2801	123.146	0
1922	0	0	1922	1	354.324	191.05	163.274	0	0	-15.9829	34.3467	270.553	318.494	1510.88	8337.09	-270.553	0	11.0933	4.11018	4.52143	0	0	0.256076	293.529	-471.817	15.3197	1	0	28.4184	27.5643	89.0591	0
1923	0	0	1923	1	313.619	176.882	136.737	0	0	32.3117	15.5483	243.502	160.194	1562.25	8355.89	-243.502	0	5.42591	4.71367	5.14666	0	0	0.163459	297.214	-494.114	17.7848	236.378	0	53.5284	52.1939	162.183	0
1924	0	0	1924	1	281.424	166.622	114.802	0	0	41.5447	38.8562	198.105	191.315	1553.02	8332.58	-198.105	0	6.28757	4.46454	4.79239	0	0	0.177294	256.617	-470.885	19.9292	1	0	44.3811	43.3915	136.443	0
1926	0	0	1926	1	226.129	108.846	117.284	0	0	28.715	63.9134	62.4542	166.846	1565.85	8407.19	-62.4542	0	5.2306	4.22921	5.0559	0	0	0.186223	233.533	-467.478	25.5522	212.359	0	48.5544	47.5255	161.881	0
1930	0	0	1930	1	319.819	173.56	146.259	0	0	101.867	44.2344	268.775	272.092	1492.69	8327.21	-268.775	0	9.26761	3.83446	5.28745	0	0	0.0879913	247.336	-470.055	17.2252	246.684	0	32.6648	32.0492	104.543	0
1932	0	0	1932	1	309.894	158.154	151.74	0	0	6.16267	-51.6095	-34.8981	181.612	1588.4	8323.39	34.8981	0	5.80486	4.38623	5.01217	0	0	0.107743	380.773	-484.555	17.9202	1	0	44.1755	44.05	153.522	0
1935	0	0	1935	1	331.427	176.979	154.448	0	0	-28.2152	-16.7991	123.174	310.559	1523.12	8288.58	-123.174	0	10.158	4.35092	4.67556	0	0	0.205834	216.442	-471.426	16.5619	258.825	0	28.1611	27.6175	91.6675	0
1936	0	0	1936	1	309.218	148.119	161.099	0	0	91.162	0.494967	391.094	228.502	1503.4	8271.29	-391.094	0	8.53052	3.86046	5.51955	0	0	0.0904498	238.307	-470.781	17.9318	1	0	39.0085	39.1156	145.785	0
1940	0	0	1940	1	245.544	112.861	132.683	0	0	94.0877	65.2373	78.611	155.851	1600.13	8306.2	-78.611	0	4.87033	4.78088	5.2807	0	0	0.166638	214.914	-462.252	23.5343	220.109	0	53.625	52.7	174.149	0
1942	0	0	1942	1	338.117	200.821	137.297	0	0	42.0491	22.2637	280.487	265.284	1452.85	8349.18	-280.487	0	9.18219	3.95139	4.91295	0	0	0.152357	270.159	-478.003	16.162	254.203	0	32.9372	32.5931	106.852	0
1943	0	0	1943	1	309.859	153.618	156.241	0	0	71.2961	23.5374	259.199	221.255	1523.26	8248.24	-259.199	0	7.51905	4.04763	4.8139	0	0	0.113742	221.618	-466.974	17.8016	223.443	0	38.9846	38.4556	122.581	0
1945	0	0	1945	1	280.094	148.181	131.913	0	0	14.945	-8.384	125.97	189.294	1280.64	8379.82	-125.97	0	6.1137	3.74103	4.78957	0	0	0.130605	259.445	-466.744	19.8242	204.92	0	42.4368	41.5791	136.49	0
1947	0	0	1947	1	288.084	170.316	117.768	0	0	74.7591	30.5635	436.607	197.213	1320.48	8340.88	-436.607	0	7.63903	4.44039	5.06401	0	0	0.0945323	272.897	-492.476	19.472	253.959	0	45.0102	45.5346	178.861	0
1948	0	0	1948	1	293.376	181.125	112.251	0	0	67.121	90.1087	387.007	206.1	1627.1	8281.33	-387.007	0	7.66074	4.2399	4.50345	0	0	0.0686087	248.451	-470.875	18.8952	222.099	0	43.3899	42.7613	149.801	0
1952	0	0	1952	1	263.618	150.561	113.057	0	0	42.0523	13.8159	312.224	204.881	1552.51	8257.96	-312.224	0	7.25444	4.06965	4.74766	0	0	0.0799581	311.021	-476.184	21.3134	1	0	42.361	41.6846	137.088	0
1953	0	0	1953	1	333.912	198.399	135.513	0	0	35.0199	59.4158	380.707	362.243	1459.88	8312.02	-380.707	0	13.4575	3.72786	4.67401	0	0	0.21308	305.088	-477.683	16.2985	1	0	25.7339	25.6568	93.5428	0
1954	0	0	1954	1	271.822	148.288	123.534	0	0	94.0341	52.6804	402.153	230.049	1500.53	8318.76	-402.153	0	8.62739	4.04392	5.01442	0	0	0.181818	179.499	-453.328	20.6534	188.178	0	39.1706	38.8453	144.478	0
1957	0	0	1957	1	258.728	137.811	120.917	0	0	27.7508	1.82579	104.885	153.652	1666.47	8369.61	-104.885	0	4.90841	4.54511	4.97959	0	0	0.0712747	293.787	-469.114	21.9961	213.328	0	52.6454	51.5474	167.733	0
1958	0	0	1958	1	375.675	197.289	178.386	0	0	28.1159	79.4168	195.287	330.528	1666.1	8391.68	-195.287	0	10.8528	4.05576	4.85048	0	0	0.113435	297.047	-488.249	14.4085	1	0	27.119	26.5556	85.1138	0
1961	0	0	1961	1	254.761	162.324	92.4367	0	0	143.913	-15.9142	444.083	221.284	1350.99	8387.35	-444.083	0	8.65735	4.12668	4.70759	0	0	0.0530297	254.412	-468.834	22.1584	243.938	0	39.6906	40.6546	158.569	0
1963	0	0	1963	1	300.124	159.436	140.688	0	0	68.8998	57.8984	378.163	236.666	1525.66	8313.54	-378.163	0	8.72724	4.17272	5.09209	0	0	0.248009	263.97	-482.056	18.5358	1	0	38.4273	37.8704	135.854	0
1965	0	0	1965	1	259.523	133.007	126.516	0	0	8.38954	7.34972	312.998	195.348	1586.17	8364.09	-312.998	0	6.97713	3.75675	4.65642	0	0	0.196727	250.218	-456.192	21.5589	211.723	0	43.3874	42.2597	139.029	0
1968	0	0	1968	1	296.017	163.718	132.299	0	0	27.4029	20.4047	207.853	215.246	1666.82	8351.04	-207.853	0	7.14264	4.1975	5.511	0	0	0.112321	284.908	-481.161	18.9198	228.409	0	40.1213	39.2344	122.955	0
1969	0	0	1969	1	285.04	163.812	121.228	0	0	97.2671	21.1859	162.98	160.648	1497.29	8250.59	-162.98	0	5.1776	4.64381	5.16561	0	0	0.189954	306.444	-476.518	19.787	1	0	52.2987	51.9779	165.619	0
1970	0	0	1970	1	362.293	157.21	205.083	0	0	14.824	-22.4421	281.51	294.498	1579.74	8294.22	-281.51	0	10.3296	3.84858	5.44944	0	0	0.220676	354.566	-482.951	15.038	251.803	0	30.7887	29.9229	97.3497	0
1973	0	0	1973	1	258.352	119.283	139.069	0	0	12.2529	-22.5387	130.436	163.821	1582.31	8294.32	-130.436	0	5.31801	3.71812	4.6305	0	0	0.0990513	267.296	-463.894	21.6475	229.928	0	48.4063	47.4332	151.46	0
1974	0	0	1974	1	363.902	190.188	173.714	0	0	45.6837	-8.3842	243.648	219.64	1648.54	8379.82	-243.648	0	7.45023	4.51355	5.23456	0	0	0.0919799	268.27	-483.169	15.0547	218.997	0	39.789	39.1181	121.717	0
1975	0	0	1975	1	277.502	156.236	121.266	0	0	105.377	83.1505	472.883	174.05	1588.84	8288.29	-472.883	0	6.95898	4.39297	5.05948	0	0	0.171644	329.31	-487.358	20.295	259.012	0	52.8811	52.5199	215.427	0
1976	0	0	1976	1	301.046	156.777	144.269	0	0	31.0216	73.2224	309.543	273.739	1563.54	8397.88	-309.543	0	9.66159	3.72014	4.60522	0	0	0.201596	267.695	-469.264	18.253	254.92	0	32.3259	31.5917	105.501	0
1978	0	0	1978	1	345.883	204.834	141.049	0	0	129.429	13.1551	419.723	253.594	1465.13	8358.29	-419.723	0	9.66732	4.2793	5.02337	0	0	0.146693	283.839	-473.545	15.8448	245.967	0	36.1937	36.3683	137.139	0
1980	0	0	1980	1	289.099	154.843	134.256	0	0	20.0985	-31.2625	317.917	282.653	1474.8	8303.04	-317.917	0	10.1698	3.61933	4.69036	0	0	0.233959	224.955	-460.899	19.0808	246.912	0	30.8643	30.6601	103.817	0
1982	0	0	1982	1	237.705	108.247	129.458	0	0	8.35237	-1.15752	-8.61901	154.681	1586.21	8372.6	8.61901	0	4.86849	4.41099	5.16766	0	0	0.165502	232.406	-464.401	24.2433	198.182	0	51.81	51.1212	177.821	0
1986	0	0	1986	1	314.881	154.392	160.489	0	0	79.023	72.4038	439.655	264.1	1415.88	8299.04	-439.655	0	10.2473	3.53259	4.58411	0	0	0.219269	361.595	-486.178	17.321	1	0	33.3254	33.9026	135.158	0
1987	0	0	1987	1	288.21	151.296	136.915	0	0	112.434	-4.95625	161.632	208.071	1581.79	8376.4	-161.632	0	6.72765	4.60949	5.24015	0	0	0.129035	195.351	-462.318	19.5503	187.981	0	41.3508	40.5935	128.748	0
1988	0	0	1988	1	359.409	170.544	188.865	0	0	41.1231	67.4684	206.674	267.768	1553.44	8303.97	-206.674	0	8.82557	3.75085	5.31491	0	0	0.212053	227.398	-471.59	15.1331	236.931	0	32.8565	31.9977	102.547	0
1989	0	0	1989	1	292.505	157.413	135.093	0	0	85.4417	10.9273	458.211	223.287	1509.12	8360.51	-458.211	0	8.82742	4.22065	4.90425	0	0	0.142222	232.181	-471.259	19.0467	242.399	0	41.1923	41.2586	164.276	0
1993	0	0	1993	1	245.962	107.468	138.494	0	0	-12.3537	-1.20944	397.582	170.63	1606.91	8372.65	-397.582	0	6.53372	4.0915	5.19935	0	0	0.192665	332.91	-466.085	23.2004	184.166	0	50.8826	50.218	182.76	0
1996	0	0	1996	1	249.446	144.833	104.613	0	0	38.7672	65.2795	582.211	178.556	1555.79	8306.16	-582.211	0	8.05963	4.19278	5.16449	0	0	0.211026	246.194	-465.633	22.8599	190.297	0	54.251	55.9848	293.901	0
1998	0	0	1998	1	274.189	165.74	108.449	0	0	44.6423	7.61597	393.856	200.952	1549.92	8363.82	-393.856	0	7.55445	4.30632	4.54949	0	0	0.132929	249.842	-462.27	20.4099	234.26	0	44.2861	43.8148	155.34	0
2012	0	0	12	1	275.759	124.018	151.741	0	0	7.77715	38.3546	-78.9808	185.214	1387.46	7735.13	78.9808	0	7.54957	9.34906	9.19695	0	0	0.152215	195.183	-513.032	58.948	199.737	0	51.7714	50.3017	136.301	1
2032	0	0	32	1	277.372	131.407	145.965	0	0	17.5799	56.175	120.462	198.18	1676.64	7916.63	-120.462	0	9.43404	9.01643	7.75646	0	0	0.256628	246.357	-504.408	56.1407	175.888	0	50.1386	47.422	121.124	1
2036	0	0	36	1	323.271	169.814	153.457	0	0	-10.3796	-6.95569	136.932	186.902	1804.26	7880.1	-136.932	0	9.16591	8.76182	9.33204	0	0	0.0270566	170.951	-505.848	46.8447	179.266	0	52.7012	50.8991	131.842	1
2037	0	0	37	1	285.197	150.383	134.814	0	0	31.091	6.00343	70.7898	161.816	1663.13	7867.14	-70.7898	0	7.39384	9.49709	8.7127	0	0	0.0491553	139.982	-491.654	55.8038	154.076	0	61.0716	59.2312	146.249	1
2038	0	0	38	1	292.733	161.219	131.514	0	0	134.542	67.1627	290.621	192.082	1659.34	7905.64	-290.621	0	10.7498	9.70373	8.09394	0	0	0.0516191	168.879	-501.281	53.2785	203.829	0	54.0357	51.1712	209.245	1
2058	0	0	58	1	355.234	154.379	200.855	0	0	104.462	153.967	-675.76	380.98	1789.08	7719.17	675.76	0	16.9217	8.30455	7.22404	0	0	0.274665	163.56	-497.467	39.2154	164.072	0	51.9353	54.8925	133.744	1
2069	0	0	69	1	361.325	170.433	190.891	0	0	63.1591	30.0048	119.422	195.346	1431.74	7843.14	-119.422	0	9.26512	8.80344	7.93649	0	0	0.130986	194.078	-502.017	39.2781	188.144	0	49.9476	48.4154	118.196	1
2075	0	0	75	1	274.185	134.161	140.024	0	0	3.12244	2.51141	39.863	167.919	1591.44	7870.63	-39.863	0	7.50874	8.41439	8.6143	0	0	0.127342	160.498	-489.233	57.4397	163.94	0	57.2898	55.4937	137.442	1
2082	0	0	82	1	270.297	139.572	130.725	0	0	12.1729	91.3173	20.5895	208.558	1981.03	8180.46	-20.5895	0	9.06514	8.1659	7.38939	0	0	0.0850038	181.346	-488.804	56.5835	137.441	0	45.7299	43.7652	113.26	1
2116	0	0	116	1	296.148	144.28	151.868	0	0	7.81814	10.4756	-91.1844	163.077	1686.4	7563.68	91.1844	0	6.64212	8.58822	7.47924	0	0	0.153663	197.141	-500.975	50.5315	191.68	0	54.7485	54.3043	149.564	1
2138	0	0	138	1	285.481	124.196	161.285	0	0	-4.51435	78.9514	378.354	182.926	1798.39	7794.19	-378.354	0	11.3825	8.2199	8.16638	0	0	0.357525	201.736	-498.906	53.5468	188.255	0	57.7877	56.1397	303.522	1
2168	0	0	168	1	248.31	125.052	123.258	0	0	33.3246	-60.9196	124.629	179.155	1561.24	7535.42	-124.629	0	8.73604	7.71878	7.13633	0	0	0.0540253	237.261	-496.168	62.5052	204.943	0	51.573	49.9688	122.748	1
2170	0	0	170	1	295.569	143.668	151.901	0	0	93.7193	24.4542	55.4057	169.014	1700.16	7948.35	-55.4058	0	7.56564	8.00167	7.92786	0	0	0.153983	179.326	-492.818	50.5534	168.19	0	57.0765	53.6127	137.996	1
2183	0	0	183	1	291.454	159.962	131.492	0	0	39.3799	90.3696	17.7082	173.191	1854.16	7782.77	-17.7082	0	7.48413	9.25242	7.37705	0	0	0.214439	170.722	-492.075	52.2115	148.481	0	54.5634	53.7789	134.291	1
2186	0	0	186	1	215.583	115.575	100.007	0	0	98.9197	-87.3551	-331.632	128.47	1296.32	7761.18	331.632	0	5.28212	8.68172	8.04747	0	0	0.150274	141.374	-481.602	80.096	168.422	0	72.3593	71.1506	290.925	1
2187	0	0	187	1	209.438	79.7457	129.692	0	0	88.0773	33.5015	-314.816	118.919	1506.48	7839.64	314.816	0	4.67207	8.9241	7.65313	0	0	0.0733373	214.838	-503.753	83.0914	200.257	0	80.1415	75.4395	326.113	1
2194	0	0	194	1	272.478	134.707	137.771	0	0	61.311	161.699	291.162	192.575	1433.59	8209.74	-291.162	0	10.8705	7.59765	6.95777	0	0	0.140757	184.856	-494.603	54.6474	182.041	0	49.5038	50.9256	196.376	1
2205	0	0	205	1	312.571	146.071	166.5	0	0	60.1936	-7.29941	159.457	242.689	1833.35	7780.78	-159.457	0	12.0325	7.71625	6.89853	0	0	0.163026	139.89	-478.507	45.5354	183.877	0	39.0369	38.5069	99.5524	1
2214	0	0	214	1	255.409	133.378	122.031	0	0	411.315	-105.669	-663.113	181.847	1382.57	7879.15	663.113	0	9.67322	8.30333	7.28624	0	0	0.157028	174.847	-493.655	61.2023	162.728	0	129.696	98.8219	208.382	1
2251	0	0	251	1	227.005	121.279	105.726	0	0	60.8519	27.1037	83.9968	136.124	1434.05	7945.7	-83.9968	0	6.25287	8.56119	7.47589	0	0	0.174581	147.794	-484.005	73.0082	119.316	0	69.8288	66.2286	162.195	1
2255	0	0	255	1	245.376	121.893	123.483	0	0	114.698	130.488	341.597	146.544	1479.86	7742.65	-341.597	0	8.65771	7.89205	7.55533	0	0	0.261441	143.913	-480.786	64.5186	158.904	0	66.2906	63.4203	302.088	1
2264	0	0	264	1	301.606	156.819	144.787	0	0	104.659	37.5851	-82.2731	196.929	1788.88	7735.9	82.2731	0	7.97484	7.84559	6.89911	0	0	0.00395599	223.186	-499.26	47.8764	172.155	0	44.8723	44.4244	121.685	1
2271	0	0	271	1	300.949	150.411	150.538	0	0	82.0063	58.9266	215.116	154.29	1412.89	7614.89	-215.116	0	8.00679	8.0517	7.42169	0	0	0.228906	218.955	-497.768	48.8259	191.672	0	60.0554	57.7404	185.104	1
2283	0	0	283	1	242.821	100.034	142.787	0	0	52.5964	15.1996	152.699	156.558	1741.28	7857.94	-152.699	0	7.68803	7.96566	6.93309	0	0	0.190668	194.634	-492.235	64.4972	207.944	0	58.7293	56.975	147.633	1
2284	0	0	284	1	314.051	126.146	187.904	0	0	36.1928	49.3446	178.26	164.438	1458.71	7823.8	-178.26	0	8.26557	7.44483	7.64181	0	0	0.10931	173.729	-488.064	45.744	181.621	0	55.1432	53.4481	150.301	1
2285	0	0	285	1	292.798	151.308	141.489	0	0	-34.219	-23.8738	179.292	208.859	1828.1	7797.35	-179.292	0	10.7766	7.42819	7.20388	0	0	0.203274	180.348	-489.027	49.7134	170.834	0	43.7227	42.8725	119.562	1
2294	0	0	294	1	245.037	134.471	110.566	0	0	-60.7337	397.712	-589.425	152.391	1356.31	7774.41	589.425	0	7.41693	7.84725	6.781	0	0	0.146152	182.768	-481.594	63.2437	142.098	0	86.3141	102.342	275.732	1
2316	0	0	316	1	209.996	105.064	104.933	0	0	-129.201	864.876	-713.588	222.491	1624.1	7506.56	713.588	0	20.1674	6.72982	6.67774	0	0	0.115697	266.394	-491.817	75.8134	168.32	0	193.942	389.793	404.627	1
2327	0	0	327	1	271.976	163.6	108.376	0	0	59.6037	15.7862	3.00272	173.458	1534.96	7757.69	-3.00272	0	7.46006	7.36803	6.86293	0	0	0.190209	127.093	-466.893	54.3594	169.29	0	51.0553	50.3375	125.101	1
2337	0	0	337	1	283.512	90.8589	192.653	0	0	90.3706	-66.2803	-488.994	252.546	1404.53	7839.76	488.994	0	10.7326	6.85602	6.92167	0	0	0.0959297	164.55	-477.707	50.8659	149.71	0	46.9557	46.4121	179.761	1
2354	0	0	354	1	255.932	121.927	134.006	0	0	64.1704	38.6056	34.2933	157.023	1729.71	7834.53	-34.2933	0	6.89703	7.50158	7.1697	0	0	0.199533	188.74	-484.569	59.6952	166.319	0	57.9507	56.442	140.638	1
2355	0	0	355	1	249.772	125.454	124.318	0	0	87.3902	33.0482	25.6405	160.315	1606.83	7640.77	-25.6405	0	6.99223	7.79258	7.09688	0	0	0.0708474	185.252	-488.884	62.0479	177.597	0	57.052	55.1982	136.906	1
2358	0	0	358	1	246.31	119.408	126.902	0	0	9.02285	-24.4653	-276.241	133.865	1884.52	7897.61	276.241	0	5.33242	7.95268	7.3117	0	0	0.111101	205.041	-497.221	63.8663	174.68	0	67.4222	62.5851	254.033	1
2360	0	0	360	1	268.048	135.446	132.601	0	0	60.1601	49.6505	179.949	152.163	1634.06	7723.83	-179.949	0	7.63984	8.10367	7.48736	0	0	0.267654	158.5	-481.202	57.2939	160.757	0	60.8148	58.933	163.219	1
2361	0	0	361	1	285.913	97.1829	188.73	0	0	-89.4153	189.435	-328.356	180.175	1285.34	7883.03	328.356	0	7.25877	8.35903	6.59245	0	0	0.228562	202.77	-498.861	51.5846	188.174	0	52.8376	49.1677	216.239	1
2369	0	0	369	1	266.387	132.748	133.638	0	0	41.0367	30.8818	-16.6311	161.088	1852.5	7941.92	16.6311	0	6.81787	8.29958	6.93391	0	0	0.15089	193.994	-485.424	57.2215	150.091	0	56.2107	53.876	142.507	1
2375	0	0	375	1	228.262	101.968	126.294	0	0	74.4095	-111.77	-255.594	164.312	1520.15	7885.25	255.594	0	6.76822	8.35495	7.17926	0	0	0.0941554	143.152	-482.993	71.4755	159.689	0	53.5511	52.1525	189.084	1
2378	0	0	378	1	249.014	142.736	106.278	0	0	17.1388	-8.60859	121.885	226.06	1776.74	7782.09	-121.885	0	10.8745	7.88189	6.69385	0	0	0.0590317	141.848	-473.727	61.7599	155.683	0	41.6453	40.8919	99.416	1
2391	0	0	391	1	270.518	116.998	153.52	0	0	30.0559	36.3617	65.5392	141.47	1564.5	7737.12	-65.5392	0	6.40411	7.60105	7.3901	0	0	0.155493	189.766	-489.812	55.7863	208.284	0	64.0743	62.1039	152.026	1
2417	0	0	417	1	227.098	90.8837	136.214	0	0	66.2391	65.4549	-34.1004	132.458	1627.98	7907.35	34.1004	0	5.50229	7.66329	7.66846	0	0	0.139601	228.823	-489.409	71.6912	159.794	0	67.8655	66.0168	168.574	1
2441	0	0	441	1	227.82	121.123	106.697	0	0	-16.5488	26.6533	62.5247	153.712	1511.45	7647.17	-62.5247	0	7.0067	7.32253	7.07649	0	0	0.320086	152.688	-475.774	69.6007	177.058	0	58.5567	56.0004	139.28	1
2458	0	0	458	1	294.465	140.547	153.918	0	0	59.5917	-84.9949	-682.018	289.071	1335.65	7758.82	682.018	0	13.2398	7.34838	5.38337	0	0	0.0866476	206.463	-493.23	47.0115	190.537	0	60.4986	67.2073	142.579	1
2493	0	0	493	1	263.361	137.689	125.672	0	0	92.9283	-261.2	-650.665	176.29	1700.95	8034.68	650.665	0	8.93913	7.2315	6.84613	0	0	0.0687051	173.716	-484.568	56.5641	174.62	0	88.9514	110.353	206.317	1
2506	0	0	506	1	321.612	158.775	162.837	0	0	-18.6715	155.159	-55.4966	174.887	1613.23	7618.32	55.4966	0	7.22182	7.17887	6.87735	0	0	0.232655	220.162	-494.059	43.3419	203.093	0	50.3885	49.146	126.847	1
2515	0	0	515	1	194.779	93.9258	100.853	0	0	-60.4754	-795.951	-504.48	143.649	1356.06	8370.11	504.48	0	21.4653	8.08701	7.46758	0	0	0.115302	149.475	-479.517	89.7869	171.862	0	338.612	489.464	613.864	1
2531	0	0	531	1	260.546	109.245	151.301	0	0	43.8711	-15.4358	29.7143	147.222	1750.01	7888.58	-29.7143	0	6.51814	7.69373	7.2729	0	0	0.151628	197.727	-496.246	58.6798	188.964	0	61.7599	59.3205	150.726	1
2532	0	0	532	1	255.662	104.449	151.213	0	0	3.76371	-16.6506	-181.973	176.201	1889.78	7889.79	181.973	0	7.03896	8.0851	6.91447	0	0	0.0780601	150.621	-478.463	60.2123	174.22	0	49.8307	47.2109	165.657	1
2537	0	0	537	1	207.281	110.413	96.8674	0	0	-80.3849	-59.8305	711.82	188.357	1575.28	7833.31	-711.82	0	17.4906	7.0271	7.12182	0	0	0.330378	130.45	-468.798	78.8995	166.11	0	91.0676	88.2683	392.994	1
2543	0	0	543	1	233.596	63.5626	170.033	0	0	14.5608	-18.7999	-95.9534	180.895	1380.68	7592.96	95.9534	0	7.40036	6.70331	7.04803	0	0	0.0139354	187.387	-481.309	66.0511	193.539	0	47.8243	47.0341	127.819	1
2549	0	0	549	1	315.504	120.949	194.555	0	0	65.2657	145.118	-632.151	210.427	1529.29	7628.36	632.151	0	9.1176	7.33477	6.32854	0	0	0.129183	291.469	-513.04	44.0232	219.959	0	73.9015	77.0202	238.89	1
2578	0	0	578	1	250.55	120.188	130.362	0	0	118.156	25.0105	-173.868	135.154	1875.04	7848.13	173.868	0	5.33082	7.25824	7.19993	0	0	0.0387049	195.556	-485.583	61.1325	160.021	0	63.4402	61.7463	205.073	1
2619	0	0	619	1	239.247	100.902	138.345	0	0	57.3168	-3.42762	-83.4846	141.885	1636.9	7876.57	83.4846	0	5.79157	7.25112	7.31869	0	0	0.112565	121.552	-463.178	65.3328	145.376	0	60.5818	60.4931	161.88	1
2625	0	0	625	1	237.281	143.548	93.733	0	0	74.5453	-4.12413	196.908	168.742	1619.67	7877.26	-196.908	0	8.66389	7.01478	6.73224	0	0	0.201893	147.864	-469.857	64.6416	169.855	0	52.9461	50.7486	155.769	1
2630	0	0	630	1	311.056	106.462	204.595	0	0	35.5938	35.0963	47.712	174.931	1558.97	8037.36	-47.712	0	7.79342	7.39947	6.38937	0	0	0.0889613	197.719	-489.081	44.9754	190.557	0	52.2959	49.8043	128.221	1
2636	0	0	636	1	278.986	151.872	127.114	0	0	54.8512	-15.1526	85.5832	169.52	1440.05	7688.97	-85.5832	0	7.86274	7.12096	7.06399	0	0	0.0517777	211.218	-481.242	52.4834	157.5	0	52.6622	51.0905	126.539	1
2639	0	0	639	1	292.305	134.765	157.539	0	0	168.378	10.9995	-425.61	225.51	1625.5	7961.8	425.61	0	9.29606	7.34761	5.73016	0	0	0.0489869	185.747	-478.547	47.9234	179.792	0	45.7748	42.6198	189.096	1
2648	0	0	648	1	262.93	114.34	148.589	0	0	56.7525	25.6951	57.8194	139.7	1537.81	7648.13	-57.8194	0	6.27407	6.90874	6.97289	0	0	0.131779	183.645	-480.867	56.4181	151.856	0	63.1533	60.9358	150.925	1
2655	0	0	655	1	257.905	124.568	133.337	0	0	80.5232	-5.89504	-314.528	190.631	1514.04	7978.7	314.528	0	7.55848	7.1714	6.43174	0	0	0.0328076	212.331	-484.737	57.4682	192.854	0	49.9478	45.6612	186.73	1
2656	0	0	656	1	332.888	197.534	135.354	0	0	41.019	11.8225	290.46	217.447	1553.54	7662	-290.46	0	12.288	7.05724	6.73291	0	0	0.143141	162.751	-475.438	41.2	184.127	0	42.9731	41.3403	166.651	1
2691	0	0	691	1	246.891	128.616	118.275	0	0	-18.7923	-1.37263	115.35	128.644	1414.03	7874.51	-115.35	0	6.18621	7.57345	7.02946	0	0	0.142391	165.575	-480.958	62.5965	150.113	0	69.2381	66.8256	161.986	1
2697	0	0	697	1	273.725	127.327	146.398	0	0	57.8263	41.2665	57.7896	150.689	1536.73	7632.55	-57.7896	0	6.7523	7.42784	7.09223	0	0	0.238982	205.338	-495.181	54.278	156.885	0	60.0968	57.8489	143.465	1
2704	0	0	704	1	266.923	122.432	144.491	0	0	22.6412	-34.0926	277.315	174.159	1372.6	7907.23	-277.315	0	9.8111	7.19971	6.51927	0	0	0.067461	170.59	-474.293	55.0356	171.264	0	51.5823	49.4657	194.778	1
2705	0	0	705	1	228.085	123.812	104.273	0	0	199.454	-4.11263	160.923	118.842	1395.11	7976.91	-160.923	0	5.9319	7.63471	7.06965	0	0	0.0720178	150.881	-474.848	70.0488	140.814	0	75.5244	71.7223	191.839	1
2717	0	0	717	1	251.779	149.992	101.787	0	0	97.9919	-19.5141	619.604	177.428	1396.91	7693.33	-619.604	0	14.0342	6.922	6.85008	0	0	0.0548504	188.797	-478.964	59.6599	174.277	0	83.1542	78.9558	421.034	1
2719	0	0	719	1	221.093	110.312	110.781	0	0	84.6542	11.7873	-18.0064	150.875	1808.89	7761.69	18.0064	0	6.38768	7.39327	6.71171	0	0	0.063499	179.168	-470.745	71.9534	166.772	0	57.5985	57.1711	141.974	1
2766	0	0	766	1	231.432	129.487	101.945	0	0	21.7802	13.0701	542.601	163.644	1672.44	7860.07	-542.601	0	12.0384	7.01988	7.0267	0	0	0.0717828	191.531	-486.527	67.4523	184.237	0	77.9969	78.4542	466.549	1
2777	0	0	777	1	232.699	97.1101	135.588	0	0	33.4348	-12.538	-142.768	140.47	1561.13	7487.04	142.768	0	5.62956	7.18705	6.55589	0	0	0.211658	238.049	-472.412	66.368	1	0	60.9485	58.592	177.978	1
2784	0	0	784	1	269.91	134.269	135.641	0	0	5.20218	86.2464	133.581	173.309	1888.34	7786.89	-133.581	0	8.3606	7.10377	6.58606	0	0	0.150936	197.359	-477.783	54.19	198.25	0	52.1834	50.7125	125.67	1
2879	0	0	879	1	241.78	76.104	165.676	0	0	94.532	1.52982	-156.837	150.667	1599.69	7871.61	156.837	0	5.9848	7.48883	6.7665	0	0	0.0418338	173.518	-480.994	63.8294	161.045	0	56.4479	55.9826	176.304	1
2885	0	0	885	1	259.42	120.305	139.115	0	0	31.82	-20.269	174.433	172.032	1562.74	7694.09	-174.433	0	8.70508	6.48724	6.51205	0	0	0.0587739	200.492	-484.276	56.1632	190.286	0	50.3625	48.6165	134.706	1
2899	0	0	899	1	295.263	107.392	187.871	0	0	-2.30377	19.7366	-207.481	181.725	1397.54	7853.4	207.481	0	7.1719	7.0356	6.36849	0	0	0.0505565	234.401	-495.86	47.7577	232.115	0	47.8432	45.6597	156.064	1
2905	0	0	905	1	226.656	94.0934	132.562	0	0	89.6548	68.2694	-250.665	167.102	1405.25	7804.87	250.665	0	6.49023	6.73518	6.83865	0	0	0.249926	181.338	-477.847	68.5231	171.163	0	52.8068	50.8837	183.537	1
2908	0	0	908	1	314.177	188.982	125.196	0	0	25.5055	37.7698	23.6657	200.08	1668.71	7835.37	-23.6657	0	8.74414	6.99539	6.13886	0	0	0.183353	214.752	-481.899	43.7481	187.064	0	44.4336	43.405	109.267	1
2914	0	0	914	1	241.691	98.1641	143.527	0	0	36.0669	13.9392	-127.277	167.032	1658.15	7759.54	127.277	0	6.67731	6.89806	6.3993	0	0	0.0914524	221.448	-482.382	62.2644	199.218	0	49.5476	50.032	147.474	1
2920	0	0	920	1	198.387	92.6461	105.741	0	0	-35.9278	51.4891	263.267	126.127	1630.49	7721.99	-263.267	0	7.02595	6.92782	6.82416	0	0	0.144109	131.062	-460.704	82.9614	153.25	0	68.4412	65.4763	252.838	1
2927	0	0	927	1	282.956	164.23	118.727	0	0	97.5694	-73.7694	630.157	256.419	1795.97	7847.25	-630.157	0	20.6722	5.66928	6.44821	0	0	0.129255	180.685	-476.302	48.9297	179.762	0	56.4431	55.1511	275.747	1
2941	0	0	941	1	223.011	101.849	121.162	0	0	5.66957	38.9358	85.8961	145.326	1788.21	7933.86	-85.8961	0	6.72328	7.49467	6.62068	0	0	0.261707	215.334	-480.161	71.0922	199.304	0	62.6421	59.017	150.168	1
2980	0	0	980	1	256.505	128.941	127.564	0	0	5.593	-26.3427	6.4845	167.015	1688.63	7700.16	-6.4845	0	7.31759	7.462	6.23771	0	0	0.0798313	147.132	-469.226	57.9846	161.5	0	51.7558	50.9141	126.18	1
3002	0	0	1002	1	282.795	139.559	143.236	0	0	39.4833	59.2703	232.755	195.266	1654.74	7714.21	-232.755	0	10.362	6.00782	6.24953	0	0	0.197019	223.004	-479.648	49.1659	202.603	0	44.4155	42.814	148.565	1
3007	0	0	1007	1	284.386	150.14	134.246	0	0	56.2755	45.5885	-55.953	160.724	1637.94	7927.21	55.953	0	6.59974	6.21745	5.99361	0	0	0.0752705	347.664	-480.876	48.7511	200.542	0	52.1287	50.2546	134.126	1
3038	0	0	1038	1	271.302	123.945	147.357	0	0	44.0084	43.0909	-237.376	153.66	1550.55	7830.05	237.376	0	5.99205	6.75147	6.33353	0	0	0.0952775	265.958	-484.917	53.0138	176.142	0	55.3041	54.3409	192.234	1
3039	0	0	1039	1	236.396	89.6179	146.778	0	0	5.67297	-20.2331	-102.32	170.718	1489.23	7793.71	102.32	0	6.9766	6.99224	5.56462	0	0	0.0784539	258.087	-476.554	62.7415	1	0	47.3927	46.5786	134.525	1
3051	0	0	1051	1	240.152	127.833	112.318	0	0	-11.9451	98.7415	-36.7016	127.109	1805.83	7874.06	36.7016	0	5.30614	6.92566	6.19483	0	0	0.139608	201.106	-477.879	62.4874	164.937	0	66.5181	64.2528	167.645	1
3071	0	0	1071	1	239.011	91.9304	147.08	0	0	31.0904	32.4842	-234.131	162.305	1762.79	7840.66	234.131	0	6.34845	6.7293	6.34934	0	0	0.10436	218.98	-473.457	62.8464	206.714	0	53.0056	51.4158	184.437	1
3102	0	0	1102	1	311.919	189.861	122.058	0	0	62.8707	56.869	71.6981	184.331	1731.01	7816.27	-71.6981	0	8.34416	6.7275	6.01255	0	0	0.174314	228.762	-478.769	43.7697	191.773	0	48.0687	46.8382	115.645	1
3131	0	0	1131	1	291.182	157.034	134.148	0	0	84.6344	5.42722	271.91	189.866	1509.93	7867.71	-271.91	0	10.4894	5.91565	6.44664	0	0	0.145046	232.679	-483.207	47.4395	185.054	0	46.145	43.9983	176.88	1
3149	0	0	1149	1	231.316	115.56	115.756	0	0	77.3732	-20.6626	225.321	136.195	1616.85	7794.14	-225.321	0	7.21357	6.56253	6.65712	0	0	0.055163	184.086	-479.515	65.9789	191.426	0	62.7889	60.4624	204.448	1
3154	0	0	1154	1	217.704	100.692	117.012	0	0	80.0349	19.4316	260.045	147.636	1614.19	7554.73	-260.045	0	8.0471	6.81245	6.3903	0	0	0.0463428	233.618	-484.072	71.6699	154.74	0	60.4028	57.6084	217.582	1
3170	0	0	1170	1	292.207	157.782	134.425	0	0	-51.9559	81.6511	407.534	170.49	1845.84	7791.49	-407.534	0	11.0965	6.10641	6.25853	0	0	0.311126	185.548	-478.463	47.2381	189.109	0	58.6704	56.2209	337.929	1
3188	0	0	1188	1	224.692	104.362	120.331	0	0	-29.4	20.1133	-36.1293	168.645	1823.28	7952.69	36.1293	0	7.13477	6.08895	5.73864	0	0	0.177582	181.289	-465.347	65.9406	161.188	0	49.5941	46.9679	125.305	1
3193	0	0	1193	1	276.472	137.963	138.509	0	0	65.0196	5.82608	250.82	164.331	1330.22	7767.65	-250.82	0	8.8998	6.05889	6.50429	0	0	0.0967865	219.214	-490.169	51.0289	199.154	0	51.776	49.9562	186.387	1
3194	0	0	1194	1	252.491	146.555	105.935	0	0	111.514	35.3923	-113.273	150.056	1483.05	7937.41	113.273	0	5.99829	6.48514	5.97664	0	0	0.15206	210.651	-476.455	57.3951	174.063	0	56.6013	53.2927	154.873	1
3254	0	0	1254	1	263.126	102.144	160.982	0	0	-4.56581	-32.0279	-287.709	193.491	1399.81	7705.85	287.709	0	7.75149	6.56323	5.80896	0	0	0.0648131	180.393	-472.425	54.1852	173.18	0	44.4056	42.166	165.901	1
3259	0	0	1259	1	300.174	152.515	147.659	0	0	71.4748	31.9298	-57.4093	195.081	1921.73	7841.21	57.4093	0	8.01581	6.45457	6.11686	0	0	0.157535	165.524	-469.267	45.8379	151.593	0	43.8455	42.8008	113.417	1
3304	0	0	1304	1	249.775	100.272	149.503	0	0	15.8039	63.5891	138.947	145.44	1578.76	7709.89	-138.947	0	7.04669	6.8568	6.70848	0	0	0.178243	183.919	-480.394	59.9845	182.181	0	60.5481	58.1074	147.188	1
3327	0	0	1327	1	222.555	98.3931	124.162	0	0	40.1831	41.2792	-68.0534	151.448	1853.36	7831.86	68.0534	0	6.18461	7.20361	5.76269	0	0	0.134741	258.345	-490.341	68.9084	209.005	0	54.4006	53.7117	147.883	1
3344	0	0	1344	1	238.61	93.1254	145.485	0	0	-43.6207	9.03708	-61.3657	168.707	1837.5	7864.1	61.3657	0	7.06307	6.56195	6.43274	0	0	0.214464	131.756	-459.286	62.8531	151.664	0	50.0109	48.7843	129.794	1
3347	0	0	1347	1	292.995	166.01	126.985	0	0	118.529	1.27054	315.894	165.718	1675.35	7672.55	-315.894	0	9.56495	6.59331	6.18356	0	0	0.146281	132.272	-462.355	47.5383	167.518	0	54.5003	53.315	225.171	1
3372	0	0	1372	1	303.973	174.818	129.155	0	0	-27.974	84.1134	195.476	217.852	1722.19	7789.03	-195.476	0	11.274	6.50567	6.14332	0	0	0.34641	196.492	-489.521	45.1776	1	0	40.6488	39.5579	117.176	1
3406	0	0	1406	1	230.647	100.264	130.382	0	0	67.6018	70.4803	-494.168	152.881	1327.64	7802.66	494.168	0	6.27905	6.88108	6.52852	0	0	0.173756	158.359	-474.213	66.5843	183.087	0	74.9567	73.4285	330.983	1
3429	0	0	1429	1	283.499	163.068	120.43	0	0	37.5069	-13.6548	319.73	161.426	1756.37	7886.79	-319.73	0	9.43472	6.22844	5.97041	0	0	0.113964	180.077	-468.353	48.9346	161.03	0	54.3966	53.0773	234.625	1
3437	0	0	1437	1	216.965	109.978	106.987	0	0	-53.3049	24.6961	325.945	154.586	1747.52	7748.78	-325.945	0	9.25585	6.16854	5.96437	0	0	0.150199	188.047	-471.215	69.7834	178.863	0	55.6433	55.0679	242.946	1
3453	0	0	1453	1	256.079	125.079	131	0	0	6.42791	-1.34644	-87.099	149.902	1787.45	7774.83	87.099	0	6.13643	7.0417	6.18489	0	0	0.200798	170.139	-472.581	57.4463	157.765	0	54.9711	54.8667	150.079	1
3460	0	0	1460	1	281.194	96.4829	184.711	0	0	14.4727	74.3008	-353.515	197.271	1679.75	7798.84	353.515	0	7.78754	6.4392	5.66639	0	0	0.212323	208.481	-480.808	49.3157	205.796	0	47.2742	46.0584	197.578	1
3482	0	0	1482	1	320.779	165.454	155.325	0	0	62.0774	36.2304	85.4148	219.477	1731.8	7936.57	-85.4148	0	10.0812	6.07893	5.51582	0	0	0.133054	262.009	-476.151	41.1273	191.792	0	40.5796	38.2378	99.2851	1
3502	0	0	1502	1	267.421	147.448	119.973	0	0	62.3243	-42.8928	614.55	229.853	1731.56	7816.37	-614.55	0	18.1886	5.87969	6.18183	0	0	0.0770788	206.836	-470.4	52.6372	158.59	0	61.1735	59.4951	311.424	1
3503	0	0	1503	1	217.383	112.034	105.349	0	0	2.09984	-21.176	143.438	162.551	1592.46	7695	-143.438	0	8.0239	5.67982	5.96702	0	0	0.140851	160.451	-460.696	68.5854	157.86	0	51.2624	49.3174	126.888	1
3535	0	0	1535	1	219.992	81.9737	138.018	0	0	72.5707	29.7403	-115.064	134.673	1422.33	7743.74	115.064	0	5.37932	6.8879	6.17301	0	0	0.243183	174.651	-475.502	70.3284	203.998	0	59.9521	58.6545	175.542	1
3543	0	0	1543	1	281.357	150.089	131.268	0	0	42.2891	-13.008	198.636	185.427	1851.25	7686.83	-198.636	0	9.58233	5.97759	5.91266	0	0	0.0985117	171.314	-467.705	49.0412	172.27	0	45.6871	45.0555	133.929	1
3591	0	0	1591	1	211.781	100.978	110.803	0	0	121.6	88.2389	-219.552	123.411	1572.62	7884.56	219.551	0	4.80243	6.91558	5.96181	0	0	0.206041	139.294	-460.038	73.6852	140.508	0	66.7446	65.4447	231.191	1
3593	0	0	1593	1	231.75	101.518	130.232	0	0	-17.4624	-9.16691	-1.25286	156.754	1612.02	7782.65	1.25286	0	6.82772	6.36548	5.6811	0	0	0.188281	208.736	-476.514	63.6276	204.76	0	52.4795	52.0916	128.4	1
3599	0	0	1599	1	254.9	109.296	145.603	0	0	97.3554	57.0683	29.2026	146.549	1696.52	7816.07	-29.2026	0	6.39142	6.53018	5.79657	0	0	0.234042	214.703	-483.134	56.4513	200.751	0	58.1207	56.7965	140.886	1
3620	0	0	1620	1	257.812	115.342	142.469	0	0	110.685	35.2692	-392.004	191.128	1384.21	7837.87	392.004	0	7.67538	6.6145	4.54139	0	0	0.156288	199.401	-467.078	53.6186	203.29	0	48.3985	45.2048	210.454	1
3657	0	0	1657	1	252.169	122.394	129.775	0	0	-14.0405	74.3679	122.695	167.866	1708.26	7798.77	-122.695	0	8.04885	6.56123	5.73697	0	0	0.173006	178.424	-469.871	57.2133	166.275	0	51.6374	50.1545	122.955	1
3667	0	0	1667	1	201.04	108.601	92.4386	0	0	95.8415	-28.5673	110.148	159.09	1598.38	7901.71	-110.148	0	7.55346	5.86671	6.11783	0	0	0.0663573	169.748	-461.067	77.1143	150.862	0	53.5586	51.2183	130.722	1
3835	0	0	1835	1	244.195	119.41	124.785	0	0	28.4679	61.8978	145.097	195.097	1865.07	7811.24	-145.097	0	9.49148	5.86148	5.80993	0	0	0.197023	171.959	-465.254	58.7332	169.496	0	44.2385	43.0651	110.744	1
3917	0	0	1917	1	282.965	133.422	149.543	0	0	-6.59097	73.0009	45.4888	180.154	1700.81	7899.8	-45.4888	0	8.03254	5.63609	5.66633	0	0	0.20195	206.391	-474.398	47.9576	191.758	0	47.6354	44.9211	116.207	1
3940	0	0	1940	1	247.225	138.051	109.174	0	0	25.4069	-14.0901	8.16708	157.921	1270.17	7887.23	-8.16708	0	6.88553	6.52431	5.35335	0	0	0.0666749	262.895	-480.339	58.0194	221.518	0	51.9	50.8534	129.18	1
4000	0	0	0	1	227.818	135.406	92.4119	0	0	70.4448	56.5472	551.977	158.554	1723.44	7716.93	-551.977	0	7.21959	6.68605	8.01496	0	0	0.179767	142.261	-468.011	63.1724	130.193	0	59.1212	60.0971	332.668	2
4023	0	0	23	1	291.938	157.507	134.43	0	0	39.2106	-0.249954	83.8185	184.318	1555.35	7873.39	-83.8185	0	6.79654	6.50694	7.25545	0	0	0.0268404	239.455	-486.939	44.3412	203.817	0	44.1399	44.235	122.192	2
4064	0	0	64	1	247.098	136.734	110.364	0	0	93.1682	-14.2381	7.52717	187.777	1601.05	7887.38	-7.52717	0	6.95088	6.52411	6.92288	0	0	0.132435	177.266	-466.614	54.8821	172.215	0	42.1934	42.435	130.975	2
4096	0	0	96	1	233.544	131.304	102.24	0	0	-0.614685	-44.6182	440.901	157.882	1794.49	8017.42	-440.901	0	6.73914	6.89854	7.06923	0	0	0.119534	111.209	-454.575	60.0159	124.86	0	52.3923	54.2462	201.312	2
4114	0	0	114	1	229.608	116.559	113.049	0	0	9.68342	18.516	254.592	161.688	1784.2	7854.62	-254.592	0	6.20711	6.54643	6.41996	0	0	0.199702	151.619	-459.015	59.8227	147.731	0	50.0646	49.8182	133.989	2
4134	0	0	134	1	299.08	172.339	126.742	0	0	112.404	-27.3877	43.433	154.805	1581.82	8000.19	-43.433	0	5.73407	6.50952	6.71021	0	0	0.0782104	166.551	-462.3	42.473	143.647	0	50.4931	49.4413	148.631	2
4141	0	0	141	1	257.866	131.471	126.395	0	0	-40.576	8.65209	104.727	135.426	1934.12	8263.13	-104.727	0	5.08282	6.39834	7.25238	0	0	0.058585	168.84	-470.649	52.0805	154.836	0	58.1277	57.1767	157.538	2
4161	0	0	161	1	262.06	88.1946	173.865	0	0	-13.6229	61.9424	-425.431	248.074	1907.16	8309.5	425.431	0	11.8109	6.51218	6.33399	0	0	0.102059	172.555	-468.331	50.0208	159.484	0	47.8685	44.804	213.91	2
4189	0	0	189	1	268.356	156.973	111.383	0	0	-19.8198	46.5252	156.8	153.569	1913.36	7926.27	-156.8	0	5.74565	6.15541	6.59227	0	0	0.127299	148.854	-462.092	48.3642	156.073	0	52.4539	50.7532	135.207	2
4248	0	0	248	1	240.44	146.605	93.8354	0	0	37.9251	-29.5576	444.76	159.391	1656.29	7902.7	-444.76	0	6.74163	5.47608	6.44466	0	0	0.0835427	120.635	-442.865	54.6583	157.628	0	48.7942	49.2278	193.586	2
4324	0	0	324	1	192.192	84.0199	108.172	0	0	133.495	-25.0948	-32.4109	137.66	1660.39	7599.25	32.4109	0	5.16508	5.90779	6.70652	0	0	0.0132832	179.21	-460.446	75.4243	147.727	0	54.7386	54.506	175.854	2
4519	0	0	519	1	216.188	156.695	59.4939	0	0	46.6115	61.5238	374.784	143.216	1647.61	7811.62	-374.784	0	5.73425	6.24948	6.71628	0	0	0.126939	169.14	-467.617	64.8853	163.737	0	55.6447	56.2945	180.145	2
4585	0	0	585	1	249.525	131.367	118.158	0	0	23.9953	59.0854	65.4091	170.365	1570.56	8113.03	-65.4091	0	6.2268	6.07665	5.76407	0	0	0.175433	156.092	-455.326	52.001	182.045	0	45.6486	44.3164	131.472	2
4591	0	0	591	1	220.793	129.663	91.1294	0	0	-1.90998	57.2625	147.469	154.28	1496.81	8015.2	-147.469	0	5.72704	5.95913	6.11389	0	0	0.207704	154.718	-452.748	61.5275	157.462	0	51.3922	49.5095	133.411	2
4612	0	0	612	1	239.189	153.103	86.0864	0	0	63.1282	1.89742	347.379	139.006	1930.07	8070.56	-347.379	0	5.51233	6.27487	6.45271	0	0	0.131261	131.431	-451.584	56.2782	140.911	0	57.7671	57.7701	173.541	2
4618	0	0	618	1	203.054	117.661	85.3927	0	0	-11.1128	40.7758	163.772	146.664	1904.65	7932.02	-163.772	0	5.4877	5.79702	6.25472	0	0	0.162949	123.317	-450.207	68.823	144.52	0	53.7736	52.1012	138.432	2
4684	0	0	684	1	261.139	137.493	123.646	0	0	40.6176	12.5994	161.501	186.194	1454.28	7960.2	-161.501	0	6.92549	5.64204	6.34701	0	0	0.124499	116.911	-448.619	49.171	133.967	0	42.9877	42.1472	111.143	2
4708	0	0	708	1	257.764	119.756	138.009	0	0	15.81	-28.5211	-44.1731	141.3	1678.41	7802	44.1731	0	5.34009	5.701	6.48542	0	0	0.140312	146.948	-452.305	50.2549	144.546	0	52.3827	53.3323	174.05	2
4729	0	0	729	1	282.369	141.517	140.852	0	0	90.9008	54.0153	47.5182	154.779	1702.98	7918.79	-47.5182	0	5.63268	6.13417	6.25543	0	0	0.295136	151.157	-458.575	44.8912	165.439	0	49.9428	49.15	149.195	2
4768	0	0	768	1	296.668	131.469	165.198	0	0	44.7844	26.7786	38.1707	187.53	1450.12	7647.04	-38.1707	0	6.87092	5.98227	5.94948	0	0	0.0665077	128.253	-449.91	41.6903	145.271	0	41.3209	41.6051	123.126	2
4903	0	0	903	1	249.832	142.818	107.014	0	0	11.0377	21.3116	67.2681	140.097	1782.84	7951.49	-67.2681	0	5.16122	6.18334	6.27132	0	0	0.135554	112.636	-447.417	52.7504	124.744	0	54.9115	53.376	159.052	2
4915	0	0	915	1	182.26	104.185	78.0754	0	0	20.3909	5.82772	299.533	145.086	1374.85	7767.65	-299.533	0	5.66507	5.57001	5.91537	0	0	0.206949	131.524	-440.208	78.3733	1	0	52.1482	52.3297	147.083	2
4955	0	0	955	1	204.477	109.293	95.1839	0	0	53.1613	36.4883	402.219	144.626	1641.06	7936.31	-402.219	0	5.88486	5.68388	6.89287	0	0	0.114735	139.936	-453.628	69.1311	151.867	0	54.2553	54.0568	194.229	2
5120	0	0	1120	1	191.438	100.811	90.6274	0	0	90.1062	15.8216	20.4184	113.983	1803.43	8056.64	-20.4184	0	4.18185	6.71324	6.2423	0	0	0.186539	148.137	-456.541	76.6568	159.931	0	66.12	64.0926	210.045	2
5186	0	0	1186	1	259.623	174.94	84.683	0	0	20.9903	-38.5762	244.819	151.813	1573.57	7812.06	-244.819	0	5.86917	5.96412	5.84076	0	0	0.0884095	142.467	-446.843	49.34	126.397	0	50.6425	50.65	134.171	2
5205	0	0	1205	1	259.409	135.439	123.97	0	0	140.161	-75.2251	265.949	160.756	1354.74	7948.37	-265.949	0	6.29285	5.75888	6.92377	0	0	0.0743884	158.055	-461.65	50.4244	165.326	0	48.5298	48.5075	132.875	2
5280	0	0	1280	1	231.907	141.605	90.3015	0	0	15.2755	-11.2357	407.171	127.026	1678.94	7984.04	-407.171	0	5.25122	6.38881	6.86462	0	0	0.13271	178.015	-465.655	59.4632	155.439	0	62.7716	63.089	222.953	2
5396	0	0	1396	1	308.6	147.321	161.28	0	0	105.502	-52.4093	-250.53	202.694	1389.4	7726.23	250.53	0	8.53002	5.69796	5.65648	0	0	0.189706	191.931	-460.68	39.144	203.535	0	43.3551	40.7967	189.167	2
5401	0	0	1401	1	227.766	142.357	85.4085	0	0	-6.49663	13.095	567.237	145.972	1501.4	7860.04	-567.237	0	6.86378	5.91086	6.83013	0	0	0.177891	144.146	-458.217	60.0566	139.855	0	61.2521	61.1815	351.194	2
5472	0	0	1472	1	232.568	128.281	104.287	0	0	73.2531	40.8311	294.653	148.066	1720.63	7832.31	-294.653	0	5.70159	6.18575	6.35101	0	0	0.174949	129.305	-448.185	58.1318	118.236	0	53.7049	53.9661	150.407	2
5499	0	0	1499	1	198.179	93.7178	104.462	0	0	50.532	-14.5431	-85.204	134.417	1544.03	7887.68	85.204	0	5.10292	6.46476	6.14436	0	0	0.065767	161.189	-461.908	72.3395	166.065	0	55.2267	55.3266	205.401	2
5528	0	0	1528	1	194.15	119.69	74.46	0	0	64.7275	32.9244	199.006	117.967	1928.47	7939.88	-199.006	0	4.40406	6.36123	6.54023	0	0	0.128862	133.883	-452.289	75.0723	141.671	0	67.7146	66.3694	172.94	2
5623	0	0	1623	1	210.34	126.288	84.052	0	0	-75.7113	23.5942	-385.187	157.204	1670.27	8048.87	385.187	0	7.38307	7.20058	6.51208	0	0	0.250065	143.331	-464.338	68.7599	131.893	0	72.523	61.885	314.848	2
5672	0	0	1672	1	209.308	95.4236	113.885	0	0	9.99133	39.6675	-79.4468	151.937	1584.57	7933.13	79.4468	0	5.71247	6.54265	5.96926	0	0	0.0900564	134.233	-454.068	66.9292	139.837	0	49.94	48.9211	183.961	2
5682	0	0	1682	1	221.005	115.588	105.417	0	0	76.7528	46.3417	320.923	120.251	1816.79	7826.8	-320.923	0	4.67863	6.46702	6.65374	0	0	0.195958	146.36	-458.222	63.2531	135.286	0	66.4622	66.7643	191.251	2
5805	0	0	1805	1	192.678	122.54	70.1385	0	0	64.1422	45.0426	236.866	125.603	1530.42	7828.1	-236.866	0	4.73682	6.47875	5.77863	0	0	0.208217	170.459	-465.737	74.3647	167.121	0	61.9136	61.7372	161.793	2
5834	0	0	1834	1	226.18	101.938	124.241	0	0	79.2215	52.9586	228.323	142.778	1316.02	8019.5	-228.323	0	5.3597	5.88334	6.35692	0	0	0.16832	186.401	-456.667	59.8392	154.906	0	55.7186	54.2805	144.852	2
5872	0	0	1872	1	220.931	124.671	96.2601	0	0	27.4657	-2.74973	430.812	151.708	1766.41	7676.57	-430.812	0	6.33835	5.90348	6.55671	0	0	0.102697	131.282	-448.293	62.1157	129.338	0	51.9319	53.9525	194.809	2
5883	0	0	1883	1	253.279	114.731	138.547	0	0	49.8425	-2.80093	231.124	165.649	1644.38	7875.94	-231.124	0	6.29206	5.66418	6.20264	0	0	0.159129	156.638	-456.709	51.0204	163.659	0	47.1814	47.0363	125.949	2
5897	0	0	1897	1	251.042	129.972	121.07	0	0	39.3019	15.9721	38.7012	138.113	1754.58	7857.17	-38.7012	0	5.07388	6.58427	6.38181	0	0	0.130342	126.392	-453.472	53.0969	154.871	0	55.0896	55.1379	168.501	2
5947	0	0	1947	1	256.04	149.366	106.674	0	0	59.8132	12.3085	43.9093	156.338	1634.41	7960.49	-43.9093	0	5.73557	5.88479	6.57562	0	0	0.151934	168.348	-460.957	51.0573	143.666	0	49.5382	48.8543	145.108	2
6050	1	0	50	1	228.11	151.448	76.6625	0	0	74.2141	53.9845	334.896	148.388	1520.35	7918.82	-334.896	0	5.80792	5.37903	6.53805	0	0	0.160131	134.938	-448.41	58.5647	131.444	0	52.2263	51.8767	159.474	2
6053	1	0	53	1	276.946	124.22	152.725	0	0	85.7787	6.87974	160.99	171.971	1409.12	7766.6	-160.99	0	6.37985	5.4066	6.84339	0	0	0.0875202	146.579	-457.812	45.786	149.28	0	46.0041	45.6782	119.101	2
6226	1	0	226	1	214.116	126.539	87.5771	0	0	128.765	91.8631	37.7854	149.22	1764.77	7880.94	-37.7854	0	5.42684	6.10435	5.7987	0	0	0.148053	142.38	-449.537	63.7987	150.535	0	50.1975	50.0809	155.985	2
6330	1	0	330	1	214.389	114.754	99.635	0	0	1.53423	19.6505	236.636	135.879	1892.01	7953.15	-236.636	0	5.19297	6.56478	6.77084	0	0	0.175116	115.836	-451.458	66.3171	128.809	0	59.9097	59.0596	156.447	2
6604	1	0	604	1	226.326	119.925	106.401	0	0	61.3171	12.4862	172.388	140.665	1433.58	7860.65	-172.388	0	5.23388	6.22734	6.18865	0	0	0.307212	126.227	-448.729	60.091	153.669	0	55.4566	55.0456	142.923	2
6635	1	0	635	1	208.398	90.8266	117.571	0	0	46.316	45.3892	-183.116	170.696	1548.24	7628.43	183.116	0	6.6934	5.6981	6.29705	0	0	0.0195487	145.461	-446.755	66.3221	150.275	0	49.6708	47.5318	204.153	2
6664	1	0	664	1	291.413	152.739	138.674	0	0	-0.819764	57.0492	492.657	156.625	1595.38	7915.75	-492.658	0	6.85276	6.00016	6.79445	0	0	0.166293	198.046	-478.528	43.4821	185.943	0	53.2908	52.5622	244.853	2
6742	1	0	742	1	210.337	81.8383	128.499	0	0	19.6775	-31.161	167.544	127.769	1375.56	7904.3	-167.544	0	4.82463	5.98864	6.67694	0	0	0.0774571	225.92	-470.628	66.7666	175.73	0	60.7399	59.6232	154.482	2
6783	1	0	783	1	238.494	125.346	113.148	0	0	24.4457	13.9061	156.693	158.388	1769.43	8058.55	-156.693	0	5.89761	6.00643	6.55228	0	0	0.156743	177.764	-450.97	56.2314	138.239	0	50.6681	49.3574	133.173	2
6825	1	0	825	1	200.656	111.737	88.9186	0	0	36.2335	16.2326	435.943	160.118	1657.99	7856.91	-435.943	0	6.68376	5.72315	5.66496	0	0	0.175353	151.991	-453.124	68.5736	175.692	0	48.8017	49.4868	180.946	2
6846	1	0	846	1	212.223	97.5002	114.723	0	0	3.95324	-30.3237	109.218	126.222	1889.59	7803.8	-109.218	0	4.73011	6.02014	6.52394	0	0	0.0747044	146.831	-458.033	65.7507	128.229	0	60.5437	59.3279	161.524	2
6902	1	0	902	1	212.79	109.169	103.622	0	0	24.8313	63.2312	64.687	139.725	1470.07	7809.91	-64.687	0	5.10397	5.81142	6.68201	0	0	0.146105	134.926	-453.44	65.3813	152.925	0	55.093	54.6974	154.152	2
6977	1	0	977	1	212.879	110.701	102.177	0	0	27.8089	66.1261	56.4216	160.275	1766.07	7807.01	-56.4216	0	5.84991	5.93157	6.25013	0	0	0.0571279	150.079	-452.488	64.8143	149.717	0	47.885	48.0112	139.717	2
7034	1	0	1034	1	261.836	156.244	105.591	0	0	-2.66014	7.05722	318.262	194.049	1497.56	7766.42	-318.262	0	7.67494	5.5592	6.41798	0	0	0.102994	143.918	-455.584	48.974	150.687	0	40.8777	40.6822	119.191	2
7100	1	0	1100	1	213.151	112.478	100.673	0	0	-27.6223	94.9249	338.237	136.284	1721.84	7778.22	-338.237	0	5.4456	5.67567	6.95554	0	0	0.262903	220.92	-468.412	65.4224	189.082	0	56.5494	57.5306	173.569	2
7108	1	0	1108	1	253.315	149.103	104.212	0	0	56.6929	-13.6012	219.778	165.281	1537.87	8086.06	-219.778	0	6.26661	5.40774	6.02196	0	0	0.0921449	193.321	-457.334	50.432	168.326	0	47.2078	46.8912	125.688	2
7204	1	0	1204	1	195.395	82.7211	112.673	0	0	0.443314	47.8918	-109.933	143.188	1594.12	7924.91	109.933	0	5.44749	6.38823	6.60213	0	0	0.100029	122.354	-455.373	74.6065	132.401	0	55.0246	53.5649	208.807	2
7225	1	0	1225	1	223.986	149.896	74.0895	0	0	-14.0342	-47.217	663.128	186.377	1807.91	7820.7	-663.128	0	9.84939	5.78735	6.52049	0	0	0.216809	171.498	-467.929	60.7164	161.904	0	53.5674	58.4985	355.039	2
7254	1	0	1254	1	236.915	152.168	84.7471	0	0	25.6416	15.6359	333.661	153.004	1768.24	7957.16	-333.661	0	6.0478	5.93631	6.55639	0	0	0.125277	173.447	-463.749	56.6264	154.149	0	51.6604	52.0227	156.95	2
7305	1	0	1305	1	161.372	101.106	60.2663	0	0	14.8533	-8.43156	566.387	109.295	1380.39	7781.91	-566.387	0	5.11827	6.85456	7.01723	0	0	0.136914	126.084	-457.36	100.496	143.302	0	82.4853	83.5337	468.265	2
7373	1	0	1373	1	221.034	118.214	102.82	0	0	18.2405	-18.3064	291.075	150.627	1875.3	8090.77	-291.075	0	5.89261	6.09539	6.05724	0	0	0.149645	132.243	-445.104	61.5761	135.706	0	52.005	51.941	146.062	2
7513	1	0	1513	1	198.594	115.747	82.8472	0	0	-10.1743	22.9863	265.573	147.442	1704.39	7750.49	-265.573	0	5.70608	6.08167	6.15701	0	0	0.119872	180.227	-452.602	71.3498	191.338	0	53.0139	53.5638	142.636	2
7614	1	0	1614	1	196.935	124.552	72.383	0	0	-13.9341	-21.4708	545.588	116.941	1907.47	7894.61	-545.588	0	5.4196	6.36162	6.92507	0	0	0.104066	155.23	-453.565	74.4214	120.268	0	75.4702	75.2009	395.722	2
7718	1	0	1718	1	207.889	118.919	88.9707	0	0	11.8394	40.4089	331.365	133.13	1682.38	7932.39	-331.365	0	5.25576	6.61599	6.32203	0	0	0.10696	142.631	-461.509	68.4	149.981	0	60.2317	59.4678	177.372	2
7768	1	0	1768	1	197.492	108.032	89.4602	0	0	29.3954	9.88121	194.52	128.834	1764.48	7863.26	-194.52	0	4.84273	6.01103	6.83159	0	0	0.0869765	154.16	-458.032	73.1415	133.523	0	61.0821	60.7178	159.483	2
7938	1	0	1938	1	195.295	84.2216	111.074	0	0	78.3185	-35.0861	-538.539	252.104	1615.9	8007.89	538.539	0	13.7896	5.74715	5.613	0	0	0.0864668	182.619	-467.523	71.0638	176.036	0	53.765	55.4993	181.667	2
7939	1	0	1939	1	200.424	99.3296	101.095	0	0	-6.63982	-59.424	154.734	112.895	1800.52	8231.54	-154.734	0	4.31454	6.76178	6.6009	0	0	0.119201	139.797	-452.296	72.8154	147.712	0	68.4486	67.3284	177.665	2
7955	1	0	1955	1	268.63	167.201	101.429	0	0	59.2179	61.4194	481.793	156.417	1834.32	7911.38	-481.793	0	6.70481	6.23926	6.3448	0	0	0.162828	144.289	-456.66	48.1171	129.887	0	53.4575	54.3777	229.352	2
7962	1	0	1962	1	215.72	100.482	115.238	0	0	23.6098	-7.8066	74.0838	139.008	1670.61	7880.95	-74.0838	0	5.1442	6.20478	6.1985	0	0	0.123222	150.98	-457.229	64.0751	167.875	0	54.4326	54.3573	156.093	2
8136	2	0	136	1	228.206	104.449	123.758	0	0	111.582	42.4708	359.103	136.908	1881.62	7830.67	-359.103	0	5.41834	6.36989	6.28703	0	0	0.0321714	208.006	-473.333	59.8183	162.165	0	58.9954	58.9164	178.232	2
8209	2	0	209	1	232.649	130.883	101.767	0	0	44.4796	67.7648	210.261	174.685	1749.4	7905.04	-210.261	0	6.53369	5.4872	6.08125	0	0	0.0532335	145.186	-446.501	56.5771	134.869	0	45.0355	44.4684	120.005	2
8260	2	0	260	1	269.593	118.536	151.057	0	0	2.64176	35.0288	192.516	165.025	1691.58	7838.11	-192.516	0	6.20618	6.11722	6.40241	0	0	0.116755	183.485	-467.533	47.8151	142.318	0	48.3933	47.9345	126.265	2
8379	2	0	379	1	294.294	143.016	151.277	0	0	70.7825	-20.9475	265.35	164.753	1822.76	7694.77	-265.35	0	6.34242	5.49865	6.32083	0	0	0.124697	169.731	-457.661	41.9825	156.371	0	47.1429	47.7643	128.314	2
8525	2	0	525	1	209.927	110.196	99.7305	0	0	90.5574	45.8893	-75.1435	121.828	1603.66	7926.91	75.1435	0	4.54278	6.07171	6.92313	0	0	0.085166	173.079	-465.078	67.5557	135.74	0	63.2317	62.7273	222.175	2
8576	2	0	576	1	239.463	113.934	125.529	0	0	-0.18853	54.8541	-31.4476	152.585	1893.73	7818.29	31.4476	0	5.65767	5.71141	6.23704	0	0	0.150827	149.026	-452.316	55.0338	132.393	0	49.4329	48.3739	161.545	2
8662	2	0	662	1	253.444	114.285	139.159	0	0	29.8676	-12.8653	-77.8877	138.993	1764.01	7786.35	77.8877	0	5.27114	6.45305	6.44059	0	0	0.132618	112.241	-448.34	52.3382	143.192	0	54.0304	54.5466	198.22	2
8697	2	0	697	1	219.058	134.177	84.8812	0	0	-6.65339	-7.50267	362.179	135.252	1900.19	7980.3	-362.179	0	5.48088	6.24884	6.37179	0	0	0.0643995	175.557	-457.443	63.142	149.479	0	58.7862	59.4797	180.755	2
8709	2	0	709	1	231.266	134.906	96.3593	0	0	29.8444	47.9446	368.85	125.709	1365.4	8323.5	-368.85	0	5.03464	5.79513	6.65556	0	0	0.0655849	197.969	-457.561	58.3892	143.789	0	61.8633	61.4284	202.639	2
8766	2	0	766	1	245.563	143.893	101.67	0	0	-81.4048	-205.682	440.472	158.77	1576.3	7680.18	-440.472	0	7.61379	5.67952	6.36956	0	0	0.260114	260.783	-462.452	53.3714	1	0	45.3191	49.2092	170.571	2
8789	2	0	789	1	265.515	133.121	132.394	0	0	38.6479	-4.41765	182.327	137.178	1456.25	7777.9	-182.327	0	5.14769	6.02263	6.59634	0	0	0.0595005	128.279	-451.216	48.8824	133.156	0	56.8478	56.6252	146.691	2
8797	2	0	797	1	240.321	121.108	119.213	0	0	8.83224	0.0744535	343.378	140.427	1884.71	7972.73	-343.378	0	5.60923	6.47591	6.77294	0	0	0.0371168	141.172	-459.683	56.6818	148.599	0	57.722	58.371	172.769	2
8856	2	0	856	1	210.792	126.485	84.307	0	0	51.5723	0.166128	179.187	169.025	1742.31	7872.97	-179.187	0	6.32129	5.98263	6.12836	0	0	0.0683751	122.932	-447.62	65.5542	182.403	0	46.6022	46.3703	123.073	2
8857	2	0	857	1	247.154	145.025	102.129	0	0	33.0614	-11.2696	198.156	140.246	1461.84	7784.75	-198.156	0	5.29767	5.90736	6.35906	0	0	0.0766548	176.75	-461.277	53.2357	142.597	0	55.1272	54.9239	142.736	2
8967	2	0	967	1	265.518	107.811	157.707	0	0	51.4693	-11.0844	31.8356	170.566	1543.09	7983.88	-31.8356	0	6.30142	5.67145	6.22031	0	0	0.00821919	165.975	-456.631	48.0141	138.606	0	44.8076	44.1558	132.492	2
9011	2	0	1011	1	190.805	112.684	78.1209	0	0	29.9563	65.3995	644.643	217.096	1564.6	7907.4	-644.643	0	11.0036	5.17041	5.96443	0	0	0.110375	175.216	-456.437	72.7558	188.251	0	45.4161	48.0699	307.611	2
9025	2	0	1025	1	246.729	126.854	119.875	0	0	67.6183	47.5325	382.247	154.994	1626.6	7626.29	-382.247	0	6.22016	5.15435	6.65665	0	0	0.0295913	199.492	-466.35	52.6056	169.879	0	49.714	50.2312	170.832	2
9038	2	0	1038	1	192.74	100.538	92.2017	0	0	13.3524	-4.97124	76.3616	156.891	1680.87	7778.45	-76.3616	0	5.81256	6.1279	6.29025	0	0	0.0884977	115.414	-444.982	74.739	119.018	0	48.7621	49.3816	137.755	2
9065	2	0	1065	1	240.151	117.498	122.652	0	0	35.2349	63.7504	-21.0716	153.194	1658.99	7709.73	21.0716	0	5.63045	5.97166	5.97449	0	0	0.251683	140.412	-454.387	54.8396	166.427	0	48.5387	49.3312	158.963	2
9180	2	0	1180	1	221.02	130.581	90.4388	0	0	14.1376	81.6441	602.787	141.059	1281.44	8289.8	-602.787	0	6.84506	5.83408	6.67405	0	0	0.0998304	134.741	-455.117	62.1455	149.807	0	66.4518	67.5871	422.687	2
9299	2	0	1299	1	261.33	142.77	118.56	0	0	15.9378	12.6467	92.3014	139.125	1777.94	7960.15	-92.3014	0	5.13664	5.64397	6.34874	0	0	0.0791372	146.062	-450.285	49.1288	143.492	0	55.2092	53.7687	152.837	2
9603	2	0	1603	1	227.831	152.226	75.6051	0	0	112.167	55.7575	432.562	144.237	1482.39	7717.72	-432.562	0	5.9488	5.68149	6.76828	0	0	0.0756542	170.795	-459.006	59.538	143.496	0	54.7105	54.6405	207.626	2
9673	2	0	1673	1	200.18	97.5341	102.646	0	0	2.77581	56.4262	197.579	119.755	1492.12	8016.03	-197.579	0	4.49912	6.08207	6.72352	0	0	0.174628	120.499	-449.634	71.7367	118.145	0	66.3392	64.5046	170.959	2
9747	2	0	1747	1	261.907	125.743	136.164	0	0	124.055	44.4681	-24.8334	160.258	1669.83	7928.33	24.8334	0	5.90353	5.92872	6.04612	0	0	0.0788345	151.066	-456.263	48.9909	145.328	0	46.9622	46.5541	156.763	2
9883	2	0	1883	1	190.829	118.971	71.8578	0	0	36.2743	-52.2798	374.5	129.314	1558.29	7626.44	-374.5	0	5.28097	6.16846	6.47831	0	0	0.159638	156.319	-456.04	76.294	144.258	0	60.4311	60.6005	194.462	2
9964	2	0	1964	1	225.955	90.2323	135.723	0	0	-4.03704	40.1887	-130.988	168.833	1598.6	7932.61	130.988	0	6.49572	5.612	6.00902	0	0	0.0508964	162.461	-458.804	58.9018	179.561	0	46.5096	44.9458	180.113	2
9984	2	0	1984	1	243.72	133.7	110.02	0	0	78.5459	27.403	178.938	142.023	1615.67	7546.76	-178.938	0	5.27331	6.21766	6.46774	0	0	0.268696	128.303	-450.703	54.8288	139.928	0	56.9506	55.1568	145.576	2
