# Supplementary material for: CaV1 and CaV2 calcium channels mediate the release of distinct pools of synaptic vesicles
Source: eLife. 2023 Feb 23;12:e81407. doi: 10.7554/eLife.81407 (PMC10023163; doi:10.7554/eLife.81407)
Supplement: Figure 8—source data 1. [file elife-81407-fig8-data1.zip › Figure 8 - Source Data 1/unc-13short/7/1/cav1_to_cav1(unc13).csv]

-171.286750295032
120.182641673733
144.439828548538
69.8646191487287
102.627655277844
-6.35284348123969
-54.8676035706521
40.9973128437368
492.117696117281
-191.32270568721
64.9381986062708
-272.463762098785
159.06481609794
79.6047652733014
-188.644016153667
-24.6482306987073
274.034131470973
68.5377390898166
-44.5830373262006
37.9457821529713
-123.324899068351
8.5298540519243
-267.543701078436
96.5046310996167
-60.1403298608957
81.0237650091367
-150.034660117511
-270.240726477209
-85.2778326049047
-70.0344648293722
70.3917127703171
-157.840524489853
195.924601660046
-71.357832676721
-84.4981597283495
221.289895095105
22.2689153422371
44.4487346738579
-90.5044824715715
90.1640425362266
-194.674924474841
-173.20560852741
236.675438659008
-175.075486549773
382.955234799067
127.820485569192
191.273552975485
0.387896022100904
-301.54242722262
-203.547467779048
147.413853992982
66.5989416574466
59.5278104187228
175.717415834355
-189.128591256993
137.785556071925
-182.053059370029
103.172320546983
-162.621303354283
-34.6969049606623
-196.4777838885
-23.902756010656
48.4997322769732
-204.477320980694
40.5388929994488
67.6920078459352
-315.808883373244
98.5441199743536
45.5557664936014
-129.798090410919
-60.946991068874
-100.936794664766
43.923127663069
-28.6505897047509
-74.5975358455753
111.342552999618
185.388445655348
-68.1894684504878
-70.7387916111675
112.381571301022
-13.5649133501129
-73.4492699545872
139.735124409089
90.638990474682
54.6306519077034
2.01157065499683
-16.115988192395
-231.554808898688
83.6957602728835
217.889163379736
-167.726554588734
52.3924271810902
-191.978892293644
162.05573184851
-108.509738487138
123.179203353954
144.954013002206
-98.8240952024325
26.3173506748444
-137.546831310906
129.05663841851
1.60010624214465
42.7308178638395
16.1582773466262
162.641570554393
54.9655725719176
-115.721622632637
-148.021320892867
-7.55201741369365
45.0653561591025
-28.5538863151651
39.0610351305204
-80.7933444285136
28.8177835133547
71.9081702981712
109.951443619305
115.906697450701
-87.5088924430202
