# Supplementary material for: CaV1 and CaV2 calcium channels mediate the release of distinct pools of synaptic vesicles
Source: eLife. 2023 Feb 23;12:e81407. doi: 10.7554/eLife.81407 (PMC10023163; doi:10.7554/eLife.81407)
Supplement: Figure 8—source data 1. [file elife-81407-fig8-data1.zip › Figure 8 - Source Data 1/unc-13short/7/1/cav1_to_cav2.csv]

663.356574778789
483.934569288033
476.798777482432
376.537361369882
536.06745521712
362.388294612771
153.964476085471
104.141682707324
484.136488028394
469.746619957225
770.516219945972
558.568494080169
249.117111775847
335.072040923975
343.857846025116
477.171160359628
383.239267377952
572.601952204132
460.678744508195
692.402345070824
440.045612299935
562.056720634054
434.266291751576
339.052765743398
547.27366005588
380.341600400227
392.608416952075
605.162848209662
489.227238834619
548.812239700713
468.138786286866
472.889891079663
327.207895329066
429.126401149153
568.366626563347
525.078234222968
304.301719449571
709.58258339906
494.470352410629
529.200609286195
409.372425346029
433.8623673593
568.121813438031
507.182264755474
454.415743682795
478.676542972182
725.202534937947
447.903963673471
426.988701962733
332.176575110293
515.290752004665
601.79560515979
534.219859475491
580.503399170589
581.271535659072
602.494739533622
271.000729614613
438.65822068266
573.098209122895
432.295521552091
548.763502576119
315.833189690382
627.3654189131
514.590193146769
444.204383418907
524.628523986307
359.770149358716
165.617461153331
487.272503074807
493.361740356792
574.047223603573
481.088553600206
538.814144934864
699.844378420972
438.079100887933
588.069533753111
600.637820873817
428.759142564338
10.8320844794334
678.1278169578
563.856670699624
433.976792356804
511.771818283037
557.900648473902
372.84129967154
451.649096794711
738.812606683298
596.258076394334
661.025699758432
31.8530468039016
430.760575937434
627.219840492631
333.563125687066
446.379742073375
728.645066742237
431.698585163253
815.879379970367
