# Supplementary material for: CaV1 and CaV2 calcium channels mediate the release of distinct pools of synaptic vesicles
Source: eLife. 2023 Feb 23;12:e81407. doi: 10.7554/eLife.81407 (PMC10023163; doi:10.7554/eLife.81407)
Supplement: Figure 8—source data 1. [file elife-81407-fig8-data1.zip › Figure 8 - Source Data 1/unc-13short/7/1/cav1_to_unc13.csv]

258.82569765327
-32.6436943154949
-56.9008811902995
17.6743282095094
-15.0887079196063
93.8917908394778
142.40655092889
46.5416345145013
-404.578748759042
278.861653045448
22.6007487519673
360.002709457023
-71.5258687397018
7.93418208493677
276.182963511905
112.187178056945
-186.495184112735
19.0012082684216
132.121984684439
49.5931652052668
210.863846426589
79.0090933063138
355.082648436674
-8.9656837413786
147.679277219134
6.51518234910145
237.573607475749
357.779673835447
172.816779963143
157.57341218761
17.147234587921
245.379471848091
-108.385654301808
158.896780034959
172.037107086588
-133.750947736867
65.2700320160011
43.0902126843803
178.04342982981
-2.62509517798844
282.213871833079
260.744555885648
-149.13649130077
262.614433908011
-295.416287440828
-40.2815382109538
-103.734605617246
87.1510513361372
389.081374580858
291.086415137286
-59.8749066347436
20.9400057007915
28.0111369395154
-88.1784684761169
276.667538615231
-50.2466087136872
269.592006728267
-15.6333731887453
250.160250712521
122.2358523189
284.016731246738
111.441703368894
39.039215081265
292.016268338933
47.0000543587894
19.8469395123029
403.347830731482
-11.0051726161155
41.9831808646368
217.337037769157
148.485938427112
188.475742023004
43.6158196951692
116.189537062989
162.136483203813
-23.8036056413794
-97.8494982971097
155.728415808726
158.277738969406
-24.8426239427836
101.103860708351
160.988217312825
-52.1961770508506
-3.10004311644389
32.9082954505348
85.5273767032413
103.654935550633
319.093756256926
3.84318708535466
-130.350216021498
255.265501946972
35.146520177148
279.517839651882
-74.5167844902717
196.048685845376
-35.640255995716
-57.4150656439679
186.363042560671
61.2215966833937
225.085778669144
-41.5176910602722
85.9388411160935
44.8081294943986
71.380670011612
-75.102623196155
32.5733747863205
203.260569990875
235.560268251105
95.0909647719318
42.4735911991356
116.092833673403
48.4779122277178
168.332291786752
58.7211638448834
15.630777060067
-22.4124962610667
-28.3677500924632
175.047839801258
