# Supplementary material for: CaV1 and CaV2 calcium channels mediate the release of distinct pools of synaptic vesicles
Source: eLife. 2023 Feb 23;12:e81407. doi: 10.7554/eLife.81407 (PMC10023163; doi:10.7554/eLife.81407)
Supplement: Figure 8—source data 1. [file elife-81407-fig8-data1.zip › Figure 8 - Source Data 1/unc-13short/7/1/cav2_to_cav2(cav1).csv]

-31.4418560006161
-29.2849724658981
-33.4909829870667
-43.1497330208804
-19.564786637884
-13.1623132754312
-6.45185459167533
25.7050550857621
13.6375576218552
-23.7982297255112
-14.9484118836253
6.18815270611867
-34.8170538735776
-34.4804513430763
-16.404496719123
-25.2234315715623
-9.97316538427367
5.42202296771666
-8.12332463930852
-57.7331107981627
1.36949575422659
-18.0337519400191
-2.66601467713463
-34.9006338488016
-1.92099834425881
-21.1192924529578
-17.0679037034288
29.9779930087179
-11.1059299572798
-27.6846699996659
7.07111519042064
6.44475146936838
-13.3191787024098
-15.9074442568326
-3.27301873954184
-34.4573819756042
-1.65380990395261
-3.50437973250337
-26.3788739028932
-41.5111809498731
21.7719970602038
22.9473498021271
-43.4524612151399
-34.4411451504175
-20.3216838014787
-20.3334001286275
-11.9134460472087
-30.0522038786457
-37.7548621427204
48.4965502841678
-5.52570985857437
-20.5113946329448
-43.2288328899431
-20.9881097887128
-34.3857813008544
-30.2295822633941
-27.1420361779237
-12.6767242223204
-0.0153000685659208
-10.9244043314484
-5.64639561383501
-13.7302418530162
-18.9062506174705
-15.7070103326778
18.5762309113688
23.362520723811
-45.3738042503264
-19.799672299263
-17.1509917560052
-17.8806834587203
-60.260827026249
18.2667512142543
4.07760651915032
-8.32205920697288
-32.7561766212002
-3.40403220563257
-134.067314170186
-44.9947054823433
26.5990791442828
-26.1432165814085
3.39235235115029
4.25850504818573
-8.98821115842657
17.9622004736802
-23.8236228658816
-31.7282010478621
-38.0945893504195
-40.6290000958097
0.434374129897151
-57.1416301491645
-25.8307721865331
-25.9535564528551
-14.0905519102371
8.7940924759896
-40.4365893836539
10.6043317042577
-36.7221001619555
-46.0147855576333
-12.8413416763569
-15.7380000034918
-23.2053872796823
-20.3580658587052
-31.9695973636799
-25.4909769308233
6.30093005713934
-35.1381588030563
-11.99492491621
-35.5550161750352
-61.1326645829004
-18.4528217941734
-14.3285706308843
-50.0921293471574
-13.1443549688493
1.07771876533297
-12.2026657045262
-5.22435092133946
-23.0420681838241
-11.2225723872143
-7.17488026986848
-37.7262376437766
-5.56320733298617
-0.558212535444
8.87326315867722
-9.97539160928864
7.35668045117382
-34.5761586991202
-21.290732223476
15.8630524134933
-61.2523231649257
-30.3884449660645
-35.578223397044
-21.6193785828873
6.10910806409538
-43.0034831685771
-21.6995065470601
12.0196085963089
-14.5107546971249
-4.87299563043871
-29.1593311902816
9.78368041956492
51.0939830457801
-14.1724261611007
-25.9628496154792
-14.8896345711446
2.13177524887669
1.83925073898081
28.56922852962
-25.5465844796454
7.50922575143159
21.4819387018697
-3.06486044446046
-22.0583038762688
-49.6792178378455
-48.8528237861137
-14.8539312354906
0.196485052173557
7.61939062906185
-47.0898534599155
7.21238379520128
22.5165021111379
38.4526396783176
4.97367109607876
31.3939670597674
5.47506673186399
12.1575142706324
-3.02704301116319
-7.5435428019091
-11.9573538625627
-41.3547743434101
-10.5078320577022
-36.2515498893508
4.40452502929475
-29.0569761619145
-15.463546849418
-6.6934770912012
12.3378739468199
-37.4812595887615
-52.5025419392859
-43.4551408146654
1.74571815362106
12.0952572909664
-18.9345569160469
-36.0038204140892
23.4446239239942
-50.8587666800195
-1.73777612755293
-14.0520346375579
-41.2400989378748
-24.1750074862066
-5.45038941963958
-21.5472343607089
12.8413256875947
4.75967533690982
-13.5301353479363
-6.00991038059237
29.8456783336096
38.8619629101067
-6.3439656348728
-15.5405648010983
4.35439811083506
37.7611709313405
27.6959390032234
4.1139729045708
12.5552159575445
39.5995868152613
43.4129568441449
12.2019029461799
1.62415045462694
19.7844621599124
-19.1349696371672
-8.65443262031567
29.1115947686812
2.80149695520595
8.45518729040305
-16.8771142443975
0.0988631331592842
-5.53672450259455
-2.71638345111114
-7.55015728687795
-17.7784672919843
-18.0391746629548
-68.9812103343238
-17.2571592314116
-3.51820739168215
-8.5123272434821
-18.9317374477923
2.76900570405905
-0.363539730527009
-4.17249770125909
-18.3082041722218
-35.5447105038866
-2.47148266281692
30.0003735992586
-10.7884086107415
-23.0806212390253
-38.0947953381919
9.36324767625956
-29.3073438377278
-4.26740230925589
-1.77692418451443
7.89251039385817
-24.2577019154414
-0.261312671786072
4.23601777627391
-54.9472675774568
-17.1508188703692
11.1617523104078
-19.7106953282691
-61.8068443557104
-11.9590486096977
-25.036085075325
-42.0293936626676
-22.6723260171193
-2.5071391534957
16.7725408856777
62.2673598251549
19.8274918042407
-27.0965154062851
-6.4266187503581
3.06748081251135
14.9077222036967
1.49800158455491
-200.122702411431
-25.9219295446637
-7.11564874622854
31.3718309199057
2.41956221051623
5.85218381073992
-25.0638102002085
12.7393421576644
-18.7016556241661
32.064527296664
-41.3560654118446
-22.8796144380185
-36.8980579205736
-43.768614226522
-24.3867614337805
-31.683295473923
-22.5208061315807
-8.4333036340422
-17.5350506536979
-16.1448053737104
42.3109895265734
-47.4206754266597
-28.8536300014239
-2.64101608197689
4.99198531451748
-53.8149397000589
-22.467574731857
-21.539880481123
-61.5898093124488
-44.9077211776848
-157.022001331467
-64.8756669275899
-26.9698368168501
-23.5575635856012
-34.3258167504673
-0.0935014854412657
-58.1240812633778
-8.3426640961743
15.9434718437715
62.2540279465584
-4.70591101774244
23.0551191713657
-24.1928031329626
28.6789989472618
10.9117459924473
-1.4194933467179
-17.6141956092197
-2.11446832468937
-42.5703861205729
-30.0085793177832
-17.1187561032148
37.8546409999162
-10.1746310057961
39.5886135702131
3.13822451927354
6.80157071172562
-33.4199007987736
-37.8001520360685
0.2556623558703
33.0823342167396
0.349745778399665
27.5176475015751
44.1550903553371
9.49575828377965
-3.06486404671978
9.17022378060119
-27.3330232426588
-57.051483455818
-3.35722866240121
-33.7350230346628
10.9509703942576
13.9154122545224
6.78094747032719
-24.4471139058314
-4.96883363649704
0.0839751986095507
-4.82722479167023
-37.7902335351646
-50.6814260067595
-4.96298695369933
-0.951460765229058
-38.6809985789823
-36.9758592610087
7.50600444821703
7.92846572560757
-11.6663934497819
5.31878515896733
-21.1270454018868
42.7831603008817
-24.145301594086
31.6432228354324
-13.6892418350935
-25.369805620785
31.8902791203427
16.9618074761138
-44.5106245478892
-17.0380920518073
73.8907970513656
-36.8768800692951
22.9724219765185
67.5029772281396
-36.3006596899313
-6.29485767803453
11.3293326184612
-23.1350967769849
-16.8822667042614
-36.5576850934312
-30.4790818235433
-59.3168765910377
-19.254205266423
-32.463194964078
9.53849554013505
-48.5623903270825
-24.6567592017627
-7.16537273740869
-30.0072891712189
-43.4737961950204
-66.4419690169198
-15.5566306696155
-11.2382087646411
3.00602021301802
-28.6977172465749
0.321592084296753
0.668256586686766
-56.7005383819387
-72.1979564730564
-55.7474417721232
0.469046604827781
-23.8732145337535
-40.0391074273521
-28.9314691385734
18.7540185060452
-22.454225252487
-53.4490755184625
-43.0959940267003
-36.8660226391012
8.5700843555187
-31.8572557863963
-51.0895906638752
23.8336145438443
-20.6758538660561
20.8955460669886
-57.7698201040148
-18.8086038079364
-43.9499963813669
-27.1491802118035
-6.01128969297315
-3.4765451606354
-63.4138311134366
-18.7320254027009
-69.8889690282685
-35.7699020895525
-56.8400550835795
4.90788852612604
1.25495644470811
-24.0252558418142
-72.8865607505468
-44.7436288336557
-48.2325163378873
-32.7354604412712
3.43246322082268
-46.0671157395545
-21.3008117109166
9.42206915332736
-28.8354785280408
-41.2067432585436
-10.3986465012367
-61.7811679608485
-44.0145155390192
-21.8363592357573
-74.9604086088875
-8.7805990059378
-26.0973087247521
-11.2160755608438
-29.7313352734573
-37.8896421327454
25.9931399666011
-13.4159692953726
0.880496925681655
-25.5433668639153
-31.7979608241021
-21.661163081887
-36.8357245108336
-15.0383028933893
-42.3638976821067
-9.01448045563029
-17.4512002449537
-11.2663541619049
-42.7301094787153
-24.3485062125555
-3.68159989632659
-4.57914686474669
-91.7989492732195
19.7777714153199
-45.8140351916263
-117.341736563483
-124.70101590368
7.46241584032578
-74.11015442596
-44.7604919189916
-37.1112443933744
-12.6428839953105
-16.1619960485741
2.6321814229168
-46.2890152083846
17.7074510762332
-0.690513382485733
-19.8351383887548
7.84600116756701
-12.3680721637675
22.9054991840849
-50.050862497972
-28.8636616367949
-8.8086257375071
-36.0252970212159
-0.979791869100154
19.7242493861386
-22.1150921246717
35.0926386363381
18.0065339221892
15.8922985632307
1.83234562455254
10.1745699305802
6.45600059393564
-42.3096107015945
-23.0217152054947
-14.6934454359543
8.54897371560128
-33.7874543667276
-22.5063264850869
-33.0046655165652
-3.22818222070509
-68.8256617881698
-53.7432930169798
-24.2488814013968
-5.74898964688418
-29.1843307073104
-40.6736140331959
-12.1573794986607
18.1254081935886
-29.8131966181236
-20.1437068979403
-16.6761019121614
-17.4306404422086
-38.1348906212806
-126.126612380174
-4.0056649994367
-42.6073878996276
-23.7735704485276
-0.112148568957309
-56.8773199211864
-28.5033588693159
16.8669525639289
4.47494961381926
-52.6171301079703
-11.9034558960357
-40.65445566774
-52.1333009991649
7.81180309973479
14.5824010632523
-44.9686033690987
-33.7131197020581
-61.7324710576795
-29.2297704395187
-23.3617615354315
-50.3251721810593
-18.1657769075409
-18.8423236959634
2.58443811374855
-41.3292920372205
-136.260307399644
-74.8935353418183
-30.1938522787068
-35.3708614821362
-57.5750766559277
-28.4554722596104
5.91132256630044
30.4788856594023
-143.569127878175
-2.54067777381897
2.10800151788862
14.8791409474679
-8.29098690866522
4.9340393280836
-5.61465003994999
-2.31808952805477
-56.7348190772673
-74.7599646293775
-124.228256921612
-9.17911182295938
-22.8538617835311
-2.40609455285266
-144.751775840833
-10.7214425755938
33.4450783304883
-45.0164285543424
-91.4986542988399
-87.199115886895
14.0771156284845
-6.08025401091163
-19.503000463058
-41.4608084884121
-22.267704465844
-35.8159018776441
-55.2459073599302
38.6037568070278
16.3839577172357
-19.4869373601532
-116.725107310017
-55.7590054095735
-28.3039733214318
16.2617803517705
25.3448792808167
8.79001227582103
-25.9172966635797
23.2530290365312
38.3968739085713
9.05795586778004
-61.9162137750382
-67.6261038952007
-2.27888255657035
-43.7542403395255
-1.03282566312009
22.2270479732733
13.2714212482233
0.100835603557243
-24.6262320389469
18.1666831691637
-10.0647834066594
-60.4440418679878
-24.1082317670225
-34.7524685116568
34.4679181228657
15.5719347016602
1.30779237734532
-26.3999091198311
-21.9116364319752
40.9282031342491
14.7728355322997
67.8503258981054
-28.213284002527
8.71318380345383
27.287690711516
-6.12175902813033
-7.46500575434129
38.2962210875303
3.24108345461445
87.7549424938752
30.7230488968235
37.3292739422086
-32.9441281745549
13.8804069145144
39.5432887309898
8.2708496565092
-26.2136301034807
-20.9118789132672
7.39659371514063
63.4991782614325
6.08454440602873
-47.6947487854559
15.8587772880064
17.7144756929993
-6.33102352168498
30.3062991280858
-33.2594784378925
16.0166395517017
3.73762731535044
-24.79253234102
22.7906949722737
-17.9075883200103
-37.8329559563563
65.5717791307034
-9.90141662918268
15.3326699990394
49.0860447199257
90.8244953268877
47.3416939063372
27.7585777071336
26.3322042949849
20.0341917617052
16.623392625107
43.1493364001963
6.2003325483638
41.0603109849408
0.701695149188708
-136.363983918194
-111.796730728619
-1.30878408501212
1.4212595123945
8.76734206291621
-21.6821099696508
3.15712175514454
4.76986150572066
41.7743458586165
-59.5178843139165
-51.4001251051341
0.220680899285071
20.0236708840739
-57.6934000049305
-2.28681760984909
16.1331007991594
-10.4240303376746
-38.6809305309725
4.60112069402385
-19.6832304110976
-7.14135723612799
-113.568962122401
-78.8525777367959
-40.1541222362921
-23.6330181915864
-23.4140513254779
-33.4725858854554
32.5852247688945
-27.6947356590417
37.2887750656446
12.2207928923081
18.8181468911926
3.10210459872633
-16.0782338837771
12.0302958212533
-2.90687490571509
-21.2477852918664
-4.95771231110848
-10.7146983624798
-29.0871123817733
-15.3609454414018
-23.8693964702643
25.8995237466515
-19.5315228047602
0.452277294664782
-38.2797298175847
-24.1469438797958
131.06308837192
56.7063854992066
-1.7311101030291
-38.5681163903355
-64.0285136236653
-27.1718615723858
-41.0072960305215
-3.15502004400241
-73.3814006454368
20.1003476738388
3.98998589898838
-14.9663564473667
-109.584893476135
-54.7835872089645
12.1509586149623
-17.3216700922248
-9.48234115857849
7.24298353015638
-48.8359477945824
88.3741511185963
-174.29664430389
-15.3734129770401
-125.003100407463
-42.8249369052173
-40.7911677362872
-31.6534700794591
-41.5025424549522
-14.9696402673626
9.38868783205635
-30.483363402127
-23.9698791712835
66.4708884377242
63.1463682351714
-13.5576103204639
18.5127150435328
5.99499170734543
38.9742070247303
41.2527960277539
19.1994543686387
31.3234522171015
-2.03274684875305
-51.7756687829542
12.3194639390149
-1.83830567354562
25.4852007446952
61.8745208905211
-32.4130330997423
-27.5164147427458
-25.0565787590276
-42.5642994259997
59.8822419036442
25.4126628991726
38.9070330728446
37.3439118096276
20.3216375614247
53.1802249457514
-53.7698538655113
-13.7465522574385
4.04109859171149
-7.69895902475309
24.8352258672558
-57.9387218170241
-53.1403120839605
33.286252246985
14.27605165979
10.6705511402706
83.3505433467672
65.0746761359533
25.7008416404124
19.7226788359239
45.0443244041699
47.3769144528269
-26.9531005235976
-4.07474881971302
-58.7951731486055
-9.42858464884739
0.350734318278228
44.4199789913937
-0.525629267636759
38.491266312757
56.2039950408962
12.4822138455047
-15.8803728777802
24.1206281720852
30.161044268757
-23.0319261795994
-3.12233470418323
-14.2249081108512
-40.973407029569
24.9415231560342
37.4131729544442
19.867300060132
28.8335065773354
-24.37470025723
8.17293434242492
-57.3627572064706
25.0599034905954
23.3206627308018
8.48338791470542
-21.3904488808394
-3.2841217127343
17.8793652538488
10.7576788306897
-29.1474273127842
-42.530799353809
21.7804295673559
8.72376627599533
65.9208299227757
-28.4334583877007
43.3735375170199
20.4574401153304
-7.68902024268664
-39.1112008209793
-8.13923689625517
31.872932323975
-38.3108785459681
-55.0467046678159
74.3229434414325
6.25041429514113
-41.3820240540999
-49.0870676007589
5.60335090261651
80.7148470670891
26.6458036622798
-55.714285627465
-3.51138222436293
-3.69161225762855
-22.2958921839536
29.0725230565686
49.8067641407715
-9.43217384823947
13.2964943444886
-0.314656113653655
-60.8978486428205
3.14234980589936
26.0713782583225
12.3660118838879
-24.2275703049372
4.25195861122575
-30.7337531176227
36.8821810439713
17.5963756768679
41.1178054406018
11.0963053711421
-61.3534982451347
-23.0567252400842
35.8592317193861
53.7980900406101
37.255398183278
-47.7085121693344
56.8282143277847
30.7188262327618
-10.8713669351719
-44.2258666445359
14.6884977250375
38.4359034702902
12.1927735357067
19.0736852938444
-4.98136360369517
16.7933490822606
37.3077164661017
11.5082824752953
76.8134747790218
-2.03942183630807
31.3414483203996
-32.823004801814
48.6760593602403
0.163449416949334
-31.2250066639599
-26.4028342623596
11.6202047872939
-1.27192468462272
-40.4023269552963
-64.7183049686091
20.7611467088855
131.840887677726
27.5373016476151
29.8317211167359
29.2007768907979
24.1280628354234
27.4464762326916
-25.164702111153
7.13805097427212
121.6598262083
39.6640866988473
-0.709432658037258
-16.6325086096904
-48.5891030286675
49.9191415005744
-8.61048340598791
-25.6073645138213
-8.84541323195208
-1.35749657476299
5.96588081697882
20.4543191256143
14.1111785221683
26.0028608618004
70.1250784854428
-53.2400472639729
24.8838107282809
-32.5569831477942
10.4016007414648
-16.6684032684016
-43.8555240300711
8.07592393362393
-23.0205556237242
18.9322419596838
-47.6376046251971
32.8741143267462
36.1827552892582
10.1258601212157
37.5281436840214
46.0882572356859
23.7803666356685
-40.5394483189957
16.1879524449123
-36.7736376511903
54.7211827538767
-7.00832059672939
2.55627427906165
9.71241797066978
15.332943198172
31.5722189209591
-44.0904190806123
7.37868225353213
-3.26837940535916
-24.7102544114587
-33.5832225750228
-19.1462638481953
36.4587376798008
-5.83876668553421
-84.5166308139223
-33.143373017062
72.3608080493841
-21.3138125681771
6.72513217521828
-102.825984183633
13.7068025138933
-7.32364153064373
-37.2793441949862
-19.6785083641944
91.0553018804185
-72.9593145539702
23.0477609381014
-1.75636982777087
-18.984688358637
-26.7460089569831
-6.96698301914421
15.672837760284
-44.6218854834115
0.336429486386805
67.6519583047493
-3.6011078086849
9.9695832428979
32.9134224483741
-39.5226547440925
24.3963705508513
-15.9189361587896
-17.4742419562936
-44.5200372128538
2.68085075517774
11.4142092785723
12.3027112225318
28.3031996710833
3.90776872769038
4.70968828717832
-18.466178563287
-12.6422604155468
-39.6416070336327
12.2210383500851
71.1618360246894
17.7720557122202
-10.3589080518741
-21.035280050578
90.5198037957161
35.725145115649
-25.0545243273273
51.1194469997754
15.9413531367718
12.2413526950522
38.639674512513
-22.6637988129232
20.0764174804408
76.1459894382879
-28.7053018340002
34.2169186556739
-5.86302588607487
44.5031378575923
37.9025379206532
58.044386075605
-47.2690827985325
53.526200585984
-4.583137984323
48.3580562316365
17.3258547278465
23.5102824674805
59.0685905156506
0.0311292106162
-3.67961912908595
45.4528973493398
-25.3910365996871
-68.1113838814317
5.39575534380401
25.4459431555269
-42.2978952963158
-47.6903127586565
84.2486520443617
-24.8708845186275
127.627566519688
-19.0747219175173
-44.5116653787427
124.587537389225
19.1090521621572
45.8549072638716
-31.4916737669701
-57.6697724253154
22.3728628884837
17.3894294249822
-30.9333004034661
37.9858853442965
-85.5465337711985
-12.1720715007978
45.8853864893899
20.1215088462131
30.4158074942698
-0.395487689923357
19.7609009550142
53.9356259750139
-32.8748181705678
-9.44519590853542
34.5630268748882
-8.36282482957449
16.2262095098795
-53.7817301721025
25.3537762249352
3.05727545485843
-15.3410688843633
20.5802482650761
34.9175647504208
5.46856353762178
80.5184886485222
35.1011648334379
34.834333226856
47.1584614638232
-153.241419806739
87.1839241849648
-21.6979846003351
44.479430416096
-3.09823078850241
0.872523239043403
-47.3478029575426
27.8345793775807
-2.11169763037651
-24.2127816767888
-4.42760116681893
10.4188280354947
15.7265951066593
74.1400043087651
70.6227552789151
-114.907957521323
-33.7244735790282
68.5927057889439
5.75848848032456
-5.30503055933059
8.65175722796539
-172.699989781125
-40.8179917285952
7.11383400935119
101.626717610266
-62.6344502801912
-46.3433942055563
97.6955897342641
-23.965640835414
-4.6693183633879
-18.5626261505922
-9.396313213535
-27.3383264632548
-4.31583062264508
11.4362910280406
105.732114695173
-4.23000589976073
-31.9595785492793
92.7596888975804
-52.2429104302682
2.23164007180912
-14.1832557647103
-16.2371655563284
-6.37559245783814
-37.4101341577561
30.484254999039
60.1514039066724
-11.1814167435277
-32.9176333598371
-53.1838841833978
0.00245878856821946
-70.2575387070074
-43.1189245325422
49.9021396388325
-5.9689901393258
-8.9478344645895
-28.6917436864705
-8.02162629283339
-27.9303404338743
-44.3590226158258
-32.3147785527062
-148.413794175231
15.6102625802514
1.41551775244716
-68.0655874007216
66.5472277530571
31.3799021544273
-8.50964848060175
7.17108669472054
17.4030004787064
-27.9971501770651
-30.2059077535787
18.3115252163052
40.6378147616761
-9.17402657445837
41.7208313748533
49.9480381063286
4.09780035468248
-29.1828178940732
52.2051800873232
-40.6126739343526
-48.8625850731896
8.80943093421592
17.6274527549804
16.7859399756344
35.520345141671
11.3559091388024
29.4171056415771
22.6273907968025
26.3141372076152
112.705177882545
50.3351271546289
31.5909396689349
30.1559718412245
35.4815887790846
29.8027775807814
-20.1172147636107
36.9476730696897
29.5117683088329
-4.86040029561991
56.0246257483286
28.3145462583116
26.7104469316246
44.0335228267932
-35.6852591585703
-146.610361591639
-49.9982168812967
101.733407430068
55.6411810412355
-82.2234461791013
57.2168683950722
82.6397074809493
-40.5830931610226
-8.68929373791525
36.5202331399423
4.78775461513214
13.9344134913763
3.10484411987272
94.3856859404186
62.2548785466743
-44.1036231600301
-42.6989837118826
11.3187078250749
-41.0507642142029
-34.6070728617306
54.3410780156928
-1.39620977985942
48.0764892097504
31.8653991908805
-6.61662825244366
21.2033245638731
-22.5923506574209
49.1911962549993
22.6547453451194
37.4144429902944
-43.721171516946
-96.0369028887517
-25.0026779416639
-1.72169743806626
-22.5981376742739
17.8711828990527
12.152451147037
39.8957585172066
-27.4711560225642
29.949020058114
-21.8827038732488
-9.58792930403342
-93.1380973618388
-13.9001513799712
12.8474105384284
53.3035802451832
16.5242257125919
96.6066473278261
-53.0606181350104
37.329017421981
-25.5130751887436
12.0562801906744
65.6114973841295
140.765840166714
-1.78486828605037
40.479658266263
32.9703109250495
-1.6102155943845
53.0620882252269
6.6372015663037
-5.23918907485222
62.4260781349676
63.2651036449406
-63.049045474183
-17.1586250321443
56.8923104474434
8.91822387443335
-17.8809822997946
-45.3371601416429
-5.67472579583318
-44.9448755612129
25.3379329378668
-75.6211783145127
-12.5187533482876
-2.14516267146519
-18.9246604548252
12.1101507567437
-8.29668073131143
29.6319419455076
38.5843270861787
-66.0554412020501
-62.8080510785503
92.702565018486
55.9930834818251
-9.09650932515888
16.7542211360114
-19.3892868631374
107.681005360253
2.53810546058139
6.12683926509726
66.8731154024799
7.40269968378107
-158.807272386322
-13.1378627518325
-27.0223876512573
-18.9313025106994
-15.2730294119719
60.3735746456687
30.3117226876639
-3.28238640327254
22.5718346170843
95.094133843264
66.8492062416653
10.2113518937986
-1.65295092177257
8.62134688710103
-8.44442588130278
-3.81615646825594
22.9310403195759
68.6632518899996
-8.99889000130588
66.0243822444045
-23.0323151083621
41.7370222769359
-6.8481888653032
20.3735740347784
-12.3359523258314
-51.5405025474747
-97.7826238812358
46.3565906782787
-8.65927399910652
87.3356896135037
152.250132104497
117.933072587894
-38.7794040571998
85.7588896933221
10.7189630304329
30.135417654933
-50.6515225089324
11.4955887559481
-67.3914259801104
-55.9201973311438
-9.91293878243505
-23.4323847327587
-19.5131111236642
-54.7603623861805
83.5193208628552
45.7888204068431
30.1033778493302
-24.6318709754596
40.6538898489034
18.3388916637205
48.677675663107
26.1264275950025
-45.4549170668897
-3.15456934987651
-46.8771092139514
19.5788934618931
-89.671145540924
19.7566627043725
26.7080219233585
99.7198633550615
28.9876739673655
-37.4297276307543
65.7572404786197
22.5220233038281
-2.02150870140849
80.317824853174
86.7713703460258
79.0747832751676
77.1481921612003
79.5895924951737
-3.09860874003789
-31.5223066892841
152.711121631795
88.0172158909318
75.4244883872088
-63.6401583974521
146.22958435325
-22.5484337085818
72.5333274545656
-22.3086705449869
-20.2773759096835
-15.4828753348975
87.488439143016
115.852209416723
4.79939341988302
-4.8925394076241
633.790087825684
-88.1594732673175
20.2862928180166
39.2855010565481
35.9510900092237
45.277193515788
151.932023131169
-10.0835877892305
71.9791289030491
12.6267642560906
81.5212624045453
29.6708959137977
71.1426241907093
47.896956079805
16.6067895770339
13.7478807204106
-26.2610552975066
23.8390998687883
39.7922780162953
-69.0099645614127
-56.7362123029407
47.7496121838058
189.360035660375
126.355542687142
4.13719487651815
76.0437053087671
48.5473749425973
-38.7208399370074
67.8847179693839
94.1500941570075
31.5213122160039
147.807666874577
-44.1691593503374
27.1850247725233
18.5956110216293
24.5839718940269
112.247942980082
54.5676617347099
89.8994431346446
70.3918439729841
64.2017893663851
-60.2104214626534
93.3439906520462
-62.4703441080937
60.4760666067032
18.9916022895968
-46.3571058794296
14.4189129396927
35.5180848074251
71.2663324659316
10.7800611797484
31.9892528660594
-47.8621763185874
-0.652225144350268
78.4230962202701
94.4243956284799
64.2526013742963
32.6413591862402
18.9482765698094
-94.985140012036
71.3437072513416
106.939658088654
49.3066089557351
-3.32859502997326
110.536002292986
15.5204055092654
-8.22108533472874
25.0361031105704
20.899244542913
83.1106662120619
45.2821463557548
94.6003668742624
-22.7220703746889
17.8554214880614
1.58210021668856
10.0048395719095
-34.8235074572312
-59.6360219563139
49.9254351047884
-21.8514771267237
-25.8689620401374
57.1828339089398
-179.520594238892
-57.8522555030831
11.2346967706926
-18.6242727123681
11.9314344585846
64.3397971127233
-87.3721702017619
182.036121174299
22.984752579493
2.49459579270024
-19.4597914799933
-22.2012755250244
73.8376171059717
1.974779257107
-27.4757025034423
81.6466728870955
-45.7869778110926
63.5835859604495
67.9291159488694
46.6606238542636
-3.34970843550309
116.124267813823
7.46500082803414
47.6921295420179
36.9216777230431
-6.54877583465804
-30.171809077372
52.8097067652652
-35.0460331009863
-15.766192245731
-68.2817956420658
-73.8581452158587
68.0016307476144
64.0006115234846
-12.0780037500754
47.3453032164434
27.2845678780568
77.1459143966304
49.5252706981219
56.8976954588888
108.607067465859
37.0616597835206
58.9314812214998
8.86586704347428
-12.1457862761099
82.5857624137725
-22.6856994651389
8.86768129294705
32.1004827136412
25.2824264539613
-8.52631672584539
-13.7065407793925
57.5379043546718
104.792440392545
39.3293831447354
23.616858401394
10.7985280878829
-8.52093540188343
12.9116647937881
5.34641391351579
-80.1096300854279
29.9598471517866
3.74928011862175
40.7657218175373
-26.1483212744279
58.2752872409537
-16.6519557608644
-15.2209339662741
32.742653854014
66.6764195094811
82.0976463656079
121.546218453103
69.2492158704354
17.6148610224236
48.2440584553524
74.2675931642598
20.1978179102507
36.4554319053486
30.2586202646671
18.7268957578881
7.66475326500131
29.3688776995059
-42.552427728765
25.8320822973083
43.6487438085514
68.5075340604699
82.7181747219902
62.3732993583344
-1.7437274775275
108.4317985694
-57.3107412817517
-12.9484588878295
90.9300779411178
103.10707363063
36.0454979999922
35.3406053577601
9.37928505199852
-12.5063006478122
-54.4409327593185
44.1900185990735
3.0618282183832
27.7997891588284
102.298142360572
71.233096459393
71.5111248995672
-3.35012409852516
78.4336795294575
-33.6819258872147
-8.95407275654088
47.1167267458623
-5.35027084209196
42.4315551133004
-9.75746465216162
57.7310681190611
-4.69796398013932
-2.36362035504953
55.9094316858818
-1.98795063656689
