# Supplementary material for: CaV1 and CaV2 calcium channels mediate the release of distinct pools of synaptic vesicles
Source: eLife. 2023 Feb 23;12:e81407. doi: 10.7554/eLife.81407 (PMC10023163; doi:10.7554/eLife.81407)
Supplement: Figure 8—source data 1. [file elife-81407-fig8-data1.zip › Figure 8 - Source Data 1/unc-13short/7/1/cav2_to_cav2(unc13).csv]

-37.0554007582105
-30.170737116614
-42.8028897268578
-44.1297904821731
-27.6384351518718
-14.4574842741968
-8.56701727075415
23.9145638107748
6.55258554470129
-23.0862271480855
-17.8014518987984
2.56079642487566
-39.2236978653837
-36.9640114867834
-20.4883895830844
-21.8409497878456
-16.767660769292
5.01514147969829
-6.19238598234369
-56.2992264193963
-0.812529762222766
-21.8453545853572
2.01311157261989
-32.6402344195303
-0.295551190223705
-24.6831014165218
-22.542268090132
27.9443654409333
-11.3042805240439
-26.9787054143562
2.10873520641144
9.87907618751342
-12.9796513527108
-18.8497073139024
-4.21613075161076
-33.7487147452302
-8.06339843015485
-2.72405888782487
-34.4675426178801
-47.1079741321209
22.9580786969018
13.2278267447527
-45.4162991049707
-43.3676793724208
-18.5954657013972
-23.3880099893358
-12.0846321028712
-30.6339341897838
-41.179580608743
42.9850802990477
-9.20545088712061
-26.2632593154358
-43.969632030974
-25.6293031660134
-42.28155970019
-32.8935197506999
-32.0366657243812
-13.549441821242
-3.58264457604673
-13.1048959211857
-10.8092000059714
-14.9850694178949
-23.6540071899326
-17.3443231345791
15.1973360910051
19.4258809805615
-48.5910732810735
-19.6180661073759
-21.6205263648499
-26.4140921702474
-60.8534478231886
14.5482558810654
0.37130399457601
-9.45722843268595
-38.524300986739
-3.65758139578975
-136.347516347809
-47.6134818077935
26.3408209111094
-26.5973333323036
3.23852352688664
4.59545887458444
-16.1586301776169
18.8244857925874
-27.5394282576908
-35.3322915254121
-39.5879147256237
-46.7295138892605
-1.90691644516846
-60.8643983368147
-26.7656209083179
-33.4843661698014
-17.6108807594119
9.97625801574941
-37.5651916987626
10.7201686389817
-34.8162781350475
-46.1682825171883
-14.6901673343782
-22.5258927088744
-38.1869518818221
-24.6530267629369
-35.8688538439255
-28.4064944656202
-4.17752812313847
-38.0986998322041
-19.2243379714546
-38.8324308820611
-68.7114745420076
-21.244469432444
-17.9368908679371
-57.3966865156981
-19.4847101753767
-1.52860742883422
-13.0581983021202
-9.31648765453065
-27.8830472676018
-17.4236855060954
-9.16080222995515
-39.3283772310824
-12.334019658947
-0.180286026756221
10.5607915149976
-9.5865101488198
1.7454138513549
-35.6717459083939
-25.9310904672475
18.2087404773283
-69.2009063161513
-27.0530951504807
-32.6625461508156
-25.7198414337781
8.78291482780332
-47.7472587718148
-26.9386335354975
9.75414445905153
-19.1090342727712
-2.07229961529265
-35.599379919915
9.0915992203827
46.4708354138547
-20.7504756679591
-28.0906846847411
-16.0001174372483
-2.07444047490935
7.83143202356405
28.1805548594402
-30.9081865274675
3.65690144875953
16.2238075908281
-8.03118438394995
-26.1482491694987
-53.5442771549642
-48.3747893297386
-18.7372457582987
-4.18377435952607
0.930138022502433
-55.3666112312585
7.92996154990033
20.7538402822302
43.4722718235662
1.05669766118081
41.0656948077885
5.92188961671491
9.78291738305415
-10.9705845636545
-10.5220712317168
-14.5571776245542
-43.2133223783367
-15.8791990895297
-42.6654047691427
3.53191631847221
-28.1684962754553
-20.6902937525592
-5.49112102289837
15.9885329057925
-38.7288857251278
-52.0648445108309
-41.0908971008175
6.75515240343702
7.84484222278843
-22.2864133946932
-35.5659575678364
19.7469169473661
-53.7793842798692
-4.64952448301301
-15.4850603085542
-43.6304949283312
-23.61981387794
-7.42848304573818
-25.0949484495686
13.7955934263118
3.52171006384742
-19.3448144935628
-12.9746831183147
27.0561617323601
35.5932869985427
-8.58679077900888
-20.1785369065037
-2.13709389055111
34.6501601687323
24.556091634091
1.93010051655438
4.73654363398782
35.9773248025595
37.7921480204259
3.41814268564849
-3.23102986724189
14.3234736290797
-17.7052337851965
-11.8568253203848
24.6425912872
1.24965875073394
2.74919851707091
-18.5727625533436
-4.16002598608065
-8.40350812807446
-4.54220460959732
-9.7184249590191
-19.6786928020483
-21.6382094026685
-69.5344940452105
-17.0090141305791
-6.52043169247918
-10.6201930273401
-15.8356653735264
5.64352450828483
2.30754812259693
-5.88137241574441
-23.4163203334592
-37.5298938129163
-6.53983751155829
29.2700400504382
-13.0214741610798
-20.6974977569371
-39.9695581194901
0.33133889970668
-28.8500796440239
-9.14909705070568
-1.80910748956194
1.87285416793748
-17.4114169882687
-7.41351909238801
2.02042973530661
-56.1438300875834
-20.9496459256807
10.622106152503
-24.0023720249392
-69.0771043168133
-11.474553312486
-27.0549217030857
-42.4652026463191
-20.1394005940292
-9.93848065351449
14.492886493892
53.2521347992806
19.2881513726206
-26.7510024228759
-10.101964601603
0.189480226728847
12.6262343617345
3.36057011706725
-170.530539976795
-31.4166015823466
-14.0551184847227
21.7881607144063
-1.12604595063567
5.9448047674432
-25.3116935137823
5.30016794921175
-22.2393258455195
30.5184338585568
-41.7491101524229
-21.1981780574333
-50.3069562685632
-42.5661932859348
-33.6532200970323
-30.3976587808793
-28.6289964657644
-3.29681013738991
-16.8888919570254
-6.65155928780769
22.5768549467011
-43.2354176666322
-32.7485402091861
0.91502430962646
0.282197928649111
-49.8835286605263
-22.8172365582232
-19.2701786795351
-60.7402271813007
-46.3120300055743
-139.018587258221
-60.9230383717131
-28.1543625911618
-26.5317487902048
-32.5838598288447
-0.0926877660949685
-57.7122116637966
-10.2098701135073
14.9719667138652
64.4846381885891
-7.49105195764423
8.25383379178857
-30.6487053687524
29.7185356014324
5.96501566098959
-3.20313762113983
-19.8797281672505
-0.204287931070212
-46.0225601836719
-31.1401564698826
-21.0541636778908
37.3634467122993
-10.8944957935237
38.87172939019
0.235331282452535
-0.62348420905073
-33.7163109176254
-38.9385038947203
-5.05938481696467
32.5741241105843
-2.52433413284416
24.5486089239166
40.2211434924975
8.50625325268629
0.726315324058305
10.977317650355
-24.1900832402989
-62.3803698005668
-2.21782919408361
-38.5093874618924
5.45708986723912
5.66316758360881
3.14724248678431
-27.4177108018102
-8.90985198012459
-8.78147909014479
-3.33466400755424
-41.0701895324983
-52.5537277146977
-4.91347866835167
0.584452230423267
-38.1594481184875
-39.677911836754
-0.646168069837586
2.93299711038708
-13.2506078677361
-1.24677598395283
-27.5662930593535
39.2899768398056
-24.6729989529013
26.1027382172069
-24.73599482381
-24.500866983959
25.99529528518
12.1352310328566
-48.7984690213088
-22.6107318435279
64.8787518142981
-41.7443465267152
13.6683310568314
67.366046274019
-40.3150303829152
-11.4664315816553
10.416197463268
-21.3647843607232
-28.9077470246593
-42.8146957237914
-29.1621680905846
-61.3680571992918
-24.0718128139379
-34.6998594952038
17.6618636532003
-51.4625597643171
-29.4251555879673
-1.97510890641024
-32.8690019040059
-40.3349922055731
-56.3352404159923
-20.233990797411
-11.6878216532859
1.65501493649208
-33.5374656920958
-6.3077904790498
-4.16113942091761
-65.1862346734943
-68.2258367912764
-54.5396436031042
-6.81689494376587
-26.4323994014358
-37.1466744239915
-32.9694573139714
17.4263088150274
-19.2056764507015
-58.7024764319613
-39.4809877556381
-38.7184051853656
7.21243390050768
-30.6188635114304
-54.798039475234
20.7344922856355
-21.1512031799084
22.4156719457387
-48.5898516542293
-16.5326589417145
-38.746927571483
-16.7891941860071
-7.46716125797866
-2.42403292272684
-62.1295159477613
-15.9306662809468
-58.8452024618746
-37.3155179642617
-57.6828264200503
5.38228647341748
-0.493772560595971
-20.7493444718348
-77.262238304369
-49.036378267414
-51.765647308468
-35.1991387350972
2.62016438516366
-47.8563444413485
-30.8460861027615
5.01903481447334
-31.2829550905808
-44.669958490038
-15.7753855744413
-61.6451354054279
-43.8245472314538
-18.4433592849218
-80.5206714574979
-10.2932562920578
-27.6934798647271
-12.8362522662337
-31.0574389468984
-34.9790400454058
22.2598249273324
-9.31226373811842
-1.37725417165711
-27.6636498417083
-36.8855534814302
-25.7483267320167
-36.2203573677452
-11.4296763387065
-39.6098928822885
2.04163243275434
-14.3824199751834
-13.0895791256044
-32.6619724056109
-28.4196036591329
1.26913719992262
-3.91558884413098
-92.4431157157924
22.6106612429212
-32.1573350405342
-112.246460354756
-114.024752186308
10.180749330435
-80.1361088107951
-42.9440426957117
-40.733469080933
-22.3676927691977
-26.0564180527963
2.71036313166223
-42.5942071236514
23.4338630745606
2.90100838781837
-17.3177978541826
6.58746826652714
-15.4854680196095
23.593848077966
-49.3001767859078
-33.7186415586457
-7.00542752787806
-31.9740345693299
4.62298194484902
11.7030678679203
-24.8778416428195
36.6818603704069
6.39775114345139
22.2634068694279
3.53924482880029
6.84892722403492
7.84637373598343
-44.1122512572365
-21.1116443094324
-18.8535872883895
8.15201581711517
-39.8590046665668
-23.7122973165988
-28.6259971888394
-9.31295608195251
-76.9578445706538
-55.0007457458541
-21.4021119212011
-8.51645745814858
-34.7659258651311
-36.4876474172761
-16.3578078489827
16.7398372951393
-30.492168940511
-30.5642798721328
-17.4856436045811
-16.7807729557862
-44.6684669790538
-128.146795739518
-5.28136348074804
-43.9382853023853
-23.6736428319509
3.04491600303481
-62.5714213007814
-23.3938633419548
13.341667100367
0.0943369930864719
-65.7716473443161
-23.0230251228459
-39.7296755345778
-51.1218407396336
0.807694088569406
17.5960078189437
-45.2647605263755
-37.1038923413089
-65.0234297876013
-26.5798993850349
-23.003408807419
-49.117125424913
-17.9023580346802
-22.1276204225414
5.66438328347067
-42.5387976949423
-129.854506665983
-75.2882840994062
-37.7723175745214
-39.8812096531892
-64.9893906361322
-43.9612982581493
13.5866646468967
35.2956806185211
-128.591525533317
-2.66483028043513
-1.86209134722594
13.396759229081
-19.7228002829197
2.12450270824411
-4.05184918202031
-6.03734546608212
-55.518867426923
-85.9203545287182
-134.083060396859
-12.8846237443777
-21.2497504871953
-6.60068215554202
-147.013648189179
-20.3252629372091
28.9296946419181
-46.2310308235319
-94.4377656154502
-91.8685319669785
12.3600547933802
-5.88144655217729
-23.7681070230592
-39.494125117064
-16.65945581698
-33.2345946302576
-58.7949999121574
36.8657212461931
22.7614644431578
-24.5065527567804
-104.222604219542
-54.6672054916344
-29.0893602961587
14.0120508647615
20.6610707044674
3.90658555056689
-23.3588916367462
29.3595345401518
34.7177981130553
17.08195143378
-63.2113642287368
-70.7638289495007
-1.75726967496485
-38.6342154583308
-13.0048659835611
21.0110337754631
15.56836401287
-5.85168174562568
-19.9296341712361
7.58598081711898
-16.5754231844676
-54.3824088647216
-26.8064815083744
-34.7245522960147
36.3661499205518
10.9140222800579
-0.497934233864726
-31.4601027097779
-17.5985988812972
38.516445242567
17.5774203952969
70.0791534231448
-21.7122270289547
9.85262058356238
27.6782555490263
-13.8057294223254
-15.5812324536364
36.1373883630549
5.4447249130626
88.3028071637327
27.1988980902534
34.7106593644676
-30.7503943381671
12.9362501188043
40.8727767330947
10.0321640995717
-19.984155508404
-17.0823052591513
12.9431427305044
67.1576097290545
7.4440865429242
-43.7538595817005
14.9330231167933
22.8642371731785
-4.41535141817258
27.9791547783807
-32.4602787324839
15.6526442099457
-1.83430138580479
-24.3635362064306
16.4104691011562
-24.2028232383127
-36.1756360608088
64.950584020462
-21.9586893658925
15.2032190588725
45.9580985588782
93.9468577201142
51.689352985828
38.1566227928743
36.0042992828858
27.670261317131
28.1652810197338
51.469458865502
13.1200546194377
48.5744048899105
8.80035321539435
-144.554073955447
-123.682156282832
-6.32356244086623
4.73402909922697
7.56574322265988
-16.9681639174887
0.365732360402035
9.68606022913445
33.649838885809
-61.1320101070032
-54.6844007353229
-0.721871409168671
23.3397487720231
-64.0566731829749
-7.95767383906605
18.7194698789426
-7.76622206110369
-38.2086557926723
9.66996654666036
-22.1085378107837
-11.1171846017514
-121.666555690612
-74.1685374664066
-46.0348628357187
-17.8650023259488
-32.679674652054
-29.5764332613689
34.1602480141009
-27.9242029267261
41.4461951319063
11.2475106387719
27.8272054760873
0.886006774719135
-19.5066364365375
3.08707244501238
-1.29881101325373
-15.3353038400273
-8.46244020939776
-13.263724474893
-23.355229611574
-20.8659706347062
-27.0709634900577
26.5500209826769
-15.8770893711444
-3.18006975722528
-37.5609914706183
-16.3223143137348
126.597052577954
53.4193667432774
-0.449743636818312
-44.1776845531513
-69.4387251315384
-26.1216675532778
-42.4510630350433
-10.2200778351325
-70.4195042354695
22.8093970886748
2.44829038741227
-18.620760415326
-115.94539334032
-59.6314651371558
7.89102389947038
-19.7049349166628
-11.1557427286989
8.88340879264433
-50.7622599865044
92.6043392224892
-163.492223479929
-16.0950975904016
-116.572633338481
-43.1486051735101
-39.8256831321705
-36.3126569519827
-44.5998490454695
-21.2868230104814
18.280833628005
-34.2903179085879
-25.7743924255174
68.2096339336567
63.3530855586559
-14.3335814571765
14.1696029031427
3.22452477483239
42.2402548833634
39.9098867819939
16.5956153729094
28.3852522694742
-11.5457079627795
-53.4573935183926
-0.942788474631016
2.78281804453218
28.7590037357913
63.8022927604161
-28.7908199150625
-29.2644900946907
-35.0510753539347
-41.6691473151241
54.3534897170193
22.8474555871908
38.8171013083556
45.8801401622986
28.6000610041137
53.2358364884549
-42.1609498111484
-6.90469636577654
7.13915611256016
-14.0717014283291
14.86954391174
-45.8365940691492
-48.2499495186585
15.9073499479746
24.4994071373912
14.3029632361413
93.3796380631848
68.3891403814487
28.5532388594365
21.0630776657454
48.2336072884755
47.4442459265974
-21.6859181915515
1.16616432119736
-62.6984894878606
-1.47890904617998
-2.70857899209295
38.0958552979664
2.25710395496026
37.8253138879772
66.5180522712217
12.4257134522522
-12.4264957232863
24.8951071451211
33.2648106662436
-24.6050585555295
-7.85649936469235
-26.8388867833164
-47.0597864887368
27.9392489533311
21.794593758872
10.1337270567146
27.027402148984
-27.7835481389684
4.16617938093077
-59.0791145625408
23.7817253274752
27.674836648097
10.2129159411179
-20.1477728627451
-9.18691089899403
13.9920994487293
7.80703281481874
-35.7178564023034
-40.4253273513095
25.0845603896869
12.2814929970227
66.6981325232027
-20.615850693257
41.0940289188256
22.1906717444381
-10.3814564854947
-41.1815732348205
-1.31822426563485
30.3150189104945
-39.4439433609405
-48.4402775141407
87.4536893391341
5.82203762619065
-42.0791811165309
-42.1450592310393
5.21458156257358
82.2785676365884
34.4702148293309
-54.1083181012091
4.19676401058859
-3.9596993179839
-20.4183083260941
29.8154994803554
50.342010106011
-13.4749364401468
16.27350153316
3.5696323027405
-57.5798372470381
9.45599840906107
29.3551964457693
5.45719217158148
-23.5478496931992
5.34989747309737
-31.5070657333381
39.6579061144002
9.57456389448998
44.4056179104136
13.3784905527682
-61.0364576756474
-24.9777603561361
20.3621641405134
53.7335204460232
36.3990949047875
-58.4740054342274
60.033119818705
29.1912410568202
-4.2345477007857
-45.9249662040584
12.2398036342292
46.8198599648058
16.6524050686294
24.5043723984672
7.3140605284716
24.6493044848012
44.4629576630723
3.58040643457207
80.6943073538914
11.0562767314786
34.2079879048943
-40.6056936834102
49.805791749086
0.603752791495936
-23.2782364359518
-29.0795395116602
15.7660768545047
9.47021065044464
-32.8931580278277
-66.7394269727247
20.3819702176806
144.887055814927
36.3354570005813
35.0266692743917
30.1913280961435
14.7434690742066
29.0567390817432
-23.9845096123463
5.70411564106143
127.024557375186
45.3136796309773
6.23544285368371
-17.1733624229582
-52.8391455616566
46.2806304769856
-7.29181797011552
-20.1186960186951
-2.15781037883426
2.37199994259026
8.62284236700179
27.1005568389937
18.5028775279152
31.9442273104232
72.9107177870546
-57.5753286191994
28.2861608322364
-30.8159106708172
15.6512431296833
-20.3997787052704
-42.0644203048687
3.48242547850896
-21.1542751459292
17.4829991993884
-40.7715409397351
38.2908178745765
37.9162583801335
6.52235669127185
37.6124532582326
39.8864171536716
19.9753671711696
-42.7745853293764
19.6453806911359
-34.1592630220184
58.2203974582408
1.18743673441531
-1.03003835304298
-2.7829256936966
25.0870541111963
29.6939495649476
-56.3224484241691
11.8345971686758
5.69401165145791
-22.8423533840378
-34.9980826156279
-18.8235259950943
38.1154182508908
-8.59429424345399
-83.5618406700341
-23.8301466912817
75.308685297533
-22.5059531664683
9.55067315549968
-96.0106276515926
16.9677715568978
-11.6862500788902
-32.9888023765652
-17.8295042913942
99.753514500344
-66.8343300554443
30.5539956032571
4.02077282142818
-19.462557103916
-28.1784845807688
0.212605873804932
22.5784694179874
-37.5854159329356
3.39090125518123
74.2426356399646
-0.693678196674227
10.4928896724996
42.232448946208
-37.8637142989155
24.7372274591016
-17.9679440437794
-9.65872047044832
-38.5429744401063
1.20910504404856
13.7723535816058
7.45743445968219
35.905771262871
8.57686676600679
8.62884988014412
-17.1570626647954
-9.81893079748443
-31.4354929850269
3.37631690395574
80.6295026523449
23.6742734754826
-15.5938360917335
-5.04928241233029
87.1823043981085
29.7754928769464
-23.0064081236687
51.6687284739073
13.8510725314736
8.84915765816913
46.7079677337442
-20.2037960782
7.48219844326559
73.1000227980785
-27.2569103959595
30.5701382472362
-0.867790937729296
37.9188055231298
39.339042168107
57.1314282292842
-40.6350226306549
43.6768328736889
-23.5799702763743
60.0956723970012
20.2828535858516
28.7760077310777
64.6422628570781
-1.87225016633238
1.95918031426663
50.1826730039047
-9.14807263857074
-61.2833737708042
4.11260542478885
19.7401340339929
-39.5843401775073
-43.2474934887214
83.5666685880524
-15.1932628386148
129.051861679657
-14.8447986529227
-34.2502194074623
109.221380986199
32.8878478220213
48.1227795700743
-22.5198807947345
-57.2655397117469
19.830481033694
18.6150470174343
-13.4908181789378
44.3316373720045
-81.9111997103955
-13.6925503086331
43.857374159903
16.7925765419022
32.6249315074147
-13.5889458032343
26.5859311489476
45.540069078239
-40.8103807064799
-11.2213672926755
39.4862515329605
-10.7530952601046
25.4082635454561
-43.9195096233216
28.8188995120872
8.09989777074043
-23.5661464980985
25.9738478785221
39.9189143459917
9.29805646023306
75.7036573405503
26.5367991371786
38.822005753962
43.3163284474613
-159.390229289425
91.8666036528721
-20.8761057458833
47.3687131010629
-1.40981961275065
-8.87622053971245
-48.9737396790588
20.0740820189258
2.03693259583633
-18.0586854532321
-4.99545488599688
16.193332600511
22.703903767866
75.1543653520048
67.7307301544588
-107.414739693142
-25.9752454622849
64.9015883686097
7.10860999845499
-2.44265148760678
11.2935514562359
-159.784646874508
-43.774789500334
5.97168144273201
108.597301878453
-59.8399565509462
-44.9231044879689
103.592065968245
-23.2679708525193
0.27131853881292
-12.9418137964931
-10.2239163207432
-28.8447511537524
2.78986634274224
17.4365283906172
104.580175069164
4.13394898145634
-28.7875848685508
87.9017698244143
-45.613140208332
5.30009081979551
3.79464431867746
-13.881637370343
-0.838522825613836
-27.0205786708921
29.5558419005247
64.7906850074542
-2.08366380627558
-23.3796511005676
-42.4756669114595
2.67695112722322
-62.9266150570056
-42.0008002209324
61.493514313277
3.33146506577941
-9.01021993269387
-32.2858398107892
-11.0210272642926
-20.710319344349
-33.7357093623832
-33.2515393163976
-146.849749136054
17.4215970848236
11.2737764416561
-74.7680734148944
68.7192202458591
37.706182070986
-5.39419569885104
10.7326210308875
17.2909825175393
-17.499047876825
-22.4221252016287
11.0884374741636
44.7552103385697
-12.0518309315175
44.4913762581837
38.1189706170608
0.625292095872283
-21.5336976167637
57.664820717755
-40.4950898609659
-50.0709877923546
6.84352757065426
20.2642231670052
12.7625747630373
38.059833887728
2.07516606812896
31.6105521436275
29.9727608999874
9.8048066153242
118.48667746304
51.3589262061687
37.9109699117416
26.3208502274665
35.8416070883013
39.5080680564733
-14.1714037183137
40.0525163755592
24.175938264545
-9.32328688185225
60.6574583056554
32.4760912590191
36.009187434207
49.8670263035165
-52.0960340269285
-141.714337510852
-45.1872173134798
107.056963794529
55.6594575213949
-67.2637904695202
62.3252663607327
86.6240115071541
-48.0902936298917
-21.9325243413696
27.0738803713957
15.3179741676195
16.0650561075527
13.7617633041937
74.3703369797022
63.8695422612909
-47.5700592571138
-27.5788181796815
5.63023001301372
-36.2213255227016
-28.9694249503464
62.2150524290755
-7.04053115267925
52.7923432274292
31.7829687846734
4.20080706556655
24.2949440102784
-13.7695583508666
63.0399325601156
29.5587077515338
33.8758828258324
-33.8949471138076
-90.2004985882686
-32.906990686748
-10.7052382180209
-30.0128707515596
15.1336226030289
15.3013215672254
44.9233392744136
-20.8710308061436
33.7735341011539
-15.4395636210484
-6.69786251677942
-82.8562821177275
-7.78883180511912
17.6197398784425
57.419250853698
15.5106713983223
96.7331359125264
-44.3296086608552
39.4062546007681
-27.0180344815544
1.01084069813987
69.1262354634073
147.57305355149
8.97622134594349
47.6972554859713
40.3589634918335
2.3295485005292
48.9928999630774
0.97452870847701
0.352252484728524
45.1284266735438
72.9996874340832
-57.434143101098
-9.73346602212405
61.1718541924256
11.7413516704091
-24.0755919707408
-45.6413082065737
-6.50603708333438
-39.0767049828446
33.9084867628208
-89.2570470054925
-1.23516724104957
10.8491745439878
-20.9532634886564
14.0540945761077
0.577873886413727
35.4355110642064
30.7531807275864
-76.9131188037336
-64.565934820861
90.7413817630613
63.303883791792
-16.1082438324665
13.6795869771668
-16.3266716757262
104.017674575745
12.1084106540693
7.10351428478498
69.7069823922084
13.0378204306053
-149.593481015363
-16.2204429765588
-24.6421666996939
-18.2725809213989
3.10810756266255
59.0670837848138
18.2206102630535
-0.625674049835652
12.8424308753329
100.627864756401
40.8342824539213
0.413510825734193
3.51923705728223
5.95834985958209
-4.00885511632623
3.0633195722603
21.5728330050806
76.7635274451995
2.70617325115927
75.1203143269104
-18.7525151380232
41.2728163022093
-2.65236454789738
15.185435223033
-8.99875940366837
-49.476861844887
-86.1314227597359
47.4738728275879
8.35801933806579
85.3218465871696
155.82250444646
118.818228084166
-47.650477240988
92.1949622030243
17.2326671766186
40.1230349981779
-65.4230008105278
11.9637380452459
-69.8790752634341
-41.836451967878
-10.1777568849884
-17.8304072102237
-18.0485666560016
-50.9572863715675
84.3489949923478
63.0151018734032
37.027350414779
-32.8311302135717
47.4569963115755
4.29858349158349
14.4133121983486
28.2810517779399
-48.5670876907061
1.65780369740787
-54.8042159958441
27.1432010161188
-100.610703025444
33.8955421167975
25.2936952447908
103.169526392765
24.582307067456
-40.9737000874175
57.1203250221351
29.2303832962771
-6.93797637197349
76.7521988947547
82.9801543363556
91.9212213280807
80.3377066494031
69.842135261566
-2.19771023757858
-33.0001235330274
154.88705603521
89.3951804663329
69.5466327122722
-64.8080783900059
152.186958728909
-18.4667132879367
82.9390520200695
-16.7491667890063
-8.98383255785666
-17.3252464498
96.9017437028706
128.591785455365
-11.9347035749051
-11.5512603293464
613.036934650292
-81.6119387782273
26.5677825775892
44.7609302259461
49.9750637350153
48.8345650911597
155.311631231964
-19.4259678557937
67.9727521516525
0.751670892777838
80.4060102956346
25.8376498427624
68.5228046934826
29.2751358230907
10.9884891062757
10.0786037671078
-23.6273707245491
28.7063727203549
47.3265151702071
-79.2508821578849
-63.7968762305845
61.5402252729673
205.164152907435
137.587688150257
-0.00565288333746139
76.2298636449141
23.7419470996701
-28.7157867572823
72.8003392882465
95.1051180178656
25.3847272336661
121.835866931556
-50.8510309714875
9.32960785649811
26.6517484479882
33.9304589728399
120.1559355009
50.3819870941697
104.672533923225
71.020017801724
62.8816318617392
-53.5288358534326
108.1600726151
-58.5948066896399
56.8481527482654
20.1892344714233
-35.0077581399073
27.3118206800918
35.4495558044418
56.5329805210422
-0.154058700103633
32.1570938868099
-29.066935952209
-1.97064476042942
85.9023874009599
102.356400323833
69.381731369971
31.2402477264932
18.3569565520174
-112.699437754027
60.5385830518408
102.081323683398
39.273812013882
-7.536326275178
98.2056018478506
13.9527362669778
2.95191065568906
26.1357439579278
16.8228884124055
98.1117039096562
50.8243060852255
82.5524464170958
-23.697354137179
24.1435003027236
-1.21025201128032
-3.06358734825335
-41.1894028602419
-65.639579840592
51.280319947613
-30.3269191963009
-23.0263121041826
44.7540079989994
-186.83915070184
-75.7312479987777
35.3412069212809
-35.4840895225334
19.3944927041102
62.8365932744655
-67.0108075913977
191.608005001322
18.5472726935332
6.42965379697671
-16.2801163828808
-31.2685500748084
54.2543864847976
1.08960704420315
-33.5013168025853
77.2666600176526
-49.3356866547638
72.9752852323581
78.8979292137865
61.0816998884657
-7.39064398320079
108.812723011481
17.8622570440875
49.5171788774915
48.7691821647622
-13.0294475993851
-25.590672428616
57.7265430663174
-29.6378620571868
-17.7918787181861
-70.9684448094631
-68.4377782079082
78.1936471571462
63.2406981394852
-15.6562641640758
49.8752458787076
32.0588742271648
82.5154301509847
44.577272511513
59.9307800139904
118.826382383906
47.5617542343662
68.0170998031044
12.19495924902
2.05404924310824
71.777532845902
-30.631424115003
4.25052184081142
41.3946093418599
21.2523174406397
-11.9118477726479
-16.4713769124428
60.9848427935303
118.45116755486
49.6397784586079
43.5013145334015
3.73642396676951
-14.211454783921
15.1952233599768
18.3036716689785
-76.1937661080628
37.8826121124348
-5.48541592348374
33.7086123269619
-42.8034560584183
50.931175291711
-18.4979013566972
-23.4211684432448
28.0300185306969
64.1720100917191
70.0438422556581
130.383875890265
55.2289460139327
18.7577107255565
49.4108360396767
60.888970167498
28.2013320648839
48.7302237404037
39.6414669640144
25.6317351872203
9.77905221619403
32.527327140835
-41.233753544002
34.4628966863056
43.7115095001664
74.7584978234645
90.9008240838475
61.5398472558081
10.266079173558
115.041358923288
-30.1032193558895
11.036217044797
87.9011782589396
106.99796796374
47.7653115086505
43.3444475038614
1.9991958769624
-20.0562041575595
-33.6263301794279
49.983001631088
2.95055114294701
20.5591074892345
111.220475665919
72.3426960683046
72.3887917545917
-9.21246360377336
78.7798604817763
-32.0699457895607
1.86808308926084
57.5780363925423
-5.54344661196228
58.2258815760324
-9.58829965286532
61.1150140682039
2.1495839131785
-4.4179415170438
59.0619895381424
1.16170316820171
