# Supplementary material for: CaV1 and CaV2 calcium channels mediate the release of distinct pools of synaptic vesicles
Source: eLife. 2023 Feb 23;12:e81407. doi: 10.7554/eLife.81407 (PMC10023163; doi:10.7554/eLife.81407)
Supplement: Figure 8—source data 1. [file elife-81407-fig8-data1.zip › Figure 8 - Source Data 1/unc-13short/7/1/unc13_to_cav1.csv]

-37.6482986725377
27.3626719254517
60.2754707557133
262.969979240123
112.685901823823
152.64985067423
545.167532666928
574.634300438183
234.442301578698
98.6355865486121
-171.097107646549
13.2533215451185
248.60756834869
128.148130810352
371.026310617988
235.701364577089
59.9493912310591
18.3882574157442
133.86948126991
-222.158835528982
198.76953436137
-147.81110151063
121.917558938002
302.057922159537
-19.3921299825242
4.94433659472452
181.535268100179
-178.385807332033
-8.658816655392
64.3531885247467
35.0996449802115
253.364713945757
235.683817009689
93.8639298992002
102.332126776689
-24.292703322225
51.3215045544621
-54.5924043814703
69.3729798762097
101.750466827752
140.589166989665
52.4004919658792
-133.45830134366
127.569751075392
248.970533227201
-38.3765528518143
-195.028676767044
83.1340867650406
-25.2040052461716
288.595233100994
58.4159824238404
114.234942648789
-67.50148713419
61.9887172046365
-94.154392490067
16.4871267204871
209.884272989978
90.7692615305996
92.910575433637
197.328681906686
-132.577459491462
364.672290143092
-16.1156885010259
203.480939249439
136.847904606628
111.618228368753
174.748381143051
457.280185449278
185.846614644415
85.5612442228439
134.724844948872
142.278599573351
56.5805842458994
-13.1596100677652
96.8161722046689
129.04968681467
42.5805094998805
276.917701835911
345.411032401811
-136.195429741983
-102.314710948718
263.235475205739
110.414840091896
-93.6900846615708
120.771102365428
61.9264352974897
-161.976848666881
-1.58927680836769
-72.8515179096175
277.786501198553
204.332956954422
-144.506180928299
126.798070503079
127.614300658654
-192.324901203043
99.659245929246
-238.026862013265
