# Supplementary material for: CaV1 and CaV2 calcium channels mediate the release of distinct pools of synaptic vesicles
Source: eLife. 2023 Feb 23;12:e81407. doi: 10.7554/eLife.81407 (PMC10023163; doi:10.7554/eLife.81407)
Supplement: Figure 8—source data 1. [file elife-81407-fig8-data1.zip › Figure 8 - Source Data 1/unc-13short/7/1/unc13_to_cav2.csv]

619.61221695786
454.825803319633
498.543609203434
503.468802173607
464.815711404276
658.35197057876
514.290877351759
495.913603501767
208.705910640719
807.760527914611
583.981672494171
828.867871420142
424.492538274671
598.550078191722
588.428974184331
522.029250443207
148.387436828818
599.355196688131
475.546920647364
412.027528566059
617.351172533519
641.637607692898
741.102221335986
517.091611027769
535.131131015448
582.513817510691
578.626780268707
861.250734719913
605.464226329442
516.120336836015
539.806850537456
726.276626664169
485.619328462968
644.896866615779
466.152093285194
439.562605787963
477.269076611475
594.832780113162
627.678429723081
461.327730886792
714.470915333075
593.018472719706
338.346691009288
749.053819812358
-16.1262531295724
486.996771171295
493.725393612087
532.255761623719
761.167831434599
734.263588164211
534.481182119202
492.564578718373
490.897307359945
327.608852915045
668.68399718338
406.824762221297
715.009284956246
383.622909333295
702.05487320671
481.965851985741
730.502820119113
446.946093385249
378.656725212162
661.881379416216
617.025463489695
511.056051791499
877.163564024784
596.377595703353
495.403650987048
670.539061307241
502.105426308816
550.994926113591
535.50439478594
610.612406199216
646.531179649343
530.869868089582
443.958971213667
671.627366379937
655.675633480207
442.065341549213
534.106238523326
566.905621992149
504.66301420515
535.565149018867
558.111206934018
494.200445486403
573.723062873104
812.595729720299
589.371706801006
427.150760896761
583.894383962574
423.086558274294
649.546253435159
544.041251772611
655.674230913281
549.493857925349
516.405286313744
698.438728907238
584.806422152955
548.794370458696
489.145027898716
626.429812097649
602.689220469621
572.602346618147
438.050170297785
558.042599367739
671.318143784386
612.996159903001
694.170038081037
480.937408673095
584.920258048585
556.352411371925
516.853440738842
574.291139480341
465.277830604502
570.745525696778
473.001112263326
461.097459919399
