# Supplementary material for: CaV1 and CaV2 calcium channels mediate the release of distinct pools of synaptic vesicles
Source: eLife. 2023 Feb 23;12:e81407. doi: 10.7554/eLife.81407 (PMC10023163; doi:10.7554/eLife.81407)
Supplement: Figure 8—source data 1. [file elife-81407-fig8-data1.zip › Figure 8 - Source Data 1/unc-13short/7/1/unc13_to_unc13(cav1).csv]

-125.187246030776
-60.1762754327865
-27.2634766025249
175.431031881885
25.1469544655847
65.1109033159919
457.62858530869
487.095353079945
146.90335422046
11.0966391903739
-258.636055004788
-74.2856258131196
161.068620990452
40.6091834521139
283.48736325975
148.162417218851
-27.5895561271791
-69.150689942494
46.3305339116723
-309.69778288722
111.230587003131
-235.350048868868
34.3786115797639
214.518974801299
-106.931077340762
-82.5946107635136
93.9963207419405
-265.924754690272
-96.1977640136301
-23.1857588334915
-52.4393023780267
165.825766587519
148.144869651451
6.32498254096208
14.7931794184506
-111.831650680463
-36.2174428037761
-142.131351739708
-18.1659674820285
14.2115194695134
53.0502196314264
-35.138455392359
-220.997248701899
40.0308037171535
161.431585868962
-125.915500210052
-282.567624125282
-4.40486059319755
-112.74295260441
201.056285742756
-29.1229649343977
26.6959952905509
-155.040434492428
-25.5502301536017
-181.693339848305
-71.051820637751
122.34532563174
3.23031417236143
5.3716280753988
109.789734548448
-220.1164068497
277.133342784854
-103.654635859264
115.941991891201
49.3089572483896
24.0792810105149
87.209433784813
369.74123809104
98.3076672861771
-1.97770313539422
47.1858975906334
54.739652215113
-30.9583631123387
-100.698557426003
9.27722484643073
41.510739456432
-44.9584378583577
189.378754477672
257.872085043573
-223.734377100222
-189.853658306956
175.696527847501
22.8758927336576
-181.229032019809
33.2321550071902
-25.6125120607485
-249.515796025119
-89.1282241666058
-160.390465267856
190.247553840315
116.794009596184
-232.045128286537
39.2591231448405
40.0753533004163
-279.863848561281
12.1202985710079
-325.565809371503
