# Supplementary material for: CaV1 and CaV2 calcium channels mediate the release of distinct pools of synaptic vesicles
Source: eLife. 2023 Feb 23;12:e81407. doi: 10.7554/eLife.81407 (PMC10023163; doi:10.7554/eLife.81407)
Supplement: Figure 8—source data 1. [file elife-81407-fig8-data1.zip › Figure 8 - Source Data 1/unc-13short/7/2.csv]

image-ID	cycle	z-step	frame	accum	photon-count	photon-count11	photon-count12	photon-count21	photon-count22	psfx	psfy	psfz	psf-photon-count	x	y	z	stdev	amp	background11	background12	background21	background22	maxResidualSlope	chisq	log-likelihood	accuracy	llr	time-point	precisionx	precisiony	precisionz	vis-probe
6	0	0	6	1	347.99	177.748	170.242	0	0	0.613942	-49.2007	-446.138	178.205	7872.53	6726.42	446.138	0	7.11269	12.0044	13.1943	0	0	0.166599	218.179	-557.117	18.5126	194.139	0	87.7763	78.8939	419.965	0
9	0	0	9	1	406.207	172.447	233.76	0	0	79.4763	-53.7742	-3.84827	234.833	7793.66	6631.33	3.84827	0	7.42206	11.6356	13.1716	0	0	0.164601	201.311	-549.63	15.2676	204.092	0	48.866	50.0573	176.537	0
14	0	0	14	1	321.916	158.36	163.556	0	0	-19.482	53.5794	-159.58	200.915	7892.62	6623.64	159.58	0	6.49593	10.2824	11.7646	0	0	0.232944	207.19	-534.84	19.7496	183.052	0	56.8184	56.2595	226.881	0
15	0	0	15	1	348.384	163.207	185.177	0	0	-24.0468	7.59813	29.9908	261.89	7498.55	6868.94	-29.9908	0	8.32325	10.8107	12.4587	0	0	0.267159	256.108	-567.291	18.1456	248.009	0	43.5266	42.4405	147.743	0
19	0	0	19	1	313.755	137.156	176.599	0	0	9.94558	30.8268	191.663	160.353	7564.21	6746.05	-191.663	0	5.29087	9.66879	12.6916	0	0	0.259198	199.115	-538.624	20.4169	193.271	0	71.0542	68.9227	213.963	0
23	0	0	23	1	372.281	177.932	194.35	0	0	25.6992	-22.7056	197.079	313.126	7548.46	6699.93	-197.079	0	10.4134	10.571	12.2867	0	0	0.284106	188.452	-537.704	16.6744	241.288	0	38.4264	37.2724	117.077	0
25	0	0	25	1	402.775	189.353	213.421	0	0	136.031	10.2519	524.468	246.587	7438.13	6866.29	-524.468	0	10.3885	10.5522	12.4479	0	0	0.217549	179.587	-535.237	15.1856	198.709	0	51.9266	54.9947	252.944	0
26	0	0	26	1	396.237	158.47	237.767	0	0	0.239567	40.762	-73.6867	274.908	7773.24	6636.46	73.6867	0	8.6581	10.3691	12.2593	0	0	0.205305	186.727	-535.966	15.4361	192.207	0	41.7213	42.2287	153.439	0
27	0	0	27	1	448.282	273.074	175.208	0	0	145.306	-64.3756	350.66	276.248	7528.51	6741.6	-350.66	0	10.1481	10.8137	12.1558	0	0	0.0777858	236.39	-553.833	13.3727	230.776	0	43.9717	44.5275	148.004	0
31	0	0	31	1	432.592	211.413	221.179	0	0	16.4745	-11.3424	124.038	326.196	7557.69	6688.56	-124.038	0	10.5316	10.4628	12.4349	0	0	0.227386	181.519	-538.7	13.935	234.633	0	36.9155	35.4797	115.041	0
32	0	0	32	1	397.24	194.131	203.109	0	0	58.5132	-28.1518	249.498	271.813	7415.99	6805.03	-249.498	0	9.27359	10.4477	12.4944	0	0	0.332086	209.869	-547.571	15.4299	191.368	0	43.1626	43.2137	133.985	0
36	0	0	36	1	368.828	194.117	174.711	0	0	21.9767	19.4679	205.879	266.802	7452.52	6757.41	-205.879	0	8.85504	8.98408	11.8209	0	0	0.407198	195.984	-526.979	16.5244	209.868	0	42.1831	41.7913	130.391	0
37	0	0	37	1	412.338	223.713	188.625	0	0	94.8789	52.5067	460.329	355.493	7479.28	6724.37	-460.329	0	14.0392	9.78799	12.3586	0	0	0.284573	185.594	-541.97	14.6509	212.469	0	35.5475	36.1169	147.802	0
39	0	0	39	1	427.615	213.724	213.891	0	0	48.3162	-100.161	-71.8299	256.978	7625.5	6777.38	71.8299	0	8.36987	10.6882	12.6543	0	0	0.169042	211.281	-550.65	14.1792	224.322	0	45.2125	43.9179	153.81	0
40	0	0	40	1	432.92	204.318	228.602	0	0	108.017	-16.0583	169.051	321.56	7665.46	6593.62	-169.051	0	10.4515	10.6779	12.1572	0	0	0.289767	178.888	-539.607	13.9196	280.792	0	37.6814	36.7171	119.244	0
41	0	0	41	1	483.51	250.604	232.907	0	0	100.622	-70.3221	29.8743	306.783	7672.86	6647.88	-29.8743	0	9.7648	10.4397	12.5722	0	0	0.0753435	272.958	-560.401	12.2339	254.082	0	38.6014	37.5863	130.151	0
43	0	0	43	1	391.82	195.401	196.419	0	0	76.1346	-54.3354	87.6396	251.291	7797.01	6731.56	-87.6396	0	8.05112	11.3301	12.8295	0	0	0.143564	249.946	-555.267	15.8599	222.066	0	46.1534	46.2789	157.775	0
44	0	0	44	1	422.192	201.629	220.563	0	0	11.0366	-32.7463	-234.89	322.421	7762.44	6610.31	234.89	0	10.9298	10.5516	11.1988	0	0	0.112328	216.39	-549.289	14.2163	262.202	0	36.9258	36.8602	159.722	0
47	0	0	47	1	415.804	228.183	187.621	0	0	-52.8858	-69.5355	407.791	261.798	7826.37	6746.76	-407.791	0	10.4252	10.3676	12.395	0	0	0.284732	237.964	-554.169	14.5887	206.65	0	46.212	46.3769	181.698	0
50	0	0	50	1	319.503	148.261	171.243	0	0	-13.2195	44.5185	-102.16	187.564	7786.7	6732.36	102.16	0	5.9593	10.5355	12.4282	0	0	0.173984	220.459	-547.26	20.1167	232.937	0	59.8032	59.8337	224.147	0
51	0	0	51	1	354.916	175.756	179.16	0	0	32.8898	-55.1234	216.715	184.747	7640.93	6732.34	-216.715	0	6.25141	9.69739	11.2377	0	0	0.204868	287.939	-542.628	17.3474	203.313	0	61.3202	59.3021	185.424	0
54	0	0	54	1	405.655	208.795	196.859	0	0	45.2041	-82.8914	87.6767	266.494	7728.28	6660.45	-87.6767	0	8.6585	9.27512	10.5091	0	0	0.261709	229.383	-534.747	14.649	227.36	0	40.8231	40.8199	137.508	0
55	0	0	55	1	353.984	161.827	192.157	0	0	-1.98934	-46.9913	-128.884	232.166	7875.13	6624.55	128.884	0	7.5696	10.3892	11.0548	0	0	0.257455	213.281	-534.855	17.496	250.045	0	47.2215	47.6367	186.316	0
56	0	0	56	1	381.652	232.595	149.058	0	0	58.8074	9.42084	469.214	332.148	7615.01	6667.8	-469.214	0	13.312	9.68772	11.5512	0	0	0.274896	227.531	-553.861	15.9445	238.885	0	37.9962	38.0163	161.462	0
57	0	0	57	1	336.203	160.188	176.015	0	0	103.112	-109.824	29.7834	200.533	7371.39	6787.04	-29.7834	0	6.49772	9.72697	11.6323	0	0	0.142876	204.003	-537.287	18.5927	178.475	0	52.4633	52.6017	175.574	0
58	0	0	58	1	374.645	216.074	158.571	0	0	246.787	-31.6178	307.796	287.822	7526.69	6708.84	-307.796	0	10.3599	9.28114	11.5663	0	0	0.150392	196.571	-537.619	16.2357	266.283	0	40.4879	39.6548	129.65	0
62	0	0	62	1	460.429	241.964	218.465	0	0	15.3611	-54.2778	137.887	264.139	7658.46	6731.5	-137.887	0	8.6642	9.38832	10.7805	0	0	0.26816	239.309	-549.466	12.678	229.929	0	43.0253	41.3631	133.803	0
64	0	0	64	1	319.211	144.104	175.107	0	0	-5.10826	11.3062	175.036	192.772	7479.61	6665.91	-175.036	0	6.35195	9.24335	10.6522	0	0	0.138005	214.275	-529.003	19.5091	201.01	0	56.3617	54.848	172.461	0
72	0	0	72	1	340.496	150.096	190.4	0	0	12.0773	68.7144	-190.648	258.028	7761.4	6608.51	190.648	0	8.37026	10.409	11.1557	0	0	0.310012	229.201	-544.946	18.3594	230.142	0	44.7942	44.8193	188.239	0
75	0	0	75	1	371.486	203.096	168.39	0	0	70.1824	-32.8096	340.01	266.83	7703.3	6610.37	-340.01	0	9.66945	8.80379	10.4352	0	0	0.0939129	197.872	-527.44	16.1628	178.109	0	43.1695	42.854	152.924	0
76	0	0	76	1	388.528	233.61	154.918	0	0	96.7377	-5.68168	533.015	277.577	7577.08	6782.56	-533.015	0	11.8262	8.6622	9.30288	0	0	0.0384927	198.798	-525.814	15.1606	176.34	0	44.2562	46.167	208.325	0
80	0	0	80	1	333.397	206.126	127.272	0	0	81.9077	-129.231	566.594	364.846	7791.23	6607.13	-566.594	0	16.7143	6.87149	9.42877	0	0	0.100594	205.199	-521.407	17.7992	214.988	0	32.4709	35.7979	177.993	0
81	0	0	81	1	380.038	155.882	224.157	0	0	148.608	10.0651	63.6978	271.836	7824.19	6667.16	-63.6978	0	8.52528	8.69904	10.0238	0	0	0.174389	250.256	-542.796	15.6623	212.468	0	39.3996	39.8343	138.927	0
82	0	0	82	1	417.048	267.022	150.026	0	0	48.6686	-61.6348	382.281	370.878	7724.81	6639.19	-382.281	0	14.004	8.73646	10.4447	0	0	0.189392	195.501	-528.47	14.1036	258.578	0	32.2163	32.2322	121.636	0
83	0	0	83	1	425.439	206.12	219.318	0	0	-104.183	99.5036	-266.663	264.654	7877.66	6577.72	266.663	0	9.31907	8.76837	9.72452	0	0	0.371853	272.798	-540.913	13.7063	216.49	0	43.9151	42.2307	184.815	0
89	0	0	89	1	386.717	226.748	159.968	0	0	62.8753	-62.3533	208.372	228.002	7710.6	6639.91	-208.372	0	7.66347	9.48925	10.0387	0	0	0.103865	198.056	-520.867	15.4648	180.516	0	48.5835	47.8385	154.362	0
91	0	0	91	1	422.651	226.768	195.882	0	0	101.33	-40.6421	-7.1713	199.175	7771.81	6618.2	7.1713	0	6.26254	9.19882	10.0951	0	0	0.16613	248.133	-533.294	13.9062	217.541	0	52.0674	53.2999	189.298	0
92	0	0	92	1	354.316	170.292	184.024	0	0	51.293	45.7125	144.008	272.98	7821.85	6631.51	-144.008	0	8.74688	9.53016	9.99667	0	0	0.197113	221.497	-533.335	17.1544	233.026	0	40.5381	40.7243	134.632	0
94	0	0	94	1	337.078	170.027	167.051	0	0	100.033	-82.358	45.5158	280.722	7773.11	6560.26	-45.5158	0	8.99771	8.61663	10.163	0	0	0.114343	198.601	-524.839	18.0585	214.566	0	37.5313	38.6714	130.962	0
100	0	0	100	1	399.467	246.581	152.886	0	0	81.5888	-38.6006	323.291	282.006	7691.89	6616.16	-323.291	0	10.1045	8.72377	10.1508	0	0	0.0238802	252.894	-546.091	14.7933	298.008	0	40.7985	40.2449	140.061	0
101	0	0	101	1	422.24	222.669	199.571	0	0	63.8449	-38.056	69.1926	252.915	7709.64	6715.28	-69.1926	0	8.0374	9.43445	10.2143	0	0	0.226288	242.996	-547.889	13.9646	228.464	0	43.673	42.5819	146.352	0
102	0	0	102	1	386.538	194.662	191.876	0	0	74.9295	30.3906	220.524	205.681	7499.23	6846.15	-220.524	0	6.81832	8.4491	11.051	0	0	0.0833551	257.224	-534.676	15.4457	227.895	0	52.6266	52.718	163.182	0
107	0	0	107	1	329.116	201.935	127.181	0	0	-11.1409	-8.52252	317.714	186.803	7585.3	6685.74	-317.714	0	6.74723	8.1519	10.9207	0	0	0.279637	213.512	-532.597	18.6117	218.592	0	58.6994	56.851	194.012	0
108	0	0	108	1	431.781	214.872	216.91	0	0	53.1158	-29.1389	198.203	391.425	7521.04	6706.36	-198.203	0	12.9835	8.63441	9.64814	0	0	0.171017	201.112	-531.499	13.4495	281.334	0	29.0875	28.4744	89.7114	0
109	0	0	109	1	352.899	190.498	162.401	0	0	55.4273	-42.5791	241.282	218.902	7419.07	6819.46	-241.282	0	7.45994	8.56842	10.1042	0	0	0.19748	234.4	-531.955	17.0818	228.124	0	48.6417	48.8214	150.544	0
110	0	0	110	1	415.017	183.066	231.952	0	0	19.3739	-56.7338	226.544	264.891	7455.13	6833.61	-226.544	0	9.04211	8.28442	9.20193	0	0	0.183521	266.606	-530.746	13.9825	220.982	0	39.7017	39.8806	122.847	0
113	0	0	113	1	376.448	205.42	171.028	0	0	105.316	-33.6974	375.719	350.744	7369.18	6810.58	-375.719	0	13.0105	7.23372	9.58515	0	0	0.0614142	230.597	-528.218	15.5365	246.699	0	31.8566	32.2726	114.837	0
114	0	0	114	1	398.315	191.478	206.838	0	0	173.888	20.0537	392.545	231.379	7499.93	6856.49	-392.545	0	8.64367	8.04385	9.79807	0	0	0.254483	272.536	-543.957	14.7015	259.635	0	47.4313	49.0318	173.905	0
121	0	0	121	1	311.544	138.093	173.451	0	0	29.2103	12.6345	283.941	221.619	7744.27	6564.93	-283.941	0	7.71629	8.37163	9.28316	0	0	0.112022	209.405	-523.289	19.611	189.965	0	48.7933	49.1173	161.634	0
125	0	0	125	1	414.402	214.153	200.249	0	0	14.1984	-30.6021	145.047	368.486	7759.28	6608.16	-145.047	0	12.0399	8.77224	10.8943	0	0	0.185276	197.453	-526.667	14.2636	198.025	0	30.8356	30.7518	101.992	0
126	0	0	126	1	456.488	274.023	182.465	0	0	22.3639	9.31673	184.596	355.085	7751.12	6667.9	-184.596	0	11.6768	8.68834	9.66102	0	0	0.24694	241.995	-541.288	12.6227	245.476	0	31.8722	31.3087	104.047	0
127	0	0	127	1	399.123	231.894	167.229	0	0	23.1555	-36.7081	146.961	302.579	7750.33	6614.27	-146.961	0	9.88998	9.34669	9.93296	0	0	0.136553	194.531	-528.423	14.8679	232.188	0	36.5336	36.4937	120.746	0
128	0	0	128	1	468.411	279.062	189.35	0	0	12.8759	3.56524	250.765	379.524	7760.6	6673.65	-250.765	0	12.9902	8.70436	9.9319	0	0	0.112444	250.363	-539.867	12.2815	229.172	0	30.6488	29.9421	99.9833	0
130	0	0	130	1	277.492	122.244	155.248	0	0	96.8601	-52.3418	203.272	155.113	7776.28	6729.56	-203.272	0	5.16948	8.11158	9.55278	0	0	0.20242	212.949	-516.815	22.5393	188.446	0	66.9316	66.1882	216.269	0
131	0	0	131	1	279.891	153.654	126.238	0	0	49.1457	-143.994	524.328	262.717	7724.33	6621.89	-524.328	0	11.6633	7.27294	9.44644	0	0	0.113209	159.802	-505.379	22.0277	211.162	0	42.6804	45.8817	215.406	0
133	0	0	133	1	398.303	205.998	192.306	0	0	21.8589	9.1723	136.346	260.889	7751.62	6668.05	-136.346	0	8.41625	7.53424	8.67663	0	0	0.152742	254.19	-530.034	14.4909	242.035	0	39.8883	39.3877	132.051	0
135	0	0	135	1	445.053	194.233	250.819	0	0	77.9913	23.9038	-108.731	332.605	7795.15	6553.66	108.731	0	10.4635	8.48418	9.55269	0	0	0.112265	248.675	-541.809	12.962	262.208	0	32.4386	33.2849	124.283	0
136	0	0	136	1	376.011	213.622	162.389	0	0	91.1158	-41.8267	246.252	340.115	7782.02	6619.39	-246.252	0	11.5833	9.04045	10.0472	0	0	0.0913218	179.406	-525.162	15.9172	192.395	0	33.6518	33.6271	109.545	0
138	0	0	138	1	384.673	199.45	185.223	0	0	18.4302	-61.8556	38.608	237.505	7655.39	6739.08	-38.608	0	7.61453	8.48682	9.82483	0	0	0.254912	246.393	-538.993	15.3821	209.62	0	45.4058	43.4446	148.8	0
140	0	0	140	1	318.852	165.056	153.796	0	0	28.7863	2.17364	181.57	161.318	7645.03	6774.71	-181.57	0	5.29678	8.36609	10.3422	0	0	0.120767	186.099	-518.602	19.2777	183.632	0	67.2401	64.9183	202.322	0
141	0	0	141	1	468.801	266.193	202.608	0	0	271.031	-236.544	152.138	320.198	7402.79	6913.76	-152.138	0	12.2201	9.66833	10.872	0	0	0.284271	314.81	-570.403	12.4533	322.762	0	31.8941	36.1368	99.6219	0
143	0	0	143	1	400.572	173.605	226.967	0	0	13.042	-18.3177	-59.6877	362.587	7561.12	6795.2	59.6877	0	11.4923	7.74868	9.39532	0	0	0.249683	184.662	-518.838	14.5145	255.468	0	30.2608	28.9783	103.23	0
144	0	0	144	1	413.319	204.775	208.544	0	0	125.96	-37.3671	323.141	279.055	7647.52	6814.25	-323.141	0	9.97782	7.89964	9.415	0	0	0.129354	210.874	-524.39	14.0223	213.335	0	40.5062	40.1658	132.614	0
146	0	0	146	1	514.457	301.546	212.911	0	0	36.7195	30.9701	352.172	429.855	7736.76	6646.25	-352.172	0	15.6439	7.48782	9.48167	0	0	0.359963	243.98	-539.457	10.8971	292.835	0	27.3505	26.8974	99.9132	0
147	0	0	147	1	391.259	181.591	209.667	0	0	14.8818	43.8429	211.445	298.506	7858.26	6733.04	-211.445	0	9.92813	7.97499	9.64134	0	0	0.0594562	240.523	-527.546	14.9799	216.8	0	36.6035	36.063	120.427	0
148	0	0	148	1	462.669	277.583	185.086	0	0	15.6749	-56.472	155.084	330.406	7757.81	6733.69	-155.084	0	10.9111	8.64888	10.2981	0	0	0.221787	237.775	-541.599	12.484	264.225	0	33.7884	33.3001	110.751	0
149	0	0	149	1	367.028	178.374	188.654	0	0	93.8194	-16.1841	156.878	228.758	7679.66	6793.06	-156.878	0	7.40364	8.43787	8.82598	0	0	0.0714925	202.996	-517.178	16.0957	207.779	0	47.3895	45.7632	145.594	0
150	0	0	150	1	362.034	218.934	143.1	0	0	79.3953	-5.66754	150.299	262.341	7793.74	6682.89	-150.299	0	8.45958	8.71913	9.40265	0	0	0.245508	306.229	-550.817	16.4924	264.464	0	41.02	41.0071	136.501	0
151	0	0	151	1	385.972	208.337	177.634	0	0	210.897	-77.4837	284.611	266.577	7662.24	6754.7	-284.611	0	9.48522	8.58265	9.68308	0	0	0.205613	256.462	-540.058	15.3173	237.404	0	42.3946	41.3623	132.235	0
152	0	0	152	1	424.796	225.085	199.712	0	0	31.0116	-51.753	139.812	403.124	7742.47	6728.97	-139.812	0	13.1802	8.44407	9.18849	0	0	0.441157	267.877	-547.798	13.6306	280.772	0	27.7315	27.3023	91.7112	0
153	0	0	153	1	406.992	215.542	191.45	0	0	95.2836	-8.41313	148.783	255.598	7777.86	6585.97	-148.783	0	8.23399	8.59328	8.96581	0	0	0.269682	213.722	-531.014	14.3132	233.9	0	41.3674	41.9595	136.65	0
154	0	0	154	1	406.646	237.851	168.795	0	0	10.7274	-15.8129	159.152	283.705	7663.09	6792.69	-159.152	0	9.29463	7.58971	8.97326	0	0	0.165756	241.218	-521.059	14.1931	233.934	0	38.2645	36.7772	117.434	0
155	0	0	155	1	350.034	213.11	136.924	0	0	4.22167	20.4542	603.498	307.112	7669.6	6656.77	-603.498	0	14.3261	7.89509	9.13073	0	0	0.341983	260.369	-538.545	16.9669	252.683	0	41.3441	43.3416	239.494	0
156	0	0	156	1	371.056	176.732	194.323	0	0	48.3035	47.0425	130.916	245.106	7725.18	6729.84	-130.916	0	7.82016	8.14812	10.1443	0	0	0.325135	299.892	-547.091	16.0336	279.017	0	44.7706	43.509	144.343	0
157	0	0	157	1	438.45	210.548	227.902	0	0	50.9932	-11.3371	201.935	374.697	7722.49	6688.56	-201.935	0	12.4082	7.86747	9.77296	0	0	0.127514	192.687	-520.433	13.1351	258.866	0	30.2617	29.4681	97.6922	0
158	0	0	158	1	434.438	216.8	217.638	0	0	169.625	-6.69989	377.341	212.406	7603.85	6783.58	-377.341	0	7.86539	8.31845	9.58376	0	0	0.0938207	254.965	-535.995	13.3102	236.976	0	52.8084	53.0348	184.596	0
159	0	0	159	1	312.519	163.969	148.55	0	0	102.162	47.883	283.625	222.319	7571.66	6629.34	-283.625	0	7.64652	7.83361	9.04775	0	0	0.182086	242.112	-526.922	19.3662	215.14	0	48.8906	47.0896	153.119	0
163	0	0	163	1	373.518	203.739	169.779	0	0	11.1482	-30.1919	460.965	266.793	7662.67	6607.75	-460.965	0	10.7783	6.21896	8.45661	0	0	0.145989	225.644	-517.866	15.3525	235.652	0	39.8722	40.2035	174.608	0
165	0	0	165	1	451.001	239.233	211.768	0	0	117.215	-9.24366	283.751	322.543	7456.95	6786.12	-283.751	0	11.1646	8.00925	9.841	0	0	0.249126	230.781	-523.424	12.7402	214.463	0	34.4248	34.6755	109.318	0
166	0	0	166	1	435.124	220.806	214.318	0	0	64.4052	-17.9324	350.069	288.719	7410.1	6794.81	-350.069	0	10.5123	8.52199	10.3397	0	0	0.27848	243.239	-543.721	13.3884	255.6	0	39.1807	39.8148	135.075	0
167	0	0	167	1	373.406	212.854	160.552	0	0	19.2643	-65.8865	357.533	336.789	7455.24	6842.77	-357.533	0	12.5756	7.91279	8.56188	0	0	0.145752	228.842	-530.18	15.6544	239.259	0	32.5367	33.565	111.53	0
169	0	0	169	1	388.868	167.479	221.389	0	0	89.2386	-13.3255	143.264	319.485	7584.58	6690.55	-143.264	0	10.2853	7.36382	8.58393	0	0	0.213913	239.596	-526.084	14.8584	238.178	0	33.7831	32.4605	104.846	0
170	0	0	170	1	303.485	141.56	161.925	0	0	77.8742	-64.2783	81.9194	177.659	7496.29	6641.84	-81.9194	0	5.70248	7.72793	9.00809	0	0	0.0726821	236.251	-519.785	20.0198	187.697	0	56.051	54.7998	181.214	0
173	0	0	173	1	424.676	235.645	189.03	0	0	63.0886	9.20677	311.584	341.266	7511.07	6668.01	-311.584	0	12.0469	7.5045	8.64187	0	0	0.0775319	190.986	-515.395	13.4581	260.497	0	32.4738	31.958	105.279	0
175	0	0	175	1	376.741	144.997	231.744	0	0	20.4239	-37.2955	244.24	216.48	7454.08	6714.52	-244.24	0	7.42664	6.43792	8.87371	0	0	0.142337	208.975	-514.55	15.2937	218.927	0	45.7392	45.2516	142.384	0
176	0	0	176	1	385.522	212.141	173.38	0	0	71.432	-46.1831	204.328	337.708	7502.73	6723.4	-204.328	0	11.2615	7.33743	9.24078	0	0	0.223494	254.637	-531.432	15.0875	274.912	0	31.7875	31.3965	98.3259	0
177	0	0	177	1	357.6	199.438	158.162	0	0	62.2422	23.7324	197.531	310.266	7511.92	6753.15	-197.531	0	10.1804	9.18816	9.99502	0	0	0.180603	249.955	-547.332	16.9082	278.693	0	36.4141	35.8952	111.581	0
178	0	0	178	1	407.952	226.081	181.871	0	0	46.812	12.9376	315.39	430.783	7527.35	6763.94	-315.39	0	15.2757	7.07884	8.66184	0	0	0.229466	200.681	-514.791	14.0337	244.743	0	26.1669	26.1858	85.7254	0
179	0	0	179	1	325.597	151.29	174.307	0	0	106.585	-69.6717	186.72	247.019	7567.23	6647.23	-186.72	0	8.21094	7.73265	8.57322	0	0	0.037246	231.172	-520.539	18.3377	257.395	0	42.469	41.1193	129.836	0
182	0	0	182	1	352.094	206.487	145.608	0	0	70.1492	-47.9907	265.653	230.141	7603.67	6725.21	-265.653	0	7.96186	7.6407	9.75421	0	0	0.230662	222.701	-530.593	16.8991	262.902	0	46.857	45.7139	144.991	0
184	0	0	184	1	362.232	219.638	142.594	0	0	79.8421	-37.3327	196.435	210.628	7593.98	6714.55	-196.435	0	6.97431	7.94375	8.72392	0	0	0.131091	282.446	-531.438	16.2468	243.59	0	50.1116	48.3822	150.928	0
185	0	0	185	1	335.582	147.341	188.241	0	0	54.9394	-37.2529	152.349	202.314	7519.22	6913.79	-152.349	0	6.59211	8.4658	9.7407	0	0	0.230684	207.509	-527.679	18.0506	192.92	0	51.2413	50.6344	161.707	0
187	0	0	187	1	385.313	198.765	186.548	0	0	99.6296	15.8711	255.539	267.674	7474.53	6860.67	-255.539	0	9.06445	7.57951	8.969	0	0	0.379258	247.232	-532.423	15.1	257.934	0	39.4855	39.7208	123.36	0
188	0	0	188	1	333.629	180.88	152.749	0	0	-31.1302	-22.5282	144.99	230.666	7605.29	6699.75	-144.99	0	7.61852	8.20161	9.19428	0	0	0.322383	280.943	-537.531	18.0256	232.112	0	46.3813	43.973	142.013	0
189	0	0	189	1	302.6	174.136	128.464	0	0	61.0612	-8.95221	558.023	248.922	7413.44	6686.17	-558.023	0	10.9315	6.42976	9.32505	0	0	0.155308	263.246	-515.755	19.8126	253.304	0	45.1477	47.1684	245.379	0
196	0	0	196	1	416.653	223.518	193.134	0	0	120.395	-17.3521	389.773	302.694	7453.76	6794.23	-389.773	0	11.3084	7.61537	9.29077	0	0	0.176985	239.068	-536.663	13.8415	241.895	0	36.5777	37.6697	133.056	0
197	0	0	197	1	380.419	194.176	186.243	0	0	106.812	12.1418	364.332	303.682	7467.35	6864.4	-364.332	0	11.0834	6.27421	8.92099	0	0	0.120032	275.235	-522.629	15.1019	243.205	0	34.5678	35.605	125.191	0
199	0	0	199	1	371.267	210.325	160.942	0	0	15.7321	14.7304	306.414	279.466	7458.77	6762.15	-306.414	0	9.90871	6.99893	9.47069	0	0	0.130656	302.555	-541.405	15.7317	275.974	0	37.9258	38.027	124.663	0
201	0	0	201	1	483.914	226.663	257.251	0	0	95.0574	-51.6148	152.221	389.517	7479.1	6728.83	-152.221	0	12.6987	7.23113	8.80818	0	0	0.0616487	202.611	-521.945	11.5949	236.596	0	27.4836	27.2031	86.677	0
202	0	0	202	1	535.956	296.379	239.577	0	0	28.4967	-36.8845	162.672	487.359	7446	6813.77	-162.672	0	16.0082	7.26708	8.98896	0	0	0.213521	264.773	-548.894	10.3577	354.314	0	22.5914	22.4917	72.2472	0
204	0	0	204	1	370.041	209.162	160.879	0	0	55.8693	-36.3591	218.841	344.469	7518.29	6713.58	-218.841	0	11.5669	7.28761	8.92609	0	0	0.118976	331.23	-522.055	15.7686	1	0	31.2663	30.7358	96.4103	0
205	0	0	205	1	363.63	189.395	174.235	0	0	80.945	-0.887426	257.179	222.917	7493.22	6777.77	-257.179	0	7.58417	7.67065	9.05684	0	0	0.159894	236.533	-518.36	16.1774	192.972	0	46.9448	47.0591	144.495	0
208	0	0	208	1	290.683	163	127.683	0	0	66.7879	-4.91316	426.526	213.073	7407.71	6781.79	-426.526	0	8.21774	7.16732	8.60806	0	0	0.184246	313.022	-525.477	20.8331	212.285	0	49.5415	50.965	191.335	0
210	0	0	210	1	326.25	175.651	150.599	0	0	-1.70301	18.1701	331.809	222.503	7476.2	6758.71	-331.809	0	8.06405	7.96994	9.02517	0	0	0.184069	264.551	-528.928	18.4291	216.069	0	48.0113	48.1689	158.102	0
212	0	0	212	1	363.023	189.272	173.751	0	0	83.4071	-71.616	416.494	349.406	7490.75	6649.18	-416.494	0	13.5422	6.68915	8.60511	0	0	0.1462	189.609	-513.12	15.969	235.555	0	31.2127	31.6009	119.253	0
214	0	0	214	1	296.649	182.773	113.876	0	0	48.6466	-11.6922	227.661	216.784	7525.51	6688.91	-227.661	0	7.28394	7.59725	9.40327	0	0	0.224275	201.125	-516.435	20.6236	198.539	0	48.419	47.31	147.854	0
215	0	0	215	1	586.239	315.872	270.367	0	0	103.322	45.4627	312.852	565.711	7470.84	6731.42	-312.852	0	19.853	7.44313	9.67666	0	0	0.46177	307.397	-556.294	9.42576	329.339	0	21.2618	21.1254	70.3067	0
216	0	0	216	1	491.163	229.779	261.385	0	0	58.7443	-11.6029	19.7633	310.824	7515.42	6688.82	-19.7633	0	9.73831	8.50141	8.52651	0	0	0.250017	296.775	-541.407	11.4962	242.277	0	33.9984	33.0272	116.91	0
217	0	0	217	1	599.806	299.666	300.14	0	0	60.3071	2.61379	142.177	553.306	7513.85	6774.27	-142.177	0	17.7963	8.3579	8.78574	0	0	0.415685	300.899	-562.256	9.19916	377.255	0	21.0091	20.6659	67.1451	0
218	0	0	218	1	418.151	217.336	200.815	0	0	95.1181	15.4711	405.07	271.103	7479.04	6761.41	-405.07	0	10.2143	8.18288	9.7357	0	0	0.231362	204.713	-528.21	13.9088	223.319	0	41.6269	42.5418	154.029	0
220	0	0	220	1	347.951	205.103	142.848	0	0	76.2858	-42.9915	424.452	222.871	7597.53	6720.21	-424.452	0	8.63314	7.85412	8.91169	0	0	0.197057	223.168	-520.34	17.0427	210.932	0	49.5425	49.6361	187.456	0
222	0	0	222	1	338.515	193.401	145.114	0	0	101.312	-22.3405	148.601	304.076	7572.51	6699.56	-148.601	0	9.82161	6.77355	8.77633	0	0	0.134069	189.025	-511.049	17.3595	248.505	0	34.8105	33.6001	107.627	0
224	0	0	224	1	333.983	190.86	143.123	0	0	127.117	-36.4871	288.925	227.683	7646.36	6713.71	-288.925	0	7.95375	7.19472	8.25459	0	0	0.0347196	234.219	-515.1	17.6328	210.026	0	46.5708	45.1303	146.992	0
226	0	0	226	1	337.699	189.277	148.422	0	0	72.2826	-9.63163	341.972	240.147	7402.22	6786.51	-341.972	0	8.67299	6.9851	8.89893	0	0	0.170085	200.146	-512.137	17.4728	230.332	0	43.5543	44.0634	149.049	0
227	0	0	227	1	488.157	233.906	254.251	0	0	-32.4062	11.527	-22.9333	473.814	7706.23	6665.69	22.9333	0	15.0469	8.04355	8.62814	0	0	0.346732	213.315	-528.829	11.5437	268.267	0	23.5921	22.9377	83.5284	0
228	0	0	228	1	432.057	243.418	188.639	0	0	137.834	43.4901	205.702	367.417	7635.65	6633.73	-205.702	0	12.0469	6.92329	8.45607	0	0	0.260557	283.599	-540.197	13.1055	296.808	0	29.8936	28.6972	93.9768	0
229	0	0	229	1	413.514	220.483	193.03	0	0	135.364	-58.718	150.018	340.152	7638.12	6636.28	-150.018	0	11.1025	7.76724	9.03528	0	0	0.0770305	277.031	-538.334	13.9538	295.158	0	32.1765	31.1481	102.01	0
230	0	0	230	1	362.255	162.009	200.246	0	0	120.924	-73.8732	112.101	288.248	7752.22	6651.43	-112.101	0	9.3438	6.62073	7.84407	0	0	0.162877	287.944	-518.303	15.8856	201.004	0	34.454	34.7077	116.367	0
236	0	0	236	1	306.838	143.668	163.17	0	0	111.744	-99.0779	102.359	170.584	7562.08	6776.3	-102.359	0	5.57431	6.34977	8.20854	0	0	0.154998	192.769	-502.059	19.2553	195.948	0	55.4386	55.0011	172.725	0
238	0	0	238	1	492.671	260.396	232.275	0	0	118.702	24.5843	101.07	358.203	7754.44	6652.64	-101.07	0	11.3	7.95367	8.54909	0	0	0.224134	260.183	-544.198	11.4098	279.163	0	30.0735	29.9473	102.834	0
239	0	0	239	1	411.376	207.67	203.707	0	0	156.365	-105.765	-611.824	236.655	7617.12	6782.99	611.824	0	11.3416	7.68645	8.34014	0	0	0.155306	337.452	-539.668	13.9445	264.298	0	70.4606	67.4191	261.496	0
240	0	0	240	1	338.339	160.472	177.867	0	0	-20.9788	-21.3671	-496.66	225.322	7794.46	6698.59	496.66	0	9.34336	7.40952	8.23053	0	0	0.214021	202.521	-507.954	17.4066	217.045	0	64.5205	58.6908	299.799	0
242	0	0	242	1	441.84	220.131	221.709	0	0	40.4878	10.9025	278.433	431.354	7533.67	6666.32	-278.433	0	14.9343	6.47867	7.82432	0	0	0.189188	182.898	-504.834	12.6628	278.836	0	25.4128	24.7705	80.3702	0
244	0	0	244	1	358.367	199.123	159.243	0	0	94.6237	-71.0464	239.281	180.106	7579.2	6648.61	-239.281	0	6.16125	7.58571	8.73698	0	0	0.0510731	157.1	-500.543	16.3909	159.369	0	57.2206	55.4395	173.67	0
245	0	0	245	1	294.599	118.765	175.834	0	0	26.3737	-41.6959	34.2699	246.921	7448.13	6818.58	-34.2699	0	7.84753	7.2865	8.89057	0	0	0.174503	234.746	-526.521	20.5991	229.872	0	40.0869	39.6227	135.574	0
247	0	0	247	1	379.647	172.728	206.919	0	0	72.1749	-24.4835	366.909	232.782	7402.33	6701.7	-366.909	0	8.58253	6.51814	8.25295	0	0	0.106701	279.64	-517.181	15.0939	200.707	0	44.0108	44.1127	155.549	0
248	0	0	248	1	323.352	155.058	168.293	0	0	37.9828	-38.2433	3.00738	186.44	7536.18	6615.8	-3.00738	0	5.8913	7.18068	8.26326	0	0	0.228549	187.16	-507.659	18.3102	206.52	0	52.9002	50.5675	178.388	0
250	0	0	250	1	275.091	125.569	149.522	0	0	-5.42586	-2.89713	30.0182	204.518	7479.93	6779.78	-30.0182	0	6.47875	7.06709	8.55824	0	0	0.12297	298.93	-533.445	22.2057	259.41	0	47.6235	46.6378	159.12	0
252	0	0	252	1	348.447	159.867	188.579	0	0	44.9157	-37.1564	308.68	290.429	7529.24	6714.38	-308.68	0	10.3472	7.41516	8.58368	0	0	0.10971	203.04	-516.477	16.8792	221.72	0	36.978	36.6774	118.786	0
255	0	0	255	1	329.468	175.077	154.39	0	0	59.7313	1.23789	86.2456	229.334	7414.77	6675.98	-86.2456	0	7.25491	6.6856	8.20148	0	0	0.0558436	240.305	-523.914	17.7976	222.727	0	42.4392	42.1111	138.279	0
257	0	0	257	1	332.141	122.279	209.862	0	0	29.5952	12.0242	-138.143	217.113	7544.56	6665.2	138.143	0	6.94001	7.93775	8.62828	0	0	0.16409	191.499	-517.144	17.9649	207.279	0	48.0523	45.7409	180.943	0
259	0	0	259	1	363.596	190.062	173.534	0	0	92.0671	8.35892	128.012	298.071	7482.09	6668.86	-128.012	0	9.50738	6.69077	8.13823	0	0	0.223524	242.382	-509.345	15.8736	257.204	0	34.297	33.5641	108.596	0
260	0	0	260	1	348.984	177.274	171.71	0	0	32.7406	-110.955	-133.135	197.042	7441.76	6788.17	133.135	0	6.57899	7.23878	8.22452	0	0	0.123095	214.461	-505.184	16.758	171.72	0	47.2173	47.3498	178.287	0
262	0	0	262	1	346.716	217.627	129.089	0	0	51.8059	-56.1226	605.313	328.525	7522.35	6733.34	-605.313	0	15.3527	6.52299	8.12512	0	0	0.220637	235.205	-515.152	16.7321	1	0	35.9367	39.3017	201.864	0
265	0	0	265	1	365.511	201.773	163.738	0	0	103.337	-119.422	199.39	205.902	7371.16	6796.64	-199.39	0	7.03634	6.90949	8.5872	0	0	0.0803603	267.749	-521.36	15.8805	185.4	0	46.9481	47.5043	144.341	0
266	0	0	266	1	317.503	142.714	174.79	0	0	-5.44196	-93.6589	-257.229	166.032	7479.94	6770.88	257.229	0	5.88096	7.29026	9.09119	0	0	0.179799	175.771	-505.831	18.8895	203.031	0	61.1274	59.2857	251.242	0
267	0	0	267	1	436.117	253.393	182.724	0	0	109.216	39.7904	239.814	332.749	7564.6	6737.09	-239.814	0	11.1259	7.22976	8.65824	0	0	0.2009	271.567	-530.885	13.0254	245.117	0	32.8832	32.0628	100.338	0
268	0	0	268	1	310.083	145.911	164.172	0	0	132.465	-106.776	179.766	272.411	7441.69	6684.34	-179.766	0	9.16743	6.45968	7.96833	0	0	0.0889681	254.683	-516.946	19.0004	185.792	0	35.7277	36.0852	111.858	0
269	0	0	269	1	442.577	232.773	209.805	0	0	78.9165	-16.5308	212.584	321.774	7395.58	6793.41	-212.584	0	10.6927	8.12928	9.05889	0	0	0.232334	283.996	-545.88	12.9545	239.619	0	33.5933	33.3717	103.925	0
270	0	0	270	1	325.197	170.291	154.905	0	0	95.7182	-21.5223	372.028	196.384	7478.44	6698.74	-372.028	0	7.24957	6.52691	8.06205	0	0	0.250098	186.672	-495.658	18.0094	177.175	0	51.4368	51.5769	181.576	0
271	0	0	271	1	277.092	105.223	171.869	0	0	6.73507	4.83766	53.5738	201.703	7467.77	6772.04	-53.5738	0	6.38613	7.61338	9.04303	0	0	0.140368	214.377	-513.294	22.3007	177.935	0	49.3699	48.519	163.049	0
274	0	0	274	1	328.693	161.917	166.777	0	0	17.1318	16.7802	343.97	260.887	7457.37	6760.1	-343.97	0	9.49127	6.37515	8.80923	0	0	0.253954	192.39	-510.115	17.8812	254.667	0	39.4803	39.8502	136.866	0
280	0	0	280	1	370.42	203.045	167.375	0	0	84.9726	49.888	166.743	262.892	7788.17	6627.33	-166.743	0	8.46663	6.87031	7.11514	0	0	0.269876	239.901	-494.343	15.4192	214.245	0	37.904	38.0114	125.756	0
281	0	0	281	1	429.182	181.183	247.998	0	0	6.33548	35.4988	188.481	398.877	7767.15	6542.06	-188.481	0	13.1459	6.74654	8.13809	0	0	0.388861	317.569	-528.505	13.1496	330.528	0	26.6543	26.7727	87.7371	0
282	0	0	282	1	388.33	187.71	200.62	0	0	44.9244	74.4701	275.922	237.058	7728.56	6602.75	-275.922	0	8.15257	7.34776	9.32453	0	0	0.282985	188.217	-513.036	14.9736	194.282	0	45.0853	44.4576	150.087	0
286	0	0	286	1	284.741	143.819	140.921	0	0	120.831	8.67481	343.86	199.843	7752.31	6568.89	-343.86	0	7.188	7.0836	8.40718	0	0	0.182	162.999	-496.006	21.2798	178.943	0	52.0817	52.9924	187.843	0
287	0	0	287	1	327.243	178.921	148.322	0	0	60.5823	-77.1935	-101.727	226.67	7613.24	6654.75	101.727	0	7.34308	6.60917	7.8127	0	0	0.204093	185.904	-498.052	17.8519	212.641	0	43.9591	42.0587	154.757	0
288	0	0	288	1	364.955	186.315	178.64	0	0	42.3182	-86.2513	-99.7238	305.06	7731.16	6663.81	99.7238	0	9.94045	6.45381	7.61755	0	0	0.184821	235.6	-514.042	15.6892	243.84	0	32.1806	32.7037	118.7	0
290	0	0	290	1	359.382	186.371	173.011	0	0	77.8033	67.2966	270.169	221.208	7795.34	6609.92	-270.169	0	7.54622	6.31972	7.78082	0	0	0.237541	249.452	-518.568	15.9678	215.678	0	45.3216	45.2041	150.459	0
291	0	0	291	1	280.624	108.119	172.505	0	0	-3.97592	-7.45555	-257.352	200.488	7777.46	6585.02	257.352	0	6.85973	6.86734	7.35749	0	0	0.222366	232.19	-509.476	21.3252	240.196	0	50.0162	50.0653	222.008	0
292	0	0	292	1	395.978	171.89	224.089	0	0	111.713	-19.7542	-68.1855	226.772	7661.77	6597.31	68.1855	0	7.13101	6.31236	8.31991	0	0	0.229124	210.286	-507.095	14.3628	189.272	0	44.5385	42.9029	153.517	0
295	0	0	295	1	317.998	159.483	158.515	0	0	-27.4941	-22.2685	163.842	184.316	7601.65	6799.15	-163.842	0	6.12405	6.96313	8.62127	0	0	0.261702	262.714	-516.019	18.6906	206.875	0	54.6439	52.5731	164.429	0
296	0	0	296	1	426.515	183.082	243.434	0	0	122.647	-0.938418	182.122	359.802	7650.83	6578.5	-182.122	0	11.7247	7.06386	7.97813	0	0	0.0800528	325.946	-525.006	13.2651	233.03	0	29.9043	29.1018	95.2255	0
297	0	0	297	1	391.995	202.335	189.66	0	0	39.2359	-40.461	210.414	289.285	7534.92	6717.68	-210.414	0	9.70406	6.84569	7.82916	0	0	0.199293	251.806	-529.101	14.5491	250.898	0	35.4523	34.7105	108.447	0
299	0	0	299	1	271.952	135.83	136.122	0	0	126.728	24.9488	40.5918	148.264	7547.09	6652.27	-40.5918	0	4.61417	6.43368	8.16336	0	0	0.276964	253.53	-515.284	22.21	213.733	0	65.2829	62.5147	212.71	0
300	0	0	300	1	259.774	120.139	139.635	0	0	-25.083	-14.8574	126.294	147.899	7599.24	6592.42	-126.294	0	4.83547	6.70533	8.5933	0	0	0.0991643	237.171	-504.965	23.6696	192.102	0	66.7917	62.9149	206.489	0
301	0	0	301	1	375.65	163.872	211.778	0	0	87.8548	-43.5657	13.6358	358.124	7685.63	6621.13	-13.6358	0	11.2834	7.03452	7.5494	0	0	0.0818353	253.273	-512.917	15.2636	277.731	0	28.8988	28.2055	101.422	0
302	0	0	302	1	310.772	145.354	165.418	0	0	-26.0604	-52.9063	-109.088	205.221	7699.88	6630.47	109.088	0	6.71157	6.75464	7.92013	0	0	0.147342	219.996	-506.294	19.0124	206.719	0	47.406	46.3122	173.266	0
304	0	0	304	1	388.296	187.274	201.023	0	0	97.2111	18.8397	152.25	313.876	7676.27	6658.38	-152.25	0	10.0776	6.73187	7.85801	0	0	0.177208	269.296	-520.159	14.6937	252.913	0	33.5675	32.3653	107.187	0
305	0	0	305	1	357.774	166.586	191.188	0	0	57.3235	9.93595	46.2005	252.738	7815.82	6667.28	-46.2005	0	7.91459	7.16081	8.302	0	0	0.112697	201.929	-511.379	16.2803	195.783	0	39.3677	39.8914	140.602	0
306	0	0	306	1	308.791	151.972	156.818	0	0	56.0808	-44.5691	233.275	245.535	7817.06	6622.13	-233.275	0	8.33112	6.30798	7.89784	0	0	0.0665817	198.417	-505.29	19.0417	203.765	0	40.3318	40.5284	132.457	0
307	0	0	307	1	335.7	124.552	211.148	0	0	109.194	-3.27658	-266.037	186.333	7763.95	6680.5	266.037	0	6.32891	7.15231	7.57677	0	0	0.21694	288.376	-523.089	17.3984	251.653	0	54.892	54.6094	249.344	0
308	0	0	308	1	363.373	213.607	149.766	0	0	96.4602	42.0214	278.227	241.126	7776.68	6635.2	-278.227	0	8.26834	7.14634	7.73038	0	0	0.127643	259.897	-523.683	15.9019	244.926	0	43.3124	42.7492	142.816	0
310	0	0	310	1	360.837	162.978	197.859	0	0	22.4772	-15.0938	-8.75751	328.436	7850.66	6592.65	8.75751	0	10.3396	6.91147	7.66649	0	0	0.145955	232.787	-524.073	15.9807	249.753	0	30.3865	31.051	110.062	0
311	0	0	311	1	366.577	210.935	155.643	0	0	109.506	5.65179	210.314	262.438	7663.98	6671.57	-210.314	0	8.66194	6.36949	7.37648	0	0	0.193817	313.491	-515.972	15.5606	249.699	0	39.0518	37.5349	121.696	0
312	0	0	312	1	272.239	137.636	134.603	0	0	21.0079	-9.39358	80.5952	189.031	7652.81	6686.61	-80.5952	0	6.01998	6.60875	7.50859	0	0	0.164567	226.414	-498.922	22.0667	180.821	0	51.9644	49.5118	167.513	0
313	0	0	313	1	475.948	256.463	219.485	0	0	34.0417	82.3455	224.123	510.899	7739.44	6594.87	-224.123	0	17.0254	6.31427	7.38987	0	0	0.492292	239.907	-511.014	11.599	338.287	0	21.5257	21.319	71.1688	0
314	0	0	314	1	319.577	169.749	149.828	0	0	114.845	-28.0154	79.2929	173.225	7459.31	6705.24	-79.2929	0	5.48844	6.69336	7.96056	0	0	0.16869	239.635	-512.68	18.3968	207.147	0	54.4556	53.8338	177.308	0
317	0	0	317	1	352.379	217.567	134.812	0	0	195.863	-61.7704	360.15	200.737	7477.96	6738.99	-360.15	0	7.45972	7.30005	8.90462	0	0	0.129761	273.584	-542.05	16.689	227.656	0	51.6091	52.2393	177.401	0
318	0	0	318	1	501.357	245.282	256.075	0	0	91.6667	37.8064	161.507	384.346	7681.81	6639.41	-161.507	0	12.3597	6.34705	8.23329	0	0	0.334102	160.214	-497.911	11.0167	260.245	0	28.0541	27.0919	90.422	0
319	0	0	319	1	317.693	141.391	176.302	0	0	37.4962	84.8371	26.5721	160.251	7735.98	6492.72	-26.5721	0	4.97921	7.2976	8.03713	0	0	0.300385	254.401	-517.462	18.6742	187.043	0	59.8031	60.085	209.32	0
322	0	0	322	1	382.853	188.374	194.479	0	0	71.4165	33.8139	177.78	350.27	7602.4	6643.41	-177.78	0	11.3626	6.62716	8.34372	0	0	0.316085	229.482	-523.377	14.979	305.854	0	30.8022	29.4336	96.0649	0
324	0	0	324	1	405.825	193.069	212.757	0	0	70.6391	-10.8014	85.2574	292.232	7802.5	6588.36	-85.2574	0	9.25421	6.54235	8.06874	0	0	0.0981485	226.857	-514.012	13.9728	245.029	0	34.0976	34.7707	117.116	0
325	0	0	325	1	480.151	226.723	253.428	0	0	111.142	-42.6223	221.411	293.278	7662.34	6620.18	-221.411	0	9.83739	7.80572	9.02984	0	0	0.0798058	223.303	-526.206	11.7731	244.875	0	37.2192	36.1323	117.122	0
326	0	0	326	1	393.714	183.309	210.405	0	0	79.2073	46.8379	233.272	255.514	7694.27	6630.38	-233.272	0	8.51876	6.62253	8.05238	0	0	0.173595	234.327	-513.863	14.4719	212.36	0	40.6776	39.3692	129.938	0
332	0	0	332	1	368.061	187.392	180.669	0	0	51.7966	46.197	160.84	267.379	7622.02	6631.02	-160.84	0	8.62179	7.26301	8.0815	0	0	0.311119	233.652	-526.276	15.7409	247.089	0	39.4755	37.6457	123.312	0
334	0	0	334	1	376.377	182.808	193.569	0	0	49.5898	-40.7631	180.04	188.722	7624.23	6717.98	-180.04	0	6.2284	7.25412	8.62708	0	0	0.224415	373.408	-539.171	15.4159	267.387	0	54.3601	52.3402	165.28	0
336	0	0	336	1	333.792	167.423	166.37	0	0	39.5721	-150.89	421.817	194.743	7733.91	6728.45	-421.817	0	7.90577	7.30812	8.51731	0	0	0.0932862	221.674	-519.582	17.7139	191.893	0	53.6667	55.5388	213.253	0
340	0	0	340	1	306.251	155.681	150.57	0	0	132.875	-39.2964	98.4437	279.205	7740.27	6616.86	-98.4437	0	8.91825	6.66556	7.87055	0	0	0.0746968	178.698	-495.025	19.309	232.835	0	35.6775	35.7435	121.112	0
341	0	0	341	1	393.726	189.246	204.48	0	0	116.085	35.7701	194.82	197.074	7657.4	6641.45	-194.82	0	6.4281	7.53005	8.68533	0	0	0.0209175	290.641	-532.478	14.6852	224.3	0	53.3712	51.1792	165.619	0
342	0	0	342	1	289.903	159.156	130.747	0	0	-19.0688	-11.1081	294.42	167.685	7692.89	6688.33	-294.42	0	5.97787	7.3209	8.48737	0	0	0.265069	270.599	-533.242	20.9138	247.745	0	61.9631	59.3081	200.655	0
343	0	0	343	1	318.381	154.419	163.962	0	0	14.9133	25.9068	173.566	209.374	7758.57	6651.31	-173.566	0	6.84669	6.77537	8.81182	0	0	0.179516	254.185	-514.397	18.6554	194.257	0	48.3615	47.5124	157.971	0
344	0	0	344	1	327.03	155.169	171.86	0	0	90.9068	60.1259	253.096	247.031	7782.23	6617.09	-253.096	0	8.32589	7.04277	7.60313	0	0	0.158521	180.689	-500.513	17.9174	205.53	0	41.731	41.4785	135.985	0
345	0	0	345	1	438.661	210.985	227.676	0	0	137.623	43.89	203.129	282.686	7735.52	6633.33	-203.129	0	9.25599	7.13446	7.83071	0	0	0.069569	280.364	-520.176	12.8437	257.97	0	36.9624	36.3596	119.898	0
346	0	0	346	1	435.415	225.505	209.91	0	0	170.998	-88.6764	352.309	315.953	7602.48	6765.9	-352.309	0	11.7436	7.3979	8.59588	0	0	0.0592435	194.878	-511.951	13.0632	232.409	0	34.8029	35.1786	117.326	0
347	0	0	347	1	332.524	131.733	200.79	0	0	9.58557	-65.7915	82.651	267.955	7664.23	6643.35	-82.651	0	8.69498	6.68284	7.45008	0	0	0.0421271	334.735	-534.698	17.4745	285.549	0	37.194	35.8242	122.52	0
348	0	0	348	1	339.641	185.128	154.514	0	0	68.7182	-73.7628	-93.8109	221.043	7704.76	6651.32	93.8109	0	7.13029	7.15128	8.48271	0	0	0.0769879	256.094	-518.454	17.3213	234.87	0	45.0454	44.9022	163.539	0
349	0	0	349	1	401.712	195.751	205.961	0	0	44.6279	-23.5582	66.7078	368.15	7629.19	6601.12	-66.7078	0	11.6763	6.72481	7.30506	0	0	0.261422	249.843	-518.093	14.068	264.181	0	28.3883	27.0597	94.8096	0
354	0	0	354	1	338.704	164.868	173.836	0	0	9.04327	-44.818	153.597	278.838	7764.44	6622.38	-153.597	0	9.18468	6.90382	8.25179	0	0	0.0817763	185.748	-503.561	17.2884	215.135	0	36.2874	36.2262	120.241	0
355	0	0	355	1	380.108	193.21	186.898	0	0	14.4033	47.8815	59.1546	274.049	7759.08	6629.34	-59.1546	0	8.61996	7.2957	7.77992	0	0	0.408176	284.801	-529.015	15.1313	298.531	0	36.6388	36.5867	128.873	0
356	0	0	356	1	447.827	172.18	275.646	0	0	28.8986	74.9917	-237.944	370.29	7744.58	6602.23	237.944	0	12.2647	6.37158	7.0472	0	0	0.208447	233.663	-506.409	12.3849	266.119	0	29.0076	28.7347	123.276	0
358	0	0	358	1	347.457	177.07	170.388	0	0	97.1651	31.0733	154.575	285.272	7775.98	6546.49	-154.575	0	9.15313	6.59136	8.04077	0	0	0.142348	227.272	-518.183	16.6909	212.243	0	35.4406	35.9583	116.877	0
360	0	0	360	1	320.485	135.526	184.959	0	0	92.1903	32.7102	-119.093	240.012	7780.95	6644.51	119.093	0	7.55634	7.13943	7.24055	0	0	0.0973682	256.354	-510.118	18.291	250.169	0	40.1288	41.1857	161.293	0
361	0	0	361	1	359.559	205.122	154.438	0	0	88.5907	32.5742	381.194	250.866	7684.89	6544.99	-381.194	0	9.26427	6.52569	7.70902	0	0	0.205191	229.43	-513.047	15.985	239.243	0	41.5941	42.2869	157.538	0
362	0	0	362	1	359.511	174.329	185.182	0	0	60.3157	76.2885	59.1994	210.539	7713.17	6600.93	-59.1994	0	6.56203	7.32789	7.48115	0	0	0.261107	228.601	-514.437	16.0893	232.058	0	46.7298	46.1975	162.227	0
364	0	0	364	1	357.785	173.086	184.699	0	0	-17.1647	-12.1477	236.126	300.911	7690.98	6589.71	-236.126	0	10.3183	6.41728	7.69877	0	0	0.195253	195.323	-501.905	16.0548	211.11	0	34.1414	33.3	109.779	0
366	0	0	366	1	377.694	206.197	171.497	0	0	30.223	54.8409	16.0949	324.311	7743.26	6622.38	-16.0949	0	10.0929	7.51833	8.17779	0	0	0.192581	178.144	-508.984	15.3332	244.401	0	31.9749	31.9256	114.787	0
368	0	0	368	1	374.201	194.262	179.939	0	0	74.5957	16.0854	296.619	302.261	7599.22	6661.13	-296.619	0	10.5384	6.38992	7.97743	0	0	0.186694	232.976	-514.774	15.2866	248.173	0	35.0868	33.9819	113.184	0
369	0	0	369	1	284.83	144.318	140.512	0	0	7.1492	47.3837	168.298	228.927	7766.33	6629.84	-168.298	0	7.46686	6.94725	8.2087	0	0	0.255449	185.775	-501.655	21.1858	177.635	0	44.0766	43.5804	144.636	0
370	0	0	370	1	377.69	192.637	185.053	0	0	34.5968	-11.5421	98.8471	256.281	7738.88	6589.1	-98.8471	0	8.18442	7.10776	7.83222	0	0	0.172907	255.676	-521.886	15.2209	245.241	0	38.8154	38.9226	131.686	0
374	0	0	374	1	370.39	228.15	142.239	0	0	96.1016	48.9613	299.49	211.358	7677.38	6628.26	-299.49	0	7.3506	6.67742	8.09004	0	0	0.286543	233.921	-503.409	15.531	187.624	0	49.2129	47.6002	163.114	0
375	0	0	375	1	372.854	224.305	148.549	0	0	80.5124	-100.089	10.6286	200.505	7593.31	6777.31	-10.6286	0	6.46193	7.50769	8.96346	0	0	0.162737	246.144	-519.745	15.6729	216.479	0	50.1261	48.7786	164.685	0
378	0	0	378	1	347.933	206.746	141.187	0	0	83.9339	-32.9297	367.168	318.319	7689.55	6610.49	-367.168	0	11.7461	6.47377	7.45935	0	0	0.101886	244.592	-515.103	16.5491	251.376	0	33.6588	33.4996	122.873	0
379	0	0	379	1	457.232	248.367	208.865	0	0	-3.88756	19.5538	95.4613	396.108	7777.37	6657.67	-95.4613	0	12.6721	6.25763	6.73733	0	0	0.322466	198.733	-502.422	12.0597	281.927	0	25.4623	25.3027	88.5163	0
380	0	0	380	1	493.845	274.468	219.377	0	0	35.4642	3.66751	189.747	561.078	7738.02	6573.89	-189.747	0	18.4654	6.06767	6.90105	0	0	0.227202	366.659	-540.56	11.0717	375.186	0	19.375	19.3555	64.5996	0
381	0	0	381	1	321.125	169.823	151.301	0	0	29.5061	-18.4719	-2.22184	186.758	7743.97	6596.03	2.22184	0	5.87714	7.0071	8.46384	0	0	0.201253	197.708	-507.655	18.4582	207.51	0	51.8395	52.3562	183.92	0
382	0	0	382	1	376.31	203.589	172.721	0	0	85.3841	37.8077	489.308	244.157	7787.76	6539.75	-489.308	0	9.92722	6.38943	8.10437	0	0	0.158523	322.325	-522.973	15.2057	238.201	0	43.8242	46.2562	207.279	0
383	0	0	383	1	322.334	180.346	141.988	0	0	69.0259	22.1945	351.769	274.659	7704.45	6655.03	-351.769	0	9.95048	6.29123	7.53473	0	0	0.211306	224.105	-506.848	18.0452	225.453	0	38.5014	37.5603	137.976	0
384	0	0	384	1	434.41	245.481	188.93	0	0	91.923	-61.6348	268.701	405.279	7781.22	6639.19	-268.701	0	14.08	6.51837	7.57234	0	0	0.119261	177.042	-510.646	12.8851	243.147	0	26.3622	26.3785	87.8906	0
385	0	0	385	1	322.243	153.73	168.513	0	0	79.9498	-20.4134	49.9063	281.369	7793.19	6597.97	-49.9063	0	8.85415	6.40856	6.98733	0	0	0.0994374	265.925	-512.68	17.9725	243.057	0	33.9782	34.7699	121.244	0
387	0	0	387	1	417.803	238.301	179.502	0	0	84.1178	42.5916	427.851	386.919	7689.36	6634.63	-427.851	0	14.8481	6.73172	7.58327	0	0	0.266697	223.895	-515.202	13.4911	242.441	0	29.4385	29.1597	116.769	0
388	0	0	388	1	369.438	210.735	158.704	0	0	25.2938	-0.436254	176.183	281.51	7748.19	6578	-176.184	0	9.23153	6.78599	7.93394	0	0	0.300905	340.92	-535.784	15.573	294.924	0	36.0239	36.1301	118.281	0
389	0	0	389	1	465.983	228.66	237.322	0	0	82.7889	-55.5138	48.3207	431.088	7690.69	6633.07	-48.3207	0	13.6956	7.97917	7.66666	0	0	0.109118	220.359	-531.09	12.0676	314.118	0	24.9785	24.4728	87.4386	0
390	0	0	390	1	412.165	203.268	208.896	0	0	28.4526	0.469841	111.239	381.22	7745.03	6577.09	-111.239	0	12.2023	6.51166	7.49275	0	0	0.268521	240.821	-522.344	13.6599	293.963	0	26.926	26.9933	91.3657	0
391	0	0	391	1	273.072	161.635	111.437	0	0	28.2397	-8.96467	500.706	265.761	7745.24	6586.52	-500.706	0	11.0719	5.803	7.12438	0	0	0.173213	233.342	-492.3	21.6389	202.106	0	39.8284	41.2887	190.469	0
392	0	0	392	1	393.058	196.855	196.202	0	0	48.5477	-30.4833	-56.6508	320.888	7724.93	6608.04	56.6508	0	10.1392	6.90905	7.79328	0	0	0.102458	244.289	-526.687	14.509	268.172	0	31.396	31.517	114.263	0
397	0	0	397	1	316.089	168.617	147.472	0	0	47.9047	-24.5919	-76.3455	190.617	7526.26	6602.15	76.3455	0	6.03418	6.22743	7.64066	0	0	0.232282	210.762	-505.388	18.4636	200.704	0	50.3674	48.3448	174.97	0
398	0	0	398	1	449.357	207.892	241.465	0	0	36.9654	-14.4692	19.9383	388.328	7537.19	6691.69	-19.9383	0	12.2102	7.31755	7.92266	0	0	0.334885	229.991	-529.638	12.5291	315.436	0	27.3709	26.354	92.9495	0
399	0	0	399	1	485.423	249.108	236.316	0	0	105.428	-20.9879	228.157	402.792	7369.07	6797.87	-228.157	0	13.4945	7.39312	7.87753	0	0	0.182393	371.33	-536.767	11.4917	1	0	26.8265	26.5423	83.1246	0
400	0	0	400	1	471.891	217.751	254.14	0	0	73.277	-34.9827	104.381	431.642	7500.88	6712.2	-104.381	0	13.8151	6.21098	7.52649	0	0	0.157067	291.046	-525.448	11.7109	322.579	0	24.1405	23.6441	78.2096	0
401	0	0	401	1	442.505	200.919	241.586	0	0	33.8062	-13.1847	140.069	448.401	7440.69	6690.4	-140.069	0	14.5109	6.16282	6.14209	0	0	0.18083	299.774	-518.733	12.4327	1	0	22.5788	22.2802	73.0375	0
402	0	0	402	1	399.688	197.622	202.066	0	0	17.8929	-36.9673	119.263	307.702	7456.61	6714.19	-119.263	0	9.97714	6.60324	7.8571	0	0	0.17639	202.205	-506.223	14.1999	243.848	0	32.3709	31.9019	103.494	0
404	0	0	404	1	403.144	216.244	186.901	0	0	3.97085	-51.5787	158.917	366.378	7470.53	6629.14	-158.917	0	12.1314	6.21642	8.07194	0	0	0.303219	205.194	-509.604	14.031	236.695	0	28.0122	27.2814	88.6126	0
405	0	0	405	1	330.079	168.496	161.583	0	0	-10.4691	-47.9663	265.654	239.291	7484.97	6725.19	-265.654	0	8.4126	6.74015	8.11843	0	0	0.123356	254.264	-517.997	17.7563	229.515	0	41.83	41.3417	129.323	0
407	0	0	407	1	349.219	145.413	203.805	0	0	147.376	22.8632	148.171	183.343	7526.44	6654.36	-148.171	0	5.87788	6.74123	7.69313	0	0	0.192493	241.841	-513.051	16.5667	199.674	0	53.3846	51.7165	165.22	0
409	0	0	409	1	376.792	170.533	206.259	0	0	-0.852969	-9.56842	243.236	346.695	7475.35	6686.79	-243.236	0	11.8778	6.0515	8.29327	0	0	0.16874	271.976	-535.126	15.1503	267.997	0	29.8339	29.1782	93.1637	0
410	0	0	410	1	311.86	154.28	157.58	0	0	102.6	29.522	213.449	220.412	7471.56	6647.7	-213.449	0	7.26573	6.31937	7.64624	0	0	0.245601	192.221	-499.233	18.7773	236.721	0	44.7115	43.6182	137.673	0
412	0	0	412	1	404.5	201.693	202.807	0	0	44.6814	-27.6682	222.215	371.021	7429.82	6704.89	-222.215	0	12.4766	6.49724	8.49682	0	0	0.18901	270.818	-535.034	14.0673	1	0	28.2729	27.9746	88.5476	0
413	0	0	413	1	280.405	164.933	115.472	0	0	38.5175	25.4996	629.975	270.037	7435.98	6751.38	-629.975	0	12.8738	6.50823	7.42834	0	0	0.181428	191.015	-498.34	21.2614	232.708	0	43.5279	48.384	265.146	0
414	0	0	414	1	453.283	232.368	220.915	0	0	55.4278	10.6368	266.447	432.887	7518.73	6666.58	-266.447	0	14.8334	6.17485	7.72708	0	0	0.243433	319.943	-527.382	12.2615	308.548	0	24.9918	24.4015	78.7421	0
416	0	0	416	1	278.006	133.342	144.664	0	0	11.8635	61.6244	76.4684	189.825	7562.3	6715.26	-76.4684	0	5.99214	7.09412	7.95642	0	0	0.162772	224.885	-503.108	21.7835	171.199	0	52.6159	50.0955	167.962	0
417	0	0	417	1	435.167	255.552	179.615	0	0	-8.83374	-11.3536	247.085	430.557	7483.33	6688.57	-247.085	0	14.8251	6.57712	7.16706	0	0	0.204561	272.935	-528.49	12.8243	287.921	0	24.8175	24.2017	76.6473	0
418	0	0	418	1	474.699	238.425	236.274	0	0	63.7411	15.9132	68.4917	472.928	7510.42	6661.31	-68.4917	0	14.8522	6.08944	6.6358	0	0	0.323925	245.434	-518.09	11.5439	333.029	0	22.1264	21.3855	74.0134	0
419	0	0	419	1	351.134	197.416	153.717	0	0	23.5217	88.9786	481.48	286.012	7450.98	6687.9	-481.48	0	11.6728	6.13239	7.84981	0	0	0.300915	254.879	-515.456	16.3726	224.165	0	37.2916	37.759	162.09	0
420	0	0	420	1	513.093	248.13	264.963	0	0	14.7219	8.20367	276.249	493.816	7459.78	6669.02	-276.249	0	17.1692	5.90548	7.45354	0	0	0.221364	223.342	-521.45	10.6421	322.657	0	22.0053	21.564	70.1515	0
421	0	0	421	1	401.972	192.669	209.304	0	0	104.877	27.3122	142.306	329.773	7469.28	6649.91	-142.306	0	10.5357	6.50322	7.4942	0	0	0.182232	245.667	-509.906	14.0504	248.74	0	30.9234	30.2352	98.1297	0
422	0	0	422	1	342.014	173.191	168.823	0	0	37.0522	-27.0293	243.282	264.791	7537.11	6704.25	-243.282	0	9.02676	6.30871	8.25141	0	0	0.190083	241.433	-512.483	16.9742	240.63	0	38.327	37.5035	118.249	0
423	0	0	423	1	409.847	198.411	211.435	0	0	293.443	-18.4768	340.577	289.468	7480.04	6695.7	-340.577	0	10.8276	6.24227	7.30596	0	0	0.18021	306.263	-532.155	13.6887	262.446	0	35.8073	34.4119	115.463	0
424	0	0	424	1	400.476	210.487	189.99	0	0	30.3434	-30.6601	326.211	325.176	7444.16	6707.88	-326.211	0	11.7392	6.06462	7.44084	0	0	0.222851	237.802	-511.243	14.0403	267.738	0	31.5598	31.5166	104.993	0
426	0	0	426	1	546.607	258.921	287.686	0	0	66.3043	-40.0507	77.9547	464.495	7507.86	6717.27	-77.9547	0	14.7955	6.28436	7.54106	0	0	0.0746467	266.606	-532.261	9.96365	308.389	0	22.6901	22.1671	74.8799	0
427	0	0	427	1	415.824	227.598	188.227	0	0	93.2123	9.22143	226.478	401.466	7480.95	6668	-226.478	0	13.3716	6.51292	7.45365	0	0	0.170716	252.133	-524.51	13.5203	280.676	0	26.499	25.9247	82.1885	0
428	0	0	428	1	336.544	155.281	181.264	0	0	29.1727	19.657	317.87	269.655	7445.33	6757.22	-317.87	0	9.60262	6.25793	7.32036	0	0	0.18542	263.979	-514.663	17.1265	246.358	0	37.4156	37.5549	122.409	0
429	0	0	429	1	343.258	166.732	176.526	0	0	9.50926	-46.3941	98.8036	280.897	7564.65	6723.61	-98.8036	0	9.09523	6.81984	7.45085	0	0	0.224862	235.896	-520.44	16.8722	238.32	0	35.8196	34.3642	113.759	0
430	0	0	430	1	491.475	276.137	215.338	0	0	113.83	-14.032	251.659	509.474	7460.33	6691.25	-251.659	0	17.2857	5.9625	6.906	0	0	0.118087	320.634	-530.94	11.1211	1	0	21.1907	20.9195	66.5133	0
431	0	0	431	1	311.281	161.853	149.428	0	0	-7.01409	-1.99416	224.232	315.305	7481.51	6778.87	-224.232	0	10.683	5.66493	7.31569	0	0	0.211024	227.041	-507.734	18.5938	258.421	0	31.2772	31.0325	97.0683	0
433	0	0	433	1	394.128	241.72	152.408	0	0	48.1468	-23.7627	139.72	241.324	7426.35	6800.64	-139.72	0	7.80903	6.46528	7.57144	0	0	0.118312	235.962	-521.823	14.3713	245.783	0	39.7204	39.5838	126.123	0
434	0	0	434	1	472.622	273.966	198.656	0	0	111.072	-10.9089	287.619	478.958	7463.09	6787.79	-287.619	0	16.6283	5.68665	8.14358	0	0	0.0686731	258.429	-520.987	11.6847	291.115	0	22.5654	22.7196	73.459	0
435	0	0	435	1	359.799	170.391	189.409	0	0	12.8905	-46.7054	123.64	343.182	7561.27	6723.93	-123.64	0	11.1853	6.78364	8.34007	0	0	0.213807	213.956	-515.322	16.1128	263.861	0	30.6201	29.5425	96.0107	0
436	0	0	436	1	482.654	252.864	229.79	0	0	87.936	43.1517	192.615	357.658	7585.88	6634.07	-192.615	0	11.657	6.05005	7.46363	0	0	0.427523	284.939	-515.188	11.4002	275.856	0	29.424	28.0975	91.5189	0
437	0	0	437	1	470.21	258.676	211.534	0	0	43.167	30.1986	269.368	479.376	7530.99	6647.02	-269.368	0	16.4523	6.23756	8.02731	0	0	0.328725	235.743	-525.478	11.8031	1	0	23.1616	22.4668	73.5734	0
438	0	0	438	1	394.639	183.654	210.985	0	0	137.781	40.1278	149.989	318.337	7635.7	6637.09	-149.989	0	10.1875	6.19684	7.489	0	0	0.229596	326.211	-511.04	14.3003	236.04	0	32.5707	31.1771	103.235	0
439	0	0	439	1	368.649	238.436	130.213	0	0	117.721	38.8956	458.127	322.465	7556.1	6638.32	-458.127	0	12.701	6.2487	7.57418	0	0	0.281123	200.409	-504.013	15.4689	250.528	0	33.7849	33.7799	138.364	0
440	0	0	440	1	529.753	260.858	268.896	0	0	68.592	36.4645	227.665	421.848	7505.57	6740.42	-227.665	0	14.043	6.58427	7.98289	0	0	0.319986	251.609	-527.626	10.3677	280.967	0	25.6645	25.2641	79.6469	0
441	0	0	441	1	473.062	262.86	210.202	0	0	44.5433	37.9424	240.644	456.989	7429.96	6738.94	-240.644	0	15.3808	7.06333	7.85646	0	0	0.292495	219.105	-528.361	11.7943	298.827	0	24.0456	23.7728	75.059	0
442	0	0	442	1	366.649	158.728	207.921	0	0	28.6192	-39.8107	275.407	281.619	7445.88	6816.69	-275.407	0	9.84672	6.65945	7.66144	0	0	0.192996	278.304	-520.381	15.6478	243.638	0	35.7877	36.1147	112.745	0
443	0	0	443	1	486.471	261.395	225.076	0	0	-1.41007	18.9336	191.903	404.548	7475.91	6658.29	-191.903	0	13.4071	6.67354	7.2068	0	0	0.163377	232.516	-511.477	11.3397	276.606	0	26.0487	25.2576	81.1642	0
444	0	0	444	1	294.941	136.386	158.555	0	0	94.8853	-21.9192	282.704	195.152	7479.27	6499.82	-282.704	0	6.77156	6.72353	7.74697	0	0	0.078856	194.146	-500.459	20.1667	190.48	0	51.1176	50.2933	164.371	0
445	0	0	445	1	431.274	246.238	185.036	0	0	64.3772	50.1223	300.554	395.771	7609.44	6627.1	-300.554	0	13.8124	6.54892	7.35831	0	0	0.51929	229.167	-517.307	12.9713	264.54	0	27.7225	26.8405	90.2446	0
446	0	0	446	1	330.919	176.808	154.111	0	0	28.8495	10.6012	248.822	426.431	7545.31	6666.62	-248.822	0	14.5116	5.49142	7.84838	0	0	0.393167	305.095	-510.458	17.3828	276.027	0	24.8644	24.0852	78.3691	0
447	0	0	447	1	371.306	184.775	186.531	0	0	58.2932	24.6214	189.192	359.294	7615.53	6652.6	-189.192	0	11.7456	6.53933	7.21511	0	0	0.291429	254.692	-508.733	15.3397	262.888	0	29.49	28.2239	91.9683	0
448	0	0	448	1	479.682	260.594	219.089	0	0	7.99971	19.9044	337.594	504.58	7466.5	6657.32	-337.594	0	18.3099	6.09336	7.50251	0	0	0.37228	312.914	-530.216	11.486	289.726	0	22.1122	21.7548	74.9022	0
449	0	0	449	1	448.511	223.201	225.31	0	0	38.9147	22.2483	188.64	511.828	7634.91	6654.97	-188.64	0	16.7805	6.74925	7.00641	0	0	0.298844	218.423	-522.395	12.4008	343.543	0	21.8023	20.9119	69.1792	0
450	0	0	450	1	486.443	260.751	225.692	0	0	51.6123	61.6564	297.904	530.812	7622.21	6615.56	-297.904	0	18.5168	6.31951	7.73491	0	0	0.421537	219.131	-515.424	11.3505	275.558	0	21.5439	20.9242	71.3784	0
451	0	0	451	1	439.229	202.208	237.021	0	0	65.9631	15.7694	247.187	380.163	7508.2	6661.45	-247.187	0	12.8398	5.95976	6.92369	0	0	0.257873	314.57	-518.52	12.5948	1	0	27.3242	26.6235	84.8869	0
452	0	0	452	1	361.621	196.523	165.098	0	0	33.3719	-7.08626	395.843	321.997	7441.13	6684.31	-395.843	0	12.1747	6.96026	8.1774	0	0	0.244285	235.009	-513.51	16.0267	233.201	0	33.6873	33.8423	122.603	0
453	0	0	453	1	620.451	292.681	327.77	0	0	108.856	-40.0116	230.992	681.135	7564.96	6617.57	-230.992	0	22.9579	6.46059	7.37945	0	0	0.0736432	192.35	-516.69	8.67801	342.761	0	17.158	16.6531	54.3573	0
454	0	0	454	1	433.875	224.88	208.995	0	0	63.4987	-27.7853	228.582	449.941	7610.32	6605.35	-228.582	0	15.1469	6.14918	7.53881	0	0	0.183498	220.907	-510.347	12.8542	286.226	0	24.0798	23.2913	76.286	0
455	0	0	455	1	533.129	253.562	279.567	0	0	3.64231	-5.26731	80.3857	491.028	7670.18	6582.83	-80.3857	0	15.6832	6.54459	7.23612	0	0	0.246179	235.101	-525.185	10.2404	312.507	0	21.9805	21.1945	74.2423	0
456	0	0	456	1	570.693	317.499	253.193	0	0	80.388	-21.1853	283.468	621.693	7493.77	6698.41	-283.468	0	21.6018	6.68479	7.94714	0	0	0.368201	197.131	-523.943	9.55629	339.598	0	18.7718	18.5446	59.8939	0
457	0	0	457	1	616.273	293.966	322.307	0	0	89.3565	6.2428	240.47	671.209	7484.8	6670.98	-240.47	0	22.5586	6.4533	7.35595	0	0	0.423725	184.866	-514.097	8.74035	360.34	0	17.3272	16.9583	54.5649	0
458	0	0	458	1	601.688	311.733	289.955	0	0	27.3472	45.0604	154.594	685.445	7546.81	6632.16	-154.594	0	22.1389	6.97119	7.55282	0	0	0.680247	230.982	-528.874	9.01402	426.688	0	17.224	16.4673	55.2358	0
459	0	0	459	1	587.659	321.441	266.218	0	0	51.0207	45.9247	232.558	719.677	7523.14	6631.3	-232.557	0	24.0633	6.61279	7.01264	0	0	0.709701	266.839	-534.3	9.19528	438.157	0	16.4632	15.8902	52.0214	0
460	0	0	460	1	562.085	304.065	258.019	0	0	43.0619	53.2954	253.925	608.218	7630.76	6623.92	-253.925	0	20.6286	6.87564	7.86452	0	0	0.552005	266.399	-539.032	9.72601	357.046	0	19.3896	18.6963	62.0614	0
461	0	0	461	1	536.842	272.905	263.937	0	0	71.9416	56.7551	172.216	587.898	7701.54	6620.47	-172.216	0	18.9889	6.89745	7.30747	0	0	0.419594	211.762	-517.817	10.1945	375.832	0	19.3712	18.9248	63.9197	0
462	0	0	462	1	543.654	273.826	269.828	0	0	54.1681	-27.5132	54.4071	546.936	7818.97	6605.07	-54.4071	0	17.2981	7.21068	7.53106	0	0	0.215495	222.786	-526.581	10.0924	333.165	0	19.7355	20.0821	71.0836	0
463	0	0	463	1	568.148	289.619	278.529	0	0	60.0004	-18.3989	124.507	596.154	7713.48	6595.96	-124.507	0	19.1422	7.39345	7.77694	0	0	0.27951	235.226	-537.268	9.64184	450.869	0	19.0335	18.8576	64.3988	0
464	0	0	464	1	439.476	203.502	235.975	0	0	19.8312	16.0335	-60.5273	374.529	7753.65	6661.19	60.5273	0	11.7669	7.3534	7.74549	0	0	0.307941	226.416	-527.063	12.8327	291.617	0	27.5911	27.789	102.536	0
465	0	0	465	1	641.502	298.295	343.208	0	0	51.8455	52.6786	147.047	622.403	7721.63	6624.54	-147.047	0	19.9532	6.06182	7.66814	0	0	0.388453	252.924	-538.363	8.36025	429.447	0	18.1531	17.8118	60.972	0
466	0	0	466	1	469.221	245.49	223.731	0	0	99.163	-3.86475	208.385	531.532	7773.98	6581.42	-208.385	0	17.559	6.17998	7.11155	0	0	0.145295	240.463	-514.614	11.7451	285.513	0	20.4372	20.5903	67.9067	0
467	0	0	467	1	372.886	158.27	214.616	0	0	9.05805	50.062	-48.2446	286.137	7764.42	6627.16	48.2446	0	8.95098	7.06675	7.89664	0	0	0.245385	215.27	-508.604	15.4486	253.202	0	34.8928	35.3597	128.36	0
468	0	0	468	1	513.866	228.81	285.056	0	0	32.2339	-14.4037	187.677	595.737	7741.25	6591.96	-187.677	0	19.6631	6.24528	7.65765	0	0	0.373128	241.697	-519.905	10.6695	344.86	0	18.7314	18.6563	62.5498	0
469	0	0	469	1	561.572	285.102	276.47	0	0	78.5063	-0.501791	212.587	531.368	7694.97	6578.06	-212.587	0	17.6056	6.77961	7.13211	0	0	0.349529	263.813	-530.727	9.6822	365.149	0	20.9455	20.682	68.224	0
470	0	0	470	1	580.288	318.834	261.454	0	0	33.1927	70.1395	131.067	567.069	7740.29	6607.08	-131.067	0	18.1115	6.35229	7.26387	0	0	0.47969	332.949	-546.865	9.32066	419.241	0	19.3961	19.2167	65.9042	0
471	0	0	471	1	626.329	338.845	287.484	0	0	25.1748	-18.1871	196.026	622.685	7748.31	6595.75	-196.026	0	20.6794	6.82724	7.77606	0	0	0.312979	233.105	-531.362	8.63061	378.808	0	18.3219	18.2492	61.0297	0
472	0	0	472	1	518.293	232.8	285.493	0	0	23.0933	-23.2153	113.327	561.235	7750.39	6600.78	-113.327	0	18.0831	6.08849	7.72679	0	0	0.350394	259.241	-525.853	10.5601	371.665	0	19.3723	19.3265	66.205	0
473	0	0	473	1	523.126	267.76	255.365	0	0	97.6756	-4.96564	185.09	566.222	7675.8	6582.53	-185.09	0	18.4972	6.159	7.37818	0	0	0.247425	192.101	-515.461	10.4345	375.708	0	19.6752	19.2776	64.249	0
474	0	0	474	1	666.405	377.558	288.847	0	0	52.5306	22.6098	216.473	834.146	7720.95	6554.95	-216.473	0	27.6852	5.93211	7.21683	0	0	0.482054	181.598	-518.864	7.99651	493.365	0	14.2574	14.1842	47.6952	0
475	0	0	475	1	616.593	349.062	267.531	0	0	29.6316	-31.4342	229.326	685.774	7743.85	6608.99	-229.326	0	23.2379	5.94337	7.07902	0	0	0.345788	392.979	-519.716	8.69058	1	0	16.5944	16.4777	55.4048	0
476	0	0	476	1	672.963	384.101	288.862	0	0	37.0385	89.4367	315.06	818.672	7736.44	6587.78	-315.06	0	28.9845	6.0818	6.72218	0	0	0.677855	273.225	-539.295	7.89867	503.891	0	14.8553	14.8142	51.8452	0
477	0	0	477	1	435.095	219.446	215.649	0	0	118.091	-11.9899	252.775	412.97	7755.05	6589.55	-252.775	0	14.0153	6.83511	7.41572	0	0	0.0986725	233.963	-519.509	12.8833	303.054	0	26.1327	26.2128	85.8869	0
478	0	0	478	1	484.471	240.838	243.633	0	0	-5.8653	-28.815	161.582	524.648	7779.35	6606.38	-161.582	0	17.3279	6.56645	7.06415	0	0	0.415587	254.501	-543.012	11.3692	377.62	0	20.4596	20.461	68.8915	0
479	0	0	479	1	537.687	252.989	284.698	0	0	55.0524	32.3749	90.7677	488.197	7718.43	6644.85	-90.7677	0	15.3972	6.7502	8.68204	0	0	0.44192	220.301	-525.719	10.2581	337.143	0	22.8108	22.3242	77.3286	0
480	0	0	480	1	622.467	329.339	293.128	0	0	32.1937	16.4093	179.63	611.422	7741.29	6561.15	-179.63	0	20.0016	6.48653	7.1785	0	0	0.355579	224.583	-521.881	8.63862	347.972	0	18.2643	18.2631	61.074	0
481	0	0	481	1	602.634	260.724	341.911	0	0	20.9627	32.3438	137.937	626.828	7752.52	6545.22	-137.937	0	20.1721	7.20494	7.49651	0	0	0.614608	297.935	-535.976	9.00936	357.15	0	18.062	18.0854	61.2365	0
482	0	0	482	1	731.726	340.724	391.002	0	0	3.44716	4.17025	48.9569	844.191	7770.03	6573.39	-48.9569	0	26.7282	6.05493	6.72334	0	0	0.766418	348.483	-547.526	7.21922	492.164	0	13.6386	13.6239	49.0598	0
483	0	0	483	1	681.196	353.073	328.123	0	0	59.7979	35.831	251.949	708.821	7713.68	6541.73	-251.949	0	23.9787	6.36728	6.91358	0	0	0.468168	422.399	-532.151	7.81801	1	0	16.4268	16.3828	54.47	0
484	0	0	484	1	499.799	279.599	220.199	0	0	94.9906	-4.84422	230.728	548.15	7678.49	6582.4	-230.728	0	18.3424	6.67173	7.77751	0	0	0.286083	199.819	-516.74	11.0505	338.514	0	20.7134	20.3484	67.1552	0
485	0	0	485	1	689.255	367.899	321.356	0	0	45.2304	-31.2363	133.471	697.958	7728.25	6608.8	-133.471	0	22.5884	6.18695	7.26896	0	0	0.144851	346.636	-558.345	7.72598	477.136	0	16.2255	16.1076	55.2478	0
486	0	0	486	1	661.46	338.649	322.812	0	0	29.3205	-3.16569	193.769	818.134	7744.16	6580.73	-193.769	0	27.0395	5.98794	6.75011	0	0	0.363444	219.587	-532.805	8.04307	495.956	0	14.2867	14.239	48.1377	0
487	0	0	487	1	731.13	321.638	409.492	0	0	77.3298	11.1897	134.053	750.354	7696.15	6566.37	-134.053	0	23.9928	6.32239	7.50628	0	0	0.378229	312.33	-558.645	7.26571	507.84	0	15.5699	15.3509	52.4583	0
488	0	0	488	1	628.663	392.102	236.561	0	0	94.4336	7.49985	371.036	786.563	7679.05	6570.06	-371.036	0	28.8835	6.67641	7.04367	0	0	0.420086	218.106	-526.833	8.54984	462.261	0	15.8592	15.9649	57.7298	0
489	0	0	489	1	657.396	378.84	278.556	0	0	67.6881	67.5878	228.012	698.898	7705.79	6609.63	-228.012	0	23.2317	7.03792	7.19173	0	0	0.441526	271.701	-540.012	8.17061	412.559	0	17.0043	16.6629	55.77	0
490	0	0	490	1	565.711	317.043	248.669	0	0	70.9142	37.2252	177.414	536.744	7702.57	6640	-177.414	0	17.4038	6.72447	7.58259	0	0	0.41844	284.448	-532.884	9.62929	347.542	0	20.9667	20.4177	68.7449	0
491	0	0	491	1	550.848	265.811	285.036	0	0	73.2189	-20.3269	122.282	531.148	7700.26	6597.89	-122.282	0	17.0277	5.8826	6.89688	0	0	0.105915	237.67	-519.831	9.80787	343.344	0	20.1335	19.8258	67.7037	0
492	0	0	492	1	544.963	295.851	249.112	0	0	80.5563	-15.437	240.876	688.123	7692.92	6593	-240.876	0	23.2349	6.57839	6.99726	0	0	0.173227	187.652	-510.437	9.9825	379.375	0	16.961	16.722	55.5341	0
493	0	0	493	1	573.59	294.526	279.064	0	0	65.5404	-28.4462	198.52	564.797	7707.94	6606.01	-198.52	0	18.7053	7.00333	7.87781	0	0	0.0719125	303.452	-547.21	9.52112	342.775	0	20.1044	19.8423	66.024	0
494	0	0	494	1	615.782	330.923	284.859	0	0	69.878	-3.94081	218.318	686.37	7703.6	6581.5	-218.318	0	22.8451	6.04216	7.24577	0	0	0.20644	249.158	-526.266	8.71749	432.692	0	16.7398	16.563	55.3537	0
495	0	0	495	1	715.696	363.452	352.243	0	0	40.4167	-4.15436	231.409	744.774	7733.06	6581.71	-231.409	0	25.0786	6.27799	7.23606	0	0	0.307212	337.861	-542.007	7.42211	426.017	0	15.7252	15.6573	52.3843	0
496	0	0	496	1	574.177	280.935	293.242	0	0	66.1029	-21.8561	157.933	661.108	7707.38	6599.42	-157.933	0	21.4771	6.89925	7.77753	0	0	0.209306	198.013	-525.387	9.49728	411.787	0	17.4749	17.2665	58.3163	0
497	0	0	497	1	629.573	376.964	252.609	0	0	43.5328	-8.99565	329.077	679.71	7729.95	6586.56	-329.077	0	24.4234	6.20844	7.06315	0	0	0.218384	311.109	-541.883	8.5113	381.916	0	17.3187	17.3963	61.1512	0
498	0	0	498	1	665.262	376.986	288.276	0	0	66.6992	13.0516	249.716	893.581	7706.78	6564.51	-249.716	0	30.2368	5.65209	6.83425	0	0	0.327864	298.3	-528.559	7.98002	558.599	0	13.4984	13.4054	45.1726	0
499	0	0	499	1	626.54	307.177	319.363	0	0	97.9688	46.415	186.078	658.359	7675.51	6630.81	-186.078	0	21.3743	6.5185	7.86942	0	0	0.427965	318.582	-536.504	8.61409	428.397	0	17.8448	17.2674	58.155	0
500	0	0	500	1	710.681	368.233	342.448	0	0	72.5686	58.5859	194.256	813.668	7700.91	6618.63	-194.256	0	26.5462	7.05233	6.57192	0	0	0.591095	225.161	-527.289	7.48411	486.427	0	14.8252	14.4911	49.1428	0
501	0	0	501	1	563.362	316.817	246.544	0	0	42.6096	6.63897	245.113	559.523	7730.87	6570.92	-245.113	0	18.9591	6.01182	7.2742	0	0	0.274939	223.29	-526.575	9.60314	344.927	0	19.7596	19.7262	65.6402	0
502	0	0	502	1	596.479	313.889	282.59	0	0	17.8995	-17.0966	139.509	648.245	7755.58	6594.66	-139.509	0	21.0564	7.1985	7.02318	0	0	0.216358	251.231	-541.54	9.08286	424.295	0	17.3739	17.3763	59.3046	0
503	0	0	503	1	553.087	324.714	228.373	0	0	4.93875	-47.5943	199.897	661.471	7668.88	6625.15	-199.897	0	22.2712	6.79126	7.80447	0	0	0.23156	230.226	-523.509	9.89038	384.028	0	17.6388	17.1075	57.1723	0
504	0	0	504	1	680.716	343.016	337.7	0	0	59.8039	70.705	237.062	739.047	7713.68	6606.52	-237.062	0	24.7234	6.30071	7.34803	0	0	0.445549	170.296	-514.983	7.83941	423.465	0	16.0546	15.7678	53.2	0
505	0	0	505	1	535.378	257.692	277.686	0	0	60.4674	-17.9866	221.594	642.417	7713.01	6595.55	-221.594	0	21.5019	6.62785	7.05066	0	0	0.196109	297.305	-530.428	10.1864	391.414	0	17.7991	17.6243	58.6389	0
506	0	0	506	1	723.269	363.503	359.766	0	0	50.7534	61.9052	85.9854	655.235	7722.73	6615.31	-85.9854	0	20.5944	6.51699	7.05057	0	0	0.571754	356.633	-545.552	7.34175	436.128	0	17.1927	16.9224	59.9217	0
507	0	0	507	1	546.355	270.685	275.67	0	0	85.0204	71.0859	224.882	558.247	7688.46	6606.13	-224.882	0	18.4916	6.75156	7.45788	0	0	0.40226	234.302	-528.133	9.99869	363.832	0	20.4617	19.9547	66.3817	0
508	0	0	508	1	688.781	360.132	328.649	0	0	105.457	-7.77452	285.981	807.282	7668.02	6585.33	-285.98	0	27.9849	6.43682	7.06269	0	0	0.197028	225.797	-531.769	7.73493	449.691	0	15.1248	14.9314	50.326	0
509	0	0	509	1	634.664	316.935	317.729	0	0	50.5257	12.4985	217.692	656.12	7722.95	6565.06	-217.692	0	21.8265	5.89203	7.73496	0	0	0.420134	265.238	-531.118	8.45094	417.608	0	17.35	17.2754	57.7958	0
510	0	0	510	1	638.391	343.399	294.992	0	0	93.3452	94.0307	229.346	700.308	7680.14	6583.19	-229.346	0	23.2505	7.40456	7.74273	0	0	0.673653	226.311	-531.663	8.48259	440.954	0	17.2705	16.925	56.1552	0
511	0	0	511	1	629.039	350.599	278.439	0	0	70.9167	9.34422	256.328	695.786	7702.56	6568.22	-256.328	0	23.6447	6.53876	6.71542	0	0	0.359868	291.716	-548.365	8.51962	450.949	0	16.7617	16.6444	55.2487	0
512	0	0	512	1	690.329	364.312	326.017	0	0	109.322	-18.4	287.876	782.875	7664.16	6595.96	-287.876	0	27.224	5.71411	7.86314	0	0	0.158278	183.854	-515.073	7.71274	417.528	0	15.3694	15.1566	51.8811	0
513	0	0	513	1	631.442	308.43	323.012	0	0	39.673	66.0341	90.7145	701.446	7733.81	6611.19	-90.7145	0	22.1054	6.55948	7.76092	0	0	0.513921	197.359	-526.834	8.53839	415.125	0	16.4784	16.2625	57.2106	0
514	0	0	514	1	577.661	282.014	295.647	0	0	39.6262	3.11411	148.654	592.897	7733.85	6674.11	-148.654	0	19.1677	6.738	8.09934	0	0	0.304645	214.898	-527.506	9.44223	360.64	0	19.2257	18.8557	64.3891	0
514	0	0	514	1	340.921	173.267	167.654	0	0	524.301	398.322	-191.632	217.406	7847.14	6677.54	191.632	0	12.2638	7.67664	8.79277	0	0	0.353293	247.515	-528.996	17.4009	300.65	0	60.7094	45.6238	146.725	0
515	0	0	515	1	665.154	324.761	340.393	0	0	64.8459	28.2198	220.266	733.159	7708.63	6549.34	-220.266	0	24.3316	6.48378	6.96553	0	0	0.37011	228.548	-526.693	8.02966	415.939	0	15.9455	15.8383	52.7529	0
516	0	0	516	1	584.658	301.609	283.049	0	0	76.4332	37.7613	273.474	669.546	7697.05	6539.8	-273.474	0	22.9266	6.11158	7.35549	0	0	0.297935	244.244	-533.424	9.2338	405.672	0	17.3251	17.2612	57.9506	0
517	0	0	517	1	584.387	306.01	278.377	0	0	49.2422	-28.3527	170.205	611.779	7724.24	6605.91	-170.205	0	20.0439	7.53328	7.74556	0	0	0.416949	216.192	-531.087	9.35402	372.666	0	18.7703	18.6348	62.5748	0
518	0	0	518	1	538.827	267.16	271.667	0	0	58.903	-6.96937	213.742	606.938	7714.58	6584.53	-213.742	0	20.1866	6.27495	7.05889	0	0	0.267311	272.841	-529.104	10.0885	390.686	0	18.4678	18.3227	61.0029	0
519	0	0	519	1	702.748	409.907	292.841	0	0	32.897	-10.7816	283.386	783.468	7640.92	6588.34	-283.386	0	27.3467	6.2837	7.26212	0	0	0.294788	262.983	-546.496	7.57059	458.54	0	15.4382	15.1319	51.0794	0
520	0	0	520	1	582.086	308.34	273.746	0	0	43.3238	-14.6468	230.725	710.829	7630.5	6592.21	-230.725	0	23.9606	6.02429	6.7103	0	0	0.270357	228.098	-516.026	9.23503	406.089	0	16.2925	15.8351	52.629	0
521	0	0	521	1	601.692	339.156	262.537	0	0	6.33434	11.648	194.353	519.544	7667.49	6565.91	-194.353	0	17.2219	6.34358	7.62746	0	0	0.407263	337.51	-541.234	8.9789	344.412	0	21.296	20.7221	68.9902	0
522	0	0	522	1	687.002	321.005	365.997	0	0	76.453	-7.71273	219.578	745.429	7697.03	6585.27	-219.578	0	24.8295	6.12606	7.39668	0	0	0.285	222.946	-527.024	7.75554	466.261	0	15.7593	15.5552	52.0743	0
523	0	0	523	1	618.534	313.698	304.836	0	0	27.4721	-2.38183	176.014	704.326	7746.01	6579.94	-176.014	0	23.0932	5.86307	7.51613	0	0	0.251984	218.731	-524.676	8.67783	435.684	0	16.1715	16.131	54.4746	0
525	0	0	525	1	591.188	338.077	253.111	0	0	109.786	32.8946	245.314	722.945	7763.35	6544.67	-245.314	0	24.2695	5.65027	6.94591	0	0	0.385415	249.189	-523.804	9.06954	446.403	0	15.8564	15.97	53.1207	0
525	0	0	525	1	238.91	120.939	117.971	0	0	542.532	667.462	108.01	182.765	7729.25	6508.06	-108.01	0	23.6087	7.05573	8.71209	0	0	0.261049	303.133	-530.523	26.3728	333.554	0	85.3476	137.696	150.951	0
526	0	0	526	1	557.121	279.905	277.216	0	0	25.4461	-10.0211	256.557	613.703	7748.03	6587.58	-256.557	0	21.0724	6.67089	7.3861	0	0	0.325415	203.994	-519.114	9.77602	351.12	0	18.6596	18.6118	61.9668	0
527	0	0	527	1	462.519	262.759	199.76	0	0	58.408	-25.4957	319.731	538.752	7715.07	6603.06	-319.731	0	19.2495	7.17887	7.90032	0	0	0.219935	209.622	-526.107	12.1121	352.574	0	21.6539	21.5867	74.8374	0
528	0	0	528	1	476.379	242.98	233.399	0	0	38.0747	56.36	190.581	465.915	7735.41	6620.86	-190.581	0	15.2448	6.64115	7.29222	0	0	0.47816	266.45	-530.386	11.6111	339.044	0	23.2919	22.9353	76.9568	0
529	0	0	529	1	555.91	298.508	257.402	0	0	16.4733	-40.178	204.941	577.157	7757.01	6617.74	-204.941	0	19.3901	6.7096	8.24524	0	0	0.286688	211.087	-529.044	9.85662	358.32	0	19.5843	19.4453	65.1493	0
530	0	0	530	1	719.803	421.571	298.232	0	0	72.2858	78.5916	256.682	757.907	7701.19	6598.63	-256.682	0	25.6362	5.87349	7.83869	0	0	0.714075	249.667	-539.623	7.3803	461.865	0	15.7677	15.4855	52.6454	0
531	0	0	531	1	728.628	327.583	401.045	0	0	22.7433	73.2277	27.0771	775.556	7750.74	6603.99	-27.0771	0	24.1703	6.71349	7.25219	0	0	0.630041	259.754	-538.557	7.2996	478.129	0	14.9647	14.8712	54.3025	0
532	0	0	532	1	634.262	341.105	293.157	0	0	14.5561	-26.0198	325.463	743.393	7659.26	6603.58	-325.463	0	26.8917	5.4963	6.87289	0	0	0.381899	223.735	-527.919	8.39323	467.181	0	15.8717	15.6466	55.1659	0
533	0	0	533	1	689.897	342.623	347.274	0	0	56.7719	-36.085	189.49	823.639	7716.71	6613.65	-189.49	0	27.239	7.05007	7.34579	0	0	0.27358	266.252	-555.495	7.76175	516.399	0	14.6354	14.4849	48.8848	0
534	0	0	534	1	693.867	355.919	337.948	0	0	62.9135	1.49978	133.479	715.61	7710.57	6576.06	-133.479	0	22.9459	7.19098	7.43225	0	0	0.301729	255.914	-540.602	7.72373	433.903	0	16.3046	16.1671	55.2369	0
535	0	0	535	1	690.868	392.556	298.313	0	0	39.016	66.7038	173.841	740.681	7734.46	6610.52	-173.841	0	24.0328	6.28167	7.05442	0	0	0.541723	303.609	-541.211	7.70217	513.221	0	15.6944	15.4812	52.8796	0
536	0	0	536	1	552.579	283.455	269.125	0	0	-0.037075	55.0031	159.001	525.875	7773.52	6622.22	-159.001	0	17.108	7.05916	7.10457	0	0	0.447052	392.231	-534.744	9.87293	367.424	0	20.9545	20.666	70.2762	0
537	0	0	537	1	786.501	396.793	389.707	0	0	69.4229	-44.5965	211.797	754.025	7704.06	6622.16	-211.797	0	25.2366	7.07536	7.64939	0	0	0.152204	257.466	-543.666	6.75052	434.055	0	15.8923	15.6686	52.3539	0
538	0	0	538	1	631.221	320.994	310.227	0	0	43.5486	0.923789	219.606	671.375	7729.93	6576.64	-219.606	0	22.4217	6.7277	7.58364	0	0	0.464313	365.844	-536.349	8.54248	1	0	17.2896	17.223	57.3194	0
539	0	0	539	1	620.627	337.712	282.915	0	0	93.086	-30.1439	197.483	654.663	7680.39	6607.7	-197.483	0	21.6305	6.54048	7.52261	0	0	0.194278	215.798	-526.276	8.68736	341.084	0	17.6542	17.2841	57.6885	0
540	0	0	540	1	617.414	308.719	308.695	0	0	8.85807	-33.1976	111.478	616.407	7664.96	6610.76	-111.478	0	19.96	7.15004	6.95314	0	0	0.392613	301.326	-553.289	8.74064	397.088	0	18.3104	17.6798	61.323	0
541	0	0	541	1	627.85	342.996	284.854	0	0	27.7038	9.34855	333	745.172	7646.12	6568.21	-333	0	26.8587	5.38163	6.86378	0	0	0.356419	209.649	-522.568	8.47826	413.715	0	15.8076	15.6882	55.6927	0
542	0	0	542	1	621.785	310.443	311.342	0	0	38.5569	70.6641	236.92	647.013	7635.26	6606.56	-236.92	0	21.7129	6.68274	7.72922	0	0	0.720214	241.978	-534.587	8.68861	410.902	0	18.2387	17.6059	58.5841	0
542	0	0	542	1	257.012	132.97	124.042	0	0	552.924	492.149	40.8276	167.202	7718.86	6683.37	-40.8276	0	11.6586	7.40664	8.16776	0	0	0.272768	189.835	-502.77	24.0953	303.707	0	74.6783	63.5918	144.447	0
543	0	0	543	1	631.205	338.336	292.869	0	0	41.346	58.0052	254.833	658.384	7632.47	6619.21	-254.833	0	22.3453	5.88361	7.28291	0	0	0.617729	389.844	-545.487	8.47941	416.057	0	17.6219	17.0094	57.0323	0
544	0	0	544	1	854.278	424.684	429.594	0	0	88.1593	74.8661	171.405	960.542	7685.32	6602.35	-171.405	0	30.9542	5.86653	6.97315	0	0	0.704183	251.126	-540.199	6.1226	588.68	0	12.8188	12.5085	42.949	0
545	0	0	545	1	848.723	478.74	369.984	0	0	100.096	-34.6954	179.767	919.136	7673.38	6612.26	-179.767	0	30.1458	7.33434	8.04662	0	0	0.0807632	351.428	-563.213	6.24057	539.152	0	13.7174	13.4288	45.2748	0
546	0	0	546	1	640.008	365.155	274.853	0	0	33.5875	84.0105	183.85	678.049	7640.23	6692.87	-183.85	0	22.1159	7.04701	7.48863	0	0	0.628049	305.862	-556.45	8.42748	518.509	0	17.6084	16.8828	56.2666	0
547	0	0	547	1	478.754	265.638	213.117	0	0	34.2506	8.95233	186.142	553.349	7739.23	6568.61	-186.142	0	18.1688	6.53975	6.42443	0	0	0.293759	174.343	-496.524	11.4592	295.291	0	19.594	19.6045	65.3191	0
548	0	0	548	1	609.82	324.278	285.542	0	0	78.5244	-20.3904	185.888	654.153	7694.96	6597.95	-185.888	0	21.4689	6.31586	7.24623	0	0	0.208072	224.57	-524.921	8.82686	417.268	0	17.4271	17.1519	57.5361	0
549	0	0	549	1	611.514	309.38	302.134	0	0	82.2783	-22.462	232.517	672.063	7691.2	6600.02	-232.517	0	22.6086	7.14158	7.32722	0	0	0.24905	227.019	-529.466	8.85325	1	0	17.5393	17.2586	57.1299	0
550	0	0	550	1	558.443	291.168	267.275	0	0	34.5713	-4.12066	284.321	633.262	7639.25	6581.68	-284.321	0	22.0854	5.61078	7.0472	0	0	0.283116	199.771	-510.355	9.65154	366.954	0	17.9429	17.5978	59.6048	0
551	0	0	551	1	449.338	204.666	244.672	0	0	44.9932	-14.8279	78.56	400.039	7728.49	6592.39	-78.56	0	12.696	6.99625	7.46393	0	0	0.295519	222.613	-523.58	12.4485	281.811	0	25.9899	25.9088	90.145	0
552	0	0	552	1	566.411	350.714	215.698	0	0	30.6494	15.2204	301.218	686.207	7742.83	6562.34	-301.218	0	24.1618	5.79372	6.83411	0	0	0.442755	229.118	-517.391	9.50451	416.064	0	16.7995	16.8832	57.9594	0
552	0	0	552	1	241.576	132.801	108.775	0	0	717.454	584.045	377.159	228.972	7653.99	6491.81	-377.159	0	38.2324	7.65796	8.97656	0	0	0.185502	227.465	-520.788	26.3447	261.731	0	125.659	95.6054	194.888	0
553	0	0	553	1	527.379	245.791	281.588	0	0	99.8209	-14.5312	38.9497	530.882	7773.32	6592.09	-38.9497	0	16.6371	6.81838	7.19713	0	0	0.21465	281.702	-539.015	10.3821	388.77	0	20.0679	20.3496	72.6322	0
554	0	0	554	1	647.15	339.978	307.172	0	0	106.899	-5.41446	218.778	725.626	7766.24	6582.97	-218.778	0	24.1067	6.60814	7.40472	0	0	0.177402	261.352	-539.6	8.29912	460.987	0	16.1343	16.2052	53.8056	0
555	0	0	555	1	607.931	318.038	289.892	0	0	24.2291	90.7127	336.602	575.883	7749.25	6586.51	-336.602	0	20.762	6.41864	7.27079	0	0	0.590886	320.123	-539.452	8.86428	389.984	0	20.0585	20.0889	71.4391	0
556	0	0	556	1	439.035	257.671	181.363	0	0	80.0839	57.5885	351.56	486.554	7693.4	6619.63	-351.56	0	17.5673	6.0931	7.65494	0	0	0.414984	205.082	-511.167	12.69	288.653	0	23.3168	22.9558	84.3194	0
557	0	0	557	1	563.742	334.966	228.776	0	0	10.4653	3.26008	240.606	576.584	7763.02	6574.3	-240.606	0	19.6214	6.08838	7.08596	0	0	0.39546	250.497	-520.285	9.59013	341.954	0	19.1886	19.183	63.6966	0
558	0	0	558	1	432.249	270.919	161.331	0	0	38.3608	-3.22132	361.574	410.429	7735.12	6580.78	-361.574	0	15.0932	6.06298	6.98594	0	0	0.317598	252.985	-514.58	12.8404	257.069	0	26.3001	26.6224	96.7228	0
559	0	0	559	1	451.551	199.571	251.979	0	0	45.2888	43.9959	97.2566	357.916	7827.85	6533.56	-97.2566	0	11.3091	6.42596	7.31918	0	0	0.288185	201.835	-503.325	12.3038	252.203	0	28.1532	28.6406	95.6417	0
560	0	0	560	1	671.259	345.356	325.902	0	0	28.7665	2.66691	236.773	779.652	7744.71	6574.89	-236.773	0	26.3649	5.54902	5.69146	0	0	0.427197	257.172	-528.927	7.84765	483.162	0	14.6129	14.5819	48.8925	0
561	0	0	561	1	511.501	261.853	249.648	0	0	-1.37056	27.324	165.853	542.958	7774.85	6550.24	-165.853	0	17.7643	6.0878	6.82726	0	0	0.438695	238.89	-514.845	10.6483	329.216	0	19.7228	19.7843	66.0835	0
563	0	0	563	1	469.911	208.545	261.366	0	0	25.0859	-26.9875	19.1464	427.918	7748.39	6604.55	-19.1464	0	13.5233	6.03226	5.82113	0	0	0.298414	240.975	-520.672	11.5913	358.847	0	22.8405	22.9829	83.7116	0
564	0	0	564	1	506.342	242.078	264.264	0	0	86.4289	-10.2981	201.708	521.815	7786.71	6587.86	-201.708	0	17.2108	6.15094	7.24858	0	0	0.228911	259.023	-528.998	10.8055	365.888	0	20.7149	20.8986	68.9818	0
565	0	0	565	1	511.053	228.788	282.265	0	0	9.13353	13.6335	203.177	515.428	7764.35	6563.93	-203.177	0	17.1458	6.24445	7.15437	0	0	0.388767	277.351	-532.743	10.6969	338.251	0	20.9503	20.9865	69.4593	0
566	0	0	566	1	476.568	279.953	196.615	0	0	34.8837	-13.9828	244.644	518.787	7738.6	6591.54	-244.644	0	17.6594	6.25602	6.84806	0	0	0.252258	407.208	-526.055	11.5291	1	0	20.9995	20.9188	69.3978	0
567	0	0	567	1	394.526	217.992	176.533	0	0	95.4809	33.236	242.424	355.81	7777.66	6544.32	-242.424	0	11.9291	6.15729	6.63873	0	0	0.248791	268.72	-509.613	14.1912	1	0	28.6594	29.0565	93.8479	0
569	0	0	569	1	371.737	198.007	173.731	0	0	-25.1987	39.6668	159.168	317.857	7798.68	6637.55	-159.168	0	10.4308	6.33049	8.14243	0	0	0.355331	234.128	-515.724	15.4144	249.547	0	32.0844	31.7295	106.668	0
571	0	0	571	1	501.942	242.758	259.184	0	0	77.5921	38.584	113.433	491.837	7795.55	6538.98	-113.433	0	15.5676	6.4161	6.25918	0	0	0.218126	257.909	-522.602	10.8529	326.206	0	21.0326	21.3917	72.525	0
572	0	0	572	1	439.512	219.921	219.591	0	0	37.2848	9.26347	195.002	380.124	7736.2	6568.3	-195.002	0	12.5269	6.04488	7.09941	0	0	0.168506	206.916	-498.479	12.6136	229.569	0	26.9519	26.9728	88.8995	0
573	0	0	573	1	445.2	263.021	182.179	0	0	31.3715	23.2767	332.708	470.522	7742.11	6554.28	-332.708	0	16.9165	5.79985	7.35325	0	0	0.341559	261.116	-513.558	12.4301	302.026	0	23.1327	23.4347	83.0409	0
574	0	0	574	1	542.573	258.142	284.43	0	0	36.6218	-5.27959	227.502	600.404	7736.86	6582.84	-227.502	0	20.188	5.79672	6.97576	0	0	0.24493	339.109	-528.421	9.96967	414.022	0	18.3961	18.3317	61.2106	0
575	0	0	575	1	472.362	259.248	213.114	0	0	98.8374	40.554	342.465	484.021	7674.64	6537.01	-342.465	0	17.3502	5.12162	6.44312	0	0	0.312497	249.775	-510.29	11.491	304.118	0	22.0884	22.2153	79.3308	0
576	0	0	576	1	357.602	164.414	193.188	0	0	74.0415	-26.02	202.276	247.355	7699.44	6603.58	-202.276	0	8.1958	6.05501	6.90598	0	0	0.100661	266.667	-512.002	15.8784	210.624	0	39.5411	38.8567	127.165	0
577	0	0	577	1	290.083	178.474	111.609	0	0	95.497	-38.4688	211.936	162.96	7777.64	6516.37	-211.936	0	5.43486	6.3224	7.00038	0	0	0.134413	231.289	-484.604	20.2807	179.241	0	56.9827	58.5258	183.81	0
579	0	0	579	1	318.506	183.465	135.041	0	0	10.9096	-45.4711	255.942	237.308	7762.57	6623.03	-255.942	0	8.23693	5.37312	6.55704	0	0	0.222589	293.113	-499.419	17.9008	247.106	0	39.8294	39.4618	131.707	0
581	0	0	581	1	412.597	237.608	174.989	0	0	164.919	-42.7071	332.133	251.343	7608.56	6620.27	-332.133	0	9.07278	5.89507	6.60077	0	0	0.0565562	228.969	-507.374	13.4584	226.808	0	39.8405	39.0052	133.642	0
582	0	0	582	1	366.984	208.099	158.885	0	0	69.8315	48.5009	299.366	399.855	7703.65	6529.06	-299.366	0	13.9356	5.63849	7.32289	0	0	0.261033	265.191	-513.767	15.4064	290.28	0	26.2289	26.4003	90.293	0
583	0	0	583	1	497.674	208.842	288.832	0	0	30.1215	71.1736	96.157	499.776	7743.36	6606.05	-96.157	0	15.7958	5.97345	7.03105	0	0	0.425778	200.077	-506.968	10.9796	323.231	0	21.1668	21.0078	73.0399	0
584	0	0	584	1	484.229	236.62	247.609	0	0	78.8003	13.9532	221.256	528.069	7794.34	6563.61	-221.256	0	17.5415	6.07622	7.03892	0	0	0.236377	237.812	-515.3	11.3267	329.522	0	20.4981	20.7468	67.9296	0
585	0	0	585	1	484.119	253.296	230.823	0	0	9.21847	-10.2848	139.605	486.743	7764.26	6587.84	-139.605	0	15.8191	5.61682	6.60843	0	0	0.367959	333.001	-523.813	11.2489	363.528	0	21.1604	21.2097	71.7268	0
586	0	0	586	1	538.318	274.618	263.7	0	0	56.1781	-0.74652	209.58	559.28	7717.3	6578.31	-209.58	0	18.5459	6.20277	6.58053	0	0	0.256811	260.266	-528.356	10.0601	358.665	0	19.528	19.4095	64.4736	0
587	0	0	587	1	530.884	256.107	274.777	0	0	43.4423	0.751666	153.192	552.361	7730.04	6576.81	-153.192	0	17.8839	6.15456	7.46882	0	0	0.224531	231.758	-527.225	10.2728	390.588	0	19.7577	19.6982	66.2878	0
588	0	0	588	1	519.861	278.013	241.848	0	0	16.6682	18.612	216.774	577.115	7756.81	6558.95	-216.774	0	19.2934	6.41818	7.33977	0	0	0.368835	175.419	-507.528	10.5257	343.581	0	19.2919	19.3058	63.9362	0
588	0	0	588	1	303.447	159.69	143.756	0	0	769.499	614.802	492.131	268.4	7601.94	6461.06	-492.131	0	56.6786	7.1331	7.20661	0	0	0.206801	225.348	-512.82	19.4842	268.298	0	86.5182	108.6	197.501	0
589	0	0	589	1	578.31	370.333	207.977	0	0	31.7115	-2.99211	353.121	535.004	7741.77	6580.55	-353.121	0	19.5787	6.10428	7.79272	0	0	0.461886	252.901	-526.582	9.36865	310.136	0	21.2246	21.4506	78.0272	0
590	0	0	590	1	446.56	234.436	212.123	0	0	24.4362	-1.15858	139.756	500.088	7749.04	6578.72	-139.756	0	16.1722	6.27716	6.95338	0	0	0.292218	226.077	-518.388	12.4041	345.2	0	21.1638	21.2098	71.5723	0
591	0	0	591	1	374.471	183.598	190.873	0	0	89.9056	40.3178	210.354	283.428	7683.57	6537.24	-210.354	0	9.32328	6.03364	7.05328	0	0	0.198351	184.21	-493.526	15.0883	189.732	0	35.2671	34.8192	113.304	0
592	0	0	592	1	603.477	346.475	257.002	0	0	93.9308	10.8284	277.342	648.595	7679.55	6566.73	-277.342	0	22.3016	5.17432	6.50487	0	0	0.229641	225.213	-509.18	8.81602	358.947	0	17.2574	17.084	57.7623	0
593	0	0	593	1	562.901	272.502	290.399	0	0	22.7568	-7.65619	74.5375	581.038	7750.72	6585.22	-74.5375	0	18.4635	6.1695	6.77422	0	0	0.225234	249.815	-523.938	9.59196	351.27	0	18.4226	18.4288	64.9039	0
594	0	0	594	1	503.994	268.539	235.455	0	0	-4.11641	9.60351	226.503	492.607	7677.94	6567.96	-226.503	0	16.6686	6.00013	7.14197	0	0	0.415045	254.842	-521.901	10.8392	351.766	0	21.9797	21.4538	71.2311	0
595	0	0	595	1	554.943	350.117	204.825	0	0	75.0623	83.8391	292.674	538.471	7698.42	6593.38	-292.674	0	18.6607	5.86793	7.25524	0	0	0.388097	373.48	-541.498	9.7503	355.281	0	20.8062	20.5207	70.5103	0
596	0	0	596	1	513.473	243.807	269.666	0	0	57.993	2.15265	60.7707	514.82	7715.49	6575.41	-60.7707	0	16.189	5.4308	6.76812	0	0	0.221422	248.207	-513.256	10.5418	321.292	0	20.2646	20.0692	70.6205	0
597	0	0	597	1	442.347	247.334	195.013	0	0	85.8457	27.0922	181.517	358.942	7687.63	6650.13	-181.517	0	11.6583	6.66694	6.82379	0	0	0.160764	268.58	-511.862	12.5656	276.496	0	29.2484	28.3112	93.8209	0
598	0	0	598	1	385.15	183.278	201.871	0	0	26.53	21.4152	162.71	390.526	7746.95	6556.15	-162.71	0	12.6885	6.48536	7.33822	0	0	0.161084	185.518	-503.039	14.7239	245.242	0	26.5173	26.6224	88.1031	0
599	0	0	599	1	566.963	262.25	304.713	0	0	69.5161	-8.01428	89.8883	540.143	7803.62	6585.57	-89.8883	0	17.1172	6.0614	6.33865	0	0	0.231765	374.977	-530.556	9.4821	1	0	19.2388	19.5875	67.8159	0
600	0	0	600	1	517.902	279.346	238.557	0	0	25.2245	43.8773	279.457	429.243	7748.26	6533.68	-279.457	0	14.8674	6.68883	7.35066	0	0	0.353891	230.078	-520.615	10.593	1	0	25.2277	25.4426	84.1834	0
601	0	0	601	1	351.791	187.492	164.299	0	0	98.9691	24.2598	266.139	348.416	7774.17	6553.3	-266.139	0	11.8688	5.66767	7.54628	0	0	0.217465	239.774	-513.972	16.2016	247.532	0	29.3837	29.7535	98.3837	0
602	0	0	602	1	479.959	273.304	206.655	0	0	41.7094	-10.8711	257.312	500.937	7731.77	6588.43	-257.312	0	17.1585	6.16267	7.14848	0	0	0.19767	312.777	-531.144	11.4559	363.794	0	21.7584	21.6763	72.1818	0
603	0	0	603	1	642.04	354.248	287.792	0	0	35.2503	17.984	47.3597	535.214	7738.23	6659.24	-47.3597	0	16.7928	7.60104	7.29031	0	0	0.384819	267.225	-548.861	8.41686	375.073	0	20.4877	20.2561	73.5703	0
604	0	0	604	1	558.394	308.352	250.042	0	0	47.9412	-23.7887	144.675	612.417	7725.54	6601.35	-144.675	0	19.8522	6.75768	6.80843	0	0	0.210233	224.231	-519.562	9.71953	395.837	0	18.0963	17.9922	61.2425	0
605	0	0	605	1	544.367	308.454	235.913	0	0	74.5685	-29.7902	309.161	512.411	7698.91	6607.35	-309.161	0	18.1591	7.33293	7.2802	0	0	0.25653	295.286	-537.293	10.0689	323.132	0	22.5035	22.3066	75.7219	0
606	0	0	606	1	459.958	240.679	219.279	0	0	22.186	2.85074	244.593	445.669	7751.29	6574.71	-244.593	0	15.1641	7.48964	8.08368	0	0	0.374101	219.867	-516.505	12.2378	263.75	0	24.9839	25.0031	81.8604	0
607	0	0	607	1	464.774	235.98	228.795	0	0	-11.1498	3.245	79.8191	384.621	7784.63	6673.98	-79.8191	0	12.31	7.49597	8.50995	0	0	0.327107	202.188	-513.913	12.1353	239.988	0	27.6162	27.4365	96.1415	0
608	0	0	608	1	370.119	195.28	174.839	0	0	51.8732	6.91847	171.068	350.055	7721.61	6570.64	-171.068	0	11.389	7.02689	7.57751	0	0	0.210908	227.521	-522.321	15.5277	301.171	0	29.813	29.7619	97.9767	0
609	0	0	609	1	473.286	248.714	224.572	0	0	38.5342	-20.1899	196.904	533.916	7734.95	6597.75	-196.904	0	17.7026	6.44481	5.90621	0	0	0.28742	307.364	-518.962	11.5466	328.319	0	19.9878	19.9165	66.4205	0
611	0	0	611	1	523.622	314.456	209.166	0	0	36.2463	5.55335	239.854	565.806	7737.23	6572.01	-239.854	0	19.1338	5.90717	7.28947	0	0	0.430919	234.816	-526.154	10.396	392.243	0	19.4967	19.4711	64.8528	0
612	0	0	612	1	449.816	221.37	228.445	0	0	38.5641	62.6932	-20.2987	296.15	7734.92	6614.53	20.2987	0	9.18611	5.93525	6.89455	0	0	0.197706	287.306	-511.221	12.2605	253.985	0	32.7015	32.753	117.758	0
613	0	0	613	1	389.262	190.966	198.296	0	0	82.6329	69.5947	58.884	280.494	7790.51	6607.63	-58.884	0	8.72797	5.94503	6.84085	0	0	0.289309	207.261	-501.874	14.4024	223.474	0	34.1008	34.641	120.593	0
614	0	0	614	1	486.95	267.373	219.577	0	0	35.1611	-28.6244	205.084	542.89	7738.32	6606.18	-205.084	0	18.1198	6.25548	7.1497	0	0	0.142383	223.69	-516.66	11.2832	319.197	0	20.1174	19.9875	66.7732	0
615	0	0	615	1	546.824	281.899	264.925	0	0	80.6694	-11.0723	174.791	578.088	7792.47	6588.63	-174.791	0	18.8403	5.24626	6.53749	0	0	0.0836631	205.942	-506.177	9.81411	339.23	0	18.318	18.5188	61.9239	0
616	0	0	616	1	571.363	272.257	299.106	0	0	3.7896	-6.24134	138.446	607.807	7769.69	6583.8	-138.446	0	19.7558	6.45305	7.01943	0	0	0.350993	194.601	-514.929	9.47169	349.475	0	18.0657	18.1003	61.4969	0
617	0	0	617	1	485.148	250.637	234.511	0	0	116.202	24.6813	140.324	472.698	7756.94	6552.88	-140.324	0	15.0943	5.50262	6.47993	0	0	0.245469	250.289	-511.971	11.201	299.851	0	21.6606	21.8642	73.2773	0
618	0	0	618	1	612.495	286.922	325.573	0	0	27.2539	2.19738	163.102	645.081	7746.23	6575.36	-163.102	0	21.0206	5.73958	6.6476	0	0	0.344026	225.333	-517.325	8.71873	398.776	0	17.0139	17.0062	57.5055	0
619	0	0	619	1	440.407	237.408	202.999	0	0	27.7663	35.687	150.991	435.545	7745.71	6541.87	-150.991	0	14.0593	5.68066	6.38059	0	0	0.427959	218.689	-508.049	12.4695	282.607	0	23.2493	23.33	78.042	0
620	0	0	620	1	597.407	380.55	216.857	0	0	39.817	9.87815	380.393	753.146	7733.66	6567.68	-380.393	0	28.0336	5.38139	6.45968	0	0	0.365979	205.226	-517.414	8.92367	440.593	0	15.7105	15.9767	59.3017	0
621	0	0	621	1	583.955	324.885	259.07	0	0	64.7469	26.0507	302.924	632.185	7708.73	6551.51	-302.924	0	22.1368	5.47976	6.30572	0	0	0.282197	268.214	-525.33	9.14349	391.25	0	17.7343	17.7812	60.9823	0
622	0	0	622	1	479.209	224.275	254.933	0	0	111.803	24.2094	215.917	412.253	7661.68	6553.35	-215.917	0	13.613	5.52105	7.35525	0	0	0.261023	248.999	-520.092	11.4271	279.899	0	25.3822	24.874	82.1063	0
623	0	0	623	1	443.485	190.954	252.531	0	0	50.8736	-17.5206	47.6093	474.165	7722.61	6595.08	-47.6093	0	14.9474	5.93192	7.09541	0	0	0.33286	229.172	-515.201	12.4743	333.853	0	21.937	21.7778	77.1015	0
624	0	0	624	1	445.506	227.361	218.146	0	0	66.5511	5.46744	308.066	566.183	7706.93	6572.09	-308.066	0	19.9402	5.23511	6.58222	0	0	0.31807	238.048	-505.417	12.28	333.115	0	19.3628	19.3765	67.2082	0
625	0	0	625	1	478.859	258.254	220.604	0	0	60.7242	4.61871	301.333	549.995	7712.76	6572.94	-301.333	0	19.2976	6.00732	6.36075	0	0	0.199065	250.686	-513.129	11.4011	331.284	0	20.1511	20.1664	68.5125	0
626	0	0	626	1	508.949	211.635	297.314	0	0	42.3005	-33.7811	93.8223	473.161	7731.18	6611.34	-93.8223	0	15.1512	6.05283	7.10799	0	0	0.331586	248.771	-523.441	10.7253	1	0	22.0217	21.8972	75.7677	0
627	0	0	627	1	406.353	159.323	247.031	0	0	53.5928	37.6509	99.9818	358.072	7719.89	6539.91	-99.9818	0	11.3175	6.20484	7.25594	0	0	0.208005	259.635	-515.368	13.8101	251.58	0	28.2665	28.1416	95.6593	0
628	0	0	628	1	309.04	165.175	143.864	0	0	2.8928	-7.83169	58.9849	186.982	7770.59	6585.39	-58.9849	0	5.9468	6.31491	7.04137	0	0	0.175722	289.333	-513.611	18.8513	221.855	0	49.105	49.7834	171.535	0
629	0	0	629	1	351.422	203.412	148.009	0	0	-13.685	-2.97514	300.7	327.024	7687.51	6580.54	-300.7	0	11.6725	5.44275	6.64301	0	0	0.291952	288.841	-504.003	16.0407	245.475	0	30.7726	30.2829	103.943	0
630	0	0	630	1	453.666	254.593	199.073	0	0	35.9672	8.17803	188.252	404.464	7737.51	6569.38	-188.252	0	13.291	6.41971	5.59954	0	0	0.223248	213.388	-504.232	12.0628	257.523	0	24.9355	25.0072	82.6213	0
631	0	0	631	1	365.593	214.05	151.543	0	0	78.7528	2.82989	163.169	191	7694.73	6574.73	-163.169	0	6.18024	5.84844	6.65192	0	0	0.078837	447.967	-527.271	15.4131	276.517	0	49.115	48.4558	158.352	0
632	0	0	632	1	379.349	185.571	193.778	0	0	10.096	-42.6488	61.3967	335.627	7763.38	6620.21	-61.3967	0	10.7556	6.14966	7.01675	0	0	0.179911	210.563	-503.426	14.8827	226.04	0	29.0731	29.2113	102.266	0
633	0	0	633	1	382.438	220.784	161.654	0	0	136.052	67.246	260.477	284.988	7737.09	6609.97	-260.477	0	9.64301	6.86818	6.97644	0	0	0.151937	242.59	-516.12	14.8491	210.845	0	36.3788	35.9628	118.293	0
634	0	0	634	1	412.777	203.001	209.776	0	0	89.2058	60.7422	230.955	259.184	7783.93	6616.48	-230.955	0	8.61634	6.42564	7.32227	0	0	0.218639	197.645	-499.623	13.6059	206.622	0	38.8406	38.6619	126.906	0
635	0	0	635	1	374.647	215.612	159.035	0	0	36.4442	48.8149	362.426	296.168	7737.04	6628.41	-362.426	0	10.8499	6.18228	6.5664	0	0	0.292464	324.3	-518.735	15.0346	241.248	0	35.271	34.8238	128.11	0
636	0	0	636	1	359.581	163.874	195.707	0	0	147.39	82.4887	165.38	244.979	7725.75	6594.73	-165.38	0	7.87468	6.02597	7.01771	0	0	0.19617	224.556	-505.548	15.7912	206.107	0	39.7641	39.5155	130.407	0
637	0	0	637	1	372.686	190.49	182.196	0	0	37.1505	74.9973	178.128	274.727	7736.33	6602.22	-178.128	0	8.93199	6.29749	6.91355	0	0	0.279552	233.248	-504.544	15.1928	234.364	0	36.0404	35.767	118.362	0
639	0	0	639	1	344.286	201.937	142.349	0	0	33.4718	35.2029	150.396	234.776	7740.01	6542.36	-150.396	0	7.56924	6.3018	6.29709	0	0	0.156131	244.728	-505.642	16.5188	238.815	0	40.1518	40.4397	133.064	0
822	0	0	822	1	231.87	117.734	114.136	0	0	66.605	-61.6903	334.414	195.013	7407.9	6140.95	-334.414	0	7.09622	4.49041	6.41827	0	0	0.079243	185.889	-480.544	25.4124	216.314	0	47.3133	45.8998	164.448	0
1481	0	0	1481	1	273.562	147.615	125.946	0	0	29.5843	75.7903	399.952	142.915	7644.24	6601.43	-399.952	0	5.39956	5.29068	6.14695	0	0	0.170714	237.465	-482.687	21.1831	1	0	65.3247	64.6117	249.788	0
1482	0	0	1482	1	282.301	154.142	128.159	0	0	11.9371	103.575	518.94	205.749	7562.22	6573.65	-518.94	0	8.7646	4.70252	5.38394	0	0	0.202424	312.406	-488.935	20.0749	205.833	0	46.9996	47.8877	223.573	0
1521	0	0	1521	1	268.823	129.022	139.801	0	0	89.3429	55.0701	-18.4984	143.836	7484.82	6123.85	18.4984	0	4.4431	4.72328	6.0647	0	0	0.0628675	228.141	-481.948	21.4093	201.125	0	59.8269	57.8742	202.13	0
1603	0	0	1603	1	253.86	145.96	107.9	0	0	6.83596	20.106	270.17	167.845	7467.66	6158.81	-270.17	0	5.81445	4.29899	5.24551	0	0	0.0685713	189.197	-459.132	22.4709	1	0	52.0366	49.6458	163.466	0
1832	0	0	1832	1	241.87	130.837	111.034	0	0	30.3551	-0.998621	301.84	137.418	7543.81	6379.24	-301.84	0	4.85172	4.42194	5.64024	0	0	0.0551845	237.552	-469.053	23.924	1	0	61.9228	61.4136	203.235	0
1916	0	0	1916	1	285.858	136.421	149.437	0	0	4.38896	48.5297	106.11	151.878	7470.11	6030.73	-106.11	0	4.84741	4.16375	4.88462	0	0	0.215466	242.447	-473.072	19.5225	1	0	54.8152	51.1414	173.96	0
1960	0	0	1960	1	231.699	120.217	111.482	0	0	89.5932	106.186	175.25	136.508	7384.91	6571.03	-175.25	0	4.40801	5.28229	5.34757	0	0	0.202528	309.976	-479.699	25.392	1	0	62.7516	61.7705	197.526	0
2002	0	0	2	1	297.712	123.392	174.32	0	0	43.3878	-217.977	-552.651	205.084	7530.77	6596.22	552.651	0	9.75703	10.213	9.59577	0	0	0.149726	172.132	-521.509	54.3543	180.493	0	66.5576	75.5372	223.852	1
2006	0	0	6	1	229.98	101.448	128.532	0	0	282.044	57.8513	-660.265	215.973	7292.12	6420.05	660.265	0	10.016	10.0265	9.33785	0	0	0.185146	133.79	-504.626	77.9047	141.432	0	93.9439	88.415	212.951	1
2020	0	0	20	1	266.966	95.5061	171.46	0	0	-4.73709	37.0037	-363.328	242.353	7578.9	6440.9	363.328	0	9.67117	9.93195	8.27194	0	0	0.136187	145.918	-500.952	61.1295	183.345	0	48.656	42.3509	193.352	1
2024	0	0	24	1	312.877	118.133	194.744	0	0	58.2981	145.777	-447.172	232.742	7814.84	6531.44	447.172	0	9.4198	9.74929	8.61984	0	0	0.136576	201.681	-516.945	49.2355	190.574	0	54.267	54.618	247.931	1
2027	0	0	27	1	284.952	125.532	159.419	0	0	11.4976	0.136123	-38.5274	164.741	7263.68	6278.44	38.5274	0	6.93231	9.51592	9.20806	0	0	0.102965	179.846	-508.038	56.5108	171.933	0	61.4263	58.3809	149.102	1
2028	0	0	28	1	290.516	109.376	181.14	0	0	14.5217	-70.5942	69.0769	176.654	7958.28	6249.51	-69.0769	0	8.24738	9.32961	9.27806	0	0	0.0909339	216.494	-517.762	54.8699	172.465	0	56.3973	53.6498	133.078	1
2041	0	0	41	1	289.415	145.258	144.157	0	0	3.77425	40.7091	-57.54	180.461	7271.41	6038.55	57.54	0	7.45047	9.61877	8.16576	0	0	0.187308	144.44	-489.133	54.1256	157.204	0	54.9131	51.8974	145.202	1
2060	0	0	60	1	258.063	131.762	126.301	0	0	50.4939	-37.3592	194.713	190.23	7424.01	6116.62	-194.713	0	9.8334	8.5004	8.70254	0	0	0.153202	183.968	-514.461	62.7635	184.301	0	53.2978	50.5424	153.284	1
2065	0	0	65	1	328.019	148.834	179.185	0	0	181.547	349.883	-479.725	164.486	7292.95	6227.68	479.725	0	7.46501	9.36135	8.8265	0	0	0.198707	154.818	-503.471	46.0109	159.81	0	70.9217	71.3408	283.968	1
2070	0	0	70	1	336.897	124.824	212.073	0	0	18.9797	-54.2733	-369.89	177.636	7854.16	6332.85	369.89	0	7.27773	9.19818	8.41055	0	0	0.102194	206.96	-518.999	43.862	168.744	0	59.7292	58.2883	247.851	1
2072	0	0	72	1	295.785	113.751	182.033	0	0	16.2797	-6.57548	-263.959	168.023	7557.88	6285.16	263.959	0	6.64484	9.86377	8.73712	0	0	0.047991	170.045	-507.066	53.4675	190.313	0	60.1282	56.385	213.22	1
2074	0	0	74	1	336.217	161.527	174.69	0	0	76.3664	174.243	-181.536	181.778	7796.77	6403.32	181.536	0	7.0941	8.82524	7.90408	0	0	0.0812908	186.833	-507.171	43.2099	168.624	0	51.7022	51.8942	172.063	1
2075	0	0	75	1	372.016	164.823	207.192	0	0	-0.12981	40.236	-237.558	200.876	7574.29	6338	237.558	0	7.87341	9.0884	8.42608	0	0	0.156535	197.589	-511.987	38.3552	163.522	0	51.672	46.2486	167.773	1
2082	0	0	82	1	303.583	122.388	181.195	0	0	68.9768	-4.19774	-308.75	197.3	7704.5	6282.78	308.75	0	7.80912	8.81037	8.2426	0	0	0.0995596	141.336	-491.104	49.9467	166.851	0	52.2315	49.8094	197.338	1
2087	0	0	87	1	282.681	111.361	171.32	0	0	-85.1289	79.6219	-411.457	168.952	7758.95	6497.94	411.457	0	6.93492	9.26415	8.77656	0	0	0.266726	161.617	-502.915	56.3028	139.043	0	69.7561	65.6129	298.074	1
2091	0	0	91	1	268.347	145.654	122.692	0	0	-12.1969	-41.4541	196.633	149.88	7785.68	6220.37	-196.633	0	7.85396	9.56911	8.61198	0	0	0.113295	165.969	-508.846	60.725	179.865	0	64.4094	62.5535	189.053	1
2096	0	0	96	1	263.769	129.67	134.099	0	0	30.8744	-92.375	-461.65	157.26	7343.97	6570.28	461.65	0	6.71676	9.69445	8.04833	0	0	0.288141	158.509	-497.42	61.5245	162.879	0	72.3893	70.6551	311.472	1
2102	0	0	102	1	255.645	118.545	137.099	0	0	18.7681	-36.3122	25.487	160.323	8053.69	6314.89	-25.487	0	7.13518	8.51997	9.06169	0	0	0.137467	195.188	-502.72	64.1587	201.069	0	59.7663	57.359	142.318	1
2108	0	0	108	1	294.365	113.182	181.183	0	0	12.4796	36.3782	-258.888	203.259	7561.68	6142.54	258.888	0	7.95663	8.91528	7.34764	0	0	0.0388501	171.572	-497.572	51.1263	160.043	0	47.2372	46.3584	172.15	1
2119	0	0	119	1	333.083	145.952	187.131	0	0	58.3478	36.9073	-552.565	268.691	7515.81	6440.99	552.565	0	11.2959	8.91024	7.28302	0	0	0.132497	217.751	-517.475	43.2292	214.013	0	53.6485	52.9131	207.071	1
2126	0	0	126	1	290.179	125.547	164.632	0	0	67.1152	102.73	-63.8993	205.512	7606.71	6474.83	63.8993	0	8.35151	8.73882	8.03374	0	0	0.12004	177.444	-500.237	52.7989	171.441	0	49.3339	45.968	121.479	1
2130	0	0	130	1	307.658	163.375	144.283	0	0	32.6108	21.3549	177.917	249.247	7840.53	6556.21	-177.917	0	12.5668	9.48592	7.59683	0	0	0.121567	196.991	-508.765	48.9794	223.992	0	41.7053	41.3066	114.083	1
2144	0	0	144	1	293.894	110.07	183.823	0	0	61.3138	43.3102	-628.601	282.783	7612.51	6434.59	628.601	0	12.2272	8.35885	6.67179	0	0	0.132923	185.618	-499.642	49.8132	187.117	0	61.2728	59.5193	188.878	1
2145	0	0	145	1	334.359	179.826	154.533	0	0	-21.1709	15.0501	196.684	203.553	7296.35	6064.21	-196.684	0	10.5798	8.35508	8.04439	0	0	0.160195	226.673	-508.308	43.2609	193.515	0	49.9243	48.2491	141.67	1
2146	0	0	146	1	304.41	146.012	158.398	0	0	34.6699	193.232	-625.717	229.967	7738.81	6384.33	625.717	0	10.0326	9.02645	7.52654	0	0	0.164273	199.627	-509.064	49.1691	172.969	0	73.2406	76.1247	234.5	1
2149	0	0	149	1	387.233	165.931	221.302	0	0	21.5628	20.6142	-223.77	200.67	7851.58	6656.61	223.77	0	7.8811	8.73551	7.94864	0	0	0.101457	163.999	-501.457	35.8302	175.939	0	47.8985	47.1993	171.463	1
2150	0	0	150	1	337.234	136.785	200.449	0	0	124.017	100.082	-45.0666	200.454	7549.8	6278.16	45.0666	0	8.25765	8.2354	7.82195	0	0	0.226646	212.634	-507.392	42.4723	200.836	0	48.3739	46.7323	118.576	1
2167	0	0	167	1	310.925	145.229	165.696	0	0	77.6644	8.00537	-272.201	168.82	7695.82	6469.9	272.201	0	6.63242	8.76363	7.82544	0	0	0.111192	274.296	-509.561	47.8589	174.625	0	58.449	54.5069	211.361	1
2178	0	0	178	1	262.927	128.218	134.709	0	0	-135.809	76.0449	-381.651	193.197	7610.31	6102.88	381.651	0	8.03571	8.65821	8.08128	0	0	0.124784	150.685	-492.599	60.4697	167.061	0	56.9506	52.835	226.356	1
2182	0	0	182	1	291.723	108.142	183.581	0	0	63.1096	66.205	-681.446	352.625	7710.37	6411.7	681.446	0	15.5986	8.02114	6.5417	0	0	0.144656	152.957	-489.148	49.7934	160.132	0	57.7784	57.1857	151.309	1
2187	0	0	187	1	342.984	168.608	174.376	0	0	-6.88155	44.9691	-127.677	186.186	7780.36	6432.93	127.677	0	7.43899	8.34537	8.22454	0	0	0.16235	228.295	-514.152	41.964	153.677	0	50.5864	50.4487	148.716	1
2189	0	0	189	1	298.488	80.3424	218.146	0	0	137.858	-65.2771	-661.609	347.103	7535.96	6443.52	661.609	0	15.7228	8.28226	7.28549	0	0	0.126996	150.305	-495.995	49.451	155.665	0	54.413	58.8938	137.247	1
2191	0	0	191	1	319.938	104.147	215.791	0	0	-62.096	-18.2701	-214.363	215.414	7835.58	6396.51	214.363	0	8.70748	8.44881	7.87416	0	0	0.310825	185.086	-496.522	45.8097	166.714	0	43.8634	43.4006	145.234	1
2195	0	0	195	1	256.284	112.244	144.04	0	0	74.7138	47.6388	8.06439	177.735	7499.45	6230.94	-8.06439	0	7.63115	8.6385	7.6273	0	0	0.134367	214.656	-506.401	61.9284	191.49	0	54.1713	53.2617	132.167	1
2206	0	0	206	1	316.468	122.345	194.123	0	0	96.3147	72.6805	-33.6239	171.194	7477.85	6405.22	33.6239	0	7.10757	8.3401	7.55264	0	0	0.146889	171.355	-497.477	46.0542	135.918	0	55.2522	53.0876	136.959	1
2214	0	0	214	1	252.866	115.719	137.147	0	0	43.7148	72.7015	-363.58	216.194	7829.43	6504.86	363.58	0	8.5409	8.4636	7.37688	0	0	0.1854	196.263	-504.15	62.4353	200.86	0	49.3955	49.7022	211.411	1
2216	0	0	216	1	264.814	180.968	83.8467	0	0	109.065	-2.89044	744.429	262.453	7764.07	6281.47	-744.429	0	24.1712	7.78317	7.99609	0	0	0.157108	154.159	-495.961	58.5359	150.53	0	76.5615	74.0013	332.517	1
2221	0	0	221	1	287.195	141.993	145.202	0	0	76.4104	39.1903	173.259	157.9	7298.43	6438.71	-173.259	0	7.87282	7.9368	7.90436	0	0	0.21377	176.8	-494.788	52.4602	177.283	0	60.1139	57.7958	161.808	1
2245	0	0	245	1	236.021	102.796	133.225	0	0	-26.9256	-130.061	-656.873	277.845	7501.43	6408.64	656.873	0	13.001	8.12457	6.75122	0	0	0.0804889	135.239	-486.208	67.0007	172.723	0	63.0558	69.3724	160.376	1
2252	0	0	252	1	264.895	130.457	134.438	0	0	12.8552	-92.2937	-405.731	166.664	7262.32	6271.21	405.731	0	7.02427	7.9295	7.39983	0	0	0.108393	183.334	-496.353	57.87	170.461	0	62.7887	57.8609	259.549	1
2264	0	0	264	1	252.9	144.575	108.325	0	0	-43.7824	108.801	383.967	133.016	7418.62	6867.4	-383.967	0	8.43007	8.45305	7.73015	0	0	0.0984433	165.138	-490.282	62.9832	154.114	0	78.4333	77.5295	420.772	1
2265	0	0	265	1	322.534	155.789	166.745	0	0	61.7702	14.4242	129.561	188.952	7911.03	6264.16	-129.561	0	9.069	7.75829	7.71829	0	0	0.189416	206.192	-508.804	44.5254	183.334	0	50.4766	48.255	123.416	1
2267	0	0	267	1	283.208	116.307	166.9	0	0	25.9234	36.4401	35.1406	144.049	7847.22	6341.8	-35.1406	0	6.35618	8.02411	8.2123	0	0	0.105973	163.339	-496.009	53.9517	145.717	0	65.8127	63.9797	159.937	1
2270	0	0	270	1	265.104	130.048	135.056	0	0	19.8321	14.7075	90.8815	172.552	7454.67	6263.87	-90.8815	0	8.02792	8.0658	7.73801	0	0	0.141209	144.73	-488.876	58.4795	147.521	0	55.7552	54.332	134.474	1
2283	0	0	283	1	249.279	138.569	110.71	0	0	42.9451	-15.1911	707.372	271.36	7431.56	6493.09	-707.372	0	24.0135	7.35189	7.37964	0	0	0.0836379	136.001	-484.438	61.9929	140.756	0	68.5498	65.2508	295.643	1
2291	0	0	291	1	221.495	91.7567	129.738	0	0	33.3575	49.3015	101.414	137.459	7640.46	6229.28	-101.414	0	6.416	7.69689	8.33663	0	0	0.234433	145.448	-481.732	75.6438	140.514	0	68.6188	65.9364	161.465	1
2292	0	0	292	1	325.666	153.794	171.872	0	0	35.697	61.481	52.4159	224.702	7837.44	6316.76	-52.4159	0	10.0213	7.70612	7.48533	0	0	0.302103	191.625	-503.126	43.6922	180.149	0	42.9115	41.6065	105.906	1
2309	0	0	309	1	295.136	154.008	141.128	0	0	16.4275	33.203	-215.819	161.287	7458.07	6444.7	215.819	0	6.32498	8.20892	7.14183	0	0	0.149585	148.397	-486.323	49.959	143.667	0	55.5368	54.4282	190.808	1
2318	0	0	318	1	310.492	141.456	169.035	0	0	-4.57046	25.6389	-116.796	161.899	7479.07	6352.6	116.796	0	6.51407	7.97766	7.29075	0	0	0.0479272	199.07	-492.703	46.6136	178.725	0	55.664	53.1926	158.372	1
2338	0	0	338	1	280.045	137.936	142.109	0	0	25.587	-26.3744	52.0058	182.933	8046.87	6205.29	-52.0058	0	8.29014	8.00821	6.93813	0	0	0.110187	232.619	-504.078	53.1243	190.762	0	50.3233	48.517	120.966	1
2339	0	0	339	1	280.805	149.664	131.141	0	0	1.81866	-23.2394	-155.697	184.63	7970.98	6202.16	155.697	0	7.42972	7.97608	7.47986	0	0	0.0501468	185.039	-498.485	53.6032	168.67	0	48.6407	46.6086	147.866	1
2351	0	0	351	1	314.358	163.654	150.704	0	0	59.339	-2.5019	116.667	153.838	7514.82	6380.74	-116.667	0	7.31788	7.54539	7.54124	0	0	0.0398826	159.107	-490.735	45.6858	172.573	0	60.8406	58.1988	147.566	1
2353	0	0	353	1	254.881	124.921	129.96	0	0	4.3762	5.5436	-143.722	135.381	7171.14	6372.7	143.722	0	5.41716	7.38587	7.65678	0	0	0.131869	182.599	-485.921	60.5967	195.14	0	64.9901	62.3007	192.272	1
2353	0	0	353	1	275.045	103.431	171.613	0	0	24.923	78.1181	-168.351	140.766	7947.88	6300.12	168.351	0	5.51523	7.47044	7.43739	0	0	0.220619	190.979	-492.227	54.4356	165.186	0	63.6749	60.8459	194.691	1
2354	0	0	354	1	284.348	128.8	155.548	0	0	31.5076	48.2868	-53.4272	170.258	7542.65	6429.61	53.4272	0	7.01349	8.09009	8.22475	0	0	0.139791	195.3	-510.621	53.7519	169.809	0	57.6212	53.5357	137.613	1
2355	0	0	355	1	315.42	149.379	166.04	0	0	33.8599	11.3714	-287.388	187.265	7340.98	6366.87	287.388	0	7.36823	7.93078	6.93985	0	0	0.145712	190.375	-494.383	45.2356	149.403	0	51.3431	46.8836	190.801	1
2358	0	0	358	1	348.524	163.253	185.27	0	0	80.2152	26.6196	55.726	186.032	7394.29	6451.28	-55.726	0	8.32867	7.5046	7.59256	0	0	0.163809	199.28	-500.908	39.8884	187.741	0	51.096	49.5246	124.745	1
2364	0	0	364	1	238.672	105.362	133.31	0	0	70.8619	30.2297	-286.171	161.178	7403.64	6248.35	286.171	0	6.30622	8.33264	7.45252	0	0	0.0941962	153.712	-494.37	67.6062	158.815	0	58.9237	57.4598	227.215	1
2366	0	0	366	1	191.139	71.4129	119.726	0	0	73.7536	13.1226	27.2458	139.819	7500.41	6365.12	-27.2458	0	6.12831	8.03498	7.74608	0	0	0.148038	183.122	-496.296	92.9141	155.958	0	67.7405	64.4082	162.99	1
2371	0	0	371	1	263.09	101.215	161.876	0	0	-58.9095	18.9106	-464.151	199.595	7832.39	6458.99	464.151	0	8.33148	8.36945	7.23752	0	0	0.15039	168.654	-499.204	58.7644	185.222	0	59.9876	58.2649	257.329	1
2373	0	0	373	1	247.709	104.09	143.618	0	0	11.2198	12.1447	-137.203	131.701	7861.92	6266.44	137.203	0	5.26578	7.73634	7.68591	0	0	0.114966	160.144	-487.625	63.6414	156.317	0	66.8074	65.4659	199.461	1
2379	0	0	379	1	288.484	120.26	168.225	0	0	63.4941	30.4897	-197.867	167.363	7211.69	6547.07	197.867	0	6.55792	8.40088	7.16801	0	0	0.200617	167.615	-489.49	51.7624	167.005	0	53.279	51.4905	180.979	1
2384	0	0	384	1	277.348	149.734	127.614	0	0	6.91719	-10.6554	135.541	180.831	7268.26	6189.58	-135.541	0	8.83146	7.12442	7.03586	0	0	0.15703	154.682	-483.822	52.8681	170.932	0	54.4214	50.3945	127.099	1
2393	0	0	393	1	269.797	122.501	147.295	0	0	-23.5509	48.4554	-284.724	152.07	7597.71	6230.12	284.724	0	5.98252	8.0137	7.39933	0	0	0.111884	179.486	-494.735	56.5447	179.202	0	63.1893	59.3937	229.841	1
2396	0	0	396	1	312.131	123.693	188.439	0	0	-43.338	80.1616	89.3753	155.959	7418.18	6298.08	-89.3753	0	7.29778	7.6088	7.1737	0	0	0.241318	206.332	-495.654	45.8063	142.908	0	59.4695	57.6654	145.632	1
2397	0	0	397	1	272.451	143.228	129.223	0	0	26.7706	-11.5413	-146.254	139.318	7746.71	6489.44	146.254	0	5.58044	7.79069	7.61215	0	0	0.0842422	147.893	-482.433	55.7946	133.813	0	63.8596	65.0853	195.368	1
2406	0	0	406	1	288.447	135.726	152.721	0	0	60.1238	16.9238	13.909	189.102	7414.38	6460.98	-13.909	0	8.20024	8.15376	7.06526	0	0	0.0815381	156.282	-487.127	51.3697	176.618	0	49.3392	48.7939	122.766	1
2414	0	0	414	1	327.358	140.939	186.419	0	0	38.392	5.28245	-84.0725	195.985	7535.77	6472.62	84.0725	0	7.99101	8.37211	7.38671	0	0	0.128829	151.628	-488.125	43.8875	157.782	0	48.4706	46.2735	125.839	1
2423	0	0	423	1	266.914	139.044	127.87	0	0	89.8119	-46.1816	-428.872	183.996	7882.99	6324.76	428.872	0	7.62647	7.90145	6.99882	0	0	0.104819	233.617	-507.824	56.6541	190.767	0	58.7395	57.539	247.106	1
2429	0	0	429	1	264.536	97.7731	166.763	0	0	89.1283	42.6144	-595.145	219.753	8082.99	6335.63	595.145	0	9.38427	7.67967	6.98844	0	0	0.128313	179.514	-491.542	57.0387	160.564	0	68.963	67.8631	235.114	1
2431	0	0	431	1	306.225	96.8943	209.331	0	0	68.2158	118.513	-660.87	378.418	7705.26	6459.05	660.87	0	16.5764	7.3024	5.66953	0	0	0.148939	158.573	-481.124	44.983	158.032	0	48.8766	49.267	139.308	1
2436	0	0	436	1	244.788	92.514	152.274	0	0	14.2853	-170.769	-573.645	159.73	7460.22	6549.01	573.645	0	7.39025	7.97045	6.84402	0	0	0.0427667	209.205	-503.5	63.6314	148.069	0	79.68	89.4265	259.844	1
2448	0	0	448	1	282.802	130.178	152.623	0	0	-15.0334	-6.76338	-48.2838	182.668	7190.55	6285.34	48.2838	0	7.68658	7.65034	7.07989	0	0	0.13615	180.953	-483.964	52.1938	155.342	0	49.986	47.6969	127.415	1
2453	0	0	453	1	297.227	144.149	153.078	0	0	59.2495	74.3497	-193.552	186.295	7315.59	6602.87	193.552	0	7.2557	7.8984	7.269	0	0	0.237389	163.209	-488.13	49.3094	173.738	0	48.3648	47.2426	160.946	1
2458	0	0	458	1	292.406	132.549	159.857	0	0	15.4508	-32.2862	-271.484	150.809	7758.03	6510.19	271.484	0	6.01709	8.22881	7.13536	0	0	0.159797	189.02	-502.496	50.6014	172.814	0	60.9333	61.0536	227.722	1
2483	0	0	483	1	243.445	118.273	125.172	0	0	-31.8421	-67.2814	-188.045	167.448	7406.68	6046.88	188.045	0	6.85792	7.03257	6.66544	0	0	0.146381	170.369	-480.411	62.3278	146.682	0	51.5239	49.5979	174.37	1
2492	0	0	492	1	243.23	128.527	114.702	0	0	49.3168	27.5149	-148.971	159.641	7524.84	6550.04	148.971	0	6.31777	7.49018	7.12474	0	0	0.119003	177.509	-486.318	63.9275	143.497	0	55.6903	54.5553	168.862	1
2494	0	0	494	1	287.594	127.621	159.973	0	0	100.007	78.1677	203.441	161.919	7872.79	6300.07	-203.441	0	8.29078	7.26565	7.55305	0	0	0.189821	241.898	-496.195	51.1425	187.04	0	57.1734	53.9881	174.505	1
2495	0	0	495	1	271.625	87.8582	183.767	0	0	-61.7719	2.08792	-347.501	270.548	7536.27	6077.17	347.501	0	10.9838	6.52309	6.53487	0	0	0.161433	162.535	-485.525	52.9028	173.232	0	37.621	36.3263	143.098	1
2506	0	0	506	1	300.665	125.22	175.446	0	0	14.0043	-20.743	21.0195	162.073	7460.5	6398.98	-21.0195	0	7.16192	8.01826	6.86365	0	0	0.111454	244.378	-503.983	48.2097	189.16	0	56.633	54.4565	139.731	1
2507	0	0	507	1	300.866	137.368	163.498	0	0	27.9131	-26.2923	-4.98058	167.935	7745.57	6404.53	4.98058	0	7.27029	7.75234	7.58909	0	0	0.0297957	211.05	-495.769	48.7138	162.625	0	54.667	54.5302	137.672	1
2511	0	0	511	1	230.388	123.543	106.845	0	0	-8.58325	-49.1621	-8.11665	141.312	7383.42	5929.1	8.11665	0	6.18246	7.33852	6.74447	0	0	0.0895735	192.606	-483.826	67.9196	166.276	0	62.1655	60.3431	161.598	1
2514	0	0	514	1	335.146	173.739	161.408	0	0	-18.5809	-110.45	36.6986	177.948	7194.1	6289.37	-36.6986	0	8.27589	7.62812	7.3921	0	0	0.136742	208.424	-497.358	41.919	149.906	0	51.9742	50.3142	124.659	1
2521	0	0	521	1	265.583	132.327	133.256	0	0	30.6464	64.4205	328.916	167.739	7344.19	6513.14	-328.916	0	9.84225	7.51313	7.19334	0	0	0.0988967	176.301	-488.179	56.8043	175.767	0	57.4067	55.0697	253.976	1
2541	0	0	541	1	252.728	110.401	142.328	0	0	6.72945	48.5445	-49.5981	132.396	7467.77	6329.7	49.5981	0	5.48494	7.3978	7.33361	0	0	0.181758	163.516	-485.437	60.8327	151.903	0	67.4221	65.0966	169.051	1
2548	0	0	548	1	243.609	147.674	95.9347	0	0	501.596	120.723	-735.564	247.25	7172.22	6357.18	735.564	0	14.2615	7.51689	6.12751	0	0	0.237009	214.971	-493.37	62.0724	160.067	0	180.969	88.9191	151.039	1
2549	0	0	549	1	250.745	126.443	124.302	0	0	96.9256	77.7795	-138.683	131.568	7277.91	6001.48	138.683	0	5.1821	7.91152	7.002	0	0	0.170369	170.249	-492.485	61.7363	151.301	0	68.4475	63.6465	215.304	1
2551	0	0	551	1	278.343	109.616	168.727	0	0	82.8828	-0.0124993	-726.798	269.461	7491.28	6378.25	726.798	0	12.3252	6.92437	6.31432	0	0	0.227473	172.227	-491.444	51.4277	175.613	0	82.4908	82.7614	177.718	1
2556	0	0	556	1	262.458	123.795	138.663	0	0	48.7189	44.6421	-75.0195	147.559	7724.76	6433.26	75.0195	0	5.99504	7.61025	7.49328	0	0	0.238089	192.508	-495.989	58.2988	150.399	0	61.1861	60.3679	162.384	1
2564	0	0	564	1	264.213	133.478	130.735	0	0	32.3459	46.4648	17.9275	145.478	7242.83	6232.12	-17.9275	0	6.31567	8.18436	7.29888	0	0	0.32165	182.145	-490.747	58.2691	178.058	0	66.3588	62.2659	160.086	1
2566	0	0	566	1	240.918	118.727	122.191	0	0	-124.79	121.882	-267.849	136.325	7200.65	6356.02	267.849	0	5.50546	7.64133	7.02166	0	0	0.146109	184.039	-488.568	64.8431	170.313	0	66.1546	59.927	237.512	1
2567	0	0	567	1	289.967	98.6497	191.318	0	0	10.8458	50.3811	-511.912	305.319	7164.67	6427.52	511.913	0	12.6746	6.93091	6.13416	0	0	0.122004	175.946	-482.982	48.5051	161.842	0	41.9579	39.5698	173.654	1
2582	0	0	582	1	274.493	119.891	154.602	0	0	44.4666	66.0244	-19.1487	137.158	7330.37	6312.22	19.1487	0	5.76623	7.54465	7.92867	0	0	0.205957	168.653	-486.642	55.3159	151.829	0	69.0116	65.6363	164.535	1
2585	0	0	585	1	265.612	136.823	128.789	0	0	19.2487	15.1829	102.529	176.068	7355.59	6263.4	-102.529	0	8.27967	7.50828	7.21624	0	0	0.131796	136.792	-482.834	56.8218	156.601	0	54.7966	52.9437	129.749	1
2589	0	0	589	1	228.499	107.04	121.459	0	0	4.46705	50.5876	-8.12747	163.991	7470.03	6227.99	8.12747	0	6.99888	7.56677	7.46329	0	0	0.154398	168.587	-485.314	70.5048	139.664	0	56.6299	55.9756	137.559	1
2596	0	0	596	1	272.98	114.961	158.019	0	0	-17.0215	90.576	-62.5941	169.316	7491.52	6486.98	62.5941	0	6.95707	7.36667	6.32605	0	0	0.115772	168.943	-479.629	53.3397	160.429	0	52.2773	51.1793	133.376	1
2602	0	0	602	1	288.874	115.856	173.018	0	0	96.8635	-30.9063	6.69939	156.102	7377.64	6409.15	-6.69939	0	6.80049	6.60952	6.92647	0	0	0.0627163	187.839	-490.516	49.3258	160.528	0	57.0488	55.0226	139.824	1
2607	0	0	607	1	292.526	154.635	137.89	0	0	-59.9413	129.088	-223.032	156.468	7833.42	6348.81	223.032	0	6.16977	7.94721	6.90749	0	0	0.173595	189.311	-495.063	49.9912	179.539	0	57.3891	56.381	199.999	1
2618	0	0	618	1	284.382	98.5192	185.863	0	0	75.6241	-36.4541	124.463	199.405	7398.88	6115.71	-124.463	0	9.61735	7.27013	6.74171	0	0	0.121397	209.577	-490.33	50.9317	177.13	0	48.4584	46.5975	116.225	1
2621	0	0	621	1	257.808	127.661	130.146	0	0	-40.4923	48.8756	-165.233	156.495	7813.97	6329.36	165.233	0	6.23053	7.44198	6.86952	0	0	0.263178	169.902	-481.441	58.5583	159.004	0	55.7282	55.3302	177.765	1
2644	0	0	644	1	294.576	146.153	148.423	0	0	156.654	50.9999	-199.5	144.659	7517.17	6526.56	199.5	0	5.69199	7.46131	7.34067	0	0	0.168396	175.147	-489.397	49.5065	153.861	0	61.4349	60.154	200.384	1
2657	0	0	657	1	237.751	115.503	122.248	0	0	14.7095	-62.6566	-12.8469	180.917	7459.79	6241.58	12.8469	0	7.89318	6.76352	6.97461	0	0	0.104008	162.969	-478.479	64.4533	175.028	0	48.9778	48.9383	120.26	1
2658	0	0	658	1	316.335	126.425	189.91	0	0	31.0973	-6.7271	17.7117	209.611	7742.38	6285.31	-17.7117	0	9.18525	6.8975	6.72162	0	0	0.120411	213.01	-503.431	43.8641	182.485	0	43.4612	42.7696	107.712	1
2659	0	0	659	1	228.841	124.221	104.621	0	0	132.754	-13.2319	-514.849	144.253	7441.41	6391.47	514.849	0	6.09474	7.6936	7.15785	0	0	0.0816418	136.221	-479.183	70.0042	136.237	0	83.5387	82.4266	336.073	1
2661	0	0	661	1	295.613	109.269	186.344	0	0	15.392	-130.213	41.9767	167.962	7558.77	6309.13	-41.9767	0	7.87252	7.38198	6.33148	0	0	0.0455329	198.296	-489.597	48.0047	190.892	0	52.8485	50.3718	124.628	1
2669	0	0	669	1	300.489	154.66	145.828	0	0	-15.0038	64.8564	-82.3801	160.325	7489.5	6413.04	82.3801	0	6.52466	7.77479	6.90304	0	0	0.233857	167.532	-489.68	48.046	161.226	0	56.2956	53.5953	147.878	1
2672	0	0	672	1	285.345	100.53	184.815	0	0	-17.9375	32.0099	-396.032	188.451	7791.42	6445.89	396.032	0	7.6161	7.42524	6.38082	0	0	0.0853581	181.271	-490.34	50.4184	178.036	0	55.2631	52.6015	237.029	1
2675	0	0	675	1	272.84	117.664	155.176	0	0	42.3685	53.1745	177.537	186.212	7930.43	6325.07	-177.537	0	9.34284	6.6666	6.81367	0	0	0.169742	164.535	-482.367	53.1468	176.309	0	48.5649	46.03	132.122	1
2691	0	0	691	1	300.054	122.462	177.591	0	0	93.4354	16.5312	-209.46	150.888	7381.06	6361.71	209.46	0	5.92543	7.49601	6.83209	0	0	0.116214	208.83	-498.296	47.7684	171.43	0	58.83	55.411	195.559	1
2698	0	0	698	1	242.516	117.526	124.99	0	0	-97.1567	-304.462	-541.506	153.722	7472	6583.04	541.506	0	8.27685	7.72208	6.83352	0	0	0.0677689	139.601	-480.689	64.0506	151.697	0	72.7015	100.235	246.86	1
2713	0	0	713	1	275.923	120.245	155.678	0	0	57.6939	19.8297	-175.812	183.682	7516.47	6258.75	175.812	0	7.2376	7.1701	6.69608	0	0	0.221419	221.076	-500.348	52.8452	194.203	0	48.0093	47.5822	151.63	1
2717	0	0	717	1	285.138	111.822	173.316	0	0	183.614	-71.643	-697.039	303.191	7290.89	6549.54	697.039	0	14.1235	6.90746	5.76136	0	0	0.163626	172.358	-483.901	49.0768	178.198	0	66.1041	67.4053	132.711	1
2723	0	0	723	1	251.13	137.136	113.994	0	0	58.0448	-33.1072	50.5732	138.365	7516.12	6411.35	-50.5732	0	6.25328	6.93328	7.36887	0	0	0.0112221	164.669	-489.302	60.6857	150.97	0	65.9109	62.4091	156.799	1
2731	0	0	731	1	318.947	196.972	121.976	0	0	38.5366	36.6068	226.45	170.336	7535.62	6640.61	-226.45	0	8.99624	7.31988	6.78064	0	0	0.0910441	208.376	-495.208	43.8525	162.663	0	54.2924	51.186	170.931	1
2732	0	0	732	1	270.6	125.996	144.604	0	0	16.3419	59.7742	-6.10212	169.212	7657.48	6318.47	6.10212	0	7.21192	7.4471	6.13946	0	0	0.145098	139.489	-475.531	53.7945	138.467	0	54.0617	51.1154	129.447	1
2736	0	0	736	1	264.6	128.122	136.478	0	0	41.2534	-1.79129	-8.25041	207.242	7532.91	6380.03	8.25041	0	8.88209	6.91047	7.43458	0	0	0.15618	204.995	-484.806	56.5758	176.118	0	45.8643	43.1737	108.59	1
2745	0	0	745	1	263.486	95.7051	167.781	0	0	74.822	-15.3954	-34.4118	167.639	7399.68	6293.98	34.4118	0	7.06215	7.13866	6.86989	0	0	0.0958029	135.85	-472.737	56.4338	124.082	0	53.0358	52.3591	133.241	1
2752	0	0	752	1	258.098	119.054	139.045	0	0	3.32234	-9.98393	-136.139	131.621	7770.16	6487.88	136.139	0	5.30073	7.91834	6.70204	0	0	0.039968	173.934	-489.845	58.8665	160.066	0	64.9677	66.8438	201.366	1
2754	0	0	754	1	258.066	109.642	148.424	0	0	68.6699	64.4504	-527.62	136.709	7704.81	6413.45	527.62	0	5.67936	7.25134	6.42222	0	0	0.115626	213.269	-491.586	57.5165	166.919	0	92.9032	85.6502	377.833	1
2768	0	0	768	1	266.4	110.429	155.971	0	0	20.2694	36.4292	-166.738	165.048	7354.57	6242.15	166.738	0	6.51059	6.75691	6.69492	0	0	0.218247	142.611	-469.148	54.834	170.616	0	53.9303	51.9653	166.377	1
2772	0	0	772	1	200.345	83.5726	116.772	0	0	-93.5542	-54.9045	-230.618	119.069	7169.41	6433.14	230.618	0	4.92836	7.42015	7.42062	0	0	0.181361	190.271	-486.503	84.4862	167.421	0	71.604	66.795	237.194	1
2774	0	0	774	1	272.936	104.128	168.808	0	0	-6.77588	-35.97	-204.886	149.994	7481.28	6414.21	204.886	0	6.02374	6.77818	6.77494	0	0	0.197451	155.014	-477.838	53.2192	165.213	0	57.5304	55.1064	182.861	1
2780	0	0	780	1	261.812	114.019	147.793	0	0	50.7376	-0.83903	-22.6368	157.455	7324.1	6179.76	22.6368	0	6.67124	7.04704	6.38458	0	0	0.0924589	150.086	-471.875	56.0749	152.112	0	57.5538	56.0759	142.527	1
2792	0	0	792	1	298.95	144.509	154.441	0	0	-15.77	47.1093	-688.464	266.442	7290.95	6530.45	688.464	0	11.9455	6.78459	5.99313	0	0	0.115027	241.169	-493.508	46.287	179.58	0	71.7179	71.6827	182.578	1
2797	0	0	797	1	214.007	126.981	87.0257	0	0	25.5862	-15.7284	283.429	128.912	7448.91	6094.99	-283.429	0	7.27879	6.81117	6.98518	0	0	0.122996	169.372	-480.327	74.6755	178.529	0	72.7939	66.9328	281.027	1
2804	0	0	804	1	282.067	154.755	127.312	0	0	-75.9186	-6.71061	-21.7315	146.541	7650.08	6384.95	21.7315	0	6.39046	7.61277	7.17044	0	0	0.1367	147.59	-483.762	52.4479	150.349	0	62.8976	58.3676	148.282	1
2818	0	0	818	1	271.389	131.376	140.013	0	0	105.981	58.6443	-49.7646	182.377	7767.16	6419.26	49.7646	0	7.50398	7.23921	6.03354	0	0	0.0616772	174.521	-480.865	53.1775	178.28	0	47.9179	48.0754	126.627	1
2839	0	0	839	1	252.608	134.543	118.065	0	0	-132.6	510.132	-630.667	208.219	7507.44	5967.77	630.667	0	11.8608	7.70573	6.35883	0	0	0.193983	197.566	-491.225	59.7456	166.192	0	78.1725	137.61	186.734	1
2842	0	0	842	1	207.472	83.1737	124.299	0	0	-4.25141	-111.867	-592.795	182.518	7977.05	6390.45	592.795	0	8.22778	7.07856	6.39766	0	0	0.0663156	165.528	-481.552	77.2217	154.708	0	77.3933	79.9266	227.625	1
2845	0	0	845	1	251.22	89.181	162.039	0	0	-91.4144	199.695	-471.745	232.074	7466.25	6377.87	471.745	0	9.79273	6.99425	6.34667	0	0	0.130884	171.598	-484.11	59.1445	173.983	0	50.383	46.9565	210.844	1
2847	0	0	847	1	240.579	119.87	120.708	0	0	26.1394	-25.7851	47.823	132.24	7149.38	6503.69	-47.823	0	5.97042	7.33353	7.07925	0	0	0.0990423	144.074	-473.779	64.5631	144.514	0	66.5726	65.0472	159.175	1
2851	0	0	851	1	271.338	125.961	145.377	0	0	4.82393	7.17636	27.051	141.242	8067.64	6371.06	-27.051	0	6.24153	6.92644	6.45531	0	0	0.115169	188.394	-482.882	53.3986	172.056	0	61.2976	59.0461	145.824	1
2866	0	0	866	1	301.855	129.242	172.613	0	0	64.3384	50.6287	3.93557	185.204	7410.16	6028.63	-3.93557	0	7.92659	6.35877	6.30942	0	0	0.191658	204.293	-480.8	45.6159	176.349	0	49.1826	47.1856	124.762	1
2894	0	0	894	1	213.66	81.7196	131.94	0	0	87.5479	64.7959	-204.986	129.534	7885.25	6413.1	204.986	0	5.04468	7.09039	7.00823	0	0	0.221903	163.984	-481.717	75.498	139.253	0	68.6378	67.1926	222.082	1
2910	0	0	910	1	249.617	104.913	144.704	0	0	135.221	270.741	-714.507	241.449	7638.26	6207.16	714.507	0	11.4257	6.89821	5.63906	0	0	0.214008	166.906	-475.498	58.3149	142.187	0	84.9729	93.826	166.361	1
2921	0	0	921	1	229.436	104.049	125.387	0	0	5.46572	7.95917	-31.3896	124.002	7469.03	6469.94	31.3896	0	5.2394	7.25407	6.57816	0	0	0.0577759	135.608	-473.559	67.834	149.714	0	69.7044	68.8369	170.974	1
2935	0	0	935	1	250.432	120.366	130.065	0	0	54.7513	47.8672	39.3576	139.216	7320.09	6529.69	-39.3576	0	6.13739	7.39432	6.27306	0	0	0.116745	197.235	-477.573	59.8603	167.577	0	63.5855	62.165	152.542	1
2946	0	0	946	1	229.188	139.382	89.8062	0	0	86.0981	25.9689	255.383	165.022	7388.4	6152.95	-255.383	0	8.94238	6.69168	6.44833	0	0	0.136641	169.002	-475.044	66.6667	169.767	0	57.4599	53.6787	200.029	1
2959	0	0	959	1	231.656	133.853	97.8035	0	0	7.11206	-25.0474	87.1976	160.731	7268.07	6502.95	-87.1976	0	7.52985	6.92762	5.91827	0	0	0.12912	152.776	-471.348	65.0896	167.458	0	54.7174	52.8246	127.944	1
2965	0	0	965	1	250.383	90.445	159.938	0	0	75.6857	37.1944	-217.484	142.689	7299.15	6341.05	217.484	0	5.57276	6.64719	6.57751	0	0	0.111513	172.934	-481.383	59.2537	149.142	0	62.8477	56.9397	203.175	1
2970	0	0	970	1	257.184	119.968	137.217	0	0	-5.13601	-13.7237	25.9239	147.74	8077.6	6192.64	-25.9239	0	6.56479	7.17483	6.62461	0	0	0.136827	224.195	-483.238	57.9911	163.758	0	59.2488	57.1506	142.64	1
2984	0	0	984	1	229.983	81.6243	148.358	0	0	-17.5111	60.3424	-465.756	155.228	7790.99	6417.56	465.756	0	6.37163	7.64605	6.45313	0	0	0.108631	188.937	-493.208	68.0448	176.941	0	73.4374	69.3434	330.33	1
3019	0	0	1019	1	284.705	138.976	145.729	0	0	37.9788	54.0537	32.4964	174.15	7336.86	6324.19	-32.4964	0	7.6399	6.35769	6.44229	0	0	0.169716	144.389	-471.759	49.3964	151.098	0	52.4244	49.779	126.428	1
3023	0	0	1023	1	223.333	112.891	110.441	0	0	-8.67651	21.6192	60.8735	124.276	7184.2	6157.3	-60.8735	0	5.65147	6.66051	6.4963	0	0	0.235503	181.613	-472.438	69.1117	158.266	0	72.8297	67.5313	176.084	1
3028	0	0	1028	1	288.867	128.898	159.97	0	0	13.3747	-15.7374	-203.946	185.999	7859.77	6294.32	203.946	0	7.397	6.56425	6.14924	0	0	0.125234	191.451	-478.974	48.3546	159.703	0	45.891	45.2051	151.928	1
3036	0	0	1036	1	229.587	80.7764	148.81	0	0	-15.9717	-22.6983	-674.903	286.533	7390.81	6500.6	674.903	0	12.9207	6.66691	5.24124	0	0	0.188071	136.823	-469.847	64.0548	141.127	0	61.874	64.0948	160.401	1
3050	0	0	1050	1	246.957	123.322	123.635	0	0	66.0318	93.4622	-29.1508	139.957	7408.47	6384.44	29.1508	0	5.82228	7.64953	6.00238	0	0	0.223816	166.957	-478.559	60.8958	152.539	0	61.7387	60.4118	158.897	1
3064	0	0	1064	1	229.846	123.725	106.12	0	0	-42.5206	11.9379	320.354	161.417	7517.02	6266.64	-320.354	0	9.58616	6.34512	6.64366	0	0	0.154276	181.064	-481.858	66.1219	173.576	0	55.6532	52.8954	243.523	1
3073	0	0	1073	1	236.33	97.6559	138.674	0	0	68.2878	33.7441	-287.872	131.516	8004.17	6244.84	287.872	0	5.1428	6.85873	6.80675	0	0	0.154402	127.037	-469.782	64.8602	149.259	0	67.8275	63.9561	251.913	1
3084	0	0	1084	1	301.996	137.292	164.704	0	0	-8.44741	13.0205	-166.609	157.318	7183.97	6464.88	166.609	0	6.2634	7.0604	6.4543	0	0	0.151197	243.548	-493.111	46.4863	184.502	0	54.0227	51.4724	168.968	1
3086	0	0	1086	1	243.571	95.2088	148.362	0	0	-34.3286	-41.2799	-256.825	129.003	7209.85	6519.18	256.825	0	5.20807	7.23682	6.82769	0	0	0.0456009	180.267	-486.991	62.8896	151.8	0	66.4137	62.9087	235.463	1
3122	0	0	1122	1	282.295	108.009	174.286	0	0	12.559	66.247	-697.693	231.696	7461.94	6411.65	697.693	0	10.3789	7.12606	6.04001	0	0	0.23925	151.316	-481.76	50.3484	152.264	0	84.6291	86.9248	221.816	1
3133	0	0	1133	1	271.169	140.776	130.392	0	0	97.9682	-37.205	269.395	140.614	7575.85	6216.13	-269.395	0	7.80162	6.48126	6.82826	0	0	0.0944384	286.893	-495.955	53.3515	182.758	0	62.8274	59.0493	235.277	1
3138	0	0	1138	1	283.398	154.966	128.431	0	0	227.984	115.253	-588.849	154.554	7944.14	6163.33	588.849	0	6.79506	7.40023	6.54229	0	0	0.192754	190.031	-493.389	51.063	193.086	0	88.2713	88.8945	275.936	1
3147	0	0	1147	1	222.473	109.321	113.152	0	0	33.075	-19.531	-288.944	169.211	7441.43	6298.11	288.944	0	6.71939	7.27613	5.93089	0	0	0.0875261	152.9	-474.864	69.4444	169.089	0	51.5567	49.9288	199.182	1
3151	0	0	1151	1	275.544	119.908	155.636	0	0	24.2833	90.5492	-136.607	143.735	7250.9	6387.35	136.607	0	5.67084	6.43777	6.38615	0	0	0.18501	209.554	-479.539	51.6034	167.904	0	60.2247	56.3856	173.404	1
3171	0	0	1171	1	225.84	127.394	98.4454	0	0	3.16442	19.1003	19.9956	123.628	7471.34	6259.48	-19.9956	0	5.42134	7.37123	6.65021	0	0	0.0896038	136.576	-470.36	69.6927	150.626	0	71.8229	70.4557	174.545	1
3194	0	0	1194	1	338.963	161.872	177.091	0	0	107.69	18.6079	-126.592	167.49	7665.79	6359.63	126.592	0	6.6842	6.74403	6.22692	0	0	0.187083	222.121	-482.301	39.5398	165.871	0	53.1221	49.6397	148.916	1
3205	0	0	1205	1	330.372	149.36	181.011	0	0	77.2803	9.85586	-229.206	176.737	7696.2	6567.7	229.206	0	6.93864	6.45322	6.20163	0	0	0.070216	222.186	-494.962	40.5862	175.516	0	51.4399	49.9093	170.213	1
3213	0	0	1213	1	269.21	111.816	157.393	0	0	25.5184	93.0396	-427.222	202.267	7448.98	6484.52	427.222	0	8.13834	6.80804	5.81536	0	0	0.214567	213.1	-489.129	52.8924	170.942	0	51.9708	50.494	233.836	1
3222	0	0	1222	1	234.17	137.578	96.592	0	0	27.8966	32.5731	398.795	128.311	7446.6	6146.35	-398.795	0	8.10715	6.47199	6.38764	0	0	0.115109	177.187	-475.343	64.2368	165.052	0	82.916	73.9588	458.27	1
3224	0	0	1224	1	266.011	147.498	118.513	0	0	16.7179	36.9228	293.248	135.926	7856.42	6640.3	-293.248	0	7.71691	6.84719	6.57823	0	0	0.114741	209.934	-489.545	54.9011	156.117	0	68.8479	63.9535	285.059	1
3229	0	0	1229	1	266.395	108.016	158.378	0	0	22.6412	78.0164	124.963	150.987	7352.2	6200.56	-124.963	0	7.203	6.56547	6.32797	0	0	0.191811	173.879	-483.512	54.059	188.915	0	61.6896	58.8777	144.863	1
3236	0	0	1236	1	262.38	125.553	136.827	0	0	76.4119	21.0474	199.115	177.619	7398.09	6456.85	-199.115	0	9.10462	6.79192	5.76387	0	0	0.106124	164.721	-469.609	54.6242	166.73	0	50.4397	48.4933	149.35	1
3245	0	0	1245	1	296.663	144.783	151.88	0	0	13.0305	-22.3076	-101.13	147.003	7561.13	6500.21	101.13	0	6.00769	6.75611	6.12563	0	0	0.0642057	223.485	-489.501	46.879	165.561	0	59.2013	55.6865	156.042	1
3258	0	0	1258	1	272.784	107.063	165.721	0	0	-48.2854	-21.9796	-169.986	196.325	7323.47	6200.9	169.986	0	7.96074	6.34772	6.04186	0	0	0.16347	190.251	-474.842	51.7164	154.338	0	44.3395	42.4836	139.921	1
3271	0	0	1271	1	244.181	103.503	140.678	0	0	4.50412	-40.6313	77.2116	144.932	7569.66	6119.89	-77.2116	0	6.76077	6.49605	6.42323	0	0	0.111109	238.721	-481.547	60.7952	160.362	0	61.2169	58.0891	141.644	1
3280	0	0	1280	1	271.655	122.524	149.131	0	0	91.6342	29.0717	-115.45	141.146	7980.83	6349.17	115.45	0	5.63862	6.6075	6.22429	0	0	0.0147076	236.427	-495.541	52.5861	197.801	0	59.6299	57.1243	165.486	1
3282	0	0	1282	1	227.894	102.277	125.617	0	0	10.6862	47.1872	-118.22	122.866	7164.83	6331.05	118.22	0	4.91003	6.84509	7.02121	0	0	0.150794	156.025	-475.255	68.5627	159.048	0	69.5256	66.4361	199.11	1
3290	0	0	1290	1	240.653	108.889	131.763	0	0	54.5722	-37.1928	-281.779	161.47	7320.27	6515.09	281.779	0	6.43916	6.43835	6.35875	0	0	0.0289169	191.22	-475.096	61.7961	146.647	0	54.0528	52.3561	196.82	1
3294	0	0	1294	1	262.797	124.271	138.526	0	0	286.837	-97.0321	-478.243	142.959	7187.66	6375.61	478.243	0	6.52152	7.24807	6.57372	0	0	0.183316	363.418	-501.791	56.3482	224.244	0	70.9514	68.8515	275.364	1
3295	0	0	1295	1	320.011	150.59	169.421	0	0	1.58764	23.0218	-132.499	156.807	7871.55	6454.88	132.499	0	6.2723	6.39009	6.04343	0	0	0.0986962	220.926	-485.887	42.0665	159.072	0	54.3712	54.1888	156.863	1
3307	0	0	1307	1	266.506	145.909	120.597	0	0	-15.3283	-10.2855	162.617	144.74	7888.47	6189.21	-162.617	0	7.29042	6.59554	6.63185	0	0	0.0709057	196.254	-482.806	54.4942	166.747	0	59.6838	57.3565	156.188	1
3315	0	0	1315	1	195.582	93.956	101.626	0	0	76.3864	13.2859	-25.2662	127.963	8095.73	6265.29	25.2662	0	5.38871	6.72006	6.66433	0	0	0.0835552	198.296	-478.151	83.7068	163.836	0	66.184	64.1742	162.097	1
3334	0	0	1334	1	260.334	144.271	116.063	0	0	82.8735	-42.0955	21.5145	213.527	7391.63	6221.02	-21.5145	0	9.44015	6.24036	5.40014	0	0	0.0613527	182.703	-466.404	53.8844	179.355	0	41.4856	41.0437	102.387	1
3344	0	0	1344	1	254.529	116.871	137.658	0	0	-16.8709	-7.40547	35.3954	147.876	7591.03	6485.31	-35.3954	0	6.62854	6.60016	6.2587	0	0	0.0620096	199.542	-476.859	57.3945	143.551	0	61.3042	57.3234	141.546	1
3354	0	0	1354	1	255.448	125.879	129.569	0	0	120.155	-39.9471	-162.693	172.275	7752.99	6218.87	162.693	0	6.93225	6.96963	6.1483	0	0	0.072075	175.947	-477.947	57.4765	166.633	0	48.8267	47.6281	153.517	1
3381	0	0	1381	1	210.494	73.7234	136.771	0	0	31.0765	71.418	-4.22272	125.867	7144.44	6506.14	4.22272	0	5.35622	7.01478	6.61163	0	0	0.217183	143.026	-463.974	76.0363	142.751	0	68.0657	66.6078	165.445	1
3385	0	0	1385	1	239.723	100.473	139.25	0	0	41.078	24.7269	-228.103	156.168	7433.42	6453.17	228.103	0	6.11573	6.30845	5.94707	0	0	0.227862	177.19	-476.106	61.185	163.491	0	53.1762	53.244	183.189	1
3390	0	0	1390	1	262.587	121.834	140.753	0	0	-13.053	-37.0606	-195.978	142.026	7288.23	6614.62	195.978	0	5.71831	6.50213	6.31759	0	0	0.0498236	152.4	-463.332	55.0017	148.476	0	57.905	55.6879	187.032	1
3398	0	0	1398	1	315.297	140.667	174.63	0	0	126.39	-21.2662	-147.877	171.787	7148.79	6499.17	147.877	0	6.89603	6.26534	5.59689	0	0	0.10479	217.811	-475.762	42.2976	154.791	0	46.3928	45.5419	143.395	1
3407	0	0	1407	1	245.26	97.8753	147.385	0	0	-87.8389	-10.2855	-308.334	155.41	7662	6388.53	308.334	0	6.33662	6.76986	6.09693	0	0	0.208933	170.756	-475.332	60.3202	183.669	0	61.0138	53.0503	215.484	1
3441	0	0	1441	1	278.462	124.034	154.428	0	0	41.3768	35.3406	-130.567	157.156	7532.78	6442.56	130.567	0	6.24576	6.34679	6.45229	0	0	0.0563436	228.858	-492.678	50.8584	160.978	0	56.2357	52.6562	155.421	1
3442	0	0	1442	1	250.46	118.671	131.789	0	0	25.4383	-38.8731	69.5635	170.323	7548.72	5918.81	-69.5635	0	7.86218	6.02131	6.09209	0	0	0.0551289	200.43	-473.35	57.4873	165.336	0	54.3752	48.5487	124.198	1
3453	0	0	1453	1	268.225	105.292	162.934	0	0	18.0141	-18.737	-239.538	178.673	7157.51	6396.98	239.538	0	7.09088	6.65688	6.06714	0	0	0.233033	153.376	-468.733	53.3217	151.909	0	47.5559	45.1826	165.434	1
3455	0	0	1455	1	229.61	97.9565	131.653	0	0	-12.9057	-19.0112	-277.88	163.561	7487.41	6297.59	277.88	0	6.52706	6.37111	5.61382	0	0	0.0538793	157.566	-464.962	64.3044	1	0	52.076	50.1323	189.033	1
3467	0	0	1467	1	238.916	129.139	109.777	0	0	66.1288	44.8054	226.705	159.336	7408.37	6333.44	-226.705	0	8.38453	6.65044	6.37949	0	0	0.201143	126.387	-463.668	62.801	143.327	0	56.1524	53.7382	193.352	1
3485	0	0	1485	1	210.291	106.952	103.339	0	0	-58.4307	55.6877	-155.142	129.895	7632.59	6422.21	155.142	0	5.20381	6.46019	6.92623	0	0	0.0981732	177.471	-482.687	75.6007	169.111	0	70.0295	62.301	194.133	1
3503	0	0	1503	1	246.742	127.482	119.26	0	0	14.7538	27.4508	238.809	186.831	7559.41	6251.13	-238.809	0	10.0412	6.09589	6.57649	0	0	0.294322	204.621	-483.273	59.5324	176.51	0	47.3608	44.6302	162.878	1
3513	0	0	1513	1	268.996	133.653	135.343	0	0	126.25	-31.435	-41.3951	171.664	7846.55	6409.68	41.3951	0	7.24092	6.37673	5.469	0	0	0.051405	233.519	-481.366	51.8972	192.336	0	48.5238	48.8786	123.804	1
3535	0	0	1535	1	215.109	106.98	108.129	0	0	90.1815	-1.06812	80.8683	180.369	7982.28	6379.31	-80.8683	0	8.29195	6.26182	5.61037	0	0	0.00922643	153.013	-464.083	70.0174	161.836	0	48.49	46.6407	113.203	1
3573	0	0	1573	1	263.08	151.333	111.746	0	0	35.9035	40.5333	361.389	169.552	7438.6	6238.05	-361.389	0	10.2867	6.26773	6.08639	0	0	0.132892	166.995	-473.868	54.203	180.985	0	57.6035	53.6807	281.18	1
3601	0	0	1601	1	215.516	76.2897	139.226	0	0	101.797	-46.0131	-163.817	139.344	7572.02	6025.61	163.817	0	5.61111	6.43483	5.94302	0	0	0.0343961	158.137	-467.848	70.9257	165.941	0	60.1998	56.7379	180.955	1
3616	0	0	1616	1	256.608	128.826	127.782	0	0	31.9502	66.7192	-187.187	172.569	7442.55	6211.86	187.187	0	6.74318	6.32211	5.897	0	0	0.0978426	169.216	-474.321	55.8131	157.908	0	48.8541	50.192	160.623	1
3619	0	0	1619	1	307.346	128.724	178.622	0	0	52.4313	70.9944	55.0449	156.031	7422.07	6307.25	-55.0449	0	6.95778	6.49724	6.20494	0	0	0.232902	208.794	-483.711	44.593	155.55	0	56.6239	55.1533	140.747	1
3638	0	0	1638	1	204.536	94.0079	110.528	0	0	-7.96034	59.089	237.886	125.331	7482.46	6418.81	-237.886	0	6.74674	6.63848	6.39737	0	0	0.10139	117.564	-458.128	77.778	134.846	0	69.092	65.5784	242.828	1
3691	0	0	1691	1	244.985	79.3159	165.67	0	0	114.336	101.547	198.268	146.766	7459.82	6376.35	-198.268	0	7.4726	6.65266	6.17575	0	0	0.198619	300.699	-484.087	60.3629	163.665	0	60.1494	57.6643	182.99	1
3696	0	0	1696	1	193.264	79.406	113.858	0	0	30.8554	5.85682	-64.7451	133.575	7642.96	6173.06	64.7451	0	5.50759	6.68833	6.65399	0	0	0.118355	159.452	-472.876	85.018	164.33	0	64.1035	63.1804	159.075	1
3708	0	0	1708	1	297.868	147.776	150.092	0	0	66.4646	24.561	219.054	165.314	7507.7	6254.02	-219.054	0	8.6482	6.16447	6.13404	0	0	0.156214	154.27	-471.707	46.0023	168.629	0	52.8544	50.2737	169.446	1
3720	0	0	1720	1	251.371	119.171	132.199	0	0	53.0367	80.5885	106.078	140.543	7321.8	6297.65	-106.078	0	6.55963	6.39298	6.21338	0	0	0.108393	221.362	-485.167	57.976	155.323	0	64.3937	62.0177	152.628	1
3732	0	0	1732	1	232.547	76.004	156.543	0	0	-19.5124	28.159	-413.429	159.184	7494.01	6350.08	413.429	0	6.47289	6.64527	5.76098	0	0	0.200672	131.363	-461.59	63.9662	154.838	0	63.707	58.2691	273.866	1
3752	0	0	1752	1	244.294	92.3565	151.938	0	0	14.1335	-10.2785	-48.3976	138.131	7460.37	6388.52	48.3976	0	5.78761	6.13208	6.0633	0	0	0.104335	203.243	-484.565	59.5646	185.645	0	60.1046	58.4853	151.212	1
3764	0	0	1764	1	271.045	142.068	128.977	0	0	76.1331	23.3901	-291.398	186.267	7697.35	6055.87	291.398	0	7.30332	6.20393	6.02255	0	0	0.102041	184.325	-481.561	51.9388	208.04	0	47.9114	47.1087	175.046	1
3767	0	0	1767	1	206.309	72.606	133.703	0	0	-38.3527	21.6434	-331.326	158.592	7811.83	6456.26	331.326	0	6.34085	6.58117	5.24683	0	0	0.0403509	238.897	-473.06	73.8891	213.749	0	56.1476	54.7581	230.497	1
3829	0	0	1829	1	274.852	136.575	138.277	0	0	-5.12417	85.212	136.647	184.652	7579.28	6492.35	-136.647	0	8.95378	5.63201	6.14112	0	0	0.319656	163.939	-471.79	50.3933	171.233	0	48.0509	45.8323	117.597	1
3839	0	0	1839	1	285.789	123.178	162.611	0	0	80.3057	-60.8029	-409.126	195.062	7194.87	6439.04	409.126	0	8.08401	6.09421	5.66393	0	0	0.060534	166.682	-468.639	47.8871	153.137	0	49.9389	46.9008	203.129	1
3875	0	0	1875	1	278.939	128.653	150.286	0	0	-33.067	88.1735	-634.805	196.048	7308.25	6190.41	634.805	0	8.56886	6.31964	5.43963	0	0	0.312509	167.736	-468.825	49.3887	184.881	0	77.8518	78.4145	247.394	1
3891	0	0	1891	1	247.436	130.464	116.972	0	0	60.2979	51.4204	179.831	158.392	7414.2	6526.14	-179.831	0	7.95043	6.57803	5.7412	0	0	0.13312	162.989	-467.436	58.7098	145.323	0	55.2312	53.2751	148.681	1
3898	0	0	1898	1	238.619	93.1174	145.502	0	0	48.8695	-10.7997	-74.2079	164.215	7425.63	6488.7	74.2079	0	6.75201	5.82785	6.04875	0	0	0.176698	200.45	-481.898	60.9168	204.2	0	49.7996	50.9392	130.677	1
3910	0	0	1910	1	272.272	123.674	148.598	0	0	43.9055	-10.9801	-5.43851	148.783	7729.57	6189.9	5.43851	0	6.40231	6.29526	5.72385	0	0	0.0399674	175.216	-475.554	51.3401	128.794	0	56.1165	55.2578	136.753	1
3924	0	0	1924	1	338.104	164.247	173.857	0	0	41.7736	-67.2772	-29.9783	173.093	7632.05	6246.2	29.9783	0	7.45104	6.0161	5.62898	0	0	0.0310311	186.159	-471.653	38.5314	164.603	0	48.5402	47.0114	116.534	1
3961	0	0	1961	1	253.631	109.85	143.781	0	0	50.9526	-3.43568	-153.188	183.301	7323.89	6481.34	153.188	0	7.29907	5.70296	5.63	0	0	0.10896	201.132	-468.71	55.3414	176.933	0	45.2261	44.3262	136.102	1
4004	0	0	4	1	249.352	102.191	147.161	0	0	60.9735	-19.6708	139.066	138.781	7413.53	5999.27	-139.066	0	5.16524	7.81478	7.68283	0	0	0.15134	191.304	-494.673	57.0028	191.648	0	63.0106	61.3431	168.974	2
4009	0	0	9	1	256.06	160.725	95.3351	0	0	103.287	-53.3806	-124.767	143.989	7371.21	6431.62	124.767	0	5.62847	7.80461	7.61195	0	0	0.0437638	143.911	-483.681	54.8694	141.673	0	58.5851	56.1483	229.722	2
4011	0	0	11	1	295.534	132.466	163.067	0	0	79.6465	5.5815	-552.192	308.457	7893.15	6273	552.192	0	16.9458	7.13746	7.05774	0	0	0.126531	153.468	-488.001	44.075	152.907	0	51.2777	54.4947	174.612	2
4034	0	0	34	1	271.075	91.9058	179.169	0	0	19.6348	37.6108	-419.19	292.134	7853.51	6639.61	419.19	0	13.7869	6.96338	6.71564	0	0	0.180362	177.655	-487.434	48.8038	186.121	0	43.645	43.5618	196.898	2
4042	0	0	42	1	312.294	127.496	184.798	0	0	25.2331	105.344	-107.703	162.844	7449.27	5973.92	107.703	0	6.13659	7.43141	7.48439	0	0	0.159894	177.702	-492.421	41.6368	195.183	0	53.2328	51.1031	208.81	2
4043	0	0	43	1	236.735	105.202	131.532	0	0	107.258	63.1561	-34.0824	131.442	7466.9	6315.08	34.0824	0	4.83533	6.77567	8.06061	0	0	0.0669844	210.001	-484.636	60.1425	147.653	0	63.1167	64.6496	201.507	2
4045	0	0	45	1	294.406	160.68	133.726	0	0	63.8722	-16.9557	337.99	159.563	7709.61	6195.88	-337.99	0	6.32244	7.42022	7.70839	0	0	0.0753823	164.953	-484.104	45.2002	158.184	0	53.3168	54.6815	161.371	2
4046	0	0	46	1	281.118	155.2	125.919	0	0	185.452	-85.1105	-530.749	238.073	7388.71	6164.37	530.749	0	13.4108	6.97522	6.80999	0	0	0.114838	177.542	-485.752	46.635	159.025	0	58.7773	63.5256	187.443	2
4053	0	0	53	1	236.374	124.149	112.226	0	0	-29.3883	37.0504	106.217	131.082	7802.87	6540.51	-106.217	0	4.87804	7.20818	7.33351	0	0	0.0817436	163.627	-486.694	59.9074	170.399	0	63.8365	66.116	179.162	2
4061	0	0	61	1	308.417	172.626	135.791	0	0	80.1516	-1.94536	219.759	193.585	7792.99	6280.53	-219.759	0	7.30757	6.28629	7.05819	0	0	0.129468	198.833	-485.997	40.9142	186.304	0	43.3146	43.4548	116.219	2
4068	0	0	68	1	275.9	128.868	147.032	0	0	111.564	47.3004	-457.85	240.086	7263.28	6330.94	457.85	0	11.7771	7.2019	6.37089	0	0	0.137409	189.613	-485.396	47.5381	174.616	0	53.657	50.4905	229.998	2
4115	0	0	115	1	283.637	164.729	118.908	0	0	-28.5072	19.5854	27.0736	154.174	7303.69	6258.99	-27.0736	0	5.74043	6.9718	6.435	0	0	0.167035	269.731	-481.838	45.6857	199.519	0	52.7043	51.5547	158.87	2
4126	0	0	126	1	281.121	170.672	110.449	0	0	94.47	-7.63101	39.5969	164.015	7479.69	6086.89	-39.5969	0	6.0405	6.96456	7.28741	0	0	0.0718306	192.714	-487.299	47.1287	196.646	0	51.6013	50.0482	150.506	2
4141	0	0	141	1	265.438	124.105	141.333	0	0	39.188	-18.4253	-169.23	171.805	7335.65	6496.33	169.23	0	6.79129	6.93023	7.53295	0	0	0.0918445	154.826	-480.609	51.1043	157.987	0	52.1307	49.1537	210.538	2
4248	0	0	248	1	230.144	134.016	96.1284	0	0	26.2979	-22.9141	312.782	141.599	7946.5	6301.49	-312.782	0	5.58573	6.53077	6.70396	0	0	0.106723	196.976	-470.922	60.0605	140.356	0	57.6368	56.4657	164.555	2
4284	0	0	284	1	250.652	121.925	128.727	0	0	-160.229	-89.4631	-498.865	154.867	7335.75	6268.38	498.865	0	8.92225	7.15363	6.41033	0	0	0.188948	166.336	-473.507	53.9822	152.897	0	81.9022	80.404	273.726	2
4363	0	0	363	1	265.455	137.085	128.37	0	0	78.1935	6.83784	222.644	141.303	7695.29	6371.4	-222.644	0	5.32983	6.30564	7.196	0	0	0.0863974	177.735	-483.844	49.9314	173.645	0	58.5783	58.764	157.154	2
4390	0	0	390	1	233.986	102.2	131.787	0	0	50.3006	18.2703	43.3511	146.678	7723.18	6060.99	-43.3511	0	5.37876	6.34235	6.65024	0	0	0.0908302	171.934	-471.321	58.3587	160.19	0	54.0876	54.2055	157.147	2
4397	0	0	397	1	216.369	153.942	62.4268	0	0	65.3067	33.9552	654.797	162.995	7209.87	6144.97	-654.797	0	8.31016	5.63324	6.70176	0	0	0.132839	223.967	-482.867	63.6097	187.624	0	63.8094	67.5892	431.825	2
4408	0	0	408	1	296.889	174.376	122.513	0	0	24.3997	-8.80209	492.255	166.526	7948.4	6287.38	-492.255	0	7.28105	6.33045	6.79265	0	0	0.169343	147.599	-469.662	42.7805	185.113	0	51.5916	50.998	233.484	2
4417	0	0	417	1	234.417	98.8858	135.531	0	0	31.5886	-16.7591	-55.4265	200.671	7741.89	6594.32	55.4265	0	7.56287	6.29687	6.56896	0	0	0.125947	191.782	-472.027	58.0218	158.654	0	41.3484	42.3913	141.788	2
4422	0	0	422	1	226.808	134.581	92.2274	0	0	-67.5595	-186.456	-650.268	173.016	7243.08	6465.04	650.268	0	12.0908	6.54645	6.54748	0	0	0.071967	143.314	-463.884	61.0294	140.004	0	108.875	127.333	200.895	2
4427	0	0	427	1	237.006	141.997	95.0087	0	0	79.44	-52.0961	2.60264	123.863	7395.06	6031.7	-2.60264	0	4.64554	6.21976	6.35376	0	0	0.0595188	138.977	-462.431	56.7406	151.402	0	62.0318	60.0691	201.477	2
4448	0	0	448	1	239.273	124.286	114.987	0	0	21.5712	-74.8137	547.032	127.831	7652.25	6453.05	-547.032	0	5.9533	6.73316	7.31544	0	0	0.127874	143.391	-476.35	58.1777	144.224	0	70.4153	73.4183	399.337	2
4499	0	0	499	1	257.28	142.213	115.067	0	0	32.2175	171.052	-217.241	161.585	7940.58	6406.51	217.241	0	6.48183	6.37049	6.48242	0	0	0.154866	200.131	-476.848	51.2573	166.78	0	57.1794	53.3144	245.17	2
4588	0	0	588	1	235.362	126.301	109.061	0	0	34.9228	39.3987	-157.452	169.152	7439.58	6039.86	157.452	0	6.55423	5.58195	6.28004	0	0	0.0263237	180.559	-465.064	56.1583	213.092	0	49.9451	46.8218	205.649	2
4592	0	0	592	1	199.808	93.9391	105.869	0	0	-17.9004	56.9874	-114.624	121.086	8090.36	6321.25	114.624	0	4.62782	6.38336	6.82499	0	0	0.191107	172.563	-477.155	72.7875	173.287	0	65.7886	62.6062	247.161	2
4635	0	0	635	1	263.107	128.036	135.07	0	0	48.6114	-2.955	77.2819	150.525	7425.89	6181.88	-77.2819	0	5.54643	6.30681	6.5034	0	0	0.0688937	198.535	-482.65	49.7153	174.175	0	53.5369	54.3108	150.688	2
4636	0	0	636	1	265.163	121.758	143.404	0	0	45.5755	-12.5628	323.984	156.939	7229.6	6390.8	-323.984	0	6.18733	6.14996	6.94628	0	0	0.174874	150.065	-469.227	49.5252	159.608	0	52.2236	53.3299	154.835	2
4695	0	0	695	1	213.436	100.695	112.74	0	0	75.0313	-60.031	-140.219	123.846	7200.15	6338.61	140.219	0	4.88766	6.66892	6.8347	0	0	0.0403469	138.632	-464.133	67.0343	155.263	0	65.0956	61.4371	260.4	2
4732	0	0	732	1	286.848	138.756	148.092	0	0	45.5128	30.4987	382.47	150.34	7528.65	6048.76	-382.47	0	6.059	5.75157	7.34412	0	0	0.107639	202.167	-483.196	44.6125	165.741	0	55.8166	53.4974	188.5	2
4742	0	0	742	1	248.892	128.391	120.5	0	0	-14.9601	-39.1836	440.356	147.76	7589.12	6218.1	-440.356	0	6.32145	6.10959	6.64749	0	0	0.151835	185.561	-480.293	53.4093	154.737	0	54.3393	54.6445	208.338	2
4757	0	0	757	1	264.683	121.627	143.056	0	0	-4.07366	3.73854	185.752	154.731	7478.57	6175.18	-185.752	0	5.84861	6.1264	6.86811	0	0	0.118651	203.953	-479.154	49.5248	171.53	0	54.1829	53.0631	137.948	2
4770	0	0	770	1	233.985	119.1	114.886	0	0	138.162	-67.9885	230.805	124.659	8033.96	6147.25	-230.805	0	4.81307	6.76522	6.95833	0	0	0.122767	166.715	-479.628	59.4862	186.031	0	64.5892	64.5212	169.279	2
4784	0	0	784	1	290.858	118.319	172.539	0	0	-53.3963	-15.573	-654.508	418.195	7527.9	5995.17	654.508	0	26.9641	5.85131	4.27513	0	0	0.170176	241.618	-492.089	40.8368	216.368	0	47.3979	48.7257	102.16	2
4786	0	0	786	1	279.547	125.089	154.458	0	0	84.6721	-19.2586	29.7863	190.806	7888.13	6397.5	-29.7863	0	7.05469	6.12212	6.36722	0	0	0.0658454	187.959	-475.396	45.5831	177.623	0	42.4031	42.4742	124.22	2
4787	0	0	787	1	265.006	81.5798	183.426	0	0	-60.8	-33.0192	-193.931	159.918	7335.98	6510.92	193.931	0	6.58964	6.26956	6.29831	0	0	0.111413	187.575	-476.331	48.9597	188.013	0	53.2629	49.2435	218.105	2
4819	0	0	819	1	266.767	144.917	121.849	0	0	7.54228	27.4186	147.502	166.663	7666.28	6151.5	-147.502	0	6.19821	5.898	6.78479	0	0	0.142621	224.052	-477.756	48.6369	170.979	0	49.3775	48.9578	126.163	2
4829	0	0	829	1	252.22	100.389	151.83	0	0	56.603	-13.1631	-137.531	144.246	7816.54	6391.4	137.531	0	5.59396	6.30616	6.69763	0	0	0.124731	176.461	-476.336	52.8127	156.282	0	56.4503	57.7727	225.432	2
4844	0	0	844	1	252.867	147.693	105.173	0	0	91.3758	-1.64072	267.673	129.148	7183.8	6180.56	-267.673	0	4.94918	5.93019	6.56199	0	0	0.0275508	162.51	-468.789	51.947	154.426	0	64.7033	61.5133	172.494	2
4934	0	0	934	1	299.392	126.485	172.907	0	0	34.0472	100.713	-335.968	170.62	7839.09	6576.51	335.967	0	7.41754	6.28699	6.40839	0	0	0.0926097	219.075	-494.91	41.9245	199.508	0	66.5577	61.618	310.713	2
4935	0	0	935	1	257.533	122.511	135.023	0	0	34.2257	50.352	76.2904	166.464	7838.91	6327.89	-76.2904	0	6.08392	6.42033	6.50494	0	0	0.275254	198.251	-482.899	51.2831	178.374	0	48.6236	48.4907	137.987	2
4937	0	0	937	1	300.573	145.632	154.941	0	0	126.421	18.4154	-337.962	238.385	7746.72	6459.48	337.962	0	10.5068	6.28881	5.89871	0	0	0.139734	186.957	-481.101	41.2347	161.424	0	47.3535	42.2538	210.292	2
4997	0	0	997	1	235.384	137.616	97.7682	0	0	-57.1175	-60.6066	534.846	137.755	7531.62	5940.55	-534.846	0	6.47897	6.39792	6.45605	0	0	0.0983585	226.212	-473.735	57.6892	168.362	0	66.4287	62.4953	321.54	2
5011	0	0	1011	1	255.648	131.36	124.287	0	0	130.279	-92.7398	597.685	157.113	7842.52	6072.34	-597.685	0	7.66402	6.01573	6.79754	0	0	0.105487	183.133	-472.25	51.6085	183.356	0	58.4774	62.0518	358.064	2
5018	0	0	1018	1	246.239	113.873	132.366	0	0	-6.84479	-1.46324	-170.371	191.489	7481.35	5981.06	170.371	0	7.58883	6.30972	6.26248	0	0	0.0303637	149.699	-468.353	53.9323	162.974	0	45.5178	42.068	187.782	2
5022	0	0	1022	1	259.17	103.44	155.73	0	0	-63.1544	44.0601	-3.76538	178.781	7537.65	5935.54	3.76538	0	6.72768	6.27818	6.31558	0	0	0.227444	189.368	-479.955	50.4412	199.347	0	45.7973	43.0103	138.225	2
5057	0	0	1057	1	208.003	111.272	96.7316	0	0	47.7687	13.1436	185.273	123.25	7327.07	6165.78	-185.273	0	4.60665	5.97585	7.21076	0	0	0.0632072	206.464	-476.622	68.726	162.103	0	69.1831	66.4579	176.125	2
5084	0	0	1084	1	241.272	134.08	107.191	0	0	23.9454	53.3873	336.585	137.544	7450.56	6623.83	-336.585	0	5.42422	6.06979	6.83377	0	0	0.197176	199.659	-484.575	55.8557	165.291	0	59.0457	58.0283	177.255	2
5090	0	0	1090	1	256.367	139.192	117.175	0	0	60.436	15.846	217.814	171.731	7414.06	6462.05	-217.814	0	6.46613	5.98635	6.61368	0	0	0.0216548	156.479	-467.563	51.1553	135.178	0	48.1375	47.2588	129.031	2
5105	0	0	1105	1	210.858	101.625	109.233	0	0	112.237	14.7586	-148.801	148.153	7362.26	6562.8	148.801	0	5.74024	6.32578	6.54173	0	0	0.0794321	155	-470.839	66.9566	167.897	0	55.5023	54.2324	225.184	2
5125	0	0	1125	1	313.191	175.596	137.595	0	0	24.7125	35.1558	422.818	155.951	7449.79	6642.06	-422.818	0	6.45651	6.16112	6.86881	0	0	0.170571	182.288	-477.275	39.8463	149.286	0	52.7623	52.4098	192.883	2
5162	0	0	1162	1	220.817	118.768	102.049	0	0	37.2024	-8.17903	367.061	129.845	7536.96	6286.76	-367.061	0	5.22639	6.07683	7.0905	0	0	0.00690428	188.702	-475.083	63.3413	152.195	0	61.7293	61.8196	199.455	2
5180	0	0	1180	1	217.98	121.605	96.3748	0	0	80.9932	-0.42379	325.83	125.024	7194.19	6279	-325.83	0	4.90414	6.34998	6.77585	0	0	0.120145	164.847	-469.386	64.4481	183.605	0	66.8208	67.7859	191.139	2
5230	0	0	1230	1	224.212	92.8772	131.334	0	0	-6.26831	-1.61875	-58.6972	142.811	7979.07	6180.54	58.6972	0	5.39915	6.7372	6.35483	0	0	0.169868	181.162	-478.906	61.9745	185.834	0	53.7504	52.9915	186.301	2
5301	0	0	1301	1	309.282	152.655	156.627	0	0	91.8615	82.5672	148.821	159.807	7282.98	6295.67	-148.821	0	5.85755	5.53084	7.58813	0	0	0.265422	217.594	-480.246	40.4452	172.173	0	53.7505	52.9872	135.759	2
5348	0	0	1348	1	214.979	103.477	111.502	0	0	44.0111	-43.8407	71.8218	157.443	7629.81	6123.1	-71.8218	0	5.87238	6.23425	6.30125	0	0	0.078792	140.952	-467.104	64.6139	141.29	0	50.4265	49.8437	139.114	2
5349	0	0	1349	1	211.725	112.689	99.0352	0	0	98.7275	-7.2319	318.271	145.099	7475.43	6285.81	-318.271	0	5.67617	5.89325	6.3952	0	0	0.111847	121.108	-457.134	65.4805	156.561	0	55.5578	55.689	161.877	2
5421	0	0	1421	1	280.186	116.069	164.117	0	0	5.06551	19.3113	222.179	150.749	7469.44	6159.61	-222.179	0	5.73015	6.08276	6.41699	0	0	0.0384847	180.905	-472.041	45.4574	174.597	0	55.3174	53.7037	142.906	2
5423	0	0	1423	1	210.076	125.292	84.7837	0	0	64.6096	7.23099	370.634	158.152	7908.19	6171.69	-370.634	0	6.33795	6.81155	6.06378	0	0	0.238577	153.464	-470.436	67.2741	166.593	0	52.3944	52.4619	162.842	2
5426	0	0	1426	1	238.499	140.839	97.6598	0	0	46.1691	3.9655	537.487	148.815	8026.29	6274.61	-537.487	0	6.72647	6.23574	7.38476	0	0	0.165545	159.564	-475.503	57.7465	178.82	0	60.0131	59.5136	322.558	2
5447	0	0	1447	1	242.305	126.472	115.834	0	0	-29.6916	24.0919	307.333	162.918	7404.53	6254.49	-307.333	0	6.44712	5.65328	6.1125	0	0	0.127447	182.068	-466.63	53.927	168.191	0	49.4707	49.4757	142.181	2
5456	0	0	1456	1	205.031	91.1123	113.919	0	0	-29.7493	7.19025	-406.851	195.524	7404.59	6371.05	406.851	0	9.26651	6.2051	6.982	0	0	0.180634	201.459	-482.773	70.1689	160.68	0	61.6429	56.8627	268.424	2
5457	0	0	1457	1	273.101	147.545	125.556	0	0	9.84216	-60.0963	478.424	159.968	7265.34	6438.34	-478.424	0	7.02102	6.23231	7.2024	0	0	0.158919	182.962	-481.681	48.0136	144.652	0	52.1904	53.0757	233.321	2
5489	0	0	1489	1	246.442	143.089	103.353	0	0	22.1747	40.596	128.285	132.464	7551.99	6138.32	-128.285	0	4.88488	6.04008	6.50459	0	0	0.141514	209.238	-474.277	53.8236	169.381	0	61.8766	59.7875	157.827	2
5502	0	0	1502	1	263.662	139.198	124.464	0	0	19.0402	63.9148	10.8529	158.035	7953.76	6214.67	-10.8529	0	5.79195	6.24888	6.20508	0	0	0.140707	212.101	-479.045	49.1483	214.695	0	49.3448	48.5116	151.329	2
5508	0	0	1508	1	241.162	125.34	115.822	0	0	73.2391	-23.8126	170.407	155.662	7999.22	6402.05	-170.407	0	5.83226	5.64391	7.66826	0	0	0.202612	207.576	-479.915	56.2894	170.171	0	52.8922	52.2617	133.261	2
5565	0	0	1565	1	276.187	165.583	110.604	0	0	88.3214	66.7877	391.915	142.034	7784.82	6311.45	-391.915	0	5.71691	7.16341	7.10566	0	0	0.145883	164.424	-481.946	48.2694	165.849	0	59.2705	59.626	203.782	2
5577	0	0	1577	1	236.648	104.417	132.231	0	0	-5.63287	-9.15117	-18.5861	172.064	7280.81	6287.73	18.5861	0	6.45327	5.91829	6.14746	0	0	0.0490569	196.456	-477.231	56.0896	171.368	0	46.2391	44.8551	144.956	2
5583	0	0	1583	1	295.877	151.923	143.954	0	0	-20.9023	-30.063	253.554	146.395	7395.74	6308.64	-253.554	0	5.71994	6.42971	6.85033	0	0	0.114204	195.77	-479.564	43.122	166.493	0	55.8922	56.2625	151.252	2
5716	0	0	1716	1	254.768	129.358	125.41	0	0	26.2088	18.0121	211.196	175.03	7647.61	6360.23	-211.196	0	6.60464	6.06612	6.15331	0	0	0.109835	225.793	-479.661	51.1045	213.755	0	47.3375	46.4558	123.084	2
5740	0	0	1740	1	262.757	146.436	116.32	0	0	-10.6987	-25.813	176.864	149.455	7385.54	6404.05	-176.864	0	5.68542	6.08092	6.62998	0	0	0.163939	152.994	-467.457	49.6686	150.806	0	54.1508	52.891	141.649	2
5757	0	0	1757	1	303.957	151.389	152.569	0	0	49.6011	45.8921	280.379	175.703	7524.56	6432.01	-280.379	0	6.74025	5.50887	6.37964	0	0	0.183866	178.926	-476.41	40.3549	181.981	0	46.6417	45.632	130.222	2
5764	0	0	1764	1	276.803	136.041	140.762	0	0	48.8882	79.9276	-77.1543	161.03	7824.25	6696.95	77.1544	0	5.99208	6.37572	6.28962	0	0	0.137706	179.698	-477.415	46.3652	170.404	0	49.4262	51.8031	186.517	2
5825	0	0	1825	1	261.128	116.765	144.363	0	0	84.8539	10.0069	63.1954	136.862	7489.31	6069.25	-63.1954	0	5.0162	6.28962	6.90654	0	0	0.130759	152.729	-472.265	50.6713	140.896	0	60.4933	57.9217	168.166	2
5831	0	0	1831	1	259.05	131.095	127.955	0	0	67.774	38.3339	71.8686	181.222	7406.73	6140.59	-71.8686	0	6.61265	6.54834	6.83672	0	0	0.201039	156.335	-476.86	51.4603	170.975	0	46.6634	45.9655	133.186	2
5835	0	0	1835	1	257.441	145.082	112.358	0	0	-72.1458	104.224	543.731	142.864	7745.97	6373.68	-543.731	0	6.74186	6.8167	6.49325	0	0	0.290167	185.973	-483.858	51.7912	186.895	0	61.9756	62.6281	337.038	2
5868	0	0	1868	1	286.518	154.119	132.399	0	0	0.137147	-13.3276	-73.3725	163.986	7574.02	6092.59	73.3725	0	6.24028	6.58584	6.26863	0	0	0.110598	159.081	-472.732	44.5276	166.096	0	49.1969	47.2415	168.343	2
5913	0	0	1913	1	248.982	130.099	118.883	0	0	0.838886	-40.2474	-32.987	141.14	7573.32	6318.83	32.987	0	5.35488	6.56957	6.58197	0	0	0.0580091	188.749	-485.44	53.9346	171.028	0	56.851	55.4049	177.395	2
5922	0	0	1922	1	268.386	96.1197	172.266	0	0	17.0096	67.2155	-414.852	239.667	7457.49	6012.04	414.852	0	11.2223	6.16968	5.55117	0	0	0.171023	162.143	-471.092	47.1471	154.978	0	49.9534	44.9449	237.221	2
5941	0	0	1941	1	297.168	149.73	147.438	0	0	10.9459	-12.9712	93.2742	167.657	7662.87	6092.23	-93.2742	0	6.23343	5.87494	6.65207	0	0	0.0699007	191.593	-477.622	42.1453	182.462	0	48.3282	47.591	128.662	2
5983	0	0	1983	1	225.798	99.1942	126.603	0	0	62.1295	69.8703	-69.1097	124.52	7512.03	6607.35	69.1097	0	4.62163	6.82925	7.19722	0	0	0.0659176	156.007	-477.459	62.9301	137.843	0	66.3356	64.616	229.067	2
6023	1	0	23	1	272.977	142.593	130.384	0	0	90.904	25.2937	-256.14	161.706	7682.58	6452.61	256.14	0	6.66486	6.55465	6.5157	0	0	0.0924518	170.314	-480.561	47.6704	175.681	0	62.3032	54.655	267.986	2
6040	1	0	40	1	275.154	122.629	152.525	0	0	0.60316	31.3561	-208.104	187.472	7772.88	6346.88	208.104	0	7.5232	6.13014	6.28246	0	0	0.0496004	175.151	-471.16	46.4453	145.482	0	47.9451	46.4917	205.15	2
6174	1	0	174	1	269.813	165.129	104.684	0	0	29.4446	-23.8608	290.953	159.857	7445.06	6701.08	-290.953	0	6.24859	6.2458	6.70766	0	0	0.0993038	186.804	-475.421	48.26	161.493	0	51.1503	50.8208	140.884	2
6189	1	0	189	1	275.526	177.795	97.7317	0	0	14.0091	-31.0572	288.716	147.625	7261.17	6209.98	-288.716	0	5.79282	6.48464	6.87303	0	0	0.0971466	160.731	-478.432	47.4063	149.95	0	58.686	56.4969	157.326	2
6212	1	0	212	1	252.427	145.393	107.033	0	0	21.4831	12.7303	498.296	177.023	7552.68	6365.51	-498.296	0	7.76036	5.89241	6.81592	0	0	0.185348	200.341	-476.275	52.3285	206.872	0	48.4221	48.4113	230.093	2
6277	1	0	277	1	271.546	130.07	141.477	0	0	105.705	17.6574	11.4675	150.492	7169.48	6260.92	-11.4675	0	5.52704	6.37794	6.36063	0	0	0.143441	253.091	-474.34	47.6211	1	0	52.4956	50.8145	167.689	2
6292	1	0	292	1	254.681	126.804	127.877	0	0	9.44188	10.0234	14.8433	145.543	7564.72	6168.9	-14.8433	0	5.38816	6.06858	6.76383	0	0	0.0143798	220.046	-481.218	51.8986	178.92	0	55.2817	54.9385	160.299	2
6296	1	0	296	1	314.877	177.428	137.448	0	0	43.9222	48.3554	159.495	188.499	7330.92	6329.88	-159.495	0	6.96676	6.15403	6.90486	0	0	0.129716	171.322	-481.474	39.5961	195.282	0	45.3256	44.8849	117.255	2
6343	1	0	343	1	274.262	139.102	135.16	0	0	68.9434	40.0417	210.228	182.62	7305.9	6138.88	-210.228	0	6.83127	6.50892	6.68912	0	0	0.0580224	152.93	-474.445	47.5198	159.042	0	48.7587	46.1309	126.149	2
6346	1	0	346	1	308.669	148.746	159.923	0	0	77.7751	107.534	17.9629	175.774	7795.37	6569.69	-17.9629	0	6.3897	6.56077	6.31472	0	0	0.110001	202.918	-482.665	40.4745	176.759	0	45.948	48.809	148.851	2
6348	1	0	348	1	250.87	131.262	119.607	0	0	110.323	29.5631	47.6141	147.806	7364.18	6149.36	-47.6141	0	5.40046	6.22967	6.46624	0	0	0.124601	170.927	-475.346	52.7832	155.75	0	55.1114	54.0231	163.196	2
6353	1	0	353	1	262.651	163.332	99.3186	0	0	46.0039	43.3003	273.967	146.688	7428.5	6235.28	-273.967	0	5.61741	6.60242	6.42813	0	0	0.151162	204.217	-485.342	50.0979	188.283	0	57.0717	57.1994	155.075	2
6404	1	0	404	1	314.838	200.308	114.53	0	0	36.8378	27.6414	426.208	165.129	7836.3	6450.26	-426.208	0	6.84055	6.42724	6.40733	0	0	0.206142	181.142	-480.762	39.4303	183.389	0	50.0823	52.4071	189.66	2
6544	1	0	544	1	216.977	116.179	100.799	0	0	-28.4505	36.6065	24.721	127.012	7502.95	6042.65	-24.721	0	4.71498	6.89978	6.24578	0	0	0.0662538	186.589	-480.705	64.8721	181.69	0	63.112	59.2746	189.626	2
6545	1	0	545	1	343.7	204.417	139.282	0	0	105.058	-67.2846	628.278	200.009	7369.44	6744.5	-628.278	0	10.0028	6.26172	6.59013	0	0	0.0405347	207.626	-482.12	35.2903	165.734	0	50.3791	53.9895	319.667	2
6560	1	0	560	1	260.6	126.601	133.999	0	0	130.664	-5.08304	252.598	146.957	7443.5	6084.34	-252.598	0	5.60822	5.77134	6.61496	0	0	0.153379	187.229	-478.837	49.7857	178.567	0	56.9174	54.7688	152.52	2
6569	1	0	569	1	265.882	83.3136	182.569	0	0	10.4241	74.5141	-205.453	187.047	7464.08	6403.39	205.453	0	7.43532	5.73417	6.74974	0	0	0.157239	215.058	-482.671	48.5995	174.669	0	48.6851	45.7252	200.013	2
6640	1	0	640	1	287.158	110.595	176.564	0	0	14.3249	32.651	-421.164	207.19	7460.18	6046.61	421.164	0	9.81341	6.0969	6.30715	0	0	0.0742048	198.616	-488.676	43.9414	192.884	0	58.3279	53.7042	268.38	2
6650	1	0	650	1	195.293	87.3735	107.92	0	0	21.2551	1.55442	138.113	133.585	7552.91	6177.37	-138.113	0	4.97044	6.61026	6.98627	0	0	0.0466583	231.933	-484.328	75.99	178.408	0	62.3704	61.4103	158.43	2
6665	1	0	665	1	325.475	128.741	196.734	0	0	38.3618	177.512	-662.323	350.356	7535.8	6300.39	662.323	0	22.4086	5.92062	5.78709	0	0	0.142033	222.875	-505.564	36.9014	185.465	0	58.0475	68.2346	137.721	2
6668	1	0	668	1	282.069	133.76	148.309	0	0	-114.758	-79.9641	-447.896	179.148	7688.92	6358.54	447.896	0	9.46308	6.92006	7.44704	0	0	0.10821	197.264	-488.689	47.0348	155.064	0	71.0609	67.8361	253.849	2
6686	1	0	686	1	237.522	103.077	134.445	0	0	56.2224	14.4797	5.25331	126.244	7418.28	6264.1	-5.25331	0	4.64701	6.73945	6.9404	0	0	0.0923501	188.55	-480.115	58.2256	169.987	0	62.5022	65.2016	194.949	2
6694	1	0	694	1	228.893	92.9818	135.912	0	0	148.527	-75.4462	-320.265	137.557	7525.29	6055.05	320.265	0	6.19759	6.93427	6.95581	0	0	0.104762	169.385	-484.076	61.5588	147.496	0	75.731	66.8241	329.993	2
6734	1	0	734	1	269.025	156.471	112.554	0	0	32.2097	-37.4528	402.838	141.905	7242.97	6116.71	-402.838	0	5.86522	6.6457	7.06259	0	0	0.112484	173.126	-474.985	49.3252	178.662	0	61.4075	59.5809	203.426	2
6752	1	0	752	1	312.301	166.051	146.249	0	0	47.7803	-52.5372	224.843	169.344	7526.38	6131.8	-224.843	0	6.50764	6.11375	6.61171	0	0	0.148362	194.271	-482.425	39.7373	160.097	0	49.2832	47.7855	127.611	2
6754	1	0	754	1	281.271	131.495	149.776	0	0	29.7595	3.66528	80.2713	158.758	7444.74	5975.94	-80.2713	0	5.85501	6.28671	6.31987	0	0	0.13623	263.522	-486.216	45.349	172.163	0	51.3393	49.6693	145.578	2
6770	1	0	770	1	219.84	131.033	88.8078	0	0	136.239	18.2697	-159.905	125.214	7338.26	6359.97	159.905	0	4.88905	6.61186	7.0294	0	0	0.144554	182.593	-485.84	64.6061	194.415	0	67.9044	64.3209	277.417	2
6800	1	0	800	1	247.778	107.444	140.334	0	0	8.70319	-14.1415	-16.7147	160.453	7465.8	6093.4	16.7147	0	6.0066	6.46976	6.49674	0	0	0.142874	169.837	-476.35	54.0302	181.907	0	49.9332	48.6465	160.251	2
6814	1	0	814	1	245.878	124.28	121.598	0	0	49.4346	17.9797	49.9511	149.741	7524.73	6160.94	-49.9511	0	5.4906	6.13829	6.5536	0	0	0.190989	233.534	-486.433	54.1943	187.792	0	53.7615	53.6611	152.223	2
7160	1	0	1160	1	240.441	125.173	115.268	0	0	58.6639	79.3413	460.966	146.314	7615.16	6398.56	-460.966	0	6.17468	6.2329	6.91732	0	0	0.138038	170.669	-474.353	56.4792	166.522	0	56.6976	57.484	242.631	2
7176	1	0	1176	1	236.616	106.489	130.127	0	0	9.43854	26.3146	283.635	139.163	7365.4	6351.93	-283.635	0	5.39452	6.8661	6.61544	0	0	0.0435065	181.047	-484.455	58.2278	169.782	0	60.0484	60.0161	166.971	2
7211	1	0	1211	1	266.912	151.136	115.776	0	0	29.7934	-79.6055	-714.11	252.586	7843.35	6756.83	714.11	0	17.7786	7.13534	5.58187	0	0	0.0422912	159.762	-478.427	48.5671	170.623	0	94.4096	106.813	155.064	2
7216	1	0	1216	1	245.044	120.176	124.868	0	0	93.2891	40.332	221.938	165.884	7480.87	6138.59	-221.938	0	6.21958	6.32313	6.81737	0	0	0.079891	165.191	-473.554	55.0643	176.277	0	52.0601	50.1689	134.431	2
7218	1	0	1218	1	255.113	136.988	118.125	0	0	64.6734	23.4132	-13.8061	145.826	7808.47	6354.83	13.8061	0	5.37218	6.26198	6.44217	0	0	0.0626297	192.21	-480.292	51.6395	204.531	0	53.3639	54.7869	173.447	2
7272	1	0	1272	1	260.94	147.608	113.332	0	0	103.973	45.5708	-24.4188	138.605	7370.53	6133.35	24.4188	0	5.09771	6.64911	6.5577	0	0	0.118477	148.895	-473.994	50.7501	162.366	0	58.1319	56.9053	196.435	2
7289	1	0	1289	1	276.075	121.111	154.965	0	0	48.9541	0.496255	266.959	171.583	7525.21	6278.08	-266.959	0	6.59291	5.92511	6.91114	0	0	0.136682	202.625	-479.407	46.6713	167.255	0	48.1262	48.0219	130.779	2
7297	1	0	1297	1	231.962	90.9692	140.992	0	0	131.116	-30.2588	-105.322	167.452	7343.38	6009.86	105.322	0	6.4501	6.64713	6.18682	0	0	0.0968583	175.277	-471.355	58.7886	1	0	47.8258	45.4379	194.039	2
7301	1	0	1301	1	266.521	141.429	125.092	0	0	67.9232	37.86	319.032	151.258	7506.24	6141.06	-319.032	0	5.889	6.33254	6.55844	0	0	0.0919161	200.738	-480.519	48.9767	167.386	0	55.9357	54.1486	160.338	2
7364	1	0	1364	1	223.618	95.9146	127.703	0	0	87.9553	9.26482	244.033	137.573	7486.21	6070	-244.033	0	5.2195	6.31213	6.62293	0	0	0.0582469	255.237	-483.99	61.9364	189.585	0	61.9859	58.9063	161.206	2
7380	1	0	1380	1	242.869	119.335	123.534	0	0	15.9394	-27.1129	78.4727	152.199	7358.9	6405.35	-78.4727	0	5.67063	6.26589	6.87722	0	0	0.0330771	126.192	-462.053	55.7205	128.62	0	53.2174	51.8001	146.724	2
7381	1	0	1381	1	249.603	98.6826	150.92	0	0	88.9722	10.2351	172.52	165.535	8083.15	6268.34	-172.52	0	6.1527	6.02468	6.15279	0	0	0.0423121	298.404	-492.657	52.4394	198.903	0	48.4747	47.2401	125.65	2
7441	1	0	1441	1	279.462	142.509	136.953	0	0	5.37094	67.5821	-346.7	207.316	7469.13	6011.68	346.7	0	9.14053	5.63686	6.03664	0	0	0.118344	202.413	-476.854	44.7172	189.726	0	55.2777	46.6374	253.381	2
7472	1	0	1472	1	258.853	135.403	123.45	0	0	25.779	-1.02665	363.062	144.189	7548.38	6279.61	-363.062	0	5.79604	6.86313	7.68117	0	0	0.147852	147.006	-480.007	52.9435	151.475	0	58.3355	58.3285	184.867	2
7528	1	0	1528	1	290.11	164.643	125.467	0	0	18.9265	66.4914	147.532	156.272	7854.21	6610.73	-147.532	0	5.77165	6.87008	6.79399	0	0	0.137317	177.512	-481.169	44.6284	158.974	0	54.9297	55.0038	150.145	2
7541	1	0	1541	1	313.965	106.683	207.282	0	0	100.681	69.997	-142.375	165.12	7672.8	6308.24	142.375	0	6.31586	6.41878	6.69757	0	0	0.0942967	199.58	-484.483	39.8084	139.349	0	52.7848	51.1164	204.586	2
7565	1	0	1565	1	268.958	147.683	121.276	0	0	42.9985	13.7009	198.62	164.639	7232.18	6563.86	-198.62	0	6.17902	6.01238	6.30515	0	0	0.0926694	190.282	-476.18	47.7267	167.793	0	49.1505	48.7419	126.876	2
7677	1	0	1677	1	254.846	123.66	131.186	0	0	136.967	44.2102	268.988	145.54	7536.85	6334.03	-268.988	0	5.54507	6.12726	6.93388	0	0	0.120581	158.01	-471.797	52.1427	138.472	0	56.8505	56.0647	154.209	2
7741	1	0	1741	1	277.108	109.852	167.256	0	0	23.2931	11.6228	-55.7672	172.001	7451.21	6466.28	55.7672	0	6.44173	5.98965	6.43277	0	0	0.154679	162.423	-471.128	46.0243	187.882	0	46.0428	45.2616	153.91	2
7769	1	0	1769	1	267.075	128.654	138.421	0	0	40.8706	28.1812	-301.577	152.79	7533.29	6051.08	301.577	0	6.51122	6.50951	6.60602	0	0	0.0785193	176.487	-478.273	49.1103	177.165	0	69.239	59.6516	312.424	2
7782	1	0	1782	1	258.71	112.991	145.719	0	0	38.3326	38.4678	310.141	153.852	7535.83	6339.77	-310.141	0	5.98803	5.93983	7.34767	0	0	0.129502	187.07	-482.573	51.3372	184.976	0	53.4678	52.873	156.549	2
7897	1	0	1897	1	252.282	115.221	137.061	0	0	67.7199	-25.5507	271.377	166.925	7406.78	6503.45	-271.377	0	6.44867	6.28285	6.76556	0	0	0.132164	121.017	-464.171	52.8503	149.935	0	49.6596	49.0607	138.901	2
8091	2	0	91	1	277.216	170.896	106.32	0	0	-61.2791	-176.392	-570.371	214.347	7336.46	6454.97	570.371	0	13.4497	6.43206	5.98306	0	0	0.154232	180.036	-476.501	45.9928	168.48	0	67.8787	76.1409	179.017	2
8111	2	0	111	1	291.669	165.536	126.133	0	0	-136.42	-47.7162	550.884	176.482	7511.26	6425.96	-550.884	0	8.82103	6.32608	6.95279	0	0	0.258267	262.123	-496.23	43.9217	205.037	0	50.5479	49.8713	269.552	2
8134	2	0	134	1	263.677	119.62	144.056	0	0	93.1478	16.998	220.992	181.423	7381.35	6261.58	-220.992	0	6.8232	6.03513	5.84521	0	0	0.0947312	225.063	-468.008	48.4487	1	0	45.7162	46.1356	119.732	2
8214	2	0	214	1	301.721	151.972	149.749	0	0	35.9826	18.6108	157.133	175.761	7438.52	6359.63	-157.133	0	6.52785	6.03706	6.33785	0	0	0.0868884	155.614	-472.789	41.2105	176.319	0	46.5381	46.289	122.541	2
8219	2	0	219	1	203.514	90.3734	113.141	0	0	-7.6713	42.7896	-61.4745	123.708	7382.51	6534.77	61.4745	0	4.63809	6.64327	7.28631	0	0	0.0784118	139.128	-469.567	72.4148	157.432	0	64.8294	64.1085	219.472	2
8301	2	0	301	1	242.381	140.727	101.654	0	0	9.15553	6.89613	272.18	176.117	7266.02	6471	-272.18	0	6.81831	6.37978	5.78775	0	0	0.0484381	119.647	-453.662	54.4725	163.909	0	46.5456	45.746	126.217	2
8391	2	0	391	1	281.418	146.168	135.25	0	0	211.818	-164.892	-288.396	140.823	7163.02	6343.81	288.396	0	6.65432	6.41084	6.2752	0	0	0.0796781	148.569	-471.182	45.402	156.673	0	61.9994	58.2644	266.112	2
8474	2	0	474	1	284.745	181.196	103.549	0	0	64.4731	-18.6021	274.851	175.216	7210.71	6297.18	-274.851	0	6.76796	5.95065	6.45212	0	0	0.201617	222.545	-476.614	44.4121	175.985	0	47.7391	48.2021	128.883	2
8545	2	0	545	1	261.546	124.565	136.981	0	0	7.49318	3.32862	-32.8878	131.872	7865.65	6773.55	32.8878	0	4.9319	6.95477	6.38086	0	0	0.112316	159.875	-473.21	50.7385	148.02	0	58.5103	60.1286	206.232	2
8547	2	0	547	1	255.711	135.978	119.734	0	0	68.3203	56.4568	224.57	169.349	7306.52	6222.12	-224.57	0	6.35213	5.96567	6.59207	0	0	0.188037	150.945	-466.827	51.2733	147.651	0	50.9129	49.6341	131.335	2
8577	2	0	577	1	271.459	144.768	126.691	0	0	27.8582	40.0422	445.88	138.309	7446.64	6537.52	-445.88	0	5.80821	6.30185	7.08815	0	0	0.0495339	178.258	-475.797	48.3588	134.354	0	59.8668	59.9031	242.971	2
8622	2	0	622	1	205.134	115.096	90.0382	0	0	36.5708	13.9133	-340.812	166.962	7437.93	6463.99	340.812	0	7.36364	6.65037	6.12749	0	0	0.167099	150.842	-469.078	69.3266	152.212	0	65.9376	56.6861	305.952	2
8686	2	0	686	1	204.875	111.454	93.4205	0	0	42.9375	10.4337	181.033	125.365	7232.24	6168.49	-181.033	0	4.68571	6.20099	6.43159	0	0	0.0987755	133.921	-462.841	69.1726	142.242	0	67.2473	63.1036	172.471	2
8705	2	0	705	1	249.452	113.948	135.505	0	0	116.511	9.22985	-115.585	140.155	7158.67	6568.33	115.585	0	5.35454	6.39878	6.67966	0	0	0.134091	217.896	-480.4	53.6963	170.448	0	56.6585	55.61	217.614	2
8745	2	0	745	1	232.681	132.64	100.04	0	0	15.7113	34.2991	24.3383	165.539	7458.79	6044.96	-24.3383	0	6.0868	6.25055	6.27463	0	0	0.148795	211.523	-479.765	58.078	189.278	0	48.9926	46.7653	148.624	2
8854	2	0	854	1	273.935	123.002	150.933	0	0	89.3294	33.5036	57.3516	166.296	7783.81	6743.38	-57.3516	0	6.068	6.23004	6.45524	0	0	0.114914	243.072	-484.927	47.0183	198.747	0	49.4106	50.1603	146.197	2
8863	2	0	863	1	247.811	134.742	113.068	0	0	10.9628	68.8326	207.818	169.971	7363.88	6608.39	-207.818	0	6.38796	6.07573	6.19109	0	0	0.112599	131.54	-457.364	53.0611	156.047	0	48.2429	47.4454	124.655	2
8909	2	0	909	1	265.245	136.129	129.117	0	0	20.7218	44.794	205.554	185.63	7553.44	6233.79	-205.554	0	6.97318	6.20871	5.76364	0	0	0.124858	161.458	-474.908	48.1795	205.955	0	44.644	44.0256	114.049	2
9032	2	0	1032	1	259.236	119.841	139.395	0	0	119.49	38.0011	74.3272	143.108	7454.67	6340.24	-74.3272	0	5.22327	5.99876	6.59171	0	0	0.0907881	203.174	-481.307	50.4027	197.212	0	55.5431	55.9692	155.264	2
9104	2	0	1104	1	251.405	86.7512	164.654	0	0	-21.657	41.9419	-266.489	167.344	7795.14	6535.62	266.489	0	7.00122	5.8813	6.18568	0	0	0.20422	166.883	-471.232	51.7952	179.11	0	57.7567	55.3332	254.96	2
9140	2	0	1140	1	297.224	122.79	174.434	0	0	10.8898	15.3183	-138.411	191.884	7463.61	5964.28	138.411	0	7.42527	6.7145	6.07492	0	0	0.170416	222.271	-491.753	42.3928	200.699	0	43.9381	41.3236	181.566	2
9147	2	0	1147	1	270.665	163.083	107.582	0	0	37.354	55.3014	0.0515177	140.442	7736.13	6522.26	-0.0515177	0	5.14675	6.48236	6.5043	0	0	0.199522	201.272	-483.572	48.1087	186.162	0	57.0424	58.3252	182.696	2
9170	2	0	1170	1	260.144	129.013	131.131	0	0	-18.443	-2.85354	-140.995	153.512	7492.94	6082.11	140.995	0	6.01128	6.12786	6.18941	0	0	0.0618184	229.139	-477.586	49.8495	162.778	0	53.5334	50.6327	210.218	2
9175	2	0	1175	1	313.948	140.7	173.248	0	0	-65.6582	-33.5422	20.8887	153.804	7540.16	6710.76	-20.8887	0	5.88531	6.45595	7.01015	0	0	0.106694	159.883	-473.552	40.1025	144.006	0	52.4536	50.3334	151.67	2
9217	2	0	1217	1	216.709	123.554	93.1544	0	0	57.7343	12.077	150.167	129.401	7416.77	6366.16	-150.167	0	4.79266	6.40081	6.98346	0	0	0.0479794	207.017	-474.352	65.416	143.549	0	63.1199	63.0036	165.704	2
9277	2	0	1277	1	255.338	86.8617	168.476	0	0	26.7591	-26.817	-166.556	140.35	7447.74	6405.06	166.556	0	5.56274	6.08275	6.70327	0	0	0.0628815	249.46	-483.992	51.6673	177.403	0	58.9619	56.7283	237.344	2
9348	2	0	1348	1	274.753	167.973	106.78	0	0	13.4049	-94.6198	329.974	147.782	7261.78	6273.54	-329.974	0	6.02656	6.26361	6.74159	0	0	0.133046	160.434	-468.965	47.185	146.207	0	55.9754	56.9837	161.384	2
9384	2	0	1384	1	254.067	146.958	107.109	0	0	-14.6818	-12.1004	586.011	175.896	7289.86	6191.02	-586.011	0	8.47648	5.69745	6.0583	0	0	0.105101	182.227	-472.937	50.6779	202.447	0	55.0099	54.3104	308.347	2
9388	2	0	1388	1	219.35	112.853	106.497	0	0	52.2274	2.83412	93.2785	167.992	7521.93	6275.75	-93.2785	0	6.18545	6.11067	5.98128	0	0	0.0731877	185.679	-475.589	62.1036	186.115	0	47.5341	48.0351	129.14	2
9390	2	0	1390	1	245.85	117.091	128.759	0	0	53.6435	97.2913	106.067	156.301	7819.5	6679.59	-106.067	0	5.69604	6.66433	6.26732	0	0	0.101901	213.171	-480.336	54.5372	173.185	0	52.654	53.8423	154.652	2
9412	2	0	1412	1	228.873	112.025	116.848	0	0	48.2401	-32.435	-45.6906	136.677	7426.26	6012.04	45.6906	0	5.15335	6.31538	6.49447	0	0	0.111694	203.218	-473.344	59.8288	195.347	0	56.9729	55.248	198.615	2
9451	2	0	1451	1	266.454	146.005	120.449	0	0	133.655	-39.7499	-112.83	162.638	7241.19	6218.67	112.83	0	6.30739	6.11263	6.39686	0	0	0.0553953	178.913	-475.649	48.539	178.531	0	49.5501	47.2688	194.926	2
9596	2	0	1596	1	279.547	101.369	178.178	0	0	33.9718	70.0285	63.2118	154.385	7440.53	6407.87	-63.2118	0	5.6286	6.47078	6.41123	0	0	0.0656061	156.519	-471.857	46.0083	169.242	0	51.9994	51.1517	149.602	2
9658	2	0	1658	1	256.689	140.772	115.916	0	0	8.72552	50.4014	108.248	151.571	7565.43	6427.5	-108.248	0	5.57898	6.3145	6.86427	0	0	0.21159	171.852	-478.487	51.8154	152.408	0	56.9509	53.0226	144.075	2
9684	2	0	1684	1	275.997	124.212	151.785	0	0	68.5819	25.428	-238.022	179.337	7605.24	6352.81	238.022	0	7.2967	5.73057	6.78823	0	0	0.125422	162.65	-472.548	46.3303	165.942	0	54.6291	49.7608	221.64	2
9687	2	0	1687	1	291.09	138.413	152.677	0	0	51.8491	-16.9828	82.3735	155.654	7621.97	6494.88	-82.3735	0	5.75558	6.10909	6.36805	0	0	0.0276079	198.813	-482.295	43.2509	180.723	0	54.4296	50.7975	143.293	2
9712	2	0	1712	1	256.635	127.136	129.499	0	0	53.2838	-10.7169	58.8537	140.863	7421.22	6189.64	-58.8537	0	5.19677	6.28636	6.29987	0	0	0.103361	136.932	-464.152	51.0873	135.107	0	55.8886	57.146	162.232	2
9716	2	0	1716	1	260.552	139.602	120.95	0	0	57.7874	-16.1449	331.505	172.496	7416.71	6693.37	-331.505	0	6.81808	5.98501	6.00218	0	0	0.211921	260.879	-482.698	49.3384	197.172	0	46.9194	46.7794	136.382	2
9731	2	0	1731	1	255.018	113.666	141.352	0	0	-3.31611	28.5035	-179.367	141.485	7876.46	6349.74	179.367	0	5.59027	6.45572	7.55935	0	0	0.178351	175.117	-483.439	53.3066	170.604	0	63.0626	60.9462	254.404	2
9767	2	0	1767	1	280.641	155.262	125.379	0	0	78.2704	2.37538	-138.644	145.576	7794.87	6575.18	138.644	0	5.62099	6.26883	6.18139	0	0	0.0245973	259.726	-487.27	45.3136	171.958	0	55.6324	58.2371	230.929	2
9800	2	0	1800	1	268.047	99.972	168.075	0	0	108.147	-5.63878	-233.407	188.917	7167.03	6284.22	233.407	0	7.73291	5.76834	6.10847	0	0	0.0943938	159.693	-465.62	47.42	168.99	0	48.1751	43.6946	212.18	2
9920	2	0	1920	1	265.083	137.94	127.144	0	0	26.5968	69.5657	-23.6112	168.32	7248.58	6607.65	23.6112	0	6.1926	6.3551	6.69048	0	0	0.0211838	185.111	-477.605	49.5079	168.052	0	47.9556	47.1446	152.489	2
