# Supplementary material for: CaV1 and CaV2 calcium channels mediate the release of distinct pools of synaptic vesicles
Source: eLife. 2023 Feb 23;12:e81407. doi: 10.7554/eLife.81407 (PMC10023163; doi:10.7554/eLife.81407)
Supplement: Figure 8—source data 1. [file elife-81407-fig8-data1.zip › Figure 8 - Source Data 1/unc-13short/7/2/cav1_to_cav1(unc13).csv]

228.084443790849
-16.4470732362661
97.0463772764615
259.770506783516
-159.570920528602
40.2555655418037
-383.740998486819
-260.057073472542
-197.96694952598
84.960645671461
-57.0037676627435
132.786285469188
-1.70269636624289
-11.301522863474
209.834159729022
-43.7299875023073
142.47887691593
133.243615822954
-190.538136872454
76.4981471301671
138.205649185096
291.580163192544
102.07536115217
-351.335568225193
95.8850311252772
390.072886095553
-66.2613536905883
162.689753018312
-212.112974444277
112.448754114421
155.401181563551
85.4789796875903
139.043399973558
-127.351389778565
30.2805505506694
239.423764810248
6.94259760490786
3.25044426102795
41.224205847755
-166.848114892331
447.673785439345
38.647057863458
91.1487799379447
-110.877336789008
98.1795433344541
-82.8034622209561
64.2872601254039
61.1205402385658
-19.0468121620306
27.4402140179554
-0.337122555447422
19.2375981633213
-100.759162104468
84.6811859371264
74.521840967469
-50.7232080512222
46.4797553813205
-142.232987785857
-0.236158908346624
197.044269456392
24.7404885045071
77.2836874602308
-242.046526729981
-95.9908367116914
-90.4824680513284
197.7985526665
62.2166776130416
112.916594298589
86.7442380594912
162.425520297007
155.523715190811
160.39754498637
-176.967175112088
163.995168035171
221.109634742064
-331.629673387819
182.504564015784
60.0761123131906
-260.623573886114
18.7094622400509
117.185032356721
-450.539869261871
-171.997779628942
88.5530296867782
-44.3831220408047
-115.072488339392
-416.646677306026
9.18588276562332
137.529321965789
-210.16261573112
-106.870803729302
-51.0697674882813
-105.837883004288
-143.725128134469
-139.760834885847
112.015169661854
1.22123642648512
93.2600673329562
-269.135676972171
68.518619187771
157.807323123978
-130.267109368458
3.47782088237545
5.36915425163716
-34.0608388841083
41.480595035473
171.265614109992
102.552214489377
-42.4914818012021
196.408783396768
-95.504388701238
105.519837864276
48.5894732432662
271.61954918791
7.04817291884501
24.4828894418806
-100.407339708514
203.993548758526
112.284148094122
-164.14014912108
-44.2086243966041
39.8979437677845
-233.064308858759
87.4992444750078
-272.354186484958
67.4522169626489
138.165916136511
-373.436238545247
179.583730033732
0.640838396309846
15.9110243318082
190.887034930316
-347.737964924352
170.965428824315
-104.426554099553
88.5569751134772
96.3111346491551
-237.370986523214
54.0287112915721
-88.8036329352562
25.5359525875483
144.35288818196
-92.4036055822562
-300.042826123555
50.38418393133
91.949467255441
-12.0471254181903
-87.8683951974162
50.8504785992536
-9.4522702878603
50.3256316451116
31.1536675518491
-116.360716253639
-45.809703265948
-82.850317162498
-60.8296604177722
-109.57408169721
48.6624765634278
255.235881139848
95.777945947626
-224.574013990657
376.242692894883
-204.218158088599
52.9862255609569
147.283250332073
-213.292863389932
-209.332763345719
141.810001671498
-142.182429635917
82.5728757496163
-92.6064002741969
205.967373269146
-39.5594837183835
100.120163973135
-171.987888293397
142.981271818313
-55.8386077589712
16.6106924188971
61.063100043948
166.151063919297
11.4466283425554
74.7337267563908
83.5317676359355
-406.203439169577
-82.2719767625567
-68.3041839292837
-60.2752736839448
96.9432208156941
-88.6620346169657
155.076850280246
170.766779440253
-140.533077622626
-297.656357024095
-163.991027005968
-80.5445324814336
44.6308971142007
-2.89847538980939
-135.114238415952
-102.842466157916
-122.409437040362
-16.5421789752563
8.78215535394884
-228.071820285544
187.740346631585
145.791352110353
-30.3065025672477
-228.183632428396
123.734576431103
92.0915771708405
-90.8749081344376
-69.5643650349284
51.8627356751804
