# Supplementary material for: CaV1 and CaV2 calcium channels mediate the release of distinct pools of synaptic vesicles
Source: eLife. 2023 Feb 23;12:e81407. doi: 10.7554/eLife.81407 (PMC10023163; doi:10.7554/eLife.81407)
Supplement: Figure 8—source data 1. [file elife-81407-fig8-data1.zip › Figure 8 - Source Data 1/unc-13short/7/2/cav1_to_cav2.csv]

684.943973909858
294.546649115973
261.041696338523
-68.6842340651456
696.22721826518
370.364486101089
397.366541771758
538.886345362293
41.8578531365292
288.939991969188
426.563043881262
479.886593275738
579.743769806488
246.315292285644
215.724339282653
459.898351149508
237.879659387745
519.039722055702
619.480002368022
228.284111119601
12.7125044131826
307.94399838426
660.998814246248
176.383828321081
119.373348971574
637.814819819154
147.000993566664
509.501807282111
382.22064843065
441.407035147186
598.389838984645
418.59342143609
497.395750896922
329.74402997078
648.872184227008
146.121393013054
232.527451667367
454.077955288762
176.822071497903
595.225848780574
-4.51912109355544
228.532057257882
137.389002623742
698.7597834972
466.754848595832
678.340530685859
701.350375816073
559.076752374451
86.7292165461677
251.075663863516
174.737873024866
69.9141251187921
372.453652537715
499.349120066483
317.703164278984
452.740384527035
493.420016592529
394.817288881426
515.173089022532
350.733157269873
213.068369202938
448.911491391473
339.659101351501
325.196751087928
506.315369569726
294.55198266044
103.088147977374
262.815294197244
460.938476677522
401.233721773528
264.9872132078
315.382193961585
240.66352445661
-112.207607675176
592.917393504567
554.88240744026
218.05618850397
541.481904991504
329.710726347115
657.635261385261
510.811492259414
80.7206323836381
166.211291517066
233.779849469967
16.2556498752165
540.654219870738
293.168824504461
524.915912534385
473.215399831388
403.950701507129
591.673574230501
17.1299318362981
561.513341615608
458.548394301393
114.766766763974
613.084728993355
1.9562605764313
594.763396984243
288.591007984027
624.300018888674
469.399513532599
360.085448622922
252.154172109125
435.107091809376
593.667921099142
634.411618580592
521.363072276501
695.91514853435
373.190980808851
578.490550800341
494.631043429985
240.391890745612
371.253883178819
-174.988447790482
530.882527637734
213.909133963562
574.30064723308
384.688544211651
699.501467273485
519.713944407356
593.296418304661
323.461028285721
199.100569488186
653.910381089852
375.168638190871
-41.8643173980672
304.917350761394
219.141162754866
328.194077566717
234.146633789849
594.596391313913
323.170942148594
214.819280381762
284.792157230413
250.97470854803
450.356857935112
338.519847500984
193.938474089809
294.352890251899
449.491983671822
476.546844602744
-198.439682030457
513.450800602626
168.980635776044
240.927242895932
589.631879443943
240.606476584928
626.331373774205
-141.605222195474
131.448917343321
416.341878481697
351.054536431266
49.1380952806885
700.256597249987
82.252014701884
579.599113899059
-26.0047003694872
339.990948847113
292.728506609046
480.877583265305
548.40960749748
388.016736490112
-94.2813903574515
668.534224965078
539.483415606974
292.61140074411
230.626735426955
286.727405210328
147.751254827068
503.859490767474
33.3747660877762
194.951264327185
12.159603114791
503.935893886459
172.380959571163
