# Supplementary material for: CaV1 and CaV2 calcium channels mediate the release of distinct pools of synaptic vesicles
Source: eLife. 2023 Feb 23;12:e81407. doi: 10.7554/eLife.81407 (PMC10023163; doi:10.7554/eLife.81407)
Supplement: Figure 8—source data 1. [file elife-81407-fig8-data1.zip › Figure 8 - Source Data 1/unc-13short/7/2/cav1_to_unc13.csv]

273.139565969439
28.6080489423239
142.101499455051
304.825628962106
-114.515798350012
85.3106877203936
-338.685876308229
-215.001951293953
-152.91182734739
130.015767850051
-11.9486454841535
177.841407647778
43.3524258123471
33.7535993151159
254.889281907612
1.32513467628269
187.533999094519
178.298738001544
-145.483014693864
121.553269308757
183.260771363686
336.635285371134
147.13048333076
-306.280446046603
140.940153303867
435.128008274143
-21.2062315119983
207.744875196902
-167.057852265687
157.503876293011
200.456303742141
130.53410186618
184.098522152148
-82.2962675999752
75.3356727292594
284.478886988838
51.9977197834978
48.3055664396179
86.279328026345
-121.792992713741
492.728907617935
83.702180042048
136.203902116535
-65.8222146104181
143.234665513044
-37.7483400423662
109.342382303994
106.175662417156
26.0083100165593
72.4953361965454
44.7179996231425
64.2927203419113
-55.7040399258785
129.736308115716
119.576963146059
-5.66808587263222
91.5348775599105
-97.1778656072674
44.8189632702433
242.099391634982
69.795610683097
122.338809638821
-196.991404551391
-50.9357145331014
-45.4273458727384
242.85367484509
107.271799791632
157.971716477179
131.799360238081
207.480642475597
200.578837369401
205.45266716496
-131.912052933498
209.050290213761
266.164756920654
-286.574551209229
227.559686194374
105.131234491781
-215.568451707524
63.7645844186409
162.240154535311
-405.484747083281
-126.942657450352
133.608151865368
0.67200013778529
-70.0173661608023
-371.591555127436
54.2410049442133
182.584444144379
-165.10749355253
-61.8156815507118
-6.01464530969133
-60.7827608256976
-98.6700059558789
-94.7057127072567
157.070291840444
46.2763586050751
138.315189511546
-224.080554793582
113.573741366361
202.862445302568
-85.2119871898685
48.5329430609654
50.4242764302271
10.9942832944816
86.535717214063
216.320736288582
147.607336667967
2.56364037738786
241.463905575358
-50.449266522648
150.574960042866
93.6445954218561
316.6746713665
52.103295097435
69.5380116204706
-55.352217529924
249.048670937116
157.339270272712
-119.08502694249
0.846497781985818
84.9530659463744
-188.009186680169
132.554366653598
-227.299064306368
112.507339141239
183.221038315101
-328.381116366657
224.638852212322
45.6959605748998
60.9661465103982
235.942157108906
-302.682842745762
216.020551002905
-59.371431920963
133.612097292067
141.366256827745
-192.315864344624
99.0838334701621
-43.7485107566663
70.5910747661383
189.40801036055
-47.3484834036663
-254.987703944965
95.4393061099199
137.004589434031
33.0079967603997
-42.8132730188263
95.9056007778436
35.6028518907297
95.3807538237015
76.2087897304391
-71.3055940750492
-0.754581087358019
-37.795194983908
-15.7745382391822
-64.5189595186202
93.7175987420178
300.291003318438
140.833068126216
-179.518891812068
421.297815073473
-159.163035910009
98.0413477395468
192.338372510663
-168.237741211342
-164.277641167129
186.865123850088
-97.1273074573273
127.627997928206
-47.5512780956069
251.022495447736
5.49563846020646
145.175286151725
-126.932766114807
188.036393996903
-10.7834855803812
61.665814597487
106.118222222538
211.206186097887
56.5017505211454
119.788848934981
128.586889814525
-361.148316990987
-37.2168545839668
-23.2490617506937
-15.2201515053548
141.998342994284
-43.6069124383757
200.131972458836
215.821901618843
-95.4779554440356
-252.601234845505
-118.935904827378
-35.4894103028437
89.6860192927907
42.1566467887806
-90.0591162373621
-57.7873439793257
-77.3543148617719
28.5129432033336
53.8372775325388
-183.016698106954
232.795468810174
190.846474288943
14.7486196113423
-183.128510249806
168.789698609693
137.14669934943
-45.8197859558477
-24.5092428563385
96.9178578537703
