# Supplementary material for: CaV1 and CaV2 calcium channels mediate the release of distinct pools of synaptic vesicles
Source: eLife. 2023 Feb 23;12:e81407. doi: 10.7554/eLife.81407 (PMC10023163; doi:10.7554/eLife.81407)
Supplement: Figure 8—source data 1. [file elife-81407-fig8-data1.zip › Figure 8 - Source Data 1/unc-13short/7/2/cav2_to_cav2(cav1).csv]

156.673968327008
40.0377648864305
67.367332070673
159.717869119628
67.4691042798349
18.7522402575905
136.148497042172
37.7188435613989
50.8399421759877
11.3182927766284
71.0134923527639
39.1361458064002
17.5124677129588
118.218882344343
-40.0418129676655
13.3891917000346
135.135058891827
9.4438947413164
159.625731766342
132.286671153177
81.3956288808258
44.5099065066443
62.1162786818004
11.8676667596465
38.5896264141084
19.5045198875196
86.726240723694
-37.1567735873032
7.3941174649699
-11.1391574105601
106.175092066527
16.5112603794551
84.2696734609599
23.3756037554103
19.1135955727805
19.0911841722427
20.1078599284774
50.0444810419467
-33.7355551725559
-9.69517372970768
89.3873687071773
138.598072291275
18.3112154887112
15.2086519061359
85.6111157683026
111.456040207278
59.8783130379579
148.532252172387
-39.4240520167768
6.3262640335015
59.4624339235106
8.92864401849511
68.1593375822977
126.026239532739
6.99580212430374
59.7774979743608
-32.2288455182934
24.7862301406731
92.7582587915167
122.53253329188
168.300572955872
112.450486080559
160.455495849857
34.1621487345164
157.897654963201
123.450722696765
151.814332549548
88.3839201551527
109.786755606763
113.673976704109
-7.98433259788908
145.684828369947
20.5825371873652
108.455236297768
68.8318758042842
116.473428312276
-39.3029384029069
-27.7738998707209
67.5870706550522
59.3805085598779
120.078506751175
22.5675204317049
-53.8922491672001
-24.2095768702202
-0.512779855620465
24.7872750412644
55.8740046193034
71.3705168438337
-24.0837740331626
61.7105433900233
48.3390612753392
208.961614368025
143.585089650574
38.416669909182
-41.2632739255896
74.073886880662
144.57482148899
45.7593135152019
21.6292331252935
89.6771724472801
21.0149813380995
72.4199395268279
46.3450365673361
48.6184977562443
-48.9471471951547
0.415782750276776
21.1737314893653
-3.18986962344025
76.3396647876634
52.1398711117508
54.882111743631
26.7987175257076
65.8319811795791
48.8523169382333
41.7252150763125
-12.8570714554553
-9.60539342632183
44.4118516836825
95.0738281156446
46.3205328191252
120.551623547615
103.348077226521
-17.906142194166
-18.6131270777696
94.9280994268556
-30.5869822657824
-64.3738014420542
69.6654839445946
25.5861250021662
-50.3484347677913
-15.1552205873013
-33.5267551050547
64.2070187702193
40.9494987332982
47.5057719003453
61.3285490815906
59.2085581056908
-33.1192423787124
53.0011940968216
-6.79923311531093
58.168405088858
43.3496181765586
34.3733032404944
-52.871236775678
-9.46456825569112
-32.9071504458625
-0.979545107507874
48.6637428792146
20.5601926480995
-9.01419873237137
-37.8715904272922
130.296707604733
-59.3168902586494
30.6609063192227
-26.3893194795037
-64.2764948889017
-7.22233420926204
6.50353634489147
24.4190752118629
81.4610807504705
39.5825726137464
75.7477704028461
37.7385905726878
23.6821573140587
32.4906827248051
42.6868430480572
-13.0521108665125
-7.38409395950112
30.7525883119251
8.57519346277877
-109.987076438527
-15.3896118757984
2.85451768480198
-16.2405857533522
4.46136001464401
-20.1534202062267
62.1103579474511
110.199314975878
7.84496004367247
1.96808077827154
58.2862271643971
46.5154842138581
22.7041274106323
21.6217280962992
99.4269173899356
6.13222388253598
27.7456934465808
-45.671239260806
21.452990501255
26.1048026835215
-4.36105115613282
-45.6381835583325
47.9534252565172
-78.8333893753825
-16.541097261339
-34.7997475011798
14.0613783135996
0.10647874501592
29.1035447375507
-18.6547645734499
-3.41979218683809
106.919289337318
-15.825317333969
59.0366235179899
-33.2085883459222
-10.3841187150592
-47.843310928698
31.1142453508819
43.0621402759807
8.61120352528815
6.73060529704344
-25.8077687172718
5.73284509764926
-27.7633627162686
-18.852973031464
-5.77400409910115
-80.6275591704944
7.09719948037855
47.9290478518851
13.6458277584898
-27.7892467158417
0.0609136159473564
-74.7837414187343
20.2666655142639
-31.6373727371938
-19.0762730151018
-57.031215947698
-18.0038088440469
27.7129760325333
-22.8764027486886
37.9484118392356
-14.6232463596934
-30.7151672257169
-26.5409536236875
-41.1627859849668
-55.7558642814147
18.8395875739661
-9.08971300342455
-10.197281673738
20.833010009499
-34.7305326048336
36.4488523408709
46.5935440386238
-20.1385219967615
69.3641034380162
70.5150459035303
71.2948714624472
45.7138376432413
-29.9076901573371
-36.9279749956313
-9.69087731570107
-36.317830857326
41.7282981308381
13.9542029558397
92.3717026486702
-45.5889402848661
-192.922750386155
-28.2172521767843
-13.5627584892263
-2.19517928922323
-49.7819505432653
6.78924007558089
-34.5750858755273
-31.3587277507559
-33.3427906754896
-52.6711501343161
-48.292639534282
-48.506172898462
-1.75846523382643
-30.5942837733055
-45.3326481953518
-54.3991746369593
-23.7568432450553
-2.28840372334525
24.2617678633542
-21.090428402018
54.0572611029475
8.5369135178662
-13.6023395486445
25.925474784699
-15.1474763859405
-44.3247989545616
-1.31315613015613
-9.13189668380801
-3.69225141046991
-46.8259859537811
-56.9150244605516
1.71916032222725
-20.7433074519031
-12.5898863589155
11.6624121591958
26.4531816541348
-44.0063804869678
-55.0156438754129
-22.5059756082883
-71.8409938474888
-46.0090287764724
-3.90314062669131
-24.6558441638681
-54.8679978921209
-57.3777337765114
-10.9636453615349
16.3731343344261
-23.8954247813181
-31.0395607520513
-13.6057139453842
-38.0892988891665
-27.6112514031993
-19.9768112823458
-24.1515479550599
-52.9012872539843
-1.68273157481417
-4.23258007761979
-38.4871335349744
-7.61620576715723
-9.30067182299172
-11.1245758118675
-21.6386756055181
0.271126255316631
-20.2915876476036
-46.9171757599415
-46.7426964016413
-44.6928651271392
-50.8972869858371
-38.3026244877219
0.276976863720847
59.2549281798674
102.006370086303
-66.4718625611058
-79.4533545881841
-8.01088651431382
-31.4178936963381
-53.5540594641716
-53.5638581428339
-65.3011348219861
-36.8491979807804
-24.750542154241
-51.7514996443406
-97.9602617659111
-16.8859364454165
-13.8819367183132
9.89737324096677
14.5117270080973
-22.8773903864458
-0.561929170946314
-32.8717734093188
-3.385424465705
-40.7548047736309
-0.124054187212096
24.4718811902967
0.174795130058556
-33.45482142935
-21.6366500533986
-24.1539619415598
-70.6036644758369
-38.4549013212381
62.7013555186259
-27.5739352638484
-24.9297545479167
-19.8097749891713
44.162957606326
-37.7343374943575
-25.6888451964896
-25.061196701783
-60.3781347565837
-19.1976268457511
-42.353755207112
-139.453566979211
-3.83353461882325
-14.8509777198706
-17.4628936402623
-5.91637001348499
-24.0996118240437
-27.7638591469658
-39.6531065610652
-29.9367176082869
-42.5183185532933
-0.857265341666789
-3.12460057709359
-33.3534554143007
-16.4658934636609
-47.0854442824584
47.61862170321
-45.8462646731568
-39.0822869420335
-50.1582667499715
-25.2261358805299
-89.8888073022536
-18.8493476444455
-73.2851063534799
21.4095109949321
-34.9249367047323
-87.2147566461208
-1.20699642157342
-23.1871201089289
-10.9781728314192
-36.2975664558689
-33.2571210243659
-40.6517307967151
-186.435142404778
-25.6586134618974
-24.8363960650222
-86.5567858540035
-60.3238695213713
-18.158771091219
-59.7330782794579
-28.7640066928725
-39.6469051930726
20.6523111315237
-46.7167279117184
0.630804100834212
-67.3167804804725
-39.8880251644041
-21.7639594853954
46.8484359625018
-11.8304955535896
-15.5013459988786
-27.8090449174942
76.8548235113012
-41.9811780642594
-11.920152843004
-35.246088185444
3.79435807548361
16.7285506329372
-2.84408054132655
-0.392829781510954
-12.8691466765194
-46.2947191871681
-28.9658031244144
-60.5316404241221
-40.5497403746595
-64.4033993018529
-79.0990751245099
-18.7288191957778
-45.7455207799176
-42.9143505609118
-0.500298374729027
-71.379334786403
-11.0650245659308
-44.6041923414596
-37.6130133070692
-47.5291874387458
19.0494966612569
0.278370500007441
22.7257636400718
17.5415314023376
-17.9609842369227
-7.24959147317895
-62.0616925720278
-554.136723423871
-40.128427750069
-94.785973775337
-543.317259206908
-516.543992660121
-283.397622303457
-635.716113202974
-159.120695168871
