# Supplementary material for: CaV1 and CaV2 calcium channels mediate the release of distinct pools of synaptic vesicles
Source: eLife. 2023 Feb 23;12:e81407. doi: 10.7554/eLife.81407 (PMC10023163; doi:10.7554/eLife.81407)
Supplement: Figure 8—source data 1. [file elife-81407-fig8-data1.zip › Figure 8 - Source Data 1/unc-13short/7/2/cav2_to_cav2(unc13).csv]

157.27229220431
40.4989717737972
68.1512167162728
158.96218965212
67.067227116584
18.3551608505222
135.204518661028
38.1092646707784
50.3302268735824
10.9639445327302
70.0720221144911
38.3669027065171
16.8672022739102
117.974043965629
-39.9420834038228
13.4480116775358
135.487999637993
9.83111178936815
160.053671882313
132.605995587492
81.2531017695455
44.7294168916778
62.8436665680128
11.7195611215811
37.52817771013
19.0278938213287
86.6402540871095
-37.7316552434695
7.78017419343632
-10.93939784336
105.770690025372
16.9934708702185
84.7851180801918
23.6093354103868
19.9045438901685
19.2790371708215
20.5154078534688
50.5947950345635
-33.2551667605894
-9.53843438075091
89.4827851610353
137.871578155429
18.0476948446649
14.7170651734177
84.6622894557186
110.604687736224
58.7819416064431
147.795711945486
-39.0405827310806
6.70601862562035
59.7454770344539
9.2727934081322
68.4655983162538
126.315869001874
7.24853205386898
60.06194743384
-31.6707947888081
25.2247172284824
92.6535543184109
122.352742953666
167.188315887839
111.980522411533
160.236697569546
34.4253704953881
158.442912207496
123.676931082216
151.722503536939
88.7842262973754
109.685228948645
113.857178273814
-7.51938780032106
145.540935817988
20.6204835460794
108.582622255388
68.9996997770977
116.152637770678
-39.5427828211887
-27.6997697742263
66.797811777511
58.4324974605952
119.216638334905
22.2960134133427
-54.3857309790255
-24.6872676297826
-1.22620914020808
24.2174619099005
55.2980243469374
70.8306290553064
-24.3588739493644
61.4584139386316
48.0688724588581
208.218232586511
142.763111187369
38.1998710295375
-42.0718465566351
73.2649013223072
143.725668972722
45.0042516560297
20.978107440731
88.8204231868203
20.5061176838881
71.7555066548612
45.404895450456
47.9227433247688
-49.4668884307812
-0.0409436183981597
20.4933618792656
-3.67845961920648
75.7447497744706
51.4499128661937
54.6164579693177
26.4782798914384
65.7287557853197
47.8891823502418
41.86864452589
-12.8993691183277
-9.64288934411525
44.7179148865052
94.6293231172604
46.6321949825342
120.273579062672
103.732043265334
-18.3102199118748
-18.8519365896518
94.0723940761673
-31.4491769670949
-64.710005467954
68.9565574135522
25.1110077868761
-51.140707122524
-15.5234647058933
-34.0972777624866
63.3671986010577
40.4300623546897
46.4322080793991
60.6302103377438
58.818543932246
-33.8361337747247
52.0088365869287
-7.41676091020599
57.4301295962014
42.5925518500553
34.8218592645389
-52.3881461117508
-9.17573393376006
-32.5029031258237
-1.11778069794855
48.8883933789366
21.0521165990122
-8.54939456816646
-37.787929336002
129.950479069437
-59.2455826405312
30.1998722414028
-26.7342112407878
-64.3851614733139
-7.09132461209992
6.66861938579859
24.4762460168713
81.9498625217075
40.1288348119033
76.0565210409623
38.141405852768
24.3698474140638
32.4932680296497
42.6361973500389
-12.7194567374754
-8.06994506869705
30.085799952356
8.67241778890639
-109.544227434131
-15.5487440965371
3.39470010470541
-16.1822442291177
4.60877440134027
-20.2356905329307
61.9319486325858
110.356010769128
8.15416217045458
1.98554191241601
58.3605357216711
46.8418098527964
23.1460078692089
21.8963450305291
99.1227558494447
6.16907246341907
27.9015091241163
-45.6953275354917
21.8322286187504
26.4588024209206
-4.02084037105305
-45.1323691857524
48.3587277257993
-78.6144164380112
-16.2988678099264
-34.6145197198402
14.3735071619813
-0.083746689319014
29.4799232108217
-18.3170411409137
-3.32337962809652
106.572539301747
-15.6692672563022
59.4149738850538
-32.8555495815253
-10.0384870385988
-47.2921772102709
31.2646784343633
43.4746081854755
9.11048879918235
6.85742141172341
-25.4273808812031
5.86572562794936
-27.3919080739379
-18.4920377235721
-5.5029458646768
-80.979004945415
6.67418413458654
46.847402945592
13.0834369471741
-28.5164942705687
-0.644107905156488
-75.3437811229142
19.6384563735064
-32.0501733564524
-19.6894178965013
-57.6100056994474
-18.7826845020354
26.8984776553516
-23.3281265466485
37.5770021699482
-15.2132176660452
-31.1869707952919
-27.2326319028907
-41.804188112561
-56.3444994947458
18.401421595845
-9.698565485367
-10.9342671202594
20.2867220529988
-35.3036473480679
35.6570529319088
46.2196766344514
-20.8045479713455
68.6612625015096
69.6116084263085
70.5230865504818
45.3288810937538
-30.1080883638806
-37.3176530266137
-9.73700177755927
-36.6176284465037
41.1472965359008
13.1353849050556
91.5111098154102
-46.1665075467154
-193.301713499004
-28.3347330651122
-13.9303104492701
-2.32360889760639
-50.3881830886985
6.71940539205934
-34.6384174038849
-31.8377314873997
-34.061420860744
-52.918263493144
-48.3815349088309
-48.378690125699
-2.32702819986298
-31.1587342267685
-45.6545750962632
-54.7950803957756
-23.802999540545
-2.10620014927008
24.8343164417183
-20.8413218971691
54.3562791605964
8.77794533243468
-13.1442919526398
26.2989800747564
-14.8056357448495
-44.1131109566068
-0.992290781561678
-8.7721815252844
-3.33191170556347
-46.6803402708392
-56.5936080111624
2.04904019397873
-20.4117495858391
-12.2014616816286
12.1078701828137
26.6599849404065
-43.6278700149069
-54.5826566790456
-22.050919455809
-71.5269325810968
-45.8547055825074
-3.62246432337997
-24.2914634616791
-54.6387057776501
-57.2069999976156
-10.755118479341
16.5354373644241
-23.6904952527821
-30.8520882399916
-13.3860811380873
-37.8543466686206
-27.2832036384407
-19.7511365868722
-23.8391067723223
-52.6361076574212
-1.59526865097541
-4.05019028647621
-38.1532270395546
-7.23216263693394
-9.22750298517713
-10.8873605957924
-21.3905720130751
0.526590950707032
-20.1338199536403
-46.7995021891493
-46.4269341682157
-44.5342508762751
-50.6498788993922
-38.2097894253984
0.572435413792846
59.4758853879466
102.582220757622
-66.1828283846535
-79.1896966893437
-7.73948821119302
-31.1517449371404
-53.5258229026422
-53.5732276925846
-65.162106915428
-36.6395344588054
-24.3793626863862
-51.2835450250586
-97.5569313559899
-16.5174182082883
-13.6362134255123
10.1864320414879
14.8729264225312
-22.6703918319963
-0.204287796972494
-32.803502019613
-3.14706537419079
-40.4913156945004
0.174258574183114
24.8800792486636
0.362978903078329
-33.1306777145855
-21.5063144655815
-24.0761460300018
-70.5350758387431
-38.4662089441608
62.8638335105425
-27.6090869573836
-24.7774526309058
-19.7070592513592
44.0650270637343
-37.3712023234129
-25.5007799925679
-24.887500319086
-60.3472903393704
-18.8967265431238
-41.9717766469857
-139.269425657896
-3.39023370809628
-14.4192928965913
-17.0892407034462
-5.75896189191735
-23.6678463336739
-27.428181176143
-38.967605018237
-29.5636675190653
-42.0205324049239
-0.507734195585726
-2.63385606011616
-32.9051761534192
-16.1319512493847
-46.5717330038897
48.0883571540489
-45.2695348974921
-38.7283847044582
-49.7690097290379
-24.8873880061146
-89.6928467929665
-18.6537650917089
-72.7383075407688
21.7820530273893
-35.0371049725891
-86.9174480233269
-0.875182053086974
-22.6434373660431
-10.5585378833093
-36.0154219096785
-32.9328304057308
-40.2214355093602
-186.379450662178
-25.3015920300622
-24.4541689631205
-86.332803252717
-60.1476018394551
-17.7789303871759
-59.5633707929392
-28.5595580267563
-39.3670560406681
20.7552614827746
-46.3143532179365
1.1778444240208
-66.8836038322061
-39.3960230114881
-21.4479695624195
47.1009082842629
-11.5495696538437
-15.3119142794894
-27.4149324676546
77.2368323924311
-41.6762799687367
-11.6051412792149
-34.8933227241414
4.08937218012579
17.2078867493346
-2.52838970758785
0.115252134150069
-12.4275149021778
-45.8568124933463
-28.5884943407509
-60.1162574897098
-40.2031508108394
-64.1166220644845
-78.9635591727365
-18.4497403472324
-45.4888563831191
-42.6402218552867
-0.213350946016362
-71.0434383427091
-10.6224269883405
-44.4190829837789
-37.2562412725201
-47.3143102431113
19.4279499379354
0.585668814310338
23.1737540920058
17.8267999961445
-17.6715411056703
-6.93550912335195
-61.6649513844422
-554.316175735488
-40.1051974721831
-94.9896762967783
-543.232706955017
-516.555277541476
-283.429071697474
-635.567722226211
-159.883100574732
