# Supplementary material for: CaV1 and CaV2 calcium channels mediate the release of distinct pools of synaptic vesicles
Source: eLife. 2023 Feb 23;12:e81407. doi: 10.7554/eLife.81407 (PMC10023163; doi:10.7554/eLife.81407)
Supplement: Figure 8—source data 1. [file elife-81407-fig8-data1.zip › Figure 8 - Source Data 1/unc-13short/7/2/unc13_to_cav1.csv]

374.381278098819
-20.3526813754379
-41.1533668129214
-374.638935393317
386.648653637568
58.4836785620719
91.7515780612557
226.477603150335
-264.427004797
-15.512436271465
110.088781805613
164.86626177791
269.942306066765
-69.8744675162943
-85.5245254975434
145.507561339611
-69.4330620278888
214.785798523237
303.299533422429
-72.8118385853159
-295.334707411428
-10.0305721842597
349.775170555746
-132.516997553901
-182.833231753479
327.503847773452
-151.246618215493
197.770960696505
64.5354429102317
123.486927806467
289.963355414044
110.159159464183
186.873778473417
31.6302443643035
340.85165558757
-157.165183232244
-83.7700693748538
147.861932216807
-127.987465126764
278.19274181547
-310.29289475008
-75.2859633934349
-169.489362438817
391.251422731377
165.030376996956
369.409681872572
394.013833837584
245.304206288392
-227.943839470305
-63.1231824627739
-141.391868326918
-244.919523293092
62.3335390803513
181.768085790538
18.1224150960534
136.976448477702
186.627517339966
83.3543877818665
204.573486515856
49.6667050453743
-86.2176271906756
136.139564144629
25.9697272540852
7.92113423891351
197.695141464892
-5.85321815066527
-197.796422788851
-42.0601461155638
145.189505621602
87.8420701948962
-43.2838002608205
1.01465096069478
-70.8736143934639
-419.256392094634
283.466084839622
243.056555765183
-88.1623320086546
233.705583859881
20.1357469955256
347.936610510729
204.987822012417
-232.473563803487
-142.02047428641
-71.6368848409493
-299.147013080774
225.087099616205
-17.2270464770645
206.935129705882
164.633490143791
88.969154492479
277.648486979297
-289.549519777653
248.684602219962
146.45390812593
-190.073090183583
304.142419915785
-315.448133736038
284.18784361842
-24.0477723851964
314.387908163415
160.491670120733
49.83244290523
-55.1969722846316
122.561159189763
285.118122517919
319.180283577945
212.232225467063
386.221250764675
58.1333309997262
268.33295708916
185.234296482935
-68.893367406994
56.8551945448617
-482.090076202117
220.699442907011
-90.7892422645964
261.737454576034
74.3789955667744
387.315855914801
210.068134988755
283.771168397638
8.49862346561349
-98.8882120422222
344.470007651335
65.3554952416289
-347.576015742548
-2.39106619307495
-99.8515394567949
17.6989527585702
-79.2702980127342
286.253445554232
12.6081889073466
-99.865653710096
-31.0538142487567
-60.8066107486065
137.020359919727
25.6650833798249
-121.525939503053
-23.1652406611756
130.716070402985
159.185041097217
-505.183729380426
198.783194697966
-145.098121355786
-72.7630679871017
273.756927914683
-80.0346365585192
316.401765331659
-449.907438663802
-185.004628206898
107.000945265027
38.7070222997409
-257.277852943998
391.068709514322
-225.353600138562
270.126098912287
-339.396694712303
26.6074094081796
-20.2820185390319
164.822849020866
233.621538133535
77.6535740575182
-401.297576402272
358.150231741107
223.409336867295
-20.5794971810283
-79.9779619978326
-22.4149310720386
-162.14378321189
191.964994206692
-282.589264908585
-108.214950328926
-294.574094951558
185.717687685761
-146.597011558082
