# Supplementary material for: CaV1 and CaV2 calcium channels mediate the release of distinct pools of synaptic vesicles
Source: eLife. 2023 Feb 23;12:e81407. doi: 10.7554/eLife.81407 (PMC10023163; doi:10.7554/eLife.81407)
Supplement: Figure 8—source data 1. [file elife-81407-fig8-data1.zip › Figure 8 - Source Data 1/unc-13short/7/2/unc13_to_cav2.csv]

84.940895142061
333.86817355703
213.361743749616
45.5333832567285
476.422073011196
258.889386590792
698.222604566157
571.414326412971
513.622717186057
217.55488683711
366.527462010676
171.809562262257
311.293452186032
317.121490008158
96.5695335264045
346.945280084165
175.002433345884
164.098147402596
498.673064388648
235.495202073944
171.811755700202
13.3031848111023
207.431472827851
665.423538285995
209.994187318154
-84.5565749633151
375.924486473867
145.045078815647
518.666978635987
194.392895013154
149.87529441769
226.03127513047
164.516036203257
437.850778400696
282.341731170311
65.2726808451062
297.369477504561
314.181406120084
270.836912988652
483.667857218677
-129.372795980413
261.817360208068
211.622202599761
422.799931337309
216.402083719362
389.746539740283
238.502259865871
252.356507421973
331.161276089335
269.078926590571
298.733744153622
292.234242222787
420.789107339924
215.18389862185
236.694262929113
366.43500414651
268.658702713694
455.296383701554
311.928236693115
107.161872590845
276.977930525225
243.309161717822
557.97684111104
404.015134699004
403.631684993274
108.835448667869
252.505213347484
198.862322578401
214.973908276979
134.368495423238
151.875652848963
153.97143358784
495.71745133639
154.49440315651
85.4282508734668
642.789713306416
130.250919303624
241.674293096154
568.803834543358
294.291952238606
188.707600401385
761.215973317941
490.69544851363
228.40458712631
356.573702352844
434.934569377812
730.628879849032
302.854549577825
169.146458339745
527.117336753034
426.008388027816
371.759326984942
421.320545400469
458.131708166355
450.97231150233
201.005242755424
313.953310024046
209.92105128665
581.115780442591
234.974576996319
154.927854826972
441.858988016405
301.413789153989
308.043573640558
343.779551787784
270.920029070618
133.850632818412
197.977357628932
357.149935033389
117.97295561389
405.828537452586
213.10641942543
263.1273033425
41.686535521796
300.276283227149
286.528208789281
413.983976336634
102.037393808407
194.71300191163
478.379641407586
364.830110222732
272.71972350859
547.503232538249
230.952390214659
582.889963230435
240.660946582846
167.318093266675
681.348438856738
120.36794185319
312.02473937797
305.853261055439
106.613766805765
658.645111459509
131.497063563113
411.224288318446
224.873714819396
221.401800061587
549.951986970702
264.748139704798
405.331781469673
270.096734247691
160.51724973968
407.831829997564
617.791455048418
251.641056207836
223.723639464393
326.223341818642
398.250281201927
247.099664631731
329.995934322917
270.06050868714
281.926480106744
424.807128863737
344.528245721389
395.415916799882
378.989403326208
421.038223571657
258.826541640143
53.3762972442619
218.28848737262
535.633556081222
-70.9958368349235
518.140014591747
262.107312152913
164.108984862996
527.939314599793
517.061885667697
157.672397484204
461.993142255526
235.003139862316
412.24785919645
97.2180521758473
339.910786108461
195.716034116362
485.105058173924
167.524949921795
359.861258730409
305.299871344889
253.109805264756
153.13216691932
310.291484846146
233.112548500339
228.049642512347
712.634964397859
402.864400079065
379.710348315322
373.991512948849
211.947066855113
397.83870756774
148.326521424959
128.952526738194
452.625100316449
604.471242523214
475.746349851974
393.679215071554
267.998850855631
315.711749131673
441.484706588904
413.343966945802
437.975195696034
328.258594530758
304.127668400428
532.0136380695
116.95737266485
165.073795046246
350.342101726121
543.117183889508
191.582732019097
222.599162777271
395.223006163238
376.872084620532
265.31631043378
