# Supplementary material for: CaV1 and CaV2 calcium channels mediate the release of distinct pools of synaptic vesicles
Source: eLife. 2023 Feb 23;12:e81407. doi: 10.7554/eLife.81407 (PMC10023163; doi:10.7554/eLife.81407)
Supplement: Figure 8—source data 1. [file elife-81407-fig8-data1.zip › Figure 8 - Source Data 1/unc-13short/7/2/unc13_to_unc13(cav1).csv]

-329.326155920229
65.4078035540279
86.2084889915113
419.694057571907
-341.593531458978
-13.4285563834819
-46.6964558826658
-181.422480971745
309.48212697559
60.567558450055
-65.0336596270226
-119.81113959932
-224.887183888175
114.929589694884
130.579647676133
-100.452439161021
114.488184206479
-169.730676344647
-258.244411243839
117.866960763906
340.389829590018
55.0856943628496
-304.720048377156
177.572119732491
227.888353932069
-282.448725594862
196.301740394083
-152.715838517915
-19.4803207316418
-78.4318056278771
-244.908233235454
-65.1040372855932
-141.818656294827
13.4248778142864
-295.79653340898
202.220305410834
128.825191553444
-102.806810038217
173.042587305354
-233.13761963688
355.34801692867
120.341085572025
214.544484617407
-346.196300552787
-119.975254818366
-324.354559693982
-348.958711658994
-200.249084109802
272.998961648895
108.178304641364
186.446990505508
289.974645471682
-17.2784169017614
-136.712963611948
26.9327070825366
-91.9213262991125
-141.572395161376
-38.2992656032766
-159.518364337266
-4.61158286678437
131.272749369266
-91.0844419660389
19.0853949245047
37.1339879396764
-152.640019286302
50.9083403292552
242.851544967441
87.1152682941538
-100.134383443012
-42.7869480163063
88.3389224394105
44.0404712178952
115.928736572054
464.311514273224
-238.410962661032
-198.001433586593
133.217454187245
-188.650461681291
24.9193751830644
-302.881488332139
-159.932699833827
277.528685982077
187.075596465
116.692007019539
344.202135259364
-180.031977437615
62.2821686556545
-161.880007527292
-119.578367965201
-43.914032313889
-232.593364800707
334.604641956243
-203.629480041373
-101.39878594734
235.128212362173
-259.087297737195
360.503255914628
-239.13272143983
69.1028945637863
-269.332785984825
-115.436547942143
-4.77732072664003
100.252094463222
-77.5060370111732
-240.063000339329
-274.125161399355
-167.177103288474
-341.166128586085
-13.0782088211363
-223.27783491057
-140.179174304345
113.948489585584
-11.8000723662717
527.145198380707
-175.644320728421
135.844364443186
-216.682332397444
-29.3238733881844
-342.260733736211
-165.013012810165
-238.716046219048
36.5564987129765
143.943334220812
-299.414885472745
-20.3003730630389
392.631137921138
47.4461883716649
144.906661635385
27.3561694200198
124.325420191324
-241.198323375642
32.4469332712433
144.920775888686
76.1089364273466
105.861732927196
-91.9652377411367
19.3900387987651
166.581061681643
68.2203628397656
-85.6609482243948
-114.129918918627
550.238851559016
-153.728072519376
190.153243534376
117.818190165692
-228.701805736093
125.089758737109
-271.346643153069
494.962560842392
230.059750385488
-61.9458230864366
6.3480998788491
302.332975122588
-346.013587335732
270.408722317152
-225.070976733698
384.451816890893
18.4477127704104
65.3371407176219
-119.767726842276
-188.566415954945
-32.5984518789282
446.352698580862
-313.095109562517
-178.354214688705
65.6346193596182
125.033084176423
67.4700532506286
207.19890539048
-146.909872028102
327.644387087175
153.270072507516
339.629217130148
-140.662565507171
191.652133736672
