# Supplementary material for: CaV1 and CaV2 calcium channels mediate the release of distinct pools of synaptic vesicles
Source: eLife. 2023 Feb 23;12:e81407. doi: 10.7554/eLife.81407 (PMC10023163; doi:10.7554/eLife.81407)
Supplement: Figure 8—source data 1. [file elife-81407-fig8-data1.zip › Figure 8 - Source Data 1/unc-13short/7/3.csv]

image-ID	cycle	z-step	frame	accum	photon-count	photon-count11	photon-count12	photon-count21	photon-count22	psfx	psfy	psfz	psf-photon-count	x	y	z	stdev	amp	background11	background12	background21	background22	maxResidualSlope	chisq	log-likelihood	accuracy	llr	time-point	precisionx	precisiony	precisionz	vis-probe
0	0	0	0	1	547.067	262.856	284.211	0	0	128.027	36.4912	145.771	438.92	13924	5544.47	-145.771	0	14.0254	11.6532	13.0663	0	0	0.4028	196.458	-549.238	10.7247	262.519	0	28.1909	27.6149	91.1207	0
2	0	0	2	1	591.442	251.183	340.259	0	0	130.524	-36.6006	-9.60275	604.894	14120.9	5517.9	9.60275	0	19.001	10.8466	12.6115	0	0	0.118002	189.156	-548.455	9.72137	346.092	0	20.5046	19.9994	71.3646	0
3	0	0	3	1	828.881	356.158	472.723	0	0	82.7084	38.278	67.3521	837.794	14069	5542.68	-67.3521	0	26.1837	10.6111	13.3685	0	0	0.577747	247.574	-577.045	6.66104	455.205	0	16.0805	15.5132	53.7641	0
4	0	0	4	1	512.236	250.116	262.12	0	0	83.7184	-39.0406	113.535	424.876	13968.3	5620	-113.535	0	13.6382	12.3867	13.6713	0	0	0.139154	183.05	-547.704	11.689	1	0	29.1557	28.5518	95.0561	0
5	0	0	5	1	666.277	284.808	381.469	0	0	83.8615	43.8525	85.4324	653.916	14067.9	5537.11	-85.4324	0	20.5145	10.815	12.6511	0	0	0.586751	168.793	-542.962	8.48875	359.855	0	19.661	18.9723	64.841	0
6	0	0	6	1	951.37	478.966	472.403	0	0	37.5077	3.11123	48.4674	1038.33	14014.6	5577.85	-48.4674	0	32.6573	11.4563	13.445	0	0	0.683364	267.7	-582.769	5.74463	564.235	0	13.4857	13.0726	46.3759	0
7	0	0	7	1	708.743	349.466	359.277	0	0	16.3994	4.26682	-86.0433	678.643	14035.7	5576.69	86.0433	0	21.4844	12.7134	14.1584	0	0	0.501128	240.276	-573.643	8.06205	419.306	0	19.6008	18.9823	70.3158	0
8	0	0	8	1	591.983	308.176	283.807	0	0	13.4463	55.2863	190.602	550.139	14038.6	5525.67	-190.602	0	18.0914	11.6155	13.5642	0	0	0.520221	166.259	-543.782	9.81445	288.705	0	23.672	22.7777	73.6726	0
9	0	0	9	1	751.213	388.542	362.671	0	0	89.2596	39.0653	234.06	720.366	13962.8	5541.89	-234.06	0	24.0243	11.9689	13.5604	0	0	0.471552	183.869	-558.761	7.4954	348.665	0	19.0041	18.502	59.9886	0
10	0	0	10	1	727.786	332.549	395.238	0	0	47.5497	8.0668	59.6906	744.824	14004.5	5572.89	-59.6906	0	23.4218	11.869	12.6837	0	0	0.294342	187.094	-553.674	7.73085	375.853	0	17.5985	17.0902	60.2414	0
12	0	0	12	1	834.719	396.609	438.11	0	0	40.7376	19.5642	178.298	863.915	14011.3	5561.4	-178.298	0	28.1906	11.4123	12.8779	0	0	0.558317	222.985	-572.241	6.62226	428.907	0	15.8641	15.408	50.7841	0
13	0	0	13	1	764.088	364.989	399.098	0	0	109.145	-34.3098	107.522	699.372	14042.6	5515.61	-107.522	0	22.3594	11.8242	13.4393	0	0	0.118655	231.236	-572.216	7.34361	345.408	0	18.8165	18.3198	61.4526	0
14	0	0	14	1	758.689	424.118	334.571	0	0	12.0353	59.8752	269.45	742.334	13940.4	5620.74	-269.45	0	25.5955	10.4256	12.6406	0	0	0.447104	197.825	-548.582	7.31973	339.356	0	17.9668	17.5609	58.3085	0
15	0	0	15	1	745.587	370.836	374.752	0	0	50.8119	43.0525	160.076	718.803	14001.2	5537.91	-160.076	0	23.1804	11.1637	13.8696	0	0	0.522333	230.765	-566.805	7.53666	342.578	0	18.6189	18.0628	59.6068	0
16	0	0	16	1	611.972	296.611	315.361	0	0	53.3234	33.5724	148.912	537.955	13998.7	5547.39	-148.912	0	17.284	10.1895	12.4765	0	0	0.507895	229.657	-552.017	9.30199	303.926	0	23.0664	22.379	73.7024	0
17	0	0	17	1	740.122	385.305	354.817	0	0	104.336	18.4905	189.025	757.024	14047.4	5562.47	-189.025	0	24.6778	11.5771	13.3257	0	0	0.345324	187.73	-550.702	7.59761	344.936	0	17.9654	17.4354	56.5287	0
18	0	0	18	1	658.793	320.778	338.015	0	0	21.137	3.02955	92.7834	639.54	14030.9	5577.93	-92.7834	0	20.3822	11.3699	12.8666	0	0	0.443556	220.433	-555.23	8.63672	304.277	0	20.0912	19.4194	66.1099	0
19	0	0	19	1	577.957	356.091	221.866	0	0	37.6632	34.675	290.15	539.378	13914.7	5546.29	-290.15	0	18.7855	10.7516	11.6825	0	0	0.366744	246.098	-553.12	9.92015	323.514	0	23.5786	23.0999	76.3881	0
20	0	0	20	1	908.321	487.605	420.716	0	0	66.849	0.770814	225.377	920.308	13985.2	5580.19	-225.377	0	30.7401	11.6572	13.1997	0	0	0.428783	264.614	-581.549	6.04532	499.688	0	15.2631	14.9325	48.648	0
21	0	0	21	1	452.186	207.278	244.908	0	0	12.2516	45.7804	183.426	397.4	14039.8	5535.18	-183.426	0	13.0356	10.6827	11.3961	0	0	0.359422	200.818	-537.502	13.1474	253.889	0	30.1255	28.9574	93.1984	0
22	0	0	22	1	663.737	370.012	293.726	0	0	66.7859	15.0408	276.042	699.605	13985.3	5565.92	-276.042	0	24.0775	10.8796	12.1959	0	0	0.243575	176.744	-545.101	8.50843	345.158	0	19.0659	18.6467	60.8212	0
23	0	0	23	1	743.562	402.102	341.46	0	0	21.8932	23.384	213.178	758.139	13930.5	5557.58	-213.178	0	25.2505	9.62485	11.2058	0	0	0.521753	185.755	-536.567	7.40249	377.132	0	16.9132	16.4756	54.4475	0
24	0	0	24	1	776.471	414.585	361.885	0	0	69.5102	55.3193	237.616	733.442	13982.6	5525.64	-237.616	0	24.5284	10.1768	12.646	0	0	0.634622	208.796	-553.021	7.12377	372.845	0	18.0717	17.566	57.3199	0
25	0	0	25	1	660.907	363.808	297.099	0	0	16.0312	-22.6391	105.266	616.078	14036	5603.6	-105.266	0	19.8296	11.665	13.2746	0	0	0.227147	206.629	-553.196	8.63908	310.302	0	20.8828	20.203	67.9333	0
26	0	0	26	1	576.892	274.711	302.18	0	0	37.4121	40.7379	221.231	509.171	14014.6	5540.22	-221.231	0	16.955	10.5728	12.9545	0	0	0.437145	188.379	-540.349	10.004	243.838	0	24.8447	24.0169	77.4252	0
27	0	0	27	1	627.508	338.396	289.112	0	0	59.5399	-14.5687	181.336	666.822	13992.5	5595.53	-181.336	0	21.8552	10.2612	11.8761	0	0	0.324312	199.484	-549.838	9.01564	363.529	0	19.0524	18.6216	60.9291	0
28	0	0	28	1	600.814	274.203	326.611	0	0	126.659	34.6232	69.922	469.837	14025.1	5546.34	-69.922	0	14.6875	10.1165	11.2209	0	0	0.49381	188.288	-532.389	9.42614	281.874	0	25.166	24.3752	84.3176	0
29	0	0	29	1	712.674	339.027	373.647	0	0	100.673	4.12739	178.413	798.057	13951.4	5576.83	-178.413	0	25.9492	11.6156	13.9741	0	0	0.268221	193.187	-557.604	7.95514	395.325	0	17.1272	16.7626	55.2158	0
30	0	0	30	1	717.525	361.784	355.741	0	0	65.267	-21.2427	154.752	592.817	13986.8	5602.2	-154.752	0	19.2345	11.6409	11.3816	0	0	0.302149	244.631	-561.708	7.79331	300.681	0	21.1378	20.6738	68.2244	0
31	0	0	31	1	604.491	374.002	230.489	0	0	69.5508	-40.517	446.19	588.527	13882.8	5521.82	-446.19	0	23.2439	10.6235	12.3052	0	0	0.259647	201.832	-549.086	9.45136	256.44	0	22.68	23.0119	90.3848	0
32	0	0	32	1	570.135	327.632	242.503	0	0	23.0394	1.76648	150.919	482.201	13929.4	5579.19	-150.919	0	15.653	9.8702	11.2265	0	0	0.334693	202.572	-538.229	9.98746	255.947	0	24.5036	23.9408	79.5161	0
33	0	0	33	1	625.6	285.31	340.29	0	0	52.2396	-23.4347	-52.8598	587.709	13999.8	5604.39	52.8598	0	18.5151	11.2158	12.531	0	0	0.392548	301.129	-570.881	9.13487	310.886	0	21.0531	20.5793	74.8895	0
34	0	0	34	1	672.772	295.465	377.308	0	0	58.4629	-4.34146	21.0762	696.212	13993.6	5585.3	-21.0762	0	21.7819	11.2042	11.8322	0	0	0.521373	190.432	-544.943	8.37905	367.799	0	18.1354	17.6689	63.7245	0
36	0	0	36	1	679.221	391.611	287.611	0	0	125.007	-47.7556	168.553	747.67	14026.7	5529.06	-168.553	0	24.4863	9.55487	10.7774	0	0	0.072042	222.327	-549.937	8.16426	414.474	0	16.8246	16.4492	53.8913	0
38	0	0	38	1	632.143	332.343	299.799	0	0	79.3743	-20.2078	86.3382	672.012	13972.7	5601.17	-86.3382	0	21.3162	10.8697	12.3412	0	0	0.229007	254.583	-570.991	8.99833	383.625	0	18.8586	18.4082	63.4168	0
40	0	0	40	1	508.568	278.813	229.755	0	0	137.002	50.4845	314.294	365.1	13815.4	5530.48	-314.294	0	12.8205	9.38059	11.5493	0	0	0.305955	200.191	-530.565	11.363	207.358	0	32.2917	31.9032	108.942	0
41	0	0	41	1	460.971	229.092	231.879	0	0	71.2586	11.0331	190.338	385.334	13980.8	5569.93	-190.338	0	12.6086	9.27602	11.3908	0	0	0.102994	209.228	-530.691	12.7042	218.522	0	30.1059	29.3145	94.6615	0
42	0	0	42	1	419.216	222.329	196.887	0	0	55.9641	19.2204	234.611	308.051	13896.4	5561.74	-234.611	0	10.3322	9.87448	11.737	0	0	0.163559	213.848	-531.665	14.3104	193.982	0	37.3781	36.6375	118.586	0
44	0	0	44	1	516.311	261.331	254.98	0	0	143.339	46.8543	195.515	437.232	14008.4	5534.11	-195.515	0	14.2621	9.21424	12.0261	0	0	0.353119	197.123	-531.734	11.1862	231.993	0	27.3177	26.4617	85.5033	0
46	0	0	46	1	649.783	349.494	300.29	0	0	5.11437	2.66987	168.353	721.581	13947.3	5578.29	-168.353	0	23.6776	9.30359	11.6431	0	0	0.460737	182.846	-539.494	8.60417	373.617	0	17.4616	16.9772	56.6365	0
47	0	0	47	1	717.758	371.264	346.494	0	0	19.9866	103.15	139.53	732.927	14032.1	5577.47	-139.53	0	23.5377	10.0697	11.778	0	0	0.672225	303.629	-569.708	7.73961	372.04	0	17.5991	17.007	56.7716	0
48	0	0	48	1	594.164	251.236	342.928	0	0	76.4037	45.2441	63.7582	473.569	13975.7	5535.72	-63.7582	0	14.7841	10.4367	12.4302	0	0	0.426232	235.108	-557.362	9.63378	269.459	0	25.5541	24.8301	86.047	0
49	0	0	49	1	551.567	267.387	284.179	0	0	43.2087	26.7648	39.5721	449.31	14008.9	5554.2	-39.5721	0	14.0428	10.2752	12.3489	0	0	0.285336	195.669	-541.128	10.4738	234.588	0	26.6005	25.7561	90.0886	0
52	0	0	52	1	552.628	258.601	294.027	0	0	99.7841	0.590003	163.647	502.802	13952.3	5580.37	-163.647	0	16.2589	9.19115	10.6644	0	0	0.0592374	169.91	-522.545	10.2619	294.224	0	23.3802	22.8641	75.2463	0
53	0	0	53	1	759.448	335.183	424.265	0	0	19.2115	17.037	-0.843767	733.004	14032.8	5563.92	0.843767	0	22.9429	10.5013	11.2329	0	0	0.518284	187.636	-548.399	7.26624	407.919	0	17.1833	16.6008	60.2215	0
54	0	0	54	1	732.587	363.396	369.191	0	0	28.799	71.0318	19.3148	784.399	14023.3	5509.93	-19.3148	0	24.3981	9.47431	10.8529	0	0	0.762567	172.394	-537.884	7.50616	448.731	0	16.0591	15.5517	55.946	0
55	0	0	55	1	533.916	255.302	278.614	0	0	7.39942	92.3475	139.294	494.79	14044.7	5488.61	-139.294	0	15.9296	9.66562	11.3668	0	0	0.488854	212.91	-545.709	10.7575	292.422	0	24.2413	23.4033	77.0491	0
56	0	0	56	1	542.958	273.02	269.938	0	0	58.1095	65.3975	241.454	594.494	13894.3	5615.22	-241.454	0	19.9488	9.09778	11.9759	0	0	0.564995	211.663	-542.774	10.5466	324.961	0	20.7981	20.4555	67.8168	0
57	0	0	57	1	497.603	294.769	202.833	0	0	96.1124	17.1384	411.198	463.437	13856.3	5563.82	-411.198	0	17.5459	9.07614	11.7597	0	0	0.281072	247.985	-537.14	11.6385	249.773	0	26.5788	26.6955	103.939	0
58	0	0	58	1	721.311	386.014	335.296	0	0	17.5713	3.78634	180.219	756.792	13934.8	5577.17	-180.219	0	24.8843	9.7682	10.8284	0	0	0.438136	212.942	-541.85	7.64791	389.556	0	16.7428	16.3369	54.4025	0
60	0	0	60	1	647.481	310.995	336.487	0	0	61.3047	58.1652	269.641	639.224	13990.8	5522.79	-269.641	0	21.8434	10.3015	11.6745	0	0	0.534099	209.189	-552.301	8.69479	321.342	0	20.3021	19.7463	64.2194	0
61	0	0	61	1	710.432	370.749	339.683	0	0	47.4665	46.6668	214.506	793.117	14004.6	5534.29	-214.506	0	26.2539	9.28578	11.5243	0	0	0.504325	188.749	-541.574	7.78304	435.448	0	16.4228	15.9138	52.2422	0
62	0	0	62	1	538.615	259.079	279.535	0	0	5.54975	66.8864	224.27	525.706	13946.9	5613.73	-224.27	0	17.6334	9.37842	10.6853	0	0	0.5619	260.458	-548.416	10.5815	342.648	0	22.8916	22.2456	72.7594	0
63	0	0	63	1	603.161	303.071	300.09	0	0	38.4265	-5.03423	109.336	654.218	14013.6	5585.99	-109.336	0	20.9144	9.56656	12.5215	0	0	0.492017	167.739	-530.917	9.41835	329.788	0	19.1828	18.6303	62.5803	0
64	0	0	64	1	610.804	356.112	254.693	0	0	82.4677	40.7515	446.328	644.134	13969.6	5540.21	-446.328	0	25.1395	9.86391	12.3816	0	0	0.451011	180.613	-540.287	9.29685	316.564	0	21.0448	21.015	84.1464	0
65	0	0	65	1	904.667	450.681	453.986	0	0	29.0676	23.168	70.7761	839.813	14023	5557.79	-70.7761	0	26.4876	10.6925	11.4845	0	0	0.59037	245.906	-564.336	6.00401	445.452	0	15.5552	15.0207	52.8705	0
66	0	0	66	1	764.634	416.508	348.126	0	0	40.6741	52.1693	248.882	802.183	14011.4	5528.79	-248.882	0	27.1313	10.4658	11.3898	0	0	0.822846	217.024	-557.594	7.21572	378.826	0	16.7012	16.1885	52.5873	0
67	0	0	67	1	802.466	405.331	397.135	0	0	54.7713	49.3622	167.992	836.046	13997.3	5531.6	-167.992	0	27.0208	9.85876	11.2768	0	0	0.71745	231.905	-555.8	6.81555	393.355	0	15.664	15.2092	50.6066	0
68	0	0	68	1	555.208	291.266	263.942	0	0	15.1682	8.58542	47.2506	564.611	14036.9	5572.37	-47.2506	0	17.8094	10.2502	10.8666	0	0	0.400895	217.106	-549.216	10.2975	353.976	0	21.2704	20.4833	72.4646	0
70	0	0	70	1	573.634	253.128	320.507	0	0	49.8922	24.1036	-110.496	489.109	14002.2	5556.86	110.496	0	15.4313	9.35099	10.1186	0	0	0.340425	217.42	-536.663	9.81559	319.482	0	23.431	22.809	87.7838	0
72	0	0	72	1	750.435	376.38	374.055	0	0	2.26157	28.213	145.1	780.894	13950.1	5552.75	-145.1	0	25.3153	10.489	11.4091	0	0	0.71709	209.062	-553.863	7.36906	356.883	0	16.5594	16.0435	54.2043	0
74	0	0	74	1	531.293	280.154	251.139	0	0	108.283	-12.0498	181.503	482.686	13943.8	5493.35	-181.503	0	15.7588	9.15416	10.8694	0	0	0.175945	229.969	-537.478	10.7424	297.065	0	24.2945	23.8801	77.2414	0
75	0	0	75	1	587.032	333.074	253.958	0	0	78.4889	25.1651	193.369	458.575	13973.6	5555.79	-193.369	0	14.9889	10.2328	11.1525	0	0	0.454814	210.866	-544.641	9.68088	272.334	0	26.2397	25.5238	82.6135	0
77	0	0	77	1	597.06	304.088	292.972	0	0	7.76945	-9.7934	131.114	533.191	13944.6	5590.75	-131.113	0	17.2827	8.77548	10.0238	0	0	0.384753	235.907	-539.161	9.3421	298.839	0	21.6041	21.0266	70.895	0
78	0	0	78	1	451.301	243.182	208.119	0	0	30.4911	-14.6742	251.291	341.266	14021.6	5495.97	-251.291	0	11.6766	9.61741	11.9425	0	0	0.227244	217.353	-537.378	13.112	231.678	0	34.3366	33.338	106.203	0
82	0	0	82	1	739.669	375.615	364.054	0	0	61.8338	16.8393	221.815	766.368	13990.2	5564.12	-221.815	0	25.5	9.28459	10.2285	0	0	0.373038	219.946	-538.675	7.39621	376.541	0	16.6124	16.1826	52.8549	0
83	0	0	83	1	906.122	405.046	501.076	0	0	37.3569	66.3786	60.71	896.241	14014.7	5514.58	-60.71	0	28.041	9.20467	10.0315	0	0	0.599738	245.035	-560.963	5.91768	474.691	0	14.2212	13.7659	49.0577	0
84	0	0	84	1	731.063	332.024	399.039	0	0	88.0008	-16.7912	6.48256	711.926	14063.7	5498.09	-6.48256	0	22.2587	9.88548	11.1183	0	0	0.384505	239.303	-562.725	7.55064	402.813	0	17.3905	16.9334	60.6638	0
85	0	0	85	1	662.727	356.301	306.426	0	0	34.2826	71.8562	143.16	554.385	14017.8	5509.1	-143.16	0	17.7783	9.75656	10.2534	0	0	0.514535	251.543	-554.156	8.37713	343.41	0	21.6277	20.9589	69.5647	0
87	0	0	87	1	640.939	337.795	303.144	0	0	104.645	-80.1378	-231.055	456.937	14047.1	5561.44	231.055	0	15.6091	10.1408	11.5935	0	0	0.357063	241.189	-548.318	8.78222	259.225	0	26.4636	25.833	108.064	0
88	0	0	88	1	638.653	330.546	308.107	0	0	21.7462	15.0632	-55.2388	631.252	14030.3	5565.9	55.2388	0	19.8141	10.4075	11.6809	0	0	0.583384	204.829	-548.314	8.83662	343.864	0	19.5869	18.9963	69.207	0
89	0	0	89	1	524.392	254.007	270.385	0	0	23.6763	36.5814	146.406	472.741	13928.7	5544.38	-146.406	0	15.2446	10.0543	11.1123	0	0	0.564478	218.802	-542.353	10.9951	261.372	0	25.0342	24.3833	81.2385	0
90	0	0	90	1	580.14	310.996	269.143	0	0	-1.31764	-18.5192	12.4227	416.957	13953.7	5599.48	-12.4227	0	13.2163	10.0487	11.881	0	0	0.395541	266.995	-552.344	9.84225	294.514	0	27.6646	26.8459	95.7179	0
92	0	0	92	1	811.123	385.691	425.433	0	0	29.9846	23.4703	109.688	757.005	14022.1	5557.49	-109.688	0	24.1236	9.79647	10.9151	0	0	0.568244	251.796	-560.645	6.72244	442.461	0	16.7171	16.1602	55.1419	0
93	0	0	93	1	619.034	320.353	298.681	0	0	27.9549	41.9521	247.73	602.024	14024.1	5539.01	-247.73	0	20.4084	8.98818	10.71	0	0	0.480553	201.862	-532.905	9.02011	335.769	0	20.5318	19.8218	64.3066	0
94	0	0	94	1	680.687	332.87	347.817	0	0	61.3285	55.5986	344.574	692.967	13990.7	5525.36	-344.574	0	24.9484	9.94239	11.7362	0	0	0.696938	211.036	-549.472	8.20436	316.281	0	19.2478	18.8939	65.7797	0
95	0	0	95	1	786.56	411.294	375.265	0	0	86.1418	-26.2445	114.082	845.353	14065.6	5507.54	-114.082	0	27.0456	9.09488	10.3284	0	0	0.290847	265.905	-560.549	6.90947	490.054	0	14.9581	14.5451	49.2767	0
97	0	0	97	1	506.001	251.663	254.338	0	0	34.3864	48.1911	247.247	395.709	14017.7	5532.77	-247.247	0	13.3878	8.93168	9.68886	0	0	0.11102	233.878	-531.395	11.2468	254.669	0	29.0359	28.0208	89.5271	0
98	0	0	98	1	592.816	302.258	290.558	0	0	76.3024	58.3741	174.343	539.941	13975.8	5522.59	-174.343	0	17.4477	10.1018	11.5676	0	0	0.491155	168.749	-530.613	9.58906	271.823	0	22.8119	22.1828	72.5328	0
99	0	0	99	1	658.554	331.134	327.42	0	0	72.4502	36.1821	142.927	618.449	14079.3	5544.78	-142.927	0	19.7793	8.15578	10.6624	0	0	0.293819	203.026	-532.867	8.37043	322.492	0	19.4228	18.7733	62.0206	0
100	0	0	100	1	717.057	360.228	356.829	0	0	46.8104	50.005	265.716	733.098	14005.3	5530.96	-265.716	0	25.0469	11.0355	12.6246	0	0	0.756723	173.246	-546.116	7.82307	350.833	0	18.4615	17.9296	58.3629	0
101	0	0	101	1	562.179	259.709	302.47	0	0	16.8833	20.9865	14.5388	562.284	14035.2	5559.97	-14.5388	0	17.6132	9.38338	10.0157	0	0	0.360866	215.854	-535.956	10.0372	326.202	0	20.772	20.0121	72.1714	0
102	0	0	102	1	577.385	225.489	351.897	0	0	41.3447	6.10565	1.33249	528.766	14010.7	5574.85	-1.33249	0	16.5215	9.31177	10.3887	0	0	0.33839	202.824	-538.567	9.75749	297.873	0	21.9066	21.2847	76.5636	0
103	0	0	103	1	537.682	269.325	268.357	0	0	109.164	-6.82042	244.495	607.597	13942.9	5587.78	-244.495	0	20.4975	8.28681	9.44293	0	0	0.245389	200.295	-526.021	10.4322	349.845	0	19.5752	19.2253	62.698	0
104	0	0	104	1	769.806	375.17	394.636	0	0	48.7806	-0.458868	185.182	823.706	14003.3	5581.42	-185.182	0	27.0113	9.00903	9.78344	0	0	0.389088	190.1	-532.413	7.0529	425.246	0	15.3496	14.9526	49.4657	0
105	0	0	105	1	652.871	311.677	341.194	0	0	98.6908	33.6899	165.719	529.887	14053	5547.27	-165.719	0	17.0706	9.31468	10.5968	0	0	0.324536	303.497	-548.135	8.51172	327.477	0	22.6514	21.8925	71.2816	0
106	0	0	106	1	516.216	231.651	284.565	0	0	99.3557	80.1919	190.995	397.762	13952.7	5500.77	-190.995	0	12.9256	8.68115	10.9673	0	0	0.419601	212.981	-533.714	11.0666	245.545	0	28.8808	28.1811	91.0524	0
107	0	0	107	1	653.858	335.072	318.786	0	0	42.4803	57.4428	91.2865	610.377	14009.6	5523.52	-91.2865	0	19.2403	8.36068	10.4681	0	0	0.488207	257.8	-544.979	8.44008	387.304	0	19.4694	18.831	64.5267	0
108	0	0	108	1	453.847	245.587	208.26	0	0	108.151	42.8861	290.933	321.781	14043.6	5538.07	-290.933	0	11.1238	8.46091	10.174	0	0	0.10395	235.844	-531.389	12.7308	252.686	0	35.2833	34.1677	111.188	0
109	0	0	109	1	527.446	270.539	256.907	0	0	50.2393	-3.07864	26.3898	313.252	14001.8	5584.04	-26.3898	0	9.81338	9.70108	10.6191	0	0	0.146802	251.866	-548.154	10.8583	227.111	0	34.9141	33.9437	120.192	0
110	0	0	110	1	629.862	292.363	337.5	0	0	79.1951	17.7898	219.217	565.879	13972.9	5563.17	-219.217	0	18.7655	9.1168	10.097	0	0	0.237174	241.658	-545.529	8.82366	299.049	0	21.2785	20.7292	67.2514	0
111	0	0	111	1	638.747	330.937	307.81	0	0	63.84	31.2142	133.809	596.881	13888.6	5549.75	-133.809	0	19.0557	7.88454	9.97835	0	0	0.264829	253.056	-539.867	8.61188	398.591	0	19.3986	19.0074	64.4138	0
112	0	0	112	1	384.711	199.948	184.764	0	0	109.401	5.49089	133.506	261.766	13843	5575.47	-133.506	0	8.36371	9.37981	11.2161	0	0	0.398981	220.271	-533.34	15.7017	240.229	0	41.7645	41.015	135.85	0
113	0	0	113	1	549.879	260.825	289.054	0	0	36.3596	55.9124	24.4257	533.92	14015.7	5525.05	-24.4257	0	16.6134	9.01974	9.49496	0	0	0.293156	208.05	-526.998	10.2298	327.814	0	21.401	20.7228	74.7724	0
114	0	0	114	1	494.207	233.231	260.975	0	0	116.554	-39.6807	220.218	462.869	14134.8	5421.32	-220.218	0	15.5025	7.78731	9.95753	0	0	0.136519	252.242	-537.666	11.4667	275.559	0	24.3215	23.8251	76.3979	0
116	0	0	116	1	553.593	310.905	242.687	0	0	61.4555	22.5013	303.661	486.143	13890.9	5558.46	-303.661	0	17.0448	8.31427	9.86412	0	0	0.386409	222.305	-535.233	10.1253	294.827	0	24.0585	23.7182	80.3453	0
117	0	0	117	1	422.567	231.801	190.766	0	0	79.269	-13.2469	217.555	458.65	13972.8	5494.55	-217.555	0	15.2722	8.34666	9.63976	0	0	0.0838639	194.095	-520.301	13.7516	286.736	0	24.8197	24.2765	77.7702	0
118	0	0	118	1	624.081	321.945	302.136	0	0	68.6562	20.3031	184.076	596.771	13983.4	5560.66	-184.076	0	19.45	9.03727	10.7734	0	0	0.334528	220.37	-549.223	8.94454	365.194	0	20.3494	19.8034	64.951	0
119	0	0	119	1	686.95	337.569	349.381	0	0	127.505	-16.3128	147.379	698.572	13924.6	5597.27	-147.379	0	22.5202	8.33185	9.28805	0	0	0.148459	250.482	-546.377	7.94111	426.513	0	16.9466	16.6785	56.2839	0
120	0	0	120	1	624.969	270.688	354.281	0	0	78.1601	-0.361803	56.0491	470.925	13973.9	5581.32	-56.0491	0	14.7739	8.99448	9.70125	0	0	0.253657	236.236	-533.188	8.87341	304.38	0	23.8154	23.1776	81.8222	0
121	0	0	121	1	570.855	275.935	294.919	0	0	69.6444	25.1617	72.5533	472.282	13982.4	5555.8	-72.5533	0	14.8171	8.78296	10.0656	0	0	0.130088	224.931	-537.107	9.82739	295.105	0	24.0139	23.3271	80.9808	0
122	0	0	122	1	507.704	293.044	214.66	0	0	4.68424	45.9006	175.43	365.9	13947.7	5535.06	-175.43	0	11.9804	8.09775	9.64373	0	0	0.386734	253.129	-528.62	11.1276	246.684	0	29.8332	28.8408	94.6742	0
124	0	0	124	1	625.327	281.068	344.259	0	0	37.0698	-1.16717	68.5588	619.024	14015	5582.13	-68.5588	0	19.5676	8.61773	10.4687	0	0	0.311142	201.8	-534.987	8.88472	352.619	0	19.1686	18.5704	64.4503	0
127	0	0	127	1	447.266	281.544	165.722	0	0	50.8248	10.786	362.047	439.728	13901.6	5570.17	-362.047	0	16.1108	8.4421	9.44189	0	0	0.359069	153.303	-504.931	12.8727	218.621	0	26.5878	26.4496	94.2459	0
128	0	0	128	1	557.622	271.275	286.347	0	0	111.779	14.8591	186.533	399.765	13940.3	5566.1	-186.533	0	13.021	8.93791	10.4166	0	0	0.152832	210.606	-536.154	10.1237	262.936	0	28.454	27.8048	90.5495	0
129	0	0	129	1	594.44	330.679	263.761	0	0	111.533	31.6794	320.999	544.007	13940.5	5549.28	-320.999	0	19.2125	8.39642	9.85546	0	0	0.372819	197.73	-532.815	9.35446	314.825	0	22.2268	21.8307	74.5442	0
130	0	0	130	1	638.982	348.512	290.47	0	0	67.8911	57.0545	232.207	703.302	13984.2	5523.91	-232.207	0	23.4451	7.87545	9.48397	0	0	0.316887	281.78	-554.253	8.58483	455.333	0	17.3244	16.8279	55.1461	0
131	0	0	131	1	606.552	340.507	266.045	0	0	72.615	-15.7743	17.2612	477.107	14079.1	5497.07	-17.2612	0	14.9392	8.746	9.6772	0	0	0.116319	215.386	-531.349	9.15823	279.82	0	23.3804	22.7231	80.9784	0
132	0	0	132	1	443.826	205.638	238.189	0	0	32.7379	42.3654	53.0259	324.205	14019.3	5538.59	-53.0259	0	10.1546	8.94755	9.84728	0	0	0.300219	251.044	-531.784	13.0855	287.356	0	33.3192	32.1448	112.372	0
133	0	0	133	1	579.654	256.351	323.303	0	0	61.5141	62.0123	24.3656	498.035	13990.5	5518.95	-24.3656	0	15.4391	8.511	9.24642	0	0	0.289064	231.143	-535.508	9.59315	316.776	0	22.4152	21.8308	78.5414	0
134	0	0	134	1	464.025	242.505	221.519	0	0	17.6174	18.0841	92.973	402.287	13934.8	5562.88	-92.973	0	12.7988	8.68333	9.36792	0	0	0.36462	257.842	-543.684	12.36	323.564	0	27.0333	26.3016	90.7998	0
135	0	0	135	1	432.352	233.431	198.921	0	0	82.132	31.2603	192.135	390.135	13870.3	5549.7	-192.135	0	12.7318	8.56305	9.52217	0	0	0.285447	193.943	-517.594	13.407	258.324	0	28.3372	27.7816	91.0807	0
136	0	0	136	1	608.765	306.364	302.401	0	0	-11.2362	58.8773	124.579	576.873	13963.6	5522.08	-124.579	0	18.5825	8.70371	10.2575	0	0	0.503342	179.846	-527.27	9.14949	312.996	0	20.4268	19.7195	66.7356	0
137	0	0	137	1	606.168	335.815	270.353	0	0	24.8849	3.05463	172.315	584.214	13927.5	5577.91	-172.315	0	19.1162	8.31513	9.87831	0	0	0.478793	235.576	-541.75	9.14896	354.543	0	19.9637	19.5079	64.9549	0
138	0	0	138	1	430.252	210.372	219.88	0	0	8.63641	11.3624	14.1103	352.713	14043.4	5569.6	-14.1103	0	11.0855	8.51537	9.69764	0	0	0.194434	208.145	-521.037	13.4956	279.339	0	30.5213	29.3356	104.067	0
139	0	0	139	1	613.061	321.565	291.496	0	0	83.0993	54.4321	140.914	555.558	13969	5526.53	-140.914	0	17.7125	8.51071	9.0573	0	0	0.509244	311.912	-543.449	9.00265	346.523	0	20.7164	20.1693	67.6053	0
141	0	0	141	1	414.802	246.449	168.353	0	0	4.45234	52.8393	48.7409	294.664	13947.9	5627.78	-48.7409	0	9.26497	8.99264	9.41803	0	0	0.370169	241.969	-532.483	14.1068	232.663	0	35.6745	34.5257	122.734	0
143	0	0	143	1	650.716	253.652	397.064	0	0	19.3779	34.8846	-16.0669	612.331	14032.7	5546.08	16.0669	0	19.1105	8.09997	9.20842	0	0	0.271673	254.481	-531.175	8.41359	341.883	0	18.7731	18.127	65.6322	0
144	0	0	144	1	673.465	321.305	352.16	0	0	127.058	3.16429	143.15	642.927	13925	5577.8	-143.15	0	20.6185	9.71602	11.2975	0	0	0.454548	247.733	-560.4	8.27272	364.639	0	19.1412	18.8055	63.0012	0
145	0	0	145	1	452.715	263.458	189.257	0	0	56.7519	62.4211	214.251	407.072	13995.3	5518.54	-214.251	0	13.4438	9.12171	9.82849	0	0	0.423928	181.96	-520.888	12.8067	261.726	0	28.2246	27.3536	87.7183	0
146	0	0	146	1	394.845	180.289	214.557	0	0	84.4827	51.115	25.5337	235.912	13967.6	5529.84	-25.5337	0	7.30774	7.62963	8.93156	0	0	0.209008	276.732	-510.226	14.6829	210.644	0	42.3357	41.2753	145.975	0
147	0	0	147	1	420.907	168.011	252.895	0	0	98.7469	68.8014	150.823	379.749	13953.3	5512.16	-150.823	0	12.1325	8.63331	8.57961	0	0	0.333754	187.81	-515.154	13.7276	239.46	0	28.5452	27.8944	92.0199	0
148	0	0	148	1	597.475	277.702	319.773	0	0	39.1007	29.8632	12.9113	536.158	14013	5551.1	-12.9113	0	16.7044	9.34362	9.95265	0	0	0.341115	221.762	-542.802	9.36615	340.684	0	21.5425	20.8737	75.4921	0
149	0	0	149	1	468.583	241.602	226.981	0	0	109.182	-11.7693	307.707	449.439	14042.5	5493.07	-307.707	0	15.8199	7.92706	8.56884	0	0	0.157334	183.776	-513.429	12.0731	264.238	0	25.4922	24.9199	81.2071	0
150	0	0	150	1	524.915	295.839	229.075	0	0	103.125	61.4449	194.483	461.671	14048.6	5519.52	-194.483	0	15.0328	8.28554	9.13223	0	0	0.426205	197.38	-518.877	10.6956	305.287	0	24.6616	23.8	76.7117	0
151	0	0	151	1	396.912	217.318	179.594	0	0	83.7785	38.8937	153.983	239.207	13868.6	5641.73	-153.983	0	7.67266	8.93817	10.3883	0	0	0.330725	239.998	-524.269	14.9652	212.882	0	44.6544	43.9034	144.125	0
152	0	0	152	1	371.703	199.474	172.229	0	0	64.6357	93.861	351.5	201.913	13887.8	5586.76	-351.5	0	7.3079	8.78533	10.969	0	0	0.287714	207.255	-517.224	16.2226	196.124	0	54.5507	54.1128	195.947	0
153	0	0	153	1	650.297	302.677	347.62	0	0	53.3738	50.8896	40.1687	506.101	14098.3	5530.07	-40.1687	0	15.7537	8.3871	9.11308	0	0	0.444423	466.036	-543.154	8.43017	311.993	0	22.1406	21.3326	75.7913	0
154	0	0	154	1	419.347	182.981	236.366	0	0	82.8753	-23.0765	-38.2684	338.227	14068.8	5604.04	38.2684	0	10.6074	8.63987	9.08647	0	0	0.189541	252.633	-518.618	13.8473	245.183	0	31.0659	30.0699	109.219	0
155	0	0	155	1	328.807	157.259	171.548	0	0	3.89242	8.76463	-138.151	265.447	14048.2	5572.2	138.151	0	8.53348	7.14183	8.52312	0	0	0.21442	246.359	-513.997	17.9943	240.294	0	37.9753	36.2908	140.84	0
156	0	0	156	1	385.665	202.391	183.274	0	0	84.6274	105.123	323.807	310.531	13967.4	5475.84	-323.807	0	11.0015	8.63599	10.6293	0	0	0.339864	182.956	-518.11	15.4636	234.204	0	36.8657	36.2213	122.383	0
157	0	0	157	1	475.713	231.936	243.777	0	0	1.4471	59.8699	95.2975	488.451	13951	5620.75	-95.2975	0	15.538	8.64901	9.37195	0	0	0.478172	185.975	-517.041	12.0109	297.804	0	22.9959	22.2548	77.0172	0
158	0	0	158	1	464.127	269.715	194.412	0	0	132.207	14.0024	298.49	467.235	14019.5	5566.96	-298.49	0	16.279	7.43795	9.53604	0	0	0.173141	202.048	-519.21	12.2397	272.386	0	24.5724	24.0222	79.711	0
159	0	0	159	1	426.14	199.418	226.722	0	0	154.753	-8.07742	173.059	282.977	14096.6	5489.38	-173.059	0	9.20986	7.87575	8.80229	0	0	0.189588	286.968	-533.755	13.4689	250.773	0	36.7065	35.6862	113.958	0
160	0	0	160	1	485.362	224.216	261.146	0	0	31.0949	64.3897	163.398	393.099	13921.3	5516.57	-163.398	0	12.717	7.66197	8.74672	0	0	0.397526	271.142	-534.426	11.5929	1	0	27.1996	26.5778	87.7944	0
162	0	0	162	1	512.992	309.766	203.226	0	0	48.3661	87.1283	304.723	458.453	13904	5593.49	-304.723	0	16.0798	8.95214	9.88437	0	0	0.5855	248.444	-546.039	11.0896	307.465	0	25.7376	25.3926	85.7132	0
164	0	0	164	1	462.945	220.75	242.195	0	0	129.055	39.0588	125.498	244.785	13823.3	5641.56	-125.498	0	7.76675	8.10485	9.81433	0	0	0.375234	270.336	-529.887	12.3731	228.008	0	42.4235	41.56	138.594	0
165	0	0	165	1	418.848	230.317	188.532	0	0	36.5094	-35.4256	-12.1899	303.497	13915.9	5616.39	12.1899	0	9.58305	7.53587	8.86933	0	0	0.158729	235.797	-514.269	13.7014	253.841	0	32.9176	32.2961	116.536	0
166	0	0	166	1	520.468	274.883	245.585	0	0	125.457	-18.8232	74.0126	499.091	13926.6	5599.78	-74.0126	0	15.7605	7.5221	8.38354	0	0	0.194063	176.375	-507.105	10.6803	282.789	0	21.4802	21.0735	74.1239	0
167	0	0	167	1	365.942	198.564	167.378	0	0	99.35	-30.3195	226.678	331.757	13853.1	5611.28	-226.678	0	11.1309	7.63803	8.90721	0	0	0.22602	205.705	-514.428	16.0311	242.494	0	31.6978	31.2931	101.957	0
168	0	0	168	1	542.158	290.839	251.32	0	0	31.2285	-9.51651	201.062	546.136	13921.2	5590.48	-201.062	0	18.1302	8.23961	9.61188	0	0	0.455143	225.998	-537.662	10.3432	308.103	0	21.0788	20.6609	68.1264	0
169	0	0	169	1	426.48	217.692	208.788	0	0	4.26586	-0.863811	-124.135	326.65	13948.1	5581.82	124.135	0	10.4784	7.98692	8.61892	0	0	0.281614	199.007	-508.864	13.4498	247.96	0	31.37	30.4459	120.011	0
170	0	0	170	1	423.832	213.773	210.059	0	0	83.0276	37.2903	74.6392	408.657	13969	5543.67	-74.6392	0	12.7949	7.33166	8.33986	0	0	0.285245	215.1	-513.206	13.4337	275.508	0	25.7018	24.9754	86.9623	0
171	0	0	171	1	433.722	199.604	234.117	0	0	92.5741	-10.3762	83.3917	393.379	13959.5	5591.34	-83.3917	0	12.432	7.51683	9.0652	0	0	0.317035	235.003	-522.141	13.1842	282.437	0	26.921	26.2675	90.1261	0
172	0	0	172	1	747.6	341.478	406.122	0	0	97.0137	20.042	95.3326	723.476	13955	5560.92	-95.3326	0	22.8084	8.53685	10.0719	0	0	0.513396	213.074	-546.365	7.27412	395.733	0	16.7522	16.3299	56.5357	0
173	0	0	173	1	374.499	163.017	211.482	0	0	34.3297	39.8852	124.057	337.355	14017.7	5541.07	-124.057	0	10.7696	8.33339	9.64451	0	0	0.347921	165.024	-504.727	15.8226	240.934	0	32.0778	30.9574	102.547	0
174	0	0	174	1	435.074	245.455	189.619	0	0	51.8582	27.2006	328.483	377.817	13800.9	5553.76	-328.483	0	13.4885	6.7439	9.60344	0	0	0.344873	353.373	-528.396	13.0912	263.902	0	28.5119	28.2584	100.463	0
175	0	0	175	1	554.951	298.027	256.924	0	0	148.918	-12.9481	161.217	485.549	14002.8	5593.91	-161.217	0	15.7364	7.88448	8.63831	0	0	0.208825	303.272	-535.229	9.98723	303.351	0	22.7683	22.2466	73.0259	0
176	0	0	176	1	414.389	238.125	176.264	0	0	42.109	7.02165	261.536	346.796	13910.3	5573.94	-261.536	0	11.8756	7.78807	8.60507	0	0	0.376312	259.702	-523.679	13.8729	246.365	0	30.9076	30.3324	98.8088	0
177	0	0	177	1	448.227	263.352	184.875	0	0	35.9099	-4.30005	85.1542	315.361	13916.5	5585.26	-85.1542	0	10.0171	8.4067	9.00884	0	0	0.182186	251.524	-536.98	12.7936	267.531	0	32.8461	32.1488	111.388	0
178	0	0	178	1	310.155	145.275	164.88	0	0	27.0874	-34.7084	-211.441	248.933	14124.6	5615.67	211.441	0	8.31008	7.60151	9.05787	0	0	0.190017	202.991	-507.719	19.4887	203.082	0	42.1215	39.7849	165.937	0
179	0	0	179	1	408.246	195.312	212.934	0	0	65.793	23.2294	153.148	352.859	14085.9	5458.07	-153.148	0	11.3522	8.1392	8.45274	0	0	0.23578	189.078	-508.701	14.1399	250.304	0	30.0526	29.2171	95.1075	0
180	0	0	180	1	589.75	220.479	369.27	0	0	36.6572	-3.16345	136.124	496.216	14015.4	5584.12	-136.124	0	15.997	7.70351	9.71896	0	0	0.393659	315.777	-543.65	9.38364	328.177	0	22.6607	21.9994	72.8594	0
181	0	0	181	1	490.512	236.1	254.412	0	0	17.1975	9.98297	142.569	539.667	14034.9	5570.98	-142.569	0	17.4625	7.33865	8.0168	0	0	0.389505	188.115	-509.449	11.3653	359.966	0	20.4564	19.7331	65.7826	0
182	0	0	182	1	407.719	204.039	203.68	0	0	-0.0618962	-57.5294	221.624	352.233	13952.5	5538.83	-221.624	0	12.0493	8.06502	8.82552	0	0	0.34393	389.41	-529.661	14.197	258.22	0	30.3231	29.4598	94.6543	0
183	0	0	183	1	569.57	245.442	324.128	0	0	56.9806	-35.7559	32.4349	426.58	13995.1	5517.06	-32.4349	0	13.4691	7.41709	8.54808	0	0	0.196052	255.507	-530.95	9.66476	282.879	0	24.5249	23.9552	84.8417	0
184	0	0	184	1	485.285	287.384	197.902	0	0	15.5867	33.1665	157.599	375.692	13936.8	5547.79	-157.599	0	12.1922	8.22622	9.23612	0	0	0.492298	181.746	-512.568	11.69	237.626	0	28.8303	27.9968	92.7502	0
185	0	0	185	1	500.549	234.428	266.121	0	0	46.9816	-16.2194	72.3751	416.451	14005.1	5497.52	-72.3751	0	13.1978	7.33207	8.88034	0	0	0.0652473	230.17	-518.807	11.1781	253.11	0	25.4052	24.7534	84.9882	0
186	0	0	186	1	465.492	260.988	204.504	0	0	22.5506	16.4177	192.598	395.118	14029.5	5564.54	-192.598	0	13.0289	8.09029	9.17992	0	0	0.385246	196.178	-517.232	12.2372	258.087	0	27.9119	26.9416	86.8379	0
187	0	0	187	1	479.054	256.412	222.642	0	0	65.3131	14.1863	-13.0995	390.734	13986.7	5566.77	13.0995	0	12.1534	8.17138	9.62649	0	0	0.173658	232.934	-519.988	11.8908	236.493	0	27.5586	26.9027	96.4529	0
188	0	0	188	1	463.867	253.166	210.701	0	0	137.864	7.23423	94.7763	368.96	14013.9	5573.73	-94.7763	0	11.656	7.66242	8.50336	0	0	0.0881111	208.291	-512.573	12.1788	245.697	0	28.3848	27.5964	93.5687	0
189	0	0	189	1	572.213	291.066	281.147	0	0	118.449	12.9156	262.725	524.84	14033.3	5568.04	-262.725	0	17.8544	8.27216	9.94956	0	0	0.364711	193.004	-526.112	9.75855	275.656	0	22.6225	22.024	70.9329	0
190	0	0	190	1	475.531	295.122	180.409	0	0	7.24101	13.3545	329.748	493.238	13945.2	5567.61	-329.748	0	17.8156	7.60945	9.05473	0	0	0.542753	198.306	-517.278	11.8849	305.599	0	23.4238	22.946	79.3593	0
191	0	0	191	1	395.716	232.488	163.228	0	0	91.0477	-26.6238	259.062	307.786	13961	5507.92	-259.062	0	10.5284	7.6463	8.87009	0	0	0.0928681	171.271	-503.34	14.6404	215.504	0	34.5603	33.7467	107.767	0
192	0	0	192	1	519.985	292.624	227.361	0	0	50.2918	16.3062	189.609	487.019	14001.8	5564.65	-189.609	0	15.9585	7.88434	8.14751	0	0	0.269429	285.317	-532.059	10.7029	354.863	0	22.7605	22.1006	72.0832	0
193	0	0	193	1	518.341	223.765	294.576	0	0	25.876	47.2157	87.2551	459.21	14026.2	5533.74	-87.2551	0	14.5118	8.01961	8.80328	0	0	0.510371	261.601	-522.38	10.8018	313.777	0	23.8818	22.9915	79.1953	0
194	0	0	194	1	358.456	193.951	164.505	0	0	126.979	-25.3588	210.231	280.406	14024.7	5506.66	-210.231	0	9.3087	6.96423	8.62647	0	0	0.19328	253.031	-505.208	16.2578	178.232	0	36.4669	35.3842	112.299	0
195	0	0	195	1	493.222	292.753	200.469	0	0	85.0971	32.0871	332.389	455.501	13967	5548.87	-332.389	0	16.2363	7.19793	8.66318	0	0	0.344175	251.422	-522.276	11.3348	296.189	0	24.8992	24.3933	84.1605	0
196	0	0	196	1	642.076	322.049	320.027	0	0	84.1221	36.8886	202.285	669.798	13967.9	5544.07	-202.285	0	21.954	7.43706	9.21274	0	0	0.573379	235.085	-539.334	8.50175	430.49	0	17.6713	17.1829	56.779	0
197	0	0	197	1	427.336	246.131	181.204	0	0	31.8111	25.5486	280.004	364.513	13920.6	5555.41	-280.004	0	12.6322	8.77282	10.1022	0	0	0.493478	181.745	-514.283	13.6775	218.621	0	31.1865	30.4682	100.282	0
198	0	0	198	1	447.538	178.899	268.64	0	0	27.924	-15.3448	-95.5958	372.158	14024.1	5596.3	95.5958	0	11.8363	7.15063	7.91787	0	0	0.14223	200.684	-505.425	12.5676	259.942	0	27.2597	26.3874	99.0722	0
200	0	0	200	1	418.072	228.359	189.713	0	0	112.32	36.8241	233.73	426.902	13840.1	5643.8	-233.73	0	14.224	6.66992	8.56555	0	0	0.144597	180.53	-499.091	13.5814	280.982	0	24.9915	24.7062	81.4882	0
201	0	0	201	1	355.454	188.671	166.782	0	0	75.8804	23.1642	44.5326	223.881	13976.2	5557.8	-44.5326	0	6.98178	7.46969	9.25189	0	0	0.224449	266.816	-519.186	16.6049	231.331	0	44.6773	43.417	150.565	0
202	0	0	202	1	523.724	249.066	274.657	0	0	109.583	37.6694	107.669	530.826	14042.1	5543.29	-107.669	0	16.7511	7.27075	9.07835	0	0	0.324921	226.177	-515.126	10.6345	332.161	0	21.127	20.3916	68.7694	0
204	0	0	204	1	398.508	206.568	191.94	0	0	150.509	61.8245	312.686	370.373	13901.6	5519.14	-312.686	0	12.9948	7.08745	8.88302	0	0	0.370986	250.199	-522.376	14.4423	266.038	0	29.3521	28.8607	98.3817	0
205	0	0	205	1	490.625	212.861	277.764	0	0	28.5932	50.1075	115.141	415.11	14023.5	5530.85	-115.141	0	13.2155	7.38156	8.39905	0	0	0.401333	147.226	-491.045	11.3981	230.451	0	25.6702	24.7324	83.234	0
206	0	0	206	1	571.958	264.415	307.543	0	0	98.1043	-12.8603	123.266	600.754	13954	5593.82	-123.266	0	19.2039	7.63779	8.69093	0	0	0.0678186	275.084	-526.741	9.64398	360.261	0	18.7991	18.3987	62.4798	0
207	0	0	207	1	598.458	302.301	296.156	0	0	101.348	4.0464	215.454	526.101	13950.7	5576.91	-215.454	0	17.4212	7.89904	9.03486	0	0	0.418914	226.186	-526.466	9.20785	325.281	0	21.6947	21.2149	69.1879	0
208	0	0	208	1	364.512	184.652	179.86	0	0	104.656	-28.2307	160.164	355.925	13947.4	5609.19	-160.164	0	11.5604	7.2094	8.13983	0	0	0.025367	297.403	-520.638	15.9173	240.508	0	28.8797	28.3431	93.2437	0
209	0	0	209	1	545.841	257.325	288.516	0	0	72.9654	42.7435	1.32951	458.752	13979.1	5538.22	-1.32951	0	14.2043	6.93255	7.86779	0	0	0.217037	214.809	-507.638	10.0501	290.623	0	22.7455	22.1757	80.438	0
210	0	0	210	1	473.153	260.82	212.333	0	0	70.7694	-27.2767	346.312	453.055	13981.3	5608.24	-346.312	0	16.4699	7.06048	8.63755	0	0	0.132111	190.021	-508.797	11.8597	262.934	0	24.754	24.6467	85.7907	0
211	0	0	211	1	436.873	232.25	204.623	0	0	59.451	-67.3563	-260.669	325.197	14092.3	5548.66	260.669	0	11.2712	6.99124	8.02066	0	0	0.112032	413.889	-512.202	12.9061	228.636	0	32.4648	31.1395	135.131	0
212	0	0	212	1	353.607	154	199.607	0	0	101.619	-17.9374	3.2689	284.224	14050.1	5499.24	-3.2689	0	8.88338	7.30373	8.2591	0	0	0.170597	259.868	-515.899	16.5216	214.188	0	34.7825	33.8469	120.431	0
213	0	0	213	1	477.546	223.48	254.066	0	0	47.6911	45.8173	119.173	355.902	14004.4	5535.14	-119.173	0	11.3138	7.23588	8.47911	0	0	0.373748	204.625	-511.637	11.7415	217.152	0	29.2683	28.3102	94.6266	0
214	0	0	214	1	441.37	201.727	239.644	0	0	100.897	-11.8989	31.3997	428.098	13951.2	5592.86	-31.3997	0	13.3936	7.44418	9.01813	0	0	0.292869	203.627	-514.699	12.9108	264.619	0	24.8198	24.2466	86.1028	0
215	0	0	215	1	339.68	182.464	157.216	0	0	6.70525	12.6718	195.191	259.931	13945.7	5568.29	-195.191	0	8.61774	6.30071	8.31513	0	0	0.220964	297.511	-522.433	17.1174	265.971	0	37.8096	36.6278	119.648	0
216	0	0	216	1	377.948	177.537	200.411	0	0	81.0022	-36.3833	27.4927	358.545	14070.7	5517.68	-27.4927	0	11.2917	6.90768	7.89144	0	0	0.0761325	213.869	-504.935	15.1859	255.563	0	27.9621	27.0896	95.6084	0
217	0	0	217	1	410.019	232.819	177.2	0	0	59.6746	2.26279	197.167	269.805	13892.7	5578.7	-197.167	0	8.88122	7.55596	8.24144	0	0	0.283839	231.34	-505.347	13.9683	200.436	0	37.4347	36.7976	119.869	0
218	0	0	218	1	581.356	267.182	314.174	0	0	58.1521	-7.45116	86.1796	522.229	13993.9	5488.75	-86.1796	0	16.5513	7.94576	8.69965	0	0	0.283328	229.442	-528.451	9.49219	359.909	0	21.1149	20.6588	71.0245	0
219	0	0	219	1	403.199	201.03	202.169	0	0	64.0282	1.04501	181.042	255.669	13988	5480.26	-181.042	0	8.34965	7.63616	8.04125	0	0	0.145851	229.863	-514.611	14.2244	216.224	0	39.4204	38.5607	122.798	0
220	0	0	220	1	477.361	301.073	176.288	0	0	31.822	-10.9037	189.665	453.547	14020.2	5492.2	-189.665	0	14.9747	7.56166	8.86973	0	0	0.312284	191.86	-514.099	11.8128	267.833	0	24.2493	23.5491	76.1074	0
221	0	0	221	1	467.489	258.887	208.602	0	0	3.70013	91.5792	275.247	423.275	13948.7	5489.38	-275.247	0	14.6859	6.53102	8.71608	0	0	0.495977	313.812	-520.502	11.9703	280.41	0	25.5397	24.8305	81.9329	0
222	0	0	222	1	335.256	155.757	179.499	0	0	98.993	-9.90164	160.283	312.353	13953.1	5491.2	-160.283	0	10.1071	7.23186	8.66466	0	0	0.0710451	167.627	-493.73	17.6335	220.977	0	32.8958	32.278	104.474	0
223	0	0	223	1	486.734	207.92	278.814	0	0	86.9408	36.437	51.7995	468.009	13965.1	5544.52	-51.7995	0	14.5785	7.50897	8.36264	0	0	0.403006	232.479	-525.763	11.5093	327.365	0	22.8948	22.2715	79.166	0
224	0	0	224	1	493.454	228.673	264.78	0	0	18.8065	34.8086	-15.5229	514.573	14033.3	5546.15	15.5229	0	16.0614	8.00645	8.59774	0	0	0.410294	220.148	-526.788	11.3982	377.333	0	21.3612	20.6228	75.1021	0
225	0	0	225	1	441.65	235.541	206.109	0	0	35.6587	-9.67694	169.777	436.86	13916.7	5590.64	-169.777	0	14.2835	7.41236	8.4226	0	0	0.313197	200.505	-509.836	12.8382	279.99	0	24.4056	23.939	79.5148	0
226	0	0	226	1	323.03	183.041	139.989	0	0	144.419	41.9123	380.881	196.761	14007.3	5539.05	-380.881	0	7.25446	7.42148	8.3292	0	0	0.24978	215.581	-501.161	18.396	1	0	53.3303	52.2182	186.669	0
228	0	0	228	1	498.143	235.081	263.062	0	0	81.0159	38.1453	138.239	378.896	14070.7	5542.81	-138.239	0	12.0871	6.50201	8.31283	0	0	0.305014	202.889	-504.32	11.1166	241.922	0	27.4533	26.4623	86.8216	0
229	0	0	229	1	456.634	242.971	213.664	0	0	151.167	-19.1842	-3.78544	271.448	14100.2	5500.48	3.78544	0	8.49794	7.05723	8.19753	0	0	0.0827583	239.322	-515.77	12.3028	221.324	0	35.8685	34.9188	124.573	0
230	0	0	230	1	376.863	183.67	193.193	0	0	59.7298	45.2754	44.8982	280.686	13992.3	5535.68	-44.8982	0	8.7426	6.69501	7.58079	0	0	0.156879	335.242	-519.294	15.1589	235.012	0	34.5156	33.4766	118.036	0
231	0	0	231	1	295.31	151.826	143.484	0	0	95.372	71.6447	-9.28599	203.981	13956.7	5608.98	9.28599	0	6.29175	7.44222	8.7007	0	0	0.258451	223.958	-509.03	20.5392	229.429	0	47.7666	46.6207	167.291	0
232	0	0	232	1	318.347	180.871	137.476	0	0	92.5709	-43.1234	-23.975	167.219	14258.5	5424.76	23.975	0	5.26612	7.21257	8.61644	0	0	0.235694	234.267	-509.792	18.723	215.181	0	55.3451	54.4296	199.357	0
233	0	0	233	1	277.196	158.928	118.269	0	0	86.7225	61.8966	342.896	211.621	13865.7	5519.06	-342.896	0	7.58816	6.31333	8.11074	0	0	0.178792	340.525	-502.369	21.6628	240.032	0	46.7025	46.0971	163.622	0
234	0	0	234	1	318.769	157.205	161.564	0	0	32.3603	-32.3229	-60.0997	301.402	14019.7	5413.96	60.0997	0	9.55627	7.32487	8.34672	0	0	0.0751056	245.071	-523.329	18.6671	267.821	0	32.4913	32.1967	116.709	0
236	0	0	236	1	403.526	212	191.527	0	0	77.1725	33.9303	240.01	325.439	14074.5	5547.03	-240.01	0	10.9079	6.36179	7.19484	0	0	0.240881	191.797	-490.13	13.9334	220.815	0	31.1453	30.0969	95.4289	0
237	0	0	237	1	364.162	183.814	180.349	0	0	54.2076	16.1967	132.442	264.176	13898.2	5465.1	-132.442	0	8.45639	6.65666	7.96313	0	0	0.238084	207.504	-501.756	15.8139	225.111	0	36.6569	36.4167	119.017	0
238	0	0	238	1	391.057	192.558	198.499	0	0	96.055	-1.05318	10.0782	323.738	14055.7	5482.35	-10.0782	0	10.0857	7.31089	7.93402	0	0	0.203088	183.303	-498.911	14.6704	250.792	0	30.814	30.0054	107.302	0
239	0	0	239	1	318.798	135.452	183.347	0	0	6.14559	-15.8571	32.1569	267.139	13846.6	5497.16	-32.1569	0	8.46499	7.08401	8.17325	0	0	0.181871	295.505	-507.406	18.5778	211.787	0	36.0488	35.5806	125.921	0
240	0	0	240	1	522.59	243.672	278.918	0	0	53.8183	11.0971	66.8387	482.958	13998.2	5569.86	-66.8387	0	15.1904	7.86119	8.27842	0	0	0.172817	256.578	-524.188	10.6514	315.833	0	22.3706	21.7145	76.3705	0
241	0	0	241	1	490.57	225.041	265.529	0	0	45.6697	-1.40095	-87.15	375.018	13906.7	5582.36	87.15	0	11.8327	7.92564	8.85989	0	0	0.395654	262.126	-523.548	11.4883	262.437	0	27.7136	27.2617	103.134	0
242	0	0	242	1	657.575	308.794	348.78	0	0	93.0665	77.5666	136.836	658.139	13959	5603.05	-136.836	0	20.92	7.0915	8.74589	0	0	0.549527	204.202	-523.943	8.24256	417.127	0	17.4915	17.0633	57.8077	0
243	0	0	243	1	517.023	275.763	241.261	0	0	44.1064	2.25833	182.614	429.207	13908.3	5578.7	-182.614	0	14.0617	6.84022	8.32955	0	0	0.169011	187.438	-503.241	10.6977	329.293	0	24.5354	24.0719	79.7981	0
244	0	0	244	1	469.841	218.146	251.694	0	0	33.9236	-68.4764	-255.096	384.207	14117.8	5549.78	255.096	0	13.317	7.97348	8.05794	0	0	0.103947	262.206	-525.47	11.9933	295.138	0	28.2673	26.9829	119.227	0
245	0	0	245	1	573.449	313.518	259.931	0	0	74.8203	-41.2924	175.133	643.431	14076.9	5522.59	-175.133	0	21.1316	6.70528	7.7402	0	0	0.119376	230.874	-528.833	9.49497	402.03	0	17.4191	16.9486	55.5793	0
246	0	0	246	1	373.96	176.392	197.568	0	0	29.8317	87.2664	272.399	233.893	14022.2	5493.69	-272.398	0	8.04831	6.82614	8.42111	0	0	0.350212	188.265	-496.952	15.4314	193.518	0	43.4529	41.9549	134.995	0
247	0	0	247	1	480.533	259.983	220.55	0	0	70.6297	63.3404	226.436	400.341	13881.8	5517.62	-226.436	0	13.2925	7.58878	8.93345	0	0	0.512113	331.374	-541.312	11.7329	304.887	0	27.1369	26.6205	86.6508	0
248	0	0	248	1	362.172	165.061	197.112	0	0	40.3095	3.2692	5.2659	262.567	14111.4	5577.69	-5.2659	0	8.21128	7.55874	8.79554	0	0	0.222463	170.591	-498.564	16.1949	248.347	0	38.2641	36.9207	129.893	0
249	0	0	249	1	388.534	189.69	198.844	0	0	89.4857	29.9288	124.321	295.224	13962.6	5551.03	-124.321	0	9.37795	7.39693	8.25423	0	0	0.34623	206.222	-507.525	14.8348	255.986	0	34.3585	33.4205	111.514	0
250	0	0	250	1	356.743	182.712	174.03	0	0	61.9274	56.8049	200.286	306.205	13990.1	5623.82	-200.286	0	10.0329	7.30955	8.68197	0	0	0.333296	240.814	-503.582	16.4197	231.478	0	34.0466	33.213	106.94	0
251	0	0	251	1	584.449	254.39	330.059	0	0	27.1926	81.0223	-105.227	476.559	14024.9	5499.94	105.227	0	14.9703	7.02343	7.84445	0	0	0.431043	266.302	-523.399	9.32619	342.364	0	22.2588	21.6935	82.351	0
252	0	0	252	1	483.982	236.948	247.034	0	0	41.4047	24.6263	39.6616	339.551	14010.7	5556.33	-39.6616	0	10.6186	6.66906	8.37095	0	0	0.119934	263.368	-519.601	11.5012	293.546	0	29.8211	28.8167	100.792	0
253	0	0	253	1	444.186	171.96	272.226	0	0	36.5119	80.7053	-33.5774	437.02	14015.5	5500.25	33.5774	0	13.5539	5.98315	7.27244	0	0	0.266185	252.16	-510.023	12.4757	324.434	0	23.0934	22.5573	81.2372	0
254	0	0	254	1	450.65	221.103	229.548	0	0	66.9971	-0.847438	143.98	416.292	13985.1	5581.81	-143.98	0	13.3964	6.84187	7.93831	0	0	0.0497035	209.1	-509.255	12.4377	288.382	0	25.0465	24.4231	80.9783	0
255	0	0	255	1	412.246	196.892	215.354	0	0	44.6953	36.5993	289.78	317.222	14007.4	5544.36	-289.78	0	11.03	6.79412	7.85442	0	0	0.299875	209.011	-501.881	13.7364	237.609	0	32.9397	31.9097	104.375	0
256	0	0	256	1	488.398	266.177	222.221	0	0	16.9333	73.5902	41.2808	442.999	13935.5	5607.03	-41.2808	0	13.8526	6.34108	7.89549	0	0	0.429541	248.964	-504.373	11.315	297.034	0	23.2579	22.5587	80.4701	0
257	0	0	257	1	437.292	231.564	205.729	0	0	-11.1316	87.2295	166.147	380.583	13863.9	5593.39	-166.147	0	12.445	6.18466	7.97481	0	0	0.437426	244.605	-512.51	12.7893	281.707	0	26.5529	25.8597	86.8482	0
258	0	0	258	1	365.601	210.462	155.139	0	0	111.735	36.2587	309.805	203.263	13940.3	5544.7	-309.805	0	7.12078	7.17044	8.6439	0	0	0.16887	281.449	-515.558	15.9298	224.164	0	50.4018	49.0971	165.285	0
259	0	0	259	1	488.198	281.096	207.102	0	0	111.172	-11.0864	135.865	427.848	14040.5	5492.39	-135.865	0	13.7226	7.12845	8.56868	0	0	0.211139	181.324	-506.043	11.4513	274.192	0	24.9575	24.2641	79.7056	0
260	0	0	260	1	407.151	213.789	193.363	0	0	36.6212	5.56412	80.0553	344.457	13915.8	5575.4	-80.0553	0	10.9056	6.95867	8.12305	0	0	0.181752	255.605	-517.892	13.9857	289.37	0	29.1226	28.4769	99.0275	0
261	0	0	261	1	507.295	291.754	215.541	0	0	70.9053	63.0075	252.819	445.716	13981.2	5517.95	-252.819	0	15.0434	7.39712	8.52851	0	0	0.659156	256.487	-521.102	10.9909	301.415	0	24.9314	24.1945	78.2604	0
262	0	0	262	1	406.519	221.35	185.17	0	0	9.52876	-6.05355	301.021	423.881	13942.9	5587.01	-301.021	0	15.0407	7.08108	8.08654	0	0	0.24768	193.833	-506.569	14.0229	303.199	0	25.6838	25.1687	84.2991	0
263	0	0	263	1	509.538	259.089	250.449	0	0	23.5881	0.988258	128.294	506.925	13928.8	5579.97	-128.294	0	16.3263	6.21959	8.28788	0	0	0.382076	263.48	-516.464	10.8126	363.878	0	20.9106	20.4072	69.2586	0
265	0	0	265	1	452.25	235.928	216.322	0	0	64.2817	9.27572	42.0475	339.239	13987.8	5571.68	-42.0475	0	10.6092	7.38069	8.49799	0	0	0.326607	300.245	-534.529	12.5019	312.19	0	30.14	29.3041	103.207	0
266	0	0	266	1	567.552	257.883	309.669	0	0	59.9314	18.1985	146.944	622.458	13992.1	5562.76	-146.944	0	20.0064	7.02233	8.56656	0	0	0.382514	207.808	-516.65	9.67576	399.623	0	18.2312	17.7241	59.4086	0
267	0	0	267	1	524.871	242.432	282.439	0	0	91.1807	34.4894	109.368	532.36	13960.9	5546.47	-109.368	0	16.823	7.92142	9.5209	0	0	0.518373	226.708	-536.542	10.6944	1	0	21.31	20.7347	70.5487	0
271	0	0	271	1	343.467	159.4	184.067	0	0	127.367	-52.6545	-72.8533	248.868	13924.7	5533.95	72.8533	0	7.91373	7.699	8.7042	0	0	0.174397	180.642	-497.923	17.2393	197.785	0	38.8634	38.7629	144.114	0
272	0	0	272	1	310.711	141.202	169.508	0	0	121.689	40.3273	71.6281	226.781	13930.4	5540.63	-71.6281	0	7.08686	6.51451	8.51796	0	0	0.272492	200.972	-494.032	19.0759	218.886	0	42.5511	41.5918	142.639	0
273	0	0	273	1	288.019	131.275	156.744	0	0	17.4672	22.8748	-117.109	199.429	13934.9	5558.08	117.109	0	6.33621	6.81731	8.0244	0	0	0.182346	246.161	-505.185	20.829	219.006	0	47.2259	46.1282	179.163	0
274	0	0	274	1	445.808	235.571	210.237	0	0	74.7056	44.943	4.7023	327.567	13977.4	5536.02	-4.7023	0	10.1404	7.4761	8.39555	0	0	0.408181	232.615	-517.267	12.7072	243.037	0	31.0066	30.2436	109.055	0
275	0	0	275	1	509.832	252.208	257.624	0	0	120.996	53.4687	222.006	443.585	13831.4	5527.49	-222.006	0	14.6601	7.15632	8.23033	0	0	0.38482	269.981	-519.533	10.8861	287.528	0	24.2833	23.8391	78.0298	0
276	0	0	276	1	423.985	222.726	201.259	0	0	97.5461	68.258	314.384	278.37	14153.8	5512.7	-314.384	0	9.77531	6.1569	8.56285	0	0	0.31058	334.693	-526.172	13.2968	281.905	0	36.6768	35.9478	121.417	0
277	0	0	277	1	505.046	270.581	234.465	0	0	110.732	61.2085	86.28	418.638	14041	5519.75	-86.28	0	13.1066	6.67509	7.82711	0	0	0.282121	299.943	-519.837	10.9273	266.971	0	24.8525	23.9813	82.118	0
278	0	0	278	1	416.81	210.31	206.5	0	0	33.4659	78.7986	135.013	393.831	13918.9	5502.16	-135.013	0	12.5922	7.4146	7.89143	0	0	0.290225	221.205	-509.065	13.6501	271.887	0	26.3912	25.9211	86.7814	0
279	0	0	279	1	407.756	174.061	233.695	0	0	106.961	-47.2374	56.7921	290.221	13945.1	5528.54	-56.7921	0	9.20092	6.41182	7.85389	0	0	0.0876265	214.389	-495.446	13.8549	253.267	0	33.0416	32.4403	112.692	0
280	0	0	280	1	547.073	268.752	278.321	0	0	68.0887	57.6796	235.498	610.37	13984	5523.28	-235.498	0	20.3869	6.70499	7.62498	0	0	0.517622	261.402	-521.823	9.99192	386.956	0	18.5326	17.99	58.8441	0
282	0	0	282	1	360.966	165.794	195.172	0	0	30.9875	-7.42705	62.2295	319.339	14021.1	5488.73	-62.2295	0	10.1034	6.82783	8.4632	0	0	0.192555	230.096	-501.208	16.0788	255.923	0	31.4561	30.5477	104.754	0
283	0	0	283	1	441.743	213.581	228.161	0	0	29.8293	73.6792	254.284	364.2	14022.2	5507.28	-254.284	0	12.3786	6.73071	7.94766	0	0	0.520628	233.948	-506.814	12.708	263.987	0	28.9764	27.9339	89.867	0
284	0	0	284	1	300.598	168.859	131.738	0	0	53.1823	-22.5679	334.379	253.129	13998.9	5603.53	-334.379	0	9.13755	7.28075	7.86954	0	0	0.25744	193.373	-492.518	19.8873	233.381	0	40.9404	40.511	136.025	0
285	0	0	285	1	325.336	168.122	157.214	0	0	76.6093	-37.0027	-8.20015	297.074	14075.1	5518.3	8.20015	0	9.34144	6.27528	7.98806	0	0	0.0976436	208.569	-498.257	17.931	1	0	32.631	31.6659	111.303	0
286	0	0	286	1	460.342	252.538	207.805	0	0	95.1651	70.9534	234.219	471.036	14056.6	5510.01	-234.219	0	15.6804	6.05288	7.91126	0	0	0.553581	188.24	-502.215	12.0546	300.145	0	22.8614	22.0411	71.303	0
287	0	0	287	1	596.002	311.798	284.204	0	0	93.522	28.2637	159.273	564.926	14058.2	5552.7	-159.273	0	18.1677	6.62398	7.73932	0	0	0.227419	246.586	-521.541	9.09671	371.062	0	19.5131	18.8484	62.2201	0
289	0	0	289	1	293.554	154.025	139.529	0	0	85.589	-64.5862	-216.819	159.542	14066.1	5545.89	216.819	0	5.36987	7.16301	8.7638	0	0	0.0162728	249.043	-507.969	20.6248	216.605	0	61.3797	59.1448	249.077	0
290	0	0	290	1	569.342	278.928	290.414	0	0	97.0852	-27.4472	166.15	506.701	14054.6	5508.75	-166.15	0	16.4974	7.88282	9.38306	0	0	0.288502	307.839	-551.487	9.75218	402.226	0	22.3369	21.683	70.475	0
291	0	0	291	1	405.091	192.234	212.857	0	0	-6.33485	69.3476	185.199	270.359	14058.4	5511.61	-185.199	0	8.90721	6.66301	9.1405	0	0	0.5241	236.335	-510.655	14.1402	247.837	0	37.7914	36.1152	116.422	0
292	0	0	292	1	534.222	271.94	262.283	0	0	81.9408	18.806	212.667	628.769	13970.1	5562.15	-212.667	0	20.7681	6.21565	6.49852	0	0	0.275299	263.907	-524.182	10.1395	388.497	0	17.4059	16.9602	55.9831	0
294	0	0	294	1	311.528	130.934	180.594	0	0	94.0554	-10.7	51.855	254.268	13858.3	5591.66	-51.855	0	7.98043	6.57176	7.87714	0	0	0.177019	225.966	-501.792	18.9066	224.922	0	37.4369	36.6369	129.485	0
295	0	0	295	1	391.619	201.468	190.151	0	0	111.902	24.5717	49.3692	264.729	13940.2	5556.39	-49.3692	0	8.24978	7.65642	8.27429	0	0	0.242319	205.51	-507.527	14.741	233.33	0	37.3856	36.5501	129.528	0
297	0	0	297	1	416.32	216.928	199.393	0	0	90.5449	29.9594	303.028	366.11	13861.9	5551	-303.028	0	12.7848	7.61502	8.26105	0	0	0.386852	227.315	-515.448	13.7371	271.55	0	29.643	29.1895	97.7878	0
298	0	0	298	1	461.585	254.576	207.009	0	0	34.3971	72.5213	174.811	400.187	14017.7	5508.44	-174.811	0	12.9985	7.11294	8.62777	0	0	0.509249	252.163	-511.506	12.1996	284.896	0	26.7727	25.8604	84.2754	0
299	0	0	299	1	393.055	167.095	225.961	0	0	19.6018	43.7021	-88.5614	264.397	13932.8	5537.26	88.5614	0	8.31334	7.08545	9.32851	0	0	0.277217	250.192	-514.64	14.7258	217.329	0	38.1901	37.4605	137.518	0
300	0	0	300	1	508.861	272.089	236.771	0	0	71.6213	53.1293	208.939	409.507	14080.1	5527.83	-208.939	0	13.4676	6.80839	7.71366	0	0	0.378769	241.361	-509.343	10.8395	275.98	0	25.8866	24.9749	80.2001	0
301	0	0	301	1	395.691	172.512	223.178	0	0	3.92884	73.485	-164.402	312.25	14048.1	5607.14	164.402	0	10.0349	6.74938	7.86566	0	0	0.329304	180.855	-495.046	14.3853	219.942	0	32.7312	31.0521	124.372	0
302	0	0	302	1	510.537	256.768	253.769	0	0	71.7223	53.0925	144.055	461.772	13980.3	5527.87	-144.055	0	14.7537	7.3835	8.88663	0	0	0.466342	274.309	-537.653	10.9384	363.14	0	23.7322	23.0449	76.6059	0
303	0	0	303	1	374.432	213.207	161.225	0	0	98.7607	51.3782	213.33	302.13	13953.3	5529.58	-213.33	0	9.94213	7.10911	8.00022	0	0	0.318823	303.989	-527.657	15.3969	299.209	0	34.0272	33.0247	106.433	0
304	0	0	304	1	414.19	234.183	180.007	0	0	120.528	54.4301	337.512	268.978	13931.5	5526.53	-337.512	0	9.59593	6.89746	8.56153	0	0	0.326682	219.536	-507.716	13.757	250.4	0	38.979	38.1732	133.186	0
306	0	0	306	1	599.847	291.466	308.381	0	0	43.0842	48.5598	82.3918	531.575	13909.3	5532.4	-82.3918	0	16.7264	8.00329	8.71865	0	0	0.725261	242.391	-531.125	9.17313	340.504	0	20.8044	20.3462	71.4645	0
308	0	0	308	1	419.535	218.259	201.276	0	0	47.449	-2.90609	235.177	399.424	13805.3	5583.87	-235.177	0	13.4618	6.66918	8.32819	0	0	0.306747	204.39	-499.077	13.5022	234.993	0	26.1257	25.7284	84.6251	0
309	0	0	309	1	549.071	269.875	279.196	0	0	5.80776	68.6555	61.5092	435.549	14046.3	5512.3	-61.5092	0	13.7124	7.23673	8.76124	0	0	0.612023	291.534	-516.241	10.0658	278.817	0	24.6592	23.6384	82.2159	0
310	0	0	310	1	428.811	199.318	229.493	0	0	10.2469	-39.7296	117.658	396.921	14041.8	5521.03	-117.658	0	12.8951	6.3463	8.36512	0	0	0.219288	188.594	-500.258	13.134	281.584	0	25.8754	24.9402	82.9407	0
311	0	0	311	1	586.347	350.715	235.632	0	0	69.4727	43.6705	412.941	581.869	13882.9	5537.29	-412.941	0	22.0757	6.54647	7.29689	0	0	0.473848	237.159	-528.136	9.23022	346.812	0	19.8667	19.8662	74.8945	0
312	0	0	312	1	600.247	319.61	280.637	0	0	5.59527	17.6825	85.8274	610.342	14046.5	5563.28	-85.8274	0	19.4336	6.79578	7.80081	0	0	0.410106	226.221	-516.776	9.04059	359.643	0	18.1288	17.3782	60.3243	0
313	0	0	313	1	609.405	361.736	247.669	0	0	108.907	70.9056	374.169	652.046	13943.2	5510.05	-374.169	0	23.898	6.34828	7.89013	0	0	0.54552	261.165	-526.985	8.86892	392.154	0	18.1052	17.9308	64.8153	0
314	0	0	314	1	488.113	255.409	232.704	0	0	82.8902	91.1795	283.963	457.784	13969.2	5489.78	-283.963	0	15.7613	6.8646	8.84043	0	0	0.602207	184.503	-504.102	11.449	248.941	0	24.3334	23.7832	78.3186	0
315	0	0	315	1	422.695	190.055	232.641	0	0	87.2585	45.6127	-19.5629	404.278	14064.5	5535.35	19.5629	0	12.5013	6.90867	8.50744	0	0	0.357713	190.961	-507.876	13.4386	252.065	0	25.9393	25.0684	89.3618	0
316	0	0	316	1	476.03	242.135	233.895	0	0	55.0408	-24.6931	63.3654	421.902	13997	5505.99	-63.3654	0	13.3567	7.0538	7.49078	0	0	0.200113	189.555	-496.465	11.6784	285.846	0	24.1335	23.5569	82.6234	0
317	0	0	317	1	482.699	207.182	275.517	0	0	24.6838	23.9092	5.02385	450.048	13927.7	5557.05	-5.02385	0	14.06	7.07505	7.83115	0	0	0.271773	253.854	-523.572	11.5302	316.909	0	22.9557	22.4145	81.9627	0
318	0	0	318	1	689.209	346.876	342.333	0	0	64.4699	55.8792	173.741	727.213	13987.6	5525.08	-173.741	0	23.5235	6.57205	8.48168	0	0	0.532529	224.39	-516.484	7.79412	438.19	0	16.0401	15.5724	52.0871	0
319	0	0	319	1	519.393	270.49	248.903	0	0	37.8541	53.6245	132.469	487.22	14014.2	5527.34	-132.469	0	15.5701	6.61303	7.87696	0	0	0.321237	207.271	-510.933	10.5916	312.315	0	21.9279	21.1738	71.0212	0
320	0	0	320	1	373.934	178.605	195.329	0	0	60.2737	-37.4249	41.4308	268.14	13991.8	5518.73	-41.4309	0	8.47822	6.92693	8.49694	0	0	0.131659	229.215	-511.271	15.4599	221.286	0	36.4855	35.6041	123.712	0
321	0	0	321	1	379.493	198.317	181.176	0	0	68.5832	-3.88171	291.445	319.276	13983.5	5485.18	-291.445	0	11.1311	6.12725	7.33757	0	0	0.234792	211.069	-501.73	14.9163	276.382	0	31.73	31.0528	101.032	0
322	0	0	322	1	408.035	188.72	219.315	0	0	37.4273	-41.9967	-117.383	330.101	14014.6	5423.64	117.383	0	10.6254	7.48834	7.59975	0	0	0.31008	214.99	-512.267	13.9578	253.243	0	29.5047	29.1983	113.842	0
323	0	0	323	1	378.029	208.778	169.251	0	0	40.1444	63.8987	336.006	375.19	14011.9	5517.06	-336.006	0	13.4687	6.55899	7.62294	0	0	0.420862	217.606	-503.496	15.0899	254.37	0	28.6108	27.835	95.2637	0
324	0	0	324	1	672.788	333.775	339.013	0	0	37.9837	0.109659	98.3225	782.351	14014.1	5481.19	-98.3225	0	24.9092	6.47832	7.51001	0	0	0.350757	199.853	-510.296	7.95513	504.677	0	14.6132	14.2485	49.2201	0
325	0	0	325	1	456.619	257.692	198.926	0	0	71.013	69.8578	223.282	392.038	13981	5511.1	-223.282	0	12.9899	6.61925	8.37969	0	0	0.450326	216.772	-504.29	12.2711	251.097	0	27.0612	26.2417	84.999	0
326	0	0	326	1	447.534	271.572	175.962	0	0	87.0893	13.4668	400.23	450.278	13965	5467.83	-400.23	0	16.9111	6.07427	7.56594	0	0	0.240448	319.582	-514.974	12.4105	309.046	0	24.4037	24.3531	89.1919	0
327	0	0	327	1	525.966	272.109	253.858	0	0	85.3333	71.2484	210.515	402.022	14066.4	5509.71	-210.515	0	13.2081	6.57911	7.3931	0	0	0.302213	297.925	-536.238	10.4081	289.74	0	26.0731	25.1418	80.714	0
328	0	0	328	1	575.568	311.594	263.974	0	0	-4.42692	21.2425	170.62	488.786	14156.1	5460.06	-170.62	0	16.0496	6.85551	8.08759	0	0	0.46497	238.778	-520.182	9.48748	294.842	0	21.9736	21.2422	70.0513	0
329	0	0	329	1	532.586	257.195	275.391	0	0	115.189	-16.106	-23.758	455.179	14136.2	5497.41	23.758	0	14.2232	6.24125	7.17932	0	0	0.0651765	294.783	-513.159	10.2239	295.772	0	22.1466	21.5646	78.0718	0
330	0	0	330	1	338.919	150.57	188.348	0	0	75.7024	23.738	93.1059	346.943	14076	5557.22	-93.1059	0	10.9387	6.04924	6.91207	0	0	0.137021	202.21	-490.376	16.8779	250.925	0	28.1915	27.1644	91.9753	0
331	0	0	331	1	491.591	268.435	223.156	0	0	64.9411	10.3096	220.359	523.129	14086.8	5470.99	-220.359	0	17.4014	6.0738	7.58517	0	0	0.161152	206.73	-502.402	11.183	315.322	0	20.6087	20.0142	64.6921	0
332	0	0	332	1	458.282	242.408	215.874	0	0	27.0691	41.6903	208.768	466.615	14124.7	5439.61	-208.768	0	15.4586	5.86073	7.8187	0	0	0.392532	240.396	-513.358	12.0847	349.51	0	22.5178	21.7982	71.1251	0
333	0	0	333	1	694.622	308.371	386.251	0	0	11.5522	0.325419	71.0546	680.084	14140.2	5480.98	-71.0546	0	21.6089	7.11694	7.08289	0	0	0.5177	265.852	-526.63	7.69618	421.925	0	16.2461	15.6758	55.808	0
334	0	0	334	1	418.917	243.95	174.967	0	0	116.732	46.8852	243.315	337.899	14035	5534.07	-243.315	0	11.3154	5.941	6.87356	0	0	0.229841	229.819	-499.766	13.269	244.462	0	29.7361	28.6624	91.6464	0
335	0	0	335	1	355.467	185.466	170.001	0	0	10.0319	37.0229	214.153	292.473	14042	5543.94	-214.153	0	9.75885	5.90751	7.53573	0	0	0.222627	244.303	-500.892	16.0554	234.991	0	33.7362	32.2959	103.865	0
336	0	0	336	1	574.055	293.561	280.493	0	0	73.8433	50.8204	142.919	640.55	14077.9	5530.14	-142.919	0	20.4567	5.91381	7.74865	0	0	0.447407	205.604	-508.331	9.42822	415.07	0	17.3381	16.7239	55.9765	0
338	0	0	338	1	401.936	223.128	178.807	0	0	10.4237	-1.32174	177.325	355.366	14141.3	5482.62	-177.325	0	11.6989	5.72816	7.18813	0	0	0.180986	212.226	-488.483	13.9043	245.961	0	27.6279	26.7341	86.9452	0
339	0	0	339	1	343.623	166.88	176.743	0	0	5.93355	81.6863	0.351073	271.713	14145.8	5499.27	-0.351073	0	8.47316	6.15693	7.32183	0	0	0.288804	187.966	-484.581	16.7034	202.976	0	34.8452	33.5405	120.071	0
340	0	0	340	1	398.479	231.939	166.54	0	0	21.0048	14.819	257.373	266.804	14130.7	5466.48	-257.373	0	9.13946	6.69546	7.8549	0	0	0.161128	233.312	-498.18	14.2619	222.087	0	37.6329	36.4914	116.102	0
341	0	0	341	1	449.327	229.23	220.097	0	0	11.6094	35.1767	220.782	401.497	14040.5	5545.78	-220.782	0	13.4445	6.62588	7.84014	0	0	0.425986	222.521	-508.916	12.4449	299.635	0	26.3085	25.2343	81.4063	0
342	0	0	342	1	506.949	270.604	236.346	0	0	67.029	95.3767	350.056	479.2	14084.7	5485.58	-350.056	0	17.3218	6.23864	7.59061	0	0	0.486193	215.736	-506.209	10.8248	282.787	0	23.1099	22.6723	78.6312	0
343	0	0	343	1	364.388	166.719	197.669	0	0	54.7188	13.3551	82.1313	201.034	14097	5467.95	-82.1313	0	6.3433	6.31741	8.01009	0	0	0.206144	264.358	-487.945	15.7495	162.792	0	46.7461	45.2874	151.816	0
344	0	0	344	1	384.687	191.668	193.019	0	0	111.202	-27.7254	-16.0948	301.404	14040.5	5509.03	16.0948	0	9.44259	7.4233	8.88607	0	0	0.163029	200.135	-499.523	15.0932	186.631	0	33.5256	32.7147	116.043	0
345	0	0	345	1	429.999	205.77	224.229	0	0	50.8921	54.0867	77.9289	403.809	14100.8	5427.21	-77.9289	0	12.6719	6.29092	8.36166	0	0	0.4078	250.493	-504.91	13.0855	333.887	0	25.5088	24.7343	84.5966	0
346	0	0	346	1	555.832	300.696	255.136	0	0	38.8956	-3.81	220.728	591.191	14112.8	5485.11	-220.728	0	19.7876	5.5595	7.01397	0	0	0.274262	218.682	-501.137	9.69494	372.132	0	18.1849	17.6683	57.548	0
347	0	0	347	1	451.263	226.453	224.81	0	0	134.333	-0.237847	283.928	393.912	14117	5481.54	-283.928	0	13.6183	5.61312	7.35846	0	0	0.175797	261.01	-502.577	12.2231	259.633	0	26.0722	25.4598	82.9224	0
348	0	0	348	1	392.754	203.779	188.975	0	0	52.1229	-1.92258	234.018	381.185	14099.6	5483.22	-234.018	0	12.8271	5.89286	6.9176	0	0	0.133291	195.574	-480.508	14.2607	269.734	0	26.4469	25.6798	81.9876	0
350	0	0	350	1	451.404	238.152	213.251	0	0	41.5092	-4.04734	185.54	449.43	14110.2	5485.35	-185.54	0	14.7662	5.69866	7.37498	0	0	0.280058	207.102	-504.261	12.2305	314.889	0	22.8238	22.1476	72.0804	0
351	0	0	351	1	289.083	144.049	145.033	0	0	31.5783	70.3107	47.851	256.425	14020.5	5510.65	-47.851	0	8.0074	5.87253	6.84398	0	0	0.215888	235.392	-495.711	20.2043	226.894	0	36.1868	34.9485	122.308	0
352	0	0	352	1	387.367	177.483	209.884	0	0	19.4937	-25.4898	49.7471	298.142	14132.2	5506.79	-49.7471	0	9.46906	6.48455	7.45158	0	0	0.209397	274.196	-508.542	14.6432	273.408	0	32.1791	31.0378	108.37	0
353	0	0	353	1	335.369	162.197	173.173	0	0	31.9201	80.1371	232.074	193.407	14219.5	5401.16	-232.074	0	6.47868	6.05577	6.88004	0	0	0.154695	253.077	-496.663	17.0776	255.292	0	47.6835	46.7391	149.164	0
354	0	0	354	1	354.629	186.457	168.172	0	0	40.2689	40.1631	18.2285	270.126	14111.5	5441.14	-18.2285	0	8.40752	5.61152	6.75889	0	0	0.179461	311.032	-496.319	15.9261	238.466	0	33.9461	32.8936	117.123	0
355	0	0	355	1	423.672	206.604	217.068	0	0	84.7355	44.466	197.562	371.574	14067	5436.83	-197.562	0	12.1415	5.68913	7.39115	0	0	0.203015	173.458	-485.212	13.1252	278.111	0	27.0892	26.2585	84.603	0
356	0	0	356	1	410.322	248.02	162.302	0	0	52.1848	60.9662	387.813	376.478	14099.5	5420.33	-387.813	0	14.0209	5.67968	7.41597	0	0	0.24954	200.641	-497.941	13.6049	261.402	0	27.9028	27.6386	100.82	0
357	0	0	357	1	370.453	196.038	174.415	0	0	68.9611	-22.2305	278.182	274.806	14082.8	5503.53	-278.182	0	9.52764	6.45573	7.25339	0	0	0.155487	243.072	-501.611	15.3719	210.5	0	36.3394	35.3429	112.316	0
358	0	0	358	1	383.551	224.36	159.191	0	0	11.9006	25.2419	311.092	324.155	14040.2	5456.06	-311.092	0	11.5282	5.64191	7.50338	0	0	0.0987215	253.318	-497.305	14.6808	228.034	0	31.1914	30.2664	101.421	0
360	0	0	360	1	348.706	148.628	200.078	0	0	105.567	-18.1491	-209.12	258.547	14145.8	5499.45	209.12	0	8.52401	5.83733	6.599	0	0	0.0675537	286.575	-496.396	16.249	229.292	0	36.5074	35.0288	150.18	0
363	0	0	363	1	385.985	176.709	209.276	0	0	36.5546	-6.19627	84.3487	304.816	14115.2	5487.5	-84.3487	0	9.68284	6.23142	7.19758	0	0	0.213805	179.862	-487.89	14.6306	243.174	0	31.4336	30.425	103.63	0
364	0	0	364	1	262.539	136.016	126.522	0	0	67.4911	12.7381	-4.95653	227.308	13984.6	5468.56	4.95653	0	7.07074	5.44157	6.57944	0	0	0.0385969	266.726	-485.408	22.3855	234.223	0	38.954	38.4607	136.33	0
365	0	0	365	1	364.74	165.459	199.281	0	0	-12.0973	45.069	176.315	249.161	14064.2	5436.23	-176.315	0	8.19924	5.86481	7.25034	0	0	0.34499	253.114	-505.384	15.5439	233.369	0	38.0601	36.5974	117.889	0
366	0	0	366	1	321.634	171.166	150.468	0	0	34.3328	31.8097	299.215	221.001	13918.1	5449.49	-299.215	0	7.75197	5.95935	6.88247	0	0	0.0849029	254.113	-488.309	17.8943	231.862	0	43.1021	42.6667	138.403	0
367	0	0	367	1	371.035	193.46	177.574	0	0	74.5722	-16.771	139.995	362.733	13977.5	5498.07	-139.995	0	11.6851	6.46048	7.28023	0	0	0.06952	223.967	-498.749	15.3492	266.785	0	27.4526	26.8667	88.6644	0
368	0	0	368	1	428.525	240.75	187.775	0	0	18.125	69.0357	140.716	378.728	14033.9	5511.92	-140.716	0	12.1736	6.35442	7.10354	0	0	0.470703	209.726	-496.77	13.0133	262.65	0	26.6371	25.6187	85.0198	0
369	0	0	369	1	279.517	158.675	120.842	0	0	107.176	54.6232	410.437	196.299	14044.5	5426.68	-410.437	0	7.40744	5.48437	7.33071	0	0	0.0850732	202.243	-471.43	21.0097	180.179	0	49.4524	48.9341	185.096	0
370	0	0	370	1	444.686	250.626	194.06	0	0	104.16	-27.1969	245.427	416.819	14047.6	5408.84	-245.427	0	14.1293	5.65121	6.92617	0	0	0.0419894	227.217	-501.648	12.3874	321.73	0	24.378	23.941	76.067	0
371	0	0	371	1	329.741	194.619	135.122	0	0	104.041	11.4708	124.107	246.745	14047.7	5469.83	-124.107	0	7.85313	5.96951	6.75269	0	0	0.0935717	239.188	-492.98	17.3701	220.438	0	37.7377	36.6419	120.245	0
372	0	0	372	1	520.373	290.914	229.458	0	0	101.6	9.92451	241.069	522.295	14050.1	5471.38	-241.069	0	17.5397	5.68646	6.52134	0	0	0.309743	257.966	-496.077	10.3936	315.118	0	20.2618	19.6859	63.2448	0
373	0	0	373	1	360.047	191.248	168.799	0	0	-38.5472	48.5972	373.235	270.79	13990.9	5432.7	-373.235	0	10.2276	5.80483	6.71855	0	0	0.234544	228.2	-491.792	15.6839	242.113	0	36.5832	35.8187	125.428	0
374	0	0	374	1	270.225	113.832	156.393	0	0	1.13941	7.48475	-192.231	146.841	14150.6	5374.16	192.231	0	4.82397	6.53594	6.57196	0	0	0.143422	181.65	-477.774	21.9775	188.876	0	59.6299	57.1448	254.949	0
375	0	0	375	1	316.105	186.804	129.301	0	0	103.229	-16.1424	174.462	237.87	14048.5	5397.78	-174.462	0	7.74989	6.30508	7.21565	0	0	0.100345	248.672	-494.33	18.3979	184.592	0	39.8599	39.1536	123.915	0
376	0	0	376	1	469.495	245.017	224.478	0	0	73.9653	26.5142	267.652	392.961	14077.8	5454.79	-267.652	0	13.4206	6.07678	7.43845	0	0	0.198494	233.472	-504.555	11.7555	270.596	0	26.5136	25.7525	82.834	0
377	0	0	377	1	344.686	188.464	156.222	0	0	70.6485	-44.2869	109.297	219.666	14081.1	5525.59	-109.297	0	7.06028	6.13751	7.1721	0	0	0.0944459	255.413	-502.739	16.6162	238.16	0	41.9875	40.6618	133.946	0
378	0	0	378	1	260.176	128.884	131.292	0	0	98.4727	32.7295	139.027	194.022	14152.9	5348.91	-139.027	0	6.18889	5.88927	6.86046	0	0	0.0263203	215.814	-486.902	22.8552	212.525	0	46.6762	45.8514	149.138	0
379	0	0	379	1	362.168	204.773	157.395	0	0	111.131	-15.0137	192.302	247.158	14040.6	5396.65	-192.302	0	8.11364	6.52828	6.75407	0	0	0.0998861	227.084	-490.085	15.7075	203.388	0	38.4676	37.8621	118.94	0
380	0	0	380	1	322.13	171.322	150.808	0	0	112.409	61.1713	34.726	224.971	14039.3	5519.79	-34.726	0	6.96697	5.88541	6.89921	0	0	0.144392	306.648	-497.702	17.8496	197.597	0	40.8125	39.3929	138.287	0
381	0	0	381	1	520.137	225.176	294.961	0	0	13.8874	38.5775	158	424.357	14038.2	5442.72	-158	0	13.7713	6.55616	7.61685	0	0	0.326699	432.06	-526.542	10.5513	331.867	0	24.4959	23.7268	77.7602	0
382	0	0	382	1	376.247	190.197	186.05	0	0	37.6666	47.0311	250.669	351.749	14114.1	5434.27	-250.669	0	11.9203	4.87764	7.16386	0	0	0.271924	168.755	-469.279	14.8251	215.722	0	27.7459	26.8801	87.6143	0
383	0	0	383	1	307.418	163.48	143.937	0	0	4.362	38.9044	187.92	269.778	14147.4	5442.4	-187.92	0	8.89034	5.75364	7.01776	0	0	0.19408	197.588	-480.072	18.826	207.645	0	35.1372	33.8784	109.781	0
384	0	0	384	1	296.64	165.668	130.972	0	0	72.8664	8.54344	278.416	230.3	14078.9	5472.76	-278.416	0	7.94022	5.60813	6.55041	0	0	0.0854124	177.043	-468.814	19.4761	181.291	0	41.07	39.8471	126.94	0
385	0	0	385	1	575.065	297.245	277.82	0	0	68.9565	28.1905	167.738	525.372	14082.8	5453.11	-167.738	0	16.9844	6.06938	6.86387	0	0	0.148141	219.744	-504.947	9.3699	323.383	0	20.0498	19.4739	64.1137	0
386	0	0	386	1	440.09	223.232	216.858	0	0	58.7562	76.3432	189.738	343.378	14093	5404.96	-189.738	0	11.1889	5.98525	7.3649	0	0	0.374683	216.535	-499.073	12.6145	249.175	0	29.023	28.2999	91.1454	0
387	0	0	387	1	358.537	157.742	200.795	0	0	-5.97799	-19.8939	145.461	271.326	14058	5501.19	-145.461	0	8.88855	5.83554	6.51918	0	0	0.326963	207.295	-477.186	15.7333	248.556	0	34.3068	32.964	107.868	0
388	0	0	388	1	333.682	193.218	140.464	0	0	83.4458	37.3257	390.924	255.801	14068.3	5443.97	-390.924	0	9.51986	6.21104	7.97211	0	0	0.277468	173.998	-483.849	17.3971	217.149	0	40.2505	39.6539	145.127	0
392	0	0	392	1	519.184	266.669	252.516	0	0	110.531	1.0225	247.155	467.677	14041.2	5480.28	-247.155	0	15.7818	6.67863	8.18273	0	0	0.204548	250.244	-516.209	10.6238	283.611	0	23.3819	22.727	72.7332	0
393	0	0	393	1	444.613	250.5	194.113	0	0	78.8549	53.8482	365.9	469.417	13973.2	5527.11	-365.9	0	17.1323	5.79711	7.21523	0	0	0.413121	222.283	-506.368	12.4348	301.295	0	23.158	22.744	81.5051	0
394	0	0	394	1	325.89	144.826	181.064	0	0	113.422	58.3058	74.6014	232.658	14138	5422.99	-74.6014	0	7.26376	6.11279	6.83939	0	0	0.0956653	198.514	-482.647	17.6513	199.83	0	39.4916	38.318	132.599	0
395	0	0	395	1	362.635	207.027	155.608	0	0	85.5813	34.6369	293.585	269.266	14066.1	5347	-293.585	0	9.34193	6.32514	7.13549	0	0	0.298243	174.168	-482.559	15.7096	193.394	0	37.0527	36.7427	117.051	0
396	0	0	396	1	346.127	192.612	153.515	0	0	226.634	40.1385	239.955	213.309	14024.7	5441.16	-239.955	0	7.22461	6.36322	7.10219	0	0	0.188863	295.626	-511.434	16.5683	251.182	0	45.0265	43.4381	136.337	0
397	0	0	397	1	325.583	148.349	177.234	0	0	106.444	19.3388	32.9411	285.253	14144.9	5461.96	-32.9411	0	8.87314	5.7917	6.49961	0	0	0.0765433	237.414	-490.998	17.5387	212.543	0	32.2636	31.2799	111.693	0
399	0	0	399	1	273.612	140.713	132.9	0	0	53.8595	30.8047	208.766	175.207	13998.2	5450.5	-208.766	0	5.78415	6.15351	6.72163	0	0	0.21578	199.791	-480.708	21.5898	178.131	0	52.4283	51.1444	160.378	0
400	0	0	400	1	405.86	222.25	183.611	0	0	82.2616	74.3377	337.161	424.484	14069.5	5506.62	-337.161	0	15.1642	5.38346	6.52703	0	0	0.328026	175.613	-482.587	13.6283	263.741	0	24.5903	23.9589	81.8888	0
401	0	0	401	1	281.123	144.23	136.893	0	0	141.066	-10.2016	170.635	202.896	13911	5591.16	-170.635	0	6.59393	5.98023	6.95438	0	0	0.104259	231.273	-484.423	20.928	204.668	0	44.9167	44.2254	144.826	0
402	0	0	402	1	374.76	190.661	184.099	0	0	30.1511	47.6969	91.4265	357.492	14021.9	5533.26	-91.4265	0	11.301	5.42758	7.10326	0	0	0.344717	196.116	-478.531	14.9806	243.701	0	27.2308	26.1781	89.1481	0
404	0	0	404	1	348.925	171.986	176.939	0	0	119.331	31.7266	310.478	253.752	14032.4	5449.57	-310.478	0	8.89596	5.19531	7.24704	0	0	0.172531	173.323	-472.533	16.213	219.584	0	38.0165	37.0664	123.944	0
406	0	0	406	1	340.881	182.759	158.122	0	0	56.0299	15.3134	409.228	316.394	13996	5465.99	-409.228	0	12.0118	5.6974	7.24184	0	0	0.171187	248.928	-503.261	16.7515	248.699	0	32.4787	32.2777	120.243	0
407	0	0	407	1	308.731	170.522	138.209	0	0	60.1567	34.034	437.668	294.009	13991.9	5447.27	-437.668	0	11.4182	5.75603	6.66395	0	0	0.160947	321.128	-490.936	18.6625	223.596	0	34.8124	34.797	132.654	0
409	0	0	409	1	377.983	189.488	188.496	0	0	16.0495	57.0246	209.332	339.857	14036	5523.94	-209.332	0	11.2779	5.44839	6.99023	0	0	0.270613	302.905	-506.416	14.8259	274.985	0	28.9468	27.7117	89.8241	0
410	0	0	410	1	333.774	180.702	153.072	0	0	100.012	-16.1262	206.233	326.166	14051.7	5497.43	-206.233	0	10.7874	6.30585	6.55101	0	0	0.0942495	156.87	-475.846	17.1605	210.03	0	30.2218	29.2717	93.0372	0
411	0	0	411	1	405.472	219.438	186.035	0	0	54.7963	-12.8806	232.98	321.794	14096.9	5494.18	-232.98	0	10.8391	6.25783	6.62951	0	0	0.0462633	208.181	-491.006	13.7747	244.368	0	30.6697	29.774	94.1114	0
412	0	0	412	1	333.307	187.967	145.34	0	0	62.7071	-16.1971	86.6227	255.345	14089	5497.5	-86.6227	0	8.10472	6.31939	7.23532	0	0	0.0949061	336.938	-508.819	17.3152	259.751	0	36.8855	35.7226	120.649	0
413	0	0	413	1	317.622	177.414	140.208	0	0	16.2497	25.4832	146.815	241.963	14135.5	5555.48	-146.815	0	7.82587	6.12927	6.63355	0	0	0.0682499	220.786	-485.26	18.1421	211.652	0	38.5125	37.1883	120.555	0
414	0	0	414	1	465.64	230.368	235.271	0	0	51.1768	37.8267	210.929	511.72	14100.5	5443.47	-210.929	0	16.9082	5.05516	5.9604	0	0	0.324444	273.661	-509.374	11.6231	340.543	0	19.8361	19.239	62.8055	0
415	0	0	415	1	341.519	204.108	137.412	0	0	36.5136	15.4683	278.532	268.119	14115.2	5465.83	-278.532	0	9.2846	4.936	6.65175	0	0	0.105269	264.657	-487.189	16.4646	201.405	0	34.9637	33.9379	110.391	0
416	0	0	416	1	451.415	247.275	204.14	0	0	33.3193	80.5042	289.879	397.313	14018.7	5500.46	-289.879	0	13.8263	5.98167	6.66352	0	0	0.364891	263.485	-496.896	12.195	261.976	0	26.0845	25.2513	82.4908	0
417	0	0	417	1	446.005	252.642	193.363	0	0	35.8136	-2.26293	344.572	349.72	14016.2	5483.56	-344.572	0	12.7082	5.65442	6.1364	0	0	0.20573	329.994	-510.238	12.2692	275.025	0	28.8931	28.3224	95.7534	0
418	0	0	418	1	363.256	182.75	180.506	0	0	31.9766	6.58579	72.5112	319.47	14020.1	5474.71	-72.5112	0	10.1019	5.65302	7.00807	0	0	0.187102	210.003	-490.166	15.5433	253.402	0	29.7291	28.8921	98.87	0
419	0	0	419	1	364.524	165.217	199.307	0	0	50.7229	-5.67917	102.768	279.692	14101	5486.98	-102.768	0	8.90938	6.24976	6.82633	0	0	0.185951	235.726	-487.892	15.5578	220.962	0	33.6867	32.6692	109.707	0
420	0	0	420	1	280.942	156.264	124.678	0	0	113.205	-7.1648	553.02	232.508	14038.5	5488.47	-553.02	0	10.109	5.63248	6.39664	0	0	0.102422	163.832	-469.928	20.7047	189.348	0	45.6054	46.3754	222.389	0
421	0	0	421	1	366.846	176.577	190.269	0	0	69.4759	-6.28225	155.204	253.304	14082.2	5487.58	-155.204	0	8.19112	6.00347	7.76803	0	0	0.150873	206.151	-492.191	15.5396	234.951	0	37.9313	36.7585	118.319	0
422	0	0	422	1	520.924	223.76	297.165	0	0	88.8511	0.859528	133.94	496.153	14062.9	5580.1	-133.94	0	15.8792	5.58901	6.95359	0	0	0.202644	285.531	-500.885	10.404	335.02	0	20.7955	20.1472	66.8613	0
423	0	0	423	1	370.628	219.548	151.08	0	0	42.906	12.6591	-38.1441	252.749	14108.8	5468.64	38.1441	0	7.8943	6.49627	6.83058	0	0	0.323891	192.38	-485.995	15.3078	244.13	0	36.3099	35.3972	130.294	0
424	0	0	424	1	286.577	173.942	112.635	0	0	80.4044	41.382	323.092	193.648	14071.3	5539.58	-323.092	0	6.8561	5.07351	6.19043	0	0	0.0285592	223.539	-475.424	20.0308	219.54	0	47.4424	46.0709	153.842	0
425	0	0	425	1	330.936	195.623	135.313	0	0	101.41	33.701	261.985	285.734	14050.3	5547.26	-261.985	0	9.69692	5.55786	6.21464	0	0	0.22151	243.972	-493.603	17.1164	239.959	0	33.7477	32.5574	103.512	0
426	0	0	426	1	472.043	257.676	214.366	0	0	40.4603	44.6605	374.566	463.759	14111.3	5436.64	-374.566	0	17.1354	5.35794	6.44408	0	0	0.51572	286.253	-505.599	11.5244	307.687	0	22.8405	22.5516	80.0579	0
427	0	0	427	1	221.447	92.3688	129.078	0	0	80.1641	-62.2851	-106.846	133.616	14071.6	5443.93	106.846	0	4.30092	5.85825	6.98862	0	0	0.0802196	175.648	-470.88	27.704	174.163	0	63.5327	62.4575	235.832	0
428	0	0	428	1	311.368	190.282	121.086	0	0	12.1466	71.0335	305.575	265.161	14139.6	5410.27	-305.575	0	9.37293	5.63462	7.16475	0	0	0.230735	260.701	-492.472	18.5513	204.614	0	36.72	35.8062	119.178	0
429	0	0	429	1	397.969	204.824	193.145	0	0	53.2486	41.1585	371.349	372.837	14098.5	5440.14	-371.349	0	13.7143	5.62326	6.81788	0	0	0.269433	179.726	-482.099	13.9997	250.121	0	27.8063	27.405	96.9297	0
430	0	0	430	1	324.966	182.8	142.166	0	0	135.471	60.1976	90.2942	217.879	14115.9	5421.1	-90.2942	0	6.83228	5.20044	7.35116	0	0	0.0402969	250.462	-488.242	17.5957	213.723	0	41.8003	40.5637	135.857	0
432	0	0	432	1	474.02	294.903	179.116	0	0	62.6368	39.0866	314.4	437.971	14089.1	5442.21	-314.4	0	15.4454	6.47603	7.24431	0	0	0.297721	232.829	-509.88	11.6548	326.311	0	24.7006	24.1601	80.0247	0
433	0	0	433	1	493.165	290.649	202.516	0	0	93.9376	-32.5354	299.146	449.616	14157.4	5414.18	-299.146	0	15.812	5.75471	6.83321	0	0	0.150486	241.124	-496.024	11.0538	267.74	0	23.1279	22.8402	75.0247	0
434	0	0	434	1	346.472	187.796	158.676	0	0	32.0158	40.1325	137.025	237.511	14020	5441.17	-137.025	0	7.61844	5.8388	6.84204	0	0	0.102253	196.489	-480.287	16.4079	227.343	0	38.963	37.931	123.611	0
435	0	0	435	1	520.77	274.478	246.292	0	0	76.699	-9.28121	147.768	552.699	14075	5490.58	-147.768	0	17.8225	6.21726	6.98131	0	0	0.223175	246.537	-496.52	10.4626	1	0	19.2238	18.6721	61.937	0
436	0	0	436	1	267.274	148.649	118.625	0	0	65.0176	2.72462	341.598	196.764	14086.7	5478.58	-341.598	0	7.09675	5.61408	6.66846	0	0	0.113562	200.858	-472.398	22.0049	212.413	0	48.1368	47.1084	159.451	0
438	0	0	438	1	314.149	168.601	145.548	0	0	45.634	29.0837	144.116	240.035	14106.1	5452.22	-144.116	0	7.71082	5.66497	7.17034	0	0	0.235673	176.41	-476.436	18.3712	224.227	0	38.8072	37.5766	122.392	0
439	0	0	439	1	359.021	219.821	139.2	0	0	129.227	50.7995	454.279	278.022	14122.2	5430.5	-454.279	0	10.9071	5.04902	6.73396	0	0	0.263769	235.37	-489.902	15.5988	251.883	0	35.8302	35.7484	144.452	0
440	0	0	440	1	346.586	128.296	218.29	0	0	67.903	-51.9881	85.1893	254.826	14083.8	5433.63	-85.1893	0	8.15917	5.64574	7.05431	0	0	0.129524	246.252	-493.549	16.3984	246.797	0	35.8431	34.9823	117.594	0
441	0	0	441	1	552.437	287.389	265.048	0	0	89.3273	28.1686	51.3771	527.352	14062.4	5552.79	-51.3771	0	16.441	6.01509	6.97923	0	0	0.254318	232.864	-510.689	9.7923	338.208	0	19.8046	19.0634	67.3458	0
442	0	0	442	1	390.877	228.459	162.419	0	0	95.9181	83.4373	287.224	319.475	14155.5	5497.52	-287.224	0	11.0118	5.10696	6.68207	0	0	0.313595	306.78	-502.593	14.1874	282.439	0	30.3817	29.6566	97.0689	0
443	0	0	443	1	300.81	141.61	159.199	0	0	31.2582	-0.511394	8.25099	180.834	14120.5	5481.81	-8.25099	0	5.66866	6.25348	7.24407	0	0	0.193848	230.141	-480.921	19.479	208.915	0	49.6515	48.1014	170.913	0
444	0	0	444	1	370.237	211.436	158.801	0	0	-8.11942	29.0277	-0.387747	258.136	14159.8	5452.27	0.387747	0	8.11536	5.52316	6.82323	0	0	0.210715	272.232	-490.259	15.1651	246.108	0	35.1509	33.8851	121.863	0
445	0	0	445	1	423.823	282.532	141.291	0	0	119.069	86.1702	359.862	341.085	14032.7	5494.79	-359.862	0	12.3697	5.83269	6.84404	0	0	0.438872	205.694	-489.439	13.0808	240.597	0	30.3675	29.6883	103.344	0
446	0	0	446	1	420.022	218.669	201.353	0	0	69.8978	2.85373	172.639	414.645	14081.8	5478.45	-172.639	0	13.4796	4.96276	7.0217	0	0	0.230405	239.19	-491.012	13.1134	301.947	0	23.865	23.1346	75.4389	0
447	0	0	447	1	445.247	221.24	224.007	0	0	100.341	25.7675	143.958	434.177	14151	5455.53	-143.958	0	13.8838	5.84748	7.08157	0	0	0.147385	312.319	-513.224	12.4083	313.366	0	23.3012	22.6393	75.2403	0
448	0	0	448	1	570.128	310.834	259.295	0	0	79.4265	2.00654	332.725	551.394	14172	5479.29	-332.725	0	19.7352	5.5465	7.43597	0	0	0.14869	307.005	-522.016	9.45403	322.555	0	19.7893	19.6332	67.4669	0
449	0	0	449	1	339.577	165.342	174.235	0	0	71.5344	-4.3447	274.396	228.032	14080.2	5485.65	-274.396	0	7.85754	5.6178	6.35018	0	0	0.212749	242.748	-496.16	16.6597	223.336	0	41.1709	39.9455	126.5	0
450	0	0	450	1	311.799	190.12	121.679	0	0	91.8245	-41.8067	342.866	267.219	14059.9	5423.45	-342.866	0	9.70508	6.22224	6.86779	0	0	0.148046	292.699	-504.316	18.6016	255.745	0	37.4282	37.0014	123.343	0
451	0	0	451	1	474.987	252.63	222.357	0	0	83.2333	8.45972	341.901	434.908	13968.8	5472.84	-341.901	0	15.6474	5.35516	6.39445	0	0	0.153069	268.406	-495.261	11.4416	293.224	0	23.8602	23.5893	80.5971	0
452	0	0	452	1	311.861	161.923	149.938	0	0	51.4043	6.90517	183.791	232.657	14100.3	5474.4	-183.791	0	7.61236	5.9146	6.72803	0	0	0.124356	263.329	-491.735	18.4978	225.858	0	40.0233	38.8053	123.84	0
453	0	0	453	1	439.847	233.862	205.985	0	0	73.676	-11.5306	60.912	316.509	14177.7	5492.83	-60.912	0	9.96556	5.7032	6.89894	0	0	0.178392	398.435	-518.274	12.5422	283.611	0	29.6879	28.8762	100.438	0
455	0	0	455	1	412.012	206.478	205.534	0	0	44.1742	77.8324	404.416	416.898	14007.9	5503.13	-404.416	0	15.7647	6.34738	7.40237	0	0	0.448448	178.263	-495.372	13.6332	271.849	0	26.3482	25.9493	95.7024	0
456	0	0	456	1	349.346	182.281	167.065	0	0	47.9672	18.0057	335.854	253.492	14004.1	5463.29	-335.854	0	9.11093	6.36674	7.1267	0	0	0.162451	201.859	-490.966	16.3986	199.904	0	39.6356	38.9075	130.372	0
457	0	0	457	1	306.797	136.34	170.457	0	0	27.3526	34.6548	62.5473	237.785	14024.7	5546.31	-62.5473	0	7.47647	5.56209	6.96036	0	0	0.169629	247.995	-492.814	18.8105	226.367	0	38.6575	37.1304	127.749	0
458	0	0	458	1	375.378	209.009	166.37	0	0	127.522	51.5197	166.627	277.42	14123.9	5429.78	-166.627	0	8.92442	5.341	6.29822	0	0	0.165579	288.917	-496.96	14.8301	289.366	0	33.3772	32.3987	105.439	0
459	0	0	459	1	266.992	130.211	136.782	0	0	4.49869	23.6899	14.7949	183.843	14147.2	5457.61	-14.7949	0	5.77205	6.14275	6.77157	0	0	0.0658927	262.658	-504.592	22.2282	244.672	0	48.0421	46.3332	166.964	0
460	0	0	460	1	419.489	189.265	230.224	0	0	97.4942	-19.9825	158.732	325.485	14054.2	5501.28	-158.732	0	10.5485	5.57537	6.38288	0	0	0.0724318	220.89	-487.737	13.1468	225.529	0	29.248	28.322	92.0197	0
462	0	0	462	1	339.643	206.796	132.847	0	0	75.4728	-15.0683	74.8181	203.08	14076.2	5496.37	-74.8181	0	6.41793	6.18043	6.74736	0	0	0.0716836	193.262	-473.318	16.8336	173.077	0	44.4667	43.0425	146.799	0
463	0	0	463	1	313.749	179.382	134.367	0	0	107.282	-6.21522	550.909	276.38	14144.1	5487.52	-550.909	0	11.9906	5.30619	6.40292	0	0	0.0890926	227.153	-484.042	18.1644	215.914	0	38.2397	39.2902	188.143	0
464	0	0	464	1	365.508	190.389	175.12	0	0	16.3086	37.2163	277.924	359.088	14135.4	5444.08	-277.924	0	12.4553	6.30952	7.00046	0	0	0.17139	194.469	-486.88	15.5464	263.336	0	28.5143	27.6624	89.3297	0
466	0	0	466	1	383.237	269.53	113.707	0	0	43.2471	26.9603	582.15	387.092	14108.5	5454.34	-582.15	0	17.4502	5.37002	6.99061	0	0	0.315827	352.47	-518.859	14.5852	298.924	0	29.5059	30.607	156.618	0
467	0	0	467	1	325.274	184.34	140.934	0	0	66.5067	8.15925	379.371	227.303	14184.9	5473.14	-379.371	0	8.42064	5.5911	6.73712	0	0	0.155215	265.296	-489.066	17.5585	1	0	42.1644	42.0701	149.945	0
468	0	0	468	1	414.055	216.842	197.213	0	0	37.0161	17.8251	140.11	359.395	14114.7	5463.48	-140.11	0	11.5614	6.05683	7.39355	0	0	0.218332	252.874	-501.266	13.5174	250.319	0	27.6089	26.7591	88.2252	0
469	0	0	469	1	480.602	241.075	239.528	0	0	69.4468	37.6508	314.388	453.233	14082.3	5443.65	-314.388	0	15.9718	4.98919	6.88205	0	0	0.260804	272.295	-508.862	11.2967	295.297	0	22.8685	22.3443	75.566	0
470	0	0	470	1	277.39	129.491	147.899	0	0	111.704	120.715	456.397	172.417	14040	5460.25	-456.397	0	6.81079	5.48137	6.63945	0	0	0.223684	213.527	-481.375	21.0281	193.443	0	55.886	55.37	222.88	0
471	0	0	471	1	438.689	247.239	191.451	0	0	69.3117	29.2807	240.953	322.483	14082.4	5452.02	-240.953	0	10.8284	5.84589	6.88807	0	0	0.282084	188.101	-485.441	12.5949	212.842	0	30.6798	29.7295	94.6235	0
472	0	0	472	1	266.898	160.7	106.198	0	0	32.1065	58.3427	80.802	150.414	14119.6	5422.96	-80.802	0	4.73557	5.60009	6.65242	0	0	0.108825	329.077	-493.878	22.0322	214.552	0	57.5529	55.6881	189.159	0
475	0	0	475	1	398.738	220.07	178.668	0	0	44.8043	72.9217	280.344	339.586	14106.9	5508.04	-280.344	0	11.7143	5.52316	6.83101	0	0	0.27632	245.066	-489.498	13.9564	237.084	0	29.3078	28.4082	92.2626	0
476	0	0	476	1	393.352	218.916	174.436	0	0	26.1797	-18.545	318.175	307.513	14125.5	5400.19	-318.175	0	11.0224	5.96736	7.27322	0	0	0.132041	221.594	-500.382	14.2919	234.709	0	32.5972	32.1454	106.946	0
477	0	0	477	1	321.039	184.698	136.341	0	0	0.512186	98.4511	288.816	245.257	14051.5	5382.85	-288.816	0	8.601	5.79982	6.98416	0	0	0.336398	159.862	-474.61	17.916	224.495	0	39.3204	38.5276	123.758	0
480	0	0	480	1	302.927	163.695	139.232	0	0	9.66923	-1.87986	428.709	193.182	13942.7	5383.52	-428.709	0	7.54601	6.63233	6.88233	0	0	0.190307	197.418	-490.298	19.3328	194.462	0	51.4446	52.4793	190.288	0
481	0	0	481	1	358.183	208.047	150.136	0	0	-5.85882	64.6774	303.23	264.386	14257.2	5416.62	-303.23	0	9.37665	6.1249	6.82273	0	0	0.353141	267.844	-502.512	15.8484	227.6	0	36.6598	35.93	118.931	0
482	0	0	482	1	458.433	213.968	244.465	0	0	34.03	39.7823	265.177	408.924	14117.7	5441.52	-265.177	0	14.0068	6.06146	7.37038	0	0	0.378101	215.624	-500.592	12.0631	273.923	0	25.4499	24.7103	79.9621	0
483	0	0	483	1	372.061	214.057	158.004	0	0	-9.93513	-17.6499	295.818	258.007	14161.7	5498.95	-295.818	0	9.19095	5.97728	6.92607	0	0	0.190321	162.095	-473.147	15.1716	1	0	37.353	36.4756	118.271	0
484	0	0	484	1	485.045	249.527	235.518	0	0	56.4785	-28.3451	227.039	437.548	13995.6	5509.65	-227.039	0	14.7314	5.73755	7.4991	0	0	0.219938	220.671	-494.067	11.3092	258.646	0	23.5531	22.9263	74.3266	0
485	0	0	485	1	324.544	204.933	119.611	0	0	-14.5019	-26.5139	266.905	227.746	14166.2	5408.15	-266.905	0	7.98131	6.61709	7.47117	0	0	0.180459	259.35	-511.363	17.962	240.048	0	42.5111	41.425	132.014	0
486	0	0	486	1	360.35	201.555	158.795	0	0	26.9163	64.1505	315.02	276.691	14025.1	5417.15	-315.02	0	9.8121	6.37701	6.58946	0	0	0.214994	173.336	-477.214	15.7463	183.056	0	36.167	35.4779	115.293	0
487	0	0	487	1	447.534	230.757	216.778	0	0	57.7936	0.656338	249.378	409.775	14093.9	5480.64	-249.378	0	13.9035	5.3562	6.93203	0	0	0.311643	244.433	-497.546	12.2658	311.814	0	24.6455	23.9468	77.0263	0
488	0	0	488	1	461.834	173.537	288.297	0	0	33.5932	-19.5889	-50.9893	380.849	14018.5	5500.89	50.9893	0	12.0144	6.27186	6.96828	0	0	0.191199	298.442	-506.805	11.95	274.658	0	25.4588	24.9507	91.0707	0
489	0	0	489	1	492.171	284.25	207.921	0	0	80.933	44.0907	203.404	348.354	14070.8	5437.21	-203.404	0	11.4204	6.30699	6.67803	0	0	0.134629	339.354	-503.683	11.1165	246.653	0	28.6678	27.8133	88.9488	0
490	0	0	490	1	313.233	137.826	175.406	0	0	61.6684	75.3742	245.183	248.129	14090.1	5405.93	-245.183	0	8.3408	6.20601	7.83997	0	0	0.221443	253.934	-502.235	18.6922	251.223	0	39.7133	38.7105	122.802	0
491	0	0	491	1	340.136	163.522	176.614	0	0	77.1882	25.9543	15.6704	177.931	13974.9	5555.01	-15.6704	0	5.52485	6.10584	6.45093	0	0	0.104981	259.13	-499.621	16.7395	217.763	0	49.1782	47.9326	173.124	0
493	0	0	493	1	245.444	130.284	115.161	0	0	130.132	45.0853	360.571	158.588	14021.6	5436.21	-360.571	0	5.75492	6.36211	7.55058	0	0	0.0646932	177.438	-473.836	24.8824	176.695	0	61.6533	60.6837	210.036	0
494	0	0	494	1	398.773	222.586	176.187	0	0	-2.60856	49.3743	197.153	344.374	13955	5431.93	-197.153	0	11.4122	6.06793	6.80389	0	0	0.368284	178.308	-487.319	14.0302	253.903	0	28.5352	27.9018	89.5267	0
495	0	0	495	1	359.681	206.398	153.283	0	0	76.2785	48.0498	226.842	286.526	13975.8	5433.25	-226.842	0	9.51779	5.98771	7.11883	0	0	0.259099	228.927	-498.14	15.7946	222.994	0	34.0453	33.4017	105.589	0
496	0	0	496	1	337.962	165.287	172.675	0	0	4.66764	-19.1198	-114.56	197.688	14147.1	5500.42	114.56	0	6.35324	6.03207	6.79873	0	0	0.105576	248.266	-490.325	16.9093	185.277	0	45.0607	43.3028	167.902	0
497	0	0	497	1	276.817	132.566	144.251	0	0	56.5348	9.84144	378.695	198.937	13895.9	5471.46	-378.695	0	7.37448	5.85719	7.4934	0	0	0.128916	182.876	-484.015	21.4051	230.951	0	48.3703	48.4648	175.57	0
498	0	0	498	1	362.526	194.836	167.69	0	0	37.3091	76.9978	238.512	277.597	14114.4	5404.3	-238.512	0	9.32665	5.56203	6.7567	0	0	0.319261	234.997	-495.802	15.526	265.739	0	34.4209	33.5038	106.859	0
499	0	0	499	1	269.94	138.257	131.683	0	0	-4.17471	-40.4848	-152.425	178.381	13956.6	5422.13	152.425	0	5.85172	5.79996	6.22142	0	0	0.172881	240.258	-483.614	21.6875	169.026	0	47.5699	47.1496	190.497	0
501	0	0	501	1	472.559	225.208	247.351	0	0	78.0451	6.36622	296.058	414.464	13974	5474.93	-296.058	0	14.4585	5.70656	6.56474	0	0	0.302944	251.594	-508.841	11.5569	1	0	24.8228	24.3852	79.6853	0
503	0	0	503	1	240.182	111.49	128.692	0	0	-5.92625	-49.9071	-119.583	152.572	13958.3	5630.87	119.583	0	4.97075	6.22268	6.97052	0	0	0.128777	216.524	-487.104	25.2837	219.695	0	56.7577	54.9446	214.234	0
504	0	0	504	1	263.591	155.5	108.091	0	0	113.315	34.1249	344.16	149.612	14038.4	5447.18	-344.16	0	5.36896	6.09066	6.94128	0	0	0.146248	254.179	-478.148	22.597	166.507	0	63.7155	62.2653	209.826	0
505	0	0	505	1	248.909	125.765	123.144	0	0	5.03684	-23.3681	-218.575	180.01	13947.4	5604.33	218.575	0	6.03599	5.06159	5.83522	0	0	0.185814	259.716	-475.469	23.4488	222.052	0	48.0493	46.075	199.615	0
506	0	0	506	1	301.422	154.229	147.193	0	0	83.9632	72.1216	441.487	254.131	14067.8	5409.18	-441.487	0	9.87227	5.04206	7.47347	0	0	0.214743	190.285	-475.303	19.1577	186.624	0	38.8645	38.8178	156.459	0
508	0	0	508	1	273.204	155.361	117.843	0	0	88.6153	63.4335	271.458	160.572	13963.4	5517.53	-271.458	0	5.47814	5.50146	6.96378	0	0	0.161744	302.601	-492.929	21.4907	224.294	0	57.1302	55.1961	178.981	0
510	0	0	510	1	373.993	181.501	192.492	0	0	101.875	66.3112	175.56	234.619	13850.5	5514.65	-175.56	0	7.57146	5.23751	7.33382	0	0	0.234434	343.9	-492.857	15.0117	211.847	0	39.2185	38.5309	126.382	0
511	0	0	511	1	307.469	165.746	141.724	0	0	63.6172	20.8174	418.269	232.374	13888.8	5460.48	-418.269	0	8.8756	5.7382	6.38826	0	0	0.136377	229.881	-481.751	18.6884	214.104	0	41.8147	42.2217	156.392	0
512	0	0	512	1	391.987	205.225	186.762	0	0	26.0118	53.6211	265.807	322.406	13926.4	5527.34	-265.807	0	11.0565	5.68545	6.72385	0	0	0.403299	282.053	-504.093	14.2365	292.332	0	30.3815	29.5246	96.9352	0
513	0	0	513	1	388.169	186.887	201.282	0	0	-0.953875	64.6155	196.168	361.223	13953.4	5516.34	-196.168	0	11.9498	6.33993	6.99905	0	0	0.40774	202.95	-489.942	14.5276	261.965	0	27.7975	26.8451	87.8761	0
514	0	0	514	1	348.003	165.514	182.489	0	0	12.2747	18.0145	-59.7287	309.482	14039.8	5463.29	59.7287	0	9.73341	6.50005	7.04522	0	0	0.274886	214.125	-489.865	16.4818	253.214	0	30.6966	29.9906	110.466	0
516	0	0	516	1	319.873	157.943	161.93	0	0	-11.6668	-90.8922	13.553	218.76	14063.7	5472.53	-13.553	0	7.12905	5.67427	7.17173	0	0	0.16695	196.473	-486.714	17.9969	204.568	0	40.3542	39.4837	136.502	0
517	0	0	517	1	281.147	154.617	126.53	0	0	20.1543	9.42384	156.277	208.604	14031.9	5471.88	-156.277	0	6.7809	5.99678	6.89806	0	0	0.207927	318.489	-505.226	20.9167	213.192	0	44.1784	42.7643	137.668	0
518	0	0	518	1	391.707	211.751	179.956	0	0	-3.0121	-5.38106	181.828	315.998	13955.4	5486.68	-181.828	0	10.467	5.26527	6.50667	0	0	0.128963	345.437	-501.65	14.1571	285.229	0	29.7042	28.8939	94.0959	0
519	0	0	519	1	443.636	212.799	230.837	0	0	22.9244	-3.9667	0.452992	368.506	14029.1	5485.27	-0.452992	0	11.5728	6.7399	7.11474	0	0	0.243942	283.924	-498.725	12.5635	267.509	0	26.5835	25.9033	93.6847	0
520	0	0	520	1	405.455	221.045	184.41	0	0	28.807	-29.059	105.959	374.867	14023.3	5510.36	-105.959	0	12.0565	5.82638	6.44482	0	0	0.253952	172.524	-483.168	13.6949	237.129	0	25.6612	24.8629	84.2471	0
521	0	0	521	1	331.494	157.125	174.369	0	0	24.9262	-22.0715	162.573	270.882	13927.5	5503.37	-162.573	0	8.87145	5.72727	6.35014	0	0	0.202962	238.793	-479.074	17.1429	205.55	0	33.8652	33.2338	108.936	0
522	0	0	522	1	369.865	204.586	165.279	0	0	57.8187	1.21146	187.303	238.969	13994.2	5480.09	-187.303	0	7.83217	6.57619	7.57591	0	0	0.223217	269.656	-502.734	15.4662	226.78	0	40.5375	39.5614	125.893	0
523	0	0	523	1	289.606	159.981	129.625	0	0	111.054	-9.26681	279.829	226.456	13841.3	5490.57	-279.829	0	7.81883	5.85278	6.71509	0	0	0.144609	277.456	-501.973	20.1264	224.883	0	41.3706	41.0628	132.342	0
524	0	0	524	1	384.271	213.309	170.961	0	0	144.869	51.5977	342.696	308.921	14006.9	5429.7	-342.696	0	11.0686	5.58047	6.90636	0	0	0.245313	231.599	-488.706	14.5644	223.125	0	32.478	32.0715	109.214	0
525	0	0	525	1	310.24	164.896	145.344	0	0	97.9317	-18.4736	189.415	184.735	13954.1	5499.77	-189.415	0	6.06293	6.39663	7.41324	0	0	0.0963795	223.141	-489.341	18.8626	190.125	0	50.6443	49.4975	157.473	0
526	0	0	526	1	288.016	155.518	132.498	0	0	32.3994	73.1535	312.37	237.849	13920	5507.81	-312.37	0	8.40918	5.66013	6.94662	0	0	0.296921	203.134	-484.802	20.2558	209.204	0	40.2663	39.3766	133.345	0
527	0	0	527	1	351.701	179.398	172.303	0	0	87.3684	-48.0073	263.883	232.276	14064.4	5429.65	-263.883	0	8.01452	6.20247	7.30644	0	0	0.100461	221.812	-491.27	16.2718	209.658	0	41.5537	40.6194	127.705	0
529	0	0	529	1	381.358	185.159	196.199	0	0	79.0921	39.6919	179.398	351.383	13973	5441.61	-179.398	0	11.3927	5.66257	6.83623	0	0	0.101345	199.782	-489.893	14.6933	266.436	0	27.7954	27.2881	88.0195	0
530	0	0	530	1	254.935	120.238	134.697	0	0	4.95182	129.502	260.282	131.512	14246.4	5351.8	-260.282	0	4.52823	5.47796	7.3071	0	0	0.259473	185.139	-468.389	23.389	196.818	0	67.0809	66.5163	213.622	0
531	0	0	531	1	444.306	189.389	254.917	0	0	4.01373	17.1627	-106.533	367.458	14048	5464.14	106.533	0	11.6882	6.19753	6.61033	0	0	0.218614	227.107	-504.139	12.4301	286.53	0	26.2159	25.487	97.6544	0
533	0	0	533	1	350.846	165.256	185.591	0	0	120.428	-10.3166	266.612	245.934	14031.3	5491.62	-266.612	0	8.41829	5.22589	6.01845	0	0	0.0594345	192.826	-477.413	15.9314	210.965	0	37.734	36.5944	115.941	0
534	0	0	534	1	375.914	206.206	169.708	0	0	114.233	1.93139	365.694	316.023	14037.5	5379.71	-365.694	0	11.5583	5.78019	7.40919	0	0	0.215239	206.078	-491.128	15.0291	1	0	32.3158	32.4363	112.701	0
535	0	0	535	1	267.426	122.393	145.032	0	0	45.7899	73.5765	-38.8871	150.452	14105.9	5407.72	38.8871	0	4.66343	5.5434	6.92314	0	0	0.185976	288.116	-483.203	22.0356	187.522	0	57.3636	56.1702	201.696	0
536	0	0	536	1	466.825	219.578	247.247	0	0	32.1469	171.885	479.588	351.414	14019.9	5409.08	-479.588	0	14.5177	5.82648	7.37715	0	0	0.372511	291.278	-516.367	11.7977	272.999	0	30.2316	30.7236	126.927	0
537	0	0	537	1	406.804	261.872	144.932	0	0	46.0724	10.1725	271.187	358.105	14006	5471.13	-271.187	0	12.3278	5.998	6.66352	0	0	0.105115	218.639	-488.669	13.6938	1	0	28.1831	27.4887	87.8918	0
538	0	0	538	1	410.339	208.963	201.376	0	0	66.9704	28.0714	-55.4988	262.245	14084.8	5453.23	55.4988	0	8.16358	6.06165	7.44665	0	0	0.143753	222.858	-491.523	13.6616	234.973	0	35.8297	35.0033	126.461	0
539	0	0	539	1	388.91	233.11	155.8	0	0	82.3318	15.2385	152.669	260.554	14169	5266.74	-152.669	0	8.37808	6.84406	7.61709	0	0	0.259352	280.085	-514.076	14.6525	296.566	0	37.3116	37.121	119.313	0
540	0	0	540	1	355.968	171.16	184.808	0	0	104.95	38.3109	177.566	251.266	14046.8	5442.99	-177.566	0	8.12992	6.07561	7.06431	0	0	0.0810814	247.898	-487.774	15.9894	223.163	0	38.0501	36.926	117.918	0
543	0	0	543	1	346.711	180.861	165.851	0	0	16.3709	13.8768	44.3225	247.412	14035.7	5467.42	-44.3225	0	7.79088	5.95676	6.71016	0	0	0.204317	207.097	-491.141	16.3956	247.589	0	36.9294	35.7897	125.297	0
545	0	0	545	1	603.02	290.252	312.768	0	0	22.0829	18.243	86.7456	517.656	14030	5463.06	-86.7456	0	16.4262	5.653	6.64954	0	0	0.380527	306.49	-516.362	8.8615	331.2	0	19.7169	19.1196	66.0123	0
546	0	0	546	1	399.076	221.882	177.193	0	0	42.6561	-13.438	199.001	381.957	14009.4	5494.74	-199.001	0	12.6511	5.85108	6.45651	0	0	0.0892045	213.849	-504.05	13.9443	307.294	0	25.862	25.1387	81.1581	0
547	0	0	547	1	433.891	276.297	157.594	0	0	52.9088	38.1848	441.135	472.237	14098.8	5443.12	-441.135	0	18.4146	4.72995	7.41094	0	0	0.479038	175.611	-480.446	12.6544	300.351	0	22.6084	22.579	90.3342	0
548	0	0	548	1	387.468	190.01	197.459	0	0	56.1861	45.1148	257.078	354.883	14195.2	5336.53	-257.078	0	12.0426	5.09937	6.54048	0	0	0.126351	263.717	-498.33	14.3078	256.956	0	27.2298	27.0487	87.1158	0
549	0	0	549	1	421.666	245.858	175.807	0	0	6.08202	17.513	155.226	380.746	14046	5463.79	-155.226	0	12.3961	6.64878	7.03572	0	0	0.191204	313.407	-510.572	13.2793	286.252	0	26.5433	25.6458	84.0883	0
550	0	0	550	1	407.028	210.974	196.054	0	0	117.279	25.3543	318.808	307.014	14034.4	5455.95	-318.808	0	10.8315	5.66581	6.53831	0	0	0.0908216	276.263	-497.806	13.6253	232.534	0	32.471	31.7326	104.767	0
552	0	0	552	1	385.724	208.423	177.301	0	0	43.9821	34.073	287.653	312.677	14008.1	5447.23	-287.653	0	10.8597	6.20647	7.07912	0	0	0.124546	186.034	-487.662	14.6223	242.522	0	32.2947	31.5544	101.618	0
553	0	0	553	1	223.219	136.224	86.995	0	0	83.7169	-16.5648	320.276	153.639	14167.7	5398.21	-320.276	0	5.46673	5.43506	7.11117	0	0	0.135903	229.095	-477.362	27.2866	196.599	0	59.3867	58.682	196.934	0
555	0	0	555	1	374.552	169.714	204.838	0	0	70.6418	5.16424	102.361	306.216	14081.1	5476.14	-102.361	0	9.7118	5.2876	6.86708	0	0	0.0857566	245.111	-484.361	14.9348	232.457	0	30.6823	29.7235	99.2238	0
556	0	0	556	1	318.777	204.856	113.921	0	0	57.4153	92.8273	561.504	327.137	13994.6	5388.47	-561.504	0	14.4155	5.1092	6.6331	0	0	0.201256	305.24	-500.515	17.836	241.35	0	32.9848	34.4537	169.269	0
557	0	0	557	1	452.15	233.656	218.495	0	0	23.1243	44.2056	276.068	431.609	14028.9	5437.09	-276.068	0	14.9214	5.82017	7.01364	0	0	0.337372	217.303	-500.012	12.1887	291.698	0	24.1686	23.5015	76.1161	0
558	0	0	558	1	359.524	175.951	183.573	0	0	75.8261	56.0519	142.864	293.44	14075.9	5425.25	-142.864	0	9.36621	5.60927	6.93565	0	0	0.191086	215.627	-494.906	15.7072	261.603	0	32.4101	31.4824	102.863	0
559	0	0	559	1	343.189	176.551	166.638	0	0	4.25293	-7.88556	238.998	301.088	14147.5	5389.53	-238.998	0	10.2711	5.2966	7.38518	0	0	0.291157	211.033	-489.461	16.5626	241.048	0	31.8551	31.0825	100.155	0
560	0	0	560	1	373.891	220.634	153.256	0	0	132.444	-56.2638	278.997	339.28	14019.3	5437.9	-278.997	0	11.8385	6.3587	7.06799	0	0	0.0986534	183.053	-487.28	15.1694	207.347	0	29.8122	29.4377	92.996	0
561	0	0	561	1	395.189	250.053	145.137	0	0	38.4176	72.4922	400.343	346.059	14013.6	5508.47	-400.343	0	13.0535	5.52639	7.15688	0	0	0.443218	367.452	-513.328	14.1362	276	0	29.8928	29.3246	109.493	0
562	0	0	562	1	637.183	353.636	283.547	0	0	55.3191	66.1373	164.14	532.295	14096.4	5415.16	-164.14	0	17.1587	6.25265	7.12224	0	0	0.510297	247.267	-520.803	8.40667	384.986	0	19.9652	19.4516	64.2681	0
563	0	0	563	1	401.444	234.137	167.307	0	0	27.412	51.74	336.958	349.294	14024.6	5429.56	-336.958	0	12.5829	5.82626	7.128	0	0	0.424449	284.784	-515.794	13.9306	317.897	0	29.4584	28.9112	98.3355	0
565	0	0	565	1	320.718	178.555	142.163	0	0	53.7346	31.9093	547.898	269.305	14098	5449.39	-547.898	0	11.6741	5.67966	7.74234	0	0	0.231883	318.691	-489.429	18.0461	249.717	0	40.2222	40.9529	203.816	0
567	0	0	567	1	365.075	194.281	170.794	0	0	-3.3068	-3.65867	158.35	309.578	14055.4	5484.96	-158.35	0	10.1504	5.51333	6.52756	0	0	0.190388	247.56	-494.484	15.3623	272.62	0	30.5288	29.3674	95.7545	0
568	0	0	568	1	389.387	194.685	194.702	0	0	48.5886	79.0599	253.93	320.983	14003.5	5601.56	-253.93	0	10.8709	5.26037	7.10065	0	0	0.444442	272.813	-497.876	14.3231	237.988	0	30.4159	29.6232	96.4912	0
569	0	0	569	1	387.366	217.598	169.768	0	0	75.3864	20.6504	279.185	266.832	13976.7	5460.65	-279.185	0	9.18807	5.67423	6.17437	0	0	0.197987	236.57	-484.161	14.3526	246.427	0	35.7917	35.0624	111.568	0
570	0	0	570	1	305.119	136.662	168.457	0	0	83.1182	70.9616	35.8174	184.73	13968.9	5510	-35.8174	0	5.72297	6.03453	6.53975	0	0	0.0967813	254.863	-489.905	18.9566	191.65	0	47.8907	46.8606	166.253	0
571	0	0	571	1	351.154	187.365	163.789	0	0	43.3644	10.9187	178.023	264.773	14108.4	5370.72	-178.023	0	8.64574	5.29533	6.59635	0	0	0.134261	235.212	-488.881	16.0192	231.949	0	34.7759	34.1478	109.492	0
572	0	0	572	1	304.586	164.9	139.685	0	0	2.63871	9.97891	349.323	185.936	14149.1	5471.32	-349.323	0	6.82163	5.2963	7.12325	0	0	0.152092	260.209	-489.474	18.9311	193.827	0	49.8897	48.8721	171.138	0
573	0	0	573	1	354.311	184.03	170.282	0	0	-0.384119	65.4842	248.065	263.025	14152.1	5415.82	-248.065	0	8.96866	4.87379	6.68771	0	0	0.194153	325.357	-493.337	15.7909	252.046	0	35.1529	33.9898	110.255	0
574	0	0	574	1	325.798	197.09	128.707	0	0	71.3424	56.2527	560.23	259.977	14080.4	5425.05	-560.23	0	11.3876	5.22808	6.74655	0	0	0.288748	220.854	-483.78	17.4473	1	0	40.8667	41.7974	210.098	0
575	0	0	575	1	311.373	193.943	117.429	0	0	80.5357	33.4089	414.287	223.722	14071.2	5447.89	-414.287	0	8.49167	5.74261	7.46293	0	0	0.0898476	286.865	-499.901	18.635	229.202	0	44.5038	43.9523	166.544	0
576	0	0	576	1	459.339	261.66	197.678	0	0	56.4896	5.54331	291.479	412.734	14095.2	5475.76	-291.479	0	14.3909	6.4313	7.09721	0	0	0.280866	228.119	-504.586	12.0511	1	0	25.6198	25.0066	80.8911	0
577	0	0	577	1	377.162	193.372	183.79	0	0	67.0302	-19.2103	-1.91226	238.817	14084.7	5500.51	1.91226	0	7.47978	5.94593	7.02368	0	0	0.0620614	239.516	-498.662	14.9486	216.363	0	38.253	37.1287	131.832	0
578	0	0	578	1	418.623	214.385	204.239	0	0	42.5364	-29.3128	132.842	405.092	14009.5	5510.61	-132.842	0	13.1065	5.58731	6.29799	0	0	0.146639	196.505	-486.08	13.1689	293.017	0	23.9372	23.2774	77.7578	0
579	0	0	579	1	364.425	183.754	180.672	0	0	15.6953	76.608	138.871	312.709	14036.4	5504.35	-138.871	0	10.0478	5.4909	6.78164	0	0	0.28816	276.089	-493.237	15.4259	241.644	0	30.5778	29.3816	96.9825	0
580	0	0	580	1	380.973	183.998	196.975	0	0	103.848	-2.51042	121.767	327.917	14047.9	5483.81	-121.767	0	10.4542	5.80718	6.8469	0	0	0.0901571	226.097	-493.047	14.7344	272.553	0	29.3629	28.497	94.2209	0
583	0	0	583	1	294.485	157.582	136.903	0	0	-12.7077	-28.7009	-148.78	225.666	14164.4	5410.34	148.78	0	7.38146	6.27323	7.08906	0	0	0.15421	166.791	-479.038	19.9362	195.956	0	40.3443	38.8963	157.959	0
584	0	0	584	1	286.584	153.1	133.484	0	0	17.5847	-9.71901	-24.0821	203.862	14034.5	5590.68	24.0821	0	6.41827	5.86789	6.22778	0	0	0.0799947	253.917	-489.953	20.2571	210.275	0	42.8942	41.374	150.032	0
585	0	0	585	1	317.396	199.76	117.636	0	0	-5.35775	128.916	456.644	273.285	13957.8	5452.04	-456.644	0	11.0327	5.50066	6.98011	0	0	0.338667	250.005	-498.052	18.0814	265.124	0	36.6884	36.5796	147.042	0
586	0	0	586	1	298.944	177.8	121.144	0	0	16.0498	68.7978	412.694	249.56	13936.4	5512.16	-412.694	0	9.55951	5.04085	7.15713	0	0	0.154891	254.564	-486.984	19.278	215.807	0	38.6066	37.9923	148.951	0
587	0	0	587	1	446.964	229.921	217.043	0	0	70.7299	65.0961	281.327	383.59	13981.3	5515.86	-281.327	0	13.195	5.36251	5.9959	0	0	0.357207	325.404	-495.498	12.1936	258.807	0	25.9732	25.2146	82.4396	0
588	0	0	588	1	373.25	173.409	199.841	0	0	98.3746	-55.6931	46.38	290.683	14053.3	5536.99	-46.38	0	9.22563	5.24028	5.69716	0	0	0.0759273	197.003	-475.539	14.8228	234.353	0	30.532	29.587	103.8	0
589	0	0	589	1	334.809	159.038	175.771	0	0	40.9824	60.5415	122.966	262.445	13911.4	5520.42	-122.966	0	8.35241	5.93216	6.09949	0	0	0.279049	199.002	-482.538	16.9446	207.652	0	34.6762	34.0261	115.232	0
590	0	0	590	1	350.856	178.284	172.571	0	0	45.9705	69.0345	69.6097	301.727	14006.1	5511.93	-69.6097	0	9.44625	6.4025	7.13274	0	0	0.287282	247.917	-496.231	16.3255	276.312	0	31.9813	30.9954	107.565	0
591	0	0	591	1	414.385	229.156	185.229	0	0	54.4109	18.5455	346.302	302.529	13997.6	5462.75	-346.302	0	10.9426	6.14474	6.84864	0	0	0.132094	254.388	-497.837	13.455	208.105	0	33.6429	33.1305	112.306	0
592	0	0	592	1	267.203	120.008	147.195	0	0	9.67581	43.6222	130.749	190.528	14142	5437.68	-130.749	0	6.1242	6.02808	6.85917	0	0	0.107227	237.064	-483.187	22.1962	205.624	0	47.5079	45.8274	151.273	0
594	0	0	594	1	385.979	211.934	174.045	0	0	83.4966	-14.0847	301.949	289.041	14068.2	5495.38	-301.949	0	10.1526	6.16996	7.27633	0	0	0.193668	241.249	-493.18	14.6318	238.381	0	34.8561	33.9321	110.444	0
595	0	0	595	1	318.502	190.778	127.725	0	0	107.309	71.97	446.728	257.658	14044.4	5409.33	-446.728	0	10.0424	5.24649	6.16026	0	0	0.128084	219.777	-470.846	17.7966	204.996	0	38.3906	38.4291	148.41	0
596	0	0	596	1	505.702	280.568	225.134	0	0	44.3261	-3.71353	299.553	535.899	14007.7	5485.01	-299.553	0	18.8503	6.14897	6.10028	0	0	0.293712	280.301	-520.989	10.7292	335.526	0	20.2029	19.7798	64.4917	0
597	0	0	597	1	433.557	257.466	176.091	0	0	106.034	-15.6863	332.615	386.873	14045.7	5496.99	-332.615	0	13.8629	6.13855	6.77728	0	0	0.153501	188.095	-489.309	12.7842	283.662	0	27.1724	26.5932	88.7207	0
598	0	0	598	1	515.36	293.572	221.788	0	0	27.808	23.71	138.124	470.243	14123.9	5457.59	-138.124	0	15.1295	5.83993	6.51657	0	0	0.258751	222.782	-501.693	10.5166	1	0	21.4742	20.7989	69.7235	0
599	0	0	599	1	422.237	227.98	194.258	0	0	108.809	-32.7073	172.167	371.262	14142.6	5514.01	-172.167	0	12.1283	6.02501	6.45233	0	0	0.0188532	224.723	-495.702	13.1158	279.195	0	26.3419	25.6606	83.1154	0
600	0	0	600	1	322.186	150.496	171.689	0	0	139.802	-15.5737	238.114	252.41	14111.6	5496.87	-238.114	0	8.49832	5.61101	6.26908	0	0	0.184311	241.479	-482.301	17.6665	255.4	0	37.0422	35.9846	113.182	0
601	0	0	601	1	264.71	133.853	130.857	0	0	33.0471	28.4886	-124.719	175.957	13919.4	5652.13	124.719	0	5.58157	5.71966	6.57014	0	0	0.130296	174.069	-468.604	22.2605	1	0	49.6796	48.2329	189.797	0
602	0	0	602	1	305.714	140.074	165.639	0	0	-25.7446	133.668	173.637	157.559	14077.8	5447.29	-173.637	0	5.20679	6.01433	6.34384	0	0	0.151274	223.333	-478.444	18.8666	204.609	0	56.2246	54.0302	173.334	0
603	0	0	603	1	329.249	191.29	137.959	0	0	142.673	75.1658	356.772	258.216	14009	5505.79	-356.772	0	9.34347	6.26941	7.12696	0	0	0.278451	223.024	-497.534	17.5305	216.933	0	39.3548	38.4206	133.071	0
604	0	0	604	1	383.694	215.801	167.892	0	0	20.4882	9.30252	282.65	304.679	14131.2	5472	-282.65	0	10.6235	5.90573	6.62286	0	0	0.223886	265.66	-497.486	14.6022	220.996	0	32.2567	31.365	100.855	0
605	0	0	605	1	370.294	177.638	192.656	0	0	78.6401	-24.1716	56.7867	290.562	14073.1	5405.81	-56.7867	0	9.16442	5.76006	6.78769	0	0	0.12455	194.798	-483.947	15.1975	210.778	0	31.8067	31.1118	107.567	0
606	0	0	606	1	352.722	202.302	150.42	0	0	111.311	26.1621	249.925	291.179	14040.4	5554.8	-249.925	0	9.80969	5.59989	6.85553	0	0	0.132557	298.035	-494.69	16.0361	264.257	0	33.4952	32.3557	103.231	0
607	0	0	607	1	412.191	204.989	207.202	0	0	30.8205	13.0362	140.89	311.717	14021.2	5468.26	-140.89	0	10.0484	5.87557	6.65813	0	0	0.140074	204.389	-488.197	13.4773	227.932	0	30.5833	29.7341	97.5692	0
608	0	0	608	1	303.687	166.017	137.67	0	0	126.516	-29.3584	312.003	263.55	14124.9	5411	-312.003	0	9.33527	5.64788	6.20579	0	0	0.0124404	219.901	-481.102	18.8938	217.58	0	36.364	35.8243	116.587	0
610	0	0	610	1	340.916	146.277	194.639	0	0	123.813	-15.7889	-77.801	250.543	13928.2	5596.75	77.801	0	7.88706	6.44929	7.67608	0	0	0.160269	229.547	-491.655	16.9723	256.118	0	37.3516	36.8176	136.945	0
613	0	0	613	1	368.476	211.025	157.451	0	0	97.3533	103.749	178.736	275.385	13954.7	5576.87	-178.736	0	8.90208	5.5836	6.06316	0	0	0.254577	310.042	-488.552	15.1469	262.237	0	33.7187	32.8668	107.747	0
614	0	0	614	1	304.67	164.488	140.182	0	0	-70.1298	77.589	-114.339	226.429	14022.5	5503.37	114.339	0	7.33961	5.79677	6.62699	0	0	0.228595	217.144	-485.179	18.9505	203.894	0	39.8853	38.1284	146.348	0
615	0	0	615	1	362.32	179.131	183.189	0	0	104.111	24.8979	-31.2874	217.294	14147.3	5456.4	31.2874	0	6.73866	6.30274	7.49491	0	0	0.229199	224.386	-493.088	15.775	226.414	0	42.4947	41.3755	149.955	0
616	0	0	616	1	509.221	248.941	260.281	0	0	65.6234	16.2678	209.554	415.385	14086.1	5365.37	-209.554	0	13.7227	6.4566	7.87209	0	0	0.376652	197.895	-506.781	10.8119	258.254	0	25.1623	24.7638	79.0891	0
617	0	0	617	1	323.854	171.505	152.348	0	0	52.0218	-54.111	-54.9238	267.469	14000	5535.41	54.9238	0	8.50966	6.30218	7.57835	0	0	0.106567	242.2	-502.717	17.9579	251.781	0	34.9326	34.3514	123.728	0
620	0	0	620	1	352.862	175.985	176.878	0	0	80.0276	45.3843	229.011	307.782	14071.7	5435.92	-229.011	0	10.2355	5.6667	6.21285	0	0	0.282665	224.965	-485.283	15.9398	272.809	0	31.3032	30.3402	96.2778	0
621	0	0	621	1	315.273	150.322	164.951	0	0	131.482	-1.78942	286.059	218.359	13920.6	5582.75	-286.059	0	7.56119	5.29872	7.059	0	0	0.0670004	303.757	-506.951	18.1865	239.618	0	42.495	41.8357	139.804	0
624	0	0	624	1	413.878	195.508	218.37	0	0	31.0576	20.504	171	330.446	14120.7	5361.14	-171	0	10.7655	6.04464	6.37218	0	0	0.163308	267.373	-496.117	13.4041	253.744	0	29.0151	28.4718	92.4	0
625	0	0	625	1	274.959	109.998	164.961	0	0	37.3935	-23.4289	-82.8722	203.438	14014.7	5504.73	82.8722	0	6.45599	5.81339	6.52556	0	0	0.119276	247.543	-484.707	21.3143	234.889	0	42.9606	42.1525	157.231	0
629	0	0	629	1	326.187	166.361	159.827	0	0	75.4043	62.6075	86.3379	330.146	14076.3	5418.69	-86.3379	0	10.3506	5.21872	6.59854	0	0	0.2545	247.199	-485.866	17.3956	267.48	0	28.4952	27.6936	94.1509	0
632	0	0	632	1	315.693	136.215	179.478	0	0	30.6705	-19.8661	-164.21	187.667	14121	5401.51	164.21	0	6.10025	5.43362	6.48951	0	0	0.0931738	230.711	-482.573	18.0835	1	0	46.4645	45.0938	183.472	0
633	0	0	633	1	266.494	154.458	112.036	0	0	173.347	21.0484	374.792	176.793	14078	5559.91	-374.792	0	6.5135	4.99853	6.61448	0	0	0.173106	190.496	-464.749	21.8607	185.592	0	52.0927	51.2448	183.145	0
636	0	0	636	1	271.487	152.893	118.595	0	0	34.6665	32.5919	197.317	160.864	14216.7	5349.05	-197.317	0	5.29414	5.08338	5.92778	0	0	0.0767361	263.549	-477.127	21.2474	207.511	0	52.7955	52.2226	166.676	0
637	0	0	637	1	303.697	167.346	136.35	0	0	100.055	2.49161	169.514	201.384	14051.7	5379.15	-169.514	0	6.52534	5.13729	6.11736	0	0	0.0932326	257.204	-476.197	18.7491	207.096	0	43.6159	42.9427	135.874	0
638	0	0	638	1	371.042	179.788	191.254	0	0	88.4409	-12.3072	101.415	294.551	14162.9	5393.95	-101.415	0	9.35883	5.46004	6.19767	0	0	0.153563	195.153	-483.751	15.0293	215.711	0	30.8825	30.2199	102.778	0
640	0	0	640	1	387.468	209.001	178.467	0	0	117.426	53.4441	217.954	320.784	14134	5427.86	-217.954	0	10.5773	5.4259	6.99501	0	0	0.150382	195.087	-489.234	14.4164	234.652	0	30.3139	29.4102	94.7129	0
641	0	0	641	1	330.187	164.132	166.055	0	0	75.5246	59.4108	406.704	250.647	13976.5	5421.89	-406.704	0	9.44987	5.48222	6.87644	0	0	0.345824	237.751	-494.847	17.2623	240.961	0	39.2369	39.2992	145.112	0
642	0	0	642	1	348.13	159.961	188.169	0	0	66.5291	33.9861	-183.4	295.844	14184.9	5447.31	183.4	0	9.53645	5.16515	6.51501	0	0	0.204355	249.463	-494.116	16.138	275.969	0	31.8221	30.7146	126.809	0
643	0	0	643	1	446.548	259.872	186.676	0	0	136.803	41.2783	368.977	405.16	14014.9	5440.02	-368.977	0	14.7998	5.73972	7.29602	0	0	0.249271	256.913	-507.566	12.3758	305.879	0	26.2287	25.961	91.5813	0
644	0	0	644	1	359.521	186.596	172.925	0	0	34.1089	96.5207	214.491	269.293	14117.6	5384.78	-214.491	0	8.92636	5.63483	6.87769	0	0	0.36758	260.346	-499.557	15.7034	1	0	35.2598	34.4711	109.874	0
648	0	0	648	1	275.323	144.835	130.488	0	0	90.6737	24.7272	299.565	142.687	13861.7	5456.57	-299.565	0	4.97341	6.20904	7.48084	0	0	0.163161	178.061	-475.873	21.6473	168.534	0	65.3362	65.1317	211.291	0
649	0	0	649	1	357.665	237.259	120.405	0	0	33.3248	74.9664	457.426	243.348	14018.7	5406.33	-457.426	0	9.67071	5.64641	7.00656	0	0	0.328782	214.191	-480.48	15.8168	213.362	0	41.223	41.4919	165.637	0
650	0	0	650	1	370.305	185.966	184.339	0	0	25.1286	-2.09784	71.2089	298.643	14126.6	5383.74	-71.2089	0	9.46749	5.36287	6.54861	0	0	0.259492	252.924	-487.463	15.0964	266.617	0	30.6416	29.8894	103.068	0
651	0	0	651	1	415.642	255.158	160.484	0	0	32.2953	47.0343	439.25	323.872	14119.4	5434.27	-439.25	0	12.653	4.95849	6.24298	0	0	0.26408	261.77	-489.073	13.1836	254.271	0	30.8282	30.6678	119.014	0
653	0	0	653	1	275.505	148.456	127.049	0	0	28.6892	69.6346	32.7562	240.525	13923.7	5511.33	-32.7562	0	7.49533	5.22724	6.33061	0	0	0.28334	247.071	-486.035	21.0389	268.387	0	36.7479	36.064	128.149	0
654	0	0	654	1	302.818	163.064	139.753	0	0	90.3085	-18.1273	19.7604	153.585	14061.4	5399.77	-19.7604	0	4.80752	5.7042	6.52443	0	0	0.0481258	283.595	-489.192	19.0389	204.604	0	55.378	54.3374	190.962	0
659	0	0	659	1	295.656	166.732	128.924	0	0	52.9247	37.8447	314.876	200.071	14098.8	5543.12	-314.876	0	7.06819	5.33396	6.6311	0	0	0.103339	252.813	-484.47	19.4957	245.873	0	46.4988	45.373	150.305	0
660	0	0	660	1	291.385	163.386	127.999	0	0	63.9476	69.3989	405.272	165.125	14087.8	5411.9	-405.272	0	6.22733	5.16175	6.87253	0	0	0.245415	230.005	-480.493	19.8286	187.175	0	56.3975	55.8613	210.135	0
661	0	0	661	1	335.241	170.308	164.933	0	0	4.38233	12.2611	8.78772	218.298	14047.7	5469.04	-8.78771	0	6.86363	6.03078	7.11898	0	0	0.244317	253.868	-490.198	17.1217	221.595	0	41.711	40.3804	142.953	0
663	0	0	663	1	323.244	157.525	165.719	0	0	103.134	23.5117	283.882	220.667	14148.2	5457.79	-283.882	0	7.60587	5.90664	7.1791	0	0	0.191495	160.115	-471.897	17.8357	171.164	0	43.5404	42.3879	136.655	0
664	0	0	664	1	440.051	247.287	192.765	0	0	130.968	46.9445	298.006	289.606	14020.8	5534.02	-298.006	0	10.0566	5.45054	6.92733	0	0	0.208685	228.379	-493.693	12.5078	215.84	0	33.9509	32.8611	108.71	0
665	0	0	665	1	416.273	197.217	219.056	0	0	94.9171	20.2626	186.511	367.802	14056.8	5461.04	-186.511	0	11.9773	5.20719	5.8514	0	0	0.209347	219.605	-488.718	13.1509	287.286	0	26.0449	25.2484	81.596	0
666	0	0	666	1	304.928	149.065	155.862	0	0	137.052	44.5704	232.961	183.352	14014.7	5536.39	-232.961	0	6.10408	5.40674	7.01515	0	0	0.0518056	191.671	-481.04	18.9142	179.624	0	50.1616	48.3084	154.016	0
667	0	0	667	1	410.012	237.488	172.524	0	0	53.796	29.4316	281.385	341.49	14097.9	5451.87	-281.385	0	11.7964	6.3562	7.43514	0	0	0.317743	215.417	-504.823	13.713	231.693	0	30.1711	29.349	94.6778	0
669	0	0	669	1	361.849	214.009	147.84	0	0	103.701	-19.5873	429.259	228.478	14048	5500.89	-429.259	0	8.82652	5.17432	6.61579	0	0	0.0878806	366.703	-503.351	15.4685	225.921	0	42.3434	41.8833	160.425	0
670	0	0	670	1	308.971	176.153	132.818	0	0	25.0392	-4.82054	377.844	205.089	14027	5585.78	-377.844	0	7.65718	5.22782	6.19617	0	0	0.160316	285.143	-480.586	18.4237	221.972	0	45.5011	44.969	159.649	0
671	0	0	671	1	338.677	185.119	153.559	0	0	81.0388	-0.644228	154.752	213.626	14070.7	5481.94	-154.752	0	6.89283	5.54805	6.62646	0	0	0.0661798	224.349	-490.287	16.7432	208.754	0	42.5456	41.2105	132.425	0
673	0	0	673	1	299.394	136.418	162.976	0	0	70.3412	-22.6641	254.289	236.64	14181	5404.3	-254.289	0	8.07706	5.7815	6.68945	0	0	0.0212728	204.574	-476.482	19.3449	221.43	0	39.4728	38.8015	123.391	0
674	0	0	674	1	292.737	170.421	122.315	0	0	4.7327	-32.2648	365.38	191.066	14047.3	5413.9	-365.38	0	7.13862	5.91745	6.40771	0	0	0.181688	267.233	-485.305	19.8228	221.323	0	49.7162	49.0763	167.231	0
676	0	0	676	1	394.584	238.496	156.088	0	0	32.1183	-10.8947	231.481	262.511	14119.6	5492.19	-231.481	0	8.86384	6.04323	6.57894	0	0	0.0967985	233.81	-494.547	14.165	237.828	0	36.2737	35.1838	111.027	0
677	0	0	677	1	284.434	151.118	133.317	0	0	5.52268	9.6927	215.833	161.991	14046.5	5471.61	-215.833	0	5.43372	5.88465	6.46903	0	0	0.220925	196.636	-477.26	20.499	176.357	0	55.6862	53.5545	168.056	0
678	0	0	678	1	454.552	217.172	237.38	0	0	28.1833	32.3628	143.4	416.692	14123.5	5548.6	-143.4	0	13.4167	4.92793	6.12017	0	0	0.178835	318.176	-497.87	11.9339	1	0	23.2153	22.3867	74.1441	0
679	0	0	679	1	318.548	149.845	168.703	0	0	18.0323	-7.68808	22.3874	264.538	14034	5488.99	-22.3874	0	8.33566	4.99842	6.15626	0	0	0.252011	249.418	-477.917	17.7363	266.878	0	33.5143	32.454	114.349	0
680	0	0	680	1	267.386	153.828	113.557	0	0	-31.0333	-39.9484	556.432	251.165	13983.4	5421.59	-556.432	0	11.3486	4.3632	6.62245	0	0	0.228405	236.098	-473.956	21.5551	225.016	0	39.308	40.5048	198.294	0
683	0	0	683	1	346.608	168.152	178.457	0	0	115.849	-65.0225	-136.576	185.358	14135.5	5446.66	136.576	0	6.02247	6.15713	6.67345	0	0	0.12711	220.771	-493.088	16.4321	191.56	0	46.9201	45.824	184.609	0
684	0	0	684	1	380.145	206.297	173.848	0	0	12.4689	1.65519	50.9495	277.908	14039.6	5479.65	-50.9495	0	8.78834	5.78732	7.20389	0	0	0.234817	303.267	-511.512	14.8148	252.322	0	33.7817	32.6413	112.854	0
685	0	0	685	1	279.251	151.514	127.737	0	0	-123.605	111.474	-155.372	167.861	14076	5469.49	155.372	0	5.66688	4.72076	6.46513	0	0	0.414651	316.931	-487.909	20.5907	259.651	0	52.0439	48.1665	185.014	0
686	0	0	686	1	385.922	198.908	187.014	0	0	71.0019	47.6772	84.8369	313.994	14080.7	5433.62	-84.8369	0	9.85486	5.68805	6.88884	0	0	0.310699	262.833	-502.404	14.5092	265.144	0	30.2551	29.3472	99.9564	0
687	0	0	687	1	378.747	227.718	151.029	0	0	42.3012	5.36272	531.411	240.12	14009.8	5376.28	-531.411	0	10.2714	5.50227	6.07965	0	0	0.146585	267.863	-491.459	14.6781	232.921	0	42.7949	44.3658	198.612	0
688	0	0	688	1	317.096	177.496	139.6	0	0	64.8304	29.7725	280.129	225.287	14086.9	5451.53	-280.129	0	7.76401	5.22406	6.06185	0	0	0.181837	198.857	-472.28	17.8619	189.508	0	40.9786	39.7295	127.049	0
690	0	0	690	1	284.681	159.622	125.06	0	0	37.3323	-17.5033	248.836	207.184	14114.4	5399.14	-248.836	0	7.07279	5.30447	6.94707	0	0	0.0601779	223.479	-486.983	20.4266	204.401	0	44.1537	43.1598	137.031	0
691	0	0	691	1	439.374	242.327	197.047	0	0	82.7863	38.6357	212.816	356.153	14068.9	5442.66	-212.816	0	11.7387	5.91719	6.94469	0	0	0.173069	260.945	-510.477	12.5873	267.87	0	28.0976	27.2292	87.0914	0
696	0	0	696	1	377.708	179.031	198.678	0	0	55.5858	56.4376	-2.06431	291.975	14096.1	5424.86	2.06431	0	9.0417	5.46031	6.62006	0	0	0.134543	209.247	-483.492	14.7909	245.376	0	31.4882	30.6708	109.855	0
697	0	0	697	1	349.787	191.402	158.385	0	0	34.4669	-12.6647	142.6	223.807	14117.3	5493.96	-142.6	0	7.24753	4.9204	6.2271	0	0	0.189256	265.607	-474.74	15.9603	240.947	0	39.3151	38.0423	123.741	0
698	0	0	698	1	336.002	156.079	179.922	0	0	78.3947	22.0025	-199.888	229.605	13973.7	5558.96	199.888	0	7.46755	5.88347	6.5575	0	0	0.235722	219.359	-486.616	16.9498	212.272	0	40.3507	39.1217	168.079	0
700	0	0	700	1	374.97	174.137	200.833	0	0	31.5915	27.3828	278.003	296.583	14020.5	5453.92	-278.003	0	10.2627	5.5132	6.63558	0	0	0.361318	228.494	-491.819	14.9229	1	0	32.7694	31.8468	102.477	0
702	0	0	702	1	412.851	185.457	227.394	0	0	36.9263	-5.68019	139.656	322.34	14015.1	5387.32	-139.656	0	10.4087	6.12876	7.01902	0	0	0.220472	197.135	-487.82	13.5287	234.748	0	29.8209	29.4697	95.7103	0
703	0	0	703	1	324.894	134.651	190.244	0	0	5.66227	36.8952	-126.391	232.492	14146.1	5444.41	126.391	0	7.40676	5.64936	7.06008	0	0	0.22788	203.551	-478.128	17.6531	195.041	0	39.525	38.0264	147.509	0
706	0	0	706	1	357.617	162.983	194.635	0	0	37.6438	40.0572	-59.1365	241.805	14014.4	5441.24	59.1365	0	7.54406	5.07085	5.76496	0	0	0.135358	270.057	-485.588	15.5274	238.906	0	35.5786	35.1001	128.598	0
709	0	0	709	1	291.299	157.592	133.707	0	0	10.2919	21.1676	172.295	212.117	14141.4	5460.13	-172.295	0	6.94405	5.45312	6.42612	0	0	0.166315	229.171	-480.408	19.8171	243.191	0	42.3597	40.8777	132.066	0
711	0	0	711	1	291.673	158.053	133.62	0	0	-5.89656	-9.74351	258.812	225.379	14058	5391.38	-258.812	0	7.81014	5.14747	6.64716	0	0	0.192174	236.761	-474.025	19.7531	205.403	0	40.6254	39.6409	125.631	0
713	0	0	713	1	442.973	206.142	236.832	0	0	25.618	63.787	-13.8231	367.629	14026.4	5517.17	13.8231	0	11.4255	6.06445	5.85163	0	0	0.323331	328.501	-524.842	12.3761	353.874	0	25.5846	24.8038	91.8647	0
714	0	0	714	1	324.012	182.608	141.404	0	0	95.4932	47.4475	271.34	221.658	14155.9	5433.85	-271.34	0	7.56347	5.43722	6.47853	0	0	0.228235	344.59	-491.399	17.555	1	0	42.0084	40.8199	130.984	0
717	0	0	717	1	253.536	144.842	108.694	0	0	42.3221	-18.5469	404.152	206.99	13910.1	5499.85	-404.152	0	7.88033	4.55906	5.97101	0	0	0.163941	164.688	-453.63	22.8118	195.664	0	43.4058	43.2995	163.521	0
719	0	0	719	1	325.542	185.906	139.637	0	0	68.349	72.8266	246.495	255.359	14083.4	5408.47	-246.495	0	8.5844	5.439	5.79128	0	0	0.209392	240.107	-474.01	17.3327	234.863	0	36.3654	35.4261	111.565	0
723	0	0	723	1	331.11	165.469	165.642	0	0	129.549	37.4303	68.0119	239.553	14121.8	5443.87	-68.0119	0	7.48362	4.73467	6.01175	0	0	0.131812	263.373	-486.584	16.8974	261.785	0	36.4119	35.2566	121.673	0
727	0	0	727	1	267.933	167.477	100.456	0	0	131.214	-9.36618	325.352	192.804	14120.2	5391.01	-325.352	0	6.86528	4.98706	6.09911	0	0	0.128236	231.103	-458.762	21.5868	174.111	0	47.0706	46.5386	154.366	0
728	0	0	728	1	248.342	132.01	116.333	0	0	10.6077	-50.388	239.803	149.467	14041.5	5432.03	-239.803	0	5.1432	5.76924	5.8881	0	0	0.0731358	172.189	-462.484	23.7806	157.666	0	58.5108	56.8936	176.026	0
729	0	0	729	1	316.482	166.494	149.987	0	0	89.3514	32.857	-16.4145	161.832	14062.4	5448.44	16.4145	0	5.01126	5.89155	6.25525	0	0	0.146455	326.868	-494.174	18.0881	215.546	0	52.81	51.5664	187.48	0
731	0	0	731	1	277.552	156.264	121.289	0	0	45.2153	5.16732	255.76	177.951	14106.5	5276.81	-255.76	0	6.06944	5.52195	6.56033	0	0	0.0604391	231.424	-493.904	21.0063	223.403	0	50.7312	50.6997	157.264	0
736	0	0	736	1	254.088	154.008	100.079	0	0	47.2666	2.66628	313.468	179.703	14104.5	5378.97	-313.468	0	6.37221	5.9628	6.70549	0	0	0.0959713	279.148	-503.792	23.4785	215.754	0	52.314	51.7907	167.78	0
739	0	0	739	1	385.244	155.841	229.403	0	0	-15.6135	71.281	44.535	338.414	14067.7	5410.02	-44.535	0	10.6744	5.89631	6.23494	0	0	0.331121	320.871	-500.621	14.4819	276.254	0	27.6661	26.7603	95.2805	0
744	0	0	744	1	216.369	120.733	95.6362	0	0	-1.53427	-34.707	494.895	155.926	14053.6	5416.35	-494.895	0	6.5388	5.82548	6.75936	0	0	0.138817	203.516	-478.9	28.3751	197.259	0	62.7662	63.1136	268.198	0
746	0	0	746	1	382.301	154.605	227.696	0	0	44.3452	67.3141	24.9558	360.015	14107.4	5413.99	-24.9558	0	11.1806	5.18036	6.18876	0	0	0.222316	204.722	-477.232	14.4908	268.902	0	25.8931	25.1758	90.0516	0
747	0	0	747	1	383.228	186.775	196.453	0	0	45.5684	25.7536	68.5288	314.424	14006.5	5455.55	-68.5288	0	9.88188	5.5514	5.92941	0	0	0.30775	228.803	-487.278	14.4735	239.75	0	29.0952	28.4426	98.9306	0
748	0	0	748	1	325.578	204.135	121.443	0	0	66.9773	20.8548	601.785	306.682	14084.7	5360.79	-601.785	0	14.0806	5.41449	6.60722	0	0	0.239223	229.682	-482.627	17.4775	208.35	0	36.3973	38.9267	202.585	0
750	0	0	750	1	328.34	178.004	150.336	0	0	101.033	11.5367	366.581	197.826	14150.3	5370.1	-366.581	0	7.23421	5.0113	6.25462	0	0	0.0993758	316.104	-483.616	17.1607	1	0	46.6601	46.6683	162.889	0
752	0	0	752	1	359.596	173.874	185.722	0	0	21.2578	1.91164	116.25	316.052	14030.8	5479.39	-116.25	0	10.1432	6.03209	6.395	0	0	0.0952888	209.489	-485.075	15.695	254.764	0	29.9334	29.0254	97.1113	0
753	0	0	753	1	324.021	165.963	158.058	0	0	-33.7965	3.7819	6.80112	201.797	14085.9	5477.52	-6.80112	0	6.42319	5.54568	6.12011	0	0	0.13901	354.661	-499.782	17.5105	226.848	0	42.5963	40.9541	147.122	0
754	0	0	754	1	337.643	172.652	164.991	0	0	-28.8603	98.3942	141.996	308.174	14180.6	5382.91	-141.996	0	10.0366	5.68291	6.73318	0	0	0.334287	232.322	-496.2	16.8467	1	0	30.509	29.6731	98.8087	0
755	0	0	755	1	456.042	226.407	229.635	0	0	79.3742	33.4713	72.3803	371.369	14072.3	5447.83	-72.3803	0	11.6291	4.99519	6.54027	0	0	0.0997591	220.327	-489.153	11.9367	261.892	0	25.6119	24.8066	85.2878	0
757	0	0	757	1	310.117	158.784	151.332	0	0	-19.375	15.0034	-109.517	203.51	14071.4	5466.3	109.517	0	6.51985	4.83666	6.12672	0	0	0.147532	242.545	-467.211	18.2375	198.394	0	42.1894	40.7452	152.921	0
758	0	0	758	1	337.189	162.178	175.011	0	0	-6.13761	-34.5109	-17.2052	235.11	14157.9	5416.15	17.2052	0	7.48836	5.38237	6.12827	0	0	0.0833752	317.04	-502.661	16.708	263.623	0	36.5555	35.5298	129.75	0
760	0	0	760	1	329.345	151.403	177.942	0	0	45.2067	14.0631	-101.712	255.735	14006.9	5467.24	101.712	0	8.0703	5.80063	6.45708	0	0	0.0280467	189.721	-484.383	17.3048	238.457	0	35.2281	34.7642	132.054	0
761	0	0	761	1	263.513	133.981	129.532	0	0	121.336	33.567	41.4023	167.431	14030.4	5447.73	-41.4023	0	5.2047	4.73249	6.02029	0	0	0.0483454	306.122	-478.107	21.8963	1	0	50.001	48.7639	168.203	0
762	0	0	762	1	312.106	126.629	185.477	0	0	68.2889	-37.3152	-252.642	250.695	14083.4	5418.96	252.642	0	8.53638	5.01046	6.02441	0	0	0.0689464	181.264	-470.32	18.128	222.101	0	36.702	35.6184	155.487	0
764	0	0	764	1	314.018	145.96	168.058	0	0	46.7242	-5.75815	205.231	227.294	14105	5387.4	-205.231	0	7.53661	4.70564	6.15181	0	0	0.0663229	200.997	-469.619	17.9545	199.137	0	38.8553	38.0486	120.962	0
766	0	0	766	1	287.534	138.428	149.106	0	0	96.3308	-6.71228	44.1823	174.327	14155	5488.01	-44.1823	0	5.45899	5.66955	5.70451	0	0	0.0833714	244.582	-479.788	19.9968	196.362	0	48.3156	46.839	166.667	0
769	0	0	769	1	289.375	140.103	149.272	0	0	12.6026	42.5057	195.904	204.265	14039.5	5438.79	-195.904	0	6.74231	5.03648	6.18936	0	0	0.218688	246.385	-474.073	19.7989	224.898	0	43.5097	41.9769	133.743	0
770	0	0	770	1	240.816	132.462	108.355	0	0	147.334	-18.279	257.751	172.111	13904.7	5499.58	-257.751	0	5.87115	5.52918	6.8617	0	0	0.0746742	224.655	-483.679	24.8937	202.204	0	52.3533	51.5764	165.306	0
771	0	0	771	1	302.628	155.707	146.921	0	0	168.907	62.8908	402.483	226.092	13982.8	5418.41	-402.483	0	8.49165	5.13226	7.01082	0	0	0.208716	287.907	-502.793	19.0054	241.776	0	42.4052	42.371	157.591	0
772	0	0	772	1	265.63	152.805	112.825	0	0	30.3778	11.6944	192	157.014	14121.3	5469.61	-192	0	5.1714	5.74779	7.14691	0	0	0.157164	190.11	-478.508	22.3378	205.425	0	57.4456	55.5531	176.125	0
773	0	0	773	1	341.428	122.475	218.953	0	0	58.1394	14.5285	-138.651	242.649	14193.2	5367.11	138.651	0	7.72459	5.10623	5.94817	0	0	0.132328	318.527	-496.899	16.3903	241.908	0	35.8676	35.0327	141.64	0
775	0	0	775	1	360.037	167.163	192.874	0	0	45.8945	13.0939	111.703	232.517	14105.8	5368.55	-111.703	0	7.40621	5.07253	6.66679	0	0	0.155632	273.939	-488.062	15.5443	213.938	0	38.3391	37.6063	123.969	0
777	0	0	777	1	285.808	144.93	140.879	0	0	76.2651	9.7455	44.7589	200.678	14075.5	5471.55	-44.7589	0	6.27177	5.33932	6.28067	0	0	0.0600872	289.073	-478.728	20.189	200.287	0	43.4503	42.1092	146.387	0
778	0	0	778	1	308.498	176.44	132.057	0	0	2.28303	88.2454	306.72	194.214	14049.8	5393.06	-306.72	0	6.89099	5.2574	6.31487	0	0	0.17903	221.81	-481.124	18.4872	202.291	0	47.2398	46.2388	150.627	0
780	0	0	780	1	263.803	137.119	126.684	0	0	51.3209	12.7873	220.636	200.167	14100.4	5368.85	-220.636	0	6.66881	5.36055	6.52882	0	0	0.0970651	239.726	-480.96	22.2197	215.35	0	45.0991	44.3313	139.164	0
781	0	0	781	1	249.411	146.388	103.022	0	0	22.1385	-28.0909	191.139	148.79	14129.6	5409.73	-191.139	0	4.94357	5.31313	6.44402	0	0	0.0415888	220.703	-474.964	23.6773	228.492	0	57.9756	56.3506	178.961	0
783	0	0	783	1	277.486	129.446	148.04	0	0	-7.23416	46.8559	151.912	214.74	14159	5434.44	-151.912	0	6.98397	4.65479	5.62303	0	0	0.212501	284.755	-473.696	20.5167	1	0	39.8048	38.3337	126.381	0
784	0	0	784	1	249.695	118.633	131.062	0	0	48.8443	-44.4849	128.771	187.932	14003.2	5426.13	-128.771	0	6.09147	5.43076	5.96107	0	0	0.201597	189.529	-469.859	23.5363	210.712	0	45.5063	44.889	145.767	0
785	0	0	785	1	339.302	153.672	185.63	0	0	77.294	23.1265	-52.3775	247.737	14174.1	5458.17	52.3775	0	7.70889	5.79162	6.35575	0	0	0.219343	286.588	-503.81	16.7096	232.873	0	35.9605	35.0978	131.108	0
786	0	0	786	1	322.624	119.945	202.678	0	0	82.5922	10.1083	-42.7263	191.174	13969.5	5570.85	42.7263	0	5.95381	4.95645	5.95069	0	0	0.189505	316.731	-493.609	17.4362	255.473	0	44.0838	43.2095	156.757	0
787	0	0	787	1	268.426	132.749	135.677	0	0	65.4881	-16.0917	122.87	164.974	14086.2	5397.73	-122.87	0	5.28866	5.52723	6.3484	0	0	0.141502	192.788	-467.936	21.7807	184.742	0	52.2833	51.2078	166.837	0
788	0	0	788	1	364.5	188.955	175.546	0	0	111.405	1.86126	139.177	271.039	14140	5379.78	-139.177	0	8.68163	5.71468	6.53389	0	0	0.020513	246.896	-501.443	15.425	245.361	0	34.1063	33.4634	109.784	0
789	0	0	789	1	478.575	236.126	242.448	0	0	40.9718	-0.568698	168.86	403.509	14011.1	5481.87	-168.86	0	13.154	5.65047	7.13195	0	0	0.171861	359.534	-516.813	11.4393	349.942	0	24.7873	24.1217	78.7227	0
790	0	0	790	1	279.713	133.456	146.257	0	0	14.1456	34.2068	106.619	179.987	14037.9	5447.09	-106.619	0	5.74081	5.74626	6.19906	0	0	0.179364	198.61	-473.789	20.7915	201.779	0	48.6063	47.0621	156.747	0
791	0	0	791	1	275.996	171.819	104.176	0	0	53.8692	-33.956	216.465	142.668	14097.9	5515.26	-216.465	0	4.7828	5.78518	6.56682	0	0	0.147163	282.058	-483.658	21.2238	181.003	0	62.0782	60.1555	187.584	0
793	0	0	793	1	260.861	128.864	131.997	0	0	-7.73064	72.8796	176.271	139.503	14159.5	5408.42	-176.271	0	4.57831	5.14474	6.42306	0	0	0.131592	293.154	-476.544	22.4073	194.023	0	61.3487	59.266	190.878	0
795	0	0	795	1	333.457	198.399	135.059	0	0	58.8446	21.7969	211.294	188.035	14092.9	5459.5	-211.294	0	6.21838	5.0834	5.93443	0	0	0.199515	263.535	-478.153	16.8238	196.408	0	46.7871	45.2289	143.011	0
798	0	0	798	1	238.913	98.4625	140.451	0	0	23.0447	14.7086	-213.081	199.042	14029	5466.59	213.081	0	6.56605	5.36578	5.51867	0	0	0.155364	252.747	-479.759	24.5967	241.528	0	43.6456	42.3059	186.466	0
800	0	0	800	1	267.695	126.68	141.015	0	0	-14.7731	59.7673	-20.3171	168.419	14166.5	5421.53	20.3171	0	5.28488	5.97289	7.02385	0	0	0.254291	218.074	-481.567	22.1761	222.153	0	52.0273	50.3478	183.689	0
802	0	0	802	1	356.605	133.458	223.147	0	0	63.3166	-0.645966	-39.7568	184.271	14088.4	5382.29	39.7568	0	5.75774	5.03916	6.42127	0	0	0.0312837	325.62	-495.03	15.6702	1	0	46.0087	45.3776	161.512	0
804	0	0	804	1	320.056	154.271	165.785	0	0	62.1056	27.9279	206.381	220.65	14089.6	5453.37	-206.381	0	7.26963	5.49587	6.66967	0	0	0.117479	288.863	-499.863	17.8511	254.356	0	41.7841	40.4163	128.395	0
806	0	0	806	1	423.437	229.76	193.677	0	0	105.139	32.6954	87.4502	328.018	14046.6	5448.6	-87.4502	0	10.2998	5.87839	5.85429	0	0	0.180208	222.892	-484.615	12.9876	276.315	0	28.4007	27.6335	95.1215	0
807	0	0	807	1	410.036	210.374	199.662	0	0	96.0381	-9.32046	216.911	335.629	14055.7	5490.62	-216.911	0	11.1512	5.23016	6.09215	0	0	0.133529	377.515	-496.448	13.4031	283.241	0	28.4947	27.5715	87.9316	0
808	0	0	808	1	434.843	224.909	209.934	0	0	61.3226	66.7485	206.876	327.442	13990.7	5514.21	-206.876	0	10.7625	4.97895	6.01565	0	0	0.207468	211.437	-480.737	12.5237	266.589	0	28.7895	27.8488	90.4952	0
811	0	0	811	1	257.903	124.728	133.175	0	0	29.7383	107.825	353.793	143.01	13922.7	5473.13	-353.793	0	5.22179	5.23754	6.40655	0	0	0.198375	256.921	-482.048	22.7337	214.95	0	62.6622	61.9111	216.559	0
813	0	0	813	1	299.445	141.459	157.985	0	0	95.2443	2.95358	410.691	223.665	13956.8	5378.69	-410.691	0	8.47864	4.868	6.51813	0	0	0.0655588	256.939	-492.372	19.065	222.585	0	41.7652	42.6939	157.416	0
815	0	0	815	1	302.154	127.843	174.311	0	0	-0.56814	10.6439	-189.709	215.093	14152.3	5470.66	189.709	0	7.0559	6.06913	6.57866	0	0	0.180113	216.778	-491.715	19.1878	240.852	0	42.5944	40.6077	173.63	0
817	0	0	817	1	304.095	111.34	192.755	0	0	54.3321	97.2161	-9.12069	177.374	13997.7	5483.74	9.12069	0	5.48294	5.7439	6.64452	0	0	0.187136	263.344	-490.468	18.9824	243.912	0	49.3525	48.5932	173.462	0
820	0	0	820	1	276.083	149.003	127.08	0	0	97.2802	-44.0107	-136.383	144.486	13954.8	5525.31	136.383	0	4.65775	5.02865	5.85738	0	0	0.10181	227.598	-469.423	20.8078	209.604	0	56.322	55.6489	221.157	0
825	0	0	825	1	342.399	164.909	177.49	0	0	70.7812	14.8531	53.3922	188.742	13981.3	5566.11	-53.3922	0	5.90555	6.1204	6.76682	0	0	0.158613	382.584	-511.117	16.6713	221.681	0	47.4006	46.0701	161.12	0
827	0	0	827	1	295.039	160.795	134.245	0	0	57.9288	2.54605	88.0605	200.749	14093.8	5578.41	-88.0605	0	6.3534	5.62385	6.21708	0	0	0.113129	177.739	-469.731	19.5258	187.199	0	44.0468	42.5359	142.498	0
828	0	0	828	1	373.79	215.804	157.986	0	0	96.8723	-47.8624	317.639	269.844	14054.8	5429.5	-317.639	0	9.64427	5.41803	6.05816	0	0	0.0625533	278.569	-498.105	14.8792	254.549	0	35.3392	34.7916	113.292	0
831	0	0	831	1	364.935	208.023	156.912	0	0	63.0353	42.8944	178.343	278.8	13889.4	5538.07	-178.343	0	9.04666	5.25072	6.19954	0	0	0.107126	231.292	-485.25	15.2758	242.083	0	32.7913	32.1237	106.361	0
832	0	0	832	1	317.676	173.174	144.503	0	0	69.298	55.8052	492.26	155.472	14082.4	5425.5	-492.26	0	6.34934	5.56353	6.68638	0	0	0.122728	244.702	-487.01	18.0224	214.712	0	62.833	62.8603	273.002	0
835	0	0	835	1	279.569	119.311	160.258	0	0	78.3801	-6.39631	1.8379	141.154	13973.7	5587.36	-1.8379	0	4.40441	5.99944	6.58794	0	0	0.103867	244.624	-485.321	20.976	176.424	0	60.5691	59.1534	212.863	0
840	0	0	840	1	355.227	153.551	201.676	0	0	23.981	-21.1023	-238.905	290.788	14028.1	5602.06	238.905	0	9.81987	5.83334	6.01107	0	0	0.103761	308.773	-502.374	15.8164	251.979	0	32.8325	31.1765	137.818	0
841	0	0	841	1	261.204	140.036	121.169	0	0	21.5905	3.56786	-172.188	151.235	13930.8	5577.39	172.188	0	4.90944	5.33088	6.10834	0	0	0.0527688	240.303	-480.408	22.3471	225.783	0	56.1017	54.4426	227.789	0
852	0	0	852	1	316.766	171.801	144.965	0	0	6.73151	-31.9022	279.971	252.386	14045.3	5413.54	-279.971	0	8.87929	5.04648	6.92159	0	0	0.116101	197.233	-483.661	18.002	182.775	0	36.9517	36.0678	116.58	0
864	0	0	864	1	300.239	143.8	156.439	0	0	41.2182	39.8501	208.045	200.292	13911.2	5441.45	-208.045	0	6.61674	4.7176	5.69295	0	0	0.18913	178.625	-460.209	18.7963	178.973	0	42.815	42.4126	134.382	0
865	0	0	865	1	318.082	154.983	163.098	0	0	86.1905	13.4119	117.086	228.401	13866.2	5567.55	-117.086	0	7.25677	5.10439	5.65053	0	0	0.122934	219.716	-472.392	17.6919	219.21	0	37.7423	37.0466	126.452	0
867	0	0	867	1	295.5	157.075	138.426	0	0	68.3929	-19.229	61.6781	194.831	13983.7	5500.53	-61.6781	0	6.14891	5.45345	6.65757	0	0	0.0860453	253.888	-489.905	19.5453	247.935	0	45.0366	44.019	150.915	0
868	0	0	868	1	254.296	131.729	122.567	0	0	58.4697	-16.39	170.073	140.555	13893.9	5497.69	-170.073	0	4.58681	5.27334	6.5277	0	0	0.176827	208.495	-478.991	23.1578	205.748	0	60.5647	59.9133	192.756	0
870	0	0	870	1	275.988	113.897	162.091	0	0	89.6676	7.17636	306.59	140.353	14261.4	5374.46	-306.59	0	4.92627	5.03609	6.53201	0	0	0.157388	244.51	-475.053	20.987	169.066	0	62.0754	61.9627	205.508	0
873	0	0	873	1	287.794	163.211	124.582	0	0	64.6355	32.6352	98.3044	154.969	13887.8	5647.98	-98.3044	0	4.89233	4.57696	5.964	0	0	0.150046	203.079	-463.141	19.7403	217.119	0	53.1842	52.3703	176.973	0
879	0	0	879	1	308.383	149.072	159.311	0	0	34.0683	84.3136	117.553	216.476	13918.3	5496.65	-117.553	0	6.87962	5.29255	6.26046	0	0	0.265819	209.812	-474.36	18.4925	207.872	0	40.7011	40.0618	133.795	0
884	0	0	884	1	282.668	131.641	151.026	0	0	-83.1681	9.95211	-227.524	219.879	14035.6	5571.01	227.524	0	7.57018	4.96055	6.37179	0	0	0.202487	222.624	-473.284	20.3577	209.712	0	41.9916	39.148	162.279	0
888	0	0	888	1	227.107	110.642	116.465	0	0	19.838	70.5332	274.615	152.359	14032.2	5410.77	-274.615	0	5.26103	5.45722	6.48369	0	0	0.265494	207.755	-475.574	26.5107	191.536	0	59.0258	57.525	181.79	0
891	0	0	891	1	253.022	138.09	114.933	0	0	67.6923	53.3533	-27.1556	165.985	14084	5328.29	27.1556	0	5.13662	5.17828	5.70784	0	0	0.0726898	250.611	-470.224	23.0097	214.123	0	49.366	48.7073	177.474	0
901	0	0	901	1	288.43	165.579	122.851	0	0	94.9188	14.5304	390.27	222.805	13957.1	5466.77	-390.27	0	8.29604	4.47679	5.79873	0	0	0.120181	330.134	-486.326	19.6251	1	0	40.968	40.6562	148.088	0
905	0	0	905	1	253.892	136.408	117.484	0	0	-23.859	-16.1028	89.9224	170.615	13976.3	5597.06	-89.9224	0	5.51748	5.21045	5.89087	0	0	0.183772	214.429	-480.138	22.9865	215.951	0	49.1785	47.479	161.805	0
906	0	0	906	1	241.18	128.795	112.385	0	0	93.2758	-6.63501	242.713	166.134	14058.4	5388.27	-242.713	0	5.60179	4.76533	5.49483	0	0	0.0363268	178.113	-455.403	24.0921	184.376	0	51.4319	50.4949	156.459	0
910	0	0	910	1	245.486	128.281	117.205	0	0	18.2081	69.4583	278.956	177.505	14033.9	5511.5	-278.956	0	6.15001	5.26119	7.65716	0	0	0.0441951	226.134	-480.285	24.468	183.892	0	52.3468	50.147	165.153	0
911	0	0	911	1	282.276	131.783	150.493	0	0	19.4282	34.8123	38.0238	258.975	13933	5546.15	-38.0238	0	8.1163	4.99193	5.97922	0	0	0.153926	173.301	-462.593	20.3059	192.085	0	33.8862	32.9696	117.861	0
913	0	0	913	1	229.028	128.621	100.408	0	0	29.0106	119.833	246.607	149.616	13923.4	5461.13	-246.607	0	5.07084	4.79894	6.81826	0	0	0.353152	178.25	-465.482	26.0639	168.145	0	57.9562	56.9298	182.679	0
914	0	0	914	1	288.147	144.581	143.566	0	0	22.6541	56.724	16.2647	153.168	13929.7	5524.24	-16.2647	0	4.7726	5.59811	6.64475	0	0	0.0757421	223.796	-480.585	20.1578	204.91	0	56.0148	54.8848	196.023	0
916	0	0	916	1	336.574	138.124	198.45	0	0	84.7822	-20.0443	112.175	253.293	13967.3	5501.34	-112.175	0	8.08802	5.40337	6.05493	0	0	0.0313977	222.779	-484.43	16.7337	223.092	0	35.232	34.5062	115.514	0
917	0	0	917	1	330.059	148.934	181.125	0	0	111.56	91.9732	91.3589	233.19	13940.5	5488.99	-91.3589	0	7.30412	5.45749	5.98905	0	0	0.194534	218.226	-481.346	17.1059	215.326	0	37.9307	37.4118	127.412	0
918	0	0	918	1	336.319	183.241	153.079	0	0	20.5041	75.7484	227.865	240.067	13931.9	5505.21	-227.865	0	8.04004	5.0152	6.65757	0	0	0.0945254	266.821	-495.219	16.7699	245.059	0	38.101	37.0041	120.268	0
921	0	0	921	1	259.577	140.645	118.932	0	0	39.0199	31.7115	256.105	136.689	14112.7	5449.59	-256.105	0	4.65298	4.91917	6.25289	0	0	0.145063	287.591	-471.79	22.4089	160.939	0	63.2318	61.0476	193.848	0
924	0	0	924	1	257.247	136.283	120.964	0	0	152.941	11.4734	-55.0807	172.495	13899.1	5569.49	55.0807	0	5.38676	5.09289	5.88615	0	0	0.101567	319.185	-474.877	22.5984	224.017	0	47.7452	47.3306	176.656	0
932	0	0	932	1	257.504	125.046	132.458	0	0	121.333	37.807	207.12	163.165	14030.4	5543.15	-207.12	0	5.35447	5.27181	6.96439	0	0	0.190692	203.688	-472.159	22.9446	198.135	0	55.2668	53.154	168.774	0
938	0	0	938	1	280.897	139.027	141.871	0	0	58.8764	-0.86634	118.072	152.436	13993.2	5382.51	-118.072	0	4.86816	5.86228	6.73045	0	0	0.0801964	181.121	-469.204	20.8579	206.706	0	57.0824	56.7766	182.853	0
950	0	0	950	1	256.479	116.657	139.822	0	0	103.513	2.41208	65.227	139.186	14147.9	5279.57	-65.227	0	4.36746	5.03916	5.56591	0	0	0.162952	206.662	-462.377	22.5615	189.505	0	57.9516	57.396	197.267	0
954	0	0	954	1	271.509	159.968	111.541	0	0	67.6418	-16.6946	187.469	156.401	14084.1	5597.65	-187.469	0	5.13789	4.58639	6.41557	0	0	0.0520283	191.733	-455.619	21.2082	169.718	0	54.5343	53.152	166.765	0
967	0	0	967	1	305.61	176.852	128.759	0	0	179.836	103.812	193.672	172.616	14171.2	5477.15	-193.672	0	5.64053	4.57836	5.78977	0	0	0.190064	299.146	-480.75	18.4087	161.352	0	49.187	47.6762	152.916	0
968	0	0	968	1	275.405	156.08	119.324	0	0	11.7752	44.8164	250.549	216.185	14139.9	5336.82	-250.549	0	7.36698	5.12406	6.49515	0	0	0.235916	268.337	-492.6	21.0569	244.882	0	42.0438	41.3326	131.005	0
981	0	0	981	1	236.629	124.026	112.604	0	0	23.0955	-50.7603	189.681	134.161	14128.6	5332.74	-189.681	0	4.48028	5.33906	5.9055	0	0	0.0762831	242.172	-477.042	25.0042	207.814	0	62.3604	61.7057	193.29	0
989	0	0	989	1	224.716	98.7254	125.991	0	0	28.6291	-74.532	140.141	146.434	14023.4	5456.17	-140.141	0	4.82762	5.02027	6.15191	0	0	0.169467	306.715	-475.345	26.518	1	0	56.7072	55.5852	177.713	0
993	0	0	993	1	303.408	156.158	147.25	0	0	45.1805	27.8333	102.704	245.204	14006.9	5353.81	-102.704	0	7.77409	4.79142	5.68559	0	0	0.172691	207.064	-469.243	18.5919	237.672	0	35.1019	34.7695	115.357	0
994	0	0	994	1	328.022	158.872	169.15	0	0	91.7453	7.19007	128.208	257.99	13960.3	5374.45	-128.208	0	8.23118	4.66449	5.82901	0	0	0.142746	208.848	-465.192	17.0285	208.598	0	33.7754	33.7001	109.032	0
1003	0	0	1003	1	307.176	173.586	133.59	0	0	100.624	-0.269768	431.252	224.592	13951.4	5481.57	-431.252	0	8.66658	4.69355	5.65229	0	0	0.0481313	277.577	-473.224	18.304	201.663	0	41.4211	41.265	157.623	0
1005	0	0	1005	1	219.259	112.722	106.537	0	0	-23.565	-54.7944	268.954	131.933	14075.6	5237.11	-268.954	0	4.67689	4.81485	6.02772	0	0	0.0953266	228.922	-461.064	27.1471	167.522	0	63.2026	62.768	196.677	0
1008	0	0	1008	1	290.529	162.811	127.719	0	0	45.1888	12.5438	203.408	146.072	14006.9	5369.1	-203.408	0	4.82569	5.22542	6.06897	0	0	0.141796	263.694	-474.892	19.7332	194.314	0	58.4909	58.0652	179.794	0
1026	0	0	1026	1	309.821	125.772	184.049	0	0	41.8245	29.6311	-58.6681	181.25	14010.2	5451.67	58.6681	0	5.65935	5.50204	6.21243	0	0	0.12159	246.906	-481.268	18.4345	186.909	0	46.9719	46.4009	170.006	0
1031	0	0	1031	1	257.932	149.118	108.814	0	0	82.1901	25.362	208.769	144.187	14069.5	5455.94	-208.769	0	4.74857	5.49984	5.96355	0	0	0.0955521	221.739	-464.7	22.6891	179.842	0	60.6013	58.5429	183.195	0
1036	0	0	1036	1	340.763	159.704	181.059	0	0	0.637086	58.0653	-153.598	225.794	14051.4	5522.89	153.598	0	7.24377	4.77196	5.77603	0	0	0.0372861	291.946	-483.145	16.3311	240.631	0	38.9622	37.2259	147.879	0
1039	0	0	1039	1	308.298	171.717	136.581	0	0	42.1289	-14.4565	175.511	224.822	14009.9	5595.42	-175.511	0	7.36767	5.15115	5.54249	0	0	0.181768	175.739	-461.802	18.3147	213.794	0	39.0204	37.9349	122.348	0
1045	0	0	1045	1	289.304	145.527	143.777	0	0	15.4652	-25.8742	515.841	147.254	14036.6	5407.51	-515.841	0	6.26484	5.64317	6.70494	0	0	0.0796589	219.685	-480.75	20.0912	212.213	0	66.4776	67.5921	302.705	0
1064	0	0	1064	1	283.501	131.982	151.519	0	0	58.0482	83.3624	-210.74	193.216	13994	5597.26	210.74	0	6.2804	4.43706	5.08588	0	0	0.0372191	284.363	-470.47	19.8309	214.973	0	43.9671	42.2337	182.328	0
1069	0	0	1069	1	234.212	114.549	119.663	0	0	-6.5775	-23.8327	13.4429	174.372	14058.6	5305.81	-13.4429	0	5.54228	5.21266	5.65124	0	0	0.124023	241.8	-478.429	25.162	224.715	0	46.663	45.8153	164	0
1073	0	0	1073	1	229.506	125.405	104.101	0	0	88.5475	37.4341	153.163	133.181	14162.8	5244.55	-153.163	0	4.26984	5.15109	5.86179	0	0	0.0816603	247.479	-462.074	25.8195	172.456	0	62.7855	62.4545	198.586	0
1075	0	0	1075	1	230.432	134.104	96.3287	0	0	22.5109	75.4969	328.844	137.712	13929.9	5306.14	-328.844	0	4.93658	5.20749	5.90317	0	0	0.205517	268.257	-471.91	25.7374	1	0	63.1463	63.7574	208.29	0
1086	0	0	1086	1	329.284	189.184	140.1	0	0	93.7167	-38.1997	342.575	323.312	14058	5320.18	-342.575	0	11.7282	4.42768	5.96489	0	0	0.0705131	224.556	-469.977	16.9261	240.82	0	29.1359	29.4832	99.5395	0
1088	0	0	1088	1	259.341	148.83	110.512	0	0	53.7044	58.8216	222.828	156.028	14098	5322.82	-222.828	0	5.18118	4.90839	5.81783	0	0	0.107551	239.883	-471.682	22.3054	188.993	0	54.8311	54.1901	168.745	0
1090	0	0	1090	1	320.741	192.566	128.175	0	0	64.7051	-25.8503	253.562	266.104	14087	5307.83	-253.562	0	9.0905	4.4948	5.8188	0	0	0.103774	225.416	-469.804	17.4215	227.916	0	33.58	33.5098	105.589	0
1091	0	0	1091	1	258.275	146.092	112.183	0	0	55.7639	12.9927	202.22	151.968	13996.3	5368.65	-202.22	0	5.0094	5.33807	5.82636	0	0	0.154852	211.254	-468.948	22.559	193.701	0	56.2023	55.9166	172.923	0
1092	0	0	1092	1	309.017	150.591	158.426	0	0	35.4385	24.103	215.731	261.602	14116.3	5357.54	-215.731	0	8.70131	4.81206	6.56392	0	0	0.225563	213.426	-469.838	18.3891	1	0	34.93	34.3006	109.421	0
1093	0	0	1093	1	253.587	148.896	104.691	0	0	17.3229	67.5409	141.559	172.824	14034.7	5413.76	-141.559	0	5.55814	5.28063	5.70132	0	0	0.186059	199.319	-468.885	22.9835	213.221	0	49.4245	48.1383	155.996	0
1095	0	0	1095	1	300.819	140.864	159.955	0	0	26.8744	3.96788	29.4682	209.318	14124.8	5377.67	-29.4682	0	6.57449	4.92034	5.42878	0	0	0.111176	218.208	-465.101	18.7489	167.002	0	39.6014	38.7031	138.304	0
1097	0	0	1097	1	363.547	212.338	151.209	0	0	60.8626	-31.0241	257.011	315.312	14090.9	5313	-257.011	0	10.8129	4.64609	5.4201	0	0	0.107095	203.721	-467.076	15.1213	222.49	0	28.945	28.8754	91.0103	0
1108	0	0	1108	1	320.835	159.895	160.939	0	0	27.6049	3.77136	-22.3584	158.348	14124.1	5477.53	22.3584	0	4.96112	5.86598	6.99231	0	0	0.164653	268.717	-495.153	17.9454	206.298	0	55.0846	53.4624	191.374	0
1109	0	0	1109	1	264.811	153.878	110.933	0	0	65.3731	20.5473	253.043	197.232	13986.7	5261.43	-253.043	0	6.68274	4.85767	5.40438	0	0	0.0649469	249.857	-473.106	21.6441	213.379	0	43.6109	43.5312	135.865	0
1113	0	0	1113	1	255.344	163.323	92.0215	0	0	58.5214	-38.9117	472.58	170.929	13993.5	5320.89	-472.58	0	6.92643	5.01396	5.72669	0	0	0.0211787	236.962	-477.504	22.7174	237.066	0	53.6107	55.9721	220.438	0
1116	0	0	1116	1	331.991	174.285	157.706	0	0	69.7883	26.5803	129.737	215.449	13982.3	5454.72	-129.737	0	6.86869	4.85635	6.22446	0	0	0.110015	260.291	-484.926	16.9095	206.331	0	40.6402	39.8234	129.861	0
1122	0	0	1122	1	226.807	116.331	110.476	0	0	47.3177	37.3178	141.465	151.424	14204.1	5244.66	-141.465	0	4.85404	5.002	5.89313	0	0	0.0909337	272.321	-473.661	26.1258	1	0	55.0994	55.1414	176.905	0
1125	0	0	1125	1	259.495	111.284	148.211	0	0	41.9766	-85.3299	369.698	141.845	14010.1	5367.31	-369.698	0	5.35377	4.84703	6.89509	0	0	0.0861744	224.802	-473.17	22.5646	173.892	0	61.3545	63.0646	220.214	0
1128	0	0	1128	1	347.993	159.737	188.256	0	0	75.439	-9.0547	26.3448	203.381	13976.6	5490.35	-26.3448	0	6.36314	5.27111	6.00188	0	0	0.218096	297.176	-486.932	16.0837	226.514	0	42.0217	41.3269	146.112	0
1129	0	0	1129	1	262.344	159.555	102.789	0	0	176.599	-23.9898	397.671	136.465	13975.1	5405.63	-397.671	0	5.15354	5.35718	6.08928	0	0	0.00761264	230.211	-478.176	22.2378	189.052	0	66.1949	66.7158	235.748	0
1130	0	0	1130	1	291.865	168.75	123.114	0	0	145.028	65.925	283.405	155.99	14106.4	5415.38	-283.405	0	5.36198	4.71356	5.93805	0	0	0.181068	323.639	-483.621	19.461	208.188	0	55.924	54.342	174.701	0
1131	0	0	1131	1	317.487	184.193	133.294	0	0	115.947	50.613	218.303	163.134	13836.5	5430.69	-218.303	0	5.38105	5.03317	5.95842	0	0	0.138066	257.657	-465.376	17.7736	191.569	0	52.5771	52.4409	163.906	0
1156	0	0	1156	1	283.166	159.68	123.486	0	0	54.2968	23.7953	288.789	196.386	14197.1	5357.84	-288.789	0	6.82157	4.46223	5.71953	0	0	0.0870973	212.604	-466.953	20.0161	190.665	0	44.0453	43.8621	142.346	0
1159	0	0	1159	1	241.148	113.929	127.219	0	0	18.6567	-13.0862	-73.3519	132.885	14133.1	5295.07	73.3519	0	4.21124	5.20184	6.49688	0	0	0.085018	218.431	-466.508	24.6018	192.74	0	61.797	60.9232	223.381	0
1161	0	0	1161	1	246.45	129.8	116.65	0	0	82.1847	8.74369	188.681	165.55	14069.5	5472.56	-188.681	0	5.40954	4.61413	5.93861	0	0	0.0767027	239.76	-478.507	23.581	216.778	0	51.5481	49.7634	157.715	0
1291	0	0	1291	1	281.021	175.764	105.257	0	0	101.343	-19.4693	170.761	169.35	14050.4	5401.11	-170.761	0	5.51319	4.7257	5.1914	0	0	0.066643	367.419	-486.483	20.1366	253.394	0	48.8682	47.9158	151.699	0
1297	0	0	1297	1	227.195	110.18	117.015	0	0	10.0968	-13.2582	-31.1248	145.805	14241.3	5394.9	31.1248	0	4.6034	4.54807	4.98126	0	0	0.107079	249.373	-463.51	25.5256	205.625	0	52.2644	51.2578	193.782	0
1327	0	0	1327	1	247.998	123.405	124.593	0	0	50.4784	-43.1265	235.781	157.394	14200.9	5424.77	-235.781	0	5.35056	4.82268	5.89774	0	0	0.116921	167.778	-452.923	23.4789	153.931	0	53.4091	52.4187	166.897	0
1336	0	0	1336	1	230.632	108.505	122.127	0	0	47.5092	23.5344	50.2608	143.178	14203.9	5258.45	-50.2608	0	4.48273	4.62949	5.4047	0	0	0.11709	235.596	-466.28	25.2805	205.899	0	55.2552	54.9882	191.261	0
1341	0	0	1341	1	286.1	151.56	134.539	0	0	82.6755	56.9292	198.043	171.255	14168.7	5324.71	-198.043	0	5.59353	4.4985	5.42356	0	0	0.120198	303.98	-473.292	19.7258	233.705	0	48.8039	48.2907	152.888	0
1350	0	0	1350	1	270.814	152.346	118.469	0	0	22.8866	11.0163	121.918	196.029	14228.5	5370.62	-121.918	0	6.29058	4.78012	5.32513	0	0	0.171186	289.539	-472.069	21.0522	1	0	42.0561	41.3834	139.395	0
1371	0	0	1371	1	267.238	146.913	120.325	0	0	9.65965	-0.935005	56.8158	145.137	14142.1	5382.58	-56.8158	0	4.60019	5.33754	6.45788	0	0	0.117357	289.366	-483.55	21.862	182.947	0	57.8937	56.3116	194.543	0
1382	0	0	1382	1	285.83	137.968	147.863	0	0	52.5306	-1.34252	48.9134	178.4	14198.9	5382.98	-48.9134	0	5.60435	5.21504	6.27373	0	0	0.139583	172.019	-464.211	20.1505	203.213	0	47.3108	46.4051	163.665	0
1389	0	0	1389	1	274.446	150.18	124.266	0	0	47.5966	-24.2593	228.24	191.138	14104.1	5306.24	-228.24	0	6.44199	4.67854	5.3139	0	0	0.126664	228.022	-464.717	20.7025	183.168	0	44.3118	44.1153	137.23	0
1491	0	0	1491	1	243.787	116.243	127.544	0	0	49.8514	55.786	73.0375	135.497	14101.9	5325.85	-73.0375	0	4.24686	4.86292	5.29726	0	0	0.0939566	264.705	-465.466	23.7657	1	0	58.8068	57.8061	197.91	0
1521	0	0	1521	1	301.622	152.927	148.695	0	0	73.6793	43.6583	98.6215	227.464	14078	5337.98	-98.6215	0	7.16708	3.98837	4.90916	0	0	0.124001	414.044	-480.889	18.3472	1	0	35.9602	35.358	118.507	0
1523	0	0	1523	1	338.98	169.427	169.553	0	0	69.0527	26.4768	217.847	165.91	14182.3	5355.16	-217.847	0	5.49709	4.1122	5.88763	0	0	0.102289	291.16	-469.839	16.3059	189.038	0	50.0603	49.4251	157.643	0
1524	0	0	1524	1	309.283	145.913	163.37	0	0	70.4083	7.14705	-29.5315	199.571	14081.3	5474.15	29.5315	0	6.21684	5.08702	5.17122	0	0	0.0161956	314.522	-467.837	18.1542	216.227	0	41.1684	40.1674	147.984	0
1527	0	0	1527	1	289.313	173.339	115.974	0	0	100.862	41.5988	443.583	163.802	14050.9	5439.7	-443.583	0	6.36817	4.19465	5.27968	0	0	0.280455	298.625	-469.595	19.3609	206.706	0	54.0023	53.3891	208.973	0
1531	0	0	1531	1	219.523	122.32	97.2036	0	0	-11.2575	125.965	488.505	163.42	13963.7	5454.99	-488.505	0	6.8198	4.84442	5.66746	0	0	0.227624	225.592	-468.68	26.9794	181.226	0	56.3339	56.1105	237.975	0
1539	0	0	1539	1	219.517	107.062	112.454	0	0	13.487	-33.1792	185.817	142.387	14237.9	5315.16	-185.817	0	4.73378	4.62691	5.91688	0	0	0.129509	186.806	-459.792	26.9738	166.137	0	57.2241	57.1721	181.619	0
1546	0	0	1546	1	259.612	137.99	121.622	0	0	74.8505	2.82826	219.612	169.022	14076.9	5378.81	-219.612	0	5.62066	4.8405	5.23172	0	0	0.0133937	200.14	-457.15	22.0834	183.668	0	49.9991	49.1198	152.68	0
1549	0	0	1549	1	229.856	92.7712	137.085	0	0	59.8355	33.7089	41.2484	161.126	13992.2	5547.25	-41.2484	0	5.02202	4.8718	5.94403	0	0	0.0863109	201.348	-468.522	25.6826	206.217	0	51.9095	50.2806	175.743	0
1550	0	0	1550	1	332.058	181.204	150.854	0	0	73.9382	-25.8058	538.816	225.331	14077.8	5407.45	-538.816	0	9.70728	4.07571	5.27261	0	0	0.153598	290.732	-469.95	16.5752	213.459	0	42.3587	43.3518	202.575	0
1559	0	0	1559	1	265.205	152.701	112.504	0	0	109.163	18.4649	289.791	204.353	14142.2	5462.84	-289.791	0	7.07442	4.70205	5.55253	0	0	0.0519933	273.687	-473.893	21.5989	208.428	0	43.3774	42.211	136.102	0
1561	0	0	1561	1	277.28	142.206	135.075	0	0	65.2037	64.6521	165.394	197.151	14086.5	5416.65	-165.394	0	6.35144	4.42249	5.49347	0	0	0.0793155	216.221	-461.347	20.4312	212.834	0	42.9612	41.7069	134.363	0
1562	0	0	1562	1	274.204	121.241	152.963	0	0	80.1043	-31.7093	22.3838	184.319	13972	5513.01	-22.3838	0	5.79437	4.57847	5.56639	0	0	0.0660586	219.436	-471.019	20.7582	191.903	0	44.3432	43.4785	153.64	0
1565	0	0	1565	1	281.325	131.805	149.519	0	0	29.5571	-33.9779	-60.3575	164.746	14122.2	5515.28	60.3575	0	5.22867	5.28573	6.24307	0	0	0.0834596	211.705	-470.756	20.5345	193.235	0	51.0205	49.3716	179.688	0
1569	0	0	1569	1	211.612	114.716	96.8967	0	0	16.2415	53.3723	-3.50216	131.171	14135.5	5427.93	3.50216	0	4.08815	4.35746	5.59195	0	0	0.120097	241.98	-458.323	27.8798	206.948	0	60.3882	58.3562	208.496	0
1570	0	0	1570	1	317.864	166.021	151.843	0	0	68.5444	49.0215	217.243	212.21	14182.8	5432.28	-217.243	0	7.01511	4.41638	5.82936	0	0	0.125194	247.441	-473.371	17.5815	211.532	0	40.6918	39.5816	127.754	0
1571	0	0	1571	1	314.076	158.639	155.437	0	0	75.6566	12.9211	87.5068	268.95	14076.1	5368.72	-87.5068	0	8.48078	4.02988	5.45384	0	0	0.0709101	270.193	-465.01	17.6542	267.891	0	31.6737	31.0825	104.602	0
1578	0	0	1578	1	297.844	142.918	154.926	0	0	89.32	-22.9513	298.781	188.729	14062.4	5504.25	-298.781	0	6.62357	4.54797	6.14954	0	0	0.105207	238.785	-476.083	19.0177	250.456	0	46.9626	45.4827	149.219	0
1579	0	0	1579	1	211.115	109.314	101.801	0	0	31.9721	-66.9736	309.073	122.949	14020.1	5448.61	-309.073	0	4.42864	5.44029	5.98509	0	0	0.188095	195.076	-467.237	28.6864	168.353	0	70.8046	69.5857	222.826	0
1580	0	0	1580	1	254.835	139.942	114.894	0	0	118.269	12.1749	347.77	176.158	14133.1	5269.81	-347.77	0	6.351	4.62988	5.8581	0	0	0.0885845	245.892	-463.79	22.6718	185.944	0	50.3464	51.2181	171.595	0
1597	0	0	1597	1	285.025	136.805	148.22	0	0	80.6835	33.962	208.512	163.643	13971.4	5447.34	-208.512	0	5.38425	4.71319	5.73254	0	0	0.0664623	221.984	-473.729	19.9443	238.553	0	51.9724	50.8566	160.146	0
1602	0	0	1602	1	300.782	146.782	154	0	0	72.2036	-8.35103	170.202	195.909	14079.5	5389.99	-170.202	0	6.3737	4.89923	5.90342	0	0	0.184153	229.326	-474.135	18.8494	213.62	0	44.0402	43.1861	137.413	0
1605	0	0	1605	1	216.332	120.689	95.6431	0	0	33.811	-13.4669	-59.102	124.092	14117.9	5395.11	59.102	0	3.91297	5.66836	6.052	0	0	0.0473042	230.856	-482.336	28.0035	182.351	0	65.1272	63.9596	239.736	0
1612	0	0	1612	1	275.847	108.869	166.978	0	0	61.8221	3.56964	122.017	166.78	14189.6	5378.07	-122.017	0	5.32669	4.86955	5.60921	0	0	0.128767	293.863	-478.104	20.7166	207.214	0	49.4241	48.6258	161.733	0
1616	0	0	1616	1	279.871	160.3	119.571	0	0	75.3441	6.56526	23.9332	185.948	13976.7	5474.73	-23.9332	0	5.7979	5.22893	5.38196	0	0	0.0607508	248.42	-470.133	20.42	204.244	0	44.3948	43.8152	156.808	0
1619	0	0	1619	1	270.314	149.505	120.809	0	0	92.9889	31.2588	414.892	169.351	13959.1	5450.04	-414.892	0	6.42556	4.7553	5.53881	0	0	0.0591056	323.059	-473.705	21.1468	211.431	0	53.1768	52.9816	195.848	0
1624	0	0	1624	1	235.685	128.888	106.797	0	0	102.658	66.2534	237.144	138.343	14148.7	5315.39	-237.144	0	4.61249	4.23135	5.78397	0	0	0.114102	239.487	-465.053	24.6133	232.606	0	59.986	59.4929	186.262	0
1627	0	0	1627	1	230.384	116.508	113.877	0	0	91.0005	77.182	230.796	149.206	14060.7	5304.46	-230.796	0	4.9575	4.49534	5.87776	0	0	0.121997	244.082	-462.818	25.422	164.687	0	56.5026	56.0835	174.24	0
1632	0	0	1632	1	267	122.603	144.397	0	0	-43.07	34.6807	-224.214	184.801	14095.1	5546.28	224.214	0	6.21432	4.39246	4.89245	0	0	0.216996	349.58	-487.721	21.1523	212.632	0	45.6789	42.6613	185.455	0
1633	0	0	1633	1	277.37	122.423	154.947	0	0	-12.2027	88.9143	80.9078	158.129	13964.6	5492.05	-80.9078	0	5.02284	4.52396	5.47225	0	0	0.142297	274.587	-468.119	20.4493	1	0	51.4401	49.9713	170.16	0
1636	0	0	1636	1	232.109	112.962	119.147	0	0	-3.58737	-18.3565	92.0308	170.548	14055.6	5499.66	-92.0308	0	5.48915	4.41486	5.35336	0	0	0.18087	249.558	-472.252	24.9842	220.365	0	47.7205	45.7402	153.642	0
1646	0	0	1646	1	282.649	129.703	152.945	0	0	48.308	12.1056	366.385	165.044	14003.8	5369.53	-366.385	0	6.06787	4.58597	5.61371	0	0	0.125243	229.433	-468.453	20.0693	1	0	52.8775	53.4143	183.48	0
1659	0	0	1659	1	261.624	140.082	121.541	0	0	38.9612	-29.5496	-20.9918	161.377	14013.1	5510.85	20.9918	0	5.08649	4.76861	6.04815	0	0	0.191483	182.403	-462.52	22.0982	200.928	0	51.0729	49.8867	176.482	0
1664	0	0	1664	1	309.16	162.26	146.901	0	0	83.07	71.3758	203.877	201.785	14168.3	5310.26	-203.877	0	6.60693	4.49014	5.40824	0	0	0.168411	219.02	-459.422	18.0733	174.653	0	42.2004	41.9045	132.539	0
1665	0	0	1665	1	266.589	150.439	116.15	0	0	127.891	97.331	204.551	156.742	14123.5	5383.97	-204.551	0	5.12844	4.90949	5.70645	0	0	0.19349	344.13	-485.555	21.58	1	0	54.443	53.2907	167.967	0
1666	0	0	1666	1	291.049	126.888	164.162	0	0	30.8564	24.4573	57.3797	159.375	14120.9	5456.84	-57.3797	0	5.00916	5.14491	5.93442	0	0	0.0931515	212.327	-475.241	19.6401	208.992	0	52.4747	50.6606	175.972	0
1669	0	0	1669	1	248.357	147.114	101.243	0	0	81.3095	9.37363	372.929	141.52	14070.4	5471.93	-372.929	0	5.20812	4.49406	5.32624	0	0	0.141045	297.949	-460.282	23.1378	1	0	61.2207	59.8579	209.591	0
1670	0	0	1670	1	262.221	126.86	135.361	0	0	-0.406858	-23.0054	158.476	155.114	14052.5	5404.65	-158.476	0	5.1024	5.29398	5.81414	0	0	0.0835392	205.285	-471.045	22.1495	206.758	0	54.3886	52.9459	169.121	0
1684	0	0	1684	1	241.337	104.772	136.565	0	0	111.302	41.3526	-177.491	128.995	14040.4	5439.95	177.491	0	4.13856	4.47552	5.47031	0	0	0.053216	208.237	-455.689	23.9514	191.822	0	62.7511	61.251	253.969	0
1686	0	0	1686	1	232.812	107.933	124.878	0	0	26.1146	-35.2653	-185.703	139.461	14125.6	5516.57	185.703	0	4.59935	4.71987	5.5871	0	0	0.146267	188.407	-454.491	25.1107	182.774	0	58.9989	56.257	233.98	0
1689	0	0	1689	1	265.86	147.085	118.774	0	0	21.2056	21.1604	132.963	209.564	14130.5	5360.48	-132.963	0	6.7415	3.81297	4.93247	0	0	0.0878455	245.592	-460.147	21.0762	232.062	0	38.5698	37.7274	124.161	0
1690	0	0	1690	1	249.346	134.424	114.922	0	0	28.2353	40.3952	205.136	146.944	14023.8	5440.91	-205.136	0	4.85803	4.27769	5.56928	0	0	0.118835	218.568	-456.561	23.025	154.442	0	56.1768	54.3352	171.942	0
1697	0	0	1697	1	367.231	188.067	179.165	0	0	48.5651	32.2687	-31.9913	206.266	13903.8	5548.69	31.9913	0	6.41393	4.55558	5.56648	0	0	0.230512	242.548	-473.223	14.9591	217.904	0	40.0596	39.5214	144.54	0
1704	0	0	1704	1	303.688	162.899	140.79	0	0	28.491	29.4683	323.885	236.126	14123.2	5352.17	-323.885	0	8.43717	4.0769	5.79313	0	0	0.169565	213.964	-459.299	18.4078	211.403	0	37.5453	37.3108	126.017	0
1705	0	0	1705	1	237.208	103.964	133.244	0	0	61.8205	51.7713	-80.3356	156.143	14089.9	5529.19	80.3356	0	4.86786	4.28906	5.60502	0	0	0.120836	219.255	-450.86	24.3982	193.387	0	52.4107	50.5042	183.921	0
1716	0	0	1716	1	212.008	124.797	87.2107	0	0	107.949	61.2052	464.991	149.123	14143.4	5420.1	-464.991	0	5.91142	4.30502	5.47709	0	0	0.159229	214.711	-459.376	27.7435	194.112	0	59.4453	59.2481	244.262	0
1726	0	0	1726	1	309.119	116.014	193.106	0	0	14.8235	9.99218	-120.883	247.952	14037.2	5471.31	120.883	0	7.90974	3.95836	5.57324	0	0	0.0835998	215.718	-470.024	17.9739	216.746	0	34.4623	33.5478	124.61	0
1729	0	0	1729	1	278.048	142.036	136.012	0	0	47.8359	25.484	-140.291	204.468	14203.5	5356.16	140.291	0	6.50659	4.89977	5.09268	0	0	0.0560437	245.691	-469.004	20.4036	211.151	0	39.9507	38.9474	163.14	0
1733	0	0	1733	1	220.529	99.5511	120.978	0	0	56.8205	42.3696	-101.798	150.743	13995.2	5538.59	101.798	0	4.72892	4.82305	5.47906	0	0	0.0489771	184.359	-460.857	26.7493	185.436	0	53.8159	52.5354	201.892	0
1736	0	0	1736	1	353.906	191.103	162.803	0	0	117.862	67.8141	216.325	267.703	14233.2	5413.49	-216.325	0	8.81375	4.34794	5.61533	0	0	0.192063	278.598	-479.318	15.5521	227.76	0	32.8348	32.1719	104.839	0
1738	0	0	1738	1	308.93	186.233	122.697	0	0	135.826	-69.54	581.466	265.336	14015.9	5351.52	-581.466	0	12.0507	3.88448	5.2286	0	0	0.0907574	209.667	-457.365	17.902	214.689	0	36.6757	39.8606	192.207	0
1741	0	0	1741	1	341.73	158.783	182.946	0	0	63.7683	-16.407	94.814	208.65	13988.3	5398.05	-94.814	0	6.63646	4.6175	5.13109	0	0	0.059824	383.877	-490.704	16.1411	256.543	0	39.3097	39.0291	130.185	0
1744	0	0	1744	1	248.362	143.208	105.154	0	0	130.692	74.1315	329.233	138.486	14021	5506.83	-329.233	0	4.91101	5.25301	6.12128	0	0	0.166811	243.264	-470.713	23.6703	1	0	65.0808	62.9926	211.204	0
1750	0	0	1750	1	213.079	117	96.0797	0	0	114.511	-79.461	330.68	157.772	14136.9	5361.44	-330.68	0	5.7421	4.91464	5.41763	0	0	0.0144905	250.896	-466.135	27.8642	223.015	0	54.7525	55.264	178.582	0
1753	0	0	1753	1	312.265	140.516	171.749	0	0	116.727	51.814	-97.0731	190.146	14134.7	5429.49	97.0731	0	5.93839	4.29724	5.58759	0	0	0.101356	267.51	-475.76	17.8602	216.537	0	43.4281	42.2898	159.325	0
1755	0	0	1755	1	270.262	115.219	155.042	0	0	56.6792	54.704	58.3206	160.509	14194.7	5326.94	-58.3206	0	5.01003	4.51469	5.55658	0	0	0.169503	267.071	-475.881	21.08	252.337	0	50.2491	49.5234	172.545	0
1764	0	0	1764	1	241.137	140.794	100.343	0	0	88.2758	26.1032	-9.13801	146.845	14163.1	5355.54	9.13801	0	4.55144	4.82127	5.60031	0	0	0.0861629	265.911	-466.017	24.1547	203.069	0	54.5791	53.616	195.061	0
1782	0	0	1782	1	239.138	107.314	131.824	0	0	89.2519	84.716	-119.185	141.637	13962.8	5595.9	119.185	0	4.43772	4.39454	5.30027	0	0	0.0882898	316.135	-477.05	24.115	196.903	0	56.4694	55.0265	214.13	0
1787	0	0	1787	1	211.165	101.425	109.74	0	0	25.9383	29.2121	111.921	123.785	13926.5	5551.75	-111.921	0	3.94734	4.21766	5.53621	0	0	0.0733133	193.579	-452.856	27.8502	178.623	0	63.8269	62.1222	208.332	0
1791	0	0	1791	1	280.192	148.816	131.376	0	0	14.1039	75.3287	543.086	238.264	14038	5405.97	-543.086	0	10.3748	3.80895	5.06676	0	0	0.0990679	208.18	-456.778	19.9026	186.467	0	39.8224	40.4729	192.432	0
1793	0	0	1793	1	311.573	158.476	153.097	0	0	75.9727	-4.45739	137.433	159.127	13976.1	5485.76	-137.433	0	5.1083	5.17052	5.47191	0	0	0.0888201	297.075	-472.296	18.087	236.59	0	52.4735	51.4218	167.436	0
1808	0	0	1808	1	220.708	113.698	107.011	0	0	101.027	66.4452	38.4692	123.345	13951	5414.85	-38.4692	0	3.82113	4.52401	5.67657	0	0	0.138716	276.593	-470	26.6607	1	0	64.4904	64.145	219.506	0
1810	0	0	1810	1	266.666	151.407	115.259	0	0	77.4835	45.0182	418.995	164.47	13974.6	5336.62	-418.995	0	6.26638	5.01268	5.82921	0	0	0.106873	186.187	-461.318	21.6397	1	0	54.9506	56.2757	205.926	0
1811	0	0	1811	1	311.742	179.887	131.856	0	0	95.1735	37.4557	238.848	235.529	14056.5	5443.84	-238.848	0	7.87622	4.15329	5.52633	0	0	0.175817	268.49	-476.198	17.8462	223.932	0	37.1941	35.9221	114.441	0
1830	0	0	1830	1	217.358	128.647	88.711	0	0	74.627	69.763	266.241	122.519	14176.8	5311.88	-266.241	0	4.16968	4.38277	5.51963	0	0	0.106905	289.723	-471.704	27.007	217.334	0	67.1512	67.1992	210.414	0
1832	0	0	1832	1	226.814	115.43	111.384	0	0	25.537	40.2243	60.6495	172.225	14126.2	5540.74	-60.6495	0	5.41117	4.21588	4.81456	0	0	0.0451934	263.228	-451.752	25.366	210.043	0	46.314	44.3436	153.392	0
1838	0	0	1838	1	286.223	153.36	132.863	0	0	95.7794	31.1416	245.33	203.028	14155.6	5350.5	-245.33	0	6.82044	4.58152	4.91333	0	0	0.230816	160.814	-450.951	19.6157	1	0	42.0794	41.4858	130.209	0
1840	0	0	1840	1	293.019	162.515	130.504	0	0	25.2679	38.21	192.282	163.92	14126.5	5343.43	-192.282	0	5.38799	4.75433	5.53632	0	0	0.142049	226.839	-470.305	19.2953	198.359	0	51.2135	50.2657	159.161	0
1841	0	0	1841	1	265.98	146.535	119.445	0	0	-40.8229	192.299	533.501	148.246	13993.2	5488.32	-533.501	0	6.69317	4.957	6.47855	0	0	0.305888	244.852	-481.003	21.86	239.635	0	62.9035	62.8362	300.473	0
1849	0	0	1849	1	264.734	151.256	113.479	0	0	74.3777	-20.5752	404.48	172.241	14077.3	5402.22	-404.48	0	6.53129	4.83877	5.40743	0	0	0.14257	260.646	-472.145	21.6462	197.27	0	52.2516	52.1625	186.536	0
1850	0	0	1850	1	289.929	152.908	137.021	0	0	38.3842	22.5934	134.135	262.082	14013.7	5458.71	-134.135	0	8.40605	4.94794	5.41408	0	0	0.104679	238.135	-469.66	19.5509	238.052	0	33.5138	32.6567	107.688	0
1856	0	0	1856	1	245.288	127.081	118.207	0	0	116.977	50.5853	-87.419	132.954	14034.7	5331.05	87.419	0	4.14385	5.31529	5.19348	0	0	0.0606557	221.414	-472.177	23.7237	211.309	0	58.7886	58.2382	227.459	0
1866	0	0	1866	1	304.245	184.166	120.079	0	0	87.7871	74.6402	525.689	219.572	14063.9	5406.66	-525.689	0	9.26401	4.36292	5.58242	0	0	0.28232	192.116	-470.906	18.4044	214.512	0	44.0443	44.5997	206.792	0
1880	0	0	1880	1	324.161	153.402	170.759	0	0	107.869	30.5334	136.206	223.021	14143.5	5351.11	-136.206	0	7.10698	4.38361	5.40195	0	0	0.0576407	295.368	-474.672	17.116	1	0	37.9107	37.2404	122.238	0
1881	0	0	1881	1	285.254	135.184	150.07	0	0	89.6035	24.8831	341.876	224.805	13962.5	5456.42	-341.876	0	8.06926	4.56019	5.96835	0	0	0.185239	201.876	-467.213	19.936	198.857	0	40.4885	39.9339	137.18	0
1887	0	0	1887	1	275.818	113.706	162.112	0	0	-18.9138	81.5325	-63.4725	160.326	13971.3	5499.43	63.4725	0	5.0483	4.5465	5.23579	0	0	0.167299	287.66	-464.797	20.5262	1	0	49.6575	48.773	180.125	0
1889	0	0	1889	1	239.78	100.069	139.711	0	0	85.5601	58.1156	-14.4525	145.587	14066.2	5323.52	14.4525	0	4.49639	4.40867	5.53049	0	0	0.0290935	270.297	-459.581	24.1229	197.21	0	54.5932	53.8428	190.854	0
1894	0	0	1894	1	319.985	191.293	128.692	0	0	-35.2628	55.8907	477.316	216.574	13987.7	5525.07	-477.316	0	8.95809	4.48783	5.43382	0	0	0.206241	343.051	-485.949	17.395	237.741	0	43.0053	42.0114	175.673	0
1897	0	0	1897	1	277.549	152.578	124.971	0	0	18.0083	24.6071	463.818	210.244	14034.1	5456.69	-463.818	0	8.4408	4.23251	4.80211	0	0	0.211126	209.24	-449.23	20.178	189.288	0	43.256	42.7957	169.041	0
1910	0	0	1910	1	270.867	135.616	135.251	0	0	-49.2485	87.0409	-27.7556	185.742	14101.3	5394.26	27.7556	0	5.88749	5.17683	5.09037	0	0	0.171343	212.217	-460.998	21.0983	1	0	43.3483	42.0666	156.986	0
1917	0	0	1917	1	368.647	227.424	141.223	0	0	67.9879	38.9344	344.968	204.477	13984.1	5342.71	-344.968	0	7.36285	4.51522	5.60264	0	0	0.116775	239.295	-473.171	14.8938	224.665	0	43.2649	43.7222	146.977	0
1921	0	0	1921	1	302.685	192.241	110.443	0	0	8.8704	-9.8257	78.7093	179.579	14142.9	5391.47	-78.7093	0	5.73162	4.82672	5.25005	0	0	0.0686445	383.91	-487.622	18.5565	244.703	0	45.2287	43.964	151.921	0
1922	0	0	1922	1	291.026	133.764	157.262	0	0	-24.5447	83.2977	203.606	152.149	14176.3	5298.34	-203.606	0	5.08778	4.21495	6.44973	0	0	0.185363	279.402	-476.399	19.4864	240.717	0	54.7739	54.2581	171.921	0
1931	0	0	1931	1	247.51	129.401	118.109	0	0	114.083	-31.1223	359.704	146.85	14037.6	5412.76	-359.704	0	5.37917	4.67897	6.02874	0	0	0.101175	266.646	-477.952	23.5172	185.153	0	59.7413	59.2299	204.655	0
1936	0	0	1936	1	277.958	161.532	116.426	0	0	68.4524	9.09496	351.916	211.133	13983.6	5372.55	-351.916	0	7.66151	4.25122	5.5625	0	0	0.0492852	199.049	-460.616	20.3386	182.54	0	41.6174	42.0494	143.098	0
1939	0	0	1939	1	338.344	163.364	174.98	0	0	11.7532	-14.4455	25.5376	234.973	13940.6	5495.75	-25.5376	0	7.42767	4.41695	5.33494	0	0	0.0767328	256.646	-472.183	16.3156	233.906	0	35.272	34.6519	123.169	0
1942	0	0	1942	1	292.926	149.649	143.277	0	0	92.8685	63.759	46.8502	191.58	14058.9	5517.2	-46.8502	0	5.94597	5.31538	6.236	0	0	0.258636	210.146	-473.01	19.6109	203.709	0	45.7287	43.9728	152.928	0
1944	0	0	1944	1	251.477	142.68	108.797	0	0	81.428	5.17085	453.228	184.988	14070.3	5476.13	-453.228	0	7.28675	4.51979	5.44814	0	0	0.0872514	174.877	-453.421	22.8563	1	0	49.3663	48.9568	192.632	0
1959	0	0	1959	1	278.384	154.01	124.374	0	0	103.724	42.8384	284.81	226.992	14048	5438.46	-284.81	0	7.81549	4.27977	5.37223	0	0	0.118715	220.152	-460.386	20.2664	204.091	0	38.9528	37.7788	121.712	0
1989	0	0	1989	1	215.843	102.281	113.562	0	0	63.217	55.9897	143.652	128.354	13988.8	5524.97	-143.652	0	4.10304	4.95654	5.20468	0	0	0.133461	228.757	-473.835	27.3734	214.305	0	63.5614	61.535	200.998	0
2007	0	0	7	1	247.379	138.161	109.218	0	0	41.0677	-34.2716	-209.55	136.467	13413	5017.27	209.55	0	5.44228	10.6036	9.60519	0	0	0.0550791	154.271	-497.087	71.4098	152.329	0	68.9598	65.362	238.772	1
2014	0	0	14	1	272.402	125.028	147.374	0	0	30.6922	48.8325	-51.7691	224.175	14320.3	5332.81	51.7691	0	9.24444	9.92896	8.64355	0	0	0.0729049	168.128	-498.085	59.9505	168.538	0	43.0103	42.0561	114.518	1
2021	0	0	21	1	209.404	107.967	101.437	0	0	32.4223	-5.8676	68.0961	125.104	13521.3	4889.21	-68.0961	0	5.71548	10.3323	9.34378	0	0	0.0799998	147.268	-494.208	90.1128	150.22	0	78.6883	76.7198	185.344	1
2023	0	0	23	1	250.174	120.433	129.741	0	0	69.6736	40.409	-87.0381	137.287	14181.7	5141.91	87.0381	0	5.54103	10.043	9.55951	0	0	0.11955	143.824	-493.962	69.3308	127.86	0	68.8434	66.8946	191.531	1
2041	0	0	41	1	303.429	161.087	142.342	0	0	84.8317	99.9983	-69.0044	158.038	14166.5	5181.98	69.0044	0	6.4026	10.1297	8.55751	0	0	0.127225	161.12	-498.417	51.666	169.454	0	59.4415	57.8443	161.7	1
2053	0	0	53	1	312.779	159.975	152.804	0	0	47.7866	7.35942	202.144	179.711	13605.6	5673.26	-202.144	0	9.28164	9.70414	7.77403	0	0	0.155834	174.284	-496.941	48.2888	144.843	0	55.2274	53.1493	158.676	1
2108	0	0	108	1	223.654	102.847	120.807	0	0	73.9927	17.4903	56.8424	123.715	14376.7	5164.83	-56.8424	0	5.55337	9.07623	7.79222	0	0	0.0348244	129.462	-480.645	76.1764	149.721	0	75.9311	73.645	178.726	1
2152	0	0	152	1	295.765	168.972	126.793	0	0	34.2705	29.5956	211.695	211.952	14217.1	5352.04	-211.695	0	11.0419	8.3025	7.23199	0	0	0.126801	165.685	-486.735	50.0227	181.632	0	45.4909	43.8651	134.777	1
2153	0	0	153	1	321.045	162.153	158.893	0	0	58.2306	42.9027	33.7277	224.022	14292.8	5239.08	-33.7277	0	9.83329	8.44027	8.00947	0	0	0.0181239	137.993	-480.343	45.723	131.818	0	43.0693	41.9839	105.853	1
2173	0	0	173	1	288.382	210.441	77.9408	0	0	-10.4383	36.317	517.441	212.882	13863.2	4847.02	-517.441	0	15.3705	8.39683	7.90653	0	0	0.237912	201.158	-493.928	52.7046	180.55	0	63.6438	62.3922	383.562	1
2194	0	0	194	1	190.258	107.684	82.5741	0	0	23.6894	-7.27872	-2.3185	122.865	13629.7	4890.62	2.3185	0	5.30659	8.82517	7.86944	0	0	0.0535335	112.286	-463.609	95.9562	122.642	0	72.936	71.6113	177.763	1
2232	0	0	232	1	256.303	156.535	99.7686	0	0	121.727	37.1047	426.494	195.456	13332.4	5045.56	-426.494	0	12.5941	8.01296	7.57433	0	0	0.123188	215.777	-492.44	60.9442	163.226	0	60.6279	56.4764	351.829	1
2257	0	0	257	1	201.241	93.9506	107.29	0	0	45.7284	25.5576	21.7096	124.256	13508	5356.08	-21.7096	0	5.41966	8.47938	7.61233	0	0	0.190621	157.247	-484.674	86.9292	169.346	0	72.5489	70.089	181.075	1
2291	0	0	291	1	224.256	130.442	93.814	0	0	68.3603	48.4011	47.7212	180.887	13684.7	4834.94	-47.7212	0	8.02373	7.94165	6.64243	0	0	0.0748394	136.021	-467.558	71.3999	145.125	0	50.121	48.0308	121.109	1
2313	0	0	313	1	233.049	131.735	101.314	0	0	55.5389	-25.8519	-118.663	156.753	13996.5	4709.87	118.663	0	6.34385	7.57627	7.11213	0	0	0.140187	181.697	-482.619	67.9555	166.976	0	53.9871	52.2284	160.889	1
2346	0	0	346	1	239.132	102.898	136.234	0	0	90.378	-20.6602	30.9507	163.421	13563	4804.34	-30.9507	0	7.23513	7.05676	7.64504	0	0	0.0851949	177.361	-471.516	65.5832	140.611	0	54.6844	52.6404	132.146	1
2423	0	0	423	1	335.081	196.298	138.783	0	0	34.8262	71.369	124.443	190.151	14415.9	5110.95	-124.443	0	9.05387	7.32368	6.82554	0	0	0.0884685	248.298	-497.435	41.1609	186.792	0	49.0782	47.0784	114.58	1
2435	0	0	435	1	232.097	107.049	125.048	0	0	121.64	24.6605	-29.967	152.361	13432.1	4858.68	29.967	0	6.38866	8.05505	7.0909	0	0	0.1756	113.729	-459.176	69.1361	113.4	0	57.5447	56.2839	143.763	1
2527	0	0	527	1	250.107	146.759	103.349	0	0	15.4328	-1.01953	362.67	186.404	13339	4984.02	-362.67	0	11.4046	7.30881	6.85287	0	0	0.110705	156.456	-469.69	60.8035	151.918	0	52.2314	50.8106	252.448	1
2776	0	0	776	1	234.813	126.893	107.919	0	0	47.2851	72.6968	34.3545	138.145	13705.8	5109.62	-34.3545	0	6.05416	6.60096	6.44935	0	0	0.132173	162.527	-463.854	64.3373	150.486	0	61.4494	58.8996	147.016	1
2778	0	0	778	1	209.202	118.543	90.6586	0	0	61.9619	76.6648	60.524	123.838	13890.4	4906.33	-60.524	0	5.54273	7.00478	6.45892	0	0	0.137181	162.141	-461.74	76.3169	156.09	0	69.2481	67.1659	165.624	1
2844	0	0	844	1	226.949	122.528	104.421	0	0	61.5482	72.5451	148.239	138.083	13691.5	4910.46	-148.239	0	6.70838	7.54009	6.41331	0	0	0.122694	145.392	-459.623	69.0393	129.256	0	63.8654	61.6691	154.819	1
2926	0	0	926	1	263.302	116.945	146.357	0	0	103.793	28.3194	154.382	181.993	13450	5751.96	-154.382	0	8.9112	6.7244	5.67264	0	0	0.144594	206.421	-478.544	54.1418	227.855	0	48.4126	46.1828	121.056	1
2963	0	0	963	1	294.866	147.95	146.916	0	0	25.4908	20.4063	88.1057	200.782	13827.2	4763.27	-88.1057	0	9.3015	7.19101	5.71975	0	0	0.166384	155.189	-464.237	47.2081	166.899	0	44.4998	42.4271	105.342	1
3012	0	0	1012	1	301.337	159.051	142.286	0	0	129.165	71.1681	106.908	171.839	13623.9	5011.49	-106.908	0	8.01887	7.02864	5.68702	0	0	0.0377485	264.371	-472.954	45.6925	147.725	0	50.8552	48.7733	118.999	1
3022	0	0	1022	1	224.932	108.138	116.794	0	0	79.4966	-14.2674	38.1594	126.961	13474.3	4897.61	-38.1594	0	5.64597	7.38332	6.60645	0	0	0.0333835	131.765	-460.045	70.0157	116.565	0	67.7553	66.162	162.531	1
3085	0	0	1085	1	260.053	141.38	118.673	0	0	41.8577	76.8062	-61.5652	170.491	13910.5	4706.87	61.5652	0	6.95843	6.93772	5.89149	0	0	0.0693141	161.181	-463.638	55.6712	147.396	0	48.5041	47.2432	131.346	1
3366	0	0	1366	1	275.582	144.885	130.697	0	0	136.412	8.47518	146.869	171.049	13417.3	4974.52	-146.869	0	8.3462	6.55109	5.91667	0	0	0.0834206	200.586	-469.896	51.112	150.59	0	50.3447	48.7339	125.009	1
4022	0	0	22	1	321.784	168.056	153.728	0	0	48.9524	9.71457	231.717	184.137	13604.5	5471.59	-231.717	0	6.97929	7.39319	7.7089	0	0	0.0811927	209.064	-494.908	40.1893	174.18	0	47.6005	46.8207	124.243	2
4244	0	0	244	1	206.348	107.291	99.0565	0	0	-5.98841	49.1271	156.628	137.702	13858.7	4734.55	-156.628	0	5.1317	6.3661	6.28892	0	0	0.137926	173.527	-462.851	68.5473	170.183	0	58.2428	56.2901	151.7	2
4309	0	0	309	1	275.496	132.071	143.425	0	0	29.9681	14.4395	-2.32151	141.285	13424.1	4968.56	2.32151	0	5.22041	6.6079	6.83581	0	0	0.137679	163.96	-470.973	47.5127	167.245	0	55.3581	54.6253	173.176	2
4381	0	0	381	1	281.937	121.839	160.098	0	0	16.5284	33.2604	186.479	151.625	13736.6	4850.08	-186.479	0	5.67763	5.98852	6.90372	0	0	0.196052	284.191	-473.935	45.4784	174.73	0	53.3988	51.9482	137.109	2
4473	0	0	473	1	264.738	143.897	120.842	0	0	39.9167	52.4069	368.052	200.441	13613.5	5428.89	-368.052	0	8.00836	5.25627	6.37849	0	0	0.0247699	160.859	-462.117	47.8387	199.049	0	40.4158	39.5593	129.102	2
4888	0	0	888	1	302.475	160.573	141.902	0	0	55.2518	63.8185	239.678	155.978	13996.8	5118.5	-239.678	0	5.88341	6.05929	6.47607	0	0	0.0919032	247.879	-476.68	41.2238	189.299	0	51.6176	50.9018	138.192	2
5605	0	0	1605	1	302.849	146.891	155.958	0	0	56.3615	79.9473	75.4903	190.291	14294.7	5401.35	-75.4903	0	6.91938	6.73752	7.37175	0	0	0.225786	166.041	-475.761	42.5962	170.646	0	43.8993	43.2274	127.349	2
5606	0	0	1606	1	279.767	117.802	161.965	0	0	20.9176	61.2235	-215.109	194.697	14031.1	5420.08	215.109	0	7.78473	6.57648	6.67935	0	0	0.12141	319.222	-500.767	46.3629	245.34	0	47.1094	44.2318	207.434	2
5607	0	0	1607	1	292.337	146.378	145.958	0	0	95.1327	-73.4446	-222.802	182.499	13956.9	5355.42	222.802	0	7.60213	6.58619	6.69187	0	0	0.0718453	209.406	-487.694	43.8049	188.294	0	47.9934	46.3817	210.263	2
5608	0	0	1608	1	396.068	222.7	173.368	0	0	48.0613	-19.0965	79.8776	285.524	14203.3	5301.08	-79.8776	0	10.5666	6.00891	6.25596	0	0	0.102111	194.57	-478.762	29.26	237.752	0	28.9929	28.7241	83.2048	2
5609	0	0	1609	1	268.134	141.815	126.319	0	0	5.04684	-18.8034	35.266	209.444	14246.3	5400.44	-35.266	0	7.80397	6.7395	6.85954	0	0	0.140929	151	-472.495	49.4212	179.793	0	38.7327	37.8903	118.175	2
5610	0	0	1610	1	312.174	186.205	125.97	0	0	11.6236	-8.52553	214.754	183.64	14140.1	5390.17	-214.754	0	6.99247	6.35503	6.39451	0	0	0.153282	185.322	-478.333	39.7871	161.554	0	44.9385	43.8106	116.355	2
5611	0	0	1611	1	314.428	131.478	182.95	0	0	9.59266	-5.94356	-53.7732	190.217	13942.8	5387.58	53.7732	0	7.16706	6.39855	6.27119	0	0	0.138728	242.116	-489.747	39.3551	207.569	0	40.7624	41.3724	142.031	2
6057	1	0	57	1	239.995	108.631	131.364	0	0	79.9626	64.425	-67.8659	144.812	13573.5	4918.58	67.8659	0	5.37347	6.5849	6.32904	0	0	0.145933	174.392	-467.563	56.297	180.909	0	52.8291	52.8108	189.919	2
6402	1	0	402	1	226.381	118.86	107.521	0	0	138.601	-45.8389	61.7712	141.994	13813.8	4829.52	-61.7712	0	5.29669	5.95198	6.31345	0	0	0.0310948	183.892	-469.509	59.8157	186.641	0	53.6056	52.2106	153.496	2
6637	1	0	637	1	219.316	113.705	105.612	0	0	52.8252	14.2913	209.935	157.049	13600.6	4869.05	-209.935	0	5.90568	6.31006	6.10681	0	0	0.132997	210.893	-474.573	62.6834	203.733	0	50.6234	49.9507	133.116	2
6769	1	0	769	1	250.375	137.267	113.108	0	0	76.2411	30.0419	78.6405	171.064	13776.5	5550.92	-78.6405	0	6.24941	6.0229	6.81224	0	0	0.0673479	227.493	-480.302	53.0783	205.965	0	48.1278	46.4037	133.671	2
6773	1	0	773	1	204.85	99.7312	105.119	0	0	22.3123	43.1271	47.4008	138.749	13531.4	4840.21	-47.4008	0	5.0829	6.24792	6.2989	0	0	0.147751	183.606	-463.091	69.0159	197.765	0	55.4031	54.1187	161.516	2
7540	1	0	1540	1	256.718	141.065	115.653	0	0	35.6519	20.7689	-171.028	166.731	13817.1	5460.53	171.028	0	6.53044	6.34149	6.05993	0	0	0.0807948	180.783	-469.801	50.8255	187.75	0	49.8806	47.8847	213.927	2
7668	1	0	1668	1	214.204	116.505	97.6993	0	0	78.8541	21.6607	27.8989	136.602	13773.9	5160.66	-27.8989	0	5.0028	6.3111	6.30323	0	0	0.0483304	171.078	-468.434	65.0752	180.973	0	55.8201	54.4159	167.058	2
7730	1	0	1730	1	271.914	119.354	152.56	0	0	14.7857	30.4246	22.2691	162.581	13439.3	4952.58	-22.2691	0	5.98408	6.63044	5.90418	0	0	0.139264	167.966	-464.313	47.281	189.284	0	47.3122	46.401	146.139	2
8070	2	0	70	1	248.047	131.675	116.372	0	0	55.3713	-31.4617	0.314215	146.811	13697.7	5413.1	-0.314215	0	5.47514	6.01368	6.85134	0	0	0.0580557	191.423	-473.432	53.7761	176.557	0	53.0959	51.9621	161.199	2
8231	2	0	231	1	271.969	136.319	135.65	0	0	15.1026	21.528	225.58	177.872	13738	5459.77	-225.58	0	6.75162	6.45263	6.52023	0	0	0.0707283	277.493	-489.235	47.791	194.768	0	47.1411	45.8626	122.136	2
8246	2	0	246	1	277.92	166.631	111.289	0	0	51.839	45.2179	445.788	185.068	14299.2	5236.76	-445.788	0	7.73824	5.59689	6.70154	0	0	0.123421	204.029	-478.304	45.6696	203.439	0	44.1665	46.3213	173.854	2
8317	2	0	317	1	254.152	156.102	98.0507	0	0	62.9187	7.33621	191.235	148.389	13989.1	5075.32	-191.235	0	5.55266	6.25459	6.5925	0	0	0.0424631	240.431	-485.531	52.079	201.036	0	54.083	53.6788	141.697	2
8331	2	0	331	1	217.319	95.9899	121.329	0	0	23.9133	52.4119	182.475	135.253	14227.5	5329.23	-182.475	0	5.04046	6.45708	6.83239	0	0	0.13918	180.278	-471.85	65.0093	166.923	0	60.0587	59.1463	156.632	2
8378	2	0	378	1	256.62	158.243	98.3771	0	0	61.5781	-4.15205	142.566	150.182	13890.8	4787.83	-142.566	0	5.57135	5.66852	6.97026	0	0	0.125011	240.515	-481.079	51.0725	192.153	0	53.3465	52.2034	140.061	2
8449	2	0	449	1	266.129	144.746	121.384	0	0	59.1766	34.6962	84.439	187.332	13793.6	4748.98	-84.439	0	6.84722	5.61199	6.0391	0	0	0.0682259	170.6	-457.129	47.591	215.226	0	42.1585	41.3086	117.76	2
8889	2	0	889	1	269.395	120.226	149.169	0	0	2.45861	34.8513	63.3311	151.449	13750.6	4948.15	-63.3311	0	5.57504	6.20838	6.89718	0	0	0.122727	200.073	-471.203	48.5231	189.476	0	52.664	51.0319	146.1	2
9014	2	0	1014	1	249.344	112.433	136.912	0	0	52.7477	-3.57016	214.89	157.658	13501	5484.87	-214.889	0	5.95805	5.8172	6.9517	0	0	0.215689	195.549	-476.161	53.244	198.149	0	50.7345	50.713	133.716	2
9017	2	0	1017	1	248.445	133.902	114.543	0	0	43.4838	-0.901215	341.985	149.305	14207.9	5482.2	-341.985	0	5.92286	5.99394	6.83608	0	0	0.0932744	199.451	-475.816	53.6137	173.054	0	53.9636	53.6439	162.636	2
9108	2	0	1108	1	270.654	110.858	159.796	0	0	35.3759	60.0882	140.855	166.755	13817.4	5122.23	-140.855	0	6.13757	6.20174	6.60866	0	0	0.126638	187.449	-469.211	47.9013	164.61	0	48.4728	47.1626	126.513	2
9385	2	0	1385	1	240.531	115.816	124.715	0	0	98.9631	12.2567	94.5101	135.765	14152.4	5369.38	-94.5101	0	4.97956	6.25229	6.46738	0	0	0.103846	275.02	-481.438	55.8481	177.38	0	57.7921	56.5444	158.836	2
9425	2	0	1425	1	221.143	125.462	95.6811	0	0	66.8311	-23.2012	239.562	142.819	13686.2	5006.2	-239.562	0	5.45563	6.73157	6.01852	0	0	0.0407658	228.615	-472.824	62.5297	206.827	0	55.5837	55.2418	145.062	2
9771	2	0	1771	1	262.005	140.558	121.447	0	0	26.9264	-4.25335	312.432	178.957	13825.8	5286.23	-312.432	0	7.02956	6.03988	6.39721	0	0	0.0503597	244.973	-472.512	49.5283	196.513	0	45.1507	45.4227	128.595	2
9965	2	0	1965	1	283.092	168.214	114.878	0	0	10.5742	14.1592	203.714	152.282	13842.2	4968.84	-203.714	0	5.7545	6.07153	6.19118	0	0	0.143743	190.4	-456.2	44.6098	184.086	0	52.0851	51.2082	134.064	2
