# Supplementary material for: CaV1 and CaV2 calcium channels mediate the release of distinct pools of synaptic vesicles
Source: eLife. 2023 Feb 23;12:e81407. doi: 10.7554/eLife.81407 (PMC10023163; doi:10.7554/eLife.81407)
Supplement: Figure 8—source data 1. [file elife-81407-fig8-data1.zip › Figure 8 - Source Data 1/unc-13short/7/3/cav1_to_cav1(unc13).csv]

-215.079351023469
513.900308226468
-271.312547520236
279.196384238443
306.188551032434
448.790218436783
397.063423562555
478.628192321277
419.054164019513
-135.856372547143
-215.58493280187
-231.155846138843
125.54993667893
-236.056584797187
-187.375501848168
-323.7031757071
370.202628647272
-342.556035086356
-281.030629409724
11.9798344647861
-70.9128426820571
-167.359671841128
438.573140476754
-226.35028006024
-114.024549559777
-287.685714054716
-233.213650722377
-249.869096304756
