# Supplementary material for: CaV1 and CaV2 calcium channels mediate the release of distinct pools of synaptic vesicles
Source: eLife. 2023 Feb 23;12:e81407. doi: 10.7554/eLife.81407 (PMC10023163; doi:10.7554/eLife.81407)
Supplement: Figure 8—source data 1. [file elife-81407-fig8-data1.zip › Figure 8 - Source Data 1/unc-13short/7/3/cav1_to_cav2.csv]

229.130928337063
734.529497182701
754.008087019474
697.132743665459
261.322874054173
333.698050022576
-61.3312811140004
56.5728076440955
149.978619290303
71.483270930561
-35.9378517162568
26.9047392711618
129.455653043175
721.079810742072
675.582847186774
749.949670614746
73.364899760245
809.969223083723
130.554210904753
410.732369047546
760.039448768746
232.106346219965
171.428442290142
78.1059274755262
374.794728309955
34.9389192338622
672.329284825804
755.205358471683
605.567984170959
270.322199582633
-86.8146635863541
421.705356993467
38.5524572774175
588.327566762106
276.216950424123
541.176560801656
