# Supplementary material for: CaV1 and CaV2 calcium channels mediate the release of distinct pools of synaptic vesicles
Source: eLife. 2023 Feb 23;12:e81407. doi: 10.7554/eLife.81407 (PMC10023163; doi:10.7554/eLife.81407)
Supplement: Figure 8—source data 1. [file elife-81407-fig8-data1.zip › Figure 8 - Source Data 1/unc-13short/7/3/cav1_to_unc13.csv]

364.313890543266
-364.665768706671
420.547087040033
-129.961844718646
-156.954011512636
-299.555678916986
-247.828884042758
-329.39365280148
-269.819624499716
285.09091206694
364.819472321667
380.39038565864
23.6846028408672
385.291124316984
336.610041367965
472.937715226897
-220.968089127475
491.790574606153
430.265168929522
137.254705055011
220.147382201854
316.594211360925
-289.338600956957
375.584819580037
263.259089079575
436.920253574513
382.448190242174
399.103635824553
