# Supplementary material for: CaV1 and CaV2 calcium channels mediate the release of distinct pools of synaptic vesicles
Source: eLife. 2023 Feb 23;12:e81407. doi: 10.7554/eLife.81407 (PMC10023163; doi:10.7554/eLife.81407)
Supplement: Figure 8—source data 1. [file elife-81407-fig8-data1.zip › Figure 8 - Source Data 1/unc-13short/7/3/cav2_to_cav2(cav1).csv]

-3.91985857697182
73.3185474460315
68.266650130563
83.6427132090794
62.9111145457591
70.890214200972
80.6200327108127
38.162239352745
13.5871065791198
61.4837270146763
55.0474884943796
31.5336365118965
70.0936590673718
29.6851712459884
36.577048964491
74.3245358346394
79.2471272351777
-7.08144259123037
57.9561877538363
46.9612806817076
45.7194093409089
10.6739539844293
9.66220525265635
103.944261526509
38.4877379334739
74.8769851503803
49.0964661802318
37.8767411709141
77.7221281521233
-44.372219110126
28.7225987065758
86.2179779704329
66.6274416752203
35.0305359287722
69.6658175637949
-71.1859936389337
46.8842384716299
-3.08270419680957
30.0740324103062
37.0492010258695
79.4611914611105
14.8334728402933
47.6273827028326
41.3825888434003
68.149472066656
16.8292664790079
9.35223333919566
41.9001226156306
-21.6812180825709
29.7289417709399
11.3775612094687
28.2968490113108
67.3625228511428
77.3909452727221
15.5980722093464
57.8880605312606
27.0184854004565
22.2687256722693
77.5103244575403
46.5111231954052
16.4809035656781
-37.8706527402064
31.04758500758
46.4054064073953
3.94418096497793
46.6609562714712
16.4604690830911
27.1761706280031
13.3179959094323
73.2850820867843
68.5832426364395
-1.60755679389695
58.549700900121
57.1721151470192
42.2762749065605
13.5396924703964
36.2794746206691
33.6489352820881
3.57832671397227
75.3121393682104
25.7853769581743
65.9685252304425
66.3239465822207
42.9836005686175
68.2185860807622
64.0835255137226
-26.9560678735215
21.56534658071
51.3819826069139
69.71191634756
37.0464349210251
-17.3731143437544
-18.4122478752088
25.9844545496908
-2.77694738120954
-8.70362310163182
-22.0917868736742
40.2240345419905
41.8502964821946
53.1835221079109
35.5307132226317
0.0280585754608182
74.7790278353023
6.82024125070348
22.993348997883
8.61166094309192
8.98608382287057
34.1282735154382
39.4739750486769
7.91846998322762
17.4240949502509
-26.7211307233483
-3.06413279343178
26.6543261012466
78.4301714827216
3.51340403789254
79.9691781300662
52.7369410735428
25.288437478921
10.0060726499887
5.6517269510714
-16.8432750848096
47.0427500846945
12.074025038919
37.9512703607088
51.6597539882951
14.0887174231884
72.3065284000204
121.000883839204
83.1096278185014
-40.9483380970905
75.4920294790081
64.0045352672878
36.4047490079629
-29.3168804650759
28.1209720072275
28.4797749455665
53.8904936898361
45.0285454486129
17.5585867161426
34.2747659944525
40.4955911001252
18.2723315750936
54.4896156859268
26.0074275992702
40.7959071933346
-58.5128134106835
78.7192532422632
14.4901870609447
27.3901243500877
159.387763418579
4.0036979736451
76.6959660868906
75.2964861586624
5.71497962643662
8.62997926191019
5.44731914101249
-3.11086369297118
67.0053982305453
47.1631831928844
66.9866331530484
71.9513595371809
26.785073883415
-16.5790555963868
53.0155566657431
38.8061608460775
14.7253868039552
21.7330167575565
18.0574492806682
3.77157623485618
91.6076027132312
38.9508567820976
34.1003742296143
55.1141233519338
-37.120719789169
34.9447735965641
53.8285230713191
37.5897001262729
63.7074492672818
18.7149660389678
80.1264837307735
85.2632159973637
21.2512504610622
28.9270742441004
51.5781752727089
27.6248428750605
47.6040217093887
9.63989758695789
-16.3573839865039
-26.6679218120989
-0.0139492702310235
-38.7976514780039
-34.9932254404903
17.0212256260183
53.1022974724565
32.1244334554995
33.7684576432384
69.2429860623579
47.7932319812317
23.2395965262167
68.2553736161353
63.0826487184549
-55.4436034083992
-67.6391569891457
74.8089256552685
-85.3823253138307
9.5550133293018
-84.0130129241825
55.671304038553
19.910004293406
64.3186397039626
17.5719966240158
99.1935577831755
54.9844300887617
2.28599712396317
-48.4972270003982
119.972132709192
21.3556929136266
98.016642386563
9.04061637610175
50.3767273296526
4.52795333386712
59.3002921092611
38.3916442932295
55.7967465532583
7.64530164357166
4.56621660020937
10.4715542167869
18.5439386310118
2.32863768105017
42.3205682346834
29.0891611178467
51.9504053485998
46.4559751604556
16.5647683593215
-12.6225026833436
-3.97221496037128
13.3417531637697
15.9561925341277
-65.6251394970332
85.5695199715919
34.2849630388027
-42.9453799289222
-6.90820574533609
8.34190924497852
-2.54427907941317
13.9880872774393
85.0198272524194
50.3751506031113
33.8301335920605
71.4032281017462
69.5561631179389
31.7282358170942
36.1231053137035
34.7444222652248
3.30821142744935
14.5814061539786
-29.8728557349623
12.6988356916463
-5.6537348437505
61.1235915217021
113.144949533294
10.4129396381268
-1.84324488072161
-15.5541417242694
-21.7875836204075
-30.3484072082065
30.5647897387953
35.7939209684428
-31.0004499760053
74.5643903084074
-23.7956815545895
-28.0296274134253
59.6668212524237
0.0639020956859895
8.79387099567793
11.7223393538388
27.1936281019462
8.39004042661873
-24.7195090139994
-61.8970795861878
17.1722397633584
-12.5961046751927
-3.6714604255103
-49.0659194606997
38.5547945986236
41.4116947372077
63.4545573866981
84.3460423984798
15.5864849867958
7.83669759352233
51.3408688742074
43.5648349661406
55.6229791827882
61.9940591721261
53.3123563130812
69.9374596746948
34.0247501269387
56.4446663061226
27.081873530753
18.1551713364915
24.7999412774079
-14.9930887247774
40.9651131072133
40.0266192297859
32.6258939974559
39.8497560297965
16.0255346817103
69.4976251793978
22.9308906311762
2.44237534357853
-23.8957045356492
-21.5783339356203
41.5721876547341
-20.9640571776963
70.0924542462635
44.2434195140504
-38.4713597798673
-25.8360631911219
-88.705288041574
-16.6709828496842
23.9325771779058
-44.0762036675442
-57.8616374222893
-5.29346330022054
-2.73846489404059
-66.1463750722251
-35.3517325178855
-66.9275716659722
-2.93923743735286
59.7032380736109
-55.9245504451555
-71.9174894502739
33.4550108690437
-33.4678128668656
-2.15123429846972
21.7813344875376
13.0937019666653
-1.84351400371088
-38.1181894511665
26.9472546269571
-17.0865782769833
0.399791394886051
6.14839611608841
0.288155048943736
-101.704227656513
-41.6754156281768
37.3529082139157
-47.1073185309015
37.470304903025
29.6739285952954
36.2064300744987
-30.5185220822514
-34.887803917798
-53.0919576976594
35.3505527975976
20.5062425550259
40.6904779492379
39.5323704065104
113.10160081594
-1.1444527924541
25.5837952590227
6.33587757240275
-9.48756025351577
-15.1251019297397
36.5754134231338
6.07918110640821
27.5328657196005
97.3866452872517
24.749238260667
66.7667753158385
62.7020514093147
-1.53418252305164
-15.4430774880402
-9.85124605609417
-5.02878814046744
-12.5764282550335
-8.02594870513531
2.56630885921004
-44.0566038875022
26.4551397927517
22.0712426326008
9.23742571486582
-1.27891960726447
-18.1089030843214
73.6162905128931
73.3627065104738
42.0387486916097
36.585205293939
8.57209898584733
19.4678094624305
34.917811795729
66.0549208696757
24.8540437060146
-39.0270896865968
-42.819725914791
25.3870875114571
80.6122239313427
3.14351053784412
-33.0941326067095
48.867246596843
-1.03450248565787
34.776682207741
25.0925739421764
32.0509599759516
58.9553630671526
17.1263358449596
12.2832402643489
67.3185087499114
23.3060210755957
-10.2435737641226
-17.4578215613456
-2.98547939745367
-9.09348650028551
57.709738829979
-25.7003392705446
-78.2581066357106
-133.002488501714
55.4124415066271
5.92208700512674
77.7465531728394
2.50360334247125
1.84850811716205
-62.1465821588081
27.5060381824496
6.60444880486466
-21.6363158028835
-38.7574977988734
31.0369501172008
-47.5140167960017
-85.063404549137
-73.3506456415507
71.58871102392
-81.0753265917974
-27.8052900986459
-92.6884492709414
-38.3760337103286
87.9179843000438
-29.5256982383635
59.5225958349147
-47.2978185809952
-7.08374470771923
-66.9696822941096
-94.1401174551575
-17.449852375863
-13.193109911892
-14.9418290411304
5.16694146517511
-11.5620399606942
-37.7158352087044
-1.45587608142523
17.1995312888666
-37.5306481474745
-23.6618046747917
-92.3824162065739
-60.5941317398556
-27.1052937848963
-37.5209578678641
-31.4002822855309
-67.5757189566884
-5.89427905685807
-10.0404735576158
5.130617322533
-88.0804512465165
-29.1823702782549
-71.73953846318
-25.377168948633
-0.723248515349042
-118.493239385947
-28.8624971813897
-13.4702830412334
-20.1228629528687
-3.31825682870294
-2.31022653394575
-45.0765410255863
-11.3587876652036
-24.0078898270931
-44.8892211665316
-5.94793472678612
17.1227849397346
-102.350654448726
-43.0444499821842
-29.3416577790504
-23.6931687174529
-47.2282661252375
10.6399497835791
-27.606372913142
-51.7148014735576
2.68197673278883
11.6498942509552
85.6624500548496
-49.2994064266113
-10.7711109065804
-59.771195827785
47.5481910608778
1.28360182134384
-27.2257684782235
-12.2365840683105
23.9649713841045
39.9378121614664
10.3979446866833
18.6853640799436
6.84614200238684
2.81903320800302
92.0563937811658
-66.3233564974671
-25.4363823749572
0.57982527763852
55.3841536813106
-31.0355508766115
9.80578072908793
-36.8641575868587
14.9713057988611
27.1307467363931
-59.0668049936103
-12.5609699108554
17.0765596136862
22.9121588217877
81.0026956859365
50.4812636520128
86.4451645603258
-9.39734458607018
5.99330054894563
39.032150931891
-47.5047815921007
64.1607697149466
-20.119759401945
-16.6971348990537
43.2330187797179
39.5891284361114
10.7738011166712
33.7856210431128
-75.7168128071007
26.9223073986941
-22.2894891341693
27.3135294943131
-61.7661963490882
7.97882169444165
-34.7869616769985
-26.8518179038292
87.6792859364668
-23.3637479216868
-81.3424125850142
-12.0567854448145
2.44774774287907
-82.7765977485797
45.0767877297294
-47.6400332072935
-42.9864930660042
-111.286423719475
-74.7176725487643
-39.3058062743748
0.543645502582876
-32.6086217308675
-58.6547848269947
83.7978687822851
-34.7863206485745
-5.97371725321864
35.4401446663014
36.3015369232107
-8.2353071068992
35.2406446715613
4.76661070793307
21.6042514710989
84.023587958236
16.8289884433671
6.05867117495472
-53.6571081653838
50.5191478871402
-4.3709006679801
101.075749214293
4.23883771059263
-79.5264936142903
19.3987714928171
-0.956238224793196
8.80341037754988
-19.6937643435249
-105.118519385514
-1.11930357304482
-32.2484678169658
-17.9095135934313
-19.4064280335642
50.8737850341586
33.8280584178046
-32.8235877911884
-92.9173058615488
22.8510989503066
-46.8437483879297
33.9974924651615
-67.608044839797
24.6397430295747
18.7410693774254
-49.4089943362469
-39.9770870206812
10.0303455817175
-36.2999422216253
-40.9948242290993
-16.2375069495956
-141.601397124539
-54.6503027234594
-46.6253573690374
-48.3441121420929
-23.0206908714408
-38.5385762554051
-80.3724186143718
-39.0002615538233
-5.65463667813674
20.7517225126539
-12.5632375679852
-11.7289342498134
3.71760985680339
4.51687228043374
-28.2691527581428
-33.119846810052
-30.9443478220073
-47.1371563448065
64.9195927024048
-36.1908527597043
-52.3872127833529
-82.569811777541
31.9403353726211
-19.7616212518642
-62.9617580023223
10.3230031975691
-70.3308655118108
-65.4491603061251
-15.4009086407132
20.8253575894614
-65.5495219245113
48.936673701568
41.9307458255407
-47.8013863740689
-35.9022171632187
-13.5359732880152
-29.8574294676419
59.3505323288919
-1.32573486832371
8.79431894560548
-17.5917150751975
13.5223116365687
-59.9778469395151
1.83794867565121
-24.1335266115457
16.6761528119532
3.93863984263771
-66.0103820286586
-129.992112298916
48.6069748701611
-18.7392215912823
-4.7573587202387
43.8491431740458
111.643076184429
-36.4107361436199
-27.023765567099
-25.8213462753174
58.2827574876119
98.6013005514087
27.8845080326719
-54.9840330825045
-99.1368073252361
-13.435554046062
-11.4002228055597
-59.5061089643332
21.2448336466641
66.8040933757857
-47.9950167130428
75.6782461081511
-64.0301566423459
-108.71347711304
-53.9955615782801
67.9572592394634
-70.0826194493329
23.5709231775782
2.10296840726187
-75.9874259457119
-18.4412593035959
-19.0416205801503
-43.3029097230647
-33.7090004908951
10.3286708621908
4.96353648507466
49.0444977406969
-108.194551971361
-118.174243172385
123.278135219458
63.8054333203163
-72.94510169977
-82.2039991116708
-29.4115987742971
-125.941565275343
-131.863457935853
-44.1498304273282
-191.497968673104
-112.775637501492
-39.9982391718095
-6.16927780324113
42.2768232564395
83.6296074791753
-64.6000218468962
77.1293570298385
-140.985661269699
-140.753126635964
-206.141321610898
-128.917008704952
-106.305039508965
-124.805789753769
-118.55288353252
-67.1033464832344
-60.184354874913
-45.4478098566524
-118.370976466655
40.1838066052424
-215.759275045695
-161.101819939127
-51.5581963117129
-119.658683998387
-112.689875169281
-23.7761489063887
-97.4896290887864
-22.3322562335361
-146.38458953949
-25.7608169284122
-112.352813125834
8.14188763831589
-63.09408310666
28.6251238007844
33.8035092373048
-107.886071231676
-68.7289168972256
1.20968930451818
-32.423407931683
-3.19799956932911
-117.480107601752
-101.712939461619
-103.420409998844
-35.5938386103553
15.5109274203369
-29.6107351806295
-60.7832071523917
-41.7662622201478
-68.8217893569163
33.1514563656074
-43.7028097600578
36.7377961578241
-31.3571943741426
-6.60300678788917
71.7235236018369
3.27072524008872
31.0669584410171
-77.9168704839158
31.8194210463935
-37.5993148072757
-134.103718002714
-63.4552737142531
-57.872887794385
-33.9389864537425
-12.1546583983727
-37.1753866060844
-67.384510150705
-86.9235491205163
-141.080337993788
84.6375534124109
-28.4139259299045
24.4094778398412
-113.981623141304
12.4350885086114
-81.3749238252167
-40.6840081048194
20.7409444459427
8.05702773611665
-58.9780739697835
-34.7343777557453
74.5631088471837
-57.3515244856662
-42.3483069647609
-10.5571482718442
-68.2189227814761
67.2776469105138
0.545357684057308
-9.35797630294473
-23.953238452983
27.2198989721946
40.5140288354432
-123.337229675168
-97.3048466054752
12.9904393841261
-53.2706922938869
4.20723721742797
-53.5885413099077
-45.0292112783809
60.0940888594178
3.61998047952875
-65.2142314729772
-27.9827444249004
-101.804538777113
-157.167059610014
-23.1984398673867
-75.6579956416699
95.6805162173132
-53.1825684347514
-74.0668262850468
-17.0835763172581
-48.4604970885903
-32.156591657078
-131.404360510967
-51.4507673422286
-58.8097704859119
-60.1620228537595
-18.6524136527278
-121.871561648064
11.7645753330071
-23.5232302878503
-43.1114721879803
-147.092631678841
-24.3616239484763
-87.5712656909836
-59.5708789558012
-121.652209979971
-37.431155690987
41.1907817853771
11.6227209506997
-32.1530324348259
12.2377819133799
