# Supplementary material for: CaV1 and CaV2 calcium channels mediate the release of distinct pools of synaptic vesicles
Source: eLife. 2023 Feb 23;12:e81407. doi: 10.7554/eLife.81407 (PMC10023163; doi:10.7554/eLife.81407)
Supplement: Figure 8—source data 1. [file elife-81407-fig8-data1.zip › Figure 8 - Source Data 1/unc-13short/7/3/cav2_to_cav2(unc13).csv]

-3.67610556275395
73.2068065249059
68.2661294778372
83.8868034186453
62.9069448815317
71.0153334430452
80.7087195214935
38.1958002839074
13.7634249598541
61.6208506773528
55.1619169088826
31.5505942805175
70.3851407080674
29.7933444099308
36.6987450305587
74.3796420662238
79.3450638658378
-6.82034205287891
58.1327838069683
47.0022058967206
45.8817763268398
10.919754612527
9.78939557128069
104.05896401057
38.5757761487894
75.0564882995695
49.1729740595401
38.1065561082523
77.9177371377064
-44.0818794342249
28.9915338019728
86.3940027505323
66.7950243375635
35.0873399310349
69.8839935613269
-70.7743950652675
47.0580831224343
-2.77577264725005
30.1664191463806
37.2873118367952
79.5566678250834
14.9821362253006
47.7387301110557
41.614386903575
68.2304253708044
16.8729059995712
9.33907279242885
42.2632661714797
-21.3051703795481
29.9868549368057
11.4882287597011
28.3957685501537
67.6362256306111
77.5257582439244
15.7613622266381
57.979363580429
27.1006123047391
22.3772035678467
77.5927473139618
46.6362974220046
16.6891640248268
-37.7103890797025
31.2195378077504
46.6603111423337
3.97690736208278
46.8133543589793
16.5230741048617
27.1405746365617
13.3700161854813
73.339675089117
68.6703282580547
-1.3717531285547
58.7979886962585
57.2646278059256
42.3472322023754
13.6530597757646
36.2500130515291
33.7244474914423
3.71388440064402
75.29646152235
25.8798443405558
66.0415722050147
66.4526322672918
43.238421850152
68.3661222792198
64.1142875987516
-26.8033775443546
21.6452908337487
51.4194002318109
69.8645430454617
37.2268307933718
-17.0649525218141
-18.0024761301083
26.0557043463996
-3.00710681384044
-8.39072505424156
-21.9788426757714
40.3843959789174
42.1450757236598
53.3801307138838
35.6879580419463
0.222901063916652
74.90769564519
7.1267829149383
23.2311550139366
8.83255784503672
9.10889340997346
34.0659161932872
39.5525463817339
8.02585529849057
17.6679265888142
-26.382411765162
-2.90867339530814
26.9251775845642
78.4989936217735
3.66421711751354
80.2550534568782
52.8004818884419
25.5633617701114
10.1050260366392
5.80814321580146
-16.6803644098236
47.1441855448138
12.068938885237
37.9620461999857
52.0920035654181
14.4346873018894
72.2445780104354
121.061162519347
83.1729841169199
-40.8447995456536
75.7657926726042
64.1107282223329
36.3055454511959
-29.0961047264227
28.4464795076983
28.9876204032334
54.2186645819675
45.3224531099168
17.9867539788702
34.5685407295114
40.7358424279009
18.4400346041893
54.7201818429548
26.2155437105303
40.8795983163782
-58.0540234841628
78.8799334683281
14.7858931388892
27.686615900082
159.366177978447
3.89153673879446
76.825925872743
75.3808842558865
5.90550920546775
8.72780873610463
5.67293596075069
-3.04901396780588
67.0924816778079
47.3240463046659
67.1088632374904
72.035536495212
27.016172712405
-16.4332011708575
53.149076238773
38.8684128137884
14.7634625558621
21.9091888878411
18.2273862036509
4.03179608479877
91.7350142217238
39.4328118761096
34.2699592552326
55.1591935456254
-36.8644636629524
35.0086934250157
54.0707316951939
37.8207646333885
63.9758420388789
18.8604065159579
80.3372432473898
85.2296192910962
21.2395334375524
29.0271658787879
51.8241208492382
27.8557755431048
47.5760225563517
9.96972989256938
-16.285444528372
-26.5944808564454
0.0174036000626074
-38.6494950584201
-34.8506344898469
17.1962889315691
53.1649037773986
32.4258920219727
33.8675520404449
69.2397502949825
47.6989455572711
23.360457306082
68.5080053757683
62.6489931704691
-55.1273840383383
-67.6840664573865
74.8034928947909
-85.1736343773682
9.51728681415989
-83.6864296695148
55.8159785368789
20.2200284668816
64.5615812677916
17.8757382221829
99.1184164657661
54.9508999214177
2.31547329458226
-48.209353570659
119.935198100804
21.5413524497762
98.2280367760777
9.07173566790516
50.4871631976766
4.57509942688739
59.4786517768061
38.4958039762514
56.0829133633069
8.03777710089889
4.78293481470428
10.4691429459217
18.8318847625833
2.45059166061583
42.5746307495247
29.3598683227992
52.1142671004345
46.6038553742419
16.7487776381186
-12.3902869327485
-3.74294980547711
13.5806875800281
16.1023083244017
-65.2432470030599
85.3976302787578
34.3086763801493
-42.7347900119366
-6.71543968723381
8.46443251922028
-2.51785081940943
14.0309551874598
85.1965098119344
50.3404034875857
33.8181583200203
71.4306440675864
69.5636558310634
31.7183638893239
36.1096962334796
34.928495965547
3.70834801823185
14.8098110745541
-29.5188068996304
12.7503728443717
-5.43180447988743
61.0898729695182
113.242903350232
10.54617413079
-1.66316834110148
-15.3406105979047
-21.531139046112
-29.8673054652954
30.5722976154411
35.8175576512422
-30.6950332356064
74.6217999562577
-23.6179580368316
-27.9153626948773
59.6666037005689
0.147645352555628
9.04383230328494
11.8406154359109
27.2696432123721
8.49503472577817
-24.6336936692005
-61.9239206188049
17.2419715526139
-12.5653990475748
-3.5559220170162
-48.9662600986849
38.5261333869803
41.1840862873196
63.2970364252142
84.3481422571549
15.4855500326612
7.64145339393508
51.1604676802763
43.6126942846076
55.6688571419418
61.9662963787596
53.1317314642929
69.765715758238
33.8459490411751
56.4948661439139
26.9988279379268
18.034181423327
24.8139272503722
-15.1605797225402
40.8346076480539
39.8855714310957
32.5156028634174
39.7238355205882
16.0745666458897
69.3560373007767
22.5392061454095
2.27071557571617
-23.9971860106962
-21.7504303374262
41.5100079088897
-21.0017666962722
69.9208877038382
44.1112552328777
-38.4037617000431
-25.9334529654498
-88.5452617521169
-16.5624306659065
23.9604493657189
-44.1500562391175
-57.958254423098
-5.33014731471121
-2.77763547602626
-66.1246504730352
-35.6547891505415
-67.0365925487476
-3.04108372313203
59.6656397188945
-56.2563354196955
-72.0144112459584
33.4816068449618
-33.5153228095278
-2.3340122931204
21.550874261151
13.007723792356
-1.95537818668527
-38.2945604963625
26.9242465536117
-17.183198141056
0.384276056453018
6.29275631302335
0.0542893131751043
-101.89272339442
-41.7018843156202
37.1459038354351
-47.0802627238863
37.4334140786395
29.9854327187422
36.2754007141502
-30.5495815663617
-34.8418046311926
-53.0575481372525
35.3867574184715
20.4900659670911
40.5955026222782
39.453879246872
113.002473424809
-1.29541925830381
25.4302771152452
6.37787866180406
-9.45803141176475
-15.1108166547438
36.4664859617897
6.07625198578717
27.4559721524656
97.4332008605197
24.6091930025832
66.7593531812545
62.7373193395961
-1.70994214545863
-15.5452559566747
-10.1003221934388
-5.17969106341297
-12.7751945825894
-8.1590905030007
2.29131551381397
-44.0752020589771
26.3932443244539
21.9779541982625
9.08571570280219
-1.47895970056743
-18.2416355604291
73.6367707445152
73.1730150561725
41.8921132696032
36.3437323095077
8.58509805579524
19.3825880827371
34.6942690870619
65.8196694270318
24.7785932575862
-39.1298813478261
-42.7214850709606
25.2669343129874
80.3807818144305
3.20620547284307
-33.0643410286775
48.9443939063094
-1.23809529320533
34.56154458329
25.0760099845847
31.9927630615148
58.7748837861836
16.9176008844934
12.1296053692222
67.0556220197668
23.1510234559137
-10.3639236972558
-17.4910677103762
-3.0977486862339
-9.29660814345516
57.6116964910034
-25.935766368093
-78.3868571527528
-132.948612833576
54.9729389363765
5.74043230982352
77.5479014729517
2.59329467840143
1.55285490673305
-62.1973795637696
27.4027378303908
6.64720811736879
-21.7437782503766
-38.9280627995049
31.2059600709472
-47.5401785774575
-84.982396639889
-73.3031245993279
71.4159261048244
-80.8565217326777
-28.0181026139671
-92.6197743623088
-38.2844302593894
88.1895107427736
-29.56914774293
59.786199507651
-47.4278846631478
-6.93243443470601
-66.6323868728796
-93.9202577951273
-17.2269934119959
-13.0262474658466
-14.9717450435983
5.10615836121542
-11.5702786783531
-37.5815450239479
-1.44623719444826
17.2435945362831
-37.3332492215468
-23.5989006227846
-92.0534626616882
-60.6021230744718
-26.9559303407641
-37.3066401064734
-31.5044905623854
-67.5152769286105
-6.37959318932008
-10.0832663067104
5.14283411244651
-88.1888812175512
-29.3775965963778
-71.789591234754
-25.3428294604728
-0.838339411462584
-118.932922554073
-28.924124401723
-13.4892721219712
-20.1366152837163
-3.26633821627547
-2.45869467562989
-45.4912713485937
-11.3985803457563
-24.0360073496831
-44.881945218769
-6.25589164728444
17.0364579968355
-102.378702771408
-43.0819537148072
-29.4694353999021
-23.9758948867511
-47.2489158547487
10.6983736717521
-27.7783791994425
-51.7525336838153
2.54102510487792
11.6152414036515
85.8294979403927
-49.2263903482253
-10.6364194274192
-60.0070635666689
47.3433857108157
1.01908870106672
-27.3612693469422
-12.334191315751
23.8546879993428
39.8694787591648
10.4653345281222
18.7015955011939
6.82289954144835
2.52854851453776
92.1608734732563
-66.227214914712
-25.2452067669055
0.699552499490892
55.4042839939266
-30.7944237401607
9.88015774966516
-36.82402700282
14.7452258299272
27.0849541147527
-59.1575872029007
-12.5157961321402
17.0699843322636
22.7359703021521
80.8508286718516
50.364353607094
86.8027003675215
-9.50658145650777
6.0567769486006
38.8579530758125
-47.647032660896
64.2200252106795
-20.1136697591282
-16.9209062118334
43.5212646748241
39.8134636017876
10.8123143241828
33.5691238228774
-75.9206561645806
27.0300240119122
-22.3997279953455
27.6006904888654
-62.0320758474427
8.03172041502876
-34.9218725883966
-27.0784180928695
87.6806915890138
-23.8020992421698
-81.4751436200695
-12.3609123074166
2.22537088506942
-82.7414417154596
44.7884478260221
-47.6512349473905
-43.2238927496528
-111.025092775804
-74.7684282238861
-39.5592831169779
0.352003357324065
-32.3970235023535
-58.7834197493867
83.7479417693812
-34.9471560369511
-6.01117974262706
35.2235119346351
36.3730962048121
-8.29587246595293
35.3247415135174
4.62827014813956
21.5976725868331
84.1357827443662
16.7657706909031
5.73447140861936
-53.7482372407048
50.3842462674238
-4.40382367288476
100.98991196846
4.24394716945062
-79.5031733251581
19.1924116453501
-0.969698402343056
8.71906010394559
-19.8213219818808
-105.184001586738
-1.2395818789646
-32.4663650545317
-18.0084278350387
-19.5683740859986
50.7444742992884
34.0029677236325
-32.8304582093642
-92.9807732727622
22.624793626228
-46.8529116856334
33.7945384683844
-67.7392609266553
24.6853322359984
18.4879677939316
-49.1859628843667
-40.1339434522906
9.84414942983312
-36.5355512441911
-41.0583874065433
-16.3198543858543
-141.926627123094
-54.8715181423595
-46.7544284575815
-48.4433635916121
-23.2122473826585
-38.5204257157329
-80.5784336818051
-39.3068172119329
-5.65363522765074
20.6587275273505
-12.9078462892667
-11.8284403513007
3.6378095349246
4.24298395465303
-28.2401517530143
-33.149374488441
-31.0908672892092
-47.3509009871723
64.7213662273807
-36.2444095943483
-52.1554159937896
-82.5486216075569
31.7803399479053
-20.1428727351977
-63.1954156324628
10.2415191118398
-70.446711761484
-65.6734909141469
-15.6337920876867
20.5676527067644
-65.554842996813
48.6770981619084
42.1243960928168
-47.9735090703998
-36.1820074832231
-13.4995801369823
-29.9001314186044
59.2746569906321
-1.60991639335589
8.67185948017141
-17.6003164229533
13.2393414847975
-60.1688638448722
1.71496782713621
-24.1892911783052
16.6465756481612
4.04101981214626
-65.8347540300911
-129.966578152873
48.3961672086607
-18.6785744724384
-4.58399860868667
44.0183873131082
111.636286742103
-36.4990364122004
-26.7284513339964
-25.9597486714501
58.4856524740153
98.727698103934
28.1493279140068
-55.072171943395
-98.9731636219349
-13.0723883232786
-11.299615893744
-59.2581118046419
20.7567617152872
67.2103901335231
-47.7888529235024
75.7615030308425
-64.0991155881748
-108.950347310454
-53.883734150384
68.1653642641159
-70.2175691577959
23.5983814926494
2.33332458122277
-75.824793619473
-18.2269743028355
-18.9127867927491
-43.1414232676616
-33.5171473256833
10.1633308422133
5.27358927274872
49.1089980073903
-108.226131871574
-118.565994159389
123.306528158402
63.5694110825134
-73.2670580405775
-82.5110768924442
-29.4211022126929
-126.024339472589
-131.847955618037
-44.0138857692673
-191.810639829269
-112.843344760147
-39.9901002085444
-6.25610927169328
42.286236984266
83.7799010594335
-64.6795521510085
77.308056218686
-141.202202489203
-141.204306696838
-206.142289308256
-129.118386075503
-106.570714643573
-125.06783890987
-118.603305925044
-67.3654145447417
-60.2545486441086
-45.7042576795302
-118.63445372326
40.0269326904363
-215.899297416532
-161.194622627265
-51.5003896172457
-120.178829139501
-112.764698254132
-23.6736988646317
-97.4681543694624
-22.5207705418161
-146.106614512535
-26.1577258512461
-112.70453751543
8.07143370546873
-63.203000284213
28.1908105491802
33.4661984632276
-108.392293054882
-69.1109740286229
0.772858026803078
-32.7039513106993
-3.57314571863208
-117.772322991115
-101.982151476886
-103.637696673401
-35.9686357129922
15.4223050127275
-29.6824615772111
-60.6940262456919
-42.2734657316014
-68.9970019592201
33.2838856021954
-43.8513054162013
36.5361746406397
-31.5111748332802
-6.47053391261761
71.607026677515
3.04590863919839
30.7673200162735
-78.1006879011184
31.7920694141048
-37.6107487668924
-134.48033388144
-63.3865093095028
-58.041431949734
-34.1667085831596
-12.5190888415054
-37.0884959367686
-67.2925136161448
-87.281340660189
-141.301721729147
84.5969284797902
-28.2897309140008
24.3889760422171
-114.043721981243
12.4966939162714
-81.7705511572258
-40.9320736109639
20.5690343115803
7.98444776103315
-59.0870150019964
-34.7882967464175
74.4421966671853
-57.6344446716848
-42.3735167719042
-10.2754527008146
-68.4978226221992
67.2288782014657
0.299612710934525
-9.3756408556419
-24.3625067467583
27.3387771032922
40.1115814777786
-123.43731279548
-97.3129180561664
13.0348708365636
-53.5633703650474
3.98529584314565
-54.0118854865432
-45.371522284795
60.3236293038026
3.8667260848033
-65.2976207842166
-27.8839811803282
-101.733671767675
-157.212751883037
-23.2754525562177
-76.0662426979889
95.5824179393912
-53.5173023047082
-74.3598578085384
-17.0108898491071
-48.6133102051463
-32.1473690827097
-131.556057647778
-51.5767939839643
-59.1236662319043
-60.0694258314234
-18.5321519258705
-122.083362091134
11.8826743128411
-23.550116861712
-43.3122687283012
-147.148211368962
-24.6347450061421
-87.9920189755157
-59.6469083318989
-121.677548756643
-37.2631751034041
41.1820449136285
11.5544469511497
-32.2211305457877
12.3539426227126
