# Supplementary material for: CaV1 and CaV2 calcium channels mediate the release of distinct pools of synaptic vesicles
Source: eLife. 2023 Feb 23;12:e81407. doi: 10.7554/eLife.81407 (PMC10023163; doi:10.7554/eLife.81407)
Supplement: Figure 8—source data 1. [file elife-81407-fig8-data1.zip › Figure 8 - Source Data 1/unc-13short/7/3/unc13_to_cav1.csv]

273.918741604322
-235.33535877219
-251.601392300508
-196.872089043218
241.535606005045
165.984577906769
560.271577104333
443.910271552271
350.708430048537
427.640365455078
535.147098066263
472.867396144677
371.416531061826
-219.677152308266
-175.823668530349
-248.862394131113
428.979598660993
-308.588106455292
371.264490891273
90.3415197361064
-257.770784872004
270.227035402977
330.832199288649
420.267050415918
124.788962006925
464.141448149374
-173.140044467989
-255.597918434616
-105.063024286057
233.352744529309
586.508924696322
78.9975573622614
461.082101207227
-87.2695874069541
224.978857224836
-41.1181408001466
