# Supplementary material for: CaV1 and CaV2 calcium channels mediate the release of distinct pools of synaptic vesicles
Source: eLife. 2023 Feb 23;12:e81407. doi: 10.7554/eLife.81407 (PMC10023163; doi:10.7554/eLife.81407)
Supplement: Figure 8—source data 1. [file elife-81407-fig8-data1.zip › Figure 8 - Source Data 1/unc-13short/7/3/unc13_to_cav2.csv]

717.129945236309
-14.701947034293
772.640221425658
220.108365175425
193.268656119226
54.0142356742817
101.524699982045
21.0218026501661
80.0364069635925
635.737452117753
716.488085869076
733.589797489025
376.907676751236
736.614193725709
686.41402641634
824.670425356991
128.106455793431
844.165257724731
783.296511879371
489.128421677344
570.823461005966
668.064733123374
65.0269779259088
726.180144747252
615.229537751309
789.218248034271
732.58463040372
751.804062071851
