# Supplementary material for: CaV1 and CaV2 calcium channels mediate the release of distinct pools of synaptic vesicles
Source: eLife. 2023 Feb 23;12:e81407. doi: 10.7554/eLife.81407 (PMC10023163; doi:10.7554/eLife.81407)
Supplement: Figure 8—source data 1. [file elife-81407-fig8-data1.zip › Figure 8 - Source Data 1/unc-13short/7/3/unc13_to_unc13(cav1).csv]

124.684202084525
-384.569898291988
-400.835931820306
-346.106628563015
92.3010664852482
16.7500383869719
411.037037584536
294.675732032474
201.47389052874
278.405825935281
385.912558546466
323.632856624879
222.181991542029
-368.911691828063
-325.058208050146
-398.09693365091
279.745059141196
-457.822645975089
222.029951371476
-58.8930197836908
-407.005324391801
120.99249588318
181.597659768851
271.032510896121
-24.4455775128718
314.906908629577
-322.374583987787
-404.832457954413
-254.297563805854
84.1182050095122
437.274385176524
-70.2369821575357
311.847561687429
-236.504126926751
75.7443177050391
-190.352680319944
