# Supplementary material for: CaV1 and CaV2 calcium channels mediate the release of distinct pools of synaptic vesicles
Source: eLife. 2023 Feb 23;12:e81407. doi: 10.7554/eLife.81407 (PMC10023163; doi:10.7554/eLife.81407)
Supplement: Figure 8—source data 1. [file elife-81407-fig8-data1.zip › Figure 8 - Source Data 1/unc-13short/7/4.csv]

image-ID	cycle	z-step	frame	accum	photon-count	photon-count11	photon-count12	photon-count21	photon-count22	psfx	psfy	psfz	psf-photon-count	x	y	z	stdev	amp	background11	background12	background21	background22	maxResidualSlope	chisq	log-likelihood	accuracy	llr	time-point	precisionx	precisiony	precisionz	vis-probe
2	0	0	2	1	591.442	251.183	340.259	0	0	123.31	-26.3181	2.61308	610.376	14128.1	5507.62	-2.61308	0	19.117	9.80196	11.8209	0	0	0.0973966	177.848	-553.988	9.60883	357.138	0	19.9353	19.4092	68.9985	0
3	0	0	3	1	828.881	356.158	472.723	0	0	76.0281	56.0865	77.709	856.381	14075.7	5524.87	-77.709	0	26.7991	9.23797	12.2835	0	0	0.647484	228.57	-586.087	6.58368	501.749	0	15.3476	14.8038	51.093	0
4	0	0	4	1	512.236	250.116	262.12	0	0	69.5684	-28.1197	48.0889	417.434	13982.5	5609.08	-48.0889	0	13.1677	11.5239	12.8574	0	0	0.1509	172.545	-552.842	11.5536	1	0	28.7391	28.0159	97.9359	0
5	0	0	5	1	666.277	284.808	381.469	0	0	72.1687	43.1684	70.0497	652.274	14079.6	5537.79	-70.0497	0	20.4033	9.97564	11.9057	0	0	0.590615	159.906	-547.316	8.41269	365.512	0	19.2515	18.5666	64.1757	0
7	0	0	7	1	708.743	349.466	359.277	0	0	13.8393	14.4669	-49.9846	707.094	14038.2	5566.49	49.9846	0	22.2167	10.9436	13.4261	0	0	0.534554	220.082	-583.188	7.95311	418.598	0	18.4657	17.8686	63.9826	0
14	0	0	14	1	758.689	424.118	334.571	0	0	18.0585	62.0783	264.585	748.346	13934.3	5618.54	-264.585	0	25.6797	9.25799	11.8882	0	0	0.441767	185.071	-554.787	7.24714	371.778	0	17.3284	16.9565	56.5733	0
19	0	0	19	1	577.957	356.091	221.866	0	0	45.0452	47.9434	401.468	614.103	13907.4	5533.02	-401.468	0	23.1576	8.83129	10.6201	0	0	0.418945	221.87	-564.471	9.7275	352.082	0	20.673	20.5859	77.4274	0
20	0	0	20	1	908.321	487.605	420.716	0	0	53.56	4.77013	234.164	917.831	13998.5	5576.19	-234.164	0	30.8485	10.343	12.1479	0	0	0.477176	245.903	-590.734	5.9841	489.497	0	14.9086	14.5583	47.5625	0
22	0	0	22	1	663.737	370.012	293.726	0	0	61.7043	12.9264	301.204	703.777	13990.4	5568.03	-301.204	0	24.6603	9.75101	11.6136	0	0	0.244309	166.269	-550.265	8.42428	348.043	0	18.6219	18.2685	61.0417	0
25	0	0	25	1	660.907	363.808	297.099	0	0	9.50186	-18.0961	144.968	625.125	14042.6	5599.06	-144.968	0	20.3872	10.2567	12.66	0	0	0.253748	191.912	-560.414	8.53763	310.267	0	20.2455	19.5873	64.4371	0
27	0	0	27	1	627.508	338.396	289.112	0	0	59.7318	-12.8405	187.865	694.4	13992.3	5593.8	-187.865	0	22.8183	8.94287	11.056	0	0	0.323949	185.263	-556.739	8.89806	381.943	0	17.8919	17.4849	57.4127	0
30	0	0	30	1	717.525	361.784	355.741	0	0	75.1865	-25.3441	157.076	637.709	13976.9	5606.3	-157.076	0	20.7087	10.1672	10.1711	0	0	0.26428	224.863	-571.169	7.68321	315.69	0	19.135	18.7378	62.1574	0
31	0	0	31	1	604.491	374.002	230.489	0	0	66.8075	-31.3877	455.748	597.42	13885.6	5512.69	-455.748	0	23.7639	9.46779	11.4588	0	0	0.283024	188.427	-555.596	9.33368	260.673	0	21.8139	22.1512	88.7661	0
33	0	0	33	1	625.6	285.31	340.29	0	0	81.4705	-23.4239	2.59364	580.389	13970.6	5604.38	-2.59364	0	18.1794	9.24107	11.8651	0	0	0.365689	267.249	-587.046	8.98545	325.949	0	20.6783	20.2025	71.614	0
34	0	0	34	1	672.772	295.465	377.308	0	0	63.702	4.57912	57.9663	724.501	13988.4	5576.38	-57.9663	0	22.7451	9.93683	11.027	0	0	0.541657	177.757	-551.065	8.28138	383.209	0	17.1931	16.7316	59.1384	0
38	0	0	38	1	632.143	332.343	299.799	0	0	76.177	-23.5122	91.3273	700.754	13975.9	5604.47	-91.3273	0	22.2793	9.26686	11.3093	0	0	0.220959	232.741	-581.456	8.85612	385.618	0	17.5991	17.1826	59.0069	0
40	0	0	40	1	508.568	278.813	229.755	0	0	168.618	48.5734	307.683	337.219	13783.8	5532.39	-307.683	0	11.8145	8.32096	11.0242	0	0	0.337514	183.969	-538.414	11.2272	228.556	0	33.5402	32.9712	112.755	0
42	0	0	42	1	419.216	222.329	196.887	0	0	74.0928	25.1631	296.864	348.086	13878.3	5555.8	-296.864	0	12.1265	8.39573	10.8478	0	0	0.165568	195.5	-540.469	14.0165	222.539	0	32.5163	32.0006	108.45	0
48	0	0	48	1	594.164	251.236	342.928	0	0	85.4383	50.9431	66.8646	502.5	13966.6	5530.02	-66.8646	0	15.6808	9.09555	11.2783	0	0	0.432803	216.177	-566.525	9.48278	293.567	0	23.4201	22.7687	78.9252	0
54	0	0	54	1	732.587	363.396	369.191	0	0	17.6161	85.9352	-30.1466	752.93	14034.4	5495.02	30.1466	0	23.4197	8.71501	10.3147	0	0	0.81251	161.404	-543.143	7.45427	454.777	0	16.3199	15.8723	57.2381	0
56	0	0	56	1	542.958	273.02	269.938	0	0	65.161	72.8206	258.503	608.816	13887.2	5607.8	-258.503	0	20.6343	7.83313	11.1231	0	0	0.579549	195.416	-550.716	10.3884	344.003	0	19.7459	19.4495	65.3291	0
57	0	0	57	1	497.603	294.769	202.833	0	0	123.065	4.27083	414.703	507.795	13829.3	5576.69	-414.703	0	19.2945	7.39312	10.8069	0	0	0.23899	222.348	-549.283	11.4008	284.748	0	23.2417	23.5038	93.3631	0
62	0	0	62	1	538.615	259.079	279.535	0	0	5.31083	64.3549	209.637	551.344	13947.1	5616.27	-209.637	0	18.3409	7.9214	9.52535	0	0	0.563145	236.363	-560.064	10.3887	363.887	0	20.9877	20.3915	67.3316	0
63	0	0	63	1	603.161	303.071	300.09	0	0	31.5805	-9.14945	102.802	671.528	14020.5	5590.11	-102.802	0	21.4698	8.58414	11.7367	0	0	0.492659	157.767	-535.829	9.31296	327.191	0	18.3079	17.7466	59.9164	0
64	0	0	64	1	610.804	356.112	254.693	0	0	78.9328	41.7523	463.168	656.38	13973.1	5539.21	-463.168	0	26.0325	8.82679	11.5772	0	0	0.455214	169.855	-545.511	9.19011	326.8	0	20.2651	20.2898	83.9447	0
70	0	0	70	1	573.634	253.128	320.507	0	0	53.2834	27.8436	-127.699	487.924	13998.8	5553.12	127.699	0	15.451	8.21979	9.2687	0	0	0.341522	200.594	-544.771	9.68735	338.834	0	22.9155	22.2796	86.6499	0
74	0	0	74	1	531.293	280.154	251.139	0	0	117.863	-4.93822	196.046	508.731	13934.2	5486.24	-196.046	0	16.6972	7.50108	10.1788	0	0	0.175356	205.922	-548.842	10.5572	322.832	0	22.3348	21.9856	71.4186	0
84	0	0	84	1	731.063	332.024	399.039	0	0	102.838	-13.5906	-23.456	711.901	14048.9	5494.89	23.456	0	22.2324	8.74004	10.0563	0	0	0.376041	219.96	-571.956	7.46299	413.715	0	16.8486	16.4785	59.2754	0
87	0	0	87	1	640.939	337.795	303.144	0	0	108.033	-60.9273	-150.384	454.566	14043.7	5542.23	150.384	0	14.8158	8.59417	11.0327	0	0	0.385118	219.597	-558.615	8.66852	266.897	0	25.2961	24.7006	94.0931	0
89	0	0	89	1	524.392	254.007	270.385	0	0	35.5179	38.2193	234.839	473.458	13916.9	5542.74	-234.839	0	15.9026	8.69171	10.4531	0	0	0.569617	200.812	-551.055	10.8356	268.72	0	24.6191	24.0094	78.5394	0
94	0	0	94	1	680.687	332.87	347.817	0	0	56.9794	56.8247	354.37	728.528	13995.1	5524.14	-354.37	0	26.4316	8.56437	10.8039	0	0	0.709697	195.315	-557.083	8.09648	330.254	0	17.8583	17.5497	62.2295	0
99	0	0	99	1	658.554	331.134	327.42	0	0	80.2516	36.0031	158.241	649.99	14071.5	5544.96	-158.241	0	20.8942	6.95738	9.68045	0	0	0.280276	187.092	-540.491	8.26145	350.634	0	18.0566	17.4407	57.6203	0
102	0	0	102	1	577.385	225.489	351.897	0	0	34.2449	2.06183	-38.937	529.425	14017.8	5578.9	38.937	0	16.5931	8.39851	9.44221	0	0	0.336163	188.877	-545.421	9.63956	307.676	0	21.2275	20.642	74.8472	0
103	0	0	103	1	537.682	269.325	268.357	0	0	110.659	6.78742	264.048	626.859	13941.4	5574.17	-264.048	0	21.3639	7.08688	8.67738	0	0	0.278335	185.091	-533.6	10.2855	372.329	0	18.5458	18.2071	60.0917	0
106	0	0	106	1	516.216	231.651	284.565	0	0	110.105	89.1517	213.026	425.335	13942	5491.81	-213.026	0	13.9778	7.37629	10.0568	0	0	0.440861	194.902	-542.304	10.8851	270.48	0	26.204	25.6432	83.1189	0
111	0	0	111	1	638.747	330.937	307.81	0	0	59.8379	34.0167	129.594	592.52	13892.6	5546.94	-129.594	0	18.8922	6.37225	9.26086	0	0	0.275482	226.458	-552.633	8.48885	437.003	0	18.7848	18.3845	62.5722	0
112	0	0	112	1	384.711	199.948	184.764	0	0	174.832	22.7658	271.947	284.277	13777.6	5558.19	-271.947	0	9.74891	8.01569	10.3601	0	0	0.42796	200.772	-542.455	15.375	247.816	0	38.1022	37.3304	123.095	0
113	0	0	113	1	549.879	260.825	289.054	0	0	20.1423	58.1501	-36.3874	530.028	14031.9	5522.81	36.3874	0	16.5117	7.91277	8.7046	0	0	0.306771	191.2	-535.269	10.0964	337.846	0	20.8797	20.2319	73.8557	0
116	0	0	116	1	553.593	310.905	242.687	0	0	63.7237	22.9903	359.182	495.347	13888.7	5557.97	-359.182	0	18.0531	7.03054	9.02144	0	0	0.393498	203.082	-544.525	9.9747	292.523	0	23.0252	22.8838	82.9692	0
117	0	0	117	1	422.567	231.801	190.766	0	0	85.5053	14.0581	254.034	448.428	13966.6	5467.24	-254.034	0	15.187	7.23607	9.0485	0	0	0.0850001	177.131	-528.326	13.5438	307.854	0	24.7805	24.3003	78.0041	0
119	0	0	119	1	686.95	337.569	349.381	0	0	136.451	-24.2346	113.3	657.734	13915.6	5605.19	-113.3	0	21.0172	7.14701	8.59752	0	0	0.139744	226.967	-557.702	7.85531	448.007	0	17.1312	16.8676	58.0173	0
121	0	0	121	1	570.855	275.935	294.919	0	0	84.3172	26.2831	4.99495	476.232	13967.7	5554.68	-4.99495	0	14.7689	7.81508	8.92808	0	0	0.11279	205.275	-546.541	9.69132	337.71	0	22.8255	22.27	80.5116	0
127	0	0	127	1	447.266	281.544	165.722	0	0	62.4759	6.29197	373.201	466.589	13889.9	5574.67	-373.201	0	17.2174	7.49724	8.69404	0	0	0.33937	143.568	-509.714	12.6922	230.097	0	24.5023	24.4893	88.8741	0
129	0	0	129	1	594.44	330.679	263.761	0	0	129.729	21.8527	305.741	532.963	13922.3	5559.11	-305.741	0	18.6429	7.43263	9.09876	0	0	0.346636	182.76	-540.059	9.25005	334.587	0	21.7293	21.3984	72.591	0
131	0	0	131	1	606.552	340.507	266.045	0	0	61.7664	-11.4328	17.8523	484	14090	5492.73	-17.8523	0	15.1558	7.28531	9.09152	0	0	0.142595	193.794	-541.689	9.03633	289.127	0	22.4226	21.7698	76.7907	0
134	0	0	134	1	464.025	242.505	221.519	0	0	28.1389	16.6339	56.7236	412.052	13924.3	5564.33	-56.7236	0	12.9706	7.38041	8.3317	0	0	0.343544	233.727	-555.29	12.1289	347.896	0	25.2407	24.6095	87.4009	0
135	0	0	135	1	432.352	233.431	198.921	0	0	49.0762	21.2187	74.2974	365.116	13903.3	5559.74	-74.2974	0	11.4926	7.71024	8.81641	0	0	0.289754	178.377	-525.4	13.2295	265.533	0	28.5004	27.8993	97.5749	0
138	0	0	138	1	430.252	210.372	219.88	0	0	0.0393602	5.25886	-0.716431	353.157	14052	5575.7	0.716431	0	11.1243	7.41292	8.86762	0	0	0.199288	190.64	-529.524	13.272	284.475	0	29.4733	28.2815	100.292	0
141	0	0	141	1	414.802	246.449	168.353	0	0	16.0012	62.559	44.5487	319.177	13936.4	5618.06	-44.5487	0	9.99464	7.51722	8.51836	0	0	0.375398	218.201	-543.854	13.8119	250.948	0	31.8436	30.8922	109.853	0
144	0	0	144	1	250.566	153.749	96.8178	0	0	819.764	-144.544	411.283	134.881	14129.2	5326.86	-411.283	0	20.9529	7.32133	8.11151	0	0	0.176916	174.465	-508.04	24.7982	177.449	0	156.162	87.4394	354.762	0
151	0	0	151	1	396.912	217.318	179.594	0	0	83.7712	51.3386	196.813	258.88	13868.6	5629.28	-196.813	0	8.4524	7.33105	9.63736	0	0	0.34662	213.805	-536.78	14.6352	235.204	0	39.8642	39.2046	128.524	0
152	0	0	152	1	371.703	199.474	172.229	0	0	30.6414	110.462	308.527	204.323	13921.8	5570.16	-308.527	0	7.21965	7.67541	10.1288	0	0	0.309038	189.492	-525.829	15.9169	205.045	0	51.3688	50.2476	173.136	0
154	0	0	154	1	419.347	182.981	236.366	0	0	132.195	-22.0784	98.6179	374.689	14019.5	5603.04	-98.6179	0	11.9161	6.96036	8.13763	0	0	0.141788	222.728	-532.788	13.5267	273.9	0	27.3692	26.6459	89.7256	0
155	0	0	155	1	328.807	157.259	171.548	0	0	-14.5132	8.02044	-192.109	302.344	14066.6	5572.94	192.109	0	9.96968	5.89709	7.19049	0	0	0.237251	218.047	-527.57	17.4901	286.749	0	32.7218	31.0083	125.556	0
158	0	0	158	1	464.127	269.715	194.412	0	0	124.768	27.5599	312.646	507.963	14027	5553.4	-312.646	0	17.8412	6.1322	8.57399	0	0	0.194993	182.861	-528.403	12.01	316.357	0	22.0156	21.4833	73.0617	0
162	0	0	162	1	512.992	309.766	203.226	0	0	23.2398	88.4572	297.483	445.213	13929.2	5592.16	-297.483	0	15.6122	7.76889	8.90413	0	0	0.600522	225.132	-557.331	10.9146	336.657	0	25.3784	24.8797	83.6677	0
164	0	0	164	1	462.945	220.75	242.195	0	0	82.1914	76.7696	119.072	306.124	13870.2	5603.85	-119.072	0	9.6793	6.70884	8.2166	0	0	0.416521	238.28	-545.458	12.0786	276.387	0	32.594	31.9195	108.186	0
165	0	0	165	1	418.848	230.317	188.532	0	0	104.793	-46.8497	119.894	285.677	13847.6	5627.81	-119.894	0	9.19889	6.06097	8.38543	0	0	0.104827	206.802	-528.301	13.4494	285.123	0	33.8309	33.34	111.685	0
166	0	0	166	1	520.468	274.883	245.585	0	0	119.29	-14.744	2.4805	483.893	13932.8	5595.7	-2.4805	0	15.1113	6.69839	7.71743	0	0	0.191616	162.694	-513.676	10.5631	303.854	0	21.3433	20.9561	76.2308	0
167	0	0	167	1	365.942	198.564	167.378	0	0	101.696	-56.5283	113.233	309.042	13850.7	5637.49	-113.233	0	9.96264	6.66138	8.24431	0	0	0.18685	186.078	-523.992	15.7668	256.95	0	31.791	31.3914	105.677	0
168	0	0	168	1	542.158	290.839	251.32	0	0	37.751	-0.516584	232.127	566.735	13914.6	5581.48	-232.127	0	19.0887	6.94893	8.59941	0	0	0.462183	205.602	-547.466	10.1751	326.878	0	19.7682	19.4065	64.1466	0
169	0	0	169	1	426.48	217.692	208.788	0	0	11.4452	-6.20006	-52.3663	353.6	13941	5587.16	52.3663	0	11.1665	6.54171	7.96499	0	0	0.270527	177.629	-519.038	13.1993	271.324	0	27.9962	27.3529	99.5043	0
175	0	0	175	1	554.951	298.027	256.924	0	0	169.618	-13.342	190.892	500.863	13982.1	5594.3	-190.892	0	16.4697	5.84614	7.91594	0	0	0.213466	257.909	-556.337	9.78828	373.303	0	21.1065	20.6303	67.8825	0
176	0	0	176	1	414.389	238.125	176.264	0	0	93.8757	4.73506	351.888	396.527	13858.5	5576.23	-351.888	0	14.3642	5.94526	7.64124	0	0	0.369128	225.197	-540.063	13.5171	279.944	0	26.3825	26.3076	94.6771	0
179	0	0	179	1	408.246	195.312	212.934	0	0	53.7585	22.1297	159.677	362.514	14098	5459.17	-159.677	0	11.7107	6.99206	7.76461	0	0	0.241092	173.058	-516.544	13.905	251.969	0	28.3267	27.5076	89.6005	0
182	0	0	182	1	407.719	204.039	203.68	0	0	8.57854	23.576	287.719	448.853	13943.8	5457.72	-287.719	0	15.7229	5.78262	6.92067	0	0	0.43407	316.743	-563.065	13.6605	304.228	0	23.2309	22.7772	74.5586	0
187	0	0	187	1	479.054	256.412	222.642	0	0	76.5864	-2.21536	-37.2664	390.29	13975.5	5583.18	37.2664	0	12.1831	6.68958	9.02428	0	0	0.137332	206.822	-532.523	11.6884	263.496	0	26.6539	26.091	92.4288	0
189	0	0	189	1	572.213	291.066	281.147	0	0	104.311	12.6511	243.591	575.653	14047.4	5568.31	-243.591	0	19.3523	7.24624	8.6939	0	0	0.33863	177.005	-533.873	9.61207	283.527	0	20.0799	19.5001	62.8006	0
190	0	0	190	1	475.531	295.122	180.409	0	0	26.8228	18.5802	403.029	516.836	13925.6	5562.38	-403.029	0	19.6217	6.31125	8.32003	0	0	0.53583	180.758	-525.744	11.6879	327.388	0	21.882	21.7864	82.976	0
195	0	0	195	1	493.222	292.753	200.469	0	0	105.731	24.5401	311.635	446.808	13946.3	5556.42	-311.635	0	15.6913	5.73028	7.96678	0	0	0.315956	221.333	-536.938	11.1367	331.538	0	23.8562	23.3863	80.5752	0
197	0	0	197	1	427.336	246.131	181.204	0	0	63.0898	26.5331	271.455	369.371	13889.3	5554.43	-271.455	0	12.6622	7.77066	9.38192	0	0	0.474145	167.687	-521.019	13.4749	233.292	0	29.669	29.1185	96.125	0
198	0	0	198	1	447.538	178.899	268.64	0	0	32.03	-13.9679	-174.679	370.553	14020	5594.93	174.679	0	12.0731	6.06029	7.17898	0	0	0.136724	180.565	-515.048	12.3717	285.68	0	27.0853	26.0573	104.283	0
200	0	0	200	1	418.072	228.359	189.713	0	0	102.548	83.2694	207.321	378.027	13849.9	5597.35	-207.321	0	12.3861	5.96143	8.11388	0	0	0.231817	161.281	-507.685	13.4354	302.35	0	26.9322	26.4344	87.8646	0
204	0	0	204	1	398.508	206.568	191.94	0	0	148.254	70.843	334.988	417.915	13903.8	5510.12	-334.988	0	14.89	5.56148	7.69452	0	0	0.39123	221.21	-536.337	14.0716	313.918	0	25.0439	24.719	87.1457	0
208	0	0	208	1	364.512	184.652	179.86	0	0	113.939	-28.469	147.999	415.664	13938.1	5609.43	-147.999	0	13.4388	5.31182	6.827	0	0	0.0521253	251.882	-541.819	15.3963	317.126	0	23.5032	23.12	77.335	0
209	0	0	209	1	545.841	257.325	288.516	0	0	78.5081	39.4744	-40.5932	457.848	13973.6	5541.49	40.5932	0	14.1934	5.69458	7.16142	0	0	0.20204	192.06	-518.431	9.90839	317.026	0	21.9845	21.5158	77.9083	0
210	0	0	210	1	473.153	260.82	212.333	0	0	90.0188	-9.80125	361.268	479.185	13962	5590.76	-361.268	0	17.5193	5.91299	7.78314	0	0	0.148791	172.965	-517.148	11.6661	297.209	0	22.7779	22.6669	81.2693	0
211	0	0	211	1	436.873	232.25	204.623	0	0	57.7436	22.3671	51.5211	321.553	14094	5458.93	-51.5211	0	10.0588	4.56992	7.52994	0	0	0.179203	339.562	-551.02	12.5469	310.375	0	29.3822	28.3923	96.8365	0
212	0	0	212	1	353.607	154	199.607	0	0	116.159	-24.5126	-30.0586	327.568	14035.6	5505.81	30.0586	0	10.2618	6.33529	6.54506	0	0	0.131419	226.88	-531.193	16.073	251.692	0	28.6145	28.0253	102.55	0
214	0	0	214	1	441.37	201.727	239.644	0	0	103.561	-23.91	19.827	431.649	13948.5	5604.87	-19.827	0	13.525	6.22918	8.33652	0	0	0.266218	184.363	-523.979	12.6967	275.66	0	23.7703	23.2484	82.3726	0
215	0	0	215	1	339.68	182.464	157.216	0	0	60.6073	-23.247	206.075	253.784	13891.8	5604.21	-206.075	0	8.43215	4.88195	7.233	0	0	0.162651	254.329	-542.63	16.6428	313.584	0	35.8527	35.3794	116.962	0
216	0	0	216	1	377.948	177.537	200.411	0	0	86.5678	-31.9808	35.5057	359	14065.2	5513.28	-35.5057	0	11.2999	5.60432	7.25917	0	0	0.0706754	190.53	-516.07	14.8886	275.633	0	26.9856	26.1045	90.9704	0
217	0	0	217	1	410.019	232.819	177.2	0	0	71.1696	55.8312	289.129	254.73	13881.2	5525.13	-289.129	0	8.81126	6.27834	7.58778	0	0	0.344485	203.959	-518.124	13.7197	232.307	0	38.7116	37.9767	126.326	0
218	0	0	218	1	581.356	267.182	314.174	0	0	61.3942	-11.3286	97.4981	546.445	13990.7	5492.63	-97.4981	0	17.3786	6.64487	7.68987	0	0	0.26532	208.019	-538.714	9.34643	374.343	0	19.5555	19.1248	65.4277	0
221	0	0	221	1	467.489	258.887	208.602	0	0	24.6104	116.767	159.757	350.866	13927.8	5464.19	-159.757	0	11.3547	5.20499	8.21153	0	0	0.485043	272.284	-543.024	11.7756	321.971	0	28.0658	27.577	90.4614	0
223	0	0	223	1	486.734	207.92	278.814	0	0	103.682	27.254	2.15836	442.729	13948.4	5553.71	-2.15835	0	13.7172	6.45172	7.56532	0	0	0.405248	209.33	-536.839	11.342	353.528	0	23.021	22.5196	81.7171	0
224	0	0	224	1	493.454	228.673	264.78	0	0	-0.656765	41.3703	-90.4402	520.96	14052.7	5539.59	90.4402	0	16.4629	6.89486	7.61145	0	0	0.439615	198.799	-536.993	11.2156	382.811	0	20.5312	19.7264	73.9283	0
226	0	0	226	1	323.03	183.041	139.989	0	0	44.9265	78.3642	306.752	198.019	14106.8	5502.6	-306.752	0	6.95762	6.37371	7.41143	0	0	0.288337	191.375	-512.061	17.9955	1	0	49.2974	47.9342	156.914	0
228	0	0	228	1	498.143	235.081	263.062	0	0	64.0526	32.2322	86.9187	405.642	14087.7	5548.73	-86.9187	0	12.7676	5.46529	7.23048	0	0	0.292494	182.585	-513.995	10.9352	264.215	0	24.5827	23.6594	80.339	0
229	0	0	229	1	456.634	242.971	213.664	0	0	151.382	-15.1352	28.3906	309.679	14100	5496.44	-28.3906	0	9.70545	5.53055	7.22329	0	0	0.0733903	210.074	-529.533	12.0423	267.342	0	30.4928	29.5784	103.445	0
231	0	0	231	1	295.31	151.826	143.484	0	0	96.1	49.2346	138.98	216.913	13956	5631.39	-138.98	0	6.90874	6.07933	7.95187	0	0	0.240971	199.098	-520.667	20.0091	247.212	0	43.7909	42.823	140.342	0
232	0	0	232	1	318.347	180.871	137.476	0	0	80.0756	-25.6864	73.2024	198.674	14271	5407.33	-73.2024	0	6.2899	5.62915	7.79032	0	0	0.22967	203.827	-524.11	18.1972	250.601	0	45.3599	44.4627	153.176	0
236	0	0	236	1	403.526	212	191.527	0	0	82.7836	47.0546	284.623	345.546	14068.9	5533.91	-284.623	0	11.9076	5.11022	6.49807	0	0	0.255435	171.046	-499.955	13.6731	261.736	0	28.5371	27.5836	90.0057	0
237	0	0	237	1	364.162	183.814	180.349	0	0	90.1694	10.3235	90.2681	268.788	13862.2	5470.98	-90.2681	0	8.47755	5.56204	7.12493	0	0	0.205663	185.448	-512.36	15.4999	239.753	0	34.3419	34.1218	114.853	0
238	0	0	238	1	391.057	192.558	198.499	0	0	86.5716	11.8394	-144.243	301.173	14065.1	5469.46	144.243	0	9.59216	6.56411	7.23486	0	0	0.225078	166.343	-506.885	14.4702	263.924	0	32.2082	31.3369	125.162	0
244	0	0	244	1	469.841	218.146	251.694	0	0	43.0973	-46.68	-179.552	401.743	14108.6	5527.98	179.552	0	13.2313	6.29633	7.2374	0	0	0.114803	229.54	-540.828	11.7511	309.076	0	25.3004	24.3762	97.8532	0
247	0	0	247	1	480.533	259.983	220.55	0	0	95.4805	74.3007	343.714	474.427	13856.9	5506.66	-343.714	0	17.0115	5.1848	7.77475	0	0	0.547298	272.836	-566.754	11.388	375.42	0	22.2472	22.0481	79.4329	0
248	0	0	248	1	362.172	165.061	197.112	0	0	40.0831	-24.0029	-94.7214	242.026	14111.6	5604.96	94.7214	0	7.6991	6.73966	8.2233	0	0	0.197085	156.601	-505.323	15.9664	250.165	0	40.1605	38.5695	141.44	0
250	0	0	250	1	356.743	182.712	174.03	0	0	75.9973	35.6676	271.604	315.786	13976.1	5644.95	-271.604	0	10.8019	5.60258	8.15515	0	0	0.303546	206.155	-519.689	16.019	260.091	0	31.6464	31.2641	103.291	0
251	0	0	251	1	584.449	254.39	330.059	0	0	17.9631	84.8624	-135.64	494.093	14034.1	5496.1	135.64	0	15.6713	5.71018	6.58496	0	0	0.442484	235.316	-538.228	9.16654	392.913	0	20.7742	20.1371	78.1681	0
252	0	0	252	1	483.982	236.948	247.034	0	0	19.6274	43.549	-47.398	309.378	14032.4	5537.41	47.398	0	9.66344	5.45535	7.52352	0	0	0.153969	230.648	-535.171	11.309	323.094	0	31.1112	30.0356	106.326	0
255	0	0	255	1	412.246	196.892	215.354	0	0	4.97943	75.4146	408.678	325.231	14047.1	5505.55	-408.678	0	12.455	5.71281	6.9532	0	0	0.391988	187.712	-512.523	13.4872	270.034	0	31.7635	31.0011	115.414	0
256	0	0	256	1	488.398	266.177	222.221	0	0	23.0589	76.3641	94.0978	485.894	13929.3	5604.26	-94.0978	0	15.3654	4.59052	7.05038	0	0	0.443994	212.967	-521.119	11.0693	348.47	0	20.4902	19.9212	69.0595	0
257	0	0	257	1	437.292	231.564	205.729	0	0	21.3817	65.031	176.818	398.532	13831.4	5615.59	-176.818	0	12.9923	4.74677	7.0644	0	0	0.37399	213.044	-527.968	12.517	326.409	0	24.242	23.7106	79.9771	0
260	0	0	260	1	407.151	213.789	193.363	0	0	15.6778	-14.254	-77.2882	344.291	13936.7	5595.21	77.2882	0	10.9287	5.81773	6.98605	0	0	0.144536	223.219	-533.328	13.6943	318.1	0	27.5689	26.9421	99.692	0
261	0	0	261	1	507.295	291.754	215.541	0	0	93.1286	87.3538	308.71	489.173	13958.9	5493.61	-308.71	0	17.1193	5.56676	7.66767	0	0	0.710709	219.419	-537.656	10.7595	361.121	0	22.0048	21.5664	73.3344	0
262	0	0	262	1	406.519	221.35	185.17	0	0	-14.2447	-12.1627	267.819	391.336	13966.6	5593.12	-267.819	0	13.6823	6.35419	7.36845	0	0	0.25459	177.815	-514.335	13.8377	302.326	0	26.4192	25.6822	83.9967	0
264	0	0	264	1	376.276	188.124	188.152	0	0	81.3488	-41.5337	-339.828	305.283	14070.4	5622.49	339.828	0	11.0564	6.16139	7.64778	0	0	0.157572	165.697	-506.586	15.1083	219.384	0	37.3669	34.0981	161.314	0
269	0	0	269	1	362.718	202.158	160.56	0	0	169.126	18.1523	402.158	351.453	13882.9	5562.81	-402.158	0	13.2266	6.25578	8.09004	0	0	0.408797	209.1	-528.653	15.8326	268.97	0	30.1144	30.0709	115.142	0
270	0	0	270	1	384.596	168.367	216.229	0	0	177.256	9.73356	188.933	333.269	13874.8	5571.23	-188.933	0	10.9151	6.03436	7.40162	0	0	0.270276	202.124	-530.414	14.6863	303.108	0	29.4317	28.8744	95.5584	0
271	0	0	271	1	343.467	159.4	184.067	0	0	131.271	-30.8087	-74.9771	236.131	13920.8	5512.11	74.9771	0	7.46129	6.61897	8.24105	0	0	0.202264	163.64	-505.931	16.9526	210.577	0	39.8855	39.8671	145.942	0
273	0	0	273	1	288.019	131.275	156.744	0	0	6.66395	33.1398	-137.305	206.961	13945.7	5547.82	137.305	0	6.61724	5.46189	7.08164	0	0	0.192989	215.077	-519.9	20.2294	238.405	0	43.8881	42.6816	165.827	0
275	0	0	275	1	509.832	252.208	257.624	0	0	129.216	58.9792	290.045	507.56	13823.2	5521.98	-290.045	0	17.5195	5.46601	6.85206	0	0	0.402144	234.264	-536.074	10.6334	358.507	0	20.6915	20.3805	68.7045	0
276	0	0	276	1	423.985	222.726	201.259	0	0	20.7633	38.1637	350.429	303.961	14230.6	5542.8	-350.429	0	11.0805	4.24797	7.46692	0	0	0.312822	275.115	-554.312	12.914	374.04	0	30.7736	30.8872	111.691	0
278	0	0	278	1	416.81	210.31	206.5	0	0	41.0672	87.5057	167.979	426.905	13911.3	5493.45	-167.979	0	13.8075	6.01452	6.96436	0	0	0.312934	197.818	-520.252	13.3638	307.4	0	23.6389	23.2595	76.9699	0
279	0	0	279	1	407.756	174.061	233.695	0	0	139.771	-58.2891	152.399	334.1	13912.3	5539.59	-152.399	0	10.9146	4.98057	6.95697	0	0	0.129124	188.311	-507.882	13.5474	290.538	0	27.8438	27.5081	91.3043	0
281	0	0	281	1	445.718	239.022	206.696	0	0	170.678	-17.9563	217.017	287.116	13781.7	5598.92	-217.017	0	9.57726	5.47991	7.16598	0	0	0.194663	208.318	-522.352	12.3578	290.029	0	32.9414	32.3191	106.04	0
282	0	0	282	1	360.966	165.794	195.172	0	0	-2.59587	15.7071	105.594	346.588	14054.7	5465.59	-105.594	0	11.1231	5.43435	7.56424	0	0	0.250035	202.78	-514.248	15.6928	271.798	0	28.1539	27.0863	90.4896	0
284	0	0	284	1	300.598	168.859	131.738	0	0	42.6771	-31.0902	342.044	286.746	14009.4	5612.05	-342.044	0	10.4431	6.00099	7.05589	0	0	0.257614	173.845	-501.861	19.3905	249.064	0	34.7708	34.5202	117.902	0
285	0	0	285	1	325.336	168.122	157.214	0	0	88.0929	-32.9844	-31.5792	324.498	14063.6	5514.28	31.5792	0	10.1957	4.97677	7.1185	0	0	0.0977319	184.035	-509.85	17.4807	1	0	28.952	28.14	98.2919	0
286	0	0	286	1	460.342	252.538	207.805	0	0	94.5138	76.0406	235.039	456.798	14057.2	5504.92	-235.039	0	15.2138	5.2107	7.15433	0	0	0.564379	172.363	-509.845	11.8922	328.912	0	22.6662	21.8466	70.9314	0
294	0	0	294	1	311.528	130.934	180.594	0	0	111.777	-0.983829	45.8762	249.61	13840.6	5581.94	-45.8762	0	7.80737	5.37358	7.08102	0	0	0.196144	200.356	-514.031	18.4597	255.831	0	36.4191	35.6388	125.864	0
297	0	0	297	1	416.32	216.928	199.393	0	0	102.545	34.8281	350.607	403.085	13849.9	5546.13	-350.607	0	14.5363	6.12495	7.33975	0	0	0.396457	203.223	-527.041	13.4381	328.721	0	26.1577	25.9234	92.3209	0
301	0	0	301	1	395.691	172.512	223.178	0	0	-17.4646	77.7354	-210.74	340.586	14069.5	5602.88	210.74	0	11.2243	5.67055	7.04143	0	0	0.346542	164.462	-503.162	14.1242	248.249	0	29.9095	28.1762	115.461	0
303	0	0	303	1	374.432	213.207	161.225	0	0	146.456	0.433823	94.7612	281.869	13905.6	5580.53	-94.7612	0	8.91959	5.61698	7.09153	0	0	0.251137	255.701	-549.705	15.0262	341.473	0	32.928	32.3705	111.042	0
304	0	0	304	1	414.19	234.183	180.007	0	0	96.4181	58.7412	362.318	323.466	13955.6	5522.22	-362.318	0	11.7568	5.361	7.5785	0	0	0.347831	192.843	-520.268	13.4342	310.709	0	31.3325	30.6901	111.863	0
305	0	0	305	1	420.408	232.926	187.482	0	0	-27.3374	64.9317	-7.6511	263.871	13979.7	5516.03	7.6511	0	8.30782	6.03257	7.70469	0	0	0.423527	221.485	-537.706	13.3187	280.364	0	35.9018	34.7618	123.614	0
306	0	0	306	1	599.847	291.466	308.381	0	0	48.5489	49.8627	45.016	510.044	13903.9	5531.1	-45.016	0	15.9011	6.75345	7.93616	0	0	0.719881	217.81	-542.902	9.05189	353.549	0	20.7228	20.2838	72.7973	0
308	0	0	308	1	419.535	218.259	201.276	0	0	67.5497	28.8074	241.351	384.532	13785.2	5552.15	-241.351	0	12.9182	5.57951	7.74725	0	0	0.353435	183.137	-509.191	13.2914	262.36	0	26.1308	25.615	84.7719	0
311	0	0	311	1	586.347	350.715	235.632	0	0	75.2291	39.7132	448.73	576.076	13877.2	5541.25	-448.73	0	22.5508	5.50268	6.26498	0	0	0.465343	214.353	-539.2	9.1024	360.473	0	19.4553	19.5714	77.4491	0
312	0	0	312	1	600.247	319.61	280.637	0	0	8.69276	8.49099	67.1645	613.615	14043.4	5572.47	-67.1645	0	19.4628	5.48189	7.03813	0	0	0.392027	202.601	-528.266	8.91516	394.139	0	17.3639	16.6493	58.3577	0
313	0	0	313	1	609.405	361.736	247.669	0	0	97.1031	70.5509	376.499	662.983	13955	5510.41	-376.499	0	24.3553	5.06904	6.69358	0	0	0.548802	231.975	-541.03	8.72643	417.246	0	17.0499	16.8695	61.4035	0
315	0	0	315	1	422.695	190.055	232.641	0	0	79.0026	39.8285	-83.0828	386.038	14072.7	5541.13	83.0828	0	12.0434	5.94367	7.90307	0	0	0.353404	174.026	-516.172	13.2464	270.711	0	26.3698	25.4854	92.1623	0
316	0	0	316	1	476.03	242.135	233.895	0	0	64.5938	-8.84189	-2.67363	417.505	13987.5	5490.14	2.67363	0	13.0473	6.08226	6.79935	0	0	0.224644	171.307	-504.911	11.5221	299.297	0	23.4237	23.051	83.1692	0
317	0	0	317	1	482.699	207.182	275.517	0	0	42.1026	25.9242	37.0858	441.58	13910.3	5555.04	-37.0858	0	13.7996	5.69084	7.11292	0	0	0.274214	226.326	-536.79	11.3342	346.095	0	22.4783	21.964	78.8783	0
320	0	0	320	1	373.934	178.605	195.329	0	0	-1.06134	-108.178	-314.931	274.526	14053.1	5589.48	314.931	0	10.1934	6.08814	7.24376	0	0	0.0896687	203.538	-523.805	15.1483	224.807	0	37.8741	35.8748	158.86	0
322	0	0	322	1	408.035	188.72	219.315	0	0	42.723	-42.4714	-113.594	343.345	14009.3	5424.11	113.594	0	11.0334	6.14252	6.92043	0	0	0.300682	192.58	-522.965	13.6979	261.183	0	27.5463	27.3294	103.672	0
323	0	0	323	1	378.029	208.778	169.251	0	0	31.6861	66.4178	327.597	387.616	14020.4	5514.54	-327.597	0	13.8542	5.43253	6.60798	0	0	0.434658	194.561	-514.603	14.7707	292.903	0	26.4637	25.6621	87.5267	0
324	0	0	324	1	672.788	333.775	339.013	0	0	28.0221	1.11737	61.2229	764.631	14024	5480.18	-61.2229	0	24.158	5.4979	6.827	0	0	0.36974	182.538	-518.685	7.87592	505.068	0	14.4342	14.0072	49.6313	0
326	0	0	326	1	447.534	271.572	175.962	0	0	132.071	23.0829	416.586	453.073	13920	5458.22	-416.586	0	17.2097	4.41531	6.52381	0	0	0.221639	269.337	-537.903	12.1125	394.425	0	22.596	22.783	86.8902	0
328	0	0	328	1	575.568	311.594	263.974	0	0	-21.068	29.3993	215.495	511.055	14172.8	5451.9	-215.495	0	17.2288	5.31495	7.27615	0	0	0.520417	209.093	-533.996	9.33093	306.116	0	20.279	19.5869	64.5874	0
329	0	0	329	1	532.586	257.195	275.391	0	0	116.201	-5.39473	57.4425	526.601	14135.2	5486.69	-57.4425	0	16.5207	4.12848	6.09519	0	0	0.0652231	240.904	-537.387	9.97404	383.494	0	18.5854	18.0038	63.0338	0
330	0	0	330	1	338.919	150.57	188.348	0	0	91.1546	1.59143	108.273	338.38	14060.6	5579.37	-108.273	0	10.7414	5.00434	6.24997	0	0	0.0963552	181.119	-500.579	16.5565	264.018	0	27.7242	26.7856	89.2964	0
333	0	0	333	1	694.622	308.371	386.251	0	0	17.1929	5.25559	96.1943	727.217	14134.5	5476.04	-96.1943	0	23.2079	5.44812	5.93022	0	0	0.523116	232.488	-542.254	7.57219	456.476	0	14.742	14.248	49.91	0
334	0	0	334	1	418.917	243.95	174.967	0	0	147.274	21.9177	304.319	374.599	14004.4	5559.04	-304.319	0	13.099	4.31599	6.15647	0	0	0.194265	195.406	-516.135	12.9715	299.085	0	25.7852	25.1448	85.0108	0
336	0	0	336	1	574.055	293.561	280.493	0	0	64.2331	52.6264	121.167	605.678	14087.5	5528.33	-121.167	0	19.2162	5.13139	7.00623	0	0	0.453596	188.386	-516.672	9.32906	427.784	0	17.5547	16.9139	57.2601	0
338	0	0	338	1	401.936	223.128	178.807	0	0	17.0028	8.53423	227.046	377.05	14134.7	5472.77	-227.046	0	12.6966	4.51442	6.32703	0	0	0.191228	189.277	-499.693	13.6238	291.595	0	25.2559	24.4374	79.3624	0
339	0	0	339	1	343.623	166.88	176.743	0	0	11.7875	75.6783	52.6391	300.525	14139.9	5505.28	-52.6391	0	9.42744	4.98434	6.53236	0	0	0.288499	168.731	-493.816	16.3427	226.59	0	30.6699	29.4163	102.321	0
340	0	0	340	1	398.479	231.939	166.54	0	0	19.3249	21.3013	360.338	334.273	14132.4	5460	-360.338	0	12.2946	5.01448	6.88067	0	0	0.187643	202.71	-512.559	13.8951	257.476	0	29.5957	29.0865	103.377	0
342	0	0	342	1	506.949	270.604	236.346	0	0	67.5687	81.3982	344.065	514.014	14084.2	5499.56	-344.065	0	18.4855	5.09018	6.48049	0	0	0.463504	194.028	-516.656	10.6377	306.24	0	20.7808	20.333	70.4698	0
350	0	0	350	1	451.404	238.152	213.251	0	0	39.1644	-3.86092	190.626	467.242	14112.6	5485.16	-190.626	0	15.3936	4.63098	6.39138	0	0	0.287718	185.954	-514.34	12.0143	346.393	0	21.1398	20.4929	67.085	0
352	0	0	352	1	387.367	177.483	209.884	0	0	-3.41378	-26.8282	73.4388	307.995	14155.1	5508.13	-73.4388	0	9.88582	5.03631	6.38404	0	0	0.248018	236.637	-526.321	14.2825	300.419	0	29.551	28.4459	97.7957	0
354	0	0	354	1	354.629	186.457	168.172	0	0	31.467	49.0345	30.2008	276.856	14120.3	5432.27	-30.2008	0	8.63352	3.68429	6.07421	0	0	0.196201	250.257	-525.033	15.4463	299.297	0	31.3566	30.2436	105.049	0
356	0	0	356	1	410.322	248.02	162.302	0	0	55.2632	69.849	461.663	405.842	14096.5	5411.45	-461.663	0	16.1235	4.39951	6.58378	0	0	0.273598	178.389	-508.577	13.3268	298.872	0	25.2929	25.4074	104.314	0
357	0	0	357	1	370.453	196.038	174.415	0	0	59.17	-70.8307	-17.3925	213.463	14092.6	5552.13	17.3925	0	6.80308	5.54569	6.64889	0	0	0.143966	210.474	-517.244	15.1346	230.827	0	41.048	39.9819	140.461	0
359	0	0	359	1	262.637	133.034	129.603	0	0	137.77	37.3381	150.887	231.382	13615.3	4945.66	-150.887	0	7.40922	4.39714	5.26658	0	0	0.15066	200.706	-491.456	21.6583	221.708	0	36.1495	35.6625	116.103	0
359	0	0	359	1	259.739	114.669	145.07	0	0	279.336	-67.7543	241.645	191.328	14171.4	5449.39	-241.645	0	6.74542	4.89813	5.98399	0	0	0.199592	185.658	-502.624	22.31	246.733	0	45.3706	43.3214	137.666	0
360	0	0	360	1	348.706	148.628	200.078	0	0	109.77	13.2537	-81.4392	299.931	14141.6	5468.05	81.4392	0	9.38663	4.31865	5.23848	0	0	0.0856654	241.662	-517.621	15.7451	302.122	0	28.8143	28.0539	104.538	0
363	0	0	363	1	385.985	176.709	209.276	0	0	23.2046	-21.5148	-8.87616	286.987	14128.5	5502.81	8.87615	0	9.04786	5.58468	6.38818	0	0	0.209482	164.27	-495.55	14.4252	247.128	0	31.6135	30.5657	109.939	0
364	0	0	364	1	262.539	136.016	126.522	0	0	68.0258	17.7174	49.0742	255.445	13984	5463.58	-49.0742	0	7.98438	3.82175	5.64274	0	0	0.03722	223.115	-505.613	21.5643	290.865	0	33.1507	32.4781	111.571	0
365	0	0	365	1	364.74	165.459	199.281	0	0	21.2824	34.4594	230.96	273.114	14030.8	5446.84	-230.96	0	9.18096	4.40119	6.33885	0	0	0.315524	219.7	-521.54	15.1504	260.098	0	33.3494	32.2041	103.632	0
366	0	0	366	1	321.634	171.166	150.468	0	0	25.4075	87.4508	360.121	232.407	13927	5393.85	-360.121	0	8.52179	4.5254	6.00746	0	0	0.149006	216.376	-505.9	17.4081	278.937	0	38.9342	39.277	136.492	0
367	0	0	367	1	371.035	193.46	177.574	0	0	94.0906	3.9113	187.47	392.511	13958	5477.39	-187.47	0	12.8189	5.09025	6.33154	0	0	0.0630163	196.698	-511.724	14.9867	305.031	0	24.6458	24.1782	78.6242	0
369	0	0	369	1	279.517	158.675	120.842	0	0	115.607	35.7453	399.38	232.844	14036.1	5445.56	-399.38	0	8.71054	4.22702	6.44852	0	0	0.0647451	177.928	-483.107	20.4041	212.178	0	39.6356	39.0703	147.651	0
370	0	0	370	1	444.686	250.626	194.06	0	0	103.854	-50.3692	214.7	432.704	14047.9	5432.01	-214.7	0	14.4948	4.46334	5.93154	0	0	0.0183077	199.5	-514.911	12.1501	334.145	0	22.2003	21.753	69.8909	0
371	0	0	371	1	329.741	194.619	135.122	0	0	79.3544	2.66185	88.6483	248.573	14072.4	5478.64	-88.6483	0	7.85223	4.77283	5.80222	0	0	0.0849112	208.64	-507.676	16.9478	243.269	0	35.1942	34.0627	114.995	0
374	0	0	374	1	270.225	113.832	156.393	0	0	-5.72961	-36.0548	-95.8413	161.18	14157.5	5417.69	95.8413	0	5.19394	5.56287	5.74701	0	0	0.111173	162.983	-486.823	21.4568	188.842	0	50.3838	48.9033	192.021	0
375	0	0	375	1	316.105	186.804	129.301	0	0	113.9	16.7614	296.12	297.951	14037.8	5364.88	-296.12	0	10.3601	4.61104	6.13586	0	0	0.13499	211.325	-511.717	17.7949	222.829	0	31.4209	31.2447	101.197	0
377	0	0	377	1	344.686	188.464	156.222	0	0	27.4113	-56.3041	-26.3518	234.072	14124.3	5537.6	26.3518	0	7.45669	4.93174	5.96366	0	0	0.139825	219.708	-519.564	16.1854	264.698	0	36.614	35.4531	125.915	0
378	0	0	378	1	260.176	128.884	131.292	0	0	73.9749	32.9516	90.2236	209.998	14177.4	5348.69	-90.2236	0	6.60891	4.75099	5.89984	0	0	0.0488369	189.865	-499.329	22.1923	225.97	0	40.5066	39.7925	135.286	0
379	0	0	379	1	362.168	204.773	157.395	0	0	143.375	-11.8819	278.458	270.876	14008.3	5393.52	-278.458	0	9.35236	5.27353	5.73415	0	0	0.132388	199.744	-503.148	15.3399	230.106	0	34.3012	34.0834	106.773	0
381	0	0	381	1	263.119	130.871	132.248	0	0	56.4341	21.399	8.55804	161.605	13597	4861.94	-8.55804	0	5.02806	4.83759	6.1226	0	0	0.16062	269.209	-521.839	21.9977	223.646	0	50.7376	49.8669	175.163	0
382	0	0	382	1	376.247	190.197	186.05	0	0	35.1773	50.6846	280.303	379.838	14116.5	5430.62	-280.303	0	13.1324	3.70923	6.54052	0	0	0.28817	149.525	-478.617	14.5309	233.319	0	24.8386	24.1201	81.1212	0
383	0	0	383	1	307.418	163.48	143.937	0	0	1.57759	46.2152	153.952	270.727	14150.1	5435.08	-153.952	0	8.79162	4.87954	6.11055	0	0	0.200718	178.197	-489.584	18.4263	226.869	0	33.247	32.0317	105.69	0
386	0	0	386	1	440.09	223.232	216.858	0	0	38.2696	74.8066	179.78	330.546	14113.5	5406.49	-179.78	0	10.7529	4.89637	6.61335	0	0	0.378155	192.643	-510.673	12.4075	274.904	0	28.5821	27.7911	90.4889	0
389	0	0	389	1	252.78	126.517	126.263	0	0	232.303	62.8898	250.317	187.064	13919.4	5518.07	-250.317	0	6.37844	4.43175	5.67285	0	0	0.231966	260.182	-519.074	22.7558	294.953	0	45.6609	44.1497	143.958	0
390	0	0	390	1	399.934	220.877	179.057	0	0	164.915	-18.4583	582.426	350.26	14086.5	5499.76	-582.426	0	15.7718	4.1531	5.79942	0	0	0.0966047	237.294	-525.171	13.5836	298.141	0	30.197	31.3124	157.668	0
393	0	0	393	1	444.613	250.5	194.113	0	0	83.5652	58.816	328.305	473.256	13968.5	5522.14	-328.305	0	16.7999	4.78018	6.19588	0	0	0.4147	198.933	-517.619	12.2157	344.51	0	21.7625	21.2737	73.6761	0
395	0	0	395	1	362.635	207.027	155.608	0	0	109.51	58.2618	307.73	277.726	14042.2	5323.38	-307.73	0	9.70481	5.46573	6.31688	0	0	0.314641	157.886	-490.286	15.439	212.591	0	34.6706	34.6121	111.833	0
396	0	0	396	1	346.127	192.612	153.515	0	0	160.974	15.2485	-31.4452	231.108	14090.4	5466.05	31.4452	0	7.19879	5.02195	5.73373	0	0	0.131157	249.919	-532.561	16.0898	280.693	0	36.9492	36.0925	131.382	0
397	0	0	397	1	325.583	148.349	177.234	0	0	113.111	30.5138	-14.2657	314.433	14138.3	5450.79	14.2657	0	9.73551	4.46178	5.40312	0	0	0.0909302	204.612	-506.508	17.0502	276.069	0	27.8661	27.0948	98.4135	0
398	0	0	398	1	275.677	128.326	147.351	0	0	115.385	22.7856	-68.8602	201.094	14235.7	5458.51	68.8602	0	6.26823	4.98796	5.89362	0	0	0.0783311	179.049	-496.861	20.8399	267.013	0	41.7802	40.9855	155.249	0
400	0	0	400	1	405.86	222.25	183.611	0	0	93.8104	69.2018	340.731	436.613	14057.9	5511.76	-340.731	0	15.623	4.38903	5.81579	0	0	0.319273	158.997	-490.593	13.4037	297.771	0	23.0525	22.4323	77.6823	0
401	0	0	401	1	281.123	144.23	136.893	0	0	161.801	-26.4168	227.928	235	13890.3	5607.38	-227.928	0	7.89429	4.54119	6.07605	0	0	0.105296	201.03	-499.066	20.2885	240.515	0	37.1485	36.7266	120.775	0
407	0	0	407	1	308.731	170.522	138.209	0	0	65.276	32.5993	416.845	316.957	13986.8	5448.7	-416.845	0	12.0783	3.93577	5.72811	0	0	0.154547	271.215	-515.996	18.0218	267.405	0	29.6958	29.5982	112.762	0
409	0	0	409	1	377.983	189.488	188.496	0	0	53.817	69.0163	393.83	380.423	13998.2	5511.94	-393.83	0	14.2334	3.51822	5.95608	0	0	0.296588	248.044	-532.641	14.3545	346.413	0	25.0401	24.5853	93.9154	0
412	0	0	412	1	333.307	187.967	145.34	0	0	-0.186366	-76.315	-376.246	253.379	14151.9	5557.62	376.246	0	9.68064	4.73466	6.04746	0	0	0.074384	272.835	-539.286	16.7785	295.803	0	42.1957	38.2289	178.919	0
413	0	0	413	1	317.622	177.414	140.208	0	0	0.0687237	10.3614	141.177	234.988	14151.7	5570.6	-141.177	0	7.63024	4.90333	5.99135	0	0	0.0674063	194.245	-498.265	17.7415	236.942	0	37.667	36.2595	117.561	0
415	0	0	415	1	341.519	204.108	137.412	0	0	57.4802	30.2347	371.861	350.116	14094.2	5451.07	-371.861	0	12.8841	3.18233	5.4054	0	0	0.110567	218.775	-508.537	15.8913	276.166	0	26.0859	25.6478	93.9598	0
417	0	0	417	1	446.005	252.642	193.363	0	0	41.4924	28.7447	396.859	381.274	14010.6	5452.56	-396.859	0	14.347	3.79125	4.90912	0	0	0.232611	269.224	-537.93	11.9343	336.489	0	24.9943	24.7355	89.9753	0
418	0	0	418	1	363.256	182.75	180.506	0	0	34.871	19.3477	130.842	355.742	14017.2	5461.95	-130.842	0	11.4093	4.38339	6.05105	0	0	0.202514	185.16	-502.036	15.1769	296.924	0	25.9346	25.2029	83.5585	0
419	0	0	419	1	364.524	165.217	199.307	0	0	22.4806	-16.4556	116.339	301.618	14129.2	5497.76	-116.339	0	9.71327	5.17818	5.56769	0	0	0.221282	205.629	-502.227	15.1882	249.96	0	29.7496	28.7584	96.5838	0
420	0	0	420	1	280.942	156.264	124.678	0	0	123.71	13.2071	601.666	256.482	14028	5468.09	-601.666	0	11.7327	4.56838	5.73427	0	0	0.115364	147.703	-477.68	20.2314	204.4	0	40.7013	42.7351	226.351	0
422	0	0	422	1	520.924	223.76	297.165	0	0	101.189	0.949791	145.604	558.881	14050.5	5580.01	-145.604	0	17.9484	3.94821	5.50361	0	0	0.193415	241.472	-521.454	10.1592	411.383	0	17.6777	17.1289	57.3189	0
423	0	0	423	1	370.628	219.548	151.08	0	0	35.3314	5.89227	-66.9023	270.635	14116.4	5475.41	66.9023	0	8.50525	5.37684	6.00972	0	0	0.309593	171.96	-495.782	15.0073	250.089	0	32.7703	31.8813	118.121	0
424	0	0	424	1	286.577	173.942	112.635	0	0	69.7724	44.3856	399.434	228.468	14081.9	5536.57	-399.434	0	8.57036	3.66635	5.27709	0	0	0.0437283	190.517	-490.822	19.4105	260.501	0	38.4264	37.8065	141.205	0
426	0	0	426	1	472.043	257.676	214.366	0	0	-16.7899	43.189	342.559	493.839	14168.5	5438.11	-342.559	0	18.0858	3.77333	5.38304	0	0	0.597454	233.18	-528.59	11.2648	315.131	0	19.9142	19.5001	68.5469	0
427	0	0	427	1	221.447	92.3688	129.078	0	0	68.1804	-99.3275	47.5011	144.624	14083.5	5480.97	-47.5011	0	4.68194	4.79389	6.34475	0	0	0.0893968	156.005	-480.131	26.9428	182.947	0	56.2738	55.3552	185.765	0
428	0	0	428	1	311.368	190.282	121.086	0	0	3.37575	107.635	455.272	319.444	14148.3	5373.67	-455.272	0	12.8022	3.85058	6.22142	0	0	0.306812	217.612	-511.952	17.9153	248.222	0	29.6191	29.9079	122.684	0
429	0	0	429	1	397.969	204.824	193.145	0	0	52.0935	47.911	330.533	380.275	14099.6	5433.39	-330.533	0	13.5763	4.68999	6.00777	0	0	0.275633	161.965	-490.621	13.764	280.347	0	25.9165	25.3769	86.5357	0
430	0	0	430	1	324.966	182.8	142.166	0	0	81.9323	95.0817	169.184	238.193	14169.4	5386.22	-169.184	0	7.67204	3.67338	6.56092	0	0	0.108196	208.306	-507.466	17.086	268.651	0	36.3043	35.5147	116.17	0
433	0	0	433	1	493.165	290.649	202.516	0	0	63.8677	-44.59	326.103	472.07	14187.5	5426.23	-326.103	0	17.004	4.22293	6.07072	0	0	0.0846669	204.849	-512.487	10.844	273.219	0	20.8758	20.8177	71.4644	0
436	0	0	436	1	267.274	148.649	118.625	0	0	73.25	14.8381	423.989	193.866	14078.5	5466.46	-423.989	0	7.43679	4.59033	6.0101	0	0	0.0960908	180.679	-482.613	21.4926	231.423	0	47.2923	46.7217	178.655	0
438	0	0	438	1	314.149	168.601	145.548	0	0	49.7952	5.51177	88.6886	242.627	14101.9	5475.79	-88.6886	0	7.68378	4.69456	6.49774	0	0	0.205731	158.213	-485.256	18.0071	239.221	0	36.5469	35.3421	118.506	0
439	0	0	439	1	359.021	219.821	139.2	0	0	142.69	-19.528	259.865	266.461	14108.7	5500.83	-259.865	0	9.10207	3.97419	5.83102	0	0	0.22967	203.023	-506.239	15.2654	281.728	0	33.2554	32.2814	104.012	0
440	0	0	440	1	346.586	128.296	218.29	0	0	66.7024	-55.1553	10.9952	259.253	14085	5436.8	-10.9952	0	8.21015	4.43343	6.08227	0	0	0.121823	214.834	-508.629	16.0051	263.057	0	33.1641	32.43	113.236	0
441	0	0	441	1	552.437	287.389	265.048	0	0	82.5154	25.5017	94.3227	551.507	14069.2	5555.46	-94.3227	0	17.3815	4.61339	6.07135	0	0	0.257998	204.546	-523.872	9.62797	368.048	0	18.3065	17.6271	60.5566	0
442	0	0	442	1	390.877	228.459	162.419	0	0	112.492	90.2847	252.843	349.56	14138.9	5490.68	-252.843	0	11.7682	3.33974	5.62315	0	0	0.3163	252.773	-528.272	13.7703	376.44	0	25.76	24.9786	82.0687	0
447	0	0	447	1	445.247	221.24	224.007	0	0	87.0409	33.0274	154.741	446.015	14164.3	5448.27	-154.741	0	14.3159	3.97539	6.1599	0	0	0.15447	257.938	-538.213	12.0914	372.362	0	21.3529	20.7427	69.2959	0
448	0	0	448	1	570.128	310.834	259.295	0	0	58.576	7.30263	407.523	606.467	14192.8	5474	-407.523	0	23.0033	3.5061	6.40097	0	0	0.219375	253.612	-546.594	9.23502	385.85	0	17.1057	17.2539	66.2213	0
449	0	0	449	1	339.577	165.342	174.235	0	0	52.0747	-30.1754	288.618	187.83	14099.6	5511.48	-288.618	0	6.58349	4.67626	5.56348	0	0	0.22094	211.183	-511.22	16.3401	245.181	0	46.369	45.1161	144.491	0
450	0	0	450	1	311.799	190.12	121.679	0	0	-19.2392	-20.7239	194.312	207.624	14171	5402.36	-194.312	0	6.9723	5.19111	6.07419	0	0	0.250244	243.011	-525.535	18.2009	256.993	0	42.0647	40.8567	131.65	0
453	0	0	453	1	439.847	233.862	205.985	0	0	-8.86773	-8.75898	226.008	300.325	14260.2	5490.06	-226.008	0	10.2036	3.62692	5.99656	0	0	0.22007	318.144	-558.248	12.1907	336.656	0	28.869	28.3166	92.967	0
455	0	0	455	1	412.012	206.478	205.534	0	0	38.918	82.5589	389.879	410.266	14013.1	5498.4	-389.879	0	15.348	5.59618	6.59048	0	0	0.456874	164.041	-502.262	13.4386	271.367	0	25.7444	25.2782	91.5326	0
456	0	0	456	1	349.346	182.281	167.065	0	0	109.336	35.3506	645.087	309.712	13942.7	5445.95	-645.087	0	14.898	4.85461	6.27635	0	0	0.177848	177.809	-502.615	15.9775	226.557	0	35.9689	39.7985	226.654	0
459	0	0	459	1	266.992	130.211	136.782	0	0	-10.553	39.7787	-61.6698	192.802	14162.3	5441.52	61.6698	0	6.07775	4.74739	5.76607	0	0	0.0820008	224.238	-522.636	21.5065	283.748	0	43.1258	41.6788	154.488	0
461	0	0	461	1	297.255	152.45	144.805	0	0	-17.3199	46.1262	379.571	177.123	14169	5335.51	-379.571	0	6.66997	4.65987	6.48792	0	0	0.158927	249.388	-523.356	19.1608	260.784	0	50.4173	50.6589	182.959	0
462	0	0	462	1	339.643	206.796	132.847	0	0	60.2044	31.1177	378.825	201.329	14091.5	5450.18	-378.825	0	7.44486	5.01391	6.26583	0	0	0.108459	170.391	-484.639	16.5213	180.152	0	46.2328	45.4043	162.54	0
463	0	0	463	1	313.749	179.382	134.367	0	0	105.936	-8.49904	385.349	287.524	14145.4	5489.8	-385.349	0	10.692	4.43015	5.15858	0	0	0.067341	196.578	-498.22	17.7144	247.557	0	32.3351	32.1278	113.444	0
464	0	0	464	1	365.508	190.389	175.12	0	0	-3.79788	30.2929	275.595	404.325	14155.5	5451.01	-275.595	0	14.084	5.03166	6.09918	0	0	0.200646	172.826	-497.413	15.1965	274.442	0	24.3537	23.6002	77.1803	0
466	0	0	466	1	383.237	269.53	113.707	0	0	44.6056	58.6709	592.621	435.576	14107.1	5422.63	-592.621	0	19.8622	3.30734	5.68833	0	0	0.364641	285.343	-549.827	14.0703	387.343	0	24.3446	25.463	134.526	0
469	0	0	469	1	480.602	241.075	239.528	0	0	54.7534	30.2579	363.543	522.601	14097	5451.04	-363.543	0	19.12	3.22165	5.6762	0	0	0.28066	227.67	-530.062	11.0071	355.873	0	18.9937	18.7243	67.987	0
475	0	0	475	1	398.738	220.07	178.668	0	0	85.5411	97.2913	371.103	398.548	14066.2	5483.67	-371.103	0	14.6095	3.69649	6.0356	0	0	0.331508	202.618	-509.089	13.5793	305.327	0	24.3395	23.8358	87.2182	0
476	0	0	476	1	393.352	218.916	174.436	0	0	11.6559	-12.6071	366.215	291.303	14140.1	5394.25	-366.215	0	10.8295	4.74675	6.70548	0	0	0.152536	195.131	-512.877	14.0335	237.903	0	32.7562	32.5345	116.105	0
477	0	0	477	1	321.039	184.698	136.341	0	0	5.84689	106.608	389.43	258.771	14046.2	5374.69	-389.43	0	9.77124	4.8471	6.31517	0	0	0.353613	145.015	-481.735	17.575	238.222	0	36.6627	36.5803	132.037	0
480	0	0	480	1	302.927	163.695	139.232	0	0	31.8336	0.123295	378.264	181.192	13920.6	5381.52	-378.264	0	6.75242	5.68662	6.18031	0	0	0.172963	177.849	-499.831	18.9516	209.437	0	51.1636	51.9791	178.281	0
481	0	0	481	1	358.183	208.047	150.136	0	0	45.6656	58.8803	382.182	327.306	14205.7	5422.42	-382.182	0	12.1492	4.23482	5.79517	0	0	0.327205	222.391	-523.392	15.351	269.309	0	28.6699	28.5926	104.822	0
483	0	0	483	1	372.061	214.057	158.004	0	0	-28.4997	-29.4065	329.137	264.422	14180.2	5510.71	-329.137	0	9.72231	5.05612	6.2775	0	0	0.212611	147.368	-480.284	14.9273	1	0	35.0453	34.5366	116.215	0
485	0	0	485	1	324.544	204.933	119.611	0	0	-94.2562	-60.2369	347.144	232.492	14246	5441.88	-347.144	0	9.01157	5.17955	6.64308	0	0	0.216776	223.108	-528.531	17.4946	221.085	0	39.3405	38.1147	131.638	0
486	0	0	486	1	360.35	201.555	158.795	0	0	51.8262	83.3316	363.781	285.421	14000.2	5397.97	-363.781	0	10.4392	5.67066	5.64062	0	0	0.239768	156.854	-485.045	15.4772	200.23	0	34.2779	34.2666	115.49	0
488	0	0	488	1	461.834	173.537	288.297	0	0	76.1691	13.0122	33.0488	403.753	13975.9	5468.29	-33.0488	0	12.5884	4.47954	6.04252	0	0	0.224945	251.607	-529.005	11.671	323.008	0	23.093	22.6846	79.7849	0
489	0	0	489	1	492.171	284.25	207.921	0	0	185.449	88.5234	164.633	326.801	13966.3	5392.78	-164.633	0	10.5451	4.67197	5.70918	0	0	0.198307	274.02	-534.855	10.8853	336.075	0	27.833	27.601	89.0366	0
490	0	0	490	1	313.233	137.826	175.406	0	0	42.4955	99.5505	244.731	308.48	14109.2	5381.75	-244.731	0	10.4013	4.70157	6.53975	0	0	0.270699	218.734	-518.833	18.0762	258.953	0	30.453	29.8404	95.9454	0
492	0	0	492	1	280.096	158.951	121.145	0	0	36.521	115.514	91.8423	160.213	13816.2	5565.11	-91.8423	0	5.053	3.79038	5.10773	0	0	0.229036	274.092	-536.956	19.914	276.197	0	48.8806	47.787	164.394	0
494	0	0	494	1	398.773	222.586	176.187	0	0	-12.6959	58.1645	177.999	321.419	13965.1	5423.14	-177.999	0	10.5779	5.32492	6.1495	0	0	0.379343	162.915	-494.736	13.8434	262.959	0	29.1256	28.4656	91.9735	0
495	0	0	495	1	359.681	206.398	153.283	0	0	48.8653	30.8643	136.335	302.629	14003.2	5450.44	-136.335	0	9.68831	4.89869	5.9941	0	0	0.239254	200.989	-511.545	15.4321	222.416	0	30.09	29.3925	96.6896	0
496	0	0	496	1	337.962	165.287	172.675	0	0	9.71621	-6.28563	-58.6908	215.01	14142	5487.59	58.6908	0	6.79854	4.61673	5.84622	0	0	0.110031	213.541	-506.74	16.4622	225.305	0	39.2974	38.0038	137.588	0
497	0	0	497	1	276.817	132.566	144.251	0	0	73.3783	23.9536	301.352	191.553	13879	5457.35	-301.352	0	6.69512	4.9777	6.7594	0	0	0.126923	163.818	-493.022	20.9505	244.241	0	46.9964	46.7792	155.001	0
498	0	0	498	1	362.526	194.836	167.69	0	0	31.6305	93.7782	247.154	271.345	14120.1	5387.52	-247.154	0	9.17942	4.33483	5.99035	0	0	0.339775	205.021	-509.966	15.1933	305.936	0	33.2191	32.4502	104.403	0
499	0	0	499	1	269.94	138.257	131.683	0	0	-35.2746	2.87218	147.591	214.808	13987.7	5378.77	-147.591	0	7.07618	4.40975	5.17785	0	0	0.225812	204.511	-500.125	20.9751	193.953	0	38.4631	37.8437	121.911	0
500	0	0	500	1	292.31	107.475	184.835	0	0	12.4225	-21.4194	-292.919	196.894	14139.3	5502.72	292.919	0	6.90054	5.16884	5.89767	0	0	0.0902724	158.654	-481.857	19.5415	231.846	0	47.7557	44.3813	208.11	0
503	0	0	503	1	240.182	111.49	128.692	0	0	18.4255	-35.8918	-153.809	139.193	13934	5616.85	153.809	0	4.53892	5.12651	6.24666	0	0	0.135949	190.297	-499.524	24.6047	233.556	0	59.891	57.9766	232.789	0
504	0	0	504	1	263.591	155.5	108.091	0	0	136.087	62.1238	517.491	239.926	14015.6	5419.18	-517.491	0	10.0173	4.04273	5.97353	0	0	0.175982	208.265	-499.501	21.6313	203.862	0	39.8633	40.455	188.314	0
506	0	0	506	1	301.422	154.229	147.193	0	0	112.023	80.1602	432.398	276.595	14039.7	5401.14	-432.398	0	10.6421	4.06257	6.48781	0	0	0.223319	169.032	-485.323	18.6905	219.581	0	34.0644	34.1568	135.351	0
508	0	0	508	1	273.204	155.361	117.843	0	0	95.3993	80.414	308.119	228.252	13956.7	5500.55	-308.119	0	7.9821	3.77181	5.46455	0	0	0.174396	249.62	-517.83	20.5569	291.457	0	38.0018	36.9732	125.857	0
511	0	0	511	1	307.469	165.746	141.724	0	0	60.1635	44.573	512.5	272.156	13892.2	5436.73	-512.5	0	11.3579	4.22212	5.54665	0	0	0.169704	199.142	-496.753	18.1452	252.849	0	35.3423	36.263	162.725	0
512	0	0	512	1	391.987	205.225	186.762	0	0	24.545	52.7505	283.229	348.102	13927.9	5528.21	-283.229	0	12.0843	3.93191	5.78272	0	0	0.41089	234.847	-525.905	13.8475	330.575	0	26.4482	25.7082	87.2042	0
514	0	0	514	1	348.003	165.514	182.489	0	0	-34.8969	2.51235	-349.708	322.362	14087	5478.79	349.708	0	11.8302	5.37953	6.15678	0	0	0.272312	185.893	-503.983	16.1286	252.008	0	33.997	30.8128	148.478	0
516	0	0	516	1	319.873	157.943	161.93	0	0	-9.0558	-107.351	-68.7633	193.255	14061.1	5488.99	68.7633	0	6.3859	4.8469	6.49552	0	0	0.149723	176.449	-496.583	17.6796	208.643	0	43.1494	42.657	148.868	0
519	0	0	519	1	443.636	212.799	230.837	0	0	73.9171	-3.77587	27.5232	358.01	13978.1	5485.08	-27.5232	0	11.1913	4.99975	6.50435	0	0	0.198265	236.835	-520.316	12.3011	297.816	0	26.0816	25.605	90.0901	0
521	0	0	521	1	331.494	157.125	174.369	0	0	30.3694	51.4834	282.727	275.436	13922	5429.82	-282.727	0	9.5473	4.33617	5.64232	0	0	0.234587	199.233	-496.314	16.7259	236.699	0	32.5821	32.2604	104.551	0
523	0	0	523	1	289.606	159.981	129.625	0	0	93.2029	-22.0626	388.09	268.38	13859.2	5503.36	-388.09	0	10.0315	4.08169	5.74216	0	0	0.155427	232.364	-523.297	19.4071	259.443	0	33.5313	33.5884	125.461	0
524	0	0	524	1	384.271	213.309	170.961	0	0	192.686	23.4211	507.933	326.983	13959	5457.88	-507.933	0	13.6054	4.30424	5.9486	0	0	0.250209	202.655	-502.702	14.2359	257.961	0	30.7535	31.0112	137.409	0
527	0	0	527	1	351.701	179.398	172.303	0	0	41.7717	4.44347	349.128	257.987	14109.9	5377.2	-349.128	0	9.38587	4.74947	6.56761	0	0	0.161094	190.535	-505.774	15.8801	224.426	0	36.3903	36.2518	125.717	0
528	0	0	528	1	310.195	182.98	127.214	0	0	69.5235	8.37021	345.426	231.554	14281.5	5273.61	-345.426	0	8.36337	4.33981	6.08725	0	0	0.125583	231.354	-513.542	18.0989	247.678	0	38.5147	39.7915	134.833	0
529	0	0	529	1	381.358	185.159	196.199	0	0	84.9221	44.9506	248.881	351.021	13967.1	5436.35	-248.881	0	11.813	4.6827	5.99352	0	0	0.11754	179.073	-499.884	14.4248	295.785	0	27.0212	26.5372	85.0117	0
531	0	0	531	1	444.306	189.389	254.917	0	0	5.47632	10.4375	-246.226	355.077	14046.6	5470.86	246.226	0	11.986	5.02032	5.93101	0	0	0.201469	198.126	-517.936	12.228	300.961	0	27.5671	26.5511	113.449	0
534	0	0	534	1	375.914	206.206	169.708	0	0	109.819	4.39201	331.762	320.078	14041.9	5377.25	-331.762	0	11.424	4.67879	6.60723	0	0	0.214605	183.65	-501.859	14.7348	1	0	30.1407	30.0683	101.666	0
535	0	0	535	1	267.426	122.393	145.032	0	0	61.4135	129.804	99.724	198.95	14090.3	5351.5	-99.724	0	6.27436	3.65023	5.94865	0	0	0.232025	230.705	-509.391	21.1286	245.448	0	41.568	40.84	134.57	0
536	0	0	536	1	466.825	219.578	247.247	0	0	13.2371	189.244	477.11	379.893	14038.8	5391.72	-477.11	0	15.8232	4.31756	6.10211	0	0	0.429803	249.141	-536.235	11.5218	321.561	0	26.2244	26.7466	109.434	0
539	0	0	539	1	388.91	233.11	155.8	0	0	55.8134	49.4902	345.073	314.924	14195.6	5232.49	-345.073	0	11.3532	4.86075	6.72011	0	0	0.304769	233.414	-535.245	14.2321	306.38	0	30.7665	31.3206	106.95	0
543	0	0	543	1	346.711	180.861	165.851	0	0	-58.1	40.5061	-60.1548	240.772	14110.2	5440.79	60.1548	0	7.70982	4.9228	5.98926	0	0	0.280633	182.54	-502.767	16.082	263.701	0	35.8789	34.4031	125.955	0
547	0	0	547	1	433.891	276.297	157.594	0	0	58.416	37.2831	439.979	513.315	14093.3	5444.02	-439.979	0	19.979	3.39371	6.75721	0	0	0.474533	152.884	-491.293	12.4003	341.608	0	19.9275	19.9102	81.1493	0
548	0	0	548	1	387.468	190.01	197.459	0	0	48.5171	42.5563	142.336	326.913	14202.9	5339.08	-142.336	0	10.4757	4.12209	5.48252	0	0	0.115936	228.049	-515.436	14.0204	300.444	0	26.9747	26.6436	88.7464	0
549	0	0	549	1	421.666	245.858	175.807	0	0	44.172	30.5424	237.716	431.712	14007.9	5450.76	-237.716	0	14.5145	4.53881	6.1194	0	0	0.177447	260.227	-535.784	12.9063	323.281	0	22.6614	22.0698	71.508	0
552	0	0	552	1	385.724	208.423	177.301	0	0	38.7339	32.8034	220.711	268.135	14013.3	5448.5	-220.711	0	8.93027	5.51712	6.50544	0	0	0.123806	168.806	-496.006	14.4412	239.041	0	35.1187	34.1382	108.408	0
553	0	0	553	1	223.219	136.224	86.995	0	0	71.1708	-2.55078	306.347	204.124	14180.2	5384.19	-306.347	0	7.1854	3.98787	6.04177	0	0	0.152712	195.447	-493.015	26.1771	226.515	0	42.1544	41.8266	140.689	0
556	0	0	556	1	318.777	204.856	113.921	0	0	64.4224	80.4673	377.678	330.443	13987.6	5400.83	-377.678	0	12.1911	4.02952	5.12148	0	0	0.16954	257.86	-522.493	17.3043	290.62	0	28.2376	28.3111	99.9026	0
559	0	0	559	1	343.189	176.551	166.638	0	0	-20.4322	-31.7679	185.669	289.427	14172.2	5413.41	-185.669	0	9.70737	4.21124	6.68706	0	0	0.287291	184.498	-502.136	16.2226	232.483	0	30.8302	29.9053	98.2229	0
562	0	0	562	1	637.183	353.636	283.547	0	0	67.5174	54.6633	126.865	525.664	14084.2	5426.64	-126.865	0	16.7005	5.09927	6.11668	0	0	0.464438	219.341	-534.309	8.29339	397.001	0	19.1767	18.6435	62.9554	0
563	0	0	563	1	401.444	234.137	167.307	0	0	0.617638	81.9529	320.058	376.715	14051.4	5399.35	-320.058	0	13.4971	4.576	5.65578	0	0	0.484894	243.921	-535.075	13.5748	322.994	0	25.793	25.2394	84.4726	0
564	0	0	564	1	335.37	166.145	169.225	0	0	328.941	42.4406	551.577	241.965	13922.4	5438.86	-551.577	0	11.0634	3.5623	6.29314	0	0	0.250067	223.027	-510.773	16.4314	260.2	0	40.0571	38.5053	191.698	0
565	0	0	565	1	320.718	178.555	142.163	0	0	73.2814	-15.1	511.068	322.39	14078.4	5496.4	-511.068	0	13.4791	3.63363	6.78364	0	0	0.167946	257.89	-517.947	17.3615	290.962	0	30.3534	30.6373	144.335	0
566	0	0	566	1	294.375	150.003	144.372	0	0	70.0109	84.4678	632.701	252.502	13982	5496.49	-632.701	0	12.0382	4.7902	6.0936	0	0	0.207144	180.958	-496.381	19.3276	216.99	0	42.4592	45.7502	259.921	0
568	0	0	568	1	389.387	194.685	194.702	0	0	72.1205	87.373	347.416	381.33	13979.9	5593.25	-347.416	0	13.7431	3.43589	6.05285	0	0	0.455562	226.907	-519.268	13.8908	289.492	0	24.5899	24.2863	88.7925	0
572	0	0	572	1	304.586	164.9	139.685	0	0	99.1469	-83.5687	-313.963	162.079	14052.6	5564.87	313.963	0	5.86415	4.16553	6.14344	0	0	0.056996	230.615	-513.981	18.4376	246.408	0	57.0767	54.2316	238.376	0
573	0	0	573	1	354.311	184.03	170.282	0	0	-51.8165	106.452	137.521	259.758	14203.5	5374.85	-137.521	0	8.52117	3.57796	5.31143	0	0	0.263907	264.225	-520.862	15.3366	314.332	0	31.9539	31.0025	103.88	0
575	0	0	575	1	311.373	193.943	117.429	0	0	66.9717	55.1783	413.237	280.437	14084.7	5426.12	-413.237	0	10.6426	3.89039	6.36519	0	0	0.122721	237.98	-522.596	17.9506	261.566	0	33.1696	32.8428	127.816	0
577	0	0	577	1	377.162	193.372	183.79	0	0	53.1805	-11.8978	-26.2627	242.977	14098.5	5493.2	26.2627	0	7.6114	4.6429	6.18518	0	0	0.0757461	208.87	-513.485	14.6208	250.753	0	35.8155	34.7909	122.806	0
582	0	0	582	1	364.54	212.395	152.145	0	0	47.2121	87.522	484.336	320.278	14104.5	5393.78	-484.336	0	13.0405	3.01511	4.9347	0	0	0.178034	250.824	-504.447	14.7066	277.229	0	28.5629	28.8827	124.033	0
583	0	0	583	1	294.485	157.582	136.903	0	0	18.3659	-23.317	-44.7155	242.923	14133.4	5404.96	44.7155	0	7.68585	5.27408	6.38635	0	0	0.136792	150.909	-486.625	19.5147	209.187	0	35.935	35.1205	127.58	0
586	0	0	586	1	298.944	177.8	121.144	0	0	32.4396	104.306	522.521	308.913	13920	5476.65	-522.521	0	13.1412	3.12777	6.39141	0	0	0.195136	207.231	-508.964	18.552	298.088	0	30.2963	30.8254	152.828	0
587	0	0	587	1	446.964	229.921	217.043	0	0	134.757	69.3814	276.162	426.172	13917.3	5511.58	-276.162	0	14.5705	3.47482	4.80954	0	0	0.333313	257.285	-525.698	11.8589	341.633	0	21.605	21.1874	71.0504	0
588	0	0	588	1	373.25	173.409	199.841	0	0	164.914	-107.216	-149.002	286.395	13986.8	5588.52	149.002	0	9.56993	4.42792	4.83161	0	0	0.165727	173.047	-487.387	14.5684	263.812	0	28.8016	28.8471	112.193	0
589	0	0	589	1	334.809	159.038	175.771	0	0	67.5908	88.9451	238.78	300.682	13884.8	5492.01	-238.78	0	10.0609	4.72736	5.14287	0	0	0.316864	175.813	-493.69	16.5358	244.6	0	29.9498	29.5376	95.4355	0
590	0	0	590	1	350.856	178.284	172.571	0	0	-1.90967	68.3278	34.3304	336.536	14054	5512.63	-34.3304	0	10.5591	5.04874	5.97407	0	0	0.319955	214.986	-511.981	15.891	292.308	0	27.4732	26.2711	93.3597	0
591	0	0	591	1	414.385	229.156	185.229	0	0	103.107	21.2558	384.078	326.161	13949	5460.04	-384.078	0	12.0725	4.57803	5.97871	0	0	0.127313	218.414	-515.006	13.146	264.389	0	29.6332	29.5175	106.495	0
594	0	0	594	1	385.979	211.934	174.045	0	0	112.306	-21.4078	375.582	335.44	14039.4	5502.71	-375.582	0	12.4073	4.49941	6.36791	0	0	0.186502	206.652	-509.663	14.2495	265.74	0	29.0627	28.5751	102.863	0
597	0	0	597	1	433.557	257.466	176.091	0	0	108.376	1.24864	346.889	383.92	14043.3	5480.05	-346.889	0	13.8555	5.12149	6.11621	0	0	0.179269	169.994	-497.895	12.5924	304.373	0	26.3733	25.8632	88.2222	0
599	0	0	599	1	422.237	227.98	194.258	0	0	125.597	-65.5657	192.381	374.666	14125.8	5546.87	-192.381	0	12.4669	4.71041	5.73885	0	0	0.0446815	195.365	-509.456	12.8704	285.354	0	24.8685	24.3971	77.9571	0
600	0	0	600	1	322.186	150.496	171.689	0	0	39.5522	-49.2431	-51.7347	200.554	14211.8	5530.54	51.7347	0	6.3777	4.81825	5.47585	0	0	0.198971	209.888	-499.718	17.3431	245.657	0	40.6497	39.7868	145.853	0
601	0	0	601	1	264.71	133.853	130.857	0	0	54.3821	42.5046	-59.7194	194.902	13898	5638.12	59.7194	0	6.06612	4.77561	5.75497	0	0	0.13584	156.629	-477.059	21.7252	1	0	42.8348	41.9628	154.971	0
603	0	0	603	1	329.249	191.29	137.959	0	0	155.415	92.1262	418.048	258.734	13996.3	5488.83	-418.048	0	9.84504	5.14402	6.25659	0	0	0.304008	198.338	-509.311	17.1363	248.172	0	37.6951	37.1963	140.122	0
604	0	0	604	1	383.694	215.801	167.892	0	0	13.0608	27.2887	320.888	314.408	14138.7	5454.01	-320.888	0	11.2528	4.57458	5.49783	0	0	0.248807	228.87	-515.093	14.2466	256.078	0	29.7867	29.0291	97.5079	0
605	0	0	605	1	370.294	177.638	192.656	0	0	76.6403	-24.1888	11.3068	286.602	14075.1	5405.83	-11.3068	0	8.98579	4.65722	6.14814	0	0	0.124295	172.235	-494.556	14.9196	201.909	0	30.777	30.1496	105.917	0
606	0	0	606	1	352.722	202.302	150.42	0	0	78.4196	0.319815	169.754	338.059	14073.3	5580.64	-169.754	0	10.973	4.38898	5.13123	0	0	0.0923832	248.331	-517.815	15.5436	290.242	0	26.756	25.944	84.083	0
608	0	0	608	1	303.687	166.017	137.67	0	0	71.018	-20.8448	217.399	270.308	14180.4	5402.48	-217.399	0	9.02084	4.8496	5.01808	0	0	0.0764023	190.554	-494.674	18.4415	233.554	0	32.4628	31.8713	102.15	0
610	0	0	610	1	340.916	146.277	194.639	0	0	154.554	-25.6202	-123.553	217.502	13897.5	5606.58	123.553	0	6.96042	5.27665	7.16286	0	0	0.186303	200.782	-505.158	16.6494	260.736	0	41.1935	40.4701	154.487	0
614	0	0	614	1	304.67	164.488	140.182	0	0	-135.824	121.161	-169.719	223.983	14088.2	5459.8	169.719	0	7.66577	4.87013	5.65026	0	0	0.293769	190.068	-497.938	18.517	223.455	0	39.3584	35.9795	144.439	0
616	0	0	616	1	509.221	248.941	260.281	0	0	66.6712	9.13214	167.438	431.264	14085	5372.51	-167.438	0	13.9799	5.39849	7.01297	0	0	0.352605	179.482	-515.566	10.6528	262.491	0	23.1699	22.7834	74.1291	0
617	0	0	617	1	323.854	171.505	152.348	0	0	71.0759	-57.2803	-103.54	250.145	13981	5538.58	103.54	0	8.03432	4.96605	6.97088	0	0	0.113133	209.399	-517.92	17.5441	256.012	0	35.8485	35.3558	128.602	0
621	0	0	621	1	315.273	150.322	164.951	0	0	223.874	-35.6055	290.346	210.018	13828.2	5616.57	-290.346	0	7.43028	3.75242	6.14086	0	0	0.0750325	248.74	-532.966	17.6273	306.322	0	39.8984	39.5351	136.856	0
622	0	0	622	1	235.102	115.886	119.216	0	0	54.3514	70.7799	388.5	172.635	14097.4	5510.18	-388.5	0	6.43112	4.23679	5.25764	0	0	0.107165	200.059	-489.484	24.5099	209.68	0	50.413	49.422	178.809	0
623	0	0	623	1	259.218	130.559	128.659	0	0	-30.4794	-33.0473	-459.903	240.634	14082.5	5514.35	459.903	0	9.73356	4.65698	6.35963	0	0	0.155898	202.783	-501.898	22.3794	243.653	0	50.7508	45.0764	220.289	0
624	0	0	624	1	413.878	195.508	218.37	0	0	40.5723	28.1807	194.965	364.604	14111.1	5353.46	-194.965	0	11.9787	4.33211	5.42227	0	0	0.170986	224.984	-515.88	13.0687	299.369	0	25.1456	24.7043	80.0642	0
625	0	0	625	1	274.959	109.998	164.961	0	0	-6.9684	-33.6289	-246.901	182.061	14059	5514.93	246.901	0	6.24365	4.6042	5.79359	0	0	0.133704	211.721	-501.684	20.7585	257.557	0	48.2978	45.9991	197.76	0
629	0	0	629	1	326.187	166.361	159.827	0	0	78.7246	76.6426	103.713	347.749	14073	5404.66	-103.713	0	10.9466	3.89982	5.57928	0	0	0.276481	213.199	-501.831	16.9176	333.486	0	25.7612	25.0984	84.395	0
632	0	0	632	1	315.693	136.215	179.478	0	0	19.5173	0.975622	-300.938	211.765	14132.2	5380.66	300.938	0	7.40535	4.19491	5.43407	0	0	0.102577	197.845	-497.938	17.5902	1	0	43.3262	40.8344	188.477	0
633	0	0	633	1	266.494	154.458	112.036	0	0	133.619	15.4333	384.59	180.898	14117.8	5565.53	-384.59	0	6.70022	4.08297	5.76075	0	0	0.15731	168.664	-475.239	21.3251	207.875	0	48.0294	47.949	173.375	0
636	0	0	636	1	271.487	152.893	118.595	0	0	44.9988	47.5908	101.867	185.203	14206.4	5334.05	-101.867	0	5.85797	3.80342	4.78417	0	0	0.0785671	224.545	-495.756	20.5459	269.917	0	42.2806	41.7591	141.455	0
637	0	0	637	1	303.697	167.346	136.35	0	0	106.066	77.4257	287.698	224.79	14045.7	5304.21	-287.698	0	7.74651	3.6416	5.22979	0	0	0.109728	211.419	-497.01	18.1801	265.984	0	37.7115	37.6769	121.514	0
638	0	0	638	1	371.042	179.788	191.254	0	0	87.5907	8.38706	101.928	329.175	14163.8	5373.25	-101.928	0	10.42	4.32144	5.27298	0	0	0.172082	172.933	-494.485	14.709	242.657	0	26.6981	26.1794	89.3702	0
639	0	0	639	1	261.713	146.288	115.425	0	0	64.8985	89.2003	156.334	167.394	13987.2	5392.1	-156.334	0	5.37088	4.29359	5.83612	0	0	0.195572	256.213	-511.179	21.8646	222.686	0	49.6075	49.1634	155.901	0
641	0	0	641	1	330.187	164.132	166.055	0	0	47.3128	70.4054	412.516	251.455	14004.7	5410.9	-412.516	0	9.56641	4.3939	5.88567	0	0	0.36884	208.942	-508.719	16.8536	265.256	0	36.9031	36.9371	138.242	0
642	0	0	642	1	348.13	159.961	188.169	0	0	38.7666	47.2002	-179.101	306.375	14212.6	5434.1	179.101	0	9.86792	3.8831	5.54022	0	0	0.239539	214.589	-510.863	15.7327	326.651	0	29.2123	28.2308	114	0
644	0	0	644	1	359.521	186.596	172.925	0	0	24.6362	118.517	307.004	328.626	14127.1	5362.78	-307.004	0	11.6234	3.98648	5.67977	0	0	0.425379	218.648	-518.861	15.2239	1	0	28.0113	27.7069	92.848	0
646	0	0	646	1	263.73	124.551	139.179	0	0	111.099	-118.689	115.463	189.598	14239.9	5400.67	-115.463	0	6.27955	3.54636	5.80112	0	0	0.0239791	302.011	-527.837	21.3883	251.944	0	41.1549	41.4703	135.47	0
649	0	0	649	1	357.665	237.259	120.405	0	0	-2.28715	80.6501	548.209	275.074	14054.3	5400.65	-548.209	0	12.1079	4.19777	6.23574	0	0	0.362029	184.854	-494.334	15.4292	226.744	0	36.3678	37.0073	181.403	0
650	0	0	650	1	370.305	185.966	184.339	0	0	-7.5829	-22.3017	-116.515	304.308	14159.3	5403.94	116.515	0	9.82264	4.38546	5.32492	0	0	0.277734	217.107	-504.658	14.7593	282.308	0	28.3165	27.4581	105.669	0
651	0	0	651	1	415.642	255.158	160.484	0	0	26.7514	53.9957	453.892	347.16	14125	5427.3	-453.892	0	13.7639	3.38746	5.33858	0	0	0.284266	219.522	-508.439	12.8629	335.457	0	26.9431	26.8818	109.322	0
653	0	0	653	1	275.505	148.456	127.049	0	0	59.9955	78.2726	46.5684	269.411	13892.4	5502.69	-46.5684	0	8.37511	3.73878	5.396	0	0	0.283326	207.515	-504.233	20.3369	361.063	0	31.2164	30.7923	108.07	0
654	0	0	654	1	302.818	163.064	139.753	0	0	91.3179	22.14	230.586	185.782	14060.4	5359.5	-230.586	0	6.19279	3.94133	5.64307	0	0	0.0192559	233.528	-512.492	18.4009	264.528	0	45.1337	44.459	139.737	0
659	0	0	659	1	295.656	166.732	128.924	0	0	48.4307	28.3246	111.341	162.585	14103.3	5552.64	-111.341	0	5.16511	4.14833	6.00738	0	0	0.0859121	211.028	-503.638	19.0339	297.144	0	51.1187	49.2369	160.295	0
660	0	0	660	1	291.385	163.386	127.999	0	0	80.6509	85.4115	439.045	210.75	14071.1	5395.89	-439.045	0	8.17658	3.65053	5.95983	0	0	0.264989	195.235	-496.661	19.1858	230.24	0	41.993	42.0362	169.906	0
661	0	0	661	1	335.241	170.308	164.933	0	0	53.1672	35.4133	195.763	290.055	13998.9	5445.89	-195.763	0	9.50778	4.19614	6.11442	0	0	0.259767	212.151	-509.525	16.5626	282.324	0	31.0207	30.2377	97.5892	0
663	0	0	663	1	323.244	157.525	165.719	0	0	104.027	32.1601	269.446	233.834	14147.4	5449.14	-269.446	0	7.97501	5.06075	6.42558	0	0	0.196983	146.576	-478.617	17.5084	185.587	0	39.4837	38.3328	123.376	0
667	0	0	667	1	410.012	237.488	172.524	0	0	24.6888	3.63196	191.769	334.111	14127	5477.67	-191.769	0	11.0291	5.43782	6.50102	0	0	0.302996	192.909	-515.733	13.4796	222.407	0	28.6299	27.7281	89.5719	0
673	0	0	673	1	299.394	136.418	162.976	0	0	59.7936	-28.9684	179.628	256.796	14191.6	5410.61	-179.628	0	8.43677	4.81761	5.59858	0	0	0.0244834	181.218	-487.778	18.8615	237.444	0	33.9514	33.3211	108.593	0
675	0	0	675	1	359.564	190.216	169.348	0	0	136.348	64.7076	319.273	215.533	13816.1	5516.25	-319.273	0	7.59135	3.72998	6.13372	0	0	0.344348	241.31	-530.869	15.2299	292.747	0	39.6191	39.1102	139.074	0
676	0	0	676	1	394.584	238.496	156.088	0	0	28.2905	-11.2226	267.191	305.346	14123.4	5492.52	-267.191	0	10.5537	4.53897	5.58053	0	0	0.0986997	201.39	-509.922	13.8196	267.298	0	30.0161	29.1525	93.6332	0
678	0	0	678	1	454.552	217.172	237.38	0	0	19.224	41.1373	136.307	479.954	14132.5	5539.82	-136.307	0	15.428	3.37008	4.42226	0	0	0.211573	261.941	-523.965	11.6002	1	0	19.0695	18.3251	61.9918	0
679	0	0	679	1	318.548	149.845	168.703	0	0	-17.8328	-56.0604	-407.866	246.764	14069.9	5537.36	407.866	0	9.61829	3.96853	5.24714	0	0	0.234695	203.629	-499.461	17.3266	300.812	0	43.2698	38.963	185.279	0
680	0	0	680	1	267.386	153.828	113.557	0	0	-14.0761	-7.08749	517.588	290.198	13966.5	5388.73	-517.588	0	12.444	2.93242	5.69266	0	0	0.229275	198.141	-491.911	20.7928	294.861	0	31.2454	32.1228	149.116	0
684	0	0	684	1	380.145	206.297	173.848	0	0	-22.86	38.8867	61.3429	293.219	14074.9	5442.41	-61.3429	0	9.32592	4.40187	5.84775	0	0	0.303982	256.288	-533.286	14.4103	286.239	0	30.1266	28.8783	100.137	0
686	0	0	686	1	385.922	198.908	187.014	0	0	86.393	66.3098	0.614532	295.032	14065.3	5414.99	-0.614532	0	9.10831	4.43504	6.02498	0	0	0.320256	225.064	-519.968	14.1998	289.834	0	30.159	29.4463	103.883	0
687	0	0	687	1	378.747	227.718	151.029	0	0	23.5376	10.0171	663.716	282.789	14028.5	5371.62	-663.716	0	14.1046	3.73837	5.16219	0	0	0.1791	226.067	-511.601	14.2685	254.6	0	37.0699	41.7181	233.484	0
696	0	0	696	1	377.708	179.031	198.678	0	0	63.8973	63.798	66.1392	311.077	14087.8	5417.5	-66.1392	0	9.71288	4.04031	6.00326	0	0	0.145741	179.775	-497.273	14.4688	293.368	0	28.6426	27.7789	95.2881	0
698	0	0	698	1	336.002	156.079	179.922	0	0	82.8373	17.5875	-166.243	249.51	13969.2	5563.37	166.243	0	8.00224	4.64436	5.6398	0	0	0.226509	192.19	-499.551	16.5406	237.16	0	35.1624	34.2319	138.513	0
702	0	0	702	1	412.851	185.457	227.394	0	0	26.2836	4.57668	179.337	367.483	14025.8	5377.06	-179.337	0	12.0551	4.91925	6.01534	0	0	0.249558	175.29	-498.167	13.2513	247.013	0	25.5725	25.2078	81.1839	0
703	0	0	703	1	324.894	134.651	190.244	0	0	0.983878	51.2874	-45.058	247.93	14150.7	5430.01	45.058	0	7.76641	4.40188	6.37725	0	0	0.250968	179.315	-490.015	17.246	217.737	0	35.3118	34.1452	121.936	0
706	0	0	706	1	357.617	162.983	194.635	0	0	30.0672	35.6964	-110.515	233.761	14022	5445.6	110.515	0	7.38205	3.71142	4.88431	0	0	0.13351	227.161	-506.053	15.1478	282.299	0	34.8891	34.2338	127.991	0
709	0	0	709	1	291.299	157.592	133.707	0	0	-6.35228	80.3978	34.562	198.103	14158.1	5400.9	-34.562	0	6.21959	4.4017	5.61944	0	0	0.19155	196.276	-495.421	19.346	270.17	0	41.7618	40.3664	143.157	0
711	0	0	711	1	291.673	158.053	133.62	0	0	8.6391	-2.47416	235.245	223.307	14043.4	5384.11	-235.245	0	7.58469	3.74097	6.07128	0	0	0.176163	200.353	-491.386	19.2149	228.061	0	38.1921	37.3842	119.523	0
714	0	0	714	1	324.012	182.608	141.404	0	0	47.8069	32.4025	135.631	267.249	14203.6	5448.9	-135.631	0	8.55336	4.16633	4.53571	0	0	0.218178	280.317	-521.952	16.9159	1	0	31.0743	30.3173	102.323	0
717	0	0	717	1	253.536	144.842	108.694	0	0	45.0005	-28.4417	401.73	234.625	13907.4	5509.74	-401.73	0	8.92734	3.5371	5.25526	0	0	0.17657	146.324	-462.488	22.2162	230.094	0	36.4784	36.3934	139.402	0
719	0	0	719	1	325.542	185.906	139.637	0	0	57.716	108.1	307.169	298.056	14094	5373.2	-307.169	0	10.4699	3.83325	4.97363	0	0	0.270176	203.04	-491.961	16.8359	283.767	0	29.9699	29.6399	97.8998	0
723	0	0	723	1	331.11	165.469	165.642	0	0	119.372	26.4933	111.282	243.599	14132	5454.81	-111.282	0	7.70529	3.47187	4.95781	0	0	0.114613	222.495	-505.463	16.4401	320.093	0	33.7121	32.5982	109.183	0
727	0	0	727	1	267.933	167.477	100.456	0	0	112.822	51.3001	460.718	248.989	14138.6	5330.34	-460.718	0	9.82865	3.31822	5.34435	0	0	0.164292	189.505	-478.012	20.8193	246.677	0	35.6445	36.5611	149.913	0
728	0	0	728	1	248.342	132.01	116.333	0	0	10.554	-21.8147	304.658	145.381	14041.5	5403.45	-304.658	0	5.18503	4.80245	5.31584	0	0	0.0818717	153.259	-471.545	23.2491	171.083	0	58.6595	57.5337	183.858	0
729	0	0	729	1	316.482	166.494	149.987	0	0	68.2763	42.4808	-405.64	207.785	14083.4	5438.82	405.64	0	7.74851	4.26313	4.82737	0	0	0.147199	267.031	-521.533	17.4409	279.953	0	50.8187	44.9454	245.186	0
731	0	0	731	1	277.552	156.264	121.289	0	0	13.032	37.2917	263.591	180.087	14138.7	5244.69	-263.591	0	6.19117	4.40635	5.6624	0	0	0.0976953	202.343	-507.68	20.4448	240.335	0	47.4237	47.185	148.426	0
733	0	0	733	1	272.426	146.303	126.122	0	0	17.4089	78.4357	189.929	220.055	14134.3	5203.54	-189.929	0	7.22226	3.92352	5.80436	0	0	0.172986	158.878	-474.466	20.7551	206.55	0	38.5532	38.0082	122.033	0
736	0	0	736	1	254.088	154.008	100.079	0	0	91.06	26.586	375.151	198.653	14060.7	5355.05	-375.151	0	7.30432	4.52052	5.54993	0	0	0.120796	236.772	-523.945	22.6182	249.44	0	45.2266	45.4125	158.068	0
738	0	0	738	1	248.926	133.144	115.782	0	0	-44.9809	158.969	-94.027	135.79	14196.7	5322.33	94.027	0	4.34883	4.23721	5.7316	0	0	0.213488	175.364	-484.28	23.1016	193.224	0	57.9376	56.7441	212.778	0
739	0	0	739	1	385.244	155.841	229.403	0	0	12.4869	106.089	123.293	384.9	14039.6	5375.21	-123.293	0	12.3114	3.8046	5.25195	0	0	0.373858	254.445	-530.152	14.0283	353.87	0	23.3485	22.8672	76.3218	0
741	0	0	741	1	306.504	185.029	121.475	0	0	152.093	-8.82123	409.5	253.791	14099.3	5390.46	-409.5	0	9.6285	3.39877	5.73547	0	0	0.0678037	239.674	-511.955	18.0184	1	0	34.809	34.8809	133.357	0
744	0	0	744	1	216.369	120.733	95.6362	0	0	-34.9138	-62.8398	389.75	143.219	14087	5444.48	-389.75	0	5.5663	4.93339	5.94831	0	0	0.165405	179.773	-490.044	27.6008	194.756	0	61.1641	60.0238	214.541	0
746	0	0	746	1	382.301	154.605	227.696	0	0	48.5781	70.8538	33.5089	378.629	14103.1	5410.45	-33.5089	0	11.7637	4.02544	5.3148	0	0	0.224134	180.383	-488.812	14.1911	314.677	0	23.6772	23.012	81.7626	0
747	0	0	747	1	383.228	186.775	196.453	0	0	50.0568	36.1822	129.74	328.642	14002	5445.12	-129.74	0	10.4896	4.22839	5.12078	0	0	0.318866	199.228	-501.29	14.1616	276.947	0	26.8613	26.2614	87.3167	0
750	0	0	750	1	328.34	178.004	150.336	0	0	106.466	11.133	469.597	252.831	14144.9	5370.51	-469.597	0	10.0902	2.99543	5.24396	0	0	0.0984931	254.044	-512.997	16.5198	1	0	34.5334	35.2168	148.89	0
753	0	0	753	1	324.021	165.963	158.058	0	0	-100.549	2.46099	-331.809	205.082	14152.6	5478.84	331.809	0	7.63819	3.79782	5.0297	0	0	0.160903	279.916	-534.073	16.9248	254.18	0	45.8647	40.7384	188.035	0
754	0	0	754	1	337.643	172.652	164.991	0	0	-30.4649	101.6	196.693	338.206	14182.2	5379.7	-196.693	0	11.2957	4.50402	5.55028	0	0	0.359036	203.177	-509.972	16.4072	1	0	26.8389	26.1144	85.6479	0
757	0	0	757	1	310.117	158.784	151.332	0	0	-13.1971	30.7045	49.5116	232.849	14065.3	5450.6	-49.5116	0	7.37374	3.20769	5.44377	0	0	0.170978	198.191	-487.828	17.6818	252.205	0	35.23	33.7214	115.435	0
758	0	0	758	1	337.189	162.178	175.011	0	0	6.55707	-42.6264	-64.5301	253.872	14145.2	5424.27	64.5301	0	8.12142	3.84917	4.81871	0	0	0.0739117	261.77	-528.17	16.1742	309.987	0	31.7156	30.8925	113.421	0
760	0	0	760	1	329.345	151.403	177.942	0	0	51.8907	11.95	-103.597	246.932	14000.2	5469.35	103.597	0	7.79293	4.8944	5.72076	0	0	0.019704	170.522	-493.641	16.982	262.692	0	34.8943	34.4907	130.213	0
761	0	0	761	1	263.513	133.981	129.532	0	0	234.071	-21.831	-56.3903	161.686	13917.6	5503.13	56.3903	0	5.16779	3.30886	5.14933	0	0	0.143129	247.98	-504.503	21.16	1	0	46.7936	46.5975	165.336	0
762	0	0	762	1	312.106	126.629	185.477	0	0	69.4409	-15.3387	-231.28	249.005	14082.3	5396.98	231.28	0	8.31177	4.14919	5.25021	0	0	0.069829	162.098	-479.579	17.7694	238.807	0	34.9846	34.1348	144.45	0
763	0	0	763	1	381.762	219.058	162.704	0	0	106.696	60.4494	57.5787	196.903	13845.7	5620.17	-57.5787	0	6.12322	3.9833	4.97016	0	0	0.13856	237.015	-520.848	14.162	258.411	0	40.8266	39.7486	141.243	0
766	0	0	766	1	287.534	138.428	149.106	0	0	51.9712	12.5842	-32.3984	202.863	14199.4	5468.72	32.3984	0	6.32587	4.63218	4.34758	0	0	0.121589	208.251	-497.172	19.3838	241.035	0	38.3978	37.5643	143.308	0
768	0	0	768	1	315.676	155.714	159.962	0	0	18.5559	50.0849	-96.2286	162.639	14133.2	5431.22	96.2286	0	5.11932	4.00988	4.94658	0	0	0.0700724	212.79	-493.567	17.4552	245.462	0	48.1223	46.5777	176.932	0
770	0	0	770	1	240.816	132.462	108.355	0	0	184.114	-26.2045	203.664	159.73	13867.9	5507.5	-203.664	0	5.30918	4.36047	6.18697	0	0	0.0852599	194.276	-497.921	24.1903	226.106	0	51.9185	51.0923	165.784	0
771	0	0	771	1	302.628	155.707	146.921	0	0	183.53	58.5403	347.826	206.52	13968.2	5422.76	-347.826	0	7.4524	4.1586	5.7143	0	0	0.215613	246.063	-522.569	18.487	269.798	0	42.6928	42.2581	145.863	0
773	0	0	773	1	341.428	122.475	218.953	0	0	93.029	14.5379	-107.174	249.247	14158.4	5367.1	107.174	0	7.84644	3.62825	4.71969	0	0	0.0962334	264.043	-522.747	15.8926	318.575	0	32.4258	31.7956	121.202	0
775	0	0	775	1	360.037	167.163	192.874	0	0	42.6746	26.0023	163.153	251.488	14109	5355.64	-163.153	0	8.14456	3.42088	5.83474	0	0	0.172891	225.307	-510.566	15.1051	265.174	0	33.608	32.9793	107.002	0
778	0	0	778	1	308.498	176.44	132.057	0	0	7.24088	70.4374	407.219	247.695	14044.8	5410.86	-407.219	0	9.46637	3.78752	5.3646	0	0	0.172197	190.756	-496.38	17.9303	234.883	0	36.1374	35.6853	133.624	0
779	0	0	779	1	376.283	167.623	208.661	0	0	94.1479	55.3052	95.5535	285.684	14057.6	5426	-95.5535	0	8.97363	4.02644	4.54356	0	0	0.0593317	219.041	-512.048	14.3359	329.674	0	29.4588	28.6344	97.6192	0
780	0	0	780	1	263.803	137.119	126.684	0	0	60.4431	-11.6647	292.049	235.142	14091.3	5393.3	-292.049	0	8.2204	3.79562	5.70199	0	0	0.0672839	202.056	-498.898	21.4524	250.938	0	36.8653	36.2544	119.072	0
781	0	0	781	1	249.411	146.388	103.022	0	0	3.15407	-45.8197	206.277	169.486	14148.6	5427.46	-206.277	0	5.72496	4.1305	5.49425	0	0	0.0576395	192.028	-488.789	22.9386	239.602	0	48.1096	46.5725	149.245	0
783	0	0	783	1	277.486	129.446	148.04	0	0	-29.8304	20.5485	243.201	247.756	14181.6	5460.75	-243.201	0	8.52709	2.97221	4.65667	0	0	0.24971	230.878	-499.25	19.7508	1	0	32.4807	31.3586	102.881	0
784	0	0	784	1	249.695	118.633	131.062	0	0	65.0622	-39.8563	214.551	220.267	13987	5421.5	-214.551	0	7.3772	4.15496	5.23957	0	0	0.195873	165.315	-481.435	22.8424	243.131	0	38.1155	37.6281	118.585	0
785	0	0	785	1	339.302	153.672	185.63	0	0	105.388	33.297	-84.3887	263.583	14146	5448	84.3887	0	8.22664	4.34971	5.15211	0	0	0.183842	241.311	-524.867	16.2203	290.372	0	32.0585	31.1944	117.745	0
786	0	0	786	1	322.624	119.945	202.678	0	0	67.6514	41.0636	-15.9324	215.848	13984.4	5539.9	15.9324	0	6.68601	3.34488	4.69531	0	0	0.198578	258.147	-521.013	16.8403	333.05	0	36.6619	35.7183	127.125	0
788	0	0	788	1	364.5	188.955	175.546	0	0	116.047	-0.750159	118.354	289.305	14135.3	5382.39	-118.354	0	9.20915	4.45448	5.46036	0	0	0.0341303	215.059	-516.609	15.0501	276.624	0	30.1707	29.5866	98.8742	0
791	0	0	791	1	275.996	171.819	104.176	0	0	105.053	-13.2082	401.141	218.146	14046.7	5494.51	-401.141	0	8.22052	3.65897	5.63709	0	0	0.121005	222.13	-509.701	20.3241	246.457	0	40.2638	39.5457	149.226	0
792	0	0	792	1	253.662	127.49	126.172	0	0	92.9209	11.637	212.337	175.907	14058.8	5270.34	-212.337	0	5.81064	4.2637	5.11786	0	0	0.0237108	176.382	-482.599	22.44	1	0	46.7775	46.5405	145.223	0
794	0	0	794	1	262.098	136.055	126.043	0	0	47.0004	32.4218	392.347	141.588	14104.7	5349.22	-392.347	0	5.30192	4.59146	5.72342	0	0	0.137935	175.416	-484.927	21.9021	188.761	0	61.7433	62.1669	223.013	0
798	0	0	798	1	238.913	98.4625	140.451	0	0	27.9896	7.84754	-210.329	239.59	14024.1	5473.45	210.329	0	7.89775	4.04058	4.31182	0	0	0.169543	215.927	-497.781	23.6582	300.191	0	34.4665	33.5432	143.976	0
802	0	0	802	1	356.605	133.458	223.147	0	0	51.7523	6.76207	109.091	239.978	14100	5374.88	-109.091	0	7.63967	3.24821	5.02481	0	0	0.0609576	262.302	-524.23	15.1225	1	0	33.7001	33.0101	109.433	0
804	0	0	804	1	320.056	154.271	165.785	0	0	73.1223	9.68738	90.0961	238.347	14078.6	5471.61	-90.0961	0	7.52646	4.07717	5.41345	0	0	0.0833958	241.565	-521.859	17.2916	287.499	0	35.4402	34.2643	115.314	0
806	0	0	806	1	423.437	229.76	193.677	0	0	124.062	17.1278	47.8671	270.239	14027.7	5464.17	-47.8671	0	8.42964	4.84595	5.48567	0	0	0.178913	193.561	-498.304	12.8202	293.954	0	32.1836	31.4198	110.209	0
807	0	0	807	1	410.036	210.374	199.662	0	0	106.67	-106.513	-392.677	266.884	14045.1	5587.81	392.677	0	10.3912	3.90979	5.13841	0	0	0.0517748	295.327	-542.044	13.1109	331.327	0	38.4423	36.161	164.147	0
811	0	0	811	1	257.903	124.728	133.175	0	0	98.4709	97.2635	351.467	175.855	13853.9	5483.7	-351.467	0	6.34621	3.66012	5.44298	0	0	0.170378	213.408	-502.505	21.8893	262.346	0	47.1275	46.9116	168.964	0
813	0	0	813	1	299.445	141.459	157.985	0	0	85.0687	46.8178	504.126	223.507	13967	5334.82	-504.126	0	9.22106	3.54975	5.6411	0	0	0.111063	216.857	-511.037	18.5192	250.426	0	40.1869	41.7998	188.603	0
815	0	0	815	1	302.154	127.843	174.311	0	0	15.1258	3.12299	-185.317	233.325	14136.6	5478.18	185.317	0	7.62633	4.89382	5.6137	0	0	0.170499	190.362	-504.305	18.6892	255.9	0	37.6166	35.9977	149.83	0
817	0	0	817	1	304.095	111.34	192.755	0	0	128.333	109.264	137.351	210.874	13923.7	5471.7	-137.351	0	6.70461	4.14199	5.65352	0	0	0.245743	220.303	-510.236	18.3707	277.006	0	39.7821	39.3972	129.066	0
820	0	0	820	1	276.083	149.003	127.08	0	0	79.9218	-38.9036	-197.269	192.55	13972.1	5520.2	197.269	0	6.35454	3.89563	4.62011	0	0	0.12564	197.42	-484.39	20.151	245.867	0	41.4246	40.7318	170.525	0
822	0	0	822	1	230.99	128.957	102.033	0	0	-86.0734	174.27	-67.8938	126.261	14237.8	5406.69	67.8938	0	4.10746	4.22933	4.86867	0	0	0.133184	195.331	-477.186	24.8675	235.15	0	59.037	56.8402	218.133	0
827	0	0	827	1	295.039	160.795	134.245	0	0	71.4578	92.7161	494.005	214.1	14080.3	5488.24	-494.005	0	8.77331	4.53387	5.59664	0	0	0.0631203	157.174	-480.264	19.1007	193.568	0	44.3621	44.1827	191.203	0
831	0	0	831	1	364.935	208.023	156.912	0	0	67.9108	23.9653	156.163	306.08	13884.5	5556.99	-156.163	0	9.85548	3.99391	5.14525	0	0	0.0933242	199.602	-500.328	14.9038	274.448	0	28.2044	27.6569	93.311	0
832	0	0	832	1	317.676	173.174	144.503	0	0	54.8044	79.7146	609.892	216.703	14096.9	5401.59	-609.892	0	10.075	4.13266	5.40857	0	0	0.159236	210.819	-503.354	17.4482	249.813	0	46.0083	48.7926	265.959	0
836	0	0	836	1	227.61	126.564	101.047	0	0	114.351	74.9526	600.12	173.346	13937.7	5406.35	-600.12	0	7.91714	3.44547	5.64432	0	0	0.0569992	217.505	-503.332	25.1866	283.555	0	52.6781	56.8841	317.532	0
840	0	0	840	1	355.227	153.551	201.676	0	0	15.5842	-25.8711	-240.549	325.77	14036.5	5606.83	240.549	0	11.0454	4.10246	4.86649	0	0	0.130421	258.792	-526.701	15.3297	318.427	0	28.0364	26.6561	112.151	0
852	0	0	852	1	316.766	171.801	144.965	0	0	18.0479	-35.0964	304.229	257.182	14034	5416.74	-304.229	0	9.17955	3.96057	6.20089	0	0	0.105104	174.67	-494.489	17.6001	196.184	0	34.5844	33.933	113.512	0
853	0	0	853	1	236.653	123.296	113.358	0	0	-3.28219	44.6795	364.894	130.916	14055.3	5436.62	-364.894	0	4.8531	3.83963	5.37356	0	0	0.143181	174.827	-477.571	24.1918	244.433	0	63.1795	61.2433	219.06	0
861	0	0	861	1	295.215	161.038	134.177	0	0	139.337	16.0022	123.295	194.395	13912.7	5465.3	-123.295	0	6.18367	3.47397	5.29603	0	0	0.0528686	232.831	-515.726	18.7253	324.561	0	40.9798	40.6939	133.636	0
864	0	0	864	1	300.239	143.8	156.439	0	0	82.0433	26.6112	240.211	207.359	13870.4	5454.69	-240.211	0	6.95329	3.75688	5.02831	0	0	0.151683	158.185	-469.872	18.4044	209.901	0	39.5967	39.304	125.639	0
865	0	0	865	1	318.082	154.983	163.098	0	0	69.5854	28.5416	62.8624	231.697	13882.8	5552.42	-62.8624	0	7.24982	4.15437	4.65166	0	0	0.142423	191.939	-485.725	17.2849	254.781	0	34.8502	34.1762	122.153	0
868	0	0	868	1	254.296	131.729	122.567	0	0	57.492	-21.8425	184.219	148.889	13894.9	5503.14	-184.219	0	4.89499	4.21556	5.65684	0	0	0.177164	183.222	-490.94	22.5149	226.646	0	54.1571	53.4191	172.833	0
870	0	0	870	1	275.988	113.897	162.091	0	0	88.9154	23.2922	363.073	188.204	14262.1	5358.35	-363.073	0	6.86099	3.5561	5.46763	0	0	0.161688	208.37	-492.987	20.2514	215.868	0	44.0991	44.6462	160.849	0
873	0	0	873	1	287.794	163.211	124.582	0	0	39.2233	3.08397	213.884	198.198	13913.2	5677.54	-213.884	0	6.60046	3.24159	5.12786	0	0	0.158894	171.179	-477.624	19.1548	252.243	0	39.9624	40.1945	131.001	0
876	0	0	876	1	324.022	155.786	168.236	0	0	-56.8638	143.973	450.366	264.756	14009.3	5436.99	-450.366	0	10.8811	3.5801	5.61757	0	0	0.397678	254.72	-530.451	16.9707	304.406	0	33.9202	33.2308	134.084	0
879	0	0	879	1	308.383	149.072	159.311	0	0	22.3116	82.7563	101.595	232.11	13930.1	5498.2	-101.595	0	7.35618	4.1983	5.34525	0	0	0.274577	184.812	-486.523	18.0397	230.465	0	36.1203	35.3721	119.947	0
884	0	0	884	1	282.668	131.641	151.026	0	0	-119.087	13.7123	-383.425	214.959	14071.5	5567.25	383.425	0	8.38231	3.93057	5.56687	0	0	0.203204	193.901	-487.193	19.8583	232.954	0	49.1586	42.2073	195.727	0
888	0	0	888	1	227.107	110.642	116.465	0	0	51.6097	124.608	293.023	145.97	14000.5	5356.69	-293.023	0	5.08948	4.3814	5.80362	0	0	0.287342	181.165	-488.169	25.7687	208.518	0	57.5898	57.6103	184.785	0
891	0	0	891	1	253.022	138.09	114.933	0	0	93.5033	101.738	85.6955	213.134	14058.2	5279.9	-85.6954	0	6.66902	3.66123	4.6333	0	0	0.105198	207.638	-490.043	22.1398	277.016	0	37.2191	36.8092	124.371	0
892	0	0	892	1	266.543	124.693	141.85	0	0	64.9796	11.6541	41.0112	142.609	14286.1	5270.33	-41.0112	0	4.45698	4.05588	4.98392	0	0	0.129958	209.44	-494.786	21.1103	226.861	0	53.4939	53.516	187.297	0
894	0	0	894	1	292.019	118.851	173.168	0	0	28.9843	58.0157	381.585	175.039	14122.7	5423.28	-381.585	0	6.5156	3.65638	5.70777	0	0	0.149038	218.039	-507.543	19.0915	264.897	0	48.406	47.521	177.263	0
902	0	0	902	1	297.195	145.617	151.578	0	0	33.4621	97.8724	117.265	195.013	14018.6	5383.43	-117.265	0	6.19795	3.77408	4.64666	0	0	0.02891	195.39	-491.271	18.5381	1	0	40.6139	40.0626	131.471	0
905	0	0	905	1	253.892	136.408	117.484	0	0	-20.5244	-43.803	-65.8773	169.479	13972.9	5624.76	65.8773	0	5.46309	4.12263	5.09748	0	0	0.16539	185.353	-494.038	22.3598	235.09	0	45.9742	44.6481	162.347	0
906	0	0	906	1	241.18	128.795	112.385	0	0	109.771	10.0194	284.687	181.309	14041.9	5371.62	-284.687	0	6.26166	3.65565	4.88215	0	0	0.0497245	155.519	-466.11	23.4438	223.175	0	45.2657	44.8445	142.58	0
911	0	0	911	1	282.276	131.783	150.493	0	0	26.4365	54.291	-16.222	253.607	13926	5526.67	16.222	0	7.88709	4.08338	5.40564	0	0	0.146515	154.818	-471.543	19.9001	223.507	0	33.1116	32.5029	117.116	0
913	0	0	913	1	229.028	128.621	100.408	0	0	9.50548	171.419	478.715	175.557	13942.9	5409.54	-478.715	0	7.28759	3.57333	6.20032	0	0	0.411108	154.06	-476.904	25.2478	193.179	0	48.3717	49.4548	217.639	0
914	0	0	914	1	288.147	144.581	143.566	0	0	42.4479	97.6477	283.4	192.676	13910	5483.31	-283.4	0	6.66752	4.00061	5.92498	0	0	0.121539	186.839	-497.499	19.5316	229.908	0	44.1051	43.3461	144.266	0
915	0	0	915	1	246.181	115.824	130.357	0	0	14.0886	14.1402	127.825	131.157	14038	5267.84	-127.825	0	4.22264	4.84795	5.34561	0	0	0.214699	181.723	-488.918	23.5104	176.474	0	60.8481	60.1343	195.462	0
917	0	0	917	1	330.059	148.934	181.125	0	0	105.473	111.711	150.493	227.508	13946.6	5469.25	-150.493	0	7.26908	4.15428	5.45768	0	0	0.216619	188.102	-495.463	16.7353	254.686	0	37.2751	36.6863	119.664	0
918	0	0	918	1	336.319	183.241	153.079	0	0	23.9219	116.452	292.113	250.151	13928.5	5464.51	-292.113	0	8.754	3.49904	5.81495	0	0	0.129775	222.025	-515.282	16.2963	290.461	0	34.3382	33.7114	114.098	0
920	0	0	920	1	265.161	165.62	99.5416	0	0	172.021	-26.324	173.715	155.414	14079.4	5308.3	-173.715	0	5.08739	3.94895	5.03863	0	0	0.109258	171.832	-479.138	21.213	216.785	0	50.8062	50.4788	159.262	0
925	0	0	925	1	261.372	150.643	110.729	0	0	96.5128	152.71	356.259	182.862	13955.5	5428.25	-356.259	0	6.67346	3.14557	5.56232	0	0	0.151218	220.128	-501.856	21.3881	267.02	0	44.6072	44.4183	161.241	0
928	0	0	928	1	309.372	141.175	168.197	0	0	-11.4332	10.0173	-4.7109	184.584	14163.2	5271.96	4.7109	0	5.82561	4.73683	5.39512	0	0	0.254788	188.335	-492.445	18.1157	235.029	0	43.6441	42.9314	155.426	0
932	0	0	932	1	257.504	125.046	132.458	0	0	135.668	98.7976	399.203	170.623	14016.1	5482.16	-399.203	0	6.3867	3.89565	6.4764	0	0	0.2443	172.059	-486.493	22.2842	233.166	0	51.1655	50.1301	195.002	0
936	0	0	936	1	236.324	131.491	104.832	0	0	15.9513	136.297	154.723	141.424	13936.4	5345	-154.723	0	4.58358	4.18682	6.09068	0	0	0.158941	177.365	-483.796	24.6143	228.204	0	57.2532	57.1571	180.578	0
938	0	0	938	1	280.897	139.027	141.871	0	0	59.8469	7.25874	186.664	198.503	13992.2	5374.38	-186.664	0	6.49593	4.65418	5.83399	0	0	0.0923326	159.743	-479.268	20.2846	223.402	0	43.0343	42.8107	134.357	0
944	0	0	944	1	197.747	92.4939	105.254	0	0	45.0994	4.15817	115.088	124.576	13508.7	5277.82	-115.088	0	3.97845	4.73773	4.52943	0	0	0.0714989	201.394	-489.738	29.8557	236.466	0	60.8772	60.7851	204.104	0
949	0	0	949	1	327.598	144.662	182.936	0	0	-14.6191	-0.617272	-20.5229	186.497	14266	5382.26	20.5229	0	5.90415	4.50563	5.63937	0	0	0.207796	174.578	-491.473	16.9849	194.712	0	43.2121	42.2626	155.951	0
954	0	0	954	1	271.509	159.968	111.541	0	0	55.4638	-26.7005	209.233	188.729	14096.3	5607.66	-209.233	0	6.29007	3.23823	5.78457	0	0	0.0648151	162.113	-469.626	20.5798	205.793	0	42.8337	41.9709	133.406	0
963	0	0	963	1	264.984	152.24	112.744	0	0	260.867	65.9858	171.637	136.264	14289.5	5315.65	-171.637	0	4.49666	4.24736	4.75292	0	0	0.202911	184.045	-477.16	21.2485	216.909	0	56.9782	56.0905	181.54	0
968	0	0	968	1	275.405	156.08	119.324	0	0	27.4608	47.3671	281.404	199.655	14124.3	5334.27	-281.404	0	6.91984	3.67582	5.81862	0	0	0.232996	223.488	-513.464	20.4194	281.97	0	42.3027	41.8662	136.683	0
981	0	0	981	1	236.629	124.026	112.604	0	0	24.8208	-108.784	332.395	191.469	14126.9	5390.76	-332.395	0	7.13145	3.83944	4.73663	0	0	0.145025	201.905	-495.688	23.985	233.815	0	42.6964	43.1887	141.301	0
987	0	0	987	1	235.566	115.078	120.487	0	0	22.9634	20.7319	-66.3466	160.171	14128.8	5360.91	66.3466	0	5.02964	4.27433	5.96449	0	0	0.114511	183.273	-489.133	24.7054	213.886	0	50.6848	49.6975	178.619	0
989	0	0	989	1	224.716	98.7254	125.991	0	0	81.7354	-32.7692	204.333	158.443	13970.3	5414.41	-204.333	0	5.26026	3.55883	4.97769	0	0	0.127273	252.315	-500.81	25.3897	1	0	49.3822	48.8789	153.489	0
993	0	0	993	1	303.408	156.158	147.25	0	0	58.7469	29.6768	77.1662	217.902	13993.3	5351.96	-77.1662	0	6.84744	3.91229	4.9779	0	0	0.161663	181.271	-481.397	18.2218	259.419	0	36.9728	36.6839	123.609	0
994	0	0	994	1	328.022	158.872	169.15	0	0	85.5116	24.1135	235.302	311.297	13966.5	5357.53	-235.302	0	10.4076	3.27387	4.91324	0	0	0.154246	177.873	-479.751	16.5558	252.177	0	27.428	27.362	87.1234	0
998	0	0	998	1	277.347	141.357	135.99	0	0	118.758	7.72399	438.649	200.216	13933.3	5373.92	-438.649	0	7.76493	3.05716	4.56246	0	0	0.0204778	227.682	-489.948	19.7696	271.927	0	40.9455	42.2549	162.949	0
1005	0	0	1005	1	219.259	112.722	106.537	0	0	-61.2788	-65.7452	204.798	161.512	14113.3	5248.07	-204.798	0	5.60997	3.57011	4.98407	0	0	0.0963207	193.879	-477.597	26.1196	175.891	0	47.7679	47.1	148.127	0
1010	0	0	1010	1	278.724	146.569	132.154	0	0	25.5193	13.0872	26.575	171.304	13727.6	4870.25	-26.575	0	5.37093	3.84579	4.71764	0	0	0.125646	193.915	-484.465	19.9473	196.733	0	44.7569	43.4703	153.661	0
1023	0	0	1023	1	278.282	146.881	131.4	0	0	97.0308	-53.0761	509.558	245.919	14154.3	5335.06	-509.558	0	10.3253	3.51779	4.35364	0	0	0.0556342	209.964	-492.985	19.7939	227.028	0	36.6627	38.3676	161.783	0
1025	0	0	1025	1	275.363	154.957	120.407	0	0	152.323	65.2272	407.453	197.902	13999.4	5316.41	-407.453	0	7.4533	2.73768	5.96309	0	0	0.123352	236.393	-515.747	20.0972	271.875	0	40.9824	41.9909	166.407	0
1026	0	0	1026	1	309.821	125.772	184.049	0	0	57.6809	47.7412	73.7373	204.064	13994.4	5433.56	-73.7373	0	6.39518	4.04939	5.3068	0	0	0.133325	209.264	-498.992	17.9015	222.693	0	40.1631	39.3767	133.423	0
1029	0	0	1029	1	241.187	135.734	105.454	0	0	160.526	18.1603	260.938	163.757	13991.2	5363.48	-260.938	0	5.57018	3.89534	5.96439	0	0	0.103659	201.879	-497.491	23.8756	227.162	0	50.6108	50.5254	159.616	0
1036	0	0	1036	1	340.763	159.704	181.059	0	0	-38.7595	69.2123	-338.78	268.355	14090.8	5511.75	338.78	0	9.66414	3.26341	4.40601	0	0	0.0682913	237.629	-508.261	15.8005	311.814	0	35.8973	32.5087	151.068	0
1039	0	0	1039	1	308.298	171.717	136.581	0	0	23.3606	-17.1742	222.074	237.908	14028.7	5598.13	-222.074	0	8.01289	4.16377	4.81685	0	0	0.207916	156.271	-471.243	17.9302	228.235	0	35.7263	34.6355	110.397	0
1064	0	0	1064	1	283.501	131.982	151.519	0	0	52.4415	93.9706	-184.089	205.104	13999.6	5586.65	184.089	0	6.58534	2.97516	4.08028	0	0	0.0305044	232.547	-494.939	19.1652	293.242	0	38.4338	37.1094	149.086	0
1068	0	0	1068	1	243.901	141.796	102.105	0	0	111.062	74.7576	98.3897	136.132	14140.3	5306.88	-98.3897	0	4.27347	3.09222	4.75367	0	0	0.136571	230.629	-505.523	22.871	272.523	0	54.8842	54.2152	178.456	0
1069	0	0	1069	1	234.212	114.549	119.663	0	0	-5.1363	-26.1071	15.541	178.434	14057.2	5308.09	-15.541	0	5.67359	4.1278	4.60164	0	0	0.123301	208.799	-494.384	24.3384	241.221	0	42.7772	42.0267	150.28	0
1071	0	0	1071	1	232.793	118.291	114.502	0	0	76.5358	28.3567	261.404	139.028	14075.2	5353.28	-261.404	0	4.72661	3.09434	4.93896	0	0	0.147839	225.464	-495.494	24.1572	1	0	55.5925	54.8331	174.507	0
1073	0	0	1073	1	229.506	125.405	104.101	0	0	74.9845	14.6194	-31.6902	174.252	14176.4	5267.36	31.6902	0	5.41952	4.16032	4.40553	0	0	0.0849477	211.252	-480.102	24.8458	220.093	0	43.3784	43.1447	160.424	0
1076	0	0	1076	1	260.813	130.055	130.759	0	0	-0.585649	-30.1787	328.321	142.705	14052.6	5212.5	-328.321	0	5.19777	3.79675	4.83963	0	0	0.124439	166.176	-473.402	21.504	222.63	0	55.9277	55.7981	185.608	0
1080	0	0	1080	1	209.302	86.1788	123.123	0	0	-24.9028	3.07166	-349.392	116.53	14077	5378.57	349.392	0	4.26181	4.11402	4.69974	0	0	0.0285321	215.897	-490.268	27.7195	232.529	0	76.0789	68.6176	354.523	0
1086	0	0	1086	1	329.284	189.184	140.1	0	0	110.079	-21.3971	374.454	335.303	14041.6	5303.38	-374.454	0	12.3924	3.19058	5.09521	0	0	0.0549429	192.65	-485.005	16.4947	282.225	0	26.603	27.1592	96.4068	0
1088	0	0	1088	1	259.341	148.83	110.512	0	0	98.5031	69.7624	178.117	168.277	14053.2	5311.88	-178.117	0	5.4367	3.58797	4.91487	0	0	0.123244	200.896	-489.843	21.5864	236.599	0	47.0424	46.5913	147.239	0
1090	0	0	1090	1	320.741	192.566	128.175	0	0	82.6954	-27.8695	234.286	273.569	14069	5309.85	-234.286	0	9.22342	3.53193	4.89298	0	0	0.0988374	200.629	-482.263	17.0284	248.827	0	30.8242	30.7168	97.1741	0
1091	0	0	1091	1	258.275	146.092	112.183	0	0	52.4631	-12.6576	274.569	175.037	13999.6	5394.3	-274.569	0	6.05544	4.02938	5.0492	0	0	0.149404	181.799	-482.95	21.8836	208.66	0	47.1077	46.7539	147.113	0
1093	0	0	1093	1	253.587	148.896	104.691	0	0	-24.5817	110.572	102.482	179.79	14076.6	5370.73	-102.482	0	5.77063	4.16898	4.93281	0	0	0.234772	172.43	-481.794	22.3579	245.431	0	44.4058	43.2157	144.544	0
1095	0	0	1095	1	300.819	140.864	159.955	0	0	31.5105	21.2353	81.4247	244.359	14120.2	5360.4	-81.4247	0	7.72621	3.57151	4.55914	0	0	0.125193	185.894	-480.38	18.2198	215.723	0	32.8034	32.0676	110.007	0
1096	0	0	1096	1	300.327	182.092	118.235	0	0	129.892	91.2285	422.225	228.117	14121.5	5390.07	-422.225	0	8.70221	3.11932	4.61294	0	0	0.160333	212.625	-489.877	18.1394	253.124	0	37.2157	37.2318	142.704	0
1097	0	0	1097	1	363.547	212.338	151.209	0	0	70.8656	-47.2668	237.496	332.714	14080.9	5329.25	-237.496	0	11.3062	3.51101	4.56707	0	0	0.0703627	176.407	-479.99	14.7972	241.287	0	25.8787	25.7972	81.9415	0
1108	0	0	1108	1	320.835	159.895	160.939	0	0	22.0839	18.077	-136.276	175.16	14129.6	5463.22	136.276	0	5.59623	4.55863	5.79649	0	0	0.170432	229.828	-513.576	17.4266	234.387	0	47.7821	46.0177	179.766	0
1109	0	0	1109	1	264.811	153.878	110.933	0	0	111.095	2.27412	294.172	229.442	13941	5279.71	-294.172	0	7.98352	3.52965	4.26302	0	0	0.101421	210.126	-491.592	20.8941	266.656	0	35.5905	35.8803	114.54	0
1113	0	0	1113	1	255.344	163.323	92.0215	0	0	12.8627	-68.8669	500.157	171.517	14039.2	5350.85	-500.157	0	7.26182	3.67309	5.01447	0	0	0.0530957	198.664	-495.251	22.0261	251.832	0	50.1265	52.2758	221.691	0
1114	0	0	1114	1	263.056	162.81	100.246	0	0	188.399	45.7845	252.95	145.47	13963.3	5335.86	-252.95	0	4.92666	3.53492	4.57193	0	0	0.0561148	210.574	-492.492	21.1354	255.511	0	53.277	53.2195	165.219	0
1116	0	0	1116	1	331.991	174.285	157.706	0	0	33.3658	86.4614	198.574	221.405	14018.7	5394.84	-198.574	0	7.2749	3.48739	5.30334	0	0	0.187985	216.061	-505.619	16.4504	261.551	0	37.3613	36.6527	117.039	0
1122	0	0	1122	1	226.807	116.331	110.476	0	0	89.2261	89.2582	146.327	162.087	14162.2	5192.72	-146.327	0	5.17044	3.40031	5.20667	0	0	0.10759	221.287	-496.85	25.1223	1	0	48.5989	48.2265	155.128	0
1125	0	0	1125	1	259.495	111.284	148.211	0	0	-26.8688	-169.294	509.903	137.526	14078.9	5451.27	-509.903	0	6.23715	3.79816	6.02152	0	0	0.109632	193.147	-487.793	21.9379	183.338	0	60.3468	64.1781	277.627	0
1131	0	0	1131	1	317.487	184.193	133.294	0	0	43.2834	3.77862	392.56	237.039	13909.1	5477.52	-392.56	0	8.90835	3.17903	5.03293	0	0	0.0733156	204.45	-488.559	17.1547	240.36	0	35.4311	35.4172	133.664	0
1139	0	0	1139	1	311.288	157.973	153.315	0	0	57.7893	88.4204	144.937	190.346	14193.6	5293.22	-144.937	0	6.08553	3.16144	3.36597	0	0	0.204966	283.559	-523.994	17.2086	337.704	0	38.5714	38.5977	126.94	0
1156	0	0	1156	1	283.166	159.68	123.486	0	0	18.2578	41.4592	357.375	247.853	14233.1	5340.18	-357.375	0	9.08498	3.02473	4.87626	0	0	0.144041	177.584	-483.062	19.3778	241.273	0	33.4202	33.8225	120.581	0
1159	0	0	1159	1	241.148	113.929	127.219	0	0	-21.4063	6.06642	-17.9077	147.279	14173.1	5275.91	17.9077	0	4.66507	3.77659	5.93636	0	0	0.076701	183.621	-483.072	23.8181	235.756	0	53.5276	52.7416	182.756	0
1180	0	0	1180	1	246.853	124.393	122.461	0	0	115.449	149.919	392.001	191.385	14235.6	5331.38	-392.001	0	7.17411	3.53765	4.32676	0	0	0.252621	218.595	-492.824	22.6196	269.298	0	42.8821	44.0532	157.163	0
1191	0	0	1191	1	241.406	130.175	111.231	0	0	70.2215	21.6809	314.452	144.54	14181.2	5359.96	-314.452	0	5.10051	3.56713	4.94317	0	0	0.106797	190.229	-488.77	23.4006	236.869	0	55.239	55.1231	183.678	0
1234	0	0	1234	1	251.71	113.397	138.313	0	0	-95.9867	40.6446	155.645	129.69	14148	5341	-155.645	0	4.38947	3.65131	4.94154	0	0	0.155797	198.951	-482.359	22.3555	235.316	0	59.0019	56.0858	180.828	0
1291	0	0	1291	1	281.021	175.764	105.257	0	0	102.794	-38.0955	-328.238	146.712	14048.9	5419.74	328.238	0	5.26055	3.11794	4.22302	0	0	0.0599085	275.072	-527.001	19.4279	362.612	0	56.9435	53.7333	255.779	0
1297	0	0	1297	1	227.195	110.18	117.015	0	0	-16.2291	-62.3418	31.2958	147.256	14267.6	5443.98	-31.2958	0	4.75727	3.23498	4.15584	0	0	0.12731	205.214	-484.03	24.6307	229.99	0	47.9547	46.8959	169.047	0
1325	0	0	1325	1	210.189	113.836	96.3526	0	0	6.55738	88.6087	190.385	167.949	14244.8	5293.03	-190.385	0	5.52761	4.12445	4.04833	0	0	0.12541	167.455	-465.415	27.2874	198.619	0	46.1566	46.2218	147.015	0
1327	0	0	1327	1	247.998	123.405	124.593	0	0	68.274	-56.6018	216.734	166.793	14183.1	5438.24	-216.734	0	5.61762	3.89727	5.21003	0	0	0.114416	148.982	-461.901	22.9107	173.146	0	47.8698	46.8975	149.939	0
1330	0	0	1330	1	236.21	129.586	106.624	0	0	46.8321	4.77937	378.94	143.479	14104.9	5376.86	-378.94	0	5.33127	3.33475	4.89626	0	0	0.123953	195.074	-477.541	23.8638	206.11	0	55.9494	55.8783	201.499	0
1334	0	0	1334	1	261.828	117.478	144.35	0	0	88.5138	43.7654	375.637	196.532	14162.9	5337.88	-375.637	0	7.22229	3.2646	4.32138	0	0	0.0506318	194.949	-481.895	21.0833	232.788	0	41.7843	42.2301	148.743	0
1341	0	0	1341	1	286.1	151.56	134.539	0	0	42.5487	-6.50737	148.499	176.47	14208.8	5388.15	-148.499	0	5.71207	2.90665	4.54869	0	0	0.0913	242.326	-502.92	19.0531	276.401	0	42.4269	41.7142	137.794	0
1350	0	0	1350	1	270.814	152.346	118.469	0	0	2.4304	23.0257	89.359	226.385	14249	5358.61	-89.359	0	7.21496	3.17687	4.27471	0	0	0.197941	237.258	-497.094	20.2686	1	0	33.9078	33.2343	115.471	0
1360	0	0	1360	1	222.027	96.6272	125.4	0	0	58.0871	-8.81604	97.1823	134.056	14193.3	5290.8	-97.1823	0	4.26236	2.99348	4.95143	0	0	0.13244	178.292	-473.226	25.4327	191.703	0	55.0036	54.9806	180.408	0
1371	0	0	1371	1	267.238	146.913	120.325	0	0	-1.48569	20.8628	293.661	193.047	14153.2	5360.78	-293.661	0	6.81042	3.32614	5.70436	0	0	0.151717	226.431	-512.819	20.9655	229.329	0	42.6001	41.959	140.557	0
1372	0	0	1372	1	276.034	139.391	136.643	0	0	13.223	4.47835	116.562	165.728	14138.5	5377.16	-116.562	0	5.3259	3.23608	4.93774	0	0	0.182706	234.843	-510.16	20.0191	279.296	0	46.2781	49.0286	156.44	0
1375	0	0	1375	1	237.744	134.491	103.253	0	0	-5.64772	-129.343	257.206	154.372	14257	5311.66	-257.206	0	5.57001	3.75385	5.03669	0	0	0.136614	165.216	-475.651	23.9201	195.489	0	49.2592	51.0961	156.848	0
1382	0	0	1382	1	285.83	137.968	147.863	0	0	77.0853	-25.5893	143.671	202.646	14174.3	5407.23	-143.671	0	6.54801	4.16464	5.57762	0	0	0.117023	153.48	-473.258	19.6849	222.257	0	40.8293	39.9174	131.164	0
1389	0	0	1389	1	274.446	150.18	124.266	0	0	74.3209	-12.5337	288.955	246.837	14077.4	5294.51	-288.955	0	8.59887	3.27093	4.22082	0	0	0.113292	191.807	-481.911	19.9898	218.755	0	33.2858	33.416	106.722	0
1432	0	0	1432	1	233.516	151.28	82.2359	0	0	43.0018	-68.0263	416.966	171.088	14108.7	5350.01	-416.966	0	6.66135	3.00985	4.89311	0	0	0.12358	195.291	-487.011	24.0175	219.942	0	46.5922	47.8304	180.544	0
1491	0	0	1491	1	243.787	116.243	127.544	0	0	35.3718	47.8532	36.8043	186.604	14116.3	5333.79	-36.8043	0	5.82178	3.49939	3.99169	0	0	0.0891112	221.548	-486.65	22.8144	1	0	40.0545	39.2477	139.902	0
1492	0	0	1492	1	218.082	98.4901	119.592	0	0	-29.5451	50.3781	28.9382	161.592	14181.3	5331.26	-28.9382	0	5.11332	3.7148	4.68039	0	0	0.11578	158.107	-463.65	26.2376	199.62	0	46.8229	45.6362	162.937	0
1521	0	0	1521	1	301.622	152.927	148.695	0	0	65.392	68.3304	-35.9191	253.733	14086.3	5313.31	35.9191	0	7.84858	1.90285	3.68652	0	0	0.126338	299.907	-532.815	17.5222	1	0	29.1952	28.8142	100.623	0
1523	0	0	1523	1	338.98	169.427	169.553	0	0	71.0076	42.2189	274.138	216.019	14180.4	5339.42	-274.138	0	7.40184	2.38626	4.80773	0	0	0.11496	232.102	-498.036	15.7421	255.161	0	35.9649	35.8444	119.03	0
1525	0	0	1525	1	230.725	119.221	111.504	0	0	-61.0776	35.6941	207.267	141.679	14212.8	5345.95	-207.267	0	4.82664	3.65717	4.76168	0	0	0.172905	192.898	-473.013	24.6106	188.405	0	54.0127	52.6822	168.885	0
1531	0	0	1531	1	219.523	122.32	97.2036	0	0	-6.43875	109.536	514.868	191.38	13958.8	5471.42	-514.868	0	8.17078	3.47329	4.79215	0	0	0.236638	191.908	-484.756	25.9623	204.996	0	45.8085	45.7167	209.963	0
1533	0	0	1533	1	217.931	119.411	98.5196	0	0	134.005	-16.4932	186.066	115.962	14117.4	5298.47	-186.066	0	3.79756	3.63748	5.3333	0	0	0.11599	158.765	-466.295	26.4673	193.149	0	66.5271	66.3593	207.313	0
1535	0	0	1535	1	213.764	125.979	87.7856	0	0	100.995	68.8283	125.015	133.431	14150.4	5213.15	-125.015	0	4.22427	4.06075	4.50785	0	0	0.189448	242.713	-488.588	26.9444	218.983	0	57.3881	56.8781	186.42	0
1539	0	0	1539	1	219.517	107.062	112.454	0	0	63.3792	29.0037	448.409	172.002	14188	5252.98	-448.409	0	6.74468	3.41803	5.22723	0	0	0.173753	161.527	-471.368	26.0923	195.698	0	48.5745	50.9991	200.742	0
1541	0	0	1541	1	246.278	133.866	112.411	0	0	77.698	16.0403	284.592	207.749	13974.4	5465.26	-284.592	0	7.18212	2.72932	4.75506	0	0	0.108319	199.388	-475.825	22.463	1	0	38.2032	37.2706	124.166	0
1546	0	0	1546	1	259.612	137.99	121.622	0	0	135.796	30.4932	273.829	206.973	14015.9	5351.15	-273.829	0	7.08007	3.65322	4.30678	0	0	0.0420747	172.107	-470.621	21.4152	222.194	0	39.4119	39.3035	123.098	0
1550	0	0	1550	1	332.058	181.204	150.854	0	0	128.397	-55.3233	680.665	298.031	14023.3	5436.96	-680.665	0	15.1359	2.37934	3.88798	0	0	0.119991	235.423	-495.331	15.9643	251.101	0	32.6627	37.2535	206.605	0
1555	0	0	1555	1	224.301	120.384	103.916	0	0	186.056	146.869	187.429	136.452	14264.6	5434.09	-187.429	0	4.46724	3.13995	4.78689	0	0	0.0799094	217.039	-493.693	25.1644	274.248	0	54.7481	53.4941	175.812	0
1558	0	0	1558	1	188.585	101.156	87.4292	0	0	96.0759	-7.26166	-128.583	116.695	14155.3	5388.9	128.583	0	3.71291	4.2348	4.74625	0	0	0.0720616	195.788	-483.743	31.384	211.252	0	63.9899	62.3545	253.745	0
1559	0	0	1559	1	265.205	152.701	112.504	0	0	74.807	-8.0663	127.23	157.726	14176.6	5489.37	-127.23	0	5.05038	3.35049	5.08573	0	0	0.0292344	219.345	-498.495	21.0092	260.932	0	49.0047	47.699	155.946	0
1565	0	0	1565	1	281.325	131.805	149.519	0	0	37.606	-48.286	-95.1154	186.142	14114.1	5529.59	95.1154	0	5.96932	4.08323	5.34432	0	0	0.0831434	183.286	-484.412	19.9616	210.941	0	43.3972	41.9248	153.328	0
1569	0	0	1569	1	211.612	114.716	96.8967	0	0	15.7237	48.1906	-1.22531	154.277	14136	5433.11	1.22531	0	4.81164	2.92241	4.77479	0	0	0.120605	199.605	-478.6	26.7467	243.186	0	48.697	46.8906	164.063	0
1570	0	0	1570	1	317.864	166.021	151.843	0	0	19.7927	34.0522	193.491	228.066	14231.6	5447.25	-193.491	0	7.51247	3.05726	4.98554	0	0	0.158452	207.449	-492.758	17.0923	263.641	0	34.9448	34.0531	112.472	0
1571	0	0	1571	1	314.076	158.639	155.437	0	0	38.9067	12.5783	62.4405	244.215	14112.8	5369.06	-62.4405	0	7.68791	2.72449	4.76975	0	0	0.107447	220.129	-488.128	17.1902	310.796	0	32.2189	31.5252	107.847	0
1573	0	0	1573	1	291.558	171.382	120.176	0	0	74.9035	35.0676	681.328	299.065	13977.2	5346.57	-681.328	0	15.0874	2.70865	4.87685	0	0	0.114358	209.605	-493.149	18.661	270.875	0	33.4795	39.3964	230.512	0
1578	0	0	1578	1	297.844	142.918	154.926	0	0	60.3242	-30.0155	215.348	209.168	14091.4	5511.32	-215.348	0	6.9953	3.5215	4.87475	0	0	0.139982	202.874	-493.121	18.4722	289.526	0	38.9435	37.6106	119.901	0
1579	0	0	1579	1	211.115	109.314	101.801	0	0	34.7549	-12.1749	366.089	151.057	14017.3	5393.81	-366.089	0	5.58534	4.27335	5.14253	0	0	0.183026	170.632	-479.143	27.721	193.7	0	56.0075	56.0291	192.275	0
1585	0	0	1585	1	282.092	166.142	115.95	0	0	-0.704987	-131.436	-193.078	190.354	14152.4	5513.08	193.078	0	6.64303	3.43449	4.47149	0	0	0.183953	229.19	-498.938	19.5009	252.542	0	40.1291	39.6256	153.426	0
1589	0	0	1589	1	242.308	137.177	105.131	0	0	89.3531	39.7884	631.062	206.993	14062.4	5441.51	-631.062	0	9.80313	2.31464	4.69047	0	0	0.110558	208.141	-489.998	22.6515	268.037	0	42.971	46.3083	274.635	0
1597	0	0	1597	1	285.025	136.805	148.22	0	0	125.405	3.11661	69.6572	164.612	13926.7	5478.18	-69.6572	0	5.16974	3.73592	4.78451	0	0	0.019715	190.548	-488.472	19.4398	270.18	0	46.7054	46.3753	158.479	0
1599	0	0	1599	1	329.48	181.95	147.53	0	0	48.1625	30.7294	330.049	192.788	14203.2	5450.57	-330.049	0	6.89229	3.48246	4.5929	0	0	0.195542	185.415	-480.934	16.4713	1	0	42.1948	41.6378	142.488	0
1602	0	0	1602	1	300.782	146.782	154	0	0	18.5695	-8.71999	24.8369	181.878	14133.2	5390.36	-24.8369	0	5.73325	3.86299	5.10883	0	0	0.207531	197.481	-489.645	18.4124	236.432	0	43.2342	42.0733	148.271	0
1605	0	0	1605	1	216.332	120.689	95.6431	0	0	63.4804	-55.8246	-56.6526	151.952	14088.2	5437.46	56.6526	0	4.83265	4.5533	4.87203	0	0	0.00542512	198.027	-497.763	26.9678	200.782	0	50.2054	49.376	183.094	0
1616	0	0	1616	1	279.871	160.3	119.571	0	0	84.9578	-21.7209	-259.477	171.331	13967.1	5503.02	259.477	0	5.82475	4.12183	4.51869	0	0	0.0474566	207.661	-488.936	19.8864	243.798	0	47.6328	46.4849	213.66	0
1624	0	0	1624	1	235.685	128.888	106.797	0	0	71.9498	-50.6325	131.011	129.743	14179.4	5432.27	-131.011	0	4.20481	2.94343	5.16846	0	0	0.155597	194.663	-486.518	23.817	275.45	0	57.0054	55.5515	182.018	0
1627	0	0	1627	1	230.384	116.508	113.877	0	0	107.809	135.401	130.881	172.581	14043.9	5246.24	-130.881	0	5.48499	3.34998	4.71192	0	0	0.135967	204.86	-481.064	24.4927	205.047	0	44.5971	44.1752	144.208	0
1630	0	0	1630	1	213.865	110.045	103.819	0	0	44.4474	110.758	411.522	163.572	14007.6	5370.54	-411.522	0	6.2388	3.76698	4.68159	0	0	0.157987	161.527	-464.952	26.857	188.775	0	50.9204	51.6136	188.603	0
1632	0	0	1632	1	267	122.603	144.397	0	0	-57.3036	71.4264	-331.797	188.242	14109.4	5509.53	331.797	0	6.78806	2.69124	3.79786	0	0	0.233634	269.908	-524.236	20.2996	296.362	0	46.1417	41.525	192.76	0
1641	0	0	1641	1	270.871	169.428	101.442	0	0	150.189	-40.25	27.9015	135.314	14001.5	5621.21	-27.9015	0	4.26761	3.73212	4.93014	0	0	0.0883744	175.723	-474.008	20.612	230.644	0	55.9598	54.6128	189.204	0
1659	0	0	1659	1	261.624	140.082	121.541	0	0	-5.74512	-47.8361	-188.029	160.53	14057.8	5529.14	188.029	0	5.35905	3.95098	5.27833	0	0	0.214117	161.817	-472.587	21.602	207.286	0	50.5858	48.4132	193.54	0
1664	0	0	1664	1	309.16	162.26	146.901	0	0	67.5039	101.897	211.744	240.459	14183.9	5279.74	-211.744	0	7.92115	3.26555	4.32743	0	0	0.196223	185.004	-475.354	17.5567	210.428	0	33.4952	33.6279	106.876	0
1668	0	0	1668	1	279.409	148.145	131.264	0	0	144.336	149.168	81.173	179.222	14107	5232.47	-81.173	0	5.62514	2.94661	4.01237	0	0	0.174042	253.321	-508.566	19.4483	264.74	0	41.0486	40.7046	139.027	0
1670	0	0	1670	1	262.221	126.86	135.361	0	0	-11.8188	-9.44159	100.735	189.197	14063.9	5391.08	-100.735	0	6.10599	4.18638	4.76688	0	0	0.103659	178.605	-483.935	21.4853	218.324	0	41.9483	40.8227	136.762	0
1684	0	0	1684	1	241.337	104.772	136.565	0	0	142.803	63.3753	-189.994	134.296	14008.9	5417.92	189.994	0	4.33025	3.67797	4.37716	0	0	0.0452773	179.017	-469.366	23.2727	226.072	0	56.2133	55.5778	235.349	0
1686	0	0	1686	1	232.812	107.933	124.878	0	0	10.4295	-29.2018	-124.698	157.663	14141.3	5510.5	124.698	0	5.08982	3.6663	4.76581	0	0	0.163393	163.646	-466.271	24.3661	201.116	0	48.9876	46.9234	179.115	0
1689	0	0	1689	1	265.86	147.085	118.774	0	0	9.87757	8.9495	-39.1682	189.442	14141.8	5372.69	39.1682	0	5.95658	2.61211	4.27652	0	0	0.0926526	199.994	-481.636	20.4817	297.82	0	39.0007	38.0936	134.517	0
1690	0	0	1690	1	249.346	134.424	114.922	0	0	35.578	83.0717	438.874	185.96	14016.5	5398.23	-438.874	0	7.26263	2.888	4.73566	0	0	0.15761	183.305	-472.572	22.2212	204.954	0	43.7127	43.9306	175.371	0
1697	0	0	1697	1	367.231	188.067	179.165	0	0	43.3739	11.3799	-148.05	204.369	13909	5569.58	148.05	0	6.54148	3.27249	4.77934	0	0	0.216186	202.167	-492.039	14.6205	240.889	0	38.9412	38.1338	147.965	0
1701	0	0	1701	1	348.503	197.677	150.826	0	0	-2.00127	-22.4611	503.138	260.888	14054.1	5503.76	-503.138	0	11.0069	3.13744	4.6125	0	0	0.258496	213.734	-489.553	15.4239	227.096	0	34.3894	34.1695	149.876	0
1702	0	0	1702	1	230.191	112.449	117.742	0	0	55.7388	-25.6409	-81.8183	124.176	14096	5506.94	81.8183	0	3.93279	3.55758	4.52828	0	0	0.0608244	191.371	-483.591	24.5484	227.522	0	59.3386	57.4826	210.867	0
1704	0	0	1704	1	303.688	162.899	140.79	0	0	28.3567	27.6446	325.724	247.721	14123.4	5354	-325.724	0	8.86453	2.79781	5.12487	0	0	0.17268	180.163	-475.013	17.9161	252.11	0	33.4339	33.2451	115.334	0
1705	0	0	1705	1	237.208	103.964	133.244	0	0	49.4745	67.3747	-343.872	173.208	14102.2	5513.59	343.872	0	6.14803	3.15783	4.65815	0	0	0.130052	184.006	-467.4	23.5963	234.851	0	53.5334	48.6182	234.591	0
1721	0	0	1721	1	254.73	140.603	114.127	0	0	66.1629	-23.7523	241.552	149.218	13985.9	5405.39	-241.552	0	5.05631	3.23149	4.90642	0	0	0.0274508	206.455	-490.689	21.8841	243.905	0	51.6968	51.2107	171.259	0
1723	0	0	1723	1	250.771	135.576	115.194	0	0	139.353	30.6088	213.837	151.576	14112	5351.03	-213.837	0	4.99774	3.7514	4.88984	0	0	0.0940086	223.192	-492.061	22.4736	207.992	0	52.4425	51.6136	162.244	0
1726	0	0	1726	1	309.119	116.014	193.106	0	0	11.8719	-5.84166	-119.067	230.094	14040.2	5487.14	119.067	0	7.36699	2.93725	4.90508	0	0	0.0726486	185.773	-484.674	17.5754	251.2	0	35.1086	34.069	123.176	0
1733	0	0	1733	1	220.529	99.5511	120.978	0	0	54.4328	56.0403	-232.676	177.945	13997.6	5524.92	232.676	0	5.86776	3.84577	4.53117	0	0	0.0543889	161.265	-471.91	25.9099	204.323	0	45.9019	44.4036	196.02	0
1736	0	0	1736	1	353.906	191.103	162.803	0	0	124.945	78.8409	289.684	276.592	14226.1	5402.46	-289.684	0	9.54245	2.91805	4.59688	0	0	0.211386	231.781	-501.507	15.1208	284.276	0	29.8839	29.5129	99.2439	0
1738	0	0	1738	1	308.93	186.233	122.697	0	0	116.782	-54.815	582.917	287.107	14034.9	5336.79	-582.917	0	13.0055	2.71203	4.34652	0	0	0.0821426	178.771	-471.857	17.4268	249.871	0	31.983	34.6903	169.533	0
1741	0	0	1741	1	341.73	158.783	182.946	0	0	29.9285	4.57178	23.4154	248.024	14022.1	5377.07	-23.4154	0	7.77932	2.86726	3.53779	0	0	0.102892	300.989	-530.23	15.5323	341.422	0	30.111	29.7289	105.294	0
1744	0	0	1744	1	248.362	143.208	105.154	0	0	122.586	83.7917	409.26	167.062	14029.1	5497.17	-409.26	0	6.29914	3.93248	5.08278	0	0	0.180798	209.401	-487.139	22.8484	1	0	51.5967	50.4325	189.406	0
1745	0	0	1745	1	267.378	152.04	115.337	0	0	-34.767	78.4342	400.025	150.001	14086.8	5502.53	-400.025	0	5.78123	3.63254	5.08566	0	0	0.2133	193.162	-486.02	20.9191	238.989	0	54.9703	53.1722	199.416	0
1747	0	0	1747	1	318.089	211.699	106.39	0	0	43.8	34.3362	409.517	204.283	14008.3	5347.3	-409.517	0	7.7616	2.27777	4.18826	0	0	0.136792	258.75	-521.959	16.7385	1	0	37.8652	38.5707	146.622	0
1750	0	0	1750	1	213.079	117	96.0797	0	0	48.0314	-46.8825	233.551	165.77	14203.3	5328.86	-233.551	0	5.63563	3.8811	4.20035	0	0	0.0608818	210.423	-485.388	26.8196	242.022	0	46.7202	46.8357	146.77	0
1753	0	0	1753	1	312.265	140.516	171.749	0	0	145.929	103.113	-7.70069	185.495	14105.5	5378.19	7.70069	0	5.72595	2.92168	4.77138	0	0	0.132834	218.476	-497.951	17.3547	296.084	0	41.2637	40.5756	141.587	0
1755	0	0	1755	1	270.262	115.219	155.042	0	0	45.1574	3.37646	142.633	171.79	14206.2	5378.26	-142.633	0	5.5367	3.21231	4.50091	0	0	0.159033	221.366	-497.706	20.3822	282.531	0	43.9283	43.2713	142.988	0
1764	0	0	1764	1	241.137	140.794	100.343	0	0	109.586	69.2075	90.9136	172.09	14141.8	5312.43	-90.9136	0	5.39223	3.34592	4.66567	0	0	0.070369	220.516	-487.62	23.2498	257.196	0	44.679	44.0419	147.636	0
1783	0	0	1783	1	235.551	110.275	125.276	0	0	137.168	6.26014	315.551	155.137	14014.6	5275.72	-315.551	0	5.47467	3.913	4.74011	0	0	0.142998	195.944	-480.15	24.1417	198.795	0	52.269	52.891	170.51	0
1789	0	0	1789	1	200.979	111.892	89.0874	0	0	-125.562	120.123	223.445	144.529	14177.6	5361.18	-223.445	0	5.17039	3.19459	5.53942	0	0	0.236086	182.637	-481.819	28.8511	237.814	0	53.9299	50.4506	162.74	0
1794	0	0	1794	1	306.681	171.79	134.891	0	0	75.5594	-15.5742	-157.593	159.589	13876.8	5596.53	157.593	0	5.14273	3.11871	4.28569	0	0	0.0070881	224.509	-504.789	17.6658	1	0	47.0228	45.8191	182.986	0
1795	0	0	1795	1	241.186	112.167	129.018	0	0	-73.525	-100.506	-362.517	157.143	14125.6	5482.15	362.517	0	6.16651	3.2723	4.48918	0	0	0.151227	175.542	-473.935	23.1586	247.428	0	56.0838	51.1298	233.708	0
1800	0	0	1800	1	252.695	134.339	118.357	0	0	126.686	13.5057	511.822	141.172	14124.7	5467.79	-511.822	0	5.86911	3.06848	5.15363	0	0	0.0290973	185.641	-474.925	22.078	210.59	0	59.044	59.2656	282.897	0
1802	0	0	1802	1	236.881	110.636	126.245	0	0	65.156	14.6337	120.96	182.435	14186.2	5367.01	-120.96	0	5.81213	3.46639	3.95703	0	0	0.091716	182.559	-470.416	23.5337	223.233	0	41.1506	40.5236	136.366	0
1808	0	0	1808	1	220.708	113.698	107.011	0	0	98.3366	105.83	100.202	152.885	13953.7	5375.47	-100.202	0	4.80312	2.94421	4.65788	0	0	0.157086	222.856	-494.767	25.4771	1	0	48.7606	48.7036	158.039	0
1819	0	0	1819	1	197.89	114.236	83.6535	0	0	-0.35173	90.0537	344.426	129.918	14152.1	5291.59	-344.426	0	4.74051	3.82747	4.83823	0	0	0.124224	167.976	-469.684	29.4755	192.449	0	62.1044	62.8076	210.16	0
1824	0	0	1824	1	278.924	155.261	123.663	0	0	39.9106	-49.5792	-297.127	161.699	14111.8	5530.88	297.127	0	5.71461	2.88368	3.95673	0	0	0.145461	255.533	-505.998	19.4525	289.213	0	49.8835	46.7995	208.22	0
1828	0	0	1828	1	249.569	116.867	132.702	0	0	-39.1246	8.56371	536.401	160.011	13891.9	5472.74	-536.401	0	7.05294	2.49619	4.73761	0	0	0.2934	205.33	-489.153	22.0231	1	0	49.5232	50.4976	253.84	0
1832	0	0	1832	1	226.814	115.43	111.384	0	0	29.392	80.2767	-138.468	162.518	14122.3	5500.68	138.468	0	5.1499	3.12188	3.94287	0	0	0.0270022	223.417	-471.763	24.5472	273.161	0	46.0844	44.1102	173.478	0
1838	0	0	1838	1	286.223	153.36	132.863	0	0	80.3471	40.9361	228.089	211.482	14171	5340.7	-228.089	0	7.03133	3.73163	4.22767	0	0	0.234039	143.321	-459.255	19.2172	1	0	38.2256	37.793	119.895	0
1840	0	0	1840	1	293.019	162.515	130.504	0	0	-1.40244	57.6297	244.492	168.935	14153.1	5324.01	-244.492	0	5.75016	3.59031	4.65546	0	0	0.166953	192.312	-486.461	18.7824	229.865	0	47.0366	46.337	146.522	0
1841	0	0	1841	1	265.98	146.535	119.445	0	0	-39.885	220.79	628.755	170.34	13992.3	5459.83	-628.755	0	8.71362	3.58768	5.48563	0	0	0.334301	207.455	-498.381	21.1249	255.978	0	52.9648	56.4631	307.508	0
1845	0	0	1845	1	224.009	116.785	107.223	0	0	87.3653	45.6747	302.309	156.897	13964.7	5236.31	-302.309	0	5.47116	3.42391	4.82473	0	0	0.0839359	201.622	-492.543	25.3593	206.269	0	50.2714	50.1564	165.272	0
1846	0	0	1846	1	324.696	177.31	147.386	0	0	11.2573	-40.9006	374.848	181.727	14140.5	5322.88	-374.848	0	6.8393	3.05268	4.66304	0	0	0.114676	213.264	-496.347	16.6464	257.637	0	43.8848	44.6271	158.216	0
1849	0	0	1849	1	264.734	151.256	113.479	0	0	99.6578	-14.0251	387.927	205.432	14052.1	5395.67	-387.927	0	7.66368	3.31227	4.39357	0	0	0.124007	214.614	-493.686	20.8622	241.357	0	40.6118	40.5348	144.214	0
1850	0	0	1850	1	289.929	152.908	137.021	0	0	59.4158	58.7238	204.914	262.14	13992.6	5422.58	-204.914	0	8.61172	3.64715	4.69377	0	0	0.128527	202.617	-486.849	19.029	278.716	0	32.038	31.4076	100.544	0
1866	0	0	1866	1	304.245	184.166	120.079	0	0	121.769	69.5567	548.476	217.713	14030	5411.74	-548.476	0	9.38934	3.31049	4.99834	0	0	0.283095	167.952	-482.268	18.0085	240.214	0	42.0704	43.0806	213.204	0
1879	0	0	1879	1	268.412	137.567	130.845	0	0	10.9055	-36.0973	306.876	169.152	14140.8	5517.4	-306.876	0	6.06025	3.07937	4.40337	0	0	0.0762156	200.173	-472.811	20.4675	203.204	0	45.8621	44.8113	148.255	0
1880	0	0	1880	1	324.161	153.402	170.759	0	0	116.311	26.438	172.302	260.727	14135.1	5355.2	-172.302	0	8.42616	2.57274	4.50938	0	0	0.0509849	234.201	-503.395	16.5289	1	0	30.4897	29.9564	97.8606	0
1881	0	0	1881	1	285.254	135.184	150.07	0	0	93.4098	58.1074	379.653	268.376	13958.7	5423.19	-379.653	0	9.88526	3.22771	5.10059	0	0	0.221949	172.247	-481.383	19.3339	230	0	32.3695	32.3438	117.951	0
1884	0	0	1884	1	296.263	173.53	122.733	0	0	141.544	-12.7781	-193.28	170.824	14010.2	5494.08	193.28	0	5.58934	3.60664	4.14185	0	0	0.122171	231.887	-507.94	18.4475	265.659	0	44.6801	43.9282	185.558	0
1888	0	0	1888	1	228.821	153.875	74.9456	0	0	19.7965	87.1875	250.92	157.216	14131.9	5194.79	-250.92	0	5.34382	3.21813	4.24717	0	0	0.114458	238.521	-496.45	24.4591	236.469	0	48.8229	48.336	152.641	0
1889	0	0	1889	1	239.78	100.069	139.711	0	0	126.289	7.64302	9.36988	184.717	14025.4	5374	-9.36988	0	5.74459	2.98246	4.33096	0	0	0.08479	220.487	-483.316	23.1353	253.152	0	40.3258	40.0029	138.706	0
1894	0	0	1894	1	319.985	191.293	128.692	0	0	83.6054	-21.9867	112.907	177.449	13868.8	5602.95	-112.907	0	5.67037	3.10906	4.43526	0	0	0.0572752	271.75	-522.753	16.8896	311.051	0	42.2735	41.5634	141.491	0
1895	0	0	1895	1	224.672	130.621	94.0515	0	0	32.3059	33.2612	592.496	132.165	14019.8	5448.04	-592.496	0	6.04031	3.52484	4.98505	0	0	0.0768405	179.985	-478.023	25.381	1	0	67.6311	70.209	381.059	0
1897	0	0	1897	1	277.549	152.578	124.971	0	0	2.18404	13.546	374.395	220.945	14049.9	5467.75	-374.395	0	8.25585	3.22116	3.87777	0	0	0.222877	178.275	-463.66	19.6437	230.63	0	37.6077	36.5166	128.112	0
1902	0	0	1902	1	248.648	129.593	119.055	0	0	155.213	-9.93134	405.566	131.041	13996.5	5391.57	-405.566	0	4.9574	3.24566	4.77526	0	0	0.0899884	225.887	-500.904	22.4537	244.605	0	60.2198	60.9389	225.712	0
1903	0	0	1903	1	295.906	115.068	180.837	0	0	68.0905	-141.924	-279.766	148.137	14083.6	5423.9	279.766	0	5.42933	2.87034	4.45878	0	0	0.0370024	240.445	-503.324	18.3332	1	0	51.2631	52.1469	209.797	0
1905	0	0	1905	1	279.539	133.094	146.445	0	0	56.0092	-10.7103	-170.544	153.1	13896.4	5492.01	170.544	0	4.95993	3.50982	4.92018	0	0	0.0618097	218.86	-486.734	19.8262	230.34	0	50.7197	50.6537	201.239	0
1910	0	0	1910	1	270.867	135.616	135.251	0	0	-13.2	117.977	20.1072	183.662	14065.3	5363.32	-20.1072	0	5.76624	4.21789	4.19635	0	0	0.174158	182.874	-474.698	20.5648	1	0	41.6243	40.6804	147.689	0
1917	0	0	1917	1	368.647	227.424	141.223	0	0	79.5853	53.694	376.568	211.464	13972.5	5327.95	-376.568	0	7.77988	3.46206	4.50007	0	0	0.115863	204.287	-489.443	14.5572	255.083	0	39.426	40.1087	140.262	0
1921	0	0	1921	1	302.685	192.241	110.443	0	0	-108.643	-23.8169	199.872	163.683	14260.4	5405.46	-199.872	0	5.75796	2.88185	4.49054	0	0	0.136149	289.911	-532.16	17.894	319.705	0	45.1067	42.616	139.789	0
1922	0	0	1922	1	291.026	133.764	157.262	0	0	-24.1219	100.495	269.237	175.917	14175.8	5281.15	-269.237	0	6.13297	2.73382	5.36598	0	0	0.209427	226.923	-500.465	18.796	281.447	0	44.0509	44.1884	144.192	0
1936	0	0	1936	1	277.958	161.532	116.426	0	0	63.9966	29.2834	369.456	237.357	13988.1	5352.36	-369.456	0	8.71166	3.05456	4.75455	0	0	0.0625392	170.554	-474.117	19.7633	221.588	0	35.0461	35.5401	126.008	0
1939	0	0	1939	1	338.344	163.364	174.98	0	0	21.5093	-40.0018	-95.4027	258.069	13930.9	5521.3	95.4027	0	8.27598	3.67344	3.77246	0	0	0.0443868	214.488	-491.99	15.8979	270.546	0	29.7012	29.4206	113.631	0
1941	0	0	1941	1	226.973	117.991	108.982	0	0	167.751	22.5862	606.35	165.142	13984	5458.71	-606.35	0	7.60644	3.54519	4.86663	0	0	0.110641	170.315	-470.134	25.0572	197.395	0	55.7752	58.9011	321.137	0
1942	0	0	1942	1	292.926	149.649	143.277	0	0	94.3377	66.7169	-334.912	194.095	14057.4	5514.24	334.912	0	6.83176	4.4004	5.34068	0	0	0.248628	179.402	-486.618	19.163	216.53	0	50.3837	45.9252	231.037	0
1944	0	0	1944	1	251.477	142.68	108.797	0	0	88.4985	7.64228	454.711	190.804	14063.2	5473.66	-454.711	0	7.51945	3.68875	4.64612	0	0	0.0823327	155.359	-462.754	22.3068	1	0	45.5959	45.1365	178.262	0
1963	0	0	1963	1	245.133	129.382	115.751	0	0	92.8819	45.3306	91.8508	162.204	13859.5	5535.63	-91.8508	0	5.09429	3.20526	4.45541	0	0	0.0345554	183.429	-469.654	22.7038	188.745	0	46.239	45.3298	155.985	0
1976	0	0	1976	1	246.62	119.279	127.341	0	0	109.588	57.5216	169.264	181.604	14042.1	5324.12	-169.264	0	5.84606	2.64662	3.70838	0	0	0.0906515	212.182	-475.071	22.1021	228.307	0	40.4093	40.0371	127.866	0
2007	0	0	7	1	247.379	138.161	109.218	0	0	33.4014	-47.6432	-179.295	138.91	13420.7	5030.64	179.295	0	5.59058	9.88606	8.84998	0	0	0.0553875	144.646	-501.776	69.0372	164.628	0	65.1176	61.8712	215.572	1
2014	0	0	14	1	272.402	125.028	147.374	0	0	3.59175	48.2242	11.5682	249.292	14347.4	5333.42	-11.5682	0	10.8099	8.81496	7.933	0	0	0.103884	155.28	-504.272	57.5611	183.589	0	39.122	37.6422	97.6415	1
2028	0	0	28	1	202.149	93.9996	108.15	0	0	46.9042	9.27048	-126.684	115.838	13506.9	4973.73	126.684	0	4.63286	9.33231	8.42621	0	0	0.0460524	133.943	-492.87	90.3752	174.152	0	75.5054	75.0258	229.832	1
2041	0	0	41	1	303.429	161.087	142.342	0	0	34.9703	114.584	-163.792	169.259	14216.4	5167.4	163.792	0	6.61728	9.38407	7.6696	0	0	0.0996303	149.151	-504.16	49.9	186.232	0	52.7315	50.9011	179.257	1
2045	0	0	45	1	212.562	135.76	76.8015	0	0	90.3565	55.6551	198.619	154.002	13862	4827.69	-198.619	0	7.85824	9.26293	7.3905	0	0	0.161173	121.983	-482.708	81.3758	145.842	0	62.7781	59.9588	174.476	1
2050	0	0	50	1	298.943	169.642	129.301	0	0	28.4518	-21.8936	478.393	205.862	13425.6	5004.89	-478.393	0	14.2039	8.41168	8.38383	0	0	0.090562	132.766	-492.077	50.7357	148.562	0	61.8292	58.8922	368.805	1
2053	0	0	53	1	312.779	159.975	152.804	0	0	63.5071	1.2194	236.854	199.082	13589.9	5679.4	-236.854	0	10.6391	8.81645	6.8731	0	0	0.148211	160.98	-503.359	46.4772	163.294	0	48.8509	46.9442	158.112	1
2063	0	0	63	1	262.444	153.045	109.399	0	0	73.738	-5.58287	93.6347	131.552	13480	4988.58	-93.6347	0	6.12557	9.31163	8.49583	0	0	0.0952324	119.6	-489.626	62.1369	148.382	0	72.6134	70.4833	171.654	1
2108	0	0	108	1	223.654	102.847	120.807	0	0	72.3547	16.5296	6.61586	140.799	14378.3	5165.79	-6.61586	0	6.06786	8.43936	7.06049	0	0	0.0413461	121.67	-484.502	73.4617	161.473	0	63.5293	61.7941	155.803	1
2130	0	0	130	1	274.811	149.103	125.707	0	0	128.318	61.2637	218.66	147.638	13624.8	5519.7	-218.66	0	7.68107	7.20802	6.75358	0	0	0.0549131	166.549	-494.711	53.257	192.619	0	61.8998	57.9314	188.269	1
2145	0	0	145	1	217.552	113.79	103.761	0	0	13.5336	34.4974	133.744	184.292	13739.5	5446.8	-133.744	0	8.91075	7.04035	6.91682	0	0	0.150407	123.709	-475.255	73.3192	203.886	0	50.1929	47.5793	120.185	1
2153	0	0	153	1	321.045	162.153	158.893	0	0	74.6938	43.1231	-22.0111	225.037	14276.3	5238.86	22.0111	0	9.45114	7.76987	7.36956	0	0	0.0349794	128.593	-484.847	44.4734	145.828	0	40.8574	39.8513	102.982	1
2194	0	0	194	1	190.258	107.684	82.5741	0	0	10.7226	-10.1476	-7.26863	138.259	13642.7	4893.49	7.26863	0	5.96451	8.15544	7.31371	0	0	0.0669043	106.024	-466.68	92.6398	130.881	0	63.5221	62.0403	154.75	1
2212	0	0	212	1	253.634	126.96	126.674	0	0	41.2126	58.7945	117.08	136.905	13512.5	4924.21	-117.08	0	6.47321	8.18542	7.49684	0	0	0.139742	163.31	-497.881	61.9653	196.823	0	67.0367	64.7682	158.428	1
2232	0	0	232	1	256.303	156.535	99.7686	0	0	127.865	25.1011	332.346	207.474	13326.2	5057.56	-332.346	0	12.1432	7.05216	6.49794	0	0	0.137495	193.694	-503.168	57.8874	217.172	0	46.4184	44.6853	198.106	1
2291	0	0	291	1	224.256	130.442	93.814	0	0	64.0462	40.4258	43.7121	196.228	13689	4842.91	-43.7121	0	8.68509	7.17851	5.99739	0	0	0.0719099	126.589	-472.167	68.6565	164.758	0	44.8635	43.045	109.1	1
2311	0	0	311	1	226.837	102.729	124.108	0	0	-10.8273	15.7849	-234.327	134.517	13564.6	4867.56	234.327	0	5.31049	7.88442	6.48742	0	0	0.0688398	140.009	-482.035	69.8432	188.945	0	61.6818	59.992	224.641	1
2427	0	0	427	1	268.193	93.0088	175.184	0	0	64.8213	43.9234	-585.844	329.835	13688.3	4839.42	585.844	0	14.0207	6.60442	5.84005	0	0	0.109096	143.981	-481.638	52.9346	167.45	0	42.609	42.9856	150.487	1
2540	0	0	540	1	258.389	155.309	103.08	0	0	92.9086	12.9541	161.317	150.616	13560.5	4870.39	-161.317	0	7.44142	6.33469	6.54751	0	0	0.102987	130.731	-472.033	56.2884	143.26	0	56.8585	54.5103	146.134	1
2643	0	0	643	1	231.125	108.237	122.888	0	0	23.9746	38.6008	1.09518	210.234	13828.8	5642.02	-1.09518	0	9.02473	5.74591	4.93499	0	0	0.116646	165.342	-478.535	61.3246	215.59	0	39.9772	38.4286	105.966	1
2776	0	0	776	1	234.813	126.893	107.919	0	0	61.7256	59.0915	20.7102	149.243	13691.4	5123.23	-20.7102	0	6.46809	5.6017	5.84987	0	0	0.119913	146.6	-471.612	61.4831	171.07	0	54.6918	52.3109	131.382	1
2812	0	0	812	1	219.141	96.6051	122.536	0	0	104.06	63.183	-30.1699	137.424	13649	5019.48	30.1699	0	5.72561	6.48769	5.28875	0	0	0.0656307	163.202	-479.23	67.9899	196.842	0	58.2224	55.5756	144.614	1
2844	0	0	844	1	226.949	122.528	104.421	0	0	108.764	113.328	80.8605	163.403	13644.3	4869.67	-80.8605	0	7.43238	6.75154	5.6287	0	0	0.135832	133.345	-465.609	66.0259	144.286	0	52.6325	50.6503	124.516	1
2933	0	0	933	1	235.419	149.303	86.1159	0	0	40.4317	-27.3272	302.629	237.835	13513.3	5508.63	-302.629	0	13.6882	4.75721	5.04083	0	0	0.173791	161.236	-472.242	58.3363	261.005	0	35.4095	34.6503	141.1	1
2968	0	0	968	1	260.503	144.073	116.43	0	0	13.3127	119.545	431.602	172.348	13341.1	4963.12	-431.602	0	11.3327	5.45638	5.6132	0	0	0.0614843	166.984	-480.612	53.0537	214.235	0	59.5729	55.621	357.475	1
2988	0	0	988	1	218.934	99.9312	119.003	0	0	40.0277	21.5606	119.755	140.539	13912.4	5160.76	-119.755	0	6.69041	5.88797	4.7762	0	0	0.126027	190.792	-482.32	65.8014	197.377	0	57.3102	55.0188	134.984	1
3012	0	0	1012	1	301.337	159.051	142.286	0	0	169.778	39.1324	56.4246	245.026	13583.3	5043.53	-56.4246	0	11.015	5.71854	4.07301	0	0	0.033802	220.331	-494.027	42.4523	216.947	0	33.7317	32.1826	83.0408	1
3423	0	0	1423	1	231	106.77	124.23	0	0	-9.16904	74.4582	-93.3082	150.733	13463.3	4908.54	93.3082	0	6.08681	6.54913	4.86934	0	0	0.0476085	155.51	-472.754	62.5555	167.099	0	50.8909	50.111	145.799	1
3455	0	0	1455	1	243.943	120.384	123.559	0	0	29.2688	53.8954	107.247	143.362	13524.5	5327.74	-107.247	0	6.72886	5.84662	4.93764	0	0	0.166128	150.287	-466.233	57.2848	188.745	0	56.5454	54.3364	136.506	1
3503	0	0	1503	1	233.548	100.477	133.071	0	0	-24.8761	0.937777	-565.43	195.539	13977.3	4782.74	565.43	0	8.39594	4.73133	4.40082	0	0	0.0930744	187.814	-474.506	57.7401	222.656	0	58.8182	57.9087	211.013	1
3586	0	0	1586	1	240.577	114.991	125.586	0	0	21.7006	49.2226	87.5244	170.083	13332.7	5432.08	-87.5244	0	7.85037	4.65891	4.60295	0	0	0.147816	196.268	-489.162	55.8169	257.442	0	46.6079	44.1046	110.493	1
3853	0	0	1853	1	181.983	92.5625	89.4205	0	0	81.5487	-188.098	-417.691	117.263	13870.9	4872.12	417.691	0	5.25741	5.78508	4.76779	0	0	0.0749164	151.543	-464.053	84.1728	152.224	0	68.2534	67.9263	288.828	1
3908	0	0	1908	1	212.783	100.113	112.67	0	0	67.5738	-4.56302	-135.862	153.419	13486.2	4887.9	135.862	0	6.13453	5.39185	4.22646	0	0	0.0196604	173.852	-467.701	66.0518	191.348	0	46.7867	46.7065	146.645	1
4022	0	0	22	1	321.784	168.056	153.728	0	0	52.6551	-6.14862	241.583	191.329	13600.8	5487.45	-241.583	0	7.29461	6.106	7.10458	0	0	0.0782729	186.615	-505.568	38.6239	186.164	0	43.6732	43.1154	115.685	2
4050	0	0	50	1	232.32	124.065	108.256	0	0	32.1646	4.4062	192.767	135.606	13322.3	4978.59	-192.767	0	5.09807	6.471	6.48964	0	0	0.176652	130.041	-472.989	58.8773	163.511	0	59.3252	57.885	151.595	2
4052	0	0	52	1	242.252	147.082	95.1699	0	0	94.7355	71.1949	510.408	132.424	13658.3	5509.77	-510.408	0	5.79296	5.50982	6.32448	0	0	0.119211	197.605	-502.429	54.0134	257.28	0	64.1102	61.7911	304.896	2
4063	0	0	63	1	243.718	113.511	130.207	0	0	61.7236	-10.784	177.147	145.934	13492	4993.78	-177.147	0	5.46307	6.58036	6.35537	0	0	0.171478	159.257	-491.609	55.1848	186.021	0	54.7107	54.4182	142.049	2
4080	0	0	80	1	261.053	149.342	111.711	0	0	4.55405	-37.3427	395.395	146.96	13748.5	4920.68	-395.395	0	6.0833	5.03095	6.73269	0	0	0.0722626	203.878	-506.992	48.7864	252.363	0	50.9981	51.5186	179.596	2
4103	0	0	103	1	313.119	181.831	131.288	0	0	17.1208	-15.8329	579.425	188.07	13736	4998.83	-579.425	0	8.92885	4.95223	6.50204	0	0	0.118524	165.317	-487.737	38.4316	196.769	0	46.7259	48.0451	280.006	2
4142	0	0	142	1	216.456	100.701	115.755	0	0	0.741605	131.127	124.033	115.302	13951.7	5649.15	-124.033	0	4.2511	5.78835	6.37741	0	0	0.183439	130.896	-468.327	63.3288	149.66	0	67.7316	66.2825	180.321	2
4148	0	0	148	1	260.154	149.298	110.856	0	0	-92.9473	129.241	526.003	155.514	13945.7	5451.72	-526.003	0	7.32218	5.06666	5.62307	0	0	0.171694	187.088	-490.536	47.8054	236.57	0	52.2168	50.8386	255.041	2
4184	0	0	184	1	259.968	128.79	131.178	0	0	93.1569	4.6473	68.7451	171.25	13659.9	5277.33	-68.7451	0	6.28378	5.90738	5.7529	0	0	0.117244	148.348	-477.147	49.0744	218.807	0	45.2623	43.9315	128.499	2
4226	0	0	226	1	264.744	153.109	111.635	0	0	28.5472	-24.566	299.601	183.928	13325.9	5206.89	-299.6	0	7.21639	5.33147	5.24978	0	0	0.0520854	156.973	-477.208	46.6372	228.561	0	42.3146	42.0625	117.806	2
4268	0	0	268	1	289.734	141.098	148.637	0	0	79.5501	21.9777	89.3218	175.941	13872.9	4861.36	-89.3218	0	6.43989	5.28633	5.7183	0	0	0.0197276	158.137	-482.786	42.0296	198.282	0	43.7182	42.508	120.937	2
4274	0	0	274	1	207.426	121.779	85.6462	0	0	48.7407	-25.7951	65.3133	118.822	13505	5407.44	-65.3133	0	4.40393	5.31678	5.70261	0	0	0.178172	185.722	-493.507	64.8498	215.377	0	60.3883	59.8218	176.225	2
4309	0	0	309	1	275.496	132.071	143.425	0	0	15.5244	-0.108948	-82.3276	141.032	13438.6	4983.11	82.3276	0	5.34873	5.87381	6.06422	0	0	0.146506	149.263	-478.059	45.8436	183.622	0	53.4293	52.5497	190.876	2
4340	0	0	340	1	257.555	130.771	126.783	0	0	126.443	48.0568	388.327	164.428	13527	5333.58	-388.327	0	6.6067	4.72174	6.11393	0	0	0.0266508	185.973	-494.166	48.5128	214.166	0	46.2885	45.8356	160.011	2
4381	0	0	381	1	281.937	121.839	160.098	0	0	33.9281	36.0547	207.56	227.129	13719.2	4847.29	-207.56	0	8.52741	4.01579	5.78845	0	0	0.199335	230.223	-498.781	42.0724	235.675	0	33.9033	33.2063	90.2313	2
4412	0	0	412	1	277.256	134.453	142.803	0	0	16.5166	41.0681	335.143	226.178	13437.6	5539.89	-335.143	0	8.93543	3.98685	4.61632	0	0	0.0268088	261.821	-517.04	41.7946	294.906	0	32.8014	33.0648	98.9335	2
4417	0	0	417	1	225.962	139.31	86.6518	0	0	143.268	143.96	523.456	155.936	13809.1	5237.68	-523.456	0	6.94476	5.08844	5.5403	0	0	0.0790616	187.832	-481.34	57.2592	192.513	0	52.9993	52.4212	261.661	2
4428	0	0	428	1	294.72	139.855	154.865	0	0	123.376	-41.3798	165.043	157.007	13629.7	5223.7	-165.043	0	5.90385	5.25352	5.71774	0	0	0.120052	205.397	-502.184	41.1016	218.341	0	48.6342	47.5406	125.472	2
4460	0	0	460	1	251.706	127.093	124.612	0	0	54.2281	16.3614	330.49	148.285	13499.5	5664.26	-330.49	0	5.82674	5.45581	5.37581	0	0	0.0636692	164.909	-477.116	50.0778	203.6	0	51.3591	51.5409	150.08	2
4473	0	0	473	1	264.738	143.897	120.842	0	0	43.7383	55.9024	335	219.848	13609.7	5425.4	-335	0	8.6334	4.47643	5.49522	0	0	0.0242326	145.287	-469.664	45.8442	242.771	0	35.6168	34.7497	107.048	2
4534	0	0	534	1	238.949	103.061	135.888	0	0	73.4859	-52.8533	302.885	143.327	13679.6	4836.53	-302.885	0	5.64357	5.45474	5.51026	0	0	0.0943804	184.855	-491.828	53.7571	229.719	0	52.4521	52.3599	148.839	2
4567	0	0	567	1	269.592	143.006	126.586	0	0	126.31	44.0693	277.872	189.485	13726.4	5536.89	-277.872	0	7.23937	3.65773	5.53136	0	0	0.0820689	246.274	-515.181	43.739	244.114	0	39.4143	38.0683	112.075	2
4602	0	0	602	1	268.292	98.6963	169.596	0	0	63.6974	68.3864	285.889	137.994	13789	4814.95	-285.889	0	5.28842	5.05048	5.73071	0	0	0.0743292	175.961	-488.013	46.0637	183.316	0	54.9881	54.293	152.431	2
4656	0	0	656	1	262.579	125.225	137.354	0	0	58.4005	-9.69433	-126.804	202.098	13894	5690.31	126.804	0	7.78964	4.57946	5.51794	0	0	0.0683579	231.594	-508.517	46.4838	1	0	38.5561	37.8661	142.781	2
4672	0	0	672	1	236.237	135.251	100.985	0	0	22.1986	26.8784	334.77	140.652	13332.2	4956.12	-334.77	0	5.55771	5.07725	5.44884	0	0	0.142155	196.27	-495.756	53.8905	203.443	0	53.1535	52.8088	157.077	2
4708	0	0	708	1	203.717	120.184	83.5326	0	0	85.1436	35.1168	222.113	144.503	14066.6	5047.54	-222.113	0	5.42316	4.59974	5.79741	0	0	0.0105921	179.984	-484.908	65.0414	208.507	0	52.3553	51.6831	138.271	2
4724	0	0	724	1	258.296	129.315	128.98	0	0	59.3836	37.8371	66.748	145.79	13394.7	5244.14	-66.748	0	5.32231	5.36833	5.70939	0	0	0.0813953	185.129	-491.391	48.7466	192.658	0	51.7298	50.8176	147.961	2
4728	0	0	728	1	231.766	126.034	105.733	0	0	71.6212	-32.024	454.149	130.516	13681.5	4915.36	-454.149	0	5.5346	5.69197	5.85625	0	0	0.104294	169.805	-482.376	56.8517	184.922	0	59.1421	60.0368	234.339	2
4759	0	0	759	1	279.305	170.894	108.411	0	0	92.4472	-79.5663	65.902	154.622	13660.6	4863.25	-65.902	0	5.83183	4.84875	5.92651	0	0	0.0593585	204.934	-493.576	43.7294	210.494	0	46.9092	46.7038	131.371	2
4782	0	0	782	1	246.936	143.509	103.428	0	0	69.0075	23.7014	608.349	166.287	13983.1	5158.62	-608.349	0	8.03724	4.90634	5.6906	0	0	0.0615046	176.247	-486.701	50.9646	231.846	0	54.6153	56.4928	348.155	2
4816	0	0	816	1	242.069	109.43	132.639	0	0	36.9365	11.0354	24.9097	124.283	13616.5	5370.6	-24.9097	0	4.57632	5.27034	5.88112	0	0	0.085144	166.479	-480.51	53.1027	191.397	0	58.8649	57.7835	177.878	2
4821	0	0	821	1	267.123	129.824	137.3	0	0	43.5231	16.2727	257.559	215.023	14207.9	4867.07	-257.559	0	8.21719	4.70907	4.98351	0	0	0.126892	206.223	-499.55	45.0573	251.79	0	36.2873	35.9139	99.6358	2
4839	0	0	839	1	266.959	147.799	119.16	0	0	103.083	78.2999	175.365	225.426	13450.7	5403	-175.365	0	8.31498	3.75156	4.76214	0	0	0.134137	224.459	-494.851	43.6335	285.158	0	33.3474	32.422	88.4991	2
4865	0	0	865	1	283.441	153.793	129.649	0	0	30.3949	22.3413	279.819	157.263	13623	4861	-279.819	0	6.06577	5.09392	5.41535	0	0	0.0860022	173.215	-483.55	42.6977	220.126	0	47.9046	47.3337	133.453	2
4888	0	0	888	1	302.475	160.573	141.902	0	0	22.8036	97.4555	330.492	202.405	14029.3	5084.86	-330.492	0	7.95364	4.29549	5.72162	0	0	0.116909	205.861	-497.039	38.82	251.546	0	37.7081	37.5435	115.034	2
4892	0	0	892	1	286.212	189.831	96.3811	0	0	56.1303	-59.3053	202.607	154.819	13796.6	4842.99	-202.607	0	5.92054	4.74253	6.43144	0	0	0.0972688	151.037	-481.015	42.7349	196.757	0	48.9934	48.2676	128.013	2
4897	0	0	897	1	277.825	156.671	121.153	0	0	258.758	-49.4646	-170.906	138.614	14092.3	5331.44	170.906	0	5.75589	5.19149	4.91368	0	0	0.189566	209.42	-497.288	43.3485	244.976	0	51.1203	48.8849	216.69	2
4912	0	0	912	1	217.639	107.687	109.952	0	0	85.5314	46.7351	164.757	134.134	13767.2	5135.59	-164.757	0	4.9488	5.52232	5.74461	0	0	0.0602277	138.627	-465.234	61.291	173.33	0	57.0526	55.2242	145.858	2
4931	0	0	931	1	245.716	124.659	121.056	0	0	0.331025	41.378	71.2462	172.069	14350.7	5240.6	-71.2462	0	6.33193	4.28561	5.96579	0	0	0.213331	166.645	-481.545	50.6562	216.063	0	43.6605	43.2044	121.108	2
4939	0	0	939	1	222.261	108.026	114.235	0	0	103.473	-3.27232	90.23	156.78	13649.6	4986.27	-90.23	0	5.76863	5.77066	5.40152	0	0	0.0346323	141.945	-468.741	59.4408	188.948	0	47.6951	47.3045	132.392	2
5118	0	0	1118	1	210.952	114.869	96.0831	0	0	175.631	-32.3874	485.43	127.652	13976.1	4915.73	-485.43	0	5.54461	5.52331	5.85075	0	0	0.0795219	169.803	-483.233	64.0861	168.562	0	62.2836	63.8561	271.46	2
5123	0	0	1123	1	200.884	100.479	100.406	0	0	73.4619	53.0413	175.771	122.777	13480.3	4929.96	-175.771	0	4.54129	5.03432	5.83806	0	0	0.0906349	222.41	-505.016	67.3311	237.024	0	61.443	60.1279	157.492	2
5141	0	0	1141	1	231.81	150.781	81.0296	0	0	100.973	-67.9161	506.87	159.24	14250.1	5150.58	-506.87	0	7.07862	4.83828	5.31851	0	0	0.0617134	159.503	-475.583	54.6424	193.572	0	50.6078	51.7757	229.073	2
5174	0	0	1174	1	219.089	125.75	93.339	0	0	-4.51922	-71.5767	488.957	118.982	14156.2	4855.26	-488.957	0	5.30156	5.07525	5.83271	0	0	0.154775	173.634	-483.563	60.0822	221.376	0	64.996	65.4572	295.081	2
5210	0	0	1210	1	191.186	116.812	74.3745	0	0	15.1293	57.4054	199.169	114.704	14036.9	4825.94	-199.169	0	4.29979	4.94364	6.17654	0	0	0.136475	176.699	-484.379	72.4329	212.084	0	66.975	64.099	170.571	2
5237	0	0	1237	1	263.864	138.123	125.741	0	0	87.9012	-35.6444	374.332	185.963	13764.8	4819.32	-374.332	0	7.51842	4.37669	5.58535	0	0	0.0373431	173.67	-482.153	45.9981	241.379	0	40.1457	40.2826	131.909	2
5240	0	0	1240	1	223.249	130.983	92.2659	0	0	78.2785	-91.7782	217.995	124.123	13874.1	4875.46	-217.995	0	4.82048	4.804	5.09589	0	0	0.069482	218.777	-503.824	56.9488	227.609	0	57.2504	57.1876	149.907	2
5319	0	0	1319	1	255.519	141.535	113.984	0	0	23.3813	-52.3808	406.196	130.74	13829.4	5135.04	-406.196	0	5.44463	4.96279	5.79882	0	0	0.0518747	183.909	-491.727	48.9871	196.335	0	56.186	56.1372	196.547	2
5370	0	0	1370	1	229.968	92.1291	137.839	0	0	32.4332	2.15586	-346.764	146.951	13820.3	5379.48	346.764	0	6.53507	5.03777	5.6306	0	0	0.0498581	199.315	-500.689	56.0145	225.513	0	69.3912	61.7009	308.428	2
5390	0	0	1390	1	243.79	147.884	95.9062	0	0	82.6975	14.6754	479.964	173.307	13570.7	4968.32	-479.964	0	7.42274	4.96901	5.94085	0	0	0.157405	175.089	-470.655	52.2358	164.491	0	45.7279	45.7083	201.606	2
5402	0	0	1402	1	286.095	169.729	116.366	0	0	215.968	-4.32239	379.416	141.278	13836.1	5086.98	-379.416	0	5.74628	4.76672	5.9247	0	0	0.0879103	212.167	-502.777	42.3283	203.55	0	52.5298	52.3642	173.632	2
5405	0	0	1405	1	216.414	102.264	114.15	0	0	2.79863	70.1828	5.4345	148.847	13650.6	5510.78	-5.4345	0	5.47119	5.27945	6.01075	0	0	0.100218	129.416	-461.765	61.7551	200.544	0	51.2823	49.7578	152.475	2
5547	0	0	1547	1	258.995	128.332	130.663	0	0	7.78294	16.575	65.4391	134.63	14442.9	5365.06	-65.4391	0	4.96732	4.92018	6.03269	0	0	0.0694182	166.093	-482.25	48.3561	199.305	0	55.6675	53.7285	156.319	2
5563	0	0	1563	1	210.434	118.615	91.8192	0	0	92.7749	-66.9041	533.078	156.385	13660.3	5647.86	-533.078	0	7.10912	5.11378	6.4621	0	0	0.0547756	203.678	-497.314	64.5398	205.929	0	53.8611	53.7461	282.238	2
5605	0	0	1605	1	302.849	146.891	155.958	0	0	35.3936	62.744	75.8227	209.882	14315.6	5418.56	-75.8227	0	7.6588	5.60318	6.76159	0	0	0.225158	149.105	-483.913	40.9587	187.835	0	38.6666	37.9413	111.047	2
5606	0	0	1606	1	279.767	117.802	161.965	0	0	7.93522	96.5453	-49.7951	208.539	14044.1	5384.75	49.7951	0	7.7287	4.62	5.88852	0	0	0.158875	261.793	-527.731	43.3267	295.033	0	37.096	36.7695	119.996	2
5607	0	0	1607	1	292.337	146.378	145.958	0	0	124.876	-58.114	-216.647	195.018	13927.2	5340.09	216.647	0	8.05491	5.53945	5.74279	0	0	0.0598069	186.557	-498.784	41.8381	213.899	0	42.6081	41.4125	184.727	2
5608	0	0	1608	1	396.068	222.7	173.368	0	0	37.727	-25.7468	85.6409	303.504	14213.7	5307.73	-85.6409	0	11.2699	4.82391	5.48537	0	0	0.126859	172.081	-489.485	28.2008	284.317	0	26.3104	26.0481	74.9013	2
5609	0	0	1609	1	268.134	141.815	126.319	0	0	-15.5304	-28.9202	-90.1232	197.678	14266.9	5410.56	90.1232	0	7.6302	6.09683	6.20694	0	0	0.14582	138.792	-478.53	47.905	192.844	0	39.3862	38.2408	146.935	2
5611	0	0	1611	1	314.428	131.478	182.95	0	0	3.65737	9.57671	-40.0091	198.869	13948.7	5372.06	40.0091	0	7.44442	5.13961	5.33801	0	0	0.145997	211.578	-504.528	37.488	240.664	0	37.187	37.664	124.567	2
5623	0	0	1623	1	223.279	107.87	115.409	0	0	-12.1578	-2.55836	164.816	150.176	13565.9	5583.52	-164.816	0	5.66546	4.30317	5.4938	0	0	0.137552	216.803	-500.595	56.6497	234.414	0	49.0138	48.1147	124.27	2
5782	0	0	1782	1	251.879	117.083	134.796	0	0	0.0554555	71.6932	349.395	141.46	13553.7	5309.95	-349.395	0	5.63886	5.48018	6.4488	0	0	0.0670185	149.675	-473.567	51.4372	185.311	0	54.5676	54.1354	170.725	2
5791	0	0	1791	1	246.54	131.204	115.335	0	0	117.593	-8.16468	269.552	160.696	13834.8	4791.84	-269.552	0	6.16942	4.38441	5.75471	0	0	0.0345218	204.638	-497.287	50.3477	243.946	0	46.4984	45.9675	128.929	2
5824	0	0	1824	1	271.235	145.533	125.703	0	0	94.7427	49.2788	73.5667	140.032	13758	5432.02	-73.5667	0	5.09892	5.26004	5.72312	0	0	0.0409899	172.855	-486.117	45.6732	199.089	0	54.2232	53.0955	150.487	2
5872	0	0	1872	1	212.016	128.098	83.9183	0	0	50.7329	12.8913	522.104	179.4	14300.3	5468.41	-522.104	0	7.98361	4.26305	5.46509	0	0	0.031837	176.584	-479.771	60.4449	218.947	0	44.6878	44.6279	224.896	2
5984	0	0	1984	1	237.74	92.2011	145.539	0	0	110.343	-9.08973	232.872	136.435	13642.7	5091.75	-232.872	0	5.1754	5.87272	6.16666	0	0	0.155054	147.357	-479.965	55.7077	203.257	0	57.1655	56.6503	148.522	2
6003	1	0	3	1	250.517	141.676	108.84	0	0	10.6959	8.49524	241.143	146.63	14240.7	5173.83	-241.143	0	5.61152	4.6057	5.07371	0	0	0.25926	195.106	-480.13	48.8242	240.661	0	50.43	50.4988	133.259	2
6057	1	0	57	1	239.995	108.631	131.364	0	0	153.157	44.1474	6.0156	132.849	13500.3	4938.85	-6.0156	0	4.88228	5.79544	5.65831	0	0	0.133793	156.564	-475.986	54.166	197.131	0	54.7818	54.7831	173.225	2
6098	1	0	98	1	225.103	111.822	113.281	0	0	-121.491	125.147	-406.084	159.968	13774.9	5555.47	406.084	0	7.76191	5.05924	5.53795	0	0	0.0425208	202.146	-497.721	57.4904	226.122	0	69.0307	60.943	277.154	2
6190	1	0	190	1	270.907	141.068	129.839	0	0	34.1797	43.9005	175.236	151.116	13419.9	5038.76	-175.236	0	5.61699	4.70713	5.79592	0	0	0.106412	210.962	-503.573	45.1395	249.389	0	50.1129	49.0842	129.56	2
6191	1	0	191	1	247.954	106.288	141.666	0	0	95.08	31.0257	302.475	168.794	14256	5549.93	-302.475	0	6.52024	4.89594	5.30104	0	0	0.0413451	182.499	-480.501	50.1772	236.481	0	45.222	45.3108	127.842	2
6198	1	0	198	1	229.034	142.866	86.1687	0	0	24.9672	-41.1922	581.328	151.258	13528.8	4924.53	-581.328	0	7.21552	5.27701	6.14118	0	0	0.0658182	134.066	-471.677	57.489	188.115	0	58.0346	58.1876	343.768	2
6206	1	0	206	1	259.402	174.8	84.6028	0	0	105.658	1.56458	155.683	147.07	13348.4	4981.44	-155.683	0	5.45499	4.82958	5.90104	0	0	0.12934	195.804	-493.41	47.9847	225.356	0	51.75	50.4657	132.645	2
6274	1	0	274	1	278.772	122.349	156.422	0	0	-24.6035	-2.35383	63.4789	164.039	13977	4985.35	-63.4789	0	6.12466	4.46856	5.60032	0	0	0.136952	204.928	-496.642	43.0597	228.786	0	44.4527	43.9699	124.475	2
6289	1	0	289	1	249.876	132.579	117.297	0	0	2.5593	6.59426	107.663	150.779	13551.2	4876.75	-107.663	0	5.59765	5.71575	5.78109	0	0	0.0493625	145.182	-473.304	51.4474	195.378	0	50.4158	49.3135	136.002	2
6307	1	0	307	1	223.915	113.773	110.142	0	0	117.558	-26.0263	369.343	149.627	13934.5	4909.37	-369.343	0	6.01641	4.2655	5.51038	0	0	0.00836053	164.932	-475.548	56.3952	235.803	0	48.4508	49.5084	159.185	2
6325	1	0	325	1	239.976	115.285	124.691	0	0	87.0743	68.8206	19.6341	160.426	13666	5013.84	-19.6341	0	5.84023	5.11679	5.5566	0	0	0.087967	158.191	-474.93	53.0192	187.26	0	46.2691	45.7245	137.82	2
6335	1	0	335	1	248.972	121.536	127.437	0	0	28.025	114.836	41.7959	144.336	13525.7	4967.82	-41.7959	0	5.2592	5.13714	5.11124	0	0	0.257732	156.217	-473.307	49.9957	224.338	0	49.7597	49.9096	147.806	2
6342	1	0	342	1	256.484	131.964	124.52	0	0	5.7012	37.0713	182.985	200.645	13548.1	5145.25	-182.985	0	7.51867	4.71988	4.86923	0	0	0.111654	197.474	-486.33	47.2912	253.002	0	37.56	37.1019	99.1249	2
6402	1	0	402	1	226.381	118.86	107.521	0	0	46.5053	-25.097	270.526	163.735	13905.9	4808.78	-270.526	0	6.33714	4.7494	5.67904	0	0	0.0471091	161.534	-479.875	56.7396	210.471	0	45.9424	45.5043	127.725	2
6501	1	0	501	1	222.851	119.624	103.227	0	0	51.9022	2.95922	239.005	149.488	13402.2	5079.7	-239.005	0	5.68453	5.32145	5.8086	0	0	0.127345	168.795	-483.085	59.1541	189.402	0	51.4302	51.0467	136.805	2
6587	1	0	587	1	263.182	133.897	129.284	0	0	58.2911	42.6686	-36.7926	173.52	13595.1	5239.31	36.7926	0	6.4048	4.45873	4.60021	0	0	0.0341548	245.356	-497.033	45.1393	262.296	0	40.3637	40.1324	137.058	2
6637	1	0	637	1	219.316	113.705	105.612	0	0	86.8116	-9.32481	243.947	181.51	13566.6	4892.67	-243.947	0	6.9122	5.23621	5.03966	0	0	0.0986153	183.698	-487.443	58.937	229.437	0	42.0312	41.4523	112.508	2
6725	1	0	725	1	233.432	127.639	105.793	0	0	54.4206	64.5665	122.535	150.423	13399.7	5416.73	-122.535	0	5.50381	4.07858	5.58474	0	0	0.19067	204.619	-495.724	53.2261	1	0	49.3064	47.7115	129.03	2
6752	1	0	752	1	235.106	113.221	121.884	0	0	58.9158	71.3626	-10.9101	141.022	13694.2	4811.98	10.9101	0	5.15885	5.58227	5.84748	0	0	0.129131	187.695	-487.335	55.6077	197.672	0	52.2637	51.7551	167.801	2
6769	1	0	769	1	250.375	137.267	113.108	0	0	67.4812	7.83098	92.4733	181.016	13785.3	5573.13	-92.4733	0	6.64949	4.81408	5.94417	0	0	0.0750566	199.337	-493.616	50.2428	232.555	0	43.2493	41.7323	118.374	2
6795	1	0	795	1	254.404	117.193	137.21	0	0	121.316	6.1177	258.365	136.046	14229.7	5275.86	-258.365	0	5.18859	4.69839	5.3717	0	0	0.0781398	204.621	-498.879	48.3766	208.718	0	54.3978	55.3567	147.506	2
6804	1	0	804	1	279.062	127.74	151.321	0	0	-3.6187	-57.9314	-167.754	180.332	13657	4841.61	167.754	0	7.27428	4.71311	4.695	0	0	0.104273	234.189	-493.964	42.3586	273.604	0	40.8631	39.2691	165.33	2
6845	1	0	845	1	204.249	102.345	101.904	0	0	70.4604	44.6518	120.065	142.521	13483.3	5237.33	-120.065	0	5.21776	5.6245	5.40112	0	0	0.0463064	175.854	-484.584	66.2203	196.553	0	52.5825	52.5022	145.412	2
6851	1	0	851	1	246.908	141.093	105.814	0	0	88.7791	61.9808	205.127	161.327	13465	5319.66	-205.127	0	6.00632	5.00329	5.5185	0	0	0.0164597	147.687	-466.446	50.8912	182.977	0	47.603	46.7565	126.306	2
6876	1	0	876	1	193.544	90.5669	102.977	0	0	-21.1759	8.87681	69.2705	114.21	13574.9	5372.76	-69.2705	0	4.24965	5.4255	5.79898	0	0	0.125419	174.701	-478.985	71.6188	169.224	0	63.6706	62.3358	183.079	2
6953	1	0	953	1	253.507	95.0493	158.457	0	0	215.713	58.1663	446.983	153.146	13338	5024.49	-446.983	0	6.43903	4.9134	6.0972	0	0	0.117054	169.367	-485.522	49.7717	188.876	0	50.3816	50.159	198.208	2
7002	1	0	1002	1	293.133	133.208	159.926	0	0	74.6483	-134.13	-153.627	156.573	13778.1	5416.11	153.627	0	6.47724	5.79823	5.48262	0	0	0.0660218	166.063	-486.661	41.6904	199.852	0	47.2884	46.7237	192.153	2
7015	1	0	1015	1	263.594	136.376	127.218	0	0	-10.2259	98.1773	240.196	144.974	13364.7	5383.12	-240.196	0	5.53015	4.29528	6.16935	0	0	0.0574907	221.754	-511.648	46.5504	261.214	0	51.9891	50.2461	138.687	2
7033	1	0	1033	1	291.653	185.169	106.484	0	0	18.6432	6.37958	493.533	184.605	13734.4	5574.58	-493.533	0	8.07246	4.1593	5.38853	0	0	0.142914	190.477	-490.277	40.1695	246.36	0	41.9707	41.4039	196.969	2
7041	1	0	1041	1	288.698	153.748	134.95	0	0	61.0258	45.9618	212.591	174.362	13891.4	5634.66	-212.591	0	6.52672	5.13502	5.94483	0	0	0.118051	188.997	-500.69	42.2747	214.623	0	45.022	44.5746	123.493	2
7049	1	0	1049	1	257.466	146.9	110.566	0	0	65.6156	27.6545	328.627	184.106	14086.1	5154.67	-328.627	0	7.20844	4.30577	4.93413	0	0	0.217051	263.279	-523.47	46.5951	287.368	0	40.7098	40.2438	120.294	2
7099	1	0	1099	1	232.945	97.9672	134.977	0	0	45.2299	113.989	178.647	136.583	13707.9	4869.01	-178.647	0	5.05741	4.42964	5.90878	0	0	0.159406	226.13	-507.934	54.4336	243.924	0	54.3565	53.3544	140.696	2
7104	1	0	1104	1	320.083	182.846	137.237	0	0	58.3624	3.88449	253.513	157.861	13595.1	5178.44	-253.513	0	6.02672	4.86879	5.68383	0	0	0.101486	243.94	-518.879	36.7082	217.501	0	47.7957	47.8162	129.002	2
7115	1	0	1115	1	237.089	140.859	96.23	0	0	15.4242	60.6519	422.901	142.536	13638	5520.31	-422.901	0	5.90475	5.23588	5.62712	0	0	0.0785694	143.068	-469.61	54.1436	202.293	0	54.545	53.5155	193.774	2
7135	1	0	1135	1	226.773	119.024	107.75	0	0	9.20431	43.7291	286.689	160.171	13843.5	5437.57	-286.689	0	6.20411	4.7703	5.13388	0	0	0.0188773	235.153	-498.797	55.8111	258.114	0	46.486	46.7348	131.015	2
7151	1	0	1151	1	195.236	95.0283	100.208	0	0	47.7867	54.0336	-41.585	134.585	13506	5427.27	41.585	0	4.96915	4.63383	5.86073	0	0	0.152239	181.533	-485.066	69.0249	189.719	0	53.7992	53.2426	177.479	2
7177	1	0	1177	1	248.215	125.166	123.049	0	0	26.424	-13.1735	498.698	142.105	13527.3	5594.13	-498.698	0	6.24739	5.2621	5.76727	0	0	0.19264	169.894	-487.736	51.2418	215.943	0	55.6908	56.6886	256.167	2
7186	1	0	1186	1	210.226	127.303	82.9234	0	0	-67.9656	55.1566	496.464	138.025	13920.7	5426.14	-496.464	0	6.21121	4.70571	6.01017	0	0	0.122053	208.294	-496.164	62.9859	215.459	0	55.4932	55.4167	258.792	2
7192	1	0	1192	1	238.971	130.089	108.881	0	0	107.47	0.285097	217.474	136.586	13745.3	5082.38	-217.474	0	5.14695	5.29205	5.592	0	0	0.0791404	162.302	-474.53	53.6257	189.826	0	55.2099	54.3045	142.352	2
7290	1	0	1290	1	236.581	140.746	95.8348	0	0	44.619	15.4289	200.234	127.502	13509.1	5565.53	-200.234	0	4.78493	4.48413	6.21082	0	0	0.023314	177.76	-491.009	53.842	213.467	0	58.0083	58.0966	149.972	2
7415	1	0	1415	1	223.114	92.8926	130.221	0	0	40.8514	46.2698	189.725	161.307	13811.9	5235.71	-189.725	0	6.01175	5.25373	5.43295	0	0	0.063308	166.9	-478.162	58.3281	179.987	0	47.3394	46.2651	122.127	2
7490	1	0	1490	1	244.096	153.606	90.4898	0	0	0.800944	41.8046	389.813	186.951	14150.9	5539.16	-389.813	0	7.62505	4.11481	5.87065	0	0	0.124239	170.684	-476.321	50.687	252.902	0	40.1674	39.7405	136.745	2
7540	1	0	1540	1	256.718	141.065	115.653	0	0	29.6716	18.5193	-205.405	197.044	13823.1	5462.78	205.405	0	7.88157	5.28461	5.21827	0	0	0.0889896	162.084	-478.802	48.4049	210.515	0	42.5481	40.433	184.238	2
7553	1	0	1553	1	271.641	155.44	116.201	0	0	33.7495	-28.214	310.325	140.295	14217.6	5210.53	-310.325	0	5.52858	5.21373	5.84314	0	0	0.0431517	174.982	-483.823	45.661	165.371	0	54.3624	55.5232	155.281	2
7720	1	0	1720	1	246.344	160.987	85.3569	0	0	12.487	86.5377	391.435	146.435	14039.6	5195.44	-391.435	0	5.95391	4.83415	5.81753	0	0	0.127856	210.246	-504.04	51.1755	196.008	0	51.4404	51.5127	174.566	2
7730	1	0	1730	1	271.914	119.354	152.56	0	0	-3.1216	37.3346	86.2663	164.741	13457.2	4945.67	-86.2663	0	6.07583	5.52425	5.48014	0	0	0.157423	149.946	-472.948	45.5631	209.897	0	46.0363	44.9331	127.218	2
7742	1	0	1742	1	270.032	146.443	123.59	0	0	45.2529	4.10605	269.826	144.776	13408.8	5178.21	-269.826	0	5.56753	5.32462	6.15683	0	0	0.121439	162.324	-485.177	46.4844	233.079	0	53.5003	53.5612	147.463	2
7748	1	0	1748	1	245.533	148.15	97.3831	0	0	24.7268	19.0006	372.861	184.799	13429.4	5262.98	-372.861	0	7.44519	5.18031	5.73626	0	0	0.110261	207.325	-496.094	51.8068	210.904	0	42.4467	42.5318	137.498	2
7785	1	0	1785	1	298.593	179.467	119.125	0	0	92.7565	-14.3786	328.495	170.479	13560.7	5495.68	-328.495	0	6.70953	4.52379	5.69534	0	0	0.170432	222.98	-513.412	39.6683	262.533	0	44.0951	44.135	132.035	2
7847	1	0	1847	1	185.518	98.7636	86.7549	0	0	47.4812	-5.27396	155.009	138.888	13605.9	4988.27	-155.009	0	5.17369	5.82636	5.7306	0	0	0.0640589	148.651	-469.184	76.6817	163.512	0	54.6207	54.4376	142.57	2
7881	1	0	1881	1	255.303	148.771	106.532	0	0	43.732	-34.2319	276.335	163.881	13609.7	5216.55	-276.335	0	6.37365	4.81433	5.48475	0	0	0.13636	171.369	-483.098	48.4569	205.745	0	45.7298	45.4886	125.708	2
7973	1	0	1973	1	198.575	111.868	86.7072	0	0	90.2171	5.1089	253.265	110.862	13463.5	5077.55	-253.265	0	4.2219	5.77789	5.84408	0	0	0.0971178	161.784	-474.142	70.0432	169.58	0	68.6997	68.6832	183.537	2
8070	2	0	70	1	248.047	131.675	116.372	0	0	45.2256	-11.0001	49.2264	160.461	13707.9	5392.64	-49.2264	0	5.92596	4.8404	6.20939	0	0	0.0534094	169.435	-483.891	51.2141	213.838	0	47.6148	46.4958	132.586	2
8121	2	0	121	1	264.643	133.938	130.705	0	0	-48.3472	-26.987	381.788	141.209	14000.7	5209.31	-381.788	0	5.88432	5.15821	5.37361	0	0	0.0931706	184.318	-491.054	46.5981	225.917	0	52.1667	52.4411	168.946	2
8136	2	0	136	1	269.678	154.966	114.712	0	0	57.2108	14.0898	552.85	150.207	13895.2	5168.23	-552.85	0	6.87021	5.04727	5.69148	0	0	0.126772	175.01	-483.606	45.716	207.299	0	56.5956	56.3206	306.97	2
8143	2	0	143	1	248.112	118.399	129.712	0	0	8.2153	-2.94651	-111.09	149.401	13844.5	5583.91	111.09	0	5.74046	4.86976	6.00912	0	0	0.191511	179.547	-484.862	50.9979	179.003	0	51.7472	49.6983	188.833	2
8185	2	0	185	1	273.383	170.931	102.452	0	0	63.5679	-6.03298	-78.1608	159.049	13589.9	4989.03	78.1608	0	6.0038	4.66045	5.0765	0	0	0.0232692	212.217	-496.146	43.8142	256.234	0	44.3392	44.9744	155.804	2
8231	2	0	231	1	271.969	136.319	135.65	0	0	29.9281	-7.09382	262.838	218.767	13723.2	5488.39	-262.838	0	8.42985	4.5223	5.72746	0	0	0.107414	226.332	-512.817	44.612	246.937	0	36.0517	35.0844	98.4962	2
8238	2	0	238	1	237.396	117.802	119.594	0	0	43.7289	69.9028	219.019	200.368	13908.7	5112.42	-219.019	0	7.51445	5.10838	4.93662	0	0	0.0578086	188.695	-484.79	52.8395	224.666	0	38.3986	37.7323	102.075	2
8246	2	0	246	1	277.92	166.631	111.289	0	0	65.7328	17.1109	448.974	187.252	14285.3	5264.87	-448.974	0	7.85218	4.52459	5.87913	0	0	0.113786	179.454	-490.044	43.5628	243.934	0	41.1524	43.3211	165.43	2
8247	2	0	247	1	256.949	138.942	118.007	0	0	90.673	-50.2428	213.431	166.343	13463.1	5132.9	-213.431	0	6.34606	4.77756	5.29261	0	0	0.127032	220.697	-504.776	47.7813	262.457	0	44.6461	44.6033	118.773	2
8251	2	0	251	1	204.664	120.426	84.2381	0	0	16.5188	-12.4345	353.801	161.574	14334.5	5095.09	-353.801	0	6.4907	4.58273	5.64865	0	0	0.0906133	232.016	-508.365	64.3378	1	0	47.3168	46.92	143.355	2
8289	2	0	289	1	236.232	77.7472	158.485	0	0	-34.4792	84.657	-510.631	200.33	13887.2	5595.96	510.631	0	10.5205	5.47076	5.59775	0	0	0.179122	204.318	-502.823	54.7186	199.294	0	63.9754	63.8294	257.515	2
8317	2	0	317	1	254.152	156.102	98.0507	0	0	62.9511	-8.72484	224.433	172.94	13989.1	5091.38	-224.433	0	6.55491	4.80815	5.74256	0	0	0.056362	208.048	-500.934	49.0389	229.472	0	43.9884	43.666	117.726	2
8328	2	0	328	1	217.937	123.654	94.2826	0	0	-10.6386	103.668	315.39	129.852	13963	5377.63	-315.39	0	5.10755	5.09571	5.769	0	0	0.116264	191.031	-495.711	60.4343	214.308	0	58.0728	58.4192	166.676	2
8331	2	0	331	1	217.319	95.9899	121.329	0	0	-2.67878	45.7335	44.0458	131.994	14254.1	5335.91	-44.0458	0	4.85664	5.66267	6.00765	0	0	0.13027	162.022	-480.7	62.1244	177.054	0	56.4087	55.2431	169.822	2
8354	2	0	354	1	287.832	136.765	151.068	0	0	65.9329	-34.4018	-64.7507	159.814	13687.1	4917.74	64.7507	0	6.05734	5.22796	5.62439	0	0	0.1515	180.498	-490.613	42.2272	195.719	0	45.4315	45.034	155.635	2
8378	2	0	378	1	256.62	158.243	98.3771	0	0	98.6094	-39.9938	172.416	161.058	13853.8	4823.67	-172.416	0	6.06037	4.1359	6.30055	0	0	0.0910783	200.007	-499.896	48.0539	232.768	0	46.79	45.6748	121.477	2
8393	2	0	393	1	254.675	153.234	101.441	0	0	126.013	58.7283	38.5973	134.011	13427.7	5522.23	-38.5973	0	4.88359	5.69441	6.05321	0	0	0.13465	180.308	-486.21	50.51	192.916	0	56.3786	55.3934	164.523	2
8413	2	0	413	1	235.442	122.452	112.99	0	0	10.529	53.5763	544.839	192.527	13742.6	5627.04	-544.839	0	8.79832	4.36287	5.71258	0	0	0.0372643	229.033	-508.652	53.3141	245.281	0	43.653	43.3078	243.428	2
8431	2	0	431	1	202.198	102.216	99.9813	0	0	85.3588	74.1711	167.39	117.649	14066.4	5207.81	-167.39	0	4.33293	5.34801	6.12601	0	0	0.131043	185.027	-482.915	67.9932	204.432	0	65.2029	63.9253	168.877	2
8478	2	0	478	1	258.003	187.631	70.3721	0	0	98.9796	-31.7672	179.149	141.419	13953.1	5114.43	-179.149	0	5.31669	5.14309	6.4393	0	0	0.0728188	153.891	-482.384	49.3705	189.267	0	54.2168	53.2633	141.235	2
8481	2	0	481	1	224.367	129.717	94.6497	0	0	13.7888	34.8455	219.778	163.864	13340.7	5546.11	-219.778	0	6.19818	4.69643	5.78507	0	0	0.0820655	163.005	-478.464	57.4668	254.71	0	46.2234	45.7061	121.101	2
8494	2	0	494	1	237.927	155.74	82.1871	0	0	55.3574	-62.0514	69.4834	138.415	13598.1	5045.05	-69.4834	0	5.19121	5.61085	5.48429	0	0	0.128387	192.752	-492.396	54.2503	189.347	0	51.9273	52.0712	148.062	2
8531	2	0	531	1	322.579	148.383	174.196	0	0	87.9255	16.0333	-6.82356	206.167	13665.2	5564.93	6.82356	0	7.5929	4.2669	5.43774	0	0	0.113057	213.072	-499.9	35.6402	230.007	0	36.9761	36.0068	109.631	2
8811	2	0	811	1	289.684	158.067	131.617	0	0	107.976	19.6845	-30.5241	151.107	13844.4	5461.62	30.5241	0	5.59158	5.1075	5.51525	0	0	0.169008	182.478	-490.052	41.6565	214.176	0	48.3022	48.9107	162.053	2
8819	2	0	819	1	235.821	101.6	134.221	0	0	-31.5395	106.916	-414.912	178.492	14282.9	5274.72	414.912	0	8.42886	5.57325	5.35851	0	0	0.167511	155.453	-473.553	54.6341	203.965	0	61.0301	56.1029	280.014	2
8830	2	0	830	1	273.715	126.443	147.272	0	0	28.1062	54.9249	-98.711	184.876	13525.7	5526.04	98.711	0	6.96494	5.053	5.48498	0	0	0.0514805	173.063	-486.246	44.6477	218.099	0	40.9893	40.1983	148.532	2
8889	2	0	889	1	269.395	120.226	149.169	0	0	-23.7021	28.7904	81.2468	177.574	13776.8	4954.21	-81.2468	0	6.59	5.12451	5.91656	0	0	0.136319	176.982	-482.272	46.1171	216.686	0	43.1231	41.7353	117.276	2
9014	2	0	1014	1	249.344	112.433	136.912	0	0	80.8892	-6.05487	287.245	156.22	13472.9	5487.35	-287.245	0	6.03822	4.70576	6.32479	0	0	0.198124	172.894	-487.296	50.7976	229.437	0	48.365	48.6534	137.987	2
9017	2	0	1017	1	248.445	133.902	114.543	0	0	12.2439	-43.0308	349.359	155.73	14239.1	5524.33	-349.359	0	6.29364	4.86177	6.10339	0	0	0.129513	175.219	-487.499	51.0126	204.559	0	48.2975	48.5414	150.178	2
9068	2	0	1068	1	274.379	171.876	102.503	0	0	83.4283	-24.2803	55.9939	177.983	13570	5306.26	-55.9939	0	6.58069	4.92357	5.01902	0	0	0.0809995	233.17	-512.522	43.855	244.604	0	40.6207	40.4213	121.666	2
9087	2	0	1087	1	248.427	118.778	129.649	0	0	-9.38063	80.1482	436.258	172.512	13463.5	5102.17	-436.258	0	7.25472	4.4611	5.3805	0	0	0.0467722	173.533	-472.739	49.5227	251.228	0	43.2135	43.9255	168.666	2
9092	2	0	1092	1	256.862	139.91	116.952	0	0	30.3995	65.8627	256.351	131.426	14221	5116.46	-256.351	0	5.00278	4.95272	6.16146	0	0	0.151134	189.395	-493.847	49.0661	181.599	0	58.7054	57.679	157.161	2
9100	2	0	1100	1	258.829	134.051	124.779	0	0	31.749	29.4892	433.841	172.424	14319.3	5152.83	-433.841	0	7.18327	5.07228	5.84808	0	0	0.0704667	198.208	-491.238	48.3916	1	0	45.9066	47.1309	168.638	2
9108	2	0	1108	1	270.654	110.858	159.796	0	0	50.7293	40.0152	208.801	207.9	13802	5142.31	-208.801	0	7.78697	4.97583	5.73244	0	0	0.115249	165.097	-479.749	45.4629	199.403	0	37.801	36.8819	99.0106	2
9116	2	0	1116	1	267.557	121.705	145.852	0	0	26.1571	-11.1353	221.624	171.105	13826.6	5093.8	-221.624	0	6.51455	4.89926	5.0936	0	0	0.0250254	259.352	-518.703	45.3211	297.948	0	43.6007	42.8555	114.342	2
9117	2	0	1117	1	350.248	197.909	152.339	0	0	76.1131	70.1809	417.458	265.533	13776.6	5012.48	-417.458	0	10.8606	4.34011	5.5194	0	0	0.240516	292.166	-532.872	32.364	253.238	0	29.7047	30.0855	107.844	2
9142	2	0	1142	1	312.878	164.474	148.405	0	0	108.562	-10.2366	-118.541	173.757	13943.5	5292.22	118.541	0	6.67657	4.55375	5.1971	0	0	0.104622	187.075	-490.998	37.0766	238.638	0	41.4612	41.8925	146.768	2
9157	2	0	1157	1	264.799	143.94	120.859	0	0	15.8393	14.7094	293.121	167.294	14335.2	5267.27	-293.121	0	6.51163	5.0264	5.79617	0	0	0.0340563	196.097	-495.999	46.882	200.35	0	45.8372	46.8127	129.692	2
9205	2	0	1205	1	219.434	129.63	89.8041	0	0	33.8843	20.5618	144.583	190.055	13918.5	5062.1	-144.583	0	7.03958	4.69508	5.29803	0	0	0.019482	243.084	-491.609	58.373	1	0	39.6815	39.0893	105.158	2
9254	2	0	1254	1	245.53	136.314	109.216	0	0	13.305	6.58573	271.768	146.488	13739.8	5076.07	-271.768	0	5.66565	4.57151	5.88829	0	0	0.0643709	210.404	-502.768	51.0735	210.711	0	50.3031	49.765	138.188	2
9304	2	0	1304	1	262.575	124.894	137.682	0	0	37.0263	-7.42552	308.8	187.569	13815.7	5588.39	-308.8	0	7.34871	4.40424	5.89052	0	0	0.0393157	216.082	-509.782	46.6472	258.929	0	40.2023	39.8888	124.625	2
9326	2	0	1326	1	280.037	154.847	125.19	0	0	-40.9045	78.447	465.19	175.972	13893.6	4804.89	-465.19	0	7.63503	4.67267	5.93373	0	0	0.318287	151.89	-472.126	43.381	214.558	0	43.4282	43.5248	183.557	2
9332	2	0	1332	1	216.565	113.005	103.56	0	0	106.156	14.2465	99.4424	137.002	13447.6	5267.73	-99.4425	0	5.02558	5.40387	5.99425	0	0	0.128628	161.444	-474.255	61.9067	171.942	0	55.4768	55.116	153.039	2
9334	2	0	1334	1	282.108	146.848	135.259	0	0	84.5907	48.1725	435.404	158.491	13469.2	5532.79	-435.404	0	6.55805	4.79718	5.79924	0	0	0.134864	190.908	-494.534	42.999	246.619	0	47.8202	48.9213	183.697	2
9381	2	0	1381	1	215.401	104.828	110.573	0	0	143.716	26.3827	-224.22	173.795	13908.3	5454.92	224.22	0	7.04873	5.32306	5.24652	0	0	0.0986969	167.996	-481.09	60.8764	229.078	0	47.9036	46.1434	218.306	2
9416	2	0	1416	1	221.157	123.953	97.2042	0	0	80.6603	-55.2056	28.7119	143.319	13572.8	5137.87	-28.7119	0	5.36325	5.48099	6.0767	0	0	0.0462957	129.833	-463.689	60.4803	150.279	0	51.1212	50.9936	152.309	2
9574	2	0	1574	1	304.892	171.234	133.658	0	0	111.56	129.481	103.575	185.062	13641.5	5152.5	-103.575	0	6.73705	4.73067	5.81428	0	0	0.116117	222.505	-507.892	38.9602	231.705	0	41.8273	40.7686	111.234	2
9583	2	0	1583	1	248.159	115.39	132.768	0	0	130.324	-80.7512	260.184	179.086	13423.4	5562.05	-260.184	0	7.00855	4.34937	5.28456	0	0	0.245038	205.344	-495.849	49.3037	279.666	0	40.5808	41.2594	110.693	2
9647	2	0	1647	1	254.645	140.279	114.366	0	0	33.2762	45.1484	315.1	194.479	13420.8	5336.49	-315.1	0	7.58682	4.33175	6.02815	0	0	0.0645686	196.589	-490.201	48.5423	182.57	0	39.5482	38.6604	118.196	2
9683	2	0	1683	1	246.238	136.289	109.949	0	0	42.1031	-13.2267	117.899	127.083	13611.3	4996.23	-117.899	0	4.71511	5.07515	5.76515	0	0	0.163715	191.364	-497.226	51.4983	244.229	0	57.6768	57.5572	152.361	2
9721	2	0	1721	1	200.512	95.8648	104.647	0	0	20.2905	61.8089	52.8668	159.195	13533.5	5419.49	-52.8668	0	5.81966	5.10652	5.85995	0	0	0.146641	169.362	-477.076	67.7034	236.431	0	47.0921	46.2558	137.666	2
9771	2	0	1771	1	262.005	140.558	121.447	0	0	-24.479	-43.4168	331.708	173.242	13877.2	5325.4	-331.708	0	7.01298	4.64262	5.77357	0	0	0.0975178	202.474	-490.836	46.9815	220.741	0	42.6487	43.5916	128.797	2
9878	2	0	1878	1	236.905	98.0926	138.812	0	0	48.8115	24.2234	45.3024	153.793	13903.6	5257.76	-45.3024	0	5.63349	5.34481	5.50104	0	0	0.12555	142.607	-466.494	54.1816	160.368	0	47.3832	47.3022	140.876	2
9884	2	0	1884	1	222.532	125.245	97.2875	0	0	6.57592	-108.942	292.195	122.767	13746.5	5191.6	-292.195	0	4.97145	5.09585	5.75901	0	0	0.116187	190.044	-476.008	58.7818	199.423	0	58.8442	58.4109	162.153	2
9965	2	0	1965	1	283.092	168.214	114.878	0	0	25.4193	62.2483	229.042	194.929	13827.3	4920.75	-229.042	0	7.35837	4.77796	5.40786	0	0	0.154312	166.574	-467.663	42.409	205.658	0	39.5327	38.8466	104.501	2
