# Supplementary material for: CaV1 and CaV2 calcium channels mediate the release of distinct pools of synaptic vesicles
Source: eLife. 2023 Feb 23;12:e81407. doi: 10.7554/eLife.81407 (PMC10023163; doi:10.7554/eLife.81407)
Supplement: Figure 8—source data 1. [file elife-81407-fig8-data1.zip › Figure 8 - Source Data 1/unc-13short/7/4/cav1_to_cav1(unc13).csv]

-199.770495643839
554.827149500232
-201.232102374928
344.376081408393
-132.798854927987
-218.816639435438
437.858087675537
-203.226587947851
430.300298512262
322.166614300981
322.601896621014
436.85476237297
-195.603874685959
-239.920969128227
-228.042253689369
-213.244163875828
-259.546889613011
-216.560958233473
-259.373653109727
535.165977832345
24.1469567330423
-86.0934757216237
-214.803520100013
252.733388760633
-299.551005374127
174.89731320057
-101.256399601039
-279.642602275886
106.418146354985
-108.499448532917
90.8983730976506
-90.5800556942449
-284.681096405027
