# Supplementary material for: CaV1 and CaV2 calcium channels mediate the release of distinct pools of synaptic vesicles
Source: eLife. 2023 Feb 23;12:e81407. doi: 10.7554/eLife.81407 (PMC10023163; doi:10.7554/eLife.81407)
Supplement: Figure 8—source data 1. [file elife-81407-fig8-data1.zip › Figure 8 - Source Data 1/unc-13short/7/4/cav1_to_cav2.csv]

316.864719101248
858.004100620121
258.537391847236
718.571502639781
569.813853113536
528.927026432859
-55.5343379494079
76.4632794377449
407.32378410021
707.917371064112
513.070901509851
441.679535312656
766.248444553863
472.540939065144
639.558698531808
407.686112009284
318.942418889943
465.00370836539
280.138260156717
350.11112097224
676.752254836185
189.015243645628
607.111353976135
-38.0219925790589
864.943089628479
244.954389712007
631.322965385385
624.426786943666
674.021723650381
237.050791791276
380.282764626787
253.487902795776
486.023341665168
704.195476553286
249.361895567448
583.20987891251
42.1037509069938
416.834052755839
-96.6564888640842
603.031567112341
399.1505669988
768.696015395397
38.2850266010155
300.601973877041
410.654300277876
622.776873346831
503.054608559129
369.676007954058
218.87429717148
674.885565067922
395.57428038503
263.767407250714
-247.407821645676
167.89121912209
-184.693610849987
44.5181061097319
162.637029510437
-35.3290172493162
-142.330003187848
125.581414933939
281.52374475953
467.395459213676
587.040281012991
232.556214059641
-205.17776534047
540.229223417413
30.4607157951014
747.68123192983
139.976451423658
744.618347672684
-223.948261474095
735.152431750845
836.227685877888
353.532783335177
748.877172003369
435.032267282138
572.711317682166
709.582601073238
577.964737255812
521.796322786595
731.717692309039
481.359622567508
726.83929688659
516.120083874979
681.443392339072
120.635014197927
-26.9832338274864
690.737365967381
568.038616709297
528.884637454914
410.665956910143
816.389026779801
227.470089902114
564.546402788281
158.580448560879
-0.121368322028502
160.920906663914
634.173157449559
520.642977257523
267.241899825181
163.663167621376
428.118077027446
304.161981004054
112.068573850662
467.902765254845
336.521930311057
318.074938854616
-136.714470154777
162.976561601117
24.4213295689897
170.129549625362
776.202836084733
663.101235108275
592.657846759037
342.184735329978
635.12215426374
484.895557098567
686.279718241445
296.240793126701
190.893059016031
297.993406891641
68.4566099138938
646.85366941931
222.759834378048
323.698909667393
-62.3620983719829
650.864326995097
9.62530884400803
28.0625220055226
275.861873037376
111.063327357675
-84.3759277931258
618.613121408238
551.984703818636
426.64561197267
118.460840641646
141.674549927135
288.485697545906
477.691384465632
604.436562852197
217.668335880524
147.454657380193
-66.8856426817256
349.3270687082
526.557122698743
414.628807287696
-194.517443415374
457.325700531679
670.390837142906
82.53362186091
-16.0271612820252
385.914367916435
398.429700510424
489.104491364364
181.079487194544
-102.02831264686
348.687695494362
476.176326957517
87.5649619713913
533.702448468415
575.68984766325
388.129767029133
102.967019337135
563.859828636852
501.939961931672
404.231846541586
551.786402051788
625.860128112134
412.132465654851
210.311164491277
233.797351349236
396.499373600094
509.575365032924
