# Supplementary material for: CaV1 and CaV2 calcium channels mediate the release of distinct pools of synaptic vesicles
Source: eLife. 2023 Feb 23;12:e81407. doi: 10.7554/eLife.81407 (PMC10023163; doi:10.7554/eLife.81407)
Supplement: Figure 8—source data 1. [file elife-81407-fig8-data1.zip › Figure 8 - Source Data 1/unc-13short/7/4/cav1_to_unc13.csv]

342.167187693163
-412.430457450908
343.628794424252
-201.979389359069
275.195546977311
361.213331484762
-295.461395626213
345.623279997175
-287.903606462938
-179.769922251657
-180.20520457169
-294.458070323646
338.000566735283
382.317661177551
370.438945738693
355.640855925152
401.943581662335
358.957650282797
401.770345159051
-392.769285783021
118.249735316282
228.490167770948
357.200212149337
-110.336696711309
441.947697423451
-32.5006211512464
243.653091650363
422.03929432521
35.9785456943391
250.896140582241
51.4983189516734
232.976747743569
427.077788454351
