# Supplementary material for: CaV1 and CaV2 calcium channels mediate the release of distinct pools of synaptic vesicles
Source: eLife. 2023 Feb 23;12:e81407. doi: 10.7554/eLife.81407 (PMC10023163; doi:10.7554/eLife.81407)
Supplement: Figure 8—source data 1. [file elife-81407-fig8-data1.zip › Figure 8 - Source Data 1/unc-13short/7/4/cav2_to_cav2(cav1).csv]

98.9433255553413
70.0488430672958
53.2019062253712
81.366066783974
68.2636308984584
22.4883050368044
-53.2515164095166
44.1978507190361
32.7442903930241
92.6442099760316
50.8267025955101
47.1300947744458
-83.0242472025966
41.0785848745527
36.6053373295472
45.1852026863817
-148.072987477834
-60.778855190656
-9.96623891418676
19.2366862540875
-20.4214029069553
-84.7270364637825
30.8009208823914
69.9865681212923
0.929847904717462
29.5384474004313
-62.9698439646854
30.2289694395258
56.8083910096429
-39.7217626785223
8.00944008168335
79.8059486692
60.6895676229688
-0.72302151387521
-53.416940798892
-55.5733815157691
-136.158597981654
35.2616874211835
-51.4341185423546
-50.4822403506769
-0.411768504407519
6.78871875305958
-39.7398771409353
-25.0322186536941
60.230224460538
-20.135665407146
-39.1392548058611
84.7489090433555
23.7826664400582
-16.8725516783943
-20.7670334042232
-18.2828750005683
77.5672603148887
94.1202702869014
51.2604111374749
1.56782183419273
-35.9564607421344
-37.7570846621002
6.60236147517207
-29.1419424806591
-16.4772421698908
7.35471728185621
43.3578648380608
-62.7187681457126
44.6827783482531
-74.0424523022702
31.1398365244386
76.4658404410748
-20.401089863075
-8.43526134286913
-53.2603851796484
72.7152891406295
-55.6579847200446
-70.7803183603173
19.5117550052855
2.78321688536562
25.7193955397288
41.4723927002051
27.1168217541126
24.5131866254287
-19.2244396849346
54.5483826566888
-78.3569571394182
-15.6870523198359
-82.0889345141914
-8.58006341848522
61.9794986895849
79.4330669400624
94.6137412226562
70.2632730736077
47.3573197577171
143.377360471468
70.6885939895401
-127.817076418234
26.1921101620574
97.187399422477
-108.838995737182
149.159204433001
71.4623442391239
19.7045178685112
45.0659505989897
35.7335839429543
9.45312323029611
-58.0182096803292
9.26524337497722
-39.345804711953
30.756279254696
129.000818762304
-52.7410252080917
-53.4944373369544
-56.51017551105
-14.4437232407618
-124.694578655814
199.944397603376
-75.8094904532918
-45.2684845765871
-106.741004585449
15.7502533729203
75.6668643619996
53.9715482059182
43.0421368254028
-72.7070891939766
-88.7135691988115
115.657728183083
-23.9652094413759
-23.4027040378478
-8.98813603511371
-57.1641776402848
-134.251154917958
-71.0091748438372
76.0950598634408
-31.4827869075671
78.2508509579875
-19.7384091227759
-36.8253476400805
94.4822978092179
-45.6993814844427
21.1399635844737
1.71517773257619
-91.8999835954764
97.1287907808328
90.8593496524991
93.6867187303124
83.451502485239
37.6367042879683
81.2955246276197
81.4939345310286
106.446891341027
71.4957147721598
60.207593724379
72.6083772677957
119.897073764165
44.3568674319449
12.7401588430112
100.550966675308
-655.440727379475
94.4395008265565
83.7185469485685
96.1446707314226
-39.5528587478602
-14.6069375558145
-128.094993373232
-50.5011086573777
-11.3844695045445
-11.1154430005245
37.6928429528234
63.3635811306449
-62.1539139673368
115.388638727662
34.0345137495387
-66.204964896393
-723.449571293764
40.3892923367275
68.9338033239746
22.5250164106001
-53.7332257047801
62.0935780889067
-13.600351852474
-85.575504791017
43.3174417070895
70.058764763613
149.442359637205
47.9911441475979
-18.3244450916918
-47.0170381350417
2.50400068570707
149.391778679426
157.615838732208
36.5526003657233
-26.3457163629719
-15.2441691338536
93.4202907156177
-3.03178446442143
86.3846194957514
69.218793771488
82.3356331485047
84.944549888085
47.6755501346015
27.9269775036082
29.2674733342865
52.1440580730869
91.7912321670374
34.4919344266837
58.3878517832327
79.7421328609162
20.3155992034135
84.8253675440865
96.2606909008773
88.2931831378955
126.66884310553
79.6640096862357
63.7824450026947
188.5185445765
5.14749186414701
-82.4786578427829
82.4092217645884
19.1120598266971
33.9157644870957
100.657954297265
83.3393868417643
28.0524071427062
38.6720880911871
36.2030057870725
34.9448137532381
-49.4063393825145
-140.941138176278
103.234908671293
140.735365488756
146.577850804904
-69.5204752365116
-42.7005742429119
-98.7652648769435
3.27403108125509
-102.207116990689
-80.0886393207147
-33.3665611977704
96.6345247302343
-123.780306473873
15.3240182313275
-91.459910738733
104.336432767066
21.1684761864435
-44.0686203873502
-37.3016251310692
-36.5474970324758
-127.004584691613
-40.6962932872066
48.9422157315748
35.74058638721
-30.1843754858164
-108.700594546042
-109.211788133209
-62.3283011608182
0.872333459814399
65.0998634316729
-70.0356214122112
12.9639421595548
-51.0388659795226
-30.6854822944388
-44.0684485131278
-27.0543583516028
42.1402427325829
31.3152915329556
47.3113585093815
-29.5698341993448
-26.9034361885606
59.0838124185939
-77.2995509518114
71.8303753477921
13.1475933301645
-29.51949616405
-102.560947046046
53.7377687487988
-19.841652600122
40.9997078555789
78.217933096219
70.8543817170794
13.1939409023689
67.0264793710885
7.44755922364675
36.7387113251316
-80.0059105391774
-59.5257796854839
43.2178666252312
-96.9814906532902
45.573500867511
-68.5730584640405
28.0189141028641
16.3740586365166
122.516982106223
177.67138422941
7.39590235397554
-13.86174117876
72.4423891932001
-7.23370609797348
104.207538475534
71.0403093094083
-13.340840344923
37.603387823212
-21.1749030640585
6.55787683284871
-59.8301506663738
77.1445115065744
68.4539522577306
-13.531977195018
50.8772125050291
-9.59291940263211
20.1396975293592
128.448492866428
46.7387344584768
-95.2735869545704
39.4959794250026
-83.2391353673011
-57.7384731571346
116.043503624011
4.70481503095289
115.322733260733
-26.4652858171048
55.8647894300411
44.73961469799
-84.2835483220242
-48.3624122727615
109.053560131721
-16.7041301967038
-39.5876314426496
75.9451710368667
78.7743881557108
84.8425197182896
-133.816028020521
85.60810697948
123.085119661082
73.678977035348
-101.226217366362
16.2209629688423
-8.80813497514464
-64.9081883708914
9.9989074500445
13.5427505541575
-63.459865136856
66.1201285599254
-22.129285711093
52.9862310426761
-45.4658517418011
118.720031775028
-68.2756086911577
-13.8547306376458
67.8407217087752
-7.44626168154718
-34.4358583246631
20.3970368371483
-62.6453683838299
-92.5631773487112
-51.0051232252044
31.7654762450857
-54.1123215553143
1.33280059668687
26.7997498302375
17.1363659172202
-37.7165513034415
23.2904513872818
99.0846527905342
57.7138735665703
14.1733051515421
58.2144247868309
-23.4543366169419
-64.7499497928475
-7.44528790048571
-44.1390332449064
128.302888883973
53.5332157722514
-99.8942695430833
-77.9658669138989
31.4020635409979
-13.7292184574308
-27.132919308704
-7.58450249131965
-2.9453596008243
62.8703118468184
109.56236497835
-64.4181854835679
74.1400308431512
10.006931737913
23.6241896403953
28.3032068654975
-107.125336075458
-21.1571208572368
-2.55173984311114
-8.18727064445011
37.8919505411141
-5.79077679364855
87.2935424145344
-125.948194860495
-135.635895864471
86.4367196349667
-80.3741305020467
-12.1024112537343
117.603692787045
49.9229536696675
-55.2748490390004
6.68241183600549
-111.854476099943
92.9990597838696
-31.5880192175973
-2.48763984178731
-92.9070849214877
-132.06629772421
-59.5227528154683
-82.0834478553752
104.968909849737
44.4470751009794
-37.3870830055967
-58.3831666426904
94.1911298099985
-95.9319713578952
-101.413973410006
66.4968897382023
40.3883368405113
-64.8487880103967
55.9880306756568
-54.6722697400746
-43.1415166587594
-105.823614895517
-83.3465262931113
-124.62733816079
-64.4625476190849
-81.3477056145148
-66.8914734866848
-84.1240206873044
-26.3313447403034
-3.04160873077126
-152.440642770644
-90.855626800163
-522.505383486532
123.378692594561
139.214409134849
98.3419953473967
-15.8333837648734
22.6093469146908
4.7965695679959
-81.7505263979547
-104.484443386344
-121.361598774749
-136.144704107095
-79.8664483249941
-618.324576975183
7.59269015885729
-122.767527025109
-50.9824146487917
-98.6539775220117
73.1161623619391
81.4261648293523
51.7886283863118
-21.2879329331918
-83.9850145403871
-41.0712382932834
-19.2168790425858
-149.189257508684
-23.3749886418555
-98.9411252804366
-84.5945800898517
-73.8354531209043
-72.347288725965
-28.7401983953769
-2.10188738657234
18.0391227771506
-52.2252693757528
71.4349407227455
-191.06268701328
-70.1389576186612
-137.791052225537
-57.408788318513
-78.2339251239828
24.9943930957452
-87.7706754920782
10.6108962186154
71.0902704225591
-16.2197960304093
67.320746593452
44.2104981123466
6.61374749838251
-18.2701944335568
164.432806594497
49.5986525727712
96.181015371063
-3.16646319179563
15.9819397753927
83.4862683880383
95.129948421396
8.81995107248076
23.3512105478458
22.6933302743364
70.9410677880096
69.4461574552806
-77.3188029726516
-17.5917845753902
-22.2541550609676
25.7649161282534
-58.3874616747999
30.343605732076
59.3073724023689
-53.7428368263481
-44.2081774217659
-74.0628418815377
-19.6362802181466
-45.8018413397967
-87.7436246072684
-26.7122006036298
155.758525259891
43.1030049087858
124.213332608371
102.427746618116
56.8918038920765
139.043666564881
-2.16569979885753
-120.261339445071
73.2969802175976
-59.1429383854702
121.029168251724
6.09170310038826
-73.9005430970101
119.492241162332
27.163610504731
23.1859384429772
-27.0091509475606
89.5018518409979
-134.060357901706
-81.570159908697
85.891518690154
75.5437970817366
59.1311967232614
-5.49820402294426
-94.7465485347202
-25.3082314082512
-49.9997393365611
110.885119872763
22.3293356001814
-56.9015256390321
-28.4347804940353
39.9255026439423
73.9841052565243
-3.78782355544354
83.0118031546463
-75.6552742071708
-14.4127265594143
18.5816839620838
10.4225109286126
105.936467791869
-82.4974470043671
-66.2797472303137
16.5756855690124
64.110400911095
-96.0337254315091
41.0212801784328
-1.84980330797043
75.1175368633067
-16.5603465687072
-137.41652750329
42.2478948657208
-35.6389591327024
80.5961980746597
70.6412726362742
52.5796924963342
-119.56134838093
-22.1418411615614
101.503355788795
-103.994161006842
90.0340216783625
23.9892521295842
-0.455240186236551
-35.6328181506906
-200.967692609074
-10.8093214085693
-31.359726419294
-59.4434941734871
-37.8703412599989
114.956199652657
5.92394612987846
-84.9451680392795
0.144279855236164
-100.043418109351
-65.740231200245
-37.6067133865563
-22.235119580906
13.477643598073
-76.4771456257313
10.9209690942298
-88.1205461669124
-42.1541336088412
-135.868242077264
134.073458354851
-10.7756233208056
-108.198444999227
-42.8641404032714
-42.6957852689757
49.2097115613051
27.4512806778184
-88.1567040434766
-85.1743222998266
