# Supplementary material for: CaV1 and CaV2 calcium channels mediate the release of distinct pools of synaptic vesicles
Source: eLife. 2023 Feb 23;12:e81407. doi: 10.7554/eLife.81407 (PMC10023163; doi:10.7554/eLife.81407)
Supplement: Figure 8—source data 1. [file elife-81407-fig8-data1.zip › Figure 8 - Source Data 1/unc-13short/7/4/cav2_to_cav2(unc13).csv]

97.4814862319799
72.6063646753064
66.1977160744009
84.4972681470936
75.4965611898369
38.7875794591091
-40.6882557928893
54.2689471623089
42.7714093837931
101.630078097598
62.330088306695
60.271339020419
-70.4790908195355
54.457643913458
47.258517460632
58.2704691516119
-128.568000109575
-45.1723062045185
-0.930711288769089
22.2923809508557
-2.12208127488884
-65.0694664651019
46.2378098877307
79.6705779120275
10.163008359068
38.1749452978365
-54.7947811915892
32.4577728185814
62.2399215522873
-27.0977288000504
15.0740730687321
83.8352038902794
69.8372062063881
12.4487282853079
-45.3401137316941
-41.3188887368742
-114.718044344008
40.166272849594
-36.2815736277935
-45.3045552347739
16.1232481942588
17.2774842391937
-23.6288854304457
-11.7072159697436
60.0051295933645
-6.60284487570971
-24.7024934661604
91.7684259676607
39.9338450593896
-29.5042498008825
-0.0973072158521973
-4.25060976343593
88.1022970308441
100.14563430586
58.3214903422522
16.534068299452
-16.9397744034686
-15.9916930934705
21.5828277923247
-6.95678890711133
-1.34273326325274
21.3472953844084
55.4680313993631
-44.7385660300715
41.9436068904888
-68.1621188833742
42.9394190084513
83.2910303624139
-7.06151606030653
3.36901503391346
-38.3592595469308
82.723726842396
-35.8942606616001
-59.4209531448705
35.0366092493932
12.1282457303387
38.7471971525192
38.9443774174451
30.7677926633223
39.1704770641445
-1.40551406287705
56.9866952147731
-64.7988658348186
-10.3102199686437
-74.9074015331425
2.93908324649783
66.740516255486
78.865687662561
97.95975154794
69.7013978390896
63.2206986477431
127.682254038038
74.1856624271641
-116.51346750075
25.9433232920546
98.0779688993625
-95.0435211882723
154.610780858451
87.0238189146385
22.8435215796999
50.8394706766576
38.719103174868
25.1572693083872
-36.08882726505
23.9953424887699
-32.1128126400399
43.6693134482957
137.856430357257
-36.9635002886571
-36.7420458303968
-45.9886173615268
-3.13403280777493
-108.054444253192
194.855580117699
-65.8980702045992
-32.5782289237541
-83.0291368052094
15.8510052628262
87.325975382746
56.5616726349344
45.4185342888395
-53.3650851514849
-72.0973235305792
123.359130132192
-8.38079371614731
-14.2252512401592
-1.55213279172312
-44.5212351840291
-113.610978403733
-56.2346023649407
83.401786766437
-22.9971751421672
81.9769807112098
-14.3338643528768
-23.0727345452833
102.286474599594
-45.5835703134435
26.1858306263639
4.4463026781159
-84.6447949818594
89.7184675949356
87.710378003294
100.446063756588
79.6876196218855
46.320721364089
83.3992464239018
77.5178143572339
104.17484114262
66.8647706831525
60.7297647269061
70.6417456754516
116.941720556046
38.70527002165
7.15329871882022
103.829174955643
-662.474190851561
86.954004157149
79.0626971316724
94.3646656043402
-35.5827646556045
-14.3085988948314
-125.190685443878
-44.2140101098157
-11.4641101683992
-12.6941510945653
37.5958935661201
54.7151308106768
-67.2873647154083
115.983684908613
20.0221272902054
-67.9124387787342
-734.594132312388
34.8509111319872
61.7718944972839
15.6732704463357
-42.7663579859545
62.4981442021744
-5.15635617573025
-93.5076327882252
41.4302655267456
64.5286557631007
138.885878319335
50.7483276266939
-0.226008306348376
-44.1194557240506
8.64386566639223
149.658318419557
158.691297062927
33.5302914310323
-24.5550663473805
-13.2492438581357
91.290428924387
-1.26949645435525
93.7537007923365
66.4384138836176
85.2619703620348
76.9296757094799
47.0948954673295
17.0930698171142
24.8537544626506
40.8897054321642
81.9732847702071
33.302017873033
56.4497257589064
78.9586822548954
16.9359758562914
89.6297446160661
93.147944080587
81.1398422518832
119.487047876242
80.0489356309135
53.4295366331335
178.517153201339
9.61382814675017
-77.2594694214677
74.9540442505968
4.76415881096545
30.9912502370662
97.124036959769
76.8514087398817
22.5539138878048
35.4898026976953
36.765302361975
25.8386544886453
-54.4113626920116
-138.433064256995
92.1549718795177
136.521004779397
134.417749574313
-70.4970397595553
-37.983593743691
-98.1462175954384
-4.85514538318967
-82.5213037977519
-77.536193207583
-31.2882627656873
93.156821073726
-114.263061274993
6.93382032792215
-92.9103680973512
101.940955732181
37.3808426153446
-44.6115577650962
-40.3141967355859
-28.7637933677943
-119.49992619572
-29.5863671747848
48.0299334730189
36.9178258166594
-24.5598937289196
-103.303543248525
-95.7489941152198
-57.2965717447933
-7.57597457711381
40.5946399083514
-66.7843704867773
13.8459925590942
-55.6437297842676
-39.6061293698658
-47.609052395348
-49.2351203104481
37.5826090372429
27.9105872550554
31.268296392107
-27.737309165921
-25.5147592651174
47.0947745142075
-77.3887696606726
62.0887202383365
9.18881696419885
-33.3028334373048
-96.6309765131155
54.3933182895526
-13.736280864945
53.1695990448334
84.5380589021988
56.9755070247011
9.17497241369711
66.3502196247027
0.323065921998932
28.6690730908394
-71.6181950467708
-48.8391239415014
54.7074136695555
-85.6619432177122
48.6044026196305
-62.8438361045173
31.2647804356948
18.0072072015428
123.596957404527
172.890937325399
26.9484521533341
-9.03468543082636
67.0875593611145
-11.9573286808263
110.327679339312
60.1639000471932
4.30180869955439
35.456395317502
-28.505158697526
15.306162839177
-37.6598236962291
77.5737995333729
69.980980764798
-23.506883849921
53.7670694050612
-14.2698389850084
10.6445911058272
131.12693702369
30.1889117274204
-104.581381157857
27.7608838128799
-83.842223754742
-58.1746290560841
105.291620195763
-5.600992791311
100.974773909049
-30.3325184108071
46.2697421907214
38.5171724192114
-72.7369309445712
-55.1028238445106
111.758814219726
-21.812663382867
-37.5460843092987
69.7997371356323
75.5342395018142
73.8331686333549
-117.127023179661
83.4838073451465
123.353481600077
77.3315725507127
-100.867338538299
13.7564833031865
-12.415408542136
-69.1022375741341
5.27516261133496
24.4808040513126
-67.1671399949537
58.6127816708959
-21.410155995638
43.2721465117302
-49.7338813710212
109.38589555283
-57.1429083424773
-21.6508701373659
62.9134415901808
-20.3949880806958
-37.4081369042378
17.2319045479544
-80.8629505907484
-113.060939958796
-58.0359309291998
15.0432750964683
-58.7126488081267
-5.70203182892146
23.7791117815959
11.1153136483481
-35.8973965809782
12.4543797076112
94.4706138495276
45.3359722295263
12.754272612965
50.6649721466074
-20.0445870538224
-54.5994909144392
-13.1193722000207
-22.7358165729001
120.423894725347
47.0885545631827
-86.6684134424286
-75.6118476401589
19.594019997041
-23.451563997698
-29.8362230104703
-10.08034391826
-9.35386506776558
55.3248667052703
102.19888663313
-63.2033432701282
68.0036102095692
18.6443134000856
14.0603162642983
30.6329064953388
-119.254284305393
-31.0311295390638
-0.239822236862892
-16.219030164677
37.0128548261418
-4.25243068581585
95.446905836754
-113.394188356611
-138.618034447152
82.6857404489656
-72.4995548197039
-3.98094272975322
103.74426325399
49.9697652104151
-39.9453258741523
0.467062482272013
-108.786334664781
102.806899763895
-33.3200544500742
-4.20098539582614
-84.8045538102087
-122.22681594214
-44.3780476953689
-70.6503680323003
86.7666103240335
65.563555095041
-36.4797934732924
-49.2416078524802
99.5901096175239
-99.4621422652635
-112.921572254447
41.5303197617031
34.048759750669
-67.7579976064735
70.489549524922
-59.6230980769724
-32.0189193246406
-102.85312286023
-73.9847920322172
-135.735209910245
-58.0318265396818
-74.1860418131237
-77.8511794852311
-80.7153940117496
-44.2568437891659
0.257348410290433
-153.069051211658
-92.8299927099797
-503.107206627039
106.425410338774
145.695984692971
75.9683290933062
-27.7330033606013
14.0342104329757
-5.72015939017183
-80.0282158700029
-107.898646066664
-122.91996566661
-134.820897476455
-96.4418371215979
-636.334259720708
-5.95266543454636
-128.710787656823
-49.4444060295318
-101.241674375386
74.0146691379196
91.1399014414492
62.4403700870007
-35.7742899263594
-93.7038566619776
-49.0297156156539
-38.1705328574717
-164.522332803026
-29.8810477263378
-108.068371311412
-93.8546217976145
-84.1125603658875
-73.5154897889824
-35.7054364952728
-12.1642618673868
9.72655636459058
-61.982308115641
67.1599991773655
-195.962967775824
-76.2136209155142
-140.500321214979
-59.62249892826
-100.972260645238
22.8484578353982
-78.7139093433962
-7.72504399704121
53.4092266534899
-34.461679797143
48.9577510741947
30.6760462111015
-6.2107948611083
-20.6593723318219
151.181867966294
28.3594628190694
87.3495793169386
-11.3532840173029
2.12417962812833
70.1253580437842
77.6834622605857
-9.64775577041109
11.4484773299373
12.6273490642197
50.1576870818099
59.2061404978667
-89.0129548898312
-27.6431518313839
-33.7314623066941
10.4611963599364
-69.4289870326356
15.5921479090102
43.1273601025496
-47.867776717072
-57.9180288029656
-94.8793327112926
-40.1287099044384
-41.1863408139434
-92.4839607734448
-26.5974193433285
142.069272482797
32.8096511311687
118.890938783836
103.106632589041
50.4051505762018
128.026808007182
-11.2779928868749
-123.097494132067
74.1351777818963
-61.3408762073977
118.530478798917
4.27786895411009
-65.7971983909338
110.283317168198
18.2080948047587
19.6661488416521
-19.661016299453
80.5125195949622
-146.828762334138
-84.6502257656575
85.6031514407841
88.2119526143197
62.9620319941259
-24.114674978824
-111.924761046359
-30.3057123820327
-50.2417143784751
108.854773154691
11.8023010898978
-58.7826728068358
-13.7152628624299
42.4056936644429
74.293361165981
-14.424202584778
83.379551243801
-75.3682707869684
-24.5877856090883
20.8255900966524
17.3938849217848
92.477873823902
-89.1932528434281
-69.7774461840017
20.0628212501178
64.6682412157643
-100.581426787405
24.3276067656152
-9.9887810224991
61.2957219482614
-30.7903691265128
-146.718632126942
28.9917259852391
-17.4448300973709
77.7104127187358
66.9238910969925
39.1960841138207
-119.29440548303
-38.2341889039108
102.391407422141
-94.2597385927766
88.473279200236
9.84732545583756
-14.6118490397475
-32.3619135003537
-209.873393825761
-24.3237706793916
-35.4087336055345
-58.4785516686534
-39.6837231901318
113.378097226945
-5.29946252003356
-82.0282026665809
4.50893190462921
-120.943327292181
-69.6129531974366
-18.5662657362391
-21.24180409767
13.9822129467775
-77.6380299195171
6.82770485878791
-77.4561209664371
-48.9365381485422
-139.583161720557
118.862086258945
-28.847993474712
-111.294392121514
-32.3482632219147
-39.024953569542
52.1475295224373
27.5678890818308
-72.727855425821
-93.055329555893
