# Supplementary material for: CaV1 and CaV2 calcium channels mediate the release of distinct pools of synaptic vesicles
Source: eLife. 2023 Feb 23;12:e81407. doi: 10.7554/eLife.81407 (PMC10023163; doi:10.7554/eLife.81407)
Supplement: Figure 8—source data 1. [file elife-81407-fig8-data1.zip › Figure 8 - Source Data 1/unc-13short/7/4/unc13_to_cav1.csv]

282.065918705073
-296.656594062548
331.862988007433
-192.377734159942
-115.666575642537
-56.5841073140728
607.426505381121
437.908066773021
136.954813497219
-102.431983524566
-98.5643805532491
163.032392540978
-230.15237559346
112.684588743814
-193.274335650471
238.252033713732
183.993579325575
75.5045660503783
376.371938892031
234.602788218945
-223.685204256815
391.417274838805
-182.883289674324
610.987139246845
-310.24468599954
162.667832057723
-33.9684153582766
-156.266976984311
-211.423390202293
211.20925766751
192.113803159473
86.8431904695899
130.019729210348
-233.588580045347
173.991888617136
-155.169666552791
415.635199975985
75.4208184198851
478.429274411201
-113.740873262541
2.86339746413614
-252.437084963807
348.377227555771
49.0248624752021
-39.9842567851247
-192.248902615633
-86.0418486155213
108.489581010974
309.461412627144
-171.39407660014
71.6233971693055
328.562585450534
632.959699532941
449.24638702899
609.392267051393
434.550520608154
333.915247905454
461.112334379006
576.40017996075
372.432366713983
344.165532687488
107.176369506255
-177.656740526427
320.126902416749
643.129807459207
-28.6209728615686
362.891818068847
-234.167561267353
433.212462522575
-193.362770172336
687.907263800949
-230.86412805177
-280.185704517779
61.9854761724091
-259.030620263151
-24.9198054963726
-81.6790273259576
-196.074680026459
-34.5598481186462
-125.059178576252
-168.423445177395
69.9991174168954
-237.319993406541
114.08963199662
-236.491391420517
453.693092438118
442.895675121104
-231.590265992825
8.06014190691712
67.5364041226112
171.506502163777
-249.533821723955
317.562734110828
66.9133915583679
427.474173245429
562.714712147397
263.409661468679
-181.0726646775
18.7318459851849
329.796496772824
370.894362194145
180.273151300788
332.292475543512
402.886025805514
18.798839376479
298.392741035079
183.843841462785
622.176948364588
381.129651353513
381.348899031394
272.679736572973
-251.658663888749
-81.8961268928288
0.606180640810635
267.379676152266
-135.615042160134
58.7005434594157
-137.187459458124
259.950521453373
263.390658513963
171.916347769853
494.687158227251
-143.60053197798
348.843418378514
132.188665657966
463.613373657799
-90.7850037910048
347.141225188727
527.855727821359
157.81150225835
384.832779148728
506.626338567992
-151.243483177303
-140.605284623227
218.040953602842
476.078806130288
297.546139823724
157.817594760822
191.252026902612
-91.9975175209656
382.040844839739
391.635472294844
470.615618439751
274.081657391136
-72.169681947842
213.030854472729
657.235084828568
112.855820103967
-116.451461057455
303.952131384984
387.577965053053
99.8413511623512
72.2460414207599
-23.2000596760809
302.384446295957
492.53582499758
95.090223652056
10.5192444128279
482.934333704725
-134.966425207764
14.4184430998539
249.307663063948
420.440915831667
-27.4598338367778
21.8983099972102
249.260902306145
57.8831344976134
-125.999657833247
188.545747682867
294.587732244701
251.850712059626
111.435431747661
-73.1265694878039
