# Supplementary material for: CaV1 and CaV2 calcium channels mediate the release of distinct pools of synaptic vesicles
Source: eLife. 2023 Feb 23;12:e81407. doi: 10.7554/eLife.81407 (PMC10023163; doi:10.7554/eLife.81407)
Supplement: Figure 8—source data 1. [file elife-81407-fig8-data1.zip › Figure 8 - Source Data 1/unc-13short/7/4/unc13_to_cav2.csv]

740.068796775649
-129.486802556223
719.315888727037
80.5278186672131
571.341950572025
754.803029803534
161.823694387749
727.848705233248
-32.8620215106639
250.013838825109
220.402045786534
-12.3543475855458
679.966009867707
750.355934711861
787.890493136862
682.964161996455
753.541542595382
685.926125177906
754.441589951191
19.2469435753083
483.132032700392
586.457781177101
695.670504950307
336.713209963869
844.101861896259
300.270204942726
615.934960573928
796.235730044988
456.646107396729
521.550239982374
518.576059745887
533.642314980898
794.624966106763
