# Supplementary material for: CaV1 and CaV2 calcium channels mediate the release of distinct pools of synaptic vesicles
Source: eLife. 2023 Feb 23;12:e81407. doi: 10.7554/eLife.81407 (PMC10023163; doi:10.7554/eLife.81407)
Supplement: Figure 8—source data 1. [file elife-81407-fig8-data1.zip › Figure 8 - Source Data 1/unc-13short/7/4/unc13_to_unc13(cav1).csv]

139.669226655749
-439.053286111872
189.466295958109
-334.774426209266
-258.063267691861
-198.980799363397
465.029813331797
295.511374723697
-5.44187855210475
-244.82867557389
-240.961072602573
20.6357004916536
-372.549067642783
-29.71210330551
-335.671027699795
95.8553416644081
41.5968872762514
-66.8921259989456
233.975246842707
92.2060961696207
-366.081896306139
249.020582789481
-325.279981723648
468.590447197521
-452.641378048864
20.271140008399
-176.365107407601
-298.663669033635
-353.820082251617
68.8125656181855
49.7171111101488
-55.5535015797341
-12.3769628389764
-375.985272094671
31.5951965678123
-297.566358602115
273.238507926661
-66.9758736294389
336.032582361877
-256.137565311865
-139.533294585188
-394.833777013131
205.980535506447
-93.3718295741219
-182.380948834449
-334.645594664957
-228.438540664845
-33.9071110383502
167.06472057782
-313.790768649464
-70.7732948800185
186.16589340121
490.563007483617
306.849694979666
466.995575002069
292.15382855883
191.51855585613
318.715642329682
434.003487911426
230.035674664659
201.768840638164
-35.2203225430694
-320.053432575751
177.730210367425
500.733115409883
-171.017664910893
220.495126019523
-376.564253316677
290.815770473251
-335.75946222166
545.510571751625
-373.260820101093
-422.582396567102
-80.4112158769149
-401.427312312475
-167.316497545697
-224.075719375282
-338.471372075783
-176.95654016797
-267.455870625576
-310.820137226719
-72.3975746324286
-379.716685455865
-28.3070600527044
-378.888083469841
311.296400388794
300.49898307178
-373.986958042149
-134.336550142407
-74.8602879267128
29.1098101144526
-391.930513773279
175.166042061504
-75.483300490956
285.077481196106
420.318020098073
121.012969419355
-323.469356726824
-123.664846064139
187.3998047235
228.497670144821
37.8764592514635
189.895783494188
260.48933375619
-123.597852672845
155.996048985755
41.4471494134614
479.780256315264
238.732959304189
238.95220698207
130.283044523649
-394.055355938073
-224.292818942153
-141.790511408513
124.982984102942
-278.011734209458
-83.6961485899083
-279.584151507448
117.553829404049
120.993966464639
29.519655720529
352.290466177927
-285.997224027304
206.44672632919
-10.2080263913576
321.216681608475
-233.181695840329
204.744533139403
385.459035772035
15.4148102090257
242.436087099404
364.229646518668
-293.640175226627
-283.001976672551
75.6442615535179
333.682114080964
155.1494477744
15.4209027114975
48.8553348532878
-234.39420957029
239.644152790415
249.23878024552
328.218926390427
131.684965341812
-214.566373997166
70.6341624234046
514.838392779244
-29.5408719453571
-258.848153106779
161.55543933566
245.181273003729
-42.5553408869728
-70.1506506285641
-165.596751725405
159.987754246633
350.139132948256
-47.306468397268
-131.877447636496
340.537641655401
-277.363117257088
-127.97824894947
106.910971014624
278.044223782343
-169.856525886102
-120.498382052114
106.864210256821
-84.5135575517106
-268.396349882571
46.149055633543
152.191040195377
109.454020010302
-30.9612603016631
-215.523261537128
