# Supplementary material for: CaV1 and CaV2 calcium channels mediate the release of distinct pools of synaptic vesicles
Source: eLife. 2023 Feb 23;12:e81407. doi: 10.7554/eLife.81407 (PMC10023163; doi:10.7554/eLife.81407)
Supplement: Figure 8—source data 1. [file elife-81407-fig8-data1.zip › Figure 8 - Source Data 1/unc-13short/7/5.csv]

image-ID	cycle	z-step	frame	accum	photon-count	photon-count11	photon-count12	photon-count21	photon-count22	psfx	psfy	psfz	psf-photon-count	x	y	z	stdev	amp	background11	background12	background21	background22	maxResidualSlope	chisq	log-likelihood	accuracy	llr	time-point	precisionx	precisiony	precisionz	vis-probe
5	0	0	5	1	381.489	184.985	196.505	0	0	102.122	13.2822	86.4345	229.775	15046.2	5169.04	-86.4345	0	7.23315	8.56408	10.5936	0	0	0.0480363	162.879	-524.832	15.6467	190.366	0	45.8919	44.597	147.8	0
15	0	0	15	1	364.356	159.755	204.601	0	0	53.5746	29.8544	40.1772	216.19	14995.1	5152.47	-40.1772	0	6.74533	8.53455	10.63	0	0	0.339962	214.867	-549.6	16.5186	259.749	0	48.3716	46.8067	160.651	0
16	0	0	16	1	293.798	168.809	124.989	0	0	153.579	-50.573	420.794	169.6	15293.7	5033.57	-420.794	0	6.55345	7.97901	9.54521	0	0	0.115646	238.273	-558.974	20.998	228.691	0	61.3328	63.4974	237.948	0
18	0	0	18	1	370.466	208.231	162.235	0	0	124.798	-14.2295	121.75	271.351	15222.8	5096.89	-121.75	0	8.67014	8.96265	9.77615	0	0	0.0744101	196.352	-545.602	16.1464	228.686	0	38.9609	38.1161	125.69	0
66	0	0	66	1	380.317	206.478	173.839	0	0	78.5016	44.5582	-30.3522	244.038	14970.2	5137.76	30.3522	0	7.55446	7.80699	8.53648	0	0	0.270042	172.911	-519.626	15.3058	234.874	0	40.5902	39.3052	142.797	0
86	0	0	86	1	281.115	144.858	136.257	0	0	73.7849	49.3297	47.299	202.635	14974.9	5132.99	-47.299	0	6.30357	7.36238	8.93886	0	0	0.192668	147.989	-506.907	21.8182	216.685	0	48.6453	46.8078	161.555	0
87	0	0	87	1	310.584	152.421	158.162	0	0	95.8079	-15.6186	-64.1355	189.978	14853.2	5098.28	64.1355	0	5.96446	7.35911	9.1517	0	0	0.162764	207.676	-538.314	19.4168	256.696	0	51.2376	49.8003	182.207	0
91	0	0	91	1	306.389	148.834	157.555	0	0	71.829	-45.9837	-59.1333	186.454	14976.8	5128.64	59.1333	0	5.90785	6.87807	8.77375	0	0	0.102807	212.668	-546.016	19.5352	260.952	0	50.7679	49.3107	175.324	0
92	0	0	92	1	284.676	125.797	158.879	0	0	138.376	-49.7019	368.14	200.349	15109.6	4833.38	-368.14	0	7.41898	6.00464	8.43998	0	0	0.0673809	228.493	-529.192	20.9737	237.479	0	49.2547	49.8188	175.144	0
93	0	0	93	1	327.135	138.109	189.026	0	0	140.688	51.5887	-68.22	214.47	14908	5130.73	68.22	0	6.6668	6.37913	9.40828	0	0	0.131088	298.22	-536.073	18.0803	233.067	0	45.9773	44.7853	158.116	0
97	0	0	97	1	328.351	170.777	157.574	0	0	105.372	68.9629	94.7274	243.266	14943.3	5213.02	-94.7274	0	7.63094	6.29772	8.52634	0	0	0.172874	182.393	-523.207	17.8378	228.6	0	40.0629	39.4425	128.75	0
103	0	0	103	1	293.931	160.47	133.461	0	0	100.864	-64.0895	388.444	165.996	15147.1	5047.09	-388.444	0	6.26815	7.3192	9.09106	0	0	0.0653905	164.515	-512.113	20.7079	161.221	0	60.9504	61.8635	221.033	0
118	0	0	118	1	284.743	116.497	168.246	0	0	66.6969	54.7627	-210.424	180.376	15081.6	5227.22	210.424	0	5.87184	6.22947	8.13759	0	0	0.110762	235.532	-538.122	20.9684	255.98	0	54.1244	52.2481	216.346	0
128	0	0	128	1	272.945	182.815	90.1305	0	0	-22.2954	116.857	348.8	166.312	15071	5065.46	-348.8	0	6.1456	6.28566	7.91398	0	0	0.264745	224.853	-524.84	22.0041	234.549	0	57.8418	56.3897	196.909	0
130	0	0	130	1	343.831	153.276	190.554	0	0	24.0961	11.1143	-186.401	300.745	15024.6	5171.21	186.401	0	9.80058	6.48782	7.69438	0	0	0.265315	182.331	-519.062	16.8174	263.035	0	33.3461	31.9894	129.957	0
131	0	0	131	1	350.077	155.54	194.537	0	0	88.8572	53.3887	219.767	174.131	15059.5	5128.93	-219.767	0	5.75315	7.32542	8.74317	0	0	0.102871	147.576	-507.112	16.7963	177.824	0	57.0175	55.1793	173.875	0
147	0	0	147	1	287.64	147.023	140.617	0	0	78.7055	-21.6116	369.813	211.612	15268.9	4904.95	-369.813	0	7.80917	5.78847	7.65683	0	0	0.233527	180.606	-507.842	20.484	197.443	0	45.123	46.8534	163.797	0
150	0	0	150	1	280.391	159.323	121.068	0	0	289.806	-51.0045	226.59	177.312	14858.5	5133.66	-226.59	0	6.19455	6.7862	7.89613	0	0	0.302399	193.505	-512.496	21.4599	200.972	0	54.1075	51.1937	162.835	0
155	0	0	155	1	362.221	177.686	184.535	0	0	69.3079	13.8037	-104.994	184.533	14979.4	4969.2	104.994	0	5.81386	5.979	7.86536	0	0	0.119914	222.772	-528.796	15.775	241.827	0	49.8775	48.5707	178.651	0
158	0	0	158	1	330.087	163.511	166.576	0	0	50.9057	93.4315	179.724	237.443	15097.4	4989.23	-179.724	0	7.70902	5.93516	8.89897	0	0	0.259013	180.299	-513.81	17.7055	197.737	0	41.0927	40.2483	127.562	0
163	0	0	163	1	209.495	92.6989	116.796	0	0	-13.9275	74.3841	147.698	189.412	15062.6	5107.94	-147.698	0	6.1531	4.80726	7.33263	0	0	0.148285	292.222	-517.551	29.1727	1	0	46.8461	44.8481	146.025	0
168	0	0	168	1	329.644	160.808	168.836	0	0	65.2	44.9131	102.399	238.946	15083.1	5237.07	-102.399	0	7.54201	5.82736	6.71349	0	0	0.0998465	205.569	-521.455	17.3393	270.831	0	38.3137	37.5807	124.276	0
171	0	0	171	1	346.332	164.68	181.652	0	0	44.6042	116.52	341.598	257.876	15004.1	4866.48	-341.598	0	9.31244	5.8042	6.71539	0	0	0.241901	186.901	-507.191	16.3882	229.335	0	38.2424	38.175	126.168	0
189	0	0	189	1	238.684	124.268	114.415	0	0	69.794	13.7978	20.4644	137.437	15078.5	5168.52	-20.4644	0	4.28011	7.09504	8.18173	0	0	0.21828	131.163	-490.654	26.2391	150.171	0	67.0279	65.0825	227.777	0
190	0	0	190	1	283.298	167.025	116.273	0	0	63.9684	54.6761	213.069	225.407	14885	5127.64	-213.069	0	7.43529	6.03893	7.19583	0	0	0.184092	189.105	-516.246	20.8164	201.492	0	42.2794	40.8679	131.461	0
207	0	0	207	1	317.361	190.206	127.155	0	0	109.975	1.97199	-133.015	188.074	15138	5080.69	133.015	0	5.9791	4.85556	7.23251	0	0	0.207943	246.839	-531.209	17.9702	243.465	0	47.6122	45.8162	171.733	0
208	0	0	208	1	357.267	188.792	168.475	0	0	119.123	-5.26457	213.059	245.521	15128.9	5087.92	-213.059	0	8.12954	5.66771	7.51626	0	0	0.0920353	206.626	-517.139	15.9152	266.416	0	38.516	37.6629	119.612	0
211	0	0	211	1	320.998	168.901	152.097	0	0	-63.3972	71.4377	17.9428	199.136	15112.1	5110.88	-17.9428	0	6.36428	5.42681	6.86724	0	0	0.19454	188.462	-513.417	17.812	237.022	0	44.3045	41.9303	148.387	0
233	0	0	233	1	303.548	174.464	129.084	0	0	-28.9023	101.054	137.869	183.556	15177.2	5081.27	-137.869	0	5.96931	5.57097	7.15001	0	0	0.206862	186.81	-511.636	19.0829	224.814	0	48.7084	47.1555	154.014	0
241	0	0	241	1	269.009	119.399	149.61	0	0	53.2537	4.41584	-244.262	161.046	14995.4	5177.9	244.262	0	5.39644	5.82359	6.39264	0	0	0.0259054	176.338	-499.157	21.8299	197.841	0	56.472	53.9481	242.896	0
242	0	0	242	1	264.098	136.304	127.795	0	0	13.4779	137.239	397.039	162.389	15334.2	4945.42	-397.039	0	6.18497	5.17232	7.4106	0	0	0.229534	195.071	-510.453	22.3576	197.044	0	56.2033	56.959	214.907	0
243	0	0	243	1	361.194	162.824	198.37	0	0	103.281	78.1232	362.388	203.406	14945.4	5104.2	-362.388	0	7.39163	5.68349	7.66219	0	0	0.345737	205.545	-515.089	15.7424	187.83	0	48.0841	46.615	168.856	0
246	0	0	246	1	309.718	158.804	150.914	0	0	43.0162	74.8401	104.778	214.789	14906	5107.48	-104.778	0	6.79052	5.58797	6.92719	0	0	0.286218	214.65	-520.003	18.6068	228.965	0	42.5763	40.8361	137.554	0
249	0	0	249	1	270.217	139.317	130.9	0	0	96.7534	103.468	147.693	170.352	15250.9	5078.85	-147.693	0	5.43654	5.99071	7.24188	0	0	0.208002	162.177	-502.687	21.9972	198.665	0	53.5576	52.4627	169.851	0
251	0	0	251	1	412.759	208.117	204.642	0	0	83.7611	-14.1987	158.533	253.94	15064.6	5196.52	-158.533	0	8.22523	6.52126	6.91345	0	0	0.0975928	169.829	-506.889	13.5707	207.775	0	37.2872	36.5682	117.08	0
256	0	0	256	1	336.19	162.969	173.221	0	0	-23.5015	9.69148	151.116	211.423	15271.5	5172.63	-151.116	0	6.93821	5.86429	7.07863	0	0	0.280307	177.953	-507.008	17.0256	175.094	0	43.1387	42.0391	137.262	0
260	0	0	260	1	262.998	159.066	103.932	0	0	14.6107	-58.9707	148.898	140.502	15034	5041.97	-148.898	0	4.63413	5.79979	6.31317	0	0	0.0484437	167.425	-489.977	22.3813	208.679	0	60.6854	58.4895	187.73	0
262	0	0	262	1	339.776	195.47	144.306	0	0	76.8998	-41.0496	323.718	379.191	14971.8	5223.37	-323.718	0	13.6045	3.1998	6.90791	0	0	0.103739	509.592	-559.919	16.1834	317.451	0	24.2762	24.4766	85.9329	0
265	0	0	265	1	374.212	176.15	198.062	0	0	19.7744	43.7388	29.7295	313.981	15028.9	5138.58	-29.7295	0	9.81695	5.57312	6.52921	0	0	0.290554	209.329	-520.587	14.9519	260.648	0	29.7303	28.4831	101.132	0
271	0	0	271	1	216.914	121.151	95.7632	0	0	2.2145	22.3098	-82.3645	127.743	14946.8	5160.01	82.3645	0	4.03929	6.17406	7.03965	0	0	0.207932	144.37	-486.776	28.5749	169.027	0	67.951	65.6892	244.211	0
272	0	0	272	1	316.413	173.489	142.925	0	0	53.2273	-9.60057	-46.0539	199.219	14995.4	5191.92	46.0539	0	6.24821	4.93253	7.26555	0	0	0.15722	186.156	-506.702	18.057	188.86	0	44.5292	43.7268	149.857	0
276	0	0	276	1	304.263	176.699	127.564	0	0	31.306	36.1631	226.948	170.876	15117	4946.84	-226.948	0	5.71778	6.30588	7.06757	0	0	0.155178	164.168	-499.842	19.1977	180.315	0	54.236	53.5176	164.2	0
278	0	0	278	1	318.974	155.242	163.732	0	0	79.6727	-41.3153	49.5449	202.58	15268	5123.98	-49.5449	0	6.41004	6.16775	7.55043	0	0	0.162867	142.576	-494.146	18.2398	200.253	0	45.2225	43.72	152.355	0
280	0	0	280	1	280.478	132.037	148.441	0	0	55.5866	20.8224	72.1944	141.498	14893.4	5161.5	-72.1944	0	4.44822	5.10157	7.15026	0	0	0.101746	204.344	-515.374	20.7643	223.817	0	61.056	59.6565	198.835	0
291	0	0	291	1	362.112	195.647	166.465	0	0	66.593	23.8038	81.8631	368.546	14882.4	5258.18	-81.8631	0	11.5946	5.1788	6.38972	0	0	0.14128	170.834	-501.252	15.4242	291.386	0	25.4517	25.6167	85.6872	0
299	0	0	299	1	255.978	138.337	117.641	0	0	114.445	1.86112	167.97	180.916	14834.6	5280.12	-167.97	0	5.8572	5.1621	6.80108	0	0	0.19479	189.15	-505.219	23.018	228.827	0	48.2243	49.8214	153.664	0
304	0	0	304	1	338.573	151.189	187.384	0	0	26.5653	23.8258	-262.7	217.446	15022.1	5158.49	262.7	0	7.36464	5.7968	6.40322	0	0	0.129773	162.975	-493.305	16.7597	204.175	0	44.0361	41.4271	189.116	0
324	0	0	324	1	292.819	183.553	109.267	0	0	144.679	9.27786	246.099	197.37	14804.3	5173.04	-246.099	0	6.65108	4.91835	6.34586	0	0	0.138909	198.206	-513.468	19.535	265.593	0	44.6241	44.9179	142.742	0
327	0	0	327	1	322.908	176.59	146.318	0	0	72.3922	107.91	265.84	227.381	14976.3	5273.73	-265.84	0	7.74674	4.63747	6.30635	0	0	0.169144	228.649	-521.671	17.4096	304.479	0	39.4384	39.5232	124.557	0
330	0	0	330	1	255.26	100.859	154.401	0	0	98.0481	46.5269	49.2988	233.161	15050.3	5235.45	-49.2988	0	7.24844	4.51032	6.73627	0	0	0.122379	171.183	-487.126	22.8257	219.846	0	38.0563	37.1895	124.949	0
337	0	0	337	1	311.433	160.336	151.097	0	0	133.168	64.4844	102.192	181.175	15114.8	5117.84	-102.192	0	5.69811	5.6102	6.24383	0	0	0.0578639	200.065	-517.836	18.3573	229.84	0	48.1899	46.601	156.639	0
338	0	0	338	1	248.904	116.763	132.142	0	0	16.7664	54.6085	224.539	272.394	15031.9	5127.71	-224.539	0	9.1177	4.61336	6.67513	0	0	0.0742518	248.872	-518.292	23.5275	281.214	0	33.7005	32.3715	105.098	0
341	0	0	341	1	294.129	148.294	145.835	0	0	47.0792	-9.60455	199.179	152.442	15001.6	4992.6	-199.179	0	5.04234	4.86482	6.65041	0	0	0.169348	207.944	-508.116	19.4852	225.151	0	56.7297	54.8174	172.349	0
343	0	0	343	1	286.988	139.624	147.364	0	0	72.7141	42.8105	182.109	240.745	15075.6	5139.51	-182.109	0	7.81731	4.72956	6.75156	0	0	0.19641	193.864	-501.902	20.0219	207.693	0	37.451	36.3105	117.148	0
353	0	0	353	1	295.094	190.445	104.648	0	0	-6.8985	64.9355	372.321	253.636	15055.6	5017.72	-372.321	0	9.46265	4.12773	5.78913	0	0	0.321225	184.994	-495.323	19.0245	251.589	0	35.8895	34.9751	125.589	0
355	0	0	355	1	335.742	188.897	146.845	0	0	99.2152	31.4737	93.5108	276.923	14949.4	5051.19	-93.5108	0	8.71206	5.25464	5.68054	0	0	0.142608	241.383	-521.39	16.6844	254.173	0	32.5479	31.0347	106.724	0
356	0	0	356	1	267.21	128.222	138.989	0	0	13.1312	-12.8859	130.112	193.615	15135.2	4995.89	-130.112	0	6.26996	4.64937	6.49469	0	0	0.0818278	185.247	-497.675	21.6421	233.589	0	44.1689	43.2418	139.102	0
368	0	0	368	1	314.071	166.386	147.685	0	0	63.975	55.7152	379.36	265.889	15184	4827.63	-379.36	0	9.82039	4.53854	5.47036	0	0	0.220108	210.843	-505.717	17.7807	228.565	0	34.7478	35.2924	124.51	0
376	0	0	376	1	268.636	145.557	123.079	0	0	371.776	-34.3001	361.51	145.658	15274.8	4817.98	-361.51	0	5.8555	5.2969	6.59325	0	0	0.310429	175.45	-493.554	21.7528	220.622	0	64.1251	58.6209	204.08	0
378	0	0	378	1	277.143	158.476	118.667	0	0	4.45549	-12.0448	176.683	182.441	15044.2	5094.71	-176.683	0	6.02517	4.97169	6.10844	0	0	0.15383	180.112	-492.461	20.7627	218.871	0	47.2013	45.2804	145.308	0
405	0	0	405	1	256.654	103.767	152.887	0	0	70.1287	10.8301	-268.476	237.664	14978.5	5071.83	268.476	0	8.06265	4.36932	5.73689	0	0	0.12416	209.187	-498.98	22.3582	220.573	0	38.9625	36.8565	162.211	0
433	0	0	433	1	244.558	112.356	132.202	0	0	78.7717	26.5697	8.1097	190.305	14870.2	5155.75	-8.1097	0	5.90449	3.66276	5.53914	0	0	0.193777	295.238	-543.018	23.2759	401.758	0	42.5548	41.6287	144.475	0
437	0	0	437	1	213.456	102.202	111.254	0	0	159.526	35.5767	130.786	138.213	14889.1	5146.74	-130.786	0	4.40243	4.81178	5.5242	0	0	0.0605139	192.082	-494.263	27.8027	237.222	0	59.335	57.7355	189.386	0
439	0	0	439	1	270.675	161.044	109.631	0	0	151.276	-9.22998	222.212	150.818	14997	5191.55	-222.212	0	5.02803	4.33057	5.94172	0	0	0.0802536	172.973	-485.136	21.0803	194.566	0	55.0133	54.0951	169.687	0
447	0	0	447	1	295.364	132.525	162.838	0	0	16.8429	-8.08426	51.0048	155.744	14932.2	5090.74	-51.0048	0	4.9303	5.42756	6.61647	0	0	0.0870773	227.511	-528.328	19.5398	229.816	0	55.3788	52.7757	183.261	0
459	0	0	459	1	287.767	149.959	137.808	0	0	121.248	-56.5284	304.48	244.736	14927.4	4939.87	-304.48	0	8.6853	4.42151	5.63995	0	0	0.0736631	179.697	-492.49	19.6245	193.127	0	36.5879	36.2465	116.092	0
464	0	0	464	1	308.419	122.805	185.614	0	0	52.0642	57.1887	134	263.712	14996.6	4925.81	-134	0	8.41203	5.14458	6.35053	0	0	0.175118	137.017	-478.006	18.472	206.88	0	34.5168	33.7418	108.703	0
465	0	0	465	1	335.933	148.619	187.314	0	0	74.1539	-7.84165	232.56	207.817	14974.5	5090.5	-232.56	0	6.97594	4.4776	6.233	0	0	0.043674	211.891	-508.265	16.6061	230.568	0	42.3248	40.5983	130.513	0
468	0	0	468	1	381.252	176.928	204.325	0	0	86.0881	20.2929	147.986	384.324	14962.6	4962.71	-147.986	0	12.3247	3.78053	5.07394	0	0	0.133972	248.821	-522.243	14.1624	294.524	0	23.5372	22.8006	74.8064	0
472	0	0	472	1	230.673	115.3	115.373	0	0	117.997	91.0214	202.415	172.433	14831	5091.3	-202.415	0	5.63405	3.92508	5.89447	0	0	0.180193	185.525	-489.838	25.1228	213.201	0	48.5151	46.7453	153.868	0
474	0	0	474	1	410.803	221.333	189.47	0	0	72.6229	14.4878	85.3215	333.278	14876.4	5167.83	-85.3215	0	10.5032	4.87959	6.44489	0	0	0.17373	197.762	-515.536	13.3662	290.607	0	27.7599	27.2876	92.4962	0
478	0	0	478	1	337.855	150.369	187.487	0	0	151.13	-33.3389	205.091	315.726	14897.5	5116	-205.091	0	10.4833	4.72336	6.35868	0	0	0.0247153	226.945	-522.623	16.5735	250.811	0	29.4149	28.4898	92.7749	0
480	0	0	480	1	333.836	179.566	154.269	0	0	77.9884	104.65	395.737	229.309	14970.7	4978.01	-395.737	0	8.58309	4.80004	5.68713	0	0	0.151741	188.96	-503.563	16.7009	236.118	0	40.8909	40.3157	144.591	0
498	0	0	498	1	263.741	149.018	114.723	0	0	46.083	11.3004	330.135	162.431	14902.9	5171.02	-330.135	0	5.821	3.9947	6.13041	0	0	0.133072	169.946	-485.138	21.6381	260.893	0	52.0141	51.6777	180.099	0
502	0	0	502	1	299.947	142.036	157.91	0	0	44.8566	32.9155	42.2882	206.295	14904.1	5049.74	-42.2882	0	6.44364	4.30962	5.19538	0	0	0.142136	173.87	-473.757	18.6054	1	0	40.1455	38.1983	136.286	0
504	0	0	504	1	296.262	136.657	159.606	0	0	137.861	119.487	347.429	216.35	14811.1	5062.83	-347.429	0	7.79655	4.01621	5.15906	0	0	0.239722	217.409	-507.414	18.7782	222.817	0	40.2986	39.2226	140.167	0
505	0	0	505	1	261.118	143.329	117.789	0	0	84.5383	-34.5917	-119.111	152.868	15163.4	5117.25	119.111	0	4.88873	5.03851	5.52849	0	0	0.138136	169.838	-485.503	22.0901	231.029	0	53.0293	50.6735	201.575	0
512	0	0	512	1	244.841	118.022	126.82	0	0	129.129	11.9538	107.177	172.779	14819.9	5070.71	-107.177	0	5.47103	4.9279	5.83893	0	0	0.101215	145.144	-475.783	23.8513	218.302	0	48.9633	47.2416	161.083	0
515	0	0	515	1	290.545	142.427	148.119	0	0	90.3614	67.8286	191.557	273.445	14958.3	4815.51	-191.557	0	8.89406	3.99896	4.91549	0	0	0.129583	190.382	-483.561	19.1324	221.872	0	31.5366	31.0614	98.3311	0
523	0	0	523	1	278.102	140.056	138.046	0	0	117.605	8.81006	-68.5995	239.326	15030.7	5073.85	68.5995	0	7.47857	4.65903	6.43084	0	0	0.0713368	207.239	-504.361	20.6605	233.942	0	36.7604	35.5104	126.842	0
529	0	0	529	1	270.823	136.913	133.909	0	0	54.4142	-11.9659	28.5952	205.823	15093.9	5094.63	-28.5952	0	6.45862	4.24183	5.41462	0	0	0.160517	192.722	-498.642	20.9058	247.399	0	39.7579	38.2938	134.283	0
537	0	0	537	1	258.111	146.305	111.806	0	0	92.7735	-73.4373	95.7424	175.134	15055.5	5156.1	-95.7424	0	5.65462	4.46781	5.57006	0	0	0.228177	173.049	-486.104	22.2025	189.706	0	46.2467	45.0795	148.691	0
539	0	0	539	1	300.277	167.83	132.447	0	0	31.3309	66.9586	41.4626	267.054	15216.6	5115.36	-41.4626	0	8.33139	5.20472	6.30622	0	0	0.374323	175.634	-501.184	19.0499	228.586	0	33.7457	32.4782	115.461	0
542	0	0	542	1	340.992	170.737	170.255	0	0	53.5372	13.191	176.304	235.166	14995.1	5169.13	-176.304	0	7.65919	5.28395	6.35732	0	0	0.237652	153.999	-489.97	16.5172	219.995	0	38.4165	37.437	119.778	0
543	0	0	543	1	246.648	90.1016	156.546	0	0	4.28272	-33.7252	-8.66103	188.094	15144	5216.05	8.66103	0	5.97336	5.03802	6.13058	0	0	0.254525	186.916	-497.227	23.7834	226.121	0	44.6845	43.5443	154.194	0
557	0	0	557	1	281.625	146.76	134.865	0	0	10.5066	87.73	384.988	272.506	15237.5	5094.59	-384.988	0	10.2241	3.69428	5.04717	0	0	0.210081	234.084	-510.501	19.7494	247.398	0	32.0043	32.563	118.667	0
559	0	0	559	1	293.331	155.99	137.341	0	0	68.7993	9.4422	126.85	188.634	14979.9	5073.22	-126.85	0	6.02358	4.8	5.55488	0	0	0.203384	192.169	-499.14	19.2883	230.426	0	44.8775	42.9808	141.851	0
561	0	0	561	1	261.633	126.549	135.084	0	0	32.2753	-13.5755	229.7	163.941	15116	5195.9	-229.7	0	5.53237	4.38895	5.52016	0	0	0.0871539	193.211	-494.922	21.8206	241.566	0	50.2937	49.6413	155.778	0
575	0	0	575	1	248.654	112.486	136.168	0	0	72.2685	-6.96738	-83.5688	211.574	14976.4	5089.63	83.5688	0	6.66098	5.03339	5.51287	0	0	0.0779228	191.615	-507.257	23.3626	238.501	0	39.6853	38.2645	144.362	0
577	0	0	577	1	280.74	167.534	113.205	0	0	85.758	-3.68386	303.054	215.859	14863.2	5086.34	-303.054	0	7.57273	3.86639	5.8913	0	0	0.0538247	190.991	-493.557	20.0626	259.067	0	40.2714	38.9026	133.268	0
580	0	0	580	1	395.265	180	215.265	0	0	234.058	97.6554	110.141	309.422	15013.9	5084.67	-110.141	0	9.90479	4.14075	4.79035	0	0	0.334382	267.438	-538.505	13.6368	326.535	0	27.9216	26.5876	90.9346	0
585	0	0	585	1	258.57	123.815	134.755	0	0	52.0724	25.2663	94.059	224.035	14996.6	5157.05	-94.059	0	7.0813	4.30895	5.7351	0	0	0.0960101	160.616	-481.227	22.1465	217.746	0	37.9424	36.6946	122.733	0
588	0	0	588	1	283.718	161.021	122.697	0	0	7.59733	61.6327	87.7868	202.167	14941.4	5220.35	-87.7868	0	6.40724	3.97766	5.30373	0	0	0.158579	177.105	-478.952	19.7312	264.252	0	40.4456	39.7603	131.282	0
612	0	0	612	1	310.696	158.685	152.011	0	0	123.987	-69.9877	280.442	284.526	15024.3	4953.33	-280.442	0	9.97954	4.3736	5.87268	0	0	0.0586723	206.371	-507.424	18.0346	237.139	0	31.8835	31.5949	99.396	0
625	0	0	625	1	249.817	120.968	128.85	0	0	98.685	122.174	125.664	161.542	15049.6	5060.15	-125.664	0	5.12007	4.0348	5.6082	0	0	0.0712559	190.836	-491.76	22.8913	232.611	0	50.5518	48.589	159.045	0
632	0	0	632	1	309.021	152.118	156.903	0	0	15.2811	25.0231	-59.6594	167.852	15033.4	5057.64	59.6594	0	5.26941	4.76973	6.28182	0	0	0.205062	204.694	-507.998	18.3241	198.551	0	50.1234	48.0537	172.256	0
651	0	0	651	1	309.994	131.23	178.764	0	0	72.7272	-3.35051	44.8829	177.402	14876.3	5086.01	-44.8829	0	5.55968	5.52408	5.69745	0	0	0.103845	192.688	-498.979	18.3189	215.576	0	47.6774	45.8122	164.64	0
666	0	0	666	1	228.966	100.407	128.559	0	0	71.282	120.603	332.401	136.358	15077	4962.06	-332.401	0	4.8746	4.64873	5.81476	0	0	0.146614	173.759	-484.817	25.6524	194.267	0	63.3166	62.7612	207.598	0
674	0	0	674	1	261.023	117.061	143.962	0	0	-12.4867	-13.3646	22.7646	150.512	14961.5	5096.02	-22.7646	0	4.78361	4.3724	5.19409	0	0	0.0801531	182.575	-485.365	21.7816	216.781	0	52.3918	49.7832	176.889	0
677	0	0	677	1	367.122	230.008	137.114	0	0	97.4355	27.375	352.468	289.333	14851.6	5154.95	-352.468	0	10.4569	3.98263	5.53563	0	0	0.146943	159.572	-483.756	14.8574	233.356	0	31.4631	31.3899	111.39	0
679	0	0	679	1	319.311	162.656	156.655	0	0	207.848	78.5185	219.831	242.762	14840.8	5203.46	-219.831	0	8.07767	3.82927	4.71317	0	0	0.16128	216.86	-505.096	17.1501	264.947	0	34.2969	34.3483	109.066	0
681	0	0	681	1	291.171	149.691	141.48	0	0	54.5593	-26.1193	-67.5266	232.391	14894.4	5208.44	67.5266	0	7.34164	3.92713	4.40538	0	0	0.0865549	216.294	-497.041	18.9499	1	0	33.6942	33.7152	122.285	0
708	0	0	708	1	251.62	125.071	126.548	0	0	189.207	-148.426	281.404	130.319	14959.1	5231.09	-281.404	0	4.77298	4.80485	4.97191	0	0	0.145773	173.639	-485.032	22.7917	213.931	0	60.9626	62.7662	186.46	0
712	0	0	712	1	193.242	82.2791	110.963	0	0	43.0225	-32.4246	241.27	170.672	15005.6	5115.08	-241.27	0	5.81232	3.43128	5.09944	0	0	0.0729287	205.884	-480.274	30.1627	1	0	46.4516	44.7583	144.343	0
714	0	0	714	1	293.313	134.73	158.584	0	0	144.336	64.1253	165.065	267.423	14804.7	5118.19	-165.065	0	8.59705	3.80908	5.25527	0	0	0.171057	153.504	-475.476	18.951	249.717	0	31.8587	31.104	103.918	0
715	0	0	715	1	275.632	138.777	136.855	0	0	-34.8779	26.5269	413.145	178.076	14983.9	5056.13	-413.145	0	6.9451	4.25258	4.99315	0	0	0.141658	223.306	-505.594	20.3912	211.307	0	48.9718	47.2531	175.6	0
722	0	0	722	1	263.576	151.2	112.376	0	0	94.6556	73.8426	381.697	143.527	15153.3	5008.82	-381.697	0	5.29497	3.27547	5.00939	0	0	0.0514978	210.731	-490.593	21.1075	256.145	0	55.2671	55.8785	202.891	0
724	0	0	724	1	289.832	146.836	142.996	0	0	71.9651	54.0304	89.0427	252.218	15076.4	5028.63	-89.0427	0	7.92001	3.99895	5.3597	0	0	0.185862	182.711	-484.826	19.2836	223.986	0	33.5279	32.3176	108.982	0
738	0	0	738	1	290.311	186.007	104.303	0	0	60.7446	-4.13497	304.456	142.181	14888.3	5186.46	-304.456	0	5.006	3.67296	5.50983	0	0	0.235452	192.852	-487.82	19.1823	1	0	56.4981	56.6533	188.911	0
756	0	0	756	1	247.915	135.13	112.785	0	0	54.7013	-52.013	303.039	157.452	14994	4935.35	-303.039	0	5.60136	4.55923	5.32243	0	0	0.20585	210.909	-497.007	23.2081	186.204	0	53.8764	53.3161	167.691	0
757	0	0	757	1	307.932	142.234	165.697	0	0	30.7767	6.27812	-154.197	171.632	15117.5	5176.04	154.197	0	5.52162	3.74959	5.32056	0	0	0.134417	278.763	-529.592	17.9486	240.45	0	47.4283	45.5666	175.759	0
763	0	0	763	1	288.573	131.549	157.024	0	0	83.2814	81.8848	343.931	308.477	14965.4	5100.44	-343.931	0	11.0746	2.44976	4.55895	0	0	0.193159	285.519	-511.203	18.7245	346.1	0	27.4906	26.5312	96.3156	0
837	0	0	837	1	220.708	93.1416	127.566	0	0	61.9505	37.9552	228.752	180.915	14887.1	5244.02	-228.752	0	6.03019	3.53131	5.31716	0	0	0.0503263	234.885	-515.826	26.0237	297.936	0	44.3352	45.0541	140.986	0
840	0	0	840	1	240.443	119.573	120.87	0	0	84.5358	104.718	340.766	167.253	14964.1	5177.26	-340.766	0	5.99796	3.64348	5.07586	0	0	0.100839	181.856	-486.411	23.5806	233.863	0	49.2222	48.5369	168.561	0
862	0	0	862	1	235.079	123.618	111.461	0	0	25.6329	44.7877	262.131	195.692	14923.4	5137.53	-262.131	0	6.69836	3.71932	4.85501	0	0	0.136122	175.417	-480.997	24.153	1	0	42.2127	40.6154	132.09	0
873	0	0	873	1	240.512	136.076	104.437	0	0	63.7815	18.2224	148.272	179.971	14984.9	5064.44	-148.272	0	5.7847	4.0671	5.26641	0	0	0.103348	178.249	-485.357	23.8122	232.235	0	45.5788	43.5627	142.051	0
990	0	0	990	1	258.599	127.944	130.655	0	0	92.9213	-29.923	-35.9698	160.774	15155.1	5212.24	35.9698	0	5.04809	3.79312	4.03504	0	0	0.127316	266.242	-508.853	21.4745	300.162	0	45.8273	44.8806	164.743	0
994	0	0	994	1	273.378	155.898	117.48	0	0	29.7788	8.54627	417.484	190.741	15018.9	5074.11	-417.484	0	7.33287	3.99192	5.04704	0	0	0.129293	176.503	-483.83	20.5131	198.483	0	45.506	44.7484	168.746	0
997	0	0	997	1	228.954	96.5369	132.417	0	0	100.712	-1.93609	81.6798	191.496	14848.3	5283.92	-81.6798	0	6.03728	3.99934	4.86634	0	0	0.0776085	154.447	-465.424	25.0191	1	0	41.1606	42.2266	138.32	0
1018	0	0	1018	1	233.337	132.532	100.806	0	0	134.698	51.4647	50.4692	131.301	14814.3	5130.86	-50.4692	0	4.08223	3.62248	4.42295	0	0	0.0991148	175.638	-470.317	24.1663	253.529	0	56.5105	55.0963	195.315	0
1019	0	0	1019	1	412.777	221.425	191.352	0	0	17.0862	9.17448	252.9	401.123	14931.9	5272.81	-252.9	0	13.7234	3.17783	4.63821	0	0	0.207751	209.938	-489.846	12.8569	315.98	0	22.1409	22.3082	71.2352	0
1022	0	0	1022	1	291.691	173.478	118.214	0	0	89.063	-2.25205	233.025	174.358	14859.9	5184.57	-233.025	0	5.84173	3.13671	4.74238	0	0	0.03256	238.438	-510.842	18.7621	297.073	0	44.4672	44.5294	141.744	0
1027	0	0	1027	1	299.742	167.115	132.627	0	0	79.0795	-0.595467	276.456	240.325	15069.2	5083.26	-276.456	0	8.28141	3.98104	4.93753	0	0	0.181218	173.023	-485.496	18.4794	228.484	0	35.7101	34.6913	111.496	0
1032	0	0	1032	1	267.393	116.482	150.911	0	0	47.6393	97.1824	-117.22	181.936	15100.7	5085.14	117.22	0	5.71282	3.8994	4.12873	0	0	0.0960177	164.025	-470.079	20.7489	218.339	0	42.1323	40.3201	160.886	0
1036	0	0	1036	1	232.037	130.939	101.098	0	0	74.3091	74.4149	153.842	134.699	15173.7	5107.91	-153.842	0	4.31418	3.80815	4.57676	0	0	0.117017	214.295	-500.161	24.4542	216.733	0	57.0566	55.3329	179.787	0
1063	0	0	1063	1	209.374	114.046	95.328	0	0	23.8695	112.186	431.715	172.617	15224.1	5070.13	-431.715	0	6.73367	4.05923	4.7608	0	0	0.160039	203.47	-496.567	27.7074	219.464	0	48.6029	50.08	189.507	0
1105	0	0	1105	1	231.226	133.37	97.856	0	0	131.272	-37.6569	75.571	124.679	15116.7	5219.98	-75.571	0	3.95794	3.93098	4.21192	0	0	0.0677825	174.762	-476.121	24.468	213.67	0	58.6984	57.7584	195.98	0
1155	0	0	1155	1	284.648	131.326	153.323	0	0	91.9293	22.8191	220.719	201.314	14956.7	5059.84	-220.719	0	6.67145	2.71645	4.58709	0	0	0.0678282	217.328	-492.063	19.1044	311.161	0	39.0399	37.0017	121.129	0
1185	0	0	1185	1	298.623	108.727	189.896	0	0	59.4212	18.2529	-27.0356	172.449	14690.3	5064.41	27.0356	0	5.36574	3.86522	4.82865	0	0	0.107521	170.98	-474.89	18.5027	212.699	0	45.1977	44.1045	164.13	0
1208	0	0	1208	1	257.786	118.665	139.12	0	0	95.6701	35.0995	179.37	163.102	14953	4848.24	-179.37	0	5.28494	2.87631	4.74166	0	0	0.193573	221.539	-497.699	21.4107	1	0	46.8719	46.4155	144.259	0
1216	0	0	1216	1	255.609	130.14	125.469	0	0	94.0674	41.6912	-49.4539	140.653	14655.6	5040.97	49.4539	0	4.36025	3.63643	5.22158	0	0	0.112591	165.789	-471.185	22.043	224.147	0	55.5223	53.9293	199.095	0
1218	0	0	1218	1	249.616	103.089	146.527	0	0	70.5372	67.6433	-119.475	178.382	14878.5	5214.34	119.475	0	5.59986	3.76851	4.49899	0	0	0.0723668	200.241	-481.494	22.4788	234.294	0	43.3496	43.1511	163.354	0
1231	0	0	1231	1	300.645	136.131	164.514	0	0	12.8224	-38.8863	-190.017	201.641	14936.2	5021.89	190.017	0	6.68793	4.24673	5.46443	0	0	0.0908319	174.789	-484.729	18.597	220.57	0	41.8784	39.8519	163.339	0
1234	0	0	1234	1	175.266	104.182	71.0845	0	0	189.167	-35.0481	375.598	104.695	14759.8	5117.71	-375.598	0	3.90294	4.59816	5.05746	0	0	0.0383084	155.619	-474.165	34.6709	185.332	0	78.9722	78.8357	281.537	0
1239	0	0	1239	1	277.194	153.147	124.047	0	0	17.1362	-19.9322	-135.232	158.349	15031.5	5002.93	135.232	0	5.10762	3.71241	5.11222	0	0	0.122223	194.43	-486.136	20.1235	230.815	0	49.3644	47.4655	179.628	0
1242	0	0	1242	1	266.05	140.791	125.26	0	0	60.2061	-78.0439	234.836	180.847	15088.1	5160.7	-234.836	0	6.20457	2.94222	4.78647	0	0	0.0444712	185.549	-475.192	20.7106	220.681	0	41.9141	41.4438	131.999	0
1245	0	0	1245	1	343.065	156.016	187.049	0	0	100.677	19.3804	3.16466	340.247	15247	5063.28	-3.16466	0	10.5556	3.27166	4.05371	0	0	0.142812	225.255	-498.244	15.6314	331.899	0	24.3407	23.565	85.9592	0
1249	0	0	1249	1	248.602	137.84	110.761	0	0	116.39	-58.7301	-55.7609	153.793	14932.3	5141.39	55.7609	0	4.88463	3.06218	4.31031	0	0	0.118109	186.16	-469.131	22.2506	224.393	0	47.2899	46.205	163.145	0
1256	0	0	1256	1	246.004	132.114	113.89	0	0	143.066	-44.0101	260.177	132.439	15005.3	5027.01	-260.177	0	4.55101	3.84204	4.90754	0	0	0.0764288	184.171	-471.74	23.0072	196.022	0	59.8099	57.6268	181.918	0
1262	0	0	1262	1	240.701	119.601	121.1	0	0	66.8487	-68.178	255.534	141.865	14981.8	5051.18	-255.534	0	4.90815	2.71576	4.56582	0	0	0.12717	253.347	-501.578	22.9838	302.356	0	52.1627	50.0779	162.481	0
1267	0	0	1267	1	185.61	106.641	78.9691	0	0	76.1839	-10.2522	-3.85174	131.008	14972.5	5092.91	3.85174	0	4.09133	3.20914	4.50137	0	0	0.0294261	226.422	-496.657	31.1368	223.329	0	56.0866	53.6953	188.692	0
1269	0	0	1269	1	248.079	145.719	102.36	0	0	37.1894	-53.3521	219.281	194.46	15011.5	5235.67	-219.281	0	6.58082	2.97888	4.47702	0	0	0.137405	198.058	-479.054	22.3157	239.354	0	39.3221	39.1723	123.13	0
1272	0	0	1272	1	212.313	108.388	103.925	0	0	41.8626	-60.1825	188.801	138.144	14907.1	4943.52	-188.801	0	4.60895	3.75566	4.50431	0	0	0.122397	153.191	-455.432	27.0007	165.913	0	55.2416	54.0926	168.882	0
1273	0	0	1273	1	300.059	161.905	138.155	0	0	32.1883	44.2454	140.241	249.831	15016.5	5138.07	-140.241	0	8.01943	3.5378	4.96364	0	0	0.162116	155.783	-470.647	18.3436	1	0	33.1598	31.8522	105.227	0
1283	0	0	1283	1	212.145	104.086	108.059	0	0	48.7521	78.8181	371.931	158.599	14900.2	5103.5	-371.931	0	5.83877	3.06958	4.4473	0	0	0.104322	188.519	-481.801	26.6325	224.272	0	50.1131	48.5141	179.752	0
1291	0	0	1291	1	214.289	112.902	101.387	0	0	134.114	122.71	438.347	169.589	15113.9	4860.29	-438.347	0	6.58728	3.46282	4.22983	0	0	0.0582319	217.633	-483.585	26.4535	210.881	0	49.0769	50.0686	186.81	0
1303	0	0	1303	1	278.43	144.09	134.34	0	0	135.643	77.9368	279.046	209.969	15012.7	4905.06	-279.046	0	7.19279	3.91066	4.66702	0	0	0.106742	188.396	-485.598	19.9777	233.721	0	40.3306	39.8205	123.592	0
1304	0	0	1304	1	218.649	113.474	105.175	0	0	150.071	-19.0361	334.346	149.886	14898.6	5002.04	-334.346	0	5.38391	3.12297	4.77382	0	0	0.0556435	195.556	-481.467	25.8872	209.632	0	52.7803	51.0507	176.917	0
1306	0	0	1306	1	275.219	134.18	141.039	0	0	41.658	-58.987	-24.0017	228.781	15206.3	5141.65	24.0017	0	7.27725	3.34503	3.20272	0	0	0.0216454	212.626	-490.863	19.6809	293.966	0	31.7932	30.7189	115.496	0
1309	0	0	1309	1	280.002	136.87	143.131	0	0	54.4911	30.3686	263.769	203.514	14994.2	4852.97	-263.769	0	6.94633	3.50943	4.17774	0	0	0.117512	178.576	-471.94	19.6137	219.65	0	39.8214	39.4476	121.523	0
1310	0	0	1310	1	230.293	128.581	101.712	0	0	56.614	-59.5048	334.855	159.445	14892.4	4942.85	-334.855	0	5.80741	2.96263	4.71181	0	0	0.0682676	173.383	-469.597	24.315	192.224	0	48.63	48.4691	163.901	0
1354	0	0	1354	1	281.797	124.047	157.75	0	0	109.698	-95.6349	336.266	199.635	15038.6	4879.31	-336.266	0	7.33979	3.29591	4.93632	0	0	0.0492802	200.077	-488.206	19.5846	230.012	0	40.9562	41.8835	136.072	0
1391	0	0	1391	1	252.647	142.171	110.476	0	0	81.9138	32.3067	120.062	169.02	14867.1	5349.33	-120.062	0	5.36276	3.75548	4.89182	0	0	0.0800781	184.255	-486.679	22.2876	228.651	0	46.3496	47.229	151.761	0
1400	0	0	1400	1	278.327	139.222	139.106	0	0	81.1671	32.8316	288.813	210.627	15067.2	5249.15	-288.813	0	7.28744	2.74374	3.65115	0	0	0.0539417	212.06	-489.141	19.3821	268.567	0	36.4961	36.3889	116.594	0
1410	0	0	1410	1	253.222	137.017	116.205	0	0	79.9202	-1.44452	296.221	184.276	15068.4	5183.76	-296.221	0	6.43555	3.76621	4.69803	0	0	0.13512	163.871	-469.842	22.178	198.625	0	44.2565	43.7976	141.419	0
1422	0	0	1422	1	218.06	116.569	101.491	0	0	51.4223	-2.67635	-83.097	120.465	15395.9	5085.34	83.097	0	3.79605	3.08367	4.62281	0	0	0.113798	199.293	-481	25.8903	227.303	0	62.2756	58.8535	214.475	0
1613	0	0	1613	1	378.297	171.979	206.318	0	0	119.701	51.2266	136.002	334.278	14929	4832.11	-136.002	0	10.6301	2.41952	4.58425	0	0	0.255971	303.718	-513.928	13.9733	1	0	24.7197	24.4025	79.5049	0
1631	0	0	1631	1	176.531	82.3922	94.1391	0	0	71.6465	-40.4442	260.218	169.47	14977	4824.12	-260.218	0	5.82977	2.98743	5.00627	0	0	0.106062	193.882	-476.603	33.0803	1	0	46.0452	45.8565	144.017	0
1633	0	0	1633	1	251.699	132.898	118.802	0	0	110.367	45.2205	298.319	201.169	15137.6	4838.12	-298.319	0	6.98811	3.00645	4.12068	0	0	0.040932	178.046	-467.386	21.8711	224.278	0	39.6268	39.481	127.604	0
1634	0	0	1634	1	297.441	156.596	140.845	0	0	103.671	-50.8218	305.175	195.29	15244	4834.5	-305.175	0	6.92477	3.222	4.49378	0	0	0.173313	211.664	-491.568	18.3384	276.639	0	40.4188	41.421	135.68	0
1641	0	0	1641	1	238.246	130.157	108.089	0	0	41.2772	77.2663	387.814	207.23	15206.7	4806.07	-387.814	0	7.73443	3.21256	4.6308	0	0	0.149588	144.313	-458.025	23.4972	199.71	0	39.6486	40.2935	148.386	0
1681	0	0	1681	1	260.416	146.942	113.475	0	0	138.999	57.1508	84.6977	138.28	15208.6	5125.17	-84.6977	0	4.33143	3.83679	4.76951	0	0	0.0727611	205.709	-492.209	21.5353	215.77	0	55.6119	53.6592	183.512	0
1690	0	0	1690	1	244.776	132.898	111.877	0	0	47.446	36.0097	361.787	200.426	15300.2	5046.65	-361.787	0	7.32889	3.18512	3.93626	0	0	0.195153	199.246	-473.914	22.5728	228.987	0	39.6967	40.2479	140.337	0
1720	0	0	1720	1	218.773	112.765	106.007	0	0	67.3221	-20.7863	404.014	219.325	15280.3	4804.47	-404.014	0	8.32059	2.78853	4.6092	0	0	0.108609	149.934	-455.18	25.627	223.068	0	36.7787	37.7628	144.617	0
1944	0	0	1944	1	301.869	153.642	148.227	0	0	34.5291	18.8688	200.782	180.246	15213.5	5163.45	-200.782	0	5.95213	3.20878	4.05026	0	0	0.0636621	221.979	-500.575	17.9504	244.251	0	42.1994	41.4443	133.408	0
2045	0	0	45	1	259.717	167.109	92.6084	0	0	-254.549	198.426	-403.075	162.688	14705.2	5282.87	403.075	0	7.46186	8.97154	7.4648	0	0	0.236715	185.928	-512.584	60.9865	183.004	0	67.2264	55.3796	248.504	1
2052	0	0	52	1	252.704	122.319	130.385	0	0	96.5435	8.6976	-213.747	153.318	14553.5	5073.96	213.747	0	6.0309	8.58063	7.25846	0	0	0.133357	185.423	-508.636	62.4612	180.482	0	57.6668	55.4808	204.14	1
2065	0	0	65	1	208.64	85.8793	122.76	0	0	89.1079	3.16969	8.65939	126.895	15059.2	4780.51	-8.65939	0	5.49002	9.06751	7.82293	0	0	0.0670201	118.472	-482.469	84.2653	140.493	0	72.4754	70.6443	176.596	1
2077	0	0	77	1	218.222	95.3145	122.908	0	0	97.601	-165.592	-435.618	114.065	14951.1	4450.97	435.618	0	5.05326	9.03268	7.81548	0	0	0.178604	117.923	-478.242	78.8843	117.368	0	86.3207	83.9762	362.945	1
2112	0	0	112	1	215.261	108.038	107.222	0	0	-24.3006	-23.3188	190.902	172.673	14774	4508.02	-190.902	0	8.9875	7.83097	7.19	0	0	0.164076	123.982	-473.945	76.6409	148.231	0	52.2515	50.0827	144.832	1
2129	0	0	129	1	251.33	155.467	95.8627	0	0	103.981	22.7672	439.429	220.117	14745.4	5159.55	-439.429	0	14.397	7.14634	6.40391	0	0	0.14455	126.008	-475.542	59.4282	187.488	0	54.5863	51.1933	320.247	1
2132	0	0	132	1	253.047	123.361	129.687	0	0	56.8864	56.1412	-221.28	187.154	14593.1	4827.2	221.28	0	7.28535	7.23257	6.82792	0	0	0.242181	123.202	-475.822	59.6886	171.499	0	46.588	44.3401	163.512	1
2226	0	0	226	1	263.117	131.397	131.719	0	0	67.5322	-13.9171	-52.0416	150.005	15080.8	4498.62	52.0416	0	6.24678	7.04202	6.37443	0	0	0.0141647	137.74	-473.245	55.68	133.979	0	54.9964	54.3831	144.551	1
2241	0	0	241	1	218.591	138.953	79.6378	0	0	126.712	117.658	-59.1565	116.126	14822.3	4566.36	59.1565	0	4.74112	7.28984	7.39448	0	0	0.156941	131.46	-480.601	74.3303	148.282	0	73.0791	70.867	185.855	1
2306	0	0	306	1	250.792	135.892	114.9	0	0	-29.0746	64.0045	-76.1327	148.947	14778.8	4620.02	76.1327	0	6.10166	7.42222	6.5122	0	0	0.0987476	121.363	-470.313	60.1867	144.138	0	55.5843	53.45	148.96	1
2372	0	0	372	1	264.556	126.489	138.068	0	0	73.7456	4.8801	179.486	146.835	14875.3	4778.8	-179.486	0	7.40011	6.51162	6.19247	0	0	0.112534	139.96	-472.865	54.291	149.678	0	58.5672	57.2474	153.427	1
2391	0	0	391	1	237.544	123.895	113.649	0	0	108.489	84.3674	-90.1604	140.743	14641.2	4599.65	90.1604	0	5.64751	7.30615	6.0441	0	0	0.0838618	111.915	-464.452	63.7528	158.357	0	57.2849	55.6794	160.551	1
2577	0	0	577	1	231.833	130.913	100.92	0	0	1.09261	-8.08964	21.0846	153.293	14648.9	4592.45	-21.0846	0	6.76802	6.49376	5.63159	0	0	0.201508	152.434	-470.164	63.7203	191.38	0	53.5854	51.1145	129.035	1
2597	0	0	597	1	197.246	101.661	95.5857	0	0	106.812	108.691	87.5643	151.425	15240.8	5173.29	-87.5643	0	6.92904	6.64267	5.01544	0	0	0.174656	154.706	-468.95	78.0619	168.208	0	55.6888	54.5003	130.916	1
2615	0	0	615	1	252.394	139.557	112.837	0	0	98.2459	34.3796	-364.809	160.706	14950.4	4450.32	364.809	0	6.39509	5.77947	5.47566	0	0	0.0854035	163.804	-472.204	55.5717	157.373	0	54.8657	51.0216	227.111	1
2634	0	0	634	1	280.369	141.537	138.833	0	0	-8.8923	145.207	92.3369	155.917	15057.6	4937.45	-92.3369	0	7.25633	5.53858	5.2094	0	0	0.0954468	153.992	-471.281	47.8315	218.846	0	52.748	49.8882	122.394	1
2659	0	0	659	1	227.12	115.961	111.159	0	0	-51.3562	-429.304	-477.938	180.867	14801	4515.36	477.939	0	12.0174	5.86995	5.13626	0	0	0.156708	194.652	-482.905	63.3899	157.921	0	52.5974	96.8423	178.04	1
2729	0	0	729	1	225.141	106.119	119.022	0	0	65.1019	59.3919	-591.782	286.45	14784.2	4923.61	591.782	0	12.1833	5.92622	4.29484	0	0	0.118749	130.07	-464.015	62.4031	182.017	0	45.9288	45.4629	160.18	1
2734	0	0	734	1	225.362	114.548	110.814	0	0	65.8584	6.39961	443.655	152.184	14683.8	4577.96	-443.655	0	10.0412	5.96278	5.6028	0	0	0.0443845	155.299	-475.179	65.1686	157.038	0	69.6379	65.2421	416.292	1
2792	0	0	792	1	268.772	163.786	104.986	0	0	47.053	42.8017	634.372	254.589	15300.6	4940.2	-634.372	0	20.5751	5.2049	4.69966	0	0	0.129265	162.475	-481.71	49.3416	175.284	0	56.2309	54.1006	274.66	1
2832	0	0	832	1	192.325	100.365	91.9599	0	0	51.812	-99.1269	-263.794	138.164	14897.2	4583.83	263.794	0	5.65737	5.83453	5.59277	0	0	0.0881186	149.986	-465.793	80.5081	147.158	0	55.3205	53.0134	200.746	1
3081	0	0	1081	1	206.736	102.248	104.488	0	0	46.9267	34.6229	-58.2894	133.133	14503.4	4649.4	58.2894	0	5.47146	5.40942	5.62015	0	0	0.0245161	151.857	-471.807	72.0129	159.758	0	58.4475	57.5334	148.994	1
3178	0	0	1178	1	203.095	99.7142	103.381	0	0	88.8612	29.4043	-7.03691	168.023	14860.1	4455.3	7.03691	0	7.14831	6.01344	5.14587	0	0	0.0724407	101.151	-443.277	74.0006	117.816	0	47.7091	45.9296	118.032	1
3203	0	0	1203	1	211.244	125.992	85.2521	0	0	78.7462	85.504	26.6914	148.974	14870.3	5096.82	-26.6914	0	6.47076	5.82114	5.66903	0	0	0.0680995	123.336	-457.284	70.9637	138.917	0	57.0249	53.638	137.283	1
3569	0	0	1569	1	186.516	122.86	63.6564	0	0	-12.2588	-71.4243	143.86	133.406	14961.3	4456.46	-143.86	0	6.69927	5.30773	5.40482	0	0	0.0606423	121.537	-448.658	81.9764	138.78	0	57.4339	57.4481	145.336	1
3587	0	0	1587	1	208.113	105.775	102.338	0	0	109.495	25.5613	239.087	162.19	14640.2	4558.8	-239.087	0	8.63789	5.26616	5.00768	0	0	0.100528	145.265	-459.379	69.6515	139.582	0	49.918	46.9935	163.269	1
3658	0	0	1658	1	213.451	119.724	93.7274	0	0	157.754	85.6913	-124.68	161.581	14791.2	4498.67	124.68	0	6.43102	5.48853	4.38609	0	0	0.058611	149.313	-458.233	66.3531	166.233	0	45.0246	43.3803	137.448	1
3698	0	0	1698	1	231.403	123.415	107.989	0	0	66.6321	0.213132	19.0665	204.96	14982	4484.49	-19.0665	0	8.95061	4.04512	4.13943	0	0	0.0723152	158.554	-463.552	56.6992	218.355	0	36.5628	36.292	93.1916	1
3800	0	0	1800	1	234.656	101.5	133.157	0	0	35.1227	-8.37977	36.5639	138.979	14913.9	4592.74	-36.5639	0	6.1831	5.51108	4.75857	0	0	0.0287586	122.331	-450.645	59.3827	148.721	0	55.9904	54.0007	137.917	1
3825	0	0	1825	1	233.212	133.931	99.2817	0	0	-105.627	-637.378	-457.144	138.444	14855.3	5122.08	457.145	0	15.9734	5.04357	4.65858	0	0	0.0533602	176.399	-470.761	58.8744	179.009	0	156.871	147.633	278.617	1
3839	0	0	1839	1	188.732	102.22	86.5123	0	0	46.2213	-14.8516	263.063	137.014	14703.5	4499.55	-263.063	0	7.55325	5.06619	5.04727	0	0	0.0507298	127.58	-448.428	79.0102	159.501	0	56.4073	54.2364	204.712	1
3977	0	0	1977	1	213.875	129.743	84.1314	0	0	7.64757	24.2858	-24.1153	133.01	15340	5058.37	24.1153	0	5.62892	5.13025	3.30897	0	0	0.100945	211.212	-487.57	62.7999	267.702	0	54.4539	50.3739	140.295	1
3986	0	0	1986	1	256.347	135.563	120.784	0	0	122.842	43.8886	459.67	185.051	14527.2	4739.79	-459.67	0	12.3453	4.90858	4.53296	0	0	0.0924545	179.725	-473.247	51.7326	208.115	0	58.4958	53.972	343.058	1
4003	0	0	3	1	233.266	119.32	113.946	0	0	-175.321	200.872	-293.522	123.842	14825.3	4483.15	293.522	0	5.72277	6.33015	6.89789	0	0	0.227795	175.376	-492.051	58.9517	190.328	0	78.7027	66.3044	317.842	2
4015	0	0	15	1	296.571	143.943	152.628	0	0	159.15	48.5646	111.722	157.581	14490.9	4635.46	-111.722	0	5.78099	5.69007	6.60528	0	0	0.0645838	154.129	-486.911	42.0229	196.958	0	50.4155	49.7136	134.91	2
4036	0	0	36	1	371.846	200.538	171.308	0	0	26.277	64.9386	122.245	274.083	14922.7	5316.7	-122.245	0	10.0627	5.60364	7.01653	0	0	0.0505496	233.712	-523.504	31.7919	265.423	0	31.4043	31.3835	83.8683	2
4147	0	0	147	1	221.937	96.5411	125.396	0	0	79.7	56.9444	80.6963	166.977	14969	4627.08	-80.6963	0	6.07741	5.40565	5.65659	0	0	0.0349559	148.058	-473.116	59.3732	187.325	0	45.7642	44.3094	132.725	2
4196	0	0	196	1	245.419	112.022	133.397	0	0	39.4408	99.0314	-141.898	152.508	14510.9	4784.31	141.898	0	5.82681	4.65741	6.24645	0	0	0.0642552	190.803	-493.88	51.6773	226.759	0	53.2926	51.1246	200.088	2
4322	0	0	322	1	241.138	128.21	112.928	0	0	27.3339	59.4944	225.958	155.27	14722.3	4724.19	-225.958	0	5.85466	5.25144	5.58355	0	0	0.091093	155.912	-479.493	52.9285	167.507	0	49.4152	48.5338	128.649	2
4325	0	0	325	1	183.408	110.401	73.0072	0	0	12.7936	-50.4627	428.651	149.187	14637.2	4933.8	-428.651	0	6.30765	4.79888	5.77486	0	0	0.0511058	181.544	-486.294	75.3211	175.355	0	51.8351	51.2942	193.502	2
4340	0	0	340	1	295.06	151.192	143.867	0	0	85.9335	-70.8027	314.155	203.875	14663.7	4655.16	-314.155	0	8.10662	4.72622	5.35447	0	0	0.0360814	210.024	-502.555	40.1717	225.525	0	37.3536	36.8657	106.9	2
4347	0	0	347	1	222.215	118.649	103.566	0	0	21.6519	-79.5265	447.342	153.863	14728	5261.85	-447.342	0	6.63149	4.72382	6.40783	0	0	0.215324	190.81	-494.038	59.18	224.562	0	47.9428	52.6157	201.173	2
4356	0	0	356	1	302.336	152.584	149.752	0	0	31.1406	54.5029	357.223	219.9	14818.2	4529.86	-357.223	0	8.74837	3.72669	5.94378	0	0	0.15911	221.188	-511.399	38.3798	258.163	0	34.1437	34.0297	111.812	2
4366	0	0	366	1	225.81	91.5453	134.265	0	0	71.68	107.413	144.14	181.194	14678	4576.61	-144.14	0	6.63695	5.10547	5.57196	0	0	0.142893	200.405	-498.503	57.3889	1	0	42.695	41.4207	111.08	2
4467	0	0	467	1	224.693	139.5	85.1932	0	0	74.1768	-27.0289	284.244	138.121	15173.8	5010.03	-284.244	0	5.3604	4.79905	5.45435	0	0	0.172011	176.177	-485.523	57.0373	215.347	0	53.7158	53.3657	147.123	2
4522	0	0	522	1	235.239	132.658	102.581	0	0	63.2553	-34.6683	71.4602	125.654	14786.1	5316.65	-71.4602	0	4.66453	5.29038	5.95857	0	0	0.10695	178.753	-489.831	55.2659	204.894	0	58.5538	59.9256	165.208	2
4525	0	0	525	1	278.817	133.759	145.059	0	0	49.7838	4.52286	10.606	141.872	14899.2	5277.46	-10.606	0	5.23288	5.34916	5.66596	0	0	0.160862	194.713	-501.739	44.1394	197.976	0	51.3481	52.6034	158.841	2
4530	0	0	530	1	244.217	120.048	124.17	0	0	69.4429	16.1233	361.138	197.396	14779.9	5265.86	-361.138	0	7.85854	4.67811	5.42471	0	0	0.0524671	205.921	-497.096	51.0011	201.925	0	38.5068	41.2205	125.675	2
4532	0	0	532	1	293.602	123.221	170.381	0	0	83.1123	34.0132	-75.297	190.063	14766.2	5347.63	75.297	0	7.10054	4.36415	5.49411	0	0	0.070405	186.145	-482.728	40.1583	212.364	0	39.637	39.5895	135.504	2
4569	0	0	569	1	232.153	130.844	101.309	0	0	57.0953	-18.4448	104.74	146.419	14692.6	4702.46	-104.741	0	5.42298	5.06746	5.15636	0	0	0.0816158	233.02	-511.092	54.6601	246.628	0	49.3381	48.7898	134.343	2
4651	0	0	651	1	306.825	158.106	148.719	0	0	29.9922	28.0722	122.144	206.414	14919	5353.57	-122.144	0	7.60928	5.06983	4.61362	0	0	0.0865609	163.09	-476.875	37.9254	218.229	0	36.6365	36.4904	101.13	2
4669	0	0	669	1	249.31	118.929	130.38	0	0	127.688	-23.1484	393.797	154.136	14622	4707.17	-393.797	0	6.27497	4.79518	5.85408	0	0	0.0672864	159.724	-478.39	50.3807	186.73	0	49.0488	48.8768	165.396	2
4676	0	0	676	1	244.235	138.716	105.519	0	0	43.9487	23.4987	76.8526	151.92	14805.4	5158.82	-76.8526	0	5.5691	4.9492	5.07661	0	0	0.106098	197.768	-498.801	50.9256	217.926	0	47.7768	47.5496	137.807	2
4789	0	0	789	1	243.021	106.532	136.488	0	0	61.9909	-37.3117	23.9633	195.648	14787.3	5119.97	-23.9633	0	7.2844	4.57168	5.06427	0	0	0.0813726	179.433	-479.579	50.6786	226.631	0	37.1644	36.7528	114.913	2
4866	0	0	866	1	252.278	121.12	131.158	0	0	62.3611	-45.3513	236.147	173.039	14787	5028.35	-236.147	0	6.64665	4.40539	6.13297	0	0	0.104602	157.221	-471.827	49.3556	192.291	0	44.1329	42.8321	121.011	2
4887	0	0	887	1	200.661	111.305	89.3561	0	0	65.4298	-43.4342	76.9062	134.331	15182.6	4627.79	-76.9062	0	5.00088	5.50401	5.22542	0	0	0.0361424	142.108	-467.081	67.1872	182.92	0	55.0547	52.5574	158.78	2
5002	0	0	1002	1	257.313	134.393	122.92	0	0	116.726	107.597	165.021	148.488	14931.9	4676.08	-165.021	0	5.4621	4.91397	5.19392	0	0	0.0841534	149.041	-468.27	47.7553	227.085	0	50.6765	49.0623	133.894	2
5123	0	0	1123	1	242.136	141.319	100.817	0	0	13.363	19.6222	-88.8411	146.853	14935.6	5063.04	88.8411	0	5.55805	4.32042	5.9556	0	0	0.113258	191.105	-501.264	51.6629	265.149	0	51.4979	49.3288	173.042	2
5176	0	0	1176	1	177.317	98.3023	79.0145	0	0	56.8182	-2.90857	286.46	114.345	14493.5	4686.93	-286.46	0	4.42442	5.12895	6.07908	0	0	0.0873055	168.295	-475.003	80.5552	181.506	0	65.6103	65.9298	181.584	2
5270	0	0	1270	1	248.413	119.017	129.396	0	0	25.6447	-23.5578	-20.0542	146.568	14624.4	4707.58	20.0542	0	5.49067	5.39863	5.4786	0	0	0.119396	144.586	-476.692	50.997	202.056	0	48.8423	48.898	158.141	2
5327	0	0	1327	1	236.897	105.871	131.026	0	0	58.7878	18.4356	-85.8614	139.938	15388.5	5064.22	85.8614	0	5.26646	5.18036	5.82816	0	0	0.0504447	149.823	-470.506	54.401	190.333	0	54.7474	51.9173	193.006	2
5417	0	0	1417	1	228.069	131.892	96.177	0	0	60.1598	63.9684	-34.9574	137.478	14789.2	5317.67	34.9574	0	5.05759	5.31773	5.64594	0	0	0.0510397	135.165	-467.145	57.1197	170.002	0	53.3192	53.997	177.77	2
5428	0	0	1428	1	238.955	108.762	130.193	0	0	23.6205	7.89991	6.08515	150.153	15025	4576.46	-6.08515	0	5.55435	4.75869	5.54618	0	0	0.0202552	181.41	-490.846	52.7384	220.25	0	48.1782	47.4215	153.356	2
5524	0	0	1524	1	251.469	137.106	114.363	0	0	137.441	-25.5693	-55.7074	133.319	14612.2	4908.91	55.7074	0	5.03842	5.32818	6.17746	0	0	0.0608846	129.515	-467.07	50.994	141.827	0	55.1754	54.4545	192.849	2
5605	0	0	1605	1	262.527	154.259	108.267	0	0	-21.2729	18.6587	-14.5929	172.777	15069.9	4665.36	14.5929	0	6.45569	5.14791	5.51095	0	0	0.097301	171.817	-485.617	47.2269	217.111	0	42.7747	41.3432	140.913	2
5735	0	0	1735	1	227.275	114.301	112.974	0	0	33.0456	181.618	-630.029	297.445	14816.3	5100.36	630.029	0	18.1883	4.08387	3.50841	0	0	0.11906	243.666	-507.166	51.8609	227.751	0	51.7561	58.2257	141.249	2
5884	0	0	1884	1	243.676	103.63	140.046	0	0	61.6532	-10.6514	17.346	145.402	14787.7	4495.35	-17.346	0	5.37449	5.49566	5.65027	0	0	0.0565778	125.493	-458.943	52.662	161.374	0	49.7627	49.0792	152.142	2
5958	0	0	1958	1	221.246	108.581	112.665	0	0	40.4184	49.9134	196.057	136.313	14908.6	5331.73	-196.057	0	5.08754	5.02312	4.97457	0	0	0.0786839	165.504	-473.279	57.7923	205.307	0	54.2818	55.0115	142.842	2
6008	1	0	8	1	268.059	145.473	122.586	0	0	35.1351	-25.7614	393.085	152.137	14614.9	5008.76	-393.085	0	6.23346	4.72956	5.31111	0	0	0.12863	176.36	-486.796	45.2528	215.487	0	50.8214	48.6704	170.885	2
6033	1	0	33	1	258.837	137.735	121.103	0	0	-22.4967	-7.77522	114.964	153.539	14672.5	5090.44	-114.964	0	5.76017	4.45077	5.44762	0	0	0.159618	187.298	-484.253	47.0774	187.17	0	48.4441	47.0051	130.317	2
6055	1	0	55	1	306.005	158.744	147.261	0	0	97.6403	33.3814	375.027	240.734	14452.7	4650.64	-375.027	0	9.61637	3.66782	5.4061	0	0	0.0398216	190.425	-492.668	37.3611	273.977	0	31.3465	31.8153	105.496	2
6182	1	0	182	1	247.868	110.756	137.113	0	0	50.9033	-69.875	361.626	157.034	14898.1	4654.24	-361.626	0	6.3944	4.28281	5.08333	0	0	0.155945	222.304	-494.896	49.0253	265.582	0	45.8649	45.648	145.364	2
6304	1	0	304	1	219.41	119.12	100.291	0	0	-86.3736	-8.6138	-11.8039	121.702	14736.4	4592.97	11.8039	0	4.68438	5.12209	5.82292	0	0	0.157801	169.303	-489.591	60.0377	185.039	0	57.8924	55.874	177.791	2
6374	1	0	374	1	176.469	109.955	66.514	0	0	26.382	-9.32137	491.204	124.716	14922.6	5291.3	-491.204	0	5.44675	5.33249	5.75845	0	0	0.0914516	171.311	-486.546	80.8569	185.984	0	62.9246	65.2416	285.109	2
6405	1	0	405	1	279.671	154.339	125.332	0	0	115.294	46.8796	466.068	182.136	14833.7	4736.8	-466.068	0	7.69035	4.6374	5.14861	0	0	0.0622993	207.937	-498.455	42.6364	202.083	0	43.0794	43.1215	171.459	2
6437	1	0	437	1	299.247	140.696	158.551	0	0	2.41285	-8.79021	91.3341	199.237	14747.3	4593.15	-91.3341	0	7.41126	4.34278	4.64563	0	0	0.111789	202.121	-498.563	38.4625	286.978	0	36.2669	35.0977	99.6477	2
6483	1	0	483	1	237.467	106.172	131.294	0	0	115.725	-84.1618	425.342	132.124	14833.3	4469.2	-425.342	0	5.57543	4.28437	5.92577	0	0	0.0810854	205.325	-497.344	52.8697	243.705	0	53.6455	55.5052	204.269	2
6536	1	0	536	1	259.533	110.595	148.938	0	0	74.8372	38.5239	-19.204	178.364	14674.8	5143.8	19.204	0	6.55769	4.19136	5.64782	0	0	0.0315322	169.523	-485.191	46.7717	220.887	0	41.9901	41.5522	129.561	2
6563	1	0	563	1	248.801	112.952	135.849	0	0	42.8417	33.3766	-231.895	186.862	14906.2	5148.94	231.895	0	7.5683	5.70634	5.20073	0	0	0.0542645	140.626	-469.892	50.9193	184.623	0	46.4344	42.509	208.521	2
6576	1	0	576	1	229.746	108.643	121.103	0	0	7.66851	34.732	299.693	139.877	15140.7	4948.27	-299.693	0	5.45395	4.81964	5.48458	0	0	0.0726329	170.62	-472.564	55.4964	173.476	0	53.5241	53.2079	148.203	2
6577	1	0	577	1	211.59	121.216	90.3736	0	0	135.658	66.4717	172.52	122.254	15012.7	4717.21	-172.52	0	4.51531	5.0476	5.67464	0	0	0.0951339	160.866	-479.282	62.5777	194.554	0	61.743	60.0185	161.614	2
6611	1	0	611	1	253.315	129.144	124.171	0	0	116.29	12.0006	401.049	165.405	15131.7	4771.68	-401.048	0	6.71785	5.24562	5.4802	0	0	0.102648	175.855	-488.352	49.5271	174.588	0	48.4411	47.8554	159.653	2
6705	1	0	705	1	291.93	170.982	120.949	0	0	97.1759	-36.9441	442.309	191.218	14552.8	4621.3	-442.309	0	8.04084	3.91545	5.25335	0	0	0.0590722	222.035	-502.249	39.7297	259.28	0	39.1925	38.5546	149.813	2
6706	1	0	706	1	204.716	136.697	68.0185	0	0	70.1168	71.5388	409.5	119.251	14679.6	5110.78	-409.5	0	4.8561	4.61342	5.7108	0	0	0.0995014	161.86	-475.509	64.4972	215.522	0	61.9132	61.7735	227.854	2
6746	1	0	746	1	212.861	87.1051	125.756	0	0	75.2471	7.09351	-101.505	142.977	14674.4	4975.91	101.505	0	5.42443	4.88546	5.9826	0	0	0.113006	137.086	-469.375	62.2862	201.754	0	53.0564	51.9499	198.315	2
6755	1	0	755	1	194.38	109.324	85.0559	0	0	58.9559	-26.5471	-115.621	117.847	14890	5208.87	115.621	0	4.54314	6.28265	5.74482	0	0	0.0799803	120.096	-464.693	72.9784	126.028	0	62.6563	62.1041	249.85	2
6921	1	0	921	1	274.909	145.76	129.148	0	0	105.522	-14.8923	-28.26	171.415	14444.8	4698.91	28.26	0	6.39234	4.37762	5.3412	0	0	0.0420403	193.608	-495.203	43.4471	243.497	0	42.3543	42.6523	135.216	2
7027	1	0	1027	1	214.302	108.754	105.548	0	0	126.984	-33.0034	-103.456	160.725	14622.7	5016	103.456	0	6.18896	4.37179	5.49739	0	0	0.0620515	180.001	-474.206	59.8866	195.846	0	45.6633	45.1111	168.92	2
7031	1	0	1031	1	200.026	85.2816	114.745	0	0	0.393991	3.33882	-277.681	181.548	14848.9	4581.02	277.681	0	7.68673	4.93619	5.41363	0	0	0.110122	125.691	-458.255	66.6576	173.13	0	50.202	44.7554	218.112	2
7037	1	0	1037	1	227.301	126.815	100.486	0	0	1.63969	24.3129	416.527	172.44	15146.7	4759.37	-416.527	0	7.15535	4.41394	5.37748	0	0	0.0727773	167.206	-471.726	55.3939	214.929	0	44.5959	43.7274	157.454	2
7292	1	0	1292	1	220.14	103.929	116.211	0	0	3.59933	-31.3494	-224.593	122.343	14746.1	4615.71	224.593	0	5.04553	4.89596	6.387	0	0	0.0631685	155.48	-474.335	60.2297	174.096	0	67.8709	63.1748	279.579	2
7348	1	0	1348	1	208.17	102.257	105.913	0	0	101.073	50.6576	208.344	129.147	15047.2	4932.34	-208.344	0	4.81654	4.79326	5.55147	0	0	0.028897	166.535	-475.529	63.1902	196.101	0	58.2034	56.7945	147.355	2
7361	1	0	1361	1	207.019	115.355	91.6636	0	0	0.946687	135.211	76.2543	138.349	15047.7	4548.81	-76.2543	0	5.07185	4.88065	5.74685	0	0	0.198853	175.707	-484.423	64.194	203.455	0	53.833	53.0255	153.719	2
7367	1	0	1367	1	294.738	160.543	134.195	0	0	47.0578	55.4414	220.99	209.671	15001.6	4528.92	-220.99	0	7.87318	5.11829	5.20251	0	0	0.193921	223.845	-502.64	40.4775	207.051	0	37.1509	37.4597	101.047	2
7374	1	0	1374	1	202.159	102.367	99.7921	0	0	10.8046	19.5623	256.825	152.149	14439.9	4664.46	-256.825	0	5.84315	5.42965	5.71403	0	0	0.141651	164.893	-479.969	67.3773	202.043	0	50.4751	50.9248	136.176	2
7402	1	0	1402	1	197.41	100.074	97.3367	0	0	-56.1065	197	-238.065	121.112	14606.5	5184.64	238.065	0	5.04466	5.63275	5.76525	0	0	0.128465	186.34	-485.605	70.1186	209.702	0	70.6011	64.5206	306.02	2
7487	1	0	1487	1	243.416	116.871	126.545	0	0	151.717	47.2784	62.3061	151.878	14697.6	5334.36	-62.3061	0	5.55271	5.32687	5.54834	0	0	0.0765074	209.628	-494.915	52.3489	213.314	0	49.3237	49.0926	140.793	2
7604	1	0	1604	1	337.451	157.714	179.737	0	0	11.0248	79.6706	-89.3819	211.67	14738.7	5002.99	89.3819	0	7.94562	5.0998	5.89167	0	0	0.0443074	160.75	-483.608	34.7234	193.792	0	37.9185	36.7383	138.601	2
7613	1	0	1613	1	275.616	170.204	105.412	0	0	103.232	54.0712	374.699	144.675	14845.8	4928.93	-374.699	0	5.76792	5.60371	6.11287	0	0	0.0748438	162.695	-481.351	45.562	171.929	0	55.0699	54.955	173.719	2
7616	1	0	1616	1	270.068	129.717	140.351	0	0	90.7394	52.2942	47.7467	145.474	14559.3	4930.71	-47.7467	0	5.29512	5.53418	6.1592	0	0	0.093393	152.199	-478.783	46.7367	157.656	0	53.5948	51.3159	159.219	2
7653	1	0	1653	1	257.043	152.678	104.365	0	0	160.13	-38.4624	396.948	154.866	15187.5	4822.14	-396.948	0	6.35095	5.07006	5.47781	0	0	0.0924941	158.827	-473.513	48.3743	170.459	0	49.371	50.6773	165.027	2
7738	1	0	1738	1	306.672	157.999	148.673	0	0	71.2511	14.6265	143.851	165.198	14977.4	5167.69	-143.851	0	6.10165	5.40049	4.7495	0	0	0.17088	222.933	-509.556	38.3572	251.751	0	45.5513	44.2952	119.563	2
7743	1	0	1743	1	237.321	109.552	127.769	0	0	75.4357	72.5537	188.403	127.551	14973.2	4910.45	-188.403	0	4.72573	5.50339	5.83178	0	0	0.0529078	151.934	-473.621	54.7837	185.241	0	60.9082	59.4562	153.593	2
7801	1	0	1801	1	303.702	168.231	135.47	0	0	70.0672	140.626	328.788	180.88	14580	4742.71	-328.788	0	7.07688	4.96886	5.68908	0	0	0.173682	173.023	-481.238	39.2821	205.034	0	43.1792	43.0626	127.38	2
7805	1	0	1805	1	226.046	129.968	96.0783	0	0	62.7078	11.7736	-194.469	120.79	15384.6	4971.23	194.469	0	4.79605	5.53258	5.51509	0	0	0.122934	159.153	-480.41	57.9372	219.841	0	67.0818	63.3401	295.028	2
7929	1	0	1929	1	271.004	160.042	110.962	0	0	52.6854	-21.5479	-611.29	207.526	14697	5004.55	611.29	0	12.3703	5.15567	4.96185	0	0	0.08535	198.808	-498.93	44.74	189.225	0	72.9483	79.4553	200.706	2
7986	1	0	1986	1	240.809	132.473	108.336	0	0	7.86234	41.3904	234.948	139.044	14741.8	5140.93	-234.948	0	5.28752	4.80433	5.92235	0	0	0.0144169	193.311	-494.289	52.7875	203.787	0	54.2594	53.977	148.184	2
8015	2	0	15	1	230.607	126.951	103.657	0	0	75.3688	-36.384	-174.649	123.297	14774	5218.7	174.649	0	4.90934	5.34107	6.13489	0	0	0.130289	173.639	-489.609	57.0728	183.631	0	63.6299	61.5887	261.127	2
8023	2	0	23	1	245.914	93.1363	152.778	0	0	64.9661	66.3897	16.301	164.134	14983.7	5115.93	-16.301	0	5.9819	5.5697	5.39489	0	0	0.0988639	150.114	-475.891	51.7875	176.913	0	45.8983	44.2604	140.308	2
8051	2	0	51	1	266.666	162.278	104.388	0	0	28.5711	69.2426	245.259	206.891	14920.4	4913.76	-245.259	0	7.84527	4.21083	4.68076	0	0	0.12578	229.785	-516.165	44.1962	306.241	0	36.7848	35.9732	96.8031	2
8088	2	0	88	1	185.583	103.213	82.3704	0	0	34.0311	64.9935	157.998	158.281	14715.6	4519.37	-157.998	0	5.84609	5.4633	5.60766	0	0	0.116691	112.188	-452.55	75.4562	165.609	0	48.4394	46.9975	125.274	2
8091	2	0	91	1	260.2	147.521	112.679	0	0	-24.7236	-38.1745	557.532	145.986	14874.1	5021.17	-557.532	0	6.889	4.98442	5.40887	0	0	0.0498401	158.42	-480.226	47.4333	197.181	0	58.1941	56.5132	307.895	2
8176	2	0	176	1	215.134	107.43	107.704	0	0	70.9714	50.6248	35.4477	157.869	14778.4	5032.04	-35.4477	0	5.75294	5.58503	5.17541	0	0	0.0227412	139.07	-467.481	61.3093	168.452	0	47.3126	45.9008	149.603	2
8177	2	0	177	1	287.618	174.323	113.295	0	0	100.105	-9.39327	363.096	157.786	14649.6	4593.75	-363.096	0	6.30338	4.9271	6.02724	0	0	0.095438	160.334	-477.672	42.3217	180.075	0	48.4035	47.6476	151.86	2
8186	2	0	186	1	201.773	100.006	101.768	0	0	110.861	-73.5217	358.909	141.387	15037.5	4757.54	-358.909	0	5.73533	4.71116	5.31436	0	0	0.0666355	234.725	-498.555	65.2087	207.304	0	52.9164	52.5196	161.557	2
8282	2	0	282	1	220.179	106.35	113.829	0	0	27.7009	-47.6629	-283.815	126.286	14921.3	5130.32	283.815	0	5.44203	5.24033	5.17747	0	0	0.166553	196.1	-493.126	58.8853	268.187	0	69.4579	61.8958	306.939	2
8296	2	0	296	1	215.085	131.956	83.1289	0	0	48.8186	62.4496	287.557	136.481	14700.9	4621.57	-287.557	0	5.24427	5.34088	6.11297	0	0	0.144344	147.923	-475.747	62.5559	188.959	0	56.3015	55.1203	155.376	2
8331	2	0	331	1	223.523	115.037	108.486	0	0	66.6122	-90.007	153.129	147.084	14982	4774.03	-153.129	0	5.62559	5.59153	5.0141	0	0	0.0295816	161.49	-475.481	58.0278	214.593	0	49.5834	49.7112	131.057	2
8352	2	0	352	1	235.112	121.458	113.654	0	0	25.6472	24.6125	236.739	152.363	14823.7	4460.09	-236.739	0	5.79006	5.03471	5.99218	0	0	0.0587714	181.479	-482.227	54.9335	186.242	0	50.0208	49.5745	132.301	2
8425	2	0	425	1	217.724	110.585	107.139	0	0	114.441	-20.6886	5.29774	119.05	14535.6	5003.69	-5.29774	0	4.41955	4.90328	5.1936	0	0	0.0537201	216.366	-499.358	59.1785	256.689	0	59.7669	57.7764	189.478	2
8475	2	0	475	1	278.283	157.225	121.058	0	0	36.9802	33.3566	504.265	176.285	15111.3	4849.98	-504.265	0	7.72927	4.68914	5.95831	0	0	0.0707278	248.975	-531.197	43.7699	263.603	0	46.6513	47.0345	217.505	2
8476	2	0	476	1	219.593	114.491	105.102	0	0	98.067	-61.6443	148.235	151.03	14850.9	4944.98	-148.235	0	5.69684	5.67781	6.19185	0	0	0.0428233	207.846	-496.877	61.6054	203.909	0	52.0118	50.6348	135.544	2
8488	2	0	488	1	262.866	145.75	117.117	0	0	132.793	-2.84471	455.102	146.324	14616.9	4985.84	-455.102	0	6.16356	5.21363	5.43355	0	0	0.0870176	179.47	-488.136	47.1397	214.878	0	55.4589	53.5119	216.322	2
8597	2	0	597	1	267.55	146.051	121.499	0	0	42.6983	8.85944	201.591	217.733	14607.3	5273.12	-201.591	0	8.1862	4.89866	4.87291	0	0	0.157607	192.501	-492.173	45.0646	258.317	0	35.6698	35.4107	92.2744	2
8648	2	0	648	1	290.984	132.34	158.644	0	0	95.6449	-64.092	-107.77	152.276	15052.7	4748.11	107.77	0	5.93182	4.74827	4.70502	0	0	0.11271	240.022	-509.527	40.2682	273.541	0	45.2788	44.6604	175.819	2
8657	2	0	657	1	219.462	110.407	109.055	0	0	44.2384	-15.7042	393.641	131.446	14406.5	4799.38	-393.641	0	5.36832	5.00135	6.16971	0	0	0.0471293	155.816	-477.203	60.3464	171.177	0	56.4133	59.6957	199.407	2
8869	2	0	869	1	288.282	160.228	128.053	0	0	15.3502	54.2103	316.25	179.228	14734.3	4629.81	-316.25	0	7.01402	4.54072	6.00237	0	0	0.0653489	186.697	-492.798	41.7353	248.627	0	42.584	41.4708	124.665	2
8893	2	0	893	1	209.42	113.751	95.6689	0	0	67.5106	7.01691	281.235	114.932	14781.8	4477.68	-281.236	0	4.42548	5.23809	6.13399	0	0	0.101759	163.73	-478.028	64.6508	178.271	0	65.1766	64.876	178.971	2
8982	2	0	982	1	249.965	114.829	135.136	0	0	27.0925	-10.8056	-165.022	177.611	14523.3	5093.47	165.022	0	6.99774	4.39652	5.41238	0	0	0.120895	184.686	-488.538	49.0793	202.955	0	44.2918	42.7065	172.82	2
9000	2	0	1000	1	266.086	144.925	121.161	0	0	120.273	-10.497	188.285	161.976	15127.7	4694.52	-188.285	0	6.07155	5.43994	4.9744	0	0	0.0304338	162.237	-469.449	46.1277	241.901	0	47.9679	45.6186	125.497	2
9007	2	0	1007	1	245.519	136.059	109.46	0	0	147.311	87.0961	-77.749	128.763	15100.7	4995.56	77.749	0	4.81111	4.91452	5.0911	0	0	0.0681357	179.276	-482.391	50.5563	216.856	0	54.076	53.0624	195.545	2
9061	2	0	1061	1	243.27	111.667	131.603	0	0	100.943	37.9661	-3.25871	145.522	14848.1	5144.35	3.25871	0	5.33566	5.34845	6.02296	0	0	0.0970644	119.921	-464.508	53.0701	165.517	0	51.6622	50.9909	162.379	2
9149	2	0	1149	1	278.912	159.897	119.015	0	0	60.8608	-36.7888	261.817	225.977	14489.5	4920.13	-261.817	0	8.73223	4.65362	5.67119	0	0	0.139724	186.026	-484.468	43.3241	211.797	0	35.2838	34.2321	98.1618	2
9188	2	0	1188	1	257.74	132.297	125.443	0	0	67.3389	33.8547	445.005	172.744	15180.6	4849.49	-445.005	0	7.21125	4.83107	5.40687	0	0	0.10846	175.613	-480.981	47.8041	222.855	0	44.9692	46.4902	171.276	2
9303	2	0	1303	1	270.443	166.585	103.858	0	0	-4.52024	22.73	445.694	176.707	14554.9	4561.63	-445.694	0	7.48635	4.67468	5.68119	0	0	0.0965238	158.467	-480.126	45.0769	1	0	43.9397	42.9254	168.231	2
9309	2	0	1309	1	233.358	102.201	131.157	0	0	151.854	74.8487	332.412	163.258	14996.5	4509.51	-332.412	0	6.37756	4.42906	5.49404	0	0	0.0496669	213.06	-494.517	53.743	201.377	0	45.176	46.9731	139.923	2
9387	2	0	1387	1	254.593	149.884	104.709	0	0	72.8887	-43.6111	254.076	156.886	14477.5	4926.95	-254.076	0	6.05247	4.55907	5.84416	0	0	0.0573981	163.941	-481.874	48.6893	203.478	0	48.7909	47.0719	133.685	2
9508	2	0	1508	1	256.613	143.789	112.824	0	0	61.5403	-63.4061	339.282	162.075	14389.2	4747.43	-339.282	0	6.50907	4.23705	5.74183	0	0	0.125778	260.628	-527.314	47.615	1	0	44.2136	46.4657	140.737	2
9534	2	0	1534	1	268.609	132.529	136.08	0	0	44.3948	67.3973	-7.95819	180.829	14904.6	5114.92	7.95819	0	6.62143	4.6936	5.51269	0	0	0.195831	165.675	-478.145	45.3105	211.484	0	41.672	40.535	129.14	2
9572	2	0	1572	1	254.892	124.817	130.075	0	0	85.411	-13.7385	161.004	156.843	14763.9	5295.72	-161.004	0	5.84573	5.43728	5.45285	0	0	0.120045	143.166	-471.649	49.3502	187.319	0	48.5605	49.835	127.763	2
9639	2	0	1639	1	241.309	134.371	106.938	0	0	75.109	-94.8427	252.587	165.924	15272.5	5177.5	-252.587	0	6.52035	4.8414	5.11145	0	0	0.0367467	189.845	-488.919	51.607	208.774	0	44.382	44.9546	120.152	2
9729	2	0	1729	1	249.19	100.294	148.897	0	0	47.8222	24.0188	206.894	170.212	15100.5	4859.32	-206.894	0	6.38827	4.66472	5.37003	0	0	0.0574857	179.356	-477.01	49.6167	194.333	0	44.6069	44.4218	114.647	2
9777	2	0	1777	1	212.891	108.231	104.66	0	0	42.6564	16.0423	225.168	143.358	14806.7	5166.28	-225.168	0	5.4208	4.96462	5.73607	0	0	0.0540779	194.675	-497.399	62.0153	237.31	0	52.684	53.1836	142.022	2
9793	2	0	1793	1	237.56	148.356	89.2044	0	0	64.7163	23.098	531.537	156.683	15183.3	5159.22	-531.537	0	7.01254	5.44465	5.74919	0	0	0.0453555	174.696	-486.504	54.5017	156.771	0	54.2424	55.0794	275.309	2
9849	2	0	1849	1	216.736	94.2795	122.456	0	0	41.9866	31.0248	305.748	129.771	14907	5151.3	-305.748	0	5.04278	4.41263	6.08546	0	0	0.0804485	261.215	-515.562	60.0164	234.197	0	57.2382	56.2549	166.469	2
9851	2	0	1851	1	203.082	83.3142	119.768	0	0	173.428	73.687	-567.631	191.579	14576.3	5008.97	567.631	0	10.7849	5.61399	5.35352	0	0	0.0862345	148.916	-479.743	66.6092	176.888	0	74.8305	74.9971	234.387	2
9890	2	0	1890	1	244.632	142.26	102.371	0	0	40.7538	-22.1039	280.269	149.028	15007.9	5204.42	-280.269	0	5.78885	5.77714	5.57824	0	0	0.0345125	175.927	-498.437	52.6885	181.904	0	51.8432	51.5574	140.129	2
9900	2	0	1900	1	282.923	146.081	136.842	0	0	66.0542	42.5466	139.781	182.399	15082.3	5139.77	-139.781	0	6.70387	4.9572	5.6167	0	0	0.123049	191.135	-488.695	42.8476	219.298	0	42.4404	41.0349	110.579	2
9903	2	0	1903	1	267.649	144.564	123.085	0	0	-64.0529	75.5754	348.985	141.35	14913.4	5007.08	-348.985	0	5.75847	5.3187	5.96094	0	0	0.167816	156.672	-482.174	46.7938	170.252	0	55.2078	52.4516	164.055	2
9912	2	0	1912	1	210.153	144.542	65.6105	0	0	-30.7919	-22.8402	439.877	151.469	14780.5	5105.5	-439.877	0	6.48775	4.91988	5.54124	0	0	0.13504	142.976	-472.791	62.6462	185.676	0	49.8062	49.8041	194.766	2
9942	2	0	1942	1	243.63	128.127	115.503	0	0	173.096	-26.3337	354.924	161.344	14576.6	5208.65	-354.924	0	6.46643	4.56574	5.94039	0	0	0.052957	183.071	-492.293	51.6413	228.594	0	46.7721	47.6459	146.089	2
9944	2	0	1944	1	321.94	199.423	122.516	0	0	178.315	10.0605	418.54	215.25	14671	5172.26	-418.54	0	8.8705	5.47287	5.83782	0	0	0.126504	200.941	-505.978	37.0833	206.124	0	37.8387	39.0752	136.658	2
9945	2	0	1945	1	315.04	144.183	170.857	0	0	0.259703	42.1507	-97.6602	274.869	14649.8	5140.17	97.6602	0	10.4166	4.4242	5.46379	0	0	0.165347	198.779	-504.17	36.8531	306.625	0	29.3915	28.7188	101.844	2
9946	2	0	1946	1	266.951	139.109	127.842	0	0	61.7309	9.44199	317.212	185.214	14588.3	5073.22	-317.212	0	7.237	4.88841	5.3394	0	0	0.0761346	172.448	-478.221	45.7187	1	0	42.815	41.5554	123.428	2
