# Supplementary material for: CaV1 and CaV2 calcium channels mediate the release of distinct pools of synaptic vesicles
Source: eLife. 2023 Feb 23;12:e81407. doi: 10.7554/eLife.81407 (PMC10023163; doi:10.7554/eLife.81407)
Supplement: Figure 8—source data 1. [file elife-81407-fig8-data1.zip › Figure 8 - Source Data 1/unc-13short/7/5/cav1_to_cav1(unc13).csv]

-569.370572995235
-387.891801823674
-16.1579164119721
291.432922175652
206.359511522827
-441.156826928469
-137.976619843525
265.494919967103
156.644699669464
96.628561922842
-44.3576217384402
94.3653453695219
102.721011014329
-374.202983063146
291.960518589083
-171.271530413806
203.5050650438
-202.047814184385
122.690237460978
-134.493213515997
151.579514101915
22.8818245719663
272.37139231998
-358.962342703021
287.673586821225
134.509753979116
218.380510776178
263.380339899301
145.502009279674
-386.324290430541
203.259423257987
-244.689030820085
-62.4385828706581
