# Supplementary material for: CaV1 and CaV2 calcium channels mediate the release of distinct pools of synaptic vesicles
Source: eLife. 2023 Feb 23;12:e81407. doi: 10.7554/eLife.81407 (PMC10023163; doi:10.7554/eLife.81407)
Supplement: Figure 8—source data 1. [file elife-81407-fig8-data1.zip › Figure 8 - Source Data 1/unc-13short/7/5/cav1_to_cav2.csv]

536.463785614291
693.109238802261
-76.7419869036785
333.782068499735
581.618050931049
459.208123282489
388.61628424817
548.542980991331
107.256736182488
511.681907010066
588.416836759427
-70.0420866288387
27.503175242693
-33.4446455801644
65.0694544570815
22.6560918634641
495.915077610227
-97.7560796623602
546.731113260428
114.817856861251
153.743371556631
213.20553383582
170.366516753829
330.406833873691
77.4103872494397
657.84979081623
544.635071721737
-268.872214788533
24.4787287375893
323.785743728737
423.78055774373
232.056522524506
144.297194299847
557.261589431722
-75.7020776057761
357.166641923455
260.416331663404
712.438184430532
370.312815263775
533.286267380765
-60.2443300432205
366.067997941946
524.85422990627
539.379366099554
224.163850388299
44.3045464132938
-4.86144019787571
242.173125517094
116.171992464675
655.040001614605
241.849682165261
333.011657962954
17.9182355884568
687.258073547555
346.535246225247
455.185243972574
112.686960054451
511.18443945637
76.7690986719535
324.343812909565
372.372831578066
713.268594787149
249.866780441302
83.570575856811
266.449356083442
232.622786514094
450.044308919016
40.9789687645225
-22.1363683039217
147.376190595185
555.796144767808
-205.777874784197
297.253942383328
174.904693802413
100.060029076501
6.52071233558854
185.517630151067
596.737865242223
151.398444941213
217.380893999209
599.00215185739
197.179311133941
44.8227046612683
541.879198514454
228.859586250435
552.592965586529
420.942824496666
81.113485426451
218.355477201365
370.458852068625
192.053208539044
191.679747503402
651.522430314422
511.070921777115
573.186569811938
372.282845768659
169.108361981813
-4.9187171032554
91.5968158389969
510.135165824044
28.5609521539536
692.015181619105
388.812416124563
514.880825504557
698.306908299764
67.5194813147209
57.9711329335223
-253.611931101974
83.3144525619737
109.003112004264
-173.742584518288
42.1684575859908
386.479011570626
-69.1513040050322
-84.1145404889794
130.525607273243
168.28613297063
257.154926148383
208.663201328864
245.583310946404
335.785851633065
