# Supplementary material for: CaV1 and CaV2 calcium channels mediate the release of distinct pools of synaptic vesicles
Source: eLife. 2023 Feb 23;12:e81407. doi: 10.7554/eLife.81407 (PMC10023163; doi:10.7554/eLife.81407)
Supplement: Figure 8—source data 1. [file elife-81407-fig8-data1.zip › Figure 8 - Source Data 1/unc-13short/7/5/cav1_to_unc13.csv]

-382.079895326219
-200.601124154658
171.132761257044
478.723599844668
393.650189191842
-253.866149259453
49.3140578254911
452.785597636119
343.93537733848
283.919239591858
142.933055930575
281.656023038538
290.011688683345
-186.912305394131
479.251196258099
16.0191472552096
390.795742712815
-14.757136515369
309.980915129993
52.7974641530186
338.870191770931
210.172502240982
459.662069988995
-171.671665034005
474.964264490241
321.800431648132
405.671188445193
450.671017568317
332.792686948689
-199.033612761525
390.550100927002
-57.3983531510694
124.852094798357
