# Supplementary material for: CaV1 and CaV2 calcium channels mediate the release of distinct pools of synaptic vesicles
Source: eLife. 2023 Feb 23;12:e81407. doi: 10.7554/eLife.81407 (PMC10023163; doi:10.7554/eLife.81407)
Supplement: Figure 8—source data 1. [file elife-81407-fig8-data1.zip › Figure 8 - Source Data 1/unc-13short/7/5/cav2_to_cav2(cav1).csv]

75.4970283212388
25.7998989684402
176.733264931619
163.580337350004
-2.70660726722781
-2.20480831789791
-117.49073793147
-3.56760924356604
-93.1424981675555
-54.7042731882175
25.4276247446342
73.6321990862943
140.117848940827
27.4515186296521
60.4212059223773
59.7121305444762
74.65903971837
-90.5737998997865
-104.663687910332
-1.69128110372549
48.5068812474437
147.63033487987
-152.229489093723
99.8026775894232
-74.2488078843089
88.4125150164728
86.1443494245123
88.1714245132407
118.693371007606
42.4695321634299
150.641022108352
-43.3235456585426
-71.2614521927335
173.354921480435
107.300590317993
249.700519934266
-15.9625013818386
53.8618036192984
42.6060606851861
-6.17372828189946
51.5336091805093
-14.1439206608648
215.577616929681
-45.9495599825696
8.16311773012967
-14.1193059684974
50.2903297881057
-106.463673356619
89.8531446550751
121.559700621272
94.7309812667172
37.8672069989279
-72.5988493184886
78.8349835944173
-15.1616305191474
-74.5434461352143
31.4522915041343
-40.0997940440957
22.9331628184718
25.9160936796052
-38.9989312973103
-67.3663935920031
-58.7725466882712
52.5150484601563
-62.0959241196597
-163.296905657297
-119.593810193042
-29.9802009181058
-121.676346641359
-138.939874339259
-54.8265352999515
-72.2378761976088
-105.605204894142
-32.5471817062062
-110.040487357679
-172.527839366972
131.426727926339
-160.71977185785
-220.123182144634
2.13066609039743
63.780756296901
74.2262000567152
170.791374412571
36.5707636691932
180.501605032199
173.30806819757
-37.0322145818263
146.113075942249
-29.0931453516623
-117.58102213995
-3.69089612382595
29.9052746450016
28.7170269192993
-80.6693703494238
7.69237881366462
-6.28942512229696
-107.800313794049
-34.8202350491883
-36.329229330453
-82.0736368358284
-58.9507882253474
-14.8394526587617
49.1639698065974
9.63737543502612
-141.619611486973
-45.0294583927734
53.6202543961826
7.76022495994948
-33.703474254613
-115.409653413597
134.417735335113
-30.4963230923568
2.5941832136723
18.1768358309309
-38.5592633460656
-38.8940511523979
186.506646686543
-6.7035213599047
-1.21076625459136
-126.104434668983
55.3853685800677
-56.5918839057176
37.5861761052183
62.8331264606004
133.246242512001
147.271493367871
162.215082020704
-63.3819232012684
-263.665288845166
-203.006290958539
-305.292301602982
-23.1552318755312
-103.556550698368
-176.184375497896
-43.1095335139398
102.070854544363
160.313423320767
-29.2738774816517
-47.529674618012
-49.8317860090756
-29.9479208457142
92.1012150590213
-176.424115906882
32.8163171006472
-78.2594135063537
-72.4644090540405
-120.726130676985
-145.075015599779
179.930212568668
-168.51660625007
-188.07198289858
-117.614533614849
55.420100525118
143.309990468062
101.95015589252
288.172013995858
-231.744227494919
-200.290401493306
-68.7166956705551
10.116038979706
-36.720614363725
171.030401484802
190.148505239829
18.3947841978479
199.517057886695
