# Supplementary material for: CaV1 and CaV2 calcium channels mediate the release of distinct pools of synaptic vesicles
Source: eLife. 2023 Feb 23;12:e81407. doi: 10.7554/eLife.81407 (PMC10023163; doi:10.7554/eLife.81407)
Supplement: Figure 8—source data 1. [file elife-81407-fig8-data1.zip › Figure 8 - Source Data 1/unc-13short/7/5/cav2_to_cav2(unc13).csv]

87.338366283373
50.1727089306696
73.1432100286911
99.2768615293789
26.0888484350507
23.8410630736762
-60.3938319188128
20.7522720319903
-187.231967151685
-7.32140985275691
82.1287433579455
21.4855271239958
155.127285250801
4.88935972137187
79.887351939391
57.0205156589363
-53.4433896036026
-26.2357652860555
-121.649882688766
-52.2414650391165
39.4742138575584
164.647736723044
-203.368222811183
100.93350325535
-20.1172369674823
47.7714781533869
50.3181142157537
63.6729750116156
65.3611046890346
73.1964173186498
11.4206015303535
-14.9209866630918
-29.1227678421601
95.2711435018791
120.088216776647
188.664740420285
-32.3668839920392
103.854982074976
52.3847367554627
35.9309315905193
85.8177747641457
-81.8688725825432
143.344207115739
14.0221904504742
96.2679969134151
95.2073655658514
67.3478180798156
-14.382748776432
151.150319975355
148.908389727221
71.1142085112988
43.9053189361293
-90.9185079023882
73.5549103039175
-44.7931572655016
-60.9011008840935
-29.7879356228659
-160.014949227016
-129.168385733701
19.5527758891294
-29.6501609091993
-1.25535268745807
-1.13754310611148
86.1813183068043
-32.7854252280285
-170.694451331496
-153.222477930472
-14.584270274383
-134.807074444248
-76.3432745186674
12.3189897514039
-25.1535858007792
-117.506710218084
26.7287236386637
-81.9298458297726
-110.637454731897
91.7432687335277
-99.7120908484067
-269.194524126468
-5.10405332182927
41.1198928459635
79.7384418348847
113.204835064829
65.1706985912933
172.240264104399
103.606618600857
-27.7892749083585
141.909376074604
-14.540227941583
-66.7887403268724
-2.67809975765704
54.9488983674091
87.900248036407
-116.387443494634
-9.20836688023701
-18.5213684678019
-61.3821436373692
-85.5830314807172
-15.2750845771316
-10.0738929948966
28.8944569552696
56.7148265198994
105.275313146027
21.0844034194033
-63.5867259664938
-41.4327871719979
-10.2671880249218
-25.9153266572139
34.2716527835892
-145.766220576315
124.683712731894
-9.59798523360951
85.5669628777778
58.9923976480295
5.50530301010986
-33.5164020383418
173.643237233704
-10.0076531539016
104.593188344583
-48.000898921422
130.990557535222
20.2049795379608
20.1299112168454
35.5373068555673
87.8196014894347
75.7524667876496
163.891919207897
-49.9356452438042
-161.810803577549
-242.03728008785
-198.020626603626
55.1034574485384
-93.0253327398004
-83.5680805838674
-68.6007208448718
98.07342344891
79.5563740073376
12.8552437116668
-58.3303057093635
-46.8033022703603
-13.2854833243127
132.213112809062
-176.247097631131
46.5267154715984
-35.2310124929172
-161.134323968654
-164.892586050637
-127.26594181837
132.387561417419
-219.84086954347
-183.250565944629
-176.797019637965
171.663280177971
168.599847609823
110.255662423036
164.24598616131
-267.007625055008
-253.301574006655
-170.77376943823
-127.706598459557
-169.540643709437
118.55302357594
87.7484104708383
-138.935948036029
155.147626650294
