# Supplementary material for: CaV1 and CaV2 calcium channels mediate the release of distinct pools of synaptic vesicles
Source: eLife. 2023 Feb 23;12:e81407. doi: 10.7554/eLife.81407 (PMC10023163; doi:10.7554/eLife.81407)
Supplement: Figure 8—source data 1. [file elife-81407-fig8-data1.zip › Figure 8 - Source Data 1/unc-13short/7/5/unc13_to_cav1.csv]

-239.236030034264
-34.6050324397156
567.403264718812
-120.573252357444
109.015754348108
15.3388063754273
235.992420338473
-43.2499585020109
544.924620598583
-191.993134353444
-123.079688480978
224.002091202128
589.553822722638
532.504096427639
540.446650978437
623.356062663979
-1.27553721738286
604.384417155382
14.8455833721619
430.685480574078
395.293532879369
304.940315747968
-154.586433697829
-66.1952751077456
315.019031493044
15.7581622253797
14.8600906429874
242.579159180054
590.056458180574
-179.621273908702
215.496254520445
-99.2001775769772
371.231226834035
-221.087562239391
584.524947796457
313.580017168365
384.813126140118
-13.4186712717119
-82.251834489296
-116.428207107216
542.357192757219
9.67671295039145
-118.02204106114
-254.300714126807
437.089949754986
404.555062616485
168.442479688258
-38.7434870418765
-4.33721477736481
-58.636619070036
403.72884482934
271.496943838666
466.321116531937
35.4934992519347
319.456129473283
-146.502560765592
-18.9213242335645
-95.566940391795
167.919646713506
-210.592833065967
-222.726350913457
2.29782518321144
488.486955471766
621.411180481577
287.767056496006
197.286009028357
245.603614694411
36.3834750878195
411.484546251779
158.34695636916
56.7388383149141
151.459218370612
296.08329792322
423.369430649635
494.872465516718
359.388801014294
170.19387717435
-185.669379112937
283.700493096509
309.978910301495
-101.552055923187
-2.98008235998532
383.728588706158
-82.4390533137071
22.3104163229505
-261.729434475496
321.465058849988
76.2371956615411
212.293795485486
290.639688445813
575.660658076792
-14.7549830251764
140.852237744251
-79.7366838730268
-237.563797846189
412.050458327686
-79.8213532683567
221.604491071908
409.468351581465
246.507991756554
64.4912457253486
-117.854632476754
-241.049468381524
255.187534589038
92.4044319131972
371.247364163387
572.509962253237
373.205208486698
87.2082157277473
437.835032006364
369.664791877884
406.753673953086
320.060401644013
442.769460698526
366.887636389917
263.410871823304
382.121021146585
517.037032180732
465.789159359674
437.5711462264
381.5060299268
