# Supplementary material for: CaV1 and CaV2 calcium channels mediate the release of distinct pools of synaptic vesicles
Source: eLife. 2023 Feb 23;12:e81407. doi: 10.7554/eLife.81407 (PMC10023163; doi:10.7554/eLife.81407)
Supplement: Figure 8—source data 1. [file elife-81407-fig8-data1.zip › Figure 8 - Source Data 1/unc-13short/7/5/unc13_to_cav2.csv]

-41.3428991079018
212.775565289718
256.771540897411
600.502667167404
626.252476038795
52.1717502690808
417.677012569195
501.135512620045
552.702922057475
523.335758345202
338.380107976342
601.584001236446
604.713183244545
-175.892269123431
601.392599391431
116.184589772369
607.889050782085
247.680922498716
602.562364502868
7.90792365129164
504.364645966951
616.794531129279
636.225583688563
54.2629254651256
591.11932250019
638.794178900518
627.180919536946
556.872931581864
489.072414190219
38.0538027086404
664.572858441912
-115.62794181846
525.059481735436
