# Supplementary material for: CaV1 and CaV2 calcium channels mediate the release of distinct pools of synaptic vesicles
Source: eLife. 2023 Feb 23;12:e81407. doi: 10.7554/eLife.81407 (PMC10023163; doi:10.7554/eLife.81407)
Supplement: Figure 8—source data 1. [file elife-81407-fig8-data1.zip › Figure 8 - Source Data 1/unc-13short/7/5/unc13_to_unc13(cav1).csv]

426.52670770328
221.895710108731
-380.112587049796
307.86393002646
78.2749233209079
171.951871293588
-48.701742669457
230.540636171027
-357.633942929568
379.28381202246
310.370366149994
-36.7114135331121
-402.263145053623
-345.213418758623
-353.155973309421
-436.065384994964
188.566214886398
-417.093739486367
172.445094296854
-243.394802905063
-208.002855210353
-117.649638078952
341.877111366844
253.485952776761
-127.728353824028
171.532515443636
172.430587026028
-55.2884815110388
-402.765780511558
366.911951577718
-28.2055768514292
286.490855245993
-183.94054916502
408.378239908407
-397.234270127442
-126.289339499349
-197.522448471103
200.709348940728
269.542512158312
303.718884776232
-355.066515088204
177.613964718624
305.312718730156
441.591391795822
-249.799272085971
-217.264384947469
18.848197980758
226.034164710892
191.62789244638
245.927296739052
-216.438167160325
-84.2062661696505
-279.030438862921
151.797178417081
-132.165451804267
333.793238434607
206.21200190258
282.857618060811
19.3710309555095
397.883510734983
410.017028582473
184.992852485804
-301.19627780275
-434.120502812561
-100.47637882699
-9.99533135934144
-58.3129370253951
150.907202581196
-224.193868582764
28.943721299856
130.551839354102
35.8314592984034
-108.792620254204
-236.078752980619
-307.581787847703
-172.098123345278
17.0968004946653
372.960056781953
-96.4098154274939
-122.68823263248
288.842733592203
190.270760029001
-196.437911037143
269.729730982723
164.980261346065
449.020112144511
-134.174381180972
111.053482007474
-25.0031178164709
-103.349010776797
-388.369980407776
202.045660694192
46.4384399247647
267.027361542042
424.854475515204
-224.75978065867
267.112030937372
-34.3138134028927
-222.177673912449
-59.2173140875389
122.799431943667
305.14531014577
428.34014605054
-67.8968569200229
94.8862457558184
-183.956686494371
-385.219284584221
-185.914530817683
100.082461941268
-250.544354337349
-182.374114208868
-219.46299628407
-132.769723974997
-255.47878302951
-179.596958720901
-76.1201941542886
-194.83034347757
-329.746354511717
-278.498481690658
-250.280468557385
-194.215352257784
