# Supplementary material for: CaV1 and CaV2 calcium channels mediate the release of distinct pools of synaptic vesicles
Source: eLife. 2023 Feb 23;12:e81407. doi: 10.7554/eLife.81407 (PMC10023163; doi:10.7554/eLife.81407)
Supplement: Figure 8—source data 1. [file elife-81407-fig8-data1.zip › Figure 8 - Source Data 1/unc-13short/9/1.csv]

image-ID	cycle	z-step	frame	accum	photon-count	photon-count11	photon-count12	photon-count21	photon-count22	psfx	psfy	psfz	psf-photon-count	x	y	z	stdev	amp	background11	background12	background21	background22	maxResidualSlope	chisq	log-likelihood	accuracy	llr	time-point	precisionx	precisiony	precisionz	vis-probe
34	0	0	34	1	345.541	207.781	137.761	0	0	43.9659	138.59	428.349	328.118	2447.53	18398.2	-428.349	0	12.7601	2.85328	5.30801	0	0	0.273083	298.586	-566.216	15.5985	371.156	0	26.402	26.5367	107.258	0
45	0	0	45	1	395.358	242.078	153.281	0	0	73.5336	-24.8463	287.544	334.314	2517.63	18461.9	-287.544	0	11.6645	5.56578	5.94702	0	0	0.19607	258.456	-559.915	13.9846	262.7	0	28.7666	28.2263	91.1389	0
49	0	0	49	1	408.85	247.905	160.945	0	0	-115.074	198.104	182.947	279.792	2606.57	18338.7	-182.947	0	9.84122	4.94863	5.65642	0	0	0.527196	256.461	-545.107	13.3566	304.522	0	32.2336	30.4666	96.2705	0
73	0	0	73	1	331.767	162.369	169.398	0	0	9.60743	133.733	326.599	286.101	2581.55	18303.4	-326.599	0	10.3212	4.74946	5.62188	0	0	0.354405	301.661	-579.562	16.7954	281.074	0	32.7189	32.2342	106.86	0
139	0	0	139	1	301.489	204.988	96.5011	0	0	76.0444	-41.0984	485.927	348.209	2216.14	18378.5	-485.927	0	14.2679	3.16063	4.56198	0	0	0.103755	156.178	-469.668	18.0645	257.58	0	25.8522	26.6296	111.25	0
200	0	0	200	1	289.428	180.399	109.029	0	0	85.8593	100.937	469.331	171.489	2604.96	18336.2	-469.331	0	6.85255	2.56089	4.70008	0	0	0.143714	272.524	-544.497	18.7285	283.593	0	46.4999	47.376	202.536	0
203	0	0	203	1	269.319	150.839	118.48	0	0	94.7837	-82.4669	453.65	251.633	2596.04	18419.9	-453.65	0	10.1047	4.06366	5.47268	0	0	0.072146	192.839	-504.817	20.9934	199.126	0	36.216	36.8949	143.166	0
226	0	0	226	1	254.946	169.64	85.3055	0	0	-20.624	-9.9579	166.657	145.506	2611.78	18447.1	-166.657	0	4.81691	4.41621	4.18789	0	0	0.170809	190.868	-494.6	22.0706	1	0	53.3093	51.2333	165.362	0
238	0	0	238	1	226.547	130.64	95.9075	0	0	36.1623	66.3578	191.133	211.773	2654.66	18370.7	-191.133	0	6.93042	2.60633	3.44544	0	0	0.158718	207.483	-483.873	24.1582	1	0	36.3156	34.9617	111.392	0
248	0	0	248	1	262.658	155.694	106.964	0	0	20.469	-23.5647	330.853	185.727	2570.69	18460.7	-330.853	0	6.73092	3.40595	4.51357	0	0	0.193114	220.455	-503.879	21.1104	210.307	0	43.2547	42.2057	143.419	0
252	0	0	252	1	239.209	152.299	86.91	0	0	41.4003	30.9913	291.592	139.443	2549.76	18505.8	-291.592	0	4.8596	3.11485	4.14105	0	0	0.108814	220.814	-491.164	23.195	234.465	0	53.7392	52.0635	171.404	0
272	0	0	272	1	281.33	141.719	139.611	0	0	16.315	15.6322	44.9862	234.283	2674.51	18421.5	-44.9862	0	7.37626	2.92313	3.98629	0	0	0.181746	199.121	-492.988	19.2896	1	0	33.5109	32.094	111.796	0
274	0	0	274	1	219.611	134.133	85.4778	0	0	32.4931	-24.4649	396.488	172.06	2558.67	18461.6	-396.488	0	6.52963	3.22119	4.28969	0	0	0.0898318	173.404	-469.743	25.6329	196.868	0	46.1454	45.6029	167.061	0
278	0	0	278	1	244.892	157.423	87.4693	0	0	94.8756	42.5848	478.884	232.758	2595.94	18494.2	-478.884	0	9.35916	2.94214	4.31647	0	0	0.0205335	151.17	-460.66	22.577	233.958	0	36.738	36.3008	154.601	0
287	0	0	287	1	262.5	131.815	130.684	0	0	20.6405	96.5953	132.088	219.265	2670.18	18340.5	-132.088	0	7.02061	3.47647	4.85299	0	0	0.178242	208.067	-506.113	21.239	257.261	0	38.2058	36.745	118.267	0
296	0	0	296	1	255.183	170.654	84.5293	0	0	-22.7214	-4.0164	346.489	203.833	2713.54	18341.5	-346.489	0	7.53705	3.49171	4.53246	0	0	0.219918	196.508	-488.09	21.8383	233.206	0	41.7876	41.392	139.798	0
312	0	0	312	1	245.741	141.193	104.548	0	0	139.851	66.2471	304.056	182.558	2550.97	18370.9	-304.056	0	6.36319	2.75522	3.91322	0	0	0.161684	236.306	-501.227	22.2944	280.1	0	41.8015	41.2702	135.984	0
315	0	0	315	1	222.556	141.557	80.9988	0	0	33.3999	9.67052	423.243	190.039	2557.76	18327.8	-423.243	0	7.33572	2.98056	4.66364	0	0	0.185422	233.368	-507.772	25.2606	230.146	0	42.3581	43.0255	165.015	0
319	0	0	319	1	295.407	168.18	127.227	0	0	152.102	65.6524	315.899	345.364	2538.72	18371.4	-315.899	0	12.1448	1.89474	3.55699	0	0	0.2363	227.331	-509.859	17.8919	303.365	0	23.3244	23.0371	79.234	0
320	0	0	320	1	292.561	168.599	123.962	0	0	58.2804	-30.5337	326.816	307.976	2532.88	18368	-326.816	0	11.0697	2.89973	4.68392	0	0	0.124243	185.238	-490.226	18.616	244.825	0	27.3483	27.2708	93.4462	0
323	0	0	323	1	258.133	119.378	138.755	0	0	16.05	156.415	117.014	161.538	2575.11	18280.7	-117.014	0	5.17649	2.98445	3.74566	0	0	0.0570801	196.154	-478.382	21.1571	234.898	0	45.4947	43.9385	143.493	0
324	0	0	324	1	215.272	141.888	73.3841	0	0	72.0688	3.59933	633.787	286.225	2519.09	18333.8	-633.787	0	13.647	2.41198	3.95432	0	0	0.00955686	187.313	-476.076	25.6431	265.463	0	32.0881	35.7375	195.5	0
325	0	0	325	1	161.242	89.8471	71.3947	0	0	62.3552	36.569	300.917	120.153	2628.46	18400.5	-300.917	0	4.19892	3.38299	4.13434	0	0	0.154813	172.817	-466.74	36.5544	215.891	0	64.5177	62.813	201.078	0
326	0	0	326	1	243.395	144.801	98.5946	0	0	79.8445	-30.3891	230.163	181.519	2511.32	18467.5	-230.163	0	6.11004	3.19688	3.43735	0	0	0.261964	222.259	-499.935	22.554	252.539	0	40.7825	39.8371	126.705	0
330	0	0	330	1	236.151	154.742	81.409	0	0	141.868	14.1501	401.287	201.831	2548.95	18323.3	-401.287	0	7.57825	2.68171	4.29373	0	0	0.108403	229.868	-501.022	23.38	280.138	0	39.1072	39.7019	147.565	0
331	0	0	331	1	320.962	176.208	144.754	0	0	54.6671	71.6573	76.9874	259.249	2636.15	18365.4	-76.9874	0	8.12103	2.27011	3.36153	0	0	0.182464	250.799	-512.98	16.4435	290.161	0	29.5396	28.3708	96.5696	0
338	0	0	338	1	396.218	246.187	150.031	0	0	121.246	-1.33511	436.077	375.829	2569.57	18338.8	-436.077	0	14.5586	2.57466	4.68713	0	0	0.054369	148.516	-470.258	13.3374	280.873	0	23.813	24.2631	94.6175	0
341	0	0	341	1	306.855	160.423	146.432	0	0	82.9608	-54.4301	208.713	343.451	2607.86	18292.2	-208.713	0	11.4951	2.76342	3.14171	0	0	0.0664071	277.93	-527.194	17.3365	1	0	23.9008	23.3382	74.2499	0
343	0	0	343	1	231.214	161.73	69.4847	0	0	-17.7086	-51.0249	315.923	255.596	2608.87	18388.5	-315.923	0	9.32588	1.83496	4.08711	0	0	0.193648	296.846	-558.668	23.4177	1	0	29.9811	29.2752	100.939	0
344	0	0	344	1	317.86	182.897	134.963	0	0	-11.2347	55.9153	377.977	358.959	2602.4	18281.5	-377.977	0	13.47	2.98883	3.7278	0	0	0.316478	160.856	-474.849	16.8558	253.157	0	24.8716	24.5993	86.0336	0
345	0	0	345	1	361.817	215.085	146.732	0	0	31.4251	34.2555	208.052	274.401	2659.4	18303.2	-208.052	0	9.08547	2.82525	4.17011	0	0	0.183751	218.895	-506.46	14.6895	307.412	0	30.3638	29.2801	93.3662	0
348	0	0	348	1	218.032	115.694	102.337	0	0	50.2864	27.8624	59.0102	146.03	2540.87	18309.6	-59.0102	0	4.57558	2.98681	4.20023	0	0	0.0176573	198.236	-485.992	25.6865	218.06	0	49.7205	48.3485	163.527	0
349	0	0	349	1	311.58	186.185	125.395	0	0	47.4315	47.5642	357.418	249.186	2543.73	18389.5	-357.418	0	9.07712	2.19525	3.13425	0	0	0.0923338	278.87	-521.157	16.9131	1	0	30.8482	30.537	106.635	0
354	0	0	354	1	239.292	123.946	115.346	0	0	-4.76475	52.7589	179.824	217.194	2695.58	18284.7	-179.824	0	7.13986	3.14574	4.0905	0	0	0.236529	166.107	-473.169	23.1829	190.932	0	37.7923	35.9489	114.871	0
356	0	0	356	1	470.774	281.38	189.393	0	0	103.995	-46.0806	302.807	406.077	2586.83	18383.5	-302.807	0	14.3574	3.23285	3.46562	0	0	0.0603408	247.212	-523.656	11.0764	357.48	0	21.9081	21.6169	70.1189	0
357	0	0	357	1	333.949	205.377	128.572	0	0	7.92968	47.8555	261.863	344.91	2682.89	18289.6	-261.863	0	11.8504	1.86999	3.28966	0	0	0.320126	252.686	-518.302	15.6547	1	0	23.8721	23.1066	75.5291	0
358	0	0	358	1	356.746	222.854	133.892	0	0	116.772	-8.7776	388.695	308.026	2673.71	18346.2	-388.695	0	11.4815	3.67879	3.66635	0	0	0.0981059	262.316	-530.984	14.994	287.424	0	29.6157	29.729	101.349	0
359	0	0	359	1	287.146	149.156	137.991	0	0	-35.8737	-21.9593	244.903	263.353	2627.03	18359.4	-244.903	0	9.15668	2.96757	3.87334	0	0	0.188006	235.185	-510.355	18.8508	238.216	0	30.8924	29.7124	94.2145	0
367	0	0	367	1	277.443	147.56	129.884	0	0	12.5838	83.8806	108.602	242.572	2678.24	18353.2	-108.602	0	7.71982	3.69481	5.11899	0	0	0.177333	198.779	-503.323	20.0992	222.884	0	35.5122	34.0234	111.417	0
368	0	0	368	1	259.729	165.553	94.1764	0	0	101.37	41.8668	354.499	188.961	2589.45	18295.6	-354.499	0	6.831	3.40866	3.3005	0	0	0.109996	166.86	-463.181	21.0208	218.07	0	42.8764	42.5394	139.95	0
369	0	0	369	1	312.424	191.678	120.746	0	0	103.189	-23.8475	348.922	292.548	2687.29	18261.6	-348.922	0	10.6211	3.1733	3.94669	0	0	0.0968252	204.968	-494.527	17.2608	271.99	0	29.93	29.9372	101.612	0
373	0	0	373	1	331.919	167.495	164.424	0	0	60.0895	-50.5322	232.001	298.878	2630.73	18388	-232.001	0	10.1451	3.05869	3.92699	0	0	0.136949	207.336	-504.924	16.1342	266.084	0	27.7979	27.0882	86.1083	0
374	0	0	374	1	350.039	201.661	148.378	0	0	73.7237	27.9428	269.367	404.895	2617.1	18309.5	-269.367	0	13.8423	3.30716	3.96262	0	0	0.178294	193.294	-492.045	15.287	341.556	0	22.4827	21.9364	70.1859	0
376	0	0	376	1	238.19	150.635	87.5555	0	0	81.6551	18.5879	307.194	238.786	2509.51	18418.5	-307.194	0	8.37777	2.76947	3.60489	0	0	0.203306	213.657	-499.445	22.984	235.314	0	32.7701	32.2334	106.955	0
377	0	0	377	1	230.014	138.259	91.7554	0	0	6.54657	96.5538	158.365	196.4	2684.27	18240.9	-158.365	0	6.37189	3.34188	3.75178	0	0	0.191678	202.644	-482.504	24.192	207.118	0	40.9608	38.7848	125.169	0
378	0	0	378	1	312.2	177.737	134.463	0	0	10.9033	16.5312	306.796	324.57	2679.92	18320.9	-306.796	0	11.5222	3.15266	3.83932	0	0	0.256367	201.258	-502.52	17.2483	1	0	27.2285	26.6432	86.7566	0
381	0	0	381	1	337.8	199.869	137.932	0	0	55.7235	21.5564	404.447	337.103	2635.1	18415.5	-404.447	0	12.7404	4.06588	5.23106	0	0	0.203251	263.445	-565.822	16.2549	288.118	0	28.4417	28.1654	102.685	0
402	0	0	402	1	215.738	109.422	106.316	0	0	-60.2126	21.2805	-51.1641	138.346	2651.37	18316.2	51.1641	0	4.4418	3.88628	3.46439	0	0	0.123024	175.315	-468.033	26.109	199.795	0	52.4534	49.3806	184.727	0
404	0	0	404	1	241.354	148.86	92.4941	0	0	23.5438	28.0567	150.984	171.531	2567.62	18409	-150.984	0	5.54629	3.65265	3.93407	0	0	0.101333	181.922	-480.851	23.11	235.588	0	44.2285	42.963	139.855	0
407	0	0	407	1	221.984	141.514	80.4701	0	0	34.7166	-33.6409	24.2138	157.943	2556.44	18371.1	-24.2138	0	4.99458	3.19367	3.93359	0	0	0.12698	202.756	-478.182	25.1762	209.107	0	45.3711	44.2732	155.619	0
413	0	0	413	1	321.497	159.237	162.26	0	0	79.7768	9.22805	371.075	310.149	2511.38	18427.9	-371.075	0	11.3999	2.08041	3.21936	0	0	0.051723	186.573	-469.156	16.3429	282.218	0	25.6466	25.444	91.2241	0
426	0	0	426	1	309.523	178.755	130.767	0	0	24.173	123.831	417.427	235.526	2467.33	18412.9	-417.427	0	9.08477	2.59838	3.27924	0	0	0.251027	181.809	-462.01	17.1636	239.095	0	33.2161	33.1375	123.816	0
433	0	0	433	1	248.325	143.026	105.299	0	0	22.7895	36.4085	171.319	138.638	2468.71	18500.4	-171.319	0	4.51627	2.78459	3.6737	0	0	0.151714	169.867	-460.115	21.9804	212.672	0	50.3776	48.9901	159.431	0
435	0	0	435	1	216.32	115.321	100.999	0	0	53.0229	41.1061	205.738	208.708	2538.14	18296.3	-205.738	0	6.8731	2.38017	4.14003	0	0	0.113271	194.382	-477.421	25.5511	1	0	35.9185	35.2136	113.154	0
438	0	0	438	1	227.157	136.999	90.1583	0	0	65.7362	12.0201	130.235	210.025	2525.42	18425.1	-130.235	0	6.71336	2.08492	3.74891	0	0	0.0364612	203.662	-481.06	23.9222	263.491	0	34.1549	33.376	110.608	0
442	0	0	442	1	292.856	167.3	125.557	0	0	23.5886	-56.9427	36.3674	226.221	2567.57	18394.4	-36.3674	0	7.23066	3.87634	4.60229	0	0	0.0917804	157.131	-476.082	18.8607	233.745	0	34.7419	33.915	119.074	0
446	0	0	446	1	324.063	199.927	124.136	0	0	51.6982	26.2563	330.741	229.701	2439.8	18510.5	-330.741	0	8.21448	2.77895	4.07257	0	0	0.0881955	227.482	-499.949	16.5175	1	0	34.2311	33.5134	116.921	0
449	0	0	449	1	251.664	140.056	111.608	0	0	58.9944	152.809	414.739	144.889	2432.51	18284.3	-414.739	0	5.5686	2.61535	4.04227	0	0	0.109673	159.313	-452.257	21.6954	195.282	0	50.2665	51.2473	198.467	0
455	0	0	455	1	281.589	168.042	113.548	0	0	118.792	13.4489	395.336	288.335	2572.03	18324	-395.336	0	10.7713	2.06627	3.69503	0	0	0.0201412	147.85	-461.663	18.9236	235.546	0	27.9151	28.2079	103.698	0
456	0	0	456	1	224.32	129.449	94.8708	0	0	-86.2632	308.748	105.063	132.324	2677.42	18327.7	-105.063	0	4.67025	2.79523	3.7583	0	0	0.270626	217.681	-479.207	24.6281	239.81	0	53.0094	52.9631	160.517	0
459	0	0	459	1	322.111	199.733	122.378	0	0	100.189	70.5403	368.179	242.578	2590.63	18466.2	-368.179	0	8.85351	3.42689	3.90346	0	0	0.140235	202.097	-504.983	16.7453	271.311	0	34.9968	34.145	119.076	0
460	0	0	460	1	220.348	139.834	80.5149	0	0	67.1422	-0.374121	249.481	171.118	2524.02	18437.5	-249.481	0	5.80068	3.15162	4.03231	0	0	0.143515	160.622	-458.015	25.4036	212.709	0	44.1599	43.242	137.627	0
464	0	0	464	1	269.326	149.69	119.636	0	0	79.4815	-116.478	94.5675	215.903	2511.68	18553.6	-94.5675	0	7.11334	2.24576	2.64212	0	0	0.219823	243.122	-502.623	19.6647	300.198	0	30.7384	30.7834	104.044	0
476	0	0	476	1	261.613	119.182	142.431	0	0	64.8376	-10.3289	19.7624	245.834	2625.98	18347.8	-19.7624	0	7.6951	3.33496	3.48663	0	0	0.0714325	150.566	-462.118	20.8888	1	0	31.5266	30.3859	108.457	0
484	0	0	484	1	229.106	144.533	84.5732	0	0	74.177	133.482	551.453	156.363	2516.98	18303.6	-551.453	0	6.84453	2.35248	3.41102	0	0	0.14033	180.581	-463.051	23.7291	1	0	49.6489	52.2868	255.675	0
501	0	0	501	1	400.339	201.084	199.255	0	0	97.2871	71.1665	253.319	441.704	2593.53	18365.9	-253.319	0	14.8801	2.28882	3.12031	0	0	0.187062	195.36	-482.412	12.9793	1	0	19.5359	18.9808	61.8638	0
503	0	0	503	1	262.402	144.264	118.138	0	0	104.959	6.2318	244.117	173.949	2585.86	18430.9	-244.117	0	5.85498	2.5199	3.95457	0	0	0.0507413	193.924	-479.425	20.6644	253.576	0	42.6641	41.3877	132.931	0
505	0	0	505	1	248.945	161.625	87.3203	0	0	56.7681	6.90832	463.015	250.642	2634.05	18430.2	-463.015	0	9.99213	1.94056	2.39043	0	0	0.217956	194.106	-465.291	21.208	269.142	0	31.4711	31.2737	120.153	0
524	0	0	524	1	335.974	215.591	120.384	0	0	84.3531	-6.97082	217.364	283.446	2606.47	18244.8	-217.364	0	9.42235	2.84245	3.17209	0	0	0.0348049	176.253	-473.374	15.7503	297.758	0	28.3803	27.4967	87.0759	0
525	0	0	525	1	224.384	133.184	91.1997	0	0	58.2798	-24.6182	154.157	219.21	2632.54	18262.4	-154.157	0	7.12205	3.16503	3.55031	0	0	0.195732	196.176	-485.652	24.7135	225.363	0	35.7688	34.3849	110.354	0
526	0	0	526	1	267.429	167.397	100.032	0	0	29.6413	-32.2494	357.477	198.139	2461.86	18270	-357.477	0	7.3161	2.71662	3.99026	0	0	0.220406	181.786	-469.421	20.3204	215.833	0	38.3298	38.7134	135.657	0
527	0	0	527	1	314.727	168.719	146.008	0	0	-27.4874	64.1987	-3.48108	265.061	2618.65	18273.2	3.48108	0	8.34718	2.83598	3.15132	0	0	0.231399	200.838	-476.852	16.8889	264.069	0	29.2236	27.4605	98.5235	0
529	0	0	529	1	340.203	193.089	147.114	0	0	-7.42872	22.2363	366.117	322.217	2498.93	18215.5	-366.117	0	11.9886	3.2555	4.21294	0	0	0.20386	165.16	-477.826	15.7965	234.724	0	26.9766	26.8181	93.9168	0
530	0	0	530	1	317.093	222.817	94.2753	0	0	46.5954	-26.9038	426.971	327.536	2544.56	18364.3	-426.971	0	12.7228	3.80143	3.56726	0	0	0.139121	171.366	-473.764	17.0447	202.419	0	27.6073	27.9295	99.2762	0
531	0	0	531	1	324.637	202.369	122.267	0	0	-25.081	-46.9139	189.182	192.261	2516.58	18384.4	-189.182	0	6.49463	2.89363	3.83783	0	0	0.158689	219.365	-492.824	16.4732	1	0	38.0553	37.1806	119.849	0
532	0	0	532	1	313.526	167.74	145.786	0	0	95.4026	-0.464921	258.221	250.267	2495.76	18437.6	-258.221	0	8.51149	2.63683	3.44339	0	0	0.054773	225.58	-494.143	16.9688	283.968	0	30.6247	29.9737	96.9166	0
533	0	0	533	1	335.242	201.463	133.779	0	0	86.2473	-47.2845	331.377	260.869	2504.91	18484.4	-331.377	0	9.41619	3.29966	4.45553	0	0	0.133029	183.165	-486.674	16.0998	227.597	0	31.7753	31.3338	107.175	0
534	0	0	534	1	203.911	96.7171	107.194	0	0	71.8825	100.099	200.781	171.394	2519.28	18237.3	-200.781	0	5.6096	3.46488	3.72216	0	0	0.10515	191.399	-468.007	27.7484	216.806	0	44.3237	43.3537	136.779	0
535	0	0	535	1	330.044	169.551	160.493	0	0	-1.72422	-11.9993	-106.765	219.9	2592.88	18349.4	106.765	0	7.04992	2.90577	3.97304	0	0	0.136448	204.737	-486.253	16.2071	251.093	0	34.8448	33.4696	122.979	0
536	0	0	536	1	286.194	188.591	97.6022	0	0	13.0783	31.7298	387.88	258.533	2378.76	18206.1	-387.88	0	9.7178	2.55027	3.99872	0	0	0.168545	141.647	-442.453	18.8178	221.965	0	30.7594	30.8767	113.978	0
537	0	0	537	1	207.188	109.472	97.7161	0	0	70.0137	24.7187	149.376	177.797	2620.81	18412.4	-149.376	0	5.70851	2.73919	3.20404	0	0	0.0982041	191.418	-473.62	26.6339	1	0	40.8742	39.5118	128.666	0
539	0	0	539	1	389.71	231.27	158.439	0	0	76.6509	56.2083	297.843	358.25	2514.51	18281.2	-297.843	0	12.4596	2.10884	2.98573	0	0	0.22724	179.141	-474.048	13.3076	1	0	22.5296	22.3011	73.8749	0
540	0	0	540	1	239.311	145.918	93.3928	0	0	70.3353	12.5209	523.095	260.422	2221.84	18324.9	-523.095	0	10.9885	2.75221	3.23714	0	0	0.112858	150.794	-448.211	22.7364	212.33	0	32.5034	33.5559	147.648	0
542	0	0	542	1	239.039	113.894	125.145	0	0	28.7844	12.448	270.533	202.03	2263.4	18125.7	-270.533	0	6.97167	2.2264	2.368	0	0	0.0581328	194.054	-456.118	22.2555	264.37	0	34.7799	33.9022	108.429	0
543	0	0	543	1	316.873	159.663	157.211	0	0	36.4741	-64.7921	103.178	260.006	2554.69	18402.2	-103.178	0	8.43468	2.51569	2.95422	0	0	0.160956	213.408	-474.751	16.6551	235.929	0	27.8292	27.3458	92.7749	0
546	0	0	546	1	283.381	145.127	138.253	0	0	-30.8446	48.6692	-137.437	161.092	2721.66	18388.4	137.437	0	5.19103	2.9337	2.78641	0	0	0.198459	267.764	-509.476	18.8452	290.432	0	44.6548	41.9732	170.589	0
548	0	0	548	1	291.413	174.272	117.141	0	0	89.5773	67.3341	321.564	222.31	2401.92	18170.4	-321.564	0	7.84983	2.88337	4.08081	0	0	0.119877	183.008	-477.74	18.5696	181.877	0	35.6359	35.1353	119.642	0
550	0	0	550	1	290.073	174.849	115.225	0	0	-24.3634	-124.969	552.13	187.739	2216.88	18263.1	-552.13	0	8.66008	1.82215	3.61569	0	0	0.0957374	250.074	-498.479	18.2297	1	0	39.1965	42.703	200.739	0
555	0	0	555	1	281.292	178.626	102.666	0	0	86.9377	44.5571	412.547	294.982	2504.22	18292.9	-412.547	0	11.1675	2.02146	2.26854	0	0	0.113984	194.87	-465.07	18.6131	293.472	0	26.4513	26.7878	96.0303	0
562	0	0	562	1	265.349	132.773	132.576	0	0	132.289	-110.346	359.869	209.032	2558.53	18348.1	-359.869	0	7.86253	2.08289	3.31353	0	0	0.0569322	231.393	-502.837	20.0958	284.742	0	34.7901	35.9147	121.389	0
565	0	0	565	1	289.194	177.038	112.156	0	0	81.4533	35.5886	479.344	320.085	2509.71	18401.5	-479.344	0	12.8937	2.36277	2.87246	0	0	0.194308	174.96	-467.561	18.3084	259.599	0	26.3832	26.624	106.829	0
567	0	0	567	1	390.039	210.591	179.448	0	0	13.6972	27.9744	348.16	383.952	2577.46	18409.1	-348.16	0	14.0076	2.15303	3.064	0	0	0.310177	273.217	-530.931	13.3122	1	0	21.9569	21.4519	74.4177	0
568	0	0	568	1	217.951	121.038	96.9131	0	0	-13.5508	25.3777	307.637	128.262	2604.71	18312.1	-307.637	0	4.58353	3.15541	3.80155	0	0	0.0603843	173.589	-457.764	25.6273	1	0	59.1665	57.6958	184.59	0
571	0	0	571	1	264.605	124.981	139.623	0	0	48.7048	-23.7665	255.295	209.908	2542.46	18361.2	-255.295	0	7.19095	2.28145	3.3545	0	0	0.124272	161.809	-454.586	20.2408	221.928	0	34.7434	34.2258	109.534	0
576	0	0	576	1	301.419	156.464	144.955	0	0	40.9254	5.81911	326.697	312.186	2350.91	18331.6	-326.697	0	11.1789	2.76231	3.267	0	0	0.195129	161.391	-455.837	17.7002	221.97	0	25.8242	25.7358	86.5005	0
579	0	0	579	1	282.486	164.763	117.723	0	0	74.6976	82.2964	441.923	268.74	2416.8	18354.8	-441.923	0	10.4587	1.89255	2.91334	0	0	0.191187	199.849	-467.936	18.6391	254.675	0	28.512	28.8067	113.061	0
582	0	0	582	1	255.514	158.944	96.5697	0	0	11.4935	116.933	257.156	186.977	2579.67	18320.2	-257.156	0	6.40508	2.69173	2.94403	0	0	0.205778	199.393	-473.008	21.0539	1	0	39.5912	38.5155	120.278	0
586	0	0	586	1	350.689	175.833	174.856	0	0	86.7387	-2.78772	333.221	343.524	2404.76	18240.6	-333.221	0	12.3008	2.63153	2.90595	0	0	0.167626	173.73	-464.142	14.9627	259.843	0	23.8259	23.7941	79.9064	0
587	0	0	587	1	252.36	113.854	138.506	0	0	25.3982	8.98158	162.477	203.446	2466.1	18328.5	-162.477	0	6.62284	2.43188	3.27316	0	0	0.168142	189.123	-460.652	21.3443	1	0	34.841	34.2556	111.819	0
589	0	0	589	1	212.278	94.4885	117.789	0	0	479.126	-58.8617	418.812	146.748	2709.99	18396.3	-418.812	0	7.13984	2.01427	4.15078	0	0	0.25061	214.467	-483.967	25.8605	269.803	0	64.8209	45.4523	170.723	0
590	0	0	590	1	370.522	200.956	169.566	0	0	18.411	-36.8106	339.752	400.418	2473.09	18274.6	-339.752	0	14.6511	2.42731	3.74417	0	0	0.264622	207.577	-488.168	14.1904	300.191	0	21.2046	21.2661	73.3118	0
591	0	0	591	1	408	236.566	171.434	0	0	133.043	88.7343	427.461	369.001	2458.12	18248.7	-427.461	0	14.1403	2.30516	3.32931	0	0	0.23528	250.563	-517.001	12.7474	337.674	0	22.9791	23.4057	88.6918	0
592	0	0	592	1	360.999	179.44	181.56	0	0	55.9017	-51.7812	341.46	396.935	2535.26	18289.6	-341.46	0	14.4933	2.45895	4.54098	0	0	0.0503744	227.784	-522.176	14.6958	272.209	0	21.8088	22.0441	76.5205	0
594	0	0	594	1	340.246	194.58	145.666	0	0	50.1516	97.4967	444.589	345.576	2341.69	18040.6	-444.589	0	13.5456	2.77402	3.49366	0	0	0.294111	183.87	-479.21	15.5789	1	0	25.2679	25.2927	97.3341	0
595	0	0	595	1	269.238	144.005	125.233	0	0	14.5268	42.2353	160.699	196.471	2476.97	18095.9	-160.699	0	6.37975	2.41616	3.08829	0	0	0.178284	230.649	-488.723	19.844	278.887	0	36.5714	34.9422	114.883	0
596	0	0	596	1	260.3	145.289	115.011	0	0	40.8814	-19.3784	153.396	155.365	2350.96	17858.5	-153.396	0	5.05275	2.83237	3.28964	0	0	0.131044	174.344	-462.064	20.782	210.398	0	45.7316	44.0082	146.178	0
597	0	0	597	1	343.464	188.091	155.373	0	0	28.8627	2.23241	235.13	174.848	2562.3	18235.5	-235.13	0	5.90709	3.18413	3.59949	0	0	0.110984	227.221	-503.551	15.5199	268.136	0	43.4009	42.3128	131.808	0
598	0	0	598	1	270.699	146.719	123.98	0	0	118.424	51.0313	340.632	170.801	2373.08	18186.8	-340.632	0	6.10772	3.73299	4.27444	0	0	0.224441	173.952	-468.276	20.4566	1	0	47.1685	46.7832	158.489	0
601	0	0	601	1	278.097	145.546	132.551	0	0	67.0733	4.39095	72.9886	195.248	2424.43	18034.1	-72.9886	0	6.1481	2.53616	3.5703	0	0	0.195124	172.891	-471.869	19.3143	186.874	0	37.2358	35.9104	122.566	0
606	0	0	606	1	257.138	129.503	127.635	0	0	25.1273	-1.76914	252.798	209.009	2267.05	17940.6	-252.798	0	7.14957	2.40699	3.20009	0	0	0.219913	164.653	-446.946	20.8841	168.514	0	35.1136	34.3746	110.621	0
607	0	0	607	1	383.091	194.069	189.022	0	0	-26.7207	-19.4371	99.701	271.272	2318.9	18057.9	-99.701	0	8.81112	2.38335	3.5718	0	0	0.260689	245.292	-508.376	13.6674	1	0	27.778	26.6095	90.6421	0
614	0	0	614	1	296.953	171.076	125.877	0	0	-22.984	-34.9142	206.66	236.969	2215.5	18073.4	-206.66	0	8.04422	2.30593	2.98103	0	0	0.221842	205.304	-477.063	17.8046	1	0	30.7809	29.5711	96.23	0
617	0	0	617	1	227.693	118.434	109.259	0	0	44.0369	54.7811	526.442	203.841	2646.78	18282.7	-526.442	0	8.65347	1.80175	3.0158	0	0	0.0646055	193.278	-466.045	23.4818	247.884	0	38.4521	39.9402	184.107	0
618	0	0	618	1	242.4	116.682	125.718	0	0	9.93488	-14.9026	153.516	135.189	2581.23	18452	-153.516	0	4.41938	2.23023	3.34083	0	0	0.116494	195.53	-458.05	22.2354	239.427	0	49.8008	48.0213	156.568	0
620	0	0	620	1	260.003	158.456	101.547	0	0	37.8256	1.58074	388.178	283.38	2553.33	18335.9	-388.178	0	10.627	1.59457	2.80633	0	0	0.15362	207.881	-477.438	20.2222	289.753	0	26.7211	26.9135	97.1448	0
629	0	0	629	1	218.702	137.842	80.8595	0	0	39.8037	-73.0824	505.572	172.073	2651.02	18310.9	-505.572	0	7.28875	1.96209	3.71023	0	0	0.172429	208.378	-484.783	24.8527	1	0	44.125	46.414	204.376	0
637	0	0	637	1	272.833	143.352	129.482	0	0	15.1061	36.9604	192.767	229.018	2576.05	18400.1	-192.767	0	7.54682	1.6902	3.06013	0	0	0.0295467	157.554	-445.472	19.3021	1	0	31.0578	29.9554	98.0189	0
638	0	0	638	1	214.482	107.991	106.49	0	0	23.6987	-85.7867	532.314	201.066	2467.8	18323.6	-532.314	0	8.81561	1.93343	2.63473	0	0	0.144459	197.019	-462.543	24.9844	314.901	0	37.1943	39.5643	172.172	0
639	0	0	639	1	228.4	104.689	123.712	0	0	79.4369	-172.997	338.947	159.174	2412.06	18410.8	-338.947	0	6.13777	2.02271	3.44768	0	0	0.115864	222.799	-487.28	23.6541	250.698	0	41.6022	44.119	144.063	0
641	0	0	641	1	262.16	133.41	128.749	0	0	15.9269	40.689	73.0316	187.189	2674.89	18396.4	-73.0316	0	5.90927	3.23442	3.50829	0	0	0.0883286	160.79	-462.707	20.8155	214.833	0	40.5543	38.7505	133.33	0
646	0	0	646	1	203.699	113.968	89.7309	0	0	106.714	-93.98	96.2077	134.517	2584.11	18331.8	-96.2077	0	4.37886	2.4647	3.4088	0	0	0.14135	135.129	-437.008	27.0759	199.048	0	50.0658	49.4475	159.741	0
647	0	0	647	1	218.767	112.204	106.563	0	0	-106.186	145.41	171.1	137.861	2697.35	18391.3	-171.1	0	4.73804	2.90605	3.41613	0	0	0.180629	213.208	-485.696	25.2443	250.708	0	53.5128	49.7009	157.175	0
654	0	0	654	1	274.745	142.289	132.457	0	0	74.832	23.6184	105.195	245.538	2615.99	18313.8	-105.195	0	7.76851	2.43815	2.70169	0	0	0.070714	197.989	-478.325	19.3225	266.772	0	30.2278	29.045	97.466	0
655	0	0	655	1	225.455	138.867	86.5878	0	0	17.968	75.5851	450.197	188.299	2573.19	18261.9	-450.197	0	7.45913	1.74459	3.04583	0	0	0.125328	217.443	-475.43	23.7124	258.66	0	38.5697	39.3095	156.495	0
656	0	0	656	1	252.215	147.647	104.568	0	0	93.7443	-3.16953	470.973	298.21	2696.74	18340.6	-470.973	0	11.945	1.35517	2.27663	0	0	0.0610535	168.159	-452.248	20.6503	239.4	0	26.5195	27.1947	107.727	0
657	0	0	657	1	242.84	145.643	97.1975	0	0	87.2931	-19.9143	188.27	262.334	2603.53	18457	-188.27	0	8.61266	2.07455	2.97054	0	0	0.0391339	230.273	-487.741	22.0145	243.721	0	28.2267	27.2634	89.5378	0
659	0	0	659	1	333.629	149.995	183.634	0	0	-1.16995	33.7715	86.5666	266.102	2592.33	18303.7	-86.5666	0	8.47004	1.88056	3.14765	0	0	0.144915	212.681	-487.572	15.6527	322.577	0	27.9764	26.719	90.2035	0
665	0	0	665	1	242.201	131.447	110.754	0	0	9.06106	-22.7719	335.628	181.039	2582.1	18360.2	-335.628	0	6.6003	1.77069	3.14389	0	0	0.14827	165.988	-446.372	21.9887	208.149	0	38.9906	38.5071	131.86	0
668	0	0	668	1	238.53	147.066	91.4643	0	0	83.4996	8.99179	317.633	188.112	2308.34	18328.4	-317.633	0	6.65412	2.06564	2.76686	0	0	0.0383718	214.962	-472.988	22.3768	247.702	0	37.1572	36.9427	122.914	0
669	0	0	669	1	322.533	190.681	131.852	0	0	121.73	-6.67888	206.78	217.265	2469.43	18543.4	-206.78	0	7.17188	2.51726	3.22463	0	0	0.137046	199.279	-475.988	16.393	1	0	33.4133	32.6322	106.313	0
673	0	0	673	1	260.853	143.209	117.643	0	0	52.9943	-13.2117	418.436	221.586	2538.17	18450.3	-418.436	0	8.51415	2.14874	2.81782	0	0	0.0905459	223.191	-487.721	20.3664	261.604	0	33.9557	33.7896	124.987	0
674	0	0	674	1	176.674	102.711	73.963	0	0	76.1952	-1.66708	291.027	140.005	2714.28	18438.8	-291.027	0	4.87412	2.08157	2.77932	0	0	0.0560899	179.063	-452.946	31.0702	181.176	0	50.4888	48.9265	156.958	0
678	0	0	678	1	284.912	149.098	135.814	0	0	82.4486	78.864	146.787	219.982	2608.37	18358.2	-146.787	0	7.02172	2.0049	2.89143	0	0	0.199059	281.721	-528.028	18.5009	309.271	0	32.8506	31.7678	103.563	0
681	0	0	681	1	233.699	142.593	91.1063	0	0	47.7163	17.8963	444.7	175.978	2543.44	18518.9	-444.7	0	6.89974	2.15337	2.71057	0	0	0.12084	194.651	-456.821	22.8964	1	0	41.4946	41.0632	158.703	0
686	0	0	686	1	226.515	109.821	116.694	0	0	7.39553	21.1623	248.393	147.323	2583.76	18316.3	-248.393	0	5.02974	1.91004	3.38853	0	0	0.136744	162.41	-449.205	23.7893	213.556	0	46.8072	45.5671	144.995	0
693	0	0	693	1	198.446	112.309	86.1373	0	0	-112.933	120.881	-227.36	132.853	2704.09	18415.9	227.36	0	4.59571	2.3539	3.28388	0	0	0.114635	206.229	-476.266	27.7458	236.439	0	55.3	50.7907	210.375	0
695	0	0	695	1	209.422	86.2559	123.166	0	0	76.2782	-91.0485	-43.2305	182.672	2614.54	18428.5	43.2305	0	5.87755	2.36252	2.4893	0	0	0.200288	170.843	-448.448	25.8012	234.955	0	35.6683	35.3364	129.116	0
696	0	0	696	1	219.037	116.26	102.777	0	0	40.727	-45.9464	67.0998	159.131	2650.09	18383.4	-67.0998	0	5.08141	2.04307	2.96413	0	0	0.0223221	213.23	-476.848	24.6021	1	0	42.6741	41.1032	139.029	0
700	0	0	700	1	231.709	114.504	117.205	0	0	4.79796	94.5739	247.236	177.766	2486.7	18342.5	-247.236	0	6.05118	2.09021	3.10182	0	0	0.047803	170.734	-449.726	23.2118	193.211	0	38.9491	38.208	122.887	0
704	0	0	704	1	242.885	159.19	83.6944	0	0	17.4978	-31.2879	394.262	140.572	2573.66	18468.4	-394.262	0	5.35054	2.29219	3.04832	0	0	0.10359	183.524	-462.188	22.1253	201.759	0	50.5186	49.5416	179.14	0
705	0	0	705	1	272.77	183.104	89.6657	0	0	134.177	-79.0504	597.429	287.554	2456.98	18316.8	-597.429	0	13.3289	1.68952	2.37485	0	0	0.165703	194.566	-466.762	19.1529	277.135	0	28.5534	31.4479	148.131	0
709	0	0	709	1	198.305	121.57	76.7346	0	0	68.9735	-29.4396	507.657	129.924	2522.19	18267.2	-507.656	0	5.42993	1.83318	3.03864	0	0	0.0667292	167.876	-445.025	27.3163	1	0	53.7509	56.4223	251.538	0
713	0	0	713	1	234.702	161.611	73.0911	0	0	30.5417	0.625923	494.795	186.682	2660.28	18436.5	-494.794	0	7.71836	2.53978	3.72179	0	0	0.21234	195.335	-469.886	23.2958	1	0	43.5862	43.5621	186.405	0
720	0	0	720	1	266.219	165.126	101.092	0	0	35.2484	5.75558	287.362	217.324	2555.91	18331.7	-287.362	0	7.58248	2.37942	3.17128	0	0	0.0408022	173.743	-464.39	20.0964	1	0	34.3621	33.9167	108.991	0
724	0	0	724	1	202.833	123.43	79.4031	0	0	95.6	60.4927	333.837	161.825	2495.56	18476.3	-333.837	0	5.76187	2.33366	3.33761	0	0	0.0414794	162.223	-445.435	27.0933	203.249	0	44.4799	43.4125	150.157	0
729	0	0	729	1	206.761	144.863	61.8982	0	0	76.4404	-26.5473	372.96	212.745	2514.72	18364	-372.96	0	7.87879	1.63268	2.56548	0	0	0.0887125	157.382	-438.01	25.7896	1	0	33.0312	33.2487	117.437	0
735	0	0	735	1	252.302	127.683	124.618	0	0	-8.71342	-21.3158	95.1751	230.395	2599.87	18358.8	-95.1751	0	7.43698	1.95778	2.81165	0	0	0.159288	185.887	-465.375	21.0342	1	0	30.7516	29.5154	99.5645	0
745	0	0	745	1	301.393	198.08	103.313	0	0	55.8218	-67.6375	439.719	259.945	2535.34	18405.1	-439.719	0	10.2998	2.63772	2.98541	0	0	0.151777	171.797	-463.954	17.6098	212.607	0	30.8591	31.4302	115.276	0
746	0	0	746	1	269.221	137.645	131.576	0	0	-39.4969	77.762	77.2596	195.139	2630.66	18259.7	-77.2596	0	6.24833	2.57283	3.42794	0	0	0.221195	179.106	-463.889	19.9842	1	0	38.3181	35.9576	121.165	0
762	0	0	762	1	197.391	99.7335	97.6573	0	0	-8.2614	19.5171	274.178	132.103	2599.42	18317.9	-274.178	0	4.6083	2.04807	3.20261	0	0	0.056403	173.487	-444.563	27.6724	207.653	0	52.2054	50.7183	161.187	0
763	0	0	763	1	218.394	135.072	83.3221	0	0	152.362	7.76561	467.217	191.647	2438.8	18329.7	-467.217	0	7.63864	1.92683	2.44893	0	0	0.115672	155.531	-437.994	24.4252	199.525	0	37.6553	38.6193	152.544	0
765	0	0	765	1	218.512	119.927	98.5848	0	0	92.7855	5.50949	160.086	130.441	2498.37	18331.9	-160.086	0	4.2099	2.04459	3.44836	0	0	0.128148	199.118	-473.744	24.8385	224.084	0	50.8107	50.0852	160.541	0
766	0	0	766	1	235.538	117.293	118.245	0	0	19.9311	66.9072	146.981	179.379	2670.89	18370.2	-146.981	0	5.77753	1.5927	2.51181	0	0	0.0945321	245.684	-495.032	22.3865	1	0	38.2401	36.5415	118.55	0
774	0	0	774	1	240.19	129.052	111.138	0	0	61.2332	-14.5118	450.575	145.858	2529.93	18352	-450.575	0	5.76074	2.48006	3.32374	0	0	0.0712179	162.73	-452.115	22.5618	202.844	0	50.4446	51.6304	200.24	0
776	0	0	776	1	372.169	204.039	168.13	0	0	53.6055	-32.9788	252.886	411.375	2537.55	18370.4	-252.887	0	14.0903	2.3962	2.35554	0	0	0.183253	286.965	-494.175	13.9286	1	0	19.7617	19.4247	62.7857	0
778	0	0	778	1	185.996	108.413	77.5824	0	0	74.5843	115.661	197.881	135.704	2616.24	18321.4	-197.881	0	4.43751	2.22643	3.36193	0	0	0.0355611	151.504	-446.799	29.7619	170.879	0	51.8816	50.3091	157.494	0
785	0	0	785	1	229.028	132.38	96.648	0	0	18.623	46.3696	392.957	172.3	2572.54	18390.7	-392.957	0	6.48899	1.74043	2.85383	0	0	0.0700865	169.943	-452.44	23.2514	220.143	0	40.8535	40.3844	147.73	0
786	0	0	786	1	243.272	135.879	107.392	0	0	85.4559	-22.4507	294.429	226.836	2605.36	18359.9	-294.429	0	7.93896	1.86293	3.68339	0	0	0.117268	180.005	-461.403	22.0701	1	0	33.0512	32.4767	107.756	0
787	0	0	787	1	225.799	140.511	85.2875	0	0	116.969	48.0817	371.611	155.694	2573.85	18289.4	-371.611	0	5.69576	1.86252	2.74765	0	0	0.0844581	213.778	-473.937	23.6378	268.906	0	44.9044	45.0617	157.553	0
790	0	0	790	1	228.078	116.488	111.589	0	0	73.1003	154.983	323.956	160.91	2518.06	18282.1	-323.956	0	5.74776	2.46348	2.96291	0	0	0.0808369	174.031	-449.581	23.74	203.398	0	44.3523	44.3526	145.915	0
796	0	0	796	1	222.019	137.828	84.1911	0	0	27.1476	34.2588	457.699	163.566	2564.01	18203.5	-457.699	0	6.51084	1.34791	3.36702	0	0	0.0706846	182.786	-458.816	23.9596	1	0	41.7692	42.9503	183.336	0
799	0	0	799	1	269.571	117.44	152.131	0	0	5.05338	6.07536	286.266	249.267	2486.45	18331.4	-286.266	0	8.74967	2.15353	3.27596	0	0	0.159249	193.647	-476.007	19.7736	244.432	0	29.8595	29.471	96.9395	0
800	0	0	800	1	266.263	164.484	101.78	0	0	80.0408	20.4446	265.258	288.597	2610.78	18317	-265.258	0	9.84181	1.57193	2.2691	0	0	0.0943771	261.064	-491.801	19.5812	1	0	25.8334	25.1889	80.7531	0
809	0	0	809	1	236.27	132.93	103.34	0	0	19.3891	-8.33024	335.692	203.67	2571.77	18246.1	-335.692	0	7.38755	2.03211	3.19858	0	0	0.167808	159.76	-446.156	22.7282	1	0	36.066	35.9563	121.702	0
811	0	0	811	1	263.214	153.904	109.31	0	0	-45.2311	29.9742	417.171	180.142	2736.05	18407.1	-417.171	0	7.07943	2.07395	3.37175	0	0	0.198942	209.499	-476.706	20.2822	1	0	41.9353	41.5744	156.792	0
813	0	0	813	1	312.114	176.59	135.524	0	0	20.1625	69.7815	336.561	289.719	2571	18367.3	-336.561	0	10.4482	2.02825	2.53002	0	0	0.256529	188.66	-460.286	16.727	1	0	26.7914	26.301	88.5524	0
816	0	0	816	1	193.493	124.144	69.3487	0	0	25.9834	-17.3508	443.007	193.235	2565.18	18354.8	-443.007	0	7.63209	1.30685	2.68208	0	0	0.0293334	185.697	-449.327	27.5094	1	0	35.8251	36.3561	142.761	0
818	0	0	818	1	230.058	156.158	73.9001	0	0	77.6327	53.1011	407.833	219.492	2613.19	18284.3	-407.833	0	8.28183	1.45347	2.3089	0	0	0.0773747	170.605	-444.458	22.8226	245.819	0	32.9727	33.2081	121.088	0
826	0	0	826	1	258.782	135.75	123.032	0	0	64.2211	121.146	492.476	217.017	2626.6	18316	-492.476	0	8.92105	1.95692	2.57531	0	0	0.251517	157.742	-441.298	20.4056	229.643	0	35.9609	36.7987	150.982	0
829	0	0	829	1	240.425	134.263	106.162	0	0	24.0365	20.9234	-62.2608	161.227	2666.78	18416.2	62.2608	0	5.05838	2.33662	2.59258	0	0	0.113387	182.891	-454.952	22.2382	234.049	0	41.7033	40.2	149.556	0
835	0	0	835	1	253.729	147.289	106.44	0	0	114.148	48.2087	319.177	241.365	2576.67	18289.2	-319.177	0	8.50369	2.0271	2.89345	0	0	0.132016	159.841	-453.008	20.9569	238.352	0	31.3231	31.0398	102.901	0
836	0	0	836	1	192.997	123.94	69.0572	0	0	15.8703	-19.1939	338.195	165.544	2575.29	18356.6	-338.195	0	6.03182	2.49254	2.96048	0	0	0.0945544	183.245	-462.994	28.5433	1	0	44.1004	43.6446	143.955	0
837	0	0	837	1	213.482	111.775	101.707	0	0	35.4792	17.5193	272.352	239.16	2655.34	18319.9	-272.352	0	8.24695	1.76092	3.39411	0	0	0.0798858	159.579	-458.519	25.2852	268.537	0	31.6769	30.8972	100.331	0
838	0	0	838	1	237.6	132.675	104.925	0	0	60.2216	-94.2147	316.377	181.573	2530.94	18332	-316.377	0	6.60775	2.43166	3.30459	0	0	0.110435	201.766	-469.657	22.8038	256.462	0	39.4946	40.1636	129.687	0
844	0	0	844	1	203.587	124.843	78.7438	0	0	122.27	66.456	423.14	161.829	2468.89	18171.3	-423.14	0	6.17178	1.73126	2.82536	0	0	0.00809631	185.901	-446.481	26.3921	1	0	42.8206	43.2018	166.984	0
850	0	0	850	1	258.99	155.377	103.613	0	0	41.6796	-0.666279	238.423	244.507	2649.14	18338.1	-238.423	0	8.26151	1.70246	2.90467	0	0	0.0717553	212.856	-480.307	20.3748	1	0	30.3288	29.4308	93.9599	0
851	0	0	851	1	237.358	122.279	115.079	0	0	76.4506	48.8475	426.621	214.264	2714.03	18388.3	-426.621	0	8.21809	1.34087	2.59951	0	0	0.0788539	209.049	-474.559	22.1034	1	0	34.1732	34.2651	131.676	0
855	0	0	855	1	183.5	97.5353	85.9645	0	0	28.4323	-82.4097	155.007	115.856	2463.07	18220.5	-155.007	0	3.85142	2.84271	3.61101	0	0	0.0116882	153.633	-443.645	30.8001	185.863	0	57.8949	57.3045	182.17	0
869	0	0	869	1	189.597	108.098	81.4995	0	0	-124.46	16.7213	330.177	142.707	2715.62	18320.7	-330.177	0	5.50079	2.47164	2.50207	0	0	0.157814	189.332	-456.955	28.8415	1	0	51.8328	48.5393	155.84	0
870	0	0	870	1	214.777	138.284	76.4924	0	0	9.34751	-10.7755	420.337	197.738	2681.47	18248.6	-420.337	0	7.67831	1.89267	2.5009	0	0	0.106468	231.648	-480.822	24.8727	1	0	37.5531	38.0177	140.299	0
875	0	0	875	1	231.26	115.26	115.999	0	0	24.5812	-22.8687	140.951	197.543	2666.24	18360.3	-140.951	0	6.41932	1.6114	3.03404	0	0	0.0464771	175.507	-458.992	22.996	1	0	35.7101	34.3266	111.184	0
903	0	0	903	1	245.536	151.298	94.2384	0	0	56.9086	160.947	346.987	138.711	2633.91	18276.2	-346.987	0	5.05719	1.99667	3.00349	0	0	0.161233	190.297	-459.492	21.7299	283.858	0	50.6949	50.3978	172.287	0
906	0	0	906	1	427.594	263.616	163.977	0	0	26.9468	54.3832	381.346	521.406	2564.21	18283.1	-381.346	0	19.4148	1.63244	2.43431	0	0	0.34102	183.977	-463.423	11.953	395.596	0	16.9341	16.925	60.1367	0
907	0	0	907	1	301.928	177.553	124.375	0	0	96.7337	-23.3216	380.956	309.779	2594.09	18360.8	-380.956	0	11.516	1.65441	2.57607	0	0	0.0281419	196.862	-467.769	17.2324	1	0	25.2198	25.2205	88.8232	0
908	0	0	908	1	395.068	259.139	135.929	0	0	54.3834	15.3184	538.812	469.879	2536.78	18322.1	-538.812	0	20.1923	1.45043	3.07739	0	0	0.227861	222.024	-482.365	13.0105	1	0	19.3779	20.1805	92.1264	0
909	0	0	909	1	312.592	179.668	132.925	0	0	71.159	67.3896	326.433	280.295	2619.66	18270.1	-326.433	0	9.9479	2.43676	3.07684	0	0	0.10328	197.152	-468.87	16.9044	264.631	0	28.9893	28.5937	94.9425	0
910	0	0	910	1	348.175	204.11	144.066	0	0	97.2932	42.3695	307.921	423.538	2593.53	18295.1	-307.921	0	14.82	1.92484	2.8265	0	0	0.233557	183.693	-481.829	14.9267	347.159	0	20.0182	19.7292	65.6351	0
911	0	0	911	1	374.04	224.02	150.02	0	0	101.844	35.1633	425.83	419.152	2588.98	18302.3	-425.83	0	16.0424	1.89145	2.63784	0	0	0.125062	174.289	-468.039	13.8124	359.315	0	20.6338	20.8777	76.7619	0
1587	0	0	1587	1	184.736	118.524	66.2118	0	0	46.2079	90.1325	414.024	214.097	2744.27	18446.6	-414.024	0	8.16498	2.03718	2.53399	0	0	0.126468	172.904	-443.394	29.4135	258.38	0	35.7743	35.588	129.773	0
1696	0	0	1696	1	204.62	118.357	86.2637	0	0	43.8771	-2.98057	401.029	179.613	2547.28	18539.7	-401.029	0	6.80178	1.9669	2.77655	0	0	0.125189	169.46	-444.477	26.3738	204.301	0	39.5166	39.0228	144.043	0
1701	0	0	1701	1	241.742	144.895	96.8476	0	0	57.9481	-22.6594	336.051	166.979	2632.87	18559.4	-336.051	0	6.03063	1.93837	2.99396	0	0	0.0358541	170.311	-450.899	22.0695	230.054	0	41.9131	40.9362	141.386	0
1703	0	0	1703	1	198.448	105.394	93.0542	0	0	34.9124	-160.933	170.24	121.626	2157.61	18199.4	-170.24	0	4.24326	2.37441	2.17367	0	0	0.0970078	198.982	-456.156	27.1999	1	0	49.576	50.8643	155.145	0
2002	0	0	2	1	265.798	156.434	109.365	0	0	201.422	-38.5073	554.012	204.244	2389.74	18077	-554.012	0	15.1487	12.6313	10.935	0	0	0.17992	150.925	-527.399	68.9917	168.087	0	76.8532	76.4784	434.966	1
2004	0	0	4	1	339.37	201.965	137.406	0	0	106.562	52.1138	127.752	197.733	2285.28	18086	-127.752	0	9.41527	13.0579	11.2204	0	0	0.0991311	193.164	-546.894	49.0814	193.935	0	56.8607	54.4846	133.764	1
2005	0	0	5	1	318.559	136.858	181.7	0	0	41.3956	81.7733	18.663	173.075	2450.1	17956.7	-18.663	0	7.48678	12.9064	11.2058	0	0	0.142931	174.591	-540.895	53.5746	145.108	0	62.9378	60.2623	151.598	1
2009	0	0	9	1	299.176	112.347	186.829	0	0	-132.601	-242.123	47.6608	155.205	2325.12	17981.6	-47.6608	0	8.42493	12.3812	12.0123	0	0	0.080292	137.586	-524.416	59.0251	160.968	0	61.5392	63.7633	143.916	1
2013	0	0	13	1	306.946	116.418	190.528	0	0	88.9371	20.7238	-159.522	152.376	2502.22	17818.4	159.522	0	6.02093	13.3836	11.3628	0	0	0.0596712	148.156	-532.168	57.155	164.176	0	67.7583	66.036	217.93	1
2021	0	0	21	1	346.999	169.548	177.451	0	0	38.0845	29.268	387.791	293.163	2154.44	18208.5	-387.791	0	18.2833	12.7379	12.5614	0	0	0.171257	167.936	-546.634	48.448	176.807	0	44.5718	42.6567	242.16	1
2043	0	0	43	1	332.661	135.889	196.772	0	0	-25.4266	46.8437	-82.8925	171.882	2516.93	17792.3	82.8925	0	7.02551	12.734	11.0648	0	0	0.128744	166.071	-535.617	50.0804	170.379	0	60.3362	58.9859	161.814	1
2044	0	0	44	1	294.573	130.027	164.546	0	0	54.1526	70.0469	13.8874	193.259	2437.35	17868.8	-13.8874	0	8.32555	12.3818	11.3402	0	0	0.0343745	134.508	-519.037	59.5889	137.087	0	56.5797	54.4109	136.348	1
2049	0	0	49	1	282.209	132.367	149.842	0	0	-0.479959	181.618	-540.89	204.006	2392.32	17856.8	540.89	0	8.59785	13.037	11.1811	0	0	0.323335	144.679	-519.959	63.9805	151.286	0	76.394	73.4838	314.074	1
2058	0	0	58	1	298.754	151.571	147.183	0	0	67.0255	101.487	45.9155	217.386	2424.47	17937	-45.9155	0	9.59493	13.2067	11.4133	0	0	0.0714674	147.146	-528.871	59.3268	138.006	0	51.9862	49.779	124.133	1
2073	0	0	73	1	342.551	139.589	202.961	0	0	121.855	15.2666	-61.683	196.5	2269.98	18122.9	61.683	0	8.08938	12.6536	11.3269	0	0	0.139539	179.783	-543.464	48.2137	222.608	0	53.4717	52.1021	137.808	1
2077	0	0	77	1	317.399	146.034	171.365	0	0	307.362	-230.852	-226.117	190.007	2184.14	18169.7	226.117	0	9.09352	13.0011	11.1946	0	0	0.0953017	191.155	-546.005	53.93	163.322	0	47.1057	48.6467	162.42	1
2079	0	0	79	1	296.764	148.049	148.715	0	0	-38.8483	4.19338	9.3544	170.858	2331.03	17834.9	-9.3544	0	7.52053	12.1465	11.2532	0	0	0.0955792	166.306	-536.196	58.5988	138.989	0	61.8196	59.765	149.761	1
2085	0	0	85	1	367.16	162.191	204.97	0	0	463.973	-201.49	7.65944	280.944	2127.19	18240	-7.65944	0	16.3918	12.5373	10.5742	0	0	0.577657	161.174	-531.176	43.0596	222.952	0	41.051	32.9612	80.1773	1
2090	0	0	90	1	313.132	149.111	164.02	0	0	9.82397	4.66587	66.4029	190.307	2382.02	17834.5	-66.4029	0	8.69184	12.7284	12.1722	0	0	0.218553	134.787	-528.406	55.7586	152.393	0	58.9198	56.6794	138.481	1
2093	0	0	93	1	301.16	130.075	171.085	0	0	16.0575	48.0826	89.2181	186.629	2575.1	17890.7	-89.2181	0	8.6361	12.3955	12.1701	0	0	0.176463	163.197	-537.142	58.6492	155.452	0	60.3578	57.1016	140.652	1
2094	0	0	94	1	346.266	134.982	211.284	0	0	-34.3468	4.38026	-629.145	450.294	2426.19	17735.1	629.145	0	19.8394	11.092	9.30049	0	0	0.353406	137.317	-518.738	44.5066	145.75	0	42.6604	42.9935	128.916	1
2101	0	0	101	1	335.15	157.328	177.822	0	0	40.0762	20.7539	191.002	212.246	2252.1	18017.7	-191.002	0	10.8313	12.8619	12.0052	0	0	0.195657	187.659	-553.772	50.5264	200.738	0	52.6339	50.8364	148.147	1
2110	0	0	110	1	335.771	137.474	198.297	0	0	291.542	-192.985	3.7604	199.026	2199.96	18131.8	-3.7604	0	9.77242	13.2431	11.3308	0	0	0.284499	122.885	-518.474	50.0849	161.703	0	49.9715	49.8873	120.249	1
2120	0	0	120	1	366.379	161.711	204.668	0	0	7.84934	25.9794	194.742	175.114	2184.67	18211.8	-194.742	0	9.01225	12.63	12.2718	0	0	0.1618	138.781	-524.627	44.5579	184.873	0	62.3045	59.9866	179.074	1
2121	0	0	121	1	356.187	204.259	151.928	0	0	-12.3703	-12.6667	171.529	249.905	2204.89	17951.5	-171.529	0	12.6953	12.2597	11.0306	0	0	0.175915	154.081	-534.346	45.0976	165.717	0	44.4471	42.5139	115.475	1
2127	0	0	127	1	297.841	141.12	156.722	0	0	149.953	-20.6665	95.2566	177.345	2241.89	18059.1	-95.2566	0	8.31196	11.8434	11.943	0	0	0.0939927	191.647	-544.008	58.7402	153.766	0	61.1535	59.0452	144.449	1
2129	0	0	129	1	312.785	136.342	176.443	0	0	116.654	27.5953	9.13482	173.307	2275.19	18010.9	-9.13482	0	7.47188	13.9715	12.208	0	0	0.2534	146.654	-530.172	57.0799	158.898	0	64.7142	61.9711	155.753	1
2131	0	0	131	1	296.488	161.399	135.089	0	0	103.151	135.652	-699.04	283.824	2288.69	17803.1	699.04	0	12.7317	12.7232	10.4133	0	0	0.187013	147.099	-528.218	58.2732	176.501	0	86.113	85.061	197.112	1
2147	0	0	147	1	323.584	143.267	180.317	0	0	102.294	4.82339	-69.2121	160.539	2389.21	17934	69.2121	0	6.58808	13.5693	11.2417	0	0	0.175006	175.483	-544.3	52.9961	157.364	0	64.9915	62.6758	172.773	1
2150	0	0	150	1	380.588	166.012	214.576	0	0	157.297	26.6484	-675.607	464.807	2134.88	18111.5	675.607	0	20.7791	12.954	9.14826	0	0	0.157103	176.472	-544.548	40.1161	191.213	0	47.3722	48.2772	118.248	1
2152	0	0	152	1	336.973	157.726	179.247	0	0	372.803	-381.308	-355.923	158.135	2118.7	18120.8	355.923	0	10.3777	13.0513	11.7139	0	0	0.117817	152.548	-532.866	50.0292	159.495	0	58.5387	89.3921	251.084	1
2156	0	0	156	1	347.383	170.947	176.436	0	0	5.52739	-44.9909	212.967	232.249	2186.99	18183.1	-212.967	0	12.3327	13.2206	11.7053	0	0	0.214636	195.204	-544.397	48.0304	202.457	0	48.093	46.2467	145.945	1
2159	0	0	159	1	368.717	167.366	201.352	0	0	107.21	57.9929	212.869	288.781	2284.63	17980.5	-212.869	0	14.9386	13.1939	11.8014	0	0	0.120418	149.981	-535.801	44.2018	220.802	0	40.5536	38.6866	122.586	1
2165	0	0	165	1	261.649	110.242	151.407	0	0	-363.866	-250.874	-4.86621	195.322	2357.07	17990.4	4.86621	0	14.3527	10.7671	10.2431	0	0	0.401897	137.258	-514.745	67.0202	158.509	0	64.5898	44.6084	97.6342	1
2167	0	0	167	1	377.571	168.634	208.937	0	0	46.7717	63.6495	-29.3757	263.46	2145.75	18174.1	29.3757	0	10.9948	13.2478	12.0614	0	0	0.338554	143.707	-532.605	42.976	160.591	0	42.2921	41.4489	105.485	1
2168	0	0	168	1	295.572	87.766	207.806	0	0	55.8039	-60.2833	-495.173	209.353	2336.04	17799.8	495.173	0	8.88385	12.5523	11.0089	0	0	0.18503	140.001	-521.477	59.0849	183.208	0	65.8511	63.1705	269.491	1
2172	0	0	172	1	309.528	126.614	182.914	0	0	251.966	-39.2188	-492.663	160.356	2239.53	17978	492.663	0	7.05004	13.3111	11.3438	0	0	0.15219	142.946	-530.29	56.3755	167.3	0	82.6686	78.9309	317.461	1
2173	0	0	173	1	308.327	174.568	133.759	0	0	125.249	98.0439	639.582	231.283	2366.25	17940.4	-639.582	0	18.7265	12.2859	11.9002	0	0	0.061079	155.027	-535.455	56.2869	142.511	0	81.3457	78.8598	392.089	1
2194	0	0	194	1	328.047	163.826	164.221	0	0	321.885	-188.561	-279.786	198.975	2169.61	18127.4	279.786	0	9.27594	13.0763	11.0261	0	0	0.200196	118.942	-514.171	51.3367	153.112	0	46.9928	46.5753	174.904	1
2199	0	0	199	1	307.129	162.2	144.928	0	0	108.816	14.2874	89.6043	225.356	2382.68	18024.2	-89.6043	0	10.4116	13.1437	11.6146	0	0	0.102217	128.003	-522.586	57.1549	183.118	0	50.4533	48.4145	118.194	1
2214	0	0	214	1	345.054	169.711	175.343	0	0	75.6268	-40.6612	436.634	232.469	2216.55	18079.1	-436.634	0	15.3011	13.338	11.6913	0	0	0.143874	152.308	-535.282	48.571	206.914	0	62.2149	57.6404	364.125	1
2219	0	0	219	1	350.286	138.293	211.994	0	0	180.099	-38.8791	-176.017	209.631	2112.08	18177	176.017	0	8.49255	13.6903	11.8057	0	0	0.0790717	162.09	-539.752	47.9035	187.787	0	49.2921	48.2963	162.538	1
2220	0	0	220	1	405.355	164.752	240.603	0	0	84.6002	52.059	-47.9561	287.324	2406.9	17886.7	47.9561	0	11.8392	11.8903	11.0653	0	0	0.0731424	145.705	-527.981	37.5166	174.086	0	38.0276	36.5392	96.1113	1
2231	0	0	231	1	328.263	148.424	179.839	0	0	23.1586	40.9301	108.773	192.041	2368.68	17897.9	-108.773	0	9.04638	12.4327	11.6666	0	0	0.078163	152.742	-533.147	51.3542	161.062	0	57.8527	55.3609	136.222	1
2234	0	0	234	1	229.998	122.609	107.388	0	0	71.1954	-527.722	-577.816	371.611	2121.32	18267.2	577.816	0	29.0906	10.9087	9.84921	0	0	0.122899	164.605	-532.717	80.4586	161.906	0	59.2922	84.3192	111.893	1
2239	0	0	239	1	340.648	158.481	182.167	0	0	81.0513	64.8144	34.2529	183.752	2211.13	18173	-34.2529	0	8.04224	13.158	10.8375	0	0	0.205142	182.765	-543.614	48.5441	182.891	0	59.4456	57.1629	142.465	1
2247	0	0	247	1	309.666	132.347	177.319	0	0	134.017	28.2188	-115.147	193.049	2357.48	18109.9	115.147	0	7.73748	12.6539	10.5344	0	0	0.109755	150.702	-529.271	54.8164	205.712	0	52.1561	50.8731	154.665	1
2253	0	0	253	1	347.776	148.912	198.865	0	0	64.7762	-113.572	-448.398	199.211	2426.72	17753.4	448.398	0	8.55982	11.8797	11.5956	0	0	0.202446	144.573	-526.295	46.8101	171.928	0	63.1142	61.5174	259.56	1
2261	0	0	261	1	338.539	176.323	162.216	0	0	152.983	-48.5022	35.6859	254.07	2139.2	18286.3	-35.6859	0	11.4179	12.554	11.7661	0	0	0.0619835	169.694	-543.331	49.3375	199.51	0	43.2179	42.1022	105.1	1
2263	0	0	263	1	396.781	180.307	216.475	0	0	44.339	154.555	-45.1097	202.536	2447.16	17983.6	45.1097	0	8.34784	12.7373	10.2334	0	0	0.0114949	198.636	-555.957	38.5634	214.833	0	51.4573	49.6057	132.326	1
2275	0	0	275	1	322.953	129.3	193.654	0	0	136.392	3.52994	-133.556	194.796	2255.45	18034.9	133.556	0	7.80464	12.8664	10.6525	0	0	0.178318	161.506	-534.543	51.9318	173.193	0	52.3165	50.4963	160.166	1
2276	0	0	276	1	374.172	174.816	199.356	0	0	105.186	-8.05924	-12.669	224.9	2186.99	18146.2	12.669	0	9.60261	12.6416	11.3271	0	0	0.170211	182.154	-547.997	42.579	195.514	0	48.1331	46.8318	117.559	1
2282	0	0	282	1	346.268	181.735	164.533	0	0	203.114	-57.4832	-107.874	223.099	2188.73	18095.9	107.874	0	9.29522	12.529	11.445	0	0	0.074598	140.751	-525.37	47.4877	162.751	0	46.1001	44.651	129.944	1
2286	0	0	286	1	384.79	185.639	199.15	0	0	-3.15728	78.6595	102.091	270.339	2395	17959.8	-102.091	0	12.6762	12.1928	11.8051	0	0	0.374077	154.663	-535.232	40.9944	183.743	0	42.2787	40.1673	99.6925	1
2291	0	0	291	1	274.798	122.142	152.656	0	0	139.312	-15.3054	24.5602	180.288	2451.85	17954.1	-24.5602	0	7.94731	12.4439	11.1558	0	0	0.0234933	187.729	-535.19	65.7734	180.552	0	59.5047	57.1766	143.495	1
2295	0	0	295	1	282.783	156.391	126.392	0	0	47.668	-50.2385	84.1781	193.874	2344.17	17889.4	-84.1781	0	9.0708	12.3374	11.179	0	0	0.16363	116.846	-511.594	62.9797	175.302	0	55.7865	53.8533	132.32	1
2298	0	0	298	1	414.26	179.734	234.526	0	0	80.0425	-0.490528	27.8373	198.141	2411.46	17939.3	-27.8373	0	8.71068	12.6202	10.7853	0	0	0.116499	141.926	-525.028	36.6464	187.309	0	54.7516	52.4592	131.758	1
2303	0	0	303	1	344.315	173.446	170.869	0	0	9.52195	-0.0372155	401.508	182.457	2282.66	18138.2	-401.508	0	11.6313	12.2089	11.5438	0	0	0.0654185	187.6	-543.697	47.6981	187.669	0	69.5446	65.0555	392.685	1
2308	0	0	308	1	292.557	125.14	167.417	0	0	52.5907	25.0905	-235.975	228.309	2339.25	18013.4	235.975	0	8.93155	12.4773	10.6076	0	0	0.0606072	159.031	-533.583	59.3932	159.226	0	46.0232	43.6153	165.305	1
2309	0	0	309	1	425.89	203.936	221.954	0	0	50.9416	51.5501	13.0927	292.643	2440.56	17887.3	-13.0927	0	12.625	12.0106	10.4335	0	0	0.110061	194.56	-548.224	34.7784	220.057	0	37.7867	36.1814	92.367	1
2310	0	0	310	1	329.9	187.099	142.801	0	0	113.805	59.7212	138.024	198.611	2477.35	17879.1	-138.024	0	9.54446	12.7986	10.3289	0	0	0.144269	136.008	-519.825	50.0045	158.747	0	56.4345	53.5441	132.87	1
2325	0	0	325	1	361.702	171.286	190.416	0	0	207.512	4.05354	33.0253	267.521	2383.65	18034.4	-33.0253	0	11.9519	11.8597	10.7611	0	0	0.365101	167.364	-539.5	43.6404	204.357	0	40.7804	39.1058	98.5416	1
2326	0	0	326	1	311.601	152.239	159.362	0	0	292.914	-171.271	477.479	190.059	2298.25	18010.4	-477.479	0	13.936	11.4424	11.4943	0	0	0.285657	157.71	-528.542	54.1732	137.555	0	70.0362	69.422	402.783	1
2327	0	0	327	1	333.303	139.176	194.127	0	0	69.9388	-26.471	95.2567	161.633	2521.22	17965.3	-95.2567	0	7.5744	12.4656	10.934	0	0	0.0403323	138.325	-522.057	49.5975	144.531	0	66.9324	63.9923	156.064	1
2329	0	0	329	1	364.693	164.01	200.683	0	0	64.8607	46.2331	-29.7397	249.136	2127.66	18091.9	29.7397	0	10.4048	12.048	11.4989	0	0	0.361361	125.482	-518.932	43.8441	175.192	0	43.6041	42.6752	108.245	1
2331	0	0	331	1	270.376	100.431	169.945	0	0	-62.4878	-159.446	181.412	209.088	2255.01	17898.9	-181.412	0	11.4836	11.2753	10.7259	0	0	0.231978	132.037	-512.367	65.2471	132.299	0	47.8478	47.2066	131.167	1
2339	0	0	339	1	412.416	206.075	206.341	0	0	279.394	-143.06	247.197	239.974	2112.45	18181.5	-247.197	0	13.8699	12.5312	11.7404	0	0	0.305147	153.5	-529.496	37.4051	181.653	0	44.8815	43.3424	154.723	1
2345	0	0	345	1	297.067	111.801	185.265	0	0	119.231	85.7053	-367.586	161.775	2372.27	17952.8	367.586	0	6.4168	13.4016	10.9801	0	0	0.020553	114.39	-510.572	59.4915	175.904	0	72.6281	65.9168	323.036	1
2350	0	0	350	1	337.396	161.435	175.961	0	0	127.567	81.1174	-195.559	198.354	2463.59	17857.7	195.559	0	7.74548	12.2534	9.93811	0	0	0.176151	177.688	-537.541	47.6435	175.728	0	50.8918	48.9186	176.276	1
2355	0	0	355	1	296.295	110.117	186.177	0	0	170.277	-13.4722	-161.817	168.029	2321.22	17952.3	161.817	0	6.75492	12.8844	10.8892	0	0	0.113871	182.901	-545.163	59.0771	191.562	0	59.5991	57.0605	193.814	1
2359	0	0	359	1	399.476	222.3	177.176	0	0	200.485	97.6036	-624.243	403.698	2191.35	18040.5	624.243	0	17.7924	12.7822	8.8418	0	0	0.30147	205.13	-559.403	37.2393	258.388	0	46.0915	45.7896	130.736	1
2363	0	0	363	1	273.27	125.811	147.459	0	0	142.054	-11.1793	301.599	139.651	2249.79	18049.6	-301.599	0	7.96256	13.4418	11.5393	0	0	0.131355	133.382	-521.942	68.0833	147.534	0	80.7999	78.2337	319.874	1
2372	0	0	372	1	417.591	188.974	228.616	0	0	102.02	133.339	-118.02	255.957	2389.48	18004.8	118.02	0	10.1335	12.113	10.6351	0	0	0.162553	164.704	-532.678	35.8912	196.861	0	41.1665	39.4627	120.545	1
2375	0	0	375	1	338.132	125.855	212.278	0	0	55.3045	31.5732	-199.833	258.317	2436.2	17907.2	199.833	0	10.1195	12.035	10.1315	0	0	0.105273	181.943	-540.526	47.5104	184.759	0	40.1835	38.1931	137.159	1
2383	0	0	383	1	261.776	131.699	130.077	0	0	26.0864	-136.995	-29.416	205.584	2066.77	17976.1	29.416	0	9.16986	11.4098	10.3225	0	0	0.166786	138.475	-517.12	67.9794	161.676	0	47.6371	48.4849	120.31	1
2393	0	0	393	1	286.827	133.871	152.956	0	0	0.196713	53.1985	-153.341	175.02	2391.64	17985.3	153.341	0	6.924	11.8737	11.4563	0	0	0.102965	150.965	-530.906	61.4973	180.16	0	59.2562	56.0999	180.96	1
2397	0	0	397	1	374.15	220.78	153.37	0	0	146.237	-71.9105	470.912	350.314	2245.6	18110.4	-470.912	0	23.9804	11.7068	10.8235	0	0	0.157909	111.359	-510.137	41.5855	174.374	0	42.0513	40.1806	244.256	1
2402	0	0	402	1	266.291	118.906	147.385	0	0	82.4037	14.4728	75.2046	182.57	2309.44	18024	-75.2046	0	8.32877	10.9444	10.4966	0	0	0.197225	138.112	-515.047	65.9353	149.984	0	57.7179	55.5037	136.1	1
2404	0	0	404	1	363.082	195.431	167.65	0	0	34.0579	24.1931	-13.5188	174.314	2457.44	17914.6	13.5188	0	7.40823	12.4394	10.7663	0	0	0.0960862	153.132	-528.228	43.8215	167.636	0	60.4829	58.1274	147.673	1
2406	0	0	406	1	314.965	173.29	141.675	0	0	19.7379	51.2781	48.3235	185.015	2172.78	18086.8	-48.3235	0	8.24768	12.1687	11.886	0	0	0.379274	178.643	-543.599	54.4558	205.738	0	59.6317	56.9946	141.297	1
2412	0	0	412	1	279.155	135.043	144.111	0	0	-134.215	-206.952	143.919	201.033	2426.4	17846.8	-143.919	0	11.4187	10.0142	10.0714	0	0	0.227877	166.937	-532.594	59.8859	133.225	0	46.666	47.0834	113.668	1
2419	0	0	419	1	326.338	136.843	189.495	0	0	100.754	5.43351	55.0238	251.407	2191.43	18232.3	-55.0238	0	11.288	12.004	11.1525	0	0	0.10552	155.893	-530.769	50.9138	151.922	0	43.9371	42.5246	104.842	1
2435	0	0	435	1	256.621	134.757	121.865	0	0	7.3008	38.887	-39.2055	142.682	2484.2	17800.3	39.2055	0	5.96025	11.3064	10.4163	0	0	0.0511765	115.076	-498.687	69.9821	167.939	0	71.2831	69.1887	174.454	1
2444	0	0	444	1	299.78	130.449	169.331	0	0	-29.8419	-158.057	-111.233	193.15	2322.02	17797.9	111.233	0	8.46342	10.3027	8.99186	0	0	0.144117	160.422	-521.7	53.2279	177.747	0	46.4836	45.6738	134.025	1
2446	0	0	446	1	289.929	116.019	173.91	0	0	72.7013	71.7461	-215.473	240.103	2418.8	17966.7	215.473	0	9.33069	11.5413	10.0238	0	0	0.135929	113.13	-504.018	58.4219	166.157	0	43.0998	40.7197	149.245	1
2450	0	0	450	1	274.244	143.574	130.67	0	0	36.6469	57.3223	21.7153	163.437	2255.53	18180.5	-21.7153	0	7.10503	11.6845	11.3505	0	0	0.112826	153.475	-528.649	65.2728	186.479	0	64.8313	62.5359	154.934	1
2460	0	0	460	1	297.574	158.297	139.277	0	0	56.7834	54.9498	-18.5338	189.741	2235.4	17983.5	18.5338	0	7.98284	11.7577	10.265	0	0	0.0593982	153.712	-522.356	56.8022	177.129	0	55.2977	52.8336	134.855	1
2463	0	0	463	1	279.981	152.472	127.509	0	0	18.6054	131.51	-146.89	226.262	2373.23	17907	146.89	0	8.89535	11.9468	9.7531	0	0	0.105574	187.609	-540.635	61.5199	160.886	0	44.9122	42.6506	142.363	1
2474	0	0	474	1	250.061	124.627	125.434	0	0	28.488	-6.6911	-67.6475	145.718	2263.69	17945.5	67.6475	0	6.01804	11.1898	10.9529	0	0	0.158067	154.425	-520.745	73.3776	145.289	0	69.3414	66.7665	176.577	1
2475	0	0	475	1	340.06	183.006	157.054	0	0	48.2024	-26.9591	-165.1	213.207	2243.98	18065.4	165.1	0	8.52948	12.0169	10.8637	0	0	0.151463	124.054	-513.773	47.7861	166.84	0	47.9807	46.1156	151.498	1
2476	0	0	476	1	288.478	138.243	150.235	0	0	64.1101	8.8159	63.4285	206.464	2128.41	18229	-63.4285	0	9.33953	11.6178	10.5075	0	0	0.216116	123.742	-511.217	59.5349	138.281	0	51.4666	50.2987	123.124	1
2484	0	0	484	1	368.84	184.81	184.03	0	0	53.9306	-10.9937	52.508	230.409	2337.91	17949.8	-52.508	0	10.3755	11.1619	10.096	0	0	0.0757311	155.825	-520.564	41.4887	171.968	0	45.92	44.23	110.561	1
2487	0	0	487	1	393.295	194.017	199.279	0	0	67.0164	12.6264	308.51	298.033	2424.48	18025.8	-308.51	0	17.0983	11.1698	10.5063	0	0	0.0312704	179.867	-540.339	38.2905	212.211	0	38.0217	36.6466	154.511	1
2488	0	0	488	1	293.88	117.798	176.082	0	0	-3.43744	-2.65932	-48.8221	218.724	2395.28	17841.8	48.8221	0	9.17058	11.5636	10.8496	0	0	0.220637	111.831	-504.771	58.316	147.198	0	47.8751	46.3318	120.007	1
2489	0	0	489	1	255.527	134.106	121.42	0	0	108.798	78.8569	3.56341	154.242	2482.36	17859.9	-3.56341	0	6.58112	11.9918	10.5325	0	0	0.157888	163.264	-531.052	71.5847	160.802	0	68.542	65.8952	164.438	1
2497	0	0	497	1	391.211	167.757	223.453	0	0	73.9398	252.191	-686.511	558.452	2417.56	17686.6	686.511	0	25.6186	10.6661	8.60906	0	0	0.356335	154.427	-530.837	36.9616	224.899	0	40.3467	44.1643	94.9687	1
2498	0	0	498	1	340.097	159.235	180.862	0	0	-0.259101	70.0356	-118.81	229.384	2491.76	17868.8	118.81	0	9.15177	11.4168	10.3257	0	0	0.181611	143.491	-519.652	46.8128	148.293	0	45.0312	43.2175	129.414	1
2499	0	0	499	1	270.538	105.602	164.936	0	0	71.8068	27.2247	-165.949	163.415	2220.37	18110.9	165.949	0	6.43867	11.8852	10.1408	0	0	0.0923686	130.571	-514.109	65.14	158.362	0	60.5891	58.1543	195.862	1
2500	0	0	500	1	275.776	141.273	134.504	0	0	76.1987	17.606	23.3078	149.069	2215.98	18020.9	-23.3078	0	6.50725	11.533	11.275	0	0	0.0865394	108.891	-501.55	64.4516	118.51	0	71.3455	68.3571	168.877	1
2510	0	0	510	1	295.81	124.191	171.619	0	0	136.673	-28.4993	201.709	152.347	2354.83	18067	-201.709	0	7.89058	12.478	10.2469	0	0	0.0519217	147.093	-523.136	58.0098	174.509	0	69.4632	67.2845	199.057	1
2513	0	0	513	1	319.465	144.201	175.264	0	0	383.722	-68.2357	-590.323	351.381	2107.78	18206.4	590.323	0	17.5809	10.7694	8.28976	0	0	0.268188	173.541	-526.688	48.3904	208.559	0	48.3035	43.7892	122.09	1
2519	0	0	519	1	305.404	171.931	133.473	0	0	94.0142	-107.959	386.26	173.516	2297.83	18146.4	-386.26	0	11.0242	11.0866	10.7308	0	0	0.0409393	149.449	-519.88	54.5705	165.187	0	66.7205	64.4669	355.047	1
2523	0	0	523	1	307.331	91.1146	216.216	0	0	54.5875	-13.0918	-166.114	179.159	2436.91	17852.2	166.114	0	7.13283	11.2697	10.323	0	0	0.145236	138.191	-518.537	53.8326	142.011	0	55.2047	53.531	176.522	1
2530	0	0	530	1	309.86	129.332	180.529	0	0	77.4245	-37.7613	279.747	212.515	2314.42	18076.2	-279.747	0	11.929	11.6426	9.54525	0	0	0.0713364	156.531	-525.109	52.7114	169.353	0	50.643	48.8542	186.647	1
2536	0	0	536	1	290.282	122.526	167.756	0	0	73.3705	0.203452	-171.233	251.215	2218.81	18137.9	171.233	0	9.9506	11.3882	9.8155	0	0	0.0801671	188.744	-537.872	57.8926	190.171	0	40.1584	38.8745	129.357	1
2537	0	0	537	1	310.148	154.355	155.793	0	0	157.687	4.80116	86.4793	181.097	2333.81	18133.3	-86.4793	0	8.38469	11.3483	10.2352	0	0	0.29099	155.087	-523.756	53.124	186.934	0	57.7321	56.0916	136.036	1
2546	0	0	546	1	293.26	149.599	143.661	0	0	101.331	-23.3559	41.0239	161.589	2190.85	18161.5	-41.0239	0	7.21783	11.057	10.4441	0	0	0.130445	180.527	-534.079	57.4536	155.275	0	63.7887	61.5871	151.76	1
2553	0	0	553	1	265.954	97.6718	168.282	0	0	100.519	24.4919	57.1187	186.783	2490.64	17814.6	-57.1187	0	8.37341	10.5128	9.70723	0	0	0.0150524	167.953	-529.028	64.3433	159.491	0	56.0831	53.7012	131.445	1
2556	0	0	556	1	272.706	112.02	160.686	0	0	64.2426	7.43313	-331.621	224.92	2128.28	17831.7	331.621	0	8.91466	10.5005	8.71625	0	0	0.195178	196.897	-537.56	60.6571	207.889	0	46.8276	44.7135	192.611	1
2599	0	0	599	1	344.201	161.033	183.168	0	0	87.6801	26.5368	203.829	252.549	2304.16	18111.6	-203.829	0	12.9897	11.3276	10.0442	0	0	0.0862951	143.207	-515.511	45.7203	178.349	0	42.7903	41.2129	124.787	1
2605	0	0	605	1	332.057	108.219	223.838	0	0	104.397	-9.40734	4.88645	172.393	2187.78	18147.5	-4.88645	0	7.45921	11.8602	10.2735	0	0	0.0819566	192.773	-549.833	48.7265	200.018	0	60.0358	58.243	145.502	1
2620	0	0	620	1	315.452	172.596	142.857	0	0	1.84068	32.1375	161.287	238.731	2290.34	18006.3	-161.287	0	11.8878	11.3299	9.6563	0	0	0.230586	145.109	-516.691	51.2385	181.067	0	44.8396	42.9157	112.691	1
2622	0	0	622	1	316.718	115.836	200.882	0	0	-0.142188	127.816	-630.487	382.105	2391.98	17711.3	630.487	0	16.5861	10.3754	7.37828	0	0	0.310406	140.412	-510.433	47.5989	186.875	0	46.4333	46.8424	152.131	1
2624	0	0	624	1	323.459	169.729	153.73	0	0	131.228	15.2387	-125.775	157.244	2260.61	18122.9	125.775	0	6.29419	11.5329	9.64955	0	0	0.104365	169.857	-529.858	49.6396	174.726	0	61.1169	59.3072	184.03	1
2628	0	0	628	1	366.423	181.658	184.765	0	0	402.805	-171.974	-62.0639	193.504	2188.36	18110.8	62.0639	0	9.77024	10.4829	9.66476	0	0	0.318886	163.015	-520.591	41.0586	187.214	0	48.8601	43.4594	112.027	1
2639	0	0	639	1	299.304	135.566	163.738	0	0	107.81	-50.2189	-203.61	144.267	2383.69	17789.7	203.61	0	5.78988	10.4987	10.4241	0	0	0.242513	136.582	-510.066	55.182	160.389	0	67.3423	64.6321	223.769	1
2661	0	0	661	1	287.32	96.7553	190.565	0	0	-78.5406	181.291	-334.184	150.781	2470.38	17757.5	334.184	0	6.05301	10.8868	9.45223	0	0	0.198593	171.409	-524.663	57.7259	173.434	0	70.8912	65.0207	293.489	1
2673	0	0	673	1	288.377	119.625	168.752	0	0	60.6377	4.17665	93.6544	216.098	2331.2	17934.6	-93.6544	0	10.0513	11.0074	9.42374	0	0	0.0565938	135.974	-511.312	57.5223	182.775	0	48.509	46.7877	114.724	1
2679	0	0	679	1	319.099	144.581	174.517	0	0	59.3043	20.082	-16.5994	168.726	2332.54	17819.1	16.5994	0	7.14501	10.6667	10.1558	0	0	0.110918	123.734	-501.401	50.3201	114.899	0	59.8066	58.2665	146.854	1
2680	0	0	680	1	297.923	149.933	147.99	0	0	92.7408	31.5575	-88.0186	233.871	2299.1	17907.2	88.0186	0	9.44923	9.73528	9.43596	0	0	0.068224	182.046	-528.329	53.602	177.582	0	42.608	40.7002	114.073	1
2689	0	0	689	1	341.168	137.311	203.857	0	0	70.2717	122.252	-30.0669	253.668	2421.23	18015.9	30.0669	0	10.5385	10.1396	9.52772	0	0	0.159753	158.572	-519.726	44.8702	206.903	0	40.3898	38.9985	100.029	1
2693	0	0	693	1	289.378	150.073	139.304	0	0	41.6208	56.4278	-204.856	175.123	2350.22	17982	204.856	0	6.83183	11.4276	8.99475	0	0	0.0677758	153.652	-515.781	57.1315	170.54	0	55.1977	51.9933	194.977	1
2697	0	0	697	1	249.797	127.402	122.395	0	0	203.143	-195.799	-322.539	128.676	2288.36	18034.9	322.539	0	5.77617	10.9509	10.836	0	0	0.0283504	132.552	-510.615	72.9328	134.701	0	74.1586	73.5023	283.688	1
2707	0	0	707	1	292.207	132.202	160.005	0	0	87.2479	35.552	78.7845	162.846	2404.25	17903.2	-78.7845	0	7.42806	10.9595	9.73758	0	0	0.0251433	122.044	-504.737	56.7923	134.258	0	64.102	60.9215	149.897	1
2708	0	0	708	1	308.472	155.578	152.894	0	0	-11.0199	59.609	151.047	185.825	2303.2	17978.9	-151.047	0	9.16298	9.86868	9.65353	0	0	0.225688	175.155	-521.752	51.4316	192.006	0	54.2841	51.9121	136.152	1
2710	0	0	710	1	320.54	145.237	175.303	0	0	26.2933	-13.9773	22.8567	229.484	2365.55	17952.8	-22.8567	0	10.1207	10.2406	9.37722	0	0	0.0926779	158.275	-517.145	48.8389	191.974	0	44.4103	42.6065	107.827	1
2711	0	0	711	1	393.663	161.306	232.357	0	0	76.4933	65.8288	34.0502	245.057	2315.35	17972.6	-34.0502	0	10.7239	11.0733	9.18696	0	0	0.219123	168.064	-524.716	37.2942	184.612	0	43.036	40.9854	104.266	1
2712	0	0	712	1	271.241	81.3516	189.889	0	0	113.081	24.7905	-668.993	362.513	2179.1	17814.3	668.993	0	16.0417	9.63931	8.39757	0	0	0.190221	135.441	-505.631	59.5992	167.142	0	56.8239	57.0518	145.762	1
2720	0	0	720	1	339.074	151.521	187.553	0	0	202.731	-55.2331	-62.6593	213.559	2189.11	18093.7	62.6593	0	9.07301	10.9807	8.8463	0	0	0.208148	153.033	-514.398	45.2967	169.813	0	44.9518	43.4871	117.878	1
2737	0	0	737	1	342.518	142.525	199.993	0	0	-7.77231	70.1957	-128.904	218.871	2399.61	17868.6	128.904	0	8.71214	10.5665	9.81814	0	0	0.134362	161.985	-527.355	45.2259	192.487	0	45.9402	43.7548	135.17	1
2742	0	0	742	1	330.022	183.972	146.049	0	0	-55.6309	41.3254	643.923	307.591	2447.47	17897.5	-643.923	0	25.8583	9.63989	9.22556	0	0	0.42315	144.437	-511.331	46.2461	176.957	0	57.6597	53.9748	265.335	1
2756	0	0	756	1	242.43	103.135	139.294	0	0	62.219	133.285	-428.46	230.086	2329.62	17905.2	428.46	0	9.25087	10.5235	9.3235	0	0	0.165487	139.39	-515.018	72.9188	167.155	0	53.6577	48.9916	242.763	1
2762	0	0	762	1	341.64	169.65	171.99	0	0	51.0709	-28.1723	63.4179	242.533	2340.77	17967	-63.4179	0	11.0722	10.2288	8.75257	0	0	0.0727072	192.462	-533.556	44.1671	209.532	0	42.0223	40.3473	101.109	1
2764	0	0	764	1	305.402	94.9059	210.496	0	0	10.6926	14.9411	-99.5575	192.496	2381.15	17923.9	99.5575	0	7.7988	11.2276	9.59429	0	0	0.081798	140.315	-510.858	53.4569	201.114	0	51.1539	48.9747	143.849	1
2765	0	0	765	1	239.549	128.435	111.114	0	0	88.4214	-106.654	-139.671	167.456	2403.08	17945.8	139.671	0	6.95875	10.4436	8.5755	0	0	0.151624	184.972	-520.611	72.6851	196.741	0	53.7096	51.7066	166.143	1
2767	0	0	767	1	302.431	185.598	116.833	0	0	47.5021	27.202	258.056	189.219	2543.66	17911.6	-258.056	0	10.3179	10.6949	9.08134	0	0	0.164724	167.824	-518.867	53.0731	182.101	0	55.3266	52.2787	193.409	1
2776	0	0	776	1	266.898	113.921	152.977	0	0	80.6834	-51.0542	-113.944	162.991	2410.82	17989.9	113.944	0	6.65975	11.4873	8.81086	0	0	0.126097	131.418	-505.782	63.9022	175.134	0	57.1043	54.7156	170.492	1
2789	0	0	789	1	273.925	120.563	153.362	0	0	121.765	-59.6507	120.762	157.775	2469.39	17898.8	-120.762	0	7.63199	10.0043	9.44675	0	0	0.0987734	168.12	-523.249	60.6806	195.362	0	63.505	60.5642	149.957	1
2803	0	0	803	1	237.84	123.623	114.217	0	0	136.433	-34.098	-278.526	136.029	2255.41	18072.6	278.526	0	5.44356	11.0353	9.12141	0	0	0.156201	129.319	-502.416	75.4209	167.907	0	70.6305	66.3689	271.294	1
2806	0	0	806	1	266.856	104.992	161.863	0	0	83.185	88.8531	-24.5691	164.945	2507.98	18049.3	24.5691	0	6.88357	11.2047	7.83856	0	0	0.097001	146.483	-507.5	62.0148	199.133	0	57.8	56.018	146.852	1
2807	0	0	807	1	256.313	154.237	102.075	0	0	-9.35257	124.835	458.391	144.255	2500.85	17913.6	-458.391	0	9.82458	10.6333	9.20992	0	0	0.128341	157.776	-512.772	67.2435	175.853	0	94.4162	85.0902	568.029	1
2818	0	0	818	1	292.031	131.231	160.801	0	0	203.402	114.132	-643.123	274.781	2188.44	18024	643.123	0	12.2284	10.495	8.69708	0	0	0.19381	164.896	-522.221	55.05	170.503	0	67.6501	67.678	178.932	1
2828	0	0	828	1	282.689	108.229	174.46	0	0	138.812	106.626	-603.285	372.618	2153.37	18131.2	603.285	0	16.0207	10.9964	8.50003	0	0	0.269708	145.347	-516.306	57.9021	179.654	0	45.4943	46.3233	148.535	1
2831	0	0	831	1	268.863	117.542	151.321	0	0	0.156255	113.656	-233.792	161.626	2292.02	17924.8	233.792	0	6.28657	10.8121	9.09323	0	0	0.107266	126.406	-500.032	62.8392	143.53	0	61.4307	56.7019	219.059	1
2838	0	0	838	1	240.199	126.538	113.661	0	0	86.3746	-9.98229	303.092	138.384	2305.47	18148.1	-303.092	0	7.907	11.167	9.57668	0	0	0.063388	120.836	-500.863	75.3923	152.401	0	75.3449	72.963	298.254	1
2842	0	0	842	1	298.206	145.653	152.553	0	0	74.6925	-76.0042	-103.484	146.13	2217.49	18114.5	103.484	0	6.05452	11.3191	8.93296	0	0	0.0811343	130.934	-505.981	54.5726	173.269	0	62.9064	61.2745	181.184	1
2844	0	0	844	1	271.622	93.2414	178.381	0	0	234.83	-95.0872	-535.619	196.933	2157.01	17934.2	535.619	0	8.89886	10.8776	9.10729	0	0	0.0519674	132.951	-503.637	62.0301	145.613	0	66.733	69.2768	229.761	1
2845	0	0	845	1	345.795	173.191	172.605	0	0	42.9964	27.1363	267.892	222.515	2149.52	18210.6	-267.892	0	12.264	10.3453	9.34793	0	0	0.115725	155.914	-516.146	44.0589	197.264	0	46.5763	44.9559	171.618	1
2852	0	0	852	1	266.207	144.66	121.547	0	0	-20.6726	-10.0033	156.491	184.832	2213.19	17849.1	-156.491	0	9.26567	9.20208	8.47736	0	0	0.273374	148.011	-503.888	60.7323	125.293	0	52.7077	50.5743	132.267	1
2859	0	0	859	1	305.679	116.069	189.61	0	0	57.1399	-18.2253	65.2255	157.006	2334.7	17857.4	-65.2255	0	7.1575	10.4065	9.45631	0	0	0.129328	135.386	-504.276	52.4231	152.237	0	63.8704	61.8862	152.236	1
2864	0	0	864	1	260.12	110.337	149.783	0	0	94.6049	-37.4594	-141.967	196.133	2396.9	17976.3	141.967	0	7.90927	10.7369	9.62556	0	0	0.0547912	163.119	-515.427	66.6168	164.803	0	49.3717	47.112	150.341	1
2873	0	0	873	1	289.107	153.481	135.626	0	0	109.206	-54.589	140.856	223.519	2182.97	18192.7	-140.856	0	10.9924	10.289	9.42283	0	0	0.0300407	123.045	-502.645	56.5201	155.891	0	45.7156	44.2684	111.965	1
2889	0	0	889	1	295.321	130.982	164.339	0	0	15.013	-83.9381	-710.178	295.09	2177.51	17823.4	710.178	0	13.7529	10.0873	6.71914	0	0	0.10402	160.51	-512.678	51.2154	180.868	0	72.2471	76.2553	149.234	1
2900	0	0	900	1	270.803	110.695	160.108	0	0	47.4559	93.7373	-232.019	140.864	2444.04	17944.7	232.019	0	5.45987	10.0918	9.42865	0	0	0.0227842	171.875	-523.814	61.7658	190.475	0	68.7337	65.0754	242.307	1
2904	0	0	904	1	381.078	156.392	224.685	0	0	67.2961	9.20476	12.7646	244.268	2324.54	18029.3	-12.7646	0	10.5944	9.63045	8.22553	0	0	0.035035	198.211	-532.808	37.3567	210.584	0	40.5268	39.1196	99.2909	1
2909	0	0	909	1	300.377	117.875	182.502	0	0	99.2247	-15.6319	-37.6219	149.509	2392.28	17854.8	37.6219	0	6.2854	9.8468	8.74788	0	0	0.134554	134.521	-501.685	52.3309	143.214	0	63.3263	61.3322	157.993	1
2910	0	0	910	1	374.074	173.637	200.437	0	0	193.207	-47.0807	82.8363	197.106	2298.29	17985.9	-82.8363	0	9.25889	10.1434	8.0944	0	0	0.0744175	248.109	-539.855	38.512	227.244	0	50.2383	47.7503	118.241	1
2912	0	0	912	1	271.581	119.036	152.545	0	0	42.443	110.475	-536.065	212.107	2449.06	17828.3	536.065	0	8.82384	10.2179	8.80593	0	0	0.099776	157.58	-515.217	60.7972	187.074	0	66.8568	64.5943	280.856	1
2921	0	0	921	1	313.001	128.577	184.424	0	0	76.0169	-18.0156	-166.878	227.032	2116.5	18156.1	166.878	0	9.04624	10.0482	9.11917	0	0	0.176856	186.588	-530.927	50.0222	187.303	0	42.2122	41.6576	134.245	1
2932	0	0	932	1	277.522	125.333	152.189	0	0	-38.3803	71.0957	-103.345	146.35	2330.56	17867.7	103.345	0	5.92176	10.567	9.17435	0	0	0.124295	135.468	-506.738	59.8861	144.24	0	64.5922	61.862	184.216	1
2940	0	0	940	1	261.878	128.84	133.038	0	0	218.136	-97.4984	727.429	265.986	2273.36	17936.6	-727.429	0	24.3011	9.30069	9.05768	0	0	0.125002	142.175	-505.356	63.1405	159.136	0	73.0152	72.5303	309.478	1
2942	0	0	942	1	255.148	110.145	145.003	0	0	102.648	45.9619	-326.305	179.225	2488.51	17793.2	326.305	0	7.05004	10.1596	8.86408	0	0	0.0262373	133.713	-501.975	66.4588	156.703	0	58.0062	54.5322	238.32	1
2953	0	0	953	1	325.521	149.099	176.421	0	0	69.691	65.3716	138.832	155.633	2421.81	17873.4	-138.832	0	7.49048	10.5424	8.92822	0	0	0.0474728	161.638	-516.721	47.6278	157.92	0	65.6237	62.7331	156.181	1
2962	0	0	962	1	228.874	140.742	88.132	0	0	43.6409	-26.8709	-76.8155	163.056	2148.88	18165	76.8155	0	6.72838	9.99583	9.22036	0	0	0.0354998	124.823	-499.758	78.1714	143.879	0	57.294	56.7346	152.304	1
2966	0	0	966	1	280.328	105.675	174.653	0	0	-5.57606	193.12	-434.835	223.317	2497.08	17745.7	434.835	0	9.10432	10.5759	8.68395	0	0	0.0309525	146.386	-510.655	58.38	168.964	0	54.5456	50.7037	245.483	1
2970	0	0	970	1	291.067	96.984	194.083	0	0	14.7755	46.3713	145.244	239.697	2377.06	17992.1	-145.244	0	11.7031	10.0955	10.083	0	0	0.0606307	134.655	-511.396	56.5482	191.748	0	43.6959	41.7459	108.752	1
2972	0	0	972	1	190.909	77.4459	113.463	0	0	-44.4899	40.6408	45.1352	109.63	2237.01	17997.8	-45.1352	0	4.94798	10.3204	9.6848	0	0	0.126255	144.474	-509.751	104.453	135.364	0	90.1353	85.3393	211.431	1
2981	0	0	981	1	302.521	154.026	148.496	0	0	72.8776	7.6695	-63.6085	160.999	2518.28	17931.1	63.6085	0	6.62221	10.6788	9.43723	0	0	0.188033	166.194	-527.926	53.4458	171.875	0	60.2301	58.4407	155.858	1
2983	0	0	983	1	274.792	131.285	143.507	0	0	3.58555	41.0978	-224.951	198.376	2487.91	17798	224.951	0	7.77527	10.0639	10.0363	0	0	0.131958	111.412	-494.238	61.2645	153.923	0	51.2427	49.1413	171.122	1
2989	0	0	989	1	215.082	79.2532	135.828	0	0	-3.70036	-37.5489	-59.1408	210.874	2295.88	17777	59.1409	0	8.87277	8.95396	8.90446	0	0	0.232641	158.384	-509.321	82.7909	160.831	0	45.3786	43.6208	114.893	1
3000	0	0	1000	1	276.713	130.376	146.337	0	0	64.5703	-2.53326	8.00193	196.019	2227.61	18140.7	-8.00193	0	8.49239	10.4787	9.63073	0	0	0.184689	152.169	-516.025	60.6478	183.143	0	51.4222	50.0187	124.623	1
3003	0	0	1003	1	315.227	160.914	154.313	0	0	118.485	-45.3788	57.2494	202.073	2273.36	18083.8	-57.2494	0	9.20817	11.0022	8.49593	0	0	0.138979	158.481	-522.749	49.7237	169.204	0	49.9553	47.9307	118.81	1
3005	0	0	1005	1	268.504	131.706	136.798	0	0	-25.0845	-202.714	-132.134	140.329	2117.94	18041.9	132.134	0	6.33338	9.66798	9.09684	0	0	0.0567255	141.829	-501.236	61.4934	146.712	0	59.9947	62.4797	176.33	1
3009	0	0	1009	1	282.873	105.657	177.216	0	0	77.5957	79.4553	143.854	164.82	2413.9	17959	-143.854	0	7.96188	10.4148	8.82344	0	0	0.0778258	170.003	-516.805	57.6481	133.609	0	61.7348	58.9705	148.995	1
3011	0	0	1011	1	261.406	137.124	124.282	0	0	369.443	-92.6936	391.991	168.568	2221.72	18131.2	-391.991	0	11.4275	9.73624	8.41509	0	0	0.151613	161.647	-512.116	62.9371	160.13	0	66.619	59.7366	333.106	1
3013	0	0	1013	1	265.971	134.79	131.18	0	0	66.443	43.9801	109.384	166.926	2325.4	17994.5	-109.384	0	7.82839	9.80781	9.10184	0	0	0.134181	118.593	-492.235	62.5203	131.693	0	59.8383	57.4434	141.682	1
3047	0	0	1047	1	296.272	117.641	178.631	0	0	252.812	-72.0828	-258.618	194.082	2238.69	18010.9	258.618	0	8.13132	10.056	7.9117	0	0	0.129236	136.043	-498.3	52.5303	163.085	0	46.5956	43.965	168.928	1
3050	0	0	1050	1	398.599	178.106	220.492	0	0	24.9816	39.7001	-128.697	224.096	2466.52	17799.4	128.697	0	8.91794	9.84436	8.32724	0	0	0.255696	182.951	-531.241	35.3985	186.643	0	42.6664	41.4829	127.802	1
3056	0	0	1056	1	255.837	107.805	148.032	0	0	113.369	-60.1207	-287.032	201.879	2178.81	17998.9	287.031	0	8.14353	10.1868	8.93482	0	0	0.0488551	116.658	-494.116	66.3549	130.258	0	49.2005	46.8508	182.973	1
3057	0	0	1057	1	296.492	148.002	148.491	0	0	15.2141	136.109	-278.505	208.63	2376.63	18002	278.505	0	8.10358	9.92321	8.21911	0	0	0.0506942	193.333	-527.554	52.7257	221.528	0	47.5746	44.0502	182.538	1
3066	0	0	1066	1	334.579	97.4841	237.095	0	0	108.603	-27.4953	-42.5497	258.472	2283.24	17966.3	42.5497	0	10.8706	9.43389	8.20534	0	0	0.0897565	162.02	-507.183	44.2768	199.555	0	37.6928	36.0717	94.8898	1
3069	0	0	1069	1	263.551	131.275	132.275	0	0	54.8262	68.7246	-195.914	200.008	2237.35	18069.4	195.914	0	7.79329	10.3211	9.58158	0	0	0.228073	125.243	-501.164	64.7425	153.678	0	49.6835	47.372	163.274	1
3079	0	0	1079	1	250.884	85.2543	165.629	0	0	41.5622	-80.5732	-308.822	245.488	2150.96	17919.7	308.822	0	10.0127	9.2221	7.67342	0	0	0.139571	175.481	-514.224	64.7176	166.426	0	39.7978	38.6307	152.618	1
3080	0	0	1080	1	299.004	142.347	156.657	0	0	27.2578	-10.7202	129.262	147.696	2464.24	17949.5	-129.262	0	7.14632	10.1753	9.27437	0	0	0.135282	126.059	-498.881	53.6175	179.564	0	68.0252	64.8286	177.802	1
3099	0	0	1099	1	286.432	119.172	167.26	0	0	330.975	-195.747	-453.063	190.264	2060.86	18134.5	453.063	0	9.41326	9.66297	8.35244	0	0	0.213664	161.852	-508.89	55.1989	188.938	0	52.7711	55.6303	211.708	1
3104	0	0	1104	1	276.342	149.985	126.357	0	0	56.9827	353.613	-553.398	167.762	2334.86	17784.5	553.398	0	7.66785	9.99862	7.77539	0	0	0.0705869	190.576	-531.136	57.6002	178.785	0	76.7249	81.439	272.559	1
3136	0	0	1136	1	323.583	137.516	186.067	0	0	70.7327	33.8974	-56.4199	200.696	2420.77	17904.9	56.4199	0	8.24896	9.69187	8.71257	0	0	0.0767024	150.133	-507.967	47.0587	143.765	0	48.0884	46.2537	123.354	1
3148	0	0	1148	1	268.286	122.888	145.398	0	0	85.7604	-8.37568	30.3976	143.727	2306.08	18046.8	-30.3976	0	6.34187	10.2595	9.36855	0	0	0.0720369	131.523	-500.768	62.7278	160.362	0	68.7921	66.3381	163.779	1
3156	0	0	1156	1	242.727	109.932	132.795	0	0	90.3225	57.7824	298.583	165.722	2401.18	17881	-298.583	0	9.36191	10.4703	9.04329	0	0	0.0609646	148.884	-511.192	72.206	137.327	0	63.4883	60.1988	245.722	1
3159	0	0	1159	1	301.131	147.243	153.888	0	0	17.5245	-17.3077	-28.4934	191.766	2374.32	18055.8	28.4934	0	8.15349	9.74637	8.91113	0	0	0.142126	149.713	-506.513	52.2324	164.058	0	50.129	48.6198	123.145	1
3161	0	0	1161	1	256.028	91.0286	165	0	0	-39.1623	-79.0243	-445.892	291.707	2032.36	17918.2	445.892	0	12.4729	8.35262	7.43659	0	0	0.299885	146.773	-497.645	61.307	146.263	0	39.0287	38.8434	157.117	1
3164	0	0	1164	1	239.221	84.0206	155.201	0	0	49.5014	-78.6381	-415.911	224.653	2442	17718.5	415.911	0	9.40267	9.91692	7.90807	0	0	0.122036	142.049	-503.862	70.7404	173.306	0	48.786	46.2093	207.103	1
3165	0	0	1165	1	280.495	102.369	178.126	0	0	106.413	-142.371	-384.452	175.294	2086.11	17881.9	384.452	0	7.54354	9.18569	8.34264	0	0	0.0595595	170.234	-518.357	56.2581	170.228	0	56.4952	57.0971	229.957	1
3167	0	0	1167	1	294.694	156.393	138.301	0	0	231.242	-297.439	-371.457	165.366	2559.24	17837.6	371.457	0	8.54327	9.74821	8.12211	0	0	0.0947394	164.682	-510.008	52.8705	132.371	0	52.0936	65.0332	218.829	1
3173	0	0	1173	1	297.323	92.4686	204.855	0	0	74.6955	7.89474	-272.276	230.165	2416.8	17731.6	272.276	0	9.04227	9.94653	7.07845	0	0	0.114489	248.251	-519.783	51.0979	208.692	0	41.5679	38.913	162.151	1
3174	0	0	1174	1	270.01	142.756	127.254	0	0	-14.1809	89.4958	15.0088	200.387	2306.36	17949	-15.0088	0	8.71288	9.25509	8.89267	0	0	0.239591	142.771	-504.239	60.1833	158.886	0	49.4573	47.0495	119.048	1
3177	0	0	1177	1	263.157	101.577	161.58	0	0	116.656	-35.2822	-274.384	193.162	2075.86	18173.4	274.384	0	7.71049	9.91274	8.92592	0	0	0.0738973	138.406	-502.084	63.3536	163.862	0	50.0288	48.7124	184.901	1
3181	0	0	1181	1	281.966	127.093	154.873	0	0	-46.1357	-234.746	447.432	163.045	2139	18173.5	-447.432	0	12.1076	8.90206	8.90943	0	0	0.131629	160.023	-513.257	56.2265	161.165	0	67.4957	73.1206	413.454	1
3183	0	0	1183	1	289.434	89.3463	200.087	0	0	147.383	6.47629	-575.128	286.664	2443.78	17832.7	575.128	0	12.3287	9.72867	7.43146	0	0	0.187596	145.136	-506.36	53.2764	197.768	0	51.2751	50.809	174.648	1
3187	0	0	1187	1	269.824	132.336	137.487	0	0	186.427	-1.50767	-48.7258	187.667	2404.73	18040	48.7258	0	7.88557	9.68778	7.88216	0	0	0.132046	164.018	-518.046	59.3407	182.006	0	49.1619	47.6555	126.235	1
3192	0	0	1192	1	287.039	110.586	176.453	0	0	42.1986	66.2248	-88.4734	155.344	2449.3	17872.6	88.4734	0	6.25176	9.5133	8.95096	0	0	0.045873	136.437	-503.377	55.6192	177.549	0	60.6778	58.7497	163.505	1
3193	0	0	1193	1	265.573	95.7424	169.83	0	0	27.4564	-111.036	-534.126	297.572	2065.4	18049.8	534.126	0	13.1033	8.14134	7.55628	0	0	0.0874706	168.378	-510.118	58.1788	171.66	0	43.7792	45.9739	154.522	1
3209	0	0	1209	1	244.644	96.4149	148.229	0	0	214.161	-40.3594	-650.715	200.532	2277.34	17779.8	650.715	0	9.14919	9.11778	7.49771	0	0	0.109517	142.366	-494.215	66.5824	137.969	0	89.418	86.8407	212.966	1
3220	0	0	1220	1	266.146	109.318	156.828	0	0	52.4823	88.5555	-458.543	180.108	2538.68	17850.2	458.543	0	7.30736	9.57449	8.11331	0	0	0.0191333	132.876	-499.041	60.7002	159.849	0	66.8099	62.4221	305.953	1
3231	0	0	1231	1	253.533	132.512	121.02	0	0	146.642	-168.564	301.029	137.874	2245.2	18207	-301.029	0	8.30291	10.0822	8.62757	0	0	0.142223	138.459	-497.323	66.5668	157.087	0	68.8134	68.862	271.29	1
3234	0	0	1234	1	269.174	118.031	151.143	0	0	-9.18939	51.4993	140.759	231.718	2401.03	17787.6	-140.759	0	11.3127	9.70889	8.22232	0	0	0.253113	148.822	-509.674	60.0739	177.248	0	44.1264	41.9939	105.697	1
3236	0	0	1236	1	207.874	123.023	84.851	0	0	18.4614	94.9144	193.846	168.113	2572.7	17943.5	-193.846	0	8.5938	9.48258	7.9223	0	0	0.0636327	194.544	-507.846	85.832	166.694	0	58.3415	55.3578	161.8	1
3239	0	0	1239	1	258.196	112.687	145.509	0	0	89.8481	90.0747	-435.819	213.584	2102.67	18048	435.819	0	8.61672	9.8114	9.0869	0	0	0.0868207	126.95	-496.857	65.1999	135.204	0	56.8154	54.3753	252.84	1
3254	0	0	1254	1	304.975	112.067	192.909	0	0	23.7885	-7.69734	-6.02308	154.004	2368.05	17846.8	6.02308	0	6.63353	9.52644	8.33297	0	0	0.193121	163.776	-508.102	50.4563	151.92	0	61.2256	59.3557	149.947	1
3256	0	0	1256	1	257.54	93.8568	163.683	0	0	-168.493	-449.029	-530.805	263.181	2062.03	17989.2	530.805	0	18.8758	7.20639	6.08891	0	0	0.31789	145.575	-486.369	57.082	163.481	0	49.7555	93.4754	135.69	1
3268	0	0	1268	1	245.91	103.794	142.116	0	0	21.3835	102.303	-137.602	153.8	2270.8	18035.8	137.602	0	6.06383	9.72508	8.07244	0	0	0.214729	180.296	-521.593	68.0261	194.829	0	59.8506	57.1213	182.4	1
3270	0	0	1270	1	260.704	112.03	148.674	0	0	138.519	-18.033	-140.909	135.939	2452.64	17956.8	140.909	0	5.46845	9.23198	8.22451	0	0	0.137272	121.57	-489.095	62.1995	161.302	0	65	62.4885	199.099	1
3279	0	0	1279	1	222.386	112.274	110.112	0	0	19.4015	105.394	127.095	138.571	2272.78	18132.4	-127.095	0	6.62407	9.5912	8.67369	0	0	0.18891	153.758	-505.918	79.628	155.56	0	69.9896	67.6849	165.582	1
3284	0	0	1284	1	226.368	87.3293	139.039	0	0	57.0818	57.4276	-267.785	120.377	2534.08	18080.7	267.785	0	4.68149	9.97155	8.01138	0	0	0.0322146	143.812	-500.497	76.8982	135.504	0	76.0658	71.9537	298.198	1
3300	0	0	1300	1	279.829	95.8187	184.011	0	0	204.312	-162.194	-332.055	170.448	2386.85	17802	332.055	0	7.47026	9.52311	8.38259	0	0	0.187227	128.952	-496.66	56.8979	149.96	0	53.9792	52.273	214.254	1
3300	0	0	1300	1	228.629	85.8835	142.745	0	0	-11.7979	-2.7372	67.1156	118.105	2104.66	18140.9	-67.1156	0	5.42803	9.73505	9.852	0	0	0.196789	122.378	-498.592	79.0204	158.534	0	82.481	80.2259	196.072	1
3306	0	0	1306	1	265.406	106.968	158.438	0	0	136.778	-52.9589	-302.768	192.641	2155.4	18191.1	302.768	0	7.78874	9.26813	8.63527	0	0	0.0683072	148.353	-503.784	61.3076	167.095	0	49.6197	48.2575	189.636	1
3308	0	0	1308	1	251.961	132.24	119.721	0	0	23.1672	-162.145	169.1	154.744	2368.67	18001.3	-169.1	0	8.24125	10.1035	8.11633	0	0	0.110574	169.326	-512.335	66.3218	170.136	0	60.0293	59.4433	153.58	1
3312	0	0	1312	1	319.111	174.291	144.82	0	0	162.681	-16.976	69.8847	213.29	2328.82	17955.8	-69.8848	0	9.78528	9.11314	7.90869	0	0	0.117296	161.083	-513.15	46.6124	185.565	0	45.569	43.7034	109.371	1
3328	0	0	1328	1	289.408	86.9329	202.475	0	0	27.9894	-70.6081	-660.866	367.661	2363.85	17810.1	660.866	0	16.6205	8.63273	6.66746	0	0	0.212007	154.251	-508.534	51.1321	164.86	0	49.5965	51.6818	125.04	1
3335	0	0	1335	1	308.287	153.494	154.793	0	0	30.6736	51.8112	-3.95248	206.983	2161.85	18186	3.95248	0	8.82787	8.81951	8.19071	0	0	0.0961504	148.96	-501.25	48.865	152.968	0	45.9783	44.7362	112.583	1
3351	0	0	1351	1	300.202	128.567	171.635	0	0	-1.78709	-57.3737	-175.52	212.53	2493.29	17796.9	175.52	0	8.63093	8.24123	7.63583	0	0	0.0762393	128.785	-485.717	49.4312	175.316	0	42.4472	41.2476	132.613	1
3370	0	0	1370	1	304.74	176.015	128.726	0	0	182.407	-143.325	420.853	161.474	2309.09	18082.1	-420.853	0	10.7892	9.20866	8.41136	0	0	0.0505798	136.84	-499.711	50.2795	156.122	0	70.2098	67.2344	399.375	1
3379	0	0	1379	1	241.021	119.006	122.014	0	0	44.9974	15.9323	240.108	179.458	2147.52	18022.5	-240.108	0	9.62315	8.86222	8.3613	0	0	0.100058	138.107	-497.603	69.1487	150.344	0	53.8695	51.5137	184.516	1
3380	0	0	1380	1	275.306	129.21	146.096	0	0	55.6913	8.14294	-46.8502	145.679	2336.15	17930.7	46.8502	0	6.0576	9.42503	7.50237	0	0	0.0416903	125.865	-486.824	56.8436	134.263	0	61.5274	59.4912	159.241	1
3382	0	0	1382	1	259.341	139.692	119.649	0	0	-97.5234	-265.794	-605.173	161.96	2389.7	17806	605.173	0	8.43338	8.78054	7.66772	0	0	0.0397521	142.599	-495.23	61.173	140.885	0	86.909	103.566	224.178	1
3392	0	0	1392	1	219.504	97.8838	121.62	0	0	-2.69476	-45.6547	330.86	124.431	2195.21	17984.5	-330.86	0	7.4538	8.94602	8.39826	0	0	0.0624098	130.41	-493.858	79.3069	139.719	0	77.9136	74.6111	343.224	1
3412	0	0	1412	1	218.839	101.583	117.256	0	0	6.78939	122.005	-175.221	148.369	2385.05	17816.8	175.221	0	5.80425	9.06636	9.08723	0	0	0.165542	94.4597	-475.535	81.3348	139.786	0	63.9147	61.0472	202.63	1
3418	0	0	1418	1	316.634	155.104	161.53	0	0	76.3836	-7.74753	296.88	205.964	2315.46	18046.2	-296.88	0	11.6992	8.84013	7.69171	0	0	0.0770753	190.143	-523.475	46.6284	204.198	0	47.7911	46.3763	186.444	1
3422	0	0	1422	1	230.294	129.992	100.302	0	0	37.2811	75.4708	252.445	191.92	2254.9	17963	-252.445	0	10.3908	8.57437	7.42075	0	0	0.190272	173.414	-501.798	71.449	162.2	0	49.8577	47.7949	173.697	1
3425	0	0	1425	1	312.882	123.373	189.51	0	0	7.7903	9.34763	-4.35866	228.986	2284.39	18029.1	4.35866	0	9.86173	8.89437	8.38967	0	0	0.117891	142.141	-501.064	48.172	168.937	0	42.5867	40.7779	102.846	1
3431	0	0	1431	1	259.288	137.256	122.032	0	0	22.728	-46.4396	326.008	142.457	2369.11	18184.6	-326.008	0	8.44988	9.03964	8.42509	0	0	0.127838	154.802	-500.915	62.7163	157.105	0	67.7181	65.6642	294.059	1
3443	0	0	1443	1	296.201	118.361	177.84	0	0	95.6242	122.128	-206.384	150.91	2495.54	17816.7	206.384	0	5.85799	8.91387	7.53376	0	0	0.0988856	142.618	-493.617	50.9231	181.209	0	59.8162	57.9032	205.714	1
3485	0	0	1485	1	290.212	95.2852	194.927	0	0	29.7252	86.8984	-234.23	219.374	2262.46	18150.9	234.23	0	8.51583	8.85101	7.16906	0	0	0.130982	158.097	-501.348	51.8261	176.973	0	42.1837	40.0974	149.594	1
3496	0	0	1496	1	315.541	128.168	187.373	0	0	181.939	-69.7748	-656.462	320.634	2309.56	18008.6	656.462	0	14.6602	8.56461	6.67078	0	0	0.132229	158.589	-508.291	45.4888	190.099	0	56.0008	56.7885	133.296	1
3497	0	0	1497	1	244.836	133.074	111.762	0	0	225.119	-270.86	342.599	137.761	2465.7	17910.7	-342.599	0	9.53594	8.9153	8.38425	0	0	0.136918	113.213	-482.907	67.7475	147.812	0	65.239	73.6696	294.039	1
3509	0	0	1509	1	215.433	76.8354	138.597	0	0	155.738	-133.373	-586.384	228.201	2136.44	18271.5	586.384	0	10.4186	8.94515	7.10145	0	0	0.0372342	118.837	-486.011	78.5308	131.62	0	59.1942	63.6443	181.478	1
3516	0	0	1516	1	235.914	108.549	127.365	0	0	60.7482	-214.839	-381.831	148.529	2530.41	17755	381.831	0	6.75845	8.11628	7.84419	0	0	0.0526707	118.757	-480.848	69.0675	137.357	0	61.3968	65.2519	248.369	1
3519	0	0	1519	1	239.48	135.855	103.625	0	0	58.1308	55.1585	91.3207	186.749	2333.71	17883.6	-91.3207	0	8.60881	7.6417	6.62365	0	0	0.114094	150.315	-489.592	64.6608	180.092	0	48.9349	46.9606	116.53	1
3520	0	0	1520	1	221.24	92.7159	128.524	0	0	49.8048	-139.782	-667.493	269.68	2142.72	17879.3	667.493	0	12.5993	8.01829	6.34849	0	0	0.149737	140.889	-489.216	72.2499	148.318	0	63.0136	72.0545	150.917	1
3544	0	0	1544	1	254.894	139.917	114.977	0	0	186.162	139.612	585.78	172.781	2305.34	18197.8	-585.78	0	13.243	8.72696	7.65464	0	0	0.124628	163.151	-507.308	62.569	153.135	0	83.0024	82.7203	457.412	1
3552	0	0	1552	1	312.401	161.123	151.278	0	0	44.0879	87.2216	140.65	243.846	2148.43	18050.9	-140.65	0	11.7735	8.43254	7.70708	0	0	0.250701	140.322	-496.673	47.1111	176.721	0	40.1911	38.7541	99.4605	1
3560	0	0	1560	1	330.547	173.377	157.171	0	0	70.1728	-23.0756	136.316	270.478	2321.67	18161.2	-136.316	0	13.151	8.3296	6.79024	0	0	0.157122	145.788	-494.426	42.7083	202.944	0	35.4411	34.4014	85.8284	1
3565	0	0	1565	1	272.478	153.973	118.505	0	0	132.858	4.25878	27.49	134.872	2358.64	17934.5	-27.49	0	5.93016	9.08921	7.84097	0	0	0.0360708	151.093	-496.182	57.75	145.85	0	68.7074	66.099	166.483	1
3568	0	0	1568	1	208.508	85.0906	123.417	0	0	42.1305	-38.2599	26.8532	173.644	2150.39	17977.1	-26.8532	0	7.71884	8.21531	7.20911	0	0	0.0617522	127.48	-483.979	81.0569	172.809	0	52.8394	50.8441	127.744	1
3605	0	0	1605	1	213.895	121.665	92.2297	0	0	68.7668	75.8114	444.501	172.339	2123.75	18162	-444.501	0	11.3562	7.81881	7.78905	0	0	0.0884926	176.546	-502.367	78.6256	173.708	0	69.4252	63.8867	421.906	1
3611	0	0	1611	1	213.201	102.726	110.475	0	0	86.1927	-29.4519	-231.028	147.459	2504.97	17768.9	231.028	0	5.85717	8.73977	7.52582	0	0	0.0413177	103.24	-475.755	80.3156	138.939	0	60.1028	58.5003	211.018	1
3672	0	0	1672	1	223.063	98.2128	124.85	0	0	45.5845	34.4774	-48.7108	157.864	2346.26	17904.3	48.7108	0	6.52797	8.34589	6.83261	0	0	0.0646655	152.175	-489.655	73.074	139.288	0	55.289	53.2014	143.13	1
3678	0	0	1678	1	227.03	109.761	117.269	0	0	119.22	-281.54	397.661	149.961	2471.94	18120.7	-397.661	0	10.919	7.73731	7.05352	0	0	0.142162	143.271	-490.757	70.6593	166.226	0	61.3892	73.7063	347.325	1
3702	0	0	1702	1	204.116	90.8851	113.231	0	0	-129.602	-17.361	-221.562	159.917	2421.78	17756.8	221.562	0	6.64182	8.82496	6.29244	0	0	0.0969221	162.915	-493.051	82.4147	157.234	0	52.7804	48.9681	186.342	1
3712	0	0	1712	1	212.269	130.759	81.5103	0	0	93.8483	-83.409	214.106	178.416	2198.33	18221.5	-214.106	0	9.49522	8.05828	7.3908	0	0	0.291315	146.199	-495.569	79.1087	164.583	0	50.6775	49.2519	155.757	1
3724	0	0	1724	1	266.324	94.6406	171.683	0	0	-0.634797	-24.3124	-93.4037	185.252	2193.15	17863.5	93.4037	0	7.61782	7.43878	7.1165	0	0	0.133456	124.448	-475.289	56.3799	123.949	0	48.2747	45.5043	126.523	1
3735	0	0	1735	1	305.155	116.179	188.977	0	0	44.9527	-10.3082	137.424	210.188	2147.57	18248.1	-137.424	0	10.2248	8.04053	7.28449	0	0	0.0704647	145.846	-486.526	47.7619	171.096	0	44.0699	43.1226	108.374	1
3750	0	0	1750	1	259.418	130.146	129.272	0	0	3.40354	86.5671	185.19	153.548	2288.78	17852.2	-185.19	0	7.80331	8.22802	6.81522	0	0	0.200295	181.521	-498.649	59.0529	170.195	0	59.4378	57.4666	160.429	1
3751	0	0	1751	1	277.864	123.927	153.937	0	0	5.51163	-4.79015	188.515	201.555	2386.33	18242.6	-188.515	0	10.3582	7.73503	6.34407	0	0	0.12162	153.842	-488.503	52.5458	173.878	0	44.6759	43.1569	122.333	1
3752	0	0	1752	1	217.791	105.877	111.914	0	0	102.797	21.5891	143.009	116.796	2189.38	18116.5	-143.009	0	5.66206	8.3018	7.05189	0	0	0.057806	144.569	-482.558	75.997	138.877	0	77.3851	74.4981	186.592	1
3756	0	0	1756	1	290.91	159.991	130.918	0	0	26.7662	23.8435	96.8818	207.112	2265.41	18014.6	-96.8818	0	9.66524	8.52182	6.94013	0	0	0.0568562	149.826	-496.732	51.0176	1	0	45.9008	43.8406	107.696	1
3759	0	0	1759	1	247.204	86.863	160.341	0	0	59.6705	2.99849	-136.37	183.892	2431.83	18135.1	136.37	0	7.33928	7.5787	6.63618	0	0	0.0739741	134.287	-483.799	61.829	173.959	0	45.7012	45.0042	138.614	1
3767	0	0	1767	1	221.619	84.5504	137.068	0	0	36.193	56.4014	-169.262	155.592	2455.31	17982.1	169.262	0	6.10484	7.91363	6.94818	0	0	0.0733048	139.283	-479.371	73.2007	132.181	0	55.2942	52.3817	176.862	1
3772	0	0	1772	1	261.16	53.6494	207.511	0	0	312.016	138.624	-662.235	211.525	2378.8	17700.5	662.235	0	10.0277	7.85399	6.35486	0	0	0.123314	149.691	-494.898	57.2927	179.576	0	83.993	77.4359	184.89	1
3777	0	0	1777	1	202.276	104.282	97.9941	0	0	-87.4319	-0.138024	-234.282	151.32	2279.95	17739.6	234.282	0	6.12809	7.77868	6.59274	0	0	0.108172	128.11	-478.686	82.0902	147.593	0	56.9767	52.7149	196.462	1
3781	0	0	1781	1	225.676	82.7053	142.971	0	0	122.392	-52.9587	-9.03306	132.502	2468.77	18091.4	9.03306	0	5.7503	8.28191	7.05145	0	0	0.0856382	125.47	-482.365	72.236	170.854	0	64.893	63.2344	159.384	1
3785	0	0	1785	1	243.579	84.6979	158.881	0	0	270.066	-163.047	-224.104	145.975	2221.43	18101.8	224.104	0	6.46203	7.9439	7.09299	0	0	0.0758187	137.885	-484.283	64.468	130.937	0	53.4095	52.4286	173.813	1
3790	0	0	1790	1	264.037	103.819	160.217	0	0	16.944	-9.61332	55.6597	157.583	2075.92	18147.7	-55.6597	0	7.14347	8.28653	7.70001	0	0	0.235797	130.873	-487.312	59.0529	149.762	0	58.283	57.0473	140.423	1
3808	0	0	1808	1	350.601	175.184	175.417	0	0	-39.2114	54.8996	280.527	236.215	2231.73	18182.9	-280.527	0	13.408	7.62032	6.72316	0	0	0.215599	186.606	-508.83	38.9549	220.787	0	39.373	37.8374	148.548	1
3826	0	0	1826	1	226.312	120.455	105.858	0	0	101.981	121.894	-373.14	153.167	2190.2	18016.2	373.14	0	6.06695	8.10374	6.56414	0	0	0.0852512	163.273	-493.275	70.612	160.604	0	64.9982	59.6203	280.424	1
3827	0	0	1827	1	283.426	142.967	140.46	0	0	-47.2541	-32.42	204.372	165.329	2239.77	18170.5	-204.372	0	8.79736	8.35849	6.9962	0	0	0.156571	131.508	-486.723	52.7428	187.789	0	54.1453	52.3548	158.875	1
3831	0	0	1831	1	285.521	141.215	144.307	0	0	62.309	25.8729	2.4396	180.559	2130.21	18211.9	-2.4396	0	7.747	7.92063	7.7989	0	0	0.0742668	136.091	-488.458	52.7318	153.783	0	50.4999	49.6447	123.448	1
3850	0	0	1850	1	221.678	112.623	109.056	0	0	128.345	-3.62853	82.9774	183.081	2163.84	18241.4	-82.9774	0	8.44331	8.32075	7.01717	0	0	0.0314049	118.233	-476.268	74.0774	152.513	0	50.2264	49.0029	119.512	1
3853	0	0	1853	1	239.392	121.687	117.705	0	0	451.295	-0.943009	0.0288962	142.191	2239.53	18039.4	-0.0288962	0	7.44786	8.02473	6.82336	0	0	0.23093	144.615	-488.658	65.6723	180.326	0	66.4567	52.0846	133.302	1
3922	0	0	1922	1	239.788	102.344	137.445	0	0	89.1111	-16.4455	-266.547	149.236	2502.05	17755.9	266.547	0	5.90439	7.49881	6.5309	0	0	0.0161859	98.1939	-459.117	64.1485	122.594	0	57.7857	55.9903	211.942	1
3943	0	0	1943	1	257.93	110.205	147.726	0	0	45.1058	-124.021	-332.925	192.9	2247.07	17763.8	332.925	0	8.09057	6.85355	5.31936	0	0	0.140663	150.32	-479.081	55.2332	170.361	0	44.7947	41.9411	175.148	1
3947	0	0	1947	1	226.308	127.724	98.5842	0	0	75.6713	45.4401	-82.8543	131.683	2316.17	18092.7	82.8543	0	5.32153	8.07547	6.78448	0	0	0.0649728	113.456	-474.171	71.0303	155.306	0	64.1918	62.1501	173.338	1
3969	0	0	1969	1	254.809	120.757	134.052	0	0	58.5449	-10.8529	75.8882	172.315	2133.98	18248.6	-75.8882	0	7.91432	7.80437	6.29655	0	0	0.13846	127.113	-474.705	59.0755	157.128	0	51.233	50.1769	122.578	1
3991	0	0	1991	1	229.183	86.631	142.552	0	0	-228.213	29.6837	-650.034	270.121	2420.73	17709.8	650.034	0	13.098	6.80048	5.21998	0	0	0.266762	133.053	-473.875	64.3818	152.981	0	63.2908	57.712	150.291	1
4033	0	0	33	1	210.201	115.09	95.1105	0	0	26.1528	85.4545	340.261	143.92	2166.37	18152.3	-340.261	0	5.67758	3.64677	4.43504	0	0	0.0821024	179.661	-463.984	58.0572	234.545	0	47.3356	47.0047	145.926	2
4069	0	0	69	1	202.519	87.8942	114.625	0	0	71.6878	10.6367	155.223	149.638	2120.83	18127.5	-155.223	0	5.54381	3.38791	4.47912	0	0	0.10664	153.568	-451.941	60.345	181.144	0	45.9699	45.211	119.552	2
4105	0	0	105	1	235.522	115.291	120.231	0	0	30.4853	102.07	175.939	128.984	2261.69	18036.1	-175.939	0	4.78131	4.08255	5.19132	0	0	0.0836093	154.965	-463.632	52.1115	143.24	0	55.4452	53.8282	142.405	2
4223	0	0	223	1	160.749	81.7316	79.0171	0	0	34.3908	41.3054	242.724	126.638	2257.79	18096.8	-242.724	0	4.80458	3.6309	4.02985	0	0	0.165706	142.371	-439.927	80.801	1	0	52.5477	51.4079	139.972	2
4243	0	0	243	1	189.123	101.055	88.0687	0	0	32.5325	-9.49852	-247.79	108.73	2558.63	17948.3	247.79	0	4.50262	3.84426	3.85588	0	0	0.122251	173.894	-460.719	65.6179	190.37	0	68.7368	63.2924	299.16	2
4283	0	0	283	1	263.004	156.771	106.232	0	0	43.2738	112.63	42.3616	159.28	2647.55	18125.2	-42.3616	0	5.79278	3.45379	3.59696	0	0	0.0617115	178.979	-468.388	42.7336	231.419	0	42.5288	40.549	120.075	2
4298	0	0	298	1	203.734	117.66	86.0736	0	0	52.2279	5.60942	321.346	177.014	2239.95	18232.2	-321.346	0	6.94083	2.86657	3.97276	0	0	0.0713918	179.927	-459.616	57.7784	247.266	0	36.7741	37.1058	111.555	2
4320	0	0	320	1	259.257	135.718	123.539	0	0	62.8727	40.2868	70.7654	138.982	2229.31	18197.5	-70.7654	0	5.07116	3.36073	3.56728	0	0	0.0485889	174.863	-458.241	43.3212	215.744	0	46.1819	45.0657	128.393	2
4461	0	0	461	1	230.236	102.793	127.443	0	0	-133.367	81.4184	-209.157	164.873	2226.23	17957	209.157	0	6.92252	2.80078	4.37859	0	0	0.309713	185.811	-473.887	50.1377	212.402	0	46.9109	42.0497	166.304	2
4489	0	0	489	1	192.257	92.2993	99.9576	0	0	238.796	-681.242	481.772	116.336	2252.7	18420.7	-481.772	0	25.7822	3.53209	3.82814	0	0	0.245318	195.655	-466.939	63.4705	196.249	0	93.7251	88.102	279.09	2
4494	0	0	494	1	192.842	98.721	94.1214	0	0	112.752	-21.367	195.273	143.604	2279.09	18159.5	-195.273	0	5.40571	3.1441	3.72225	0	0	0.0746953	183.804	-461.542	62.0677	222.536	0	45.1902	44.3108	117.411	2
4499	0	0	499	1	206.314	93.0462	113.268	0	0	13.45	152.886	-379.461	151.288	2278.73	17885.6	379.461	0	6.87253	3.80601	4.26883	0	0	0.0515567	141.061	-445.664	59.4812	162.566	0	67.4393	57.4616	296.887	2
4523	0	0	523	1	202.515	77.0981	125.417	0	0	57.5273	40.7626	172.726	118.806	2334.31	18197	-172.726	0	4.40259	3.87721	4.52802	0	0	0.16278	176.971	-465.23	61.5551	193.529	0	56.9005	55.9104	146.124	2
4542	0	0	542	1	228.217	86.9322	141.285	0	0	-11.7508	113.705	166.102	132.546	2204.27	17924.8	-166.102	0	4.94417	3.29014	4.30098	0	0	0.153517	150.589	-445.85	51.5202	175.906	0	51.3853	49.403	131.942	2
4581	0	0	581	1	219.896	115.657	104.239	0	0	36.4641	-6.42359	167.276	122.636	2355.38	18343.9	-167.276	0	4.5885	4.11428	3.46203	0	0	0.114921	153.742	-442.773	53.9903	181.43	0	52.3988	51.9581	137.427	2
4617	0	0	617	1	231.969	106.89	125.079	0	0	282.335	-221.161	-655.555	214.604	2408.48	17861	655.555	0	16.0306	3.39128	2.93507	0	0	0.0416287	203.104	-477.414	48.5953	252.702	0	73.4915	87.1177	124.646	2
4684	0	0	684	1	180.427	102.965	77.4624	0	0	56.7267	52.4599	267.926	132.561	2135.79	18085.7	-267.926	0	5.05403	3.44121	4.13405	0	0	0.0803782	161.558	-457.923	69.2911	200.51	0	50.9474	49.6387	140.146	2
4708	0	0	708	1	207.199	93.8431	113.355	0	0	-12.3429	1.31619	64.6102	151.337	2105.2	18037.1	-64.6102	0	5.62733	3.62027	3.91109	0	0	0.0407761	172.039	-457.715	58.1092	174.249	0	43.9409	43.4329	124.518	2
4710	0	0	710	1	224.401	132.247	92.1545	0	0	-67.6375	30.99	-212.371	124.806	2160.5	18206.8	212.371	0	5.11965	3.68913	3.58004	0	0	0.036835	220.282	-481.967	52.1801	212.459	0	56.1506	52.2989	233.307	2
4841	0	0	841	1	216.388	122.786	93.6024	0	0	32.3669	16.8814	208.97	132.753	2658.45	18420.2	-208.97	0	5.00197	3.4981	3.62472	0	0	0.0814275	182.551	-465.872	54.3152	242.249	0	50.0314	48.5229	129.385	2
4842	0	0	842	1	199.835	88.5301	111.305	0	0	192.47	-26.5854	277.152	122.379	2398.69	18463.7	-277.152	0	4.76553	3.50777	4.10225	0	0	0.160758	146.415	-447.887	60.9427	207.786	0	52.8765	51.8838	148.62	2
4843	0	0	843	1	273.49	121.769	151.721	0	0	97.6748	-13.5383	123.13	159.622	2393.83	18450.6	-123.13	0	5.90758	3.68873	3.74538	0	0	0.0930338	191.189	-479.28	41.2116	254.57	0	41.3326	40.9457	111.864	2
4878	0	0	878	1	178.462	77.7298	100.732	0	0	24.1269	40.3376	-52.9603	122.552	2367.71	18097.8	52.9603	0	4.55957	4.28284	4.08077	0	0	0.0316433	172.116	-457.142	72.4318	1	0	53.4195	51.1876	181.341	2
4885	0	0	885	1	213.804	97.5437	116.26	0	0	77.8542	187.973	-556.268	277.377	2114.67	18149.5	556.268	0	15.3981	3.45607	2.59664	0	0	0.0110361	180.131	-463.704	53.0474	229.283	0	42.418	46.8356	145.507	2
4931	0	0	931	1	196.653	87.6886	108.964	0	0	20.0846	123.614	-147.76	109.853	2172.44	18313.5	147.76	0	4.21896	3.79999	4.09139	0	0	0.0733832	162.836	-450.228	62.8428	187.248	0	61.1164	59.3887	243.256	2
5019	0	0	1019	1	188.348	93.7205	94.6278	0	0	-46.5061	147.972	193.98	134.667	2239.03	18089.8	-193.98	0	5.13103	3.57714	3.58434	0	0	0.189776	182.811	-454.657	64.6849	1	0	48.845	46.8932	126.392	2
5028	0	0	1028	1	271.114	156.096	115.018	0	0	17.1592	25.784	349.481	138.689	2474.34	18311.7	-349.481	0	5.52511	3.20958	3.82227	0	0	0.0853713	169.388	-457.275	41.1558	247.26	0	45.9114	46.0823	144.028	2
5061	0	0	1061	1	202.71	95.7284	106.982	0	0	65.6147	45.1863	64.1196	159.871	2126.91	18192.6	-64.1196	0	5.82754	3.33604	3.63434	0	0	0.0598394	161.999	-445.283	58.5793	214.297	0	40.8007	40.5585	116.009	2
5066	0	0	1066	1	235.286	99.2236	136.063	0	0	-9.2021	43.8628	211.992	128.186	2301.38	17894.9	-211.992	0	4.85717	3.72919	4.60349	0	0	0.213055	165.735	-464.197	50.7783	209.085	0	53.5821	52.3967	140.661	2
5121	0	0	1121	1	248.474	111.319	137.154	0	0	87.3034	79.463	238.564	164.711	2204.88	18258	-238.564	0	6.19112	2.72136	3.48366	0	0	0.0513822	251.313	-496.11	44.5485	1	0	39.0045	38.6974	105.274	2
5140	0	0	1140	1	197.476	101.941	95.5348	0	0	80.5639	40.6474	373.744	114.391	2211.62	18296.8	-373.744	0	4.56723	3.5675	3.78875	0	0	0.0986482	181.783	-454.744	61.3594	192.7	0	56.0587	56.4414	180.796	2
5314	0	0	1314	1	177.566	71.157	106.409	0	0	-96.989	-48.9226	-536.819	207.436	2189.85	17788.4	536.819	0	11.8259	2.91356	3.17015	0	0	0.134741	177.29	-458.69	66.8158	162.158	0	55.317	56.6721	172.551	2
5339	0	0	1339	1	250.156	107.551	142.605	0	0	32.2947	117.912	100.299	140.69	2459.21	17820.9	-100.299	0	5.13661	3.11126	3.76493	0	0	0.0130103	169.894	-447.755	45.1167	1	0	47.39	45.5255	125.824	2
5346	0	0	1346	1	232.148	109.408	122.74	0	0	78.5664	114.777	425.829	135.603	2213.61	18322.3	-425.829	0	5.58399	2.82871	3.86651	0	0	0.0579246	195.051	-459.721	49.0257	231.997	0	46.0152	46.5192	176.813	2
5400	0	0	1400	1	219.704	136.194	83.5096	0	0	117.924	411.052	-641.804	182.996	2074.6	18026	641.804	0	13.1606	3.0407	3.66165	0	0	0.1581	250.492	-489.898	52.524	1	0	77.6144	118.43	153.525	2
5539	0	0	1539	1	183.606	95.3558	88.2502	0	0	64.7057	79.0256	18.7673	117.477	2426.79	17859.8	-18.7673	0	4.27608	4.12727	3.9127	0	0	0.130851	131.99	-437.596	68.9918	142.995	0	56.1071	54.7128	171.667	2
5584	0	0	1584	1	225.778	89.9162	135.862	0	0	106.312	128.721	37.6012	154.436	2086.21	18109.1	-37.6012	0	5.6104	3.46708	4.57561	0	0	0.0864676	144.429	-441.176	52.9398	147.834	0	44.4319	44.7381	128.245	2
5588	0	0	1588	1	196.663	115.35	81.3124	0	0	40.4887	77.1213	478.478	131.044	2251.69	18260.3	-478.478	0	5.61853	3.37046	3.74607	0	0	0.13224	157.672	-448.803	61.143	196.998	0	50.3276	51.1545	218.355	2
5616	0	0	1616	1	186.585	101.933	84.652	0	0	30.6793	30.6385	314.213	136.023	2161.84	18107.5	-314.213	0	5.31466	3.87333	4.09256	0	0	0.0839511	136.126	-440.947	67.3958	174.986	0	50.357	49.4396	145.31	2
5640	0	0	1640	1	219.041	100.623	118.418	0	0	37.3383	85.1162	150.503	137.304	2653.48	18551.3	-150.503	0	5.05425	2.80377	2.79267	0	0	0.0332747	154.074	-435.132	50.8289	256.066	0	45.2568	42.8856	118.832	2
5660	0	0	1660	1	181.586	90.3871	91.1986	0	0	34.1523	137.006	-48.4388	114.593	2656.67	17901.5	48.4388	0	4.2329	3.70613	3.81242	0	0	0.0463371	163.471	-454.628	68.6596	158.17	0	56.5202	55.5166	191.077	2
5695	0	0	1695	1	244.189	124.548	119.64	0	0	105.168	41.0523	281.635	164.088	2386.33	18595.4	-281.635	0	6.278	3.86528	3.01071	0	0	0.196522	204.3	-459.76	46.4182	1	0	41.0576	39.9779	114.678	2
5744	0	0	1744	1	189.584	75.165	114.419	0	0	163.098	-94.5649	-202.167	111.821	2527.72	18033.4	202.167	0	4.68354	3.43896	3.86322	0	0	0.127046	166.333	-456.877	64.4538	206.465	0	59.3465	56.6197	240.7	2
5765	0	0	1765	1	206.329	96.2452	110.084	0	0	41.7354	58.7654	-102.394	165.536	2250.44	17880	102.394	0	6.2333	3.43973	3.76275	0	0	0.0671891	156.031	-452.725	57.7631	208.93	0	41.6643	39.5124	150.837	2
5769	0	0	1769	1	215.459	111.075	104.384	0	0	-23.0932	101.503	-16.8239	151.837	2315.27	17937	16.8239	0	5.62336	3.53644	2.96363	0	0	0.133455	205.705	-461.965	53.4322	1	0	41.5821	39.6037	136.433	2
5820	0	0	1820	1	169.962	91.5884	78.3736	0	0	-14.9854	19.246	159.628	120.612	2207.51	18118.9	-159.628	0	4.52807	3.32119	4.29486	0	0	0.122153	149.748	-446.577	74.8615	185.715	0	55.0943	53.0362	139.963	2
5834	0	0	1834	1	274.5	127.114	147.386	0	0	50.2268	141.975	172.615	185.498	2540.93	18195.5	-172.615	0	6.86548	3.90693	4.01147	0	0	0.131832	175.839	-470.34	41.5695	208.905	0	37.8968	37.1544	99.1781	2
5913	0	0	1913	1	233.978	127.162	106.816	0	0	66.4753	8.3817	76.0592	162.646	2325.36	18030.1	-76.0592	0	5.96882	2.92961	3.68144	0	0	0.0992102	198.41	-460.652	48.4911	1	0	40.1601	38.7306	110.665	2
5916	0	0	1916	1	187.494	96.363	91.1308	0	0	52.6028	-16.04	170.246	118.149	2339.24	17855.2	-170.246	0	4.42515	4.0324	4.68153	0	0	0.132402	116.49	-435.456	68.7161	168.726	0	58.7284	57.3331	151.864	2
5917	0	0	1917	1	197.567	78.5583	119.009	0	0	36.3501	105.709	-314.32	172.462	2255.83	18032.4	314.32	0	7.36819	3.33018	3.57252	0	0	0.0446568	178.502	-454.227	60.3436	222.396	0	51.7168	44.5922	227.282	2
6054	1	0	54	1	258.304	106.728	151.576	0	0	-19.6484	93.9334	-254.805	194.898	2112.51	17844.9	254.805	0	8.03946	3.6595	3.35615	0	0	0.112706	131.494	-436.076	43.6192	160.683	0	40.4868	37.8085	175.804	2
6114	1	0	114	1	210.857	112.085	98.7724	0	0	7.62923	96.7725	188.114	142.419	2085.23	18041.3	-188.114	0	5.31968	3.40088	3.73581	0	0	0.11661	149.194	-443.105	56.098	187.492	0	47.1502	46.2008	124.608	2
6162	1	0	162	1	234.326	109.734	124.592	0	0	115.515	125.636	-502.812	169.612	2375.98	17912.8	502.812	0	8.74939	3.45088	3.70953	0	0	0.0381406	169.228	-448.394	49.3046	183.07	0	65.0084	63.5591	247.646	2
6175	1	0	175	1	222.114	128.818	93.2964	0	0	93.1239	37.3759	124.691	133.087	2298.72	18499.4	-124.691	0	4.87719	2.99694	3.42303	0	0	0.0604757	176.918	-449.995	51.3724	211.645	0	47.6626	46.0744	125.267	2
6240	1	0	240	1	240.71	116.492	124.218	0	0	-2.70418	104.333	37.8538	204.948	2294.88	18033.8	-37.8538	0	7.50897	3.27084	3.23253	0	0	0.0675604	140.296	-438.671	46.7663	227.083	0	32.8557	31.1948	96.1873	2
6276	1	0	276	1	180.554	103.59	76.9642	0	0	-13.9284	-125.339	-475.946	147.356	2206.45	17864.8	475.946	0	7.9232	3.77092	3.26817	0	0	0.0985368	194.066	-467.519	67.8801	1	0	64.6365	66.9016	226.909	2
6403	1	0	403	1	213.54	122.909	90.6313	0	0	71.8534	111.906	288.668	146.974	2220.33	18225.5	-288.668	0	5.63456	3.47967	4.85256	0	0	0.0550413	176.906	-453.095	57.2365	185.73	0	46.2202	46.2631	132.876	2
6463	1	0	463	1	256.688	140.236	116.452	0	0	-3.23732	104.72	394.949	153.843	2195.76	18332.4	-394.949	0	6.29684	3.29778	3.56722	0	0	0.0753708	214.049	-470.121	43.7592	222.905	0	42.0054	42.3293	143.087	2
6474	1	0	474	1	202.503	84.0587	118.445	0	0	-115.893	35.2732	234.767	120.934	2408.07	18102.8	-234.767	0	4.84077	3.43825	4.27395	0	0	0.171782	179.268	-462.17	60.096	222.269	0	53.9561	50.8876	139.676	2
6675	1	0	675	1	238.542	98.3328	140.209	0	0	-11.49	211.423	54.3195	129.612	2204.01	18026.4	-54.3195	0	4.82099	3.9136	3.60807	0	0	0.183809	159.664	-448.564	48.7749	179.329	0	50.5877	48.569	144.948	2
6693	1	0	693	1	187.132	69.4863	117.646	0	0	21.2186	-105.103	-697.186	201.59	2171.3	18243.2	697.186	0	14.0151	3.49309	3.35148	0	0	0.0598236	153.089	-444.145	64.4513	161.152	0	88.426	101.795	146.758	2
6764	1	0	764	1	183.547	91.3229	92.224	0	0	42.544	-46.7311	-587.093	165.018	2149.98	18284.5	587.093	0	9.61983	3.27945	3.71348	0	0	0.0436236	188.487	-463.966	66.3784	179.909	0	75.73	83.2533	221.982	2
6766	1	0	766	1	201.777	106.172	95.605	0	0	34.0636	89.5433	-208.024	115.683	2058.8	18048.6	208.024	0	4.5875	3.6454	4.40059	0	0	0.103401	156.95	-450.397	61.0795	161.019	0	63.8543	62.4529	272.143	2
6831	1	0	831	1	216.695	112.842	103.852	0	0	78.8523	18.9136	-8.66403	160.615	2213.33	17919.9	8.66403	0	5.91404	3.60684	3.27643	0	0	0.0327534	162.38	-448.056	53.7788	204.154	0	40.7161	39.0037	129.354	2
6871	1	0	871	1	189.14	88.921	100.219	0	0	73.848	36.6927	592.294	126.521	2218.33	18201.1	-592.294	0	6.00315	3.40591	4.36969	0	0	0.0644171	146.388	-444.417	65.647	188.55	0	60.5397	61.9129	380.883	2
6895	1	0	895	1	222.279	105.5	116.779	0	0	21.6071	122.624	-629.118	288.654	2071.25	17915.8	629.118	0	17.4427	2.94543	2.6272	0	0	0.190394	246.517	-485.598	49.8916	1	0	49.7575	54.2293	140.087	2
7065	1	0	1065	1	223.433	143.566	79.8667	0	0	28.7016	66.5957	170.707	148.564	2163.82	17971.9	-170.707	0	5.50807	3.67254	4.1339	0	0	0.0662809	185.45	-466.757	53.3432	181.424	0	47.0999	45.217	121.393	2
7138	1	0	1138	1	191.636	97.1351	94.5014	0	0	62.9193	-67.8121	-245.201	179.298	2129.6	17907	245.201	0	7.56143	3.19255	3.48067	0	0	0.126118	164.529	-450.474	62.1554	194.697	0	41.3461	39.6086	171.021	2
7143	1	0	1143	1	254.116	115.701	138.415	0	0	83.4887	81.5848	233.551	176.07	2607.33	18554.8	-233.551	0	6.60764	2.95797	3.70026	0	0	0.156842	199.497	-470.457	43.9748	202.233	0	38.2235	36.6954	102.37	2
7189	1	0	1189	1	260.193	116.879	143.314	0	0	-75.6145	426.315	-584.419	159.938	2467.45	17711.8	584.419	0	11.0266	3.20094	2.83048	0	0	0.0560099	232.319	-484.877	42.0095	236.189	0	72.2242	96.8605	182.971	2
7311	1	0	1311	1	244.509	124.293	120.217	0	0	1.51471	99.4897	289.397	180.862	2091.35	18138.3	-289.397	0	7.01052	2.66817	3.48065	0	0	0.0742158	221.779	-473.49	45.3203	1	0	36.1804	35.6598	105.091	2
7387	1	0	1387	1	215.546	127.069	88.4771	0	0	91.6967	37.3263	122.302	156.246	2100.82	18100.8	-122.302	0	5.72392	3.80185	3.59082	0	0	0.101704	155.826	-453.327	55.063	184.719	0	43.1875	42.5655	117.109	2
7390	1	0	1390	1	257.559	119.252	138.307	0	0	12.5741	80.239	358.664	173.327	2179.95	18157.5	-358.664	0	6.92068	3.06952	3.44024	0	0	0.173339	176.375	-457.87	43.1242	229.118	0	38.0782	37.8485	119.976	2
7398	1	0	1398	1	173.865	98.1665	75.6984	0	0	103.578	80.0056	345.603	141.797	2487.58	18058.1	-345.603	0	5.56498	3.46522	3.79105	0	0	0.0128952	177.145	-460.984	71.85	179.853	0	47.8429	46.2259	143.754	2
7444	1	0	1444	1	224.588	128.84	95.7485	0	0	114.538	110.484	443.941	146.548	2177.64	18227	-443.941	0	6.0966	3.43707	4.16386	0	0	0.0634189	193.964	-454.695	52.6233	191.47	0	45.8817	46.5066	181.538	2
7514	1	0	1514	1	217.835	105.734	112.1	0	0	29.8661	35.6765	480.632	152.857	2262.31	18202.1	-480.632	0	6.58323	3.56942	3.65759	0	0	0.180152	150.502	-444.729	54.056	211.518	0	44.649	45.4794	191.251	2
7573	1	0	1573	1	182.486	89.8612	92.625	0	0	12.0787	23.1821	294.356	125.395	2080.78	18114.9	-294.356	0	4.88095	4.22822	3.93271	0	0	0.154006	125.924	-437.549	69.8384	138.018	0	54.7529	54.0375	154.234	2
7606	1	0	1606	1	179.584	86.6981	92.8863	0	0	53.3262	81.516	196.098	119.721	2139.19	18156.3	-196.098	0	4.45132	3.73378	4.05574	0	0	0.0473221	129.7	-434.569	70.3327	166.149	0	56.1073	55.1531	145.641	2
7669	1	0	1669	1	198.136	90.8921	107.244	0	0	72.2507	27.4079	-495.063	118.934	2120.27	18011.1	495.063	0	6.08543	4.02594	3.43572	0	0	0.0933234	199.332	-476.827	61.2853	221.015	0	84.1214	86.9126	347.891	2
7861	1	0	1861	1	214.57	95.92	118.65	0	0	9.42425	86.5333	35.1111	120.514	2482.08	17852.3	-35.1111	0	4.40765	3.72326	4.04633	0	0	0.138788	157.702	-445.535	56.057	178.863	0	54.9305	53.6177	158.116	2
7915	1	0	1915	1	166.456	81.4309	85.0256	0	0	42.2597	88.6895	217.923	125.168	2150.26	18248.8	-217.923	0	4.69013	3.11349	4.31653	0	0	0.0894657	168.31	-439.415	76.2382	1	0	51.8953	51.7721	138.222	2
7922	1	0	1922	1	237.351	85.577	151.774	0	0	13.2148	127.99	-565.74	359.869	2079.65	18109.8	565.74	0	20.031	3.27646	2.23722	0	0	0.0783079	148.772	-442.524	45.9378	180.083	0	34.8215	37.4891	124.424	2
7979	1	0	1979	1	197.306	122.725	74.581	0	0	65.1659	50.0268	93.2177	124.223	2227.01	17888.8	-93.2177	0	4.53184	3.76365	3.69786	0	0	0.0398775	166.899	-451.419	61.6599	187.465	0	53.3693	51.2993	147.17	2
8064	2	0	64	1	189.63	86.3371	103.293	0	0	-11.0049	24.4791	68.0294	113.225	2103.86	18213.3	-68.0294	0	4.18863	3.47661	3.86946	0	0	0.1051	170.223	-451.506	64.5409	189.533	0	55.8935	55.5774	156.122	2
8101	2	0	101	1	180.248	80.7345	99.5136	0	0	-215.058	355.084	-586.521	154.885	2208.26	17982.4	586.521	0	10.7759	3.64256	4.3325	0	0	0.220549	133.539	-442.857	70.4196	169.662	0	92.0733	97.37	227.669	2
8106	2	0	106	1	211.081	103.666	107.415	0	0	48.3344	-0.962749	-447.306	181.158	2443.17	17740.4	447.306	0	8.85455	3.9237	3.6547	0	0	0.0732263	168.264	-455.32	56.8645	179.548	0	54.4641	52.6691	231.778	2
8107	2	0	107	1	183.772	89.0762	94.6954	0	0	4.18886	149.75	301.057	123.785	2188.33	18088	-301.057	0	4.8382	3.74001	4.09862	0	0	0.132514	136.623	-435.684	68.3965	136.792	0	54.3057	53.0124	153.788	2
8117	2	0	117	1	197.752	108.995	88.7573	0	0	122.242	211.083	179.629	136.145	2070.28	18026.7	-179.629	0	5.1024	3.29873	3.41024	0	0	0.0152468	206.012	-472.047	59.8637	250.152	0	47.4716	47.5879	128.177	2
8190	2	0	190	1	232.803	108.576	124.226	0	0	109.395	60.5935	140.822	125.967	2282.45	18177.2	-140.822	0	4.61709	3.86802	3.90227	0	0	0.0258301	168.474	-459.923	50.6538	1	0	53.068	51.4891	137.732	2
8206	2	0	206	1	180.804	89.8621	90.942	0	0	-20.9147	-16.396	112.073	115.997	2213.43	18254.2	-112.073	0	4.35772	3.28523	4.10545	0	0	0.220335	136.628	-437.898	68.595	188.592	0	54.8986	53.8175	143.389	2
8219	2	0	219	1	163.439	101.316	62.1229	0	0	64.1354	42.9782	437.474	102.01	2128.38	18194.8	-437.474	0	4.23561	4.05893	4.19545	0	0	0.10676	164.832	-453.923	80.9672	165.627	0	65.9403	66.5338	252.79	2
8281	2	0	281	1	207.323	109.743	97.5799	0	0	56.5998	-77.1652	515.72	172.756	2235.58	18314.9	-515.72	0	7.78567	2.74875	3.57055	0	0	0.186464	184.863	-453.35	55.5984	220.926	0	38.6928	39.453	189.503	2
8305	2	0	305	1	213.289	124.386	88.903	0	0	51.9454	1.04573	337.135	143.807	2339.89	18436.1	-337.135	0	5.68347	3.36066	3.89738	0	0	0.0661272	167.29	-442.407	55.5085	1	0	45.1478	44.8078	138.524	2
8354	2	0	354	1	270.223	155.03	115.194	0	0	-34.4274	52.3092	385.788	193.459	2226.95	18285.1	-385.788	0	7.95102	3.12711	3.27992	0	0	0.135232	195.009	-465.318	40.6265	244.139	0	33.9167	34.069	111.952	2
8396	2	0	396	1	271.119	139.423	131.696	0	0	32.0592	91.9108	178.434	156.998	2359.78	17946.6	-178.434	0	5.82273	3.62508	3.87745	0	0	0.0566175	188.89	-464.479	41.7195	206.5	0	43.9767	42.6237	113.975	2
8515	2	0	515	1	174.258	94.7887	79.4698	0	0	83.1807	101.615	64.3481	132.58	2507.98	18136.2	-64.3481	0	4.80953	3.83908	3.52746	0	0	0.0692334	143.077	-448.37	71.9499	220.966	0	48.5223	47.2833	139.361	2
8623	2	0	623	1	207.313	87.8562	119.457	0	0	87.1794	-31.9725	261.367	127.367	2205	17970.8	-261.367	0	4.90548	3.56278	4.26655	0	0	0.0988338	168.291	-453.503	58.6015	160.939	0	52.7039	51.8261	143.122	2
8705	2	0	705	1	195.53	115.999	79.5319	0	0	15.2566	1.72231	371.903	143.518	2575.9	18435.4	-371.903	0	5.80491	3.50625	3.67529	0	0	0.106137	173.757	-456.78	61.7476	227.516	0	46.1676	45.5851	146.099	2
8711	2	0	711	1	214.894	114.069	100.825	0	0	9.41836	24.3007	563.897	123.289	2183.1	18313.1	-563.897	0	5.74808	3.49058	3.38383	0	0	0.020351	160.139	-448.432	54.3303	215.502	0	58.4825	58.8002	322.772	2
8712	2	0	712	1	195.542	97.3668	98.1751	0	0	7.75403	-29.8341	195.537	153.706	2384.09	18267.6	-195.537	0	5.85674	3.25827	4.28538	0	0	0.189244	172.331	-452.321	62.3898	186.723	0	42.8457	42.3209	112.16	2
8716	2	0	716	1	210.465	106.778	103.687	0	0	132.495	157.836	-656.767	261.2	2060.02	18079.9	656.767	0	16.5502	3.00649	2.14094	0	0	0.0615461	219.756	-470.149	52.3241	231.151	0	56.9839	62.4464	124.67	2
8757	2	0	757	1	197.379	85.9927	111.386	0	0	16.291	-5.0575	132.688	118.026	2176.23	18242.8	-132.688	0	4.39772	3.54527	4.00569	0	0	0.154839	180.7	-458.881	61.7948	186.685	0	54.8347	54.0658	142.791	2
8783	2	0	783	1	196.786	106.23	90.5562	0	0	93.0078	-57.5667	-352.409	162.103	2199.17	17797	352.409	0	7.38582	3.83812	3.22796	0	0	0.0153525	182.492	-464.351	60.9495	203.883	0	54.0239	48.4672	231.765	2
8907	2	0	907	1	215.577	126.391	89.1855	0	0	7.42626	92.9153	323.335	147.59	2783.05	18344.2	-323.335	0	5.7985	3.22439	3.66561	0	0	0.167487	192.305	-470.218	54.1229	206.697	0	46.9308	47.465	134.807	2
8922	2	0	922	1	179.786	79.7533	100.033	0	0	70.3305	-14.4249	-530.791	235.79	2321.51	17753.9	530.791	0	12.6962	4.00402	2.60948	0	0	0.112764	155.63	-455.431	66.7994	187.835	0	47.1745	47.6469	164.081	2
8970	2	0	970	1	210.681	117.573	93.1079	0	0	37.3125	127.627	493.903	115.776	2155.21	18209.8	-493.903	0	5.04874	3.59619	4.3668	0	0	0.0718457	157.198	-446.991	57.6671	157.822	0	58.964	59.1948	278.97	2
9053	2	0	1053	1	209.414	131.326	78.0884	0	0	16.3808	61.2083	356.14	195.188	2176.14	18176.6	-356.14	0	7.78054	2.92088	2.92156	0	0	0.125699	211.588	-466.031	54.1097	226.491	0	33.7006	33.5357	104.509	2
9054	2	0	1054	1	245.035	124.137	120.898	0	0	-23.4868	81.495	394.071	204.629	2315.67	18255.9	-394.071	0	8.41428	3.55279	3.8042	0	0	0.227173	160.628	-452.215	46.9677	215.15	0	33.5586	33.8344	113.189	2
9113	2	0	1113	1	228.385	101.076	127.309	0	0	-50.0389	-47.2515	260.59	147.082	2142.9	18285	-260.59	0	5.84653	3.09921	3.98557	0	0	0.136643	173.968	-462.449	50.6757	221.621	0	42.9714	42.8677	119.63	2
9482	2	0	1482	1	204.609	129.154	75.4548	0	0	16.8936	77.1655	390.513	132.138	2175.63	18260.3	-390.513	0	5.36409	3.58082	4.45574	0	0	0.114032	141.654	-446.229	59.9645	189.932	0	49.8723	50.388	173.04	2
9605	2	0	1605	1	244.364	108.682	135.682	0	0	-14.4886	31.9169	60.9865	135.295	2705.31	18504.8	-60.9865	0	5.00203	3.4914	3.61604	0	0	0.0353731	148.27	-450.137	46.7778	166.806	0	47.8446	45.3788	137.359	2
9614	2	0	1614	1	174.096	83.765	90.3311	0	0	-15.1854	56.6139	244.662	131.884	2606.35	18081.5	-244.662	0	5.0533	3.78419	3.89726	0	0	0.250134	169.495	-462.315	72.9264	185.573	0	51.8185	49.6975	135.452	2
9680	2	0	1680	1	196.256	87.265	108.991	0	0	16.3545	-10.2449	224.355	139.814	2176.17	18148.4	-224.355	0	5.3362	3.76811	4.22933	0	0	0.0757511	124.071	-435.903	63.2191	138.016	0	48.7424	47.7084	127.762	2
9688	2	0	1688	1	237.969	120.496	117.473	0	0	-8.02923	64.8444	236.174	177.045	2100.89	18172.9	-236.174	0	6.74673	3.17714	3.63772	0	0	0.0678146	202.972	-471.441	47.855	233.629	0	37.9424	37.3126	102.805	2
9708	2	0	1708	1	192.27	92.5466	99.7237	0	0	6.12112	107.34	49.2023	140.178	2385.72	18030.8	-49.2023	0	5.12518	3.75672	4.13875	0	0	0.0178635	165.763	-463.749	64.6759	208.644	0	47.9939	46.0043	136.406	2
9709	2	0	1709	1	275.278	95.0513	180.227	0	0	16.5006	52.5672	-141.935	200.832	2076.36	18085.6	141.935	0	7.72354	3.35391	3.71353	0	0	0.0301129	169.539	-456.048	40.4727	216.929	0	35.1523	34.9783	135.075	2
9711	2	0	1711	1	223.119	102.439	120.68	0	0	-170.714	101.596	-681.961	229.579	2163.91	18136.2	681.961	0	16.0724	3.27879	2.93508	0	0	0.0717365	195.676	-463.324	50.7513	165.241	0	83.5182	79.6249	145.965	2
9746	2	0	1746	1	185.377	76.426	108.951	0	0	121.189	-57.7192	-252.224	117.824	2270.65	17797.2	252.224	0	4.98272	4.53045	3.95075	0	0	0.154397	130.299	-446.654	69.1818	179.032	0	65.1604	58.2043	292.333	2
9910	2	0	1910	1	200.131	118.294	81.8366	0	0	110.6	-33.0867	451.996	157.571	2181.58	18270.9	-451.996	0	6.66054	3.58138	3.89698	0	0	0.0835911	143.179	-443.349	60.5872	202.105	0	42.8944	43.7238	169.111	2
9919	2	0	1919	1	187.272	85.181	102.091	0	0	53.0131	91.5801	149.191	126.959	2338.83	18046.5	-149.191	0	4.6626	3.70353	3.85413	0	0	0.037011	201.117	-471.399	66.1019	180.372	0	52.5419	50.6378	137.033	2
9936	2	0	1936	1	237.098	106.332	130.766	0	0	46.0837	30.3818	98.46	144.248	2246.1	18207.4	-98.46	0	5.28844	3.59116	4.04835	0	0	0.0800933	182.637	-464.477	49.3053	196.448	0	46.2121	45.1726	123.751	2
9951	2	0	1951	1	231.96	117.848	114.112	0	0	13.6602	142.641	-54.5037	137.084	2178.86	18194.8	54.5037	0	5.08805	3.6982	3.58844	0	0	0.124921	204.507	-470.589	50.1242	1	0	46.7759	45.8913	157.357	2
