# Supplementary material for: CaV1 and CaV2 calcium channels mediate the release of distinct pools of synaptic vesicles
Source: eLife. 2023 Feb 23;12:e81407. doi: 10.7554/eLife.81407 (PMC10023163; doi:10.7554/eLife.81407)
Supplement: Figure 8—source data 1. [file elife-81407-fig8-data1.zip › Figure 8 - Source Data 1/unc-13short/9/1/cav1_to_cav1(unc13).csv]

-63.5246225707451
-101.004069733655
68.7615114800137
10.3364404095919
216.074497192654
-254.855906264351
245.22053466885
149.728987912615
148.835518632539
80.6230300901479
-140.693497282784
-209.366141886891
152.970112128427
-292.653026612803
167.426850593973
166.695904741304
275.156543242952
-44.5136823093526
-168.572041117357
-249.684837585268
6.08624865553429
-87.123600222505
-31.6053711528548
171.850060821525
73.7754278555876
-167.021276690673
-180.425466559122
-221.459181188806
0.219247484237712
10.695799540008
-224.190171565668
188.08960123191
-9.82458972449604
61.2874594661262
-172.718948133734
-14.7236381127659
-113.340221369421
-236.269826115924
124.120546117967
102.807524274969
-320.416671082206
-205.089251777667
-104.050036241391
257.71352883818
-333.84034490522
42.0948403819239
-60.1211507935732
-185.992263552918
-137.165553641138
50.5753506249202
71.7435023070248
104.213115158876
74.8218416757009
-151.899852811883
-16.328933424189
132.833370079352
150.868249796345
-24.259799915435
-24.7606668288136
80.1232805663167
-150.17506344062
70.4755963694224
-240.492946989129
51.0304431408294
167.639640587491
37.4221925844831
-83.1940487083048
-75.8123007500108
5.79959670331664
112.502947461286
-55.676864357687
25.1383958013794
-135.407376545412
-34.7442568723673
111.252177963834
-132.820867206392
167.852583274129
-267.52304888537
228.498370590496
186.046556901143
50.5116741298516
-200.044416694807
-16.2507883576327
95.316653983311
28.080912289668
-92.6021272499856
-281.743535868703
44.4312238423408
-4.72549156468813
164.069868704632
170.705245934765
319.391236225882
164.745116303413
-142.850959726431
-57.5578393316755
-63.5474898843313
-265.714739127441
-155.594757686275
165.562863375733
-83.5425840459793
-169.232893297172
-133.073723521884
-199.632771855526
216.531056450862
100.090678106648
-120.399322533754
-187.023750534689
-23.0029082296387
288.590913155396
-143.279439628343
-151.588996511462
210.947844895349
265.822092421899
57.1890698727657
168.573220156053
74.6659468662074
3.89308454272759
16.879099283793
-51.0386147645149
107.530005548957
6.88207632583726
49.1758505514845
16.2905733640728
130.840272147958
-134.946122070865
139.505696075881
124.936535654761
85.0112143686019
28.6885246484781
81.2587677761258
66.2615605426581
137.930752478293
26.010361984132
129.7365280499
-96.3680381347149
-4.26840708768214
124.193677993302
-68.1379627221468
-180.853299926985
55.7955309021199
-155.120239775311
-147.10597220829
9.50039773291428
-258.232175448629
106.799990635507
132.356793255341
35.2405237882776
-231.795790533746
121.654878270201
78.6230233318856
-35.6711074888335
150.746805550065
-1.20113213790319
191.88783061428
-214.961681555891
121.314252029904
39.3040003553615
236.512106738148
141.018892383767
-214.579766886189
284.532510530902
14.5786832959711
-29.551090920857
112.183673629552
231.732935332191
198.920720876311
-169.495516767238
-102.179204956381
-104.79944517203
56.5603227460961
-161.989995837459
-1.98528862555759
-41.6786791158047
224.484072573476
-46.6704668410821
4.94449696105585
13.4841495683249
-98.2765338639765
21.767577094095
79.584257559618
-209.556144107417
202.469738721935
110.455235095833
-57.5860713810871
128.020564122216
-47.4035929220445
-9.52202964014214
295.475110607382
40.202171052355
213.356604970442
275.929152055061
36.4929524914405
-242.805672301223
-225.476345738476
186.201533172574
-23.8246328360838
149.374541639241
-126.892677346423
191.112775770438
195.571779983882
-228.366122447274
217.751798597434
115.284139644158
-114.876770439398
151.749089585413
-69.5762508299522
-56.7498885999412
69.3663870138698
-149.051799626413
-27.2458226398667
199.997639103374
-203.619618261084
-237.866726881468
3.4205020377085
36.1555777106259
185.864654237052
-231.184717467175
234.274992715345
-90.6844251590337
-77.9893622629061
62.3037120314584
196.939532749351
-28.3036294380399
185.275659653689
-54.4206713773892
8.83468505499332
-46.5595136321645
-172.63925878864
215.864921080174
-169.68144093197
-19.9092277222808
117.280317365196
-320.376838998305
284.792141956856
106.901099341103
58.3244817381928
-202.92592236483
-105.035250976038
-163.240583268289
64.8581059205389
-33.5604928656903
-218.631681184728
264.411017491268
90.4685856471551
-82.8418076530252
253.082228029663
-255.238218449529
87.4285822465718
-294.81395396042
124.681791908562
-223.634323893129
-156.786125404091
-37.8607691192301
-107.75215551638
45.7858304779293
295.334044306415
230.471842083498
-55.5545893188719
-133.811835799916
-218.087222294038
-208.919556839686
-60.1551640710095
-194.782247090843
-264.810881336027
-283.883949805233
-68.8400028096949
276.100272888558
198.137438960206
-98.9188080386339
-299.045117834899
297.967112677063
