# Supplementary material for: CaV1 and CaV2 calcium channels mediate the release of distinct pools of synaptic vesicles
Source: eLife. 2023 Feb 23;12:e81407. doi: 10.7554/eLife.81407 (PMC10023163; doi:10.7554/eLife.81407)
Supplement: Figure 8—source data 1. [file elife-81407-fig8-data1.zip › Figure 8 - Source Data 1/unc-13short/9/1/cav1_to_cav2.csv]

423.041354963221
474.343331799824
416.705541291432
383.337711725821
232.164874280337
54.7714874953836
316.211090128789
345.571562242098
492.589473041522
192.720354152101
328.627925815192
493.547619223848
261.956160607702
529.494217069996
156.820432052717
404.637723967669
487.511868557725
541.171185867843
394.974557467183
-131.254260278656
50.1993983599441
61.9574721372519
294.888650130728
466.042947625516
321.298373050409
402.538154156722
81.1019997976873
430.354801978328
469.855839378757
328.731509100557
300.02354389631
623.004076602048
388.19708676455
283.105953740929
572.298519592225
390.725662583385
513.071228934745
289.938534402178
453.589485635815
-206.081993998228
181.94125682915
-19.0828915688489
205.717409125122
519.522939301109
433.450080774075
410.237897487208
97.7271842427399
369.426913015926
463.460471758448
423.612793901017
650.853926588174
554.606720172491
399.476484137354
108.637303381327
391.562565786289
563.815923354165
335.918524219742
291.300895874008
259.627633175785
468.63370173807
364.464401227197
356.679305518202
571.341777808168
525.198694185166
352.182933751899
641.213312409982
533.511622563785
599.869409666278
-171.302673778659
447.187986179577
491.412216482922
506.38377395709
409.062684135815
222.950941558036
369.134746623915
316.433079112061
513.924698665176
442.359329983052
544.754967650048
351.045924114878
377.913586444183
517.893230640615
532.958799780974
436.334281110829
491.684009063465
449.402059024371
444.13948142602
575.330314692395
315.303747433116
324.182405281277
427.85763365934
269.995431930643
113.781743786054
294.804289819369
392.107482731237
159.704018449211
501.261764813522
-74.4165550972939
313.019334091972
179.736754902538
551.553388283866
360.764774702087
610.386370670438
-185.153485546169
538.518264087752
397.399124128029
400.627272869093
241.450448694906
362.037104103487
350.725639058175
-219.554928017742
113.965086725519
417.553358523557
462.990970286457
320.766492376553
535.068394166712
434.68454828078
553.139385960501
339.59910299798
348.80421474697
326.202451140141
387.514049080919
