# Supplementary material for: CaV1 and CaV2 calcium channels mediate the release of distinct pools of synaptic vesicles
Source: eLife. 2023 Feb 23;12:e81407. doi: 10.7554/eLife.81407 (PMC10023163; doi:10.7554/eLife.81407)
Supplement: Figure 8—source data 1. [file elife-81407-fig8-data1.zip › Figure 8 - Source Data 1/unc-13short/9/1/cav1_to_unc13.csv]

78.0457191162386
40.5662719533284
210.331853166997
151.906782096576
357.644838879638
-113.285564577367
386.790876355833
291.299329599598
290.405860319523
222.193371777132
0.876844404199801
-67.7958001999068
294.540453815411
-151.082684925819
308.997192280956
308.266246428288
416.726884929936
97.0566593776311
-27.0016994303733
-108.114495898284
147.656590342518
54.4467414644787
109.964970534129
313.420402508509
215.345769542571
-25.4509350036897
-38.8551248721378
-79.8888395018221
141.789589171221
152.266141226992
-82.619829878684
329.659942918894
131.745751962488
202.85780115311
-31.1486064467499
126.846703574218
28.230120317563
-94.6994844289402
265.690887804951
244.377865961953
-178.846329395223
-63.5189100906828
37.5203054455924
399.283870525163
-192.270003218237
183.665182068908
81.4491908934106
-44.4219218659346
4.40478804584563
192.145692311904
213.313843994008
245.78345684586
216.392183362685
-10.329511124899
125.241408262795
274.403711766336
292.438591483329
117.310541771549
116.80967485817
221.6936222533
-8.60472175363611
212.045938056406
-98.9226053021448
192.600784827813
309.209982274475
178.992534271467
58.376292978679
65.758040936973
147.3699383903
254.073289148269
85.8934773292967
166.708737488363
6.16296514157148
106.826084814616
252.822519650817
8.74947448059174
309.422924961113
-125.952707198387
370.06871227748
327.616898588127
192.082015816835
-58.4740750078236
125.319553329351
236.886995670295
169.651253976652
48.9682144369981
-140.17319418172
186.001565529325
136.844850122296
305.640210391615
312.275587621749
460.961577912865
306.315457990397
-1.28061803944729
84.0125023553082
78.0228518026524
-124.144397440457
-14.0244159992908
307.133205062717
58.0277576410044
-27.6625516101885
8.49661816509979
-58.0624301685421
358.101398137846
241.661019793632
21.1710191532293
-45.4534088477048
118.567433457345
430.16125484238
-1.70909794135878
-10.0186548244783
352.518186582332
407.392434108882
198.759411559749
310.143561843037
216.236288553191
145.463426229711
158.449440970777
90.5317269224688
249.100347235941
148.452418012821
190.746192238468
157.860915051057
272.410613834942
6.62421961611835
281.076037762865
266.506877341744
226.581556055586
170.258866335462
222.829109463109
207.831902229642
279.501094165276
167.580703671116
271.306869736884
45.2023035522689
137.301934599302
265.764019680286
73.432378964837
-39.2829582400009
197.365872589104
-13.5498980883276
-5.5356305213063
151.070739419898
-116.661833761646
248.370332322491
273.927134942325
176.810865475261
-90.2254488467624
263.225219957185
220.193365018869
105.89923419815
292.317147237049
140.369209549081
333.458172301263
-73.3913398689074
262.884593716888
180.874342042345
378.082448425132
282.589234070751
-73.009425199205
426.102852217886
156.149024982955
112.019250766127
253.754015316536
373.303277019175
340.491062563295
-27.9251750802541
39.3911367306027
36.7708965149541
198.13066443308
-20.4196541504753
139.585053061426
99.891662571179
366.054414260459
94.8998748459016
146.51483864804
155.054491255309
43.2938078230072
163.337918781079
221.154599246602
-67.9858024204332
344.040080408919
252.025576782817
83.9842703058966
269.5909058092
94.1667487649393
132.048312046842
437.045452294366
181.772512739339
354.926946657426
417.499493742045
178.063294178424
-101.23533061424
-83.9060040514923
327.771874859558
117.7457088509
290.944883326225
14.677664340561
332.683117457422
337.142121670866
-86.7957807602907
359.322140284417
256.854481331142
26.6935712475861
293.319431272397
71.9940908570316
84.8204530870426
210.936728700854
-7.48145793942967
114.324519047117
341.567980790358
-62.0492765741001
-96.2963851944842
144.990843724692
177.72591939761
327.434995924035
-89.614375780191
375.845334402329
50.88591652795
63.5809794240777
203.874053718442
338.509874436335
113.266712248944
326.846001340673
87.1496703095945
150.405026741977
95.0108280548193
-31.0689171016566
357.435262767158
-28.1110992449867
121.661113964703
258.850659052179
-178.806497311321
426.362483643839
248.471441028087
199.894823425177
-61.3555806778459
36.535090710946
-21.6702415813052
206.428447607523
108.009848821293
-77.0613394977445
405.981359178251
232.038927334139
58.7285340339586
394.652569716647
-113.667876762545
228.998923933555
-153.243612273436
266.252133595546
-82.0639822061457
-15.2157837171071
103.709572567754
33.8181861706034
187.356172164913
436.904385993399
372.042183770482
86.0157523681119
7.75850588706817
-76.5168806070542
-67.3492151527025
81.4151776159742
-53.2119054038594
-123.240539649043
-142.313608118249
72.7303388772889
417.670614575542
339.70778064719
42.6515336483499
-157.474776147916
439.537454364046
