# Supplementary material for: CaV1 and CaV2 calcium channels mediate the release of distinct pools of synaptic vesicles
Source: eLife. 2023 Feb 23;12:e81407. doi: 10.7554/eLife.81407 (PMC10023163; doi:10.7554/eLife.81407)
Supplement: Figure 8—source data 1. [file elife-81407-fig8-data1.zip › Figure 8 - Source Data 1/unc-13short/9/1/cav2_to_cav2(cav1).csv]

-50.5363247729056
43.7754567773245
40.804916312205
-0.40868245945785
-247.304069247251
38.0155402757246
81.1959073214985
110.124301144377
98.4725268728125
85.4596965312649
95.8405308562233
144.870788102104
76.3942794270915
125.775192331947
92.7239075455964
127.978258571358
15.723756618363
-4.75562487416391
6.23409725117563
-0.476851566223559
-19.1997250016375
-32.0542687110683
95.4452704416744
42.098478391561
-14.5013684598671
80.4936965125689
11.2946459446212
13.8863137906446
72.5761624501447
3.09127882390203
61.6887758792527
-29.1935038421379
21.1173810123819
79.4840880729043
51.9564780918081
72.2874714475929
98.9711576364116
69.5986020966466
106.798992924863
1.21667770259955
58.9741002760857
89.7461278355313
31.6693581064992
11.1996927609798
44.1184516360136
88.7272155799856
109.767944540372
63.0850630784716
51.931041443253
20.2155904166193
18.3442161422518
-25.8765066703654
27.8196648228331
-39.3694961483652
27.8819905596974
43.1155176487555
10.7855775741173
-131.001718583781
4.3648993846673
90.8164660412094
104.701595204488
34.2163300227603
94.1379740980301
61.7870769709607
-51.8927730643863
46.7323520493701
79.6717838280911
117.764455621118
-15.7151024766426
15.6987871679157
-116.140460873852
11.0894207807269
-119.272237790516
6.63385290631231
-3.64631876675048
11.6910622149117
47.1336260426688
-89.9052913206051
36.2952831989824
-220.962047535244
96.4840807873643
-67.3306742730783
-274.965771223562
-361.483395371191
37.5101445865257
162.65775364179
-223.910646703016
-316.075679891215
-68.5219634871992
8.06139876025372
1.14141037377703
59.8552699198299
23.3300494589075
3.0922295655655
-167.78596526042
-101.181986715521
8.18673177037999
-179.446086185952
-77.5894936090281
158.079518427932
-104.400548192947
-131.932172675026
-45.6983326592308
-350.064794018372
-208.71015156963
-452.110337202637
-56.6056529264788
-237.102074097949
-287.845966620827
-469.823637103616
-357.880105765249
-431.200798163771
39.2810264178497
88.6539836361317
-3.42744339150886
59.6196934144282
53.318804658411
-79.1760781429293
-71.3104948996788
130.087726877686
18.7075427859363
144.97230821851
33.3668306638756
-32.0342288970496
114.010749614708
109.48145983263
8.38700663510281
34.171426875957
-203.731294011917
54.2409270391709
53.2186462128138
187.053389414375
53.9642624931294
98.6635555925895
9.11129976426491
165.145136003315
101.150263538962
102.453724113697
-52.7110622152722
92.4615270015638
-91.9106643130381
-69.6077472698889
142.514171191455
-3.88998626235116
34.7924771374583
-17.3945763242373
47.5317073932765
23.7887280758623
12.5734140964069
22.5884676413316
-98.686357397437
-49.7557052431403
111.142999762626
-12.4515459772356
4.69796796399714
38.1347322257097
44.863594297969
52.5804845929943
-14.9774418828983
-63.9525570688893
-74.4731344853953
-59.5826948311933
31.1264131563221
-42.66593505733
185.398167173629
29.5678824949355
17.4032169244601
13.3976249508723
43.168681293615
135.507327031784
-12.8439128413138
26.5650414592474
68.4818288645001
-23.6656749149879
-169.847304974988
74.4661942049806
156.499755789584
-144.926197391977
117.138420155215
46.5089016978818
101.476169104053
25.0884013284103
-26.468439779781
44.1144670219801
-24.9489041031229
10.0333075041399
4.17687815525278
4.86819629869387
215.709693667457
114.234654323793
194.479129552221
-401.73213218264
