# Supplementary material for: CaV1 and CaV2 calcium channels mediate the release of distinct pools of synaptic vesicles
Source: eLife. 2023 Feb 23;12:e81407. doi: 10.7554/eLife.81407 (PMC10023163; doi:10.7554/eLife.81407)
Supplement: Figure 8—source data 1. [file elife-81407-fig8-data1.zip › Figure 8 - Source Data 1/unc-13short/9/1/cav2_to_cav2(unc13).csv]

-13.2019009840515
79.2080775247559
29.4559615134167
-13.8112285161515
-162.249600308864
26.4847481493453
89.8722748658329
121.178389568464
83.2745883899115
108.706266395402
133.599050630321
136.259201290897
102.538035058282
150.632211822129
67.4702356235393
93.197021853146
23.8733456750306
-7.50511666623061
17.2455750808404
11.1077445342526
-36.0915160728364
-24.8079551730225
92.6163762358119
80.1670974996487
-16.2494622260529
68.3032258346248
8.28308331129301
-7.86501762078478
71.5403998950533
-19.7598845875073
30.7461689219708
-32.1050083546688
34.9391206243417
36.3868949326679
54.7867824506393
33.1079330829998
74.1637192215239
58.1529929104472
82.4957545896832
-15.6576533265797
12.7164555280287
83.6886562907021
11.6036303043875
39.0189711986568
-5.96212921161714
57.0220530975712
108.708810726119
36.7743131585776
64.6242773825143
27.1793069234191
47.7874551542227
10.2047632411741
82.619592637504
-44.5598198772568
53.5608575443839
52.64489824681
74.2794140490405
-115.061664933663
-2.41812838439
61.1519817594526
124.662803244042
62.9064971061161
150.850032269656
48.0547759125729
-50.739900517925
44.2293414225096
93.02827060048
120.138146235389
-47.4622130017851
-18.0799728359088
-109.906587466092
-17.2189024484505
-133.221971235742
14.7887553869332
15.1681985413234
46.7543312770176
90.318152987893
-103.687737652581
30.3500685323816
-209.948152414237
97.9624203847707
-70.4940513392903
-202.8488658067
-342.027424819007
51.630551018603
136.251011592747
-225.865649895619
-256.283804502184
-66.8282686657658
9.55353533882953
25.218713633556
70.3587410055989
6.61436644797141
11.0449375658463
-123.220112819516
-66.3793719273162
-1.13975829855917
-166.772829706922
-59.5864301564252
136.013605358428
-99.6902137303023
-129.489900672575
-51.6984476525977
-366.71115463585
-243.734100841913
-510.441773901708
-80.4481719074138
-229.008826684627
-324.501476002883
-491.442079896548
-365.64221120814
-412.353229572635
6.71655052665665
107.63971113045
-3.41978122878209
32.2350028566179
62.1819203169252
-62.6206981671166
-23.2641408180098
115.932186367834
10.90585171356
124.659838749983
14.4857022519791
-52.5829809497627
82.8095403080588
124.542686151184
-7.37307218583737
32.9976853134467
-150.293865657923
118.230337313562
81.512283883123
173.26587538865
46.4514688070522
140.691361969115
-1.98254739345066
148.667684396118
107.53906868882
91.044775860486
-36.2931808406283
116.715132988378
-74.4023303540162
-77.5417919698448
140.362818020913
-5.37555460617295
78.3168660057963
-2.59846019163888
42.0597478368982
42.8886611701419
-21.3699959220903
8.32303530742138
-74.2867299276404
-38.2658275252943
92.188678806142
-3.68349939497057
15.7549278692859
20.8502050040115
52.4713347261495
46.1138824359514
-29.6940442379055
-67.718061664058
-105.659078397586
-45.5225670061518
14.1121281815867
-66.3316053639755
159.824041798773
32.4328863480732
18.8578479707248
-11.2696384396731
22.3814241299442
127.480433630481
-28.2377966107415
26.138928493132
42.0834794955772
-19.4740650190506
-186.657900644072
53.4192695028869
131.786087368328
-149.72913713205
77.3662896063033
-1.26785190838564
81.4139486293789
-5.99714726881575
-40.3885537501592
40.3764902612747
-24.2227914437572
-19.1761738759342
-13.7231573419522
-10.4434404768253
196.878294685779
159.922851338186
225.215417483767
-342.472465505289
