# Supplementary material for: CaV1 and CaV2 calcium channels mediate the release of distinct pools of synaptic vesicles
Source: eLife. 2023 Feb 23;12:e81407. doi: 10.7554/eLife.81407 (PMC10023163; doi:10.7554/eLife.81407)
Supplement: Figure 8—source data 1. [file elife-81407-fig8-data1.zip › Figure 8 - Source Data 1/unc-13short/9/1/unc13_to_cav1.csv]

197.546087384719
186.277419576825
59.5524247989451
118.971349784762
-106.787503628322
38.7020110624726
254.0363325127
223.620411918302
-6.68928711325862
431.696814749383
173.357878719671
-89.805335598332
194.161821170037
-31.5781946350326
329.541757043411
-149.258487306077
141.972126491466
103.701860840749
251.549483926203
319.236926196812
432.736355129215
421.486386641722
89.5966769386432
209.123050534119
350.810370897063
117.420612539732
265.761601353457
247.171171332717
-87.1174895162221
288.51299504107
323.946010317984
-158.70119208952
-201.801644959869
347.906466577089
101.477970484073
-155.465095845433
178.146482520457
277.804997637882
155.736175531842
446.617031696787
-178.827116921409
562.732658363122
-16.4619516085695
-87.3803452200045
-50.4859005133221
154.089380538378
135.696874049201
36.213733499615
-135.72430595235
57.6133702994339
-83.0511044543346
113.25008714533
-90.5008559820672
494.639701646505
48.1819389956654
-89.8496180762122
253.011287886005
362.540475246129
83.2638975588015
66.1477293190401
283.555224789441
329.135175749932
127.560756515479
-38.7882819480219
230.110870824818
-3.51766439955463
24.8560194836791
-28.0793931884255
462.717627474987
-308.938620710513
204.793901897694
166.136745964497
198.796312874154
18.3566554054887
266.234663106403
218.934387761627
185.219805429562
208.891904372369
74.5525864980846
-177.932810648228
294.744379118296
180.629732299079
-72.4558743507514
273.428610053543
22.6836343979048
-274.748536981833
129.682757728613
103.343022732912
189.443168933274
282.500937446035
248.880037978837
334.730556337749
422.435939290011
308.469612942652
-53.5426510435136
87.7934787017475
12.4338408656295
356.62883986485
347.483947777971
248.281598411995
157.308464036923
281.810173030015
-153.007332898829
211.801294555924
-228.196982071495
255.892912866922
218.206015456522
255.918613143433
331.569703053487
298.796115546429
387.618851189698
8.06960333688039
191.092937181635
235.417285328222
20.2283320760362
158.27756339551
182.750275162347
-172.54222502789
307.342357001318
48.2593433945731
228.502204743028
234.948515075557
