# Supplementary material for: CaV1 and CaV2 calcium channels mediate the release of distinct pools of synaptic vesicles
Source: eLife. 2023 Feb 23;12:e81407. doi: 10.7554/eLife.81407 (PMC10023163; doi:10.7554/eLife.81407)
Supplement: Figure 8—source data 1. [file elife-81407-fig8-data1.zip › Figure 8 - Source Data 1/unc-13short/9/1/unc13_to_cav2.csv]

309.313938128191
361.954373610199
373.110137947142
424.523576835176
456.373510157375
336.844782156797
469.287162934805
452.383904293392
488.073945024273
403.958549185816
340.539435964625
351.542830307902
541.208106166554
326.714654337475
512.244202889746
355.327126670418
568.233337426165
436.920851625853
373.47759091899
316.777915859328
518.227964192207
408.898530666185
429.22280914809
591.559925174017
426.669348697305
427.479264973135
429.161497338886
338.93723070751
448.683539014974
398.966693075383
369.994483183078
567.060788508214
476.637679278665
434.620127634165
394.513783412407
356.588383415239
407.084387471805
386.962528773143
455.224141973898
468.012078768883
307.822452035409
333.337189192194
300.9158625486
552.949630189369
281.917168346217
352.780352085905
420.917581068223
369.141287266953
409.314207752628
402.224986915167
374.233045675277
489.04947660178
409.549534851962
320.731748650654
390.377054857798
435.396957492499
420.974873012816
347.682075960092
416.385210092531
325.215668487041
447.67015709252
532.491524110847
383.066559921364
421.012052625316
446.396051241372
450.747107341451
453.156154690227
412.136470277452
368.561747834365
421.612660605815
577.435266641713
383.282424350295
364.776307481934
398.824971382126
403.354113451134
425.925417482376
476.681994664208
296.114587453249
481.540679038751
576.669831009314
382.905111145075
301.692474889407
474.508207283414
457.949624308294
489.361402565402
402.541135389207
335.017741932794
443.205845141872
331.266619772632
498.651638235287
433.812799276011
612.889958785252
421.127959188576
378.860467847499
455.050743711128
337.553446190868
365.367652631114
305.305295956176
466.224396029851
353.236509576476
357.656084115548
295.359354550828
354.40026850333
466.136111674463
660.297615058806
330.154139936489
367.623370462259
424.285133410165
607.366554967586
345.922053234099
397.330537112452
547.9553753808
524.513040128546
459.50219891097
553.273585586148
500.37005950069
341.237116846163
409.777410951438
402.012358620153
443.240561398525
439.325622341872
424.87237152082
437.502818054567
645.346516667232
410.896699770236
474.227438571234
423.078403870793
484.474854086562
427.484056170371
439.566668556276
409.042946659087
356.280457690929
368.499155492591
409.422311729495
390.081672102931
264.064213910793
379.235680846983
468.333689589857
400.732442560933
490.030910314868
299.524966220566
377.568153005977
559.893445766527
337.952157014337
597.278314092237
520.682758873463
387.627648754295
333.388562684047
638.811198816518
386.4137757974
385.812490885422
489.733999349219
436.416415898348
478.807862621845
401.530896644976
514.630048433295
491.091438882415
484.876410624045
457.545616395788
375.645144620234
518.833915739593
386.091878464853
461.878244125266
354.898561644282
481.292098986918
608.793458620221
350.308997878732
370.602627891898
494.180738544906
392.022670516075
361.468633556815
413.803588490497
450.190315053727
492.433678534437
494.410971201012
378.23536554838
461.105268873656
403.07560111265
575.237684389976
370.880858055143
451.173841328065
580.262275331368
432.359095979569
382.09246173624
463.175675926219
335.524999412666
644.595524455097
572.738980642989
643.431651501789
407.902312898927
576.492327153468
461.984643069887
410.715925283446
374.363158515964
478.239402605628
330.988809772723
442.408755456167
517.896006871371
617.151895985053
409.399470183484
285.935306156047
539.713303993181
313.486999352339
497.959541371612
510.201281502399
569.435320800698
411.363055237196
371.569175505183
331.154857635815
223.368914148057
536.072087523218
420.77419028519
350.535871284541
383.380981875158
443.516387081847
542.654329747906
351.005198890041
479.101937991603
351.468964993877
493.068081470048
459.850959099587
531.160746233361
496.776903750135
524.991737364584
377.195222815482
480.086420481766
409.040455005254
233.090185844414
461.602365765057
321.940249325424
411.361524135524
401.801436802831
295.617020612515
492.075018861833
499.805767872567
613.040110627642
258.91830053706
469.298847397713
279.495990964098
443.821083899476
528.581034172079
392.536743177638
495.311403409778
475.652653508787
226.323850161451
553.004394537655
300.99107883469
597.00338761151
308.377159406364
551.318002873744
175.722907822443
392.078928578117
431.812360789243
237.578179667746
349.326373697886
623.778046858213
648.557808049061
252.128030549615
385.700245373006
431.717887786703
313.399946160775
473.707251010161
318.931223004331
347.980729763156
304.515027233949
426.379438824741
507.629799418075
647.637174471591
338.725339248092
315.774695970789
592.078860917758
