# Supplementary material for: CaV1 and CaV2 calcium channels mediate the release of distinct pools of synaptic vesicles
Source: eLife. 2023 Feb 23;12:e81407. doi: 10.7554/eLife.81407 (PMC10023163; doi:10.7554/eLife.81407)
Supplement: Figure 8—source data 1. [file elife-81407-fig8-data1.zip › Figure 8 - Source Data 1/unc-13short/9/1/unc13_to_unc13(cav1).csv]

-55.975745697735
-44.7070778898415
82.0179168880386
22.5989919022213
248.357845315306
102.868330624511
-112.465990825716
-82.0500702313184
148.259628800242
-290.126473062399
-31.7875370326874
231.375677285316
-52.5914794830533
173.148536322016
-187.971415356427
290.828828993061
-0.401784804482304
37.8684808462349
-109.979142239219
-177.666584509829
-291.166013442231
-279.916044954738
51.9736647483405
-67.5527088471354
-209.240029210079
24.1497291472515
-124.191259666473
-105.600829645733
228.687831203206
-146.942653354086
-182.375668631001
300.271533776504
343.371986646853
-206.336124890106
40.0923712029107
297.035437532417
-36.5761408334729
-136.234655950899
-14.1658338448578
-305.046690009804
320.397458608393
-421.162316676138
158.032293295553
228.950686906988
192.056242200306
-12.5190388513947
5.8734676377826
105.356608187369
277.294647639334
83.9569713875499
224.621446141318
28.3202545416534
232.071197669051
-353.069359959522
93.3884026913183
231.419959763196
-111.440946199022
-220.970133559145
58.3064441281822
75.4226123679437
-141.984883102457
-187.564834062949
14.009585171505
180.358623635006
-88.5405291378338
145.088006086538
116.714322203305
169.649734875409
-321.147285788004
450.508962397496
-63.2235602107103
-24.5664042775134
-57.2259711871702
123.213686281495
-124.664321419419
-77.3640460746428
-43.6494637425785
-67.3215626853853
67.0177551888992
319.503152335212
-153.174037431312
-39.0593906120957
214.026216037735
-131.858268366559
118.886707289079
416.318878668817
11.8875839583707
38.227318954072
-47.8728272462904
-140.930595759051
-107.309696291853
-193.160214650765
-280.865597603028
-166.899271255668
195.112992730497
53.7768629852362
129.136500821354
-215.058498177867
-205.913606090988
-106.711256725011
-15.7381223499397
-140.239831343031
294.577674585813
-70.2309528689402
369.767323758479
-114.322571179939
-76.6356737695387
-114.348271456449
-189.999361366503
-157.225773859445
-246.048509502714
133.500738350103
-49.5225954946509
-93.8469436412379
121.342009610948
-16.707221708526
-41.1799334753632
314.112566714874
-165.772015314335
93.3109982924107
-86.9318630560447
-93.3781733885735
