# Supplementary material for: CaV1 and CaV2 calcium channels mediate the release of distinct pools of synaptic vesicles
Source: eLife. 2023 Feb 23;12:e81407. doi: 10.7554/eLife.81407 (PMC10023163; doi:10.7554/eLife.81407)
Supplement: Figure 8—source data 1. [file elife-81407-fig8-data1.zip › Figure 8 - Source Data 1/unc-13short/9/2.csv]

image-ID	cycle	z-step	frame	accum	photon-count	photon-count11	photon-count12	photon-count21	photon-count22	psfx	psfy	psfz	psf-photon-count	x	y	z	stdev	amp	background11	background12	background21	background22	maxResidualSlope	chisq	log-likelihood	accuracy	llr	time-point	precisionx	precisiony	precisionz	vis-probe
0	0	0	0	1	433.152	244.467	188.685	0	0	48.8568	58.733	242.6	373.958	3040.6	17880.1	-242.6	0	12.5769	5.59761	7.26745	0	0	0.323609	187.611	-519.241	12.7813	266.713	0	26.6931	26.1856	83.6109	0
2	0	0	2	1	629.612	298.565	331.048	0	0	139.202	-31.3716	214.457	627.124	3049.92	17970.2	-214.457	0	20.9021	5.2435	7.64624	0	0	0.272847	216.453	-544.514	8.47981	383.931	0	17.3092	17.2947	55.066	0
4	0	0	4	1	599.825	259.78	340.045	0	0	36.5482	67.7384	106.76	661.359	3152.57	17970.7	-106.76	0	20.9483	5.36963	6.66154	0	0	0.440232	207.118	-534.473	8.89486	418.473	0	16.1869	15.8717	53.7836	0
5	0	0	5	1	422.542	222.82	199.722	0	0	157.682	-63.4179	91.1679	366.532	3131.1	17902.6	-91.1679	0	11.7909	5.75263	7.2169	0	0	0.207522	227.681	-542.841	13.1546	269.589	0	26.0433	25.8706	85.8687	0
8	0	0	8	1	522.71	342.045	180.665	0	0	90.8411	65.5199	387.684	595.337	3098.28	17873.3	-387.684	0	22.07	5.20701	6.6995	0	0	0.50834	182.391	-517.618	10.3145	319.292	0	18.6233	18.4883	67.1136	0
10	0	0	10	1	781.026	436.338	344.688	0	0	57.6124	63.1775	300.307	907.69	3131.51	17975.3	-300.307	0	31.6877	5.24258	6.67781	0	0	0.716423	201.017	-541.28	6.70163	540.681	0	13.1918	13.011	43.4441	0
11	0	0	11	1	719.781	431.044	288.737	0	0	67.6343	-14.2784	299.124	840.194	3121.49	17953.1	-299.124	0	29.502	4.6117	6.79798	0	0	0.294839	223.207	-543.251	7.28379	422.171	0	13.6904	13.5961	45.3282	0
12	0	0	12	1	525.525	287.315	238.21	0	0	55.0575	-7.77398	220.927	564.757	3034.4	17846.9	-220.927	0	18.8713	3.90348	6.04504	0	0	0.254759	225.43	-522.769	10.0939	346.697	0	17.5709	17.2941	56.3881	0
15	0	0	15	1	576.859	331.338	245.521	0	0	53.1489	58.756	223.805	585.837	3036.31	17880	-223.805	0	19.4664	4.89486	7.03426	0	0	0.345641	180.27	-523.638	9.26372	362.829	0	17.989	17.6434	57.3497	0
16	0	0	16	1	586.195	310.535	275.659	0	0	92.1551	61.0889	278.136	567.335	3096.97	17877.7	-278.136	0	19.4397	5.3738	6.53474	0	0	0.467175	234.614	-545.04	9.11165	367.097	0	18.8405	18.4659	60.1625	0
17	0	0	17	1	614.602	337.614	276.988	0	0	31.3559	25.3748	222.891	744.403	3058.1	17913.4	-222.891	0	24.8766	5.7167	6.18358	0	0	0.580808	237.361	-544.929	8.66058	417.214	0	14.9964	14.757	47.6621	0
18	0	0	18	1	724.401	416.142	308.259	0	0	74.5933	72.3522	292.924	750.987	3114.53	17866.4	-292.924	0	26.0277	5.78421	8.32786	0	0	0.639481	278.383	-573.165	7.34246	504.526	0	15.6306	15.3381	51.5983	0
19	0	0	19	1	650.046	317.102	332.945	0	0	23.3567	38.2718	106.98	717.898	3165.76	18000.2	-106.98	0	22.8463	4.72522	6.58841	0	0	0.558452	220.332	-542.689	8.11747	436.171	0	15.0164	14.6653	49.7758	0
21	0	0	21	1	555.972	314.451	241.522	0	0	80.6654	-7.99331	287.396	603.187	3108.45	18046.5	-287.396	0	20.9614	4.2199	6.91631	0	0	0.360577	278.641	-567.648	9.57716	409.535	0	17.5469	17.5482	57.5658	0
23	0	0	23	1	407.868	247.771	160.097	0	0	90.2735	79.4696	333.827	460.847	3098.85	17959	-333.827	0	16.4151	4.63401	6.34499	0	0	0.329347	206.601	-512.68	13.4254	314.927	0	22.1535	21.9896	74.745	0
24	0	0	24	1	554.041	331.686	222.354	0	0	106.346	61.9728	403.335	561.921	2983.11	17976.5	-403.335	0	21.0784	5.67934	7.99805	0	0	0.427889	200.059	-542.608	9.79721	355.172	0	20.2067	20.4301	75.6626	0
25	0	0	25	1	444.925	230.78	214.145	0	0	21.4576	4.13248	127.125	448.465	3068	17934.7	-127.125	0	14.4361	6.47487	6.82379	0	0	0.329771	136.448	-495.681	12.4635	282.198	0	22.6239	22.418	73.132	0
28	0	0	28	1	424.399	228.161	196.238	0	0	-13.3025	-32.5244	248.389	303.533	3003.1	17971.3	-248.389	0	10.5206	6.94063	7.66217	0	0	0.435662	171.646	-517.416	13.2896	190.254	0	33.2497	33.1453	102.068	0
29	0	0	29	1	515.922	299.652	216.27	0	0	19.8747	42.6048	94.9689	431.464	3069.59	17995.9	-94.9689	0	13.6863	7.5138	8.52793	0	0	0.399166	140.805	-508.672	10.7955	241.137	0	24.8847	24.5907	81.1424	0
30	0	0	30	1	481.091	252.967	228.124	0	0	103.442	75.1187	338.266	409.89	3085.68	17863.7	-338.266	0	14.6343	5.52995	7.22388	0	0	0.417203	274.093	-553.145	11.3683	293.055	0	25.3257	24.9805	86.0198	0
31	0	0	31	1	723.787	400.474	323.313	0	0	61.4278	35.0147	257.721	833.531	3127.69	18003.4	-257.721	0	28.2991	6.10116	6.46884	0	0	0.48992	247.564	-567.573	7.29608	479.845	0	14.1477	13.951	44.8854	0
33	0	0	33	1	832.302	385.523	446.778	0	0	9.55528	44.466	76.2116	972.406	3179.56	17994	-76.2116	0	30.7525	5.25427	6.99876	0	0	0.79378	226.953	-555.929	6.27406	648.843	0	12.1018	11.7408	41.2308	0
34	0	0	34	1	613.043	351.054	261.989	0	0	47.9596	85.2815	260.857	621.449	3141.16	17953.2	-260.857	0	21.1474	5.56104	7.90691	0	0	0.726972	211.238	-545.526	8.76137	360.801	0	17.8792	17.5409	57.2456	0
36	0	0	36	1	454.955	234.375	220.58	0	0	155.403	43.7243	294.588	477.82	3033.72	17994.7	-294.588	0	16.576	4.95662	7.01904	0	0	0.252485	189.562	-517.847	12.0053	309.771	0	21.7441	21.7313	70.8512	0
37	0	0	37	1	410.01	159.089	250.921	0	0	90.5066	25.1343	71.7137	378.498	3098.61	17913.7	-71.7137	0	11.8557	5.65461	7.24957	0	0	0.186534	168.893	-512.381	13.5945	227.119	0	25.8274	25.4636	85.4942	0
38	0	0	38	1	594.207	285.603	308.604	0	0	14.075	66.5261	143.655	538.887	3175.05	17971.9	-143.655	0	17.3574	6.51882	6.97492	0	0	0.519534	211.596	-522.088	9.07687	310.867	0	19.6906	19.2214	63.7624	0
39	0	0	39	1	488.041	266.971	221.07	0	0	77.3024	42.6129	240.072	446.334	3012.16	17896.2	-240.072	0	14.9496	5.11542	6.28162	0	0	0.424068	218.659	-528.444	11.0746	272.473	0	22.404	22.0556	70.1991	0
41	0	0	41	1	611.585	316.357	295.228	0	0	75.2937	52.9765	146.622	579.126	3113.83	17985.5	-146.622	0	18.5148	5.51882	6.69488	0	0	0.538714	251.407	-548.027	8.72161	380.632	0	18.2315	17.9914	58.7896	0
42	0	0	42	1	588.957	353.936	235.021	0	0	53.7019	58.1284	291.156	644.243	3135.42	17980.3	-291.156	0	22.364	4.00003	6.58456	0	0	0.549808	193.219	-521.79	8.96881	374.529	0	16.4827	16.2513	54.38	0
44	0	0	44	1	524.055	340.148	183.907	0	0	38.5162	28.8832	295.936	477.772	3050.94	18009.6	-295.936	0	16.712	4.67553	5.95194	0	0	0.321374	208.782	-528.187	10.1886	334.341	0	21.1683	21.1854	68.6776	0
47	0	0	47	1	509.011	258.503	250.508	0	0	82.4705	-38.8205	425.976	520.257	3106.65	18077.3	-425.976	0	20.1478	4.04212	6.21231	0	0	0.117465	197.353	-523.499	10.4713	338.732	0	19.9133	20.4802	76.9147	0
48	0	0	48	1	637.352	287.501	349.852	0	0	83.2678	43.6105	153.275	715.559	3105.85	17895.2	-153.275	0	22.9364	4.93368	5.02268	0	0	0.39855	185.429	-513.457	8.22789	415.169	0	14.6301	14.4	48.1141	0
49	0	0	49	1	604.29	325.037	279.252	0	0	33.1697	-10.0964	135.963	610.302	3155.95	18048.6	-135.963	0	19.7122	6.35314	6.84796	0	0	0.30302	212.845	-539.511	8.89517	343.541	0	17.7479	17.462	57.5404	0
50	0	0	50	1	362.18	237.618	124.562	0	0	149.698	34.8581	553.225	317.704	3139.08	18003.6	-553.225	0	13.7763	4.92475	6.44273	0	0	0.103173	165.184	-499.08	15.3824	222.204	0	33.5162	34.5167	166.042	0
51	0	0	51	1	798.093	440.022	358.072	0	0	79.6101	-0.361911	297.336	931.939	3109.51	18038.8	-297.336	0	32.5666	5.3692	6.099	0	0	0.249879	187.039	-527.286	6.53685	517.187	0	12.8953	12.852	42.0409	0
54	0	0	54	1	636.238	349.806	286.432	0	0	67.7561	45.074	337.032	541.167	3021.7	17993.4	-337.032	0	19.3703	7.2523	7.56169	0	0	0.567067	216.474	-548.782	8.49659	330.631	0	21.3079	21.4065	70.8396	0
56	0	0	56	1	764.727	382.139	382.588	0	0	69.306	-5.02563	136.168	747.644	3119.81	18043.5	-136.168	0	24.0076	7.40687	8.60971	0	0	0.397169	200.611	-550.743	7.00287	405.353	0	15.883	15.7019	51.5245	0
57	0	0	57	1	508.372	262.501	245.872	0	0	38.1469	-35.8859	189.13	574.972	3051.31	17974.7	-189.13	0	19.064	6.19912	7.49697	0	0	0.262716	163.297	-519.366	10.7808	330.058	0	18.7834	18.7582	59.6174	0
58	0	0	58	1	699.282	391.692	307.59	0	0	147.307	40.0504	300.861	750.255	3041.81	17998.4	-300.861	0	26.1312	6.11273	6.96755	0	0	0.539624	245.445	-572.782	7.5912	480.405	0	15.6831	15.653	50.9858	0
59	0	0	59	1	446.635	233.077	213.559	0	0	36.0093	10.9997	167.002	432.551	3153.11	18027.5	-167.002	0	14.0749	5.80015	6.6716	0	0	0.291145	207.657	-531.496	12.32	298.169	0	23.2913	22.99	73.6597	0
60	0	0	60	1	590.328	357.388	232.939	0	0	86.6791	36.0641	323.856	730.746	3102.44	18002.4	-323.856	0	25.8816	4.59149	6.64135	0	0	0.468339	238.746	-550.059	8.99382	478.786	0	15.4177	15.3493	51.9905	0
61	0	0	61	1	750.224	477.449	272.774	0	0	57.0883	-86.6818	537.742	957.262	3032.37	17925.8	-537.742	0	41.944	4.58588	5.81587	0	0	0.177411	242.224	-549.557	6.93782	460.835	0	13.386	14.1484	59.4676	0
63	0	0	63	1	710.386	422.072	288.315	0	0	70.8244	1.00872	288.24	806.134	3118.3	18037.5	-288.24	0	28.0152	6.15894	7.91497	0	0	0.399611	220.184	-560.376	7.50203	512.12	0	14.9194	14.8578	48.3252	0
64	0	0	64	1	545.007	319.959	225.047	0	0	54.7107	35.2545	328.654	644.951	3134.41	18003.2	-328.654	0	23.0032	4.1152	6.4851	0	0	0.459228	314.502	-557.999	9.75138	496.547	0	16.661	16.5679	56.8771	0
65	0	0	65	1	394.325	175.479	218.846	0	0	15.1361	75.789	24.9392	311.163	3074.32	17962.7	-24.9392	0	9.70816	5.80158	6.51071	0	0	0.389483	181.993	-506.172	14.132	255.772	0	30.1309	29.8596	102.717	0
66	0	0	66	1	292.693	161.666	131.026	0	0	43.6176	-54.1139	369.611	284.6	3045.84	17992.9	-369.611	0	10.6309	4.6507	5.96958	0	0	0.206941	203	-502.078	19.3879	230.734	0	32.622	33.3944	114.573	0
67	0	0	67	1	520.098	276.086	244.012	0	0	61.7932	-3.10211	187.237	423.508	3027.67	17941.9	-187.237	0	13.8836	6.85129	7.69669	0	0	0.374526	187.933	-528.912	10.5826	295.961	0	24.7037	24.6416	77.4199	0
69	0	0	69	1	742.926	384.504	358.422	0	0	65.3755	-8.69721	123.925	761.164	3123.74	17947.5	-123.925	0	24.3717	5.53902	6.59035	0	0	0.286696	207.414	-544.402	7.07699	465.533	0	14.4604	14.3153	47.8498	0
71	0	0	71	1	399.833	204.044	195.788	0	0	15.7041	-37.6829	146.532	433.121	3073.76	17976.5	-146.532	0	14.1804	4.59856	5.63692	0	0	0.265869	346.276	-577.843	13.636	317.956	0	21.7896	21.7134	69.7645	0
72	0	0	72	1	335.643	153.436	182.206	0	0	7.90453	-9.41896	41.942	253.006	3081.56	17948.2	-41.942	0	8.01421	4.46139	5.96696	0	0	0.280669	203.245	-508.719	16.5759	235.437	0	34.1182	33.8471	113.16	0
73	0	0	73	1	422.673	242.208	180.465	0	0	191.525	10.2098	357.098	367.942	2997.59	17928.6	-357.098	0	13.4299	5.11426	6.57107	0	0	0.125757	215.034	-524.442	12.9972	277.431	0	27.3138	27.2014	93.4219	0
74	0	0	74	1	766.674	404.87	361.804	0	0	104.673	13.7141	136.195	741.696	3084.45	17925.1	-136.195	0	23.6903	6.72884	6.31866	0	0	0.577369	221.794	-552.407	6.87831	484.786	0	15.0509	14.9095	49.52	0
76	0	0	76	1	393.88	233.524	160.356	0	0	57.18	78.67	270.767	237.381	3032.28	17959.8	-270.767	0	8.12006	5.23552	6.66832	0	0	0.455689	249.85	-546.932	14.0853	308.52	0	39.1225	39.0047	122.42	0
77	0	0	77	1	452.089	258.888	193.202	0	0	5.40521	-14.5323	135.479	444.237	3084.05	17953.3	-135.479	0	14.4429	4.58057	5.67554	0	0	0.36178	222.007	-522.15	11.9237	296.49	0	21.3435	21.128	68.653	0
78	0	0	78	1	457.075	225.148	231.927	0	0	93.1581	110.135	335.482	442.417	2996.3	17928.3	-335.482	0	15.8024	4.8073	5.66945	0	0	0.513334	261.352	-546.734	11.807	368.61	0	22.7923	22.7018	76.2466	0
79	0	0	79	1	402.497	223.979	178.518	0	0	121.131	34.3624	236.058	373.419	3067.99	17904.4	-236.058	0	12.4615	4.58493	5.32283	0	0	0.280028	178.379	-491.954	13.4974	245.279	0	25.0286	24.6489	77.8023	0
80	0	0	80	1	432.491	227.119	205.371	0	0	36.8662	-41.5255	149.608	473.506	3052.59	17880.7	-149.608	0	15.4725	3.22674	4.52683	0	0	0.192053	211.927	-495.262	12.2256	1	0	18.85	18.671	61.2333	0
83	0	0	83	1	466.763	269.976	196.787	0	0	92.3306	-37.0007	288.627	484.005	3096.79	17876.1	-288.627	0	16.9209	4.556	4.64767	0	0	0.198244	188.124	-504.168	11.4204	315.991	0	20.1028	19.8964	63.8153	0
84	0	0	84	1	706.529	386.992	319.537	0	0	26.1728	-15.2376	220.662	783.529	3063.29	17954	-220.662	0	26.343	5.32616	5.61314	0	0	0.418297	210.79	-547.379	7.41803	477.681	0	14.1439	14.0232	45.0718	0
86	0	0	86	1	334.816	177.434	157.382	0	0	98.2762	16.4874	312.511	361.173	3090.84	17922.3	-312.512	0	12.7067	3.65291	4.94649	0	0	0.127504	201.07	-503.529	16.2791	284.405	0	25.2261	24.9813	82.5681	0
87	0	0	87	1	499.497	301.61	197.887	0	0	64.0446	26.6276	79.5805	448.627	3125.08	17812.5	-79.5805	0	14.1039	4.6182	5.58903	0	0	0.185167	173.984	-502.968	10.6984	321.193	0	20.8031	20.466	70.5475	0
90	0	0	90	1	357.271	175.952	181.32	0	0	28.7752	31.6987	30.3489	351.82	3060.69	17807.4	-30.3489	0	10.9985	5.15001	5.58525	0	0	0.293747	166.699	-494.404	15.5298	271.409	0	25.591	25.1421	89.0036	0
91	0	0	91	1	295.392	152.805	142.587	0	0	89.1258	14.2041	189.738	209.322	3099.99	18024.3	-189.738	0	6.83455	4.58237	5.65548	0	0	0.0150887	221.057	-515.403	19.1009	240.223	0	41.3778	41.3384	127.232	0
95	0	0	95	1	565.457	283.888	281.569	0	0	62.1408	23.8387	124.442	511.867	3126.98	18014.6	-124.442	0	16.3092	5.14825	6.09357	0	0	0.24273	190.099	-518.051	9.43058	366.061	0	19.6565	19.4297	63.9188	0
96	0	0	96	1	482.121	301.151	180.97	0	0	110.586	-23.5165	400.066	457.79	2978.87	17962.3	-400.066	0	17.2653	4.52398	6.33779	0	0	0.106462	180.307	-509.996	11.166	287.477	0	22.3885	22.7988	82.6211	0
98	0	0	98	1	337.59	195.016	142.574	0	0	88.7421	-22.4345	275.289	347.401	3000.72	17961.2	-275.289	0	12.0009	4.18606	4.99395	0	0	0.18084	173.386	-492.333	16.2514	1	0	26.3076	26.4306	82.7965	0
101	0	0	101	1	417.534	197.04	220.494	0	0	40.2465	48.9616	-9.79544	433.499	3148.87	17989.5	9.79544	0	13.4583	4.72976	5.37398	0	0	0.333644	203.979	-512.08	12.9912	319.011	0	21.5684	21.2837	75.5357	0
102	0	0	102	1	377.527	185.065	192.462	0	0	-0.41113	81.6255	-172.226	295.802	3089.87	17857.2	172.226	0	9.53916	4.64895	5.34018	0	0	0.190919	216.914	-514.052	14.4936	304.373	0	30.0574	29.5153	116.744	0
103	0	0	103	1	436.045	240.271	195.775	0	0	91.4394	4.32141	304.093	434.356	3097.68	18034.1	-304.093	0	15.224	3.6022	4.6378	0	0	0.187255	201.573	-500.676	12.1779	282.036	0	21.6463	21.7357	70.3595	0
105	0	0	105	1	496.428	296.955	199.473	0	0	60.5372	55.2841	233.837	626.039	3128.58	17983.2	-233.837	0	20.91	4.12783	4.2664	0	0	0.314164	195.249	-509.722	10.6183	423.034	0	16.0731	15.8304	50.9877	0
106	0	0	106	1	514.634	302.633	212	0	0	91.8684	79.374	371.309	654.658	3097.25	17959.1	-371.309	0	23.9669	3.97489	5.58685	0	0	0.363431	205.185	-520.622	10.3005	438.883	0	16.4259	16.3739	58.0725	0
108	0	0	108	1	429.408	260.435	168.974	0	0	108.211	23.577	376.213	555.939	3080.91	18014.9	-376.213	0	20.4453	3.31281	5.01009	0	0	0.118326	197.953	-507.273	12.3773	342.96	0	18.0649	18.2401	64.5356	0
109	0	0	109	1	397.456	222.465	174.991	0	0	41.5741	25.8526	270.159	393.179	3147.55	18012.6	-270.159	0	13.5106	4.07437	5.02115	0	0	0.174604	198.563	-507.595	13.5736	271.561	0	23.7353	23.4927	74.7123	0
110	0	0	110	1	324.119	175.725	148.393	0	0	41.5919	-76.0906	231.309	300.8	3147.53	18014.9	-231.309	0	10.3191	3.75339	5.20958	0	0	0.113796	207.297	-502.685	16.9398	227.616	0	28.5985	28.794	89.3292	0
114	0	0	114	1	473.675	285.884	187.791	0	0	-15.7695	48.8698	152.931	449.618	3105.23	17989.6	-152.931	0	14.6626	3.61809	5.25122	0	0	0.4108	224.48	-515.242	11.1952	310.222	0	20.6494	20.2464	66.0054	0
115	0	0	115	1	584.497	318.187	266.31	0	0	25.9714	43.6044	238.218	663.843	3063.49	17895.2	-238.218	0	22.376	3.34538	4.51253	0	0	0.380683	228.186	-527.785	8.88786	459.778	0	15.0408	14.7277	48.2533	0
116	0	0	116	1	442.212	268.143	174.069	0	0	62.3566	17.8816	303.533	433.552	3126.76	17920.9	-303.533	0	15.2055	3.55754	5.2324	0	0	0.221276	197.993	-515.893	12.0447	280.203	0	21.6738	21.3834	71.3629	0
119	0	0	119	1	362.871	237.01	125.861	0	0	59.3262	7.9363	375.828	395.693	3129.79	18030.5	-375.828	0	14.6336	3.39657	4.84852	0	0	0.0387336	179.862	-497.494	14.8444	298.759	0	23.5203	23.7998	83.4959	0
122	0	0	122	1	384.966	191.689	193.277	0	0	19.2659	-0.240435	282.587	353.667	3070.19	17839.4	-282.587	0	12.3516	4.4083	5.40601	0	0	0.399888	169.014	-491.81	14.1568	247.778	0	26.0914	25.6766	83.0584	0
124	0	0	124	1	401.848	268.88	132.967	0	0	54.7429	33.633	462.41	353.187	3134.38	18004.8	-462.41	0	14.0466	4.31263	5.79402	0	0	0.212521	187.239	-506.491	13.5366	228.089	0	27.9288	28.3276	112.698	0
126	0	0	126	1	644.466	304.12	340.346	0	0	70.5404	36.4627	118.895	688.365	3118.58	17902.3	-118.895	0	21.8426	3.97626	5.27876	0	0	0.228589	192.489	-515.42	8.09108	443.43	0	14.7588	14.5224	49.1954	0
128	0	0	128	1	504.561	265.404	239.156	0	0	104.417	55.4064	241.428	522.136	3084.7	17883.4	-241.428	0	17.4606	4.41021	4.85693	0	0	0.364443	175.412	-501.738	10.5074	339.411	0	18.8266	18.4661	59.3027	0
132	0	0	132	1	478.137	253.787	224.351	0	0	93.5111	55.9662	96.0994	409.421	3195.27	17882.8	-96.0994	0	12.862	3.93036	5.12485	0	0	0.305585	193.644	-505.431	11.107	313.802	0	21.9466	21.4932	73.7341	0
135	0	0	135	1	386.39	217.142	169.249	0	0	97.3462	46.1564	101.264	295.26	3091.77	17992.3	-101.264	0	9.29515	4.23831	5.01824	0	0	0.0159331	209.251	-504.07	14.0231	287.141	0	29.4497	29.2591	95.5285	0
136	0	0	136	1	468.895	304.611	164.284	0	0	65.5244	44.2906	298.466	484.46	3023.94	17994.2	-298.466	0	16.8861	5.00775	5.45316	0	0	0.31115	182.898	-503.383	11.4844	308.664	0	21.0443	21.0859	67.7557	0
138	0	0	138	1	403.25	193.604	209.646	0	0	70.3947	64.1889	120.25	345.549	3118.73	17775	-120.25	0	10.9454	3.55397	5.52142	0	0	0.270856	247.396	-534.204	13.3372	1	0	25.1851	24.7392	82.4388	0
140	0	0	140	1	570.642	394.658	175.984	0	0	55.6515	-24.7906	507.24	672.589	3033.81	17963.6	-507.24	0	28.1264	3.43833	5.03927	0	0	0.223765	222.089	-530.168	9.15157	380.319	0	16.4427	16.9743	71.2387	0
141	0	0	141	1	579.304	334.818	244.486	0	0	23.8989	27.4057	254.363	685.997	3065.56	17811.7	-254.363	0	23.4043	3.19907	4.11752	0	0	0.519656	205.646	-513.83	8.93965	459.525	0	14.4548	14.1402	46.8424	0
143	0	0	143	1	512.995	327.154	185.84	0	0	136.166	68.2231	411.313	535.837	3052.95	17870.6	-411.313	0	20.2319	4.58719	6.00112	0	0	0.433607	184.147	-515.722	10.4216	320.672	0	19.7562	19.7274	73.3621	0
144	0	0	144	1	598.903	360.066	238.837	0	0	70.8019	8.66852	305.559	668.703	3018.66	17830.5	-305.559	0	23.4888	3.76825	5.71416	0	0	0.356569	245.145	-547.86	8.75172	419.77	0	15.6062	15.4312	52.2364	0
146	0	0	146	1	344.513	199.213	145.3	0	0	63.9825	40.3612	290.454	266.957	3025.48	17699.1	-290.454	0	9.25796	3.50269	4.92707	0	0	0.235875	260.284	-531.719	15.7427	313.411	0	31.4506	31.0842	103.418	0
149	0	0	149	1	459.701	174.945	284.756	0	0	19.1125	29.5206	-53.7103	533.695	3170.01	17909.3	53.7103	0	16.7162	3.39738	3.62776	0	0	0.276074	192.664	-489.064	11.3916	357.414	0	16.6134	16.4678	60.2616	0
150	0	0	150	1	503.45	248.449	255.001	0	0	87.3866	41.1712	151.965	561.543	3101.73	17897.6	-151.965	0	17.9899	3.19407	4.42648	0	0	0.446824	232.649	-521.838	10.3876	432.275	0	16.6821	16.4143	54.5042	0
151	0	0	151	1	458.786	238.845	219.94	0	0	42.8351	-9.61861	163.218	500.873	3046.63	17848.8	-163.218	0	16.313	4.01363	5.22577	0	0	0.196382	149.076	-480.77	11.6304	1	0	18.8477	18.5886	60.9333	0
152	0	0	152	1	525.099	264.77	260.329	0	0	6.47566	-13.8716	102.741	524.568	3082.98	17952.7	-102.741	0	16.8748	4.44531	5.00146	0	0	0.398324	211.058	-519.152	10.0809	345.647	0	18.2341	18.0589	60.3923	0
153	0	0	153	1	410.984	197.857	213.128	0	0	79.5408	59.5691	151.073	388.605	3009.92	17879.2	-151.073	0	12.4351	3.04646	4.92371	0	0	0.308191	253.824	-528.996	12.9256	329.299	0	22.5169	22.154	72.2697	0
154	0	0	154	1	364.872	224.244	140.628	0	0	32.9514	30.8004	284.343	422.298	3056.51	17908	-284.343	0	14.6674	3.34797	4.98371	0	0	0.301327	148.356	-477.079	14.7643	300.231	0	21.7282	21.4033	70.2239	0
155	0	0	155	1	441.97	230.277	211.692	0	0	125.641	60.1889	258.264	434.897	3063.48	17878.6	-258.264	0	14.6936	3.87914	4.47826	0	0	0.326849	245.726	-523.003	12.0201	325.501	0	21.325	20.9559	67.1047	0
156	0	0	156	1	716.546	369.99	346.556	0	0	132.75	46.8791	222.798	843.303	3056.37	17891.9	-222.798	0	27.8996	4.27438	5.52309	0	0	0.557553	198.834	-522.202	7.25782	459.303	0	13.0871	12.8708	42.201	0
157	0	0	157	1	422.45	217.256	205.195	0	0	-8.87644	-22.0211	-66.9484	420.832	3098.34	17861.2	66.9484	0	13.4363	4.13839	3.97497	0	0	0.32178	212.392	-504.532	12.5925	314.561	0	20.2902	20.1576	73.9833	0
159	0	0	159	1	350.976	174.849	176.127	0	0	63.7695	46.2717	61.0135	354.357	3125.35	17892.5	-61.0135	0	11.0669	3.35526	5.40767	0	0	0.201653	210.546	-500.525	15.4622	275.493	0	24.5301	24.1126	81.9105	0
160	0	0	160	1	326.499	160.201	166.298	0	0	151.96	-22.9002	327.629	344.31	3037.16	17961.7	-327.629	0	12.3215	2.48242	4.30421	0	0	0.0810285	243.439	-507.338	16.3464	286.002	0	24.5553	24.7646	83.3027	0
161	0	0	161	1	316.307	191.205	125.102	0	0	104.535	89.9024	469.893	372.924	3084.59	17948.6	-469.893	0	14.8751	2.95918	4.3179	0	0	0.284241	189.055	-491.874	17.0453	275.907	0	24.7337	24.9776	100.906	0
162	0	0	162	1	320.957	170.506	150.451	0	0	44.95	-8.29434	217.75	257.744	3144.17	18046.8	-217.75	0	8.61071	3.37225	4.34328	0	0	0.0930261	233.407	-506.73	16.8804	252.389	0	31.8951	31.7823	98.9429	0
164	0	0	164	1	370.922	211.183	159.739	0	0	111.77	32.7954	219.858	368.792	3077.35	17806.3	-219.858	0	12.1935	3.43824	5.15374	0	0	0.163848	274.678	-525.75	14.541	290.097	0	23.945	23.4726	76.2427	0
165	0	0	165	1	409.922	224.788	185.135	0	0	24.1339	7.44195	147.106	363.557	3065.33	18031	-147.106	0	11.7712	3.68828	4.93082	0	0	0.167404	214.228	-520.321	13.0601	307.218	0	24.4484	24.4081	78.1952	0
166	0	0	166	1	347.676	215.951	131.725	0	0	41.9517	75.53	362.543	386.02	3147.17	17962.9	-362.543	0	14.1259	3.61713	3.90144	0	0	0.264696	312.912	-534.738	15.4472	383.94	0	23.8053	23.5998	80.783	0
167	0	0	167	1	452.349	218.04	234.31	0	0	11.721	76.6665	146.209	495.634	3177.4	17961.8	-146.209	0	15.983	3.86038	4.64252	0	0	0.432076	220.828	-515.882	11.7376	379.642	0	18.8252	18.3852	61.4775	0
169	0	0	169	1	480.275	288.468	191.807	0	0	96.2194	68.1894	342.536	426.238	2993.24	17870.6	-342.536	0	15.2693	4.21384	5.12665	0	0	0.273272	226.76	-525.99	11.0832	310.113	0	22.7966	22.5439	76.9489	0
170	0	0	170	1	401.502	251.919	149.583	0	0	117.135	-51.9292	375.075	487.748	3071.98	17990.7	-375.075	0	18.1602	4.17552	5.22984	0	0	0.0322074	168.586	-488.905	13.464	335.007	0	20.5207	20.9315	71.713	0
172	0	0	172	1	287.801	185.642	102.159	0	0	114.477	-21.0363	444.909	257.835	3074.64	17860.2	-444.909	0	10.0997	4.30067	5.16896	0	0	0.0883432	192.622	-503.927	19.4797	237.841	0	35.4827	35.7573	137.088	0
173	0	0	173	1	260.595	144.135	116.46	0	0	119.638	5.68837	258.253	284.221	3169.14	18032.8	-258.253	0	9.65075	3.13581	4.60841	0	0	0.163914	167.328	-475.433	21.2223	268.785	0	29.6287	29.4425	92.7828	0
175	0	0	175	1	472.832	266.746	206.086	0	0	54.3017	37.3114	331.987	488.121	3134.82	17901.5	-331.987	0	17.449	3.93107	5.9756	0	0	0.334878	212.742	-521.935	11.3088	353.922	0	20.3694	20.0688	69.7479	0
181	0	0	181	1	324.872	155.893	168.979	0	0	22.6263	58.661	44.9242	287.82	3166.49	17880.1	-44.9242	0	9.00395	3.03521	4.37604	0	0	0.274683	193.324	-493.44	16.5852	236.874	0	27.7183	27.1728	94.5235	0
182	0	0	182	1	514.907	298.78	216.127	0	0	21.6703	64.1714	441.119	554.294	3167.45	17974.3	-441.119	0	21.7444	3.87669	5.27072	0	0	0.464219	198.518	-521.711	10.264	325.161	0	18.8513	18.788	72.3213	0
183	0	0	183	1	417.26	243.691	173.569	0	0	83.4746	63.4851	408.195	439.921	3105.65	17875.3	-408.195	0	16.5937	3.95631	5.07735	0	0	0.406384	215.1	-512.91	12.8647	305.202	0	22.3437	22.2216	82.2365	0
185	0	0	185	1	424.057	220.078	203.979	0	0	113.329	-15.5546	188.411	401.439	3175.45	17854.7	-188.411	0	13.1554	3.33511	4.61698	0	0	0.125001	178.724	-488.797	12.5102	262.345	0	21.7777	21.444	70.1737	0
187	0	0	187	1	545.801	282.657	263.144	0	0	15.9448	22.6157	199.364	536.879	3073.52	17816.5	-199.364	0	17.7747	2.896	4.31297	0	0	0.449711	242.672	-518.164	9.50466	380.194	0	17.0588	16.6576	55.2651	0
190	0	0	190	1	294.176	132.027	162.148	0	0	82.5341	-41.3337	104.506	206.963	3106.59	17980.1	-104.506	0	6.63115	4.42677	4.97386	0	0	0.136862	171.086	-487.755	18.9956	1	0	39.4405	39.4706	126.983	0
191	0	0	191	1	489.333	237.408	251.925	0	0	97.0332	47.3083	199.489	542.959	3191.75	17991.2	-199.49	0	17.7426	3.55877	4.97366	0	0	0.144733	219.501	-518.048	10.7848	400.937	0	17.7715	17.3916	56.9549	0
194	0	0	194	1	393.876	211.587	182.289	0	0	75.0052	6.50382	359.893	373.631	3114.11	17932.3	-359.893	0	13.6314	4.55869	5.79368	0	0	0.13776	179.69	-503.578	13.8759	284.745	0	26.07	25.9752	89.7585	0
195	0	0	195	1	514.079	277.474	236.605	0	0	116.408	2.00988	409.303	494.288	3072.71	17936.8	-409.303	0	18.7029	4.45637	6.11597	0	0	0.364903	194.776	-521.297	10.3936	328.824	0	21.0151	21.1834	77.6875	0
196	0	0	196	1	307.685	172.565	135.121	0	0	111.741	20.9306	136.457	314.39	3077.38	17818.2	-136.457	0	10.0311	3.38846	4.47312	0	0	0.117753	221.922	-498.792	17.7087	269.259	0	26.3702	25.968	85.2696	0
197	0	0	197	1	329.55	163.302	166.248	0	0	-27.049	-11.353	76.1626	271.619	3216.17	17950.2	-76.1626	0	8.75243	4.89012	5.21368	0	0	0.229116	169.24	-487.349	16.8759	217.305	0	31.1807	30.4534	105.646	0
200	0	0	200	1	301.535	166.409	135.126	0	0	115.187	-18.7759	77.0935	314.187	3073.93	17957.6	-77.0935	0	9.92743	2.89293	3.85827	0	0	0.0271197	213.787	-491.803	17.8493	283.404	0	25.4906	25.5546	84.5627	0
201	0	0	201	1	273.522	137.061	136.461	0	0	44.2349	31.2103	270.936	174.372	3045.23	17708.3	-270.936	0	5.98911	3.15405	4.43553	0	0	0.116122	180.225	-469.365	20.0783	153.443	0	43.7803	43.2002	140.635	0
202	0	0	202	1	259.171	122.401	136.77	0	0	-25.8064	41.8494	288.256	193.665	3214.93	17897	-288.256	0	6.84702	3.37357	4.65912	0	0	0.183831	188.748	-484.329	21.4546	1	0	41.2838	39.7997	132.119	0
203	0	0	203	1	272.16	145.747	126.413	0	0	91.2828	-14.4548	424.882	234.601	2998.18	17753.9	-424.882	0	9.02689	3.27539	5.26394	0	0	0.154329	212.464	-502.218	20.4244	211.206	0	35.7837	36.0879	142.373	0
207	0	0	207	1	296.264	141.083	155.181	0	0	-14.5331	-12.5596	77.6149	165.243	3203.65	17752	-77.6149	0	5.3076	3.3623	4.41759	0	0	0.114811	163.669	-466.981	18.442	220.377	0	44.3036	43.7079	147.685	0
208	0	0	208	1	400.771	215.197	185.573	0	0	42.5075	85.4492	258.287	279.786	3046.95	17753.7	-258.287	0	9.51321	3.65207	5.20663	0	0	0.303592	158.847	-481.03	13.4087	218.277	0	30.447	29.933	97.6272	0
209	0	0	209	1	234.898	134.996	99.9017	0	0	6.52241	100.736	175.806	244.367	2983.28	17638.7	-175.806	0	7.9894	2.74061	4.15844	0	0	0.288325	240.316	-505.442	23.5052	278.271	0	31.5278	30.863	101.065	0
210	0	0	210	1	271.56	147.028	124.532	0	0	29.189	-97.9259	344.519	160.759	3159.93	17837.4	-344.519	0	6.00385	2.94755	4.55742	0	0	0.04465	240.512	-505.742	20.1957	269.501	0	46.7198	47.0975	162.142	0
211	0	0	211	1	284.201	151.735	132.466	0	0	123.377	-30.6573	369.14	272.057	3065.74	17969.5	-369.14	0	10.0326	3.02729	4.39682	0	0	0.0549184	211.577	-490.478	19.1993	251.695	0	30.8865	31.3477	108.429	0
212	0	0	212	1	318.356	156.583	161.773	0	0	4.16207	61.2706	161.034	280.791	3085.3	17777.9	-161.034	0	9.12941	3.50095	4.10868	0	0	0.258702	234.012	-514.07	17.0169	263.332	0	28.7777	28.1036	92.4121	0
213	0	0	213	1	295.44	167.104	128.336	0	0	21.3586	-20.0007	188.499	328.089	3068.1	17859.1	-188.499	0	10.8692	3.28497	4.23157	0	0	0.276892	179.478	-485.603	18.4379	259.729	0	25.3091	24.8851	80.1996	0
214	0	0	214	1	301.136	155.196	145.94	0	0	83.9758	44.8865	377.259	287.188	3105.14	17794.3	-377.259	0	10.5702	2.74256	4.48556	0	0	0.275776	212.641	-491.85	17.9526	283.436	0	28.9924	28.909	106.756	0
219	0	0	219	1	249.459	121.392	128.067	0	0	99.1641	13.2233	137.286	153.38	3189.62	17825.9	-137.286	0	4.90204	4.01742	4.1903	0	0	0.0924257	156.763	-462.376	22.4847	194.405	0	49.1348	48.6393	158.291	0
220	0	0	220	1	292.411	170.228	122.184	0	0	-26.7236	91.866	174.882	237.429	3016.52	17747.3	-174.882	0	7.83282	3.01728	4.15204	0	0	0.276091	187.494	-473.581	18.5544	236.61	0	32.6212	31.7705	103.526	0
221	0	0	221	1	379.131	196.436	182.695	0	0	39.7612	-13.8092	62.4834	346.349	3049.7	17753.3	-62.4834	0	10.9578	3.66219	4.31578	0	0	0.150785	235.869	-516.921	14.13	329.675	0	23.9567	23.5534	82.0225	0
227	0	0	227	1	257.198	133.807	123.39	0	0	50.0109	108.874	152.843	188.175	3039.45	17730.3	-152.843	0	6.04375	3.65767	4.71549	0	0	0.125641	205.922	-498.762	21.7589	248.887	0	41.558	40.9651	132.69	0
228	0	0	228	1	253.322	156.582	96.7402	0	0	41.039	-2.55678	425.673	318.868	2948.76	17742	-425.673	0	12.3347	2.94706	4.22341	0	0	0.246683	172.694	-475.16	21.7214	1	0	26.8573	27.1295	103.615	0
230	0	0	230	1	311.383	181.827	129.556	0	0	168.909	95.9501	415.391	315.281	2920.55	17743.2	-415.391	0	11.9864	3.60081	4.3921	0	0	0.295738	157.656	-468.535	17.5144	263.532	0	28.2811	28.4058	105.541	0
231	0	0	231	1	512.745	274.693	238.052	0	0	55.1969	-17.7888	327.603	544.669	3034.26	17757.3	-327.603	0	19.5455	2.6728	3.80749	0	0	0.343808	261.013	-525.855	10.0965	336.999	0	16.9362	16.8664	58.0473	0
232	0	0	232	1	246.302	141.83	104.471	0	0	79.8205	29.4592	268.236	224.453	3009.64	17710	-268.236	0	7.66217	3.03801	4.62051	0	0	0.0872191	172.297	-473.046	22.5609	1	0	35.2916	34.7639	113.74	0
234	0	0	234	1	288.47	131.633	156.837	0	0	73.7001	60.4766	57.2466	261.142	3115.42	17878.3	-57.2466	0	8.13233	2.78269	4.23249	0	0	0.163601	192.854	-476.937	18.7775	263.063	0	29.8366	29.3767	99.8665	0
239	0	0	239	1	252.473	145.348	107.125	0	0	7.58583	7.59839	101.464	183.095	3181.53	17831.5	-101.464	0	5.86197	2.92975	3.93629	0	0	0.140614	173.356	-464.093	21.7148	245.671	0	39.6092	38.9645	130.277	0
240	0	0	240	1	227.121	116.276	110.845	0	0	175.706	-4.71478	438.646	161.674	3013.41	17943.5	-438.646	0	6.30018	3.04299	4.26926	0	0	0.0664494	184.214	-475.478	24.5888	234.11	0	49.0258	49.7716	190.655	0
242	0	0	242	1	338.844	177.056	161.788	0	0	110.005	5.69347	198.24	274.849	2979.46	17833.4	-198.24	0	9.01516	3.27493	5.09359	0	0	0.198107	186.429	-484.162	16.0055	227.361	0	30.3262	29.7629	95.2687	0
243	0	0	243	1	309.886	166.34	143.547	0	0	101.195	90.8713	74.0677	238.711	3087.92	17847.9	-74.0677	0	7.44423	2.71503	3.87467	0	0	0.157244	253.648	-518.087	17.2847	255.848	0	31.7053	31.2331	105.322	0
244	0	0	244	1	283.471	132.118	151.353	0	0	108.961	12.0355	311.595	229.715	3080.16	17827.1	-311.595	0	8.07775	3.01595	4.06576	0	0	0.145679	193.148	-481.87	19.1766	252.289	0	34.7161	34.2958	113.767	0
245	0	0	245	1	353.178	157.05	196.128	0	0	115.869	-29.992	203.814	239.269	3073.25	17968.8	-203.814	0	7.92487	3.04679	5.26279	0	0	0.147588	211.51	-507.06	15.2703	263.391	0	33.9782	34.012	106.224	0
246	0	0	246	1	313.559	166.248	147.311	0	0	117.092	28.5436	262.823	346.262	2972.37	17810.6	-262.823	0	11.7588	2.17742	3.82353	0	0	0.205028	224.667	-497.574	16.9119	300.248	0	23.4152	22.9443	75.4082	0
247	0	0	247	1	273.475	146.597	126.879	0	0	77.3775	-32.1251	118.021	217.369	3012.08	17871.3	-118.021	0	6.97695	2.53095	3.6368	0	0	0.0375211	248.042	-493.198	19.683	316.012	0	33.6486	33.3531	108.054	0
248	0	0	248	1	240.454	124.034	116.421	0	0	4.80967	-50.5347	63.6329	185.131	3084.65	17889.7	-63.6329	0	5.95711	3.39199	4.68579	0	0	0.207666	259.33	-511.605	23.3501	1	0	40.893	40.3214	134.422	0
249	0	0	249	1	218.299	137.735	80.5647	0	0	89.3719	23.2691	402.268	149.726	3000.09	17915.5	-402.268	0	5.62628	3.21476	4.17573	0	0	0.0682239	190.346	-472.969	25.7593	199.148	0	52.5159	52.6121	191.47	0
251	0	0	251	1	495.135	227.962	267.173	0	0	61.0221	30.6618	108.048	500.351	3028.44	17808.5	-108.048	0	15.8503	3.34325	4.10991	0	0	0.383075	220.917	-522.305	10.5635	404.471	0	17.9043	17.6131	59.9868	0
252	0	0	252	1	347.703	161.373	186.33	0	0	4.7456	-38.4484	87.8395	414.206	3184.37	17877.6	-87.8395	0	13.3567	2.88248	4.34858	0	0	0.300539	157.544	-473.231	15.3703	288.052	0	20.3509	19.953	68.6687	0
254	0	0	254	1	295.047	124.64	170.407	0	0	64.8166	-51.6082	274.052	252.494	3124.3	17890.7	-274.052	0	8.79741	2.79307	4.25318	0	0	0.100794	179.047	-473.998	18.3281	241.677	0	31.2902	30.9183	99.8274	0
258	0	0	258	1	259.946	151.661	108.285	0	0	138.258	54.1112	318.361	253.629	3150.52	17884.7	-318.361	0	8.93037	2.35368	4.28546	0	0	0.0391535	176.167	-474.562	20.8901	251.995	0	31.2467	30.6099	105.945	0
259	0	0	259	1	401.762	226.261	175.501	0	0	117.418	60.8197	337.765	459.468	3071.7	17878	-337.765	0	16.3926	2.49498	3.8729	0	0	0.0787941	185.903	-483.018	13.045	370.103	0	19.5467	19.3163	66.8815	0
260	0	0	260	1	210.446	103.733	106.714	0	0	49.3679	-28.1046	116.302	166.208	3040.09	17867.2	-116.302	0	5.3428	3.03423	4.77713	0	0	0.0489005	206.908	-488.601	26.983	238.459	0	45.0124	44.4525	142.741	0
261	0	0	261	1	255.3	144.196	111.104	0	0	55.6972	94.9192	345.889	209.859	2934.1	17843.9	-345.889	0	7.57425	3.05598	3.4875	0	0	0.247494	182.809	-467.712	21.3646	241.69	0	37.5919	37.1741	125.945	0
263	0	0	263	1	293.827	131.003	162.824	0	0	120.38	1.79181	250.121	278.932	2969.08	17937	-250.121	0	9.42795	2.43758	3.83796	0	0	0.0952576	248.679	-517.747	18.2213	291.215	0	28.4258	28.3745	89.7628	0
265	0	0	265	1	357.303	238.203	119.101	0	0	174.254	-38.4492	290.289	280.927	3014.87	17977.3	-290.289	0	9.85736	2.57557	4.83844	0	0	0.077504	223.853	-506.893	14.9215	308.116	0	29.1429	29.3651	95.6473	0
266	0	0	266	1	291.92	176.847	115.073	0	0	87.598	30.3117	398.806	284.271	3001.86	17808.8	-398.806	0	10.6476	3.19231	5.25808	0	0	0.244903	187.573	-488.295	18.865	214.076	0	30.4475	30.3246	115.477	0
267	0	0	267	1	229.741	122.578	107.163	0	0	-42.8979	5.70055	-88.8778	221.908	3132.36	17833.4	88.8778	0	7.14269	3.31268	3.9245	0	0	0.0996782	206.906	-491.379	24.276	247.534	0	33.576	33.1243	121.59	0
268	0	0	268	1	356.105	159.104	197	0	0	16.7023	27.9199	15.0314	295.729	3072.76	17811.2	-15.0314	0	9.25459	2.21899	3.66151	0	0	0.206289	208.803	-491.644	14.7492	259.821	0	25.7171	25.2262	87.6574	0
269	0	0	269	1	319.875	116.132	203.743	0	0	-6.78906	38.13	-271.023	304.594	3195.91	17900.7	271.023	0	10.4148	2.6148	4.31633	0	0	0.284592	216.026	-499.866	16.7497	312.937	0	28.6245	27.9173	112.818	0
270	0	0	270	1	360.039	208.199	151.84	0	0	56.4101	49.2348	236.867	314.125	3132.71	17989.2	-236.867	0	10.5205	3.57741	3.92204	0	0	0.163233	197.697	-488.979	14.8696	261.35	0	27.0784	26.7665	83.9759	0
271	0	0	271	1	267.547	155.02	112.527	0	0	91.5754	5.69078	441.84	309.974	3097.54	17933.1	-441.84	0	12.0724	2.52823	3.96998	0	0	0.24858	178.201	-474.52	20.2372	1	0	27.4513	27.6884	107.149	0
272	0	0	272	1	326.074	164.643	161.431	0	0	25.4919	5.97394	98.7528	355.203	3163.63	17932.8	-98.7528	0	11.3236	3.13023	4.14819	0	0	0.243057	201.679	-493.74	16.5024	274.347	0	23.3202	22.9768	77.5017	0
273	0	0	273	1	343.215	186.998	156.217	0	0	94.3959	69.1792	327.22	302.863	3094.72	17969.3	-327.22	0	10.7333	3.99929	4.2423	0	0	0.240728	160.815	-475.386	15.7952	232.711	0	29.4985	29.3688	95.4851	0
274	0	0	274	1	241.082	102.208	138.874	0	0	27.1767	-16.1162	178.51	151.011	3261.6	18054.6	-178.51	0	4.97016	3.84043	4.78639	0	0	0.0569344	189.683	-480.501	23.5002	161.632	0	51.5319	50.8674	165.508	0
275	0	0	275	1	340.417	176.935	163.482	0	0	-9.14083	-56.8489	111.317	205.673	3098.6	17896	-111.317	0	6.73655	3.04557	4.68001	0	0	0.176327	247.565	-514.23	15.8119	281.018	0	36.9304	36.3775	118.055	0
276	0	0	276	1	365.265	229.443	135.822	0	0	140.179	-46.2035	528.479	365.547	3048.94	17985	-528.479	0	15.6101	3.0126	4.87788	0	0	0.0637023	199.753	-501.445	14.6674	230.392	0	26.0066	27.2261	121.819	0
279	0	0	279	1	387.806	197.51	190.295	0	0	51.7787	55.4094	237.65	396.38	3037.68	17783.7	-237.65	0	13.286	2.99175	3.9609	0	0	0.258304	142.993	-459.536	13.6386	309.425	0	21.6399	21.2016	69.239	0
280	0	0	280	1	230.529	116.185	114.344	0	0	-16.7587	101.881	124.407	185.314	3006.56	17836.9	-124.407	0	5.97443	2.98216	3.71535	0	0	0.201531	174.848	-466.414	23.963	265.542	0	39.5428	38.6831	126.32	0
281	0	0	281	1	267.439	142.736	124.703	0	0	-2.48254	-63.473	316.032	233.012	2992.28	17803	-316.032	0	8.49358	2.1655	3.58378	0	0	0.16299	192.832	-469.871	20.0203	1	0	31.7753	31.3122	106.033	0
283	0	0	283	1	239.264	110.184	129.079	0	0	61.5307	101.749	229.08	185.385	3027.93	17737.4	-229.08	0	6.17328	2.59616	4.0478	0	0	0.232203	160.44	-459.543	22.9309	242.727	0	39.7712	39.1246	126.361	0
285	0	0	285	1	304	163.402	140.598	0	0	41.7118	37.1383	154.237	300.313	3047.75	17901.7	-154.237	0	9.68099	3.47081	4.01088	0	0	0.202427	186.789	-485.923	17.8705	225.716	0	27.3145	27.0125	87.1397	0
287	0	0	287	1	333.023	162.214	170.809	0	0	174.697	29.463	417.337	304.287	3014.42	17909.3	-417.337	0	11.5936	2.82363	4.63027	0	0	0.184392	218.08	-507.896	16.1335	286.41	0	28.3985	28.3919	108.073	0
290	0	0	290	1	415.465	203.378	212.087	0	0	97.8349	-21.4677	352.762	423.34	3091.29	17960.3	-352.762	0	15.4081	2.83761	3.94662	0	0	0.0874199	197.012	-492.308	12.647	1	0	21.2601	21.3818	72.7022	0
294	0	0	294	1	232.38	114.149	118.231	0	0	101.627	-10.9266	85.8584	226.091	3187.15	17949.7	-85.8584	0	7.14813	2.5197	3.69001	0	0	0.0330237	235.836	-485.834	23.5326	1	0	32.5755	32.1844	107.757	0
295	0	0	295	1	276.952	137.133	139.82	0	0	70.4818	15.8367	245.505	193.656	3218.3	17923	-245.505	0	6.53046	2.75677	4.32721	0	0	0.130772	207.291	-491.781	19.646	1	0	39.4255	38.4253	124.554	0
296	0	0	296	1	300.82	147.306	153.514	0	0	69.9017	-55.9753	8.94674	250.593	3218.88	17895.1	-8.94674	0	7.93493	3.78164	4.89935	0	0	0.157354	154.568	-468.479	18.3453	217.19	0	31.6454	31.4306	111.349	0
298	0	0	298	1	293.507	162.148	131.359	0	0	99.1425	9.71118	318.833	236.945	2890.66	17729.8	-318.833	0	8.37906	2.07823	3.98911	0	0	0.174146	182.504	-469.355	18.1548	209.927	0	31.86	31.7595	109.456	0
299	0	0	299	1	306.164	176.419	129.745	0	0	110.413	77.7204	364.446	232.618	3078.71	17960.7	-364.446	0	8.46388	2.5766	4.27846	0	0	0.237544	216.701	-497.468	17.5471	249.357	0	34.4324	34.4951	122.163	0
302	0	0	302	1	292.877	142.626	150.25	0	0	13.6594	-7.78084	129.393	257.52	3075.8	17846.9	-129.393	0	8.32786	3.23576	4.4198	0	0	0.227636	175.058	-476.676	18.6415	238.995	0	30.7572	30.22	98.7895	0
305	0	0	305	1	333.277	206.05	127.227	0	0	97.1454	33.5951	311.292	330.939	2992.31	17805.5	-311.292	0	11.6142	1.49139	3.98912	0	0	0.189842	266.969	-526.763	15.6725	364.797	0	23.591	23.1463	81.6286	0
306	0	0	306	1	417.232	212.398	204.834	0	0	43.2145	-33.6316	221.111	368.977	3046.25	17773.1	-221.111	0	12.4205	2.28792	4.42583	0	0	0.227205	215.452	-492.054	12.5501	280.618	0	22.1701	21.7919	71.8896	0
310	0	0	310	1	316.818	179.964	136.854	0	0	54.3588	-1.7363	212.575	360.759	3035.1	17840.9	-212.575	0	11.9872	2.11896	4.08962	0	0	0.157281	227.039	-503.53	16.7499	305.013	0	22.4405	22.0529	72.0446	0
311	0	0	311	1	311.351	149.164	162.187	0	0	85.2682	-53.4083	103.271	305.179	3004.19	17892.5	-103.271	0	9.80848	2.95852	3.73352	0	0	0.159135	238.855	-495.381	17.2316	1	0	25.7816	25.7703	84.6071	0
313	0	0	313	1	310.108	192.439	117.669	0	0	84.2039	33.7801	221.531	308.994	3005.26	17805.4	-221.531	0	10.2377	2.35116	3.72573	0	0	0.207751	252.216	-515.843	17.1467	354.967	0	25.5647	25.0074	81.2191	0
316	0	0	316	1	286.481	149.53	136.951	0	0	53.6755	56.8506	-64.2625	239.609	3135.44	17881.9	64.2625	0	7.45155	2.80858	3.99306	0	0	0.199908	228.061	-507.022	18.8773	288.394	0	31.6699	31.5472	111.188	0
317	0	0	317	1	360.167	160.205	199.962	0	0	6.22197	23.8017	136.412	354.106	3083.24	17815.3	-136.412	0	11.439	3.0223	4.36243	0	0	0.303291	196.923	-497.135	14.8266	265.805	0	23.5222	22.9829	76.3912	0
321	0	0	321	1	391.434	229.956	161.478	0	0	82.6585	62.4286	320.498	398.472	3106.46	17876.4	-320.498	0	14.068	3.0817	4.24311	0	0	0.305033	207.181	-497.375	13.5512	329.634	0	22.4685	22.1117	74.9205	0
323	0	0	323	1	373.937	197.413	176.524	0	0	53.5581	-77.9275	358.384	292.13	3035.9	17917.1	-358.384	0	10.8866	3.06027	3.61098	0	0	0.199605	260.886	-508.172	14.1459	1	0	28.2633	28.7037	95.7533	0
324	0	0	324	1	277.54	148.054	129.486	0	0	51.854	-43.5045	170.701	201.658	3137.27	17982.3	-170.701	0	6.63183	3.06469	4.05639	0	0	0.142832	164.989	-463.844	19.6398	205.173	0	37.5641	37.5391	117.596	0
325	0	0	325	1	331.87	189.446	142.424	0	0	-23.1503	4.61901	325.881	322.917	3012.95	17734.9	-325.881	0	11.7537	2.89857	3.64243	0	0	0.280115	193.614	-479.759	16.0537	266.918	0	25.58	25.1952	85.4686	0
326	0	0	326	1	485.902	232.96	252.942	0	0	54.6724	45.545	45.5087	469.251	3134.45	17893.3	-45.5087	0	14.6255	3.15548	4.22061	0	0	0.439809	223.545	-517.944	10.7664	353.81	0	18.7289	18.4523	64.7697	0
327	0	0	327	1	319.981	173.934	146.046	0	0	44.6362	12.8257	417.111	356.888	3044.82	17926	-417.111	0	13.6691	1.44473	3.16207	0	0	0.168667	239.263	-505.892	16.2394	1	0	22.4064	22.5839	85.8049	0
329	0	0	329	1	241.516	107.962	133.553	0	0	75.9274	26.1436	-111.347	158.282	3113.19	17912.7	111.347	0	4.98152	2.45648	4.68398	0	0	0.114226	216.33	-490.188	22.8039	251.237	0	47.2587	47.1415	161.367	0
332	0	0	332	1	262.968	138.764	124.204	0	0	-20.2169	19.3865	203.346	299.466	3010.02	17819.8	-203.346	0	10.0374	2.88508	3.50003	0	0	0.29729	184.704	-475.7	20.6286	261.334	0	26.4235	25.7226	83.0726	0
333	0	0	333	1	362.075	206.613	155.462	0	0	93.0059	23.131	223.964	439.716	2996.45	17816	-223.964	0	14.5976	2.69369	4.06166	0	0	0.284947	243.576	-522.126	14.638	1	0	19.8096	19.4227	63.3405	0
334	0	0	334	1	390.299	215.704	174.594	0	0	92.8442	0.957986	-241.362	268.654	3096.28	17937.8	241.362	0	8.97394	2.85968	4.7129	0	0	0.190002	280.754	-544.361	13.6088	1	0	32.1484	32.2666	123.528	0
335	0	0	335	1	252.068	153.462	98.6065	0	0	110.564	38.0873	-36.0976	162.585	2978.9	17801.1	36.0976	0	5.03452	3.42755	3.78858	0	0	0.0504089	206.845	-492.762	21.8914	227.264	0	44.254	44.1572	158.32	0
336	0	0	336	1	282.267	156.061	126.206	0	0	-11.971	-35.205	205.648	259.564	3101.43	17874.3	-205.648	0	8.77689	1.8881	3.09959	0	0	0.151887	256.523	-512.79	18.6922	307.892	0	27.8327	27.2243	88.079	0
337	0	0	337	1	367.541	196.805	170.736	0	0	-6.39624	-60.1547	220.146	256.885	2996.2	17799.6	-220.146	0	8.80268	2.30361	4.05136	0	0	0.134584	251.392	-508.259	14.3256	1	0	29.3626	28.6957	92.9877	0
338	0	0	338	1	219.488	114.514	104.974	0	0	365.64	-6.69283	-19.3593	130.437	3122.46	17945.5	19.3593	0	4.47506	2.74485	4.65481	0	0	0.12525	189.54	-472.875	25.5238	241.814	0	56.9464	51.6888	170.957	0
339	0	0	339	1	293.421	144.419	149.002	0	0	27.7121	45.7622	124.016	236.174	3061.75	17793.4	-124.016	0	7.54429	2.98837	4.18868	0	0	0.111959	170.836	-469.293	18.4838	231.269	0	32.6138	31.9356	105.497	0
340	0	0	340	1	351.153	172.636	178.517	0	0	35.3964	42.161	191.334	321.018	3054.06	17797	-191.334	0	10.5229	2.13875	3.85111	0	0	0.244877	261.407	-523.226	14.9775	290.405	0	24.4067	23.8522	78.6292	0
343	0	0	343	1	260.393	144.371	116.022	0	0	148.99	124.33	399.897	182.185	3040.13	17714.8	-399.897	0	6.84651	2.71847	4.02772	0	0	0.199649	195.371	-487.769	20.9337	1	0	41.8088	42.0644	160.095	0
346	0	0	346	1	279.844	152.235	127.609	0	0	-11.9132	-35.4259	361.918	248.999	3001.71	17874.6	-361.918	0	9.33179	3.0875	4.17151	0	0	0.242925	209.949	-494.558	19.4963	219.075	0	32.7897	32.4697	112.878	0
347	0	0	347	1	522.43	302.786	219.643	0	0	48.552	35.9521	276.318	626.778	3040.91	17902.8	-276.318	0	21.5819	2.59007	3.87959	0	0	0.360135	185.233	-488.64	9.89689	1	0	15.2805	15.0663	49.704	0
353	0	0	353	1	360.949	197.1	163.849	0	0	71.3415	52.4794	197.43	295.447	3018.12	17986	-197.43	0	9.65878	4.60552	5.12769	0	0	0.289003	198.598	-517.351	15.1903	209.818	0	30.3126	30.3667	94.5159	0
359	0	0	359	1	260.887	143.592	117.295	0	0	157.345	22.158	128.476	181.693	3031.77	17916.6	-128.476	0	5.79116	2.86533	3.97094	0	0	0.155662	230.334	-498.703	20.93	255.25	0	40.7632	40.5768	128.885	0
360	0	0	360	1	316.544	112.156	204.388	0	0	64.2932	-25.373	-21.4948	289.108	3124.83	17864.5	21.4948	0	9.07397	2.05162	3.15753	0	0	0.0953088	257.478	-510.99	16.5974	352.231	0	25.2177	25.1932	87.6703	0
364	0	0	364	1	337.063	190.744	146.319	0	0	117.155	-10.8068	273.443	366.566	2972.31	17849.9	-273.443	0	12.6052	2.95689	4.20291	0	0	0.188615	200.211	-504.211	15.8902	1	0	23.4445	23.1265	74.7672	0
365	0	0	365	1	348.462	195.533	152.929	0	0	109.439	-65.0775	227.158	317.664	2980.02	18003.9	-227.158	0	10.7624	3.23877	3.95121	0	0	0.0831058	187.599	-498.552	15.347	243.879	0	26.2495	26.8011	82.8463	0
367	0	0	367	1	300.189	164.597	135.592	0	0	169.372	-19.3481	416.996	280.441	2920.09	17858.5	-416.996	0	10.742	2.67052	3.85221	0	0	0.190562	231.069	-505.076	17.8738	292.878	0	29.5379	29.593	110.508	0
370	0	0	370	1	254.493	123.735	130.758	0	0	50.2488	-26.6648	76.9131	237.07	3138.87	17965.5	-76.9131	0	7.53648	3.15409	3.92809	0	0	0.121337	186.207	-486.722	21.6055	263.011	0	32.2343	32.107	107.089	0
375	0	0	375	1	296.933	162.185	134.748	0	0	93.5753	59.6807	74.5408	274.562	3095.54	17978.8	-74.5408	0	8.57443	3.11039	3.95474	0	0	0.136818	191.633	-489.29	18.2302	233.016	0	29.0972	28.9235	96.3226	0
379	0	0	379	1	362.981	209.127	153.854	0	0	71.775	-15.9656	159.09	359.996	3017.69	17855.1	-159.09	0	11.6786	2.20934	3.15657	0	0	0.076504	189.357	-483.801	14.3849	1	0	21.8078	21.5829	70.4816	0
385	0	0	385	1	456.703	271.607	185.096	0	0	137.944	-12.9069	239.06	385.963	3051.18	17951.7	-239.06	0	12.9946	3.05723	4.65721	0	0	0.19675	213.109	-504.438	11.5242	289.73	0	22.7357	22.7135	71.7935	0
386	0	0	386	1	308.889	159.727	149.162	0	0	82.0698	-11.0696	112.547	264.38	3007.39	17750.6	-112.547	0	8.42801	2.72618	4.33384	0	0	0.0977431	209.577	-492.083	17.431	265.605	0	29.4275	28.9411	95.695	0
387	0	0	387	1	250.333	126.211	124.122	0	0	23.0224	-41.8004	191.747	189.145	2966.78	17781.3	-191.747	0	6.30678	3.52348	4.4964	0	0	0.118522	166.29	-468.121	22.3139	1	0	40.7732	40.0402	127.115	0
388	0	0	388	1	300.265	152.497	147.768	0	0	56.4522	-37.9441	49.6734	183.621	3132.67	17877.1	-49.6734	0	5.81718	2.46892	3.98301	0	0	0.0734144	257.327	-500.342	17.8354	1	0	38.7037	38.3339	129.165	0
390	0	0	390	1	260.97	132.752	128.218	0	0	56.0475	-40.1763	188.814	180.413	3033.41	17879.3	-188.814	0	5.97158	2.51827	3.97674	0	0	0.0886247	175.777	-465.846	20.7933	1	0	40.1204	39.6501	125.293	0
391	0	0	391	1	418.949	233.083	185.866	0	0	130.012	48.3328	305.108	438.99	3059.11	17890.5	-305.108	0	15.3169	2.67634	3.19846	0	0	0.240791	256.305	-532.679	12.4338	369.359	0	19.9626	19.717	64.8482	0
392	0	0	392	1	273.125	138.424	134.7	0	0	22.8478	38.2059	18.4417	244.103	3066.61	17900.6	-18.4417	0	7.62192	2.99864	3.15803	0	0	0.0812955	219.729	-486.16	19.735	284.237	0	30.2191	30.0059	105.453	0
393	0	0	393	1	292.861	154.936	137.925	0	0	57.4075	-87.5744	249.699	208.305	3032.05	18026.4	-249.699	0	7.24018	2.70564	3.97409	0	0	0.107736	242.416	-506.88	18.3949	271.284	0	36.2269	37.4237	114.333	0
395	0	0	395	1	412.802	235.063	177.739	0	0	66.6858	-2.79116	239.993	478.537	3022.77	17841.9	-239.993	0	16.1337	1.65136	2.48301	0	0	0.100182	210.717	-491.355	12.4062	359.854	0	17.0927	16.8592	55.145	0
396	0	0	396	1	363.572	147.486	216.086	0	0	124.501	60.3329	-57.5808	376.181	3064.62	17878.5	57.5808	0	11.6539	3.42163	3.85343	0	0	0.289519	185.501	-482.965	14.6767	319.928	0	22.1488	22.1981	79.4617	0
398	0	0	398	1	268.41	143.705	124.705	0	0	101.536	-24.7703	189.515	239.119	2987.92	17963.6	-189.515	0	7.8579	2.81449	4.1402	0	0	0.0770777	175.96	-475.141	20.3101	180.918	0	32.7596	33.002	102.663	0
399	0	0	399	1	314.918	163.364	151.553	0	0	69.4752	-46.2993	339.334	275.631	3119.65	17985.1	-339.334	0	10.0171	2.04062	3.12123	0	0	0.0619204	252.333	-504.876	16.6795	1	0	27.8913	28.2124	94.2422	0
400	0	0	400	1	353.375	155.536	197.838	0	0	51.4015	-18.7942	37.3926	284.901	3038.06	17857.9	-37.3926	0	8.96829	2.47244	3.79648	0	0	0.136758	221.32	-491.931	14.9427	302.382	0	26.8146	26.5924	90.6575	0
401	0	0	401	1	227.454	112.344	115.109	0	0	50.771	55.9377	148.327	199.622	3038.69	17783.2	-148.327	0	6.40216	2.84764	3.9703	0	0	0.210605	153.868	-445.972	24.3509	181.281	0	37.3016	36.5966	119.081	0
402	0	0	402	1	267.174	110.343	156.831	0	0	-6.6735	37.342	-289.592	249.151	3195.79	17901.5	289.592	0	8.62537	2.76045	3.94908	0	0	0.188747	197.874	-476.307	20.3471	1	0	33.7961	32.6607	139.85	0
404	0	0	404	1	213.582	104.599	108.983	0	0	144.321	-18.112	361.593	192.335	3044.8	17956.9	-361.593	0	7.03964	2.18096	4.48779	0	0	0.218991	216.302	-487.684	25.9057	270.979	0	39.1082	39.6129	142.185	0
405	0	0	405	1	393.426	193.053	200.373	0	0	31.6285	-29.4338	113.894	370.103	3057.83	17868.6	-113.894	0	11.9258	3.45955	3.65866	0	0	0.244648	219.386	-501.137	13.4616	1	0	22.3005	22.0942	73.8275	0
407	0	0	407	1	328.823	199.404	129.419	0	0	61.9276	-51.4216	-72.3235	188.788	3027.53	17890.6	72.3235	0	6.01231	3.90959	4.66992	0	0	0.112265	203.501	-494.751	16.6141	247.021	0	40.6422	41.0327	144.514	0
408	0	0	408	1	332.941	175.78	157.162	0	0	54.5711	54.4055	242.623	321.714	3034.89	17784.7	-242.623	0	10.813	2.28236	3.83236	0	0	0.23535	181.152	-477.097	15.8868	268.214	0	24.7162	24.1882	79.5159	0
409	0	0	409	1	292.774	164.422	128.353	0	0	172.976	95.2742	349.575	272.403	3016.14	17843.5	-349.575	0	9.83591	1.94192	3.76856	0	0	0.185614	226.699	-496.744	18.118	320.651	0	28.5244	28.0656	100.597	0
410	0	0	410	1	204.576	99.7437	104.832	0	0	50.7146	37.4247	43.3473	151.595	3038.75	17901.4	-43.3473	0	4.7296	2.65234	4.55886	0	0	0.0845016	212.832	-504.537	27.5314	243.87	0	48.3105	47.8253	157.33	0
415	0	0	415	1	386.883	185.095	201.788	0	0	40.1886	106.207	-31.0082	346.621	3148.93	17832.6	31.0082	0	10.7395	2.70259	3.40552	0	0	0.265714	224.001	-504.063	13.5581	334.682	0	22.5902	22.4754	80.7098	0
416	0	0	416	1	314.411	179.528	134.882	0	0	103.488	26.0035	339.05	294.23	2985.97	17813.1	-339.05	0	10.5309	3.18714	3.88481	0	0	0.219208	196.701	-485.416	17.1334	245.057	0	28.6754	28.3341	96.0735	0
417	0	0	417	1	326.501	195.535	130.966	0	0	112.231	55.2857	343.789	271.922	2977.23	17783.9	-343.789	0	9.7453	2.19043	3.46468	0	0	0.166907	203.22	-483.865	16.1426	1	0	28.6971	28.3211	99.3117	0
418	0	0	418	1	336.795	197.662	139.133	0	0	116.21	44.715	69.2867	235.283	2973.25	17894.1	-69.2867	0	7.34482	2.78359	3.66634	0	0	0.0765312	235.101	-502.799	15.7806	331.759	0	32.0985	31.9533	106.884	0
420	0	0	420	1	291.117	121.058	170.059	0	0	127.005	52.7567	242.456	190.798	3161.78	18085.4	-242.456	0	6.38398	2.93942	4.16852	0	0	0.0601413	251.502	-512.777	18.6252	272.296	0	41.0296	40.6243	126.84	0
421	0	0	421	1	227.276	134.967	92.3096	0	0	66.9221	53.6224	102.916	170.721	3221.86	17984.8	-102.916	0	5.38453	3.19614	2.87807	0	0	0.0277981	181.149	-464.634	24.1025	217.264	0	40.9143	40.2879	137.444	0
422	0	0	422	1	262.062	159.941	102.12	0	0	134.824	-39.15	471.972	228.095	2954.64	17878.3	-471.972	0	9.19684	2.39265	3.98895	0	0	0.0983658	172.707	-464.287	20.6523	241.666	0	35.0619	35.5316	147.704	0
425	0	0	425	1	321.009	176.107	144.903	0	0	112.994	121.504	370.319	305.262	2976.47	17717.6	-370.319	0	11.1936	2.31527	3.73338	0	0	0.291257	209.543	-489.091	16.5137	1	0	26.4072	26.3855	96.3664	0
427	0	0	427	1	330.198	190.784	139.414	0	0	24.2226	-50.2999	-46.0981	223.973	3164.9	17989.1	46.0981	0	7.13783	3.59095	4.02057	0	0	0.0758071	186.677	-484.023	16.3547	279.4	0	33.9148	33.8668	120.14	0
428	0	0	428	1	388.652	226.701	161.951	0	0	129.488	56.0538	440.739	418.812	2959.97	17783.1	-440.739	0	16.2255	2.8388	4.25865	0	0	0.204186	137.188	-461.182	13.6165	262.106	0	21.8473	21.9493	86.1246	0
429	0	0	429	1	318.202	170.75	147.452	0	0	145.564	-47.2213	302.669	273.171	3043.56	17886.4	-302.669	0	9.66333	2.25945	3.40837	0	0	0.0232749	192.345	-468.362	16.6012	1	0	28.2273	28.0796	91.7463	0
430	0	0	430	1	305.135	138.422	166.713	0	0	195.062	-34.3392	71.004	243.725	3093.72	17973.1	-71.004	0	7.77287	2.78039	3.44315	0	0	0.164596	179.643	-473.021	17.5087	264.033	0	30.694	30.6699	101.882	0
434	0	0	434	1	255.7	153.373	102.327	0	0	-23.3884	-23.1203	261.374	262.947	3212.51	17961.9	-261.374	0	9.20134	2.37579	3.44557	0	0	0.353362	209.846	-486.055	21.0671	215.389	0	29.0387	28.3053	91.8339	0
435	0	0	435	1	249.046	132.769	116.278	0	0	150.223	36.0402	224.342	181.008	2939.24	17803.1	-224.342	0	6.00386	2.74579	3.80877	0	0	0.138148	195.509	-477.795	21.9346	237.714	0	40.9218	40.1224	127.34	0
436	0	0	436	1	312.588	166.927	145.661	0	0	-9.2013	-47.2588	-52.8995	209.589	3098.66	17886.4	52.8995	0	6.72863	2.99856	3.8727	0	0	0.151878	189.376	-476.915	17.1942	178.51	0	34.8335	34.675	121.345	0
437	0	0	437	1	209.277	122.905	86.3719	0	0	34.9759	-0.299152	400.02	208.936	3054.48	17939.1	-400.02	0	7.91618	2.5482	3.62702	0	0	0.0941104	168.525	-458.417	26.4141	239.469	0	37.0544	37.4499	135.139	0
438	0	0	438	1	302.86	145.627	157.233	0	0	101.267	120.957	112.269	265.048	3087.85	17917.5	-112.269	0	8.36302	2.49827	3.92313	0	0	0.253793	248.511	-498.899	17.6676	1	0	29.1679	28.8325	94.3372	0
440	0	0	440	1	383.883	192.555	191.329	0	0	50.8619	56.1345	-95.7634	279.541	3138.26	17882.7	95.7634	0	8.74898	2.78457	3.4058	0	0	0.146889	195.442	-488.904	13.6839	1	0	27.1589	27.079	99.3748	0
441	0	0	441	1	406.363	190.131	216.232	0	0	34.7783	-25.8711	73.3402	444.136	3054.68	17765.4	-73.3402	0	14.1371	1.29652	3.31984	0	0	0.155302	291.965	-533.684	12.6236	1	0	17.7708	17.3961	60.2175	0
442	0	0	442	1	329.598	160.461	169.137	0	0	80.8349	-23.0791	169.807	335.477	3008.63	17862.2	-169.807	0	10.9383	2.77973	4.01561	0	0	0.145235	217.571	-508.271	16.2087	288.382	0	24.2888	24.0062	77.4607	0
444	0	0	444	1	210.023	122.851	87.1725	0	0	58.0976	13.9164	395.954	184.942	3031.36	17825.2	-395.954	0	6.94417	2.00072	4.11385	0	0	0.084856	200.095	-474.784	26.1459	1	0	39.4577	39.3553	152.739	0
445	0	0	445	1	351.52	170.339	181.181	0	0	74.5585	-3.17244	139.853	383.756	3114.56	17842.3	-139.853	0	12.3281	3.4811	3.32572	0	0	0.126807	206.069	-488.362	15.1429	282.522	0	21.5468	21.3412	71.115	0
453	0	0	453	1	316.627	169.556	147.071	0	0	106.061	30.3314	354.68	272.27	2983.4	17808.8	-354.68	0	9.84965	2.72987	3.26546	0	0	0.131748	173.994	-464.905	16.7784	1	0	29.5809	29.2738	100.529	0
454	0	0	454	1	255.055	149.966	105.089	0	0	-11.9435	-79.0207	-19.2127	253.984	3101.4	17818.5	19.2127	0	8.23209	3.16042	3.31792	0	0	0.1473	212.337	-471.551	21.3699	201.829	0	28.4542	28.3782	101.451	0
456	0	0	456	1	342.046	182.296	159.751	0	0	145.462	57.0076	403.443	343.291	3043.66	17881.8	-403.443	0	12.8811	2.6835	3.67478	0	0	0.337429	174.854	-465.936	15.5008	1	0	25.0772	24.9968	91.4006	0
459	0	0	459	1	311.383	154.078	157.305	0	0	125.017	13.0816	256.181	322.124	2964.44	17826.1	-256.181	0	10.912	2.48178	3.87442	0	0	0.137316	227.137	-512.725	17.1327	1	0	25.1718	24.7312	80.0715	0
460	0	0	460	1	319.924	172.054	147.87	0	0	86.0242	-15.0746	190.57	276.752	3003.44	17854.2	-190.57	0	9.0873	2.78166	3.45169	0	0	0.034185	183.544	-473.77	16.6393	223.1	0	28.038	27.679	88.28	0
462	0	0	462	1	340.101	137.748	202.353	0	0	77.1592	-12.9524	-83.3013	298.469	3111.96	17852.1	83.3013	0	9.40662	2.15655	3.10701	0	0	0.0596795	194.471	-475.568	15.3944	284.665	0	24.796	24.8478	88.1599	0
465	0	0	465	1	324.59	193.74	130.85	0	0	85.4875	45.1377	135.831	256.785	3103.63	17893.7	-135.831	0	8.17699	2.58158	3.83555	0	0	0.264668	261.269	-521.928	16.4012	326.467	0	29.8629	29.3995	95.6998	0
469	0	0	469	1	311.683	155.456	156.227	0	0	28.5282	19.4295	70.8056	259.256	3160.59	17919.4	-70.8056	0	8.18227	2.9269	2.8963	0	0	0.216742	193.081	-469.327	17.0326	275.113	0	28.2482	27.923	97.2932	0
470	0	0	470	1	347.57	220.916	126.654	0	0	44.6499	-77.2741	416.377	354.497	3044.81	17916.4	-416.377	0	13.8328	2.14377	3.62591	0	0	0.117751	210.784	-488.117	15.1135	270.486	0	23.3791	23.9128	87.8296	0
472	0	0	472	1	205.372	105.093	100.279	0	0	-9.51843	-0.82558	156.944	184.099	2999.32	17840	-156.944	0	6.04013	2.29668	3.50521	0	0	0.2316	159.921	-446.54	26.77	196.86	0	38.3126	37.4559	120.309	0
475	0	0	475	1	287.519	172.973	114.546	0	0	37.5064	-2.864	181.145	221.82	3151.61	17842	-181.145	0	7.27677	2.69474	3.76805	0	0	0.198728	195.513	-477.288	18.7199	259.767	0	33.5943	33.1057	106.957	0
476	0	0	476	1	247.831	157.522	90.3091	0	0	67.3266	12.0388	244.696	258.573	3022.13	17727.4	-244.696	0	8.72258	2.46484	3.4846	0	0	0.101965	236.673	-473.824	21.8444	1	0	29.3556	28.9313	93.6266	0
477	0	0	477	1	224.464	118.963	105.502	0	0	59.7085	82.3722	201.022	133.215	3229.07	17856.4	-201.022	0	4.36489	3.04884	3.74005	0	0	0.150103	202.309	-476.978	24.7242	218.677	0	53.7519	52.7493	169.035	0
478	0	0	478	1	364.804	200.382	164.422	0	0	54.8483	8.62035	87.7866	330.276	3034.61	17830.5	-87.7866	0	10.4446	2.18122	3.59474	0	0	0.150544	227.711	-500.141	14.3594	307.33	0	23.4992	23.1629	78.0291	0
480	0	0	480	1	320.466	177.629	142.837	0	0	87.2038	-16.7613	378.418	381.239	3002.26	17855.9	-378.418	0	14.1368	2.15946	4.07439	0	0	0.107648	173.334	-474.592	16.5545	1	0	22.2885	22.2576	81.2726	0
481	0	0	481	1	224.336	112.457	111.879	0	0	22.9883	-30.6835	-116.729	180.593	3166.13	17869.8	116.729	0	5.80493	2.31622	2.91929	0	0	0.0312628	202.549	-465.01	24.0881	1	0	36.9165	36.8091	138.236	0
482	0	0	482	1	301.867	159.917	141.949	0	0	28.8576	63.0299	287.447	308.826	3160.26	17875.8	-287.447	0	10.7388	2.13126	3.36095	0	0	0.211685	191.368	-478.858	17.5199	282.443	0	25.4387	24.852	83.0223	0
485	0	0	485	1	343.207	173.603	169.604	0	0	62.2875	-7.59424	211.699	284.043	2927.51	17747.1	-211.699	0	9.43391	2.43877	3.28998	0	0	0.172762	205.464	-482.133	15.3341	1	0	26.8115	26.5344	85.3054	0
486	0	0	486	1	289.787	157.942	131.845	0	0	49.8033	-32.2123	119.478	294.037	3039.66	17871.4	-119.478	0	9.4702	2.50037	3.69495	0	0	0.134103	232.894	-511.445	18.4869	315.003	0	26.1512	25.9189	84.9372	0
487	0	0	487	1	354.164	185.449	168.715	0	0	75.4416	-19.8958	246.533	341.08	3014.02	17859	-246.533	0	11.5726	2.14318	3.70437	0	0	0.148751	207.294	-498.754	14.8242	302.554	0	23.4212	23.0761	74.6865	0
488	0	0	488	1	382.563	204.503	178.06	0	0	68.6398	35.342	335.732	353.369	3020.82	17803.8	-335.732	0	12.6429	2.43522	4.1287	0	0	0.255227	135.815	-455.563	13.7605	241.658	0	23.7756	23.4957	82.492	0
491	0	0	491	1	303.712	163.881	139.832	0	0	114.956	-7.50836	281.572	249.61	2974.5	17747	-281.572	0	8.62503	1.85241	3.69905	0	0	0.0477682	200.137	-472.841	17.379	258.449	0	29.6361	29.2144	97.5542	0
495	0	0	495	1	330.624	173.088	157.536	0	0	31.5497	-3.19435	270.241	272.615	3057.91	17842.3	-270.241	0	9.4222	2.89193	3.54414	0	0	0.160312	178.418	-470.073	16.1005	225.193	0	29.0428	28.5876	91.4864	0
496	0	0	496	1	459.592	250.236	209.356	0	0	95.9645	50.3625	334.625	425.595	3093.16	17888.4	-334.625	0	15.1662	2.45435	3.61267	0	0	0.305011	200.291	-487.291	11.2879	327.241	0	20.598	20.3304	69.809	0
497	0	0	497	1	296.932	162.079	134.853	0	0	26.1192	-2.78815	261.479	242.844	2963.68	17841.9	-261.479	0	8.35346	3.14714	3.99858	0	0	0.178028	187.219	-483.524	18.2495	235.977	0	32.8046	32.1968	102.373	0
498	0	0	498	1	286.876	123.511	163.365	0	0	17.3578	-20.4331	81.4729	203.228	3171.76	17859.6	-81.4729	0	6.49426	2.05683	3.33872	0	0	0.0826437	203.183	-473.215	18.475	210.711	0	33.9703	33.4367	113.151	0
501	0	0	501	1	305.951	179.513	126.438	0	0	69.7722	-5.1637	146.051	320.575	3019.69	17744.6	-146.051	0	10.3292	2.70155	4.29517	0	0	0.238511	192.38	-490.97	17.5992	226.589	0	25.0948	24.6985	81.4	0
503	0	0	503	1	299.267	142.229	157.037	0	0	-40.6946	-21.3224	202.951	254.787	2930.83	17661.1	-202.951	0	8.65976	2.78106	3.76304	0	0	0.171666	204.388	-483.43	17.9466	232.248	0	29.8942	29.2226	94.7449	0
505	0	0	505	1	292.246	164.199	128.048	0	0	114.178	179.55	353.847	165.02	2875.62	17460.3	-353.847	0	6.04656	1.98811	4.42726	0	0	0.215354	199.769	-479.975	18.2825	315.24	0	43.773	43.66	163.579	0
507	0	0	507	1	218.243	110.884	107.358	0	0	108.214	27.6961	-0.429677	187.279	3080.91	17911.1	0.429677	0	5.80136	2.79695	4.05918	0	0	0.148793	167.829	-467.371	25.5056	191.046	0	39.4241	39.26	133.239	0
513	0	0	513	1	405.744	193.11	212.633	0	0	45.1045	29.379	245.266	402.592	2944.7	17610.4	-245.266	0	13.5987	1.71675	3.06301	0	0	0.29789	187.854	-465.842	12.6998	360.949	0	19.6872	19.3951	64.6955	0
515	0	0	515	1	343.111	199.437	143.675	0	0	29.4919	12.014	191.399	310.697	3059.97	17827.1	-191.399	0	10.2314	2.9719	3.69105	0	0	0.232583	176.002	-472.404	15.5108	234.303	0	25.7967	25.3414	82.0016	0
517	0	0	517	1	253.793	124.007	129.786	0	0	117.841	72.4252	218.507	232.604	3170.94	17866.4	-218.507	0	7.66686	2.26355	3.18227	0	0	0.177799	133.188	-442.607	21.1231	220.342	0	31.6145	30.9381	99.9509	0
518	0	0	518	1	449.443	235.312	214.131	0	0	142.327	84.5142	211.699	356.106	3046.79	17854.3	-211.699	0	11.6992	2.28315	3.68065	0	0	0.34548	251.559	-521.318	11.54	371.412	0	22.7603	22.3421	72.5954	0
522	0	0	522	1	260.814	137.134	123.68	0	0	48.2785	41.5363	171.229	201.607	3041.18	17897.3	-171.229	0	6.53483	1.85579	3.44254	0	0	0.124005	190.993	-469.3	20.4112	244.821	0	34.9734	34.4589	110.29	0
529	0	0	529	1	234.602	115.772	118.831	0	0	194.517	16.5815	314.594	232.665	2994.6	17922.2	-314.594	0	8.24119	1.71909	3.20145	0	0	0.201043	211.683	-489.495	22.7473	369.863	0	31.5676	31.1919	104.471	0
535	0	0	535	1	274.937	130.336	144.602	0	0	119.021	24.7673	385.474	227.046	3070.1	17914	-385.474	0	8.4067	2.11142	3.02457	0	0	0.121641	236.736	-501.087	19.2859	301.032	0	33.3073	33.2953	118.179	0
537	0	0	537	1	215.924	110.772	105.152	0	0	19.2808	-44.9595	261.121	187.29	3169.84	17983.8	-261.121	0	6.50894	2.40142	3.16454	0	0	0.0844322	205.993	-471.816	25.2566	1	0	38.3219	38.0098	118.988	0
549	0	0	549	1	270.84	125.116	145.724	0	0	68.5848	70.5427	138.066	218.096	3220.2	17868.3	-138.066	0	6.94905	2.72525	3.08824	0	0	0.0997078	169.021	-465.106	19.8148	235.939	0	33.0596	32.548	109.078	0
550	0	0	550	1	237.66	111.334	126.326	0	0	44.5978	40.4323	467.627	191.627	3044.86	17898.4	-467.627	0	7.67056	1.54891	3.06608	0	0	0.107674	174.786	-453.806	22.3071	277.771	0	37.3384	37.6164	158.079	0
553	0	0	553	1	234.628	118.15	116.477	0	0	41.8515	-61.8612	57.6387	176.807	3147.27	18000.7	-57.6387	0	5.66345	2.82154	3.45528	0	0	0.0490336	163.563	-453.582	23.3406	203.303	0	39.8795	39.9689	133.392	0
558	0	0	558	1	234.805	135.604	99.2005	0	0	108.084	9.62018	149.692	194.218	3081.04	17829.5	-149.692	0	6.23634	2.07287	2.88216	0	0	0.0750241	189.589	-466.246	22.8015	295.679	0	35.2612	34.802	112.543	0
559	0	0	559	1	198.604	116.292	82.3115	0	0	87.7338	16.8623	297.089	232.709	3101.39	18021.6	-297.089	0	8.10615	1.98236	2.68751	0	0	0.0872259	202.314	-462.351	27.2156	283.194	0	31.5695	31.7861	100.928	0
561	0	0	561	1	264.195	145.389	118.806	0	0	49.4621	171.064	339.751	153.62	3139.66	17767.7	-339.751	0	5.59084	2.03362	3.30575	0	0	0.176689	194.461	-465.686	20.1697	249.583	0	44.6329	44.783	157.83	0
563	0	0	563	1	230.077	123.152	106.925	0	0	74.4093	-23.1177	306.486	197.951	3015.05	17961.9	-306.486	0	6.99252	1.94756	2.55561	0	0	0.0581839	185.551	-465.927	23.139	269.755	0	35.6197	36.0465	114.56	0
569	0	0	569	1	203.944	128.53	75.4138	0	0	179.758	15.6	253.938	140.004	3009.36	17923.2	-253.938	0	4.75248	1.81143	3.47219	0	0	0.128564	204.032	-469.066	26.6429	1	0	48.3343	47.7255	151.422	0
571	0	0	571	1	202.619	87.6126	115.006	0	0	24.1241	41.8452	-247.155	144.765	3165	17897	247.155	0	4.84275	2.1256	3.31917	0	0	0.095647	189.118	-460.753	26.9865	223.556	0	49.2576	48.4685	199.496	0
573	0	0	573	1	279.806	160.97	118.836	0	0	-5.81443	69.1463	19.4886	234.133	3194.93	17869.7	-19.4886	0	7.33806	1.64426	3.32731	0	0	0.247957	227.996	-494.644	18.8247	326.562	0	29.9499	29.29	102.202	0
575	0	0	575	1	210.071	125.263	84.8077	0	0	-17.7653	-8.4545	136.685	164.235	3206.89	18046.9	-136.685	0	5.36894	1.8857	3.34614	0	0	0.102257	186.007	-461.755	25.7975	284.356	0	41.4821	40.7134	130.549	0
577	0	0	577	1	232.641	109.462	123.179	0	0	158.966	-8.03552	276.405	201.463	2930.49	17946.8	-276.405	0	6.94866	2.20933	2.63691	0	0	0.0838202	228.619	-483.319	23.0073	244.102	0	35.7109	35.9012	112.143	0
578	0	0	578	1	235.704	98.1465	137.558	0	0	13.4327	66.7293	-7.83261	177.155	3175.69	17872.1	7.83261	0	5.51798	2.67924	3.88344	0	0	0.0694232	183.12	-472.317	23.3017	1	0	40.2958	39.7342	139.355	0
582	0	0	582	1	290.564	129.037	161.527	0	0	-9.43032	-7.28177	-25.9457	179.684	3198.55	17946.1	25.9457	0	5.69004	1.67566	3.91083	0	0	0.122329	237.513	-493.282	18.1933	1	0	38.5613	38.0649	127.109	0
583	0	0	583	1	194.114	102.247	91.867	0	0	97.2372	25.3987	77.6132	119.592	3191.54	18013.1	-77.6132	0	3.75012	2.0047	3.76426	0	0	0.117108	169.179	-451.571	28.3958	218.454	0	56.3914	55.6103	180.395	0
588	0	0	588	1	201.057	113.085	87.9718	0	0	12.8912	0.270244	206.592	135.827	3275.89	17938.5	-206.592	0	4.53171	1.74397	3.20578	0	0	0.0195352	178.639	-454.437	26.9126	259.038	0	47.6135	46.436	152.661	0
596	0	0	596	1	222.386	105.977	116.409	0	0	96.2611	48.9776	74.1718	161.356	2993.2	17889.8	-74.1718	0	5.04229	2.42697	3.05798	0	0	0.204662	222.84	-492.055	24.4245	262.752	0	42.4456	42.1256	139.956	0
605	0	0	605	1	306.196	150.755	155.441	0	0	3.11134	-2.87975	11.1865	258.528	3186.01	17941.7	-11.1865	0	8.15618	2.81774	4.26451	0	0	0.229275	156.033	-464.604	17.611	306.491	0	29.8934	29.4372	102.19	0
606	0	0	606	1	224.485	113.969	110.516	0	0	112.593	7.21845	73.3211	173.895	3176.19	17931.6	-73.3211	0	5.4612	1.96901	2.55622	0	0	0.0475445	230.809	-488.845	23.7714	1	0	37.466	37.1506	126.301	0
610	0	0	610	1	216.288	108.846	107.443	0	0	49.4293	27.0016	92.7886	224.773	3139.69	17911.8	-92.7886	0	7.10298	2.20296	3.73844	0	0	0.157492	194.732	-464.065	25.312	1	0	32.4371	32.0056	106.136	0
614	0	0	614	1	255.144	160.574	94.5699	0	0	116.399	1.29029	144.805	204.981	3172.38	17937.5	-144.805	0	6.57897	2.15084	2.90215	0	0	0.0388848	193.236	-469.752	20.8816	248.407	0	33.9553	33.6117	108.984	0
621	0	0	621	1	177.792	84.599	93.1926	0	0	-8.01704	0.90617	62.8216	118.519	3197.14	17937.9	-62.8216	0	3.77638	2.09584	2.85698	0	0	0.131314	177.671	-439.238	30.9104	217.291	0	52.8502	52.0281	177.445	0
623	0	0	623	1	257.84	127.674	130.166	0	0	44.7034	46.3382	1.71423	250.907	3144.42	17892.5	-1.71423	0	7.7893	1.72823	2.90123	0	0	0.178754	159.498	-440.109	20.4817	252.545	0	27.8985	27.6501	96.3038	0
627	0	0	627	1	293.641	162.172	131.468	0	0	113.026	43.0036	127.727	205.118	3275.41	17895.8	-127.727	0	6.50925	2.00827	2.5283	0	0	0.129364	186.262	-456.635	17.8391	259.557	0	32.6676	32.0813	110.249	0
630	0	0	630	1	222.687	115.675	107.012	0	0	38.1471	69.0428	-7.97338	190.538	3150.97	17869.8	7.97338	0	5.90768	1.88749	3.33083	0	0	0.146621	223.47	-477.092	24.2035	1	0	35.969	35.6218	122.846	0
633	0	0	633	1	217.042	121.131	95.9109	0	0	130.425	39.1134	173.081	199.443	3158.35	17899.7	-173.081	0	6.44009	1.95543	2.933	0	0	0.164101	176.882	-449.067	24.7892	224.612	0	34.6786	34.0804	110.207	0
635	0	0	635	1	192.52	108.851	83.6695	0	0	-1.97674	36.506	219.044	212.036	3191.1	17902.3	-219.044	0	7.11699	2.21054	2.7512	0	0	0.136568	162.506	-445.108	28.3363	198.454	0	33.3827	32.4029	104.905	0
636	0	0	636	1	310.367	183.513	126.854	0	0	137.191	12.3483	351.061	348.253	3151.59	17926.5	-351.061	0	12.5875	1.41359	3.14332	0	0	0.136184	180.245	-463.3	16.7577	308.182	0	22.524	22.3335	79.4123	0
639	0	0	639	1	279.576	146.103	133.472	0	0	100.848	53.5017	92.2971	179.003	3088.27	17885.3	-92.2971	0	5.61711	1.93151	3.3497	0	0	0.0319925	225.913	-479.521	18.9519	1	0	38.4595	37.8558	124.283	0
640	0	0	640	1	252.667	126.515	126.152	0	0	112.461	-45.6307	214.889	217.271	3176.32	17984.4	-214.889	0	7.26763	1.28069	3.0119	0	0	0.0424882	216.363	-468.84	20.7486	1	0	31.2513	31.088	99.3098	0
641	0	0	641	1	216.303	115.344	100.959	0	0	145.992	-19.3338	322.743	233.145	3043.13	17958.1	-322.743	0	8.30656	1.9274	3.78425	0	0	0.100857	201.393	-482.382	25.1574	1	0	32.1581	32.4362	109.165	0
644	0	0	644	1	304.24	153.138	151.102	0	0	12.9642	33.4053	156.2	312.249	3176.16	18005.1	-156.2	0	10.1334	1.699	2.90867	0	0	0.278885	190.82	-468.84	17.1667	298.685	0	23.9532	23.4985	77.1372	0
645	0	0	645	1	251.341	149.389	101.952	0	0	-3.40819	25.3396	177.124	219.981	3192.53	17913.5	-177.124	0	7.23811	1.86821	3.11866	0	0	0.205191	235.511	-485.119	21.1658	293.25	0	31.9432	31.0863	102.156	0
647	0	0	647	1	229.934	104.255	125.68	0	0	40.2718	-32.3472	-35.2381	247.138	3148.85	17971.1	35.2381	0	7.8018	2.07024	2.73666	0	0	0.211569	195.16	-466.827	23.2738	247.597	0	28.3159	28.4235	99.0309	0
651	0	0	651	1	216.002	130.773	85.2292	0	0	130.115	-31.896	67.1336	135.426	3158.67	17970.7	-67.1336	0	4.2843	2.41047	3.63347	0	0	0.0741312	160.035	-451.221	25.4302	216.754	0	50.1903	50.0373	164.513	0
652	0	0	652	1	303.639	147.402	156.237	0	0	21.0655	74.5074	142.187	201.425	3168.05	17864.3	-142.187	0	6.47286	2.81691	2.55957	0	0	0.196591	244.499	-490.215	17.4145	310.433	0	34.5805	34.0572	113.353	0
655	0	0	655	1	203.351	110.548	92.8035	0	0	28.4584	13.0945	306.783	195.695	3160.66	17925.7	-306.783	0	6.9219	1.51084	2.99017	0	0	0.0502183	229.911	-483.725	26.3372	269.12	0	35.1866	34.5929	117.109	0
658	0	0	658	1	268.284	127.147	141.137	0	0	79.6193	-73.0625	426.314	248.807	3109.5	18011.9	-426.314	0	9.73186	2.04378	3.36054	0	0	0.105051	187.157	-471.805	19.8551	235.242	0	30.9173	32.1476	117.924	0
659	0	0	659	1	201.506	86.528	114.978	0	0	2.67729	-42.9573	-188.421	155.592	3186.44	17882.1	188.421	0	5.17551	2.06685	3.32551	0	0	0.146727	185.881	-462.552	27.1148	216.113	0	43.7497	43.3467	167.043	0
663	0	0	663	1	305.676	113.028	192.648	0	0	36.199	26.7468	73.4134	312.18	3053.26	17912.1	-73.4134	0	9.8354	1.8493	2.96823	0	0	0.189912	173.544	-457.347	17.1355	283.007	0	23.8703	23.6891	79.6594	0
664	0	0	664	1	270.671	145.979	124.692	0	0	32.6389	-5.62447	222.115	221.734	3156.48	17844.8	-222.115	0	7.43822	2.45451	3.08491	0	0	0.0555916	174.028	-460.566	19.7421	226.861	0	32.7433	32.2246	103.239	0
668	0	0	668	1	236.324	109.668	126.656	0	0	72.6899	27.8731	350.658	207.376	3116.43	17910.9	-350.658	0	7.49988	1.86298	3.19973	0	0	0.135417	213.497	-473.011	22.6409	247.562	0	35.081	34.7419	121.765	0
669	0	0	669	1	191.311	86.6384	104.673	0	0	144.465	-50.5123	29.262	138.564	3144.31	17989.3	-29.262	0	4.38271	1.94094	3.02227	0	0	0.131413	214.326	-473.292	28.4824	1	0	46.634	46.8805	156.084	0
675	0	0	675	1	226.276	101.474	124.802	0	0	188.969	-64.1283	192.145	214.621	3099.81	18002.9	-192.145	0	7.17384	2.28473	3.33112	0	0	0.165894	187.587	-466.208	23.9938	260.385	0	33.8321	34.0788	105.106	0
676	0	0	676	1	228.109	106.773	121.336	0	0	30.4177	37.2803	385.993	210.318	3158.7	17901.5	-385.993	0	7.85887	1.48949	3.38532	0	0	0.163529	223.994	-484.464	23.366	1	0	33.9449	33.4942	127.749	0
678	0	0	678	1	211.734	100.872	110.862	0	0	-1.61408	-43.404	14.9003	123.158	3190.73	17982.2	-14.9003	0	3.9316	2.68858	4.0321	0	0	0.166481	178.554	-469.038	26.3118	198.576	0	55.7016	55.0346	186.853	0
682	0	0	682	1	245.084	127.205	117.879	0	0	42.5223	26.4003	487.292	259.906	3146.6	17912.4	-487.292	0	10.6157	2.01191	3.51308	0	0	0.12483	216.537	-481.461	21.9207	1	0	30.9647	31.0809	133.872	0
685	0	0	685	1	198.202	123.361	74.8407	0	0	23.2921	-78.2994	185.325	125.215	3165.83	18017.1	-185.325	0	4.2118	2.25423	2.77487	0	0	0.132269	170.343	-444.835	27.4833	229.51	0	51.6884	52.1272	159.521	0
701	0	0	701	1	202.979	92.6182	110.36	0	0	56.0227	-52.1496	-38.9784	146.729	3133.1	17891.3	38.9784	0	4.65322	1.88565	2.85533	0	0	0.104487	214.485	-476.648	26.5894	260.189	0	42.9879	43.1948	149.065	0
703	0	0	703	1	223.374	105.575	117.799	0	0	-20.1851	28.8312	-167.773	215.792	3209.31	17910	167.773	0	7.02508	1.70862	2.36801	0	0	0.215723	203.695	-470.668	23.7026	1	0	31.0664	30.613	119.939	0
707	0	0	707	1	300.579	163.92	136.659	0	0	106.789	-21.7971	467.926	324.289	3082.33	17960.6	-467.926	0	12.9813	1.69285	2.9099	0	0	0.147629	194.283	-475.689	17.3866	275.753	0	24.9375	25.5241	100.529	0
710	0	0	710	1	228.575	134.407	94.1681	0	0	57.5399	8.98676	446.597	271.324	3131.58	17929.8	-446.597	0	10.6489	1.61823	2.64969	0	0	0.0621617	228.284	-470.993	23.1733	1	0	28.1221	28.2774	109.392	0
714	0	0	714	1	300.4	140.809	159.591	0	0	60.4672	13.6424	339.251	237.091	3128.65	17925.2	-339.251	0	8.5301	2.40842	3.33988	0	0	0.0948371	229.088	-492.613	17.6864	274.494	0	32.5589	32.3015	109.421	0
718	0	0	718	1	238.797	128.024	110.773	0	0	18.486	11.4919	211.258	238.36	3070.97	17927.3	-211.258	0	7.94863	1.68606	2.95642	0	0	0.116623	219.499	-481.929	22.2327	1	0	29.7624	29.419	93.6125	0
721	0	0	721	1	182.998	96.3857	86.6123	0	0	89.1349	2.65915	216.687	177.512	3199.65	17936.1	-216.687	0	5.887	2.1488	3.78122	0	0	0.020889	172.163	-451.492	30.4496	235.538	0	40.2613	39.3888	126.586	0
723	0	0	723	1	216.951	118.731	98.2198	0	0	138.547	-26.7419	502.176	237.933	3050.57	17965.5	-502.176	0	9.85478	2.18507	2.67053	0	0	0.0463194	131.106	-427.801	24.8191	1	0	33.5066	34.6452	140.71	0
725	0	0	725	1	229.291	142.086	87.2049	0	0	4.00087	19.9636	276.141	164.448	3185.12	17918.8	-276.141	0	5.72415	2.81074	3.83924	0	0	0.194777	152.033	-452.332	24.0717	193.696	0	45.2382	43.9306	142.008	0
726	0	0	726	1	323.955	166.257	157.698	0	0	-8.67973	25.4871	202.216	304.771	3197.8	17913.3	-202.216	0	10.1658	1.99756	2.88286	0	0	0.176051	172.152	-468.715	16.1351	272.385	0	24.6048	23.8993	78.9395	0
727	0	0	727	1	207.628	87.8191	119.809	0	0	10.598	56.8203	249.84	160.234	3278.18	17882	-249.84	0	5.45584	2.32839	3.20775	0	0	0.144858	173.451	-452.807	26.3462	1	0	43.3341	42.1639	138.311	0
728	0	0	728	1	273.652	168.229	105.423	0	0	45.0329	-35.3394	241.113	257.487	3243.75	17974.1	-241.113	0	8.77129	1.66108	3.13873	0	0	0.0800107	184.094	-460.979	19.2456	1	0	27.8934	27.5227	89.9707	0
743	0	0	743	1	316.143	186.398	129.745	0	0	47.1873	68.2633	347.449	318.49	3141.93	17870.5	-347.449	0	11.5136	1.85255	2.91948	0	0	0.23513	190.8	-477.184	16.527	314.861	0	24.5785	24.2526	85.1952	0
754	0	0	754	1	200.941	105.592	95.349	0	0	60.6657	-0.222746	342.167	144.977	3128.45	17939	-342.167	0	5.23622	2.30221	3.5874	0	0	0.151092	175.883	-454.034	27.4626	1	0	49.3226	49.1784	167.999	0
755	0	0	755	1	297.989	140.904	157.085	0	0	33.8434	52.4733	187.159	281.666	3155.28	17886.3	-187.159	0	9.20997	1.96368	2.8738	0	0	0.290529	171.153	-449.419	17.6211	279.434	0	26.0957	25.5586	83.8615	0
758	0	0	758	1	313.005	137.513	175.491	0	0	107.397	23.1497	-46.4724	350.722	3181.38	17915.7	46.4724	0	10.8949	1.52958	2.0233	0	0	0.0346921	210.919	-468.57	16.4583	378.63	0	20.3237	20.3211	73.4956	0
759	0	0	759	1	246.348	121.585	124.763	0	0	17.3648	51.2242	189.227	159.858	3072.1	17887.6	-189.227	0	5.25007	1.85444	2.92539	0	0	0.127556	220.876	-475.843	21.5693	257.033	0	41.6732	40.8053	129.971	0
762	0	0	762	1	235.865	91.746	144.119	0	0	49.8072	78.3234	-149.01	199.509	3139.31	17860.5	149.01	0	6.32659	1.80612	3.12447	0	0	0.11654	181.039	-467.2	22.6384	252.289	0	35.0958	34.918	128.823	0
767	0	0	767	1	289.149	113.394	175.755	0	0	80.6452	26.728	-155.149	273.862	3208.13	17912.1	155.149	0	8.73311	2.24335	3.16725	0	0	0.137219	171.047	-458.107	18.342	249.728	0	27.2893	27.0823	104.42	0
768	0	0	768	1	332.776	165.081	167.695	0	0	82.7759	46.3442	72.3902	347.28	3206	17892.5	-72.3902	0	10.8573	1.74069	3.10757	0	0	0.223572	200.131	-467.587	15.6543	1	0	21.7797	21.3624	74.7119	0
772	0	0	772	1	276.853	136.912	139.941	0	0	82.8916	45.4931	160.36	257.9	3106.23	17893.3	-160.36	0	8.28839	1.34736	3.13737	0	0	0.161538	171.586	-453.771	18.8831	1	0	27.4367	26.9588	88.0793	0
773	0	0	773	1	211.874	107.975	103.899	0	0	-56.8605	-9.317	-33.4682	118.4	3146.32	17948.1	33.4682	0	3.81308	2.77151	2.46959	0	0	0.0997448	191.861	-453.938	25.6559	1	0	51.9476	51.5717	189.378	0
778	0	0	778	1	246.481	138.448	108.033	0	0	140.922	-38.0685	327.189	230.009	3048.2	17976.9	-327.189	0	8.25143	1.9018	3.07214	0	0	0.098354	169.372	-453.434	21.618	251.625	0	31.929	32.4547	106.745	0
783	0	0	783	1	167.852	95.0865	72.7654	0	0	14.563	39.3681	296.92	175.043	3174.56	17999.1	-296.921	0	6.15307	1.50762	2.88022	0	0	0.062058	162.847	-440.588	32.4013	1	0	38.6274	38.1344	125.888	0
792	0	0	792	1	246.54	140.649	105.891	0	0	40.9508	129.397	254.354	198.096	3148.17	17809.4	-254.354	0	6.74013	1.98125	2.8078	0	0	0.232445	194	-458.177	21.5717	1	0	35.4564	34.6314	119.919	0
796	0	0	796	1	201.966	110.497	91.4688	0	0	-16.7865	-11.139	210.148	131.757	3205.91	17850.3	-210.148	0	4.44904	1.5882	3.41022	0	0	0.149564	194.31	-470.04	26.7419	235.319	0	48.7223	47.4078	155.219	0
801	0	0	801	1	243.637	118.756	124.881	0	0	71.7357	1.95477	85.1226	207.545	3117.38	17936.8	-85.1226	0	6.55499	2.43235	2.96201	0	0	0.125643	157.543	-440.244	22.0802	208.11	0	33.8232	33.7411	112.08	0
803	0	0	803	1	279.923	136.705	143.218	0	0	26.9283	14.1633	249.221	309.031	3162.19	17924.6	-249.221	0	10.5181	2.38624	2.48705	0	0	0.218958	179.754	-452.926	18.8687	286.036	0	24.8174	24.3615	77.9222	0
804	0	0	804	1	291.224	128.424	162.8	0	0	61.1276	13.0539	46.4976	250.968	3127.99	17925.7	-46.4976	0	7.85209	1.92387	2.41845	0	0	0.201393	211.085	-481.489	17.9484	290.631	0	27.4642	27.366	94.5922	0
808	0	0	808	1	244.634	107.46	137.175	0	0	-0.779924	-17.7892	96.8817	242.138	3189.9	17956.6	-96.8817	0	7.79707	2.22277	3.0202	0	0	0.101869	161.938	-449.566	21.9167	246.011	0	29.4371	28.9486	97.6147	0
809	0	0	809	1	351.962	139.399	212.563	0	0	122.991	8.31679	114.839	293.314	3165.79	17930.5	-114.839	0	9.31271	1.7063	2.87541	0	0	0.0702084	203.757	-471.288	14.7174	1	0	24.7408	24.4862	81.5764	0
810	0	0	810	1	303.79	162.9	140.889	0	0	32.5956	-8.36699	30.2616	209.757	3156.52	17947.2	-30.2616	0	6.59894	2.32198	2.5782	0	0	0.0706384	253.446	-496.951	17.2961	308.454	0	32.2845	32.1629	112.763	0
811	0	0	811	1	198.489	76.2769	122.212	0	0	0.366543	-22.3713	-57.5974	138.941	3188.75	17861.5	57.5974	0	4.41962	1.42704	3.13671	0	0	0.13411	221.096	-464.204	27.0264	1	0	45.2374	44.9026	153.146	0
814	0	0	814	1	239.61	115.873	123.737	0	0	9.07	3.31088	287.638	128.021	3180.05	17935.5	-287.638	0	4.49506	1.69244	3.25769	0	0	0.115057	236.575	-483.115	22.2367	259.213	0	51.29	50.13	166.179	0
821	0	0	821	1	252.918	133.888	119.029	0	0	38.1539	-73.2275	66.5807	154.508	3150.97	18012	-66.5807	0	4.98181	1.69622	2.9769	0	0	0.108651	215.793	-482.001	20.9138	289.392	0	41.8062	42.1216	136.592	0
825	0	0	825	1	188.308	96.7155	91.5928	0	0	-37.1566	8.90737	66.445	196.052	3126.62	17830.2	-66.445	0	6.29957	1.81608	2.19034	0	0	0.199039	213.37	-460.795	28.4723	286.672	0	32.5575	31.906	111.012	0
829	0	0	829	1	221.663	118.296	103.367	0	0	109.42	105.309	392.556	131.732	3179.36	17933.2	-392.556	0	4.90764	2.19915	3.50841	0	0	0.110502	194.741	-460.332	24.5577	218.645	0	54.2435	53.3474	199.073	0
833	0	0	833	1	333.424	154.272	179.152	0	0	64.9749	18.854	87.1781	300.963	3124.15	17919.9	-87.1781	0	9.48977	2.16168	3.37526	0	0	0.0501617	173.934	-464.086	15.7648	295.568	0	25.1718	24.932	83.5672	0
834	0	0	834	1	197.804	94.3054	103.498	0	0	97.8607	16.6767	96.0609	134.703	3091.26	17922.1	-96.0609	0	4.24949	2.09168	3.06706	0	0	0.0482776	200.55	-468.817	27.5784	299.62	0	48.8343	48.5282	156.608	0
836	0	0	836	1	255.594	138.431	117.163	0	0	52.1083	-38.5658	183.745	270.694	3137.01	17877.7	-183.745	0	8.94005	2.19815	2.55684	0	0	0.0611321	217.52	-467.422	20.7594	1	0	26.5762	26.3198	85.2509	0
839	0	0	839	1	305.537	161.89	143.647	0	0	-54.6375	-0.697056	35.8536	271.261	3243.76	17939.5	-35.8536	0	8.73782	2.87976	3.28346	0	0	0.241134	267.182	-508.931	17.4751	1	0	27.2614	26.4882	96.0837	0
846	0	0	846	1	223.358	109.837	113.521	0	0	44.8846	37.5205	-3.01242	215.14	3144.24	17901.3	3.01242	0	6.68439	2.4286	2.78896	0	0	0.0605583	192.634	-466.607	24.2051	240.826	0	32.0355	31.8754	113.673	0
849	0	0	849	1	257.745	122.871	134.874	0	0	-33.9169	17.2344	35.7923	210.485	3223.04	17921.6	-35.7923	0	6.70568	1.67613	2.53416	0	0	0.140001	234.533	-474.6	20.3764	338.393	0	31.1146	30.4183	108.267	0
852	0	0	852	1	219.358	115.008	104.35	0	0	54.738	-7.39247	-76.1295	123.03	3134.38	17946.2	76.1295	0	3.8742	2.09445	3.16844	0	0	0.0800061	210.609	-475.607	24.6641	261.629	0	52.6949	53.0911	183.542	0
859	0	0	859	1	243.706	125.417	118.289	0	0	-20.8199	-19.2174	278.041	241.393	3209.94	17958	-278.041	0	8.52754	1.82943	3.54962	0	0	0.0578617	184.226	-459.323	21.9768	1	0	30.3808	29.6279	98.5344	0
860	0	0	860	1	244.483	122.934	121.55	0	0	43.065	82.3523	118.848	159.44	3146.06	17856.4	-118.848	0	5.06186	1.71273	3.16812	0	0	0.111841	194.266	-461.585	21.7464	1	0	41.3013	40.652	133.501	0
865	0	0	865	1	270.875	124.268	146.607	0	0	22.2688	-24.2154	57.7522	299.452	3166.85	17963	-57.7522	0	9.517	1.99362	2.17937	0	0	0.215147	176.09	-456.024	19.3417	1	0	23.575	23.3872	81.7951	0
872	0	0	872	1	203.482	94.4599	109.022	0	0	-15.5124	9.24949	32.5715	137.628	3204.63	18029.2	-32.5715	0	4.36319	2.54789	2.83706	0	0	0.119579	209.572	-479.298	26.8936	1	0	47.7896	46.7981	163.785	0
874	0	0	874	1	194.232	87.854	106.378	0	0	13.1348	48.5247	54.5649	162.173	3076.33	17890.3	-54.5649	0	5.09709	1.37494	2.72622	0	0	0.0814454	187.396	-444.859	27.4683	267.75	0	39.3399	38.6588	129.14	0
877	0	0	877	1	250.94	138.117	112.824	0	0	151.835	17.1977	357.839	197.26	3136.94	17921.6	-357.839	0	7.16597	1.42248	3.01947	0	0	0.08171	195.024	-465.822	20.9732	1	0	35.3095	34.9587	125.167	0
883	0	0	883	1	240.295	127.63	112.665	0	0	21.075	-7.87671	96.9555	219.424	3068.39	18046.3	-96.9555	0	7.0159	2.14403	3.22598	0	0	0.161438	185.97	-471.902	22.3746	271.286	0	33.1067	33.1911	107.477	0
886	0	0	886	1	260.264	156.863	103.4	0	0	51.7654	-0.827218	384.137	195.813	3237.01	17939.6	-384.137	0	7.30458	1.73687	2.26166	0	0	0.125758	201.194	-462.105	20.1174	1	0	35.7035	35.4346	126.008	0
887	0	0	887	1	246.052	112.687	133.365	0	0	32.6928	31.2435	252.693	174.89	3156.43	17907.6	-252.693	0	5.94745	2.58739	4.19063	0	0	0.177036	134.875	-444.594	22.2698	225.337	0	42.4921	41.4605	133.844	0
890	0	0	890	1	206.994	100.769	106.225	0	0	138.477	12.1372	82.0944	167.746	3150.3	17926.7	-82.0944	0	5.27798	2.04642	2.62144	0	0	0.0447412	193.097	-452.522	26.0242	233.359	0	38.9659	38.7444	129.907	0
891	0	0	891	1	204.138	118.46	85.6783	0	0	135.5	-41.9789	381.098	190.975	3053.62	17881.1	-381.098	0	7.12566	2.02581	3.22869	0	0	0.099435	154.665	-449.5	26.6653	237.693	0	37.8612	37.9342	135.583	0
897	0	0	897	1	289.684	147.979	141.705	0	0	36.8785	11.0829	-151.737	228.076	3251.9	17927.7	151.737	0	7.31666	2.27118	2.33427	0	0	0.0781427	167.72	-450.093	18.1229	245.85	0	29.6184	29.3409	120.538	0
908	0	0	908	1	215.409	123.353	92.0556	0	0	180.477	-22.7074	-17.4567	132.491	3108.3	17961.5	17.4567	0	4.16678	2.79656	4.03305	0	0	0.0681779	197.65	-479.469	25.8709	1	0	53.0213	53.2845	178.984	0
915	0	0	915	1	281.583	113.611	167.972	0	0	60.8032	33.5275	-2.73082	327.401	3227.98	17905.3	2.73082	0	10.1584	1.0081	2.20891	0	0	0.113506	221.879	-470.144	18.2467	1	0	21.1387	20.9045	75.1885	0
916	0	0	916	1	230.542	117.21	113.332	0	0	101.965	-16.4022	400.249	239.206	3186.81	17955.2	-400.249	0	9.01378	1.67405	2.53231	0	0	0.0393346	184.774	-452.128	22.952	256.323	0	30.7585	30.7186	110.979	0
917	0	0	917	1	258.705	111.153	147.552	0	0	122.94	13.3926	432.747	229.213	3066.18	17925.4	-432.747	0	8.83712	1.82686	2.76663	0	0	0.145329	164.359	-448.352	20.4141	232.149	0	32.6099	32.9271	123.691	0
924	0	0	924	1	287.579	128.554	159.025	0	0	9.34251	-7.67999	-25.5866	271.964	3179.78	17946.5	25.5866	0	8.57381	2.23831	3.52286	0	0	0.115152	168.576	-455.76	18.5223	262.409	0	27.3347	27.1044	94.1893	0
925	0	0	925	1	240.008	129.854	110.153	0	0	-0.979192	24.3646	157.758	180.46	3190.1	17914.4	-157.758	0	5.88632	1.71255	2.56892	0	0	0.0484861	172.336	-448.849	22.0131	1	0	36.3018	35.4553	116.436	0
926	0	0	926	1	307.202	128.256	178.946	0	0	17.0736	88.4037	57.6206	247.853	3172.05	17850.4	-57.6206	0	7.77223	1.60541	2.69155	0	0	0.20843	209.129	-464.749	16.9268	304.434	0	27.6697	27.2019	94.7529	0
929	0	0	929	1	262.819	145.242	117.577	0	0	-55.9259	1.68949	-178.083	181.019	3245.05	17937.1	178.083	0	6.02362	2.32761	2.68873	0	0	0.119654	174.456	-452.297	20.2278	221.343	0	36.9367	36.0624	148.32	0
936	0	0	936	1	274.524	165.283	109.241	0	0	43.9506	66.2111	226.442	265.082	3145.17	17872.6	-226.442	0	8.83199	1.53531	2.87081	0	0	0.207254	241.591	-495.169	19.0773	1	0	26.9734	26.3834	86.5271	0
938	0	0	938	1	256.912	124.932	131.98	0	0	52.9031	24.3626	286.526	187.314	3136.22	17914.4	-286.526	0	6.49735	1.89421	2.86627	0	0	0.0355241	194.462	-458.777	20.619	1	0	37.2426	36.6507	118.904	0
940	0	0	940	1	259.794	125.073	134.721	0	0	73.5522	65.0468	229.298	196.356	3115.57	17873.8	-229.298	0	6.52847	1.46352	3.47737	0	0	0.193094	183.403	-466.263	20.3275	1	0	35.0345	34.2323	112.141	0
949	0	0	949	1	241.048	133.405	107.643	0	0	58.018	5.60098	267.866	140.508	3230.76	17933.2	-267.866	0	4.82093	1.59871	2.60135	0	0	0.0251258	251.988	-485.782	21.8692	1	0	45.705	44.74	145.389	0
1595	0	0	1595	1	189.518	102.203	87.3149	0	0	157.216	116.145	313.351	111.496	3231.22	17822.7	-313.351	0	3.9237	1.83195	2.62631	0	0	0.166989	161.847	-429.995	28.5097	1	0	57.7114	57.202	191.172	0
1913	0	0	1913	1	247.691	99.6053	148.085	0	0	46.4359	89.9233	-313.552	160.465	2744.04	17450.2	313.552	0	5.56564	2.03384	2.47476	0	0	0.118462	167.863	-438.793	21.3846	1	0	46.6851	41.9101	213.268	0
2020	0	0	20	1	378.753	169.862	208.891	0	0	-41.1882	38.9683	-110.167	295.793	2732.01	17501.2	110.167	0	11.9972	11.9691	11.2578	0	0	0.300857	142.65	-530.614	41.3721	161.285	0	36.3411	34.849	102.591	1
2028	0	0	28	1	271.943	107.987	163.956	0	0	-243.101	292.836	-285.544	167.608	2933.92	17446.6	285.544	0	7.64641	13.8749	11.6188	0	0	0.290762	145.273	-534.342	69.2213	152.105	0	64.534	56.9656	221.411	1
2030	0	0	30	1	266.968	103.215	163.753	0	0	-138.515	55.3229	-255.124	200.052	2630.02	17584.5	255.124	0	8.18609	12.9193	11.8229	0	0	0.187871	111.593	-513.129	70.2197	144.066	0	53.6292	49.456	189.331	1
2041	0	0	41	1	432.584	158.423	274.162	0	0	40.5284	-21.721	-148.802	314.211	2849.61	17362.6	148.802	0	12.6003	12.228	12.2248	0	0	0.242119	144.04	-531.029	35.1398	176.236	0	35.017	33.6479	104.905	1
2053	0	0	53	1	284.759	148.865	135.894	0	0	-164.737	460.132	-87.0222	181.563	2755.9	17478.7	87.0222	0	9.56074	11.8723	10.696	0	0	0.142612	182.291	-538.09	61.1918	153.384	0	49.6197	62.012	125.559	1
2060	0	0	60	1	322.359	129.215	193.144	0	0	160.897	40.6953	-432.811	174.455	2729.24	17499.5	432.811	0	7.15158	13.6296	11.3229	0	0	0.281984	175.835	-544.837	53.4223	191.608	0	72.9429	67.6365	323.411	1
2068	0	0	68	1	303.024	153.181	149.843	0	0	-48.2453	38.1543	-264.081	261.813	2838.73	17502	264.081	0	10.3677	12.976	11.7293	0	0	0.320711	140.809	-530.637	58.2428	180.636	0	42.5879	40.1459	154.845	1
2078	0	0	78	1	238.195	93.758	144.437	0	0	-423.992	112.013	-644.346	276.819	2616.51	17527.8	644.346	0	16.3245	10.6784	10.3545	0	0	0.520705	112.406	-501.996	76.9285	144.796	0	113.838	71.5578	147.94	1
2084	0	0	84	1	323.309	184.514	138.796	0	0	-252.577	400.37	-1.0699	210.006	2744.08	17438.8	1.0699	0	11.8197	12.398	11.9148	0	0	0.446424	139.918	-526.177	52.6907	173.146	0	49.8747	48.9798	102.998	1
2103	0	0	103	1	308.71	100.904	207.806	0	0	-159.935	120.164	-231.095	234.033	2751.1	17420	231.095	0	9.65111	12.3301	11.8181	0	0	0.341298	130.368	-521.713	56.1446	163.282	0	46.1717	42.4737	154.212	1
2115	0	0	115	1	230.077	102.459	127.618	0	0	-406.513	-17.6791	-79.361	130.011	2698.69	17657.5	79.361	0	8.76589	12.2171	11.6731	0	0	0.357276	99.3005	-501.326	86.2745	129.026	0	133.632	69.4421	176.704	1
2116	0	0	116	1	279.033	161.726	117.308	0	0	-247.179	287.575	-176.379	281.377	2738.68	17352.2	176.379	0	13.0371	11.7266	9.58778	0	0	0.581297	356.562	-549.636	61.3391	172.295	0	37.0485	32.0541	106.048	1
2137	0	0	137	1	384.689	204.859	179.831	0	0	-216.004	308.7	164.689	223.504	2707.5	17430.8	-164.689	0	13.1916	11.8013	11.297	0	0	0.481113	147.225	-524.471	40.41	175.127	0	47.3884	43.2268	111.716	1
2146	0	0	146	1	291.509	125.857	165.652	0	0	-623.215	-95.6658	-391.856	409.842	2716.07	17635.8	391.856	0	44.7039	8.55752	9.26386	0	0	0.511606	210.218	-528.692	53.6836	185.53	0	57.4566	67.483	106.651	1
2150	0	0	150	1	350.927	176.488	174.438	0	0	43.3265	18.2055	135.835	188.858	2647.49	17522	-135.835	0	9.12988	12.6654	11.4977	0	0	0.134156	128.665	-519.697	46.7481	139.542	0	58.2855	56.8471	141.45	1
2164	0	0	164	1	335.431	154.749	180.682	0	0	-1.57239	33.3608	-491.621	272.655	2692.39	17407.1	491.621	0	11.2963	11.7946	11.8426	0	0	0.247295	174.916	-544.138	49.404	186.087	0	54.1143	51.3094	231.215	1
2166	0	0	166	1	317.068	116.394	200.674	0	0	-129.997	63.5436	12.9195	215.198	2920.48	17377	-12.9195	0	9.77096	12.5008	12.3278	0	0	0.381483	153.976	-537.393	54.6955	178.91	0	51.1324	47.8865	121.153	1
2178	0	0	178	1	294.253	140.955	153.298	0	0	41.0483	63.1831	-85.6147	190.37	2749.43	17377.3	85.6147	0	7.6759	12.0482	11.9464	0	0	0.300281	122.431	-515.623	60.0182	169.932	0	55.766	53.6801	149.045	1
2188	0	0	188	1	322.597	144.675	177.923	0	0	-236.092	198.533	-222.261	207.053	2827.25	17441.3	222.261	0	9.16516	12.6582	12.5063	0	0	0.533644	145.786	-531.763	53.6664	152.176	0	53.8407	46.6637	159.433	1
2189	0	0	189	1	299.422	123.134	176.288	0	0	-147.731	165.91	-364.165	215.397	2738.89	17473.9	364.165	0	8.96299	12.8711	12.0745	0	0	0.396911	124.156	-520.343	59.5492	148.178	0	56.6411	50.8228	230.302	1
2198	0	0	198	1	407.711	188.925	218.786	0	0	66.6666	68.6137	-156.775	271.384	2923.13	17371.9	156.775	0	10.6443	13.1537	12.319	0	0	0.230278	132.662	-527.985	38.7105	187.78	0	40.6828	39.2055	126.676	1
2206	0	0	206	1	332.155	158.472	173.683	0	0	-673.558	404.196	-671.254	442.062	3065.4	17335.3	671.254	0	40.6254	11.0376	10.1834	0	0	0.437468	151.863	-531.647	47.9283	145.062	0	156.939	134.117	164.208	1
2207	0	0	207	1	456.886	192.91	263.976	0	0	-10.4716	23.6379	-48.9761	298.961	2800.95	17416.9	48.9761	0	12.479	12.5595	12.3556	0	0	0.202823	168.719	-541.612	32.841	182.602	0	37.8574	36.1711	93.7099	1
2209	0	0	209	1	367.112	136.6	230.512	0	0	-21.2031	76.6996	14.8673	237.122	3011	17363.8	-14.8673	0	10.3327	12.9497	11.5439	0	0	0.215627	129.287	-521.702	44.1071	167.946	0	47.0491	45.0244	114.023	1
2221	0	0	221	1	353.604	138.903	214.701	0	0	81.3079	-2.11351	-47.3177	197.024	2609.51	17542.3	47.3177	0	8.20228	12.4309	11.777	0	0	0.332519	186.115	-552.072	46.2996	180.457	0	53.7448	52.9784	136.923	1
2233	0	0	233	1	397.229	197.695	199.534	0	0	126.611	-9.86369	-168.852	216.8	2663.87	17550	168.852	0	8.63797	13.1043	12.726	0	0	0.160755	138.159	-531.68	40.3693	168.61	0	49.6241	48.2819	157.912	1
2236	0	0	236	1	319.746	143.849	175.897	0	0	12.9869	-3.49487	27.7051	219.875	2677.83	17444	-27.7051	0	9.73	12.3193	11.6839	0	0	0.262831	154.984	-533.134	53.2344	141.674	0	50.0406	48.3433	120.458	1
2241	0	0	241	1	379.881	162.945	216.936	0	0	58.7193	-19.876	-110.099	321.178	2731.76	17460.4	110.099	0	13.0133	12.156	11.2274	0	0	0.309441	146.905	-525.01	41.3036	212.049	0	33.4536	32.5942	95.943	1
2251	0	0	251	1	282.086	128.643	153.443	0	0	-152.016	368.329	123.342	159.815	2643.52	17670.1	-123.342	0	8.92155	12.3501	10.9468	0	0	0.164737	157.911	-526.002	62.919	148.989	0	61.6862	63.5168	144.901	1
2254	0	0	254	1	363.094	157.698	205.397	0	0	139.621	39.5587	-562.179	430.37	2551.2	17500.6	562.179	0	18.2881	12.1204	10.4634	0	0	0.413563	129.969	-520.682	43.3552	171.445	0	38.8023	38.5773	137.846	1
2255	0	0	255	1	283.735	132.912	150.824	0	0	-17.2189	-10.5979	112.975	284.002	2608.38	17550.8	-112.975	0	13.6464	10.8247	11.0125	0	0	0.104969	149.911	-523.614	60.655	173.549	0	38.2257	37.0944	92.9468	1
2258	0	0	258	1	336.827	139.553	197.274	0	0	-98.1727	252.239	-290.269	221.88	2689.33	17487.2	290.269	0	9.04033	12.8137	9.71507	0	0	0.462237	182.311	-540.205	47.9679	206.508	0	47.5675	43.9876	189.336	1
2259	0	0	259	1	314.688	117.227	197.461	0	0	4.50855	61.9835	4.571	264.757	2586.65	17577.8	-4.571	0	11.3973	11.8032	11.2562	0	0	0.354527	146.087	-528.119	53.5317	163.889	0	41.547	39.928	101.989	1
2260	0	0	260	1	325.179	95.4925	229.687	0	0	73.3777	-26.5018	-269.122	170.859	2617.44	17666.3	269.122	0	6.78013	12.5547	11.9757	0	0	0.153635	163.934	-540.173	52.4574	167.273	0	62.5946	59.8718	229.698	1
2266	0	0	266	1	342.087	111.142	230.945	0	0	-95.5457	105.63	-260.559	211.929	2587.05	17733.5	260.559	0	8.45296	12.6891	11.439	0	0	0.166769	147.239	-532.675	48.434	174.482	0	51.6239	48.801	184.577	1
2269	0	0	269	1	274.881	145.684	129.197	0	0	-278.916	372.484	60.7191	151.12	2670.76	17666	-60.7191	0	9.11746	11.7028	11.5796	0	0	0.255554	176.105	-538.413	65.3768	125.355	0	70.7233	62.3593	136.829	1
2269	0	0	269	1	429.046	186.487	242.559	0	0	24.1894	166.278	-221.11	336.623	2865.95	17373.9	221.11	0	13.0897	11.8079	11.5541	0	0	0.410382	153.787	-532.858	34.9531	194.229	0	33.4826	31.7856	112.013	1
2279	0	0	279	1	292.839	126.818	166.02	0	0	43.0573	511.299	-599.093	261.084	2548.1	17427.5	599.093	0	14.4293	11.5708	10.2133	0	0	0.0674129	158.935	-531.07	57.8577	168.613	0	61.2198	111.699	163.701	1
2280	0	0	280	1	355.138	153.957	201.181	0	0	50.5707	110.57	128.655	187.107	2640.25	17728.6	-128.655	0	8.92092	12.7655	10.7937	0	0	0.119502	150.847	-531.395	45.4548	160.81	0	59.1706	57.5287	141.474	1
2284	0	0	284	1	364.328	193.531	170.796	0	0	-54.4096	62.927	-5.3948	326.323	2645.57	17477.2	5.3948	0	14.1321	11.7987	11.5303	0	0	0.376112	149.575	-534.278	43.7477	188.438	0	34.1489	32.9908	84.2409	1
2294	0	0	294	1	348.013	136.145	211.868	0	0	59.0224	77.1212	203.232	208.378	2831.12	17562.7	-203.232	0	10.696	12.4169	11.461	0	0	0.0391945	149.073	-531.404	47.0779	172.45	0	52.9307	51.1625	155.645	1
2304	0	0	304	1	294.154	112.406	181.748	0	0	69.8352	17.4631	-417.188	254.56	2620.98	17622.4	417.188	0	10.3059	11.8424	10.5257	0	0	0.061869	148.936	-526.205	58.1557	188.855	0	49.1784	45.8279	215.065	1
2307	0	0	307	1	354.014	149.367	204.647	0	0	35.5082	82.4293	-136.837	324.142	2854.63	17358.1	136.837	0	12.7823	12.2059	11.6071	0	0	0.27376	157.767	-536.893	45.9153	185.923	0	34.1533	32.7082	101.456	1
2308	0	0	308	1	414.896	221.741	193.155	0	0	-14.8061	58.8735	177.974	323.343	2904.95	17381.6	-177.974	0	16.396	12.4537	11.988	0	0	0.408572	128.875	-525.629	37.2003	183.066	0	35.7923	34.05	96.7992	1
2311	0	0	311	1	363.582	165.236	198.345	0	0	63.2171	76.0309	15.9481	293.914	2926.58	17364.5	-15.9481	0	12.6699	11.8751	11.3501	0	0	0.0376805	171.619	-535.876	43.7925	211.899	0	38.1564	36.6869	93.0788	1
2340	0	0	340	1	412.792	148.573	264.219	0	0	199.664	19.2173	-106.172	247.886	2790.14	17321.6	106.172	0	10.1081	13.3906	11.5475	0	0	0.236826	166.303	-546.576	37.711	186.824	0	43.2702	41.1812	123.215	1
2342	0	0	342	1	311.698	129.245	182.452	0	0	-17.1009	91.7112	-141.226	261.568	2707.92	17448.4	141.226	0	10.3691	11.406	11.5886	0	0	0.271197	109.637	-506.665	54.2072	182.161	0	41.0682	39.5446	122.566	1
2349	0	0	349	1	254.201	124.74	129.461	0	0	-534.545	159.979	-472.15	275.485	2826.73	17380.2	472.15	0	21.156	9.65218	9.53251	0	0	0.428935	142.927	-512.137	67.1253	171.68	0	92.1054	63.1696	134.616	1
2352	0	0	352	1	438.65	195.871	242.779	0	0	17.7503	98.3362	-95.26	331.161	2872.39	17342.2	95.26	0	13.2811	11.2974	11.9175	0	0	0.302964	148.957	-528.036	33.8419	205.442	0	33.6746	32.3284	89.6508	1
2366	0	0	366	1	328.006	137.977	190.03	0	0	35.6399	244.538	-609.366	270.896	2555.52	17694.3	609.366	0	11.9229	13.2167	10.2834	0	0	0.0851414	143.428	-529.315	50.7072	163.217	0	64.1499	68.0408	213.473	1
2370	0	0	370	1	299.367	113.288	186.079	0	0	-208.453	488.251	-591.951	204.335	2799.61	17350.9	591.951	0	11.587	12.5723	10.7093	0	0	0.268681	136.77	-525.483	57.6716	133.226	0	83.8673	115.407	236.068	1
2374	0	0	374	1	331.88	165.814	166.066	0	0	21.1843	38.671	-120.083	162.674	2569.98	17700.8	120.083	0	6.4968	11.7835	11.4123	0	0	0.147885	129.015	-517.976	49.7594	133.11	0	63.0575	61.4451	181.214	1
2380	0	0	380	1	276.949	92.8924	184.057	0	0	-0.832226	-13.9898	-49.1281	220.278	2591.99	17753.5	49.1281	0	9.25638	12.0067	10.6804	0	0	0.187088	113.766	-512.85	63.8515	155.268	0	47.5787	46.6003	119.4	1
2383	0	0	383	1	290.797	148.693	142.104	0	0	64.8185	10.2237	-166.098	177.957	2725.66	17529.9	166.098	0	7.03857	11.83	10.6563	0	0	0.103114	137.604	-517.917	59.2703	189.109	0	56.6077	54.6019	181.824	1
2391	0	0	391	1	390.864	178.087	212.777	0	0	43.1677	3.91682	-200.775	341.647	2747.31	17336.9	200.775	0	13.4762	11.1828	10.0618	0	0	0.300302	138.862	-516.771	38.3246	175.188	0	31.0792	29.6702	103.966	1
2394	0	0	394	1	376.757	173.682	203.076	0	0	21.6664	49.0821	113.115	204.625	2669.15	17590.7	-113.115	0	9.67272	11.501	10.9142	0	0	0.10665	146.652	-521.414	41.116	147.416	0	52.9002	50.9813	125.771	1
2396	0	0	396	1	353.628	111.965	241.663	0	0	-204.685	107.348	-440.249	390.897	2795.85	17432.8	440.249	0	17.2148	11.0017	9.50299	0	0	0.494248	137.208	-517.955	43.3475	166.519	0	34.9995	30.1294	131.895	1
2403	0	0	403	1	274.912	80.4158	194.496	0	0	26.0117	48.0093	-252.496	224.573	2664.81	17392.5	252.496	0	8.75907	11.3276	10.2925	0	0	0.283033	119.698	-507.478	63.1717	157.12	0	46.3769	44.2983	172.089	1
2405	0	0	405	1	325.753	106.953	218.799	0	0	5.87934	51.1041	-90.1338	297.764	2884.26	17389.4	90.1338	0	12.0466	10.7331	10.9676	0	0	0.333472	143.251	-521.269	49.7083	164.716	0	35.9279	34.4205	94.8525	1
2408	0	0	408	1	323.217	156.733	166.484	0	0	-2.68184	-13.5127	102.682	205.607	2593.84	17653.3	-102.682	0	9.76069	11.8207	11.0029	0	0	0.271723	149.298	-530.509	51.3015	185.348	0	52.7828	50.8671	125.771	1
2427	0	0	427	1	333.612	107.207	226.405	0	0	-195.316	356.183	-567.799	335.821	2786.48	17483	567.799	0	16.5375	11.4387	9.30988	0	0	0.337755	177.292	-544.414	47.1381	188.276	0	48.8809	46.8852	155.754	1
2434	0	0	434	1	301.393	104.285	197.108	0	0	-38.124	96.6693	-378.645	357.199	2728.94	17343.8	378.645	0	14.3035	11.2829	10.638	0	0	0.257647	120.89	-514.039	55.7117	171.677	0	35.2837	32.4993	148.223	1
2449	0	0	449	1	435.208	220.316	214.892	0	0	-147.676	137.605	203.047	263.396	2738.84	17502.2	-203.047	0	14.5286	11.4561	10.2728	0	0	0.469057	172.045	-537.595	33.4203	222.039	0	40.6182	37.8312	115.749	1
2450	0	0	450	1	279.38	120.302	159.078	0	0	43.9511	-18.736	-210.663	161.166	2646.87	17658.6	210.663	0	6.39213	11.6272	10.6954	0	0	0.112279	143.845	-522.039	62.6106	158.737	0	62.1387	59.7399	210.24	1
2466	0	0	466	1	333.632	138.589	195.043	0	0	38.8126	60.1889	-5.45729	253.74	2851.33	17480	5.45729	0	10.79	11.9715	11.3331	0	0	0.229788	134.142	-519.868	49.4808	170.339	0	43.1831	41.8476	104.782	1
2468	0	0	468	1	272.805	110.754	162.051	0	0	126.605	-13.4949	-314.236	202.26	2564.21	17553.7	314.236	0	8.06988	11.2631	9.91952	0	0	0.208847	143.047	-519.335	63.2766	155.544	0	51.4811	49.1957	208.06	1
2470	0	0	470	1	370.272	142.958	227.314	0	0	11.5988	64.1195	-69.7367	261.187	2579.56	17575.7	69.7367	0	10.6575	10.5767	11.1674	0	0	0.421727	148.56	-527.256	41.6311	172.125	0	40.3689	39.139	104.311	1
2485	0	0	485	1	287.587	150.661	136.925	0	0	34.549	29.6685	-86.159	213.409	2755.93	17410.8	86.159	0	8.65086	10.2199	10.5967	0	0	0.189266	157.33	-519.301	58.274	172.649	0	47.6026	45.8915	125.939	1
2486	0	0	486	1	288.149	125.909	162.24	0	0	101.977	-10.9293	-74.3528	163.647	2887.82	17351.8	74.3528	0	6.72269	12.5651	11.426	0	0	0.217578	123.483	-512.04	61.8433	150.283	0	63.4437	61.1473	165.885	1
2490	0	0	490	1	278.764	121.128	157.636	0	0	45.0295	17.0232	317.916	152.282	2645.79	17722.5	-317.916	0	8.83983	12.2625	11.0056	0	0	0.198397	118.949	-510.355	63.9892	133.788	0	72.4998	71.0728	309.972	1
2492	0	0	492	1	245.448	105.337	140.111	0	0	-89.221	-101.658	-163.638	152.507	2680.38	17641.8	163.638	0	6.49131	11.52	10.6378	0	0	0.272277	155.136	-522.94	75.4216	160.02	0	62.8847	59.732	191.817	1
2493	0	0	493	1	372.657	175.435	197.221	0	0	-20.4605	181.759	-155.349	283.218	2711.28	17557.7	155.349	0	11.2155	11.4957	10.2037	0	0	0.397527	159.401	-529.008	41.2124	184.592	0	37.1482	35.4952	115.436	1
2499	0	0	499	1	318.996	174.542	144.454	0	0	49.6896	54.358	34.1217	261.15	2641.13	17485.8	-34.1217	0	11.4589	11.3038	10.4463	0	0	0.293446	124.788	-510.177	51.2286	158.221	0	41.3203	40.1265	101.252	1
2501	0	0	501	1	324.424	135.397	189.027	0	0	11.5458	-22.8098	76.513	249.539	2679.27	17463.3	-76.513	0	11.5645	10.7892	9.56416	0	0	0.255591	169.002	-517.646	48.7026	155.707	0	42.2916	40.6248	100.286	1
2518	0	0	518	1	255.616	119.546	136.071	0	0	24.6759	-21.4982	-79.2922	161.7	2566.48	17661.3	79.2922	0	6.66566	11.4756	10.9584	0	0	0.252337	118.111	-508.141	71.4741	137.58	0	61.9737	60.5441	164.381	1
2525	0	0	525	1	279.387	110.66	168.727	0	0	-59.2459	232.078	-646.85	367.268	2550.75	17507.4	646.85	0	16.6264	10.6956	8.42324	0	0	0.358	160.419	-519.81	58.4269	179.155	0	51.266	54.5339	149.725	1
2529	0	0	529	1	282.554	105.187	177.367	0	0	66.5556	-34.1272	-429.334	187.067	2723.92	17375	429.334	0	7.71411	11.8645	10.3685	0	0	0.171308	160.302	-521.767	61.4469	168.312	0	64.8072	60.7796	285.956	1
2533	0	0	533	1	293.129	114.466	178.663	0	0	38.1679	37.5017	63.034	213.655	3051.29	17403	-63.034	0	9.63966	10.8152	10.3742	0	0	0.115967	119.428	-503.218	57.1383	154.88	0	49.5279	47.5309	118.267	1
2535	0	0	535	1	232.633	130.751	101.882	0	0	-305.473	198.25	-286.95	154.81	2796.97	17441.6	286.95	0	7.47598	11.4331	10.3118	0	0	0.406155	112.485	-501.588	80.9052	148.645	0	75.2521	55.917	212.723	1
2543	0	0	543	1	308.703	146.347	162.356	0	0	-113.772	19.9696	-349.343	220.509	2904.25	17320.9	349.343	0	9.08806	10.7209	10.2097	0	0	0.24235	147.153	-513.452	52.8257	177.645	0	50.7964	45.8092	198.426	1
2545	0	0	545	1	242.935	110.326	132.609	0	0	-6.92236	28.984	-98.1222	131.546	2598.08	17610.8	98.1222	0	5.33274	11.3305	11.4453	0	0	0.25157	133.953	-515.053	77.6376	138.85	0	76.5924	73.7372	208.002	1
2549	0	0	549	1	278.756	144.867	133.889	0	0	-78.8391	-56.6591	61.8564	260.824	2670	17497.2	-61.8564	0	12.3489	9.93124	8.77878	0	0	0.273717	169.311	-524.592	58.2225	182.618	0	38.5957	36.8278	92.6373	1
2557	0	0	557	1	320.481	123.295	197.186	0	0	72.626	79.5585	-208.085	271.49	2618.19	17460.6	208.085	0	10.5492	11.7176	9.202	0	0	0.269008	184.444	-529.27	49.9704	183.47	0	37.2561	36.5204	134.224	1
2560	0	0	560	1	411.601	155.176	256.425	0	0	97.501	87.6159	-411.617	281.227	2792.64	17352.9	411.617	0	11.2729	11.7454	9.97083	0	0	0.234596	150.912	-525.956	35.9893	209.798	0	44.8002	40.9099	197.774	1
2563	0	0	563	1	274.321	127.651	146.67	0	0	48.9507	-37.961	-62.0509	174.13	2841.19	17378.8	62.0509	0	7.26655	12.141	10.5907	0	0	0.203018	122.079	-508.868	64.7839	158.859	0	58.1091	56.0119	150.156	1
2565	0	0	565	1	247.127	117.871	129.257	0	0	30.8047	-45.7999	395.419	218.422	2660.02	17586	-395.419	0	13.8722	11.3648	10.0753	0	0	0.0725976	137.02	-516.915	73.4754	174.78	0	55.7996	53.6562	304.133	1
2566	0	0	566	1	345.476	128.482	216.994	0	0	-8.33124	45.5112	-77.9466	204.48	2699.15	17494.6	77.9466	0	8.35268	11.3477	9.509	0	0	0.0818274	166.363	-522.796	45.027	154.971	0	48.7935	46.905	131.709	1
2569	0	0	569	1	229.351	101.716	127.635	0	0	59.2453	-162.949	-229.219	150.224	2631.57	17503.8	229.219	0	6.39678	10.6898	10.703	0	0	0.0957959	129.035	-507.551	82.032	148.795	0	61.4272	61.69	212.531	1
2572	0	0	572	1	351.068	118.111	232.957	0	0	60.6079	85.8993	-660.054	442.13	2630.21	17553.9	660.054	0	19.3386	10.9066	7.8051	0	0	0.121739	155.087	-523.448	42.1886	176.351	0	44.1805	45.6492	133.143	1
2574	0	0	574	1	302.64	118.572	184.068	0	0	6.39074	3.72297	-173.567	258.792	2784.09	17337.1	173.567	0	10.2889	11.2192	10.8411	0	0	0.277852	157.242	-521.709	55.541	193.032	0	40.7016	38.4412	127.44	1
2576	0	0	576	1	294.649	127.021	167.629	0	0	-72.3943	125.155	-204.471	303.833	2663.55	17415	204.471	0	12.0507	10.0846	9.07875	0	0	0.323289	137.315	-509.191	54.3999	173.299	0	33.4231	31.95	112.825	1
2577	0	0	577	1	316.736	170.217	146.519	0	0	7.03413	81.1289	123.589	204.354	2683.79	17558.7	-123.589	0	9.76093	10.457	9.92643	0	0	0.0997084	152.03	-519.226	50.4154	168.567	0	51.1932	49.3192	122.05	1
2579	0	0	579	1	322.725	120.673	202.052	0	0	-43.614	99.1902	82.9331	264.706	2734.43	17540.6	-82.9331	0	12.3054	10.5799	9.66578	0	0	0.152304	130.421	-510.503	48.9733	150.595	0	40.2601	38.5777	95.0374	1
2583	0	0	583	1	383.296	151.673	231.623	0	0	-89.1951	137.946	353.417	209.536	2879.68	17402.2	-353.417	0	13.1185	11.5126	10.5835	0	0	0.344259	163.06	-531.939	39.9328	165.098	0	53.8313	50.8185	254.931	1
2586	0	0	586	1	307.015	150.163	156.851	0	0	65.0572	54.9147	-232.556	192.319	2825.08	17485.2	232.556	0	7.4817	11.2646	10.4224	0	0	0.108745	150.638	-521.44	54.0141	175.134	0	53.3053	50.8399	187.097	1
2590	0	0	590	1	288.148	116.699	171.449	0	0	15.2737	80.3318	-134.013	239.222	2675.55	17559.5	134.013	0	9.46344	10.7552	10.2501	0	0	0.309113	135.156	-513.38	58.3326	141.446	0	42.9057	41.2227	127.008	1
2599	0	0	599	1	330.373	149.526	180.847	0	0	-209.181	-70.3236	-103.459	233.667	2900	17411.2	103.459	0	10.7973	10.8861	10.1152	0	0	0.282302	140.324	-512.673	48.0943	176.094	0	42.7506	38.1779	107.334	1
2600	0	0	600	1	293.277	144.954	148.324	0	0	17.1935	5.98212	459.288	225.015	2872.95	17434.5	-459.288	0	15.2103	10.0103	10.9733	0	0	0.210383	120.739	-502.487	56.842	146.934	0	60.685	55.8819	363.907	1
2602	0	0	602	1	237.662	106.141	131.521	0	0	-355.519	200.115	-416.688	265.051	2747.36	17340	416.688	0	14.0094	9.68492	9.0388	0	0	0.579714	128.375	-503.558	73.1483	142.976	0	57.2574	38.2955	150.339	1
2624	0	0	624	1	325.316	137.784	187.533	0	0	-39.7586	33.497	-632.157	424.65	2730.58	17307.3	632.157	0	18.6558	10.1569	8.1513	0	0	0.19995	137.58	-510.857	46.549	158.244	0	43.283	43.3016	134.681	1
2629	0	0	629	1	345.798	122.91	222.888	0	0	5.94942	11.8599	-149.851	269.719	2585.21	17628	149.851	0	10.7563	10.04	9.45724	0	0	0.18866	142.113	-511.917	43.9108	176.204	0	37.0051	35.5676	112.641	1
2631	0	0	631	1	338.851	115.106	223.745	0	0	-23.4961	59.7968	52.4471	208.036	2913.64	17380.7	-52.4471	0	9.37697	10.6125	10.8721	0	0	0.122363	137.453	-511.684	46.8543	152.103	0	51.0471	48.4725	121.572	1
2644	0	0	644	1	283.773	110.166	173.608	0	0	61.7692	-83.791	-525.564	220.192	2629.05	17524.3	525.564	0	9.52449	10.7262	10.0186	0	0	0.118018	126.91	-507.327	59.2958	124.999	0	62.1233	63.0341	234.215	1
2662	0	0	662	1	315.207	153.108	162.099	0	0	-42.7984	90.5924	-25.259	241.981	2733.62	17449.6	25.259	0	10.264	10.7821	9.25616	0	0	0.246292	174.218	-525.357	50.3651	198.12	0	42.1578	40.495	104.553	1
2668	0	0	668	1	246.317	104.016	142.302	0	0	78.1785	24.5065	-337.167	206.613	2612.64	17615.3	337.167	0	8.16834	11.1792	9.86092	0	0	0.0634886	119.249	-507.735	73.1786	129.882	0	52.7265	49.0671	219.239	1
2669	0	0	669	1	351.225	131.172	220.053	0	0	75.3401	64.0367	-401.83	289.393	2715.14	17476.1	401.83	0	11.5726	11.1451	9.29838	0	0	0.254036	163.511	-526.42	43.6832	204.853	0	41.9047	38.9384	185.68	1
2684	0	0	684	1	294.55	125.236	169.314	0	0	55.9576	76.577	-286.564	161.341	2634.86	17563.2	286.564	0	6.26856	11.1204	10.3335	0	0	0.18812	112.547	-497.73	57.0349	136.43	0	64.2939	61.0109	251.153	1
2685	0	0	685	1	302.152	139.725	162.426	0	0	41.0972	94.2207	-153.134	149.352	2649.72	17545.6	153.134	0	5.85581	10.8755	9.69403	0	0	0.237787	123.373	-504.176	54.0307	130.155	0	64.4453	62.7638	205.554	1
2686	0	0	686	1	257.754	81.4195	176.335	0	0	-253.588	376.454	-685.101	321.096	2745.09	17363	685.101	0	17.5005	10.4054	8.57706	0	0	0.348389	144.156	-511.251	65.3738	148.651	0	69.8641	72.7744	149.118	1
2698	0	0	698	1	309.817	138.644	171.173	0	0	163.088	-23.2428	-190.978	173.228	2627.39	17563.4	190.978	0	6.94551	11.2107	10.0369	0	0	0.0959721	149.347	-520.082	52.8564	181.119	0	55.4558	53.8829	187.297	1
2704	0	0	704	1	249.196	93.408	155.788	0	0	74.1656	-5.18463	-215.626	128.206	2815.97	17545.3	215.626	0	5.05765	10.8264	9.92192	0	0	0.0784102	167.6	-521.695	71.5169	186.948	0	75.0742	72.1725	257.203	1
2705	0	0	705	1	307.617	143.104	164.513	0	0	32.2315	54.485	-25.1848	277.328	2658.59	17485.7	25.1848	0	11.636	9.94169	9.86055	0	0	0.271082	148.592	-517.065	51.9227	180.23	0	37.2689	36.3132	92.8049	1
2713	0	0	713	1	363.091	145.388	217.703	0	0	106.643	57.1058	-230.74	323.459	2783.5	17383.4	230.74	0	12.6009	10.425	8.8576	0	0	0.163955	183.057	-522.78	40.8915	201.432	0	32.0857	30.1188	112.083	1
2723	0	0	723	1	376.536	121.122	255.414	0	0	-115.986	262.433	-313.031	300.341	2806.81	17377.4	313.031	0	12.4138	10.2088	8.84235	0	0	0.556581	159.757	-519.403	38.7876	205.163	0	35.5931	32.5323	135.682	1
2728	0	0	728	1	362.016	144.452	217.564	0	0	-13.8596	68.0915	132.363	271.264	2904	17372.4	-132.363	0	13.1336	9.38089	10.0434	0	0	0.199243	152.991	-519.996	41.2013	212.952	0	38.6392	36.665	95.1995	1
2733	0	0	733	1	294.727	93.5315	201.196	0	0	74.4185	-7.10394	-381.534	193.267	2815.72	17447.6	381.534	0	7.7945	10.6184	10.5068	0	0	0.0706333	111.945	-500.376	56.63	141.254	0	59.6026	55.928	248.404	1
2735	0	0	735	1	253.208	106.111	147.097	0	0	-27.3645	-66.2318	-209.264	160.857	2618.52	17606.4	209.264	0	6.56268	10.364	9.97012	0	0	0.131253	126.007	-502.331	69.261	144.754	0	59.0973	56.3451	195.987	1
2736	0	0	736	1	391.268	125.234	266.034	0	0	26.8362	53.5692	-76.2919	303.456	2663.98	17486.6	76.2919	0	12.3283	9.82967	9.6594	0	0	0.262309	140.483	-509.47	37.162	148.466	0	33.7311	32.9145	89.8088	1
2740	0	0	740	1	329.541	157.972	171.569	0	0	32.9462	61.0059	-33.2362	210.702	2657.87	17578.8	33.2362	0	8.78267	10.7245	9.67667	0	0	0.325655	165.745	-524.384	47.7085	174.083	0	48.1175	46.5428	120.171	1
2743	0	0	743	1	304.675	130.846	173.829	0	0	-100.023	-36.035	156.061	172.78	2790.84	17476.5	-156.061	0	8.95432	10.1251	10.3843	0	0	0.173862	164.937	-526.777	53.3721	187.612	0	58.067	54.5572	144.521	1
2745	0	0	745	1	467.286	180.902	286.383	0	0	47.8318	44.214	75.5779	310.51	2941.97	17396.3	-75.5779	0	14.1402	10.6068	10.1079	0	0	0.190274	136.287	-513.945	29.9611	174.774	0	35.1253	33.7363	84.7841	1
2747	0	0	747	1	298.826	150.233	148.593	0	0	4.69735	23.5623	-80.4597	211.597	2686.12	17516.6	80.4597	0	8.64553	9.81823	10.4039	0	0	0.185389	122.078	-501.705	54.5264	155.052	0	47.5987	46.0477	123.724	1
2749	0	0	749	1	317.695	157.336	160.359	0	0	95.9338	22.1858	-55.9724	269.388	2794.21	17418.3	55.9724	0	11.0983	11.1248	9.67605	0	0	0.191256	147.099	-516.544	50.5673	191.493	0	38.6195	37.0404	98.7188	1
2750	0	0	750	1	285.963	130.98	154.983	0	0	-40.2968	156.561	-94.4739	178.359	2830.78	17483.3	94.4739	0	7.23646	10.7754	9.38414	0	0	0.0584716	141.728	-511.716	57.9023	163.226	0	54.3481	52.5991	149.852	1
2754	0	0	754	1	271.695	125.248	146.447	0	0	39.5344	22.7617	-221.82	174.535	2651.29	17517.4	221.82	0	6.84144	10.2619	9.46916	0	0	0.0741065	119.383	-497.757	61.7518	127.827	0	55.4102	53.6716	194.5	1
2757	0	0	757	1	282.242	125.149	157.094	0	0	59.9538	-17.4039	-9.42081	157.157	2630.87	17657.2	9.42081	0	6.74569	10.2252	10.0423	0	0	0.151228	139.388	-503.282	59.1802	170.56	0	63.0515	61.5635	153.407	1
2760	0	0	760	1	376.245	174.636	201.609	0	0	-41.4764	78.6214	-89.1094	260.188	2732.3	17361.9	89.1094	0	10.6006	9.75704	8.77307	0	0	0.214105	133.195	-500.006	38.4819	163.851	0	37.8358	36.1403	103.411	1
2761	0	0	761	1	291.373	119.863	171.51	0	0	73.8619	3.76358	-226.585	176.791	2716.62	17536.4	226.585	0	6.95227	10.6005	10.0846	0	0	0.132419	130.68	-508.16	57.0436	169.737	0	56.3621	53.9751	194.138	1
2763	0	0	763	1	288.595	82.2601	206.335	0	0	6.41401	59.1171	-186.095	251.59	2684.41	17481	186.095	0	9.87114	10.4415	9.73067	0	0	0.212603	157.589	-520.329	57.2125	200.402	0	40.4067	38.6554	132.241	1
2769	0	0	769	1	329.154	107.521	221.633	0	0	-62.6	88.3019	-405.543	286.511	2853.08	17352.2	405.543	0	11.6461	10.14	9.05577	0	0	0.359575	150.423	-515.046	46.6891	182.896	0	42.1079	38.2461	179.565	1
2774	0	0	774	1	250.112	88.614	161.498	0	0	-70.7881	-115.576	-196.878	154.97	2562.29	17556.1	196.878	0	6.56923	9.93897	9.54403	0	0	0.0956845	140.137	-501.39	69.1712	138.527	0	58.0286	56.3785	189.648	1
2777	0	0	777	1	262.783	98.9536	163.829	0	0	164.867	0.931671	-70.395	140.007	2725.27	17439.6	70.395	0	5.78363	10.6937	10.3942	0	0	0.136047	132.63	-508.878	66.7184	163.978	0	69.5038	67.8943	181.746	1
2780	0	0	780	1	242.954	97.5358	145.419	0	0	-153.111	297.576	-352.943	171.895	2644.61	17641.2	352.943	0	7.41482	10.488	9.47976	0	0	0.206988	118.267	-496.677	72.909	111.847	0	61.1168	56.0305	242.334	1
2788	0	0	788	1	344.939	169.895	175.043	0	0	-24.4709	73.9286	-99.3143	256.618	2914.61	17366.6	99.3143	0	10.3654	10.7487	9.51184	0	0	0.209796	116.346	-498.658	44.667	139.943	0	39.3078	37.7174	108.99	1
2790	0	0	790	1	270.776	121.343	149.432	0	0	-48.0281	74.484	185.486	212.948	2738.85	17465.7	-185.486	0	10.9758	9.90668	9.6647	0	0	0.356505	127.207	-502.081	61.8561	139.213	0	47.8003	45.5247	130.984	1
2793	0	0	793	1	296.088	160.676	135.411	0	0	62.9448	-42.8472	-37.1635	206.04	2627.88	17483.3	37.1635	0	8.73799	9.95118	9.90011	0	0	0.201816	153.272	-515.103	54.8319	150.054	0	47.5032	47.0545	120.057	1
2795	0	0	795	1	333.898	147.873	186.024	0	0	51.1726	30.7575	-105.237	247.335	2938.63	17409.7	105.237	0	9.92337	10.5924	9.49575	0	0	0.0483025	99.3517	-489.402	46.5698	131.032	0	40.0453	39.3151	113.623	1
2802	0	0	802	1	289.058	130.205	158.852	0	0	-17.6688	69.0744	-363.19	231.517	2608.83	17471.1	363.19	0	9.21253	10.1611	8.75069	0	0	0.21815	133.485	-504.523	55.5527	149.507	0	47.5203	44.7617	205.034	1
2805	0	0	805	1	316.743	130.994	185.749	0	0	14.7701	-49.305	-26.0917	192.658	2676.05	17489.8	26.0917	0	8.28817	10.3308	9.31361	0	0	0.223632	174.059	-528.333	49.6705	184.707	0	50.5938	49.1582	125.722	1
2814	0	0	814	1	266.242	134.911	131.331	0	0	16.9821	47.3121	410.842	188.079	2873.16	17492.8	-410.842	0	12.054	10.1147	10.4136	0	0	0.0633919	132.029	-504.725	64.6903	159.905	0	65.8297	60.547	384.662	1
2815	0	0	815	1	264.997	116.066	148.932	0	0	-302.621	188.193	46.3501	135.54	2694.46	17451.6	-46.3501	0	7.72907	10.1248	8.57887	0	0	0.482901	152.46	-514.404	62.4873	176.607	0	81.7697	61.0109	146.053	1
2824	0	0	824	1	353.389	152.912	200.476	0	0	-3.02155	28.0666	-143.253	275.43	2793.5	17312.8	143.253	0	10.9794	10.1344	9.60245	0	0	0.359864	136.565	-513.739	42.8208	168.977	0	37.1068	34.8416	110.473	1
2831	0	0	831	1	294.586	108.988	185.598	0	0	27.7204	25.1361	55.592	194.449	2762.76	17415.4	-55.592	0	8.743	9.76382	9.93012	0	0	0.193356	114.371	-493.85	55.0466	149.386	0	53.0693	50.346	124.717	1
2835	0	0	835	1	293.52	117.966	175.554	0	0	-143.03	360.277	-599.341	311.989	2734.19	17279.5	599.341	0	15.1994	9.92104	9.25661	0	0	0.548363	136.315	-510.139	54.7263	218.156	0	53.2352	55.5056	163.921	1
2840	0	0	840	1	343.748	122.582	221.166	0	0	36.523	8.76601	-377.13	300.618	2654.3	17531.4	377.13	0	12.0646	9.90371	8.81144	0	0	0.16577	126.881	-503.057	43.5989	173.539	0	37.8102	35.8157	158.537	1
2845	0	0	845	1	210.245	86.4802	123.765	0	0	-20.5479	20.2165	202.597	174.111	2611.71	17619.6	-202.597	0	9.0966	10.0517	10.3654	0	0	0.234502	113.144	-496.642	91.2746	122.03	0	57.4761	55.8345	176.75	1
2850	0	0	850	1	264.706	137.11	127.596	0	0	-334.761	16.7757	-447.219	231.04	2626.94	17423.7	447.219	0	11.9487	8.94897	8.46613	0	0	0.333223	127.723	-493.244	60.857	149.478	0	61.7993	44.6377	171.461	1
2854	0	0	854	1	280.96	127.557	153.402	0	0	-171.991	471.328	-371.984	192.718	2663.49	17467.5	371.984	0	9.95449	10.5118	9.342	0	0	0.228043	142.053	-509.31	59.008	143.644	0	53.3792	67.1813	203.533	1
2854	0	0	854	1	319.93	149.204	170.726	0	0	319.813	-172.356	-420.142	169.564	2669.99	17413.5	420.142	0	8.10314	10.8055	10.5296	0	0	0.197806	147.813	-515.13	50.6339	173.654	0	60.917	61.4439	249.447	1
2855	0	0	855	1	279.675	116.667	163.008	0	0	-117.447	-12.0889	-458.536	319.028	2608.95	17552.3	458.536	0	13.701	8.69004	8.25276	0	0	0.183038	120.468	-492.817	55.7699	172.931	0	38.6368	36.2332	152.093	1
2856	0	0	856	1	253.789	108.997	144.792	0	0	-25.7911	3.45746	-461.836	279.088	2616.95	17437	461.836	0	11.5896	10.0304	8.82008	0	0	0.164447	115.599	-492.282	66.7129	160.39	0	45.0368	43.5751	194.307	1
2857	0	0	857	1	280.982	93.4304	187.551	0	0	46.8029	-17.2104	-58.9388	167.093	2843.34	17457.7	58.9388	0	6.94349	10.1016	10.0428	0	0	0.107749	128.367	-502.71	59.4062	149.848	0	58.2847	57.1344	146.685	1
2860	0	0	860	1	349.54	159.469	190.071	0	0	81.9997	7.41751	-49.7125	165.224	2808.14	17433.1	49.7125	0	6.85307	9.8741	8.75347	0	0	0.0296024	157.014	-507.83	42.5511	137.555	0	57.7797	55.7933	145.019	1
2862	0	0	862	1	344.202	155.796	188.407	0	0	-65.1755	119.501	-87.5116	221.137	2756	17420.7	87.5116	0	9.06053	9.6366	8.68968	0	0	0.134209	160.207	-510.319	43.2042	146.238	0	43.6064	41.5984	117.663	1
2867	0	0	867	1	247.356	115.976	131.381	0	0	19.3742	-13.8378	-89.5712	187.582	2870.77	17354.7	89.5712	0	7.68099	10.2385	9.85333	0	0	0.0666564	139.818	-509.885	71.2654	154.487	0	52.2359	50.1664	138.94	1
2868	0	0	868	1	311.159	106.376	204.783	0	0	-34.4851	77.3216	-160.945	269.028	2625.65	17462.8	160.945	0	10.6642	9.21842	9.28934	0	0	0.34648	120.43	-499.601	49.7855	170.265	0	36.6389	35.9063	114.573	1
2871	0	0	871	1	313.098	107.828	205.27	0	0	52.2663	117.638	-633.489	429.146	2738.21	17322.9	633.489	0	18.5578	9.34065	7.60021	0	0	0.229001	155.187	-513.814	47.7002	191.308	0	41.7624	42.9602	134.117	1
2872	0	0	872	1	266.932	92.1437	174.788	0	0	65.0698	28.6812	-89.787	177.144	2625.75	17611.1	89.787	0	7.15546	10.6499	9.72529	0	0	0.0955015	100.587	-491.963	64.2125	122.52	0	55.0148	53.4687	151	1
2875	0	0	875	1	321.434	181.474	139.96	0	0	80.4974	2.05001	-36.8352	264.662	2610.32	17538.1	36.8352	0	11.083	10.0837	9.30456	0	0	0.199214	139.05	-506.242	48.4357	174.44	0	37.9546	37.3819	96.6094	1
2876	0	0	876	1	270.88	134.714	136.166	0	0	26.4837	72.4784	-113.39	176.428	2664.34	17467.7	113.39	0	7.02665	9.78074	9.28149	0	0	0.265967	151.8	-511.316	61.133	171.972	0	53.997	52.8916	157.105	1
2877	0	0	877	1	292.935	116.313	176.623	0	0	52.407	75.1735	183.413	175.769	2837.73	17365.3	-183.413	0	8.84986	8.25008	9.37349	0	0	0.104436	147.317	-501.697	53.0707	167.554	0	54.9042	52.024	154.114	1
2879	0	0	879	1	362.854	156.976	205.878	0	0	4.65547	-13.1996	74.3792	236.603	2785.82	17453.7	-74.3792	0	10.9329	10.1131	9.70662	0	0	0.169016	157.772	-519.221	41.3732	175.317	0	44.3655	42.1219	103.571	1
2883	0	0	883	1	350.576	170.207	180.369	0	0	-17.2775	20.8088	-1.89416	270.31	2608.44	17519.4	1.89416	0	11.6935	10.0822	9.72987	0	0	0.244889	129.653	-507.97	43.3533	171.057	0	38.1359	37.1071	94.3393	1
2886	0	0	886	1	228.858	87.9787	140.879	0	0	39.0943	-172.696	-545.096	228.382	2651.73	17314.2	545.096	0	10.4672	9.5484	8.80407	0	0	0.129505	140.258	-504.355	76.5593	163.915	0	56.9882	60.8523	195.727	1
2892	0	0	892	1	279.827	115.684	164.143	0	0	53.0593	-11.0013	-277.153	164.891	2637.76	17551.2	277.153	0	6.51582	10.4049	9.43923	0	0	0.235712	143.037	-509.022	59.3486	141.89	0	59.514	57.1328	227.182	1
2897	0	0	897	1	315.507	126.121	189.386	0	0	30.5695	25.4	45.4145	180.516	2959.23	17415.1	-45.4145	0	8.04285	10.6324	10.4494	0	0	0.152279	109.855	-495.393	51.3857	138.166	0	57.2739	55.4767	137.327	1
2902	0	0	902	1	283.248	113.662	169.586	0	0	-82.7144	78.9857	-589.68	378.458	2673.87	17461.2	589.68	0	16.4653	9.63503	7.86623	0	0	0.122227	127.563	-501.393	55.3827	167.244	0	43.1082	42.6823	149.465	1
2906	0	0	906	1	261.616	127.625	133.991	0	0	-316.002	143.2	-714.562	257.132	2807.5	17496.6	714.562	0	13.7457	9.52239	8.7844	0	0	0.361357	125.358	-499.936	63.1369	165.181	0	107.165	89.3507	168.558	1
2913	0	0	913	1	308.815	179.113	129.702	0	0	43.0043	25.7347	-8.3131	170.363	2847.14	17414.8	8.3131	0	7.26016	10.2814	9.91092	0	0	0.0366226	123.716	-500.605	52.0406	124.014	0	59.0767	56.8908	141.831	1
2914	0	0	914	1	288.276	137.171	151.104	0	0	-12.0124	1.79179	40.2254	230.927	2603.17	17638	-40.2254	0	10.3616	9.11466	9.69973	0	0	0.291563	161.121	-518.05	55.7001	200.747	0	43.8455	42.2285	106.396	1
2917	0	0	917	1	340.229	151.847	188.382	0	0	15.6258	-17.4124	-141.455	203.956	2675.19	17457.9	141.455	0	8.20488	10.283	9.02778	0	0	0.154797	138.976	-502.977	44.7106	157.363	0	46.5525	45.3567	145.003	1
2923	0	0	923	1	246.855	99.589	147.266	0	0	-279.963	317.548	-281.546	162.363	2871.12	17322.3	281.546	0	7.83716	10.1441	8.92833	0	0	0.358643	138.773	-504.175	69.7744	142.431	0	62.8125	50.9559	189.699	1
2926	0	0	926	1	283.124	132.74	150.384	0	0	-30.5733	29.1498	-209.075	213.689	2621.73	17610.7	209.075	0	8.46094	9.93844	9.08138	0	0	0.189894	142.446	-507.825	57.3653	151.376	0	45.4749	43.0785	152.204	1
2931	0	0	931	1	358.945	151.334	207.612	0	0	117.959	111.322	-146.963	191.16	2672.52	17528.5	146.963	0	7.51	10.4486	8.68186	0	0	0.187175	184.989	-532.208	41.4015	229.042	0	49.7134	48.2305	158.52	1
2932	0	0	932	1	319.853	156.746	163.107	0	0	28.57	62.5033	-17.3259	245.251	2761.91	17378	17.3259	0	10.3446	9.87338	8.45447	0	0	0.240461	144.984	-504.019	47.7097	180.149	0	40.9	38.8533	100.589	1
2934	0	0	934	1	324.56	110.78	213.78	0	0	19.4154	23.0953	-287.88	243.046	2671.4	17417.4	287.88	0	9.54914	10.2685	8.9107	0	0	0.292999	130.029	-502.486	47.5679	174.757	0	42.063	40.0625	164.497	1
2945	0	0	945	1	299.283	179.442	119.841	0	0	-21.5574	221.347	-249.498	151.281	2812.04	17318.8	249.498	0	5.96685	10.1309	9.45762	0	0	0.259015	136.526	-505.882	53.7103	155.281	0	65.144	60.5337	234.524	1
2955	0	0	955	1	311.015	134.302	176.713	0	0	-10.3987	25.2764	249.227	160.123	2800.88	17714.2	-249.227	0	8.74763	9.62614	9.41134	0	0	0.114489	113.226	-494.905	50.3547	127.182	0	61.2547	59.138	219.12	1
2960	0	0	960	1	311.493	141.203	170.29	0	0	88.2704	32.9805	-67.9652	175.326	2702.21	17407.5	67.9652	0	7.15725	9.83914	8.91423	0	0	0.110679	128.146	-498.146	49.9379	159.162	0	54.4615	52.6639	143.797	1
2961	0	0	961	1	323.305	116.128	207.177	0	0	-35.3924	2.60729	-211.506	234.933	2726.21	17437.9	211.506	0	9.37041	9.27886	8.62701	0	0	0.12473	159	-509.765	46.6584	176.839	0	40.8768	39.0398	137.493	1
2963	0	0	963	1	299.857	128.841	171.016	0	0	97.5435	54.3718	-354.968	163.018	2692.94	17685.1	354.968	0	6.44745	10.0147	9.20655	0	0	0.0417542	137.238	-509.188	53.159	153.658	0	66.519	61.2376	275.608	1
2965	0	0	965	1	260.674	140.193	120.48	0	0	90.3963	-15.9653	-54.5534	139.847	2600.42	17556.1	54.5534	0	5.81631	10.2906	9.82911	0	0	0.174273	122.81	-498.002	66.0977	139.782	0	68.507	67.3411	175.779	1
2974	0	0	974	1	224.764	80.3505	144.414	0	0	53.4509	-2.81497	200.283	121.488	2637.37	17543	-200.283	0	6.26886	10.2043	10.2703	0	0	0.226736	114.302	-498.738	82.7513	149.546	0	80.6973	79.1667	242.281	1
2982	0	0	982	1	215.519	81.8839	133.635	0	0	-140.604	289.411	-228.963	156.289	2831.42	17350.4	228.963	0	6.57442	10.5305	9.6648	0	0	0.42977	110.19	-492.991	87.4536	131.66	0	60.919	57.098	206.195	1
2986	0	0	986	1	312.992	131.187	181.805	0	0	7.86479	25.4171	144.292	188.629	2682.96	17514.7	-144.292	0	9.23395	9.99446	9.47692	0	0	0.144103	141.765	-511.104	50.3448	146.108	0	53.8335	51.8252	131.729	1
2990	0	0	990	1	326.185	132.313	193.872	0	0	-96.6374	248.603	-468.241	251.337	2887.12	17291.6	468.241	0	10.7612	9.3098	7.77618	0	0	0.19546	237.251	-536.138	45.2887	226.128	0	48.6445	44.3433	205.065	1
2994	0	0	994	1	291.213	122.802	168.412	0	0	87.8695	-44.0124	389.617	156.635	2802.27	17484.5	-389.617	0	9.82008	10.0303	9.32287	0	0	0.0980687	139.911	-503.781	55.5362	162.603	0	73.2455	68.3813	387.874	1
2997	0	0	997	1	180.35	91.6084	88.7413	0	0	-460.226	199.073	-81.0185	141.82	2852.07	17540.4	81.0185	0	11.1116	10.3167	8.97699	0	0	0.293514	118.507	-493.443	111.65	145.097	0	144.417	68.2762	183.707	1
3002	0	0	1002	1	290.741	144.084	146.657	0	0	-197.215	24.1969	-289.584	150.616	2888.03	17416.3	289.584	0	6.46049	9.89672	9.00349	0	0	0.234852	135.61	-499.122	55.1265	137.816	0	64.8904	57.3781	226.027	1
3005	0	0	1005	1	346.311	115.624	230.687	0	0	20.8168	62.2704	-304.764	189.364	2769.66	17477.9	304.764	0	7.40218	10.1757	9.0268	0	0	0.221615	150.332	-513.181	43.5596	157.108	0	54.3816	50.4436	216.932	1
3006	0	0	1006	1	282.207	113.155	169.052	0	0	39.0375	16.0952	-59.0703	211.351	2651.78	17424.4	59.0703	0	8.71754	9.13154	8.88461	0	0	0.210896	200.335	-524.257	56.4102	182.375	0	44.9741	44.4692	117.485	1
3015	0	0	1015	1	380.073	181.557	198.516	0	0	95.0415	50.622	-23.7597	381.273	2695.44	17389.9	23.7597	0	15.9759	8.87828	8.57626	0	0	0.275962	133.369	-502.189	37.25	215.928	0	27.3077	26.2273	68.3007	1
3017	0	0	1017	1	298.687	157.131	141.555	0	0	121.413	18.838	-60.3245	213.378	2768.73	17421.7	60.3245	0	8.78469	9.84982	9.25552	0	0	0.14598	133.915	-499.622	53.3306	191.039	0	46.1242	44.4838	117.947	1
3018	0	0	1018	1	269.95	131.459	138.491	0	0	5.02691	15.2796	-98.5954	193.114	2586.13	17524.9	98.5954	0	7.83328	9.06649	8.75441	0	0	0.155409	111.867	-487.862	59.7625	144.81	0	48.2245	47.4987	134.403	1
3020	0	0	1020	1	270.183	97.4789	172.704	0	0	4.87668	10.8115	81.3116	202.229	2685.94	17529.3	-81.3116	0	9.35712	8.76809	8.25553	0	0	0.150898	171.486	-516.267	58.6096	187.576	0	48.2125	46.3713	114.004	1
3028	0	0	1028	1	249.856	109.476	140.38	0	0	4.92485	59.942	-178.23	223.136	2685.9	17480.2	178.23	0	8.76695	9.5205	8.33449	0	0	0.218022	141.736	-501.578	66.6534	162.593	0	42.7537	40.8856	140.46	1
3029	0	0	1029	1	298.233	138.364	159.869	0	0	-16.7656	121.533	-116.711	162.594	2607.93	17518.3	116.711	0	6.49122	10.4832	9.57306	0	0	0.258624	123.599	-501.221	54.4822	132.192	0	59.0622	57.8478	173.79	1
3035	0	0	1035	1	310.623	133.047	177.576	0	0	39.9473	44.14	-4.57512	204.504	2850.19	17496	4.57512	0	8.71785	9.8078	9.10412	0	0	0.0389465	115.654	-493.539	50.3026	148.353	0	48.4969	47.0925	117.657	1
3051	0	0	1051	1	278.818	98.3233	180.494	0	0	14.61	49.7935	-379.007	314.295	2775.87	17291	379.007	0	12.5368	10.0067	7.83852	0	0	0.167092	127.55	-497.14	56.9884	208.313	0	36.2362	32.7604	155.811	1
3054	0	0	1054	1	236.414	103.595	132.819	0	0	43.9606	-12.4426	-326.714	215.357	2646.86	17552.6	326.714	0	8.57933	9.97302	8.28444	0	0	0.167318	126.433	-497.078	72.7688	179.173	0	46.9425	44.3696	193.678	1
3059	0	0	1059	1	262.208	106.042	156.166	0	0	98.177	-28.8419	-136.599	159.43	2891.62	17369.7	136.599	0	6.4208	10.291	9.06838	0	0	0.0439236	118.55	-492.366	64.4064	159.851	0	58.6983	56.186	176.482	1
3063	0	0	1063	1	288.269	131.15	157.118	0	0	45.8166	79.475	-66.6523	209.721	2744.66	17361	66.6523	0	8.52887	9.67966	8.99484	0	0	0.0843738	134.531	-503.244	55.5323	142.799	0	46.5965	44.8458	121.546	1
3068	0	0	1068	1	334.543	153.01	181.533	0	0	81.1446	89.0103	9.838	169.634	3008.32	17451.2	-9.838	0	7.26692	9.36576	8.98501	0	0	0.0117175	167.052	-515.97	44.9425	161.057	0	57.5184	56.1392	138.553	1
3071	0	0	1071	1	302.563	97.6656	204.898	0	0	117.88	-70.2384	-260.86	168.424	2871.92	17411.1	260.86	0	6.81216	10.1131	9.23882	0	0	0.0836527	135.778	-504.158	52.6346	135.992	0	56.4004	53.93	202.806	1
3075	0	0	1075	1	263.266	91.882	171.384	0	0	16.8879	38.3187	-60.7089	199.019	2673.93	17501.8	60.7089	0	8.18769	9.16625	9.01793	0	0	0.127013	133.771	-497.911	62.4239	160.545	0	48.2921	46.8919	123.865	1
3076	0	0	1076	1	266.625	127.385	139.241	0	0	9.57427	16.4077	-135.694	196.947	2681.25	17424.1	135.694	0	7.87212	10.1721	8.66863	0	0	0.0947601	129.651	-498.312	62.1423	178.087	0	47.8869	46.3637	148.711	1
3084	0	0	1084	1	349.392	140.003	209.389	0	0	8.55505	-9.8369	208.453	176.848	2881.59	17450.3	-208.453	0	9.27437	9.97588	9.19683	0	0	0.193052	152.945	-508.446	43.029	162.405	0	56.3913	53.967	168.604	1
3092	0	0	1092	1	207.737	93.414	114.323	0	0	-0.686496	124.032	-90.6694	129.492	2691.51	17416.1	90.6694	0	5.21541	10.7936	9.66547	0	0	0.257892	110.898	-494.739	92.9619	138.696	0	74.3486	71.8167	206.112	1
3097	0	0	1097	1	283.319	98.0237	185.296	0	0	-25.42	-48.8315	-260.556	182.115	2716.24	17389.7	260.556	0	7.35961	9.47905	8.98565	0	0	0.138756	137.195	-504.323	56.6453	180.238	0	52.4072	49.4531	190.106	1
3109	0	0	1109	1	240.131	112.761	127.37	0	0	-31.6738	-9.39964	-143.144	179.199	2622.83	17549.6	143.144	0	7.25133	9.6844	8.99919	0	0	0.247947	122.583	-496.274	71.994	142.561	0	51.803	50.3989	158.663	1
3110	0	0	1110	1	264.601	126.552	138.049	0	0	77.0703	63.5814	-120.343	211.879	2613.75	17476.6	120.343	0	8.40287	9.59572	8.34726	0	0	0.112303	109.955	-487.285	61.5806	146.191	0	44.0659	43.6518	133.66	1
3111	0	0	1111	1	260.873	89.1046	171.769	0	0	-19.5388	81.5301	-415.879	248.302	2710.36	17359	415.879	0	10.0249	8.96888	7.49607	0	0	0.0783355	121.621	-486.587	60.6569	177.018	0	45.7992	41.9051	204.656	1
3113	0	0	1113	1	270.391	109.034	161.357	0	0	44.0274	8.10428	-496.629	187.545	3045.43	17332.7	496.629	0	7.78934	10.2874	8.78754	0	0	0.0344719	115.957	-492.21	61.2365	132.657	0	68.4747	65.1672	293.506	1
3115	0	0	1115	1	280.458	190.258	90.2006	0	0	-22.1556	67.6554	-86.6657	146.603	2613.32	17472.5	86.6657	0	5.95964	10.0718	9.22732	0	0	0.240394	130.027	-500.9	58.4843	141.758	0	63.9354	63.1191	176.486	1
3118	0	0	1118	1	242.601	145.207	97.3941	0	0	-114.76	-128.267	-194.829	189.123	2705.92	17369.4	194.829	0	8.22658	9.35355	8.30301	0	0	0.246445	162.468	-512.138	69.1931	149.875	0	46.2554	43.7601	151.592	1
3124	0	0	1124	1	297.14	147.707	149.433	0	0	9.88592	36.6044	109.516	283.136	2680.93	17503.6	-109.516	0	13.3826	8.75907	8.05491	0	0	0.125184	126.297	-494.502	51.1605	163.488	0	35.7084	34.1994	84.9963	1
3127	0	0	1127	1	289.684	109.802	179.882	0	0	73.4777	36.2658	23.089	165.195	2916.32	17404.2	-23.089	0	7.18908	9.80433	9.69376	0	0	0.155352	141.396	-502.934	56.133	146.191	0	60.534	58.3108	145.182	1
3139	0	0	1139	1	290.258	112.47	177.788	0	0	67.3882	9.22947	-121.863	214.115	2623.43	17630.6	121.863	0	8.56954	9.67585	9.4181	0	0	0.137231	87.2798	-479.867	55.5036	131.815	0	45.1774	43.9787	130.7	1
3146	0	0	1146	1	298.964	139.256	159.708	0	0	94.7303	21.7822	38.0235	146.788	2795.41	17418.7	-38.0235	0	6.47852	10.4007	9.23532	0	0	0.141016	164.734	-513.177	53.8176	210.998	0	68.9128	65.226	161.343	1
3147	0	0	1147	1	330.908	138.179	192.729	0	0	71.0823	74.333	-91.3427	246.969	2819.06	17465.8	91.3427	0	9.90374	9.36062	8.90188	0	0	0.14819	140.176	-500.698	45.5343	146.39	0	39.7031	38.517	107.126	1
3150	0	0	1150	1	258.39	96.6983	161.692	0	0	60.0702	15.185	-75.2878	159.947	2730.41	17724.3	75.2878	0	6.52794	9.46693	9.15613	0	0	0.0976117	129.478	-496.913	64.7413	150.943	0	59.6228	58.3343	155.234	1
3151	0	0	1151	1	358.746	152.637	206.109	0	0	10.4111	49.2172	-84.158	201.628	2580.75	17590.6	84.158	0	8.17889	9.18855	8.36291	0	0	0.228575	153.645	-509.031	40.2739	176.455	0	46.4268	44.8328	126.07	1
3152	0	0	1152	1	330.263	142.058	188.205	0	0	61.7901	18.9338	-174.099	239.743	2629.03	17421.6	174.099	0	9.45005	8.73677	8.28376	0	0	0.21558	139.447	-497.312	44.5355	157.552	0	38.8837	38.5079	127.692	1
3154	0	0	1154	1	282.08	131.562	150.518	0	0	1.17413	-35.6777	-223.392	216.847	2689.65	17376.5	223.392	0	8.68252	9.45981	8.90559	0	0	0.294777	105.93	-486.515	56.8691	174.179	0	44.2329	42.1137	152.243	1
3177	0	0	1177	1	268.819	86.4052	182.414	0	0	19.2488	31.4317	-322.389	204.708	2771.23	17309.4	322.389	0	8.07128	9.03544	8.7873	0	0	0.154914	112.968	-483.509	60.1192	131.963	0	50.5662	46.4868	200.818	1
3179	0	0	1179	1	225.42	90.1624	135.257	0	0	-24.5505	1.95057	-12.1981	203.177	2815.03	17338.9	12.1981	0	8.76828	9.20108	8.8477	0	0	0.124756	136.329	-499.733	77.6948	152.793	0	48.2678	45.6525	115.533	1
3189	0	0	1189	1	281.697	88.6868	193.01	0	0	26.5315	61.4896	-408.384	238.897	2664.29	17478.7	408.384	0	9.58476	8.76901	8.35969	0	0	0.295737	113.752	-487.613	55.4493	142.724	0	47.8212	45.1208	209.026	1
3195	0	0	1195	1	290.374	120.257	170.117	0	0	-112.044	111.375	-162.359	265.303	2703.2	17528.4	162.359	0	10.7717	9.47507	7.7262	0	0	0.419807	155.583	-506.891	53.1636	189.545	0	35.9056	33.6309	112.454	1
3202	0	0	1202	1	236.076	90.6714	145.405	0	0	-16.6365	-65.3343	-265.294	187.291	2707.46	17406.2	265.294	0	7.60893	9.37817	8.40325	0	0	0.0386097	105.883	-478.605	72.17	126.985	0	49.9768	47.3153	184.558	1
3216	0	0	1216	1	254.531	114.789	139.742	0	0	-12.802	63.7377	-122.4	145.197	2703.62	17476.4	122.4	0	5.80243	9.12635	8.76277	0	0	0.229133	124.462	-490.709	65.0293	150.969	0	63.5818	61.0273	185.124	1
3217	0	0	1217	1	235.666	95.5654	140.101	0	0	49.7972	7.75747	-406.139	142.581	2541.36	17532.4	406.139	0	5.76821	9.19034	8.15519	0	0	0.196911	128.936	-495.451	71.5709	110.085	0	74.5359	70.4113	332.3	1
3219	0	0	1219	1	284.675	120.898	163.777	0	0	-4.76057	-16.5096	-23.8832	220.557	2795.24	17357.3	23.8832	0	9.44053	9.08478	9.11187	0	0	0.198894	134.664	-500.52	55.9511	139.774	0	44.8643	42.4475	107.545	1
3226	0	0	1226	1	310.024	103.909	206.115	0	0	-21.6658	3.27312	-537.699	401.646	2612.83	17337.6	537.699	0	17.06	8.02549	5.88116	0	0	0.1022	165.358	-504.074	45.1601	196.009	0	33.1018	32.9569	125.942	1
3232	0	0	1232	1	228.47	92.3787	136.092	0	0	66.4159	21.7151	-377.88	216.125	2823.72	17418.8	377.88	0	8.64176	9.54374	7.83946	0	0	0.0158473	125.075	-493.112	74.7925	191.643	0	49.3789	45.5807	213.179	1
3233	0	0	1233	1	304.732	142.247	162.485	0	0	41.952	30.0775	-111.758	145.211	2748.53	17609.7	111.758	0	5.81498	10.0114	8.81674	0	0	0.107529	130.917	-499.006	51.5395	141.962	0	64.4545	61.9921	183.622	1
3243	0	0	1243	1	319.092	100.475	218.617	0	0	37.9547	-26.7457	-47.4581	223.426	2752.53	17467.2	47.4581	0	9.38275	9.484	8.76851	0	0	0.214142	129.566	-494.141	47.8323	135.029	0	43.1465	41.8328	108.834	1
3246	0	0	1246	1	331.255	132.697	198.558	0	0	14.6911	9.13386	-247.81	246.298	2676.13	17531	247.81	0	9.6983	8.57909	8.32595	0	0	0.004325	154.047	-507.268	44.2566	170.198	0	39.4362	37.7313	136.736	1
3272	0	0	1272	1	256.62	82.259	174.361	0	0	82.6827	293.809	-666.584	230.983	2608.14	17445.7	666.584	0	10.6969	9.72244	7.88217	0	0	0.160022	112.088	-489.079	63.7173	151.842	0	77.2972	89.3924	201.288	1
3275	0	0	1275	1	224.464	100.955	123.508	0	0	-3.6868	48.5238	-196.821	205.371	2694.51	17392	196.821	0	8.07104	9.14428	7.96265	0	0	0.144334	123.611	-487.744	76.2642	168.389	0	45.464	43.0283	154.768	1
3277	0	0	1277	1	254.204	124.28	129.924	0	0	222.115	135.825	-546.148	245.746	2568.36	17404.3	546.148	0	10.6317	8.92836	7.61513	0	0	0.226353	142.28	-499.793	63.0267	164.694	0	53.8951	54.0956	189.696	1
3286	0	0	1286	1	337.165	142.57	194.594	0	0	54.4435	104.386	-186.28	216.933	2935.36	17336.1	186.28	0	8.44015	9.5711	8.74609	0	0	0.0849143	136.805	-502.094	44.4269	177.015	0	44.3585	42.575	144.997	1
3294	0	0	1294	1	251.012	98.4645	152.547	0	0	45.4336	69.4754	-252.865	140.871	2745.05	17470.7	252.865	0	5.47004	9.09978	8.05588	0	0	0.130492	120.458	-485.223	65.1385	157.991	0	65.4545	61.9933	243.999	1
3298	0	0	1298	1	285.957	131.051	154.906	0	0	-15.0014	50.3211	-99.6551	245.392	2606.16	17489.8	99.6551	0	9.92013	8.33172	7.84409	0	0	0.297155	133.4	-495.447	53.163	162.796	0	37.6788	37.0155	106.19	1
3317	0	0	1317	1	228.813	107.781	121.033	0	0	23.9165	51.1334	40.1947	184.446	2866.22	17389.4	-40.1947	0	8.16069	8.57704	8.97377	0	0	0.12289	107.878	-481.099	75.0952	135.711	0	53.2706	50.4141	126.112	1
3327	0	0	1327	1	267.195	102.194	165.001	0	0	-18.5454	30.1343	-355.353	184.327	2609.71	17510	355.353	0	7.36771	8.88591	7.72134	0	0	0.0230713	135.33	-493.289	58.9051	151.853	0	54.8632	51.5754	232.846	1
3330	0	0	1330	1	330.698	145.891	184.807	0	0	-15.8431	59.9126	1.4693	209.213	2706.66	17380.6	-1.4693	0	9.02126	8.79363	7.86742	0	0	0.175372	159.12	-503.519	44.1158	153.09	0	45.8482	43.5072	111.852	1
3337	0	0	1337	1	263.873	111.079	152.795	0	0	-13.7137	43.2799	-190.192	243.756	2804.19	17397.2	190.192	0	9.61395	7.93946	7.53793	0	0	0.154245	123.942	-480.375	58.3923	154.981	0	38.372	35.9002	121.977	1
3346	0	0	1346	1	259.294	95.6858	163.608	0	0	1.32247	43.1603	-53.7964	131.599	2789.16	17596.7	53.7964	0	5.4462	9.85715	8.95606	0	0	0.0786105	124.666	-498.835	64.6705	122.493	0	72.1369	69.1196	179.436	1
3354	0	0	1354	1	280.06	95.2646	184.795	0	0	11.9035	-6.69256	-172.112	177.982	2579.26	17746.2	172.112	0	7.09246	9.68081	7.7832	0	0	0.125932	160.676	-509.355	56.1949	153.561	0	51.0196	50.0202	166.015	1
3356	0	0	1356	1	257.173	114.148	143.025	0	0	135.925	-6.66765	-176.31	132.724	2754.21	17347.5	176.31	0	5.28294	9.93612	8.15916	0	0	0.0976235	170.361	-508.178	64.267	204.852	0	67.0883	63.9355	226.702	1
3362	0	0	1362	1	248.167	99.1901	148.977	0	0	111.264	-63.9352	-260.715	175.966	2579.56	17504.4	260.715	0	7.09335	8.96008	7.57977	0	0	0.113426	141.379	-493.654	65.1706	169.298	0	50.3525	49.3447	188.527	1
3365	0	0	1365	1	262.796	116.85	145.946	0	0	77.6368	-14.4285	45.976	139.873	2613.18	17654.2	-45.976	0	6.26093	8.3802	8.89822	0	0	0.170258	148.806	-498.004	61.2821	151.878	0	67.3498	65.3815	162.495	1
3373	0	0	1373	1	301.942	140.884	161.058	0	0	24.288	-0.524179	-102.449	181.667	2666.53	17441	102.449	0	7.36474	8.32386	7.93098	0	0	0.135611	118.959	-481.855	49.4618	140.28	0	49.1348	48.4655	139.445	1
3375	0	0	1375	1	238.969	109.376	129.593	0	0	95.4777	142.613	-134.874	167.036	2695	17397.5	134.874	0	6.57567	8.98948	7.59887	0	0	0.121138	153.457	-498.866	68.8129	171.44	0	53.6826	51.6509	168.307	1
3380	0	0	1380	1	197.102	87.314	109.788	0	0	82.0704	47.5974	-186.466	174.574	2808.07	17392.9	186.466	0	6.82982	8.84503	7.47926	0	0	0.0678123	174.765	-493.424	90.0938	137.818	0	51.7873	48.622	171.726	1
3382	0	0	1382	1	242.834	68.3583	174.476	0	0	-0.0338185	79.1955	-246.256	145.271	2989.83	17361.3	246.256	0	5.6605	8.83717	8.54555	0	0	0.0428731	136.392	-494.481	68.6897	130.852	0	64.9764	61.107	225.193	1
3385	0	0	1385	1	210.97	77.2294	133.741	0	0	72.098	-60.1281	96.134	201.845	2818.04	17401	-96.134	0	9.55641	9.39216	8.09355	0	0	0.0336728	142.041	-498.114	84.2287	147.532	0	48.8782	46.4343	113.482	1
3394	0	0	1394	1	228.512	126.152	102.36	0	0	36.5747	19.0516	-68.1044	194.379	2654.25	17521.1	68.1044	0	7.97175	8.81706	8.29928	0	0	0.181332	118.466	-484.442	74.4132	156.996	0	47.6066	46.7938	125.551	1
3420	0	0	1420	1	247.316	122.229	125.087	0	0	54.8152	56.4763	-71.2954	136.082	2636	17483.7	71.2954	0	5.52923	8.60607	8.83232	0	0	0.221313	106.978	-478.77	67.0204	129.115	0	66.8707	66.2329	176.431	1
3428	0	0	1428	1	256.323	109.497	146.826	0	0	39.3487	-35.012	-35.9414	177.023	2651.47	17475.5	35.9414	0	7.50752	8.36163	7.85599	0	0	0.102524	146.472	-493.177	61.8785	165.056	0	50.6645	50.0015	128.498	1
3432	0	0	1432	1	307.36	138.821	168.539	0	0	-2.33343	46.2167	84.8306	290.299	2792.81	17394.3	-84.8306	0	13.4264	8.27245	7.77589	0	0	0.219469	136.249	-489.057	48.0685	174.332	0	34.8997	32.6062	81.7516	1
3478	0	0	1478	1	260.128	110.862	149.266	0	0	3.05369	33.2342	6.25448	168.023	2588.11	17606.6	-6.25448	0	7.27086	8.64161	7.21638	0	0	0.185485	137.229	-494.417	60.0194	157.586	0	54.4175	52.1735	134.687	1
3484	0	0	1484	1	211.002	100.985	110.017	0	0	40.0948	-41.7779	-0.51373	125.036	2850.05	17382.6	0.51373	0	5.44869	9.24465	9.22162	0	0	0.199736	135.38	-493.594	86.4822	175.977	0	75.7177	72.402	179.993	1
3486	0	0	1486	1	226.101	131.551	94.5502	0	0	83.6441	30.5991	135.052	134.266	2806.5	17409.9	-135.052	0	6.45493	8.54401	8.27112	0	0	0.045075	133.345	-484.634	74.9856	119.401	0	71.1107	67.1577	168.295	1
3488	0	0	1488	1	264.572	133.006	131.566	0	0	-96.1147	-2.47962	304.166	185.017	2786.93	17542.6	-304.166	0	11.055	7.86618	8.1708	0	0	0.278465	139.049	-494.492	58.9699	151.753	0	50.5885	48.0429	205.531	1
3492	0	0	1492	1	269.148	122.234	146.915	0	0	114.289	-117.633	-541.975	255.771	2775.85	17358.8	541.975	0	11.3402	8.68635	7.73493	0	0	0.168823	114.544	-483.417	58.0788	158.771	0	50.7545	51.6519	173.466	1
3500	0	0	1500	1	257.366	137.487	119.879	0	0	69.4045	-10.5032	686.274	253.748	2820.74	17550.7	-686.274	0	21.7709	7.74895	7.8903	0	0	0.123459	149.618	-493.584	60.6821	161.457	0	69.801	65.8954	306.208	1
3526	0	0	1526	1	269.645	117.394	152.251	0	0	-112.677	-29.0562	-389.37	227.664	2703.84	17469.6	389.37	0	9.62467	7.51472	7.28463	0	0	0.214886	143.959	-486.762	55.7726	150.597	0	45.3725	42.0957	177.98	1
3530	0	0	1530	1	276.244	107.246	168.998	0	0	-83.8466	74.8368	-40.4898	223.35	2774.67	17365.7	40.4897	0	9.50882	7.5314	6.83431	0	0	0.176798	143.658	-486.497	53.3953	165.31	0	40.6817	37.9645	99.9068	1
3534	0	0	1534	1	235.137	86.2964	148.84	0	0	38.4971	-160.596	-408.227	173.793	2652.32	17800.4	408.227	0	7.6181	9.01284	7.63196	0	0	0.0122551	111.768	-480.703	70.5082	145.49	0	57.5197	57.0636	236.924	1
3547	0	0	1547	1	235.535	109.328	126.207	0	0	36.915	44.1747	-91.9557	165.338	2853.23	17396.3	91.9557	0	6.66506	9.10781	7.91091	0	0	0.243014	107.147	-476.409	71.029	147.889	0	55.047	52.8789	150.558	1
3554	0	0	1554	1	302.954	112.438	190.516	0	0	29.8347	26.0005	-130.094	233.772	2660.99	17414.5	130.094	0	9.31808	8.41679	7.18919	0	0	0.135612	120.245	-481.681	48.4964	155.67	0	38.3631	37.5469	118.573	1
3556	0	0	1556	1	255.351	106.302	149.049	0	0	22.2551	11.0171	-165.091	194.792	2867.89	17329.8	165.091	0	7.72668	9.07333	7.4704	0	0	0.0789457	125.672	-490.221	62.5931	177.285	0	46.4782	43.8755	148.325	1
3558	0	0	1558	1	258.398	124.244	134.153	0	0	15.8781	-84.4402	-739.681	242.437	2774.6	17524.9	739.681	0	11.4929	8.12393	7.43782	0	0	0.0867675	128.608	-485.651	60.2121	131.36	0	98.8786	102.828	173.234	1
3566	0	0	1566	1	256.825	121.875	134.95	0	0	40.5537	43.4897	-122.242	191.917	2749.93	17397	122.242	0	7.63815	9.03155	7.44188	0	0	0.121642	132.467	-485.477	61.9887	158.593	0	47.0113	44.9042	141.61	1
3572	0	0	1572	1	328.923	135.593	193.33	0	0	22.5901	20.4684	-168.982	219.303	2568.57	17619.4	168.982	0	8.67293	8.46902	6.86961	0	0	0.159502	139.956	-490.709	43.1807	173.186	0	40.3241	38.6211	131.606	1
3576	0	0	1576	1	266.517	106.989	159.528	0	0	-152.158	44.455	-348.191	165.151	2743.32	17595.4	348.191	0	6.9017	8.53303	7.31927	0	0	0.194403	137.534	-492.827	58.0604	157.381	0	59.8887	52.6964	232.35	1
3578	0	0	1578	1	243.45	109.902	133.548	0	0	136.226	81.0661	-675.346	261.95	2753.91	17558.8	675.346	0	11.6151	8.08726	6.17553	0	0	0.149207	153.596	-493.484	63.0578	170.399	0	69.7324	69.7846	178.035	1
3587	0	0	1587	1	288.69	142.632	146.057	0	0	-1.0599	32.8247	1.77949	219.129	2592.22	17607	-1.77949	0	9.45665	8.2281	7.45805	0	0	0.159639	104.521	-476.367	51.8862	157.741	0	42.7191	40.973	105.691	1
3591	0	0	1591	1	252.051	104.003	148.048	0	0	102.426	37.5156	125.889	175.244	2588.39	17801.6	-125.889	0	8.3422	8.07767	7.79657	0	0	0.0872385	155.769	-497.683	62.8224	158.118	0	54.5447	51.9108	130.166	1
3593	0	0	1593	1	299.471	120.459	179.011	0	0	14.6734	-76.405	-213.866	230.18	2676.15	17516.9	213.866	0	9.35953	7.71698	5.95814	0	0	0.0436441	194.954	-497.096	47.0683	183.362	0	36.6644	35.276	127.013	1
3599	0	0	1599	1	294.453	137.832	156.62	0	0	-52.2828	108.188	-30.0204	195.201	2743.1	17432	30.0204	0	8.26719	8.58226	7.30512	0	0	0.236656	112.707	-478.606	50.7074	152.735	0	47.0946	45.043	117.007	1
3601	0	0	1601	1	272.859	139.532	133.327	0	0	-36.8942	41.3593	64.8807	250.7	2727.71	17399.1	-64.8807	0	11.4871	7.46223	6.52596	0	0	0.163824	120.492	-473.203	53.7722	164.078	0	37.4101	35.2009	89.1449	1
3614	0	0	1614	1	250.009	136.836	113.173	0	0	-7.16478	28.3618	291.139	173.37	2797.64	17412.1	-291.139	0	9.8788	7.72853	7.86317	0	0	0.117666	123.661	-480.584	63.0962	146.188	0	54.535	51.1946	213.009	1
3639	0	0	1639	1	280.13	139.147	140.983	0	0	-31.9879	35.6049	109.894	162.667	2623.15	17604.2	-109.894	0	7.76422	7.99843	6.73265	0	0	0.283569	156.235	-497.957	52.8125	177.431	0	55.5052	53.5461	133.191	1
3649	0	0	1649	1	228.699	123.552	105.148	0	0	-79.7232	-67.0335	-596.645	219.344	2670.88	17407.9	596.645	0	9.89558	8.22162	6.51222	0	0	0.0888155	123.578	-478.868	69.675	156.145	0	64.0154	65.6882	197.416	1
3650	0	0	1650	1	288.37	138.685	149.685	0	0	29.2481	15.3518	-51.689	205.52	2661.57	17524.8	51.689	0	8.5257	8.13196	6.17623	0	0	0.139362	136.218	-484.472	50.1986	144.45	0	42.1891	41.2647	111.521	1
3660	0	0	1660	1	260.39	119.236	141.153	0	0	37.9247	52.2163	151.087	180.813	2951.88	17388.3	-151.087	0	8.84297	7.62652	7.80818	0	0	0.109958	110.701	-472.703	59.4138	152.739	0	50.8249	48.897	130.851	1
3670	0	0	1670	1	184.032	65.203	118.829	0	0	88.7734	20.6607	-161.23	117.214	2801.37	17419.8	161.23	0	4.62994	8.4733	7.50348	0	0	0.0528908	138.465	-486.039	98.6955	148.896	0	73.7556	70.0356	233.154	1
3672	0	0	1672	1	242.32	109.731	132.589	0	0	69.5074	-9.95047	195.443	145.291	2820.63	17450.5	-195.443	0	7.45943	7.76097	7.41611	0	0	0.0905307	132.811	-479.882	65.2014	136.856	0	62.338	59.541	176.208	1
3676	0	0	1676	1	235.389	105.188	130.201	0	0	48.281	71.3093	-264.622	178.979	2742.2	17369.2	264.622	0	6.949	8.16402	6.59611	0	0	0.184228	155.854	-493.475	67.0103	158.81	0	49.8649	46.6154	192.496	1
3677	0	0	1677	1	316.692	139.264	177.428	0	0	52.5557	21.7005	-174.97	236.351	2638.26	17418.8	174.97	0	9.3124	7.42399	7.30992	0	0	0.137288	107.633	-469.804	44.8932	144.822	0	37.7146	37.3042	122.808	1
3689	0	0	1689	1	284.051	140.174	143.877	0	0	75.1474	-17.3228	6.10891	176.042	2615.67	17557.5	-6.10891	0	7.63944	7.71384	6.76162	0	0	0.0553606	169.783	-498.144	51.5498	166.722	0	49.9776	48.8983	124.697	1
3690	0	0	1690	1	203.04	77.4923	125.547	0	0	81.6606	-109.43	-249.118	128.027	2609.16	17549.9	249.118	0	5.26627	8.29475	6.96984	0	0	0.0954436	167.027	-497.977	83.7622	170.357	0	63.9541	62.3536	235.636	1
3698	0	0	1698	1	299.785	125.894	173.891	0	0	-76.0827	51.2738	-259.651	156.37	2866.56	17389.2	259.651	0	6.22952	7.89187	7.5792	0	0	0.165706	113.735	-474.472	49.089	127.838	0	58.0408	53.7197	202.718	1
3713	0	0	1713	1	212.258	92.7202	119.537	0	0	66.2027	47.7018	43.3709	136.209	3023.26	17392.8	-43.3709	0	6.02084	7.46123	7.63583	0	0	0.0274679	157.775	-493.255	78.3758	155.747	0	65.7908	63.3066	158.062	1
3718	0	0	1718	1	216.53	113.739	102.791	0	0	-94.423	81.7677	-202.414	168.322	2585.92	17558.1	202.414	0	6.74825	8.3788	7.38382	0	0	0.34104	108.408	-470.823	77.524	132.533	0	52.3676	49.5928	175.032	1
3739	0	0	1739	1	243.425	102.922	140.503	0	0	35.1194	-114.369	-210.929	172.317	2556.04	17654.5	210.929	0	7.12859	7.93433	7.16781	0	0	0.105233	115.976	-476.608	64.6404	127.82	0	48.5962	47.2693	162.81	1
3753	0	0	1753	1	210.353	80.6372	129.716	0	0	-36.6024	60.703	-264.981	148.645	2627.76	17579.1	264.981	0	5.84655	7.87819	6.82722	0	0	0.135724	119.621	-475.288	78.4347	137.526	0	58.9194	55.2099	219.122	1
3766	0	0	1766	1	294.593	135.386	159.207	0	0	122.125	-8.88657	-244.895	182.851	2568.7	17549	244.895	0	7.23315	7.63557	6.09656	0	0	0.119079	151.03	-484.674	48.1931	161.678	0	45.7226	44.3893	168.59	1
3773	0	0	1773	1	237.243	89.9041	147.339	0	0	-26.1748	-43.5299	76.0987	141.978	2916.31	17384.4	-76.0987	0	6.66583	8.16941	6.77619	0	0	0.140704	153.62	-489.748	66.641	136.038	0	62.5649	59.6522	148.155	1
3793	0	0	1793	1	234.658	87.2741	147.384	0	0	96.6775	-53.2055	-295.141	151.304	2594.14	17593.4	295.141	0	6.08407	7.76182	6.91681	0	0	0.134354	136.51	-481.951	67.2605	157.218	0	57.6523	54.5403	221.244	1
3794	0	0	1794	1	314.063	148.726	165.337	0	0	50.2422	-11.2224	-102.313	244.895	2640.58	17451.7	102.313	0	9.93368	7.31981	6.07023	0	0	0.12563	152.194	-487.511	43.9935	201.663	0	34.6544	34.5838	101.691	1
3798	0	0	1798	1	213.431	70.741	142.69	0	0	-0.55641	-41.9039	-404.944	222.794	2691.38	17382.7	404.944	0	9.19727	6.63691	6.43056	0	0	0.00685267	98.764	-455.537	73.3827	134.203	0	45.2747	42.7994	185.902	1
3806	0	0	1806	1	274.56	134.572	139.988	0	0	106.278	29.7955	119.782	258.306	3082.84	17410.7	-119.782	0	12.238	6.95146	6.47433	0	0	0.107624	110.902	-466.697	52.6221	194.374	0	35.9073	34.3034	87.0107	1
3814	0	0	1814	1	235.332	99.5948	135.737	0	0	34.0068	83.1153	43.3291	227.5	2656.81	17457	-43.3291	0	10.0535	7.43881	5.83271	0	0	0.165335	139.277	-478.246	64.3651	166.738	0	39.4968	38.3149	97.2753	1
3830	0	0	1830	1	237.203	85.5348	151.668	0	0	98.5442	58.4418	103.293	146.28	2791.6	17481.7	-103.293	0	6.80451	7.5858	7.68694	0	0	0.0708785	115.776	-474.557	67.3415	139.554	0	63.3219	59.9312	146.755	1
3833	0	0	1833	1	249.708	91.4812	158.227	0	0	126.641	-99.0754	-491.392	141.065	2564.18	17439.9	491.392	0	6.11452	7.72113	6.66922	0	0	0.105832	154.714	-488.112	61.2478	180.08	0	74.5751	76.5504	296.571	1
3838	0	0	1838	1	323.274	143.41	179.864	0	0	-23.6373	83.6588	-212.312	250.082	2814.12	17356.8	212.312	0	9.80194	7.09787	6.33225	0	0	0.214921	151.323	-482.036	42.4442	165.787	0	36.0688	33.5499	119.047	1
3846	0	0	1846	1	246.787	106.504	140.283	0	0	-227.184	216.88	-197.918	135.896	2818.34	17323.3	197.918	0	6.00027	8.05144	6.90355	0	0	0.208919	123.298	-474.709	63.1464	130.188	0	64.0754	54.6695	191.655	1
3848	0	0	1848	1	267.118	89.344	177.774	0	0	85.3858	52.5803	-126.631	172.375	2605.43	17686.9	126.631	0	6.83187	7.62127	6.55362	0	0	0.0845561	126.963	-480.142	55.5777	155.375	0	49.535	48.0336	146.952	1
3850	0	0	1850	1	236.352	104.931	131.421	0	0	57.6486	2.16469	-290.639	170.383	2633.17	17438.3	290.639	0	6.71492	7.46746	6.43849	0	0	0.0198377	133.552	-478.391	65.2082	175.363	0	50.977	50.0593	203.011	1
3851	0	0	1851	1	293.862	140.821	153.041	0	0	81.8902	0.0225131	-110.172	150.699	2907.91	17340.8	110.172	0	6.06985	7.17254	6.41623	0	0	0.0277248	157.214	-483.444	48.2628	170.917	0	54.9485	52.8443	155.071	1
3852	0	0	1852	1	241.175	93.2325	147.943	0	0	12.9993	-77.425	24.1636	124.41	2578.16	17717.2	-24.1636	0	5.61378	7.45255	6.74994	0	0	0.095569	144.286	-482.898	63.9618	142.972	0	68.5473	66.8395	165.046	1
3853	0	0	1853	1	214.895	73.0491	141.846	0	0	88.2529	-15.8683	-384.188	185.501	2702.23	17356.7	384.188	0	7.51129	7.65159	7.0145	0	0	0.107568	118.93	-473.576	76.0696	155.938	0	53.7636	50.4631	226.895	1
3854	0	0	1854	1	231.373	90.923	140.45	0	0	-14.9266	32.908	167.341	138.886	3004.73	17407.6	-167.341	0	6.98303	6.93741	6.78194	0	0	0.111392	123.466	-471.665	66.8736	138.497	0	61.3609	59.0221	163.465	1
3869	0	0	1869	1	226.6	90.8131	135.787	0	0	0.540239	4.95702	154.967	147.246	2690.28	17435.5	-154.967	0	7.31586	7.39461	6.56607	0	0	0.157628	134.985	-477.504	69.2405	161.496	0	60.0237	57.6103	147.589	1
3871	0	0	1871	1	290.444	161.45	128.994	0	0	-150.543	12.5023	-206.643	143.449	2741.7	17527.7	206.643	0	5.98685	7.6137	6.68641	0	0	0.192259	146.276	-485.906	49.8333	164.523	0	58.0969	53.6932	188.51	1
3872	0	0	1872	1	250.478	114.33	136.148	0	0	-73.4461	235.989	-280.858	161.005	2764.27	17403.8	280.858	0	6.46591	7.73359	6.4555	0	0	0.213909	114.864	-469.761	60.6449	128.813	0	54.5608	50.3319	209.45	1
3877	0	0	1877	1	267.32	115.086	152.234	0	0	77.8697	-6.10659	19.673	189.871	2812.27	17346.9	-19.673	0	8.30369	7.07621	6.49456	0	0	0.0911169	123.898	-469.791	54.7279	156.851	0	47.2489	44.5252	112.804	1
3879	0	0	1879	1	278.955	119.388	159.567	0	0	6.04274	114.909	-453.11	268.249	2585.12	17524.9	453.11	0	10.8939	7.12143	5.67334	0	0	0.221411	110.91	-466.453	50.6311	144.899	0	41.1901	38.8119	186.793	1
3892	0	0	1892	1	259.831	133.359	126.472	0	0	17.5496	-16.4186	-151.487	182.987	2772.93	17456.9	151.487	0	7.33862	7.35645	6.55289	0	0	0.149845	158.716	-485.636	57.3362	164.055	0	46.3642	44.3673	142.421	1
3896	0	0	1896	1	253.713	116.587	137.126	0	0	69.9735	-37.2246	193.234	161.087	2620.85	17577.4	-193.234	0	8.29962	7.33849	6.21544	0	0	0.139545	146.253	-486.984	58.6394	178.551	0	53.9342	52.8365	154.44	1
3899	0	0	1899	1	252.689	99.7966	152.892	0	0	-6.59969	-83.5219	-608.113	395.565	2597.76	17623.7	608.113	0	17.695	6.48439	4.61381	0	0	0.0660295	149.791	-486.531	55.0069	203.968	0	36.2294	37.678	106.02	1
3900	0	0	1900	1	237.166	119.805	117.361	0	0	136.351	-151.588	-106.314	131.065	2654.13	17492.4	106.314	0	5.66301	7.78168	6.98803	0	0	0.154124	131.769	-475.442	66.4401	137.857	0	59.697	60.197	173.37	1
3910	0	0	1910	1	272.596	121.092	151.504	0	0	7.5385	85.4544	94.8958	177.703	2583.62	17753.7	-94.8958	0	8.25687	7.01307	6.69155	0	0	0.235259	130.761	-473.64	53.5032	161.214	0	51.0426	48.8726	120.576	1
3926	0	0	1926	1	246.643	129.71	116.933	0	0	-24.879	-64.4677	-121.121	180.049	2715.7	17505	121.121	0	7.46411	7.47705	6.35889	0	0	0.185989	140.542	-481.393	61.3866	164.66	0	45.8705	44.132	134.828	1
3927	0	0	1927	1	207.235	95.8218	111.413	0	0	-16.4156	-42.8124	120.791	164.063	2806.9	17383.7	-120.791	0	8.00086	7.389	6.6413	0	0	0.164181	176.97	-486.616	78.6076	154.529	0	54.6998	51.3313	127.287	1
3930	0	0	1930	1	217.997	95.7553	122.242	0	0	16.1154	5.41496	-18.3135	131.62	2674.7	17435.1	18.3135	0	5.60722	7.5242	7.07374	0	0	0.110768	137.335	-478.297	74.4228	145.151	0	65.4106	63.7761	161.256	1
3935	0	0	1935	1	249.321	104.253	145.067	0	0	14.539	-12.2012	-25.0023	171.311	2676.28	17552.4	25.0023	0	7.29506	7.20177	6.01586	0	0	0.147642	147.221	-479.608	59.4999	145.472	0	49.3278	47.7726	122.863	1
3937	0	0	1937	1	272.513	135.139	137.374	0	0	140.713	40.3647	8.4848	143.839	2849.09	17400.1	-8.4848	0	6.19806	7.28393	6.57486	0	0	0.158985	160.667	-485.54	53.7103	155.721	0	60.6583	57.71	145.59	1
3939	0	0	1939	1	280.195	107.139	173.056	0	0	-82.2749	91.4917	-230.417	255.472	2773.09	17349	230.417	0	10.1573	6.61163	5.44077	0	0	0.293685	153.861	-480.626	49.438	189.889	0	34.184	31.4096	116.424	1
3944	0	0	1944	1	262.006	113.062	148.944	0	0	43.1706	50.6346	94.234	223.745	2747.31	17389.9	-94.234	0	10.3608	6.72629	6.24672	0	0	0.0837802	128.406	-473.018	55.3729	175.411	0	40.8219	38.5276	95.9036	1
3953	0	0	1953	1	279.354	118.335	161.019	0	0	126.713	85.5097	-461.851	240.401	2763.43	17355	461.851	0	9.82306	7.25192	5.82033	0	0	0.207669	133.772	-476.162	50.89	186.804	0	45.6981	42.5801	197.978	1
3958	0	0	1958	1	255.144	108.404	146.74	0	0	-63.1349	24.8172	-153.799	220.175	2753.96	17415.7	153.799	0	8.88645	6.91158	5.60382	0	0	0.218094	146.995	-478.592	56.5939	192.788	0	37.8942	35.6979	118.615	1
3962	0	0	1962	1	225.272	91.7449	133.527	0	0	-0.180553	25.7485	-64.086	165.476	2691	17414.8	64.086	0	6.82661	6.71671	6.06622	0	0	0.166802	185.27	-496.491	67.5408	169.392	0	50.0236	48.3242	131.178	1
3967	0	0	1967	1	219.071	115.841	103.23	0	0	79.0054	35.4352	237.556	120.949	2711.47	17504.7	-237.556	0	6.43343	6.84286	7.10869	0	0	0.0996773	135.62	-470.087	72.5954	144.094	0	71.3494	67.9296	241.327	1
3982	0	0	1982	1	232.002	109.913	122.089	0	0	19.3001	-50.1963	-309.372	206.248	2571.86	17590.4	309.372	0	8.31713	6.63384	5.99495	0	0	0.0758306	124.907	-470.829	64.6039	158.455	0	42.2969	40.0392	161.66	1
3989	0	0	1989	1	209.717	100.06	109.657	0	0	-4.07831	141.443	53.1461	141.852	2694.9	17398.7	-53.146	0	6.36036	7.5214	5.53855	0	0	0.20064	133.877	-466.853	74.8392	147.172	0	60.8605	57.5682	145.007	1
3995	0	0	1995	1	226.484	85.4609	141.023	0	0	13.5075	-222.484	-136.071	162.661	2776.97	17364	136.071	0	7.42958	6.93368	5.77375	0	0	0.0700068	161.636	-480.193	66.833	149.934	0	45.2983	45.8064	136.021	1
4039	0	0	39	1	231.491	118.105	113.386	0	0	101.912	90.8119	185.974	132.066	2588.91	17748.3	-185.974	0	4.88279	3.80472	4.27805	0	0	0.153429	186.981	-472.168	51.4785	283.843	0	52.031	51.5093	135.933	2
4048	0	0	48	1	209.579	118.79	90.7897	0	0	-28.8289	36.8776	485.038	134.882	2918.97	17802.3	-485.038	0	5.92053	4.49865	5.23637	0	0	0.287559	187.606	-482.758	61.4627	250.487	0	54.1523	53.7645	243.725	2
4109	0	0	109	1	195.001	58.4861	136.515	0	0	76.3058	-3.09326	-538.719	152.021	2813.83	17443.6	538.719	0	8.23643	4.57627	4.69199	0	0	0.119243	134.512	-448.713	66.5796	1	0	80.0465	81.3058	283.563	2
4142	0	0	142	1	222.847	106.11	116.737	0	0	92.9992	-25.965	333.717	129.716	2996.46	17665.8	-333.717	0	5.13033	3.73583	4.75491	0	0	0.183923	194.76	-475.104	54.5968	222.11	0	51.3366	51.4522	157.054	2
4164	0	0	164	1	183.475	87.8269	95.6484	0	0	63.0714	87.0284	360.858	141.149	2727.41	17652.5	-360.858	0	5.5963	3.59208	4.13266	0	0	0.0595888	130.481	-437.245	68.227	195.66	0	47.6739	48.3858	150.09	2
4211	0	0	211	1	189.941	104.138	85.8024	0	0	-126.596	-68.6015	14.4782	118.965	2817.42	17509.1	-14.4782	0	4.7639	3.86289	4.30459	0	0	0.204865	189.459	-459.788	66.3202	173.496	0	53.422	50.4271	153.164	2
4250	0	0	250	1	199.209	115.801	83.4076	0	0	-44.5247	49.0698	-188.104	164.235	2635.68	17590.8	188.104	0	6.56552	3.32477	3.31772	0	0	0.0608431	178.167	-458.581	59.1821	1	0	41.9895	39.8579	176.685	2
4266	0	0	266	1	244.386	108.228	136.158	0	0	-17.0889	66.4606	-6.52309	157.899	2608.25	17573.4	6.52309	0	5.8415	3.11213	3.70203	0	0	0.179898	192.6	-467.897	46.325	227.705	0	40.3736	40.4174	128.695	2
4280	0	0	280	1	193.378	90.8702	102.508	0	0	-25.8588	48.2295	170.965	158.42	2916	17392.3	-170.965	0	5.95728	3.33275	4.15438	0	0	0.0141314	157.949	-442.953	63.2032	175.265	0	42.9097	41.191	111.235	2
4303	0	0	303	1	212.942	104.972	107.969	0	0	82.7956	-63.2775	496.309	165.451	2907	17503.8	-496.309	0	7.28915	4.02672	4.42336	0	0	0.0616066	163.816	-465.434	57.8531	231.085	0	44.2293	44.6057	200.826	2
4331	0	0	331	1	255.739	119.821	135.919	0	0	0.00213122	14.3703	256.914	135.763	2690.82	17525.8	-256.914	0	5.23118	4.26556	4.17977	0	0	0.151477	156.403	-459.658	45.9938	191.78	0	48.6085	50.5528	135.025	2
4348	0	0	348	1	264.341	107.932	156.409	0	0	39.0646	4.57882	263.252	140.639	2950.74	17535.6	-263.252	0	5.39983	2.78504	4.41609	0	0	0.131342	233.172	-488.246	42.4317	278.126	0	45.3819	45.3529	128.441	2
4393	0	0	393	1	222.03	92.8768	129.154	0	0	-9.4651	31.6726	-68.9775	139.94	2700.29	17408.8	68.9774	0	5.27102	3.9741	4.55626	0	0	0.160192	149.4	-446.108	54.9888	1	0	49.0439	46.8048	170.509	2
4408	0	0	408	1	211.757	95.3509	116.406	0	0	15.5185	-55.5607	233.928	136.424	2974.28	17396.4	-233.928	0	5.28961	3.18025	4.98532	0	0	0.151216	174.161	-459.051	57.3691	210.95	0	48.4075	47.9984	132.476	2
4411	0	0	411	1	246.044	118.815	127.228	0	0	17.4485	-8.85282	294.437	160.241	2673.37	17549	-294.437	0	6.26509	3.67786	3.60041	0	0	0.12698	164.307	-457.428	46.629	207.535	0	42.4305	41.9821	117.079	2
4444	0	0	444	1	195.989	86.5117	109.477	0	0	-17.5872	-49.4314	-378.195	195.336	2608.75	17489.9	378.195	0	9.16093	3.33261	3.51604	0	0	0.0950346	222.766	-471.627	60.8358	1	0	46.4454	43.6489	195.391	2
4453	0	0	453	1	201.474	121.613	79.861	0	0	60.4605	-21.9833	605.794	134.08	2929.34	17462.5	-605.794	0	6.50104	3.2923	4.74201	0	0	0.0634111	182.035	-467.072	60.9722	212.243	0	57.6181	59.303	372.169	2
4454	0	0	454	1	237.065	125.898	111.167	0	0	59.4373	0.794796	143.469	158.226	2731.04	17539.4	-143.469	0	5.86529	3.18255	3.65759	0	0	0.155154	155.237	-443.742	48.1126	202.699	0	42.2481	40.8788	109.544	2
4466	0	0	466	1	240.908	114.794	126.114	0	0	114.617	-22.7967	-52.7773	208.29	2675.86	17563	52.7773	0	7.84118	4.06961	4.22006	0	0	0.112204	134.418	-442.8	49.3085	217.696	0	33.2531	33.0723	114.006	2
4563	0	0	563	1	230.446	135.348	95.0979	0	0	3.76461	33.2209	275.671	140.715	2687.06	17506.9	-275.671	0	5.43999	3.30905	4.36787	0	0	0.0785845	186.912	-466.448	51.0324	236.001	0	48.3354	46.9533	132.037	2
4572	0	0	572	1	208.927	118.991	89.9362	0	0	-186.566	67.1424	-388.848	144.083	2877.39	17473	388.848	0	7.18408	3.93898	4.01615	0	0	0.273433	155.36	-452.891	58.3345	158.825	0	66.7028	55.3753	252.903	2
4585	0	0	585	1	216.851	115.855	100.996	0	0	54.2277	-5.56135	324.551	146.029	2736.25	17545.7	-324.551	0	5.74416	3.5227	4.66653	0	0	0.114486	149.883	-448.753	55.9388	178.924	0	47.3702	46.5616	138.522	2
4635	0	0	635	1	232.833	81.0784	151.755	0	0	-58.8751	5.21259	-454.765	156.081	2650.04	17534.9	454.765	0	7.84592	3.91887	3.5552	0	0	0.112495	164.747	-458.711	50.172	200.187	0	61.189	61.1196	255.422	2
4644	0	0	644	1	253.73	138.643	115.087	0	0	-15.0456	-54.2462	-443.201	237.865	2606.21	17594.4	443.201	0	11.901	3.42622	2.48133	0	0	0.216032	172.752	-453.303	43.0286	245.975	0	38.1631	38.5636	152.672	2
4649	0	0	649	1	203.372	91.9047	111.467	0	0	27.7452	54.5097	186.659	147.264	2962.05	17386	-186.659	0	5.48966	3.63919	4.78572	0	0	0.0147809	108.454	-426.977	61.1555	162.778	0	47.257	46.1683	123.599	2
4650	0	0	650	1	189.322	110.496	78.8261	0	0	57.6909	-40.0979	85.3954	127.417	2832.45	17380.9	-85.3954	0	4.74246	3.95872	4.03273	0	0	0.102591	143.895	-443.482	66.2135	137.813	0	52.0733	49.5456	142.185	2
4709	0	0	709	1	202.875	108.556	94.3181	0	0	17.7269	52.0267	119.948	155.815	2772.75	17388.5	-119.948	0	5.73417	3.10204	4.1398	0	0	0.110781	150.575	-446.445	58.9355	1	0	44.2853	41.4618	113.896	2
4710	0	0	710	1	202.578	97.0004	105.578	0	0	110.34	-32.9263	-109.062	137.689	2779.8	17473.4	109.062	0	5.30679	3.45737	4.19465	0	0	0.118975	168.476	-452.365	59.9646	214.411	0	48.4115	46.3826	173.634	2
4721	0	0	721	1	183.816	81.9094	101.906	0	0	20.4416	183.191	-41.5797	128.032	2570.72	17755.6	41.5798	0	4.75764	3.5916	4.49049	0	0	0.155921	152.32	-456.393	68.8773	183.176	0	51.6295	51.0313	164.42	2
4730	0	0	730	1	221.256	118.882	102.375	0	0	-140.633	138.068	295.026	119.675	2831.45	17501.8	-295.026	0	4.99074	3.65126	4.10776	0	0	0.185485	150.861	-455.153	53.9173	185.468	0	55.3138	51.8541	148.404	2
4740	0	0	740	1	188.672	76.7118	111.96	0	0	130.417	-13.968	-188.464	158.547	2759.72	17454.5	188.464	0	6.33817	3.65219	3.57	0	0	0.0947898	154.596	-442.833	64.6873	175.774	0	44.2282	41.1605	187.143	2
4755	0	0	755	1	213.578	123.61	89.9685	0	0	22.1165	20.7322	318.754	139.852	2768.36	17419.8	-318.754	0	5.49068	3.54869	4.20773	0	0	0.0899603	164.554	-451.912	56.3198	171.031	0	49.7104	47.5603	140.477	2
4835	0	0	835	1	203.143	113.698	89.445	0	0	15.7982	27.9012	157.506	110.28	2874.34	17512.3	-157.506	0	4.10334	4.35616	4.5188	0	0	0.109884	113.278	-435.537	62.318	139.706	0	62.4066	60.606	159.332	2
4992	0	0	992	1	223.209	112.638	110.571	0	0	13.9044	16.6675	292.044	120.194	2975.9	17523.5	-292.044	0	4.67679	3.65182	3.45364	0	0	0.0217344	205.376	-466.952	52.2442	238.023	0	53.3259	53.1252	149.309	2
5029	0	0	1029	1	254.199	108.345	145.854	0	0	50.2903	129.942	-108.869	183.742	2640.53	17509.9	108.869	0	6.91528	3.28547	3.79774	0	0	0.136438	184.768	-456.699	44.5411	1	0	36.8749	36.7071	142.439	2
5035	0	0	1035	1	166.528	86.7147	79.8135	0	0	86.5884	31.396	-115.803	103.337	2604.23	17508.8	115.803	0	3.92353	3.80085	4.11311	0	0	0.0411676	167.034	-459.132	77.9432	191.575	0	62.242	62.2052	253.412	2
5077	0	0	1077	1	187.824	78.7957	109.028	0	0	-74.7747	-297.527	-595.505	164.2	2765.59	17638.4	595.505	0	11.9658	3.69364	4.24305	0	0	0.0882198	173.35	-453.101	66.717	137.921	0	79.5852	114.095	173.359	2
5100	0	0	1100	1	257.245	108.921	148.324	0	0	67.3235	-29.6946	248.391	164.77	2723.16	17470.2	-248.391	0	6.32249	2.97007	4.10738	0	0	0.0456891	182.446	-453.688	43.8054	197.961	0	41.2748	39.8122	109.594	2
5128	0	0	1128	1	251.173	116.017	135.156	0	0	18.0241	39.1889	139.823	169.487	2672.8	17501	-139.823	0	6.26938	3.14634	3.95824	0	0	0.144612	165.922	-452.193	45.1811	174.449	0	40.192	38.8804	106.202	2
5179	0	0	1179	1	201.789	105.187	96.6021	0	0	-50.9592	23.8465	179.233	152.646	2841.44	17416.7	-179.233	0	5.82148	2.96363	3.55484	0	0	0.131055	204.154	-466.108	57.9357	231.745	0	43.0828	40.552	109.733	2
5226	0	0	1226	1	198.962	86.1717	112.79	0	0	9.58996	-38.947	-608.608	196.652	2681.23	17579.1	608.608	0	11.8006	3.32912	3.36076	0	0	0.065553	183.501	-459.068	59.3737	174.354	0	67.6438	73.3779	180.388	2
5302	0	0	1302	1	193.014	96.7879	96.2259	0	0	150.329	-2.38325	-137.398	114.912	2739.81	17343.2	137.398	0	4.46711	3.88363	4.06326	0	0	0.0456173	170.96	-455.892	64.4903	185.71	0	57.7485	54.6143	234.145	2
5346	0	0	1346	1	208.519	98.7814	109.737	0	0	112.652	141.743	69.2577	125.255	2677.83	17597.7	-69.2577	0	4.55344	3.51687	3.83517	0	0	0.104827	199.287	-468.754	57.2989	181.508	0	51.6605	50.9606	147.133	2
5398	0	0	1398	1	233.821	111.575	122.246	0	0	4.98156	48.0429	155.356	125.601	2685.84	17492.1	-155.356	0	4.66824	3.97077	4.07901	0	0	0.071484	180.839	-464.705	50.81	203.213	0	54.5984	52.2642	141.427	2
5422	0	0	1422	1	230.275	133.241	97.0339	0	0	-0.0810569	-18.1425	221.387	174.241	2790.56	17558.3	-221.387	0	6.68015	3.18024	3.81547	0	0	0.0297213	175.361	-459.732	50.0686	210.661	0	38.8655	37.7375	100.842	2
5432	0	0	1432	1	215.322	107.924	107.397	0	0	-24.8943	33.8172	-531.039	128.911	2715.71	17606	531.039	0	6.94982	3.75684	4.90865	0	0	0.134127	158.806	-461.851	57.3107	171.27	0	93.521	94.8323	344.348	2
5498	0	0	1498	1	252.835	114.676	138.16	0	0	20.1899	14.0355	212.284	173.934	2869.95	17426.5	-212.284	0	6.577	3.31587	3.52093	0	0	0.0911745	208.873	-472.353	44.5272	1	0	38.9842	37.4794	101.706	2
5642	0	0	1642	1	209.626	97.5917	112.034	0	0	-21.2015	-50.2995	-24.6631	129.309	2612.36	17690.1	24.6631	0	4.94001	3.66905	4.28183	0	0	0.107369	168.638	-459.398	58.0363	158.322	0	49.3106	48.4798	155.132	2
5655	0	0	1655	1	191.682	119.559	72.1237	0	0	31.212	120.071	342.63	155.121	2858.93	17420.1	-342.63	0	6.12936	2.98677	3.97951	0	0	0.207138	158.434	-448.568	62.6595	218.626	0	42.9208	41.928	132.77	2
5660	0	0	1660	1	181.586	90.3871	91.1986	0	0	34.1523	137.006	-48.4388	114.593	2656.67	17901.5	48.4388	0	4.2329	3.70613	3.81242	0	0	0.0463371	163.471	-454.628	68.6596	158.17	0	56.5202	55.5166	191.077	2
5724	0	0	1724	1	221.746	103.412	118.335	0	0	21.4505	55.7351	51.2564	161.056	2769.03	17584.1	-51.2564	0	5.89066	3.68652	3.85481	0	0	0.262451	179.296	-456.917	53.416	195.962	0	41.7411	40.554	119.219	2
5822	0	0	1822	1	201.623	95.2242	106.399	0	0	176.579	-88.344	361.644	139.44	2813.22	17528.8	-361.644	0	5.7197	3.43845	4.17111	0	0	0.221369	171.896	-456.164	60.2356	226.253	0	47.5257	47.1991	147.717	2
5860	0	0	1860	1	149.886	96.2426	53.6432	0	0	15.1088	57.3222	439.382	115.649	2875.03	17482.8	-439.382	0	4.84403	3.61337	4.58507	0	0	0.0486826	145.611	-447.964	90.4303	195.192	0	57.8838	57.5945	228.838	2
5861	0	0	1861	1	213.539	91.8498	121.689	0	0	-6.34821	25.1463	114.493	168.68	2697.17	17515	-114.493	0	6.25786	3.51392	3.86105	0	0	0.104079	156.11	-434.435	55.6654	194.288	0	40.6018	38.9613	108.644	2
5906	0	0	1906	1	203.952	119.865	84.0873	0	0	-64.5496	-14.4972	97.7883	129.472	2655.71	17754	-97.7883	0	4.92614	3.61908	3.71109	0	0	0.179857	184.654	-468.893	58.8759	1	0	49.4102	48.29	134.174	2
6031	1	0	31	1	199.469	114.196	85.2729	0	0	97.2741	-9.49517	172.297	124.851	2892.53	17450	-172.297	0	4.65923	3.33284	4.07307	0	0	0.0100217	228.733	-476.947	60.6228	231.752	0	52.873	51.2513	135.414	2
6041	1	0	41	1	209.065	100.398	108.668	0	0	15.6312	2.17208	268.506	145.563	3073.83	17438.3	-268.506	0	5.625	3.20571	4.37777	0	0	0.165119	174.669	-460.03	57.3955	205.11	0	45.2355	44.7847	127.445	2
6082	1	0	82	1	166.79	90.1122	76.6776	0	0	92.5028	-17.1586	124.667	129.267	2697.98	17457.7	-124.667	0	4.78979	4.15382	4.19375	0	0	0.0901759	137.973	-442.718	79.1135	168.858	0	53.1413	51.0381	141.15	2
6190	1	0	190	1	233.978	129.812	104.166	0	0	-56.8982	172.502	-153.74	134.702	2747.72	17367.7	153.74	0	5.30925	4.32934	3.91633	0	0	0.106062	142.681	-448.406	51.0539	178.228	0	51.744	47.3894	216.246	2
6223	1	0	223	1	182.421	88.4792	93.9414	0	0	-68.914	79.7457	-340.258	180.831	2660.07	17360.8	340.258	0	8.08224	4.19234	3.43533	0	0	0.109024	181.236	-458.488	68.4407	203.129	0	50.4457	42.629	226.772	2
6291	1	0	291	1	199.035	96.1587	102.876	0	0	-11.1974	149.262	-519.427	191.373	2801.68	17291.2	519.427	0	10.1465	4.00625	3.71805	0	0	0.070948	118.967	-432.046	61.5329	153.574	0	59.2419	59.6168	234.544	2
6326	1	0	326	1	197.036	91.0093	106.027	0	0	-153.074	-32.71	-118.056	119.662	2843.89	17473.2	118.056	0	4.98626	3.77144	4.36269	0	0	0.296234	160.41	-450.229	63.1787	153.795	0	54.8231	50.3378	188.646	2
6380	1	0	380	1	194.994	105.003	89.9908	0	0	32.9309	-54.2322	75.9461	145.972	2857.21	17395.1	-75.9461	0	5.47276	3.76628	3.68468	0	0	0.0955551	140.343	-439.898	62.5609	172.189	0	44.5634	42.5988	124.249	2
6400	1	0	400	1	185.972	98.5477	87.4246	0	0	222.994	23.6834	272.18	116.987	2667.15	17516.5	-272.18	0	4.53251	3.46774	4.8165	0	0	0.177908	163.3	-454.332	68.1943	178.432	0	57.4842	56.4244	158.281	2
6426	1	0	426	1	217.721	118.939	98.782	0	0	0.406235	-40.2055	-205.5	144.988	2590.75	17580.4	205.5	0	5.9306	3.79747	3.70916	0	0	0.0410762	139.712	-440.79	54.5873	196.436	0	48.3153	46.1981	209.436	2
6460	1	0	460	1	213.955	112.472	101.483	0	0	65.8802	87.1566	198.936	141.369	2724.6	17453	-198.936	0	5.25356	3.70949	4.79662	0	0	0.0642601	118.424	-435.177	57.4973	158.849	0	50.7959	48.6026	129.421	2
6500	1	0	500	1	204.313	96.0006	108.313	0	0	58.3168	41.0035	174.153	144.199	2732.16	17499.2	-174.153	0	5.34492	4.16419	4.28409	0	0	0.0791569	143.943	-445.579	60.9992	179.393	0	49.4459	47.2709	125.936	2
6508	1	0	508	1	218.065	131.082	86.9828	0	0	209.838	-0.604363	-607.085	133.614	2580.64	17441.1	607.085	0	8.08272	3.66102	4.077	0	0	0.0547296	155.332	-445.4	54.8709	1	0	100.934	106.111	247.816	2
6640	1	0	640	1	227.781	98.8254	128.956	0	0	0.127126	61.9478	60.5308	179.955	2690.69	17478.2	-60.5308	0	6.60348	3.95496	3.97919	0	0	0.0851516	166.271	-459.059	52.3082	213.613	0	38.6142	37.0674	112.195	2
6687	1	0	687	1	234.753	122.025	112.728	0	0	23.5882	10.0664	319.025	146.12	2667.23	17530.1	-319.025	0	5.74497	3.71069	3.62546	0	0	0.128803	181.91	-459.507	49.4698	191.543	0	46.3022	45.9146	131.4	2
6746	1	0	746	1	194.726	109.914	84.8115	0	0	44.2165	6.36949	278.748	132.265	2746.26	17434.1	-278.748	0	5.10184	3.9713	4.20842	0	0	0.106381	132.659	-440.018	64.2806	156.987	0	53.2191	51.1287	141.196	2
6789	1	0	789	1	230.426	104.402	126.024	0	0	68.2807	69.9443	250.952	193.021	2622.54	17569.9	-250.952	0	7.29738	3.39856	3.05674	0	0	0.126503	180.442	-462.573	49.2035	242.693	0	34.8064	34.8295	95.3696	2
6799	1	0	799	1	201.425	107.679	93.7459	0	0	123.567	-2.52307	-0.712384	134.943	2766.57	17542.7	0.712384	0	4.99311	4.11848	4.13329	0	0	0.183798	156.619	-458.193	61.7156	203.365	0	48.882	47.809	152.253	2
6803	1	0	803	1	192.308	86.57	105.738	0	0	64.5424	29.8484	152.937	163.029	2825.6	17410.7	-152.937	0	6.01952	3.39661	4.00543	0	0	0.0517815	196.672	-463.196	63.501	224.358	0	42.6109	40.3236	108.898	2
6805	1	0	805	1	236.587	102.275	134.312	0	0	64.6534	-29.1416	24.5888	129.885	2626.17	17669	-24.5888	0	4.82212	3.66177	4.01005	0	0	0.103988	152.053	-452.963	49.4939	207.163	0	48.9432	48.6622	147.907	2
6903	1	0	903	1	215.464	96.0141	119.45	0	0	44.9802	117.927	-505.547	279.744	2546.18	17521.9	505.547	0	14.4253	3.35423	2.19298	0	0	0.0885569	207.209	-476.912	51.5264	270.757	0	37.0552	38.6395	156.663	2
6938	1	0	938	1	234.011	119.376	114.636	0	0	-30.2473	46.6319	-649.079	246.914	2621.41	17593.2	649.079	0	15.5065	2.62757	2.83824	0	0	0.0893328	213.726	-470.878	46.7824	283.854	0	62.3909	65.2562	146.433	2
6955	1	0	955	1	213.305	119.621	93.6848	0	0	197.163	15.9979	528.296	143.883	2892.3	17424.5	-528.296	0	6.44258	3.92022	4.18337	0	0	0.093783	186.689	-471.538	57.0961	202.396	0	52.7843	51.8756	260.129	2
7025	1	0	1025	1	239.426	140.192	99.2336	0	0	-39.1007	-33.8222	180.894	209.802	2829.58	17374.7	-180.894	0	8.0754	3.5583	3.52511	0	0	0.130397	151.856	-443.158	47.9195	173.576	0	33.3076	31.3718	86.0828	2
7028	1	0	1028	1	205.464	93.2016	112.262	0	0	27.1892	21.9971	18.2483	112.042	2663.63	17518.2	-18.2483	0	4.12402	3.94234	4.69924	0	0	0.0221259	104.708	-425.992	60.8836	109.037	0	59.3377	58.6641	181.134	2
7077	1	0	1077	1	214.185	127.661	86.5243	0	0	52.881	-29.4204	290.502	117.452	2737.6	17469.9	-290.502	0	4.58104	4.07239	4.34909	0	0	0.0911167	123.331	-435.573	57.3829	173.928	0	59.2775	57.2674	159.272	2
7107	1	0	1107	1	185.816	87.6208	98.1955	0	0	-2.59721	32.1989	365.703	107.187	2992.4	17508	-365.703	0	4.32212	4.14165	4.98703	0	0	0.160049	138.64	-449.616	70.5002	181.517	0	62.6374	62.6356	206.656	2
7351	1	0	1351	1	241	143.331	97.6689	0	0	-19.4736	89.4474	249.886	151.639	2710.29	17550.4	-249.886	0	5.81964	3.65306	3.75626	0	0	0.255505	154.759	-451.331	48.0104	166.321	0	45.2225	43.8566	118.718	2
7467	1	0	1467	1	259.347	121.13	138.217	0	0	16.6336	-2.241	228.386	136.027	2973.17	17542.4	-228.386	0	5.18887	3.57301	4.88427	0	0	0.0406549	139.021	-449.763	45.0924	183.88	0	49.6574	49.2937	132.929	2
7476	1	0	1476	1	196.508	116.321	80.1868	0	0	120.271	-18.1669	246.691	140.435	2769.87	17458.7	-246.691	0	5.3625	3.93443	4.93449	0	0	0.0467358	152.705	-456.293	64.9207	172.334	0	51.3487	49.1612	133.391	2
7491	1	0	1491	1	221.59	99.5408	122.049	0	0	-78.3404	52.559	-422.555	179.385	2569.84	17587.3	422.555	0	8.69743	3.7476	3.52945	0	0	0.131395	171.062	-459.895	53.0076	188.383	0	52.8773	50.2179	224.272	2
7513	1	0	1513	1	187.7	103.49	84.21	0	0	78.349	-57.1794	52.1225	135.184	2612.47	17597.3	-52.1225	0	5.05498	3.72095	3.61084	0	0	0.133884	193.85	-463.964	65.3721	237.49	0	45.991	46.3028	139.203	2
7527	1	0	1527	1	224.78	108.396	116.385	0	0	-189.657	-12.8485	-616.785	240.83	2780.82	17453.3	616.785	0	15.7805	3.6773	2.97642	0	0	0.211697	181.111	-459.786	50.9862	1	0	61.687	60.0439	139.285	2
7531	1	0	1531	1	181.492	99.4781	82.0135	0	0	99.0138	-74.2244	-438.708	105.391	2591.81	17614.4	438.708	0	5.24758	4.53453	4.17433	0	0	0.0458517	140.314	-444.672	71.7293	151.192	0	87.1487	86.9926	363.74	2
7626	1	0	1626	1	211.438	86.8863	124.552	0	0	56.1346	16.5227	67.6993	123.393	2933.67	17424	-67.6993	0	4.52289	4.22257	4.80475	0	0	0.0793214	127.375	-443.515	59.4454	165.045	0	55.3246	54.0942	154.034	2
7657	1	0	1657	1	234.885	89.6144	145.271	0	0	7.0758	43.1967	-239.811	199.607	2783.4	17497	239.811	0	8.14823	3.13757	3.90675	0	0	0.157063	159.548	-454.779	48.927	253.244	0	39.8304	36.4776	163.284	2
7661	1	0	1661	1	202.711	124.469	78.2415	0	0	83.3235	29.9308	163.511	187.945	2906.48	17908.9	-163.511	0	6.94842	3.86649	3.94138	0	0	0.0621288	150.46	-452.269	60.3066	195.775	0	38.0307	38.15	101.24	2
7713	1	0	1713	1	208.542	98.008	110.534	0	0	24.7542	-9.64622	-99.7162	119.759	2666.07	17450.1	99.7162	0	4.57725	3.77276	4.76294	0	0	0.0928874	136.165	-447.477	59.4834	164.289	0	56.4248	55.1574	208.918	2
7725	1	0	1725	1	225.886	124.346	101.54	0	0	80.7403	95.5437	169.517	167.026	2809.4	17444.6	-169.517	0	6.15112	2.99197	3.91988	0	0	0.111563	181.456	-453.601	51.0666	203.27	0	41.3832	39.2148	104.957	2
7848	1	0	1848	1	212.217	100.849	111.368	0	0	57.0344	81.6493	235.117	166.632	3032.43	17458.5	-235.117	0	6.26905	3.03343	4.04962	0	0	0.140515	165.124	-453.416	55.4302	208.004	0	39.958	39.4895	109.079	2
7863	1	0	1863	1	267.136	143.475	123.661	0	0	40.919	46.1272	50.9575	142.575	2749.56	17494	-50.9575	0	5.20745	3.38625	4.27236	0	0	0.0934408	155.892	-451.76	42.5998	196.764	0	47.453	45.5219	132.821	2
7872	1	0	1872	1	215.559	118.368	97.1906	0	0	90.1576	83.1782	15.1883	155.28	2899.64	17357.3	-15.1883	0	5.64983	3.50406	4.03942	0	0	0.0403815	236.625	-482.832	55.3031	236.056	0	43.0307	41.602	128.208	2
7935	1	0	1935	1	202.833	96.1615	106.671	0	0	-73.7713	57.8319	363.293	130.679	2864.25	17482.3	-363.293	0	5.39099	3.95707	4.27801	0	0	0.23225	160.476	-461.537	61.1226	181.179	0	51.8488	50.6017	161.971	2
7970	1	0	1970	1	204.097	90.0734	114.023	0	0	12.7565	-2.36396	-3.51239	115.875	2578.4	17642.2	3.51239	0	4.31073	3.83959	3.96437	0	0	0.0963036	137.82	-442.39	59.7801	180.29	0	54.0458	53.8605	172.82	2
7974	1	0	1974	1	211.585	116.164	95.4207	0	0	108.154	51.256	332.916	165.961	2682.33	17488.9	-332.916	0	6.48171	3.33994	3.7854	0	0	0.0881575	187.744	-464.584	55.8262	251.462	0	41.4741	40.6833	121.227	2
7982	1	0	1982	1	205.759	95.9824	109.776	0	0	-30.1712	57.4755	-231.714	119.908	2621.33	17482.7	231.714	0	4.8975	3.79445	4.24495	0	0	0.0232579	181.351	-464.171	59.6157	189.579	0	62.8056	58.3989	282.556	2
8290	2	0	290	1	238.019	121.775	116.244	0	0	74.2611	-31.7049	189.126	139.196	2616.56	17571.9	-189.126	0	5.2502	3.59175	4.20543	0	0	0.0678863	184.01	-465.509	49.2893	252.269	0	47.8127	47.909	127.219	2
8390	2	0	390	1	216.622	100	116.621	0	0	70.9963	-26.7482	127.092	129.003	2819.14	17766.2	-127.092	0	4.79787	4.15165	4.49266	0	0	0.088718	170.519	-459.433	56.9617	158.649	0	52.9036	53.0461	140.278	2
8529	2	0	529	1	196.993	114.513	82.4802	0	0	63.2554	-7.17443	509.816	176.722	2926.54	18045.6	-509.816	0	7.78875	4.04802	3.51221	0	0	0.0866373	137.563	-446.806	61.9572	170.56	0	43.8284	44.9067	215.599	2
8576	2	0	576	1	183.641	88.7807	94.8601	0	0	32.1673	-77.026	-507.117	189.817	2658.65	17318.2	507.117	0	10.2083	4.23104	3.62804	0	0	0.137962	188.112	-471.404	68.4728	198.35	0	55.3625	57.7144	199.007	2
8595	2	0	595	1	267.965	97.6114	170.354	0	0	45.2541	154.849	-499.079	182.348	2645.57	17385.3	499.079	0	9.38017	3.75786	3.6493	0	0	0.0633098	170.756	-457.098	42.205	205.171	0	58.2227	59.6786	244.774	2
8631	2	0	631	1	251.094	137.292	113.802	0	0	-76.082	-100.066	-239.891	133.648	2567.58	17739.9	239.891	0	5.88645	3.47799	3.79557	0	0	0.119203	200.122	-475.312	45.4767	194.443	0	52.5894	48.8264	211.227	2
8965	2	0	965	1	207.363	116.997	90.3658	0	0	114.419	60.8313	198.365	129.879	2676.06	17579	-198.365	0	4.8263	3.94273	4.12789	0	0	0.168063	142.715	-442.54	59.1136	159.831	0	52.8688	51.9147	137.152	2
8991	2	0	991	1	229.371	108.856	120.515	0	0	66.0866	80.146	-117.299	126.339	2624.73	17460	117.299	0	4.77019	4.6681	4.26366	0	0	0.0789672	165.405	-459.137	53.4382	162.499	0	53.7656	52.6984	227.898	2
9002	2	0	1002	1	242.966	145.365	97.6006	0	0	80.1228	47.0104	215.076	139.889	2810.02	17493.2	-215.076	0	5.23258	3.94657	4.46637	0	0	0.0410442	149.983	-450.265	48.9448	196.74	0	50.8267	48.7234	129.598	2
9028	2	0	1028	1	233.309	124.91	108.399	0	0	-27.4501	78.0126	207.421	150.079	2718.27	17661.5	-207.421	0	5.69271	3.57605	3.92748	0	0	0.122379	141.823	-441.934	50.0926	192.542	0	44.9866	44.3626	117.141	2
9029	2	0	1029	1	207.425	101.811	105.614	0	0	18.2058	82.6515	-43.7784	147.611	2672.61	17457.5	43.7784	0	5.45664	3.5707	4.09973	0	0	0.095959	153.854	-444.582	58.2769	202.603	0	45.0454	43.9901	152.869	2
9129	2	0	1129	1	238.33	107.628	130.702	0	0	267.822	-38.446	-196.232	125.563	2721.98	17478.9	196.232	0	5.29975	4.07679	4.07686	0	0	0.0719141	177.098	-470.7	49.7737	233.76	0	54.3901	50.7213	229.883	2
9243	2	0	1243	1	198.081	118.165	79.9152	0	0	65.28	-135.38	-650.677	201.068	2525.88	17575.9	650.677	0	13.2576	2.96295	3.89797	0	0	0.0713578	184.959	-461.275	59.931	203.766	0	76.0341	90.1833	148.147	2
9353	2	0	1353	1	200.541	94.2973	106.243	0	0	15.6245	69.449	131.854	178.155	2774.86	17371.1	-131.854	0	6.56142	3.59369	3.88547	0	0	0.0743216	157.986	-449.8	60.4351	199.709	0	39.6526	37.1605	102.962	2
9395	2	0	1395	1	206.966	91.326	115.64	0	0	26.6941	57.9532	60.6663	134.211	2863.45	17382.5	-60.6663	0	4.9036	4.10024	4.93254	0	0	0.0232217	158.146	-459.087	61.0765	185.44	0	52.3919	50.0485	144.455	2
9421	2	0	1421	1	198.263	130.707	67.5557	0	0	68.8612	73.9443	371.878	184.363	2721.62	17466.2	-371.878	0	7.34837	3.21172	4.11458	0	0	0.072975	146.368	-445.742	60.8764	187.215	0	38.1615	37.2379	120.839	2
9431	2	0	1431	1	205.69	87.9441	117.746	0	0	-26.5151	138.449	105.416	184.273	2617.68	17601	-105.416	0	6.82361	3.6309	3.68529	0	0	0.150804	128.9	-438.867	58.2272	192.169	0	36.6003	36.099	102.368	2
9623	2	0	1623	1	200.174	98.647	101.527	0	0	-50.8179	54.0717	-467.699	163.679	2641.98	17486.1	467.699	0	8.24415	3.99014	3.45016	0	0	0.115365	151.537	-456.458	60.4634	188.151	0	59.7459	59.8261	257.498	2
9628	2	0	1628	1	224.63	109.766	114.864	0	0	115.611	24.0143	-642.271	191.701	2674.87	17416.5	642.271	0	11.8226	4.37964	4.29772	0	0	0.0349762	151.291	-459.185	54.464	176.503	0	82.8535	87.1708	191.958	2
9630	2	0	1630	1	217.548	96.5828	120.965	0	0	13.7744	7.41515	-148.381	131.866	2577.39	17632.4	148.381	0	5.13498	3.87211	4.42586	0	0	0.0496738	161.079	-459.106	56.0167	189.035	0	52.2943	50.8663	208.169	2
9732	2	0	1732	1	251.838	117.049	134.789	0	0	76.1332	127.892	-564.067	225.608	2614.69	17511.9	564.067	0	12.4831	3.40826	2.71223	0	0	0.167054	185.755	-453.808	43.7401	227.788	0	51.698	55.5296	184.179	2
9902	2	0	1902	1	214.655	99.565	115.09	0	0	-10.8493	0.758526	-195.63	148.834	2900.99	17340.1	195.63	0	5.98496	3.88058	3.90331	0	0	0.0635725	155.54	-449.088	56.0673	193.269	0	48.4189	44.6115	199.887	2
9906	2	0	1906	1	215.782	96.8796	118.903	0	0	276.122	15.8267	-45.052	122.836	2713.68	17424.7	45.052	0	4.7669	3.55163	4.4927	0	0	0.0776497	189.897	-463.195	56.0716	210.765	0	52.7456	50.4406	171.475	2
9917	2	0	1917	1	200.653	86.2682	114.384	0	0	34.6491	24.8766	339.009	135.695	2955.15	17415.6	-339.009	0	5.36179	3.38588	5.02795	0	0	0.0928076	173.65	-461.967	62.02	217.004	0	49.0567	49.2376	158.11	2
9934	2	0	1934	1	240.46	101.74	138.72	0	0	47.8353	101.606	152.224	140.621	3041.63	17637.9	-152.224	0	5.17002	3.70559	4.27665	0	0	0.0781396	143.848	-443.963	48.9476	207.798	0	48.146	47.7315	125.016	2
