# Supplementary material for: CaV1 and CaV2 calcium channels mediate the release of distinct pools of synaptic vesicles
Source: eLife. 2023 Feb 23;12:e81407. doi: 10.7554/eLife.81407 (PMC10023163; doi:10.7554/eLife.81407)
Supplement: Figure 8—source data 1. [file elife-81407-fig8-data1.zip › Figure 8 - Source Data 1/unc-13short/9/2/cav1_to_cav1(unc13).csv]

26.5994652820627
71.8998582143468
53.0783351219907
-41.6267724969221
17.7501548317414
23.808422376871
76.8173382615641
-3.41851205583589
-23.079907478048
-36.477737406196
149.604643439594
-102.302171675143
-47.1370047897472
138.443939657154
5.81552361769718
-75.1421138022124
4.00764703825917
-75.0795081444994
17.7187258903286
5.60671616606123
0.719043261095067
34.2972762777572
-16.0977241062646
34.3077675990935
6.17931681785922
38.2190859811963
-49.207805779246
-9.66037405284078
135.172444115149
-57.8128060623239
13.1850620393125
-5.60279629435536
27.0228873189844
119.70716163969
165.139802803275
144.177426220424
-24.0359448689742
-124.008696778877
185.479354340299
-34.7625719938333
127.059784476398
82.4593412011782
-43.2843667918132
0.878066716450121
-4.23594884020349
-105.536923278858
-31.350690746789
-36.6497131131619
-49.1306845262225
115.78606135018
-75.1873813877428
128.252507093286
185.149128890796
49.0783206451415
-111.852519780528
76.7238374635963
-4.37822336818863
-100.870763449046
-1.81051022637621
97.2423059812427
35.746001060932
-114.262101456523
30.6538939650418
126.538956763656
63.1733498882095
-4.73708127495411
21.8733735243477
-42.3871067930886
-33.4680150967652
182.645590347427
127.202033011665
67.0346354071335
-29.2038025244365
-31.4423027218108
91.636581708859
-51.9975917900847
-88.9515398198564
87.7254176708411
3.93709767646214
-53.2195256879895
61.5594575963332
-5.71151314632152
-62.1701961921899
-76.649121602004
-31.1817108906544
68.3246487813303
5.50836788108427
-17.6930236704175
26.0585841029533
-94.612494794972
-81.52302240055
55.1674495019761
62.625772944124
7.40400242372925
55.6021119461475
52.0534806093201
24.8036962260958
32.8957336493695
-109.083099282441
-145.835859204828
70.8259696643036
4.11221014548209
-0.701575276547374
-18.3649817540536
72.30053713702
-3.4623672835296
36.4544698876234
27.7568001018553
-89.7609744446818
33.1661893508863
104.617156041517
-21.1924081703364
-53.8700112309889
-48.3713909666512
-7.71274009233093
17.9508057797575
67.144043762557
-17.8946071529535
60.9489000150861
32.0104640167992
31.0746761007103
18.9528721555762
-17.9842908794562
56.5632660866759
3.50336328919002
117.876062122683
-96.6689334138355
50.6427284272577
-13.377714863811
-49.2301230480116
-3.5016915482156
-31.0974738706063
110.076212129512
-7.92868370669385
-1.67604769289755
-37.565393585046
41.3959725779459
-57.2107259863151
-9.46032232427751
84.6398975404336
-34.7601943923328
-111.773898363284
-35.143513974137
-168.788554768515
17.3020569544315
75.6783741682993
-90.7998591323194
-35.0422137415262
-79.8642184727141
14.7783128394149
-83.6521953324591
39.711556916991
1.58907420515243
-33.5844312635418
-38.8087426875391
-56.760445396565
-128.476464985448
74.6617910777604
2.83439769817051
-34.4707089235635
-44.7462275216058
9.48356361392143
-14.6037012672205
-176.30311134383
27.1692806437604
55.7363988668549
-35.8077976162749
57.5454794822108
3.47023369746603
88.0166994321407
-38.1188282823969
-67.3488491331264
72.4424951410074
23.1855668607059
-68.6697148637904
-75.7551683810852
-97.8576127268752
247.241606633626
-70.2321021133794
-32.1673865274824
171.387381888737
14.1874449391325
19.7241460066616
-60.8731367004693
15.8037260265592
-87.1226680378822
44.4000611276897
117.023735275015
23.7685981395807
23.4249428539588
-78.6560578006356
-88.9642859883497
-26.7928951775866
-20.0813444859086
30.1200295525232
-13.395182406759
-15.8147655061221
76.8185478945052
-139.264907017725
32.6311513727851
-15.8478995754631
-91.7322163968565
110.49028954497
11.6883327613141
0.186721796588245
-65.2502019590393
50.9008593281433
-67.5774499901891
-79.4919983869295
18.8256008820572
-50.0559226655205
-109.416310508135
22.7295783841473
-53.8875103636819
-102.26295897075
5.02871942742058
26.1736611660162
90.8601438467704
-17.0732394980187
35.6232833849244
223.496787405162
35.6250301772379
-91.6906193745381
-103.521140192559
-125.11730736887
-78.6643359391965
-24.74923655577
37.3299374634989
-68.9481830459008
-8.54092178896099
-34.2067946429343
-71.5450714013677
-173.619896659289
-3.85117523617373
130.381229552811
5.99914853991504
27.0750027747636
-80.0321531146292
-87.5353825957172
-135.162139405449
-25.3217234084696
5.62962929606147
-41.8834471367772
-10.1795640483469
-22.3417892114048
-91.9978167755362
-32.0464494723419
137.713731266045
172.776555566896
-99.2611792460011
-41.289793946391
107.011742298877
-57.1076991106784
-82.435729409699
-34.055732802135
22.2719577873759
-22.2548659016902
8.15430818439927
-33.4440399614759
-33.5314587661778
-39.894868231826
53.2135185098523
-23.7050706998052
-19.7241399680424
88.753147518808
-79.2115941204684
111.613783993304
-14.4628368582635
-73.64645100712
254.684933537741
-10.0932749060339
-83.153588126861
-62.2032075071875
67.3529999612547
-57.3957350348428
55.487840185644
115.296155889821
87.7858630042065
55.4745669324184
226.089805830736
14.5933882390636
-29.5585223581256
-65.8436141183629
-21.8855065989446
67.3430435604787
-84.4122547690095
14.8279290587561
28.5850572914205
-13.3338302851844
22.7976847261489
-85.6092438103478
-89.8891309913088
22.5024021983736
12.749625882323
-10.1990082206248
65.6858728722618
9.23241341226094
80.7693166538484
47.2461376077445
-6.81772710493533
8.62861925309335
44.3173332271035
-59.6674280034204
-97.2261152867395
109.183251264378
-47.4429047514132
36.9696109822471
-105.56402062394
-63.229267175182
-90.9484835503499
132.384630256023
-74.9758269521735
-33.8926006246293
146.575758533927
-115.22547325744
70.2005080754316
-50.9620161190614
54.5706078105068
-44.7191955948147
-72.8577140907109
-20.5499001599746
6.33849237849427
42.5344803553853
72.838842467354
-17.3260869917685
181.44332349598
22.3993269419225
-42.7486012428963
-58.5441868996095
46.1023992816008
-8.64754933190488
-89.1736171665034
-64.9009366676401
-88.3397770832853
-38.960215575149
-68.9656900144219
20.171196430947
31.3236366270903
-81.4190663486042
-74.0854372117901
