# Supplementary material for: CaV1 and CaV2 calcium channels mediate the release of distinct pools of synaptic vesicles
Source: eLife. 2023 Feb 23;12:e81407. doi: 10.7554/eLife.81407 (PMC10023163; doi:10.7554/eLife.81407)
Supplement: Figure 8—source data 1. [file elife-81407-fig8-data1.zip › Figure 8 - Source Data 1/unc-13short/9/2/cav1_to_cav2.csv]

449.598394100029
188.769603839828
525.807310547008
238.467730077004
428.240236390604
474.698811797854
535.451772233569
566.730290988166
495.646864970333
418.748472873782
546.922601860902
365.856986682056
627.596769063941
453.632961250862
541.336965361501
628.489770928463
434.52458836342
509.918737269021
529.261263243969
563.491229845189
461.449250384405
501.750503188812
567.420290544094
552.47780174029
469.543560181137
559.984405666788
594.247132187711
526.398761214639
456.331352504712
470.747156586631
553.878655573269
573.906340634472
434.263454456732
358.033470559256
592.369459562078
617.457006031156
413.199052094909
566.646915456202
577.412680344843
527.351609382156
513.698403776503
649.957040103702
502.13991787445
575.312742572372
456.069949172403
470.641817613972
501.002670164471
477.199864849978
513.129732358379
290.369905728323
451.278670522961
462.857190118397
455.739452893184
550.708393161714
400.698346728646
468.430584859512
355.917142240882
592.777297495582
626.449422072361
690.181780109942
647.261015798491
483.69803648607
532.870643713612
569.663782797041
573.225018862428
578.474729885527
539.064171599146
683.573158301164
582.40668535361
559.496819692049
578.047990759784
559.778980009745
483.709995771436
542.403784027158
483.657501889189
646.526562548926
543.20771333817
487.547127281247
566.513792902846
570.753008628364
557.215675572401
358.52824799912
515.611806349903
345.803942989764
543.969263705296
582.073976854163
546.135925163013
540.663930430426
547.2326301513
460.259688310451
506.442007932008
117.848390756544
619.763413655624
528.025493036725
368.574970513773
531.297753613755
532.612203885725
463.318591215393
535.525185657989
580.039108672469
625.433196542128
562.289827393708
282.35952567513
2.78131420208229
722.810145134035
681.657095868366
470.105817809357
517.229339091205
640.040598155281
491.470166141467
427.658338621377
609.887963076355
560.966192392983
619.942336437864
605.775723938754
538.068527450223
570.651084417052
539.901149826432
609.098598823317
638.866123740927
543.488106168914
608.158355364818
544.500190739907
606.820605554743
452.145095262091
229.015358218077
