# Supplementary material for: CaV1 and CaV2 calcium channels mediate the release of distinct pools of synaptic vesicles
Source: eLife. 2023 Feb 23;12:e81407. doi: 10.7554/eLife.81407 (PMC10023163; doi:10.7554/eLife.81407)
Supplement: Figure 8—source data 1. [file elife-81407-fig8-data1.zip › Figure 8 - Source Data 1/unc-13short/9/2/cav1_to_unc13.csv]

23.5138685712336
-21.7865243610504
-2.96500126869432
91.7401063502184
32.363179021555
26.3049114764253
-26.7040044082678
53.5318459091322
73.1932413313443
86.5910712594923
-99.4913095862976
152.415505528439
97.2503386430435
-88.3306058038579
44.2978102355992
125.255447655509
46.1056868150372
125.192841997796
32.3946079629677
44.5066176872351
49.3942905922013
15.8160575755392
66.211057959561
15.8055662542029
43.9340170354371
11.8942478721001
99.3211396325423
59.7737079061371
-85.0591102618528
107.92613991562
36.9282718139839
55.7161301476517
23.0904465343119
-69.5938277863934
-115.026468949978
-94.0640923671272
74.1492787222705
174.122030632174
-135.366020487003
84.8759058471296
-76.9464506231016
-32.3460073478818
93.3977006451096
49.2352671368462
54.3492826934998
155.650257132154
81.4640246000854
86.7630469664582
99.2440183795188
-65.6727274968835
125.300715241039
-78.1391732399898
-135.0357950375
1.03501320815485
161.965853633825
-26.6105036102999
54.491557221485
150.984097302342
51.9238440796726
-47.1289721279463
14.3673327923643
164.375435309819
19.4594398882546
-76.4256229103594
-13.0600160349131
54.8504151282505
28.2399603289487
92.500440646385
83.5813489500615
-132.532256494131
-77.0886991583684
-16.9213015538371
79.3171363777328
81.5556365751072
-41.5232478555627
102.110925643381
139.064873673153
-37.6120838175448
46.1762361768342
103.332859541286
-11.4461237430369
55.8248469996179
112.283530045486
126.7624554553
81.2950447439507
-18.211314928034
44.6049659722121
67.8063575237138
24.054749750343
144.725828648268
131.636356253846
-5.05411564867973
-12.5124390908277
42.7093314295671
-5.48877809285113
-1.94014675602375
25.3096376272006
17.2176002039268
159.196433135738
195.949193058124
-20.7126358110072
46.0011237078143
50.8149091298437
68.4783156073499
-22.1872032837236
53.575701136826
13.6588639656729
22.356533751441
139.874308297978
16.9471445024101
-54.5038221882205
71.3057420236328
103.983345084285
98.4847248199476
57.8260739456273
32.1625280735389
-17.0307099092606
68.0079410062499
-10.8355661617898
18.1028698364971
19.038657752586
31.1604616977202
68.0976247327526
-6.44993223337951
46.6099705641063
-67.7627282693866
146.782267267132
-0.529394573961326
63.4910487171073
99.3434569013079
53.615025401512
81.2108077239027
-59.9628782762156
58.0420175599902
51.7893815461939
87.6787274383423
8.71736127535041
107.324059839611
59.5736561775739
-34.5265636871372
84.8735282456291
161.887232216581
85.2568478274334
218.901888621811
32.8112768988649
-25.565040315003
140.913192985616
85.1555475948226
129.97755232601
35.3350210138815
133.765529185755
10.4017769363054
48.5242596481439
83.6977651168381
88.9220765408354
106.873779249861
178.589798838744
-24.5484572244641
47.2789361551258
84.5840427768599
94.8595613749021
40.6297702393749
64.7170351205168
226.416445197126
22.9440532095359
-5.62306501355852
85.9211314695713
-7.43214562891444
46.6431001558303
-37.9033655788444
88.2321621356932
117.462182986423
-22.329161287711
26.9277669925905
118.783048717087
125.868502234382
147.970946580172
-197.12827278033
120.345435966676
82.2807203807788
-121.274048035441
35.9258889141638
30.3891878466347
110.986470553766
34.3096078267372
137.236001891179
5.71327272560666
-66.9104014217191
26.3447357137156
26.6883909993376
128.769391653932
139.077619841646
76.906229030883
70.194678339205
19.9933043007732
63.5085162600553
65.9280993594184
-26.7052140412088
189.378240871021
17.4821824805113
65.9612334287594
141.845550250153
-60.3769556916741
38.4250010919823
49.9266120567081
115.363535812336
-0.787525474846916
117.690783843485
129.605332240226
31.2877329712392
100.169256518817
159.529644361432
27.383755469149
104.000844216978
152.376292824047
45.0846144258758
23.9396726872801
-40.746809993474
67.186573351315
14.4900504683719
-173.383453551865
14.4883036760584
141.803953227834
153.634474045855
175.230641222166
128.777669792493
74.8625704090664
12.7833963897974
119.061516899197
58.6542556422573
84.3201284962306
121.658405254664
223.733230512586
53.9645090894701
-80.2678956995151
44.1141853133813
23.0383310785328
130.145486967926
137.648716449014
185.275473258745
75.4350572617659
44.4837045572349
91.9967809900736
60.2928979016433
72.4551230647012
142.111150628833
82.1597833256383
-87.6003974127489
-122.663221713599
149.374513099297
91.4031277996874
-56.8984084455806
107.221032963975
132.549063262995
84.1690666554314
27.8413760659205
72.3681997549866
41.9590256688971
83.5573738147723
83.6447926194742
90.0082020851223
-3.10018465655594
73.8184045531016
69.8374738213388
-38.6398136655116
129.324927973765
-61.5004501400072
64.5761707115598
123.759784860416
-204.571599684445
60.2066087593303
133.266921980157
112.316541360484
-17.2396661079583
107.509068888139
-5.37450633234766
-65.1828220365242
-37.6725291509101
-5.36123307912203
-175.976471977439
35.5199456142327
79.671856211422
115.956947971659
71.998840452241
-17.2297097071823
134.525588622306
35.2854047945402
21.5282765618758
63.4471641384807
27.3156491271475
135.722577663644
140.002464844605
27.6109316549228
37.3637079709733
60.3123420739212
-15.5725390189655
40.8809204410354
-30.655982800552
2.8671962455519
56.9310609582317
41.484714600203
5.79600062619284
109.780761856717
147.339449140036
-59.0699174110814
97.5562386047095
13.1437228710492
155.677354477237
113.342601028478
141.061817403646
-82.2712964027269
125.08916080547
84.0059344779256
-96.4624246806306
165.338807110737
-20.0871742221352
101.075349972358
-4.45727395721042
94.832529448111
122.971047944007
70.663234013271
43.7748414748021
7.57885349791104
-22.7255086140576
67.4394208450649
-131.329989642683
27.7140069113739
92.8619350961926
108.657520752906
4.01093457169554
58.7608831852012
139.2869510198
115.014270520936
138.453110936582
89.0735494284454
119.079023867718
29.9421374223493
18.789697226206
131.532400201901
124.198771065086
