# Supplementary material for: CaV1 and CaV2 calcium channels mediate the release of distinct pools of synaptic vesicles
Source: eLife. 2023 Feb 23;12:e81407. doi: 10.7554/eLife.81407 (PMC10023163; doi:10.7554/eLife.81407)
Supplement: Figure 8—source data 1. [file elife-81407-fig8-data1.zip › Figure 8 - Source Data 1/unc-13short/9/2/cav2_to_cav2(cav1).csv]

-49.5948798429617
23.6380908887913
92.6399033415564
27.6436907768893
-16.0877795862089
81.9802906249279
58.7723308720324
-78.4288722133551
-52.5374625590484
-13.6916155545532
-13.1315414425026
-10.3544160371475
123.395826856186
119.509802267392
48.0230871797048
-16.3449865677649
9.32691423009419
-6.84693991144559
55.9006046756258
-31.6508436582462
100.322532671658
128.011709868917
71.9977124139405
31.0261848830414
14.1758269622987
108.562003480194
-56.6367946473329
77.7448594315665
88.3126380853682
53.6193813828959
141.2104035024
5.25906165204287
152.829110697176
108.08641492441
114.49248728268
22.0230938801269
124.873985514578
27.913791464036
39.1864778150975
135.23957505914
82.6971866080403
-21.1130581959133
119.402598072047
104.666679465428
34.374219013047
37.7908564030149
-12.2828244876091
56.1122688149189
44.2620169147085
28.4320056160595
-42.2841711519395
13.1861717373813
4.11046064202492
33.889329726564
-43.3697339684059
-13.2120023379102
-41.1323928998227
-15.001781169578
20.5301036440269
15.3762275630452
-43.3829577100496
-90.2255384732289
97.3448312120436
108.176584454928
-29.7394356532059
-15.9489098387112
104.146542089744
-33.6831298488978
103.088057828187
85.8960839332449
47.0277189800508
77.5980801458591
120.442050490952
122.139046191114
75.0439656561884
-23.0620929813558
38.3506177369272
121.879145130759
-60.077589432005
105.836442755783
19.0499465030807
-17.6563863338506
55.82259773031
68.0526677688085
24.1156290592589
-75.5148807619735
7.95921618222383
-83.7718983991217
-48.4024467813961
-101.148023583015
-194.302321294657
58.6406102454421
4.28923290647981
-68.839196098781
32.7277636662566
-70.7762650752102
-18.2102326979184
-35.4131692464125
-30.2764056986089
-25.0456841739451
16.2885978299255
8.78605539315504
30.7552657776214
143.614660504725
-79.9049558255756
79.1541362712669
83.22918161917
102.622428770492
-88.3235077625159
53.6315993596163
-41.6347273650008
149.89823379402
29.3128158948948
34.5729708841045
105.265507640102
-9.67305061616207
21.6750654207517
-74.8805194157139
68.8886770600329
134.079544185463
38.3705220846332
14.0375775521552
-71.0356064086427
119.917171686053
30.3209181492402
-174.256347550188
79.5265889415095
-171.803262289934
-35.8425284967925
-139.345221437277
-267.432236618683
-1.56627197973648
33.6945194290947
-95.7090435472892
-46.8252586808685
-70.2487039340776
9.73210564793044
-164.449469925667
-137.804074757929
-161.760718868116
-213.693901304212
-231.662248010876
-145.152436620383
-196.78701410609
-0.910085671570414
8.48764591422696
-20.6269901498817
-125.199907384258
-41.9026989191843
-62.5585690559892
38.1950274074643
-146.895103203753
-75.2068669073142
-13.0048961953707
-50.3543724218289
-110.969322271376
44.6681310101976
14.2480378456057
27.3164430844754
-30.363603896325
-59.5287868374544
-147.718610740607
-55.098899164248
5.48410396495274
-128.517153686091
-22.9736433746602
-79.3299233996004
69.5616103411903
93.1191575216562
27.887020468339
71.8505463959336
52.9213126378672
227.926679525968
1.00674892109419
33.9887221194313
-123.233841848176
-104.478588752756
-139.23527429527
-164.182959603948
-28.7519346475437
-45.3841406849278
43.9353328634043
100.14308859252
101.114299397466
80.7545776514944
-261.610927798336
35.822020224512
-50.7495567784463
-137.356121874522
-125.386652406818
-82.4226923343576
-64.7168576795775
-128.772342317714
15.1520326688969
-69.2742631049787
-8.31349701628642
-25.2226123878263
91.0367916640953
-176.05742037619
22.9676089482709
-12.6404784948227
23.1801218110577
-114.881502737428
-126.779991558697
30.5397050184147
-149.593820283035
-13.2381067378446
-139.142800027712
53.7692072602968
-99.927772721343
-102.39207541231
-172.832471433105
-79.6860620875632
-32.5070371606416
14.1266474962067
-28.355677095491
-4.88092846214749
-117.710245605778
1.96477411799424
-146.228337060145
79.6134056258452
60.5341110805948
-83.5030543398789
10.7232022379376
-168.099622807864
-172.421072134666
9.73059685232693
-54.9968983893104
-29.4855828225627
-16.9604705033489
53.4829760233333
-89.922676561655
-34.7253489960349
-22.7220346706235
81.3385543810873
-67.8018425076152
-122.930392513923
70.0762908240322
10.3245633852202
-46.6270401457041
-50.5250543250804
-124.355549040472
-93.1655577609235
-34.9922685268884
-12.4901417583696
-135.943286279342
-163.500926282468
-84.2129794156263
184.092824265093
149.45128015189
-108.40477976878
-213.312246943726
114.566464348212
-175.635570587989
-42.9309563842144
55.0785544570444
126.170724088121
-174.622526214045
-6.09206072084635
3.55968595594823
9.80770359682174
17.6323456971168
-125.476514378117
-84.2805821295788
-96.5983071380651
-28.2560338396488
-140.859186607066
-54.7531634029128
-46.2848328346336
-140.670573752363
-93.6996291229589
-22.7066961480505
2.65935153805731
59.8533066912605
-19.7860889116546
-107.01384830859
-3.7081436663957
-175.497117878002
58.7886435495875
-90.4841327330923
-93.2243719079634
26.6728100079999
27.210058612136
-224.108725706383
-56.6929978028438
-83.0565639936704
-119.559019407488
-192.766397903093
-66.1312323755792
-8.28198850556328
-129.42921639375
22.8518220953083
-164.337885947107
-285.841897946906
-472.076843731254
0.408457996501966
-314.271104194409
-76.0572496992445
27.36032269916
-64.6422140182858
-36.4165287668129
-49.0425158834696
-4.66236867438056
113.927980605362
61.7076087305104
-33.138143396447
111.405555449415
-60.1854853094101
96.2730241683857
-66.9500063115975
-5.84757605141749
-38.4306002283593
46.1442647950134
45.8536221648883
185.622518603945
-73.6118455910619
34.7748260430981
105.08783235265
150.224813585946
151.144354145839
-74.0724018787569
93.4318007177735
79.3555770022049
40.2282838389056
81.1957417552676
98.047299607666
29.0384660749423
119.070092872436
16.5370993318356
43.7060137219269
67.5355492890594
59.1158938514636
-13.8566346556618
118.706577982166
10.1003961868246
133.992910933588
76.8203676189678
90.4502316387297
96.7182565819658
23.8664795242348
64.58502672955
94.4819398409581
49.3984676843738
-17.3342101067065
1.63003944023512
24.0077807449925
100.94907830125
81.3106336263354
45.2785659573474
126.704848232212
45.2943716900336
136.01010946464
20.5777466187592
85.4364490184726
38.1679250709858
48.1915633863719
42.8118819657193
5.80968321087312
98.3868933177473
20.5775710146772
75.8074525906995
80.1950697900174
110.659862292299
156.129624674475
11.0136601308714
52.9403695668134
31.6887165422977
71.0016763137974
-22.9572463051099
1.82559420181678
86.2091614247947
70.2097763281217
4.10021084264008
71.6550444164059
27.470503446224
128.461351066197
-30.2506655541365
38.7680812182643
43.9031577569222
64.7899561759932
42.742436505916
107.112792513586
71.5843172424084
77.8053117198851
35.6239509023999
84.8364935615755
122.282419848585
-29.1909484462522
82.6648042875295
35.8619794377137
15.5083046167201
13.0784276824943
130.406436449675
35.4621354344181
103.242287270368
62.2592572263784
121.552278951724
3.28961035510292
96.461248986061
170.949129941278
-18.121319795302
45.67733415574
92.5776597847125
125.967868383119
48.297075353652
58.4021500241561
-40.1462977351166
127.073769842731
56.2002867356405
94.4237857660264
104.005779423802
1.19426088460386
92.8359940484916
75.8649863282753
16.2042416193344
129.484176724685
14.7415071802443
39.8417613129877
-4.15616919923559
117.029944706714
35.1654960519063
-567.559672455382
