# Supplementary material for: CaV1 and CaV2 calcium channels mediate the release of distinct pools of synaptic vesicles
Source: eLife. 2023 Feb 23;12:e81407. doi: 10.7554/eLife.81407 (PMC10023163; doi:10.7554/eLife.81407)
Supplement: Figure 8—source data 1. [file elife-81407-fig8-data1.zip › Figure 8 - Source Data 1/unc-13short/9/2/cav2_to_cav2(unc13).csv]

-48.9924746293527
25.3995074057839
92.7066970078613
27.0736470813026
-16.5408295086963
82.4633156986147
59.0978395145121
-78.2076830472433
-51.8653880464026
-14.0588000177813
-12.3338135845224
-11.177479581871
123.674003126545
121.413155085893
48.809975467555
-13.3840310389514
10.2710273223965
-4.2932226274479
57.710568166749
-32.03494348614
101.278551950883
127.970697965984
71.9985550782258
33.4133699390914
14.3062824100398
108.273578542165
-55.3281451558396
78.6697166636695
88.8037294597416
55.9382846060926
143.592621718701
4.99977497875807
153.975540132218
108.856506485379
116.266010099307
24.5906154079748
126.545256388523
29.7177659565805
41.493473562854
136.125481894062
84.0572661476526
-19.7079581389389
121.01143259498
105.508367044216
35.6217497009366
39.9508532555137
-10.5650836093955
56.3188326684121
45.7200173742331
29.3481087067248
-40.2616069425385
13.7175929522655
6.0127263295326
34.8385002374725
-41.3301554603768
-12.7094559658199
-40.7200318069354
-15.3893070858758
21.833674974192
15.760883957184
-45.1667259106598
-91.0160870693853
99.064803176745
109.30765602903
-26.9151985096596
-13.5029769030971
104.548759122781
-34.2314599642923
104.989199617348
86.5428588825907
47.842592743913
79.4973547636546
121.202919179597
122.933777326107
76.1711811946134
-22.6190611026814
38.1193191377643
123.195427816787
-60.5591295394443
106.701953536833
18.6831077892766
-17.7370389691114
53.8999740663858
69.442409154457
26.6576748337848
-77.7400661594547
9.89151363749261
-84.5805023040048
-48.1432985740139
-100.904958572424
-196.087962340987
57.5231249906119
4.13324355073564
-68.7930779750932
33.6859273397331
-69.6783136517861
-17.4648676317338
-35.2119768439334
-29.7634354245947
-25.676130316413
15.6666435706557
10.6351112600769
31.6269636537054
144.930157954155
-80.9877596852657
81.546439478132
83.271792657657
102.147797228394
-87.0743822006134
55.3261283480042
-41.8868118720948
150.595633851073
28.6650590052304
33.088150353944
105.138077577709
-10.2191360937431
19.6713930321257
-75.7511207662956
69.8548471334507
133.795604864961
38.5151538179234
14.9342151089295
-71.9454219527688
118.630630804455
31.5005639249302
-176.235315413713
77.4850237933679
-172.337366964804
-39.8109754616617
-140.690836639546
-269.398761183742
-3.56483683851729
35.1834391317097
-97.3376896026457
-46.9849480642133
-71.9672028420118
7.07363351604545
-165.383866327862
-139.201115747275
-163.323125849074
-213.582120043438
-231.065257417733
-146.235171621285
-198.151124707192
-1.57441949267195
6.04494435847118
-18.6494961120297
-124.264637827466
-42.5542797741728
-63.3847265121003
39.5492280852886
-146.17467594789
-74.2598989458365
-12.9928744677418
-48.5642376730557
-111.209137175641
42.850417828322
13.6172507966021
26.1634629931068
-30.3074442837733
-59.105990286489
-145.878207732658
-52.4811855522094
7.93014928213779
-128.3119050315
-24.5734188271781
-80.2651908780826
67.8893331261061
93.7849298558631
28.3180416976538
71.1814378249401
53.9268352253475
227.408929306337
0.879328398596044
35.9821505373966
-123.988403764602
-103.941605431406
-138.955747617854
-165.450859492161
-27.9531762756287
-43.9219813812288
44.8665163425176
99.330402974716
99.3959048693268
78.6198230601603
-260.713721891136
36.9676085125593
-51.214769596545
-137.040646012474
-126.437836337998
-82.3005807846002
-63.3300084507609
-128.673032185801
14.2082551626027
-70.3235140611669
-8.85697560385779
-24.0028729661153
91.5263677479343
-177.11340206585
22.2064417953025
-11.4388806996649
23.0542657551505
-114.651179968258
-126.380080270093
31.0601363083661
-149.120155841414
-13.7288042673081
-138.977833347173
53.9678359422232
-100.939996694358
-103.224317974325
-174.632121429282
-78.5190525527341
-31.5788367494642
16.6456426889217
-27.0747525884162
-5.90246291382573
-116.415883368087
5.37641558728865
-143.942803629723
79.8315330968053
61.664535260481
-82.8852726425812
12.1940235871771
-168.834536536722
-172.035117918018
8.76276784733091
-54.2869476199212
-29.0384511689954
-16.4904428627306
56.3599918764867
-89.5815579639111
-34.5445153808523
-20.0288921174015
82.1610859688262
-67.480970315597
-123.708989301476
68.417666084677
11.9769724719026
-46.4779584196167
-49.5528760484831
-125.049274800926
-92.6911895576377
-34.048665921604
-14.3763067069103
-135.411897155891
-163.25032609721
-82.289826662518
185.679087329545
148.574821077736
-106.403420086956
-214.015609374335
114.697076406965
-175.110466683154
-42.2857818795128
56.1560556002078
125.115435103187
-173.462151305359
-6.36043088595034
4.79210335357129
10.1719560390356
16.6534761778184
-126.779721128167
-83.4090795443972
-96.6430717990334
-29.4309397830166
-140.347875618454
-56.0568511466608
-45.708378008112
-139.592700235255
-92.8587066409818
-23.6956241371154
2.41500398126664
59.0392469300732
-18.7242801760367
-106.311633782847
-5.50170323564089
-176.814641478897
55.9207482057191
-90.5055148637603
-92.3391016388432
25.0437982919575
25.7658418616811
-223.570273568721
-56.2018417059153
-82.3210779235396
-119.741016120706
-193.008486460361
-66.3668950241299
-8.43001273936898
-128.108399891491
20.9807643056247
-165.36420248596
-286.612252867768
-474.859219303738
0.794470721659309
-316.010556948919
-76.54866183987
25.601995001558
-64.5185661856631
-35.5729873605414
-47.063681435513
-4.05485073470118
113.899421915199
59.1602615490538
-32.3395790058403
111.997580762012
-60.9912442383447
97.9304221682196
-69.6286300514785
-3.62902600732014
-36.6819043786036
44.9305269674405
43.7456555532572
185.899591490152
-70.2114485316888
33.0208426910667
104.033654421399
150.26362803245
148.697100130024
-72.5427034122858
92.5213869765703
78.4607323126784
39.6499434262169
80.4500798666031
96.896954361504
28.1003358292273
116.00828959892
15.1594367481739
42.6418935891033
65.9663465198264
58.5545601926769
-13.9687776284354
118.579329638264
11.7979878266306
134.170093011646
75.3907364623337
90.584533457446
96.6839137240277
22.1254522024665
63.8616517602841
95.8634632826015
47.6120382425615
-16.475188439892
-0.20344338416362
23.8019647372184
101.423983304909
82.721607245152
44.2348844449079
126.30661258639
44.6102123276323
136.533504014991
19.8098048772863
83.6775843130545
39.252036771717
48.0101001687563
42.6119357368862
6.59667255266868
97.1686913431113
22.2596911234541
74.5779441854211
78.6751475821493
107.350947981808
154.734243344943
9.79608360185375
52.9449243967101
30.480142612023
69.7889824477625
-22.7677637386623
0.50567032944673
84.5004759588955
68.2506645802914
3.80692446248213
71.4959845111898
29.3581139744656
128.577588971471
-32.4624541245903
36.1952434225605
44.0591775205885
64.0251776828318
42.5607222328854
106.355105114639
70.8458655427912
77.4640175144705
33.4989024218667
83.9345076665941
122.977838586052
-30.7422077064712
81.7407275744317
35.6593753761681
15.8830817862781
12.0473897060347
128.506468691683
34.6552814975203
101.424894605634
62.2704602337435
120.482743284329
1.79800072884609
96.1790282487691
171.00563131291
-17.9626073019372
45.2874586610651
95.1422819854142
124.181271855214
47.3799595408345
57.8651199794749
-39.7451823406645
124.866815008814
56.8669428870799
92.286857411922
103.27891339397
2.03296786875944
92.0988496286427
74.4887647516134
14.1942522950667
127.527832364498
13.5008273600652
39.3588571012824
-4.88859382332339
115.253668428682
31.7706543651566
-568.307727633257
