# Supplementary material for: CaV1 and CaV2 calcium channels mediate the release of distinct pools of synaptic vesicles
Source: eLife. 2023 Feb 23;12:e81407. doi: 10.7554/eLife.81407 (PMC10023163; doi:10.7554/eLife.81407)
Supplement: Figure 8—source data 1. [file elife-81407-fig8-data1.zip › Figure 8 - Source Data 1/unc-13short/9/2/unc13_to_cav1.csv]

179.113695624521
380.071440617481
13.530487871154
295.097857409357
158.498930944163
73.2210178345049
61.2851398007551
33.1456166356256
15.4832486559062
110.083500397504
29.2833658730342
158.546158367953
-69.9711792059643
46.1524063984689
41.7404138898346
-40.593315485854
83.8605955370913
59.9900412667012
55.2978709704075
10.7959280854338
69.0618616255779
67.9880835164222
18.4263488694851
50.8026844171327
31.2655666564169
-33.3759954331399
-54.3391311765517
24.1426010850373
177.141970490808
73.2628502908665
-1.9159541290901
-28.6477142465628
102.461958090862
159.499162721284
-8.13247029735794
-25.9471063925994
163.720370391078
-4.96844254880489
-1.046206999883
2.50907955694129
72.0517533428174
-109.750856359922
86.9517852481367
-2.88105817006362
104.345463594935
111.877737699506
24.4169527091653
138.434384228549
13.6349676496102
346.265329836948
117.213017464415
88.7243833519642
76.6486321456396
22.6617432971361
215.152828306229
55.7103422583714
129.453621894252
-27.7233468281083
-84.3772430707722
-131.152089676674
-127.114046135659
53.6978343601331
-9.30994191229183
10.0637880875947
31.2282302151107
-19.5375203143994
24.8972949050913
-96.8649001741651
-12.9447801820679
22.1488548108646
-26.2322004437701
36.6744073056216
79.396395288677
-10.1546315052256
126.149025865048
-41.2724457995682
56.7911606416128
33.0137288315163
-40.1998851591925
9.93679615130895
1.46474816284535
153.422661756224
60.1084418986393
174.975782365618
6.51348992900603
27.6403006063119
56.2758506506434
6.80962949836248
61.8398652210089
51.7630153446262
46.7194431864955
468.71181700212
-49.2596024722152
12.3612166630373
128.142232741044
28.3628717426909
-23.1121878640188
71.2046727155212
80.2461789967092
-7.34421768188258
-41.1355740748477
35.6719444352457
301.778426273802
599.117631446414
-169.549293395066
-116.174845353733
161.776973504082
69.5647170987359
-59.6677095794657
55.7025607342002
162.231644392024
-39.6700844462248
2.19128263252787
-2.85248889228023
-68.7745606664612
-17.5771773721608
-9.22638967926468
61.9706076910588
-28.5437098138063
-74.9426691289264
71.0960098413925
-18.3483150360407
-37.7230181154227
-49.6738622168741
54.2865589735484
291.336944066148
