# Supplementary material for: CaV1 and CaV2 calcium channels mediate the release of distinct pools of synaptic vesicles
Source: eLife. 2023 Feb 23;12:e81407. doi: 10.7554/eLife.81407 (PMC10023163; doi:10.7554/eLife.81407)
Supplement: Figure 10—source data 2. [file elife-81407-fig10-data2.zip › Figure 10 - Source Data 2/cav2 particle files.xlsx]

## Sheet: w3_1_particle
image-ID	cycle	z-step	frame	accum	photon-count	photon-count11	photon-count12	photon-count21	photon-count22	psfx	psfy	psfz	psf-photon-count	x	y	z	amp	background11	background12	background21	background22	maxResidualSlope	chisq	log-likelihood	accuracy	llr	time-point	cluster-ID	precisionx	precisiony	precisionz	frame-timestamp	vis-probe
0	0	0	0	1	1036.15	560.379	475.767	0	0	20.8274	9.26175	182.8	718.102	10443.5	15338.4	-182.8	32.0225	106.603	139.516	0	0	0.294267	151.441	-743.22	250	184.381	0	10	43.1649	42.3906	104.48	0	0
0	0	0	0	1	1215.18	710.078	505.097	0	0	-3.28897	38.5969	169.889	733.162	30698.6	2353.24	-169.889	32.5363	84.8094	109.897	0	0	0.489699	169.042	-727.375	250	189.384	0	14	38.0009	37.1268	91.5306	0	0
0	0	0	0	1	1182.4	578.737	603.659	0	0	-23.126	64.1907	260.349	695.409	23343.6	7609.63	-260.349	31.9599	99.5693	127.049	0	0	0.835698	215.072	-764.125	250	246.276	0	1	42.7471	41.9488	112.852	0	0
0	0	0	0	1	1332.35	587.846	744.5	0	0	19.5034	90.652	459.864	697.459	6657.72	18246.8	-459.864	35.761	105.699	134.59	0	0	0.272123	221.301	-775.075	250	241.452	0	12	39.0621	45.3612	181.229	0	0
0	0	0	0	1	1055.67	588.634	467.037	0	0	0.262253	23.2782	135.63	690.496	3188.86	20207.7	-135.63	30.3551	100.763	134.148	0	0	0.577276	155.253	-739.908	250	199.543	0	5	43.4559	42.8716	104.792	0	0
0	0	0	0	1	1130.77	597.101	533.665	0	0	-68.6838	-9.58546	96.248	1017.92	29867	2899.73	-96.248	44.9074	84.8034	109.376	0	0	0.683507	156.479	-724.455	250	231.978	0	3	26.4576	26.699	68.215	0	0
0	0	0	0	1	1166.88	577.313	589.571	0	0	-32.7116	41.5245	145.699	836.428	11394	15605.1	-145.699	36.976	102.881	139.375	0	0	0.456507	154.369	-743.224	250	206.68	0	13	36.6084	35.946	87.9511	0	0
0	0	0	0	1	1357.28	694.077	663.207	0	0	20.3219	52.5568	304.91	1064.82	27984.1	4133.16	-304.91	49.8299	90.2996	118.066	0	0	1.08138	148.957	-729.173	250	285.537	0	2	26.8407	26.7636	76.852	0	0
0	0	0	0	1	1473.43	548.304	925.124	0	0	-137.074	10.6965	-232.492	1084.68	4621.77	19223.7	232.492	50.5714	105.279	140.146	0	0	0.787858	188.982	-765.897	250	252.039	0	6	23.9373	25.6991	139.02	0	0
0	0	0	0	1	1523.77	815.265	708.508	0	0	6.7189	250.234	389.361	848.241	19925.3	10114.4	-389.361	42.3968	113.181	148.026	0	0	1.47196	181.877	-763.183	250	265.609	0	4	34.4248	36.8342	123.537	0	0
1	0	0	1	1	739.592	419.887	319.705	0	0	-23.7537	-19.4664	155.543	517.759	31117.7	1414.71	-155.543	23.0279	78.4139	108.576	0	0	0.62623	157.525	-717.296	250	176.606	0	21	51.7683	50.9099	123.882	0	0
1	0	0	1	1	1064.21	549.586	514.622	0	0	18.3359	-49.0561	-81.2631	635.065	29979.3	2839.54	81.2632	27.7495	86.7515	109.873	0	0	0.121554	165.913	-727.034	250	207.321	0	3	36.9106	40.0128	148.141	0	0
1	0	0	1	1	1073.37	457.952	615.422	0	0	-10.7731	117.385	228.004	730.353	18547.5	11044.5	-228.004	33.2025	105.693	138.105	0	0	0.554264	188.944	-762.49	250	225.979	0	8	42.358	41.3303	106.595	0	0
1	0	0	1	1	926.652	472.192	454.46	0	0	7.47403	40.9941	65.5812	492.896	20024.2	10323.6	-65.5812	21.3781	109.695	143.663	0	0	0.839775	145.143	-742.122	250	174.801	0	4	59.6967	60.5325	160.404	0	0
1	0	0	1	1	1307.57	576.114	731.454	0	0	-31.0277	66.2631	88.4705	967.794	28135.1	4119.46	-88.4705	42.2991	86.4108	117.539	0	0	1.06616	140.076	-720.8	250	195.842	0	2	28.5268	28.6382	73.1631	0	0
1	0	0	1	1	1295.46	603.893	691.568	0	0	-30.8291	104.396	117.509	815.889	23550.6	7669.08	-117.509	35.9877	98.5476	124.375	0	0	0.549713	202.34	-759.135	250	239.497	0	1	35.3291	35.3836	87.8558	0	0
1	0	0	1	1	1363.42	598.286	765.133	0	0	15.4889	37.9678	6.39179	1183.12	4568.87	19196.4	-6.39179	51.1073	105.002	140.685	0	0	0.560767	196.373	-767.211	250	358.751	0	6	24.2949	25.1895	73.6779	0	0
1	0	0	1	1	1413.46	641.893	771.568	0	0	-35.5874	110.697	98.4071	1101.01	3125.05	20120.3	-98.4071	48.4798	99.3898	131.402	0	0	1.17165	174.909	-749.914	250	263.842	0	5	26.6394	26.7354	67.5661	0	0
2	0	0	2	1	834.926	407.737	427.188	0	0	42.1902	238.834	274.156	389.506	14209.2	13713.6	-274.156	18.4434	111.186	149.094	0	0	0.678528	132.036	-737.863	250	179.288	0	9	77.5857	76.8564	209.323	0	0
2	0	0	2	1	929.161	468.042	461.119	0	0	-45.9943	57.3192	-35.1825	490.035	26854.5	5224.66	35.1825	21.3318	91.9573	119.667	0	0	0.463123	176.99	-739.724	250	210.899	0	11	50.7386	53.7135	173.402	0	0
2	0	0	2	1	1344.41	453.271	891.135	0	0	6.03383	93.9775	-120.381	925.579	4578.33	19240.1	120.381	40.7778	105.747	139.152	0	0	1.35593	162.908	-751.372	250	289.278	0	6	28.2894	30.3969	123.983	0	0
2	0	0	2	1	1092.29	543.293	548.994	0	0	-71.5755	31.0214	-78.4222	667.635	28076	4254.36	78.4222	29.2861	87.258	116.774	0	0	0.619617	152.477	-724.678	250	215.828	0	2	36.1798	38.6229	137.804	0	0
2	0	0	2	1	1280.56	679.76	600.796	0	0	60.906	33.9549	149.43	714.052	6616.31	18203.8	-149.43	31.5393	105.544	137.459	0	0	0.151152	224.05	-774.434	250	236.079	0	12	42.6541	42.1046	102.943	0	0
2	0	0	2	1	1195.87	674.726	521.139	0	0	281.29	6.99889	571.964	627.267	23238.5	7666.82	-571.964	38.0277	96.9526	126.238	0	0	0.440589	220.275	-770.635	250	278.168	0	1	38.255	52.1653	261.413	0	0
3	0	0	3	1	912.553	457.928	454.625	0	0	-6.55243	15.9128	1.7124	595.988	13361	14235.5	-1.7124	25.7612	103.576	141.803	0	0	0.154474	159.247	-746.484	250	182.332	0	26	46.8923	48.845	143.349	0	0
3	0	0	3	1	1321.49	612.002	709.484	0	0	35.4325	-54.7337	111.348	725.179	15411.9	13010.5	-111.348	32.0214	103.99	140.671	0	0	0.596424	186.633	-759.822	250	206.477	0	18	41.154	41.3341	102.724	0	0
3	0	0	3	1	1121.13	420.123	701.011	0	0	10.308	6.95709	-29.6093	955.922	29987.4	2883.18	29.6093	41.3245	85.2583	109.321	0	0	0.12494	159.432	-723.818	250	219.205	0	3	25.8994	27.511	87.4979	0	0
3	0	0	3	1	1010.74	490.105	520.639	0	0	0.579103	25.9002	11.4745	494	23419.5	7747.58	-11.4745	21.3457	98.7982	124.483	0	0	0.470531	204.634	-759.167	250	202.495	0	1	53.7867	56.0373	164.883	0	0
3	0	0	3	1	1523.49	801.314	722.174	0	0	21.7579	68.2235	312.32	1033.02	20009.9	10196.8	-312.32	48.4964	106.261	140.887	0	0	0.754822	161.143	-748.767	250	204.679	0	4	29.6422	29.7416	86.2551	0	0
4	0	0	4	1	913.596	490.326	423.27	0	0	6.3418	-13.2219	109.073	476.048	10358.3	15460.5	-109.073	20.8499	108.338	140.01	0	0	0.146604	135.329	-735.874	250	157.421	0	10	62.7472	62.9562	156.855	0	0
4	0	0	4	1	1080.24	471.277	608.963	0	0	-54.5463	53.1213	-171.1	656.204	8226.67	17387.4	171.1	29.2997	104.468	138.701	0	0	0.502621	192.656	-759	250	222.669	0	23	38.7605	41.8857	201.817	0	0
4	0	0	4	1	1059.26	533.191	526.066	0	0	21.3758	82.3969	381.039	607.258	11339.9	15464.6	-381.039	29.5889	104.601	139.417	0	0	1.47293	138.825	-735.391	250	173.568	0	13	47.0862	49.879	165.711	0	0
4	0	0	4	1	936.905	491.164	445.741	0	0	-24.5668	28.7033	57.3107	707.056	29922.6	2861.44	-57.3107	30.7075	84.0278	106.629	0	0	0.618033	127.512	-706.8	250	181.672	0	3	36.3172	37.1998	100.894	0	0
4	0	0	4	1	1401.7	647.497	754.207	0	0	-57.4177	112.509	-73.5069	896.317	3246.54	20118.5	73.5069	39.5771	100.75	132.419	0	0	1.35829	181.317	-752.33	250	285.512	0	5	28.7535	30.6974	107.623	0	0
4	0	0	4	1	1255.96	646.421	609.541	0	0	-63.5599	104.097	303.72	995.657	26772.4	5177.88	-303.72	47.0401	88.3581	115.08	0	0	0.488252	208.295	-753.54	250	276.978	0	11	28.1904	28.1978	80.7572	0	0
5	0	0	5	1	1083.87	607.176	476.69	0	0	7.23133	140.116	336.468	658.442	16835.3	12217.7	-336.468	31.389	105.869	134.842	0	0	0.737829	167.083	-748.767	250	187.792	0	17	44.7477	45.4194	136.192	0	0
5	0	0	5	1	1065.83	534.829	531.004	0	0	-24.3419	71.3773	75.6429	595.45	14375.4	13781.4	-75.6429	25.9665	110.51	148.957	0	0	0.708183	170.581	-756.066	250	199.443	0	9	50.4921	50.9786	131.989	0	0
5	0	0	5	1	1467.61	615.174	852.433	0	0	-24.3543	79.8419	-3.40982	1186.72	4608.71	19154.5	3.40982	51.5671	104.014	136.624	0	0	0.973538	196.24	-765.651	250	278.648	0	6	23.6395	24.6868	73.6352	0	0
5	0	0	5	1	1276.81	560.174	716.636	0	0	-64.7032	-6.5773	18.9853	982.49	28069.2	4192.3	-18.9853	42.8905	88.3387	117.292	0	0	1.11098	159.14	-730.852	250	226.601	0	2	26.7186	27.8414	79.412	0	0
5	0	0	5	1	1357.02	592.777	764.248	0	0	-37.1233	16.7826	11.5702	1134.32	29935.1	2873.36	-11.5702	49.1989	85.4943	107.542	0	0	0.961026	173.447	-733.283	250	288.061	0	3	22.4488	23.5064	69.1238	0	0
5	0	0	5	1	1347.71	756.055	591.655	0	0	65.4651	67.7062	338.457	1060.23	23454.3	7705.77	-338.457	50.5462	97.8471	129.828	0	0	0.534965	221.419	-771.049	250	278.656	0	1	27.4149	27.9971	85.0654	0	0
5	0	0	5	1	1419.36	729.102	690.262	0	0	56.0208	127.052	255.694	972.856	19975.6	10137.9	-255.694	44.7217	109.737	145.394	0	0	1.12736	161.769	-750.943	250	229.616	0	4	32.4086	31.876	85.1993	0	0
6	0	0	6	1	1031.94	543.861	488.074	0	0	-4.11688	25.2772	70.1617	553.307	21132	9442.42	-70.1617	24.0229	102.091	129.252	0	0	0.336469	171.549	-745.472	250	169.719	0	16	51.0745	51.9349	137.379	0	0
6	0	0	6	1	1231.95	511.079	720.873	0	0	-33.7371	100.172	76.7437	841.889	26842.3	5281.47	-76.7437	36.8888	90.9622	115.222	0	0	0.544537	239.353	-768.672	250	295.033	0	11	32.1407	32.7095	85.5868	0	0
6	0	0	6	1	1591.22	922.955	668.262	0	0	63.902	72.244	353.675	904.982	23356.2	7701.24	-353.675	43.4904	98.2087	125.299	0	0	0.332993	205.621	-761.971	250	258.532	0	1	31.4256	32.5105	101.143	0	0
7	0	0	7	1	844.912	470.575	374.337	0	0	40.7118	-23.247	280.843	521.805	10323.9	15470.5	-280.843	24.3705	105.187	136.463	0	0	0.0764879	133.141	-732.037	250	138.051	0	10	57.0643	56.8073	156.514	0	0
7	0	0	7	1	995.38	430.805	564.575	0	0	5.55148	45.0206	22.2031	718.537	31088.4	1549.54	-22.2031	31.0665	78.7808	104.578	0	0	0.974338	154.179	-717.632	250	208.041	0	21	34.576	35.651	101.724	0	0
7	0	0	7	1	791.72	358.541	433.179	0	0	-13.9455	63.3329	-282.196	632.756	30808.9	2228.85	282.196	29.452	80.2313	103.443	0	0	0.387024	141.346	-709.446	250	196.877	0	14	36.3404	38.4308	241.917	0	0
7	0	0	7	1	1092.91	570.044	522.867	0	0	111.81	3.01686	230.93	580.535	6565.41	18234.8	-230.93	26.6344	104.746	134.549	0	0	0.0735774	181.67	-755.65	250	199.527	0	12	52.1305	51.0414	131.915	0	0
7	0	0	7	1	1077.04	554.755	522.287	0	0	21.3044	96.2908	150.106	622.849	9845.04	16048.6	-150.106	27.5445	107.364	139.558	0	0	0.601855	183.517	-756.78	250	167.303	0	15	49.0696	48.5336	117.931	0	0
7	0	0	7	1	1146.27	594.835	551.439	0	0	-106.566	52.4585	249.62	690.913	18444	11009.8	-249.62	32.2349	103.266	137.918	0	0	0.869552	178.893	-754.165	250	211.185	0	8	44.0531	42.579	114.41	0	0
7	0	0	7	1	1364.87	691.931	672.934	0	0	-31.0584	38.9227	223.288	837.176	23351.5	7634.9	-223.288	37.9541	99.6852	125.873	0	0	0.342932	196.827	-757.551	250	246.459	0	1	35.8395	35.0157	90.5472	0	0
7	0	0	7	1	1696.96	670.663	1026.3	0	0	-71.122	60.6365	85.562	1473.06	4555.82	19173.7	-85.562	64.8238	102.878	136.452	0	0	1.05888	217.035	-775.226	250	314.719	0	6	20.4708	20.498	52.9547	0	0
7	0	0	7	1	1419.65	749.788	669.863	0	0	67.7794	57.3623	399.802	893.113	19963.9	10108	-399.802	44.1601	110.14	143.034	0	0	0.705651	192.985	-767.051	250	261.1	0	4	32.4975	34.9979	121.981	0	0
7	0	0	7	1	1192.5	563.119	629.381	0	0	2.68656	70.9462	58.3697	701.607	28001.8	4214.43	-58.3697	30.4675	89.4077	118.13	0	0	0.861941	141.414	-721.574	250	171.044	0	2	38.3872	39.011	104.358	0	0
8	0	0	8	1	1008.79	453.176	555.61	0	0	-14.0672	123.714	26.1055	585.591	7986.87	17516.1	-26.1055	25.6143	100.824	133.683	0	0	0.230049	156.438	-741.401	250	202.61	0	23	46.8858	48.2438	136.253	0	0
8	0	0	8	1	1055.66	517.396	538.268	0	0	18.7683	76.5537	345.324	624.466	11541.8	15370.7	-345.324	29.8216	105.271	137.77	0	0	0.839964	138.959	-735.639	250	170.015	0	13	46.9866	48.188	147.835	0	0
8	0	0	8	1	1067.63	658.287	409.341	0	0	59.3554	2.91898	370.18	465.287	15188.6	13351.5	-370.18	22.7403	109.539	141.912	0	0	0.149223	157.778	-748.81	250	171.73	0	18	61.6964	65.0301	210.297	0	0
8	0	0	8	1	1046.45	479.184	567.265	0	0	42.4672	107.458	236.336	582.081	26865.7	5074.86	-236.336	26.4871	89.5433	115.352	0	0	0.3327	177.948	-737.863	250	196.625	0	11	48.5318	47.7275	123.817	0	0
8	0	0	8	1	1091.3	496.758	594.546	0	0	-70.2596	90.5629	162.795	685.017	22693.1	8280.88	-162.795	30.7241	94.4287	122.217	0	0	0.501332	176.86	-745.486	250	203.069	0	22	42.1784	41.4536	101.496	0	0
8	0	0	8	1	1451.81	540.948	910.865	0	0	34.0771	85.6478	62.3597	1222.8	3254.7	20145.3	-62.3597	53.1969	99.7481	130.231	0	0	1.27503	167.647	-745.665	250	246.857	0	5	23.5446	24.0687	64.0263	0	0
8	0	0	8	1	1386.53	530.202	856.328	0	0	-47.615	112.391	69.7763	865.78	8618.38	17029.1	-69.7763	38.0649	102.034	136.438	0	0	0.876351	174.553	-752.066	250	217.562	0	7	33.3907	33.8625	88.4657	0	0
8	0	0	8	1	1214.72	641.024	573.698	0	0	41.1392	74.4511	255.743	1117.87	27963.3	4111.27	-255.743	51.1595	86.823	118.351	0	0	1.08979	137.669	-720.727	250	212.751	0	2	25.8238	25.3628	68.2427	0	0
8	0	0	8	1	1060.26	564.39	495.871	0	0	-9.46469	89.4099	104.235	563.563	14360.5	13863	-104.235	24.6921	110.634	146.792	0	0	0.325273	181.957	-762.265	250	198.074	0	9	54.0552	54.0499	134.625	0	0
9	0	0	9	1	1131.64	627.198	504.442	0	0	4.32246	34.1485	63.6018	808.685	10360.3	15512.8	-63.6018	35.0663	104.062	136.731	0	0	0.54625	161.145	-747.217	250	219.185	0	10	36.0152	36.5269	97.0874	0	0
9	0	0	9	1	1654.2	789.635	864.568	0	0	23.71	90.5534	272.77	1205.86	20007.9	10174.4	-272.77	55.5945	109.383	141.041	0	0	0.966031	161.802	-751.241	250	249.369	0	4	26.2232	25.9626	70.7736	0	0
9	0	0	9	1	1121.36	741.835	379.523	0	0	149.784	72.9819	618.105	748.378	23270.3	7700.5	-618.105	44.1691	97.5112	126.839	0	0	0.434418	181.004	-750.191	250	226.522	0	1	33.3425	50.9562	272.205	0	0
9	0	0	9	1	1073.62	548.143	525.481	0	0	-2.20856	63.7746	179.483	856.86	29900.2	2826.37	-179.483	38.146	82.4992	108.324	0	0	1.02635	173.835	-729.566	250	255.812	0	3	32.4973	31.6924	78.5877	0	0
10	0	0	10	1	1417.2	609.521	807.675	0	0	19.9066	64.2968	75.7441	986.428	9746.77	15981	-75.7441	42.8785	106.088	141.542	0	0	0.712312	130.302	-734.617	250	200.511	0	15	30.3306	30.6284	79.7094	0	0
10	0	0	10	1	1424.38	614.589	809.794	0	0	2.14057	12.3113	-43.1193	939.931	3087.32	20218.7	43.1193	40.6716	99.6417	130.037	0	0	0.834847	213.92	-768.152	250	250.029	0	5	28.2626	30.0277	98.0577	0	0
10	0	0	10	1	1041.6	541.748	499.856	0	0	-44.4178	65.686	116.304	642.953	11505.3	15481.3	-116.304	28.3013	104.652	135.38	0	0	0.663432	168.158	-747.916	250	209.917	0	13	46.058	45.9951	114.574	0	0
10	0	0	10	1	1311.78	567.835	743.945	0	0	14.6704	91.9202	26.7341	964.289	4669.35	19142.5	-26.7341	41.8805	103.79	134.84	0	0	0.546382	169.976	-752.243	250	248.34	0	6	29.2732	30.3352	85.5752	0	0
10	0	0	10	1	1065.68	570.909	494.773	0	0	79.732	20.0693	564.742	777.236	23340.4	7653.75	-564.742	43.8773	94.5015	126.564	0	0	0.707265	193.319	-754.394	250	251.724	0	1	31.7834	43.9	218.351	0	0
10	0	0	10	1	1494.37	656.248	838.117	0	0	-67.9785	58.0844	199.234	1159.69	27972.8	4227.3	-199.234	52.4781	87.4093	117.641	0	0	1.52985	172.198	-737.653	250	258.003	0	2	25.0735	24.3248	61.9035	0	0
11	0	0	11	1	725.643	396.118	329.525	0	0	-24.0124	137.945	-176.491	326.67	30719.3	2353.56	176.491	14.7922	82.1916	105.883	0	0	0.208145	166.735	-722.472	250	180.768	0	14	66.4134	71.4955	354.49	0	0
11	0	0	11	1	1028.37	582.543	445.829	0	0	27.2162	3.27096	445.697	583.888	20901.4	9663.75	-445.697	29.9863	100.459	132.019	0	0	0.422525	150.335	-737.493	250	175.434	0	16	45.2099	51.7243	202.355	0	0
11	0	0	11	1	1311.53	660.168	651.361	0	0	16.1908	190.619	121.188	773.975	18620.2	11170.6	-121.188	34.6813	103.772	137.727	0	0	0.417543	186.407	-757.554	250	205.297	0	8	38.1718	38.0539	93.5664	0	0
11	0	0	11	1	842.22	436.609	405.611	0	0	6.83072	21.1063	110.195	526.638	31286.4	1673.11	-110.195	23.0106	81.363	108.27	0	0	0.877827	134.183	-709.489	250	176.554	0	21	50.3985	50.2744	124.952	0	0
11	0	0	11	1	1134.17	527.576	606.591	0	0	8.7777	78.4381	123.147	602.189	9857.56	15966.8	-123.147	26.4245	108.113	141.823	0	0	0.959844	192.242	-761.797	250	182.313	0	15	50.5586	50.1807	123.325	0	0
11	0	0	11	1	898.831	418.872	479.959	0	0	-8.96204	77.9297	82.2661	589.034	28113.1	4207.45	-82.2662	25.6866	87.6449	114.76	0	0	0.510523	140.398	-718.044	250	204.563	0	2	45.5734	46.0107	118.615	0	0
11	0	0	11	1	970.452	451.238	519.214	0	0	30.7398	56.8099	103.631	617.48	6546.82	18181	-103.631	26.9491	103.933	135.212	0	0	0.428077	205.2	-766.219	250	209.205	0	12	47.6707	47.738	120.06	0	0
11	0	0	11	1	1173.56	533.181	640.38	0	0	-19.6348	43.5671	100.422	1115.08	29917.6	2846.57	-100.422	48.7143	81.6442	108.063	0	0	0.606213	169.33	-728.756	250	290.757	0	3	24.3391	24.3188	61.779	0	0
12	0	0	12	1	1025.65	522.361	503.287	0	0	-3.80308	12.1193	49.2892	587.732	3990.2	19820.2	-49.2892	25.4648	100.576	131.813	0	0	0.679611	194.017	-757.781	250	218.98	0	24	47.743	49.0199	132.727	0	0
12	0	0	12	1	1152.76	413.431	739.327	0	0	-143.239	82.0072	-215.913	778.096	4727.6	19152.4	215.913	36.2897	104.527	137.139	0	0	0.828956	173.471	-753.355	250	212.996	0	6	32.165	34.5102	180.655	0	0
12	0	0	12	1	911.849	430.661	481.188	0	0	-66.2178	11.7082	343.461	614.475	26874.8	5170.61	-343.461	29.7631	88.7951	117.14	0	0	0.71511	159.116	-731.294	250	203.141	0	11	43.6988	44.8725	138.389	0	0
12	0	0	12	1	1032.94	523.068	509.872	0	0	46.7566	108.803	319.569	536.495	18589.7	11053.1	-319.569	25.308	106.639	140.231	0	0	0.184688	172.699	-753.273	250	192.765	0	8	55.4202	56.1834	163.434	0	0
12	0	0	12	1	920.853	357.666	563.188	0	0	58.1582	-35.665	146.861	814.636	29839.8	2925.81	-146.861	36.2089	84.388	109.748	0	0	0.358243	177.446	-733.809	250	219.208	0	3	33.5515	33.3544	82.1325	0	0
12	0	0	12	1	1493.37	558.565	934.805	0	0	-74.8446	88.4355	15.1017	1217.88	3064.64	20142.5	-15.1017	53.4692	95.1403	128.339	0	0	0.67208	188.163	-751.64	250	256.493	0	5	22.5757	23.3136	66.5251	0	0
13	0	0	13	1	999.409	446.115	553.294	0	0	-71.9746	105.685	55.194	434.06	5553.27	18630.4	-55.194	19.1347	104.874	134.116	0	0	0.684052	164.439	-744.515	250	186.71	0	20	64.275	65.7229	176.859	0	0
13	0	0	13	1	1069.29	481.822	587.472	0	0	-69.8207	95.0655	-7.78314	572.855	8042.62	17445.1	7.78314	25.1454	100.486	131.849	0	0	0.428785	168.221	-746.625	250	179.017	0	23	46.2967	48.4758	145.547	0	0
13	0	0	13	1	1008.52	422.588	585.933	0	0	-66.6059	68.6392	152.177	835.338	4551.31	19165.7	-152.177	37.262	100.877	135.6	0	0	0.52502	162.662	-745.928	250	212.923	0	6	36.2299	35.4815	86.954	0	0
13	0	0	13	1	1520.11	784.893	735.216	0	0	-12.3824	69.9825	208.334	1002.27	11373.6	15377.3	-208.334	45.0933	103.262	136.816	0	0	1.07034	152.414	-742.616	250	222.915	0	13	31.1871	30.2506	76.9866	0	0
13	0	0	13	1	1352.68	679.883	672.794	0	0	-29.2816	37.388	118.249	1123.49	29827.6	2952.41	-118.249	49.312	84.3227	110.12	0	0	1.14623	150.361	-722.036	250	252.707	0	3	24.6097	24.4717	61.3279	0	0
13	0	0	13	1	1203.62	619.447	584.17	0	0	-64.0689	45.9777	41.0375	949.622	8634.83	16995.9	-41.0375	41.4733	100.253	132.897	0	0	0.931549	186.517	-754.373	250	262.77	0	7	29.7788	30.4311	83.8173	0	0
14	0	0	14	1	1314.33	683.817	630.51	0	0	8.87457	-49.1785	245.262	677.173	20720.4	9716.2	-245.262	31.2935	101.488	131.247	0	0	0.366508	183.093	-752.631	250	196.552	0	16	44.1577	43.3116	114.322	0	0
14	0	0	14	1	1079.6	483.841	595.755	0	0	85.9332	12.5168	34.687	686.169	6491.63	18225.3	-34.687	29.8322	101.641	133.084	0	0	0.0351387	169.358	-748.662	250	203.475	0	12	40.5837	41.9351	116.627	0	0
14	0	0	14	1	1226.22	577.636	648.584	0	0	79.7301	104.62	-83.9198	627.327	5501.23	18731.1	83.9198	27.6321	104.604	134.746	0	0	1.18726	206.04	-766.234	250	230.592	0	20	40.7857	43.8353	160.235	0	0
14	0	0	14	1	954.481	392.06	562.421	0	0	-21.5046	-30.1056	111.267	745.991	30716.8	2322.29	-111.267	32.8369	80.4724	106.513	0	0	0.419009	146.8	-715.058	250	192.314	0	14	35.5355	35.566	88.9127	0	0
14	0	0	14	1	1339.87	476.595	863.28	0	0	-26.9179	55.3812	39.5657	1140.98	4611.28	19179	-39.5657	49.5331	102.326	135.276	0	0	0.652804	193.445	-761.14	250	282.294	0	6	25.2488	25.8607	71.5451	0	0
14	0	0	14	1	1105.74	521.26	584.478	0	0	55.7755	84.737	167.723	1071.07	28048.3	4200.64	-167.723	47.6051	86.5632	115.686	0	0	1.06261	140.593	-718.815	250	225.392	0	2	26.6954	26.3027	64.6152	0	0
14	0	0	14	1	1066.07	521.815	544.252	0	0	-0.874457	120.527	410.212	675.644	11362.1	15526.1	-410.212	33.5345	104.217	134.461	0	0	0.444621	180.095	-753.345	250	225.122	0	13	41.4737	45.0987	159.924	0	0
14	0	0	14	1	1405.07	834.108	570.963	0	0	-54.0718	46.0585	182.712	1212.65	29852.4	2844.08	-182.712	54.3986	83.1335	105.64	0	0	1.14054	149.348	-721.026	250	250.495	0	3	23.0819	22.5986	56.8557	0	0
15	0	0	15	1	1030.42	557.199	473.218	0	0	82.7583	-3.96955	213.206	461.193	16660.1	11963.2	-213.206	20.9201	103.946	133.105	0	0	0.194928	168.398	-746.508	250	182.778	0	17	65.2826	63.9485	161.708	0	0
15	0	0	15	1	1173.87	511.412	662.462	0	0	-22.2984	46.7864	195.739	777.003	23342.7	7627.03	-195.739	34.8298	94.7157	121.527	0	0	0.562988	197.706	-755.85	250	217.289	0	1	37.8353	36.889	92.6903	0	0
15	0	0	15	1	1348.85	506.358	842.49	0	0	-14.1506	26.2614	-33.7109	1064.32	4598.51	19208.1	33.7109	46.0715	102.556	138.144	0	0	0.616557	202.124	-767.827	250	301.693	0	6	25.9274	27.3001	86.4194	0	0
15	0	0	15	1	1455.59	869.341	586.252	0	0	64.6001	84.7186	263.279	877.828	19967.1	10279.9	-263.28	40.3791	106.299	142.046	0	0	0.955125	180.152	-757.253	250	210.421	0	4	35.34	34.8637	93.9739	0	0
16	0	0	16	1	1115.4	479.23	636.171	0	0	26.2695	59.471	227.976	884.088	26881.9	5222.51	-227.976	39.9915	88.2362	116.716	0	0	0.404128	146.564	-723.509	250	223.524	0	11	32.6129	31.8254	82.6868	0	0
16	0	0	16	1	1417.01	599.437	817.572	0	0	47.7257	57.3724	-107.098	1020.27	3141.39	20173.6	107.098	44.6377	97.9748	130.581	0	0	0.876721	255.055	-787.039	250	341.534	0	5	25.0884	27.0093	105.463	0	0
16	0	0	16	1	1203.52	664.579	538.941	0	0	119.07	76.3076	494.372	657.884	23301	7697.17	-494.372	34.8831	98.7733	126.842	0	0	0.341389	205.431	-763.026	250	233.358	0	1	39.0883	47.7541	207.35	0	0
16	0	0	16	1	839.437	437.447	401.99	0	0	-26.0897	63.938	300.181	485.328	16769	12194.2	-300.181	22.7216	102.879	135.377	0	0	0.406654	161.462	-744.899	250	210.641	0	17	60.8387	60.5745	172.327	0	0
16	0	0	16	1	1422.98	614.525	808.451	0	0	49.6935	36.1139	174.053	1052.17	19982	10129.2	-174.053	46.7625	106.661	138.704	0	0	0.951084	172.749	-755.599	250	261.039	0	4	29.6913	29.1722	72.0661	0	0
17	0	0	17	1	1173.63	608.539	565.086	0	0	50.1383	58.9802	51.512	558.976	2242.04	20770	-51.512	24.2526	95.33	124.352	0	0	0.791668	181.755	-748.873	250	207.732	0	19	48.4568	49.7498	135.201	0	0
17	0	0	17	1	1127.44	686.42	441.017	0	0	6.00674	98.4951	516.743	618.43	20723.3	9767.85	-516.743	33.0856	102.006	131.21	0	0	0.977209	191.645	-756.969	250	241.176	0	16	42.1156	53.3986	241.025	0	0
17	0	0	17	1	897.219	435.862	461.357	0	0	-61.9305	143.805	232.338	537.006	9828.61	16001.1	-232.338	24.7368	109.129	142.02	0	0	0.611685	150.637	-744.99	250	153.977	0	15	57.2575	55.8111	145.396	0	0
17	0	0	17	1	1095.93	547.538	548.389	0	0	-94.5536	116.673	-84.0983	665.583	30690.2	2275.17	84.0983	29.7199	81.4785	105.849	0	0	1.22176	175.03	-730.273	250	217.947	0	14	34.231	36.3984	131.74	0	0
17	0	0	17	1	1151.48	519.399	632.08	0	0	-121.589	48.8135	-88.5211	750.846	3211.05	20182.2	88.5211	33.4949	97.4264	128.228	0	0	0.510693	183.898	-749.898	250	221.535	0	5	33.3355	35.3993	129.8	0	0
17	0	0	17	1	926.821	448.268	478.553	0	0	33.0486	357.379	452.58	463.416	18503.7	11203.2	-452.58	25.2824	101.554	134.607	0	0	0.488388	208.845	-764.287	250	207.738	0	8	54.0714	67.1798	247.285	0	0
17	0	0	17	1	1217.43	442.774	774.66	0	0	12.6145	67.124	-130.928	912.336	4571.75	19167.3	130.928	40.1169	104.38	135.313	0	0	0.694864	183.81	-756.872	250	269.03	0	6	28.3359	30.4717	130.412	0	0
17	0	0	17	1	1525.26	738.83	786.433	0	0	88.1228	182.285	316.054	802.745	23332	7690.86	-316.054	38.2711	97.2039	124.657	0	0	0.39772	202.497	-758.137	250	226.547	0	1	35.6695	35.9392	103.733	0	0
18	0	0	18	1	768.491	412.203	356.289	0	0	10.0162	64.5387	33.7705	408.999	30784.9	2327.3	-33.7705	17.7134	80.4883	104.334	0	0	0.254421	160.534	-717.59	250	177.175	0	14	60.0746	61.8229	173.573	0	0
18	0	0	18	1	997.808	539.535	458.273	0	0	89.6153	60.3259	330.619	726.655	15357.7	13094.8	-330.619	34.6097	105.067	137.68	0	0	0.690697	142.645	-737.674	250	195.032	0	18	40.7732	41.2138	123.298	0	0
18	0	0	18	1	909.552	356.369	553.183	0	0	-24.8138	99.3693	104.418	541.119	16568.4	12258.5	-104.418	23.7759	102.77	134.446	0	0	0.428066	163.924	-744.57	250	170.679	0	17	53.8509	54.0635	134.815	0	0
18	0	0	18	1	1228.02	547.252	680.771	0	0	-60.8154	38.5203	23.8737	567.534	11521.7	15508.4	-23.8737	24.7354	103.501	136.531	0	0	1.07721	160.139	-744.299	250	195.919	0	13	48.8037	50.5337	143.963	0	0
18	0	0	18	1	1749.04	729.435	1019.6	0	0	-52.3937	10.8849	-49.7583	1205.73	4537.09	19223.5	49.7583	52.5205	104.345	136.859	0	0	0.350786	241.697	-786.926	250	316.407	0	6	22.586	24.0694	79.3453	0	0
18	0	0	18	1	1167.49	629.311	538.183	0	0	-2.32065	92.3489	202.883	593.648	8573.08	17049.2	-202.883	26.6728	103.774	137.731	0	0	0.543244	156.721	-743.575	250	200.243	0	7	51.8148	50.499	126.308	0	0
18	0	0	18	1	1376.7	558.283	818.42	0	0	-102.764	119.151	-227.783	874.233	3291.88	20111.8	227.783	40.7161	98.1734	127.631	0	0	0.967446	172.695	-745.183	250	249.698	0	5	28.1754	29.972	161.118	0	0
18	0	0	18	1	1090.11	539.63	550.482	0	0	-48.8856	-5.8511	-39.2784	614.955	28053.3	4291.23	39.2784	26.7706	87.3778	117.935	0	0	0.27789	142.177	-720.003	250	187.525	0	2	40.2716	42.9231	137.887	0	0
19	0	0	19	1	1130.04	525.062	604.975	0	0	22.6402	74.6564	216.164	706.745	11537.9	15472.3	-216.164	31.8403	101.704	136.308	0	0	1.05494	158.493	-744.001	250	196.067	0	13	43.3497	42.3332	107.973	0	0
19	0	0	19	1	1163.47	668.339	495.132	0	0	-25.3432	3.09113	206.994	1059.56	29823.7	2887.05	-206.994	47.8271	81.554	106.312	0	0	0.370118	119.448	-703.709	250	208.798	0	3	26.304	25.7987	65.7384	0	0
19	0	0	19	1	1340.51	854.916	485.595	0	0	-18.3787	49.3065	428.398	935.159	23338.8	7624.51	-428.398	47.1714	97.2782	124.164	0	0	0.967736	182.556	-750.142	250	223.426	0	1	28.8541	31.9944	119.717	0	0
20	0	0	20	1	916.553	559.873	356.68	0	0	80.2162	35.779	261.898	700.789	26828	5246.2	-261.898	32.294	88.3945	113.443	0	0	0.336552	136.328	-715.98	250	157.805	0	11	40.1684	39.5193	112.121	0	0
20	0	0	20	1	1256.52	536.596	719.928	0	0	38.8009	54.4223	-80.3684	611.553	5641.82	18681.7	80.3684	26.6141	102.401	132.097	0	0	0.535259	182.736	-753.783	250	206.067	0	20	41.8078	44.9306	164.189	0	0
20	0	0	20	1	1106.54	524.847	581.688	0	0	-53.0188	21.4153	280.737	760.207	9720.04	15924.2	-280.737	35.498	103.513	138.52	0	0	0.836638	173.728	-752.156	250	215.082	0	15	39.6756	39.4577	115.986	0	0
20	0	0	20	1	1029.69	468.817	560.868	0	0	-18.1122	109.665	150.239	601.924	4004.51	19822.3	-150.239	26.7199	100.741	130.976	0	0	0.208952	201.893	-759.746	250	189.551	0	24	49.2103	48.5925	118.107	0	0
20	0	0	20	1	1094.51	513.565	580.949	0	0	37.9239	105.753	202.204	701.349	11522.6	15540.9	-202.204	31.5264	103.874	135.985	0	0	0.385425	143.256	-736.004	250	144.26	0	13	43.5932	42.8864	107.256	0	0
20	0	0	20	1	1153.92	706.515	447.406	0	0	14.7419	63.5449	363.252	767.095	29883.3	2826.6	-363.252	37.0219	83.7973	107.185	0	0	0.927559	158.163	-723.308	250	228.939	0	3	34.2267	35.5079	112.727	0	0
20	0	0	20	1	898.794	358.918	539.876	0	0	3.17534	49.4545	155.006	723.172	28001.3	4136.27	-155.006	31.9421	88.4654	120.04	0	0	0.97558	123.37	-713.17	250	190.366	0	2	39.6435	38.7199	94.6519	0	0
20	0	0	20	1	1546.68	688.521	858.156	0	0	-87.2701	44.2135	-22.1553	1021.23	4571.97	19190.2	22.1553	44.7929	101.977	134.285	0	0	0.949537	230.929	-775.7	250	278.419	0	6	26.6661	27.7994	86.1407	0	0
20	0	0	20	1	1479.44	843.308	636.127	0	0	-79.0338	31.7372	131.113	1144.34	8649.79	17010.1	-131.113	50.8877	102.272	135.217	0	0	0.815662	232.92	-780.71	250	305.32	0	7	26.6207	26.1901	64.8013	0	0
21	0	0	21	1	868.963	396.577	472.387	0	0	-40.0678	89.1911	162.435	505.86	26748.9	5192.79	-162.435	22.542	88.8005	114.002	0	0	0.15814	165.97	-730.046	250	168.947	0	11	54.9581	54.1843	132.318	0	0
21	0	0	21	1	921.423	416.843	504.581	0	0	-64.5876	174.311	4.36662	462.109	3951.33	19757.7	-4.36662	20.6428	100.887	135.277	0	0	1.07463	168.192	-747.033	250	205.367	0	24	57.1365	59.4489	173.646	0	0
21	0	0	21	1	954.352	480.991	473.36	0	0	57.0709	100.224	134.653	577.819	9908.93	15945	-134.653	25.5123	106.113	139.662	0	0	0.259241	153.281	-742.316	250	171.047	0	15	52.0853	51.9017	126.271	0	0
21	0	0	21	1	1228.31	535.536	692.776	0	0	-37.2262	87.3522	90.6736	761.369	4521.93	19147	-90.6736	33.3856	101.905	135.792	0	0	0.902263	191.661	-759.79	250	225.233	0	6	38.4472	38.6983	98.2318	0	0
21	0	0	21	1	1356.69	770.957	585.737	0	0	-12.3205	125.828	345.801	779.524	19944.3	10139.2	-345.801	37.3449	107.621	140.325	0	0	1.2031	153.258	-745.027	250	215.016	0	4	38.1769	39.136	119.926	0	0
21	0	0	21	1	1031.23	549.334	481.893	0	0	41.3305	99.1418	370.266	721.987	28062.8	4086.58	-370.266	34.9619	84.8495	114.585	0	0	0.985216	142.363	-716.826	250	178.172	0	2	36.3495	38.3015	123.958	0	0
21	0	0	21	1	890.388	436.391	453.997	0	0	-38.6674	28.6733	74.5292	490.372	30733.9	2263.51	-74.5292	21.3837	82.264	107.946	0	0	0.132084	150.504	-716.603	250	158.256	0	14	52.4634	53.285	139.213	0	0
21	0	0	21	1	1056.2	618.34	437.864	0	0	32.378	73.6109	369.05	732.386	23288.1	7699.87	-369.05	35.4463	98.0917	125.871	0	0	0.584588	184.662	-752.172	250	229.636	0	1	38.1698	39.9911	128.775	0	0
22	0	0	22	1	853.533	387.307	466.226	0	0	7.16337	10.4276	-113.148	505.806	30787.8	2281.75	113.148	22.092	79.4752	105.112	0	0	0.302638	148.012	-712.624	250	173.222	0	14	44.7535	48.4189	195.395	0	0
22	0	0	22	1	905.315	397.48	507.836	0	0	31.6267	127.023	84.6437	435.567	13322.8	12529.8	-84.6437	19.1195	107.585	138.772	0	0	0.339853	176.831	-755.212	250	178.896	0	27	66.3407	67.1855	172.63	0	0
22	0	0	22	1	888.14	465.888	422.252	0	0	-50.0641	-12.0177	24.3698	462.079	14301.4	13765.1	-24.3698	20.1277	109.75	145.418	0	0	0.0832246	147.741	-742.995	250	170.253	0	9	61.398	63.9817	181.059	0	0
22	0	0	22	1	1251.96	624.186	627.775	0	0	-67.6392	34.1404	300.71	736.147	11428.9	15413.2	-300.71	34.7797	101.023	136.268	0	0	0.864845	172.299	-748.596	250	182.098	0	13	40.3431	39.987	115.063	0	0
22	0	0	22	1	1049.37	506.956	542.415	0	0	-8.21466	85.8909	228.766	647.369	26816.8	5096.43	-228.766	29.3533	87.5655	113.294	0	0	0.270142	155.591	-727.183	250	213.76	0	11	43.722	42.6604	110.041	0	0
22	0	0	22	1	1654.81	904.003	750.807	0	0	51.1103	98.0205	275.794	1037.39	23369	7775.12	-275.794	47.9491	95.4834	122.011	0	0	0.492219	231.451	-771.749	250	284.527	0	1	28.3671	28.2052	77.0877	0	0
22	0	0	22	1	1421.79	639.234	782.555	0	0	26.991	271.194	24.6935	711.287	4059.07	19760.5	-24.6935	32.7677	98.031	129.76	0	0	0.852761	195.605	-757.405	250	206.077	0	24	36.3223	37.7874	105.855	0	0
22	0	0	22	1	1119.02	610.168	508.853	0	0	-25.3366	44.7784	4.48296	801.467	8695.76	16997.1	-4.48296	34.7195	102.317	136.103	0	0	0.814391	137.02	-734.598	250	212.153	0	7	34.6263	35.943	105.842	0	0
22	0	0	22	1	1109.89	669.664	440.223	0	0	-45.8937	30.9462	272.807	919.996	29844.2	2859.19	-272.807	42.709	82.0792	108.307	0	0	0.748865	142.25	-715.579	250	209.774	0	3	29.8488	29.4509	81.2438	0	0
22	0	0	22	1	1632.39	946.757	685.634	0	0	18.743	81.6229	391.671	1157.01	20012.9	10083.7	-391.671	56.7406	105.079	141.86	0	0	0.652394	193.495	-764.733	250	278.046	0	4	25.236	26.995	92.3205	0	0
23	0	0	23	1	795.899	459.049	336.85	0	0	17.2792	100.616	171.96	344.386	30777.7	2191.56	-171.96	15.3266	80.2668	105.605	0	0	0.524215	129.174	-703.308	250	137.445	0	14	77.3819	76.015	184.914	0	0
23	0	0	23	1	1056.11	575.326	480.783	0	0	122.581	-42.3814	145.256	597.179	15324.7	13197.5	-145.256	26.8623	105.09	136.514	0	0	0.519297	164.884	-747.95	250	174.832	0	18	49.7347	49.3225	120.781	0	0
23	0	0	23	1	888.308	456.002	432.306	0	0	-27.1097	52.2107	125.617	457.626	9793.79	15993	-125.617	20.1185	107.884	139.132	0	0	0.580733	152.253	-740.919	250	173.026	0	15	65.6132	65.0856	160.635	0	0
23	0	0	23	1	861.692	370.208	491.484	0	0	15.2442	-33.3853	-100.2	782.441	29982.4	2823.87	100.2	34.2025	81.511	104.609	0	0	0.465871	134.554	-708.598	250	200.78	0	3	29.4142	31.9082	124.224	0	0
23	0	0	23	1	1401.06	648.315	752.74	0	0	21.0063	58.843	186.844	905.334	10343.6	15388.5	-186.844	40.3612	101.987	138.19	0	0	0.525668	186.446	-757.287	250	220.002	0	10	34.2185	33.2993	82.8104	0	0
23	0	0	23	1	1313.99	527.329	786.658	0	0	22.2924	55.4122	66.8995	945.044	8648.13	16986.4	-66.8995	41.0112	100.521	131.774	0	0	0.744302	168.322	-747.672	250	237.192	0	7	30.5251	30.9451	81.9481	0	0
23	0	0	23	1	1478.98	708.346	770.632	0	0	9.19297	89.8204	186.176	1118.06	20022.5	10175.2	-186.176	49.9267	104.948	139.193	0	0	0.954103	175.794	-756.319	250	259.978	0	4	28.1571	27.5151	68.2077	0	0
23	0	0	23	1	1256.84	516.437	740.405	0	0	8.30489	100.318	-158.715	850.307	3180.82	20130.7	158.715	37.867	97.3612	129.918	0	0	0.979787	175.986	-747.738	250	231.671	0	5	29.4164	31.7002	145.52	0	0
23	0	0	23	1	1435.32	638.697	796.624	0	0	26.0153	63.335	159.59	1148.09	28078.1	4122.39	-159.59	50.7734	86.5281	116.468	0	0	1.39698	196.786	-747.615	250	239.085	0	2	25.0872	24.6188	60.5937	0	0
24	0	0	24	1	749.719	475.428	274.291	0	0	-3.46356	62.9253	-24.4	321.912	30698.7	2528.23	24.4	13.9458	79.437	104.274	0	0	0.553913	163.437	-720.681	250	175.109	0	14	72.6165	76.2728	240.574	0	0
24	0	0	24	1	1033.91	612.852	421.058	0	0	-44.6611	75.2028	334.561	662.517	12900.8	14275.8	-334.561	31.6426	101.37	136.66	0	0	0.705166	173.88	-750.538	250	199.399	0	26	43.7404	44.7058	135.301	0	0
24	0	0	24	1	1016.49	461.511	554.983	0	0	4.4561	91.5515	43.2671	488.752	3981.94	19740.8	-43.2671	21.2485	103.507	134.192	0	0	0.0850009	190.801	-759.431	250	233.005	0	24	57.1632	58.8	161.133	0	0
24	0	0	24	1	1083.95	657.629	426.324	0	0	-10.0696	57.4908	279.355	731.246	28014.5	4128.23	-279.355	33.8477	85.063	113.273	0	0	0.708097	128.499	-710.583	250	173.154	0	2	38.0273	37.4024	103.594	0	0
24	0	0	24	1	1054.47	545.986	508.481	0	0	70.2158	44.5613	3.46672	566.733	26838	5237.42	-3.46672	24.5653	89.3359	112.78	0	0	0.695749	162.385	-729.521	250	176.84	0	11	44.1935	46.3088	138.648	0	0
24	0	0	24	1	1197.7	612.331	585.37	0	0	-44.7308	96.0568	197.599	730.769	18481.8	10966.2	-197.599	32.9574	101.285	132.032	0	0	0.399246	160.76	-742.653	250	187.034	0	8	41.3164	40.503	101.301	0	0
24	0	0	24	1	972.762	454.579	518.183	0	0	-20.9976	72.4289	116.066	845.041	11382.2	15374.9	-116.066	37.088	102.73	132.988	0	0	1.34278	146.214	-737.237	250	230.252	0	13	35.2489	35.039	87.3596	0	0
24	0	0	24	1	1223.15	492.72	730.429	0	0	28.0024	130.965	77.1227	530.643	23491.8	7742.18	-77.1227	23.2891	95.5457	124.533	0	0	0.379695	200.471	-756.727	250	183.766	0	1	51.8905	52.5278	136.287	0	0
24	0	0	24	1	1547.55	639.819	907.731	0	0	-20.3232	110.66	157.375	1375	3109.78	20120.3	-157.375	61.1704	94.3469	127.227	0	0	1.31759	206.959	-762.172	250	320.784	0	5	21.9418	21.5225	52.9031	0	0
24	0	0	24	1	1133.34	487.772	645.564	0	0	-78.7686	61.5841	-218.143	895.524	4563.47	19272.5	218.143	40.8669	104.216	138.223	0	0	1.27596	178.987	-757.012	250	258.144	0	6	28.8194	30.8129	165.255	0	0
24	0	0	24	1	977.592	622.69	354.902	0	0	3.57801	102.875	260.72	664.622	29894.4	2787.27	-260.72	30.5242	81.7858	105.869	0	0	0.736786	156.472	-719.367	250	196.151	0	3	40.9802	40.3043	107.789	0	0
25	0	0	25	1	1163.26	649.357	513.905	0	0	-20.0854	90.8407	236.595	536.589	11481	15456.1	-236.595	24.4376	103.2	133.771	0	0	0.780297	158.919	-743.587	250	167.734	0	13	56.4728	55.2972	143.626	0	0
25	0	0	25	1	1204.27	604.779	599.49	0	0	-76.2033	104.862	-201.427	654.066	8248.32	17335.6	201.427	29.8563	99.3886	129.804	0	0	0.861716	183.413	-752.041	250	199.428	0	23	37.4852	40.3714	207.799	0	0
25	0	0	25	1	1473.21	587.709	885.506	0	0	-55.4201	102.481	-43.6763	891.017	3244.54	20128.5	43.6763	39.1185	95.8967	127.103	0	0	1.02293	171.669	-744.306	250	219.998	0	5	28.9662	30.7207	99.3276	0	0
25	0	0	25	1	1315.47	629.566	685.905	0	0	-9.39317	73.1248	5.29648	909.559	4494.09	19260.9	-5.29648	39.4338	101.542	136.086	0	0	0.713974	178.8	-754.655	250	258.016	0	6	30.7062	31.7742	92.9451	0	0
25	0	0	25	1	1186.7	562.452	624.243	0	0	-57.9821	120.099	17.194	710.826	28062.4	4165.28	-17.194	31.2626	87.239	116.026	0	0	1.04877	155.77	-726.501	250	197.636	0	2	35.8554	37.1727	106.363	0	0
25	0	0	25	1	1330.71	629.191	701.517	0	0	21.5719	113.002	392.766	1039.58	26787	5168.98	-392.766	51.0028	87.5819	117.81	0	0	0.716259	183.762	-742.311	250	287.073	0	11	25.8134	27.6088	94.2651	0	0
26	0	0	26	1	948.2	549.681	398.519	0	0	-45.6254	94.4355	317.332	463.839	11406.9	15452.5	-317.332	21.9683	103.525	134.954	0	0	1.17064	160.618	-742.782	250	178.812	0	13	63.0419	63.6643	185.004	0	0
26	0	0	26	1	995.328	525.543	469.785	0	0	60.7841	5.52482	193.676	872.03	29837.2	2884.62	-193.676	39.1214	83.1256	108.821	0	0	0.442498	153.727	-721.176	250	197.626	0	3	31.8459	31.3507	78.4292	0	0
26	0	0	26	1	910.397	413.562	496.835	0	0	-40.7949	44.1403	225.506	651.676	26849.3	5138.18	-225.506	29.6093	88.9732	115.331	0	0	0.482848	156.041	-725.52	250	185.489	0	11	43.551	42.4874	110.133	0	0
26	0	0	26	1	1347.78	616.649	731.131	0	0	-26.6029	102.452	176.902	949.042	3913.34	19829.5	-176.902	42.4373	99.6061	131.049	0	0	0.90651	206.907	-765.009	250	284.49	0	24	31.8835	31.3308	77.0306	0	0
26	0	0	26	1	1436.75	719.284	717.463	0	0	-0.847935	68.3483	320.452	1019.29	23420.9	7804.79	-320.452	48.0865	95.7641	120.462	0	0	0.450754	178.337	-744.927	250	210.237	0	1	28.4325	28.5917	83.6389	0	0
26	0	0	26	1	1347.45	712.705	634.744	0	0	-85.726	92.2215	-54.3447	648.945	20117.4	10172.8	54.3447	28.663	108.378	140.409	0	0	0.942772	178.695	-759.08	250	215.459	0	4	40.8451	43.3127	144.97	0	0
26	0	0	26	1	1150.7	510.579	640.123	0	0	0.634227	77.3564	152.306	734.994	28003.8	4108.36	-152.306	32.485	86.77	115.958	0	0	0.86591	166.201	-731.034	250	205.065	0	2	38.4033	37.6714	91.9113	0	0
27	0	0	27	1	655.166	336.088	319.077	0	0	7.57196	-4.39479	67.9055	461.998	31186	1598.95	-67.9055	20.0695	79.7316	102.01	0	0	0.276064	113.792	-693.779	250	140.114	0	21	54.1811	55.4849	146.793	0	0
27	0	0	27	1	967.35	499.231	468.119	0	0	33.4623	56.7952	-111.944	434.056	15214.5	13098.3	111.944	18.9922	104.729	137.467	0	0	1.02684	193.392	-760.949	250	201.112	0	18	58.4479	63.1648	255.754	0	0
27	0	0	27	1	1113.96	478.489	635.476	0	0	-0.79333	121.875	34.5562	666.252	18537.6	11239.4	-34.5562	29.1116	101.052	129.829	0	0	0.396968	162.106	-741.657	250	185.337	0	8	41.1818	42.3776	118.795	0	0
27	0	0	27	1	1303.19	639.348	663.844	0	0	-44.4623	95.3857	83.5615	733.778	26853	5286.25	-83.5615	32.2132	88.8376	111.596	0	0	0.390882	209.465	-752.116	250	250.608	0	11	36.3034	36.894	95.6933	0	0
27	0	0	27	1	1129	421.276	707.721	0	0	5.56807	89.3702	86.5261	718.177	8565.19	17151.8	-86.5261	31.35	100.441	133.924	0	0	0.543261	174.428	-748.704	250	197.128	0	7	40.54	40.7537	103.807	0	0
27	0	0	27	1	1065.85	500.524	565.325	0	0	36.6695	98.6231	193.367	905.301	29861.3	2891.18	-193.367	40.549	81.4845	106.725	0	0	0.87066	159.707	-721.415	250	237.291	0	3	30.4975	29.9785	74.8724	0	0
27	0	0	27	1	876.761	436.457	440.303	0	0	12.6155	13.5709	233.421	509.214	11249	15533.4	-233.421	23.1351	103.634	136.357	0	0	0.65522	135.005	-731.489	250	140.175	0	13	59.7645	58.5115	151.457	0	0
27	0	0	27	1	1346.26	537.779	808.481	0	0	44.0341	64.7427	121.686	994.011	3145.09	20166.2	-121.686	43.5806	97.4698	127.844	0	0	0.74199	211.926	-764.175	250	281.097	0	5	29.5581	29.4434	73.0212	0	0
27	0	0	27	1	1346.34	718.027	628.31	0	0	-25.662	58.9444	100.922	894.952	19957.7	10206	-100.922	39.1512	110.242	141.866	0	0	1.3507	154.765	-748.23	250	218.24	0	4	33.9882	34.0448	86.2068	0	0
27	0	0	27	1	1449.09	714.175	734.913	0	0	26.4931	164.04	331.966	823.102	23493.3	7709.1	-331.966	39.2447	96.1751	120.507	0	0	0.454729	220.958	-766.826	250	254.34	0	1	34.4243	35.0291	103.799	0	0
27	0	0	27	1	1096.72	572.9	523.818	0	0	24.5337	-52.5934	287.348	924.847	27979.9	4038.99	-287.348	43.6643	83.5834	113.318	0	0	0.204145	152.86	-724.014	250	222.264	0	2	29.6374	29.4692	82.7029	0	0
28	0	0	28	1	1014.7	557.436	457.261	0	0	32.0376	53.2141	347.155	547.246	10432.3	15294.4	-347.155	26.1854	103.765	134.443	0	0	0.796076	194.437	-760.181	250	247.768	0	10	52.701	54.0886	166.715	0	0
28	0	0	28	1	958.114	414.525	543.588	0	0	-5.2683	49.2099	155.538	469.342	15253.2	13205.6	-155.538	20.744	107.675	138.095	0	0	0.162924	179.171	-757.638	250	203.072	0	18	64.9642	63.7589	155.923	0	0
28	0	0	28	1	1043.74	568.957	474.784	0	0	8.33506	17.3933	121.815	488.039	14243	13835.3	-121.815	21.3807	108.473	144.105	0	0	0.542636	172.139	-754.383	250	149.281	0	9	62.5274	62.124	152.402	0	0
28	0	0	28	1	926.285	431.104	495.18	0	0	-0.792551	47.63	-145.268	634.867	29998.5	2842.51	145.268	27.9692	81.3169	105.394	0	0	0.307452	157.152	-719.355	250	204.733	0	3	35.6693	38.425	173.734	0	0
28	0	0	28	1	1209.82	624.011	585.806	0	0	-10.8826	15.2059	243.532	952.34	26819.4	5167.11	-243.532	43.5	86.0913	113.782	0	0	0.0679574	145.011	-721.036	250	196.698	0	11	29.9838	29.3164	77.5537	0	0
28	0	0	28	1	1255.81	653.262	602.552	0	0	-17.5098	119.169	342.774	659.399	23338	7654.31	-342.774	31.5437	96.785	125.91	0	0	0.453945	171.342	-743.641	250	252.7	0	1	42.8027	43.8326	133.52	0	0
28	0	0	28	1	1748.83	795.986	952.848	0	0	-66.9965	67.833	-43.1247	1515.8	4651.36	19166.5	43.1247	66.3571	103.804	136.017	0	0	1.55567	219.283	-778.845	250	410.911	0	6	18.1808	19.1997	62.0458	0	0
28	0	0	28	1	1443.41	627.686	815.719	0	0	-28.0627	62.924	150.286	1188.01	8598.82	16978.9	-150.286	52.5755	104.323	136.117	0	0	1.20476	155.129	-744.198	250	259.356	0	7	26.0907	25.6382	63.1447	0	0
29	0	0	29	1	888.834	588.057	300.777	0	0	35.9631	37.8452	477.47	599.516	20793	9629.18	-477.47	31.3154	98.9142	129.259	0	0	0.0995443	159.874	-739.497	250	216.676	0	16	43.1121	51.3439	216.527	0	0
29	0	0	29	1	920.657	412.324	508.333	0	0	2.28526	40.6668	21.4933	774.666	28002.2	4145.05	-21.4933	33.4908	84.9318	114.122	0	0	0.846213	157.024	-725.474	250	226.572	0	2	33.4558	34.4615	98.0802	0	0
29	0	0	29	1	859.915	413.745	446.17	0	0	-80.4288	-6.946	198.147	752.793	31174.4	1601.51	-198.147	34.2828	78.0947	102.77	0	0	0.575255	152.744	-715.284	250	186.573	0	21	35.6257	34.7881	87.8336	0	0
29	0	0	29	1	1252.1	413.982	838.115	0	0	-51.2467	37.4896	-172.249	991.291	3140.71	20193.5	172.249	44.2051	95.8687	127.058	0	0	0.676448	149.63	-734.186	250	269.945	0	5	25.1607	27.1875	130.443	0	0
29	0	0	29	1	1575.41	454.245	1121.17	0	0	2.08472	56.8115	-3.94797	1394.11	4582.28	19177.6	3.94797	60.3083	100.259	137.656	0	0	1.14519	220.182	-777.028	250	368.079	0	6	20.4636	21.1845	62.7228	0	0
30	0	0	30	1	1090.56	536.183	554.381	0	0	-75.7775	51.0424	512.35	548.788	10440.4	15396.3	-512.35	29.7175	102.996	134.117	0	0	0.281136	177.036	-750.43	250	207.099	0	10	46.8085	59.0634	270.155	0	0
30	0	0	30	1	1242.94	615.512	627.431	0	0	14.6756	51.7562	139.38	886.409	8655.74	16990.1	-139.38	38.978	103.864	135.034	0	0	0.665436	188.062	-759.771	250	249.01	0	7	34.3814	33.8685	83.2679	0	0
30	0	0	30	1	1238.88	662.224	576.657	0	0	60.7681	87.3058	277.008	852.26	26847.4	5194.67	-277.008	39.4232	87.4199	115.2	0	0	0.351471	178.51	-739.209	250	235.638	0	11	33.0876	32.8159	90.0094	0	0
30	0	0	30	1	1202.1	549.613	652.491	0	0	-12.0181	107.868	13.9516	841.829	11472.9	15638.4	-13.9516	36.695	104.619	133.143	0	0	0.823447	138.764	-734.744	250	203.862	0	13	32.7578	34.0876	99.0537	0	0
30	0	0	30	1	1053.78	587.714	466.065	0	0	17.4113	58.8885	195.398	788.217	29880.6	2831.25	-195.398	35.2403	83.5244	105.859	0	0	0.639725	152.878	-719.937	250	211.949	0	3	35.0905	34.3004	86.1817	0	0
30	0	0	30	1	875.913	446.552	429.362	0	0	82.9333	-0.0742283	303.198	650.397	30712	2391.91	-303.198	30.7033	81.3018	106.127	0	0	0.43958	117.169	-700.308	250	182.37	0	14	40.7467	40.8232	116.061	0	0
30	0	0	30	1	1880.38	896.344	984.035	0	0	61.2479	101.979	217.781	1263.38	19970.4	10163	-217.781	57.1553	107.974	137.712	0	0	1.26952	178.533	-758.357	250	245.638	0	4	25.0112	24.5976	62.9241	0	0
30	0	0	30	1	1501.11	545.943	955.165	0	0	-37.5595	54.8346	-113.922	1508.81	4621.92	19179.5	113.922	66.2584	102.91	134.253	0	0	0.978869	190.303	-762.476	250	398.142	0	6	17.608	18.9032	75.1783	0	0
30	0	0	30	1	1238.24	706.179	532.06	0	0	70.4791	-15.0532	363.292	1051.03	28033.6	4001.45	-363.292	51.4015	82.6109	115.999	0	0	0.244632	177.431	-735.786	250	300.304	0	2	25.1308	26.2356	84.6818	0	0
31	0	0	31	1	768.198	401.253	366.945	0	0	-63.2537	34.9107	-272.626	332.358	30758.5	2356.93	272.626	15.462	80.9174	105.466	0	0	0.208884	140.113	-709.029	250	167.717	0	14	67.4216	71.9196	447.076	0	0
31	0	0	31	1	935.801	475.457	460.344	0	0	-18.3007	27.3033	508.923	650.623	26826.8	5155.02	-508.923	34.9725	87.7899	114.454	0	0	0.385151	148.745	-721.931	250	191.642	0	11	37.2329	46.4388	209.079	0	0
31	0	0	31	1	1190.2	497.491	692.706	0	0	-25.9399	25.0974	16.2902	726.165	8696.36	17016.8	-16.2902	31.4514	103.406	133.211	0	0	0.437219	130.711	-730.179	250	174.455	0	7	38.0976	39.6079	114.8	0	0
31	0	0	31	1	979.63	532.001	447.629	0	0	-304.513	224.709	480.029	540.1	18542.3	10937.2	-480.029	34.2083	100.314	135.596	0	0	1.29942	145.514	-736.366	250	195.446	0	8	49.9064	50.0726	211.724	0	0
31	0	0	31	1	1001.55	458.393	543.161	0	0	-31.9293	83.634	94.5656	674.471	3221.05	20147.3	-94.5656	29.5577	95.1616	129.583	0	0	1.06406	155.314	-735.636	250	201.298	0	5	42.3592	42.4831	106.926	0	0
31	0	0	31	1	1225.5	544.585	680.917	0	0	-16.2692	119.645	-21.5264	836.749	4600.63	19214.4	21.5264	36.6061	101.204	132.773	0	0	0.861982	165.125	-746.244	250	247.743	0	6	31.9861	33.5377	103.924	0	0
31	0	0	31	1	1196.24	634.015	562.224	0	0	19.2813	22.1762	108.309	746.445	27985.2	4163.54	-108.309	32.5925	88.1293	116.553	0	0	0.647318	179.37	-739.195	250	199.972	0	2	37.1129	37.1474	92.7548	0	0
32	0	0	32	1	843.988	372.289	471.699	0	0	-69.9316	4.47937	142.409	524.865	15218.3	13150.6	-142.409	23.3848	104.886	137.621	0	0	0.395618	141.069	-735.453	250	161.96	0	18	57.1094	56.5433	138.005	0	0
32	0	0	32	1	1086.71	616.007	470.703	0	0	33.1361	66.9094	311.396	632.488	10431.2	15480.1	-311.396	29.6824	102.03	136.452	0	0	0.283429	214.019	-768.802	250	215.063	0	10	46.6539	46.8541	135.559	0	0
32	0	0	32	1	1423.63	596.764	826.867	0	0	-38.8775	118.945	68.708	1151	3128.34	20211.7	-68.708	50.5838	93.2496	125.966	0	0	0.974998	178.053	-748.392	250	264.579	0	5	24.4919	24.8059	65.0538	0	0
33	0	0	33	1	950.2	393.818	556.382	0	0	64.235	231.546	430.331	453.003	26844	5150.09	-430.331	23.0548	85.9274	114.551	0	0	0.553471	159.833	-727.031	250	183.798	0	11	54.4405	61.1105	227.579	0	0
33	0	0	33	1	1127.97	565.735	562.24	0	0	148.296	105.303	365.81	527.573	16694.2	12053.2	-365.81	25.8948	103.956	131.264	0	0	0.655193	170.229	-745.551	250	172.928	0	17	53.1499	55.5936	177.394	0	0
33	0	0	33	1	1108.47	707.548	400.92	0	0	-1.90048	55.6222	249.952	674.242	9768.58	15989.6	-249.952	30.7927	104.413	136.072	0	0	0.417692	155.999	-742.309	250	198.256	0	15	45.471	44.353	117.768	0	0
33	0	0	33	1	1215.26	759.824	455.433	0	0	-31.693	64.0658	372.934	614.167	18568.5	10998.2	-372.934	29.918	101.752	136.301	0	0	0.191315	221.343	-774.66	250	235.548	0	8	45.9916	48.2778	158.878	0	0
33	0	0	33	1	1551.91	686.04	865.867	0	0	-66.3723	94.4853	154.672	1267.45	3155.83	20136.5	-154.672	56.6916	93.1856	124.27	0	0	1.2927	144.617	-731.217	250	229.878	0	5	23.3832	22.9748	56.5197	0	0
33	0	0	33	1	1139.58	407.063	732.518	0	0	-49.9378	97.8329	75.2759	855.774	8521.04	17043.7	-75.2759	37.5785	99.9159	132.106	0	0	0.490501	156.021	-742.12	250	225.901	0	7	33.4737	33.9675	88.0851	0	0
33	0	0	33	1	1773.43	693.503	1079.93	0	0	5.83882	22.7673	26.5032	1595.14	4578.52	19211.6	-26.5032	68.9489	99.4032	131.875	0	0	0.244938	209.692	-767.556	250	386.927	0	6	18.1316	18.6741	52.6851	0	0
33	0	0	33	1	1195.72	680.497	515.218	0	0	28.8458	11.4361	265.641	1017.94	29869.2	2878.7	-265.641	46.9077	80.4602	106.885	0	0	0.302667	146.906	-715.939	250	222.733	0	3	27.044	26.8114	76.6894	0	0
34	0	0	34	1	960.892	609.403	351.489	0	0	-69.243	336.449	224.942	430.84	22692.1	8333.97	-224.942	21.3836	92.9964	117.046	0	0	0.228659	171.885	-736.516	250	172.846	0	22	61.0422	62.0142	154.624	0	0
34	0	0	34	1	1377.39	715.99	661.403	0	0	11.6531	64.1108	427.268	809.324	10452.6	15383.2	-427.268	40.655	105.125	136.856	0	0	0.767918	165.049	-749.05	250	227.57	0	10	34.4895	38.2299	142.599	0	0
34	0	0	34	1	1386.76	576.434	810.325	0	0	-9.97845	112.55	96.0125	829.259	23529.7	7760.59	-96.0125	36.4032	95.5081	122.082	0	0	0.671439	215.109	-762.96	250	234.155	0	1	34.0961	34.2593	86.8353	0	0
34	0	0	34	1	1505.95	659.604	846.345	0	0	-25.2876	42.1202	118.41	853.788	8596.05	16999.7	-118.41	37.4577	100.538	135.384	0	0	1.0356	164.773	-745.08	250	212.597	0	7	35.1093	34.7576	86.0595	0	0
34	0	0	34	1	1420.05	645.405	774.644	0	0	57.1976	50.0292	381.722	842.053	6719.68	18187.8	-381.722	41.1652	100	131.558	0	0	0.436059	231.658	-777.002	250	251.143	0	12	33.3636	35.3019	118.053	0	0
34	0	0	34	1	1448.3	647.343	800.958	0	0	-89.9183	20.4052	-130.066	1009.79	4574.62	19214	130.066	44.8896	103.215	134.934	0	0	0.579798	187.129	-756.778	250	297.066	0	6	25.5866	27.4726	115.313	0	0
34	0	0	34	1	1033.93	446.594	587.339	0	0	-15.4948	3.19081	189.936	1067.39	29913.5	2886.95	-189.936	47.83	81.0772	106.433	0	0	0.365773	172.031	-727.76	250	261.518	0	3	26.113	25.6034	64.1354	0	0
35	0	0	35	1	967.369	480.614	486.755	0	0	18.3238	137.659	289.031	520.356	18418.8	11123.9	-289.031	24.2514	99.4184	132.238	0	0	0.463552	155.096	-739.535	250	184.61	0	8	56.3745	55.844	155.583	0	0
35	0	0	35	1	953.172	607.17	346.001	0	0	16.2442	123.417	215.748	561.98	9750.44	16021.5	-215.748	25.4214	105.727	133.875	0	0	0.878655	137.104	-733.71	250	167.979	0	15	54.1364	52.9348	134.358	0	0
35	0	0	35	1	1073.29	525.505	547.78	0	0	27.626	113.262	83.1586	502.546	11333.6	15533.4	-83.1586	21.9984	101.928	134.087	0	0	1.19178	151.539	-739.274	250	165.574	0	13	56.7993	57.5558	147.381	0	0
35	0	0	35	1	1132.65	666.425	466.225	0	0	49.2286	70.6978	96.7783	578.505	26759.3	5111.62	-96.7783	25.2632	88.852	113.005	0	0	0.208948	206.973	-749.869	250	191.922	0	11	46.4279	46.912	119.119	0	0
35	0	0	35	1	1130.09	512.246	617.847	0	0	25.5372	-2.99703	-17.1727	858.631	28078.6	4288.38	17.1727	37.1173	86.053	113.259	0	0	0.501707	150.844	-723.948	250	209.681	0	2	29.2855	31.0311	95.4537	0	0
35	0	0	35	1	1037.37	538.019	499.346	0	0	-28.6548	-25.3127	229.073	835.334	29827	2915.45	-229.073	38.223	81.8903	107.456	0	0	0.312843	132.192	-709.699	250	219.687	0	3	32.9188	32.263	84.1576	0	0
35	0	0	35	1	1194.16	399.132	795.032	0	0	22.2911	74.128	-36.7487	990.096	3166.83	20156.9	36.7487	42.9526	96.032	127.706	0	0	1.39335	151.898	-735.439	250	257.834	0	5	26.6144	28.1137	89.9016	0	0
36	0	0	36	1	1341.65	646.655	694.998	0	0	33.4995	-10.4202	212.653	800.75	10430.8	15258.4	-212.653	36.1893	102.089	132.607	0	0	0.16029	150.103	-738.193	250	194.263	0	10	37.9231	37.2838	94.7297	0	0
36	0	0	36	1	862.447	448.325	414.122	0	0	4.68756	56.2919	82.7083	431.143	30690.6	2335.55	-82.7083	18.7556	82.2461	106.397	0	0	0.508614	132.974	-706.493	250	179.5	0	14	59.7869	60.2232	155.876	0	0
36	0	0	36	1	1041.71	519.904	521.803	0	0	12.5056	99.1266	217.648	441.536	22710	8670.95	-217.648	19.9362	95.0179	118.619	0	0	0.669001	180.56	-742.706	250	195.313	0	22	65.1916	63.9614	162.029	0	0
36	0	0	36	1	1394.73	729.444	665.283	0	0	23.6372	41.6265	78.947	1086	3065.82	20189.4	-78.947	47.1754	92.9751	122.591	0	0	0.477084	196.8	-753.307	250	281.482	0	5	26.0599	26.3128	68.5286	0	0
36	0	0	36	1	1438.26	586.802	851.457	0	0	17.0612	27.2505	75.4379	1194.06	29880.9	2862.89	-75.4379	51.8385	82.7675	109	0	0	0.929092	187.831	-736.982	250	321.075	0	3	22.554	22.8524	59.9291	0	0
37	0	0	37	1	913.892	414.05	499.841	0	0	-74.4964	87.8219	224.553	443.603	9841.18	15957.4	-224.553	20.3135	106.694	138.766	0	0	0.330724	154.347	-743.599	250	165.512	0	15	68.7638	67.0507	172.321	0	0
37	0	0	37	1	985.778	443.923	541.856	0	0	34.9206	34.6482	26.8786	628.253	8535.84	17007.2	-26.8786	27.1596	103.416	133.873	0	0	0.449209	155.416	-741.372	250	221.451	0	7	44.1623	45.806	129.991	0	0
37	0	0	37	1	1394.93	705.592	689.337	0	0	71.8641	83.6676	136.935	899.458	4512.5	19250.4	-136.935	39.7269	100.672	133.617	0	0	0.959153	183.323	-755.171	250	208.879	0	6	33.3787	33.0356	80.7153	0	0
37	0	0	37	1	1061.24	518.115	543.129	0	0	-71.4373	83.8465	120.112	528.336	3260.56	20147.1	-120.112	23.4433	97.1291	129.024	0	0	0.968878	187.588	-753.553	250	193.492	0	5	54.3849	53.9669	132.846	0	0
37	0	0	37	1	1263.47	572.974	690.495	0	0	15.9788	20.5388	111.569	906.913	28088.1	4165.18	-111.569	39.6292	86.5722	115.884	0	0	0.685541	173.332	-737.223	250	195.799	0	2	30.7381	30.7112	76.453	0	0
37	0	0	37	1	1070.57	559.452	511.12	0	0	34.1951	120.229	262.585	647.384	23485.6	7653.25	-262.585	29.7864	96.1217	123.379	0	0	0.656791	165.02	-738.938	250	223.131	0	1	45.0105	44.3967	118.997	0	0
37	0	0	37	1	1172.36	568.695	603.667	0	0	-19.2719	74.8086	257.264	975.97	26827.8	5207.17	-257.264	44.7819	87.7133	113.371	0	0	0.697105	206.536	-752.574	250	279.179	0	11	29.2991	28.7329	77.248	0	0
37	0	0	37	1	1690.91	856.086	834.826	0	0	39.313	89.1249	103.762	1030.93	14311.7	13763.6	-103.762	45.1284	106.235	139.088	0	0	0.699533	206.902	-770.167	250	250.275	0	9	29.2681	29.4632	73.8583	0	0
37	0	0	37	1	1346.26	589.38	756.878	0	0	-18.7085	21.0011	144.268	1015.34	20050.4	10244	-144.268	44.8093	103.689	135.861	0	0	0.268461	165.919	-748.501	250	217.588	0	4	30.2079	29.8157	73.1579	0	0
37	0	0	37	1	1193.01	539.97	653.039	0	0	-12.1116	-8.14314	137.497	1183.69	29910.1	2798.62	-137.497	52.232	81.7149	104.438	0	0	0.570191	158.565	-722.65	250	244.594	0	3	23.1869	23.0678	57.1197	0	0
38	0	0	38	1	1116.4	498.12	618.277	0	0	-77.7532	46.0993	-181.585	736.572	3167.21	20184.9	181.585	33.1302	96.7518	125.514	0	0	0.76332	164.464	-738.735	250	237.661	0	5	33.1606	35.6806	177.356	0	0
38	0	0	38	1	1042.63	577.326	465.305	0	0	-95.5034	158.021	433.215	585.414	18432.9	11003.9	-433.215	30.035	100.155	134.647	0	0	0.798981	135.624	-731.53	250	190.832	0	8	45.6369	51.0297	195.6	0	0
38	0	0	38	1	863.077	447.828	415.249	0	0	-19.879	74.6768	224.815	387.23	6497.78	18262.8	-224.815	17.5425	104.497	132.618	0	0	0.185327	182.471	-754.166	250	178.442	0	12	77.8342	76.0306	195.105	0	0
38	0	0	38	1	1227.12	578.794	648.329	0	0	-37.9857	21.5898	19.2561	906.747	8608.75	17020.3	-19.2561	39.3412	100.8	131.35	0	0	0.864677	192.219	-757.318	250	266.147	0	7	30.5723	31.7523	91.08	0	0
38	0	0	38	1	1283.25	592.68	690.572	0	0	21.8697	57.033	96.9109	1194.89	29975.8	2833.11	-96.9109	52.0816	81.1769	106.648	0	0	1.0049	156.092	-719.616	250	320.049	0	3	22.6145	22.6832	57.8776	0	0
38	0	0	38	1	1132.66	492.028	640.632	0	0	-31.5669	111.956	31.9805	510.056	27936.4	4273.08	-31.9805	22.3059	88.7344	113.656	0	0	1.36611	176.505	-735.84	250	206.436	0	2	49.891	51.5838	145.11	0	0
39	0	0	39	1	773.99	371.578	402.412	0	0	-2.744	5.40115	247.499	571.179	10367.4	15441.9	-247.499	26.147	100.11	133.389	0	0	0.577042	164.472	-742.878	250	209.819	0	10	52.4971	51.4249	135.736	0	0
39	0	0	39	1	1176.73	521.415	655.318	0	0	-102.269	111.515	76.2745	722.441	29900.6	2977.95	-76.2745	32.2288	83.6417	108.396	0	0	0.71364	162.313	-722.815	250	226.502	0	3	35.8367	36.0412	94.1765	0	0
39	0	0	39	1	1166.69	622.234	544.454	0	0	6.97808	60.4342	307.94	830.532	11354.3	15486.5	-307.94	38.9267	102.224	136.59	0	0	1.07819	173.382	-750.08	250	228.689	0	13	36.1975	36.0705	103.897	0	0
39	0	0	39	1	1409.41	692.843	716.566	0	0	-39.7879	99.1556	65.5681	829.323	28044.2	4186.22	-65.5681	36.3205	86.7209	116.724	0	0	1.53573	196.575	-746.469	250	265.158	0	2	32.3119	32.921	86.4859	0	0
39	0	0	39	1	1334.6	676.221	658.379	0	0	10.2304	110.499	214.534	791.819	23509.5	7662.98	-214.534	35.7549	95.1376	122.555	0	0	0.216809	195.332	-754.02	250	231.754	0	1	37.3358	36.4752	92.6204	0	0
40	0	0	40	1	900.43	467.115	433.315	0	0	-54.9214	51.7442	170.423	461.913	22677.7	8419.36	-170.423	20.6458	93.9761	118.225	0	0	0.56741	196.699	-748.792	250	217.178	0	22	61.4743	60.3571	148.72	0	0
40	0	0	40	1	1039.4	644.501	394.895	0	0	28.979	168.809	486.459	480.187	23391.1	7604.67	-486.459	25.0942	95.8542	121.979	0	0	0.307952	218.411	-763.916	250	247.567	0	1	52.7099	63.8664	269.727	0	0
40	0	0	40	1	1150.25	557.436	592.816	0	0	-67.0021	118.848	11.311	597.581	28071.5	4166.53	-11.311	26.3247	88.8798	115.848	0	0	1.16075	130.838	-715.842	250	180.954	0	2	42.1878	43.8705	127.54	0	0
40	0	0	40	1	1098.66	538.983	559.675	0	0	-24.8591	53.0126	69.1037	585.644	8495.96	16988.8	-69.1037	25.4863	101.094	135.605	0	0	0.886134	151.437	-739.608	250	212.618	0	7	49.041	49.5619	129.901	0	0
40	0	0	40	1	1291.15	699.072	592.074	0	0	-22.5685	69.8185	94.7787	1284.46	29920.6	2820.32	-94.7787	56.1518	80.6643	104.789	0	0	1.21183	143.44	-714.592	250	296.848	0	3	20.9511	21.0369	53.9373	0	0
40	0	0	40	1	999.949	417.761	582.188	0	0	62.5872	148.742	68.4643	699.306	14288.5	13903.3	-68.4643	30.8556	103.791	141.187	0	0	0.0920875	175.835	-754.139	250	210.501	0	9	41.2349	41.7519	109.216	0	0
40	0	0	40	1	1454.34	670.214	784.128	0	0	-14.6081	39.9605	5.48643	1212	3104.07	20191	-5.48643	52.4357	92.9569	123.857	0	0	0.613338	207.465	-758.098	250	290.494	0	5	22.4406	23.2508	68.234	0	0
41	0	0	41	1	1179.84	557.452	622.39	0	0	-2.05041	120.8	170.792	711.512	18538.8	11041.1	-170.792	31.7597	99.3648	131.3	0	0	0.215855	190.099	-754.868	250	225.885	0	8	42.1525	41.1906	100.873	0	0
41	0	0	41	1	1164.09	551.959	612.134	0	0	-62.1713	113.023	106.971	905.063	29860.5	2976.44	-106.971	40.1219	81.9412	105.188	0	0	1.22903	178.39	-729.705	250	240.581	0	3	29.1621	29.2174	73.7137	0	0
41	0	0	41	1	858.694	470.416	388.279	0	0	-15.1455	13.4003	391.328	763.722	11376.4	15533.6	-391.328	37.7695	100.287	132.345	0	0	0.416778	147.799	-735.5	250	174.833	0	13	36.4724	38.9525	133.215	0	0
41	0	0	41	1	1410.88	787.218	623.66	0	0	40.9986	-16.5922	77.6772	1059.62	8629.42	17058.5	-77.6772	46.1683	101.137	131.993	0	0	0.277083	197.009	-759.605	250	304.086	0	7	27.4524	28.0043	72.8877	0	0
41	0	0	41	1	1005.09	497.934	507.154	0	0	16.5933	5.1112	197.443	550.505	26791.9	5177.21	-197.443	24.6854	90.574	113.433	0	0	0.416255	152.615	-725.743	250	206.844	0	11	51.378	50.4895	126.002	0	0
41	0	0	41	1	1296.42	684.849	611.572	0	0	72.7918	39.6796	379.809	802.443	27931.7	4245.7	-379.809	39.2768	84.9922	115.964	0	0	0.684652	145.816	-722.219	250	187.98	0	2	32.6932	34.4112	115.198	0	0
42	0	0	42	1	977.021	481.282	495.739	0	0	31.7368	52.7567	96.3108	487.711	30663.5	2339.08	-96.3108	21.2545	80.0277	102.25	0	0	0.29889	159.238	-715.536	250	196.679	0	14	52.3555	52.7565	134.402	0	0
42	0	0	42	1	1085.26	604.569	480.695	0	0	-44.7688	54.6588	289.699	493.178	18481.9	11007.6	-289.699	23.0433	99.6028	132.066	0	0	0.483265	163.953	-743.284	250	161.497	0	8	59.2244	58.7291	165.054	0	0
42	0	0	42	1	930.879	480.61	450.269	0	0	75.874	-35.2591	372.451	478.28	20852.7	9702.28	-372.451	23.6689	100.642	129.508	0	0	0.259439	141.172	-731.887	250	177.035	0	16	57.258	60.2131	196.123	0	0
42	0	0	42	1	1221.3	460.142	761.153	0	0	9.69542	60.9936	65.2679	658.893	5571.26	18575.4	-65.2679	28.6025	100.774	133.256	0	0	0.591253	191.802	-758.802	250	210.29	0	20	43.4861	43.9927	116.269	0	0
42	0	0	42	1	995.977	498.411	497.566	0	0	-61.1027	22.5555	10.2055	572.534	14312.5	13730.5	-10.2055	24.9369	105.955	138.865	0	0	0.308584	170.115	-749.62	250	190.44	0	9	48.2928	50.3727	146.893	0	0
42	0	0	42	1	1356.31	546.248	810.066	0	0	-14.7568	97.1535	9.4154	1078.37	8485.86	17044.4	-9.4154	46.9288	99.5761	132.703	0	0	0.616477	181.985	-753.743	250	275.796	0	7	25.7734	26.7578	77.2996	0	0
42	0	0	42	1	1243.45	685.555	557.892	0	0	44.0226	12.4278	209.989	1262.04	29854	2877.71	-209.989	56.8452	79.8743	101.821	0	0	0.479498	150.002	-718.089	250	283.25	0	3	21.9508	21.6141	55.3644	0	0
42	0	0	42	1	969.032	482.603	486.429	0	0	-55.2841	58.3993	-91.2475	542.964	10021.3	16086.5	91.2475	23.8232	104.441	137.986	0	0	0.372336	163.292	-747.442	250	187.633	0	15	47.3222	50.7885	190.215	0	0
43	0	0	43	1	1071.37	537.902	533.468	0	0	29.6864	-54.4127	20.0166	752.797	29968	2844.89	-20.0166	32.7961	80.8259	104.457	0	0	0.521586	145.291	-714.257	250	174.227	0	3	32.6381	34.2367	98.9278	0	0
43	0	0	43	1	1239.84	571.645	668.199	0	0	92.9715	16.9912	108.113	743.584	6484.59	18320.5	-108.113	32.6839	102.009	130.627	0	0	0.40838	193.418	-760.353	250	255.466	0	12	39.2714	39.3548	98.519	0	0
43	0	0	43	1	935.98	463.744	472.236	0	0	2.68677	28.3659	226.047	821.436	26905.5	5253.61	-226.047	37.1797	85.4424	110.086	0	0	0.258183	149.92	-722.376	250	210.074	0	11	34.3636	33.5163	86.8022	0	0
43	0	0	43	1	1299.31	572.984	726.327	0	0	13.5377	-6.88094	119.559	1100.35	20117.8	10172.2	-119.559	48.2631	102.019	139.455	0	0	0.643083	186.395	-759.786	250	254.761	0	4	27.8132	27.6939	68.2336	0	0
43	0	0	43	1	1213.39	474.443	738.945	0	0	-57.9241	62.8519	-169.337	948.54	4542.62	19271.2	169.337	42.3969	102.886	135.828	0	0	0.998651	184.966	-758.621	250	291.168	0	6	26.9931	29.0668	138.167	0	0
43	0	0	43	1	1008.05	615.795	392.251	0	0	90.5392	-22.6331	647.038	572.006	23229.9	7696.45	-647.038	35.3847	96.2961	124.756	0	0	0.246073	192.792	-754.081	250	235.783	0	1	42.5245	67.5126	367.171	0	0
44	0	0	44	1	1085.77	434.427	651.347	0	0	30.7698	73.6852	370.821	506.321	26777.8	5208.29	-370.821	24.5297	88.959	114.226	0	0	0.00651362	181.478	-738.961	250	192.073	0	11	52.2147	54.6792	176.7	0	0
44	0	0	44	1	863.277	425.703	437.574	0	0	-34.51	3.04653	-51.3051	680.175	29932.5	2887.09	51.3051	29.5554	84.5257	106.887	0	0	0.390325	162.252	-723.46	250	229.081	0	3	34.7809	37.3825	126.218	0	0
44	0	0	44	1	973.443	531.461	441.983	0	0	59.6427	267.626	443.623	564.245	14291.4	13585.1	-443.623	29.2213	105.012	143.929	0	0	0.808899	152.304	-741.88	250	199.933	0	9	47.4433	54.8389	210.182	0	0
44	0	0	44	1	1026.53	635.897	390.63	0	0	102.777	44.9002	507.24	567.057	20825.8	9721.78	-507.24	30.4243	99.9082	129.278	0	0	0.193581	187.099	-752.793	250	212.805	0	16	45.1286	55.9826	250.9	0	0
44	0	0	44	1	1268.07	613.912	654.161	0	0	2.26326	40.7233	38.9958	1136.83	4582.1	19193.7	-38.9958	49.1941	98.7107	131.445	0	0	0.300159	184.768	-755.438	250	287.862	0	6	25.1155	25.6605	70.9512	0	0
44	0	0	44	1	1312.99	560.198	752.789	0	0	-2.25674	-17.482	162.465	1062.14	28106.4	4103.54	-162.465	47.2356	85.0547	114.246	0	0	0.690877	182.111	-738.445	250	269.723	0	2	26.8049	26.3426	64.7885	0	0
45	0	0	45	1	905.206	364.17	541.036	0	0	-4.62947	37.6207	58.0576	492.61	9671.65	16007.6	-58.0576	21.3588	104.44	132.741	0	0	0.0353651	180.55	-753.549	250	192.848	0	15	57.3164	58.4531	157.833	0	0
45	0	0	45	1	1046.68	466.873	579.802	0	0	-51.008	106.182	62.7993	625.076	26759.9	5175.8	-62.7993	27.4514	86.0061	111.269	0	0	0.44404	173.718	-731.405	250	211.446	0	11	41.487	42.414	112.685	0	0
45	0	0	45	1	1185.82	433.905	751.918	0	0	-133.897	147.941	-232.786	796.916	3223.36	20182.7	232.786	37.8806	94.407	126.543	0	0	1.32062	178.95	-746.103	250	273.395	0	5	30.0825	31.8718	169.645	0	0
45	0	0	45	1	1092.28	442.752	649.525	0	0	-44.7657	23.9426	-344.076	793.836	28049.2	4261.44	344.076	38.3917	85.1473	109.989	0	0	0.758482	153.146	-721.786	250	230.266	0	2	31.4658	32.553	218.345	0	0
45	0	0	45	1	1134.11	550.415	583.7	0	0	53.4956	100.34	235.958	624.036	14197.9	13652.7	-235.958	28.3942	103.748	138.535	0	0	0.372008	175.836	-753.318	250	198.611	0	9	48.948	48.0888	124.707	0	0
45	0	0	45	1	1339.69	706.606	633.087	0	0	-24.7613	80.2046	226.737	816.47	23245.5	7792.94	-226.737	37.0449	95.2399	119.537	0	0	0.725479	224.417	-764.206	250	238.876	0	1	35.9699	35.2074	91.0411	0	0
45	0	0	45	1	1671.09	728.226	942.866	0	0	-35.7966	29.6273	-19.9151	1146.21	4620.16	19204.8	19.9151	49.7093	101.905	132.699	0	0	0.680149	211.722	-769.43	250	320.19	0	6	23.8752	25.1409	77.8819	0	0
45	0	0	45	1	1508.03	745.48	762.55	0	0	-18.5657	73.3501	83.7189	998.98	20149.9	10191.6	-83.7189	43.5914	103.708	134.637	0	0	0.889859	175.824	-753.4	250	231.797	0	4	29.5111	29.7504	76.886	0	0
46	0	0	46	1	1210.74	483.618	727.122	0	0	37.7485	53.474	17.8083	655.834	6739.13	18184.3	-17.8083	28.3695	100.157	129.018	0	0	0.566036	187.308	-752.63	250	227.927	0	12	41.2935	43.002	124.184	0	0
46	0	0	46	1	1333.15	498.964	834.191	0	0	46.4774	132.406	202.214	668.524	26861.7	5249.23	-202.214	30.1647	87.6798	110.835	0	0	0.626114	156.991	-725.042	250	162.687	0	11	41.7111	40.907	103.051	0	0
46	0	0	46	1	1309.15	617.868	691.282	0	0	27.8823	58.0745	115.96	926.761	8642.54	17083.4	-115.96	40.5444	103.379	134.264	0	0	0.945366	173.49	-752.148	250	227.001	0	7	32.3722	32.2467	80.3267	0	0
46	0	0	46	1	1504.34	572.334	932.002	0	0	-41.4426	19.8243	-298.237	1240.24	4625.8	19214.6	298.237	58.2818	102.974	134.936	0	0	0.489716	161.616	-747.448	250	285.419	0	6	21.7881	23.0524	145.722	0	0
47	0	0	47	1	964.811	612.227	352.584	0	0	-28.5094	141.262	504.654	410.347	10393.2	15505.4	-504.654	21.7868	102.086	135.998	0	0	0.417345	159.563	-741.981	250	189.659	0	10	62.6832	78.4764	350.272	0	0
47	0	0	47	1	1086.1	567.585	518.512	0	0	-42.5749	53.1771	-6.30629	560.044	8613.34	17088.3	6.30629	24.3318	100.555	131.959	0	0	0.646776	177.921	-749.888	250	181.271	0	7	47.7522	49.9006	150.656	0	0
47	0	0	47	1	909.981	469.475	440.506	0	0	69.2691	67.1151	73.3823	494.87	14381.4	13885.3	-73.3823	21.5741	105.397	142.127	0	0	0.292642	151.053	-741.654	250	164.558	0	9	58.8725	59.6534	154.832	0	0
47	0	0	47	1	1159.93	408.536	751.389	0	0	-57.4962	53.7873	-43.5135	806.163	28062	4231.59	43.5135	35.1759	83.3473	109.907	0	0	0.789631	163.15	-727.142	250	200.605	0	2	29.9998	31.7438	103.614	0	0
47	0	0	47	1	733.398	326.451	406.948	0	0	-65.4117	14.932	65.2881	587.668	29863.8	2875.21	-65.2881	25.7332	83.0841	104.576	0	0	0.563013	138.229	-710.656	250	172.444	0	3	43.0539	44.1006	117.991	0	0
47	0	0	47	1	1341.09	516.139	824.947	0	0	-11.63	103.839	-35.7387	986.467	3200.75	20127.1	35.7387	43.0418	94.7065	125.313	0	0	0.68203	172.901	-744.744	250	235.697	0	5	26.4597	27.8959	88.7506	0	0
47	0	0	47	1	1150.81	709.722	441.092	0	0	24.1236	71.8799	530.664	814.19	23396	7601.94	-530.664	44.1357	94.4669	120.093	0	0	0.423445	178.515	-745.014	250	215.639	0	1	30.8983	40.1009	185.864	0	0
48	0	0	48	1	1055.06	477.626	577.43	0	0	-51.9681	17.5382	115.43	591.343	15100.6	13137.6	-115.43	26.0462	102.535	136.01	0	0	0.442065	170.333	-748.357	250	205.891	0	18	49.915	49.8213	123.262	0	0
48	0	0	48	1	1038.16	545.151	493.011	0	0	19.7505	116.406	328.888	537.412	9746.93	16028.5	-328.888	25.4665	104.475	133.854	0	0	0.70422	168.282	-748.089	250	181.243	0	15	54.4048	55.3115	163.026	0	0
48	0	0	48	1	1111.27	561.192	550.078	0	0	-13.996	26.0912	364.564	630.314	10378.6	15421.2	-364.564	30.5966	101.917	133.961	0	0	0.419839	184.059	-753.692	250	229.89	0	10	45.0258	46.8244	150.5	0	0
48	0	0	48	1	1106.94	400.29	706.647	0	0	-43.9658	109.746	-239.76	819.25	3233.09	20121.2	239.76	37.7889	94.3842	125.239	0	0	0.884854	162.389	-737.604	250	268.225	0	5	29.9479	32.1553	179.147	0	0
48	0	0	48	1	1062.97	604.895	458.071	0	0	-28.1584	107.265	137.829	454.134	6605.72	18230.2	-137.829	20.1178	100.688	131.197	0	0	0.700924	210.531	-766.748	250	203.521	0	12	64.4187	63.8094	155.417	0	0
48	0	0	48	1	953.927	375.168	578.759	0	0	-9.02511	74.8455	33.3574	627.822	3995.43	19757.5	-33.3574	27.2435	99.2913	130.005	0	0	0.513502	184.166	-751.741	250	211.979	0	24	43.8709	45.1463	126.001	0	0
48	0	0	48	1	1159.21	676.139	483.071	0	0	-35.9807	-5.87129	200.378	912.655	29834.3	2896.01	-200.378	41.1998	80.4643	104.018	0	0	0.514063	133.343	-708.385	250	203.607	0	3	29.9643	29.4554	74.5145	0	0
48	0	0	48	1	974.368	416.511	557.858	0	0	-48.7724	97.5925	449.252	738.447	23369.2	7576.23	-449.252	37.8099	95.4872	123.14	0	0	0.584495	175.898	-743.552	250	230.512	0	1	35.2727	40.6299	159.4	0	0
48	0	0	48	1	996.516	541.043	455.473	0	0	-29.2071	58.2323	226.346	715.476	26837.7	5223.75	-226.346	32.4575	89.9599	112.758	0	0	0.338319	173.238	-736.617	250	239.299	0	11	39.7493	38.8282	100.648	0	0
49	0	0	49	1	1203.19	614.249	588.945	0	0	3.66084	-8.47154	131.992	622.403	10361	15555.4	-131.992	27.397	102.111	136.143	0	0	0.453796	170.947	-749.266	250	194.675	0	10	48.1445	47.7528	116.565	0	0
49	0	0	49	1	975.278	363.521	611.757	0	0	20.2843	-33.7533	-10.2709	700.842	8749.8	16976	10.2709	30.3895	100.647	130.736	0	0	0.2913	145.52	-734.66	250	210.661	0	7	38.1824	40.3204	123.309	0	0
49	0	0	49	1	1025.4	468.791	556.605	0	0	82.5216	-67.9626	330.761	519.318	15265.1	13322.7	-330.761	25.366	103.943	137.624	0	0	0.490364	195.716	-763.253	250	209.618	0	18	54.8918	56.1547	167.352	0	0
49	0	0	49	1	1160.37	563.886	596.485	0	0	-163.07	106.644	25.556	641.239	9929.75	16038.3	-25.556	29.2057	104.356	133.399	0	0	0.615191	170.011	-749.66	250	186.498	0	15	41.8675	42.9402	121.411	0	0
49	0	0	49	1	1135.49	601.055	534.437	0	0	28.9123	125.156	231.74	725.116	2362.93	20803.4	-231.74	32.9892	94.2655	122.415	0	0	0.638138	148.376	-727.742	250	189.161	0	19	40.3099	39.3884	102.115	0	0
49	0	0	49	1	1128.81	491.149	637.659	0	0	51.335	47.6432	233.266	508.504	23468.4	7626.18	-233.266	23.0746	97.2882	121.133	0	0	0.509625	196.467	-751.994	250	203.141	0	1	57.2398	56.1224	145.582	0	0
49	0	0	49	1	1149.39	564.129	585.257	0	0	-10.5103	33.7598	-5.64139	671.72	29908.5	2956.04	5.64139	29.0453	82.5859	104.638	0	0	0.582139	194.867	-735.775	250	221.402	0	3	36.1698	37.8793	115.793	0	0
49	0	0	49	1	1152.9	508.985	643.919	0	0	-142.372	12.7553	-263.308	569.351	28146.8	4172.96	263.308	26.9719	84.8497	110.817	0	0	0.849157	157.743	-723.507	250	184.498	0	2	40.0976	42.8442	250.799	0	0
49	0	0	49	1	1356.88	460.342	896.537	0	0	19.0066	54.9704	4.39217	1028.24	4565.35	19279.1	-4.39217	44.4562	99.8966	133.689	0	0	0.855201	188.329	-756.729	250	269.27	0	6	27.0608	28.0769	82.4138	0	0
49	0	0	49	1	1175.42	618.8	556.625	0	0	59.9969	84.0933	492.979	708.46	26848.2	5197.89	-492.979	37.2607	86.4865	111.628	0	0	0.524424	199.823	-745.808	250	238.363	0	11	34.4839	42.177	181.309	0	0
49	0	0	49	1	1370.14	834.195	535.941	0	0	27.9555	29.0475	366.286	962.591	19904	10136.3	-366.286	46.6765	105.487	137.218	0	0	1.02924	171.639	-752.955	250	220.908	0	4	30.3608	31.6997	101.889	0	0
50	0	0	50	1	908.219	572.731	335.489	0	0	-22.748	78.6993	501.699	495.38	11384	15468.3	-501.699	26.2909	102.452	131.623	0	0	0.0929595	135.649	-729.759	250	164.897	0	13	52.4618	65.0112	286.644	0	0
50	0	0	50	1	938.08	480.246	457.834	0	0	-1.92899	97.9148	-19.0278	541.745	2294.11	20930.3	19.0278	23.5728	94.2242	122.281	0	0	0.340219	160.786	-734.919	250	202.639	0	19	47.1125	49.5668	153.713	0	0
50	0	0	50	1	1040.17	579.327	460.839	0	0	21.3634	19.7376	338.169	768.643	10343.3	15427.6	-338.169	36.7139	101.899	133.008	0	0	0.260991	178.384	-752.399	250	219.995	0	10	37.7808	38.5949	116.943	0	0
50	0	0	50	1	1373.36	553.361	820	0	0	-64.4862	37.6077	-58.2484	1063.7	4549.19	19196.8	58.2484	46.4917	100.189	130.873	0	0	0.523414	173.437	-748.987	250	321.325	0	6	24.7882	26.2958	89.0061	0	0
50	0	0	50	1	1165.8	588.538	577.264	0	0	35.0246	44.1571	161.963	1083.03	29863	2845.98	-161.963	47.9184	80.4021	104.916	0	0	1.09258	132.199	-708.795	250	230.308	0	3	25.4187	25.0172	61.8771	0	0
51	0	0	51	1	860.253	356.058	504.194	0	0	-17.6322	24.1416	47.4935	364.85	13073.1	12533	-47.4935	15.8185	104.125	134.312	0	0	0.328927	182.155	-753.958	250	173.009	0	27	76.5397	78.6806	214.934	0	0
51	0	0	51	1	924.834	447.428	477.406	0	0	-16.4256	130.563	208.891	638.544	18453.5	11131	-208.891	28.905	99.5099	130.937	0	0	0.402741	139.779	-730.538	250	194.935	0	8	46.9414	45.7035	115.733	0	0
51	0	0	51	1	1141.82	551.803	590.02	0	0	-39.8059	90.3923	96.9487	703.042	8610.57	17051.1	-96.9487	30.8821	99.1081	131.982	0	0	0.697711	173.594	-747.497	250	227.558	0	7	41.1344	41.3231	103.91	0	0
51	0	0	51	1	1212.13	660.713	551.415	0	0	6.12259	69.143	179.17	782.539	3183	20062.2	-179.17	34.8262	96.4071	126.178	0	0	0.999083	175.337	-745.872	250	223.053	0	5	38.0644	37.1278	91.724	0	0
51	0	0	51	1	873.909	509.334	364.575	0	0	20.3183	78.5063	460.04	479.591	26788.2	5303.13	-460.04	24.612	87.6711	112.161	0	0	0.647882	162.902	-726.389	250	185.56	0	11	51.5404	59.7651	240.13	0	0
51	0	0	51	1	1108.03	460.307	647.726	0	0	62.7395	56.5661	274.061	671.375	6714.14	18181.2	-274.061	31.0153	101.38	128.801	0	0	0.407965	198.854	-759.509	250	206.381	0	12	44.2489	43.6884	119.338	0	0
51	0	0	51	1	1047.72	552.286	495.438	0	0	14.6681	116.845	391.746	838.947	27989.8	4068.88	-391.746	41.1441	84.0182	109.569	0	0	0.830593	156.061	-721.631	250	190.097	0	2	30.9389	33.008	111.9	0	0
51	0	0	51	1	1317.32	686.029	631.296	0	0	-47.5091	47.4197	370.606	1014.95	23368	7626.4	-370.606	49.5501	96.4403	122.962	0	0	0.520169	167.513	-742.394	250	241.651	0	1	27.5105	28.8033	93.8452	0	0
51	0	0	51	1	1033.51	515.667	517.842	0	0	247.866	33.4145	560.042	592.368	11412.4	15413.9	-560.042	34.6296	101.985	136.324	0	0	0.722269	188.596	-756.287	250	225.168	0	13	41.8216	56.7793	281.802	0	0
52	0	0	52	1	1048.73	632.024	416.701	0	0	-75.3261	22.7035	137.199	531.643	15124	13232.1	-137.199	23.6602	102.21	135.334	0	0	0.548953	195.434	-760.145	250	217.927	0	18	55.8645	55.0238	134.605	0	0
52	0	0	52	1	1078.6	420.435	658.163	0	0	36.9122	51.5854	131.209	603.707	6739.97	18186.2	-131.209	26.5006	99.8214	130.212	0	0	0.372389	216.06	-768.169	250	204.364	0	12	48.5891	48.2303	118.37	0	0
52	0	0	52	1	972.468	443.826	528.642	0	0	33.6639	-20.6789	181.475	524.109	28070.5	4206.4	-181.475	23.4548	85.9224	111.577	0	0	0.19099	149.895	-719.994	250	162.633	0	2	52.573	51.8932	127.972	0	0
52	0	0	52	1	1182.79	572.7	610.086	0	0	-2.52307	97.3058	165.966	1045.59	29900.5	2792.83	-165.966	46.4746	78.563	102.21	0	0	0.870731	130.879	-704.891	250	230.405	0	3	26.0802	25.6248	63.0727	0	0
52	0	0	52	1	1433.81	559.283	874.527	0	0	-76.4857	75.9305	-68.6599	971.989	4561.19	19258.1	68.6599	42.7919	99.664	132.649	0	0	1.06372	185.637	-755.659	250	293.094	0	6	26.8975	28.5183	98.1711	0	0
52	0	0	52	1	1490.35	844.757	645.593	0	0	75.0253	145.65	380.362	886.661	23345.1	7727.49	-380.362	43.3614	92.2971	120.805	0	0	0.531472	221.335	-764.316	250	264.385	0	1	30.7141	32.4281	107.237	0	0
53	0	0	53	1	1147.19	705.868	441.323	0	0	58.8262	52.8064	391.138	754.236	26849.4	5129.51	-391.138	37.0807	86.5672	113.283	0	0	0.197947	188.56	-741.77	250	213.465	0	11	34.5759	36.8767	125.94	0	0
53	0	0	53	1	1160.58	651.464	509.12	0	0	29.9423	66.2118	298.296	654.549	27974.5	4119.51	-298.296	30.5203	84.8051	112.484	0	0	1.16243	181.381	-736.133	250	230.502	0	2	41.7562	41.5906	117.873	0	0
53	0	0	53	1	1176.3	494.572	681.724	0	0	-29.8189	-21.0994	-62.0736	1080.48	29927.8	2911.24	62.0736	47.052	80.3497	104.593	0	0	0.453781	169.49	-726.357	250	324.969	0	3	22.0758	23.6957	81.3227	0	0
53	0	0	53	1	1134.51	510.692	623.816	0	0	9.83313	69.9691	138.518	751.694	20021.8	10195	-138.518	33.078	104.609	136.373	0	0	1.45064	153.248	-743.15	250	235.524	0	4	40.3992	39.8568	97.5726	0	0
54	0	0	54	1	947.652	608.651	339.002	0	0	46.6171	21.3621	130.846	479.678	13208.2	12436.1	-130.846	21.0688	101.476	136.075	0	0	0.488528	184.125	-754.688	250	208.906	0	27	61.72	61.4249	149.655	0	0
54	0	0	54	1	988.899	460.122	528.777	0	0	-36.5444	139.189	140.979	479.442	18573.3	11022.7	-140.979	21.3912	101.942	130.976	0	0	0.527014	162.997	-741.607	250	211.987	0	8	60.7708	60.0558	147.258	0	0
54	0	0	54	1	1655.1	822.57	832.53	0	0	6.60452	72.6262	96.0561	912.275	3082.86	20158.4	-96.0561	39.8104	91.5555	124.689	0	0	0.553735	209.759	-758.387	250	225.002	0	5	31.3149	31.249	78.8295	0	0
54	0	0	54	1	1053.4	630.505	422.897	0	0	13.6462	90.4251	348.644	689.037	26794.9	5191.55	-348.644	32.9654	87.3791	113.932	0	0	0.472635	168.546	-732.521	250	215.446	0	11	39.2207	40.314	123.978	0	0
54	0	0	54	1	1436.28	742.536	693.739	0	0	-6.8789	47.5657	21.795	991.586	8577.64	16994.3	-21.795	42.9049	99.7599	130.724	0	0	0.585882	158.648	-740.524	250	235.441	0	7	28.2007	29.0199	82.9437	0	0
54	0	0	54	1	1812.11	977.627	834.486	0	0	35.1088	99.2931	429.867	1189.73	19996.6	10165.7	-429.867	59.7421	104.276	136.849	0	0	1.28153	170.764	-752.595	250	309.693	0	4	23.7426	26.6273	99.0422	0	0
54	0	0	54	1	1534.91	627.886	907.02	0	0	-21.1837	69.6442	-97.311	1196.73	4605.54	19264.4	97.311	52.3764	98.3685	131.436	0	0	1.05479	192.471	-758.685	250	281.978	0	6	21.8353	23.3225	87.4802	0	0
55	0	0	55	1	1023.14	582.127	441.017	0	0	-33.4487	-16.392	448.336	575.789	11394.7	15463.7	-448.336	29.8829	100.734	133.754	0	0	0.656178	165.007	-744.458	250	192.451	0	13	45.6771	52.379	207.508	0	0
55	0	0	55	1	1284.44	576.022	708.423	0	0	-37.4848	158.577	-4.57207	700.304	4621.85	19275.1	4.57207	30.9925	101.49	133.635	0	0	0.95526	157.157	-742.153	250	214.254	0	6	38.015	39.6368	118.703	0	0
55	0	0	55	1	1145.74	668.014	477.73	0	0	40.062	126.775	242.335	669.737	26868.1	5254.87	-242.335	30.6024	85.3614	109.832	0	0	0.586653	188.206	-737.568	250	215.548	0	11	41.358	40.6127	106.607	0	0
55	0	0	55	1	1025.25	511.943	513.309	0	0	14.6293	32.5289	148.676	1025.78	29883.4	2857.61	-148.676	45.214	80.4777	102.723	0	0	0.683465	142.24	-712.724	250	270.723	0	3	26.5411	26.2035	64.7726	0	0
55	0	0	55	1	1191.31	512.74	678.572	0	0	21.6932	29.9264	151.933	1006.66	28082.4	4155.79	-151.933	44.4113	82.8537	111.795	0	0	0.280616	144.639	-718.874	250	212.566	0	2	27.8595	27.4175	67.2854	0	0
55	0	0	55	1	1679.91	601.804	1078.1	0	0	1.68123	105.581	13.7764	1325.62	3187.44	20125.4	-13.7764	57.7092	97.6713	125.948	0	0	1.78897	210.674	-767.119	250	371.548	0	5	20.816	21.5862	62.5104	0	0
55	0	0	55	1	992.018	518.234	473.784	0	0	48.3909	95.2555	474.964	711.243	23172.4	7777.88	-474.964	36.8635	96.0409	122.364	0	0	0.57768	192.838	-752.422	250	258.159	0	1	36.3018	43.2238	178.429	0	0
56	0	0	56	1	723.263	298.703	424.559	0	0	-231.763	-358.457	-61.1701	422.592	31126.4	1654.04	61.1701	29.2473	75.1236	97.8135	0	0	0.60331	157.196	-709.711	250	191.518	0	21	43.2026	67.9355	131.972	0	0
56	0	0	56	1	952.268	445.952	506.316	0	0	41.0351	2.88548	5.50791	450.764	20887.6	9664.13	-5.50791	19.4875	98.0169	126.436	0	0	0.350386	186.837	-750.941	250	184.591	0	16	58.2934	61.5665	181.699	0	0
56	0	0	56	1	986.7	494.995	491.706	0	0	-68.6869	114.12	-152.287	506.468	30764	2277.72	152.287	22.7798	82.2868	106.151	0	0	0.630737	152.897	-716.942	250	166.172	0	14	43.5757	47.0573	214.153	0	0
56	0	0	56	1	827.466	340.826	486.639	0	0	99.7735	51.355	325.089	562.98	26908.1	5130.97	-325.089	26.7929	88.1887	111.842	0	0	0.514095	162.372	-727.461	250	172.318	0	11	48.0972	48.3886	142.699	0	0
56	0	0	56	1	1031.89	544.755	487.136	0	0	-59.0694	63.3067	274.328	666.949	27963.9	4122.41	-274.328	31.0255	85.46	114.136	0	0	1.13352	164.971	-728.582	250	193.319	0	2	41.4446	40.7794	112.614	0	0
56	0	0	56	1	1315.49	533.903	781.588	0	0	19.6468	80.7842	175.561	1213.06	3169.47	20150.2	-175.561	53.9457	93.1887	121.747	0	0	0.732611	188.734	-750.461	250	298.293	0	5	24.545	24.0573	59.5439	0	0
57	0	0	57	1	1098.79	499.245	599.55	0	0	-74.5626	172.104	236.709	596.331	4060.96	19859.6	-236.709	27.7382	96.7145	127.511	0	0	0.947159	200.763	-756.447	250	232.725	0	24	48.7709	47.5355	124.563	0	0
57	0	0	57	1	1131.26	676.612	454.648	0	0	110.631	62.5186	557.179	668.304	20718.3	9704.16	-557.179	37.2705	96.8506	127.992	0	0	0.358115	207.272	-761.563	250	210.657	0	16	37.4908	50.976	250.157	0	0
57	0	0	57	1	1175.83	663.359	512.467	0	0	42.6122	50.2187	167.287	789.06	6534.95	18287.2	-167.287	34.9789	100.392	128.572	0	0	0.339541	227.545	-772.361	250	247.378	0	12	37.9002	37.2731	91.7978	0	0
57	0	0	57	1	1253.82	634.63	619.192	0	0	-22.3624	20.0304	242.105	956.302	28026.8	4165.69	-242.105	43.6856	84.1806	114.848	0	0	1.03154	157.782	-725.56	250	229.832	0	2	29.6675	29.0116	76.8706	0	0
58	0	0	58	1	1109.19	598.986	510.202	0	0	34.5781	10.2777	379.439	791.614	10429.7	15337.4	-379.439	38.8111	99.339	131.93	0	0	0.472803	160.954	-742.952	250	223.734	0	10	35.2407	37.3733	124.077	0	0
58	0	0	58	1	934.988	490.519	444.469	0	0	-131.882	129.31	42.8582	441.628	9998.22	16015.6	-42.8582	19.9255	103.315	134.219	0	0	0.546782	144.446	-734.963	250	162.04	0	15	61.3332	62.5289	171.802	0	0
58	0	0	58	1	1152.08	614.434	537.643	0	0	45.4503	30.4543	169.177	736.327	6731.43	18107.7	-169.177	32.6723	98.6395	130.446	0	0	0.449048	208.501	-763.681	250	216.362	0	12	40.5978	39.9363	97.8654	0	0
58	0	0	58	1	1102.7	640.315	462.38	0	0	61.4535	18.709	169.898	529.866	15286.2	13136.4	-169.898	23.5597	102.67	134.499	0	0	0.732314	174.691	-748.734	250	183.59	0	18	56.6514	55.8897	136.67	0	0
58	0	0	58	1	1451.14	684.632	766.508	0	0	-48.0148	63.181	45.1063	731.634	23468.1	7809.96	-45.1063	31.8947	91.8393	119.568	0	0	0.468537	221.425	-762.432	250	253.437	0	1	36.6728	37.5705	102.981	0	0
58	0	0	58	1	1465.14	656.827	808.309	0	0	-65.7843	106.781	109.513	1092.52	3155.24	20124.2	-109.513	48.4476	93.5355	126.835	0	0	1.57165	200.735	-759.217	250	279.476	0	5	26.4884	26.3739	65.6962	0	0
58	0	0	58	1	1223.94	639.214	584.724	0	0	-35.1256	44.7299	137.019	1260.94	29933.1	2845.41	-137.019	55.6385	80.9375	105.501	0	0	1.2337	154.332	-721.419	250	297.865	0	3	21.8569	21.6088	53.7345	0	0
58	0	0	58	1	1193.82	676.621	517.203	0	0	37.0541	115.061	315.408	813.139	27967.4	4070.66	-315.408	38.2804	82.782	110.299	0	0	0.526956	152.559	-720.073	250	199.551	0	2	33.1914	33.4683	97.1382	0	0
59	0	0	59	1	983.443	467.487	515.957	0	0	-297.406	-381.128	234.519	568.678	19930.4	10048.1	-234.519	50.6139	97.9619	130.177	0	0	0.713739	176.291	-747.282	250	191.574	0	4	44.3138	58.5201	90.5652	0	0
59	0	0	59	1	977.692	617.298	360.395	0	0	-13.027	70.6466	275.126	442.011	12869.2	14280.4	-275.126	20.4242	102.888	134.074	0	0	0.87121	168.901	-746.682	250	204.617	0	26	67.5481	66.5751	181.726	0	0
59	0	0	59	1	807.502	394.536	412.966	0	0	34.1764	63.2162	-293.238	539.086	30760.8	2328.62	293.238	25.2259	78.2803	102.05	0	0	0.52321	130.994	-703.424	250	175.396	0	14	42.2598	44.6714	287.078	0	0
59	0	0	59	1	1059.1	558.245	500.855	0	0	-26.2447	36.6327	-41.8015	516.31	13181.4	12520.5	41.8015	22.3943	102.044	135.32	0	0	0.257784	162.443	-744.041	250	172.46	0	27	51.0316	54.0697	176.099	0	0
59	0	0	59	1	1322.99	621.805	701.185	0	0	25.4902	29.5874	53.38	989.634	29872.5	2960.21	-53.38	42.8516	79.5626	105.226	0	0	0.403485	188.199	-733.684	250	251.988	0	3	26.0565	26.6637	72.2811	0	0
59	0	0	59	1	1079.76	555.211	524.553	0	0	-83.7987	58.3061	155.87	538.416	8056.6	17382.2	-155.87	24.1384	100.141	131.165	0	0	1.29645	191.897	-754.815	250	228.312	0	23	54.9965	53.6011	131.286	0	0
59	0	0	59	1	1414.64	626.457	788.18	0	0	8.76246	80.0469	7.04992	1043.74	8661.66	17061.5	-7.04992	45.2475	99.8535	130.899	0	0	0.712012	191.083	-756.661	250	276.318	0	7	26.4985	27.5154	80.4701	0	0
59	0	0	59	1	1013.9	587.345	426.554	0	0	37.1086	90.5875	290.802	809.771	11324.1	15456.4	-290.802	37.641	100.22	133.024	0	0	0.724112	122.752	-726.458	250	165.496	0	13	36.8346	36.7649	102.53	0	0
59	0	0	59	1	1465.1	532.703	932.401	0	0	28.9619	62.4999	48.3504	1209.79	4655.06	19171.9	-48.3504	52.4355	98.3567	132.185	0	0	0.548326	186.795	-754.585	250	249.183	0	6	23.7322	24.2753	65.8574	0	0
59	0	0	59	1	1207.96	657.222	550.733	0	0	82.3536	20.3374	374.328	879.388	20049	10145	-374.328	43.0574	103.397	137.081	0	0	0.667358	151.922	-742.12	250	214.057	0	4	32.6234	34.2444	112.458	0	0
60	0	0	60	1	890.787	409.01	481.777	0	0	-78.1074	19.3094	-8.29856	396.042	14229.8	13733.8	8.29856	17.3148	104.477	137.64	0	0	0.398739	177.955	-754.861	250	185.935	0	9	67.9857	71.1877	214.92	0	0
60	0	0	60	1	810.929	404.744	406.185	0	0	-75.3617	49.0564	22.0414	439.358	30770.6	2143.46	-22.0414	19.2206	78.8562	104.52	0	0	0.466094	138.356	-707.581	250	181.496	0	14	55.1218	56.8064	162.274	0	0
60	0	0	60	1	1414.39	546.127	868.264	0	0	33.8229	-13.9783	-78.5659	973.779	28070.3	4299.36	78.5659	42.3445	82.6557	110.586	0	0	0.105043	193.839	-741.765	250	277.372	0	2	24.7125	26.6807	95.1393	0	0
60	0	0	60	1	1176.59	504.661	671.932	0	0	-11.155	2.38012	153.436	879	4595.52	19132.3	-153.436	38.915	97.9615	132.407	0	0	0.515396	168.943	-745.787	250	228.688	0	6	34.3107	33.7767	82.3947	0	0
60	0	0	60	1	1342.01	576.182	765.828	0	0	-8.35499	94.7818	160.904	1025.66	3197.48	20136.2	-160.904	45.5333	91.9942	124.828	0	0	0.696212	148.41	-730.126	250	225.595	0	5	28.8481	28.2584	69.0656	0	0
60	0	0	60	1	1221.2	645.378	575.823	0	0	-84.9237	106.114	392.17	840.832	23305.7	7667.37	-392.17	41.8483	95.6325	120.596	0	0	1.0949	233.298	-770.582	250	283.531	0	1	32.3224	34.4898	117.727	0	0
60	0	0	60	1	1376.03	661.922	714.107	0	0	76.6307	9.96917	-0.731346	977.576	8593.79	16932.2	0.731346	42.3932	101.074	132.195	0	0	0.427927	208.311	-768.469	250	312.667	0	7	28.0632	29.4687	87.3724	0	0
60	0	0	60	1	1261.67	707.265	554.402	0	0	8.64794	80.7999	129.569	921.207	29889.4	2909	-129.569	40.4882	79.8936	102.236	0	0	0.462168	165.991	-721.941	250	241.921	0	3	29.0301	28.8267	71.4085	0	0
60	0	0	60	1	1116.28	661.762	454.52	0	0	114.675	83.0073	439.192	957.653	20016.6	10082.3	-439.192	48.7778	102.281	135.872	0	0	0.844265	203.544	-767.589	250	294.466	0	4	28.7096	32.3925	124.304	0	0
61	0	0	61	1	1033.7	475.185	558.514	0	0	43.9636	58.9822	-231.342	666.767	26864.2	5322.66	231.342	30.2848	84.5424	107.908	0	0	0.275216	167.052	-726.708	250	204.803	0	11	34.3486	37.0977	212.044	0	0
61	0	0	61	1	937.722	528.43	409.292	0	0	16.7257	-48.6233	343.1	664.443	10347.9	15396.3	-343.1	32.328	100.9	134.195	0	0	0.453244	156.946	-740.405	250	201.742	0	10	42.7152	43.8106	134.612	0	0
61	0	0	61	1	987.501	426.936	560.565	0	0	-71.3185	84.7746	-198.785	514.028	4655.68	19249.3	198.785	23.3269	101.669	131.913	0	0	0.440619	172.528	-748.534	250	199.346	0	6	47.7523	51.6306	267.706	0	0
61	0	0	61	1	1358.68	698.423	660.258	0	0	1.04366	118.856	305.069	802.115	9865.3	16125.7	-305.069	37.6093	102.352	133.727	0	0	0.567195	186.227	-756.321	250	239.262	0	15	37.2571	37.1783	105.921	0	0
61	0	0	61	1	1123.03	547.211	575.823	0	0	-18.4938	-28.5542	66.6712	715.292	28023	4114.61	-66.6712	31.2106	85.3818	110.604	0	0	0.535105	149.88	-720.25	250	178.937	0	2	36.6571	37.4556	99.5803	0	0
61	0	0	61	1	1146.27	553.838	592.433	0	0	-14.9289	51.9343	294.74	801.574	29813.3	2937.87	-294.74	37.3949	77.9459	100.838	0	0	0.560381	146.054	-710.475	250	208.054	0	3	33.0854	32.769	92.632	0	0
61	0	0	61	1	1335.56	716.233	619.325	0	0	145.821	104.782	405.602	923.502	23373.9	7668.7	-405.602	46.3221	93.6339	119.89	0	0	0.677542	235.276	-770.361	250	279.647	0	1	28.8844	31.4325	110.439	0	0
62	0	0	62	1	1122.27	563.447	558.823	0	0	76.5756	125.864	274.338	688.786	23443.2	7647.62	-274.338	31.9618	90.0677	115.869	0	0	0.155512	198.789	-749.317	250	217.543	0	1	40.9677	40.4215	110.183	0	0
62	0	0	62	1	1028.48	519.242	509.239	0	0	38.7248	113.339	200.836	622.489	28065.4	4172.04	-200.836	27.9934	83.6706	113.727	0	0	0.924944	164.869	-728.34	250	176.776	0	2	44.6587	43.7593	109.471	0	0
62	0	0	62	1	1212.46	523.285	689.174	0	0	-36.479	46.6084	240.681	1039.92	29934.5	2843.53	-240.681	47.4987	79.6038	103.584	0	0	0.790568	126.537	-704.338	250	235.538	0	3	26.4253	25.8432	68.5916	0	0
62	0	0	62	1	1452.82	662.825	789.991	0	0	-8.53476	32.5247	192.191	1051.3	8579.3	17009.3	-192.191	47.0189	101.64	132.808	0	0	1.16544	191.598	-758.195	250	287.255	0	7	29.4161	28.6359	71.7958	0	0
62	0	0	62	1	1460.24	726.986	733.255	0	0	-59.0289	79.2844	191.532	987.737	26767.9	5202.7	-191.532	44.5284	87.3052	114.265	0	0	1.14949	172.033	-736.448	250	231.921	0	11	28.9598	28.2775	70.9888	0	0
63	0	0	63	1	960.558	396.793	563.765	0	0	-18.9884	90.6595	291.619	423.34	16662.2	12167.5	-291.618	19.7285	100.75	129.201	0	0	0.102509	198.648	-757.82	250	196.105	0	17	68.8894	68.6553	190.98	0	0
63	0	0	63	1	997.132	539.873	457.259	0	0	15.8787	153.638	259.568	516.253	26892.3	5228	-259.568	23.8269	86.4298	110.582	0	0	0.418689	179.537	-734.753	250	205.895	0	11	53.3038	52.3017	139.937	0	0
63	0	0	63	1	904.997	430.913	474.084	0	0	-80.3098	27.3524	162.081	507.839	18417.8	11034.9	-162.081	22.7855	99.0528	132.078	0	0	0.274118	137.946	-729.501	250	148.924	0	8	58.3484	56.9185	139.344	0	0
63	0	0	63	1	1124.31	541.127	583.182	0	0	1.82863	25.2443	130.868	791.186	29796.5	2964.56	-130.868	34.735	78.4953	105.264	0	0	0.075801	139.648	-709.976	250	184.409	0	3	33.937	33.5205	82.5763	0	0
63	0	0	63	1	1042.48	487.715	554.764	0	0	-22.0976	79.0914	-197.872	670.026	30717.4	2312.75	197.872	30.1448	79.5013	102.707	0	0	0.885637	154.851	-715.646	250	207.871	0	14	33.1986	35.8687	186.707	0	0
63	0	0	63	1	1044.01	468.856	575.154	0	0	-43.0339	-16.454	-0.765058	567.033	28047.5	4301.83	0.765058	24.6588	86.7278	113.59	0	0	0.846385	165.834	-729.593	250	175.358	0	2	44.0279	46.3552	138.655	0	0
63	0	0	63	1	1219.7	547.193	672.51	0	0	-10.1278	51.2578	202.952	943.865	8580.89	17090.3	-202.952	42.3628	97.8818	130.407	0	0	0.437169	158.396	-740.728	250	227.192	0	7	32.2765	31.3008	79.2841	0	0
64	0	0	64	1	847.547	445.992	401.555	0	0	69.0535	126.02	146.448	376.042	20959.2	9341.68	-146.448	16.7302	95.1295	120.066	0	0	0.406435	180.74	-743.555	250	181.583	0	16	74.5445	73.851	180.141	0	0
64	0	0	64	1	1031.05	490.91	540.138	0	0	-51.5795	143.998	335.847	488.818	22774.1	8526.42	-335.847	23.4683	93.1737	116.657	0	0	0.523485	213.866	-757.363	250	209.421	0	22	55.6912	56.7854	170.918	0	0
64	0	0	64	1	1310.88	862.893	447.987	0	0	95.7094	105.201	428.438	689.467	23324.4	7668.28	-428.438	34.7413	93.6615	120.378	0	0	0.405132	191.32	-750.882	250	240.981	0	1	38.1059	42.3705	157.08	0	0
64	0	0	64	1	1223.03	554.729	668.3	0	0	-2.05041	96.7368	247.401	810.66	18439.2	11065.2	-247.401	37.0291	98.0008	129.845	0	0	0.363697	153.749	-736.52	250	187.135	0	8	37.1061	36.3435	95.8601	0	0
64	0	0	64	1	1040.41	541.575	498.833	0	0	-22.4884	79.7581	161.2	711.557	28026.9	4105.96	-161.2	31.5935	87.0803	114.019	0	0	0.956482	160.034	-727.55	250	190.344	0	2	39.4168	38.7356	94.818	0	0
64	0	0	64	1	1714.16	498.386	1215.78	0	0	-33.6405	67.0416	50.9854	1430.29	3123.1	20163.9	-50.9854	62.2584	93.0719	124.926	0	0	1.26825	214.817	-765.293	250	378.519	0	5	19.8033	20.1735	54.6294	0	0
64	0	0	64	1	1171.63	394.6	777.029	0	0	-21.9156	87.815	-176.742	1042.14	4606.28	19246.2	176.742	46.6251	102.764	130.984	0	0	1.04451	166.404	-747.733	250	297.101	0	6	24.3462	26.3176	128.538	0	0
64	0	0	64	1	1323.97	639.189	684.78	0	0	42.3638	11.1614	372.66	1157.05	19989.3	10054.5	-372.66	56.4936	101.204	130.175	0	0	0.495012	168.544	-749.485	250	275.645	0	4	24.7838	26.117	84.8441	0	0
65	0	0	65	1	1057.75	573.504	484.243	0	0	-65.4874	64.3091	-67.8355	551.402	30760.8	2327.53	67.8355	24.179	80.2946	103.407	0	0	0.390717	158.317	-717.738	250	202.53	0	14	41.3168	44.0715	154.659	0	0
65	0	0	65	1	992.673	470.044	522.629	0	0	19.5336	-30.3914	46.2655	551.543	26789	5212.71	-46.2655	23.9666	86.4457	113.922	0	0	0.30889	147.35	-721.737	250	176.496	0	11	47.076	48.5326	132.762	0	0
65	0	0	65	1	1393.72	564.279	829.44	0	0	41.7825	32.8331	98.2354	900.225	19989.9	10232.1	-98.2354	39.2455	103.688	135.148	0	0	0.850472	179.276	-753.767	250	223.147	0	4	32.8915	33.1344	83.9232	0	0
65	0	0	65	1	1097	612.521	484.478	0	0	-12.3616	72.1083	346.326	878.929	11373.6	15474.9	-346.326	42.0691	101.071	132.695	0	0	0.75387	138.138	-734.39	250	220.729	0	13	33.2203	33.9946	104.593	0	0
66	0	0	66	1	1223.24	433.734	789.502	0	0	0.120377	-30.7608	-147.346	698.889	5580.84	18667.2	147.346	30.8653	100.217	128.083	0	0	0.25589	195.011	-758.582	250	221.765	0	20	35.7479	38.8239	177.871	0	0
66	0	0	66	1	1197.65	522.935	674.716	0	0	-8.90299	33.6666	-54.6328	912.152	28113	4251.71	54.6328	39.5389	83.4271	108.783	0	0	0.28009	174.129	-732.255	250	249.931	0	2	26.6216	28.2481	95.246	0	0
66	0	0	66	1	1464.57	568.681	895.888	0	0	-99.0972	66.4074	-75.48	1268.59	29897.4	2923.39	75.48	56.1706	80.5379	104.708	0	0	1.27525	172.03	-728.064	250	342.388	0	3	18.7942	19.8783	69.8569	0	0
66	0	0	66	1	1088.13	522.249	565.881	0	0	-18.8871	74.2975	179.489	674.623	23140	7898.5	-179.489	30.0909	93.271	119.328	0	0	0.532797	213.208	-756.788	250	225.189	0	1	42.952	42.0036	103.767	0	0
66	0	0	66	1	1573.57	841.84	731.726	0	0	-10.3887	46.9941	131.016	1419.83	20042	10218	-131.016	62.3793	100.299	132.343	0	0	0.811529	147.651	-738.988	250	262.594	0	4	21.6026	21.2952	52.7979	0	0
66	0	0	66	1	1537.96	784.483	753.476	0	0	14.5254	92.7614	113.508	1015.62	8556.24	17048.8	-113.508	44.5391	100.076	130.819	0	0	1.07227	198.354	-762.068	250	279.517	0	7	29.2242	29.177	72.4294	0	0
67	0	0	67	1	1297.11	669.769	627.342	0	0	6.50747	4.40653	218.923	821.894	16537.1	12154.1	-218.923	37.1678	97.2408	124.001	0	0	0.549309	176.201	-743.931	250	197.839	0	17	36.2379	35.5437	90.8524	0	0
67	0	0	67	1	977.584	542.353	435.231	0	0	-19.3749	16.8225	125.15	663.567	13074.8	12440.7	-125.15	29.1504	99.5957	131.752	0	0	0.382161	161.557	-741.504	250	205.227	0	27	44.4181	44.1893	108.553	0	0
67	0	0	67	1	1002.55	401.59	600.959	0	0	-55.4935	36.0104	42.9689	599.675	26764.4	5245.97	-42.9689	26.1382	87.0828	109.992	0	0	0.600826	174.734	-733.411	250	211.711	0	11	42.6463	43.9092	122.056	0	0
67	0	0	67	1	1330.02	721.422	608.594	0	0	-14.2968	8.26209	177.424	755.381	11375.5	15538.7	-177.424	33.6843	99.0073	129.153	0	0	0.616522	187.512	-751.86	250	217.901	0	13	39.7109	38.9782	95.8407	0	0
67	0	0	67	1	1252.85	549.093	703.761	0	0	-33.567	65.3429	147.899	730.799	18470.7	11096.6	-147.899	32.35	100.198	132.193	0	0	0.468964	168.875	-746.612	250	201.166	0	8	40.8888	40.2548	98.613	0	0
67	0	0	67	1	988.905	559.905	429	0	0	6.57506	48.8476	148.585	660.448	27997.9	4136.87	-148.585	29.116	84.1457	111.277	0	0	0.299168	154.975	-722.799	250	197.923	0	2	41.8284	41.0346	100.48	0	0
67	0	0	67	1	1289.98	663.363	626.62	0	0	2.48714	89.8919	200.471	1266.02	29895.5	2800.25	-200.471	56.8101	79.1611	103.471	0	0	1.10354	154.996	-716.701	250	310.629	0	3	22.06	21.5552	54.5644	0	0
68	0	0	68	1	991.858	539.394	452.464	0	0	-8.38402	-132.277	-285.963	532.397	28012.8	4318	285.963	25.6901	85.1917	111.396	0	0	0.26689	175.396	-732.851	250	212.508	0	2	43.1517	47.0017	291.523	0	0
68	0	0	68	1	1030.35	582.035	448.319	0	0	33.6605	21.2222	61.1264	649.529	8636.76	17020.6	-61.1264	28.1553	99.0191	131.615	0	0	0.232655	212.354	-765.982	250	231.491	0	7	43.4971	44.4507	117.966	0	0
68	0	0	68	1	1245.5	568.652	676.85	0	0	111.858	75.946	45.9402	860.361	4671.82	19158.4	-45.9402	37.7188	97.7394	130.459	0	0	0.968848	209.493	-763.385	250	277.77	0	6	32.3805	33.1341	89.7539	0	0
68	0	0	68	1	1042.46	541.491	500.969	0	0	-33.5996	-37.0142	-8.36645	886.579	30031.3	2827.49	8.36645	38.603	78.11	101.988	0	0	0.64202	164.098	-720.173	250	263.029	0	3	27.1507	28.6453	87.0688	0	0
68	0	0	68	1	1147.78	685.733	462.042	0	0	94.4692	-38.6123	206.433	911.82	23325.6	7712.43	-206.433	41.5964	96.7701	120.029	0	0	0.413306	196.7	-755.668	250	283.897	0	1	32.1516	31.5154	80.0799	0	0
69	0	0	69	1	1074.86	472.983	601.876	0	0	-52.9105	117.191	-22.2557	488.99	14404	13934.9	22.2557	21.4894	101.203	136.357	0	0	0.275229	186.427	-752.971	250	173.681	0	9	53.9192	56.7487	174.953	0	0
69	0	0	69	1	996.695	485.79	510.905	0	0	18.8246	118.382	64.0887	591.115	13136.3	12538.4	-64.0887	25.8445	101.561	130.341	0	0	0.437692	148.803	-735.797	250	162.975	0	27	47.288	48.2693	128.039	0	0
69	0	0	69	1	1084.14	427.397	656.747	0	0	-52.4192	50.2321	-81.922	744.918	4038.82	19782.1	81.922	32.5989	94.01	123.697	0	0	0.279661	196.289	-754.866	250	221.722	0	24	33.4338	35.758	129.564	0	0
69	0	0	69	1	1109.37	456.84	652.526	0	0	-10.9319	31.4084	83.9564	816.859	29908.9	2858.73	-83.9564	35.5524	78.961	101.988	0	0	0.502712	157.114	-715.662	250	198.14	0	3	31.6457	31.9289	82.894	0	0
69	0	0	69	1	1314.86	617.321	697.544	0	0	6.43044	121.618	264.658	738.052	11354.8	15525	-264.658	34.0013	100.482	129.848	0	0	1.08831	162.675	-742.493	250	199.3	0	13	40.6251	39.9072	107.323	0	0
69	0	0	69	1	1257.37	568.671	688.697	0	0	60.9819	34.9924	171.17	614.553	23558.4	7738.49	-171.17	27.3155	91.3387	118.283	0	0	0.532076	214.64	-757.915	250	204.916	0	1	46.4811	45.696	112.133	0	0
69	0	0	69	1	1157.97	519.295	638.673	0	0	37.7882	-0.0111844	71.1001	685.419	26770.8	5281.99	-71.1001	29.7827	87.4756	108.779	0	0	0.426362	196.622	-743.96	250	226.282	0	11	38.1698	37.784	104.289	0	0
69	0	0	69	1	1426.95	675.371	751.581	0	0	-2.64434	41.4234	77.8199	1018.8	8573.41	17100.1	-77.8199	44.2796	98.4786	131.155	0	0	0.452709	196.703	-759.763	250	270.545	0	7	28.6343	28.7681	74.7656	0	0
69	0	0	69	1	1268.19	571.716	696.478	0	0	-4.75539	94.3924	86.5845	995.909	28009.2	4190.99	-86.5845	43.5256	82.8314	109.136	0	0	1.34634	190.464	-740.737	250	238.245	0	2	26.9543	27.1569	69.6088	0	0
69	0	0	69	1	1341.35	655.958	685.397	0	0	60.2529	47.6056	180.625	955.241	19971.4	10217.4	-180.625	42.574	104.928	133.354	0	0	1.04803	188.328	-757.249	250	261.843	0	4	32.1546	31.5696	78.3523	0	0
70	0	0	70	1	948.992	393.799	555.193	0	0	-68.6342	13.0075	-3.77453	749.827	29867	2877.13	3.77453	32.7106	75.9138	101.528	0	0	0.450205	136.626	-704.727	250	174.809	0	3	31.8519	33.3748	99.4445	0	0
70	0	0	70	1	1185.01	644.602	540.411	0	0	92.8701	105.16	365.268	742.529	11368	15441.8	-365.268	36.0234	99.1657	130.25	0	0	0.518795	168.197	-746.052	250	196.478	0	13	38.1892	39.7134	126.426	0	0
70	0	0	70	1	1162.18	382.497	779.683	0	0	-61.9894	20.7381	-163.804	861.902	4646.35	19213.6	163.804	38.3966	101.295	129.229	0	0	0.327083	187.763	-756.832	250	297.685	0	6	28.9703	31.5082	149.359	0	0
70	0	0	70	1	1531.66	659.727	871.929	0	0	33.7092	40.6954	176.046	1071.54	3055.75	20190.3	-176.046	47.6114	94.1114	125.997	0	0	0.568453	193.059	-752.738	250	233.431	0	5	27.9009	27.2874	67.598	0	0
71	0	0	71	1	1025.23	525.789	499.44	0	0	53.8013	193.871	217.439	504.333	11506.8	15452.7	-217.439	23.1569	98.0494	129.283	0	0	0.445192	174.016	-745.493	250	202.029	0	13	57.7953	56.8541	144.347	0	0
71	0	0	71	1	1325.87	516.744	809.128	0	0	45.8918	90.5329	-126.919	632.882	3940.51	19741.8	126.919	27.9303	98.2424	126.084	0	0	0.606955	203.947	-761.66	250	243.459	0	24	38.5634	41.9423	177.348	0	0
71	0	0	71	1	1054.86	538.88	515.984	0	0	-31.0366	33.8577	33.9643	680.621	29829.4	2955.94	-33.9643	29.5256	81.8686	103.344	0	0	0.506387	163.138	-721.702	250	200.536	0	3	36.4491	37.6879	106.809	0	0
72	0	0	72	1	829.727	397.417	432.31	0	0	35.5151	-2.93881	152.642	522.763	30759.4	2195.46	-152.642	23.1248	76.0813	101.881	0	0	0.134722	170.203	-720.312	250	189.243	0	14	50.0438	49.6253	120.633	0	0
72	0	0	72	1	1047.76	546.29	501.468	0	0	-43.2694	41.0385	186.002	567.197	23363.7	7632.78	-186.002	25.4207	94.5772	118.695	0	0	0.65105	187.858	-746.577	250	211.818	0	1	50.6891	49.6666	123.63	0	0
72	0	0	72	1	1023.92	506.718	517.203	0	0	-35.9313	177.275	68.7004	491.802	4121.99	19754.7	-68.7004	21.9077	97.0676	124.96	0	0	0.790562	189.251	-751.365	250	192.683	0	24	54.7937	55.7672	147.077	0	0
72	0	0	72	1	1210.28	648.339	561.946	0	0	-10.1479	73.3889	236.678	835.419	26719	5308.25	-236.678	37.9798	86.489	109.675	0	0	0.665185	170.003	-730.451	250	245.033	0	11	33.8356	33.0245	86.5212	0	0
72	0	0	72	1	1187.6	515.863	671.736	0	0	1.00781	83.5328	-91.5021	800.526	3287.77	20147.4	91.5021	35.017	94.7945	122.595	0	0	0.344156	178.912	-745.8	250	204.248	0	5	31.1092	33.3071	124.595	0	0
72	0	0	72	1	1174.24	530.129	644.109	0	0	43.4899	-5.71394	138.549	1014.35	29854.5	2895.85	-138.549	44.7238	79.2785	103.58	0	0	1.03035	170.007	-725.08	250	277.629	0	3	26.5392	26.4947	65.2897	0	0
72	0	0	72	1	1306.86	561.513	745.348	0	0	6.94761	24.1546	59.7011	1173.39	4577.41	19210.2	-59.7011	50.8531	98.2503	129.976	0	0	0.630173	148.84	-737.477	250	256.629	0	6	24.6131	25.0273	66.884	0	0
72	0	0	72	1	1147.35	557.538	589.812	0	0	0.0838044	84.3822	247.569	671.821	28004.4	4101.34	-247.569	30.6638	83.3265	112.273	0	0	0.977929	143.195	-716.448	250	169.855	0	2	41.515	40.48	107.025	0	0
73	0	0	73	1	887.819	552.208	335.611	0	0	226.428	-276.076	54.315	419.248	15320.5	13132.2	-54.315	23.4091	99.7401	129.63	0	0	0.536893	165.873	-741.228	250	176.926	0	18	56.2221	70.9655	147.28	0	0
73	0	0	73	1	1086.23	689.965	396.26	0	0	-95.8099	62.1115	453.301	826.576	18433.3	11000.1	-453.301	42.9919	96.8799	130.144	0	0	0.61673	170.479	-745.85	250	234.045	0	8	31.8462	36.514	147.516	0	0
73	0	0	73	1	948.85	576.654	372.195	0	0	49.4121	150.065	428.997	516.404	14202	13702.7	-428.997	25.9497	103.873	137.661	0	0	0.619148	133.837	-732.48	250	185.019	0	9	52.7746	59.0045	220.678	0	0
73	0	0	73	1	1267.27	654.907	612.367	0	0	-48.0844	51.5253	-54.3174	877.63	3237.2	20079.8	54.3174	38.2571	95.2699	123.667	0	0	0.937228	173.22	-742.172	250	275.869	0	5	29.0631	30.8691	104.113	0	0
73	0	0	73	1	1100.11	495.445	604.661	0	0	-5.83116	9.64509	145.232	829.044	8676.25	16932.6	-145.232	36.5804	98.1579	131.454	0	0	0.330998	172.511	-747.873	250	218.682	0	7	36.1722	35.6498	86.9415	0	0
73	0	0	73	1	1255.93	670.371	585.559	0	0	33.573	81.0958	60.8235	792.269	23486.2	7792.04	-60.8235	34.4429	90.5162	115.177	0	0	0.203748	211.601	-754.189	250	213.41	0	1	33.8523	34.6815	92.7364	0	0
73	0	0	73	1	1744.02	901.695	842.327	0	0	11.8832	73.2055	260.91	1399.27	20019.8	10092.1	-260.91	64.1623	101.165	130.877	0	0	0.988023	203.216	-766.032	250	313.973	0	4	22.1714	21.7533	58.8282	0	0
73	0	0	73	1	1301.77	473.657	828.11	0	0	-40.8966	16.8904	-317.98	1085.15	4525.6	19217.5	317.98	51.5888	98.4809	130.585	0	0	0.631165	171.303	-748.544	250	295.567	0	6	24.7477	25.8937	168.57	0	0
73	0	0	73	1	1142.47	544.083	598.39	0	0	-47.8287	60.681	28.5408	975.785	28052.3	4224.7	-28.5408	42.4835	85.0768	110.016	0	0	0.689539	148.284	-722.195	250	221.8	0	2	26.385	27.2541	77.273	0	0
74	0	0	74	1	911.579	293.752	617.826	0	0	113.207	109.213	-673.388	752.067	13141.6	12547.6	673.388	52.2617	103.108	129.587	0	0	0.383186	158.614	-742.473	250	151.826	0	32	80.0475	79.8111	144.998	0	0
74	0	0	74	1	1056.65	608.981	447.664	0	0	15.3666	26.6991	136.474	455.64	10349.3	15420.6	-136.474	20.0219	99.4218	130.669	0	0	0.370716	185.551	-752.586	250	160.123	0	10	64.3183	63.593	155.319	0	0
74	0	0	74	1	995.991	386.91	609.081	0	0	-29.7808	-7.52104	52.6198	495.687	26838.3	5289.5	-52.6198	21.5647	84.2077	108.226	0	0	0.152404	144.819	-716.291	250	157.055	0	11	51.3291	52.9245	143.684	0	0
74	0	0	74	1	1093.81	536.542	557.272	0	0	156.33	269.694	287.002	505.349	9809.67	16074.5	-287.002	24.7785	101.475	132.073	0	0	0.727476	166.029	-742.377	250	184.865	0	15	55.5981	55.6494	153.949	0	0
74	0	0	74	1	923.934	456.723	467.211	0	0	49.9665	154.46	175.645	585.476	30745	2237.38	-175.645	26.3251	77.7426	102.639	0	0	0.498556	141.954	-708.245	250	183.055	0	14	44.9856	44.126	108.599	0	0
74	0	0	74	1	1083.54	512.888	570.647	0	0	29.4112	-1.4512	116.402	977.331	29868.6	2891.59	-116.402	42.8137	79.6278	103.089	0	0	0.414827	137.827	-709.795	250	210.89	0	3	27.2137	27.3639	68.2906	0	0
74	0	0	74	1	1169.56	620.78	548.778	0	0	-5.31902	74.0573	274.264	883.522	28009.8	4111.66	-274.264	40.7849	83.4835	113.344	0	0	0.897893	140.823	-717.719	250	207.887	0	2	31.6652	31.1103	85.6124	0	0
74	0	0	74	1	1194.85	630.686	564.16	0	0	-41.055	55.3996	295.671	1048.97	19973.1	10109.9	-295.671	49.1196	102.328	134.225	0	0	0.949087	185.736	-758.544	250	258.04	0	4	28.784	28.6311	81.4097	0	0
75	0	0	75	1	729.385	311.964	417.42	0	0	-14.2386	-49.9269	-670.759	987.601	13169.4	12507.4	670.759	68.8018	103.958	127.404	0	0	0.451083	156.458	-741.033	250	186.745	0	32	58.256	65.3441	123.734	0	0
75	0	0	75	1	875.297	480.822	394.476	0	0	161.947	-130.71	-19.1826	458.551	15185.7	13186.2	19.1826	21.0161	102.118	130.982	0	0	0.454822	140.895	-732.471	250	159.301	0	18	54.4057	59.3917	181.108	0	0
75	0	0	75	1	920.825	535.631	385.194	0	0	-134.899	96.1758	-177.027	488.609	26843.8	5385.12	177.027	22.4736	87.1129	110.329	0	0	0.979746	164.352	-729.37	250	201.374	0	11	45.4638	49.0646	238.429	0	0
75	0	0	75	1	1030.85	512.467	518.386	0	0	62.7294	78.927	360.711	623.256	23457	7694.55	-360.711	30.0605	92.1899	116.973	0	0	0.416434	195.847	-750.995	250	217.501	0	1	43.5244	45.3318	142.647	0	0
75	0	0	75	1	1161.75	584.911	576.837	0	0	-34.7607	42.3124	16.0188	752.8	29932.8	2847.83	-16.0188	32.6543	80.5192	101.782	0	0	0.397538	174.987	-726.504	250	223.563	0	3	32.3979	33.7237	98.674	0	0
76	0	0	76	1	815.421	483.148	332.273	0	0	-38.5462	230.22	498.359	462.748	18575.3	10931.7	-498.359	24.7044	97.2408	129.099	0	0	0.284624	175.661	-745.938	250	181.588	0	8	54.2607	69.1059	330.649	0	0
76	0	0	76	1	751.162	413.69	337.473	0	0	106.618	117.798	354.85	445.598	28794.8	3968.26	-354.85	21.5533	80.2989	104.218	0	0	0.565504	150.019	-713.512	250	187.085	0	25	56.7405	58.4799	182.14	0	0
76	0	0	76	1	1144.3	539.912	604.39	0	0	46.5088	131.062	181.005	573.961	23473.3	7742.08	-181.005	25.7306	91.4476	117.165	0	0	0.253709	173.196	-737.374	250	200.362	0	1	49.411	48.5024	119.515	0	0
76	0	0	76	1	1692.72	639.479	1053.24	0	0	-8.57626	70.3655	90.4222	1417.85	3098.04	20160.6	-90.4222	61.8592	90.1826	122.188	0	0	1.04129	177.498	-745.366	250	333.742	0	5	20.374	20.3604	52.0464	0	0
76	0	0	76	1	1134.83	525.254	609.575	0	0	-86.7519	68.418	-59.4038	742.9	11448	15578.2	59.4038	32.7277	102.474	130.035	0	0	0.542391	174.257	-749.869	250	229.223	0	13	34.6275	36.7369	125.782	0	0
77	0	0	77	1	985.139	561.696	423.443	0	0	9.20755	17.916	-8.36899	650.904	10355.4	15429.4	8.36899	28.1142	99.7205	129.284	0	0	0.194539	141.749	-731.635	250	156.22	0	10	41.0257	43.0852	130.9	0	0
77	0	0	77	1	924.962	482.357	442.605	0	0	-21.9159	22.5168	167.694	447.423	26631.1	4561.84	-167.694	19.886	82.4225	109.373	0	0	0.743953	195.54	-735.796	250	203.025	0	33	60.8553	59.7078	145.865	0	0
77	0	0	77	1	986.807	411.898	574.909	0	0	-29.5982	104.471	-135.822	450.638	5610.56	18731.3	135.822	20.015	98.8541	128.24	0	0	0.358786	168.397	-744.21	250	187.996	0	20	53.9637	58.4325	253.975	0	0
77	0	0	77	1	895.553	347.446	548.107	0	0	-95.7562	46.8068	22.7637	447.962	14347.1	13805.9	-22.7637	19.7067	102.02	134.817	0	0	0.541625	160.133	-743.034	250	182.783	0	9	61.0168	62.5429	177.921	0	0
77	0	0	77	1	1053.89	488.36	565.531	0	0	-72.3886	32.8277	267.277	684.809	9739.41	16012.4	-267.277	31.8877	101.622	131.005	0	0	0.750342	139.863	-732.715	250	169.041	0	15	43.4829	42.6958	116.58	0	0
77	0	0	77	1	1313.53	520.208	793.327	0	0	34.6689	65.7027	71.7483	944.569	29863.3	2924.1	-71.7483	41.0533	76.6315	98.8839	0	0	0.52812	157.343	-715.102	250	242.336	0	3	26.8057	27.2781	72.2181	0	0
77	0	0	77	1	1564.92	788.93	775.989	0	0	3.13327	132.094	296.741	843.884	26805.4	5249.55	-296.741	39.4602	83.3158	106.712	0	0	0.753376	212.71	-747.189	250	247.673	0	11	32.3898	32.1181	90.5536	0	0
77	0	0	77	1	1393.21	661.172	732.042	0	0	-44.9923	183.041	145.182	598.723	8615.75	17157.8	-145.182	27.0463	98.5298	130.451	0	0	0.96397	229.992	-775.092	250	220.201	0	7	48.3043	47.7083	116.379	0	0
77	0	0	77	1	1107.86	676.991	430.868	0	0	-73.5746	20.2948	569.264	505.087	23394	7653.53	-569.264	28.8467	93.6228	121.381	0	0	0.360383	241.74	-771.688	250	242.124	0	1	47.4912	66.5292	336.012	0	0
77	0	0	77	1	1027.9	566.241	461.661	0	0	14.9793	10.2716	203.332	602.367	15233	13144.8	-203.332	27.0558	102.135	134.292	0	0	0.435767	212.415	-767.92	250	232.719	0	18	50.42	49.3693	123.914	0	0
77	0	0	77	1	1719.48	819.374	900.108	0	0	6.9076	62.9868	62.2062	1428.69	3082.55	20168	-62.2062	62.0129	93.1568	124.382	0	0	1.55238	210.516	-762.735	250	335.999	0	5	20.0411	20.2795	54.0543	0	0
77	0	0	77	1	1596.72	572.502	1024.22	0	0	-6.10775	86.2623	10.9885	1211.34	4590.47	19247.8	-10.9885	52.5939	98.315	130.46	0	0	0.54951	207.986	-766.975	250	325.672	0	6	23.0107	23.8346	68.8753	0	0
77	0	0	77	1	1102.38	510.609	591.769	0	0	-39.9767	76.964	254.39	796.664	6617.54	18260.5	-254.39	36.6171	100.704	130.958	0	0	0.388149	196.786	-759.151	250	239.213	0	12	37.7761	37.083	99.2031	0	0
78	0	0	78	1	911.281	425.192	486.089	0	0	-82.5886	103.518	162.028	424.309	18519.7	10958.7	-162.028	19.1163	98.7124	128.919	0	0	0.448227	135.112	-726.771	250	146.834	0	8	68.7125	67.2708	163.857	0	0
78	0	0	78	1	1128.63	576.061	552.568	0	0	-3.9832	108.891	353.249	539.691	16746.9	12249	-353.249	25.917	96.7024	130.018	0	0	0.413705	160.242	-740.286	250	177.488	0	17	51.9108	53.5943	167.249	0	0
78	0	0	78	1	1091.15	589.596	501.551	0	0	-13.5756	46.5064	322.464	767.638	10378.2	15400.8	-322.464	36.3204	96.5954	129.718	0	0	0.66282	168.788	-742.542	250	207.915	0	10	37.5706	37.7707	112.032	0	0
78	0	0	78	1	1018.93	432.529	586.398	0	0	40.3217	79.2223	-55.0434	678.18	29957.3	3010.24	55.0434	29.5066	80.4758	101.288	0	0	0.575255	155.943	-714.817	250	184.91	0	3	33.7999	36.2509	123.947	0	0
78	0	0	78	1	913.271	401.116	512.155	0	0	-28.2846	63.7483	202.528	528.951	9794.96	16081.2	-202.528	23.7881	102.695	133.526	0	0	0.739254	138.287	-732.317	250	180.832	0	15	57.1317	55.7119	140.184	0	0
78	0	0	78	1	1235.13	571.498	663.635	0	0	18.4449	53.9403	320.958	799.871	23202.3	7719.54	-320.958	37.7358	93.1716	120.211	0	0	0.265278	239.725	-769.525	250	273.313	0	1	35.4647	35.6417	104.718	0	0
78	0	0	78	1	1106.81	579.863	526.948	0	0	-44.8218	79.3605	104.7	704.408	28049.3	4106.36	-104.7	30.9726	83.82	108.595	0	0	0.946928	140.481	-714.781	250	198.876	0	2	37.7209	37.8771	95.2866	0	0
78	0	0	78	1	1256.84	456.2	800.639	0	0	-34.0417	44.6266	-116.597	1064.31	4618.4	19189.8	116.597	46.7045	99.1315	132.14	0	0	0.717709	237.052	-780.51	250	359.193	0	6	24.249	26.0474	104.804	0	0
79	0	0	79	1	1019.97	508.29	511.676	0	0	-29.2844	81.5431	-222.79	624.342	30824.2	2310.3	222.79	28.3848	78.6815	100.663	0	0	0.664803	149.517	-711.678	250	196.169	0	14	35.2759	38.0783	211.085	0	0
79	0	0	79	1	1245.32	431.63	813.694	0	0	19.6351	2.23437	-223.445	726.04	4664.38	19232.1	223.445	32.7844	98.089	130.954	0	0	0.512821	185.058	-751.12	250	216.852	0	6	34.6636	37.7105	209.51	0	0
79	0	0	79	1	1106.18	439.561	666.617	0	0	154.318	34.5828	-101.61	674.207	3034.8	20196.4	101.61	30.0357	94.0227	122.603	0	0	0.427013	161.518	-736.849	250	231.402	0	5	35.6878	38.5183	147.395	0	0
79	0	0	79	1	1434.17	780.628	653.541	0	0	36.0591	100.269	419.023	975.223	23284.4	7673.21	-419.023	48.6272	92.6113	118.923	0	0	0.44975	208.405	-755.446	250	278.25	0	1	27.3622	30.255	109.359	0	0
80	0	0	80	1	1065.41	534.639	530.776	0	0	318.255	-172.511	-13.6433	558.147	20909.3	9440.89	13.6433	28.9993	93.4566	119.634	0	0	0.77051	193.386	-747.771	250	204.058	0	16	42.2196	43.7411	124.587	0	0
80	0	0	80	1	1199.93	652.078	547.85	0	0	94.4071	131.216	288.979	660.727	26813.8	5250.42	-288.979	30.9439	84.7853	108.35	0	0	0.752455	176.285	-729.771	250	191.831	0	11	41.2246	40.7233	113.334	0	0
80	0	0	80	1	1073.18	436.317	636.867	0	0	9.41582	-32.3106	91.123	701.032	28094.7	4118.37	-91.123	30.674	82.7372	111.262	0	0	0.141435	154.915	-722.801	250	216.311	0	2	38.0137	38.3186	97.6174	0	0
80	0	0	80	1	1229.96	623.105	606.858	0	0	-76.8484	117.854	-4.67863	759.591	4561.55	19216.2	4.67863	33.5378	98.2302	131.231	0	0	1.0285	187.905	-753.784	250	250.936	0	6	35.1129	36.4792	108.377	0	0
80	0	0	80	1	1200.82	729.166	471.658	0	0	-12.9095	42.6422	175.982	912.717	29910.9	2847.5	-175.982	40.61	79.0792	103.995	0	0	0.872337	211.082	-744.532	250	290.8	0	3	29.985	29.2677	72.6545	0	0
81	0	0	81	1	706.932	313.047	393.885	0	0	241.87	353.888	85.3547	372.508	2349.29	20873.7	-85.3547	19.3322	91.4274	117.408	0	0	0.609575	151.202	-726.229	250	166.783	0	19	62.4504	65.1974	159.544	0	0
81	0	0	81	1	1061.53	527.232	534.297	0	0	-46.6942	173.891	238.067	482.531	9713.71	16070.7	-238.067	22.3232	100.385	132.208	0	0	0.758558	165.948	-744.296	250	187.361	0	15	60.9408	59.7462	156.074	0	0
81	0	0	81	1	1077.94	561.157	516.784	0	0	-17.419	25.0257	18.0592	701.716	29915.4	2865.11	-18.0592	30.3666	77.2812	102.399	0	0	0.63992	162.223	-718.546	250	189.195	0	3	34.8592	36.1514	103.985	0	0
81	0	0	81	1	1091.81	525.761	566.049	0	0	-87.7611	67.3546	-2.10801	464.712	14239.5	13885	2.10801	20.416	103.559	137.497	0	0	0.452572	185.799	-756.626	250	194.93	0	9	58.2491	60.3858	179.488	0	0
81	0	0	81	1	1142.05	519.568	622.481	0	0	6.05969	172.501	100.782	698.598	6471.84	18364.3	-100.782	31.0597	98.6076	128.113	0	0	0.488422	220.393	-770.708	250	233.997	0	12	40.6173	40.6521	102.529	0	0
81	0	0	81	1	1114.49	585.485	529.007	0	0	8.45282	75.3905	185.403	765.525	8661.97	16966.5	-185.403	34.1429	97.4	128.074	0	0	0.539103	144.495	-732.194	250	187.629	0	7	39.1685	38.1894	94.5767	0	0
81	0	0	81	1	1188.86	675.225	513.632	0	0	123.826	122.939	520.498	764.971	23395.9	7650.54	-520.497	41.2598	90.7879	118.626	0	0	0.485466	236.108	-767.662	250	297.184	0	1	32.3281	41.2429	187.566	0	0
81	0	0	81	1	1421.5	458.933	962.564	0	0	-64.8165	65.1331	-114.4	954.769	4649.18	19169.2	114.4	42.1712	98.7956	130.918	0	0	0.766424	179.605	-751.137	250	277.492	0	6	26.6374	28.6056	113.899	0	0
82	0	0	82	1	1027.69	644.466	383.229	0	0	-42.3397	108.866	368.128	520.048	9709.36	15936.4	-368.128	25.2922	100.4	132.24	0	0	0.532652	171.826	-746.11	250	164.601	0	15	53.6079	56.3554	181.843	0	0
82	0	0	82	1	1176.18	635.738	540.442	0	0	47.9193	-8.64051	140.456	520.428	21080	9376.68	-140.456	22.9721	97.6048	123.197	0	0	0.575255	154.136	-733.714	250	185.366	0	16	54.9293	54.9782	134.474	0	0
82	0	0	82	1	1165.04	417.903	747.137	0	0	-179.305	14.0945	-39.7855	813.672	4564.35	19220.3	39.7855	37.0868	98.306	129.57	0	0	0.702839	167.983	-743.416	250	219.31	0	6	31.5729	32.8712	104.664	0	0
82	0	0	82	1	1131.9	593.821	538.082	0	0	73.8308	40.5988	202.919	674.774	23445.9	7732.88	-202.919	30.3475	90.6029	117.877	0	0	0.339642	182.253	-742.403	250	208.276	0	1	42.6428	41.5704	104.758	0	0
82	0	0	82	1	1146.84	674.516	472.326	0	0	15.1223	104.089	378.325	847.896	14236.3	13649	-378.325	41.2477	102.394	138.405	0	0	0.596976	175.315	-752.119	250	243.403	0	9	33.8975	35.8232	118.224	0	0
83	0	0	83	1	1273.14	592.435	680.703	0	0	121.503	16.0139	65.5281	728.673	6555.72	18221.8	-65.5281	32.0013	97.4586	127.349	0	0	0.323603	183.027	-749.261	250	231.437	0	12	38.1497	38.89	102.646	0	0
83	0	0	83	1	1137.74	448.432	689.311	0	0	-43.2332	91.0459	35.2888	707.415	3232.35	20139.9	-35.2888	30.8899	92.4173	123.183	0	0	0.548252	144	-726.809	250	197.412	0	5	37.8414	39.0256	107.897	0	0
83	0	0	83	1	1035.22	448.569	586.647	0	0	10.0457	27.0853	30.7516	1021.16	29888	2863.05	-30.7516	44.1429	77.0791	101.747	0	0	0.508386	147.954	-712.849	250	260.811	0	3	24.6002	25.3612	71.3586	0	0
83	0	0	83	1	1087.91	385.27	702.638	0	0	-39.8625	69.1235	20.3481	956.562	4624.22	19165.3	-20.3481	41.6093	99.0057	130.925	0	0	0.966667	147.057	-737.544	250	270.186	0	6	28.9063	29.924	85.4291	0	0
83	0	0	83	1	1745.81	941.982	803.826	0	0	-41.1646	79.4709	100.991	1163.39	20072.8	10185.5	-100.991	51.0889	100.864	133.184	0	0	1.71449	196.135	-761.544	250	266.95	0	4	25.5337	25.593	64.5646	0	0
84	0	0	84	1	1185.19	590.461	594.731	0	0	-29.8532	148.483	22.825	576.559	8002.65	17491.3	-22.825	25.4082	95.7781	127.175	0	0	0.594446	199.324	-756.12	250	215.716	0	23	46.0023	47.3528	134.799	0	0
84	0	0	84	1	1089.89	532.348	557.538	0	0	61.332	101.086	108.033	628.82	6516.23	18236.4	-108.033	27.6329	100.389	130.298	0	0	0.594712	196.218	-757.574	250	193.717	0	12	45.8491	46.1124	114.865	0	0
84	0	0	84	1	910.442	419.836	490.606	0	0	-3.33877	-34.1197	-148.996	615.635	30698.6	2326.3	148.996	27.2173	80.7025	102.012	0	0	0.350322	156.367	-716.672	250	199.556	0	14	36.1453	39.4147	182.41	0	0
84	0	0	84	1	1414.25	649.139	765.113	0	0	64.6493	23.2237	137.873	968.929	28039.5	4162.5	-137.873	42.6964	81.5094	106.614	0	0	0.813786	182.308	-733.148	250	221.161	0	2	28.1177	27.9415	68.8083	0	0
84	0	0	84	1	1153.42	570.336	583.083	0	0	5.9517	82.4877	151.679	830.591	29892.1	2807.65	-151.679	36.7095	79.7244	103.72	0	0	0.788011	162.273	-720.327	250	231.212	0	3	32.5357	32.0603	78.5638	0	0
84	0	0	84	1	1415.73	483.576	932.15	0	0	-37.0128	-17.3315	37.6182	1320.74	4621.37	19152.1	-37.6182	57.4909	95.3333	127.65	0	0	0.272973	167.859	-745.042	250	301.515	0	6	21.3229	22.0238	60.8792	0	0
84	0	0	84	1	1662.32	846.203	816.113	0	0	-12.382	74.2568	103.298	1263.78	20044	10190.7	-103.298	55.2917	102.299	130.425	0	0	1.50397	190.267	-759.079	250	322.415	0	4	23.6324	23.6462	59.883	0	0
85	0	0	85	1	737.026	365.6	371.426	0	0	10.6615	9.62241	97.424	437.844	31083.3	1485.28	-97.424	19.0902	73.4612	96.9968	0	0	0.418052	170.64	-714.594	250	169.797	0	21	56.8201	57.2031	144.157	0	0
85	0	0	85	1	755.618	400.084	355.534	0	0	11.3729	96.2061	-113.49	440.637	30783.6	2395.29	113.49	19.3908	78.1823	102.02	0	0	0.619842	119.502	-697.887	250	154.396	0	14	50.0586	53.9511	217.814	0	0
85	0	0	85	1	1223.27	650.573	572.695	0	0	14.5744	33.5533	182.982	829.052	27989.9	4152.17	-182.982	36.921	80.8553	106.478	0	0	0.424178	173.399	-727.186	250	234.81	0	2	33.2637	32.4787	80.716	0	0
85	0	0	85	1	1129.41	505.041	624.37	0	0	-24.5094	13.4453	149.7	952.948	29822.9	2876.69	-149.7	42.1645	78.6424	101.708	0	0	0.257407	146.071	-712.528	250	223.51	0	3	28.2284	27.9341	68.8512	0	0
85	0	0	85	1	1526.34	590.861	935.476	0	0	-67.9536	82.2524	-106.21	1289.41	3157.41	20148.7	106.21	57.032	90.5536	120.612	0	0	1.24348	197.591	-753.668	250	340.585	0	5	19.3961	20.7683	79.3927	0	0
86	0	0	86	1	1196.41	503.845	692.565	0	0	129.207	109.237	99.7995	603.666	15318.1	13145.5	-99.7995	26.8571	101.417	130.802	0	0	0.582054	165.784	-743.802	250	204.691	0	18	47.0504	47.408	119.236	0	0
86	0	0	86	1	1152.03	582.434	569.599	0	0	19.3793	46.0825	137.925	970.415	29878.6	2844.06	-137.925	42.6495	77.9219	100.767	0	0	0.87932	171.688	-721.689	250	251.62	0	3	27.541	27.2408	67.4382	0	0
86	0	0	86	1	1271.21	529.035	742.177	0	0	14.0405	13.9313	79.3778	1003.65	3075.42	20217	-79.3778	43.6134	92.3578	122.606	0	0	0.64749	177.238	-744.128	250	257.385	0	5	28.1254	28.4752	73.7011	0	0
86	0	0	86	1	1271.89	628.224	643.664	0	0	7.76866	16.928	72.0948	876.93	8662.65	17024.9	-72.0948	38.0686	99.1506	130.956	0	0	0.636344	166.947	-744.943	250	263.887	0	7	32.9002	33.342	87.1761	0	0
86	0	0	86	1	1429.43	728.987	700.445	0	0	-58.3806	9.27575	76.5863	881.064	28062.8	4276.1	-76.5863	38.5918	83.8305	111.805	0	0	0.911836	167.032	-729.789	250	219.245	0	2	30.2525	30.7142	79.8895	0	0
86	0	0	86	1	1345.43	870.579	474.855	0	0	-57.016	142.765	345.05	804.982	23277.8	7730.38	-345.05	38.8628	90.3038	120.042	0	0	0.357799	261.36	-781.474	250	292.983	0	1	34.0254	34.8959	107.951	0	0
86	0	0	86	1	879.659	474.039	405.62	0	0	29.6266	25.6993	541.951	475.606	18507.1	11036.6	-541.951	26.2353	98.1569	130.014	0	0	0.314681	154.801	-737.645	250	171.412	0	8	52.3236	71.4392	377.976	0	0
86	0	0	86	1	1561.2	838.03	723.166	0	0	124.376	115.898	408.624	1022.86	26783.8	5265.74	-408.624	51.152	86.1642	110.916	0	0	1.00376	200.642	-746.908	250	289.24	0	11	25.4406	27.6249	97.6195	0	0
86	0	0	86	1	1165.89	582.329	583.564	0	0	10.962	80.742	-1.55553	860.5	20020.7	10283.9	1.55553	37.3071	102.463	132.332	0	0	0.640361	179.962	-756.812	250	254.726	0	4	31.7403	33.1717	99.193	0	0
87	0	0	87	1	742.432	309.213	433.219	0	0	12.331	-13.1786	-104.603	511.034	30683	2205.7	104.603	22.3076	77.6574	101.039	0	0	0.149075	132.112	-703.003	250	171.602	0	14	43.5488	47.3247	186.532	0	0
87	0	0	87	1	924.804	436.628	488.176	0	0	17.6299	-31.8391	239.897	632.379	10446.7	15479.1	-239.897	29.0179	99.0505	130.444	0	0	0.176579	177.393	-749.016	250	186.121	0	10	46.9649	46.035	120.727	0	0
87	0	0	87	1	1184.4	593.525	590.878	0	0	-36.5001	124.773	33.4272	536.858	14287.9	13827.6	-33.4272	23.555	101.44	135.162	0	0	0.843719	183.889	-754.903	250	181.086	0	9	51.2504	52.7285	146.599	0	0
87	0	0	87	1	956.797	440.074	516.723	0	0	0.754079	47.7811	279.239	766.427	26708.1	5234.2	-279.239	35.4577	83.1222	110.058	0	0	0.428412	134.919	-712.729	250	193.123	0	11	36.0713	35.3898	98.0983	0	0
87	0	0	87	1	1180.65	559.543	621.108	0	0	19.8219	124.652	11.2716	789.139	28084.3	4260.39	-11.2716	34.4705	80.3986	107.387	0	0	0.835168	149.928	-716.555	250	181.919	0	2	31.3466	32.5086	94.202	0	0
87	0	0	87	1	1303.87	603.377	700.498	0	0	0.910075	19.7887	66.9029	829.903	29897.1	2870.35	-66.9029	36.0099	81.0195	103.232	0	0	0.91118	150.415	-714.883	250	232.742	0	3	31.0103	31.617	84.286	0	0
87	0	0	87	1	1411.34	597.202	814.134	0	0	1.83422	16.0148	25.4824	979.907	4582.53	19218.4	-25.4824	42.3648	97.7898	129.53	0	0	0.225776	210.694	-763.614	250	288.761	0	6	28.4658	29.404	83.0501	0	0
87	0	0	87	1	1494.7	678.188	816.514	0	0	38.6599	45.0428	-123.788	1210.1	8532.1	17096.5	123.788	53.0386	99.0898	127.191	0	0	1.12076	186.362	-753.059	250	367.24	0	7	21.0959	22.7972	94.8615	0	0
87	0	0	87	1	1228.77	572.813	655.954	0	0	54.5665	16.9444	233.419	705.03	6622.65	18220.8	-233.419	32.0581	99.8206	126.217	0	0	0.280152	229.469	-772.722	250	256.713	0	12	42.1947	41.496	107.723	0	0
87	0	0	87	1	1418.68	702.735	715.946	0	0	77.0405	67.1454	104.361	939.661	20054.3	10197.8	-104.361	41.1988	104.45	135.265	0	0	1.54076	180.207	-755.908	250	205.956	0	4	31.6934	31.7231	79.7835	0	0
88	0	0	88	1	1204.16	690.84	513.315	0	0	101.675	149.445	139.57	738.409	26906.2	5331.86	-139.57	33.1178	82.7183	105.861	0	0	0.513078	202.722	-741.521	250	205.601	0	11	36.1791	35.6135	87.7378	0	0
88	0	0	88	1	1086.97	508.513	578.458	0	0	-54.7153	-21.7197	-51.9631	898.865	28059.2	4207.44	51.9631	39.261	80.0687	106.265	0	0	0.534753	151.809	-718.373	250	252.117	0	2	26.4997	28.3627	94.1351	0	0
88	0	0	88	1	1382.45	709.082	673.366	0	0	-16.8156	66.3051	207.535	908.725	29914.8	2823.83	-207.535	40.886	78.0517	103.289	0	0	0.992179	140.495	-709.424	250	204.904	0	3	30.0851	29.2937	74.6208	0	0
88	0	0	88	1	1148.79	496.038	652.75	0	0	-73.6661	16.6043	-75.2245	1004.69	4558.37	19217.8	75.2245	44.0673	97.8602	129.047	0	0	0.342158	162.701	-743.583	250	270.728	0	6	25.7584	27.5096	96.8833	0	0
88	0	0	88	1	1317.26	575.377	741.88	0	0	-131.59	101.139	11.836	995.922	3221.05	20129.8	-11.836	44.6274	91.4729	121.281	0	0	1.38486	174.845	-742.595	250	284.723	0	5	26.2594	27.0953	77.8101	0	0
88	0	0	88	1	1273.47	500.37	773.104	0	0	-45.7978	17.5877	279.326	1024.35	10410.4	15429.7	-279.326	47.7546	99.9865	131.347	0	0	0.507704	171.466	-747.331	250	257.694	0	10	29.2516	29.0022	80.5221	0	0
88	0	0	88	1	925.228	494.18	431.048	0	0	71.5735	42.3562	125.043	643.386	11289.7	15504.6	-125.043	28.2787	97.7936	127.26	0	0	0.622466	149.936	-733.97	250	175.481	0	13	44.9796	44.7429	110.347	0	0
88	0	0	88	1	1273.04	583.679	689.359	0	0	-26.4383	101.34	306.985	884.362	23247.2	7771.8	-306.986	41.5654	91.9902	120.607	0	0	0.989972	162.026	-734.686	250	232.998	0	1	32.2335	32.3604	92.778	0	0
89	0	0	89	1	908.341	467.703	440.638	0	0	50.6439	-56.3297	119.531	492.329	15097.7	13111.8	-119.531	21.8105	100.392	132.205	0	0	0.19714	143.278	-733.153	250	143.505	0	18	58.5692	58.8636	145.28	0	0
89	0	0	89	1	1078.52	484.066	594.456	0	0	42.413	51.7135	113.675	623.553	13212.4	12505.4	-113.675	27.2739	99.5871	133.789	0	0	0.397613	177.932	-749.802	250	185.625	0	27	46.9804	46.8521	115.914	0	0
89	0	0	89	1	1085.93	665.641	420.293	0	0	-29.4731	45.3892	261.629	510	18566.2	11016.9	-261.629	23.4784	100.187	129.626	0	0	0.2232	161.385	-739.528	250	193.413	0	8	57.9939	56.8951	153.441	0	0
89	0	0	89	1	1258.28	516.111	742.171	0	0	41.8196	52.9729	-73.6611	740.072	3047.64	20178	73.6611	32.1782	93.9032	124.258	0	0	1.0281	172.997	-740.638	250	239.888	0	5	33.8718	36.2583	128.647	0	0
89	0	0	89	1	906.688	419.856	486.832	0	0	39.8691	1.86012	196.359	970.94	29858.1	2888.28	-196.359	43.5529	76.7036	97.7951	0	0	0.301294	147.983	-710.741	250	217.741	0	3	27.5685	27.2061	68.4764	0	0
89	0	0	89	1	1226.53	450.168	776.358	0	0	-49.9457	17.4037	-208.099	910.299	4634.31	19217	208.099	41.0616	98.5779	130.441	0	0	0.558557	194.425	-758.898	250	266.906	0	6	27.6522	30.0276	158.864	0	0
89	0	0	89	1	1336.54	708.35	628.194	0	0	68.6664	99.4726	419.253	1115.01	19963	10165.5	-419.253	55.6966	100.898	132.62	0	0	1.19197	131.744	-730.714	250	214.433	0	4	25.0437	27.7136	100.488	0	0
89	0	0	89	1	1102.31	519.024	583.286	0	0	-20.3343	14.7423	480.513	838.768	11381.6	15432.6	-480.513	44.2042	97.6522	131.931	0	0	1.17896	162.61	-740.529	250	201.714	0	13	31.1063	37.1804	158.241	0	0
90	0	0	90	1	1020.34	538.015	482.33	0	0	-49.7089	3.13395	352.475	809.011	14201.4	13550.6	-352.474	39.3145	99.4231	134.306	0	0	0.444554	181.198	-751.378	250	209.323	0	9	35.1296	36.4654	114.642	0	0
90	0	0	90	1	1197.73	654.069	543.662	0	0	152.705	188.624	315.061	585.157	23367.1	7684.52	-315.061	28.3051	90.523	115.488	0	0	0.728792	217.001	-758.939	250	208.11	0	1	46.1247	46.6265	134.76	0	0
90	0	0	90	1	973.28	496.25	477.03	0	0	-90.7629	44.1689	230.976	607.807	10355.7	15403.1	-230.976	28.0031	101.453	128.973	0	0	0.13062	149.471	-735.73	250	179.984	0	10	49.1096	47.5408	124.347	0	0
90	0	0	90	1	934.068	435.693	498.374	0	0	128.155	55.2275	294.771	564.714	26780	5226.75	-294.771	26.6281	83.8804	110.484	0	0	0.192015	171.118	-731.231	250	199.666	0	11	47.6194	47.1579	133.479	0	0
90	0	0	90	1	1176.06	445.055	731.009	0	0	26.5875	111.268	-113.642	816.465	8743.49	17030.3	113.642	36.0468	101.431	129.6	0	0	1.14098	149.793	-737.928	250	262.62	0	7	30.7275	33.1686	133.67	0	0
90	0	0	90	1	1147.32	668.041	479.279	0	0	60.8152	83.7901	361.33	830.547	29837.2	2806.35	-361.33	40.0624	79.0808	101.973	0	0	0.51736	124.198	-701.447	250	193.145	0	3	30.8634	32.1911	101.426	0	0
90	0	0	90	1	1637.41	518.317	1119.09	0	0	-58.4041	31.9059	-90.3801	1402.8	4642.76	19202.5	90.3801	61.4714	99.1805	127.719	0	0	0.849033	190.381	-757	250	356.246	0	6	18.5958	19.9563	73.7533	0	0
91	0	0	91	1	1146	511.527	634.477	0	0	-11.4218	136.499	73.8425	598.981	9877.76	16008.4	-73.8425	26.3433	101.562	132.829	0	0	0.566952	152.86	-738.315	250	160.616	0	15	47.3147	47.7307	124.914	0	0
91	0	0	91	1	1231.14	627.473	603.664	0	0	-66.9177	14.4776	-111.707	642.832	29865.3	2975.32	111.707	28.3148	81.3225	105.59	0	0	0.787662	151.086	-717.025	250	217.647	0	3	35.285	38.2009	153.156	0	0
91	0	0	91	1	1575.21	704.735	870.479	0	0	-52.0124	117.139	15.211	1240.05	3141.47	20113.8	-15.211	54.4407	92.5828	121.184	0	0	1.86552	187.233	-749.359	250	282.842	0	5	21.5905	22.3863	64.4982	0	0
91	0	0	91	1	1095.53	544.559	550.973	0	0	60.3072	54.8944	362.812	724.646	27944.2	4031.17	-362.812	35.0254	83.0881	109.489	0	0	1.04236	176.726	-732.261	250	218.44	0	2	35.961	37.3361	119.325	0	0
91	0	0	91	1	1380.34	684.36	695.983	0	0	-0.785341	11.8336	181.764	885.12	8671.21	17129.7	-181.764	39.4739	99.1578	128.311	0	0	0.576079	177.56	-749.301	250	249.171	0	7	34.1464	33.4356	82.7115	0	0
91	0	0	91	1	1499.64	711.347	788.292	0	0	270.583	70.7197	327.294	919.647	19960.4	10094.6	-327.294	46.8562	101.296	132.335	0	0	1.32699	195.979	-762.146	250	284.967	0	4	31.0269	30.5404	91.7408	0	0
92	0	0	92	1	1093.92	643.11	450.811	0	0	-19.0122	-16.0393	341.928	585.269	10383.7	15363.7	-341.928	28.2549	98.5866	129.354	0	0	0.156928	178.263	-748.054	250	207.849	0	10	48.0477	49.2901	150.751	0	0
92	0	0	92	1	817.687	492.38	325.307	0	0	-43.6112	88.6889	155.188	452.964	12999.4	14262.4	-155.188	20.1566	98.3921	130.814	0	0	0.686766	134.868	-727.429	250	183.866	0	26	64.635	63.8126	155.02	0	0
92	0	0	92	1	967.156	511.695	455.461	0	0	-55.2824	55.0961	-36.2354	633.731	30650.9	2336.74	36.2354	27.6294	74.9745	97.3174	0	0	0.572931	169.612	-715.257	250	201.25	0	14	35.8965	37.9751	122.612	0	0
92	0	0	92	1	1320.07	650.79	669.28	0	0	9.42934	71.2228	119.567	704.101	11351.8	15475.7	-119.567	30.8547	97.9423	128.333	0	0	0.712899	169.75	-744.187	250	185.836	0	13	41.446	41.1705	101.729	0	0
92	0	0	92	1	1037.17	515.376	521.798	0	0	-36.4721	126.148	22.4075	460.221	8607.23	17115	-22.4075	20.1923	98.9382	131.891	0	0	0.845987	185.244	-752.701	250	202.89	0	7	58.4948	60.3757	171.159	0	0
92	0	0	92	1	1146.14	572.856	573.28	0	0	61.6581	78.0464	265.028	855.753	28042.5	4107.67	-265.028	39.3739	82.2718	109.138	0	0	1.0165	172.938	-727.964	250	215.183	0	2	32.1924	31.7596	86.0275	0	0
92	0	0	92	1	1438.09	629.874	808.219	0	0	-24.1383	78.188	-77.2279	1161.31	3213.26	20152.8	77.2279	50.74	93.9484	121.152	0	0	1.28875	201.416	-757.234	250	325.094	0	5	21.8558	23.3396	83.254	0	0
93	0	0	93	1	1070.58	568.5	502.079	0	0	-19.3713	33.581	209.153	601.965	10384	15513.4	-209.153	27.1118	98.5321	132.313	0	0	0.690659	175.347	-746.436	250	191.396	0	10	49.922	48.5353	123.101	0	0
93	0	0	93	1	840.489	414.389	426.1	0	0	96.0203	29.2212	183.597	406.788	6481.54	18308.2	-183.597	18.245	101.633	127.413	0	0	0.34215	176.518	-748.038	250	184.186	0	12	72.5104	70.9335	175.185	0	0
93	0	0	93	1	1034.16	504.78	529.378	0	0	6.59226	60.9906	75.3196	607.338	27997.9	4224.39	-75.3196	26.3991	81.6756	106.907	0	0	0.454246	133.919	-708.863	250	159.532	0	2	42.7168	43.1165	112.733	0	0
93	0	0	93	1	1302.68	573.972	728.709	0	0	-4.83103	91.9265	91.4456	827.785	3094.29	20139.1	-91.4456	36.1921	92.308	120.622	0	0	1.07103	189.802	-747.326	250	265.515	0	5	33.8201	33.9971	86.5489	0	0
93	0	0	93	1	1177.49	566.868	610.625	0	0	-25.5826	110.264	368.588	689.412	18562.3	11051.7	-368.588	33.4582	96.6303	128.661	0	0	0.176164	176.589	-746.187	250	202.484	0	8	40.3399	42.3039	136.576	0	0
93	0	0	93	1	1134.88	631.875	503.009	0	0	-19.4576	49.7593	290.972	840.625	11281	15497.2	-290.972	39.1675	97.9034	130.18	0	0	0.6592	166.106	-744.688	250	226.976	0	13	35.2091	34.8791	98.2138	0	0
93	0	0	93	1	978.034	535.279	442.755	0	0	6.56761	83.0078	197.676	668.173	29791.8	2906.79	-197.676	29.935	78.5075	103.111	0	0	0.643899	137.651	-707.528	250	183.649	0	3	40.4376	39.4526	98.7972	0	0
93	0	0	93	1	1520.87	663.087	857.782	0	0	74.1576	92.8728	324.172	1147.9	19957.5	10072.4	-324.172	54.3634	100.892	132.439	0	0	1.33001	181.957	-755.557	250	281.744	0	4	25.926	26.2952	77.3595	0	0
93	0	0	93	1	1128.63	524.861	603.774	0	0	-10.1745	45.7687	163.931	607.794	4096.23	19786.6	-163.931	26.9373	95.336	127.264	0	0	0.599816	260.049	-787.96	250	218.299	0	24	48.4784	47.3016	115.67	0	0
94	0	0	94	1	960.501	438.866	521.636	0	0	20.6681	31.4441	141.941	466.366	16622.6	11927.8	-141.941	20.5187	97.9112	125.556	0	0	0.269528	164.739	-740.499	250	198.166	0	17	62.138	61.4328	150.228	0	0
94	0	0	94	1	1057.46	491.696	565.767	0	0	-24.881	-39.279	-83.3685	759.452	29922.9	2929.42	83.3685	33.2181	79.583	103.442	0	0	0.724911	175.912	-725.643	250	236.61	0	3	30.2513	32.6622	120.33	0	0
94	0	0	94	1	1096.79	442.932	653.862	0	0	61.5448	39.1661	164.324	852.527	3027.92	20191.8	-164.324	37.8141	92.12	122.713	0	0	0.687062	174.773	-742.382	250	250.726	0	5	34.1745	33.5337	82.3796	0	0
94	0	0	94	1	1083.23	686.318	396.912	0	0	-4.92069	30.39	567.317	809.691	23325.4	7643.43	-567.317	45.659	91.565	118.137	0	0	0.327513	172.006	-738.205	250	228.496	0	1	30.2318	41.6784	207.671	0	0
94	0	0	94	1	1099.32	628.122	471.2	0	0	-48.2447	64.7996	229.392	760.841	8619.01	16977.1	-229.392	34.665	97.2661	130.904	0	0	0.624351	206.622	-761.903	250	273.683	0	7	39.3534	38.3456	99.9574	0	0
94	0	0	94	1	1343.03	715.027	628.002	0	0	72.7928	120.868	519.568	1100.74	20058.5	10144.1	-519.568	58.9924	100.031	130.162	0	0	0.920315	168.426	-747.366	250	238.656	0	4	23.9727	30.4812	137.391	0	0
95	0	0	95	1	1015.98	476.807	539.169	0	0	19.7913	33.1572	296.713	800.44	27984.7	4152.56	-296.713	37.3522	79.196	109.869	0	0	0.444522	150.145	-717.143	250	209.235	0	2	33.6763	33.4294	95.3003	0	0
95	0	0	95	1	1082.84	594.844	487.995	0	0	-141.745	247.545	381.854	519.784	23262.9	7725.26	-381.854	26.8109	93.423	120.298	0	0	0.541615	185.128	-746.107	250	207.05	0	1	49.6722	52.4109	176.259	0	0
95	0	0	95	1	1127.48	608.805	518.677	0	0	-21.0044	1.56555	41.3208	857.78	29919	2888.57	-41.3208	37.2125	80.0563	102.797	0	0	0.725916	175.886	-728.757	250	255.043	0	3	29.3312	30.3494	84.1576	0	0
95	0	0	95	1	1433.19	672.434	760.76	0	0	-12.7116	69.8925	140.464	1072.85	8683.13	16972	-140.464	47.297	97.1939	128.973	0	0	1.14585	172.889	-746.908	250	299.284	0	7	27.9695	27.5025	67.5822	0	0
96	0	0	96	1	822.073	367.074	454.999	0	0	40.0608	33.1889	-158.493	409.684	26868.1	5348.45	158.493	18.1016	82.5213	106.157	0	0	0.464482	154.772	-719.217	250	212.188	0	11	54.3111	59.1686	281.582	0	0
96	0	0	96	1	1042.33	460.611	581.724	0	0	-76.6971	199.516	118.001	486.878	13032.5	12457.3	-118.001	22.1445	100.392	130.939	0	0	0.544542	159.779	-740.977	250	169.401	0	27	57.9359	57.7629	142.521	0	0
96	0	0	96	1	1107.75	535.232	572.519	0	0	252.453	-153.926	-10.1101	567.883	15194.8	13109.7	10.1101	27.5581	99.8234	130.1	0	0	0.605358	184.701	-752.622	250	164.858	0	18	42.8662	46.3935	134.829	0	0
96	0	0	96	1	1153.1	555.459	597.636	0	0	24.7872	22.386	168.729	875.016	29873.2	2967.41	-168.729	38.8072	78.6982	102.664	0	0	0.376082	143.978	-710.035	250	207.25	0	3	30.934	30.4208	75.0871	0	0
96	0	0	96	1	1393.66	623.618	770.046	0	0	-19.5398	32.3339	131.927	1105.3	3109	20198.6	-131.927	48.6125	88.8876	120.863	0	0	0.846186	212.537	-759.689	250	299.844	0	5	26.2109	25.832	63.6818	0	0
96	0	0	96	1	1115.41	592.115	523.295	0	0	27.3078	73.9676	393.317	802.693	11333.9	15473	-393.317	39.4138	97.298	128.538	0	0	0.766765	147.172	-733.658	250	224.712	0	13	34.4348	36.9085	126.329	0	0
96	0	0	96	1	1826.3	729.759	1096.54	0	0	11.0362	123.752	-31.0842	1148.2	4573.32	19210.3	31.0842	50.2364	99.1207	130.782	0	0	1.53849	233.638	-777.436	250	290.443	0	6	23.3575	24.5117	77.2872	0	0
97	0	0	97	1	1107.98	604.637	503.343	0	0	5.30812	10.1787	210.004	542.849	11355.9	15536.8	-210.004	24.4507	97.0527	128.955	0	0	0.758059	169.606	-740.764	250	196.264	0	13	54.7751	53.479	134.867	0	0
97	0	0	97	1	1322.25	654.985	667.27	0	0	58.7229	44.8573	206.02	893.046	20869.9	9821.48	-206.02	40.1385	92.9194	120.745	0	0	0.37073	158.181	-733.77	250	196.02	0	16	32.8249	32.0769	81.4449	0	0
97	0	0	97	1	940.305	451.39	488.915	0	0	-9.36085	-18.3952	453.323	534.658	14161.1	13671.8	-453.323	27.8041	101.165	134.94	0	0	0.162829	188.479	-756.628	250	170.015	0	9	49.0877	56.5482	226.952	0	0
97	0	0	97	1	926.669	474.205	452.464	0	0	-50.7866	31.1855	81.8835	773.467	9817.47	16014.1	-81.8835	33.8359	101.144	133.067	0	0	0.707862	154.426	-740.879	250	252.414	0	15	37.3201	37.7001	97.5362	0	0
97	0	0	97	1	1459.92	873.072	586.847	0	0	25.9274	67.3341	390.981	1149.36	20005.7	10098	-390.981	56.3748	101.017	129.943	0	0	0.90302	212.463	-767.878	250	314.334	0	4	24.809	26.469	89.8557	0	0
98	0	0	98	1	1341.47	699.569	641.896	0	0	-85.4993	55.0487	167.87	651.786	9852.18	15990.2	-167.87	29.3341	100.67	129.828	0	0	0.813896	190.475	-756.52	250	172.642	0	15	45.658	44.4258	109.598	0	0
98	0	0	98	1	1056.39	582.825	473.569	0	0	-54.0825	23.2284	178.049	680.233	27958.9	4262.15	-178.049	30.4869	82.4408	107.762	0	0	0.605007	174.758	-729.648	250	203.896	0	2	40.2128	39.3878	97.5972	0	0
98	0	0	98	1	1013.94	558.046	455.896	0	0	-32.0485	39.5197	239.87	672.694	29930.1	2850.62	-239.87	30.7023	80.2317	104.133	0	0	1.02196	170.661	-724.229	250	194.519	0	3	40.1996	39.3155	103.593	0	0
98	0	0	98	1	1382.75	560.133	822.613	0	0	-17.9335	81.9196	96.664	1191.46	3107.39	20149.1	-96.664	52.1337	90.0103	122.533	0	0	0.898316	182.848	-746.637	250	278.008	0	5	24.0497	24.0342	60.709	0	0
99	0	0	99	1	1340.27	624.181	716.087	0	0	-57.1684	81.7254	174.66	603.55	16899.7	12176.5	-174.66	27.0602	97.5239	123.743	0	0	0.602769	204.463	-759.416	250	199.954	0	17	48.2508	47.407	116.694	0	0
99	0	0	99	1	907.776	460.705	447.071	0	0	-28.6347	52.3876	180.566	502.167	9695.66	16092.5	-180.566	22.4158	99.7301	129.746	0	0	0.327833	170.244	-744.06	250	183.636	0	15	59.1046	57.7439	142.586	0	0
99	0	0	99	1	1011.98	493.848	518.127	0	0	17.1091	-53.8455	-23.9941	888.236	29880.9	2943.99	23.9941	38.6652	78.3253	101.933	0	0	0.381474	199.455	-737.819	250	267.629	0	3	26.81	28.4912	89.8172	0	0
99	0	0	99	1	1103.7	531.7	571.997	0	0	-58.5618	67.6301	231.35	648.456	14210.3	13785.1	-231.35	29.6301	102.379	132.264	0	0	0.59298	183.076	-752.319	250	226.869	0	9	46.5029	45.3769	118.245	0	0
99	0	0	99	1	1160.77	583.625	577.144	0	0	193.632	313.367	272.313	596.964	11366.9	15432.9	-272.313	30.1696	95.7624	127.613	0	0	0.68164	189.213	-751.625	250	176.576	0	13	45.5733	45.6629	122.462	0	0
99	0	0	99	1	1212.76	541.884	670.878	0	0	-25.3164	46.2685	159.48	903.518	6702.54	18191.5	-159.48	40.0554	96.8068	124.936	0	0	0.435712	223.056	-766.856	250	305.746	0	12	32.8018	32.1733	79.1815	0	0
99	0	0	99	1	1399.39	526.165	873.225	0	0	31.2808	30.2222	-286.974	1121.47	4652.74	19204.2	286.974	52.1803	99.6523	130.722	0	0	0.876766	223.622	-772.8	250	381.723	0	6	23.5314	24.9755	157.144	0	0
99	0	0	99	1	924.807	433.24	491.566	0	0	-14.5737	48.5764	350.788	750.214	26723.5	5133.74	-350.788	36.0461	83.2087	109.925	0	0	0.556958	143.83	-716.813	250	222.345	0	11	35.2779	36.1284	112.875	0	0
99	0	0	99	1	1432.48	726.368	706.113	0	0	74.6478	90.9064	251.509	957.688	23345.5	7682.57	-251.509	43.9024	91.1065	117.819	0	0	0.469578	199.909	-753.711	250	252.912	0	1	30.2743	29.7808	79.0666	0	0
99	0	0	99	1	1146.77	544.129	602.641	0	0	28.9648	54.1976	143.744	747.974	28075.2	4231.18	-143.744	32.9294	82.1458	107.48	0	0	0.604937	167.704	-726.513	250	202.082	0	2	36.3508	35.9218	88.2543	0	0
100	0	0	100	1	952.4	459.139	493.26	0	0	18.6913	-0.28299	221.125	641.951	16624.5	11959.5	-221.125	29.0638	95.4009	125.431	0	0	0.651303	129.57	-721.92	250	165.221	0	17	45.9226	44.9923	115.061	0	0
100	0	0	100	1	1108.52	648.616	459.908	0	0	15.1365	114.36	233.513	724.437	9751.54	16030.6	-233.513	32.9412	98.9393	130.381	0	0	0.298131	178.792	-750.619	250	211.396	0	15	41.4364	40.5315	105.05	0	0
100	0	0	100	1	1207.68	576.469	631.215	0	0	-41.7983	18.9158	366.725	700.526	11403	15428.4	-366.725	34.1994	97.2018	127.884	0	0	0.75437	167.762	-743.327	250	171.251	0	13	39.6769	41.4075	133.911	0	0
100	0	0	100	1	1024.76	462.833	561.925	0	0	45.2322	108.491	164.38	612.457	26763.3	5273.15	-164.38	27.2425	85.8935	112.301	0	0	0.59848	160.538	-725.843	250	174.354	0	11	45.1643	44.5636	108.777	0	0
100	0	0	100	1	1031.61	490.351	541.258	0	0	-40.4195	65.8535	220.527	605.843	8611.18	17075.7	-220.527	27.4735	96.109	129.64	0	0	0.481707	180.983	-749.492	250	228.188	0	7	48.9452	47.6517	122.573	0	0
101	0	0	101	1	893.465	419.205	474.261	0	0	11.6112	36.2136	264.475	472.18	26796.9	5146.11	-264.475	21.7015	85.2263	108.275	0	0	0.160937	190.558	-737.011	250	197.225	0	11	58.0331	56.8738	153.275	0	0
101	0	0	101	1	1130.01	501.247	628.762	0	0	74.5773	72.93	221.778	827.183	23345.5	7700.55	-221.778	37.4632	92.7589	118.696	0	0	0.64966	170.134	-738.666	250	250.686	0	1	35.2068	34.4223	88.464	0	0
102	0	0	102	1	1243.12	557.757	685.359	0	0	-36.3202	265.505	114.236	523.674	4122.38	19766.2	-114.236	24.2215	93.1239	124.799	0	0	0.677722	254.567	-780.066	250	289.311	0	24	51.4444	51.475	126.827	0	0
102	0	0	102	1	1048.15	516.763	531.39	0	0	-236.303	33.5265	251.569	522.913	13192.1	12523.6	-251.569	26.498	96.6906	131.954	0	0	0.790775	177.104	-748.277	250	187.627	0	27	55.6997	50.9006	137.232	0	0
102	0	0	102	1	1059.18	527.864	531.316	0	0	-42.153	-15.5878	-129.521	527.565	27947	4300.97	129.521	23.2541	83.5109	107.957	0	0	0.144179	142.16	-716.179	250	179.022	0	2	42.9907	46.9173	201.408	0	0
102	0	0	102	1	1123.16	530.364	592.791	0	0	81.1329	13.5354	-34.3157	723.82	26827.1	5268.44	34.3157	31.4364	84.3522	107.215	0	0	0.335056	169.366	-726.026	250	214.208	0	11	33.2444	35.4093	114.007	0	0
102	0	0	102	1	1088.46	417.342	671.118	0	0	-57.6396	90.1095	-59.4483	782.486	8130.1	17450.1	59.4483	34.3458	96.9604	127.992	0	0	0.850204	160.709	-739.911	250	213.025	0	23	32.6309	34.8015	117.281	0	0
102	0	0	102	1	1324.6	658.193	666.41	0	0	13.3493	113.405	8.96978	892.887	4571.01	19220.6	-8.96978	38.9138	97.6016	127.393	0	0	1.05495	188.225	-753.659	250	256.626	0	6	30.2361	31.4151	91.6325	0	0
102	0	0	102	1	1332.42	681.802	650.613	0	0	-5.29796	65.0064	211.93	1183.52	20136.6	10200	-211.93	53.2771	100.374	129.875	0	0	0.90342	145.748	-737.374	250	240.801	0	4	26.0687	25.3616	64.9221	0	0
102	0	0	102	1	1169.94	508.671	661.269	0	0	5.00207	76.0218	-116.62	876.713	3184.12	20155	116.62	38.4812	91.1934	124.975	0	0	1.26294	178.342	-745.839	250	299.716	0	5	28.4719	30.4617	121.593	0	0
103	0	0	103	1	1058.71	562.938	495.773	0	0	105.724	67.1814	133.832	458.583	20723.2	9699.5	-133.832	20.3297	96.5138	125.701	0	0	1.09169	184.665	-749.341	250	219.538	0	16	62.4244	61.5987	150.588	0	0
103	0	0	103	1	1182.55	518.943	663.61	0	0	95.6169	108.289	184.712	657.368	26912.2	5273.35	-184.712	29.5842	82.4756	106.588	0	0	0.63826	148.958	-716.036	250	163.624	0	11	41.5111	40.6221	100.315	0	0
103	0	0	103	1	1147.66	463.115	684.541	0	0	-5.93822	102.912	36.7891	779.374	4590.3	19131.5	-36.7891	33.9491	95.4136	127.118	0	0	0.416639	152.589	-734.255	250	206.672	0	6	35.2044	36.1542	99.676	0	0
103	0	0	103	1	960.01	554.992	405.019	0	0	-42.2589	36.8537	240.844	713.783	15290.2	13018.6	-240.844	32.6464	97.8455	129.019	0	0	0.633576	191.364	-754.029	250	209.198	0	18	41.6366	40.7274	107.613	0	0
103	0	0	103	1	1318.27	540.485	777.786	0	0	21.0258	76.8816	114.306	983.141	8549.74	17064.6	-114.306	43.0485	99.0055	131.331	0	0	1.17287	166.241	-744.816	250	265.898	0	7	30.1849	30.0644	74.6009	0	0
103	0	0	103	1	1116.61	660.405	456.203	0	0	80.0181	91.2819	357.03	781.16	27924.4	4094.44	-357.03	37.6595	81.3329	108.77	0	0	1.17163	180.948	-731.63	250	228.19	0	2	33.4323	34.6207	108.702	0	0
103	0	0	103	1	1207.92	511.941	695.982	0	0	7.97956	86.6599	-40.4414	656.423	3181.14	20144.3	40.4414	28.5388	93.0032	121.166	0	0	1.20449	174.428	-741.925	250	199.998	0	5	38.4774	40.731	132.37	0	0
103	0	0	103	1	1027.51	544.925	482.587	0	0	-26.7486	25.3256	184.228	981.851	29924.8	2864.81	-184.228	43.8913	79.2531	102.559	0	0	1.08477	129.522	-704.683	250	255.879	0	3	27.8291	27.2704	68.1737	0	0
103	0	0	103	1	1003.61	548.832	454.774	0	0	34.4241	24.3219	549.333	648.689	23286	7649.5	-549.333	36.0229	93.8947	117.882	0	0	0.196217	222.121	-762.381	250	268.487	0	1	37.7046	50.4294	242.821	0	0
104	0	0	104	1	680.271	379.374	300.897	0	0	-14.4355	-26.4904	-76.0808	364.919	31108.4	1521.39	76.0808	15.9014	74.0814	96.8403	0	0	0.604036	146.043	-704.543	250	167.215	0	21	59.8962	64.5669	233.406	0	0
104	0	0	104	1	1224.37	604.753	619.612	0	0	-59.0285	100.964	200.464	522.371	9925.37	16044	-200.464	23.6589	100.136	129.281	0	0	0.431555	175.394	-746.051	250	201.283	0	15	56.6613	55.5358	139.12	0	0
104	0	0	104	1	1090.46	584.83	505.627	0	0	44.4179	99.6063	144.502	584.153	15103.9	13055.5	-144.502	25.8244	101.786	131.827	0	0	0.989041	151.389	-737.837	250	166.69	0	18	50.5854	50.2806	122.187	0	0
104	0	0	104	1	1238.4	610.483	627.916	0	0	-66.6426	69.9738	324.311	679.24	18503.7	10992.3	-324.311	32.4152	93.899	128.264	0	0	0.0960738	181.281	-747.922	250	164.135	0	8	41.5766	41.9772	125.465	0	0
104	0	0	104	1	1220.21	407.912	812.294	0	0	-13.2478	141.723	-56.0663	689.296	4597.61	19192.3	56.0663	30.4062	97.2752	127.928	0	0	0.644425	181.296	-749.476	250	212.813	0	6	36.8442	38.882	131.235	0	0
104	0	0	104	1	1026.45	503.102	523.348	0	0	0.492215	55.046	284.381	707.794	11360.7	15491.9	-284.38	32.8155	98.8925	129.409	0	0	0.693471	147.455	-733.69	250	174.13	0	13	41.9383	41.3176	114.694	0	0
104	0	0	104	1	1008.43	590.947	417.479	0	0	19.7426	23.8122	202.347	857.629	29878.3	2866.33	-202.347	38.4643	78.0248	102.241	0	0	0.812111	148.715	-713.084	250	229.015	0	3	31.6709	30.9707	78.3338	0	0
104	0	0	104	1	1352.36	534.734	817.624	0	0	10.9277	122.705	324.956	888.267	23409.2	7650.78	-324.956	42.0377	91.4999	115.875	0	0	0.792333	175.846	-740.727	250	214.278	0	1	31.6411	31.9719	93.8137	0	0
104	0	0	104	1	1166.67	707.721	458.945	0	0	-1.05533	155.203	310.125	939.658	27905.9	4130.18	-310.125	44.3368	81.5746	106.847	0	0	0.944003	147.099	-715.742	250	214.08	0	2	28.7892	28.7283	82.8066	0	0
105	0	0	105	1	1032.94	484.256	548.68	0	0	79.1776	163.871	189.915	545.48	26829	5217.77	-189.915	24.7436	81.973	108.202	0	0	0.596191	171.638	-727.878	250	192.334	0	11	49.5478	48.3244	120.04	0	0
105	0	0	105	1	1106.21	669.288	436.92	0	0	19.7413	73.852	429.405	471.172	11341.5	15473.1	-429.405	23.6804	96.6948	129.294	0	0	0.553672	184.489	-749.512	250	220.525	0	13	56.1614	62.6847	235.899	0	0
105	0	0	105	1	1161.33	522.052	639.276	0	0	47.7705	2.62102	142.931	766.374	8522.99	17039.2	-142.931	33.8109	97.3233	127.777	0	0	0.257561	194.626	-756.064	250	206.114	0	7	38.3058	38.131	92.9985	0	0
105	0	0	105	1	1025.38	618.676	406.702	0	0	-68.1832	63.699	403.441	671.14	23289	7709.78	-403.441	33.5261	91.3067	117.787	0	0	0.332871	198.169	-751.792	250	228.972	0	1	39.0446	42.7672	165.858	0	0
105	0	0	105	1	1350.6	626.096	724.509	0	0	32.0658	113.879	151.137	952.752	20099.3	10151.1	-151.137	42.2432	100.172	131.341	0	0	1.31579	171.345	-748.417	250	234.438	0	4	31.4909	31.1192	76.0375	0	0
106	0	0	106	1	1050.2	523.557	526.648	0	0	22.6519	87.1519	327.034	457.715	9843.69	16057.8	-327.034	21.647	99.1354	130.09	0	0	0.194721	201.295	-758.371	250	199.336	0	15	62.4511	63.4361	187.11	0	0
106	0	0	106	1	976.504	491.504	485.001	0	0	227.731	322.76	84.4398	592.685	14322.6	13928.6	-84.4398	29.7271	97.5991	132.287	0	0	0.789793	177.314	-748.707	250	209.82	0	9	42.9216	43.873	108.677	0	0
106	0	0	106	1	964.499	411.603	552.897	0	0	-68.1921	15.1004	114.962	602.627	13024	14236.3	-114.962	26.6368	98.046	129.675	0	0	0.441086	137.006	-728.154	250	188.71	0	26	47.8594	47.7847	118.522	0	0
106	0	0	106	1	1155.92	588.485	567.432	0	0	49.1702	12.6328	95.005	716.34	6628.05	18225.1	-95.005	31.2416	95.3971	124.523	0	0	0.179739	180.283	-746.535	250	225.891	0	12	39.4175	39.8904	100.999	0	0
106	0	0	106	1	1140.88	476.054	664.827	0	0	-18.4917	47.7981	32.5329	664.617	26727.4	5234.18	-32.5329	28.8004	84.6534	110.08	0	0	0.63775	178.634	-733.274	250	202.098	0	11	38.5125	39.5839	111.434	0	0
106	0	0	106	1	1239.17	655.797	583.373	0	0	56.5584	-0.0842211	451.921	821.725	10407.7	15447.4	-451.921	42.4687	98.5514	129.745	0	0	0.735289	168.969	-746.05	250	202.985	0	10	31.9966	37.0453	146.454	0	0
106	0	0	106	1	1339.61	719.677	619.935	0	0	-1.98746	28.3405	151.011	1216.31	29900	2861.8	-151.011	53.6881	78.1224	100.838	0	0	0.736226	166.24	-723.313	250	273.349	0	3	22.4489	22.0941	54.722	0	0
106	0	0	106	1	1668.22	799.492	868.723	0	0	20.4317	9.03425	176.408	1352.21	20011.2	10156.3	-176.408	60.1729	98.9216	130.336	0	0	0.675091	189.567	-757.326	250	287.642	0	4	22.7695	22.3774	55.4005	0	0
106	0	0	106	1	1366.87	646.601	720.272	0	0	46.2997	95.6272	273.699	1121.68	27958.2	4090.09	-273.699	51.7769	79.597	105.745	0	0	0.934004	180.645	-733.253	250	259.183	0	2	24.4895	24.2788	66.5417	0	0
107	0	0	107	1	906.5	385.716	520.783	0	0	-44.8831	80.4782	200.993	591.6	14196.6	13672.6	-200.993	26.6802	100.801	130.504	0	0	0.27047	204.343	-762.28	250	219.967	0	9	50.5629	49.4724	124.256	0	0
107	0	0	107	1	1191.83	657.037	534.791	0	0	-30.0735	-16.847	232.149	638.377	15078.7	13172	-232.149	29.2075	99.7756	130.555	0	0	0.232512	153.503	-737.112	250	195.689	0	18	46.701	45.7807	119.048	0	0
107	0	0	107	1	940.713	538.147	402.566	0	0	-6.27797	64.786	496.962	578.98	9772.96	15980.5	-496.962	30.6165	98.9192	130.107	0	0	0.596258	189.705	-753.246	250	230.423	0	15	44.4478	54.5657	239.766	0	0
107	0	0	107	1	1093.02	520.74	572.283	0	0	59.2356	74.5781	286.522	733.43	6717.65	18262.9	-286.522	34.0577	94.8239	123.273	0	0	0.430786	203.228	-758.76	250	224.719	0	12	39.3691	39.1131	108.692	0	0
107	0	0	107	1	984.726	591.657	393.068	0	0	28.6423	-69.7586	201.811	754.206	29869.4	2860.24	-201.811	34.431	77.0175	99.4133	0	0	0.223389	156.678	-714.921	250	195.032	0	3	34.8685	34.5422	86.9184	0	0
107	0	0	107	1	1008.94	562.923	446.013	0	0	171.067	60.6192	465.282	442.999	23249	7613.2	-465.282	23.3114	92.2051	118.598	0	0	0.546545	188.802	-746.681	250	197.27	0	1	55.7889	64.9854	267.66	0	0
107	0	0	107	1	1381.18	458.068	923.109	0	0	-0.289323	87.9185	-229.9	922.324	4584.65	19246.1	229.9	42.0123	97.583	128.365	0	0	1.25227	181.444	-749.979	250	262.738	0	6	27.324	29.3026	162.214	0	0
108	0	0	108	1	973.489	497.028	476.461	0	0	21.0677	-23.7567	283.112	616.202	10443.2	15271.7	-283.112	28.8034	94.1997	127.167	0	0	0.307981	175.979	-743.908	250	214.071	0	10	46.6135	46.2182	128.396	0	0
108	0	0	108	1	1090.66	574.86	515.797	0	0	-25.72	70.377	265.124	657.356	2417.56	20858.2	-265.124	30.284	87.9009	116.424	0	0	0.172029	172.194	-735.908	250	199.236	0	19	42.9449	42.0972	114.178	0	0
108	0	0	108	1	976.61	478.76	497.85	0	0	34.346	-23.6989	110.536	951.387	29863.7	2913.84	-110.536	41.7399	77.879	99.2303	0	0	0.336411	129.757	-702.353	250	210.952	0	3	27.3167	27.5553	69.5378	0	0
108	0	0	108	1	1317.46	517.063	800.401	0	0	-28.1585	66.6017	10.3377	1201.38	3117.62	20164.4	-10.3377	52.1486	91.0757	118.149	0	0	0.902835	194.484	-751.584	250	297.221	0	5	22.1699	23.0099	67.2891	0	0
108	0	0	108	1	1195.99	407.123	788.864	0	0	-10.4073	21.7062	-101.966	1035.29	4594.77	19212.7	101.966	45.1601	97.8064	126.825	0	0	0.295861	147.816	-735.499	250	268.826	0	6	24.7383	26.5854	102.814	0	0
109	0	0	109	1	1159.38	617.173	542.211	0	0	-58.0815	49.282	-110.975	520.779	2449.92	20979	110.975	22.922	90.2482	115.761	0	0	0.447628	235.329	-759.591	250	236.473	0	19	45.1724	48.6108	196.394	0	0
109	0	0	109	1	725.276	328.649	396.627	0	0	132.328	-96.796	-72.3411	532.451	30662.6	2388.98	72.3411	23.8928	75.8263	100.341	0	0	0.569943	162.555	-715.199	250	188.673	0	14	40.9477	44.9949	156.423	0	0
109	0	0	109	1	950.993	508.079	442.914	0	0	18.0583	24.2644	331.384	702.293	27986.4	4161.46	-331.384	33.4006	80.5847	109.256	0	0	0.381528	159.458	-721.921	250	183.845	0	2	37.5148	38.0619	114.497	0	0
109	0	0	109	1	1143.23	711.892	431.342	0	0	20.8213	-29.5903	237.656	599.42	18615.6	10992.2	-237.656	27.4641	99.8162	130.761	0	0	0.390313	196.307	-757.609	250	222.585	0	8	49.6415	48.6642	127.188	0	0
109	0	0	109	1	1217.83	332.164	885.665	0	0	-70.5643	42.9185	19.8651	1268.85	4555.26	19191.5	-19.8651	55.422	93.9564	125.415	0	0	0.415651	188.708	-753.293	250	320.26	0	6	21.7091	22.3249	63.6949	0	0
109	0	0	109	1	1228.65	597.854	630.799	0	0	-9.77677	-6.21447	3.16787	1141.93	29907.8	2896.35	-3.16787	49.4219	79.0359	102.905	0	0	0.560674	153.725	-719.56	250	286.722	0	3	21.822	22.8603	67.699	0	0
109	0	0	109	1	1411.34	616.897	794.442	0	0	45.6054	100.663	279.507	1079.06	26762.9	5280.98	-279.507	49.9466	83.3326	109.556	0	0	0.811283	161.164	-726.762	250	232.496	0	11	25.8486	25.6768	70.839	0	0
110	0	0	110	1	1085.96	550.187	535.771	0	0	74.2925	193.042	191.271	503.184	14376.4	13759.4	-191.271	22.9768	99.7807	132.376	0	0	0.611885	162.54	-741.498	250	178.673	0	9	58.3159	57.2346	141.339	0	0
110	0	0	110	1	962.302	439.866	522.436	0	0	3.44591	88.5923	12.8768	491.795	13052	12468.6	-12.8768	21.3492	97.3547	131.368	0	0	0.563688	183.441	-750.737	250	185.636	0	27	54.8213	56.8765	163.193	0	0
110	0	0	110	1	1309.52	735.653	573.867	0	0	16.4655	24.0793	136.418	757.925	11444.4	15423.2	-136.418	33.3069	94.9841	125.365	0	0	0.474472	175.32	-745.286	250	187.421	0	13	38.5011	38.0661	93.414	0	0
110	0	0	110	1	1213.99	391.621	822.368	0	0	-18.6803	77.9753	18.8767	1063.48	4603.04	19156.4	-18.8767	46.1784	94.0822	125.518	0	0	0.373541	185.399	-750.069	250	272.442	0	6	25.7029	26.5565	75.7581	0	0
110	0	0	110	1	1338.77	646.41	692.364	0	0	-19.6074	50.132	167.484	1237.27	3109.07	20180.8	-167.484	54.9451	91.3311	120.555	0	0	0.389528	191.751	-749.151	250	273.453	0	5	23.9293	23.3652	57.9184	0	0
110	0	0	110	1	1064.74	539.29	525.454	0	0	26.568	92.2841	261.889	586.43	26782	5189.7	-261.889	26.9145	84.407	109.92	0	0	0.219719	183.847	-735.54	250	226.361	0	11	46.9627	46.279	123.934	0	0
110	0	0	110	1	1099.84	598.971	500.865	0	0	6.78339	13.1396	71.9385	911.142	29891.2	2877	-71.9385	39.5598	78.3306	101.281	0	0	0.677034	160.629	-719.789	250	258.662	0	3	28.1941	28.6968	75.6726	0	0
110	0	0	110	1	1555.25	664.358	890.897	0	0	-45.1053	13.8881	262.453	982.349	8715.53	17028	-262.453	45.4528	94.9769	128.673	0	0	0.595502	198.11	-757.808	250	265.827	0	7	30.1656	29.7281	80.9263	0	0
110	0	0	110	1	1089.6	557.205	532.395	0	0	33.5095	110.082	372.565	961.208	19998.2	10154.9	-372.565	46.606	97.8229	128.569	0	0	0.879708	187.649	-753.643	250	225.451	0	4	29.373	30.9639	100.303	0	0
110	0	0	110	1	1212.11	616.422	595.686	0	0	14.8763	41.9874	205.99	1096.78	27989.6	4143.73	-205.99	49.2202	82.2071	108.592	0	0	0.493639	129.152	-709.877	250	214.279	0	2	25.7621	25.0704	63.9365	0	0
111	0	0	111	1	1154.26	556.069	598.193	0	0	-0.615918	50.362	228.723	493.817	14152.3	13603.1	-228.723	22.3605	104.164	132.344	0	0	0.219621	195.288	-758.585	250	213.791	0	9	61.4479	59.7918	154.432	0	0
111	0	0	111	1	1031.79	426.013	605.779	0	0	-30.6163	54.094	-79.6625	674.617	8202.74	17386.4	79.6625	29.4263	95.4552	126.228	0	0	0.589053	207.843	-761.057	250	258.193	0	23	37.2748	39.8339	143.586	0	0
111	0	0	111	1	1172.05	591.865	580.186	0	0	-16.8605	42.9202	53.8931	738.747	29815.2	2946.88	-53.8931	32.0538	80.3146	103.354	0	0	1.20267	175.289	-726.887	250	202.587	0	3	34.2708	34.9735	95.3748	0	0
111	0	0	111	1	833.33	435.605	397.725	0	0	-174.632	-61.4599	-140.579	404.265	28179.1	4247.18	140.579	18.7839	83.0924	107.381	0	0	0.538346	140.617	-711.394	250	162.484	0	2	53.5791	57.7457	253.061	0	0
111	0	0	111	1	1137.72	629.727	507.99	0	0	-60.408	4.58928	233.844	741.152	11421.6	15542.4	-233.844	34.0086	98.6743	130.975	0	0	0.913622	149.43	-735.769	250	198.705	0	13	40.3369	39.5354	103.183	0	0
112	0	0	112	1	977.778	350.81	626.968	0	0	55.6917	102.665	45.7387	502.06	5525.27	18733.1	-45.7387	21.8957	95.0069	121.413	0	0	0.377274	195.799	-750.287	250	202.871	0	20	52.9095	54.7336	149.897	0	0
112	0	0	112	1	959.543	440.337	519.206	0	0	7.91224	88.9841	238.807	431.645	9758.77	15956.3	-238.807	19.6308	99.6258	132.121	0	0	0.594591	140.103	-731.465	250	150.99	0	15	69.1052	67.5525	175.532	0	0
112	0	0	112	1	1144.16	579.864	564.292	0	0	22.9704	99.1546	327.485	737.027	14228.4	13653.9	-327.485	34.8732	99.8462	131.879	0	0	0.564659	210.796	-764.149	250	259.869	0	9	39.4933	40.142	118.567	0	0
112	0	0	112	1	1105.04	572.188	532.849	0	0	-69.2901	18.2355	33.5122	622.069	29967.3	2971.56	-33.5122	27.1755	82.5802	103.76	0	0	0.997869	147.361	-715.393	250	214.149	0	3	39.6537	41.0946	116.309	0	0
112	0	0	112	1	1017.43	462.935	554.492	0	0	20.3527	6.45311	169.168	764.897	15128	13148.7	-169.168	33.9662	98.4218	128.033	0	0	0.263399	144.21	-731.833	250	196.075	0	18	38.9665	38.3711	93.9472	0	0
112	0	0	112	1	1348.14	666.32	681.817	0	0	37.716	-10.6813	323.985	842.394	10426.6	15458	-323.985	40.1336	100.099	133.986	0	0	0.561871	155.694	-739.925	250	187.443	0	10	34.5157	35.125	103.898	0	0
113	0	0	113	1	883.358	458.48	424.878	0	0	5.43571	62.0471	-93.0938	375.346	30789.5	2329.79	93.0938	16.3737	76.5807	100.967	0	0	0.169736	159.36	-714.105	250	189.189	0	14	59.0388	63.1315	239.611	0	0
113	0	0	113	1	1010.01	530.279	479.732	0	0	58.1148	47.2383	257.003	440.041	16884.1	12210.9	-257.003	20.1744	95.3949	126.998	0	0	0.363904	153.542	-733.43	250	183.124	0	17	65.8683	64.6047	172.871	0	0
113	0	0	113	1	1063.13	587.646	475.482	0	0	12.7732	35.7691	343.646	734.434	26895.4	5146.55	-343.646	35.1274	81.7334	106.565	0	0	0.452077	199.59	-741.188	250	213.306	0	11	35.8082	36.5699	112.128	0	0
113	0	0	113	1	1058.27	514.375	543.891	0	0	-42.2964	40.0618	219.706	682.423	8613.06	17001.8	-219.706	30.9488	96.8576	126.884	0	0	0.846409	212.101	-760.645	250	254.198	0	7	43.4253	42.335	109.047	0	0
113	0	0	113	1	1133.3	491.815	641.482	0	0	-34.0441	23.2863	116.563	1140.12	28038.5	4162.43	-116.563	50.0667	82.3224	107.441	0	0	1.03029	163.856	-725.75	250	283.73	0	2	23.9729	23.944	59.9118	0	0
114	0	0	114	1	938.534	471.135	467.399	0	0	58.6384	100.961	137.439	531.178	4525.72	19233.1	-137.439	23.473	94.1761	127.328	0	0	0.469456	152.485	-733.497	250	204.137	0	6	54.1427	53.7008	130.185	0	0
114	0	0	114	1	818.719	458.635	360.085	0	0	18.6147	46.3803	143.694	650.177	29879.4	2843.76	-143.694	28.6173	79.178	98.6717	0	0	0.439935	117.104	-695.163	250	170.03	0	3	40.3023	39.9119	98.5508	0	0
114	0	0	114	1	937.991	369.022	568.97	0	0	-41.1068	96.5797	-52.8052	541.004	3230.23	20134.4	52.8052	23.6889	90.0158	121.836	0	0	0.729347	193.578	-748.339	250	184.579	0	5	45.7185	48.6374	160.768	0	0
114	0	0	114	1	1092.84	535.406	557.43	0	0	81.4195	147.794	314.725	796.837	26826.8	5134.19	-314.725	37.741	84.7091	107.288	0	0	1.17739	192.952	-742.436	250	231.861	0	11	33.9266	33.9866	98.1639	0	0
114	0	0	114	1	1607.1	629.607	977.491	0	0	88.5022	157.856	259.746	1157.45	20042.8	10107.1	-259.746	53.7178	98.8104	132.413	0	0	1.43659	153.819	-739.553	250	252.039	0	4	26.1848	25.595	69.1222	0	0
115	0	0	115	1	959.127	428.14	530.987	0	0	211.98	43.6921	58.7673	435.454	15135.7	13211.1	-58.7673	19.7555	97.903	129.56	0	0	0.463794	150.482	-733.529	250	149.264	0	18	61.688	62.2167	164.895	0	0
115	0	0	115	1	932.698	510.962	421.736	0	0	3.03837	52.9591	235.371	498.313	9763.64	15992.3	-235.371	22.6177	99.5869	130.043	0	0	0.169236	166.427	-744.145	250	192.811	0	15	59.9301	58.3083	151.85	0	0
115	0	0	115	1	962.215	520.433	441.782	0	0	-106.191	50.4191	-282.184	554.579	3195.65	20180.6	282.184	26.2151	91.4795	117.68	0	0	0.114505	196.246	-749.376	250	215.803	0	5	43.3783	45.558	280.007	0	0
115	0	0	115	1	795.48	339.559	455.921	0	0	-55.8708	61.2785	259.134	581.027	18493	11200.3	-259.134	26.8322	97.0623	124.258	0	0	0.359066	128.965	-721.665	250	160.176	0	8	50.0769	49.2108	132.617	0	0
115	0	0	115	1	1301.37	636.82	664.551	0	0	36.2243	123.507	199.133	724.257	6541.34	18313.6	-199.133	32.5914	99.6807	127.931	0	0	1.03168	253.805	-785.372	250	251.909	0	12	41.1798	40.3607	101.15	0	0
115	0	0	115	1	1634.72	596.033	1038.69	0	0	-32.0797	95.6038	94.3784	1212.63	4616.44	19238.4	-94.3784	53.2173	94.3061	126.546	0	0	1.30326	196.241	-757.17	250	330.123	0	6	23.8875	24.0122	60.7791	0	0
115	0	0	115	1	1511.61	683.294	828.313	0	0	-37.3586	30.7048	100.683	1261.7	29935.4	2859.44	-100.683	55.2452	76.1992	100.493	0	0	1.10838	156.899	-717.525	250	248.667	0	3	20.9475	21.0019	53.4846	0	0
116	0	0	116	1	769.304	344.573	424.731	0	0	97.0483	-4.13772	-218.781	374.936	31096.5	1499.04	218.781	17.026	75.1996	99.0537	0	0	0.559737	156.87	-711.807	250	185.074	0	21	57.1825	62.2466	342.762	0	0
116	0	0	116	1	1144.1	521.648	622.449	0	0	17.1857	93.2761	14.7282	623.411	11344.1	15453.7	-14.7282	27.0735	99.0495	128.276	0	0	1.54861	171.922	-745.414	250	191.736	0	13	43.1162	44.9214	129.936	0	0
116	0	0	116	1	1532.1	598.039	934.059	0	0	-91.8042	95.6596	-11.4855	998.025	3181.26	20135.3	11.4855	44.0675	92.5696	117.245	0	0	1.40123	215.397	-758.131	250	280.789	0	5	25.7206	26.8707	81.7816	0	0
116	0	0	116	1	1205.51	667.117	538.389	0	0	38.0904	-19.6785	92.0189	797.635	29959.6	2909.82	-92.0189	34.8475	78.4921	102.146	0	0	0.731659	187.5	-731.831	250	228.975	0	3	32.2818	32.788	83.9941	0	0
116	0	0	116	1	837.973	369.712	468.261	0	0	-5.14781	66.89	210.278	472.001	26813.7	5115.43	-210.278	21.2358	86.0554	110.297	0	0	0.351064	160.341	-725.386	250	189.605	0	11	58.9316	57.3135	145.052	0	0
116	0	0	116	1	1070.75	533.543	537.208	0	0	-46.6204	-2.78349	286.302	852.779	6624.18	18240.6	-286.302	40.0048	96.7269	126.321	0	0	0.137705	197.63	-756.035	250	240.676	0	12	34.1723	34.0459	95.1339	0	0
116	0	0	116	1	1342.64	650.095	692.545	0	0	-61.2662	113.876	-0.608706	876.138	8632.03	17027.6	0.608706	38.5114	96.1349	126.502	0	0	1.07436	205.017	-760.779	250	263.679	0	7	30.2644	31.5436	93.2724	0	0
116	0	0	116	1	1294.31	589.51	704.797	0	0	-38.4397	12.4599	66.3824	1057.32	20070.1	10152.9	-66.3824	46.0714	99.8243	128.001	0	0	0.692027	156.626	-742.058	250	193.522	0	4	26.972	27.5795	73.27	0	0
116	0	0	116	1	1191.76	538.094	653.671	0	0	46.7	35.3968	41.9115	1117.81	4537.66	19199	-41.9115	48.3983	98.3312	129.969	0	0	0.893081	139.21	-733.071	250	266.939	0	6	25.2918	25.9999	71.6097	0	0
117	0	0	117	1	908.496	547.054	361.442	0	0	-58.9336	43.9446	493.423	555.6	10423.6	15403.4	-493.423	29.5732	99.0163	129.658	0	0	0.416479	142.291	-731.56	250	185.411	0	10	45.7685	56.0696	246.711	0	0
117	0	0	117	1	818.486	440.045	378.442	0	0	-61.6978	8.89069	424.89	462.268	14313.1	13744.2	-424.89	23.5555	101.205	134.033	0	0	0.23986	166.723	-744.596	250	179.966	0	9	57.4843	64.1069	240.795	0	0
117	0	0	117	1	969.517	381.707	587.81	0	0	36.5728	34.2329	179.08	535.394	23283.9	7639.59	-179.08	23.8173	90.5781	112.734	0	0	0.475741	180.095	-738.568	250	194.544	0	1	52.4304	51.5985	127.36	0	0
117	0	0	117	1	998.6	495.048	503.552	0	0	21.5561	57.188	225.708	765.217	9745.13	15988.1	-225.708	34.5838	98.2653	128.184	0	0	0.175755	152.166	-736.265	250	173.852	0	15	39.1919	38.2263	98.7695	0	0
117	0	0	117	1	1076.25	442.833	633.416	0	0	8.99721	32.3171	93.4826	789.055	4675.02	19102.4	-93.4826	34.3572	95.8058	127.027	0	0	0.241822	186.006	-749.798	250	228.961	0	6	36.3861	36.4878	92.6863	0	0
117	0	0	117	1	872.606	394.908	477.698	0	0	53.1342	157.879	190.508	604.24	26855.1	5223.76	-190.508	27.3035	83.0111	106.324	0	0	0.429376	157.266	-720.178	250	178.772	0	11	44.7374	43.8734	109.358	0	0
117	0	0	117	1	1353.39	721.164	632.23	0	0	-54.6449	90.3293	235.518	932.262	28059.1	4095.39	-235.518	42.6731	80.3096	104.823	0	0	1.03403	164.779	-722.56	250	218.642	0	2	29.3652	28.8045	75.589	0	0
117	0	0	117	1	1130.13	489.625	640.509	0	0	21.9924	58.9293	97.5395	871.521	20109.3	10206.1	-97.5395	37.9948	98.9965	127.962	0	0	0.913005	177.39	-749.077	250	232.841	0	4	33.2057	33.3188	84.6675	0	0
118	0	0	118	1	839.054	527.669	311.385	0	0	55.8015	13.5611	113.245	373.691	28745.9	3873.18	-113.245	16.3646	77.5838	98.591	0	0	0.196302	172.88	-720.151	250	203.133	0	25	67.3132	67.7928	168.737	0	0
118	0	0	118	1	964.835	581.087	383.748	0	0	-103.553	11.4931	351.685	567.989	9770.57	15934.1	-351.685	27.9278	96.7609	125.098	0	0	0.638011	177.486	-743.017	250	165.407	0	15	48.5208	49.76	156.314	0	0
118	0	0	118	1	1073.31	567.582	505.731	0	0	23.9037	-102.228	304.967	612.327	20904.7	9569.93	-304.967	29.8196	92.2495	116.161	0	0	0.0916526	145.556	-725.127	250	175.671	0	16	44.2198	45.3187	126.512	0	0
118	0	0	118	1	1174.58	477.99	696.592	0	0	71.6081	124.349	177.229	653.17	6705.27	18113.4	-177.229	29.2879	94.7296	123.807	0	0	0.825536	159.291	-735.73	250	182.539	0	12	44.4645	43.5945	107.018	0	0
118	0	0	118	1	1049.49	490.511	558.978	0	0	4.66893	186.596	157.894	718.116	23216.1	7885.86	-157.894	32.3782	90.5901	112.019	0	0	0.726797	203.445	-752.158	250	233.583	0	1	38.6179	38.1166	93.562	0	0
118	0	0	118	1	1268.68	559.245	709.435	0	0	-7.13038	31.093	52.9752	819.491	3993.53	19801.2	-52.9752	35.5164	92.5719	121.776	0	0	0.16725	172.03	-741.672	250	223.139	0	24	33.493	34.1719	92.2557	0	0
118	0	0	118	1	1153.07	445.54	707.532	0	0	35.2502	50.9076	63.9075	697.793	28068.9	4134.81	-63.9075	30.2724	80.1237	107.057	0	0	0.779822	146.575	-714.427	250	179.947	0	2	36.8355	37.5193	99.5315	0	0
118	0	0	118	1	1130.44	493.027	637.413	0	0	46.7003	2.63606	157.681	873.586	3142.42	20128.7	-157.681	38.7008	92.3274	119.226	0	0	0.352126	154.562	-732.031	250	229.885	0	5	32.9702	32.7184	80.1431	0	0
118	0	0	118	1	1285.42	582.213	703.21	0	0	18.731	91.9379	54.0501	974.96	20112.6	10173	-54.0501	42.4081	95.8161	123.803	0	0	0.958146	152.808	-734.248	250	233.019	0	4	28.4251	29.1321	78.5887	0	0
119	0	0	119	1	1147.08	547.904	599.172	0	0	-8.61229	92.7742	-29.0527	679.06	9675.63	16052.1	29.0527	29.5507	97.9936	125.633	0	0	0.347823	163.773	-739.178	250	176.545	0	15	38.076	40.2261	127.592	0	0
119	0	0	119	1	1167.96	476.146	691.816	0	0	81.8413	235.071	438.856	703.105	23238.6	7737.73	-438.856	36.0421	89.4696	114.277	0	0	0.545794	217.301	-757.724	250	244.986	0	1	35.9844	40.6341	152.987	0	0
119	0	0	119	1	931.832	454.999	476.833	0	0	-30.1299	98.071	23.3513	627.472	28034.6	4286.97	-23.3513	27.3621	79.7484	104.159	0	0	0.506567	152.986	-715.147	250	200.096	0	2	39.0211	40.4791	115.14	0	0
119	0	0	119	1	1407.92	719.305	688.62	0	0	-23.6623	59.9902	204.614	662.441	6800.54	18177.8	-204.614	29.793	96.237	124.204	0	0	0.480484	214.538	-763.643	250	252.885	0	12	44.5303	43.3966	109.685	0	0
119	0	0	119	1	785.555	377.742	407.813	0	0	34.2579	74.527	174.722	777.447	29863.7	2815.61	-174.722	34.5573	76.5473	98.3915	0	0	0.536785	147.007	-708.674	250	239.121	0	3	34.0451	33.5191	82.7883	0	0
119	0	0	119	1	1307.13	422.267	884.865	0	0	7.85554	-16.236	-310.648	1102.04	4576.5	19250.6	310.648	52.0812	95.3388	124.692	0	0	0.117346	175.067	-745.431	250	297.741	0	6	23.9222	25.0926	164.807	0	0
120	0	0	120	1	922.527	506.778	415.748	0	0	11.9596	47.5688	402.188	707.477	14139.8	13605.9	-402.188	35.0109	100.679	131.145	0	0	0.219448	156.876	-740.479	250	215.02	0	9	39.1761	42.6758	163.865	0	0
120	0	0	120	1	955.722	443.723	511.999	0	0	53.143	109.388	241.515	628.854	9912.86	15935.9	-241.515	28.694	101.072	127.685	0	0	0.591715	179.439	-749.252	250	202.178	0	15	47.2699	46.6084	121.465	0	0
120	0	0	120	1	972.606	404.98	567.626	0	0	-115.231	-16.5593	-84.7062	563.948	30112.9	3006.36	84.7062	25.1024	79.3103	97.87	0	0	0.603399	122.132	-696.819	250	158.343	0	3	38.8914	41.8988	155.784	0	0
120	0	0	120	1	995.046	413.602	581.444	0	0	14.1269	73.9353	199.697	703.785	28090	4211.45	-199.697	31.5281	77.7181	106.117	0	0	0.875081	151.801	-714.814	250	180.446	0	2	38.6897	37.6956	94.6173	0	0
120	0	0	120	1	1418.59	636.938	781.648	0	0	54.3612	29.5314	-118.691	874.118	3234.42	20101.8	118.691	38.2815	91.981	120.364	0	0	1.03245	184.621	-746.781	250	239.939	0	5	27.9651	30.2911	123.996	0	0
120	0	0	120	1	1175.41	520.161	655.253	0	0	95.339	92.1919	420.844	686.727	11365.6	15454.8	-420.844	34.4458	96.6106	126.897	0	0	0.869269	142.431	-729.598	250	205.35	0	13	39.1799	43.1374	157.426	0	0
120	0	0	120	1	1269.87	659.208	610.665	0	0	39.6996	128.16	318.986	802.611	18497.1	11133.4	-318.986	37.8885	96.3512	125.801	0	0	0.59026	225.011	-769.845	250	216.823	0	8	35.756	36.1717	105.432	0	0
120	0	0	120	1	1300.98	586.278	714.705	0	0	46.1846	84.5405	306.892	822.006	26762.4	5197.44	-306.892	38.5076	83.0561	109.153	0	0	0.497142	179.991	-734.05	250	206.391	0	11	33.0534	33.1921	95.0141	0	0
120	0	0	120	1	1172.04	633.128	538.913	0	0	79.6374	68.5662	435.686	708.377	23240.8	7704.91	-435.686	35.8621	90.5752	117.108	0	0	0.296753	203.766	-753.705	250	296.335	0	1	36.3681	40.7473	154.883	0	0
120	0	0	120	1	1253.92	658.123	595.802	0	0	25.0471	39.3619	255.946	1113.39	20106.3	10126	-255.946	50.9633	94.4877	126.306	0	0	0.339019	180.463	-747.646	250	224.762	0	4	26.8567	26.2954	70.8932	0	0
121	0	0	121	1	836.044	460.192	375.852	0	0	-30.1983	35.3247	17.0009	550.364	29928.2	2854.82	-17.0009	23.8536	76.4211	97.8859	0	0	0.855168	127.287	-697.46	250	173.393	0	3	43.0337	44.7818	130.433	0	0
121	0	0	121	1	1009.6	440.282	569.32	0	0	-3.87591	22.1844	-199.295	691.802	8574.64	17119.3	199.295	30.9551	98.0447	124.808	0	0	0.832839	198.41	-757.639	250	211.824	0	7	35.5901	38.5336	205.017	0	0
121	0	0	121	1	1193.01	570.859	622.148	0	0	-29.5953	30.1849	142.292	623.752	6607.16	18207.6	-142.292	27.5406	94.4052	124.952	0	0	0.372515	183.409	-746.667	250	199.37	0	12	46.4132	45.7399	111.916	0	0
121	0	0	121	1	1121.56	621.507	500.056	0	0	-25.884	58.3347	282.427	784.09	28030.3	4227.05	-282.427	36.4049	80.0734	102.603	0	0	0.569644	141.32	-709.348	250	182.34	0	2	34.2124	33.8462	94.0337	0	0
121	0	0	121	1	1280.52	527.982	752.535	0	0	-82.909	120.917	9.00274	784.372	3969.65	19711.4	-9.00274	34.704	92.3432	122.117	0	0	0.847447	189.276	-747.998	250	247.757	0	24	33.2664	34.3875	99.9016	0	0
121	0	0	121	1	1022.58	454.646	567.931	0	0	-52.3135	11.1979	-6.92317	683.001	26860.9	5270.78	6.92317	29.6962	83.8769	107.688	0	0	0.26067	155.105	-721.498	250	214.753	0	11	35.8514	37.8252	114.62	0	0
121	0	0	121	1	1042.31	411.753	630.553	0	0	-156.273	148.824	-276.197	666.211	3146.07	20181.8	276.197	32.6028	91.244	118.731	0	0	1.17097	176.464	-741.028	250	272.177	0	5	35.13	36.7561	211.813	0	0
121	0	0	121	1	1283.33	690.961	592.368	0	0	-42.7097	85.1863	342.682	850.077	20074.4	10179.8	-342.682	40.7605	98.8889	128.568	0	0	0.799939	180.759	-750.513	250	224.068	0	4	33.6719	34.6265	105.837	0	0
122	0	0	122	1	931.394	441.157	490.236	0	0	-110.714	93.3573	98.924	485.833	9678.07	16051.6	-98.924	21.7519	97.818	126.257	0	0	0.549415	139.288	-728.045	250	155.309	0	15	57.4508	57.3442	144.436	0	0
122	0	0	122	1	1288.06	625.702	662.36	0	0	-17.4099	82.3524	159.033	823.027	8588.17	17059.2	-159.033	36.5079	95.4764	127.083	0	0	0.677684	180.259	-747.083	250	223.333	0	7	36.0105	35.3104	86.2185	0	0
122	0	0	122	1	1177.68	555.92	621.763	0	0	-8.87507	72.2819	81.1983	816.2	28013.3	4213.1	-81.1983	35.5683	79.7699	105.971	0	0	0.775893	166.523	-724.735	250	204.421	0	2	32.0869	32.2951	83.4958	0	0
122	0	0	122	1	1199.27	537.026	662.246	0	0	-9.70169	149.245	1.89725	1041.15	3099.16	20181.4	-1.89725	45.8075	89.9977	117.534	0	0	1.44281	201.56	-751.27	250	291.471	0	5	24.8892	25.7717	76.4698	0	0
122	0	0	122	1	1334.26	616.568	717.687	0	0	31.5568	69.4189	165.759	1142.15	29866.4	2920.38	-165.759	50.6176	75.8147	99.2934	0	0	0.651126	164.102	-718.041	250	253.626	0	3	23.6222	23.2196	57.5209	0	0
122	0	0	122	1	1419.72	702.54	717.177	0	0	19.5407	90.6686	228.703	996.048	20012.1	10174.3	-228.703	45.1184	99.0893	127.813	0	0	1.0015	175.433	-749.005	250	242.035	0	4	30.4252	29.8206	77.0709	0	0
123	0	0	123	1	778.117	380.16	397.957	0	0	19.5279	-23.3096	227.09	529.778	20809.4	9590.67	-227.09	24.1328	90.9674	118.972	0	0	0.370139	153.48	-727.704	250	200.601	0	16	53.7537	52.6805	135.923	0	0
123	0	0	123	1	758.362	446.085	312.277	0	0	-16.9556	312.573	249.795	398.401	22739.4	8557.17	-249.795	19.4029	85.3362	108.227	0	0	0.473538	172.887	-728.93	250	197.026	0	22	64.7	65.1567	168.263	0	0
123	0	0	123	1	1082.75	640.248	442.504	0	0	47.6856	121.05	417.209	773.538	9619.33	16023.9	-417.209	38.5389	96.9634	126.957	0	0	0.637723	166.317	-742.237	250	184.924	0	15	34.8543	38.4398	138.939	0	0
123	0	0	123	1	1173.15	584.942	588.203	0	0	-62.2192	169.095	293.977	609.977	18499.3	10992.8	-293.977	28.8957	95.8689	124.818	0	0	0.711455	156.28	-734.924	250	199.33	0	8	46.6431	46.4292	130.791	0	0
123	0	0	123	1	1044.29	612.606	431.684	0	0	5.84783	95.8779	285.133	726.639	26802.7	5186.1	-285.133	33.7058	81.4652	106.693	0	0	0.510319	190.481	-736.847	250	238.338	0	11	37.4255	37.0477	102.502	0	0
123	0	0	123	1	1281.98	685.454	596.528	0	0	14.6842	50.9539	94.1795	909.452	8556.08	17090.6	-94.1795	39.6128	97.324	125.757	0	0	1.02147	181.153	-748.841	250	269.896	0	7	31.6754	31.7482	81.0601	0	0
124	0	0	124	1	822.742	368.068	454.674	0	0	1.29858	203.156	131.471	373.5	26408.6	5776.44	-131.471	16.8368	81.1947	104.538	0	0	0.192976	145.137	-710.584	250	176.467	0	29	68.8886	68.4103	167.392	0	0
124	0	0	124	1	1071.36	594.469	476.892	0	0	183.612	44.0989	283.033	562.384	20844.7	9622.92	-283.033	26.8536	93.1177	120.183	0	0	0.621466	159.722	-734.737	250	214.638	0	16	49.6785	48.733	136.035	0	0
124	0	0	124	1	813.946	425.343	388.603	0	0	-65.723	78.3264	-14.6581	551.105	30860.7	2213.85	14.6581	24.1136	76.1201	98.4468	0	0	0.619253	134.181	-702.449	250	173.136	0	14	41.8061	43.9556	135.474	0	0
124	0	0	124	1	1182.41	549.571	632.835	0	0	35.0934	75.8996	-51.4503	799.965	4648.93	19158.5	51.4503	34.7679	94.7656	127.09	0	0	1.0338	197.581	-757.881	250	262.367	0	6	32.135	34.2318	113.187	0	0
124	0	0	124	1	1224.64	650.131	574.514	0	0	32.5505	-2.07457	212.305	837.803	27971.9	4187.79	-212.305	37.8132	79.3275	105.115	0	0	0.307559	159.205	-721.766	250	211.084	0	2	32.593	32.0196	81.546	0	0
124	0	0	124	1	886.588	440.637	445.952	0	0	-28.6015	126.975	353.911	452.995	26936.8	5254.67	-353.911	21.8357	82.8594	107.357	0	0	0.58144	155.494	-719.163	250	182.535	0	11	56.7831	58.778	183.044	0	0
124	0	0	124	1	1371.15	603.016	768.13	0	0	-68.641	9.9826	31.285	1138.04	29867	2979.82	-31.285	49.7129	75.7207	98.7483	0	0	0.76875	162.823	-716.625	250	281.878	0	3	21.7993	22.5405	63.4092	0	0
124	0	0	124	1	1280.27	553.037	727.231	0	0	89.179	114.106	135.345	831.127	23430.6	7659.38	-135.345	36.9239	88.4615	112.352	0	0	0.360944	234.798	-765.223	250	270.419	0	1	33.4034	33.1033	81.2495	0	0
125	0	0	125	1	864.458	384.76	479.699	0	0	11.5883	262.265	181.034	379.366	22710.9	8408.15	-181.034	17.643	87.3427	111.391	0	0	0.1848	182.476	-735.5	250	180.025	0	22	70.0988	69.0238	169.342	0	0
125	0	0	125	1	1245.38	710.055	535.325	0	0	-51.1373	29.5387	299.465	723.214	10415.8	15417.8	-299.465	34.041	96.1726	126.705	0	0	0.700989	168.478	-741.149	250	189.32	0	10	39.7993	39.7116	113.451	0	0
125	0	0	125	1	706.877	335.227	371.651	0	0	7.94549	-2.88488	-14.5904	596.984	29989.7	2793.36	14.5904	25.8082	75.5813	98.3547	0	0	0.211674	157.057	-709.78	250	220.695	0	3	39.0739	41.3225	126.994	0	0
125	0	0	125	1	937.862	506.33	431.532	0	0	-68.2852	-19.6998	49.773	513.054	27973.1	4205.42	-49.773	22.499	79.8674	102.108	0	0	0.379583	145.449	-709.93	250	174.772	0	2	47.9226	49.38	135.051	0	0
125	0	0	125	1	1103.88	616.252	487.624	0	0	40.5189	145.694	250.006	546.675	18595.9	11016.2	-250.006	25.1148	97.4654	125.565	0	0	0.125007	153.09	-735.176	250	209.231	0	8	53.3056	52.3157	138.387	0	0
126	0	0	126	1	965.711	573.801	391.91	0	0	12.8598	28.672	206.112	484.524	15035.8	13126.4	-206.112	21.7566	100.188	127.84	0	0	0.652357	163.221	-741.928	250	186.402	0	18	61.4505	59.9522	151.007	0	0
126	0	0	126	1	1257.92	664.235	593.687	0	0	-32.0917	130.893	342.223	699.738	11393.3	15515.7	-342.223	33.5512	97.4183	126.775	0	0	0.995438	163.589	-740.673	250	177.45	0	13	40.4771	41.4266	126.121	0	0
126	0	0	126	1	1071.02	598.902	472.113	0	0	72.2334	53.9794	455.299	691.418	14278.8	13599.4	-455.299	35.5124	100.052	130.946	0	0	0.678515	195.981	-759.841	250	207.339	0	9	38.3934	44.1958	176.632	0	0
126	0	0	126	1	1224.3	524.45	699.846	0	0	-5.87569	72.7702	-39.1399	738.047	8576.64	17068.8	39.1399	32.0422	97.1765	127.348	0	0	1.01045	201.474	-759.538	250	256.348	0	7	35.334	37.2303	120.406	0	0
126	0	0	126	1	1376.42	502.487	873.938	0	0	-3.49017	39.6683	94.1799	1147	4587.85	19194.7	-94.1799	49.9805	94.8979	128.484	0	0	0.94966	177.689	-747.797	250	255.63	0	6	25.5613	25.4937	64.7834	0	0
126	0	0	126	1	1387.82	719.508	668.313	0	0	69.5975	90.5782	302.112	1011.74	19962.1	10174.4	-302.112	47.3803	96.2375	127.565	0	0	0.941278	176.513	-747.598	250	241.76	0	4	28.988	29.0682	82.5897	0	0
126	0	0	126	1	1022.52	596.961	425.556	0	0	-62.3549	32.3425	-163.363	469.443	28066.8	4253.04	163.363	20.9168	81.0075	107.519	0	0	0.776424	176.776	-729.064	250	188.139	0	2	47.617	51.5622	243.985	0	0
126	0	0	126	1	1080.77	603.149	477.625	0	0	1.62626	83.4403	322.504	690.934	23418.5	7690.04	-322.504	32.622	89.3115	113.214	0	0	0.634447	200.582	-748.758	250	250.215	0	1	40.0046	40.6051	126.949	0	0
127	0	0	127	1	934.379	413.667	520.712	0	0	-128.738	29.9773	-34.2562	518.839	26738	5252	34.2562	23.0711	81.3067	104.688	0	0	1.02639	190.613	-732.029	250	209.579	0	11	44.741	47.0821	150.871	0	0
127	0	0	127	1	970.827	554.218	416.609	0	0	78.1214	161.526	541.007	538.127	23142.7	7811.27	-541.007	29.3236	89.6263	116.572	0	0	0.29032	217.571	-757.473	250	242.169	0	1	45.0585	59.6396	281.146	0	0
127	0	0	127	1	917.057	404.87	512.187	0	0	-58.8735	-26.6907	144.837	826.575	29956.9	2916.83	-144.837	36.9031	77.2338	101.738	0	0	0.744769	159.96	-716.608	250	200.024	0	3	31.9222	31.6096	78.0385	0	0
127	0	0	127	1	1337.06	461.004	876.06	0	0	-18.7881	44.0392	-195.354	1030.07	3108.25	20186.9	195.354	46.1105	91.1674	115.673	0	0	0.80382	153.992	-729.518	250	256.13	0	5	23.4612	25.294	131.559	0	0
127	0	0	127	1	1445.02	807.191	637.824	0	0	31.2375	16.4179	282.012	1067.97	27973.2	4169.3	-282.012	49.5653	79.1516	106.777	0	0	0.28072	187.667	-734.038	250	277.747	0	2	25.5731	25.3721	70.6653	0	0
128	0	0	128	1	886.526	406.602	479.925	0	0	-17.06	161.942	173.879	450.512	18653.5	11099.6	-173.879	20.3022	95.4139	125.696	0	0	0.413026	200.974	-754.835	250	190.925	0	8	63.976	62.4597	153.105	0	0
128	0	0	128	1	906.988	415.553	491.435	0	0	15.4488	90.1125	143.175	412.573	23305	7683.37	-143.175	18.2034	89.1541	112.16	0	0	0.120282	179.081	-735.937	250	165.503	0	1	66.5303	66.0269	160.898	0	0
128	0	0	128	1	934.879	531.96	402.92	0	0	73.0478	138.1	334.065	611.6	16669.8	12020.4	-334.065	29.1749	94.4565	121.195	0	0	0.579139	138.349	-724.614	250	194.16	0	17	45.554	46.2577	138.346	0	0
128	0	0	128	1	1021.07	403.467	617.602	0	0	-77.028	35.6542	-73.2563	727.094	3066.83	20195.3	73.2563	31.9193	88.9219	117.797	0	0	1.03393	169.96	-736.136	250	219.399	0	5	33.6291	35.7707	125.933	0	0
128	0	0	128	1	1187.3	543.094	644.201	0	0	-37.2823	60.2368	139.899	848.166	28041.7	4225.14	-139.899	37.4807	80.3238	105.753	0	0	1.23299	161.897	-722.509	250	203.527	0	2	31.8531	31.4517	77.5501	0	0
128	0	0	128	1	1126.52	570.943	555.578	0	0	-21.1547	28.9151	112.59	762.593	26829.7	5253.06	-112.59	33.3996	82.3502	108.847	0	0	0.579742	198.683	-741.811	250	225.77	0	11	35.3995	35.2612	88.0129	0	0
129	0	0	129	1	864.369	541.553	322.817	0	0	-7.95964	79.7521	160.796	492.652	30802.9	2212.43	-160.796	21.8403	75.3218	100.923	0	0	0.352383	176.461	-721.798	250	208.17	0	14	53.2531	52.1348	127.034	0	0
129	0	0	129	1	1128.83	605.125	523.702	0	0	-25.5061	26.4593	350.364	746.42	10390.1	15321.2	-350.364	35.9738	95.1815	124.775	0	0	0.352185	171.421	-740.232	250	213.622	0	10	37.3681	38.4678	119.91	0	0
129	0	0	129	1	992.457	619.187	373.27	0	0	-5.32182	71.7684	341.842	464.833	20933.9	9694.91	-341.842	22.1821	94.7312	120.355	0	0	0.17311	189.88	-746.839	250	173.285	0	16	59.5323	60.7971	184.317	0	0
129	0	0	129	1	1048.93	488.888	560.042	0	0	73.4137	95.9919	257.057	811.529	26735.1	5285.65	-257.057	37.2899	81.1675	105.511	0	0	0.508636	148.77	-716.376	250	193.127	0	11	33.6884	33.1561	88.6217	0	0
129	0	0	129	1	1327.1	777.082	550.019	0	0	40.7017	17.2413	463.444	1292.16	19991	10048.4	-463.444	67.0482	96.5263	125.805	0	0	0.493498	177.581	-747.096	250	297.683	0	4	20.6468	24.0798	97.3891	0	0
129	0	0	129	1	1452.66	534.695	917.96	0	0	-17.8816	25.8414	26.0027	1173.06	4602.24	19208.5	-26.0027	50.7836	96.7601	127.604	0	0	0.280739	208.457	-764.03	250	307.107	0	6	23.8067	24.5635	69.4963	0	0
130	0	0	130	1	741.666	302.773	438.893	0	0	3.30563	-207.58	-227.727	472.159	31090.6	1602.82	227.727	23.3425	71.1604	93.442	0	0	0.357561	154.008	-704.112	250	181.53	0	21	41.7522	49.8346	253.521	0	0
130	0	0	130	1	931.336	535.083	396.254	0	0	-33.2392	99.685	479.174	456.797	20762.5	9667	-479.174	23.8314	94.8857	126.405	0	0	0.68263	197.042	-752.672	250	218.896	0	16	55.2503	66.5786	281.52	0	0
130	0	0	130	1	1260.35	470.531	789.816	0	0	-126.942	76.6451	-222.297	939.937	3216.4	20154.3	222.298	43.6423	88.0447	117.1	0	0	1.43932	173.564	-738.481	250	288.42	0	5	25.2719	26.9656	142.148	0	0
130	0	0	130	1	986.162	486.925	499.238	0	0	91.2149	-9.06283	1.48163	813.537	29906.4	2899.2	-1.48163	35.3975	76.9017	99.164	0	0	1.08258	147.681	-709.609	250	244.339	0	3	29.3333	30.8346	91.7241	0	0
130	0	0	130	1	1325.43	624.454	700.976	0	0	-30.8339	21.2744	121.95	891.828	28135	4264.11	-121.95	39.1958	80.0858	103.767	0	0	0.741748	174.134	-727.768	250	196.118	0	2	29.9289	29.8625	74.3274	0	0
130	0	0	130	1	963.977	440.46	523.517	0	0	-56.8835	175.848	189.305	850.757	18593.6	11085.7	-189.305	38.864	96.0715	122.086	0	0	0.656489	202.228	-756.846	250	261.153	0	8	34.0623	33.4116	83.5733	0	0
130	0	0	130	1	1655.81	601.101	1054.71	0	0	-86.2955	34.9363	-103.584	1521.16	4571	19199.4	103.584	67.2311	95.2309	127.664	0	0	1.23471	192.405	-758.396	250	434.585	0	6	17.1649	18.2514	69.0031	0	0
131	0	0	131	1	1053.68	518.953	534.728	0	0	41.2945	53.3939	184.293	580.745	30654	2438.11	-184.293	25.8788	74.8049	98.982	0	0	0.341666	147.145	-707.281	250	180.381	0	14	45.1307	44.1268	109.593	0	0
131	0	0	131	1	1096.35	654.934	441.42	0	0	-13.0291	54.105	117.058	593.212	15061.7	13101	-117.058	25.9921	96.1789	127.511	0	0	0.498237	178.997	-745.986	250	193.505	0	18	48.6726	48.2023	119.38	0	0
131	0	0	131	1	1054.43	457.038	597.387	0	0	-20.5794	20.0528	170.126	836.404	8591.34	17021.8	-170.126	37.2021	94.3492	123.864	0	0	0.236627	194.064	-753.147	250	240.68	0	7	35.2368	34.5392	84.9455	0	0
131	0	0	131	1	1237.71	533.364	704.344	0	0	-57.389	13.472	87.7946	1049.01	29855.7	2876.67	-87.7946	46.0123	76.4415	100.402	0	0	0.948804	141.933	-708.358	250	219.468	0	3	24.6406	24.9183	64.2311	0	0
131	0	0	131	1	1181.09	545.824	635.27	0	0	78.1258	93.5233	329.633	659.691	23242.3	7679.96	-329.633	31.3428	89.0874	115.482	0	0	0.174598	189.305	-744.406	250	252.73	0	1	41.5082	42.1859	124.908	0	0
131	0	0	131	1	1353.21	708.469	644.741	0	0	-1.10972	64.6964	149.899	961.511	20032.8	10200.3	-149.899	42.4412	97.7221	129.015	0	0	0.73347	147.548	-733.488	250	227.736	0	4	31.2072	30.5966	75.0013	0	0
132	0	0	132	1	1045.01	458.39	586.618	0	0	-151.092	-185.051	-174.888	632.766	19784.1	9752.41	174.888	31.1803	91.1997	120.621	0	0	0.46259	192.275	-748.344	250	193.181	0	28	34.7974	40.2284	180.96	0	0
132	0	0	132	1	726.1	413.337	312.763	0	0	61.796	15.9728	-32.5984	431.053	30832.8	2176.55	32.5984	18.673	73.8806	97.0903	0	0	0.493386	147.905	-703.884	250	155.315	0	14	52.1876	55.6638	178.243	0	0
132	0	0	132	1	1419.49	622.656	796.833	0	0	-65.5177	54.5674	212.541	838.111	3154.98	20176.4	-212.541	38.0807	87.1904	116.902	0	0	0.627319	185.384	-743.559	250	233.834	0	5	34.1242	33.1141	85.0951	0	0
132	0	0	132	1	1025.61	532.506	493.101	0	0	-22.2609	-15.1878	54.308	643.987	28026.7	4300.57	-54.308	28.0176	79.8448	105.323	0	0	0.578253	139.607	-709.64	250	209.205	0	2	39.3369	40.3532	108.957	0	0
132	0	0	132	1	1010.19	563.553	446.633	0	0	1.5675	112.447	13.2038	633.204	11260	15633.8	-13.2038	27.6009	98.2553	123.83	0	0	0.567288	200.425	-759.777	250	284.037	0	13	41.7044	43.3749	126.873	0	0
132	0	0	132	1	1241.46	712.583	528.88	0	0	86.1191	115.577	372.761	626.918	23334	7558.24	-372.761	30.5198	89.3607	114.279	0	0	0.60891	187.423	-741.785	250	252.765	0	1	42.3824	44.4327	143.538	0	0
132	0	0	132	1	1058.1	590.439	467.659	0	0	79.2144	149.006	290.748	760.813	14172.2	13703.7	-290.748	35.6539	97.3327	129.334	0	0	0.561053	165.769	-742.331	250	172.745	0	9	38.4077	38.0277	106.527	0	0
132	0	0	132	1	1220.55	573.629	646.917	0	0	63.9674	38.6074	19.4323	679.11	8606.45	17102.9	-19.4323	29.4156	97.8744	126.563	0	0	0.867959	203.382	-759.733	250	245.249	0	7	39.6432	41.1919	118.568	0	0
132	0	0	132	1	1277.15	605.246	671.902	0	0	10.7767	130.259	254.795	917.619	20020.9	10134.7	-254.795	42.1417	96.6684	130.137	0	0	1.10493	187.591	-752.251	250	257.699	0	4	32.6674	31.9204	85.4246	0	0
133	0	0	133	1	929.23	456.347	472.883	0	0	-80.3684	52.4715	13.8056	691.922	30676	2339.37	-13.8056	30.3057	74.3107	94.9208	0	0	0.780248	163.929	-713.726	250	204.478	0	14	33.8766	35.0478	102.335	0	0
133	0	0	133	1	973.994	441.637	532.357	0	0	20.1195	93.2342	187.119	658.178	27984.3	4291.81	-187.119	29.4013	80.7701	104.091	0	0	0.886356	170.028	-722.154	250	184.051	0	2	41.2012	40.4088	100.092	0	0
133	0	0	133	1	858.674	460.657	398.017	0	0	0.489244	44.2458	295.946	491.465	11360.8	15502.7	-295.946	22.9224	98.3281	125.965	0	0	0.77974	156.66	-735.506	250	206.76	0	13	59.0677	58.4889	164.404	0	0
133	0	0	133	1	1041.81	456.579	585.235	0	0	-49.1684	87.5889	13.1925	619.281	8619.93	17153.6	-13.1925	27.0358	98.7601	128.257	0	0	1.28884	205.457	-763.051	250	239.584	0	7	43.1945	45.0012	130.324	0	0
133	0	0	133	1	1441.03	613.152	827.881	0	0	-38.5969	49.703	95.4946	974.685	4523.3	19184.7	-95.4946	42.6577	91.6136	122.784	0	0	0.426509	194.484	-751.097	250	250.258	0	6	29.1364	29.1221	74.0303	0	0
133	0	0	133	1	1612.23	513.921	1098.31	0	0	9.00126	77.27	-23.695	1562.66	3180.12	20153.7	23.695	67.7707	89.6568	117.79	0	0	1.60042	175.852	-742.137	250	368.582	0	5	16.9569	17.7791	55.0957	0	0
134	0	0	134	1	902.883	389.652	513.231	0	0	-322.372	-83.7674	-145.122	505.922	7996.19	17424.6	145.122	27.344	92.2217	120.169	0	0	0.627644	154.363	-729.888	250	167.556	0	23	47.9799	43.7118	189.579	0	0
134	0	0	134	1	945.999	548.4	397.599	0	0	142.948	63.6457	249.653	575.852	20885.3	9703.04	-249.653	26.7296	91.4864	121.066	0	0	0.624965	149.516	-727.689	250	164.252	0	16	49.1956	48.1664	128.152	0	0
134	0	0	134	1	1049.56	521.677	527.885	0	0	-68.6215	53.7018	364.573	581.837	14220.3	13699.4	-364.573	28.4131	100.383	133.451	0	0	0.204941	162.067	-742.535	250	174.091	0	9	48.2213	50.0932	162.438	0	0
134	0	0	134	1	821.799	450.787	371.012	0	0	73.1475	19.2586	226.553	673.761	29824.9	2870.88	-226.553	30.6034	75.8574	99.1181	0	0	0.666264	142.026	-705.451	250	165.248	0	3	39.2116	38.4145	99.2821	0	0
134	0	0	134	1	1003.71	541.561	462.152	0	0	-26.1072	83.0511	291.449	592.933	26834.6	5198.93	-291.449	27.6468	81.3076	108.413	0	0	0.453448	189.477	-736.37	250	213.714	0	11	45.3075	45.0298	126.296	0	0
134	0	0	134	1	968.479	515.417	453.063	0	0	2.66629	-19.2098	206.65	670.721	28101.5	4204.93	-206.65	30.2946	81.0726	104.039	0	0	1.12675	148.418	-713.935	250	205.485	0	2	40.4883	39.7065	100.449	0	0
135	0	0	135	1	766.917	436.527	330.39	0	0	-146.648	-85.8681	63.8317	447.789	31041.3	1580.77	-63.8317	20.5257	71.7227	94.9288	0	0	0.384174	132.975	-694.772	250	162.57	0	21	51.7631	53.2163	140.189	0	0
135	0	0	135	1	1003.4	489.65	513.751	0	0	-16.5222	141.473	187.464	461.694	22739	8329.63	-187.464	20.7991	85.6367	111.483	0	0	0.451017	193.41	-742.195	250	193.183	0	22	59.6668	58.1819	144.273	0	0
135	0	0	135	1	900.973	367.278	533.694	0	0	-30.8458	96.9624	116.345	462.828	4017.25	19735.4	-116.345	20.3901	90.0142	121.147	0	0	0.28077	173.561	-738.369	250	194.455	0	24	59.996	59.8715	147.01	0	0
135	0	0	135	1	1373.86	725.668	648.196	0	0	31.3129	64.9021	450.077	939.551	23289.1	7708.58	-450.077	47.9292	89.3185	115.076	0	0	0.77687	219.055	-757.446	250	262.414	0	1	27.342	31.2774	122.778	0	0
135	0	0	135	1	1216.7	623.587	593.116	0	0	36.2876	115.206	291.809	696.086	26772.3	5166.77	-291.809	32.4141	82.5226	106.34	0	0	0.628621	176.013	-731.007	250	220.047	0	11	38.7856	38.6444	107.742	0	0
135	0	0	135	1	674.868	339.278	335.59	0	0	-23.8451	-22.3636	182.397	406.558	30818.8	2314.54	-182.397	18.2505	76.3305	99.5666	0	0	0.286779	123.051	-696.569	250	151.952	0	14	63.9871	62.8323	155.171	0	0
135	0	0	135	1	1136.21	600.221	535.985	0	0	-25.4552	16.0916	208.679	1024.34	28029.9	4269.29	-208.679	46.2091	79.1222	104.341	0	0	0.71684	158.771	-720.771	250	219.312	0	2	26.9266	26.3376	67.3104	0	0
135	0	0	135	1	1430.7	607.368	823.336	0	0	-41.9229	-0.0393097	58.8607	1242.45	29939.9	2890.18	-58.8607	54.1555	77.1975	102.047	0	0	0.401856	167.07	-724.831	250	322.091	0	3	20.7733	21.3705	57.0945	0	0
135	0	0	135	1	1200.26	565.125	635.133	0	0	-30.2424	141.555	-123.89	775.233	3219.36	20089.4	123.89	34.6619	89.3365	117.902	0	0	1.06793	160.426	-731.947	250	243.498	0	5	30.5856	32.7254	135.124	0	0
136	0	0	136	1	846.162	408.1	438.062	0	0	-114.61	66.9346	103.911	444.407	13070.4	14383.8	-103.911	19.8915	94.1353	124.487	0	0	0.189946	145.537	-727.561	250	159.73	0	26	62.4872	61.8702	155.171	0	0
136	0	0	136	1	903.668	480.029	423.64	0	0	89.0813	97.2151	240.484	590.246	23530.3	7875.58	-240.484	27.0079	86.9004	111.104	0	0	0.358694	223.892	-755.265	250	200.712	0	1	47.2978	46.2761	120.752	0	0
136	0	0	136	1	1097.5	480.162	617.333	0	0	-16.777	86.573	192.783	592.808	6694	18250.9	-192.783	26.5678	94.4915	123.437	0	0	0.315147	188.09	-749.99	250	219.549	0	12	49.3229	48.1675	119.612	0	0
136	0	0	136	1	1298.05	581.833	716.215	0	0	-42.9152	37.5042	84.6852	921.038	28047.4	4247.88	-84.6852	40.2538	79.3925	105.131	0	0	0.441879	143.316	-711.419	250	193.007	0	2	28.4436	28.6692	74.1403	0	0
136	0	0	136	1	1194.92	462.184	732.74	0	0	-70.3654	114.154	-41.3511	797.451	3159.83	20116.8	41.3511	35.1946	89.377	117.537	0	0	0.679064	206.144	-753.426	250	238.688	0	5	31.0567	32.7939	105.824	0	0
136	0	0	136	1	1069.71	550.112	519.599	0	0	39.0375	81.2481	274.323	1025.06	29859	2808.89	-274.323	47.2884	76.1023	101.012	0	0	1.02003	178.625	-724.99	250	264.089	0	3	26.1645	25.9218	71.1626	0	0
136	0	0	136	1	1410.07	557.465	852.601	0	0	-67.9978	101.9	-64.11	1310.47	4552.7	19232.1	64.11	57.7946	95.2975	122.927	0	0	0.944823	165.309	-742.632	250	329.622	0	6	19.6271	20.8738	71.0603	0	0
136	0	0	136	1	1153.1	525.682	627.421	0	0	-5.7506	26.7741	340.352	639.509	8576.51	17015.1	-340.352	30.5881	94.9091	128.314	0	0	0.924606	166.796	-741.141	250	218.308	0	7	44.0038	44.8439	137.467	0	0
137	0	0	137	1	790.714	517.904	272.81	0	0	232.652	324.743	503.642	445.259	14317.7	13727.3	-503.642	25.4139	97.6416	130.618	0	0	0.373133	176.167	-745.045	250	187.692	0	9	53.6571	69.3502	296.714	0	0
137	0	0	137	1	852.151	389.333	462.818	0	0	-43.7649	14.5234	-92.3303	548.777	30739	2277.66	92.3303	23.9894	74.1358	96.4124	0	0	0.0790133	112.571	-688.615	250	159.169	0	14	39.8306	43.0857	162.194	0	0
137	0	0	137	1	1367.42	675.12	692.299	0	0	-52.0267	82.1975	61.654	653.717	23472.1	7691.28	-61.654	28.6155	90.4128	115.118	0	0	0.245342	207.343	-751.427	250	270.81	0	1	40.6109	41.5257	110.858	0	0
137	0	0	137	1	990.81	517.481	473.328	0	0	44.0987	81.8397	304.86	474.843	9822.24	16063.1	-304.86	22.2197	97.5986	127.362	0	0	0.11351	166.319	-741.416	250	172.592	0	15	60.3238	60.6244	172.26	0	0
137	0	0	137	1	900.853	380.55	520.303	0	0	-30.1667	108.852	350.018	648.654	26838.7	5173.13	-350.018	31.18	80.3329	106.617	0	0	0.543665	158.538	-720.307	250	208.033	0	11	39.8525	41.1366	127.471	0	0
137	0	0	137	1	1253.23	430.591	822.636	0	0	-95.4234	82.1912	-66.3591	1123.44	3184.88	20148.8	66.3591	49.7383	88.7756	115.508	0	0	1.68818	152.922	-727.924	250	329.112	0	5	22.0806	23.3538	79.9226	0	0
137	0	0	137	1	1069.04	510.824	558.213	0	0	5.03533	28.7549	314.149	568.396	6572.52	18308.7	-314.149	26.7814	93.4103	124.919	0	0	0.314359	195.768	-751.97	250	237.438	0	12	49.8109	49.8345	145.164	0	0
137	0	0	137	1	1275.11	672.516	602.59	0	0	-11.7113	-24.9375	154.308	1093.79	29810.1	2915.08	-154.308	48.6127	74.7926	101.335	0	0	0.618335	190.844	-732.963	250	271.317	0	3	24.6054	24.2007	59.715	0	0
137	0	0	137	1	1455.1	864.582	590.52	0	0	117.592	184.347	477.465	847.573	20013.7	10080.6	-477.465	44.3633	95.6701	130.872	0	0	0.939121	189.788	-753.349	250	268.022	0	4	30.6291	36.6872	152.913	0	0
138	0	0	138	1	756.161	286.142	470.019	0	0	84.485	32.5036	-156.712	589.219	30810.1	2259.68	156.712	26.1418	73.0708	93.7402	0	0	0.2668	117.977	-688.365	250	156.312	0	14	36.0747	39.1023	182.825	0	0
138	0	0	138	1	891.57	419.245	472.325	0	0	85.232	1.33167	197.683	675.917	20743.7	9765.35	-197.683	30.4745	92.3228	120.472	0	0	0.159337	140.565	-724.864	250	177.931	0	16	42.7934	41.9102	104.699	0	0
138	0	0	138	1	1182.49	505.684	676.806	0	0	-39.9855	30.003	14.6316	848.496	28044.4	4255.38	-14.6316	36.8199	78.8219	104.588	0	0	0.496192	159.306	-719.908	250	229.029	0	2	29.2026	30.3284	87.6758	0	0
138	0	0	138	1	1100.17	611.063	489.106	0	0	37.3563	5.76779	154.634	654.917	16904.8	12352.1	-154.634	28.965	95.2215	123.756	0	0	0.32942	159.716	-735.353	250	211.057	0	17	44.2218	43.8261	106.787	0	0
138	0	0	138	1	1003.86	484.32	519.545	0	0	62.5827	27.1768	366.015	492.359	23357.5	7746.3	-366.015	23.9142	89.9474	116.671	0	0	0.104558	214.343	-756.256	250	240.045	0	1	53.7947	56.2283	180.669	0	0
138	0	0	138	1	1404.23	768.11	636.119	0	0	16.7743	8.60189	252.043	977.823	20014.9	10156.7	-252.043	44.7994	98.8072	128.267	0	0	0.62231	168.088	-743.777	250	229.82	0	4	30.8136	30.3121	80.6884	0	0
138	0	0	138	1	1398.28	608.834	789.45	0	0	-29.0997	74.3458	78.2648	1118.97	3118.56	20156.6	-78.2648	48.8554	90.0734	116.67	0	0	0.744079	174.572	-738.974	250	263.243	0	5	24.7407	25.0194	65.366	0	0
138	0	0	138	1	1287.39	727.589	559.8	0	0	-53.2998	80.4327	305.917	982.611	11314.9	15566.2	-305.917	46.3328	92.9254	124.314	0	0	0.988763	167.942	-742.051	250	282.44	0	13	29.2572	29.3318	84.5868	0	0
139	0	0	139	1	908.089	470.16	437.93	0	0	21.3836	19.0721	271.085	536.576	5659.24	18717	-271.085	24.7659	92.6234	122.962	0	0	0.415812	185.329	-747.613	250	186.121	0	20	53.4875	52.6512	143.48	0	0
139	0	0	139	1	887.497	461.634	425.863	0	0	-24.8233	-12.9177	189.285	550.737	28029.3	4098.98	-189.285	24.7485	80.1439	104.345	0	0	0.437465	176.127	-724.517	250	205.358	0	2	48.7098	47.8464	118.954	0	0
139	0	0	139	1	1231.24	470.182	761.055	0	0	4.05936	65.3215	163.851	900.158	3085.4	20165.7	-163.851	39.8757	88.5011	116.954	0	0	0.486082	201.19	-749.418	250	250.182	0	5	31.9795	31.2366	76.7976	0	0
139	0	0	139	1	1195.95	560.864	635.084	0	0	10.9346	83.7359	24.4833	729.18	8659.49	17157.4	-24.4833	31.6332	97.7099	126.221	0	0	1.05834	172.616	-744.305	250	228.47	0	7	37.2172	38.5058	109.409	0	0
139	0	0	139	1	854.03	425.268	428.762	0	0	-33.6187	118.846	-194.095	505.92	30728.9	2272.99	194.095	22.9454	76.9079	99.9106	0	0	0.798094	147.333	-707.347	250	191.021	0	14	42.4277	45.828	234.963	0	0
139	0	0	139	1	1545.39	637.819	907.575	0	0	10.2457	8.99496	114.863	1350.19	29887.8	2881.15	-114.863	59.0821	78.2194	101.332	0	0	0.84167	186.673	-734.089	250	319.904	0	3	20.0028	20.0191	50.273	0	0
140	0	0	140	1	910.583	519.617	390.966	0	0	10.5176	46.1075	471.545	471.781	26798	5136.21	-471.545	24.5077	82.0154	103.665	0	0	0.235573	152.555	-717.005	250	175.536	0	11	50.4045	58.9204	243.85	0	0
140	0	0	140	1	1151.94	542.715	609.222	0	0	-65.2363	96.3432	95.0224	765.266	3154.7	20134.6	-95.0224	33.7983	89.0497	117.737	0	0	1.36594	174.912	-737.814	250	221.01	0	5	35.8119	35.9774	91.0394	0	0
140	0	0	140	1	988.025	566.359	421.666	0	0	10.6452	19.5772	206.371	715.628	30884	2272.6	-206.371	32.1572	71.7915	95.5144	0	0	0.195045	160.24	-711.309	250	188.338	0	14	36.52	35.6399	90.4095	0	0
140	0	0	140	1	951.342	432.827	518.515	0	0	2.07874	-9.3402	198.408	814.132	29796.3	2999.14	-198.408	36.6021	76.0485	99.4517	0	0	0.204166	131.152	-700.97	250	192.149	0	3	32.8574	32.1629	80.9406	0	0
140	0	0	140	1	1238.17	486.467	751.7	0	0	22.5434	87.1654	257.955	790.613	23397.6	7586.65	-257.955	36.2174	90.2867	114.943	0	0	0.260116	186.081	-743.094	250	232.026	0	1	36.1567	35.6334	95.1013	0	0
140	0	0	140	1	1141.34	594.535	546.803	0	0	9.61799	108.891	189.334	749.029	27994.8	4176.49	-189.334	33.543	80.0173	106.893	0	0	1.07577	205.053	-741.975	250	209.089	0	2	36.5903	35.7409	88.6776	0	0
141	0	0	141	1	833.555	402.959	430.595	0	0	-0.0611437	-19.2312	70.8527	393.716	5979.66	17459.7	-70.8527	17.1427	94.5281	124.423	0	0	0.217628	193.186	-751.003	250	190.238	0	34	70.299	70.948	185.745	0	0
141	0	0	141	1	817.557	404.931	412.626	0	0	-14.6737	62.5583	258.729	501.012	26823.2	5219.42	-258.729	22.9887	82.0166	105.563	0	0	0.122337	172.44	-727.308	250	207.668	0	11	54.0223	52.8592	141.781	0	0
141	0	0	141	1	959.991	461.721	498.27	0	0	40.7348	5.58287	98.129	743.062	29857.3	2884.56	-98.129	32.4225	77.2328	99.788	0	0	0.594216	175.58	-723.71	250	257.481	0	3	34.4009	34.8981	88.5348	0	0
141	0	0	141	1	975.386	473.017	502.369	0	0	70.9359	60.6429	50.6957	438.07	6606.28	18177.1	-50.6957	19.0478	94.2464	123.951	0	0	0.23214	185.111	-747.724	250	209.367	0	12	61.4343	62.8284	170.115	0	0
141	0	0	141	1	1085.31	479.957	605.349	0	0	-18.3513	22.025	-84.0346	990.005	3107.81	20209	84.0346	43.0879	88.5417	117.996	0	0	0.896679	154.25	-729.961	250	273.376	0	5	25.1299	26.901	97.4253	0	0
141	0	0	141	1	1331.86	721.086	610.776	0	0	45.4722	25.0226	177.857	792.127	19886.5	10240	-177.857	35.2523	94.7973	126.26	0	0	0.253295	204.059	-758.79	250	241.261	0	4	37.2623	36.6135	90.2132	0	0
142	0	0	142	1	905.934	530.398	375.537	0	0	-11.6553	-47.7027	235.465	566.693	26820.2	5230.02	-235.465	26.0934	81.7109	105.737	0	0	0.0794821	132.599	-707.752	250	168.352	0	11	47.6232	46.6372	121.902	0	0
142	0	0	142	1	1058.68	482.469	576.21	0	0	-18.5927	63.1239	229.799	611.23	10383.2	15583.5	-229.799	27.7304	95.8327	127.54	0	0	0.272624	147.119	-731.835	250	178.066	0	10	48.3932	47.0714	122.147	0	0
142	0	0	142	1	1161.17	466.519	694.652	0	0	15.665	63.966	227.842	805.252	9751.02	15981.3	-227.842	36.4271	97.5242	125.778	0	0	0.462585	154.231	-737.687	250	187.573	0	15	37.106	36.2012	93.7225	0	0
142	0	0	142	1	1166.11	626.695	539.411	0	0	-18.9793	34.8943	87.085	745.38	28023.4	4250.49	-87.085	32.4822	80.578	106.646	0	0	0.891126	153.219	-718.81	250	168.896	0	2	35.2545	35.4337	91.1145	0	0
143	0	0	143	1	897.964	484.67	413.295	0	0	-31.4432	1.76024	458.329	566.465	11293	15545.2	-458.329	29.4735	95.0936	126.305	0	0	0.444688	157.772	-734.673	250	167.149	0	13	44.9296	52.4115	212.301	0	0
143	0	0	143	1	940.035	442.72	497.315	0	0	-35.3213	65.1635	116.956	623.07	26843.9	5216.82	-116.956	27.3884	81.8638	105.123	0	0	0.65141	160.942	-722.534	250	187.988	0	11	42.3948	42.2885	105.44	0	0
143	0	0	143	1	1056.15	550.537	505.615	0	0	13.4783	43.4091	-80.9084	627.962	8656.94	17098.1	80.9084	27.2942	96.4811	125.33	0	0	0.402238	172.733	-742.263	250	211.627	0	7	40.0311	42.7513	156.13	0	0
143	0	0	143	1	1444.61	606.961	837.653	0	0	-55.1402	17.8839	15.3276	1153.87	3044.94	20113.4	-15.3276	50.2063	88.0442	115.87	0	0	0.78107	180.56	-741.937	250	251.422	0	5	22.8483	23.7589	68.4943	0	0
143	0	0	143	1	1357.93	551.209	806.722	0	0	-20.839	-17.2722	50.1595	894.212	4605.2	19152	-50.1595	38.8894	95.4342	126.672	0	0	0.412069	204.192	-759.333	250	270.132	0	6	31.1564	31.9937	86.7261	0	0
143	0	0	143	1	877.838	509.799	368.039	0	0	-42.9517	76.9862	115.171	547.785	29941	2813.15	-115.171	24.1211	78.7065	99.3352	0	0	0.784652	158.3	-715.086	250	205.392	0	3	46.5798	46.7021	116.706	0	0
144	0	0	144	1	783.273	352.504	430.768	0	0	-21.5768	100.752	104.655	543.762	28125.7	4184.63	-104.655	23.8884	78.5005	102.343	0	0	0.768599	119.905	-697.907	250	162.757	0	2	47.1976	47.433	118.626	0	0
144	0	0	144	1	1239.23	681.538	557.69	0	0	-43.2366	22.9437	292.688	987.791	26752.1	5159.38	-292.688	46.3021	81.6411	105.3	0	0	0.18021	171.423	-728.604	250	241.47	0	11	27.5367	27.3937	77.4599	0	0
144	0	0	144	1	975.25	561.801	413.449	0	0	-15.9227	86.4979	365.567	553.762	14367	13766.2	-365.567	26.7935	101.255	133.821	0	0	0.172921	160.7	-742.713	250	170.775	0	9	51.0905	53.3724	171.025	0	0
144	0	0	144	1	1005	606.336	398.661	0	0	12.0517	90.8077	435.609	792.078	11349.2	15555.8	-435.609	39.9466	94.959	123.957	0	0	0.522172	174.453	-743.75	250	189.935	0	13	33.5565	37.7277	142.563	0	0
144	0	0	144	1	1056.78	461.839	594.939	0	0	16.7913	6.23589	211.926	1090.61	29881.2	2883.9	-211.926	49.1627	76.9519	100.144	0	0	0.437872	142.418	-709.625	250	284.766	0	3	25	24.5149	62.7343	0	0
144	0	0	144	1	1279.54	647.272	632.269	0	0	34.6763	86.0769	39.3461	1127.38	3154.44	20144.9	-39.3461	48.9633	88.9035	118.987	0	0	1.35529	194	-749.059	250	288.14	0	5	23.9898	24.7088	67.9039	0	0
144	0	0	144	1	1152.22	608.931	543.294	0	0	138.18	119.572	471.514	978.926	19993.1	10045.7	-471.514	51.1079	94.3131	127.835	0	0	1.14028	125.135	-722.363	250	228.475	0	4	26.5217	31.3913	129.909	0	0
145	0	0	145	1	990.745	528.617	462.128	0	0	30.8829	59.4475	378.202	569.304	6646.34	18178.3	-378.202	27.7224	93.9356	121.852	0	0	0.650186	172.173	-739.67	250	216.317	0	12	47.4814	50.0352	165.311	0	0
145	0	0	145	1	1015.91	511.219	504.688	0	0	-37.3431	65.0149	165.3	754.675	28041.8	4220.37	-165.3	33.5861	79.9565	105.999	0	0	0.987957	132.459	-706.94	250	165.464	0	2	35.9637	35.2696	86.8279	0	0
145	0	0	145	1	1006.19	550.696	455.492	0	0	22.5436	143.978	268.757	608.236	23198.2	7928.48	-268.757	28.1303	87.6173	111.475	0	0	0.393451	223.903	-758.948	250	245.053	0	1	45.6337	44.9016	121.788	0	0
145	0	0	145	1	1189.28	605.121	584.162	0	0	100.824	148.944	190.071	667.973	26907	5232.7	-190.071	30.3202	78.1018	102.948	0	0	1.0232	208.924	-739.933	250	236.919	0	11	39.9087	38.8096	96.7741	0	0
145	0	0	145	1	1538.52	756.052	782.472	0	0	11.2596	50.6028	40.195	1238.43	8559.5	17090.9	-40.195	53.602	94.8388	123.393	0	0	0.6512	184.566	-750.383	250	258.232	0	7	22.5571	23.0791	63.9785	0	0
145	0	0	145	1	1241.41	374.681	866.726	0	0	-63.1078	36.8091	-86.312	957.26	4647.47	19197.6	86.312	41.969	94.7402	126.148	0	0	0.555957	170.241	-743.422	250	273.035	0	6	26.5023	28.3511	103.158	0	0
146	0	0	146	1	865.888	505.259	360.628	0	0	68.1043	64.8906	89.7125	394.179	6509.46	18272.6	-89.7125	17.2178	94.7983	121.323	0	0	0.0818422	194.402	-749.926	250	193.286	0	12	69.449	70.1427	179.763	0	0
146	0	0	146	1	1129.36	470.106	659.258	0	0	92.9848	94.4531	16.2772	514.704	26815.2	5386.85	-16.2772	22.5074	79.0065	102.779	0	0	0.187718	147.71	-711.572	250	160.373	0	11	46.7203	48.5473	139.576	0	0
146	0	0	146	1	1089.37	549.211	540.161	0	0	-19.8642	-13.2078	308.851	865.295	19951.9	10078.9	-308.851	40.9878	94.4051	126.415	0	0	0.602148	135.866	-726.369	250	220.067	0	4	33.1627	33.3244	96.3721	0	0
146	0	0	146	1	1410	818.369	591.631	0	0	-39.8037	54.1133	94.1245	1130.68	8610.56	17087.4	-94.1245	49.4918	93.8238	126.009	0	0	0.86687	203.933	-755.269	250	266.301	0	7	25.559	25.5601	65.06	0	0
146	0	0	146	1	1174.71	480.191	694.518	0	0	18.3822	3.31424	66.1689	1031.43	29879.6	2886.83	-66.1689	44.7606	75.9857	98.9176	0	0	0.837782	172.844	-721.737	250	242.286	0	3	24.6462	25.2206	67.0276	0	0
147	0	0	147	1	1069.57	569.807	499.762	0	0	10.2393	-3.55463	205.647	456.616	21018	9471.25	-205.647	20.5612	90.534	117.642	0	0	0.489344	182.301	-740.919	250	184.421	0	16	62.2627	60.9708	153.047	0	0
147	0	0	147	1	1061.57	557.168	504.401	0	0	216.718	42.7996	5.1121	599.832	15230.6	13112.3	-5.11209	27.1921	96.6428	123.372	0	0	0.761059	192.274	-751.619	250	203.005	0	18	42.286	43.8513	128.652	0	0
147	0	0	147	1	1074.57	663.802	410.769	0	0	-54.3314	92.2529	344.983	581.728	9821.01	15953	-344.983	27.9886	96.8342	128.945	0	0	0.664628	182.055	-750.933	250	194.816	0	15	48.1036	49.5899	152.642	0	0
147	0	0	147	1	974.269	444.476	529.793	0	0	-27.9299	83.556	427.056	450.918	6605.49	18253.9	-427.056	22.6885	93.4324	121.347	0	0	0.41132	183.738	-746.396	250	236.733	0	12	57.351	63.9682	238.728	0	0
147	0	0	147	1	858.298	478.304	379.994	0	0	46.0743	89.5915	325.385	517.475	26762.5	5192.39	-325.385	24.4655	82.8954	106.671	0	0	0.600155	133.98	-709.309	250	177.963	0	11	50.8755	51.6923	151.676	0	0
147	0	0	147	1	1158.53	706.846	451.682	0	0	-9.02052	56.9338	277.341	838.318	29807.4	2932.87	-277.341	38.7652	76.8939	102.06	0	0	0.501407	169.576	-719.472	250	245.01	0	3	31.9347	31.3619	86.7753	0	0
147	0	0	147	1	1218.34	604.278	614.065	0	0	4.59041	21.061	287.922	826.487	23315.9	7752.42	-287.922	38.4615	89.7286	116.683	0	0	0.44951	216.747	-758.918	250	257.53	0	1	34.3778	34.052	95.1454	0	0
147	0	0	147	1	1170.57	433.014	737.559	0	0	-58.7122	-11.8997	-30.1569	1100.16	28063.2	4297.28	30.1569	47.9805	78.7207	103.046	0	0	0.73329	158.212	-718.253	250	282.99	0	2	21.9563	23.3124	73.586	0	0
148	0	0	148	1	917.255	514.562	402.693	0	0	-16.3825	1.00603	13.8824	460.726	10381	15446.3	-13.8824	19.9466	96.8714	126.551	0	0	0.312111	142.84	-728.025	250	158.138	0	10	57.6608	60.207	174.479	0	0
148	0	0	148	1	1096.97	574.796	522.172	0	0	118.326	57.7453	547.631	528.08	18518.1	11004.5	-547.631	29.2704	96.5818	127.691	0	0	0.222492	175.117	-744.947	250	177.803	0	8	46.931	62.9101	304.7	0	0
148	0	0	148	1	1100.86	571.866	528.997	0	0	-0.782125	78.3188	403.961	729.082	28005.2	4207.06	-403.961	36.0606	78.0409	105.52	0	0	0.886606	157.481	-716.823	250	193.232	0	2	34.0827	36.865	130.218	0	0
148	0	0	148	1	1059.21	543.653	515.556	0	0	37.6923	-7.62499	439.429	690.383	26770.8	5189.95	-439.429	35.393	82.3206	107.282	0	0	0.134942	183.76	-733.961	250	245.368	0	11	35.2837	39.9336	153.371	0	0
148	0	0	148	1	933	499.603	433.398	0	0	-20.863	12.2664	63.6164	432.93	14272.2	13940.1	-63.6164	18.8144	100.905	133.894	0	0	0.55139	165.63	-743.616	250	190.794	0	9	65.2481	66.5879	175.684	0	0
148	0	0	148	1	1275.34	689.2	586.142	0	0	29.343	135.333	557.106	900.07	23291.1	7638.15	-557.106	49.6169	85.4549	113.53	0	0	0.819217	192.343	-743.809	250	217.418	0	1	26.8585	36.5673	177.33	0	0
148	0	0	148	1	1127.03	351.871	775.158	0	0	5.56689	0.537476	-96.7404	886.669	4578.79	19233.8	96.7404	38.625	95.1295	127.545	0	0	0.426089	164.798	-740.518	250	228.909	0	6	28.7767	30.9625	116.666	0	0
149	0	0	149	1	1174.1	720.181	453.916	0	0	-3.40451	31.2193	276.452	650.664	11364.6	15515.7	-276.452	30.1002	93.7123	124.19	0	0	0.57169	168.327	-741.286	250	199.098	0	13	44.5787	43.8311	120.443	0	0
149	0	0	149	1	1322.22	778.526	543.696	0	0	61.6155	106.953	536.27	752.334	23358.5	7666.53	-536.27	40.8578	89.0446	114.593	0	0	0.776804	219.943	-757.369	250	260.378	0	1	32.4308	42.6541	198.719	0	0
149	0	0	149	1	1196.4	557.174	639.222	0	0	17.6571	66.9302	108.743	813.275	9749.02	15978.3	-108.743	35.5455	96.7934	128.683	0	0	0.449552	157.954	-739.231	250	193.225	0	15	35.7399	35.6236	88.9122	0	0
149	0	0	149	1	1006.21	385.523	620.691	0	0	23.2452	27.0348	42.0657	819.7	3165.88	20104.3	-42.0657	35.4572	88.6168	120.848	0	0	0.775773	176.089	-738.802	250	239.315	0	5	32.9396	33.7689	92.295	0	0
149	0	0	149	1	1014.12	554.822	459.3	0	0	64.8133	7.74003	189.315	671.091	26644.1	5274.24	-189.315	30.0665	82.5152	107.117	0	0	0.357991	198.367	-741.3	250	272.517	0	11	40.814	40.15	99.8252	0	0
149	0	0	149	1	1493.87	669.252	824.621	0	0	37.2084	-27.7623	29.5387	1384.34	4646.81	19162.5	-29.5387	60.0694	94.8316	125.212	0	0	0.468596	217.837	-767.664	250	317.905	0	6	20.098	20.9102	58.8434	0	0
149	0	0	149	1	1134.53	607.094	527.432	0	0	48.0227	120.001	360.331	963.863	20083.3	10145	-360.331	46.4571	94.0236	125.211	0	0	0.581238	145.903	-730.463	250	232.646	0	4	29.0171	30.2396	95.6465	0	0
150	0	0	150	1	866.518	367.479	499.039	0	0	-49.8732	110.932	0.88703	727.428	13205	14339.8	-0.88703	31.885	92.2597	122.474	0	0	0.694919	139.287	-724.81	250	210.042	0	26	35.6127	37.1972	109.68	0	0
150	0	0	150	1	908.506	476.287	432.22	0	0	4.75192	99.2584	183.554	422.174	31288.5	1794.28	-183.554	18.8567	72.9173	96.6505	0	0	0.299494	193.917	-726.103	250	207.758	0	21	60.9486	59.6489	146.412	0	0
150	0	0	150	1	1074.23	474.695	599.537	0	0	-59.2798	16.0543	7.047	690.254	28063.7	4169.67	-7.047	30.0527	78.7912	105.939	0	0	0.851537	157.51	-716.876	250	213.096	0	2	35.4506	37.0336	107.825	0	0
150	0	0	150	1	982.662	477.256	505.406	0	0	-0.262473	-27.2996	155.356	815.218	29898.3	2917.44	-155.356	36.2287	76.553	99.4739	0	0	0.288932	144.564	-708.682	250	194.48	0	3	32.4401	32.005	78.8605	0	0
150	0	0	150	1	1219.3	590.682	628.623	0	0	14.9094	47.7389	178.831	787.223	20016.8	10217.2	-178.831	35.0037	96.2328	128.06	0	0	1.03263	160.301	-739.177	250	220.916	0	4	37.945	36.9877	91.3759	0	0
151	0	0	151	1	984.576	466.537	518.039	0	0	-44.8901	85.771	241.968	686.428	9811.57	15959.5	-241.968	31.4311	95.296	126.06	0	0	0.754042	169.935	-741.47	250	173.804	0	15	42.7227	41.908	110.208	0	0
151	0	0	151	1	1098.51	461.787	636.727	0	0	-37.1487	87.1368	24.0625	682.779	8607.91	17054.4	-24.0625	29.7552	95.3095	125.623	0	0	0.955468	174.972	-744.822	250	203.979	0	7	39.3116	40.7011	115.048	0	0
151	0	0	151	1	1083.98	499.81	584.167	0	0	-24.7655	22.0968	146.129	939.943	29823.1	2967.7	-146.129	41.5296	75.8769	99.9379	0	0	0.45642	173.62	-722.71	250	219.686	0	3	28.2918	27.9164	68.8524	0	0
151	0	0	151	1	1237.94	606.169	631.774	0	0	1.38075	18.0955	177.163	951.932	28003.1	4167.62	-177.163	42.3645	78.8086	104.709	0	0	0.851985	173.462	-725.762	250	260.769	0	2	28.8861	28.2471	69.9207	0	0
151	0	0	151	1	973.84	515.151	458.689	0	0	167.198	33.8123	372.228	615.178	23252.9	7739.67	-372.228	30.5839	89.82	113.264	0	0	0.741199	207.247	-751.724	250	221.824	0	1	42.4643	44.3465	145.068	0	0
151	0	0	151	1	1508.62	707.588	801.03	0	0	-1.71729	24.3271	69.2381	1286.79	4685.74	19210.1	-69.2381	55.8544	93.9111	124.827	0	0	0.223373	190.636	-753.247	250	304.516	0	6	22.2944	22.5801	59.4306	0	0
152	0	0	152	1	889.335	470.546	418.789	0	0	71.5824	41.0298	226.395	520.845	28829.8	3945.37	-226.395	23.6213	75.6476	98.2084	0	0	0.234587	139.04	-702.169	250	166.758	0	25	50.161	48.9504	126.502	0	0
152	0	0	152	1	1172.9	631.273	541.629	0	0	-35.3461	-6.90526	143.236	707.569	28039.8	4192.63	-143.236	31.3533	79.8709	104.654	0	0	0.582443	153.97	-717.967	250	226.306	0	2	37.7194	37.5001	91.8942	0	0
152	0	0	152	1	1107.4	557.985	549.413	0	0	18.7013	21.3788	464.551	599.449	23301.7	7752.1	-464.551	31.1003	92.587	115.035	0	0	0.405161	194.436	-750.614	250	243.405	0	1	42.0481	48.9377	198.449	0	0
152	0	0	152	1	1590.26	673.852	916.406	0	0	-30.8817	77.9296	95.965	1153.78	29829.2	2911.87	-95.965	50.5373	77.3845	102.705	0	0	1.68229	165.967	-723.135	250	269.179	0	3	22.8912	22.9726	58.5734	0	0
153	0	0	153	1	1412.68	679.246	733.432	0	0	-23.9702	113.209	273.405	615.52	9890.31	15932.1	-273.405	28.5103	95.9163	125.925	0	0	0.164122	181.426	-747.746	250	176.31	0	15	47.2258	46.6512	127.125	0	0
153	0	0	153	1	1221.33	575.099	646.229	0	0	-12.8551	42.4601	255.467	780.704	10377.5	15404.8	-255.467	35.7811	95.8188	125.822	0	0	0.339444	159.433	-735.875	250	185.751	0	10	37.8627	36.9827	99.2889	0	0
153	0	0	153	1	1403.42	743.306	660.112	0	0	-32.9299	11.5595	123.861	998.981	29831.3	2878.58	-123.861	43.9586	76.0125	99.3097	0	0	0.730739	141.887	-707.25	250	223.363	0	3	26.3164	26.2748	65.3529	0	0
153	0	0	153	1	1352.38	639.865	712.52	0	0	-40.5278	90.1945	93.5734	858.76	8511.63	17151	-93.5734	37.7054	95.0424	125.117	0	0	0.462895	216.258	-764.431	250	250.18	0	7	33.0563	33.271	84.4164	0	0
153	0	0	153	1	1011.99	517.175	494.811	0	0	-42.0347	12.2367	-35.1351	562.064	28046.5	4273.14	35.1351	24.4151	78.3194	104.035	0	0	0.504971	161.649	-717.82	250	179.815	0	2	41.6749	44.3096	141.747	0	0
154	0	0	154	1	888.281	416.112	472.169	0	0	3.20314	29.0622	45.1286	443.303	2288.98	20799.9	-45.1286	19.1873	88.8309	116.775	0	0	0.620321	160.141	-727.478	250	152.915	0	19	59.1723	60.6059	166.135	0	0
154	0	0	154	1	887.534	360.921	526.613	0	0	-98.193	-67.4316	-232.254	406.582	14349.6	13920.2	232.254	18.9243	98.8123	131.715	0	0	0.478882	191.118	-753.457	250	168.537	0	35	59.8867	64.8775	365.2	0	0
154	0	0	154	1	991.684	500.573	491.111	0	0	-16.4517	24.408	-24.6332	575.215	28020.9	4260.97	24.6332	24.8927	78.8311	103.381	0	0	0.298821	174.661	-723.43	250	183.716	0	2	41.1843	43.4043	136.406	0	0
154	0	0	154	1	1036.2	540.392	495.81	0	0	78.8794	46.3178	173.154	650.461	6698	18191.5	-173.154	28.987	91.2792	118.995	0	0	0.223109	192.559	-748.204	250	222.53	0	12	44.0792	43.0816	105.915	0	0
154	0	0	154	1	1016.42	525.896	490.526	0	0	18.5212	24.6212	104.481	592.269	26690.4	5257.36	-104.481	25.8392	82.4178	106.458	0	0	0.102443	162.608	-722.657	250	186.927	0	11	44.644	44.7651	112.679	0	0
154	0	0	154	1	880.646	344.948	535.698	0	0	-49.898	5.13216	148.63	744.749	29947.9	2885.01	-148.63	33.0932	76.2246	100.186	0	0	0.737536	167.34	-719.842	250	230.286	0	3	35.2191	34.9161	85.6932	0	0
155	0	0	155	1	901.842	405.954	495.887	0	0	192.532	118.117	245.717	535.655	15354.4	13037	-245.717	25.3346	96.2792	123.042	0	0	0.570164	154.535	-733.607	250	180.073	0	18	53.2318	51.7154	136.75	0	0
155	0	0	155	1	1048.36	504.501	543.861	0	0	101.495	14.8124	376.388	496.727	11459.1	15432.5	-376.388	24.4409	93.3811	125.096	0	0	0.600895	127.471	-719.439	250	147.443	0	13	54.2276	56.7936	187.748	0	0
155	0	0	155	1	888.783	488.812	399.971	0	0	-20.9767	-22.286	98.0726	591.577	28025.4	4307.67	-98.0726	25.9333	77.8426	102.582	0	0	0.185962	157.223	-717.101	250	178.573	0	2	43.4324	43.7099	110.802	0	0
155	0	0	155	1	1071.89	455.263	616.628	0	0	16.1015	78.0846	-215.075	792.829	8654.32	17063.4	215.075	35.8307	94.0008	122.512	0	0	0.892751	169.308	-739.779	250	230.106	0	7	30.848	33.1933	179.741	0	0
155	0	0	155	1	1193.86	604.62	589.243	0	0	27.8861	124.121	171.209	590.594	20003.8	10140.9	-171.209	26.3584	98.1618	126.247	0	0	1.12785	173.775	-745.941	250	186.023	0	4	49.5878	48.733	119.335	0	0
155	0	0	155	1	1329.49	398.858	930.629	0	0	-35.8025	35.9113	-102.067	835.414	23455.9	7837.23	102.067	36.5502	88.9488	112.457	0	0	0.67075	194.137	-746.304	250	262.292	0	1	28.6928	30.8784	120.493	0	0
155	0	0	155	1	1207.5	810.843	396.654	0	0	-12.2429	148.582	397.75	763.531	18549	10913.7	-397.75	37.7015	98.3726	126.854	0	0	0.715317	181.19	-747.526	250	236.844	0	8	36.0747	38.6911	133.235	0	0
156	0	0	156	1	1110.69	578.309	532.383	0	0	2.51322	73.1558	144.255	604.144	9863.83	15972.1	-144.255	26.6361	97.0511	125.595	0	0	0.320232	202.429	-757.124	250	215.776	0	15	48.2618	47.5449	116.176	0	0
156	0	0	156	1	949.129	560.548	388.58	0	0	0.601889	75.908	506.066	534.022	26807.9	5206.07	-506.066	28.3935	81.6138	106.204	0	0	0.121314	138.647	-710.229	250	168.72	0	11	44.0608	54.7609	243.755	0	0
156	0	0	156	1	1078.12	624.957	453.168	0	0	16.5206	10.4402	348.481	726.223	10348.1	15436.9	-348.481	34.9425	96.1921	126.885	0	0	0.278141	165.842	-740.503	250	226.042	0	10	38.6377	39.8044	123.17	0	0
156	0	0	156	1	1432.92	643.997	788.928	0	0	-3.35607	46.201	170.592	910.521	8574.12	17095.3	-170.592	40.414	95.2312	126.558	0	0	0.540494	169.586	-743.966	250	243.601	0	7	32.8545	31.9806	78.8417	0	0
156	0	0	156	1	1269.81	636.442	633.37	0	0	91.8658	-27.5612	350.054	894.148	23328.2	7701.38	-350.054	43.6381	88.1564	115.438	0	0	0.223494	175.679	-738.488	250	231.429	0	1	30.1566	31.028	96.5576	0	0
156	0	0	156	1	1538.65	547.104	991.544	0	0	-10.4972	40.5856	79.6913	1280.2	3099.96	20190.4	-79.6913	55.6857	86.0874	117.41	0	0	0.838392	190	-745.579	250	310.835	0	5	21.911	21.9717	56.956	0	0
157	0	0	157	1	792.821	369.95	422.872	0	0	-39.9217	34.5601	-181.23	388.536	5521.22	18701.5	181.23	17.3427	93.8283	122.332	0	0	0.426542	200.854	-755.209	250	185.167	0	20	61.1021	66.3109	335.424	0	0
157	0	0	157	1	1312.49	757.947	554.541	0	0	-29.852	89.0105	514.229	678.733	10394.5	15458	-514.229	36.372	96.1813	127.045	0	0	0.705357	176.5	-746.493	250	206.069	0	10	37.2174	47.4483	214.828	0	0
157	0	0	157	1	1502.04	586.99	915.046	0	0	-40.7866	21.6954	-66.3284	1260.25	4625.15	19212.7	66.3284	54.8726	93.4863	123.156	0	0	0.628599	181.054	-747.112	250	343.049	0	6	20.5142	21.9304	75.3193	0	0
157	0	0	157	1	1350.19	631.184	719.005	0	0	65.6747	91.1289	226.807	843.086	26842.5	5290.51	-226.807	38.2484	82.3935	107.935	0	0	0.551478	181.139	-733.861	250	209.324	0	11	32.8993	32.258	83.3239	0	0
157	0	0	157	1	1260.82	637.145	623.674	0	0	-11.9561	34.3409	241.336	1067.72	29910	2855.8	-241.336	48.6592	72.7286	96.112	0	0	0.692389	199.634	-729.833	250	275.123	0	3	24.9795	24.3713	64.706	0	0
157	0	0	157	1	1421.12	781.125	639.996	0	0	111.823	18.5266	216.216	986.728	20019.5	10246.5	-216.216	44.9381	96.5069	125.555	0	0	0.586005	183.899	-749.175	250	241.547	0	4	30.2245	29.5043	75.6013	0	0
158	0	0	158	1	768.1	373.83	394.271	0	0	-133.829	-50.4013	20.6869	392.942	31128.1	1445.64	-20.6869	17.644	71.8565	93.3082	0	0	0.446626	138.497	-695.613	250	139.168	0	21	57.1748	59.3101	170.453	0	0
158	0	0	158	1	856.347	468.541	387.806	0	0	86.3243	105.58	77.5972	473.744	30708.6	2385.92	-77.5972	20.8093	74.7486	95.4817	0	0	0.364599	151.587	-707.728	250	162.684	0	14	51.159	51.9674	135.11	0	0
158	0	0	158	1	1029.05	556.402	472.651	0	0	39.5316	156.828	147.668	560.299	11321.7	15390.1	-147.668	25.0226	93.3811	123.517	0	0	1.14801	127.277	-719.129	250	177.22	0	13	50.6811	49.925	122.089	0	0
158	0	0	158	1	1238.75	649.626	589.127	0	0	12.3351	36.8436	36.3858	742.651	9654.69	16008.4	-36.3858	32.1171	96.1267	125.664	0	0	0.893424	192.245	-752.14	250	209.698	0	15	36.8107	37.8429	105.44	0	0
158	0	0	158	1	1104.52	468.129	636.387	0	0	-25.6777	77.1797	-20.1681	785.124	29923.7	2912.62	20.1681	34.126	77.1205	97.8583	0	0	0.871537	155.36	-711.032	250	229.642	0	3	29.7446	31.3625	98.2501	0	0
158	0	0	158	1	1211.64	593.413	618.222	0	0	99.1745	90.5539	331.57	739.642	23420.6	7682.93	-331.57	35.2804	86.4685	110.171	0	0	0.233171	195.501	-743.245	250	222.893	0	1	36.5898	37.3898	119.122	0	0
158	0	0	158	1	1386.7	476.241	910.454	0	0	10.2188	-11.1616	7.85155	1084.63	28093.9	4196.88	-7.85155	46.9177	79.0606	106.316	0	0	1.44506	158.498	-719.655	250	256.588	0	2	23.2796	24.3219	70.717	0	0
159	0	0	159	1	898.442	455.086	443.356	0	0	121.457	207.215	270.928	441.139	18515	10954.7	-270.928	20.8942	96.265	123.257	0	0	0.255991	153.52	-732.499	250	169.172	0	8	63.8469	63.1926	170.622	0	0
159	0	0	159	1	1083.08	516.591	566.493	0	0	-20.554	116.955	55.6839	639.523	9986.55	16028	-55.6839	27.9949	95.189	123.958	0	0	0.279436	147.183	-729.726	250	181.214	0	15	42.4761	43.4169	116.755	0	0
159	0	0	159	1	885.83	425.099	460.732	0	0	8.90899	101.602	303.632	732.693	10455.4	15345.7	-303.632	34.2813	94.7418	126.792	0	0	0.563435	156.787	-735.607	250	198.634	0	10	39.4405	39.4271	112.124	0	0
159	0	0	159	1	1155.97	608.544	547.422	0	0	-4.20022	17.3613	57.5243	856.721	29802.5	2872.78	-57.5243	37.1455	76.2737	98.8925	0	0	0.786978	186.467	-727.053	250	250.262	0	3	29.2858	29.9398	80.7836	0	0
159	0	0	159	1	1090.88	552.524	538.358	0	0	-18.6868	42.2205	272.81	844.156	11379.9	15405.1	-272.81	39.0104	95.1459	125.918	0	0	0.942599	169.775	-742.107	250	229.834	0	13	34.9622	34.2506	94.2097	0	0
159	0	0	159	1	1101.36	464.415	636.945	0	0	-73.9127	40.1353	28.2958	808.04	8545.01	17101.4	-28.2958	35.3335	92.121	123.32	0	0	0.820787	179.814	-744.872	250	266.409	0	7	33.2832	34.1317	95.7672	0	0
159	0	0	159	1	1412.31	727.777	684.536	0	0	-51.8336	91.4897	408.465	941.011	23372.3	7681.99	-408.465	46.9441	90.0058	114.138	0	0	0.783229	216.69	-759.287	250	265.482	0	1	27.9776	30.5911	108.36	0	0
160	0	0	160	1	977.734	494.364	483.371	0	0	-6.25712	109.179	190.118	602.716	9673.28	16035.7	-190.118	27.0218	95.1349	124.263	0	0	0.167386	146.459	-727.74	250	180.546	0	15	48.5581	47.4605	117.435	0	0
160	0	0	160	1	1110.62	715.835	394.787	0	0	37.4997	61.5557	393.623	545.908	20891.1	9605.46	-393.623	26.8338	90.2878	117.44	0	0	0.764484	188.454	-745.184	250	199.975	0	16	47.9374	51.3938	176.532	0	0
160	0	0	160	1	736.659	365.168	371.491	0	0	19.7613	33.5604	-79.7512	440.051	30675.5	2358.28	79.7512	19.1137	75.2384	97.6072	0	0	0.414785	139.084	-701.105	250	164.217	0	14	50.071	53.7544	196.434	0	0
160	0	0	160	1	1171.16	602.032	569.125	0	0	-20.052	48.0498	178.6	810.908	8590.81	17093.5	-178.6	36.1356	92.1102	126.18	0	0	0.714805	185.046	-749.405	250	246.701	0	7	36.4726	35.4278	87.6256	0	0
160	0	0	160	1	1332.44	598.035	734.4	0	0	54.0567	118.731	153.112	816.038	23465.7	7754.41	-153.112	36.267	87.9212	111.489	0	0	0.895465	219.65	-757.678	250	249.941	0	1	34.1442	33.8089	82.7702	0	0
160	0	0	160	1	1425.65	543.071	882.576	0	0	-15.4801	37.1793	-68.3835	991.328	3104.94	20193.8	68.3835	43.0625	87.5533	116.606	0	0	0.643733	203.83	-750.21	250	279.723	0	5	25.1796	26.7494	92.8237	0	0
161	0	0	161	1	973.401	434.617	538.784	0	0	-136.009	-110.348	-54.7183	657.535	19669.4	9677.71	54.7183	30.1028	88.7556	118.162	0	0	0.277352	199.873	-750.698	250	199.356	0	28	36.1898	39.2654	129.013	0	0
161	0	0	161	1	1133.15	644.891	488.259	0	0	-103.523	75.3209	233.529	596.866	11365.1	15471.6	-233.529	27.6485	94.1833	121.559	0	0	0.935396	169.258	-740.988	250	176.97	0	13	48.5093	46.9452	122.808	0	0
161	0	0	161	1	1242.22	493.587	748.634	0	0	-57.0452	-53.0954	-103.385	902.36	29955	2943.24	103.385	39.8827	77.1179	99.4769	0	0	0.749378	161.563	-718.017	250	271.283	0	3	24.8706	27.0351	105.59	0	0
161	0	0	161	1	1215.51	555.324	660.189	0	0	36.8505	239.826	74.7208	523.017	14314.2	13812.2	-74.7208	23.74	97.5649	130.896	0	0	0.721792	183.786	-750.71	250	181.573	0	9	51.7077	52.4605	136.094	0	0
161	0	0	161	1	1244.53	681.786	562.749	0	0	24.8306	74.8374	365.028	833.432	20006.8	10090.5	-365.028	40.24	95.3866	128.232	0	0	0.709807	184.658	-749.15	250	259.785	0	4	33.6096	35.0548	112.611	0	0
161	0	0	161	1	1740.43	636.569	1103.86	0	0	-9.71664	59.9578	100.972	1258.08	8580.48	17081.6	-100.972	54.9508	94.9952	123.996	0	0	0.974862	187.918	-752.005	250	300.537	0	7	23.2082	23.135	58.6764	0	0
161	0	0	161	1	1520.18	834.587	685.588	0	0	222.926	161.459	442.519	838.278	23296.8	7711.68	-442.519	44.1722	86.9936	113.806	0	0	0.786552	237.971	-767.222	250	297.605	0	1	29.6161	33.3367	129.455	0	0
162	0	0	162	1	751.987	377.948	374.039	0	0	76.9425	22.4089	155.557	389.377	30618.3	2369.43	-155.557	17.2673	74.4896	95.6589	0	0	0.161351	140.529	-697.59	250	175.819	0	14	65.2197	64.3589	157.136	0	0
162	0	0	162	1	973.339	488.201	485.138	0	0	-98.7914	9.91963	141.397	527.815	5978.73	17530.2	-141.397	23.6945	94.9475	123.105	0	0	0.518669	170.32	-740.977	250	170.688	0	34	54.1294	53.1888	130.34	0	0
162	0	0	162	1	940.536	509.924	430.613	0	0	-113.197	86.3858	154.118	520.764	2604.7	20642.9	-154.118	23.6056	86.4913	114.984	0	0	0.98585	194.023	-743.49	250	226.593	0	19	52.9027	51.5815	125.909	0	0
162	0	0	162	1	1308.53	504.063	804.463	0	0	-42.6117	62.0868	38.3481	869.883	9609.97	15983.2	-38.3481	37.8645	94.8197	122.697	0	0	0.409399	205.203	-759.146	250	217.228	0	15	31.1422	32.0353	89.1488	0	0
162	0	0	162	1	1187.52	582.653	604.863	0	0	76.5844	68.159	207.064	730.43	26831.6	5213.82	-207.064	32.9125	82.3076	105.117	0	0	0.458575	242.505	-759.886	250	245.723	0	11	37.5709	36.6916	92.9732	0	0
162	0	0	162	1	1053.98	551.503	502.477	0	0	242.453	109.379	258.28	619.402	16699.7	12148.8	-258.28	30.1481	95.6763	121.702	0	0	0.85604	149.401	-729.866	250	176.51	0	17	45.2483	43.9249	118.274	0	0
162	0	0	162	1	1373.75	716.754	657.001	0	0	-23.7707	75.2941	256.938	960.128	8594.53	17066.2	-256.938	44.0725	94.6297	124.537	0	0	0.883541	174.615	-743.89	250	269.943	0	7	30.8508	30.2578	81.3628	0	0
162	0	0	162	1	1203.88	422.238	781.639	0	0	-43.7889	52.1673	-127.848	915.089	28147.9	4233.21	127.848	40.3294	81.5634	104.683	0	0	1.0307	164.953	-723.698	250	227.297	0	2	25.067	27.0527	114.283	0	0
162	0	0	162	1	1162.22	520.56	641.664	0	0	-67.7296	108.841	65.2483	697.586	4652.09	19225.2	-65.2483	30.7654	94.5961	127.272	0	0	0.76163	193.48	-753.993	250	245.524	0	6	39.6209	40.2357	105.535	0	0
162	0	0	162	1	1114.42	596.056	518.366	0	0	-16.0179	45.9766	103.781	714.831	23436.1	7627.84	-103.781	31.2384	88.5757	114.593	0	0	0.299936	180.904	-738.728	250	209.299	0	1	38.5484	38.4792	96.9836	0	0
163	0	0	163	1	843.023	365.63	477.393	0	0	-34.0959	58.6122	53.622	361.359	13189.2	12498.5	-53.622	15.7238	95.5311	125.919	0	0	0.235531	152.976	-733.104	250	157.667	0	27	74.8585	76.4774	205.912	0	0
163	0	0	163	1	1025.67	589.232	436.433	0	0	68.3253	59.2039	334.581	568.338	26839.9	5322.44	-334.581	27.0564	78.9503	101.102	0	0	0.470411	159.317	-716.949	250	189.474	0	11	45.1281	45.8674	137.779	0	0
163	0	0	163	1	1389.37	737.788	651.587	0	0	13.3345	86.5501	376.189	953.069	11447.6	15460.4	-376.189	46.3101	91.6403	122.106	0	0	0.959291	137.018	-724.394	250	211.188	0	13	28.9699	30.4463	99.7736	0	0
163	0	0	163	1	1029.71	527.987	501.721	0	0	75.9397	141.872	248.039	611.908	18660.1	11020	-248.039	28.1579	94.7853	122.192	0	0	0.301912	203.135	-754.734	250	229.461	0	8	47.2258	46.164	121.934	0	0
163	0	0	163	1	1124.94	492.973	631.962	0	0	-5.33382	52.8397	78.7876	900.504	29803.7	2936.96	-78.7876	39.1663	75.8368	99.1208	0	0	0.862077	155.748	-713.234	250	259.375	0	3	28.3634	28.5587	74.7576	0	0
163	0	0	163	1	1255.76	641.459	614.306	0	0	44.0742	26.4081	153.258	802.985	8626.35	17015.5	-153.258	35.4658	95.7896	122.046	0	0	0.827786	201.339	-758.168	250	258.728	0	7	36.2439	35.875	88.0175	0	0
163	0	0	163	1	1247.93	747.429	500.505	0	0	-14.2298	111.186	433.924	665.01	23235	7761.95	-433.924	33.5415	86.4553	111.709	0	0	0.137761	196.823	-744.811	250	228.742	0	1	38.0035	42.6134	160.617	0	0
164	0	0	164	1	811.125	447.948	363.177	0	0	-191.886	136.934	-622.119	578.425	13147.7	12519.9	622.119	39.363	94.9958	122.352	0	0	0.753223	197.932	-750.892	250	187.991	0	32	86.0846	83.4524	191.116	0	0
164	0	0	164	1	969.715	385.463	584.252	0	0	-27.7004	109.395	-88.3252	459.195	9595.06	16035.5	88.3252	20.2168	95.7882	122.874	0	0	0.548951	182.308	-745.903	250	194.474	0	15	52.6947	56.6447	211.127	0	0
164	0	0	164	1	746.449	319.102	427.346	0	0	-52.4057	14.3682	377.746	487.782	26860.9	5167.95	-377.746	24.0339	79.5032	105.032	0	0	0.482495	147.521	-712.243	250	195.379	0	11	50.7382	53.6911	178.559	0	0
164	0	0	164	1	1107.7	559.96	547.742	0	0	114.683	-20.9914	245.9	479.384	11246.6	15568	-245.9	22.2328	92.7997	122.51	0	0	0.537543	137.168	-722.659	250	173.622	0	13	59.3005	58.1248	153.346	0	0
164	0	0	164	1	1365.89	728.476	637.411	0	0	-33.0739	91.872	184.391	904.258	8603.83	17049.7	-184.391	40.5193	92.4918	122.135	0	0	0.834172	192.326	-750.721	250	248.741	0	7	32.4296	31.7683	78.7361	0	0
164	0	0	164	1	1294.68	646.1	648.58	0	0	-1.50414	74.1627	193.752	780.943	18538.3	11087.8	-193.752	34.9391	94.6005	124.009	0	0	0.578626	169.814	-742.384	250	214.474	0	8	37.9145	36.9471	92.284	0	0
164	0	0	164	1	1040.99	429.073	611.92	0	0	-77.247	53.5314	-85.9588	872.64	29975.2	2936.27	85.9588	38.4184	76.1733	98.0886	0	0	1.3183	155.68	-713.138	250	230.889	0	3	25.8206	27.5439	101.296	0	0
164	0	0	164	1	1803.11	638.341	1164.76	0	0	-26.3934	25.7657	30.4165	1280.64	4610.75	19208.6	-30.4165	55.506	93.1407	127.631	0	0	1.23798	200.797	-759.59	250	344.796	0	6	21.9074	22.5179	62.6591	0	0
165	0	0	165	1	899.574	398.645	500.929	0	0	33.1776	49.8593	3.98639	525.056	15214.8	13204.9	-3.98639	22.6984	96.2881	124.898	0	0	0.668137	177.915	-745.514	250	183.965	0	18	49.8977	52.1732	155.148	0	0
165	0	0	165	1	1007.26	470.786	536.474	0	0	33.8404	136.821	49.0745	524.023	26974	5244.82	-49.0745	22.9793	82.133	104.462	0	0	0.822043	167.713	-724.552	250	196.68	0	11	47.2145	48.5109	133.063	0	0
165	0	0	165	1	952.876	471.499	481.377	0	0	-23.7594	113.677	245.475	888.939	9790.44	16031.2	-245.475	40.7147	95.0104	123.309	0	0	0.681375	146.108	-730.019	250	218.864	0	15	33.1437	32.5209	85.8333	0	0
165	0	0	165	1	987.837	354.435	633.402	0	0	-52.1376	72.4526	-79.0939	563.386	29950.1	2917.35	79.0939	24.6999	76.9964	98.3233	0	0	0.536386	160.086	-714.225	250	227.27	0	3	39.2387	42.129	153.405	0	0
165	0	0	165	1	1171.62	556.05	615.566	0	0	56.8963	95.43	275.184	652.378	23363.2	7777.71	-275.184	30.1539	86.8686	113.317	0	0	0.321629	201.37	-747.314	250	222.588	0	1	42.6136	42.3203	115.385	0	0
165	0	0	165	1	1266.85	549.964	716.888	0	0	-13.4349	111.774	153.673	950.923	3102.9	20218.9	-153.673	42.2407	89.3817	116.302	0	0	0.599417	172.172	-736.84	250	252.485	0	5	30.0588	29.5797	72.4767	0	0
165	0	0	165	1	1202.08	690.342	511.734	0	0	58.3032	75.1725	397.996	1095.23	20073	10090.1	-397.996	53.9875	92.4512	122.991	0	0	0.403805	181.561	-746.393	250	238.354	0	4	24.8859	26.8328	93.0436	0	0
166	0	0	166	1	773.156	446.191	326.964	0	0	-70.4767	161.917	272.706	572.314	9737.5	15983	-272.706	26.8975	93.5001	123.186	0	0	0.866865	149.96	-729.362	250	180.279	0	15	49.5731	48.7645	133.883	0	0
166	0	0	166	1	901.895	443.585	458.31	0	0	-27.0793	74.4491	406.057	530.052	11189	15572.2	-406.057	26.3189	92.8707	125.346	0	0	0.562883	170.012	-739.826	250	193.652	0	13	49.7463	54.1553	193.32	0	0
166	0	0	166	1	1170.37	580.456	589.918	0	0	-119.118	116.618	131.444	838.406	8689.88	17024.9	-131.444	38.0223	93.7771	122.663	0	0	1.16712	207.483	-757.885	250	237.889	0	7	33.946	33.3121	82.2075	0	0
166	0	0	166	1	1216.31	534.145	682.161	0	0	-60.5515	48.6437	95.3921	954.587	3050.35	20282	-95.3921	41.948	87.3067	119.888	0	0	0.952548	158.774	-732.255	250	233.331	0	5	29.2431	29.1756	73.8949	0	0
166	0	0	166	1	1328.68	660.974	667.708	0	0	-28.1131	14.6985	142.908	1052.57	28032.6	4171.02	-142.908	46.5024	76.1548	103.277	0	0	0.855175	142.47	-709.778	250	213.315	0	2	25.6428	25.3375	62.279	0	0
166	0	0	166	1	1259.83	357.205	902.626	0	0	-44.8595	56.05	-87.8051	1170.59	4629.22	19178.3	87.8051	51.2316	94.1515	126.762	0	0	1.0914	154.272	-735.745	250	287.537	0	6	21.9561	23.4514	85.2821	0	0
167	0	0	167	1	892.93	418.234	474.697	0	0	40.0884	54.1142	19.8856	402.506	14311	13898.3	-19.8856	17.415	98.9632	129.497	0	0	0.268863	154.75	-737.307	250	161.919	0	9	66.4855	69.1231	198.684	0	0
167	0	0	167	1	1038.94	557.409	481.528	0	0	-64.4216	59.1165	267.019	656.518	16608	12199.1	-267.019	30.4791	91.6378	120.852	0	0	0.147123	153.664	-729.166	250	178.384	0	17	43.4553	42.6779	116.647	0	0
167	0	0	167	1	1262.57	432.482	830.091	0	0	-44.4582	112.193	6.37172	850.288	4628.82	19122.2	-6.37172	37.2427	93.4849	124.3	0	0	1.26819	207.466	-759.12	250	258.402	0	6	31.0547	32.3795	94.3728	0	0
168	0	0	168	1	1112.69	563.524	549.164	0	0	-72.9686	58.9302	157.643	529.396	13128.4	12597.9	-157.643	23.6767	93.9214	125.069	0	0	0.375428	193.714	-751.583	250	234.491	0	27	54.4465	53.1677	130.057	0	0
168	0	0	168	1	1057.72	593.468	464.256	0	0	-57.2448	33.6809	407.066	593.428	11418.5	15413.6	-407.066	29.7322	90.8573	121.535	0	0	0.35579	158.243	-731.087	250	187.155	0	13	43.9674	47.6096	171.393	0	0
168	0	0	168	1	961.193	517.156	444.037	0	0	21.6784	49.2999	4.89352	519.755	15326	13105.8	-4.89352	22.4634	96.122	123.999	0	0	0.404549	161.065	-737.106	250	186.326	0	18	50.4115	52.6224	156.743	0	0
168	0	0	168	1	1173.16	548.737	624.426	0	0	27.5406	57.2315	261.758	657.005	23292.9	7716.25	-261.758	30.1319	87.9632	109.689	0	0	0.599947	203.913	-745.222	250	227.388	0	1	42.4845	41.7938	112.424	0	0
168	0	0	168	1	1267.32	590.74	676.584	0	0	-8.16829	52.1755	14.3576	807.21	3097.63	20178.8	-14.3576	34.932	86.9101	115.606	0	0	0.786252	189.019	-742.24	250	272.329	0	5	32.2308	33.2588	96.197	0	0
168	0	0	168	1	1035.74	529.861	505.876	0	0	-23.0858	23.2906	153.682	800.654	6700.31	18214.5	-153.682	35.4412	93.3319	119.882	0	0	0.509351	178.746	-742.437	250	264.003	0	12	36.1044	35.5851	87.2745	0	0
168	0	0	168	1	1176.9	480.823	696.074	0	0	63.8289	17.9726	-83.4517	798.089	4520.53	19216.4	83.4517	34.7589	93.9017	124.834	0	0	0.427462	160.505	-736.889	250	220.161	0	6	31.485	33.8781	122.859	0	0
168	0	0	168	1	1094.41	505.216	589.195	0	0	4.70313	112.149	277.988	743.315	26704.2	5169.83	-277.988	34.4085	82.6523	105.614	0	0	0.672937	150.941	-718.044	250	200.547	0	11	36.7311	36.2534	99.2664	0	0
168	0	0	168	1	1568.16	876.561	691.598	0	0	-21.3732	78.4382	446.936	1273.45	20053	10086.9	-446.936	64.9137	94.8147	125.687	0	0	0.748598	168.108	-743.108	250	280.027	0	4	21.1776	24.1609	94.3147	0	0
169	0	0	169	1	881.262	506.594	374.668	0	0	33.086	62.9603	267.501	535.434	26775.5	5219.02	-267.501	24.6185	78.9846	102.406	0	0	0.101017	170.061	-721.807	250	206.111	0	11	49.6193	48.8111	132.362	0	0
169	0	0	169	1	729.317	337.366	391.95	0	0	-30.5372	39.7298	32.9777	384.224	28035	4145.99	-32.9777	16.6681	79.5959	103.814	0	0	0.739978	136.693	-705.93	250	154.63	0	2	63.4395	65.4845	184.026	0	0
169	0	0	169	1	1126.64	480.002	646.641	0	0	-34.3984	83.0245	-42.4221	609.06	8007.2	17457.1	42.4221	26.5599	91.502	120.094	0	0	0.596567	227.087	-764.716	250	242.244	0	23	40.9899	43.4599	141.51	0	0
169	0	0	169	1	1342.73	608.25	734.479	0	0	2.6063	80.3632	243.995	864.906	20128.7	10184.6	-243.995	39.4083	96.391	126.888	0	0	0.798833	146.002	-731.792	250	224.099	0	4	34.5814	33.7799	89.0185	0	0
169	0	0	169	1	1100.38	706.424	393.955	0	0	0.991508	138.636	547.379	758.072	23319.4	7634.84	-547.379	41.4994	86.8628	111.011	0	0	0.329674	194.91	-743.685	250	241.301	0	1	31.9361	42.4746	202.143	0	0
169	0	0	169	1	936.104	368.016	568.088	0	0	-29.7827	-32.0309	33.4866	789.097	29927.8	2822.51	-33.4866	34.3699	74.6817	97.8623	0	0	0.549646	149.275	-709.245	250	212.635	0	3	30.7177	31.853	89.5169	0	0
170	0	0	170	1	889.716	436.696	453.019	0	0	-43.4641	26.337	19.2466	471.931	20972.1	9441.36	-19.2466	20.4932	89.4096	115.47	0	0	0.47342	200.477	-747.974	250	205.227	0	16	54.0261	56.1992	161.937	0	0
170	0	0	170	1	1095	586.07	508.929	0	0	-43.7114	97.9272	338.332	653.474	8614.47	17043.6	-338.332	31.2731	93.654	122.471	0	0	0.739571	187.551	-747.64	250	200.44	0	7	42.4678	43.6028	131.997	0	0
170	0	0	170	1	1094.09	546.599	547.486	0	0	107.692	131.295	383.506	580.417	23412.1	7642.19	-383.506	28.5341	87.6594	113.838	0	0	0.270633	221.199	-757.603	250	256.277	0	1	44.9491	47.4589	158.127	0	0
170	0	0	170	1	953.877	484.172	469.705	0	0	-37.216	92.3445	287.238	641.47	11498.1	15454.6	-287.238	29.9088	91.9933	122.265	0	0	0.364954	170.633	-737.79	250	207.281	0	13	44.3773	44.1571	123.011	0	0
170	0	0	170	1	1302.72	587.842	714.875	0	0	36.9332	37.6975	197.051	653.522	6640.29	18200.1	-197.051	29.2447	93.5544	123.633	0	0	0.339807	218.784	-762.084	250	222.453	0	12	44.7622	43.7038	109.465	0	0
170	0	0	170	1	1251.93	567.705	684.223	0	0	65.6487	105.082	143.864	921.403	28138.1	4180.3	-143.864	40.8276	78.1514	103.072	0	0	1.15854	190.798	-732.212	250	211.226	0	2	28.9976	28.7972	70.4399	0	0
170	0	0	170	1	1222.56	554.249	668.312	0	0	14.3469	25.2809	263.985	917.08	26694.5	5256.7	-263.985	42.1704	83.1868	107.085	0	0	0.502514	148.318	-718.272	250	205.965	0	11	30.2973	29.76	80.7168	0	0
170	0	0	170	1	1493.08	526.947	966.132	0	0	-79.7384	48.3366	-197.045	1229.4	3169.2	20182.6	197.045	55.6159	87.8808	115.648	0	0	0.971725	168.424	-734.816	250	322.503	0	5	19.7523	21.1537	106.834	0	0
171	0	0	171	1	914.106	466.994	447.112	0	0	-76.4962	88.5717	73.6934	644.481	27981.3	4196.81	-73.6934	28.4279	74.8031	103.515	0	0	0.494393	131.536	-700.735	250	190.706	0	2	39.136	39.4194	101.797	0	0
171	0	0	171	1	1185.24	547.676	637.568	0	0	54.361	95.2178	209.673	687.682	11306.9	15551.4	-209.673	30.9882	94.7504	123.04	0	0	0.530483	168.286	-739.101	250	193.493	0	13	42.4847	41.7747	105.311	0	0
171	0	0	171	1	1257.71	691.381	566.333	0	0	-24.0914	17.5651	258.658	944.283	10388.7	15429.7	-258.658	43.4657	93.5867	123.632	0	0	0.703368	168.217	-739.679	250	223.609	0	10	31.0881	30.5609	82.4377	0	0
171	0	0	171	1	961.353	445.313	516.04	0	0	49.7022	-12.3602	72.4858	832.641	29848.3	2902.5	-72.4858	36.2526	75.9066	96.276	0	0	0.297989	139.785	-704.529	250	220.589	0	3	29.8241	30.6459	81.0953	0	0
171	0	0	171	1	1257.05	637.157	619.892	0	0	-44.561	101.398	162.546	985.353	3233.68	20129.6	-162.546	43.9999	87.78	116.38	0	0	0.995176	164.18	-732.375	250	244.308	0	5	28.9572	28.4993	69.956	0	0
172	0	0	172	1	784.659	375.87	408.789	0	0	-39.8533	-33.0673	169.188	451.394	31133.8	1527.97	-169.188	20.2577	69.5241	94.1291	0	0	0.626216	165.767	-708.89	250	197.359	0	21	55.4735	54.5077	133.938	0	0
172	0	0	172	1	1039.12	556.465	482.652	0	0	24.3326	130.299	167.377	547.244	26883.9	5251.34	-167.377	24.4217	78.4586	102.897	0	0	0.187416	182.638	-729.192	250	202.357	0	11	48.4108	47.4966	116.366	0	0
172	0	0	172	1	1035.62	366.582	669.04	0	0	-76.9853	-17.2606	-85.5762	655.641	28081.4	4202.98	85.5762	28.8678	76.6564	101.205	0	0	0.180657	161.49	-716.987	250	216.269	0	2	34.3508	37.0076	135.072	0	0
172	0	0	172	1	904.815	405.12	499.695	0	0	82.34	149.675	376.37	640.179	23337.8	7623.81	-376.37	31.2745	89.0443	112.924	0	0	0.513696	166.611	-733.57	250	212.431	0	1	41.2539	43.308	141.115	0	0
173	0	0	173	1	937.883	416.66	521.223	0	0	-0.902461	34.2433	-2.09819	524.998	8571.66	17107.3	2.09819	22.6868	92.5276	122.359	0	0	0.596194	172.327	-739.139	250	224.462	0	7	49.6364	51.6455	154.328	0	0
173	0	0	173	1	1090.21	514.395	575.818	0	0	-41.9343	29.6084	57.3591	850.24	29939.9	2860.53	-57.3591	37.0165	74.2699	97.8469	0	0	0.87185	135.278	-702.401	250	168.583	0	3	29.1492	29.7909	80.2614	0	0
173	0	0	173	1	797.208	390.733	406.475	0	0	-42.7087	122.915	320.675	387.424	16685.9	12135.3	-320.675	18.3981	94.6652	120.927	0	0	0.219663	148.19	-727.911	250	152.272	0	17	71.3705	72.2453	211.151	0	0
173	0	0	173	1	1434.73	708.715	726.017	0	0	-20.4079	48.9731	162.189	796.328	23440.5	7724.51	-162.189	35.3113	88.5573	114.939	0	0	0.185504	214.251	-754.098	250	234.757	0	1	35.7812	35.0225	86.1205	0	0
173	0	0	173	1	1289.24	528.885	760.354	0	0	-3.3924	39.5113	50.76	942.786	4587.75	19194.9	-50.76	40.847	92.1803	123.507	0	0	0.960139	200.572	-756.649	250	250.628	0	6	29.4348	29.9171	81	0	0
173	0	0	173	1	990.284	597.55	392.733	0	0	-35.9422	60.7132	281.579	544.52	14287.3	13891.7	-281.579	25.3063	95.9614	127.055	0	0	0.303238	191.678	-751.374	250	194.678	0	9	53.0904	52.4203	145.544	0	0
174	0	0	174	1	1056.73	655.64	401.091	0	0	-25.8533	55.083	361.292	637.856	6603.41	18182.7	-361.292	30.8552	92.2212	122.788	0	0	0.574187	208.554	-757.59	250	232.181	0	12	42.75	44.3294	141.952	0	0
174	0	0	174	1	1182.54	421.326	761.212	0	0	-19.8724	60.6682	79.7249	710.939	8590.63	16981.2	-79.7249	30.9785	91.0977	120.872	0	0	0.980001	161.936	-735.246	250	227.579	0	7	38.9167	39.1392	101.316	0	0
174	0	0	174	1	1326.38	702.825	623.552	0	0	97.6716	49.7372	215.158	700.594	23422.1	7823.4	-215.158	31.7587	86.276	110.34	0	0	0.35602	235.53	-761.753	250	246.757	0	1	40.0912	38.9273	99.552	0	0
174	0	0	174	1	1212.73	582.103	630.625	0	0	44.7337	77.4114	127.346	1104.31	29853.3	2912.39	-127.346	48.5213	75.0632	96.4793	0	0	0.936808	152.208	-710.703	250	269.087	0	3	23.6755	23.6329	58.8223	0	0
174	0	0	174	1	1421.52	432.249	989.268	0	0	15.9964	20.2699	-47.3606	1310.66	3173.12	20111.1	47.3606	56.7084	86.3935	114.627	0	0	0.276293	151.354	-725.85	250	327.521	0	5	19.4701	20.6557	67.5848	0	0
174	0	0	174	1	1385.19	756.16	629.028	0	0	58.919	43.3646	134.525	1011.77	20072.4	10122	-134.525	44.5076	93.3653	124.145	0	0	0.627534	156.44	-736.256	250	234.511	0	4	28.818	28.5206	70.2336	0	0
174	0	0	174	1	1126.96	548.986	577.975	0	0	-55.6967	77.7154	200.889	718.474	28060.2	4207.67	-200.889	32.4639	78.5613	105.304	0	0	0.837216	148.2	-712.794	250	194.929	0	2	37.6554	36.7824	92.8381	0	0
175	0	0	175	1	1017.69	457.394	560.296	0	0	-131.781	-81.1435	29.8362	599.293	31126	1476.38	-29.8362	27.1278	69.6179	91.2404	0	0	0.740366	162.243	-707.675	250	173.324	0	21	37.6691	39.2691	109.984	0	0
175	0	0	175	1	1117.61	492.302	625.312	0	0	39.6259	20.2552	123.946	844.3	28064.5	4265.13	-123.946	37.0102	76.2504	100.164	0	0	0.317799	155.846	-712.11	250	206.157	0	2	30.988	30.9707	76.7368	0	0
175	0	0	175	1	932.488	493.57	438.918	0	0	15.4572	60.9095	104.193	564.614	11345.8	15486.1	-104.193	24.6477	93.6893	121.927	0	0	0.540074	168.803	-738.788	250	178.082	0	13	49.6897	49.6961	124.736	0	0
175	0	0	175	1	991.043	469.895	521.148	0	0	-70.8711	41.9307	-184.362	588.128	29968.9	2947.87	184.362	26.4298	80.549	99.5559	0	0	1.08281	136.339	-705.297	250	200.626	0	3	36.9526	40.0222	205.265	0	0
175	0	0	175	1	1476.93	451.698	1025.23	0	0	-13.0936	60.0086	-282.845	1314.52	4597.45	19274	282.845	61.1809	93.6423	123.502	0	0	1.13522	195.689	-754.909	250	368.542	0	6	19.7928	20.8426	127.282	0	0
175	0	0	175	1	1015.8	516.082	499.717	0	0	0.918656	28.6132	249.476	811.318	23319.5	7744.87	-249.476	37.0798	86.9829	112.765	0	0	0.074099	184.676	-739.387	250	242.224	0	1	35.0003	34.1985	91.0317	0	0
176	0	0	176	1	841.74	420.809	420.93	0	0	137.3	-77.3687	148.25	369.682	15409.7	13132.8	-148.25	16.8781	94.8661	121.7	0	0	0.172864	145.36	-726.473	250	134.968	0	18	74.6083	74.7391	181.619	0	0
176	0	0	176	1	773.93	431.862	342.068	0	0	61.3868	60.6243	160.723	416.59	28640.7	4025.44	-160.723	18.4632	75.389	99.8617	0	0	0.78507	186.638	-727.635	250	226.796	0	25	62.0249	60.9714	148.784	0	0
176	0	0	176	1	1007.26	449.573	557.682	0	0	-38.7096	134.529	274.237	460.995	9606.07	16010.4	-274.237	21.452	95.7954	125.323	0	0	0.186799	176.418	-744.619	250	176.119	0	15	62.1244	61.274	167.685	0	0
176	0	0	176	1	950.536	415.864	534.672	0	0	-26.4583	53.777	121.217	578.368	11288	15592.8	-121.217	25.4009	93.4435	124.257	0	0	0.490188	154.868	-733.265	250	187.2	0	13	49.2204	48.7705	120.496	0	0
176	0	0	176	1	1013.99	473.101	540.891	0	0	-53.2994	37.5809	158.246	716.651	20085	10127.7	-158.246	31.905	93.6477	123.086	0	0	0.593686	149.69	-729.465	250	192.74	0	4	40.3943	39.6404	97.3938	0	0
176	0	0	176	1	1523.09	589.913	933.18	0	0	-19.0507	75.9851	95.9334	1009.99	3108.51	20155	-95.9334	44.1674	85.9179	116.038	0	0	0.891367	215.303	-753.054	250	254.319	0	5	27.48	27.4719	69.5373	0	0
176	0	0	176	1	1161.18	631.402	529.782	0	0	73.3492	-16.6385	77.3925	723.802	20954.9	9484.34	-77.3925	31.6288	89.9414	113.828	0	0	0.670055	178.239	-739.035	250	211.423	0	16	37.0141	37.7926	98.8196	0	0
176	0	0	176	1	1104.96	618.363	486.597	0	0	-82.0638	119.345	270.604	762.04	8553.16	17022.2	-270.604	35.6921	95.5775	126.36	0	0	1.23298	182.778	-748.839	250	219.111	0	7	38.2842	37.5328	102.972	0	0
176	0	0	176	1	1074.19	574.873	499.314	0	0	-9.54755	0.959018	127.332	782.207	28014	4184.76	-127.332	34.3862	77.5205	102.277	0	0	0.304301	176.819	-726.198	250	232.874	0	2	33.8226	33.6638	82.9086	0	0
177	0	0	177	1	965.311	427.952	537.359	0	0	50.9321	163.308	-20.496	468.187	8619.49	17077.9	20.496	20.7129	92.8926	123.432	0	0	0.799294	165.265	-734.843	250	204.773	0	7	53.3821	56.1133	173.421	0	0
177	0	0	177	1	1092.91	564.341	528.573	0	0	-49.452	97.8157	40.5041	838.363	29947.5	2792.32	-40.5041	36.6949	75.1295	96.5643	0	0	1.38269	148.879	-706.398	250	251.625	0	3	28.8664	29.8251	82.5483	0	0
177	0	0	177	1	951.493	449.193	502.3	0	0	-11.033	76.1793	157.221	682.063	26819.6	5205.8	-157.221	30.2078	80.0296	101.916	0	0	0.274018	140.465	-711.419	250	178.16	0	11	39.2947	38.6453	94.7959	0	0
177	0	0	177	1	964.954	604.636	360.319	0	0	-10.8789	93.2498	276.254	545.5	27915.7	4092.47	-276.254	25.2297	77.8594	103.313	0	0	0.883728	183.055	-729.047	250	179.85	0	2	48.4948	47.8404	130.83	0	0
177	0	0	177	1	1023.06	479.163	543.898	0	0	-40.7085	102.809	44.9631	716.976	3229.83	20128.2	-44.9631	31.3684	87.2361	115.905	0	0	0.963936	168.915	-731.22	250	228.032	0	5	36.561	37.5597	102.228	0	0
177	0	0	177	1	1502.8	797.752	705.049	0	0	-24.9332	77.8805	367.179	1164.58	14176.7	13675.2	-367.179	56.4629	95.8435	125.121	0	0	0.611419	163.957	-740.394	250	261.695	0	9	24.3473	25.4416	81.8909	0	0
177	0	0	177	1	1568.44	773.908	794.535	0	0	38.0336	52.7486	192.989	1262.63	20093.3	10112.6	-192.989	56.4168	94.3398	123.808	0	0	1.05973	213.737	-765.589	250	291.792	0	4	23.8102	23.2655	58.6112	0	0
177	0	0	177	1	1347.05	492.005	855.05	0	0	25.9688	41.8497	286.088	901.706	6651.25	18195.9	-286.088	41.8358	92.8108	123.627	0	0	0.508122	192.415	-752.262	250	271.729	0	12	32.2202	31.8531	89.1014	0	0
178	0	0	178	1	933.041	385.352	547.69	0	0	-68.2293	-18.7714	176.352	444.68	19601.6	9586.13	-176.352	20.0672	88.3282	117.165	0	0	0.539057	200.576	-746.343	250	182.002	0	28	62.8312	61.6041	151.621	0	0
178	0	0	178	1	764.736	411.042	353.694	0	0	227.58	249.176	377.739	459.411	23391.8	7623.96	-377.739	23.8068	82.773	108.444	0	0	0.128705	192.211	-739.249	250	242.524	0	1	52.7844	55.415	183.719	0	0
178	0	0	178	1	934.362	524.557	409.806	0	0	-6.27682	103.886	308.661	594.105	9872.62	15941.4	-308.661	27.8911	92.9309	125.976	0	0	0.38177	169.508	-740.082	250	193.086	0	15	47.8564	47.9329	137.571	0	0
178	0	0	178	1	843.76	494.898	348.863	0	0	80.1162	80.755	330.028	514.301	26628.8	5201.23	-330.028	24.444	79.5956	104.185	0	0	0.445891	159.808	-719.435	250	192.072	0	11	50.2031	50.9501	151.516	0	0
178	0	0	178	1	973.334	321.121	652.213	0	0	-8.9036	-3.1438	193.138	564.824	6686.12	18240.9	-193.138	25.3422	92.8129	122.166	0	0	0.507489	191.084	-747.655	250	226.931	0	12	51.3803	50.2609	124.838	0	0
178	0	0	178	1	942.479	412.413	530.065	0	0	-22.4173	16.1258	-9.32179	604.308	29820.8	2973.67	9.32179	26.1576	74.9925	96.6232	0	0	0.741374	133.633	-698.705	250	171.341	0	3	38.3951	40.4376	123.699	0	0
178	0	0	178	1	1219.34	573.92	645.42	0	0	-55.5397	91.9542	-16.8259	813.62	3145	20139	16.8259	35.5975	89.2547	118.794	0	0	1.35313	164.755	-735.313	250	273.438	0	5	31.2572	32.863	100.181	0	0
178	0	0	178	1	1273.57	641.941	631.626	0	0	57.6232	89.7081	336.23	933.799	20073.7	10075.6	-336.23	44.4259	92.8504	123.856	0	0	0.862069	179.338	-743.063	250	253.764	0	4	30.2403	30.9587	93.3	0	0
178	0	0	178	1	1253.06	649.255	603.808	0	0	-56.4984	104.417	242	927.409	8527.6	17037.1	-242	42.6171	93.5644	122.106	0	0	0.921676	190.653	-750.76	250	252.159	0	7	31.5786	30.9875	81.7578	0	0
179	0	0	179	1	1100.32	655.652	444.671	0	0	40.963	-11.0092	297.629	488.26	20887.6	9678.03	-297.629	22.9405	87.1027	115.495	0	0	0.479371	186.958	-740.225	250	164.764	0	16	55.6798	55.9191	157.828	0	0
179	0	0	179	1	1155.89	671.796	484.095	0	0	-39.6964	18.3261	483.462	556.979	11301.3	15429	-483.462	29.4636	91.9563	124.466	0	0	0.666229	138.845	-724.451	250	162.891	0	13	44.4939	53.8139	231.943	0	0
179	0	0	179	1	977.532	599.793	377.738	0	0	9.55906	-3.65731	497.2	662.301	10454.7	15550.6	-497.2	35.4651	93.7078	123.646	0	0	0.233455	163.075	-737.814	250	203.41	0	10	37.6488	46.3498	203.414	0	0
179	0	0	179	1	971.589	476.261	495.328	0	0	-9.89317	21.2933	254.726	609.939	26818.4	5260.69	-254.726	27.9768	78.9523	103.25	0	0	0.416569	177.182	-725.713	250	189.725	0	11	44.0353	43.1051	115.292	0	0
179	0	0	179	1	1039.89	521.176	518.714	0	0	-75.9806	-51.83	105.239	544.296	27980.8	4137.89	-105.239	24.2745	78.5552	103.478	0	0	0.586037	143.309	-710.496	250	186.147	0	2	46.964	47.0961	118.48	0	0
179	0	0	179	1	916.354	558.503	357.851	0	0	-82.7174	56.606	588.055	635.824	23303.5	7617.21	-588.055	36.7193	88.682	113.008	0	0	0.383118	188.627	-742.443	250	255.903	0	1	37.2968	53.8183	279.437	0	0
179	0	0	179	1	858.889	477.783	381.106	0	0	-45.9728	102.258	331.091	595.641	18682.4	11059.7	-331.091	28.4147	90.6751	120.954	0	0	0.364638	181.648	-742.376	250	190.478	0	8	46.1483	47.0341	140.712	0	0
180	0	0	180	1	1001.09	609.6	391.487	0	0	-6.46766	-6.47609	204.053	427.091	20935.1	9573.84	-204.053	19.2442	89.8086	117.608	0	0	0.367177	185.451	-741.912	250	202.921	0	16	66.3545	64.8637	162.715	0	0
180	0	0	180	1	1017.97	566.196	451.772	0	0	-32.8111	32.732	-19.4266	573.337	27937.6	4252.65	19.4266	24.8558	79.8608	103.512	0	0	1.05969	140.839	-707.585	250	179.96	0	2	41.3621	43.5528	135.798	0	0
180	0	0	180	1	900.994	460.327	440.667	0	0	-8.06267	74.4976	205.743	466.388	31301.3	1819.04	-205.743	20.9605	73.0519	96.1993	0	0	0.221713	152.448	-705.882	250	169.792	0	21	55.5014	54.0486	136.121	0	0
180	0	0	180	1	1539.2	586.757	952.444	0	0	-31.248	83.4835	76.2363	1301.45	3120.71	20147.5	-76.2363	56.8783	86.6363	114.676	0	0	1.37313	180.898	-741.816	250	298.117	0	5	21.2109	21.455	55.9898	0	0
180	0	0	180	1	1400.71	673.063	727.643	0	0	9.15578	60.8073	280.152	892.579	23311.3	7712.67	-280.152	41.2799	85.6479	111.991	0	0	0.736718	201.433	-747.718	250	231.191	0	1	31.4696	30.9968	85.892	0	0
180	0	0	180	1	966.483	428.536	537.947	0	0	-5.75997	32.7432	130.994	734.008	29804.1	2857.4	-130.994	32.2353	75.913	98.9908	0	0	0.766359	168.37	-718.644	250	218.209	0	3	35.5804	35.2036	87.0471	0	0
180	0	0	180	1	1062.78	457.035	605.748	0	0	-75.3566	-2.89714	445.834	575.102	14227.1	13656.3	-445.834	29.9062	98.7886	128.215	0	0	0.645622	169.922	-743.301	250	178.07	0	9	45.1878	51.6157	203.289	0	0
181	0	0	181	1	1002.58	438.628	563.951	0	0	148.794	-0.826118	-254.907	697.535	30845.5	2193.35	254.907	32.5716	71.5435	92.5646	0	0	0.644603	156.658	-706.983	250	227.502	0	14	30.4427	32.9353	189.561	0	0
181	0	0	181	1	1005.73	456.601	549.13	0	0	-57.0065	74.1504	-115.29	768.744	3146.47	20156.8	115.29	33.9478	87.6182	114.806	0	0	0.602984	158.946	-728.246	250	257.555	0	5	30.8384	33.1943	133.477	0	0
181	0	0	181	1	925.176	370.893	554.283	0	0	-87.7769	15.4873	-52.8779	757.021	28092.2	4170.23	52.8779	33.2463	78.0681	100.114	0	0	0.531142	126.59	-700.987	250	205.977	0	2	30.4219	32.3642	108.326	0	0
181	0	0	181	1	1207.47	543.645	663.829	0	0	-7.60267	17.3516	-139.418	786.078	8578.36	17024.5	139.418	34.5533	93.2807	121.79	0	0	0.417513	233.877	-771.762	250	300.366	0	7	31.2371	33.76	148.243	0	0
182	0	0	182	1	960.934	438.667	522.267	0	0	-8.90672	92.0242	155.47	405.096	13164	12465.1	-155.47	17.9537	95.099	125.074	0	0	0.239089	131.401	-721.509	250	139.859	0	27	71.1815	70.0446	169.531	0	0
182	0	0	182	1	700.207	362.834	337.373	0	0	14.1031	131.005	418.171	360.041	10450.2	15515.6	-418.171	17.9512	94.8274	127.717	0	0	0.221771	141.984	-727.225	250	154.937	0	10	72.8542	80.1759	293.391	0	0
182	0	0	182	1	825.176	435.357	389.82	0	0	51.5324	73.4311	55.0349	539.627	16890.7	12284.4	-55.0349	23.4516	93.1135	117.886	0	0	0.230335	177.094	-741.097	250	208.215	0	17	49.1124	50.4956	136.661	0	0
182	0	0	182	1	1047.18	453.212	593.97	0	0	-62.8572	81.1015	-292.915	687.516	3251.98	20149.9	292.915	32.461	86.9153	114.517	0	0	1.30128	151.9	-726.241	250	238.924	0	5	35.0605	37.0295	228.556	0	0
182	0	0	182	1	987.736	364.402	623.333	0	0	11.9502	35.6393	20.6414	952.375	28092.2	4249.74	-20.6414	41.153	78.2725	103.782	0	0	0.596649	152.024	-716.496	250	273.963	0	2	26.3243	27.2002	77.8312	0	0
182	0	0	182	1	1062.99	460.084	602.905	0	0	-39.0688	136.83	264.766	699.057	14190.8	13815.6	-264.766	32.4165	95.3686	127.035	0	0	0.593102	201.524	-757.317	250	205.852	0	9	41.682	40.9332	111.161	0	0
182	0	0	182	1	1252.92	668.113	584.806	0	0	98.6249	-9.80271	181.689	839.309	19933	10274.8	-181.689	37.7705	95.7193	124.593	0	0	0.345343	175.351	-746.091	250	196.407	0	4	35.0826	34.4187	85.0395	0	0
182	0	0	182	1	1202.67	626.413	576.258	0	0	-20.6297	117.551	279.231	821.482	23341.1	7755.59	-279.231	38.1437	84.6724	110.945	0	0	0.362056	186.936	-738.177	250	255.156	0	1	33.7708	33.3956	92.1164	0	0
182	0	0	182	1	1309.93	563.67	746.26	0	0	18.4773	34.9895	119.842	1276.56	29879.5	2855.15	-119.842	55.8638	74.374	95.8436	0	0	0.609405	174.693	-721.599	250	316.463	0	3	20.6423	20.5655	51.6512	0	0
182	0	0	182	1	1102.7	569.346	533.356	0	0	-40.7861	49.554	198.947	806.314	26749.7	5232.43	-198.947	36.2784	78.8782	105.711	0	0	1.11468	169.95	-724.516	250	213.563	0	11	33.9399	33.0014	83.545	0	0
183	0	0	183	1	894.423	526.668	367.755	0	0	-13.4761	19.1133	352.48	604.629	9780.16	16026.1	-352.48	29.1676	94.9679	124.371	0	0	0.386976	130.667	-721.765	250	189.621	0	15	45.7407	47.1945	147.29	0	0
183	0	0	183	1	1113.09	610.953	502.141	0	0	24.8044	50.8564	205.49	793.862	10439.5	15396.4	-205.49	35.6134	95.2549	125.31	0	0	0.700869	164.273	-739.909	250	195.301	0	10	37.3894	36.4265	92.242	0	0
183	0	0	183	1	1219.53	639.976	579.55	0	0	-66.1182	133.788	165.276	622.629	8636.88	17107.4	-165.276	28.0782	93.6128	121.339	0	0	0.722669	170.474	-739.739	250	208.67	0	7	45.8938	44.8833	110.362	0	0
183	0	0	183	1	993.007	508.894	484.113	0	0	-14.5483	58.5608	143.311	704.935	29812.9	2931.24	-143.311	31.0869	74.0528	99.0281	0	0	0.921399	163.505	-714.989	250	220.34	0	3	37.0513	36.3825	89.436	0	0
184	0	0	184	1	1062.43	547.077	515.355	0	0	49.6089	-21.402	125.377	488.511	6627.61	18159.5	-125.377	21.5178	94.4426	120.338	0	0	0.682343	184.122	-746.494	250	216.169	0	12	57.2763	57.4643	141.681	0	0
184	0	0	184	1	971.056	433.046	538.01	0	0	-32.5537	88.48	-106.328	686.591	30727.8	2303.36	106.328	30.2201	73.3959	93.8499	0	0	0.812616	146.575	-703.248	250	232.598	0	14	31.4828	33.9735	133.48	0	0
184	0	0	184	1	1124.24	534.802	589.435	0	0	-4.64814	130.06	361.669	507.01	14256	13623	-361.669	24.4853	97.3077	127.757	0	0	0.591443	172.605	-745.918	250	189.751	0	9	54.8812	56.8579	180.174	0	0
184	0	0	184	1	973.945	480.806	493.14	0	0	-3.70805	-15.5321	43.0382	766.86	28008.2	4201.25	-43.0382	33.2729	78.0209	102.503	0	0	0.373736	153.285	-714.648	250	223.703	0	2	32.6883	33.6688	92.5864	0	0
184	0	0	184	1	1112.73	592.205	520.524	0	0	135.202	160.184	482.061	551.764	23384.6	7613.3	-482.061	29.0105	85.1609	110.251	0	0	0.497191	206.73	-747.775	250	208.641	0	1	43.4625	52.2324	219.935	0	0
184	0	0	184	1	1308.13	583.081	725.054	0	0	26.3727	35.1865	12.6648	908.9	29871.6	2954.61	-12.6648	39.2639	75.6755	97.4472	0	0	0.528459	142.119	-706.411	250	246.813	0	3	26.5288	27.6439	81.0479	0	0
184	0	0	184	1	1270.87	507.289	763.58	0	0	-18.3197	63.1414	7.71879	977.346	4602.68	19270.9	-7.71879	42.3627	95.1453	124.813	0	0	0.765285	167.874	-742.292	250	225.562	0	6	27.6221	28.6449	83.9094	0	0
185	0	0	185	1	1179.8	473.762	706.034	0	0	12.1882	44.3172	20.7496	865.667	29885.8	2945.48	-20.7496	37.4177	75.727	97.5127	0	0	0.197693	154.286	-712.533	250	214.633	0	3	28.0273	28.9963	83.8153	0	0
185	0	0	185	1	1078.75	679.393	399.357	0	0	95.9198	96.5173	632.134	935.252	23324.2	7676.96	-632.134	55.3142	83.8471	108.402	0	0	0.087925	153.621	-723.517	250	241.377	0	1	25.6562	39.563	211.304	0	0
185	0	0	185	1	1027.03	476.517	550.515	0	0	-150.137	97.9021	170.459	734.063	4136.54	19734.4	-170.459	34.012	92.3092	118.737	0	0	0.990623	171.075	-738.522	250	213.739	0	24	38.4855	37.3382	92.3127	0	0
185	0	0	185	1	907.519	475.397	432.123	0	0	-19.1489	51.0187	223.158	617.759	28023.6	4134.7	-223.158	27.9565	78.8187	102.05	0	0	0.572267	166.745	-719.095	250	214.599	0	2	43.4878	42.359	109.371	0	0
186	0	0	186	1	1123.66	531.602	592.057	0	0	-30.5357	7.725	54.9202	953.964	29828.9	2982.07	-54.9202	41.4727	74.7592	95.0603	0	0	0.445943	141.029	-703.984	250	226.599	0	3	25.8569	26.6071	72.4187	0	0
186	0	0	186	1	1296.48	615.177	681.305	0	0	5.16011	108.696	245.81	943.337	6572.4	18228.7	-245.81	43.0852	90.4676	117.433	0	0	0.517208	212.903	-758.762	250	300.798	0	12	30.793	30.1421	79.5394	0	0
186	0	0	186	1	1304.97	570.221	734.746	0	0	-149.819	72.8283	-144.787	620.082	3239.28	20158.2	144.787	28.3408	88.8618	115.784	0	0	0.64428	193.19	-744.272	250	206.381	0	5	37.0506	39.7239	173.836	0	0
186	0	0	186	1	1037.55	536.158	501.396	0	0	66.4841	147.402	280.106	669.308	9899.52	15997.5	-280.106	31.176	96.8725	127.349	0	0	0.489094	163.516	-741.777	250	209.574	0	15	43.4207	42.9364	118.277	0	0
186	0	0	186	1	1419.33	775.782	643.545	0	0	82.4922	119.518	337.928	1029.48	23437.3	7653.96	-337.928	49.1901	84.9327	110.136	0	0	0.733793	213.76	-751.833	250	251.096	0	1	26.4362	26.9573	81.2054	0	0
186	0	0	186	1	1286.53	803.769	482.757	0	0	-20.1616	43.8974	455.097	1008.73	19952.2	10121.4	-455.097	51.8896	95.381	123.321	0	0	1.01605	157.603	-736.161	250	214.223	0	4	26.1712	30.0687	120.006	0	0
187	0	0	187	1	1359.25	581.52	777.729	0	0	-0.987083	58.6475	-7.59594	1086.49	29899	2931.15	7.59594	47.0175	75.4407	95.9552	0	0	1.05755	166.051	-716.891	250	293.985	0	3	22.0383	23.0128	70.2801	0	0
187	0	0	187	1	1192.67	720.62	472.048	0	0	28.5361	81.6073	581.949	823.089	23391.6	7592.21	-581.949	46.5368	86.2851	111.234	0	0	0.288043	213.521	-750.357	250	265.921	0	1	29.1111	41.5907	210.343	0	0
187	0	0	187	1	1525.34	531.526	993.814	0	0	-7.47327	12.4041	67.8337	1132.55	4591.83	19222	-67.8337	49.1855	93.6641	122.018	0	0	0.39992	233.86	-772.077	250	311.088	0	6	24.9091	25.3313	66.9684	0	0
187	0	0	187	1	1482.88	595.311	887.566	0	0	-5.11785	19.2037	-396.057	1182.98	3094.58	20211.8	396.057	59.225	89.8604	113.235	0	0	0.633641	195.907	-750.831	250	356.645	0	5	23.5864	23.7466	154.654	0	0
187	0	0	187	1	1051.57	548.621	502.951	0	0	-20.3734	89.5267	373.085	712.929	26828.9	5292.11	-373.085	34.6585	80.9469	104.866	0	0	0.713376	161.046	-720.431	250	204.371	0	11	35.9425	37.7646	122.761	0	0
188	0	0	188	1	882.769	411.452	471.317	0	0	22.0255	42.7794	279.195	632.457	15325.6	13112.3	-279.195	29.2473	91.133	122.298	0	0	0.462104	133.906	-720.74	250	176.031	0	18	45.1215	44.5251	123.268	0	0
188	0	0	188	1	1021.95	471.493	550.453	0	0	-1.68185	64.8708	-123.346	571.688	6678.9	18272.6	123.346	25.0986	92.8589	116.618	0	0	0.375501	182.294	-742.269	250	215.026	0	12	41.6389	44.8098	190.039	0	0
188	0	0	188	1	982.031	441.207	540.824	0	0	-48.2371	92.2342	-30.5695	743.863	28052.7	4193.15	30.5695	32.5259	75.85	100.941	0	0	0.522661	154.055	-712.072	250	216.008	0	2	31.3162	33.1434	104.052	0	0
188	0	0	188	1	1078.76	646.908	431.855	0	0	76.8653	149.346	449.66	629.305	20752.1	9717	-449.66	32.1002	90.2402	119.414	0	0	1.26928	192.775	-747.491	250	233.873	0	16	40.4422	46.2179	181.108	0	0
188	0	0	188	1	1355.62	698.614	657.004	0	0	-9.8055	68.243	157.812	1134.49	29907.8	2821.9	-157.812	50.2236	73.3512	97.3706	0	0	1.14828	163.056	-715.496	250	274.906	0	3	23.554	23.0827	57.0263	0	0
188	0	0	188	1	1561.52	686.196	875.323	0	0	-60.2745	70.5592	55.5962	1144.15	8531.38	17071	-55.5962	50.0758	94.3013	121.666	0	0	1.15758	217.453	-766.226	250	304.583	0	7	24.2301	24.7128	66.7591	0	0
189	0	0	189	1	1019.79	490.903	528.891	0	0	-90.1185	15.8579	-16.3112	536.682	19723.1	9651.16	16.3112	23.5424	89.3269	117.427	0	0	1.05957	183.762	-742.799	250	198.333	0	28	46.7205	48.9151	149.651	0	0
189	0	0	189	1	940.706	383.748	556.958	0	0	-10.6916	67.3631	-270.982	506.701	5591.65	18668.7	270.982	23.4559	92.1004	120.668	0	0	0.582916	167.113	-736.162	250	200.266	0	20	48.1543	51.1136	315.076	0	0
189	0	0	189	1	790.686	422.324	368.362	0	0	54.0733	275.011	378.659	343.548	11506.5	15371.6	-378.659	17.2246	93.2493	121.752	0	0	0.14829	142.57	-724.719	250	165.245	0	13	75.4179	80.7857	262.132	0	0
189	0	0	189	1	986.091	476.432	509.658	0	0	41.9067	40.5858	138.274	733.663	29955.8	2949.21	-138.274	32.2628	73.6424	94.1623	0	0	0.591088	149.041	-706.031	250	211.488	0	3	34.8009	34.5633	85.5189	0	0
189	0	0	189	1	1036.71	556.348	480.362	0	0	17.6082	116.546	348.883	601.228	9749.07	15928.7	-348.883	28.7855	94.9123	126.386	0	0	0.455235	186.658	-747.855	250	191.955	0	15	46.3635	47.7481	147.288	0	0
189	0	0	189	1	1027.04	466.829	560.211	0	0	24.4805	-20.586	20.3758	747.087	28079.6	4206.31	-20.3758	32.3595	77.2468	102.947	0	0	0.605165	182.323	-726.686	250	241.362	0	2	32.8585	34.292	97.9092	0	0
189	0	0	189	1	1276.33	525.778	750.557	0	0	6.38647	63.4158	-135.336	854.737	3182.73	20167.6	135.336	37.6108	88.4119	116.496	0	0	1.03261	200.581	-748.349	250	284.934	0	5	28.1887	30.2662	130.625	0	0
189	0	0	189	1	1132.91	748.909	384.001	0	0	22.282	127.712	305.721	719.395	18514.5	11034.2	-305.721	33.7415	92.2818	122.859	0	0	0.299861	179.224	-744.881	250	227.63	0	8	39.4828	39.489	112.889	0	0
189	0	0	189	1	970.661	558.643	412.018	0	0	41.8597	104.237	499.41	554.194	23178.9	7768.9	-499.41	29.2293	88.217	113.297	0	0	0.521707	154.777	-727.106	250	210.566	0	1	43.9447	54.3739	236.915	0	0
189	0	0	189	1	1217.53	587.721	629.814	0	0	77.6418	108.568	305.825	844.215	20153.3	10156.4	-305.825	39.6693	93.8525	122.914	0	0	0.810756	163.966	-737.124	250	203.563	0	4	33.9437	34.0287	97.0297	0	0
190	0	0	190	1	1052.86	516.682	536.183	0	0	50.6847	25.5174	341.26	764.853	26757.9	5256.46	-341.26	36.5982	81.3972	103.756	0	0	0.282118	165.238	-723.118	250	205.551	0	11	34.146	34.97	106.371	0	0
190	0	0	190	1	1042.69	512.81	529.881	0	0	52.5211	87.1025	193.991	731.23	11308.7	15459.9	-193.991	32.7557	92.6627	122.841	0	0	1.04461	142.005	-726.03	250	145.319	0	13	39.8691	39.156	97.3714	0	0
190	0	0	190	1	1148.08	611.274	536.806	0	0	5.29314	103.203	156.678	593.445	29892.7	2986.26	-156.678	26.3185	77.6147	99.3283	0	0	0.827217	171.761	-720.676	250	169.795	0	3	44.1816	43.562	106.498	0	0
190	0	0	190	1	1314.38	629.507	684.871	0	0	-58.732	38.9283	188.283	1200.53	8629.49	17002.9	-188.283	54.0106	90.6945	119.459	0	0	0.386133	167.125	-738.259	250	241.598	0	7	24.5241	23.8957	60.175	0	0
191	0	0	191	1	814.4	452.907	361.493	0	0	30.5948	100.322	93.1889	483.619	16712.3	12257.5	-93.1889	21.1579	93.0891	118.636	0	0	0.241464	175.38	-739	250	191.448	0	17	56.3227	57.0718	144.85	0	0
191	0	0	191	1	1227.23	534.066	693.164	0	0	81.6954	-15.9981	150.18	564.108	6695.19	18253.8	-150.18	25.0847	90.7125	119.879	0	0	0.147115	190.404	-746.993	250	177.115	0	12	50.1083	49.4987	120.414	0	0
191	0	0	191	1	747.028	423.517	323.511	0	0	-47.2085	92.2684	352.181	422.444	26855.8	5090.05	-352.181	20.3763	79.7297	104.918	0	0	0.411092	167.735	-722.67	250	187.572	0	11	59.7885	61.9035	192.918	0	0
191	0	0	191	1	1062.35	468.179	594.17	0	0	-20.8259	47.7127	39.0664	600.309	28025.3	4237.67	-39.0664	26.0306	79.4848	104.819	0	0	0.622704	153.931	-716.929	250	182.547	0	2	41.6062	42.6497	118.341	0	0
191	0	0	191	1	991.893	390.872	601.021	0	0	-29.5757	129.227	142.989	599.755	14281	13922.8	-142.989	26.6953	94.4308	124.937	0	0	0.171681	157.469	-735.272	250	173.302	0	9	47.8054	47.0931	115.056	0	0
191	0	0	191	1	1158.09	600.042	558.045	0	0	-12.3221	31.1619	122.39	735.653	29810.7	2958.64	-122.39	32.2597	77.7664	100.38	0	0	0.650312	128.1	-701.365	250	219.103	0	3	35.575	35.333	87.979	0	0
191	0	0	191	1	1395.65	464.22	931.434	0	0	21.741	3.85797	-95.7765	1341.21	4662.28	19230.5	95.7765	58.3969	92.0934	120.07	0	0	0.243395	217.658	-763.96	250	351.854	0	6	18.9313	20.4834	76.7381	0	0
192	0	0	192	1	977.392	513.713	463.679	0	0	-34.1801	45.8168	257.208	471.659	18570.9	11116.1	-257.208	21.6858	91.2837	119.68	0	0	0.133832	163.982	-734.333	250	186.313	0	8	60.1392	58.9633	158.379	0	0
192	0	0	192	1	897.898	387.067	510.831	0	0	84.8702	18.9088	32.7315	577.704	10479.1	15428.4	-32.7315	25.1051	93.6757	122.617	0	0	0.54319	167.668	-739.43	250	204.194	0	10	46.065	47.6024	132.876	0	0
192	0	0	192	1	876.729	441.667	435.062	0	0	-8.50453	165.107	285.348	490.917	14459.2	13787.3	-285.348	22.964	95.6925	124.44	0	0	0.146509	140.319	-726.773	250	155.557	0	9	58.222	57.5681	159.265	0	0
192	0	0	192	1	1464.59	569.092	895.493	0	0	46.4193	71.8342	75.5345	966.993	6630.8	18265.6	-75.5345	42.0943	90.7832	118.867	0	0	0.631203	189.705	-749.528	250	265.119	0	12	28.5321	28.9656	75.6028	0	0
192	0	0	192	1	1011.9	442.409	569.493	0	0	-60.6471	53.6337	-39.2499	771.698	28065.1	4231.75	39.2499	33.6826	78.0806	103.351	0	0	0.738431	145.819	-712.099	250	199.147	0	2	30.5081	32.2188	103.971	0	0
192	0	0	192	1	1077.72	618.555	459.168	0	0	85.3871	71.1103	316.986	697.378	26723.2	5310.53	-316.986	32.9545	79.4551	104.738	0	0	0.358769	165.682	-721.43	250	189.874	0	11	37.7868	37.9004	110.667	0	0
192	0	0	192	1	1121.47	524.402	597.063	0	0	96.9336	102.51	332.807	777.099	11364	15544.1	-332.807	37.0855	92.8196	117.747	0	0	0.328982	191.926	-748.407	250	199.05	0	13	35.9574	36.5387	108.324	0	0
192	0	0	192	1	1205.24	544.018	661.219	0	0	32.0382	67.04	235.351	844.377	23388.1	7706.44	-235.351	38.3106	87.3982	109.604	0	0	0.269549	201.911	-749.638	250	255.182	0	1	33.4756	32.8248	85.729	0	0
192	0	0	192	1	1295.46	568.033	727.424	0	0	-43.6666	-2.66055	61.9564	1227.57	20175	10168	-61.9564	53.5531	92.4617	121.674	0	0	0.194733	133.547	-724.063	250	274.543	0	4	22.7441	23.2994	62.0803	0	0
192	0	0	192	1	1565.37	576.05	989.317	0	0	-92.7601	64.6819	-171.231	1017.3	3182.22	20166.3	171.231	45.8603	87.1139	115.398	0	0	0.961646	185.209	-741.775	250	277.551	0	5	23.4968	25.1119	118.231	0	0
193	0	0	193	1	1024.55	473.915	550.632	0	0	259.08	-67.8534	208.931	457.248	20769.2	9734.87	-208.931	22.4818	90.8711	116.346	0	0	0.290077	189.205	-742.641	250	176.311	0	16	58.8355	56.7116	144.057	0	0
193	0	0	193	1	1028.18	432.642	595.534	0	0	-3.93278	23.9051	27.4661	547.245	16547.5	12234.3	-27.4661	23.6666	91.9683	119.606	0	0	0.229814	157.709	-730.075	250	178.086	0	17	48.1574	49.7904	140.839	0	0
193	0	0	193	1	809.673	434.414	375.259	0	0	-102.185	24.0454	264.236	461.537	14154.2	13629.4	-264.236	21.6647	97.7607	125.504	0	0	0.711318	153.947	-733.679	250	159.604	0	9	62.7247	61.1467	166.282	0	0
193	0	0	193	1	1067.26	545.074	522.187	0	0	-59.03	22.4973	264.416	857.183	26767.9	5259.48	-264.416	39.7706	79.9509	104.443	0	0	0.688233	176.967	-727.769	250	242.102	0	11	31.6142	31.0775	84.8648	0	0
193	0	0	193	1	1102.63	557.529	545.105	0	0	5.15608	44.115	127.668	698.042	3183.96	20186.9	-127.668	30.6126	87.8184	118.92	0	0	0.701542	187.529	-745.369	250	223.391	0	5	40.4541	39.8521	97.9408	0	0
193	0	0	193	1	1251.48	612.741	638.739	0	0	9.2502	-11.2773	262.615	918.066	10455.1	15458.6	-262.615	42.3947	90.5302	123.534	0	0	0.110285	176.828	-739.282	250	237.599	0	10	31.6409	31.1224	84.2846	0	0
193	0	0	193	1	1046.71	473.6	573.112	0	0	-1.61891	28.4962	183.118	962.905	9867.96	16016.8	-183.118	42.92	94.8888	124.311	0	0	0.19275	140.997	-727.021	250	203.329	0	15	30.976	30.2179	75.1049	0	0
193	0	0	193	1	1227.48	574.034	653.447	0	0	-170.583	100.119	-133.416	908.486	4655.28	19233.9	133.416	42.0173	94.0143	124.282	0	0	1.66119	238.337	-775.168	250	302.994	0	6	26.4412	28.1677	116.216	0	0
193	0	0	193	1	1210.06	573.025	637.033	0	0	77.0296	74.5564	376.708	812.433	20054.3	10090.8	-376.707	39.6049	96.0991	123.967	0	0	0.747419	184.6	-748.763	250	216.688	0	4	34.0565	35.8319	117.436	0	0
194	0	0	194	1	789.786	351.85	437.936	0	0	3.1976	120.419	10.1568	463.885	13251.6	14230.6	-10.1568	20.2515	91.7696	120.873	0	0	0.921954	156.816	-731.199	250	171.174	0	26	55.4573	57.4538	167.514	0	0
194	0	0	194	1	1003.06	543.39	459.666	0	0	-43.596	2.94647	221.861	482.611	9909.94	16042.3	-221.861	21.9697	93.8198	121.301	0	0	0.154524	131.269	-719.831	250	154.262	0	15	59.4633	58.4339	149.83	0	0
194	0	0	194	1	1018.62	480.514	538.107	0	0	11.6147	97.3992	124.417	494.449	26697.3	5383.9	-124.417	21.7439	80.8577	102.995	0	0	0.507112	138.284	-707.331	250	173.379	0	11	52.9245	52.8119	130.109	0	0
194	0	0	194	1	979.749	499.38	480.369	0	0	23.6067	74.4048	-1.01427	583.869	30771.3	2217.78	1.01427	25.2919	70.6251	95.7418	0	0	0.531963	156.101	-708.529	250	187.083	0	14	39.6081	41.3569	122.401	0	0
194	0	0	194	1	974.332	486.241	488.092	0	0	0.924818	66.8071	422.758	547.459	14250.5	13586.6	-422.758	27.425	95.6268	128.033	0	0	0.203794	157.492	-735.845	250	204.797	0	9	48.5368	53.5436	198.756	0	0
194	0	0	194	1	1229.61	681.62	547.989	0	0	-49.825	32.9828	110.928	773.956	11510.7	15414.3	-110.928	34.0298	91.7473	121.046	0	0	1.06097	137.396	-722.582	250	188.992	0	13	36.3984	36.3382	91.1682	0	0
194	0	0	194	1	1352.24	553.452	798.787	0	0	-30.2603	42.316	-38.3628	1097.04	4614.62	19192.1	38.3628	47.6064	92.6116	124.592	0	0	0.956273	224.711	-768.161	250	365.374	0	6	23.9104	25.2005	80.6545	0	0
194	0	0	194	1	1234.51	633.656	600.857	0	0	-40.6414	71.8062	161.066	770.863	29839	2917.99	-161.066	34.2956	77.1321	99.8246	0	0	1.2162	169.866	-720.146	250	260.516	0	3	34.3203	33.7619	83.2638	0	0
194	0	0	194	1	1654.23	572.756	1081.47	0	0	-76.8182	90.1945	44.5022	1498.68	3166.28	20140.8	-44.5022	65.9367	85.765	112.193	0	0	1.96832	181.022	-740.718	250	347.1	0	5	17.969	18.3602	50.2841	0	0
195	0	0	195	1	1033.16	561.372	471.793	0	0	1.43928	143.126	194.268	539.178	9765.24	16001.8	-194.268	24.3101	93.9574	122.914	0	0	0.639987	177.353	-741.83	250	202.805	0	15	53.6814	52.1966	130.162	0	0
195	0	0	195	1	1113.77	510.971	602.8	0	0	-39.1412	32.7973	212.463	698.618	10403.8	15414.5	-212.463	31.5889	93.5561	120.54	0	0	0.437993	189.305	-748.305	250	205.112	0	10	41.5542	40.5878	103.708	0	0
195	0	0	195	1	1037.88	522.842	515.039	0	0	-37.5312	98.7038	91.0876	614.565	11398.8	15448.3	-91.0876	26.9902	91.5101	121.294	0	0	0.639247	153.072	-730.272	250	198.31	0	13	44.8418	45.2413	114.721	0	0
195	0	0	195	1	946.094	427.773	518.321	0	0	22.0196	-37.8955	-25.179	715.357	27982.4	4223.62	25.179	31.0484	78.3571	102.681	0	0	0.695952	131.044	-704.11	250	180.426	0	2	33.1145	35.1539	110.763	0	0
195	0	0	195	1	843.761	395.917	447.844	0	0	5.30778	-22.2462	190.873	659.118	29892.7	2912.39	-190.873	29.6077	74.8456	96.6573	0	0	0.3081	157.724	-711.574	250	205.408	0	3	39.6981	38.9023	97.2213	0	0
195	0	0	195	1	1329.49	435.307	894.185	0	0	9.66792	24.1	82.5322	1083.66	3179.45	20206.9	-82.5322	47.1034	88.238	117.619	0	0	1.03061	192.462	-747.606	250	350.548	0	5	25.7532	25.9446	66.9572	0	0
195	0	0	195	1	1027.05	489.53	537.524	0	0	-70.8297	106.028	2.58244	566.32	6648.39	18331.1	-2.58244	24.908	94.609	119.843	0	0	0.864237	181.513	-743.766	250	244.044	0	12	45.0873	47.1615	140.037	0	0
196	0	0	196	1	730.959	331.487	399.472	0	0	211.743	-213.849	185.309	390.645	21015.8	9382.57	-185.309	20.6206	87.8027	111.203	0	0	0.235039	131.669	-712.604	250	167.633	0	16	63.0279	68.8465	150.432	0	0
196	0	0	196	1	894.863	522.267	372.596	0	0	68.7068	65.7857	477.474	548.052	10495.3	15381.5	-477.474	28.559	91.0375	120.56	0	0	0.381229	109.931	-707.729	250	147.983	0	10	45.4615	54.2475	228.267	0	0
196	0	0	196	1	1127.33	444.994	682.334	0	0	-4.43148	17.2959	-361.348	607.688	5485.73	18718.8	361.348	29.6302	93.7799	121.354	0	0	0.325529	210.304	-758.911	250	214.597	0	20	43.8607	44.7877	308.491	0	0
196	0	0	196	1	1233.34	535.811	697.529	0	0	-6.43841	49.2341	89.8587	778.509	3095.9	20181.7	-89.8587	33.9142	86.9079	114.651	0	0	0.77889	165.365	-730.418	250	232.688	0	5	35.1186	35.1528	90.0529	0	0
196	0	0	196	1	912.856	331.747	581.108	0	0	30.5475	69.9535	247.24	515.317	9736.13	15975.3	-247.24	23.4919	92.5893	123.165	0	0	0.495942	149.49	-728.808	250	157.462	0	15	55.9126	54.8043	144.639	0	0
196	0	0	196	1	1049.14	439.064	610.076	0	0	-15.8655	101.755	107.15	948.96	4600.23	19232.3	-107.15	41.6881	90.566	122.558	0	0	1.21472	147.456	-728.479	250	251.878	0	6	30.0241	29.9552	74.5057	0	0
196	0	0	196	1	1543.8	787.144	756.655	0	0	-14.7664	114.866	209.558	1128.24	20046.4	10249.8	-209.558	50.97	95.9482	122.783	0	0	1.18603	152.267	-733.808	250	198.801	0	4	26.5363	25.9318	66.013	0	0
197	0	0	197	1	979.893	585.016	394.877	0	0	-23.9518	-22.0905	272.263	493.614	16567.5	12280.3	-272.263	23.0033	91.9936	120.29	0	0	0.212571	143.866	-725.053	250	165.168	0	17	57.0335	56.434	154.213	0	0
197	0	0	197	1	911.271	533.846	377.425	0	0	-25.3249	118.888	201.569	622.725	9692.35	15926.4	-201.569	28.1068	92.6133	123.661	0	0	0.647202	173.345	-740.284	250	192.455	0	15	46.6021	45.4491	114.16	0	0
197	0	0	197	1	1304.98	550.398	754.58	0	0	-22.9708	80.7317	125.432	822.868	8593.73	17060.8	-125.432	36.2194	91.0637	121.907	0	0	0.767893	216.39	-760.659	250	273.07	0	7	34.7853	34.4509	84.6826	0	0
197	0	0	197	1	1033.83	527.846	505.981	0	0	64.2576	-20.2099	201.545	884.258	29833.7	2910.35	-201.545	39.9404	72.5542	94.644	0	0	0.0724989	166.845	-713.814	250	229.808	0	3	29.4965	28.9999	73.4537	0	0
197	0	0	197	1	1038.13	483.992	554.138	0	0	-103.846	47.1254	93.3159	568.148	11365.4	15499.8	-93.3159	25.2574	92.2502	122.004	0	0	0.687807	133.905	-721.221	250	172.654	0	13	48.6352	48.3339	122.888	0	0
197	0	0	197	1	1177.91	674.174	503.736	0	0	67.626	29.9365	565.141	703.416	23352.5	7643.88	-565.141	39.5949	87.8236	112.954	0	0	0.206055	190.706	-743.598	250	215.817	0	1	33.8114	46.5631	230.742	0	0
197	0	0	197	1	1354.67	702.989	651.685	0	0	6.77819	60.9261	264.597	909.659	6670.44	18176.9	-264.597	41.7827	92.6438	119.746	0	0	0.51637	184.242	-745.359	250	245.234	0	12	32.1174	31.4532	85.2468	0	0
197	0	0	197	1	1604.83	806.369	798.465	0	0	43.7399	73.382	221.239	1301.19	19987.9	10191.6	-221.239	58.758	91.5833	123.453	0	0	0.947263	189.045	-751.899	250	281.254	0	4	22.9863	22.4878	58.1492	0	0
198	0	0	198	1	946.554	486.886	459.668	0	0	88.7303	-83.1741	7.62397	536.874	10375.6	15630.1	-7.62397	23.6933	93.2271	123.802	0	0	0.110712	155.285	-732.786	250	198.396	0	10	48.0406	50.8019	147.666	0	0
198	0	0	198	1	1042.9	551.402	491.494	0	0	10.7228	169.769	292.957	516.331	23409.4	7703.37	-292.957	24.22	87.0214	110.724	0	0	0.4872	173.428	-732.751	250	182.899	0	1	52.7781	52.4369	146.097	0	0
198	0	0	198	1	1041.45	637.981	403.473	0	0	-24.4006	-32.1592	234.959	615.576	11385.6	15479.5	-234.959	28.2643	90.2728	120.962	0	0	0.49622	139.864	-721.32	250	204.079	0	13	46.4648	45.4507	118.776	0	0
198	0	0	198	1	927.783	486.667	441.117	0	0	19.793	91.0844	252.833	549.685	27984.7	4194.3	-252.833	25.1334	77.4645	104.409	0	0	0.629888	168.057	-721.353	250	202.658	0	2	48.5044	47.6204	126.358	0	0
198	0	0	198	1	769.812	413.913	355.899	0	0	-79.2743	-1.83198	238.299	516.11	26788.2	5084.49	-238.299	23.8554	79.5915	103.936	0	0	0.385476	165.553	-722.054	250	185.037	0	11	51.6588	50.4357	132.403	0	0
198	0	0	198	1	1415.73	484.087	931.641	0	0	-19.7324	63.1433	-10.2168	1348.97	3109.19	20167.8	10.2168	58.4863	84.6438	112.747	0	0	1.16071	228.596	-760.53	250	391.896	0	5	19.2429	20.0448	60.4892	0	0
198	0	0	198	1	1549.65	840.224	709.423	0	0	-2.15791	44.8807	174.017	919.786	20133.5	10120.4	-174.017	40.865	93.7845	125.596	0	0	0.607676	186.137	-748.411	250	200.257	0	4	32.3631	31.4854	77.7864	0	0
199	0	0	199	1	870.982	474.326	396.656	0	0	56.8906	56.4169	363.609	400.97	14393.8	13796.3	-363.609	19.3827	94.7427	125.77	0	0	0.363437	174.724	-743.04	250	184.007	0	9	67.675	70.5316	226.21	0	0
199	0	0	199	1	1234.53	502.252	732.282	0	0	163.422	77.5082	-137.89	532.756	6513.8	18259.9	137.89	24.0963	92.7183	115.867	0	0	0.359596	204.097	-750.816	250	242.975	0	12	42.9068	46.5781	203.236	0	0
199	0	0	199	1	992.983	522.357	470.627	0	0	-47.0018	130.773	182.585	596.385	9714.02	16014.1	-182.585	26.9	93.7966	121.716	0	0	0.560895	143.163	-725.92	250	157.319	0	15	48.099	47.0863	116.636	0	0
199	0	0	199	1	1126.85	661.09	465.759	0	0	-2.82713	6.25121	215.614	966.813	29801.2	2983.55	-215.614	43.677	75.1076	96.7833	0	0	0.740102	153.683	-711.132	250	249.943	0	3	27.7047	27.1028	69.5702	0	0
199	0	0	199	1	1165.27	608.426	556.841	0	0	34.3627	54.7142	220.183	668.917	23485.4	7718.77	-220.183	30.1737	87.8979	110.729	0	0	0.0618699	216.144	-752.461	250	227.487	0	1	42.1206	41.1977	105.67	0	0
199	0	0	199	1	1062.02	459.117	602.903	0	0	164.798	238.526	204.158	460.044	8505.62	17102.3	-204.158	21.8228	89.9321	120.486	0	0	0.931757	179.482	-740.992	250	179.555	0	7	59.319	57.7226	145.744	0	0
199	0	0	199	1	1379.99	719.888	660.099	0	0	36.5454	136.96	254.698	982.123	19995.1	10227.7	-254.698	45.138	95.7572	125.37	0	0	1.41198	182.16	-749.683	250	261.49	0	4	30.1335	29.6141	79.2207	0	0
199	0	0	199	1	1127.79	537.058	590.728	0	0	77.1963	102.367	401.09	875.035	27927.3	4183.01	-401.09	43.2523	76.5442	102.614	0	0	0.791914	170.012	-721.155	250	222.734	0	2	28.3798	30.6599	106.648	0	0
200	0	0	200	1	1076.27	485.917	590.358	0	0	73.5626	165.326	165.83	540.777	26834.6	5216.31	-165.83	24.3685	79.6029	105.958	0	0	0.90772	193.202	-733.46	250	218.741	0	11	49.0565	48.0876	117.591	0	0
200	0	0	200	1	861.621	409.251	452.37	0	0	15.3871	89.387	92.9673	593.392	9751.29	16055.5	-92.9673	25.9206	94.7516	121.762	0	0	0.817992	145.058	-727.499	250	187.792	0	15	46.8335	47.261	120.077	0	0
200	0	0	200	1	849.305	396.995	452.31	0	0	-47.2481	-42.141	-41.9919	617.548	28051.7	4227.86	41.9919	26.996	77.2309	99.1622	0	0	0.239438	136.543	-703.631	250	182.176	0	2	36.9251	39.5373	130.392	0	0
200	0	0	200	1	876.629	346.757	529.872	0	0	-54.8783	44.1312	90.634	592.51	13110.3	12513	-90.634	25.9813	92.1328	123.086	0	0	0.81098	172.501	-741.918	250	226.502	0	27	46.7794	46.9851	119.557	0	0
200	0	0	200	1	1128.2	495.805	632.395	0	0	-19.3175	3.06186	141.081	710.768	6696.54	18234.7	-141.081	31.3803	91.7382	120.485	0	0	0.302305	158.291	-731.963	250	200.687	0	12	40.2451	39.8718	97.3433	0	0
200	0	0	200	1	1328.9	581.377	747.523	0	0	16.5334	2.80728	115.589	1190.76	29881.5	2887.33	-115.589	52.1311	72.557	96.6064	0	0	0.402732	184.352	-725.805	250	306.689	0	3	21.9583	21.967	54.8798	0	0
200	0	0	200	1	1107.56	557.323	550.241	0	0	0.408362	109.254	304.746	750.991	23519.4	7763.89	-304.746	35.1852	85.0291	109.986	0	0	0.546833	177.917	-734.278	250	222.526	0	1	36.5621	36.5232	103.85	0	0
200	0	0	200	1	1380.61	685.617	694.989	0	0	-38.3388	74.2651	61.2359	817.082	8609.1	17067.3	-61.2359	35.6498	92.1664	118.29	0	0	0.580311	203	-754.849	250	265.348	0	7	33.1926	33.8497	90.6159	0	0
200	0	0	200	1	1607.05	636.163	970.885	0	0	-41.4292	23.2671	39.4057	1349.35	4526.13	19211.1	-39.4057	58.6445	89.4028	120.821	0	0	0.887323	223.842	-767.442	250	362.001	0	6	20.4779	20.9921	57.7611	0	0
200	0	0	200	1	1233.9	575.408	658.494	0	0	22.9306	69.7856	71.8082	982.13	3265.85	20161.2	-71.8083	42.6899	86.6059	113.236	0	0	1.0731	199.798	-747.678	250	283.828	0	5	27.5383	27.9283	73.3999	0	0
201	0	0	201	1	963.669	580.125	383.545	0	0	-31.1801	26.2088	393.714	553.662	10495.5	15321.4	-393.714	27.4152	90.7425	120.501	0	0	0.549715	152.728	-728.584	250	180.9	0	10	47.2775	50.7124	175.511	0	0
201	0	0	201	1	883.522	453.108	430.415	0	0	10.7076	70.4675	204.682	575.069	6566.85	18267	-204.682	25.8042	91.2916	117.052	0	0	0.157752	209.371	-752.437	250	261.63	0	12	49.9215	48.6405	122.554	0	0
201	0	0	201	1	1097.42	600.01	497.411	0	0	53.5384	62.775	-12.3029	558.304	10012.1	15982.5	12.3029	24.1951	94.0506	124.668	0	0	0.436992	166.537	-737.976	250	189.659	0	15	46.178	48.6449	148.23	0	0
201	0	0	201	1	1196.2	562.259	633.944	0	0	-4.47249	66.1944	-17.7078	727.078	29902.5	2923.61	17.7078	31.5014	75.0024	97.107	0	0	1.30811	154.101	-710.966	250	203.409	0	3	32.0808	33.6226	104.543	0	0
201	0	0	201	1	1167.65	500.537	667.113	0	0	131.581	128.28	235.466	718.83	11429	15418.7	-235.466	33.2227	92.6237	119.554	0	0	0.77462	168.787	-738.381	250	215.521	0	13	39.881	38.887	101.616	0	0
202	0	0	202	1	903.654	515.489	388.165	0	0	132.878	-83.3878	187.644	604.918	30662.1	2475.23	-187.644	28.0259	73.3959	92.6542	0	0	0.263883	152.145	-706.362	250	219.452	0	14	41.1948	41.0818	101.738	0	0
202	0	0	202	1	1449.64	609.035	840.608	0	0	-10.3783	36.5148	130.662	877.411	8581.14	17105	-130.662	38.5424	91.9915	120.803	0	0	0.673582	189.979	-748.997	250	262.476	0	7	32.8694	32.4244	80.0007	0	0
202	0	0	202	1	1307.88	511.006	796.871	0	0	-14.2463	78.5485	-89.926	984.705	3103.71	20152.4	89.926	43.0694	85.3006	115.728	0	0	1.18447	164.557	-731.915	250	297.263	0	5	24.879	26.523	96.9658	0	0
203	0	0	203	1	1015.31	428.774	586.537	0	0	-10.59	71.2727	-65.9258	657.971	3199.71	20159.7	65.9258	28.645	86.14	115.943	0	0	0.977278	184.722	-738.647	250	212.555	0	5	37.0917	39.3435	135.549	0	0
203	0	0	203	1	1108.49	475.928	632.563	0	0	21.9059	45.4046	106.789	697.127	8548.85	17096.1	-106.789	30.4272	91.5553	119.366	0	0	0.595407	193.481	-748.721	250	223.22	0	7	40.1948	40.1281	100.678	0	0
203	0	0	203	1	1150.27	501.146	649.122	0	0	84.9604	74.0894	13.261	692.329	28019.2	4310.95	-13.261	30.1487	82.0263	102.663	0	0	0.882656	160.83	-719.009	250	207.823	0	2	35.1178	36.5597	107.31	0	0
203	0	0	203	1	1068.19	544	524.192	0	0	38.4657	60.6037	64.3835	744.546	23481.3	7712.88	-64.3835	32.3252	84.335	108.672	0	0	0.352098	202.805	-744.616	250	222.105	0	1	35.1022	35.812	95.2871	0	0
204	0	0	204	1	994.699	499.57	495.129	0	0	59.7527	63.3823	327.561	614.563	9806.59	15981.9	-327.561	29.1216	93.2682	122.907	0	0	0.135488	163.542	-735.695	250	175.764	0	15	45.4228	46.0945	136.916	0	0
204	0	0	204	1	899.943	470.985	428.958	0	0	74.0289	126.868	191.93	537.066	26734.5	5254.77	-191.93	24.1997	80.4383	101.356	0	0	0.91287	190.396	-731.261	250	204.968	0	11	49.5265	48.4709	120.777	0	0
204	0	0	204	1	773.885	417.433	356.452	0	0	-38.7064	75.4528	122.357	692.857	29837	2914.35	-122.357	30.5294	73.5873	95.4791	0	0	0.743845	164.208	-710.582	250	195.921	0	3	36.5741	36.4356	90.5764	0	0
204	0	0	204	1	1226.87	465.269	761.597	0	0	102.476	70.2668	-10.2878	915.322	3086.64	20160.7	10.2878	39.976	87.9004	114.548	0	0	1.46383	135.985	-717.619	250	252.923	0	5	27.7247	28.9686	87.7018	0	0
204	0	0	204	1	1266.02	743.04	522.979	0	0	17.3056	134.835	450.704	960.026	23402.8	7638.65	-450.704	48.8855	83.4191	110.779	0	0	0.66806	166.115	-729.506	250	262.219	0	1	26.1786	29.9499	117.431	0	0
204	0	0	204	1	1490.6	772.508	718.093	0	0	94.8368	25.3057	406.8	1169.15	20036.5	10140	-406.8	58.4793	95.9547	124.363	0	0	0.796369	199.861	-758.328	250	297.221	0	4	23.5216	25.4083	89.98	0	0
205	0	0	205	1	912.442	451.904	460.538	0	0	-18.4473	81.89	-205.409	513.66	6795.33	18255.6	205.409	23.1755	93.1182	119.286	0	0	0.319793	152.341	-730.378	250	185.626	0	12	46.0387	49.7925	266.184	0	0
205	0	0	205	1	925.745	358.625	567.12	0	0	29.5296	25.7708	115.223	655.496	9737.15	16019.5	-115.223	28.6626	92.8161	122.758	0	0	0.303853	130.505	-719.581	250	194.815	0	15	43.1887	43.1661	106.988	0	0
205	0	0	205	1	1266.36	338.473	927.886	0	0	-51.7319	33.804	-309.824	1157.77	4636.09	19200.6	309.824	54.8565	91.2196	119.658	0	0	0.857675	170.718	-739.529	250	302.566	0	6	22.2279	23.31	148.665	0	0
205	0	0	205	1	1068.21	578.048	490.165	0	0	-30.133	7.01061	104.115	873.111	29928.1	2883.13	-104.115	38.249	73.2448	95.5445	0	0	0.419556	130.246	-696.517	250	197.506	0	3	29.0739	29.2729	73.9007	0	0
206	0	0	206	1	909.335	357.837	551.498	0	0	71.3749	17.795	295.788	492.828	6605.85	18220	-295.788	23.085	92.4179	117	0	0	0.458695	173.68	-740.421	250	211.768	0	12	56.5874	56.4712	158.34	0	0
206	0	0	206	1	761.594	402.829	358.765	0	0	155.823	31.3476	-57.3484	367.197	30738.8	2260.83	57.3484	16.2652	71.6143	93.806	0	0	0.121884	153.571	-702.815	250	183.292	0	14	57.9925	62.0747	209.384	0	0
206	0	0	206	1	1123.92	561.669	562.25	0	0	-33.9487	24.2152	174.291	775.375	12890.1	14326.8	-174.291	34.5852	88.6961	118.829	0	0	0.7664	163.115	-731.762	250	208.67	0	26	36.9573	36.2389	89.3526	0	0
206	0	0	206	1	870.795	458.149	412.645	0	0	14.9952	-21.0317	194.007	665.441	29883	2911.17	-194.007	29.911	76.1043	96.5612	0	0	0.269239	163.71	-713.889	250	219.305	0	3	39.4071	38.7152	97.0279	0	0
206	0	0	206	1	990.437	444.935	545.502	0	0	53.3432	97.0102	204.165	675.144	26854.9	5284.63	-204.165	30.3694	79.8529	104.951	0	0	0.478941	156.052	-718.77	250	199.35	0	11	40.1639	39.4348	99.1731	0	0
206	0	0	206	1	916.366	481.111	435.255	0	0	-27.1829	16.6352	148.586	799.195	28031.6	4169.08	-148.586	35.3553	76.0475	101.478	0	0	0.774931	155.33	-712.812	250	186.02	0	2	33.2063	32.7913	80.3715	0	0
206	0	0	206	1	1293.3	542.19	751.111	0	0	-64.1638	91.8143	-62.1663	851.926	4648.52	19242.2	62.1663	37.4646	92.563	124.422	0	0	0.915316	231.165	-770.379	250	292.913	0	6	29.6293	31.5554	106.211	0	0
206	0	0	206	1	1564.27	817.442	746.826	0	0	14.4487	88.2441	376.649	1177.19	20017.2	10077.1	-376.649	57.2126	92.7729	122.163	0	0	1.05371	205.55	-758.343	250	287.553	0	4	23.7252	24.9966	81.9095	0	0
207	0	0	207	1	698.591	286.119	412.472	0	0	121.943	-18.4796	-47.4008	324.468	28081.8	4104.54	47.4008	14.2423	76.664	100.613	0	0	0.501123	146.206	-705.354	250	163.61	0	2	68.6335	73.6393	243.264	0	0
207	0	0	207	1	908.717	485.343	423.374	0	0	41.9057	121.782	262.649	490.886	26866.3	5160.2	-262.649	22.5958	78.8285	102.59	0	0	0.725776	145.109	-709.867	250	180.997	0	11	53.7945	53.0833	142.38	0	0
207	0	0	207	1	806.809	357.024	449.785	0	0	40.9265	51.7646	8.65138	623.432	30754	2240.42	-8.65138	26.9645	72.6535	91.0785	0	0	0.165649	163.187	-710.697	250	222.897	0	14	36.6955	38.4482	114.295	0	0
207	0	0	207	1	1264.44	493.605	770.836	0	0	-78.923	75.5267	-183.616	634.859	3268.04	20155.5	183.616	28.6708	87.8404	114.555	0	0	1.13896	181.854	-738.264	250	234.468	0	5	36.5861	39.3778	195.231	0	0
207	0	0	207	1	1008.27	422.093	586.177	0	0	35.3415	118.457	42.4854	490.374	16508.2	12139.7	-42.4854	21.4144	91.5475	119.539	0	0	0.569807	165.424	-734.48	250	188.131	0	17	53.3988	55.1359	151.285	0	0
207	0	0	207	1	993.625	395.013	598.612	0	0	-23.0547	-35.9106	-69.8145	935.506	29921.1	2926.05	69.8145	40.8188	74.0073	94.0521	0	0	0.281095	137.454	-700.101	250	238.421	0	3	24.0397	25.8781	91.8253	0	0
207	0	0	207	1	1163.84	496.202	667.634	0	0	82.5068	33.0301	77.0174	764.779	8587.91	17108.5	-77.0174	33.3684	89.6406	118.381	0	0	0.483136	163.504	-732.808	250	226.716	0	7	35.7806	36.1198	93.8239	0	0
207	0	0	207	1	1178.59	597.375	581.21	0	0	102.782	58.6502	323.81	715.825	23317.3	7714.83	-323.81	34.0493	87.4858	111.979	0	0	0.600321	186.93	-741.317	250	255.438	0	1	38.0865	38.2934	112.983	0	0
208	0	0	208	1	907.438	512.457	394.981	0	0	78.6257	78.1951	-81.1633	513.656	18657.5	11283	81.1633	22.5066	91.7787	118.374	0	0	0.213215	157.971	-731.504	250	176.245	0	8	46.7407	50.2595	183.127	0	0
208	0	0	208	1	917.341	512.91	404.432	0	0	17.374	73.4705	160.975	488.318	11443.5	15473.5	-160.975	21.6152	93.0762	120.139	0	0	0.400522	146.253	-725.886	250	165.071	0	13	58.569	57.5889	140.473	0	0
208	0	0	208	1	1058.45	628.809	429.64	0	0	-22.3201	118.779	326.424	622.748	28026.8	4166.6	-326.424	29.5604	75.9854	102.469	0	0	0.800442	180.272	-724.318	250	186.812	0	2	41.0672	41.6306	123.545	0	0
208	0	0	208	1	975.081	539.709	435.372	0	0	15.5957	92.5804	80.1192	736.346	29882.4	2897.22	-80.1192	32.1199	75.5755	95.0798	0	0	0.589887	148.195	-706.891	250	205.17	0	3	33.6639	34.2327	89.3965	0	0
208	0	0	208	1	1610.45	936.704	673.746	0	0	53.8861	80.4645	315.073	1270.69	19977.8	10084.9	-315.073	59.7899	90.5122	121.561	0	0	1.21899	182.942	-745.073	250	301.345	0	4	22.6471	22.8576	66.6511	0	0
208	0	0	208	1	1363.77	544.533	819.238	0	0	-53.6479	103.742	-38.7098	1095.81	3143.11	20127.2	38.7098	48.0858	85.6213	112.792	0	0	1.34051	172.958	-736.513	250	321.281	0	5	22.6705	23.9936	76.645	0	0
209	0	0	209	1	815.301	295.768	519.533	0	0	-22.0605	3.40801	-302.705	437.366	5503.36	18732.7	302.705	20.5725	91.6969	116.186	0	0	0.389573	196.79	-748.734	250	223.647	0	20	55.6587	59.0477	393.607	0	0
209	0	0	209	1	912.111	490.778	421.333	0	0	38.2095	-19.4726	218.071	611.738	14312.8	13573.2	-218.071	27.7527	93.3588	122.158	0	0	0.167185	153.493	-730.762	250	180.019	0	9	47.2463	46.4442	118.621	0	0
209	0	0	209	1	920.585	482.063	438.522	0	0	72.3139	98.5716	481.196	495.533	9794.03	15946.7	-481.196	25.8301	95.1019	126.465	0	0	0.17002	179.395	-745.781	250	157.185	0	15	51.1472	61.6572	260.077	0	0
209	0	0	209	1	943.417	548.005	395.412	0	0	4.6605	45.7975	256.479	538.047	11356.6	15501.2	-256.479	24.6374	92.4266	121.518	0	0	0.720319	160.482	-732.574	250	213.159	0	13	53.6246	52.3598	139.951	0	0
209	0	0	209	1	1092.7	611.141	481.556	0	0	10.4166	-75.9472	-21.2217	886.905	29887.6	2966.09	21.2217	38.8243	72.4936	95.1559	0	0	0.262558	157.596	-710.889	250	227.944	0	3	25.9991	27.7491	86.3338	0	0
209	0	0	209	1	1222.24	686.738	535.505	0	0	83.1887	184.701	185.971	562.116	18652.9	11076.9	-185.971	25.6089	93.2762	121.946	0	0	0.40978	160.783	-734.282	250	179.753	0	8	50.6266	49.586	122.219	0	0
209	0	0	209	1	1598.13	630.006	968.127	0	0	-10.3869	11.597	73.3092	1146.08	4594.75	19222.8	-73.3092	49.823	89.9279	120.78	0	0	0.734889	211.811	-760.338	250	311.676	0	6	24.5505	24.8553	64.8214	0	0
209	0	0	209	1	1284.25	435.104	849.145	0	0	-88.2554	80.6271	-16.1418	914.815	3177.72	20150.4	16.1418	40.2671	86.8942	116.257	0	0	1.00067	176.641	-738.965	250	259.763	0	5	27.7569	28.9122	87.727	0	0
209	0	0	209	1	1348.37	601.172	747.203	0	0	38.7233	32.4353	174.183	1295.88	20092.6	10132.9	-174.183	57.5665	91.8131	122.358	0	0	0.547727	155.957	-735.964	250	269.272	0	4	22.97	22.5203	55.8831	0	0
209	0	0	209	1	1449.73	758.157	691.576	0	0	14.5188	140.965	298.648	936.282	23405.6	7732.18	-298.648	43.8401	85.4986	110.411	0	0	1.08146	217.981	-754.088	250	252.384	0	1	29.6402	29.4696	83.4031	0	0
209	0	0	209	1	1128.51	489.787	638.727	0	0	-3.42328	38.5222	177.879	871.421	28007.9	4147.2	-177.879	38.7689	76.1261	101.211	0	0	0.580015	168.196	-719.095	250	206.926	0	2	30.9735	30.1745	74.871	0	0
210	0	0	210	1	1173.7	459.857	713.839	0	0	-25.0766	61.69	-54.6553	817.664	3114.54	20169.3	54.6553	35.5618	85.3137	110.912	0	0	0.761808	178.877	-734.585	250	291.302	0	5	29.7018	31.5078	106.341	0	0
210	0	0	210	1	910.07	499.53	410.541	0	0	-6.10521	109.91	324.475	531.42	11367.3	15437.1	-324.475	25.1481	89.8469	122.494	0	0	0.848122	139.153	-722.067	250	155.013	0	13	52.2295	52.6672	155.411	0	0
210	0	0	210	1	766.595	438.671	327.924	0	0	-59.6208	87.4692	120.999	588.706	30754.9	2204.71	-120.999	26.0645	72.0024	95.0977	0	0	0.713085	147.41	-701.7	250	205.719	0	14	42.5106	42.3614	104.61	0	0
210	0	0	210	1	950.402	498.18	452.222	0	0	-67.6759	13.7498	338.564	626.416	18504.8	11048.5	-338.564	30.259	89.2897	121.44	0	0	0.766039	160.336	-732.245	250	207.336	0	8	43.3049	44.2923	135.965	0	0
210	0	0	210	1	1064.61	590.423	474.187	0	0	45.4318	-7.92244	168.078	824.755	29852.6	2898.06	-168.078	36.6954	74.7068	95.4764	0	0	0.494272	153.779	-708.632	250	225.23	0	3	31.5961	31.3383	77.2902	0	0
210	0	0	210	1	1302.5	527.435	775.065	0	0	-75.9229	128.551	-14.3286	762.584	8547.02	17013	14.3286	33.7516	91.7315	120.431	0	0	1.21477	182.357	-743.891	250	257.742	0	7	33.3567	34.7667	105.799	0	0
210	0	0	210	1	1230.41	559.332	671.075	0	0	2.11826	84.4426	234.509	958.042	20129.2	10180.5	-234.509	43.5002	91.4181	120.051	0	0	0.719266	159.978	-733.832	250	239.564	0	4	30.6424	29.9139	78.0387	0	0
211	0	0	211	1	1112.7	429.628	683.074	0	0	-45.4005	114.979	-55.7743	796.019	3035.2	20215.7	55.7743	35.0166	84.8543	112.893	0	0	1.35349	174.317	-731.102	250	219.383	0	5	30.2946	32.1972	107.441	0	0
211	0	0	211	1	713.133	319.998	393.134	0	0	-82.2976	62.7266	-183.79	388.202	28086.8	4322.31	183.79	17.5179	76.3826	101.181	0	0	0.120439	124.858	-696.881	250	158.786	0	2	55.4975	59.6103	298.568	0	0
211	0	0	211	1	1515.76	670.486	845.279	0	0	11.4981	27.6164	57.5491	1121.12	4672.52	19206.8	-57.549	48.5688	91.5233	120.179	0	0	0.609094	189.57	-750.308	250	265.742	0	6	24.7657	25.2607	67.8247	0	0
211	0	0	211	1	1197.49	603.689	593.799	0	0	40.1128	30.9887	89.6873	846.522	8630.31	17010.9	-89.6873	36.8469	89.084	117.703	0	0	0.373946	185.36	-744.752	250	262.16	0	7	32.6458	32.9216	84.155	0	0
211	0	0	211	1	1379.64	740.336	639.3	0	0	10.389	38.4851	255.121	822.447	11251.2	15608.1	-255.121	37.6416	92.8243	121.701	0	0	0.807231	169.511	-739.482	250	214.79	0	13	35.5355	34.729	93.1245	0	0
211	0	0	211	1	925.297	429.116	496.181	0	0	111.742	-9.55395	504.975	463.85	26696.8	5291.53	-504.975	25.1937	79.7721	105.662	0	0	0.348555	157.133	-718.028	250	178.37	0	11	48.9525	60.9681	272.939	0	0
211	0	0	211	1	1195.09	670.108	524.984	0	0	201.819	76.5984	374.554	715.299	23317.9	7696.88	-374.554	35.9297	85.992	110.381	0	0	0.348077	241.856	-765.529	250	247.434	0	1	36.0188	37.5138	123.568	0	0
212	0	0	212	1	1000.84	510.638	490.2	0	0	-9.00331	85.6837	286.439	478.126	11469.9	15560.9	-286.439	22.204	89.568	118.189	0	0	0.0967429	136.038	-718.301	250	145.135	0	13	58.5887	58.0577	160.605	0	0
212	0	0	212	1	826.64	435.699	390.941	0	0	-18.434	83.6024	88.3741	561.557	30713.7	2308.24	-88.3741	24.5455	71.5786	91.8834	0	0	0.842615	119.539	-687.681	250	174.004	0	14	43.2554	43.6836	112.089	0	0
212	0	0	212	1	982.141	517.123	465.017	0	0	-88.8463	49.113	10.7324	578.32	9955.19	16095.8	-10.7324	25.3815	93.6164	121.752	0	0	0.349716	161.341	-736.158	250	186.894	0	15	44.9861	46.4726	135.9	0	0
212	0	0	212	1	974.262	506.339	467.923	0	0	36.5045	66.594	136.573	625.649	29961.2	2823.55	-136.573	27.5158	72.5111	95.9117	0	0	0.667109	138.637	-700.829	250	177.648	0	3	40.6923	40.364	99.0473	0	0
212	0	0	212	1	979.187	467.486	511.701	0	0	80.8108	216.979	272.569	520.56	14270.2	13835.1	-272.569	24.5557	92.7503	124.622	0	0	0.599562	149.571	-729.154	250	154.819	0	9	54.0687	53.357	145.07	0	0
212	0	0	212	1	1151.01	695.573	455.437	0	0	67.6475	151.061	300.577	730.504	23252.8	7821.74	-300.577	34.3427	86.0142	109.319	0	0	0.786516	204.069	-745.97	250	205.319	0	1	37.3255	37.2611	105.476	0	0
212	0	0	212	1	1111.93	560.488	551.446	0	0	-67.6836	139.856	208.738	631.88	10432.3	15506.8	-208.738	28.8987	93.9286	123.918	0	0	0.741951	157.925	-734.888	250	182.802	0	10	45.8005	44.4983	113.26	0	0
212	0	0	212	1	1308.86	593.222	715.635	0	0	-39.6471	26.1825	-4.85977	878.585	28044.1	4259.2	4.85977	38.1122	77.4836	101.291	0	0	0.62144	198.383	-735.742	250	258.892	0	2	27.4858	28.8124	86.7056	0	0
212	0	0	212	1	1274.28	591.908	682.376	0	0	-10.8097	65.9385	92.9867	983.176	4595.17	19168.4	-92.9867	42.9055	89.855	120.617	0	0	0.722021	215.664	-759.095	250	294.826	0	6	28.7257	28.7093	73.0399	0	0
213	0	0	213	1	765.231	398.63	366.602	0	0	117.629	-158.453	155.867	389.633	30577.7	2550.29	-155.867	18.5617	72.9578	94.1267	0	0	0.256063	150.352	-704.01	250	196.912	0	14	61.1526	63.4938	148.3	0	0
213	0	0	213	1	936.851	500.379	436.472	0	0	42.8591	56.5766	161.159	656.323	14308.2	13696.5	-161.159	29.0469	93.0192	125.033	0	0	0.498287	148.728	-729.737	250	177.376	0	9	44.2725	43.4802	106.244	0	0
213	0	0	213	1	1166.55	454.394	712.151	0	0	-52.5943	51.4083	55.6695	990.277	29850.9	2938.39	-55.6695	43.2135	72.9431	95.1112	0	0	1.13768	147.544	-704.32	250	237.562	0	3	24.8735	25.3655	68.8948	0	0
214	0	0	214	1	1117.71	625.865	491.843	0	0	-21.9227	-5.5908	251.255	605.312	11383.2	15452.9	-251.255	27.845	90.68	119.128	0	0	1.01014	142.693	-724.009	250	181.671	0	13	47.157	46.3416	122.985	0	0
214	0	0	214	1	938.899	406.725	532.174	0	0	2.50681	43.9204	99.6346	507.135	3983.89	19788.4	-99.6346	22.1141	86.5969	114.244	0	0	0.183065	186.787	-741.517	250	228.003	0	24	53.4063	53.3963	134.377	0	0
214	0	0	214	1	1334.63	702.812	631.821	0	0	55.2854	80.4644	333.562	822.424	23364.8	7593.36	-333.562	39.0661	83.6166	106.614	0	0	0.473491	208.89	-744.81	250	251.654	0	1	32.436	33.1489	98.9439	0	0
214	0	0	214	1	1158.86	532.715	626.145	0	0	-52.3775	35.8422	81.5799	763.594	29850.7	2953.96	-81.5799	33.4133	74.2067	97.2817	0	0	0.581929	169.376	-717.691	250	197.631	0	3	32.7307	33.0608	86.1117	0	0
214	0	0	214	1	1038.93	435.509	603.423	0	0	40.1795	56.5413	190.488	775.237	8530.58	17085	-190.488	34.6148	91.3124	119.068	0	0	0.639927	158.182	-731.467	250	227.776	0	7	37.3501	36.5174	91.1778	0	0
214	0	0	214	1	999.668	480.76	518.909	0	0	12.8096	38.7323	195.333	420.976	27991.7	4246.65	-195.333	18.8238	76.4164	106.325	0	0	0.583583	175.8	-724.977	250	173.15	0	2	63.6104	61.6759	153.872	0	0
214	0	0	214	1	1454.11	655.325	798.784	0	0	19.1297	44.6634	-48.3907	1069.14	4565.23	19289.4	48.3907	46.297	90.5528	116.971	0	0	0.729026	151.447	-729.911	250	319.887	0	6	23.7676	25.1737	83.5323	0	0
215	0	0	215	1	1013.91	442.184	571.726	0	0	60.9855	56.0705	266.77	614.318	26747.6	5325.57	-266.77	28.2839	76.4522	101.002	0	0	0.405942	156.999	-714.93	250	158.496	0	11	42.8767	42.1568	114.73	0	0
215	0	0	215	1	1121.27	463.018	658.251	0	0	13.8975	98.9612	239.225	563.645	14337.1	13853.4	-239.225	25.65	93.4946	122.988	0	0	0.399265	135.835	-722.868	250	161.335	0	9	51.5237	50.4509	131.356	0	0
215	0	0	215	1	978.691	463.01	515.681	0	0	-1.90669	66.8871	164.423	591.759	28106	4218.49	-164.423	26.2288	77.371	99.8037	0	0	0.256847	147.34	-711.205	250	162.65	0	2	44.6471	43.7852	107.428	0	0
215	0	0	215	1	1329.75	658.594	671.155	0	0	-6.65345	54.9986	81.9745	753.648	8577.41	17086.5	-81.9745	32.8005	91.5089	118.595	0	0	0.546423	236.604	-770.309	250	282.626	0	7	36.6889	36.876	95.6286	0	0
215	0	0	215	1	1062.89	560.945	501.944	0	0	-66.223	106.277	246.917	709.612	11327.8	15540.3	-246.917	32.7474	91.0696	119.915	0	0	1.20631	159.155	-732.248	250	219.412	0	13	40.368	39.5897	104.8	0	0
215	0	0	215	1	1071.91	578.4	493.509	0	0	21.5005	92.9595	222.278	851.931	6655.72	18244.5	-222.278	38.5054	90.7601	117.038	0	0	0.304507	160.132	-732.748	250	237.655	0	12	34.0167	33.3044	85.3909	0	0
215	0	0	215	1	1262.54	525.441	737.104	0	0	-50.1441	120.08	135.08	1020.6	3139.6	20110.9	-135.08	45.4318	85.0481	114.908	0	0	1.48015	177.864	-737.966	250	243.835	0	5	27.3987	27.0485	66.5774	0	0
215	0	0	215	1	1380.08	410.568	969.511	0	0	-74.6486	73.007	-221.826	981.96	4559.35	19261	221.826	44.8975	92.5069	121.352	0	0	1.24103	199.565	-753.118	250	293.559	0	6	24.9299	26.6838	143.436	0	0
216	0	0	216	1	1178.53	508.215	670.313	0	0	43.6947	25.1388	212.381	639.287	8726.39	17016.7	-212.381	28.7916	92.0324	119	0	0	0.290453	171.884	-738.974	250	204.493	0	7	45.0501	44.1742	112.348	0	0
216	0	0	216	1	944.023	470.668	473.356	0	0	-21.8323	-32.9464	-168.182	577.596	29919.8	2923.09	168.182	25.7058	74.6605	94.1104	0	0	0.629785	151.158	-704.754	250	187.025	0	3	36.8149	40.283	198.453	0	0
216	0	0	216	1	893.342	425.69	467.653	0	0	-1.68878	82.0804	216.747	688.88	26710.6	5199.9	-216.747	31.0774	79.2367	101.735	0	0	0.724697	167.981	-721.692	250	184.682	0	11	39.346	38.3463	97.9265	0	0
216	0	0	216	1	1035.49	557.278	478.212	0	0	-69.1806	25.7045	28.9382	647.78	28073.6	4259.68	-28.9382	28.2876	78.1363	101.443	0	0	0.800296	144.849	-709.067	250	179.535	0	2	37.6205	38.8767	109.976	0	0
216	0	0	216	1	1202.23	521.28	680.953	0	0	-17.6386	44.26	151.502	743.983	20049.3	10220.7	-151.502	32.8798	92.0542	121.264	0	0	0.95007	183.33	-744.67	250	201.623	0	4	38.8097	38.0669	93.3262	0	0
216	0	0	216	1	1017.24	507.103	510.132	0	0	-103.753	210.955	226.466	558.122	11465	15336	-226.466	26.3515	92.8406	119.518	0	0	1.02938	168.013	-735.407	250	174.935	0	13	50.4104	48.8522	126.912	0	0
216	0	0	216	1	1202.87	434.814	768.055	0	0	-68.7094	120.796	-264.71	949.942	3158.17	20209.8	264.71	44.6289	84.5317	112.793	0	0	1.24422	133.978	-714.795	250	255.153	0	5	25.0218	26.542	151.366	0	0
217	0	0	217	1	1056.28	541.041	515.238	0	0	-50.1413	86.6497	-361.582	523.992	5431.78	18749.1	361.582	25.7849	92.3968	116.802	0	0	0.365065	216.403	-759.178	250	257.197	0	20	49.0003	50.4232	329.508	0	0
217	0	0	217	1	853.115	469.487	383.628	0	0	-62.0383	77.7997	366.959	390.895	11423.3	15469.2	-366.959	19.067	91.4474	120.895	0	0	0.75558	154.414	-730.072	250	182.432	0	13	68.1726	71.171	230.174	0	0
217	0	0	217	1	1125.46	518.402	607.055	0	0	-11.0158	20.6178	-41.4762	759.011	3200.14	20210.4	41.4762	32.8622	86.1189	112.659	0	0	0.999398	159.343	-727.225	250	225.582	0	5	32.5361	34.4788	112.265	0	0
217	0	0	217	1	1045.78	447.026	598.752	0	0	-28.8776	88.4702	172.724	567.769	16672.1	11970.4	-172.724	25.3302	91.4278	118.989	0	0	0.757987	179.348	-742.896	250	176.93	0	17	50.2839	49.328	120.858	0	0
217	0	0	217	1	1425.18	538.486	886.693	0	0	-25.6174	116.351	-69.7288	1107.06	4609.98	19217.7	69.7288	48.6676	91.8482	121.604	0	0	1.87797	193.404	-750.598	250	291.452	0	6	22.8269	24.2751	83.8464	0	0
218	0	0	218	1	930.705	446.264	484.441	0	0	-45.0914	21.274	125.897	549.484	30640.7	2370.57	-125.897	24.2264	73.3579	96.7265	0	0	0.423221	149.616	-705.083	250	175.788	0	14	46.0521	45.8291	113.118	0	0
218	0	0	218	1	1174.13	510.147	663.982	0	0	-5.31959	29.712	-137.945	752.079	4689.34	19204.7	137.945	33.0487	89.5982	117.987	0	0	0.143279	189.7	-746.064	250	228.373	0	6	32.0814	34.6139	151.043	0	0
218	0	0	218	1	1238.91	506.531	732.382	0	0	-26.2956	78.7773	-41.6438	840.16	3215.42	20152.2	41.6438	36.5767	86.9052	115.045	0	0	1.30083	154.729	-728.615	250	252.395	0	5	29.5915	31.2932	101.286	0	0
218	0	0	218	1	1291.69	559.823	731.869	0	0	-66.5463	-3.03299	340.575	750.134	23287.3	7776.51	-340.575	36.3667	86.3413	111.59	0	0	0.681267	199.33	-746.164	250	233.106	0	1	35.5083	36.4517	111.583	0	0
218	0	0	218	1	1127.75	656.144	471.603	0	0	-19.9988	26.2919	299.866	784.247	18556.8	11036	-299.866	36.7618	92.4955	122.146	0	0	0.460521	150.717	-728.658	250	185.096	0	8	36.4109	36.2753	103.381	0	0
219	0	0	219	1	1169.38	578.673	590.704	0	0	-35.5883	116.89	268.162	641.116	18472.7	11045	-268.162	29.6885	95.6542	120.482	0	0	0.551847	168.572	-739.485	250	205.215	0	8	44.9358	44.4299	120.177	0	0
219	0	0	219	1	1043.11	525.507	517.603	0	0	-17.5237	10.1768	-80.6246	769.553	29915.5	2979.62	80.6246	33.4769	76.1048	97.3936	0	0	0.95871	134.545	-702.394	250	218.315	0	3	29.2858	31.5478	115.136	0	0
219	0	0	219	1	1262.12	669.19	592.934	0	0	17.6613	77.0146	309.616	661.664	6659.56	18260.4	-309.616	31.0206	92.753	120.636	0	0	0.824803	172.83	-739.216	250	232.303	0	12	42.7982	42.8456	123.057	0	0
219	0	0	219	1	1037.66	514.312	523.345	0	0	31.3663	81.6551	320.611	519.422	23388.7	7891.15	-320.611	24.4854	86.8422	112.113	0	0	0.780818	228.658	-759.608	250	249.396	0	1	52.0612	52.6654	153.795	0	0
219	0	0	219	1	1090.42	345.927	744.49	0	0	-38.51	48.067	-4.8856	1088.44	4622.87	19186.3	4.8856	47.2423	88.0332	115.087	0	0	0.490817	148.089	-724.955	250	260.628	0	6	23.7807	24.8394	74.6688	0	0
220	0	0	220	1	1033.58	455.031	578.548	0	0	4.88437	94.8341	-10.1239	724.212	8067.58	17545	10.1239	31.4753	90.2503	118.279	0	0	0.449617	210.897	-755.39	250	254.969	0	23	35.3545	37.0261	112.053	0	0
220	0	0	220	1	1341.43	590.243	751.185	0	0	-5.21423	103.124	132.06	927.265	3094.67	20227.5	-132.06	40.9064	86.2562	114.494	0	0	1.45959	185.052	-741.497	250	264.799	0	5	30.2679	29.945	73.4298	0	0
220	0	0	220	1	963.13	535.929	427.202	0	0	98.0258	75.7015	333.779	664.269	28006.1	4110.02	-333.779	31.7165	77.2903	104.479	0	0	0.781246	154.37	-715.757	250	239.637	0	2	38.7771	39.2893	118.391	0	0
220	0	0	220	1	1212.56	654.814	557.745	0	0	25.9281	57.5514	332.795	638.476	23194.9	7815.59	-332.795	30.3031	86.3109	110.813	0	0	0.0223703	199.814	-746.189	250	263.162	0	1	42.1821	42.7949	128.295	0	0
221	0	0	221	1	1178.73	623.989	554.745	0	0	271.433	37.6093	211.107	511.253	6505.45	18299.8	-211.107	24.9147	91.321	116.938	0	0	0.960337	213.384	-754.724	250	215.204	0	12	53.8571	50.9038	130.075	0	0
221	0	0	221	1	1086.43	494.877	591.552	0	0	-64.6029	97.1175	-345.974	717.797	8137.06	17343.4	345.974	35.1005	89.9345	120.682	0	0	0.436107	209.869	-755.808	250	242.163	0	23	35.9557	37.199	234.559	0	0
221	0	0	221	1	1290.03	620.591	669.438	0	0	-21.7483	60.3229	45.8475	636.956	23541.5	7713.16	-45.8475	27.6576	86.433	110.032	0	0	0.683152	207.356	-748.926	250	223.67	0	1	40.6043	41.6313	114.534	0	0
221	0	0	221	1	1067.29	527.097	540.19	0	0	42.1768	111.86	285.575	732.248	18494.6	11050.1	-285.575	34.0027	91.0779	118.034	0	0	0.512233	151.133	-727.855	250	201.944	0	8	38.6785	38.5562	106.558	0	0
221	0	0	221	1	864.746	506.421	358.324	0	0	21.9348	-13.1387	224.534	584.25	8648.49	16955.3	-224.534	26.5373	93.4703	121.707	0	0	0.589578	162.039	-736.064	250	216.192	0	7	49.555	48.6104	124.914	0	0
221	0	0	221	1	1069.76	334.36	735.397	0	0	-80.0865	71.4562	-87.218	897.625	29878.4	2918.34	87.218	39.6278	73.2842	98.5277	0	0	1.05844	141.939	-705.456	250	216.451	0	3	25.1112	26.718	96.8757	0	0
222	0	0	222	1	928.751	471.131	457.62	0	0	-19.7769	17.3786	-18.0956	582.498	30715.1	2274.8	18.0956	25.2106	69.5503	91.1775	0	0	0.367298	143.132	-698.214	250	186.815	0	14	38.5432	40.6601	125.634	0	0
222	0	0	222	1	863.52	596.799	266.721	0	0	0.425818	84.2134	604.146	492.49	14151.3	13569.2	-604.146	28.4131	93.3503	121.859	0	0	0.584585	141.822	-725.448	250	187.627	0	9	49.5846	74.0729	389.11	0	0
222	0	0	222	1	1161.95	541.515	620.431	0	0	27.8478	82.5199	232.314	687.16	11433.1	15364.8	-232.314	31.1546	92.5797	118.866	0	0	0.942068	137.284	-722.655	250	180.527	0	13	42.2117	41.2642	107.067	0	0
222	0	0	222	1	827.547	405.751	421.796	0	0	60.5922	90.6966	217.445	657.168	10403.7	15456.3	-217.445	29.6985	93.2892	121.434	0	0	0.238492	179.966	-742.237	250	208.714	0	10	44.098	43.2871	110.112	0	0
222	0	0	222	1	989.156	434.452	554.704	0	0	-162.144	110.221	-37.2806	622.185	4646.84	19223.8	37.2806	28.3461	89.4998	119.687	0	0	0.800268	218.293	-757.882	250	235.814	0	6	39.066	40.8972	128.773	0	0
222	0	0	222	1	1178.81	520.655	658.15	0	0	25.0297	-18.0601	86.0631	987.619	29873	2908.2	-86.0631	43.0768	73.4212	93.2025	0	0	0.406111	151.242	-706.518	250	241.903	0	3	25.3278	25.7852	67.0608	0	0
222	0	0	222	1	1365.51	626.948	738.564	0	0	-12.8412	88.9883	-193.412	989.584	8583.6	17052.5	193.412	44.494	92.5759	119.734	0	0	1.31165	172.878	-739.207	250	311.302	0	7	24.6579	26.56	134.847	0	0
223	0	0	223	1	902.807	481.498	421.309	0	0	-39.4094	-36.0628	260.883	551.105	10404	15583	-260.883	25.6793	92.253	121.463	0	0	0.473488	172.293	-738.998	250	163.938	0	10	51.3096	50.6035	136.746	0	0
223	0	0	223	1	892.64	457.833	434.807	0	0	-33.6291	77.9458	235.06	495.884	16776.5	12279.9	-235.06	22.5955	93.2969	116.096	0	0	0.17048	161.058	-732.287	250	168.799	0	17	57.3816	56.272	146.233	0	0
223	0	0	223	1	974.548	484.646	489.902	0	0	-35.6701	5.8092	297.294	544.115	26644.9	5176.51	-297.294	25.5867	77.7164	102.091	0	0	0.45667	172.661	-724.283	250	180.649	0	11	47.6183	47.6451	135.009	0	0
223	0	0	223	1	1138.23	575.221	563.005	0	0	-30.3857	-21.9077	65.5944	742.386	14281.8	13775	-65.5944	32.4026	94.652	123.982	0	0	0.704858	201.004	-753.656	250	217.952	0	9	37.1899	38.0169	100.825	0	0
224	0	0	224	1	973.562	523.642	449.921	0	0	-25.8174	-43.5011	176.343	464.275	12882	14394.5	-176.343	20.8925	88.1957	117.589	0	0	0.475694	168.805	-732.835	250	169.881	0	26	60.1923	59.1167	145.619	0	0
224	0	0	224	1	982.961	670.928	312.033	0	0	260.823	-101.816	46.1213	415.7	15286.1	13356.6	-46.1213	19.8358	94.321	122.167	0	0	0.272449	195.501	-750.367	250	221.693	0	18	60.1163	62.0793	165.908	0	0
224	0	0	224	1	1088.4	555.434	532.969	0	0	150.139	-7.21144	183.058	550.264	16692.4	12165.7	-183.058	25.0879	91.26	118	0	0	0.377122	159.434	-731.952	250	159.958	0	17	50.8736	50.0849	123.736	0	0
224	0	0	224	1	1138.76	500.533	638.224	0	0	-85.5283	146.855	123.085	685.939	4171.59	19785.1	-123.085	30.8747	86.3299	114.941	0	0	0.733473	192.751	-743.616	250	256.014	0	24	39.7152	39.0389	96.5892	0	0
224	0	0	224	1	979.594	492.921	486.673	0	0	-12.3567	17.8443	118.043	605.679	11373.6	15429.5	-118.043	26.5442	90.1722	120.989	0	0	0.992293	193.189	-745.641	250	208.474	0	13	46.5694	46.2686	114.154	0	0
224	0	0	224	1	1015	566.748	448.249	0	0	-49.6135	84.481	207.013	621.332	10414.3	15462.5	-207.013	28.1103	93.157	122.932	0	0	0.974943	147.423	-727.042	250	183.675	0	10	46.6575	45.6197	115.323	0	0
224	0	0	224	1	1301.33	680.377	620.954	0	0	-47.278	63.712	115.248	740.595	29845.6	2926.09	-115.248	32.6048	73.1281	95.1498	0	0	0.87938	139.651	-700.826	250	192.899	0	3	34.1019	33.9961	85.2012	0	0
224	0	0	224	1	1197.03	559.346	637.688	0	0	-20.5319	95.1417	89.8596	955.433	28025	4190.24	-89.8596	41.8385	74.0329	97.704	0	0	0.839711	158.931	-714.064	250	212.26	0	2	26.6896	26.9023	68.7348	0	0
224	0	0	224	1	1126.73	520.373	606.356	0	0	17.8872	18.1646	249.845	792.492	20013.8	10147.2	-249.845	36.2357	93.0742	122	0	0	0.372155	176.63	-742.785	250	241.845	0	4	36.8321	36.1369	95.9365	0	0
225	0	0	225	1	919.98	444.203	475.777	0	0	-63.7514	73.2223	236.572	585.374	9730.77	15972	-236.572	26.837	90.5372	120.295	0	0	0.334062	191.187	-748.201	250	192.17	0	15	48.749	47.5827	124.78	0	0
225	0	0	225	1	795.251	425.7	369.551	0	0	54.1526	9.29835	63.3209	692.272	30740.8	2282.88	-63.3209	30.0645	70.2253	89.2573	0	0	0.193561	143.863	-697.863	250	223.975	0	14	34.238	35.274	94.2777	0	0
225	0	0	225	1	963.459	487.476	475.983	0	0	44.3916	-24.4379	354.652	492.229	26764.2	5206.76	-354.652	23.9556	80.1783	102.666	0	0	0.313129	175.323	-726.278	250	216.355	0	11	51.0124	52.8997	165.274	0	0
225	0	0	225	1	943.584	491.833	451.751	0	0	-28.4296	74.6394	536.617	633.568	14180.2	13578.8	-536.617	34.6118	93.5447	124.1	0	0	0.316992	184.231	-746.479	250	189.734	0	9	39.0296	51.6795	244.699	0	0
225	0	0	225	1	1156.38	567.207	589.177	0	0	-15.9289	29.7895	75.3003	892.968	20047.6	10235.2	-75.3003	38.8325	94.5145	122.19	0	0	0.734698	169.467	-740.374	250	244.511	0	4	31.3674	31.745	83.2068	0	0
225	0	0	225	1	784.775	412.086	372.689	0	0	48.7309	-26.1122	207.371	639.048	29948.9	2816.59	-207.371	28.922	72.4718	93.335	0	0	0.405606	162.011	-709.683	250	207.732	0	3	40.04	39.4589	100.028	0	0
225	0	0	225	1	1075.79	621.918	453.874	0	0	15.0337	122.673	328.862	619.253	23405.1	7650.81	-328.862	29.359	85.4883	110.848	0	0	0.746012	176.765	-734.054	250	217.076	0	1	43.4273	44.0099	130.259	0	0
226	0	0	226	1	822.102	455.056	367.046	0	0	73.9011	33.3217	90.3642	515.603	28727.8	3853.42	-90.3642	22.5145	73.9791	91.5561	0	0	0.573613	147.257	-701.596	250	166.669	0	25	47.0211	47.5707	122.81	0	0
226	0	0	226	1	929.969	480.115	449.854	0	0	78.3897	51.4006	433.478	403.68	11382.5	15495.6	-433.478	20.4386	91.38	121.927	0	0	0.329092	170.296	-736.277	250	182.709	0	13	63.2267	70.5998	269.285	0	0
226	0	0	226	1	1043.29	423.915	619.372	0	0	23.7184	37.1279	6.39876	701.676	9742.96	16008.1	-6.39876	30.3095	92.6126	121.548	0	0	0.380797	147.076	-727.236	250	171.562	0	15	37.3667	38.9477	114.75	0	0
226	0	0	226	1	913.903	475.208	438.696	0	0	-40.3445	97.5577	242.057	508.097	16683.6	12160.6	-242.057	23.2651	90.9812	117.359	0	0	0.342823	142.834	-722.332	250	154.319	0	17	55.6686	54.7688	143.379	0	0
226	0	0	226	1	914.096	535.288	378.808	0	0	-62.882	20.3025	251.874	517.755	18400.3	11042	-251.874	23.9144	88.6559	120.666	0	0	0.130582	143.338	-723.37	250	170.214	0	8	54.4934	53.3748	142.857	0	0
226	0	0	226	1	1038.44	510.796	527.646	0	0	-35.1383	75.7835	211.182	572.675	23156.3	7897.02	-211.182	25.8691	85.1476	106.678	0	0	0.775808	210.562	-747.543	250	201.992	0	1	48.0521	47.02	119.577	0	0
226	0	0	226	1	1104.02	455.737	648.283	0	0	-69.2679	59.1618	-133.594	597.174	6646.83	18278.3	133.594	26.4918	93.2708	117.509	0	0	0.775431	177.393	-741.407	250	210.207	0	12	39.5926	42.688	185.834	0	0
226	0	0	226	1	1680.88	463.393	1217.49	0	0	3.7482	42.9473	-37.4654	1514.46	4680.27	19191.4	37.4654	65.537	89.3424	118.683	0	0	0.967972	173.227	-740.826	250	339.218	0	6	17.4105	18.3134	58.4243	0	0
226	0	0	226	1	1032.38	500.661	531.722	0	0	-17.9075	73.1021	172.412	962.609	29915.9	2817.04	-172.412	42.8372	73.2693	96.431	0	0	0.971849	140.148	-702.874	250	214.367	0	3	27.497	26.9206	66.6595	0	0
226	0	0	226	1	1458.25	537.734	920.518	0	0	-60.3191	95.0863	-311.046	1175.13	3149.78	20235.6	311.046	56.1629	87.1533	111.667	0	0	1.39167	210.321	-752.96	250	348.727	0	5	21.166	22.211	136.983	0	0
227	0	0	227	1	737.352	342.995	394.357	0	0	0.566503	32.7317	83.6378	479.608	26808	5149.59	-83.6378	20.8569	79.3228	103.234	0	0	0.641598	152.436	-712.423	250	181.672	0	11	53.3192	53.7222	138.577	0	0
227	0	0	227	1	1006.45	479.522	526.928	0	0	-47.1788	51.5758	143.371	686.27	28051.6	4233.8	-143.371	30.3953	76.884	101.811	0	0	0.822812	164.895	-718.822	250	215.224	0	2	38.3541	37.8127	93.0403	0	0
227	0	0	227	1	952.863	571.29	381.573	0	0	-66.135	-8.39274	52.4226	664.911	16609.7	12166.9	-52.4226	29.1176	92.3933	116.903	0	0	0.366373	190.712	-747.86	250	246.554	0	17	39.8906	41.1556	111.882	0	0
227	0	0	227	1	923.531	477.637	445.894	0	0	-20.6184	96.1006	158.412	674.996	30715.9	2395.4	-158.412	29.9856	71.7563	92.6488	0	0	0.642464	155.545	-704.467	250	184.629	0	14	37.7489	37.212	91.1581	0	0
227	0	0	227	1	1294.79	512.624	782.163	0	0	54.0705	24.6294	-101.358	913.418	3135.05	20206.4	101.358	39.8627	86.5981	113.589	0	0	0.790753	210.909	-753.534	250	282.197	0	5	26.3057	28.4555	109.434	0	0
227	0	0	227	1	1271.32	511.941	759.374	0	0	11.7433	29.199	134.338	974.462	8559.02	17112.3	-134.338	42.7974	90.8702	120.347	0	0	0.0869242	137.304	-723.312	250	226.998	0	7	29.688	29.2932	72.0956	0	0
227	0	0	227	1	1321.75	716.85	604.897	0	0	-8.44226	25.4375	328.332	996.933	19940.4	10139.9	-328.332	47.3852	93.1944	122.35	0	0	0.755542	182.779	-746.029	250	224.922	0	4	28.5956	28.9346	86.3475	0	0
228	0	0	228	1	782.464	377.984	404.481	0	0	-312.362	-340.429	371.655	546.239	19945.4	10007.5	-371.655	47.9894	87.2113	119.03	0	0	0.635456	164.686	-731.714	250	219.964	0	4	41.1212	49.8428	120.481	0	0
228	0	0	228	1	850.403	367.649	482.754	0	0	-147.011	81.3673	30.1762	421.86	3934.09	19751	-30.1762	18.9927	88.3159	114.475	0	0	0.233084	206.126	-748.716	250	217.537	0	24	59.1974	60.8385	170.346	0	0
228	0	0	228	1	847.787	452.075	395.712	0	0	108.465	-89.9396	153.73	492.753	20919.8	9358.32	-153.73	22.4833	87.5324	112.07	0	0	0.269149	165.961	-730.137	250	161.463	0	16	54.6175	54.8391	132.403	0	0
228	0	0	228	1	910.407	451.325	459.082	0	0	-19.2855	22.6295	6.30824	680.007	30714.6	2269.55	-6.30824	29.4237	69.5594	92.8185	0	0	0.33449	134.978	-695.09	250	181.789	0	14	34.0891	35.5227	104.02	0	0
228	0	0	228	1	1458.65	727.463	731.192	0	0	69.9956	84.1468	208.886	973.902	23250.4	7888.65	-208.886	43.9066	84.0486	109.539	0	0	0.581627	219.583	-754.916	250	250.098	0	1	28.9588	28.3389	72.0422	0	0
229	0	0	229	1	908.591	616.556	292.035	0	0	293.422	-81.7821	142.767	458.907	20934.2	9549.48	-142.767	22.7696	86.3347	111.877	0	0	0.415823	199.6	-745.984	250	225.814	0	16	56.7525	54.0229	130.669	0	0
229	0	0	229	1	1124.89	616.441	508.448	0	0	-52.0062	21.8567	192.613	673.356	10416.6	15624.8	-192.613	30.3167	90.978	119.442	0	0	0.18117	151.954	-728.686	250	205.106	0	10	42.628	41.6886	104.326	0	0
229	0	0	229	1	1185.12	593.781	591.341	0	0	-36.1892	3.82552	327.455	704.694	26844.7	5178.49	-327.455	33.6832	78.3731	101.933	0	0	0.460561	182.268	-726.062	250	185.21	0	11	36.5915	37.2466	110.781	0	0
229	0	0	229	1	1378.2	653.341	724.861	0	0	-117.697	57.4172	-107.267	728.996	23438.1	7815.72	107.267	32.5955	87.0844	111.851	0	0	0.830369	231.379	-759.658	250	252.856	0	1	32.1547	34.2558	133.888	0	0
229	0	0	229	1	1622.11	568.385	1053.72	0	0	-50.9343	27.5156	-327.415	1128.51	4635.29	19206.9	327.415	54.037	91.3516	120.099	0	0	0.610427	232.747	-768.043	250	338.711	0	6	23.1394	24.0916	156.858	0	0
229	0	0	229	1	1121.59	598.377	523.212	0	0	47.2596	87.0516	-34.4146	519.424	14303.8	13865.3	34.4146	22.5934	95.4138	125.055	0	0	0.512872	210.695	-760.161	250	233.772	0	9	48.7457	51.8871	165.975	0	0
230	0	0	230	1	822.916	359.209	463.708	0	0	69.5228	6.41185	-185.697	413.003	5710.76	18729.7	185.697	18.4444	90.439	117.806	0	0	0.0676599	157.988	-728.809	250	170.737	0	20	56.4303	61.9265	315.481	0	0
230	0	0	230	1	1105.75	580.275	525.47	0	0	4.96393	-45.4431	268.198	711.905	8565.8	17087.3	-268.198	33.2262	89.1462	120.454	0	0	0.324411	174.233	-739.26	250	204.312	0	7	39.7594	39.0981	106.802	0	0
230	0	0	230	1	1003.87	510.418	493.448	0	0	-35.7232	122.898	299.793	705.811	18373.2	11039	-299.793	33.1542	87.2012	119.406	0	0	0.500563	175.853	-736.437	250	212.899	0	8	39.3454	39.2888	112.07	0	0
230	0	0	230	1	1575.95	665.191	910.755	0	0	-90.9781	91.3872	-68.2015	1098.54	3180.44	20139.6	68.2015	48.6559	85.6468	114.318	0	0	1.39002	176.746	-737.706	250	287.647	0	5	22.388	23.6891	80.7399	0	0
230	0	0	230	1	1322.02	688.596	633.426	0	0	-20.4303	48.3789	191.322	878.796	29818.8	2941.42	-191.322	39.3252	74.6626	98.8274	0	0	1.47727	177.109	-722.664	250	249.61	0	3	30.418	29.5973	74.4727	0	0
231	0	0	231	1	1049.94	542.846	507.091	0	0	55.7904	58.6099	241.213	533.393	8514.97	17082.9	-241.213	24.2851	89.2083	119.348	0	0	1.04044	197.049	-751.133	250	195.354	0	7	53.2677	52.0617	136.845	0	0
231	0	0	231	1	759.579	448.204	311.374	0	0	-79.8121	50.4687	198.992	607.233	28084.3	4135.25	-198.992	27.5584	75.2505	98.3799	0	0	0.57886	149.199	-706.354	250	180.738	0	2	43.1639	41.889	105.986	0	0
231	0	0	231	1	1119.42	598.085	521.338	0	0	65.5279	179.642	354.811	555.725	18471.2	10982.3	-354.811	26.8976	91.9592	119.902	0	0	0.289777	190.578	-747.28	250	213.936	0	8	48.5865	50.5087	156.583	0	0
231	0	0	231	1	1097.99	492.176	605.816	0	0	-53.9796	91.465	22.6415	750.947	4638.34	19242.6	-22.6415	32.8388	89.6862	120.959	0	0	0.65822	180.224	-742.838	250	218.605	0	6	35.0354	36.2933	102.114	0	0
231	0	0	231	1	1247.52	800.783	446.742	0	0	108.009	103.08	501.194	750.147	20023.3	10062.2	-501.194	39.8248	92.8352	122.562	0	0	0.943558	156.774	-734.184	250	202.171	0	4	33.6533	41.581	182.206	0	0
232	0	0	232	1	869.261	358.892	510.37	0	0	-39.7528	-4.1337	77.7701	670.125	8809.83	16946.3	-77.7701	29.2843	90.4855	118.142	0	0	0.215734	184.895	-741.048	250	212.718	0	7	40.5266	41.3044	107.284	0	0
232	0	0	232	1	976.139	608.109	368.031	0	0	67.4522	25.993	451.074	533.051	27937	4159.73	-451.074	27.4007	74.6092	100.708	0	0	0.34385	188.069	-724.981	250	210.731	0	2	43.2636	50.5127	220.458	0	0
232	0	0	232	1	1150.5	532.482	618.02	0	0	-57.693	105.549	113.811	649.472	6635.25	18331.6	-113.811	28.7666	91.16	117.393	0	0	0.226335	194.535	-748.401	250	235.507	0	12	42.475	42.4999	105.617	0	0
232	0	0	232	1	1192.72	595.105	597.611	0	0	3.9423	127.5	256.416	823.326	20127.4	10137.5	-256.416	37.834	94.2914	121.902	0	0	0.746035	185.621	-749.396	250	203.564	0	4	35.5376	34.7816	93.0197	0	0
233	0	0	233	1	874.544	443.499	431.045	0	0	40.3064	11.2268	126.497	440.3	15108	13143.9	-126.497	19.3221	93.1865	120.294	0	0	0.19464	168.113	-736.336	250	162.29	0	18	63.5032	63.5562	155.924	0	0
233	0	0	233	1	1009.06	469.042	540.016	0	0	8.53397	115.111	79.2001	617.706	6668.69	18222.3	-79.2001	27.0385	89.9025	116.914	0	0	0.21676	142.774	-722.062	250	173.474	0	12	43.7332	44.1765	114.24	0	0
233	0	0	233	1	1081.77	522.396	559.376	0	0	28.7857	107.278	15.0113	639.543	18607.6	11154.3	-15.0113	27.8424	90.6182	116.749	0	0	0.21381	153.36	-729.271	250	176.83	0	8	40.0495	41.8767	121.213	0	0
233	0	0	233	1	1544.17	598.667	945.5	0	0	3.68186	63.5543	82.6987	1314.59	3085.78	20167.4	-82.6987	57.2154	82.5218	113.918	0	0	1.14592	174.837	-735.88	250	303.77	0	5	21.1083	21.1153	54.389	0	0
233	0	0	233	1	1015.85	637.432	378.418	0	0	16.8649	-18.6885	267.812	640.781	10447.4	15366.3	-267.812	29.6986	93.4167	122.671	0	0	0.380805	160.444	-734.981	250	191.162	0	10	44.8295	44.2535	120.037	0	0
233	0	0	233	1	1321.41	581.507	739.898	0	0	60.1472	167.334	316.286	652.376	23360	7705.81	-316.286	30.9342	85.489	108.788	0	0	0.493552	187.976	-740.103	250	227.661	0	1	41.0722	41.4899	119.901	0	0
234	0	0	234	1	826.371	456.181	370.189	0	0	115.269	-52.8523	162.936	502.374	30580	2544.35	-162.936	22.7402	71.9246	94.3328	0	0	0.252041	160.16	-710.778	250	179.624	0	14	49.8506	49.1488	120.553	0	0
234	0	0	234	1	951.756	565.507	386.248	0	0	27.0238	18.0165	126.229	510.947	15420.3	13137.1	-126.229	22.403	92.3909	119.104	0	0	0.394124	183.76	-744.091	250	197.697	0	18	54.8443	54.6914	134.683	0	0
234	0	0	234	1	764.643	461.624	303.019	0	0	-17.8065	34.3098	465.801	511.279	14269.2	13619.1	-465.801	26.5403	93.7616	123.647	0	0	0.648908	183.163	-743.789	250	201.445	0	9	49.534	57.8925	238.75	0	0
234	0	0	234	1	1121.77	522.365	599.402	0	0	-24.4357	53.2391	113.056	535.74	11485.3	15394.1	-113.056	23.4818	92.2632	121.103	0	0	0.790592	159.77	-733.522	250	171.944	0	13	52.3036	52.016	129.971	0	0
234	0	0	234	1	1182.48	469.234	713.247	0	0	-85.9431	106.418	5.51991	949.986	3175.4	20124.6	-5.51991	41.9468	85.7717	113.225	0	0	0.891718	164.839	-730.667	250	278.87	0	5	26.7962	27.7491	80.9476	0	0
234	0	0	234	1	1408.8	610.115	798.687	0	0	45.5351	13.4828	173.09	1443.33	29952.1	2876.66	-173.09	64.1817	73.8938	98.0175	0	0	0.632322	127.903	-701.075	250	332.768	0	3	18.8381	18.5769	46.2794	0	0
234	0	0	234	1	1008.05	524.881	483.171	0	0	194.678	31.0052	494.293	562.054	23225.4	7642.81	-494.293	30.5673	88.0165	111.997	0	0	0.606299	188.851	-742.468	250	206.972	0	1	42.4908	51.3578	225.134	0	0
235	0	0	235	1	932.559	379.547	553.011	0	0	-70.6515	-32.4203	-53.8352	451.533	19604	9699.44	53.8352	19.8172	88.2571	117.217	0	0	0.73532	180.543	-740.226	250	160.097	0	28	53.6278	57.2622	192.437	0	0
235	0	0	235	1	821.737	383.959	437.778	0	0	-77.8216	100.667	-332.254	499.497	30773.1	2291.17	332.254	24.2925	72.9113	92.6899	0	0	0.748568	142.975	-700.805	250	202.014	0	14	44.4365	46.1081	294.323	0	0
235	0	0	235	1	1059.65	602.27	457.379	0	0	-28.527	52.7898	343.309	695.819	10393.2	15494.2	-343.309	33.3354	93.213	121.967	0	0	0.630463	164.786	-735.847	250	220.126	0	10	39.815	40.741	125.262	0	0
235	0	0	235	1	1124.63	546.965	577.667	0	0	-19.1759	31.4746	-222.31	582.717	4703.2	19202.9	222.31	26.3351	88.84	120.97	0	0	0.763406	228.732	-762.699	250	244.389	0	6	41.2967	44.5002	245.21	0	0
235	0	0	235	1	1148.18	508.137	640.039	0	0	-13.1526	6.29399	97.0631	871.786	29911.2	2883.85	-97.0631	38.0677	73.9418	95.1593	0	0	0.868148	179.695	-721.97	250	250.853	0	3	29.0635	29.3218	74.7346	0	0
235	0	0	235	1	1101.78	659.14	442.639	0	0	-47.0332	37.1947	455.831	813.176	23168.2	7736.29	-455.831	42.0374	84.7972	109.016	0	0	0.455394	167.915	-729.531	250	236.508	0	1	30.3298	34.9454	140.346	0	0
235	0	0	235	1	1259.51	627.238	632.268	0	0	33.4183	86.8321	278.319	816.567	6643.8	18250.6	-278.319	37.7364	90.4617	118.833	0	0	0.730057	221.896	-762.957	250	277.96	0	12	35.0216	34.708	95.3217	0	0
236	0	0	236	1	729.078	339.214	389.865	0	0	-2.56054	12.6225	189.623	397.046	31196.1	1482.28	-189.622	17.7554	69.1155	91.7892	0	0	0.550162	153.353	-701.189	250	188.866	0	21	63.2551	61.8146	153.087	0	0
236	0	0	236	1	939.491	428.123	511.367	0	0	17.3976	19.8599	1.51124	513.099	30677.9	2371.98	-1.51124	22.1579	73.6691	95.1564	0	0	0.231029	126.821	-694.922	250	162.907	0	14	45.0547	47.2635	141.12	0	0
236	0	0	236	1	1104.84	529.759	575.079	0	0	19.1798	27.5833	122.57	843.808	10445.1	15419.7	-122.57	36.9523	89.7874	119.176	0	0	0.436235	178.878	-741.393	250	245.667	0	10	33.6087	33.3808	82.4895	0	0
236	0	0	236	1	933.758	457.777	475.981	0	0	-31.635	125.963	177.847	714.796	26840.2	5156.02	-177.847	32.092	77.731	97.6016	0	0	0.761786	170.672	-719.465	250	207.181	0	11	36.8324	36.1596	89.6377	0	0
236	0	0	236	1	1003.22	440.783	562.442	0	0	30.1946	22.317	219.235	746.585	27974.3	4163.4	-219.235	33.7015	77.2718	100.438	0	0	0.641259	125.861	-700.248	250	188.092	0	2	35.8789	35.1499	90.2525	0	0
236	0	0	236	1	1262.02	719	543.025	0	0	64.3393	81.9253	450.302	1093.46	19967.3	10083.4	-450.302	55.7832	91.8561	120.559	0	0	1.02575	186.937	-748.189	250	263.691	0	4	24.0052	27.572	107.87	0	0
237	0	0	237	1	801.175	490.375	310.8	0	0	59.8982	23.6043	495.592	487.842	14191.5	13629.8	-495.592	25.9355	92.8691	125.16	0	0	0.178125	152.435	-731.427	250	208.161	0	9	50.5847	62.2392	274.051	0	0
237	0	0	237	1	926.655	585.234	341.421	0	0	20.1901	49.1217	298.653	641.36	26688.7	5332.52	-298.653	29.926	77.6474	101.058	0	0	0.296142	198.787	-733.625	250	212.545	0	11	40.8991	40.656	115.436	0	0
237	0	0	237	1	947.414	511.679	435.735	0	0	-29.1519	63.8241	420.438	628.753	18565.9	10998.4	-420.438	31.541	90.9258	119.901	0	0	0.50145	146.584	-726.485	250	200.653	0	8	41.2428	45.5044	168.004	0	0
237	0	0	237	1	1012.65	556.821	455.83	0	0	-51.4949	112.761	133.854	697.307	20083.2	10251.9	-133.854	31.0054	91.7258	120.956	0	0	0.957512	172.474	-739.552	250	195.07	0	4	40.4868	40.1427	98.3577	0	0
237	0	0	237	1	1272.36	524.355	748.001	0	0	-15.8467	109.168	44.1961	1041.81	4600.21	19224.9	-44.1961	45.4834	88.8501	120.175	0	0	0.916585	161.477	-732.915	250	287.686	0	6	26.0786	26.6539	72.3839	0	0
238	0	0	238	1	1000.16	404.577	595.587	0	0	21.6105	86.4507	37.6652	541.789	5559.35	18749.3	-37.6651	23.5231	90.4051	115.708	0	0	0.545044	172.038	-736.596	250	205.26	0	20	48.0824	49.7004	138.269	0	0
238	0	0	238	1	1194.86	551.389	643.472	0	0	-5.86292	60.6604	-16.9884	886.735	8576.62	17080.9	16.9884	38.4004	90.9476	118.482	0	0	1.08503	230.471	-766.164	250	286.98	0	7	29.1846	30.4911	94.0341	0	0
238	0	0	238	1	1391.17	741.781	649.391	0	0	37.535	75.2431	266.571	826.073	19994.1	10189.7	-266.571	37.9738	91.1416	119.656	0	0	0.548171	165.188	-735.907	250	222.91	0	4	34.8338	34.3975	93.2049	0	0
238	0	0	238	1	976.224	509.069	467.155	0	0	-47.8386	83.1422	242.242	601.911	6625.4	18254.3	-242.242	27.5754	91.7207	119.318	0	0	0.776818	182.947	-744.618	250	242.51	0	12	47.552	46.6045	122.556	0	0
238	0	0	238	1	1176.08	614.752	561.328	0	0	-57.2235	-15.0824	150.873	1061.07	29855.6	2905.22	-150.873	47.3547	73.924	97.5128	0	0	1.09901	160.55	-714.716	250	270.656	0	3	24.8197	24.5512	60.7341	0	0
238	0	0	238	1	1213.1	616.607	596.488	0	0	101.772	144.305	432.454	982.743	23218.7	7828.5	-432.454	49.7128	84.4809	111.996	0	0	0.484005	206.484	-751.295	250	299.759	0	1	25.9961	28.9354	108.817	0	0
239	0	0	239	1	840.682	400.904	439.777	0	0	-163.842	324.599	121.656	379.804	2456.02	20903	-121.656	18.9962	83.3596	106.386	0	0	0.281986	164.716	-724.546	250	208.058	0	19	62.6312	63.049	152.879	0	0
239	0	0	239	1	823.107	450.271	372.836	0	0	-49.7799	16.2334	114.25	574.641	13204.9	12441.3	-114.25	25.2948	92.0926	119.377	0	0	0.222166	135.181	-719.74	250	160.073	0	27	48.3668	48.4693	120.37	0	0
239	0	0	239	1	962.081	531.515	430.566	0	0	-62.8454	65.4458	342.739	453.372	6640.41	18172.3	-342.739	21.8304	89.5463	118.126	0	0	0.143492	181.253	-737.756	250	181.848	0	12	59.1769	60.5271	186.484	0	0
239	0	0	239	1	956.602	418.789	537.813	0	0	-52.038	114.817	31.2002	489.078	8622.8	17226	-31.2002	21.4702	90.1585	117.891	0	0	0.718346	186.609	-740.663	250	176.583	0	7	52.7164	54.4326	152.358	0	0
239	0	0	239	1	953.682	573.792	379.89	0	0	-9.21061	143.168	390.324	556.953	11270.8	15503.5	-390.324	27.3645	92.1337	120.957	0	0	0.747204	177.393	-741.011	250	197.499	0	13	47.8371	50.9735	172.867	0	0
239	0	0	239	1	1199.29	531.62	667.666	0	0	-55.6466	102.397	-87.4151	845.36	29953.6	2987.06	87.4151	37.3131	73.2127	96.4564	0	0	1.17921	173.769	-719.01	250	253.744	0	3	26.2012	28.1228	102.624	0	0
239	0	0	239	1	1025.84	449.193	576.647	0	0	-1.4104	57.3343	35.4052	846.885	28005.9	4228.05	-35.4052	36.6774	76.7317	99.6592	0	0	1.11106	149.431	-711.59	250	268.018	0	2	29.2741	30.0095	84.0667	0	0
239	0	0	239	1	744.069	385.817	358.252	0	0	-27.2454	117.937	283.892	388.017	14278.6	13635.1	-283.892	18.0684	97.844	127.349	0	0	0.685624	149.066	-730.938	250	167.251	0	9	74.2798	73.6652	203.159	0	0
240	0	0	240	1	1105.69	498.925	606.763	0	0	74.1336	133.428	135.759	594.356	26834.1	5347.87	-135.759	26.4324	76.4365	97.4732	0	0	0.483053	186.927	-727.603	250	202.906	0	11	43.0167	42.6055	105.017	0	0
240	0	0	240	1	937.406	368.293	569.114	0	0	-25.2665	100.653	-187.636	610.592	30720.5	2291.19	187.636	27.4908	72.0708	92.7573	0	0	0.802522	124.488	-691.262	250	179.41	0	14	34.4771	37.3368	188.161	0	0
240	0	0	240	1	1241.26	596.336	644.924	0	0	16.399	64.0384	162.706	737.725	8554.36	17077.5	-162.706	32.6554	89.4622	119.197	0	0	0.502987	195.006	-746.342	250	231.897	0	7	38.9694	38.108	93.2947	0	0
240	0	0	240	1	1235.08	528.566	706.517	0	0	7.27171	82.4346	-75.348	600.408	23412.8	7790.71	75.348	26.1885	86.7223	111.845	0	0	0.741624	203.282	-747.202	250	221.183	0	1	39.7513	42.4554	151.752	0	0
240	0	0	240	1	1155.55	584.226	571.324	0	0	39.9934	88.6726	324.891	588.636	11420.9	15458.3	-324.891	27.8156	91.7693	119.789	0	0	0.778943	154.43	-730.559	250	204.554	0	13	47.2671	47.959	140.726	0	0
240	0	0	240	1	1122.55	610.154	512.392	0	0	-2.55852	59.4834	102.683	890.24	29800.9	2930.32	-102.683	38.8754	72.3136	94.5222	0	0	0.674788	150.025	-705.687	250	238.479	0	3	28.5152	28.445	72.1833	0	0
240	0	0	240	1	1385.81	669.379	716.434	0	0	64.4995	117.292	367.06	1083.98	20066.8	10147.7	-367.06	52.4886	91.3828	121.728	0	0	0.832224	144.291	-727.749	250	221.311	0	4	25.5352	26.7402	85.7908	0	0
240	0	0	240	1	1398.11	549.134	848.971	0	0	-38.8786	43.8431	-238.435	916.204	4623.24	19290.2	238.435	41.7988	91.6371	119.985	0	0	1.23627	181.445	-743.052	250	236.948	0	6	26.716	28.6968	163.221	0	0
241	0	0	241	1	930.222	401.337	528.885	0	0	2.05518	24.1238	151.306	468.037	13352.4	12433.4	-151.306	20.6594	91.5056	117.666	0	0	0.239541	189.128	-743.319	250	201.979	0	27	60.3121	59.3902	144.97	0	0
241	0	0	241	1	716.754	393.489	323.265	0	0	-21.3142	64.3955	121.625	335.202	16664.5	12193.8	-121.625	14.7213	91.1864	118.119	0	0	0.241478	168.433	-733.184	250	155.863	0	17	82.2992	81.7819	201.718	0	0
241	0	0	241	1	919.677	516.975	402.702	0	0	-47.9299	83.9993	356.682	602.629	11309.5	15463	-356.682	29.1423	91.5932	120.027	0	0	0.817084	122.093	-713.545	250	155.826	0	13	44.9739	46.7774	147.163	0	0
241	0	0	241	1	959.075	517.92	441.155	0	0	44.2374	96.0424	269.035	470.097	26963.6	5185.94	-269.035	21.6549	77.319	98.8834	0	0	0.516983	138.929	-704.984	250	158.304	0	11	55.3511	55.2091	156.542	0	0
241	0	0	241	1	956.386	526.967	429.419	0	0	-0.88552	-38.0403	179.185	589.33	15248.9	13193.2	-179.185	26.4536	90.8914	119.319	0	0	0.335691	176.442	-739.051	250	197.815	0	18	48.4008	47.4447	117.208	0	0
241	0	0	241	1	1024.07	408.581	615.488	0	0	-93.158	52.8678	-73.0573	629.707	28097.6	4232.51	73.0573	27.7894	76.6274	100.512	0	0	0.630324	177.93	-722.779	250	179.665	0	2	35.8346	37.9712	133.876	0	0
241	0	0	241	1	1397.96	761.9	636.058	0	0	-34.4861	70.8655	228.403	1089.73	23255.3	7702.62	-228.403	49.5227	83.4585	109.564	0	0	0.494282	220.734	-756.637	250	267.305	0	1	25.9774	25.3575	66.2412	0	0
242	0	0	242	1	977.127	447.855	529.273	0	0	-22.5906	116.236	160.676	556.388	9689.61	16028.7	-160.676	24.7989	91.0412	119.26	0	0	0.498907	161.298	-732.96	250	178.677	0	15	50.8811	50.0276	121.962	0	0
242	0	0	242	1	1174.5	508.727	665.775	0	0	-73.2228	80.1097	-5.68312	646.119	5554.52	18656	5.68312	28.321	87.6603	115.671	0	0	0.956607	180.607	-740.124	250	209.214	0	20	39.0074	40.6815	121.679	0	0
242	0	0	242	1	918.044	546.687	371.358	0	0	4.74028	151.008	170.894	464.568	12951.1	14399.4	-170.894	20.8375	89.8935	118.779	0	0	0.762521	163.871	-733.198	250	171.867	0	26	60.5853	59.1163	144.878	0	0
242	0	0	242	1	1002.51	549.046	453.467	0	0	-9.46283	92.9333	282.934	753.916	10374.1	15454	-282.934	34.9671	90.2927	118.478	0	0	1.05592	133.024	-718.798	250	184.535	0	10	37.7344	37.3751	103.225	0	0
242	0	0	242	1	1135.57	504.528	631.039	0	0	-18.1112	182.079	82.8622	626.152	8588.87	17059.1	-82.8622	27.9043	89.0065	118.408	0	0	0.745107	206.73	-754.174	250	225.132	0	7	42.7831	43.0904	110.512	0	0
242	0	0	242	1	946.116	496.877	449.239	0	0	-5.49313	51.8532	274.121	445.787	28109.6	4133.87	-274.121	20.5808	77.8272	101.659	0	0	0.574384	176.826	-722.662	250	193.418	0	2	58.8605	57.8521	158.306	0	0
242	0	0	242	1	1211.14	563.147	647.993	0	0	56.5287	22.7784	219.774	975.263	29841.5	2867.36	-219.774	44.0925	71.6419	94.299	0	0	0.754912	194.136	-726.238	250	262.299	0	3	26.9166	26.3987	68.1826	0	0
242	0	0	242	1	1012.99	486.283	526.711	0	0	32.5045	38.7562	94.0934	690.734	23387.6	7734.72	-94.0934	30.08	85.9382	108.353	0	0	0.481298	184.871	-738.431	250	235.381	0	1	38.5704	38.9434	99.7132	0	0
242	0	0	242	1	1038.96	458.766	580.197	0	0	-52.7572	100.219	161.23	562.284	3042.56	20230.4	-161.23	25.1349	83.676	113.751	0	0	0.480934	155.686	-723.831	250	183.433	0	5	48.9389	48.0875	117.088	0	0
243	0	0	243	1	1053.83	538.899	514.934	0	0	100.196	39.1965	173.792	471.457	15247.4	13315.2	-173.792	21.0902	92.8403	121.536	0	0	0.148787	178.758	-741.155	250	168.826	0	18	60.6919	59.2452	145.266	0	0
243	0	0	243	1	858.106	399.757	458.348	0	0	-71.624	-21.9063	108.288	537.544	16515.5	12080.8	-108.288	23.8276	91.2779	116.384	0	0	0.317603	180.431	-739.023	250	166.284	0	17	50.7731	51.0104	128.184	0	0
243	0	0	243	1	809.555	431.375	378.179	0	0	-33.9823	85.8382	222.971	530.329	9800.66	15959.4	-222.971	24.0665	93.3557	123.383	0	0	0.333781	151.365	-730.527	250	165.877	0	15	54.6081	53.4219	136.969	0	0
243	0	0	243	1	896.63	448.753	447.877	0	0	-49.9828	66.0611	7.39036	516.108	8620.74	17075.5	-7.39036	22.4754	88.9062	120.15	0	0	0.307465	184.153	-740.491	250	195.31	0	7	49.8572	51.7329	150.5	0	0
243	0	0	243	1	1290.69	580.706	709.989	0	0	34.804	136.753	177.55	834.202	23485	7736.39	-177.55	37.3763	80.8589	103.996	0	0	0.70608	231.397	-754.871	250	265.303	0	1	32.6064	31.9683	79.0791	0	0
243	0	0	243	1	1170.75	514.182	656.567	0	0	-34.0212	15.3037	118.587	916.372	29832.4	2974.5	-118.587	40.272	75.728	95.1223	0	0	0.665902	177.485	-720.83	250	252.944	0	3	28.0497	28.1191	70.5819	0	0
243	0	0	243	1	1083.34	371.341	711.998	0	0	81.3367	-0.710898	56.1327	796.051	4802	19135.4	-56.1327	34.6742	88.111	120.65	0	0	0.336096	212.181	-759.483	250	272.697	0	6	34.1011	34.8905	92.3945	0	0
244	0	0	244	1	676.73	368.442	308.288	0	0	-41.3691	56.1449	-0.887316	423.735	31035.6	1538.42	0.887316	18.4095	69.6291	89.8631	0	0	0.501521	149.465	-700.088	250	166.882	0	21	52.4271	54.8856	165.223	0	0
244	0	0	244	1	902.66	350.547	552.113	0	0	-34.3784	43.785	-58.8191	733.987	30729.7	2248.4	58.8191	31.9267	70.1264	90.9216	0	0	0.550709	167.78	-709.761	250	238.877	0	14	29.9777	31.929	109.071	0	0
244	0	0	244	1	721.175	341.482	379.693	0	0	-94.284	-41.4104	-122.728	451.786	27999.1	4326.79	122.728	20.1733	75.9202	98.9773	0	0	0.177405	150.504	-709.219	250	176.023	0	2	47.8565	51.6154	215.745	0	0
244	0	0	244	1	1048.16	509.556	538.603	0	0	-31.0658	161.43	120.578	530.967	4117.13	19870.2	-120.578	23.6899	88.165	113.743	0	0	0.55152	205.579	-749.173	250	223.504	0	24	50.755	50.4499	125.04	0	0
244	0	0	244	1	948.307	432.003	516.303	0	0	14.4784	72.03	14.4222	704.902	8655.94	16969.8	-14.4222	30.5279	91.1382	117.732	0	0	0.285553	145.955	-725.023	250	208.457	0	7	37.0039	38.3748	111.447	0	0
244	0	0	244	1	1299.46	575.622	723.842	0	0	-102.757	105.019	25.6233	788.346	3092.56	20225.6	-25.6233	34.9913	86.6425	115.685	0	0	1.64277	184.582	-740.379	250	238.285	0	5	32.7401	33.5539	94.0334	0	0
244	0	0	244	1	955.197	511.825	443.371	0	0	-5.03104	111.502	135.8	603.137	9672.05	16033.4	-135.8	26.6595	92.602	121.226	0	0	0.292556	174.21	-738.575	250	154.266	0	15	47.0573	46.5451	113.602	0	0
244	0	0	244	1	923.852	432.798	491.054	0	0	33.3644	124.015	306.385	504.542	26775.2	5257.63	-306.385	23.6654	80.1288	101.53	0	0	0.706883	135.923	-706.4	250	181.771	0	11	51.7166	51.8222	147.36	0	0
244	0	0	244	1	1236.52	601.841	634.684	0	0	15.1543	65.5756	336.917	864.443	6662.07	18271.9	-336.917	41.1095	91.9296	118.448	0	0	0.537544	210.664	-757.415	250	274.86	0	12	32.4163	32.9327	99.4236	0	0
245	0	0	245	1	932.577	588.878	343.699	0	0	70.6748	14.6639	212.722	548.7	20857.9	9851.68	-212.722	24.7926	86.547	116.145	0	0	0.462916	177.098	-734.773	250	167.24	0	16	51.2615	50.1304	127.162	0	0
245	0	0	245	1	946.48	459.925	486.555	0	0	7.75587	177.558	71.7533	415.258	14343.3	13774.8	-71.7533	18.4312	93.7063	124.836	0	0	0.618742	172.606	-742.329	250	196.504	0	9	64.8833	65.6574	171.025	0	0
245	0	0	245	1	1017.49	479.245	538.242	0	0	-29.3589	72.911	60.8868	542.735	26738.2	5408.39	-60.8868	23.6455	80.6919	100.5	0	0	0.522236	192.033	-732.351	250	214.223	0	11	45.7935	46.8831	126.626	0	0
245	0	0	245	1	1147.18	612.965	534.211	0	0	-79.3871	42.6061	255.448	866.019	18516.5	11019.7	-255.448	40.1709	89.0562	121.117	0	0	0.877853	194.456	-749.625	250	244.806	0	8	33.244	32.3365	87.6728	0	0
245	0	0	245	1	845.667	450.174	395.492	0	0	-16.6464	42.6849	82.8716	569.769	29815	2947.12	-82.8716	24.8102	74.0091	96.7245	0	0	0.459672	146.16	-705.378	250	184.523	0	3	43.5411	43.8532	113.874	0	0
245	0	0	245	1	1386.79	711.117	675.674	0	0	25.0445	56.9162	223.656	797.526	6652.18	18280.5	-223.656	36.0161	91.9263	116.73	0	0	0.562935	196.022	-751.847	250	222.361	0	12	36.3422	35.4628	91.5223	0	0
246	0	0	246	1	949.428	490.549	458.879	0	0	-27.848	34.8153	139.216	465.531	13282.6	12522.3	-139.216	20.5318	91.3332	119.021	0	0	0.738258	145.245	-723.843	250	144.485	0	27	60.2678	59.568	145.747	0	0
246	0	0	246	1	740.913	321.128	419.785	0	0	23.5302	68.5336	-66.7437	465.201	30771.4	2223.65	66.7437	20.2278	70.7368	92.3393	0	0	0.542453	141.743	-697.214	250	171.589	0	14	46.4491	49.6536	173.989	0	0
246	0	0	246	1	1399.3	677.58	721.724	0	0	-6.56714	34.7933	217.706	869.596	6584.13	18302.6	-217.706	39.2426	89.9705	116.277	0	0	0.0275729	230.642	-761.937	250	253.115	0	12	33.3526	32.4321	83.3787	0	0
246	0	0	246	1	1125.6	562.438	563.163	0	0	-38.9865	15.2126	54.5309	736.83	8609.75	17026.6	-54.5309	32.061	89.3819	119.557	0	0	0.493656	211.039	-756.12	250	251.01	0	7	36.6316	37.475	100.418	0	0
246	0	0	246	1	1077.55	559.308	518.239	0	0	20.4416	45.0276	426.54	668.224	11340.8	15501.9	-426.54	33.6097	91.3938	120.593	0	0	0.737404	191.421	-747.397	250	237.228	0	13	38.9584	43.1646	161.244	0	0
246	0	0	246	1	1090.44	413.995	676.447	0	0	29.6367	64.5945	3.84783	948.147	3059.82	20166.4	-3.84783	41.032	83.2134	111.489	0	0	1.31409	162.762	-726.085	250	272.816	0	5	26.8442	27.9463	82.1397	0	0
246	0	0	246	1	1179.91	708.451	471.463	0	0	-65.6543	44.0122	294.363	780.003	18502.8	10918.6	-294.363	36.6972	87.5231	116.983	0	0	0.6028	195.923	-746.329	250	238.534	0	8	35.7388	35.4313	100.859	0	0
247	0	0	247	1	959.453	397.41	562.043	0	0	-85.4778	173.567	10.0702	510.675	2477.32	20755	-10.0702	22.9212	86.0199	110.715	0	0	0.141806	162.658	-727.318	250	163.228	0	19	47.5233	49.1827	143.913	0	0
247	0	0	247	1	884.497	455.977	428.521	0	0	51.5706	57.6885	270.239	407.323	26757	5224.29	-270.239	18.7676	78.9915	100.549	0	0	0.484531	177.556	-724.381	250	169.197	0	11	64.315	63.4002	172.126	0	0
247	0	0	247	1	1061.78	526.155	535.627	0	0	5.6381	79.3396	23.8231	828.273	29892.4	2910.46	-23.8231	35.917	72.4156	94.3551	0	0	1.104	159.292	-710.111	250	217.712	0	3	28.799	29.765	84.9499	0	0
247	0	0	247	1	1119.58	548.594	570.982	0	0	-45.6308	25.2817	168.242	859.104	27950.4	4260.1	-168.242	38.3184	74.0323	97.7382	0	0	0.75176	151.925	-709.144	250	212.601	0	2	30.6808	30.0855	74.43	0	0
247	0	0	247	1	1340.47	541.133	799.337	0	0	38.4639	21.9456	198.106	837.391	6638.76	18315.5	-198.106	37.5165	91.7106	117.446	0	0	0.367122	208.754	-756.03	250	214.275	0	12	34.5766	33.9294	85.2526	0	0
247	0	0	247	1	1389.6	545.98	843.618	0	0	69.0963	28.317	22.9349	1173.72	4614.92	19206.1	-22.9349	50.8657	90.0339	118.379	0	0	0.806261	195.408	-749.863	250	281.543	0	6	22.8503	23.7012	67.3802	0	0
248	0	0	248	1	668.001	356.877	311.124	0	0	25.2184	11.48	247.246	304.96	20803.7	9755.2	-247.246	13.9376	90.0212	114.793	0	0	0.210686	149.14	-722.474	250	159.105	0	16	91.3682	89.9453	235.873	0	0
248	0	0	248	1	1034.64	487.931	546.712	0	0	61.6151	38.4547	314.598	731.55	10402.7	15408.8	-314.598	34.4889	89.965	117.832	0	0	0.119363	147.879	-724.436	250	210.303	0	10	37.956	38.1763	111.115	0	0
248	0	0	248	1	1058.41	394.383	664.031	0	0	-97.1515	160.22	53.2259	530.926	3983.89	19771.8	-53.2259	23.8456	87.7457	113.425	0	0	0.675531	177.543	-734.291	250	219.428	0	24	48.0895	48.7442	131.858	0	0
248	0	0	248	1	1126.73	530.251	596.476	0	0	-52.0693	30.1421	127.454	599.737	14303.5	13722.9	-127.454	26.4797	93.2681	123.908	0	0	0.281913	181.02	-745.674	250	201.483	0	9	47.4458	47.0613	115.823	0	0
248	0	0	248	1	1222.85	462.261	760.588	0	0	-18.9741	92.9521	-5.7945	1006.29	4702.99	19141.4	5.7945	43.7862	89.2724	118.724	0	0	0.883592	190.65	-747.892	250	283.987	0	6	25.8969	27.0977	80.6662	0	0
249	0	0	249	1	741.8	431.67	310.129	0	0	176.569	276.872	538.204	348.063	14174.5	13675.5	-538.204	19.5407	91.5394	124.805	0	0	0.388913	162.61	-733.629	250	203.244	0	9	67.7085	91.4386	426.586	0	0
249	0	0	249	1	1087.22	519.636	567.58	0	0	67.5588	-9.45534	93.6493	484.591	6709.32	18147.6	-93.6493	21.202	89.208	115.686	0	0	0.548255	204.655	-749.821	250	200.921	0	12	55.547	56.3881	142.664	0	0
249	0	0	249	1	997.343	554.114	443.229	0	0	38.765	33.4212	201.461	652.532	11222.8	15513.5	-201.461	29.252	87.9931	116.032	0	0	0.126087	140.256	-718.453	250	184.119	0	13	43.5051	42.5956	107.166	0	0
249	0	0	249	1	1134.58	490.964	643.614	0	0	23.1734	101.281	-131.314	776.52	3165.95	20129.7	131.314	34.3421	84.4712	112.846	0	0	0.919754	173.828	-733.41	250	238.588	0	5	30.1747	32.5633	137.093	0	0
249	0	0	249	1	927.586	487.365	440.22	0	0	81.7845	-28.6924	84.4816	583.195	15365.5	13183.8	-84.4816	25.5874	92.8561	119.404	0	0	0.261506	145.167	-726.077	250	192.278	0	18	46.713	47.4247	122.531	0	0
249	0	0	249	1	764.156	396.607	367.549	0	0	64.8258	13.4719	188.191	528.04	30730.1	2378.37	-188.191	23.6363	70.2274	90.556	0	0	0.267244	173.549	-714.009	250	206.396	0	14	47.6233	46.8551	116.304	0	0
249	0	0	249	1	1332.03	497.711	834.323	0	0	-52.2578	122.132	61.9976	679.286	8623.02	17119	-61.9976	29.9219	90.4036	119.011	0	0	1.1768	192.559	-747.443	250	222.404	0	7	39.3769	40.0444	106.373	0	0
249	0	0	249	1	1366.96	682.563	684.401	0	0	-13.9344	25.9066	108.53	994.324	20045.6	10239.1	-108.53	43.4825	91.8641	119.628	0	0	1.03289	190.262	-747.271	250	244.638	0	4	28.6347	28.5878	71.7708	0	0
249	0	0	249	1	1441.43	497.086	944.343	0	0	27.7705	45.7707	91.6251	1313.19	4656.25	19188.6	-91.6251	57.1646	88.5838	117.831	0	0	0.532554	154.485	-729.816	250	284.293	0	6	21.5534	21.6586	55.4646	0	0
249	0	0	249	1	1125.29	550.139	575.156	0	0	22.9401	16.498	357.805	733.257	23397.2	7657.32	-357.805	35.4386	84.8483	110.302	0	0	0.290229	191.999	-739.743	250	233.216	0	1	35.9545	37.3039	117.529	0	0
250	0	0	250	1	870.732	489.667	381.065	0	0	65.9738	-41.4807	235.122	522.601	15381.3	13096.9	-235.122	24.0436	90.2021	118.238	0	0	0.164265	155.501	-728.196	250	183.039	0	18	53.834	52.8618	137.975	0	0
250	0	0	250	1	858.953	490.091	368.862	0	0	37.8626	5.13252	307.635	378.762	26770.7	5177.19	-307.635	17.8363	79.2509	101.078	0	0	0.248639	143.931	-708.264	250	157.273	0	11	67.8214	68.2623	194.587	0	0
250	0	0	250	1	836.369	355.421	480.948	0	0	-46.0691	26.1356	-41.8898	637.077	28050.5	4159.58	41.8898	27.7017	75.6553	99.4101	0	0	0.545925	149.076	-709.6	250	221.524	0	2	36.0095	38.309	124.838	0	0
250	0	0	250	1	1072.22	615.607	456.616	0	0	-23.9253	127.74	306.304	506.094	11385.2	15419.2	-306.304	23.8151	91.3617	118.052	0	0	1.10507	187.923	-744.624	250	229.699	0	13	55.0499	54.9061	156.715	0	0
250	0	0	250	1	1147.04	522.745	624.292	0	0	73.8528	314.551	113.987	661.604	18562.6	11046.7	-113.987	31.4733	89.8407	116.026	0	0	0.750537	178.761	-739.869	250	228.277	0	8	38.7332	39.6382	96.3767	0	0
250	0	0	250	1	1445.47	724.268	721.2	0	0	-91.0102	83.613	141.841	1021.37	3080.81	20147.4	-141.841	45.7933	83.2733	112.431	0	0	1.01124	201.828	-745.399	250	251.838	0	5	27.3236	26.7165	65.6998	0	0
250	0	0	250	1	1350.96	739.665	611.291	0	0	36.3415	47.014	465.604	931.354	10428	15400.3	-465.604	48.1508	90.7673	123.255	0	0	0.65426	203.073	-754.858	250	256.079	0	10	27.4979	32.2079	132.453	0	0
250	0	0	250	1	1234.44	581.737	652.706	0	0	173.258	28.3268	472.006	704.014	23246.8	7745.15	-472.006	37.435	83.3491	108.559	0	0	0.468682	235.016	-761.678	250	272.409	0	1	33.8622	39.8057	166.473	0	0
251	0	0	251	1	869.155	488.358	380.797	0	0	273.791	-158.429	271.253	464.539	23445.3	7632.93	-271.253	25.0407	81.8161	106.341	0	0	0.153478	212.168	-745.061	250	206.559	0	1	52.515	52.5925	137.81	0	0
251	0	0	251	1	893.271	464.261	429.01	0	0	-51.1357	127.045	368.589	613.076	18488.2	11034.9	-368.589	29.8948	89.0328	117.29	0	0	0.344611	167.585	-733.889	250	197.618	0	8	43.2391	45.3466	146.761	0	0
251	0	0	251	1	1010.26	502.383	507.882	0	0	-9.5387	44.8959	20.4967	573.468	11271.1	15601.7	-20.4967	24.8137	91.0667	119.734	0	0	0.506454	164.321	-733.629	250	175.274	0	13	45.7045	47.1559	135.298	0	0
251	0	0	251	1	989.438	546.338	443.1	0	0	13.4611	14.4791	165.201	821.788	29784.9	2975.32	-165.201	36.4271	71.0282	93.2583	0	0	0.206343	153.729	-706.31	250	218.599	0	3	31.4559	30.9314	76.1792	0	0
251	0	0	251	1	1049.51	559.465	490.042	0	0	25.7465	30.3166	293.949	794.374	26782.8	5251.66	-293.949	37.0272	76.3801	101.536	0	0	0.43229	197.678	-735.715	250	268.36	0	11	33.2244	32.9796	93.2859	0	0
252	0	0	252	1	907.714	482.133	425.581	0	0	41.6498	64.3851	91.688	552.505	28859.8	3822.36	-91.688	24.0852	72.5927	92.5216	0	0	0.550193	174.894	-714.703	250	215.785	0	25	44.0925	44.5745	114.35	0	0
252	0	0	252	1	1129.37	507.707	621.664	0	0	-110.992	119.726	-182.663	748.773	3200.45	20210.9	182.663	34.3971	84.5526	110.395	0	0	1.23062	183.523	-736.445	250	225.355	0	5	30.355	32.4359	157.095	0	0
252	0	0	252	1	924.694	398.424	526.27	0	0	36.6282	21.3102	117.641	657.823	30658.7	2270.87	-117.641	28.7897	69.9814	91.7165	0	0	0.385131	143.31	-699.074	250	190.726	0	14	37.6913	37.7847	93.7522	0	0
252	0	0	252	1	845.64	490.486	355.153	0	0	147.401	79.7674	139.673	375.532	14203.6	13872.6	-139.673	16.8666	93.1092	124.658	0	0	0.138644	162.744	-735.403	250	163.537	0	9	74.5202	73.6199	178.639	0	0
252	0	0	252	1	1011.7	502.371	509.332	0	0	-88.4913	84.5642	-72.2427	601.941	28093	4200.82	72.2427	26.6264	76.5518	99.5661	0	0	0.57665	146.949	-709.072	250	180.784	0	2	37.137	39.5428	138.719	0	0
252	0	0	252	1	1029.57	573.83	455.737	0	0	112.095	-59.8441	117.563	454.12	21015.8	9527.54	-117.563	20.3126	88.2687	114.616	0	0	0.608508	158.736	-727.106	250	183.265	0	16	59.1003	59.2153	146.558	0	0
252	0	0	252	1	1255.32	674.857	580.46	0	0	64.3712	120.161	195.918	753.913	26843.8	5261.48	-195.918	33.9424	78.3649	100.631	0	0	0.346716	158.983	-716.238	250	201.057	0	11	35.4845	34.7945	87.1955	0	0
252	0	0	252	1	1146.25	635.082	511.17	0	0	-21.7301	30.1827	350.951	812.676	23342.2	7643.64	-350.951	39.1463	83.9599	105.092	0	0	0.305489	206.283	-744.916	250	230.202	0	1	32.4303	33.3711	103.505	0	0
252	0	0	252	1	1272.99	684.332	588.659	0	0	29.7814	75.6654	266.017	789.635	18507	10986.6	-266.017	36.2837	89.1972	119.627	0	0	0.484459	167.145	-736.614	250	218.689	0	8	36.2717	35.7254	96.8398	0	0
252	0	0	252	1	1036.86	580.87	455.991	0	0	-25.7538	66.6511	165.057	676.237	29824.1	3022.81	-165.057	30.0459	74.3857	97.807	0	0	0.788296	182.223	-720.741	250	237.318	0	3	38.645	37.8703	93.2181	0	0
252	0	0	252	1	1399.43	729.602	669.829	0	0	-32.3233	84.3427	132.835	958.045	10397	15462.6	-132.835	42.3046	89.8472	120.611	0	0	1.24	197.919	-751.442	250	253.124	0	10	29.8909	29.5848	72.6178	0	0
253	0	0	253	1	759.106	448.854	310.252	0	0	87.2689	25.0099	226.744	340.979	15459.7	13130.1	-226.744	15.5129	92.8589	118.058	0	0	0.336985	158.994	-731.407	250	178.651	0	18	83.2991	81.1928	208.558	0	0
253	0	0	253	1	1074.69	526.376	548.313	0	0	23.3917	70.3326	-20.902	597.894	9145.33	16871.9	20.902	25.902	89.7828	113.213	0	0	0.0613831	209.699	-753.755	250	239.088	0	31	41.35	43.6832	137.647	0	0
253	0	0	253	1	954.99	489.604	465.386	0	0	-26.0352	40.3355	195.724	484.628	14177.8	13613.1	-195.724	21.7355	92.7616	123.47	0	0	0.419256	168.286	-737.782	250	171.659	0	9	59.7912	58.1939	145.54	0	0
253	0	0	253	1	858.217	520.577	337.64	0	0	48.8946	147.58	389.334	529.712	26859.3	5333.72	-389.334	25.9901	77.4959	99.3921	0	0	0.660579	128.924	-701.436	250	184.619	0	11	46.1571	49.2491	165.85	0	0
253	0	0	253	1	1050.96	311.287	739.678	0	0	-48.9146	8.65052	-145.339	918.55	3138.37	20222.3	145.339	40.628	85.4429	114.115	0	0	0.184991	164.322	-729.924	250	268.516	0	5	25.8878	28.1464	123.78	0	0
253	0	0	253	1	1230.63	489.047	741.583	0	0	76.6634	102.848	262.703	721.792	23343.4	7869.95	-262.703	33.2701	85.9974	110.044	0	0	0.0661175	218.056	-754.415	250	240.187	0	1	38.5359	38.0074	102.008	0	0
253	0	0	253	1	1094.92	664.286	430.635	0	0	36.1709	71.9202	224.254	803.463	28068	4213.46	-224.254	36.3091	75.5433	99.6008	0	0	0.527004	152.892	-711.515	250	200.892	0	2	33.2044	32.5395	84.0503	0	0
254	0	0	254	1	1011.35	447.575	563.772	0	0	-26.5817	50.2975	6.74974	508.33	10490.9	15397	-6.74974	22.0313	92.0196	120.785	0	0	0.346998	124.718	-715.702	250	134.416	0	10	50.8878	52.8966	155.902	0	0
254	0	0	254	1	972.183	527.929	444.254	0	0	21.8855	77.1722	436.722	721.13	26786.7	5204.81	-436.722	36.4133	77.072	99.3192	0	0	0.598693	171.096	-720.798	250	247.812	0	11	33.3937	37.4792	142.135	0	0
254	0	0	254	1	1164.09	627.662	536.424	0	0	-34.6531	-26.7021	228.009	1113.77	29833	2916.84	-228.009	50.9976	74.7459	96.1237	0	0	0.603227	168.114	-718.917	250	282.79	0	3	23.9328	23.5016	61.6067	0	0
254	0	0	254	1	1034.63	501.337	533.288	0	0	-35.1064	73.1552	252.191	657.692	28039.6	4112.56	-252.191	30.1757	74.6014	99.7304	0	0	0.635748	187.591	-726.16	250	218.59	0	2	39.8767	39.1003	104.548	0	0
255	0	0	255	1	1071.88	641.167	430.713	0	0	8.47638	17.6318	101.581	492.187	15438.8	13037.8	-101.581	21.4696	90.6677	115.433	0	0	0.309036	162.862	-731.676	250	188.214	0	18	55.4924	55.7328	140.712	0	0
255	0	0	255	1	891.724	459.673	432.051	0	0	-105.605	98.7566	-114.479	405.632	3992.34	19733.6	114.479	18.1978	88.5365	116.251	0	0	0.250211	233.033	-763.06	250	227.269	0	24	57.088	61.1192	243.934	0	0
255	0	0	255	1	950.154	332.582	617.573	0	0	-33.7273	-111.425	-655.173	825.51	13089.2	12568.9	655.173	58.0287	91.2586	116.799	0	0	0.630308	219.408	-762.165	250	194.635	0	32	61.9637	69.9959	132.989	0	0
255	0	0	255	1	1007.53	514.884	492.648	0	0	-21.2068	51.6368	187.799	622.599	9787.89	15993.6	-187.799	27.8308	90.4518	122.752	0	0	0.378398	158.607	-731.322	250	159.794	0	15	46.5414	45.2344	112.455	0	0
255	0	0	255	1	1020.57	452.414	568.157	0	0	-30.5359	12.1472	284.304	641.28	27935.3	4173.57	-284.304	29.9152	73.9481	100.639	0	0	0.870662	161.374	-714.442	250	179.049	0	2	40.3111	39.9798	111.62	0	0
255	0	0	255	1	1052.41	568.297	484.115	0	0	278.059	127.728	211.114	490.675	23341.4	7645.75	-211.114	24.1409	85.8127	108.895	0	0	0.692998	211.461	-750.024	250	232.36	0	1	54.1883	51.0244	129.786	0	0
255	0	0	255	1	977.482	485.778	491.705	0	0	33.5217	52.2138	262.222	765.115	26874.7	5130.11	-262.222	35.1044	76.8549	101.101	0	0	0.317449	151.081	-712.281	250	182.154	0	11	34.8716	34.2594	92.7508	0	0
255	0	0	255	1	1212.62	687.835	524.784	0	0	135.452	131.486	328.209	796.632	19995.9	10133.5	-328.209	38.2914	90.1585	120.423	0	0	1.16825	167.818	-737.205	250	205.877	0	4	34.5613	35.0236	104.541	0	0
256	0	0	256	1	917.563	413.419	504.144	0	0	-28.743	49.0077	49.9669	480.886	5510.04	18587.4	-49.9669	20.8909	87.2989	115.191	0	0	0.475233	187.15	-740.519	250	204.408	0	20	54.4689	55.5342	150.773	0	0
256	0	0	256	1	881.183	421.606	459.576	0	0	-18.6344	44.4439	49.2123	609.433	30713.9	2247.74	-49.2123	26.4375	70.582	89.3207	0	0	0.344911	107.855	-680.638	250	170.907	0	14	38.5074	39.4771	108.622	0	0
256	0	0	256	1	952.522	560.84	391.682	0	0	-122.177	126.394	343.372	477.501	11483.4	15420.6	-343.372	23.4547	91.923	118.922	0	0	0.743231	157.783	-730.421	250	171.238	0	13	56.5011	57.292	177.036	0	0
256	0	0	256	1	838.62	441.28	397.34	0	0	-48.1995	89.9165	164.156	599.795	26856.7	5192.06	-164.156	26.7809	75.5402	100.259	0	0	0.351879	152.291	-709.99	250	179.543	0	11	43.6572	42.9683	105.083	0	0
256	0	0	256	1	985.098	554.277	430.821	0	0	-55.2113	112.044	-56.0113	443.202	6632.77	18225.4	56.0113	19.5177	91.0509	120.556	0	0	0.802006	225.011	-759.865	250	261.87	0	12	54.9129	58.4201	196.005	0	0
256	0	0	256	1	1082.29	529.002	553.286	0	0	29.9846	67.7537	168.953	802.245	8740.1	17073.8	-168.953	35.5825	89.2041	116.879	0	0	0.268654	179.623	-738.389	250	222.375	0	7	35.6649	35.012	86.0589	0	0
256	0	0	256	1	982.138	405.944	576.194	0	0	-49.0392	77.5542	140.516	518.858	9915.38	15967.7	-140.516	23.0032	95.1281	122.205	0	0	0.493955	174.772	-743.601	250	215.111	0	15	54.7508	54.2855	132.937	0	0
256	0	0	256	1	1276.04	629.436	646.602	0	0	50.8871	29.1939	126.433	1047.73	29847.1	2960.61	-126.433	45.9734	73.6766	95.7051	0	0	0.707316	158.379	-711.909	250	252.613	0	3	24.7776	24.7111	61.5682	0	0
256	0	0	256	1	1290.93	515.604	775.324	0	0	-40.1746	85.6591	-34.0904	1050.77	3129.63	20245	34.0904	45.8493	84.2773	114.942	0	0	0.981172	155.902	-726.109	250	319.428	0	5	23.9412	25.2496	79.1601	0	0
257	0	0	257	1	1152.81	585.901	566.905	0	0	221.694	208.787	119.366	503.703	9943.63	16135.5	-119.366	23.8567	92.6707	120.977	0	0	0.736485	165.455	-734.869	250	170.125	0	15	52.4318	51.9048	127.914	0	0
257	0	0	257	1	1194.2	507.965	686.235	0	0	67.681	24.2521	134.643	840.57	8702.4	17017.6	-134.643	37.0212	88.6748	114.983	0	0	0.256494	192.411	-746.726	250	250.871	0	7	33.3848	33.1647	81.6254	0	0
257	0	0	257	1	1003.47	462.22	541.245	0	0	-6.53793	94.8321	144.085	507.5	8178.66	17445.3	-144.085	22.4303	88.9944	119.468	0	0	0.644599	168.154	-736.088	250	202.967	0	23	55.5271	54.7254	132.582	0	0
257	0	0	257	1	1137.7	610.738	526.965	0	0	44.7271	31.8905	444.708	920.13	19986.9	10033.8	-444.708	46.9721	91.3792	120.285	0	0	0.3443	153.198	-729.578	250	205.176	0	4	28.159	32.0077	124.757	0	0
257	0	0	257	1	1050.53	490.604	559.93	0	0	6.20491	44.4874	138.933	829.41	27998.3	4240.89	-138.933	36.4718	73.518	97.7096	0	0	0.296988	146.404	-705.716	250	211.221	0	2	31.5653	31.0419	76.4822	0	0
257	0	0	257	1	1025.57	503.46	522.11	0	0	13.4454	127.724	171.156	503.836	14337.6	13725	-171.156	22.5001	96.6877	125.869	0	0	0.912857	143.154	-729.101	250	148.277	0	9	57.811	56.606	138.446	0	0
258	0	0	258	1	937.056	567.842	369.213	0	0	87.412	155.991	397.188	513.233	11373.5	15490.6	-397.188	25.3932	88.9535	119.613	0	0	1.05273	132.754	-716.017	250	164.329	0	13	50.8205	54.4407	188.126	0	0
258	0	0	258	1	739.4	328.036	411.365	0	0	-90.3184	99.4659	-266.554	387.666	30785.6	2292.37	266.554	18.2255	74.4844	92.1825	0	0	0.502308	134.783	-696.67	250	176.229	0	14	54.0049	57.4853	345.131	0	0
258	0	0	258	1	1456.48	810.965	645.515	0	0	47.5699	103.812	328.917	655.443	6729.31	18134	-328.917	31.0571	88.7211	118.505	0	0	0.56954	212.422	-753.69	250	223.744	0	12	41.7943	42.6655	126.555	0	0
258	0	0	258	1	1008.78	466.101	542.681	0	0	-37.0729	96.7823	169.867	450.836	16979.3	12061.7	-169.867	20.137	88.7169	117.059	0	0	0.532648	217.555	-759.22	250	184.259	0	17	62.0808	61.0431	148.981	0	0
258	0	0	258	1	1107.02	466.945	640.08	0	0	22.3768	133.315	167.05	633.062	2369.46	20795.3	-167.05	28.263	83.5983	110.121	0	0	0.427802	173.802	-730.939	250	204.434	0	19	43.3433	42.405	103.958	0	0
258	0	0	258	1	937.789	526.156	411.633	0	0	-11.5641	6.10356	83.8658	416.708	20940.2	9561.26	-83.8658	18.1516	88.1226	114.922	0	0	0.77602	175.888	-736.667	250	192.166	0	16	64.1732	64.9552	166.764	0	0
258	0	0	258	1	1075.56	434.358	641.205	0	0	-27.8013	87.1678	150.594	657.448	14279.2	13765.6	-150.594	29.1461	94.3037	124.272	0	0	0.333302	153.807	-732.753	250	158.177	0	9	44.0295	43.4196	105.796	0	0
258	0	0	258	1	1060.33	550.123	510.208	0	0	27.4635	-1.68692	87.2089	914.627	29870.5	2891.83	-87.2089	39.8341	72.2027	93.8913	0	0	0.732138	163.019	-712.991	250	256.134	0	3	27.3146	27.7726	71.5944	0	0
258	0	0	258	1	1347.67	726.72	620.946	0	0	-20.1622	43.192	114.518	929.063	20051.8	10221.8	-114.518	40.7027	94.455	120.567	0	0	0.82487	199.881	-754.06	250	242.868	0	4	30.7964	30.6703	76.8869	0	0
258	0	0	258	1	1134.98	677.998	456.977	0	0	-34.9146	28.6188	307.075	727.478	18571.7	10934	-307.075	34.2825	90.9963	120.836	0	0	0.629493	157.687	-731.94	250	173.982	0	8	38.6156	38.6717	111.64	0	0
258	0	0	258	1	1154.01	647.136	506.872	0	0	75.7389	59.4754	537.169	802.082	23244.7	7714	-537.169	43.8593	86.4792	109.028	0	0	0.195281	194.25	-744.366	250	277.693	0	1	30.0207	39.1768	183.873	0	0
259	0	0	259	1	855.903	503.262	352.641	0	0	-88.4331	0.33912	301.596	596.054	2480.27	20828.6	-301.596	28.439	83.0107	108.871	0	0	0.737237	209.22	-745.708	250	237.257	0	19	44.7826	44.724	136.488	0	0
259	0	0	259	1	700.934	322.254	378.68	0	0	-127.84	8.41256	-234.815	436.413	30823.1	2283.77	234.815	20.2996	72.2528	91.6139	0	0	0.397302	151.991	-703.789	250	174.19	0	14	47.2589	50.9857	288.403	0	0
259	0	0	259	1	1036.31	532.947	503.365	0	0	-186.633	94.7803	60.4209	704.152	18524.1	11166.8	-60.4209	32.5574	88.8021	118.613	0	0	0.866451	163.987	-732.623	250	208.844	0	8	37.3313	37.0896	98.0404	0	0
259	0	0	259	1	1089.39	579.162	510.224	0	0	-32.9393	52.905	-0.289651	723.837	4617.3	19181.5	0.28965	31.4014	89.9354	119.452	0	0	0.529788	203.597	-751.492	250	250.995	0	6	35.7696	37.2665	110.813	0	0
259	0	0	259	1	998.562	535.576	462.986	0	0	-21.7783	32.0859	202.619	696.595	26830.3	5249.89	-202.619	31.31	77.4104	101.574	0	0	0.669252	152.504	-713.222	250	219.141	0	11	38.6152	37.6183	95.2347	0	0
259	0	0	259	1	1211.32	537.565	673.754	0	0	-61.9704	75.2226	-44.3358	909.245	29960	2914.58	44.3358	39.8005	74.5867	94.5654	0	0	1.0354	169.926	-718.249	250	290.34	0	3	24.982	26.529	87.4145	0	0
259	0	0	259	1	1290.29	522.853	767.435	0	0	-80.3399	49.9618	61.4513	963.206	8651.1	16991.9	-61.4513	42.3249	91.1533	118.27	0	0	0.902965	165.291	-736.415	250	248.245	0	7	28.3487	28.6542	76.7596	0	0
259	0	0	259	1	1324.05	709.108	614.946	0	0	-46.5365	31.0041	70.0536	983.438	28051	4154.72	-70.0536	42.9148	76.1456	99.1565	0	0	0.994455	181.744	-725.223	250	281.324	0	2	25.8035	26.2441	69.476	0	0
259	0	0	259	1	1234.34	737.192	497.147	0	0	-21.0522	116.126	380.601	925.312	19953.1	10148.9	-380.601	45.1977	91.9591	120.641	0	0	0.994937	172.882	-739.297	250	257.314	0	4	29.4815	31.2253	103.363	0	0
259	0	0	259	1	1443.73	787.631	656.097	0	0	56.8859	109.26	495.177	972.673	23363.2	7664.22	-495.177	51.1501	84.248	109.356	0	0	0.891773	207.79	-749.502	250	296.206	0	1	25.2141	30.9389	132.886	0	0
260	0	0	260	1	1040.31	526.385	513.924	0	0	50.3045	19.8896	130.417	520.03	6626.92	18217.9	-130.417	22.846	89.932	115.857	0	0	0.555041	205.458	-752.13	250	218.095	0	12	53.2099	53.0927	130.311	0	0
260	0	0	260	1	1319.86	523.925	795.932	0	0	18.8988	2.96039	50.5651	974.385	29879.1	2887.18	-50.5651	42.2105	72.5704	94.3383	0	0	0.52462	151.922	-708.816	250	262.629	0	3	25.1925	25.9645	70.7425	0	0
260	0	0	260	1	1208.84	413.985	794.856	0	0	36.8853	32.7166	-249.329	1080.7	4547.48	19301.3	249.329	49.3636	89.1512	115.807	0	0	0.965831	174.61	-740.599	250	305.151	0	6	22.687	24.3536	142.373	0	0
260	0	0	260	1	967.7	520.05	447.65	0	0	-39.4901	78.8929	653.126	665.634	14191.2	13574.5	-653.126	40.3399	94.8528	124.853	0	0	0.715657	169.858	-739.609	250	199.296	0	9	37.3176	60.346	328.052	0	0
261	0	0	261	1	883.699	521.841	361.858	0	0	9.9117	37.6121	145.533	581.565	30785	2254.57	-145.533	25.6135	70.311	90.9851	0	0	0.458767	186.17	-717.342	250	182.761	0	14	43.2352	42.5891	104.588	0	0
261	0	0	261	1	969.243	445.133	524.11	0	0	-3.00602	82.4765	-89.415	587.966	9670.03	16062.4	89.415	25.7108	92.3775	119.483	0	0	0.412641	148.804	-725.311	250	206.297	0	15	41.2923	44.2367	165.192	0	0
261	0	0	261	1	857.207	461.131	396.075	0	0	0.97952	62.0405	218.961	596.823	28103.1	4123.68	-218.961	26.9227	76.7964	100.316	0	0	0.946658	133.901	-702.132	250	197.673	0	2	44.6543	43.4449	111.383	0	0
261	0	0	261	1	1102.55	507.343	595.208	0	0	-16.1961	22.6987	170.655	810.421	10480.5	15524.3	-170.655	36.0306	92.1129	121.049	0	0	0.610097	161.939	-733.404	250	177.494	0	10	35.9286	35.1938	86.5607	0	0
261	0	0	261	1	1000.93	541.562	459.366	0	0	-53.6119	35.8823	80.6307	722.091	8624.37	17105.6	-80.6307	31.6003	92.6581	120.631	0	0	0.848994	159.853	-734.422	250	221.508	0	7	38.2105	38.5814	100.185	0	0
261	0	0	261	1	1139.95	594.277	545.676	0	0	25.9455	19.8204	124.608	922.073	6651.27	18218	-124.608	40.41	90.3704	116.271	0	0	0.455871	148.626	-727.783	250	261.051	0	12	30.6654	30.5841	75.7083	0	0
262	0	0	262	1	828.582	374.671	453.911	0	0	-43.1276	8.96466	-244.227	467.022	30738.4	2283.22	244.227	21.364	71.5103	93.0381	0	0	0.546554	182.712	-716.141	250	177.974	0	14	45.2695	49.1302	288.163	0	0
262	0	0	262	1	981.595	461.079	520.516	0	0	-19.2678	51.8501	78.719	433.576	26827.8	5130.47	-78.719	18.8795	77.8605	100.919	0	0	0.8057	228.117	-744.429	250	253.9	0	11	57.8381	58.4244	152.111	0	0
262	0	0	262	1	1122.8	505.801	616.994	0	0	54.1855	156.697	-108.507	608.673	6523.37	18280.4	108.507	27.2265	90.9319	117.243	0	0	0.99656	217.457	-758.498	250	229.462	0	12	38.3733	41.2512	163.857	0	0
262	0	0	262	1	832.135	382.266	449.869	0	0	36.082	51.343	33.8127	691.76	29861.9	2938.46	-33.8127	29.9371	73.3099	95.8897	0	0	0.704067	146.896	-703.867	250	204.66	0	3	34.5717	35.7021	100.416	0	0
262	0	0	262	1	1104.84	511.902	592.937	0	0	55.679	98.67	207.943	706.433	23464.1	7674.81	-207.943	31.8272	84.2926	106.635	0	0	0.449508	218.417	-749.611	250	222.364	0	1	39.0743	38.4425	96.87	0	0
262	0	0	262	1	1115.55	548.995	566.55	0	0	-32.8283	66.4132	274.992	674.449	8703.25	17075.1	-274.992	31.2357	89.267	118.675	0	0	0.739226	211.129	-755.021	250	230.338	0	7	41.9306	41.3556	113.924	0	0
262	0	0	262	1	1522.75	600.139	922.611	0	0	-27.324	79.2184	53.206	1107.08	4611.68	19155.2	-53.206	48.217	89.6049	118.2	0	0	1.00283	193.075	-748.429	250	282.05	0	6	24.674	25.2017	68.0239	0	0
262	0	0	262	1	1636.13	573.648	1062.48	0	0	6.00351	7.44726	46.3587	1481.4	3183.12	20123.9	-46.3587	64.1493	84.4682	114.365	0	0	0.641252	220.128	-759.136	250	385.546	0	5	18.4969	18.9321	51.4557	0	0
262	0	0	262	1	1160.43	594.681	565.749	0	0	-106.706	43.5627	-72.8903	603.84	28111.2	4241.82	72.8903	26.7386	77.9619	101.21	0	0	0.563496	145.962	-707.619	250	190.76	0	2	37.3548	39.5924	139.924	0	0
263	0	0	263	1	893.526	384.697	508.829	0	0	-4.38866	101.54	102.336	506.75	28108.5	4084.18	-102.336	22.2217	74.8119	98.3535	0	0	0.429248	171.004	-717.789	250	191.567	0	2	49.6174	49.745	124.605	0	0
263	0	0	263	1	1055.63	581.459	474.168	0	0	33.7889	119.521	267.164	670.581	2457.71	20809.1	-267.164	30.9087	81.7581	111.118	0	0	0.663679	179.55	-732.8	250	224.486	0	19	40.8246	40.1813	108.989	0	0
263	0	0	263	1	1021.88	528.179	493.706	0	0	-59.0357	84.6441	207.476	563.303	11519.9	15362.7	-207.476	25.5386	90.6159	118.384	0	0	0.565548	145.321	-724.845	250	174.229	0	13	50.5917	49.4173	125.381	0	0
263	0	0	263	1	1001.33	590.584	410.744	0	0	-24.2228	80.4698	219.935	612.178	9691.24	15964.8	-219.935	27.7049	92.3543	119.717	0	0	0.147579	168.847	-737.249	250	191.009	0	15	47.1141	46.0529	117.88	0	0
263	0	0	263	1	1057.81	587.175	470.638	0	0	-27.0314	20.0354	233.632	872.527	10491.3	15526.9	-233.632	39.7415	90.3019	119.801	0	0	0.645178	141.071	-723.721	250	201.734	0	10	33.2457	32.5198	85.0448	0	0
263	0	0	263	1	1055.93	450.132	605.797	0	0	-85.0308	22.8431	-5.88531	581.305	8655.79	17118.7	5.88531	25.4602	90.666	118.446	0	0	0.485385	176.411	-740.252	250	205.553	0	7	43.8227	45.6904	137.254	0	0
263	0	0	263	1	1195.02	486.36	708.664	0	0	-21.6531	54.4611	6.6419	865.308	3111.11	20176.5	-6.6419	37.4924	85.3953	112.861	0	0	0.74106	174.926	-735.095	250	238.739	0	5	29.6065	30.7027	90.2212	0	0
263	0	0	263	1	1232.06	657.91	574.145	0	0	24.0299	75.9246	157.04	668.928	26784.5	5405.38	-157.04	29.582	76.5445	97.2124	0	0	0.458896	178.819	-722.748	250	229.693	0	11	39.1175	38.6173	94.8014	0	0
263	0	0	263	1	1288.63	727.467	561.16	0	0	-50.8677	86.4799	435.029	980.734	19982.9	10078.8	-435.029	49.7729	92.5774	122.757	0	0	1.30427	180.243	-744.833	250	267.433	0	4	26.8558	30.3392	115.608	0	0
264	0	0	264	1	772.172	310.743	461.429	0	0	-7.5872	2.50193	29.7764	442.059	31101.5	1492.4	-29.7764	19.1373	68.5286	90.2028	0	0	0.375828	150.626	-698.803	250	173.493	0	21	51.8879	53.8077	151.177	0	0
264	0	0	264	1	918.603	360.641	557.962	0	0	185.465	-13.4432	-113.865	638.42	30908.5	2405.28	113.865	28.8399	69.6182	89.8315	0	0	0.454524	166.199	-707.032	250	208.743	0	14	32.3879	35.0943	138.739	0	0
264	0	0	264	1	1268.17	709.909	558.261	0	0	18.9614	6.54295	402.401	885.471	14132.8	13646.9	-402.401	44.0896	91.2539	122.4	0	0	0.135188	160.739	-735.453	250	216.673	0	9	30.0887	32.5933	114.734	0	0
264	0	0	264	1	1064.14	406.923	657.219	0	0	24.2772	50.4113	-208.345	766.563	4560.08	19283.6	208.345	34.4442	91.185	120.556	0	0	0.62811	218.308	-761.493	250	276.216	0	6	31.615	34.035	182.324	0	0
265	0	0	265	1	1003.31	453.279	550.029	0	0	-45.7536	111.226	-216.91	673.576	29844.1	2978.23	216.91	30.7978	74.1259	94.8384	0	0	1.12998	159.627	-712.13	250	247.022	0	3	31.5765	34.1132	184.109	0	0
265	0	0	265	1	1276.52	593.955	682.56	0	0	-18.1189	125.508	126.858	870.384	3107.58	20105.5	-126.858	38.5295	83.5054	112.761	0	0	1.68557	191.952	-741.548	250	252.999	0	5	31.641	31.2342	76.9781	0	0
265	0	0	265	1	1122.78	646.137	476.644	0	0	111.383	-30.1046	548.634	566.956	23209.1	7803.58	-548.634	32.1781	82.5631	109.503	0	0	0.264805	201.627	-743.694	250	265.259	0	1	40.0415	53.7593	261.565	0	0
265	0	0	265	1	1098.94	556.597	542.341	0	0	10.3862	27.9684	223.921	889.08	28093.7	4157.75	-223.921	40.1962	75.0352	99.5207	0	0	0.596694	143.482	-707.368	250	226.55	0	2	30.207	29.4736	76.335	0	0
266	0	0	266	1	861.378	425.901	435.477	0	0	-3.23818	246.774	-39.0733	417.252	2494.74	20781.5	39.0733	19.0977	84.1193	108.957	0	0	0.367768	188.595	-734.225	250	185.312	0	19	54.204	57.1413	185.471	0	0
266	0	0	266	1	913.367	530.637	382.73	0	0	332.855	10.5608	344.737	462.791	16709	12148	-344.737	25.3085	88.0631	113.675	0	0	0.509935	142.62	-719.448	250	180.557	0	17	55.9984	53.0783	162.438	0	0
266	0	0	266	1	1008.61	540.424	468.182	0	0	17.9658	117.82	-52.3666	659.556	9649.05	16027.1	52.3666	28.8741	90.3944	116.896	0	0	0.709397	184.454	-743.5	250	208.926	0	15	37.0461	39.3811	131.968	0	0
266	0	0	266	1	999.587	452.394	547.193	0	0	-72.0155	67.6748	99.1941	588.284	13326.8	12389.8	-99.1941	25.965	91.9826	121.176	0	0	0.168633	164.982	-735.43	250	179.476	0	27	47.0579	46.9635	118.512	0	0
266	0	0	266	1	1015.82	480.657	535.161	0	0	26.7401	6.29909	318.336	731.058	10537.2	15341.3	-318.336	34.6077	87.5218	119.368	0	0	0.319894	148.709	-725.571	250	185.371	0	10	37.6715	38.1092	111.75	0	0
266	0	0	266	1	1153.02	442.057	710.965	0	0	-35.4703	63.6355	-87.6668	735.291	5516.77	18672.4	87.6668	32.1604	89.2819	115.933	0	0	0.978772	197.264	-749.506	250	263.034	0	20	32.9233	35.2529	130.657	0	0
266	0	0	266	1	1080	514.851	565.151	0	0	19.1419	-2.50302	48.7678	1105.79	29878.9	2892.64	-48.7678	47.9121	69.6258	92.8659	0	0	0.405791	157.369	-707.832	250	261.255	0	3	22.1585	22.8093	62.0498	0	0
267	0	0	267	1	753.695	399.024	354.671	0	0	102.846	-33.7155	190.794	337.053	21025.1	9501.42	-190.794	15.293	86.2223	110.729	0	0	0.364214	145.367	-716.053	250	163.88	0	16	80.7325	78.9441	195.994	0	0
267	0	0	267	1	951.53	429.218	522.312	0	0	13.1771	21.9058	148.409	489.99	26795.4	5359.73	-148.409	21.6044	77.3526	100.201	0	0	0.181453	151.627	-710.669	250	164.32	0	11	53.4206	52.7141	128.958	0	0
267	0	0	267	1	999.901	461.8	538.101	0	0	-53.5512	43.0349	164.679	956.404	28058	4142.69	-164.679	42.6597	74.709	99.3668	0	0	1.18865	121.212	-695.012	250	178.584	0	2	27.8078	27.2454	67.4832	0	0
267	0	0	267	1	1657.84	666.894	990.949	0	0	25.9597	63.517	139.356	1308.85	4658.06	19170.9	-139.356	57.5769	88.2441	115.776	0	0	0.631311	215.902	-759.914	250	322.745	0	6	22.0507	21.7965	53.8886	0	0
267	0	0	267	1	941.167	560.838	380.329	0	0	15.0547	49.6724	287.11	608.636	29683.6	3039.79	-287.11	28.2434	72.5655	95.7072	0	0	1.11024	138.348	-698.423	250	164.115	0	3	42.0027	41.499	115.867	0	0
268	0	0	268	1	759.644	477.448	282.196	0	0	-109.053	60.3088	348.758	427.28	12965.2	14290.7	-348.758	20.9177	88.4457	116.487	0	0	0.551338	155.357	-727.017	250	181.762	0	26	61.8736	63.1598	198.038	0	0
268	0	0	268	1	959.291	565.727	393.564	0	0	74.2301	-33.3053	506.932	745.86	10489.7	15380.9	-506.932	40.7252	88.6098	117.944	0	0	0.190147	169.954	-735.153	250	207.262	0	10	32.2613	40.3156	180.791	0	0
268	0	0	268	1	1078.31	521.396	556.914	0	0	37.543	130.636	320.568	622.93	26970.3	5251	-320.568	29.4329	73.9531	99.1069	0	0	0.624623	166.746	-715.932	250	200.851	0	11	40.6672	41.1725	120.566	0	0
268	0	0	268	1	1075.47	546.809	528.664	0	0	86.0623	7.60394	76.9747	758.798	29811.9	2982.2	-76.9747	33.1474	70.982	93.9574	0	0	0.883352	154.871	-705.1	250	187.019	0	3	32.3179	32.8199	85.3496	0	0
268	0	0	268	1	1449.99	492.456	957.537	0	0	-9.4978	34.1482	52.1895	1314.14	3098.96	20196.8	-52.1895	56.9616	83.0761	110.088	0	0	0.471052	165.611	-728.756	250	356.666	0	5	20.4622	20.8176	56.4767	0	0
268	0	0	268	1	1197.94	550.1	647.842	0	0	17.0884	61.85	139.751	686.651	6560.47	18275.6	-139.751	30.2067	90.3801	116.591	0	0	0.788027	192.538	-747.193	250	251.988	0	12	41.1312	40.5869	99.732	0	0
268	0	0	268	1	1367.73	662.548	705.182	0	0	-0.33049	48.2063	155.057	959.374	20032	10216.8	-155.057	42.3828	90.1525	117.384	0	0	0.908634	158.311	-733.381	250	207.921	0	4	30.0946	29.4873	72.5541	0	0
268	0	0	268	1	1062.67	425.731	636.943	0	0	37.0383	51.4356	138.044	810.717	28067.1	4134.28	-138.044	35.6463	78.3951	100.03	0	0	0.893	169.919	-721.926	250	240.723	0	2	32.5347	32.311	79.8493	0	0
269	0	0	269	1	991.007	572.605	418.402	0	0	10.5152	250.934	229.149	433.535	12945.3	14299.4	-229.149	20.3165	88.5068	118.626	0	0	1.07904	159.409	-729.823	250	205.073	0	26	63.3353	61.9804	159.656	0	0
269	0	0	269	1	1197.52	662.123	535.395	0	0	81.4463	80.7831	27.0633	587.836	8588.97	17060.7	-27.0633	25.6131	89.1666	116.92	0	0	0.739259	181.257	-739.391	250	214.112	0	7	44.0824	45.543	128.109	0	0
269	0	0	269	1	890.596	502.118	388.478	0	0	78.1603	103.926	627.75	466.79	23242.3	7669.55	-627.75	27.44	82.5861	107.146	0	0	0.0669556	189.111	-736.166	250	224.357	0	1	49.4672	76.486	409.741	0	0
269	0	0	269	1	1016.41	537.304	479.102	0	0	-50.8341	70.6681	320.726	588.88	14202.6	13582.8	-320.726	27.958	91.2762	120.645	0	0	0.521789	185.592	-743.998	250	209.351	0	9	47.0129	47.4933	139.991	0	0
269	0	0	269	1	1130.07	602.107	527.961	0	0	-109.11	96.5284	-41.3977	831.603	29807.8	2992.93	41.3977	36.9745	71.6309	93.2267	0	0	1.19233	168.554	-713.496	250	249.832	0	3	26.869	28.2804	91.1868	0	0
269	0	0	269	1	1260.33	663.144	597.189	0	0	59.6985	-34.3961	89.5701	901.975	28044.4	4220.12	-89.5701	39.5387	72.4391	98.2105	0	0	0.172323	149.882	-708.289	250	202.826	0	2	28.0291	28.3839	72.5988	0	0
269	0	0	269	1	892.796	396.821	495.975	0	0	-34.2664	171.437	-302.994	502.526	4518.97	19262.3	302.994	24.3701	91.063	117.581	0	0	0.396817	184.337	-743.022	250	231.995	0	6	47.376	49.5991	301.671	0	0
270	0	0	270	1	760.253	437.395	322.858	0	0	-85.6199	146.375	146	388.514	2577.12	20682.6	-146	17.5699	84.2897	109.522	0	0	0.425953	173.376	-727.624	250	186.4	0	19	68.4952	67.0181	164.328	0	0
270	0	0	270	1	889.779	438.401	451.378	0	0	60.7428	88.0067	317.246	594.238	10403.6	15359.3	-317.246	28.0071	88.8188	117.443	0	0	0.0794094	153.159	-726.781	250	185.15	0	10	46.1819	46.7133	135.697	0	0
270	0	0	270	1	902.414	485.844	416.57	0	0	-18.2512	142.618	279.348	439.343	16761.1	12215.2	-279.348	20.4514	89.7689	114.332	0	0	0.273544	158.051	-728.941	250	168.101	0	17	62.9696	62.1101	170.514	0	0
270	0	0	270	1	1041.86	586.421	455.438	0	0	31.7521	40.3998	440.804	539.703	14219.6	13513.4	-440.804	27.4316	92.6965	120.729	0	0	0.212009	200.512	-753.848	250	191.308	0	9	47.5065	53.7352	207.463	0	0
270	0	0	270	1	1192.22	533.264	658.952	0	0	38.2294	57.1819	150.869	695.979	6638.99	18280.3	-150.869	30.7088	88.4167	115.37	0	0	0.051095	180.265	-740.221	250	216.341	0	12	40.4091	39.8224	97.54	0	0
270	0	0	270	1	1259.8	623.781	636.019	0	0	-54.5784	87.051	352.258	1014.47	18491.7	10975.2	-352.258	49.0008	89.365	118.151	0	0	0.942217	174.966	-739.543	250	229.684	0	8	27.0954	28.0663	87.7232	0	0
270	0	0	270	1	1168.25	599.606	568.642	0	0	67.9822	-5.18935	136.406	740.503	29830	2994.99	-136.406	32.6985	73.5727	94.4322	0	0	0.294306	127.675	-696.217	250	202.059	0	3	34.3915	34.3527	84.6231	0	0
270	0	0	270	1	1608.99	840.648	768.338	0	0	7.13066	39.5274	82.3384	1273.38	3082.33	20191.5	-82.3384	55.3527	83.0139	111.762	0	0	1.25672	190.736	-740.778	250	295.706	0	5	21.6189	21.6907	56.1602	0	0
270	0	0	270	1	865.988	444.869	421.12	0	0	-128.317	110.602	243.311	441.341	26637.9	5271.04	-243.311	20.7684	78.5781	98.7856	0	0	0.678302	169.374	-721.161	250	207.806	0	11	58.7519	57.112	151.331	0	0
270	0	0	270	1	998.706	451.413	547.293	0	0	-14.9945	75.6138	-40.4501	562.945	28019.5	4209.77	40.4501	24.4678	78.8521	100.376	0	0	0.836291	160.932	-718.482	250	200.045	0	2	40.9276	43.3793	142.369	0	0
270	0	0	270	1	1104.67	571.573	533.099	0	0	-40.4273	64.3677	327.717	840.348	23261.2	7709.11	-327.717	39.9728	84.4012	109.32	0	0	0.97809	191.797	-742.253	250	244.333	0	1	32.0592	32.4895	97.0186	0	0
271	0	0	271	1	881.76	327.828	553.932	0	0	43.9748	75.6266	-686.716	1150.75	13111.1	12581.2	686.716	80.122	92.0591	115.041	0	0	0.250642	156.345	-730.198	250	213.961	0	32	51.0649	53.1067	97.0975	0	0
271	0	0	271	1	933.056	397.238	535.818	0	0	18.8033	104.103	37.1761	612.827	9747.88	16040.8	-37.1761	26.6773	93.8637	119.037	0	0	0.457952	151.756	-729.606	250	195.202	0	15	43.0011	44.4791	124.004	0	0
271	0	0	271	1	932.676	502.364	430.312	0	0	-110.21	207.594	421.351	448.095	18547.3	11054	-421.351	23.0851	89.788	117.796	0	0	0.66589	180.867	-740.644	250	209.35	0	8	56.0447	61.9401	228.584	0	0
271	0	0	271	1	928.2	591.913	336.287	0	0	40.3728	85.3945	715.704	759.596	14211	13568	-715.704	48.6337	89.82	124.458	0	0	0.476277	140.312	-724.562	250	206.303	0	9	33.0582	56.1333	299.587	0	0
271	0	0	271	1	1237.73	570.105	667.622	0	0	-14.2736	14.4587	186.708	1138.67	20145.6	10150.9	-186.708	50.9084	90.51	117.034	0	0	0.418664	171.277	-734.601	250	238.213	0	4	25.7082	25.1796	62.945	0	0
271	0	0	271	1	954.951	455.861	499.091	0	0	-31.7475	85.7372	3.29675	661.933	26840.3	5295.9	-3.29675	28.8104	79.0693	101.915	0	0	0.784712	160.72	-718.909	250	213.564	0	11	36.2773	37.944	112.535	0	0
271	0	0	271	1	1465.9	549.003	916.902	0	0	-17.0458	33.7952	-23.3846	1110.9	4601.41	19300.2	23.3846	48.0832	93.872	120.883	0	0	1.09887	203.357	-758.448	250	354.115	0	6	23.6594	24.8756	77.8476	0	0
272	0	0	272	1	877.515	446.248	431.267	0	0	37.0051	55.6501	191.615	478.602	11324.2	15491.3	-191.615	21.3748	88.8247	116.837	0	0	0.4855	142.657	-721.211	250	158.641	0	13	59.0294	57.7574	143.478	0	0
272	0	0	272	1	1065.18	490.75	574.432	0	0	7.34812	78.3241	-47.681	513.114	15240.6	13076.8	47.681	22.2957	93.9849	117.136	0	0	0.537136	155.738	-731.035	250	226.428	0	18	47.8783	51.0225	171.9	0	0
272	0	0	272	1	1031.21	567.932	463.276	0	0	20.2856	55.2096	78.5532	682.775	10444	15392.1	-78.5532	29.673	89.4469	117.673	0	0	0.455288	149.152	-724.953	250	178.106	0	10	39.8772	40.2495	104.62	0	0
272	0	0	272	1	1007.69	539.448	468.247	0	0	-42.032	115.209	410.151	640.905	26750.9	5166.77	-410.151	31.9518	75.2733	100.266	0	0	0.344987	175.195	-723.002	250	184.195	0	11	37.5281	41.0041	146.919	0	0
272	0	0	272	1	1033.08	525.755	507.325	0	0	177.57	221.724	517.331	685.748	23342.2	7651.42	-517.331	37.5051	80.2383	106.451	0	0	0.672321	214.696	-745.878	250	251.937	0	1	33.6125	42.7943	192.728	0	0
272	0	0	272	1	1248.55	529.099	719.453	0	0	3.0249	85.3606	159.906	690.305	6674.2	18152.4	-159.906	30.5874	89.4539	117.441	0	0	0.8691	199.543	-749.143	250	224.786	0	12	41.3241	40.5467	98.7806	0	0
272	0	0	272	1	1327.65	712.613	615.041	0	0	13.6121	74.9556	46.2306	867.068	8656.81	17066.6	-46.2306	37.6164	89.601	115.666	0	0	0.459671	167.451	-735.657	250	233.79	0	7	30.834	31.5747	86.5084	0	0
272	0	0	272	1	1584.77	609.665	975.101	0	0	10.4475	92.3435	120.787	1171.56	3178.67	20138.6	-120.787	51.4532	84.3317	112.808	0	0	1.52579	157.896	-726.832	250	254.874	0	5	23.9393	23.7765	58.8375	0	0
272	0	0	272	1	816.722	478.422	338.301	0	0	102.237	77.7033	394.482	547.644	28001.9	4108.02	-394.482	27.0676	77.0357	100.136	0	0	0.765414	148.243	-707.83	250	187.426	0	2	44.5246	47.5319	162.922	0	0
272	0	0	272	1	1164.26	576.706	587.554	0	0	-27.122	66.8651	181.041	649.787	18563.9	10995.4	-181.041	29.015	92.2224	118.998	0	0	0.672999	177.186	-741.479	250	227.351	0	8	44.2863	43.3204	107.227	0	0
272	0	0	272	1	1440.83	675.645	765.187	0	0	-13.8409	95.1152	-9.7998	868.584	4598.2	19238.9	9.7998	37.7939	93.6085	121.809	0	0	1.06907	193.69	-752.352	250	259.786	0	6	30.0978	31.5316	95.3308	0	0
273	0	0	273	1	911.543	430.31	481.233	0	0	-17.4415	47.3099	170.279	443.846	14169.2	13606.1	-170.279	19.7221	95.2749	122.352	0	0	0.397412	198.3	-753.279	250	182.949	0	9	65.0823	63.6592	156.292	0	0
273	0	0	273	1	788.925	354.028	434.897	0	0	-23.5883	56.7382	286.89	464.7	26732.5	5225.24	-286.89	21.6153	77.1036	98.1169	0	0	0.505531	167.191	-716.456	250	178.314	0	11	55.7068	55.0403	153.311	0	0
273	0	0	273	1	1187.66	668.874	518.789	0	0	10.3276	16.4122	235.29	702.326	16732.6	11942.8	-235.29	31.9266	88.2895	114.892	0	0	0.575237	183.126	-739.299	250	206.97	0	17	40.5384	39.611	103.304	0	0
273	0	0	273	1	996.363	565.415	430.948	0	0	-18.834	59.8962	80.7478	622.474	28023.3	4225.48	-80.7478	27.1234	74.5234	97.5633	0	0	0.175144	171.952	-717.297	250	193.475	0	2	40.0859	40.4093	104.973	0	0
273	0	0	273	1	1143.27	641.843	501.425	0	0	3.8917	80.0642	314.362	784.915	23316.5	7693.42	-314.362	36.9029	84.2271	105.434	0	0	0.726847	206.869	-744.887	250	283.492	0	1	34.506	34.6599	99.9688	0	0
274	0	0	274	1	971.492	485.574	485.919	0	0	-58.6043	103.851	-40.4063	481.598	5539.9	18731.9	40.4063	21.1564	90.3369	114.535	0	0	0.827237	180.075	-740.228	250	207.42	0	20	50.1646	53.3949	174.521	0	0
274	0	0	274	1	1058.04	588.826	469.218	0	0	-23.1457	89.5343	54.9208	688.646	8593.91	17052	-54.9208	30.0202	91.1678	117.367	0	0	0.812665	164.914	-734.24	250	233.153	0	7	38.8411	39.7355	107.026	0	0
274	0	0	274	1	864.335	460.213	404.122	0	0	43.4995	21.8775	171.352	713.032	28060.6	4163.84	-171.352	31.6685	77.217	98.0616	0	0	0.560889	134.336	-703.144	250	189.269	0	2	36.9313	36.5177	90.0212	0	0
274	0	0	274	1	1322.64	627.76	694.879	0	0	12.6638	78.7743	221.563	858.921	9654.36	15966.5	-221.563	38.7841	90.1851	118.562	0	0	0.682995	154.16	-729.703	250	207.263	0	15	33.8251	32.993	84.8032	0	0
274	0	0	274	1	910.709	556.973	353.736	0	0	-44.5097	-13.1093	128.92	610.69	29942.5	2903.25	-128.92	27.017	72.6141	95.9795	0	0	0.714937	168.593	-713.102	250	156.659	0	3	41.3568	41.2665	101.8	0	0
274	0	0	274	1	989.538	442.253	547.285	0	0	39.7973	18.9253	163.315	981.823	10424.5	15328.7	-163.315	43.498	89.8126	119.804	0	0	0.276281	169.028	-737.208	250	232.526	0	10	29.4971	29.0686	71.3384	0	0
274	0	0	274	1	1166.62	619.978	546.646	0	0	-20.6043	127.765	406.846	866.01	14172.3	13525.7	-406.846	42.9777	91.9865	121.745	0	0	0.660013	165.694	-737.687	250	194.515	0	9	30.9105	33.5964	118.733	0	0
274	0	0	274	1	1185.57	581.52	604.047	0	0	7.82744	47.2436	409.125	772.068	20023.8	10118.1	-409.125	38.3866	90.6998	118.727	0	0	0.536245	150.185	-727.445	250	240.465	0	4	34.2027	37.0387	132.542	0	0
274	0	0	274	1	1152.14	541.659	610.478	0	0	-38.8307	-4.30548	16.2888	944.134	4523.53	19238.7	-16.2888	41.0057	88.2457	117.278	0	0	0.377294	191.441	-747.165	250	285.95	0	6	27.8535	29.0174	83.2064	0	0
275	0	0	275	1	656.373	364.525	291.848	0	0	-29.7806	17.5191	96.6596	366.638	31323	1676.7	-96.6596	16.0289	68.1821	87.9807	0	0	0.330945	162.833	-701.425	250	148.094	0	21	64.4755	65.0137	164.904	0	0
275	0	0	275	1	971.728	441.079	530.649	0	0	68.9472	16.7359	-47.6417	573.744	30726	2375.1	47.6417	24.9002	69.0478	88.4009	0	0	0.564873	170.527	-707.334	250	189.883	0	14	37.6266	40.3073	134.177	0	0
275	0	0	275	1	965.745	504.839	460.906	0	0	21.5519	98.2564	239.538	459.794	28082.6	4286.78	-239.538	20.923	77.9087	101.15	0	0	0.756224	148.786	-709.36	250	180.584	0	2	57.4758	56.4881	147.003	0	0
275	0	0	275	1	1120.91	605.817	515.094	0	0	36.7505	151.255	334.38	681.392	14214.6	13701.5	-334.38	32.4768	91.7421	121.542	0	0	1.28043	174.93	-739.174	250	189.637	0	9	40.6185	41.3788	124.228	0	0
276	0	0	276	1	691.339	287.22	404.119	0	0	-2.81211	136.77	39.2045	398.78	2294.99	20791.8	-39.2045	17.486	83.7893	108.37	0	0	0.166339	139.247	-712.208	250	158.57	0	19	62.3536	63.8414	177.599	0	0
276	0	0	276	1	1134.95	507.336	627.619	0	0	16.6866	-13.328	236.364	777.254	10447.6	15460.6	-236.364	35.4811	90.3855	118.73	0	0	0.287014	190.993	-745.046	250	224.896	0	10	37.0157	36.3143	94.8422	0	0
276	0	0	276	1	866.311	505.87	360.441	0	0	-15.2148	-42.2989	56.1408	762.315	29913.2	2832.78	-56.1408	33.2844	71.868	93.0756	0	0	0.11047	157.99	-709.279	250	211.768	0	3	31.616	32.4587	88.1213	0	0
276	0	0	276	1	1077.53	409.157	668.377	0	0	34.2918	91.7604	-38.1456	855.613	3154.83	20139.2	38.1456	37.2288	84.1204	110.336	0	0	1.11593	161.93	-725.915	250	223.768	0	5	28.4947	30.2782	97.2663	0	0
276	0	0	276	1	1057.16	512.09	545.072	0	0	109.059	151.612	468.763	737.184	19922.6	10113.4	-468.763	38.2306	89.0878	121.132	0	0	1.39539	157.654	-731.072	250	247.242	0	4	34.1865	40.1533	165.128	0	0
277	0	0	277	1	904.068	520.338	383.73	0	0	15.6129	130.485	384.311	401.858	22806.5	8340.62	-384.311	19.6332	81.6427	104.442	0	0	0.67876	201.521	-740.001	250	198.397	0	22	62.235	66.0001	219.725	0	0
277	0	0	277	1	752.029	436.731	315.298	0	0	72.487	-37.1463	169.232	429.887	28828.9	3923.89	-169.232	19.2782	74.6818	93.8655	0	0	0.317695	149.549	-703.614	250	162.475	0	25	58.6904	58.0147	142.7	0	0
277	0	0	277	1	1213.18	664.495	548.686	0	0	-11.9089	59.3489	404.341	584.584	11373.1	15587.3	-404.341	28.9778	87.5307	115.02	0	0	0.348779	172.919	-735.311	250	207.088	0	13	44.1606	47.603	168.467	0	0
277	0	0	277	1	1034.05	441.534	592.516	0	0	96.8989	253.472	315.127	528.98	18539.5	10908.4	-315.127	25.6997	88.2023	116.048	0	0	0.761144	170.906	-735.136	250	209.778	0	8	50.4453	50.7958	146.401	0	0
277	0	0	277	1	1089.4	559.824	529.576	0	0	-48.8843	155.373	38.5647	465.88	8619.65	17085.8	-38.5647	20.6355	87.9962	116.594	0	0	0.887508	196.874	-748.6	250	218.35	0	7	54.8294	56.1531	155.153	0	0
277	0	0	277	1	906.385	409.02	497.366	0	0	8.02351	60.4172	-173.587	648.607	28096.1	4224.96	173.587	28.829	75.8967	97.386	0	0	0.626582	130.775	-699.237	250	213.93	0	2	33.6111	36.2763	178.604	0	0
277	0	0	277	1	1403.74	886.976	516.768	0	0	33.3796	47.3433	142.716	933.562	19998.3	10217.6	-142.716	41.0874	89.3028	115.77	0	0	0.420819	196.298	-749.845	250	225.214	0	4	30.4161	30.0817	74.0698	0	0
277	0	0	277	1	1448.86	547.377	901.486	0	0	-64.7227	15.6483	-71.5928	1213.46	4549.42	19218.7	71.5928	53.0958	89.4556	117.535	0	0	0.589227	168.363	-736.95	250	297.088	0	6	20.7566	22.174	77.1163	0	0
278	0	0	278	1	991.224	389.675	601.549	0	0	-52.7503	30.0777	-354.096	612.846	5434.39	18706	354.096	29.878	89.2541	109.997	0	0	0.257706	197.373	-746.383	250	245.908	0	20	40.8775	42.0617	285.907	0	0
278	0	0	278	1	789.046	385.748	403.298	0	0	2.65279	41.1544	249.446	503.496	26805.9	5141.17	-249.446	22.9927	76.0346	99.2881	0	0	0.200202	143.729	-706.682	250	160.799	0	11	52.32	50.95	135.214	0	0
278	0	0	278	1	963.031	537.357	425.674	0	0	-165.687	110.529	-165.779	559.117	29864.4	2978.93	165.779	26.0555	75.0368	94.4288	0	0	0.798423	151.178	-707.117	250	213.331	0	3	36.7436	39.3721	184.534	0	0
278	0	0	278	1	1074.87	481.168	593.699	0	0	1.61711	120.836	200.625	581.496	28002.8	4164.54	-200.625	26.18	74.081	100.288	0	0	0.555922	193.591	-729.249	250	213.874	0	2	45.2897	44.0424	110.429	0	0
278	0	0	278	1	1393.98	749.098	644.881	0	0	-32.3348	-1.02394	303.24	1118.42	20064	10066.7	-303.24	52.7839	89.5597	118.337	0	0	0.814341	182.68	-744.328	250	252.046	0	4	25.3918	25.4784	73.1092	0	0
278	0	0	278	1	1436.96	736.612	700.345	0	0	74.0396	108.183	325.913	899.915	23346.1	7764.96	-325.913	42.676	81.9275	106.703	0	0	0.494382	256.25	-768.881	250	246.669	0	1	29.7695	30.2283	89.0987	0	0
279	0	0	279	1	972.49	433.491	538.999	0	0	71.5674	106.978	240.679	546.4	26737	5175	-240.679	24.9621	77.1124	98.0813	0	0	0.60762	164.42	-714.134	250	184.224	0	11	48.0564	47.1869	123.02	0	0
279	0	0	279	1	929.827	463.335	466.492	0	0	-22.3133	27.5114	-28.2084	582.031	13277.1	12529.6	28.2084	25.2071	89.963	118.486	0	0	0.272171	163.811	-732.023	250	168.427	0	27	43.1778	45.6065	143.869	0	0
279	0	0	279	1	1066.93	476.758	590.17	0	0	13.2079	130.382	62.4445	622.952	2278.97	20798.2	-62.4445	27.2991	84.1511	108.489	0	0	0.72378	190.038	-738.011	250	188.915	0	19	41.2063	41.9046	112.075	0	0
279	0	0	279	1	1264.89	606.338	658.55	0	0	-17.7535	-4.75773	52.9375	663.91	23238.5	7877.9	-52.9375	28.8375	84.0452	103.603	0	0	0.414322	256.536	-765.691	250	244.981	0	1	38.2566	39.4554	107.996	0	0
279	0	0	279	1	1044.67	478.312	566.355	0	0	41.5269	-2.98939	120.341	781.171	29956.1	2893.13	-120.341	34.2719	70.6785	92.564	0	0	0.504767	147.035	-703.448	250	233.821	0	3	32.0709	32.2308	79.979	0	0
279	0	0	279	1	1202.86	534.008	668.851	0	0	-37.8561	42.1235	133.687	991.283	4622.22	19192.3	-133.687	43.7212	87.2304	117.13	0	0	0.149539	202.874	-751.979	250	273.633	0	6	28.6445	28.2782	69.8055	0	0
279	0	0	279	1	936.236	483.096	453.139	0	0	49.6427	75.2925	190.334	574.879	27954.8	4110.43	-190.334	25.6974	75.6925	100.534	0	0	0.890664	148.632	-708.643	250	171.168	0	2	45.8361	44.9121	111.553	0	0
280	0	0	280	1	799.838	418.566	381.273	0	0	3.55041	110.963	98.9873	347.021	26904.7	5270.68	-98.9873	15.2236	77.073	99.1197	0	0	0.21689	148.792	-708.629	250	164.451	0	11	72.1141	72.4361	182.547	0	0
280	0	0	280	1	989.706	498.033	491.673	0	0	41.7164	143.44	244.766	567.635	11419.2	15403.5	-244.766	26.02	88.6733	114.724	0	0	0.78064	185.841	-741.444	250	170.401	0	13	49.4642	48.3508	127.382	0	0
280	0	0	280	1	1500.33	614.233	886.093	0	0	-59.308	100.557	98.4449	1111.61	4643.67	19233.5	-98.4449	49.085	88.7295	120.399	0	0	1.36523	180.435	-743.725	250	263.043	0	6	25.319	25.3831	63.8367	0	0
280	0	0	280	1	1466.07	464.903	1001.17	0	0	8.33168	53.0572	-126.333	1130.63	3081.13	20177.9	126.333	49.5932	84.0177	109.009	0	0	0.558901	167.52	-729.397	250	298.933	0	5	21.1175	22.6542	94.7694	0	0
280	0	0	280	1	1003.29	533.655	469.633	0	0	76.3711	-18.2376	236.568	625.037	23443.4	7592.4	-236.568	28.6622	81.9918	106.09	0	0	0.462708	208.879	-744.821	250	210.431	0	1	43.433	42.6553	111.294	0	0
281	0	0	281	1	961.716	503.867	457.849	0	0	58.083	86.1888	99.464	559.886	26850.1	5295.45	-99.464	24.5151	74.8144	97.9637	0	0	0.628454	186.162	-726.286	250	212.845	0	11	44.7955	45.1678	113.763	0	0
281	0	0	281	1	766.389	344.517	421.872	0	0	-27.9233	-2.13579	64.594	584.455	28032.4	4088.2	-64.594	25.4454	73.6961	95.8438	0	0	0.256762	123.409	-694.117	250	148.032	0	2	41.6506	42.7019	113.382	0	0
281	0	0	281	1	760.473	412.211	348.262	0	0	34.952	100.262	3.93584	340.178	15312.7	13254.2	-3.93584	14.7945	91.0035	118.808	0	0	0.470643	141.479	-721.644	250	145.829	0	18	73.9662	77.7097	229.192	0	0
281	0	0	281	1	1070.6	468.58	602.017	0	0	-44.1648	108.043	35.5951	642.29	6621.72	18229.4	-35.5951	28.1268	89.1075	115.511	0	0	0.65749	214.008	-754.133	250	226.424	0	12	40.3197	41.6202	115.703	0	0
281	0	0	281	1	1109.93	622.214	487.713	0	0	-22.9731	16.1188	157.327	786.996	29821.3	3073.34	-157.327	34.8861	70.5709	93.7985	0	0	0.809631	145.874	-703.599	250	199.391	0	3	32.6654	32.1826	79.0057	0	0
281	0	0	281	1	1176.14	530.448	645.693	0	0	-108.559	124.673	-190.699	667.281	4593.26	19209.4	190.699	30.7503	92.8802	119.711	0	0	1.11616	212.531	-758.544	250	280.15	0	6	35.145	37.5196	187.407	0	0
282	0	0	282	1	1195.04	472.655	722.384	0	0	-4.06549	92.3995	67.5329	850.516	28008.5	4192.98	-67.533	37.0727	74.8512	100.151	0	0	0.99119	140.862	-705.061	250	209.936	0	2	29.7309	30.1514	79.1802	0	0
282	0	0	282	1	1017.42	470.552	546.873	0	0	-30.9457	70.4713	122.767	712.736	26839.5	5211.51	-122.767	31.3597	74.353	98.2617	0	0	0.746668	171.582	-719.402	250	213.795	0	11	36.1628	35.9153	88.9115	0	0
282	0	0	282	1	1423.5	510.011	913.485	0	0	37.1917	31.9273	-91.3489	944.307	4646.83	19202.5	91.3489	41.1033	89.0176	117.825	0	0	0.59563	192.071	-750.395	250	270.177	0	6	26.0571	28.0651	104.29	0	0
282	0	0	282	1	955.566	518.8	436.767	0	0	-3.78001	181.802	483.548	554.446	14255.2	13670.9	-483.548	28.9849	92.5143	123.446	0	0	0.702536	185.419	-746.447	250	231.34	0	9	45.4228	54.855	231.31	0	0
283	0	0	283	1	775.081	474.609	300.472	0	0	21.4222	8.48853	189.739	441.593	11339.8	15438.8	-189.739	19.7403	88.638	116.361	0	0	0.407896	159.372	-728.256	250	169.765	0	13	63.849	62.6456	154.826	0	0
283	0	0	283	1	890.17	510.364	379.805	0	0	153.144	-4.28957	235.532	644.71	28050.6	4190.01	-235.532	29.9907	73.3722	97.3767	0	0	0.561027	146.681	-705.006	250	185.865	0	2	39.7314	39.0508	102.253	0	0
283	0	0	283	1	797.523	449.604	347.92	0	0	-5.05284	57.8955	276.577	346.001	26614.3	5224.08	-276.577	15.9889	76.6424	100.239	0	0	0.238117	177.573	-722.298	250	164.687	0	11	74.9706	73.9137	214.107	0	0
283	0	0	283	1	1047.31	567.447	479.864	0	0	17.2637	-41.403	-43.8692	693.143	29880.7	3031.2	43.8692	30.1304	72.42	95.6712	0	0	0.647321	230.033	-741.085	250	250.352	0	3	32.6081	34.8133	114.676	0	0
283	0	0	283	1	1097.11	513.29	583.817	0	0	-20.9739	31.0409	201.734	742.769	7993.77	17409.5	-201.734	33.3732	86.4043	116.123	0	0	0.45361	194.294	-746.678	250	212.385	0	23	38.4193	37.3536	94.2695	0	0
283	0	0	283	1	976.185	471.602	504.583	0	0	-30.9968	21.2374	241.411	909.085	10495.3	15426.1	-241.411	41.558	89.4954	117.015	0	0	0.171216	127.965	-716.686	250	182.472	0	10	31.6678	31.0348	81.9567	0	0
283	0	0	283	1	1261.11	515.11	746.002	0	0	-68.6001	75.3167	-60.8531	1071.93	3158.06	20155.7	60.8531	47.0612	83.6006	111.53	0	0	0.835763	174.611	-732.8	250	278.625	0	5	22.8068	24.1778	81.3682	0	0
283	0	0	283	1	1250.51	655.014	595.495	0	0	52.2103	163.581	451.597	688.999	14199.2	13689.2	-451.597	35.1629	91.2946	120.953	0	0	0.623144	162.265	-736.11	250	202.36	0	9	37.1098	42.7747	167.901	0	0
283	0	0	283	1	1348.22	616.391	731.826	0	0	8.9417	122.048	252.273	994.461	23411.2	7651.43	-252.273	45.5862	83.8733	108.138	0	0	1.04252	195.799	-743.326	250	303.928	0	1	28.228	27.6478	73.6796	0	0
284	0	0	284	1	948.382	478.424	469.958	0	0	37.8374	158.16	252.146	428.086	9629.18	16086.4	-252.146	19.7196	86.6915	115.606	0	0	0.388622	161.121	-727.567	250	188.289	0	15	64.3721	63.1531	167.455	0	0
284	0	0	284	1	887.729	384.925	502.803	0	0	-43.6396	49.2484	-277.79	568.032	30838.6	2242.93	277.79	26.4286	69.6811	90.6129	0	0	0.517881	148.63	-699.678	250	201.133	0	14	37.6467	40.0245	248.956	0	0
284	0	0	284	1	938.959	487.776	451.183	0	0	-5.90833	-19.9209	-12.6928	651.558	28110	4205.64	12.6928	28.2261	76.327	98.4137	0	0	0.525126	189.684	-725.779	250	217.572	0	2	36.0101	38.0351	116.937	0	0
284	0	0	284	1	1142.48	479.679	662.801	0	0	17.9163	99.3946	63.4188	937.329	29880.1	2990.07	-63.4188	40.8489	71.7319	92.2519	0	0	1.04972	144.031	-702.054	250	230.724	0	3	26.0285	26.5995	71.0917	0	0
284	0	0	284	1	1143.92	683.411	460.514	0	0	38.8069	122.54	398.99	726.956	23281.6	7850.26	-398.99	35.8086	82.4003	105.689	0	0	0.250845	212.962	-747.175	250	247.487	0	1	34.8429	37.6381	129.744	0	0
284	0	0	284	1	1396.23	481.259	914.972	0	0	21.1938	54.9053	-26.6512	1068.52	3068.27	20176.1	26.6512	46.2331	84.1128	112.296	0	0	1.25491	202.014	-748.782	250	267.725	0	5	23.6127	24.7992	77.5678	0	0
285	0	0	285	1	843.928	476.188	367.74	0	0	-40.6891	178.781	157.905	455.215	2532.19	20650.2	-157.905	20.5821	82.992	108.639	0	0	0.319832	152.461	-718.789	250	169.678	0	19	58.3187	57.5482	140.471	0	0
285	0	0	285	1	860.406	366.973	493.433	0	0	-30.3262	-1.7907	-1.68754	523.008	15178.6	13156.9	1.68754	22.6749	90.226	118.601	0	0	0.49098	124.464	-713.629	250	139.221	0	18	48.7173	51.2898	152.919	0	0
285	0	0	285	1	731.433	363.811	367.622	0	0	41.927	14.0766	38.1154	483.398	30753	2278.1	-38.1154	20.9202	69.0586	91.1735	0	0	0.238323	130.305	-691.728	250	153.242	0	14	47.8589	49.6602	137.36	0	0
285	0	0	285	1	745.469	345.363	400.106	0	0	26.8907	112.763	-222.773	407.159	14324.2	13839.6	222.773	18.5892	92.1054	120.075	0	0	0.460559	164.544	-733.784	250	184.349	0	35	57.4513	62.0561	343.534	0	0
285	0	0	285	1	802.426	377.993	424.433	0	0	6.12879	8.50436	209.981	443.005	26702.8	5173.82	-209.981	19.956	77.4075	101.094	0	0	0.759096	159.496	-715.37	250	194.796	0	11	59.8791	58.4782	147.689	0	0
285	0	0	285	1	1094.27	470.022	624.246	0	0	-41.9831	7.84875	93.6488	805.211	28046.4	4177.87	-93.6488	35.2642	75.109	97.8789	0	0	0.388577	134.33	-702.081	250	189.98	0	2	31.4996	31.8893	81.3113	0	0
285	0	0	285	1	979.124	485.262	493.862	0	0	29.1266	73.3831	85.4051	530.033	6548.43	18164.4	-85.4051	23.0894	88.5437	113.99	0	0	0.167056	206.042	-749.37	250	218.614	0	12	50.4737	51.0459	131.422	0	0
285	0	0	285	1	1045.15	509.194	535.953	0	0	13.7064	57.7238	-89.4497	693.56	3075.75	20173.3	89.4497	30.2188	83.4086	114.096	0	0	0.619024	174.529	-734.005	250	249.998	0	5	34.5741	36.8511	135.621	0	0
285	0	0	285	1	1128.31	597.711	530.595	0	0	45.5223	-1.5742	210.099	773.062	23374.6	7675.39	-210.099	34.8787	84.0258	109.353	0	0	0.0382328	178.214	-733.3	250	213.443	0	1	35.9767	35.4135	89.824	0	0
286	0	0	286	1	1013.09	388.487	624.6	0	0	-57.5745	2.5285	-47.4316	489.889	13312.4	12554.6	47.4316	21.3621	90.7334	116.571	0	0	0.589027	157.995	-728.52	250	179.319	0	27	49.6953	53.3366	176.912	0	0
286	0	0	286	1	824.49	372.113	452.376	0	0	76.509	96.1434	-172.949	514.922	30718.4	2295.7	172.949	23.1075	71.2281	91.3784	0	0	0.252316	154.801	-704.127	250	155.887	0	14	40.1649	43.6425	211.866	0	0
286	0	0	286	1	938.459	454.317	484.142	0	0	13.4753	121.862	184.919	616.854	9753.21	16023.1	-184.919	27.63	90.1253	118.551	0	0	0.521106	155.812	-730.082	250	196.2	0	15	46.2677	45.2095	111.635	0	0
286	0	0	286	1	1191.78	617.983	573.793	0	0	40.9787	44.1271	295.105	665.622	23279.5	7629.69	-295.105	31.023	82.5401	108.389	0	0	0.318512	208.313	-746.956	250	218.511	0	1	40.5363	40.3344	113.958	0	0
287	0	0	287	1	1021.57	558.036	463.534	0	0	21.7983	117.058	300.447	534.047	6555.76	18220.4	-300.447	24.9659	87.9773	114.285	0	0	0.988717	177.569	-735.387	250	228.054	0	12	51.4825	51.4313	145.163	0	0
287	0	0	287	1	1043.32	518.1	525.218	0	0	-21.5896	76.9773	103.436	614.388	26730.5	5205	-103.436	26.9121	77.3421	98.6821	0	0	0.766091	192.929	-730.464	250	236.032	0	11	41.534	41.6354	105.086	0	0
287	0	0	287	1	1191.66	478.851	712.807	0	0	-74.9248	80.3068	-164.199	903.26	3164.39	20150.7	164.199	40.5457	83.6414	110.535	0	0	0.953184	204.648	-747.731	250	288.572	0	5	25.7384	27.6899	128.159	0	0
288	0	0	288	1	819.895	421.88	398.015	0	0	140.093	-193.884	-44.9843	423.814	30754.5	2286.74	44.9843	20.1946	68.1514	90.2446	0	0	0.207497	171.288	-707.564	250	154.383	0	14	47.093	54.8199	165.693	0	0
288	0	0	288	1	921.778	393.53	528.248	0	0	10.6256	3.65994	144.868	768.157	10453.7	15344	-144.868	33.8793	87.1165	116.81	0	0	0.122909	182.499	-739.963	250	252.19	0	10	36.7854	36.3494	88.6122	0	0
288	0	0	288	1	1126.89	581.631	545.258	0	0	25.7854	121.425	67.0884	608.53	6850.75	18116.4	-67.0884	26.6294	87.7406	112.417	0	0	0.565824	193.663	-743.146	250	217.649	0	12	43.049	43.9394	116.086	0	0
288	0	0	288	1	1046.6	568.498	478.1	0	0	55.0551	-33.6422	11.7872	617.145	8615.37	17075.5	-11.7872	26.8091	87.2249	115.26	0	0	0.274787	174.136	-734.935	250	234.42	0	7	41.238	43.2191	125.707	0	0
288	0	0	288	1	1069.51	663.288	406.223	0	0	-11.4645	95.159	341.35	612.522	14262.8	13657.9	-341.35	29.2354	89.3151	122.038	0	0	0.635421	174.014	-738.95	250	210.515	0	9	44.7479	45.8183	139.842	0	0
288	0	0	288	1	1122.19	576.498	545.688	0	0	-81.1085	8.36356	37.6066	685.294	20212.4	10157	-37.6066	30.0452	88.7414	116.635	0	0	0.621504	178.374	-738.835	250	206.731	0	4	38.2118	39.327	108.759	0	0
288	0	0	288	1	979.757	472.111	507.645	0	0	-19.5273	-1.65785	175.771	956.575	29817.9	2891.8	-175.771	42.6979	70.2528	90.8673	0	0	0.440034	149.066	-702.355	250	239.022	0	3	26.9937	26.5829	66.0164	0	0
289	0	0	289	1	746.166	264.426	481.74	0	0	-28.293	62.0527	-229.161	533.411	30026	2927.75	229.161	24.2469	70.3735	90.1651	0	0	0.516267	139.526	-696.799	250	191.592	0	3	39.13	42.1598	239.637	0	0
289	0	0	289	1	1022.27	438.322	583.944	0	0	-16.9745	99.7039	104.993	605.244	9684	16045.2	-104.993	26.5741	89.5308	116.279	0	0	0.40831	139.157	-718.901	250	155.749	0	15	45.2117	45.3543	113.346	0	0
289	0	0	289	1	1038.83	396.153	642.679	0	0	60.1576	114.349	-25.608	836.012	30734.8	2277.49	25.608	36.5642	68.705	88.7095	0	0	0.389554	129.726	-690.572	250	184.304	0	14	26.4949	28.0526	87.8228	0	0
289	0	0	289	1	847.707	344.156	503.551	0	0	0.122085	14.5623	-43.2855	496.624	28004.3	4270.82	43.2855	21.4908	77.4103	100.109	0	0	0.47081	188.444	-728.452	250	212.429	0	2	46.27	49.197	162.251	0	0
289	0	0	289	1	1026.41	430.971	595.439	0	0	1.4034	99.8713	57.2826	658.429	26707.5	5381.43	-57.2826	28.6937	78.4097	101.504	0	0	0.749832	188.403	-730.107	250	243.741	0	11	38.0454	38.8646	104.312	0	0
289	0	0	289	1	1202.81	697.164	505.649	0	0	-50.8206	91.3016	447.512	704.671	23271.6	7682.18	-447.512	36.0583	83.7904	105.552	0	0	0.45579	206.055	-747.226	250	227.736	0	1	34.7892	39.8825	155.319	0	0
289	0	0	289	1	1292.24	513.682	778.554	0	0	-120.486	93.8682	-328.068	953.532	3110.29	20236.8	328.068	46.7283	84.2386	108.063	0	0	0.733188	152.416	-721.683	250	263.611	0	5	25.5538	26.4203	162.091	0	0
290	0	0	290	1	714.459	317.762	396.698	0	0	-90.6573	85.9693	-129.364	436.84	30785.9	2206.21	129.364	19.5298	70.0047	88.6189	0	0	0.271262	140.415	-694.362	250	185.204	0	14	46.7851	50.3606	214.79	0	0
290	0	0	290	1	968.391	454.585	513.806	0	0	30.1997	10.8801	117.319	475.866	6647.02	18226.9	-117.319	20.8312	89.2894	114.338	0	0	0.149952	169.994	-733.88	250	216.843	0	12	57.3916	57.5971	142.49	0	0
290	0	0	290	1	848.383	483.806	364.577	0	0	45.35	-12.7735	361.998	520.639	29852.7	2902.91	-361.998	25.3802	70.6741	92.1307	0	0	0.0634968	187.659	-717.896	250	185.659	0	3	45.5293	47.5955	150.994	0	0
290	0	0	290	1	995.069	426.497	568.572	0	0	30.3549	38.2258	-152.72	711.516	3158.77	20192.8	152.72	31.3825	85.11	110.711	0	0	0.94641	181.525	-737.023	250	243.038	0	5	32.6101	35.3462	162.906	0	0
290	0	0	290	1	1176.73	638.951	537.782	0	0	-70.2485	47.1204	262.972	724.634	8740.67	17094.4	-262.972	33.637	89.6683	118.225	0	0	1.01068	171.081	-736.422	250	175.182	0	7	39.2015	38.3642	104.608	0	0
290	0	0	290	1	1360.88	576.611	784.273	0	0	17.7402	60.431	250.692	944.558	20013.9	10104.9	-250.692	43.1169	89.8849	116.986	0	0	0.847758	157.618	-731.483	250	214.812	0	4	30.6589	29.9773	79.9636	0	0
290	0	0	290	1	1239.47	747.347	492.119	0	0	-14.1082	64.7276	434.806	807.433	23334.5	7708.75	-434.806	40.8293	83.9602	107.295	0	0	0.392423	214.103	-750.076	250	265.01	0	1	31.0538	34.7446	131.72	0	0
290	0	0	290	1	1017.49	536.58	480.906	0	0	-4.13698	17.304	146.579	1003.53	28108.3	4168.42	-146.579	44.2689	72.7924	98.6245	0	0	0.555727	172.87	-719.49	250	277.13	0	2	26.4336	26.037	63.9108	0	0
291	0	0	291	1	1013.92	538.199	475.722	0	0	58.8264	-23.2269	204.979	502.245	15388.5	13278	-204.979	22.7154	89.6866	119.399	0	0	0.460796	164.394	-733.947	250	185.967	0	18	56.3183	55.3386	139.129	0	0
291	0	0	291	1	963.835	442.947	520.888	0	0	45.8604	-14.4444	11.1765	581.533	8524.9	17156	-11.1765	25.1835	89.062	115.831	0	0	0.252405	141.082	-720.862	250	204.514	0	7	43.8649	46.1323	134.589	0	0
291	0	0	291	1	1106.83	518.72	588.109	0	0	49.8094	80.1056	270.011	613.587	28154	4105.61	-270.011	28.2675	74.136	97.5364	0	0	0.781113	161.414	-713.115	250	197.503	0	2	42.1105	41.717	113.271	0	0
291	0	0	291	1	1588.1	547.113	1040.99	0	0	-66.8143	92.4564	-102.264	1289.29	4651.17	19241.6	102.264	57.0687	91.4343	116.979	0	0	1.11156	220.577	-764.909	250	388.391	0	6	19.1615	20.5986	78.3823	0	0
291	0	0	291	1	1025.15	521.624	503.523	0	0	15.5995	88.9977	413.544	625.384	11445.3	15458	-413.544	31.0857	89.992	119.201	0	0	0.217561	162.042	-733.395	250	196.367	0	13	41.8851	45.7963	164.512	0	0
292	0	0	292	1	832.955	445.989	386.966	0	0	4.31573	51.82	249.228	450.849	26903.9	5130.5	-249.228	20.5782	74.4238	97.4093	0	0	0.11019	163.22	-715.065	250	185.28	0	11	57.652	56.226	149.152	0	0
292	0	0	292	1	641.901	309.382	332.52	0	0	-30.092	61.9259	-279.336	406.215	30825	2230.25	279.336	18.9037	69.344	90.9585	0	0	0.29248	137.423	-692.437	250	176.398	0	14	52.1474	55.3719	347.241	0	0
292	0	0	292	1	789.801	471.319	318.483	0	0	14.0127	67.7989	190.072	436.293	29784.3	3021.66	-190.072	19.4779	73.8972	92.3035	0	0	0.852169	133.079	-695.134	250	173.679	0	3	58.4995	57.2584	142.494	0	0
292	0	0	292	1	879.894	578.29	301.604	0	0	-38.3124	25.8722	188.773	537.11	14289.7	13627.5	-188.773	24.0864	90.9632	118.821	0	0	0.435336	202.651	-750.437	250	209.806	0	9	53.0909	51.9654	129.237	0	0
292	0	0	292	1	1131.6	554.368	577.23	0	0	5.46059	46.1585	223.007	587.687	23414.6	7727.32	-223.007	26.5459	81.6797	104.549	0	0	0.423318	206.746	-742.281	250	225.399	0	1	46.549	45.2719	116.541	0	0
292	0	0	292	1	1460.89	555.068	905.817	0	0	-10.6436	112.698	70.7838	1087.52	4595	19221.3	-70.7838	47.5906	88.224	115.923	0	0	1.08773	161.855	-732.294	250	245.029	0	6	25.1736	25.4813	66.8856	0	0
292	0	0	292	1	1173.64	499.117	674.525	0	0	-158.019	218.975	-353.538	710.824	3247.48	20111.7	353.538	37.5383	85.4197	109.135	0	0	1.49571	183.91	-737.119	250	245.84	0	5	33.1006	33.673	194.105	0	0
292	0	0	292	1	956.956	455.216	501.739	0	0	-18.6193	-5.47968	113.533	586.099	9785.3	16050.7	-113.533	25.7186	91.4637	122.202	0	0	0.277414	159.19	-732.704	250	199.34	0	15	47.9754	47.9822	118.659	0	0
293	0	0	293	1	842.612	439.88	402.733	0	0	-127.263	-5.75962	20.3367	410.967	13083.1	14356.8	-20.3367	18.2886	85.9559	113.952	0	0	0.453759	164.502	-728.763	250	202.304	0	26	60.5551	62.6854	178.204	0	0
293	0	0	293	1	1257.99	542.434	715.554	0	0	31.5043	78.8737	221.781	795.01	8539.26	17162.3	-221.781	35.8995	88.3643	115.792	0	0	0.70851	210.334	-752.079	250	236.763	0	7	36.048	35.2201	90.5673	0	0
293	0	0	293	1	1087.59	505.13	582.462	0	0	21.2046	72.1607	299.977	807.217	26787.3	5209.82	-299.977	37.6664	75.8271	98.9876	0	0	0.751009	135.65	-702.444	250	205.625	0	11	32.5055	32.3621	91.9045	0	0
293	0	0	293	1	1237.64	559.535	678.103	0	0	5.08861	27.8214	75.2783	1046.33	3084.37	20203.2	-75.2783	45.4374	80.0108	111.379	0	0	0.929984	197.432	-741.722	250	298.345	0	5	25.8013	25.9396	67.2053	0	0
293	0	0	293	1	1477.37	554.292	923.082	0	0	39.0415	61.7147	-110.863	1122.23	4545.32	19272.3	110.863	49.1302	86.7317	114.505	0	0	0.675572	196.582	-746.365	250	308.696	0	6	21.6965	23.3156	91.939	0	0
293	0	0	293	1	1420.17	731.136	689.034	0	0	18.8548	108.509	211.617	1153.9	20012.8	10156.5	-211.617	52.0324	89.7744	116.494	0	0	1.07658	158.503	-730.695	250	260.791	0	4	25.3339	24.7974	63.175	0	0
294	0	0	294	1	827.047	459.524	367.523	0	0	-142.281	-23.002	98.3599	417.623	19576	9690.02	-98.3599	18.9376	87.2364	113.342	0	0	0.589018	176.972	-735.716	250	189.001	0	28	62.7581	62.7258	159.081	0	0
294	0	0	294	1	790.2	384.303	405.897	0	0	-13.6655	9.85737	-60.3006	624.433	30708.9	2182.66	60.3006	27.0887	69.9802	90.3134	0	0	0.137626	145.09	-699.811	250	187.167	0	14	34.9789	37.501	128.829	0	0
294	0	0	294	1	836.441	380.317	456.124	0	0	61.5329	68.3503	16.9921	483.784	9804.81	15976.9	-16.9921	20.9903	90.5677	116.899	0	0	0.352112	158.255	-728.633	250	176.255	0	15	52.7444	54.9545	159.129	0	0
294	0	0	294	1	962.871	507.867	455.004	0	0	-21.5005	61.6837	-23.5392	621.988	28125.6	4124.04	23.5392	26.9804	73.3933	96.8998	0	0	0.427538	166.114	-715.441	250	201.635	0	2	36.978	38.875	121.59	0	0
294	0	0	294	1	1192.97	587.957	605.014	0	0	-73.8681	85.1128	34.0455	820.399	29872.2	3004.35	-34.0455	36.0194	71.9454	91.9759	0	0	1.08293	177.58	-716.659	250	215.249	0	3	28.7359	29.6229	83.2365	0	0
294	0	0	294	1	1059.86	577.559	482.306	0	0	23.2737	43.469	39.4562	649.905	20108	10221.5	-39.4562	28.1161	92.626	120.636	0	0	0.874512	156.554	-732.516	250	207.006	0	4	41.1372	42.2959	117.387	0	0
[truncated: 11,404 more rows]

## Sheet: w4_1_particle
image-ID	cycle	z-step	frame	accum	photon-count	photon-count11	photon-count12	photon-count21	photon-count22	psfx	psfy	psfz	psf-photon-count	x	y	z	amp	background11	background12	background21	background22	maxResidualSlope	chisq	log-likelihood	accuracy	llr	time-point	cluster-ID	precisionx	precisiony	precisionz	frame-timestamp	vis-probe
0	0	0	0	1	812.885	413.336	399.549	0	0	-25.551	85.3143	117.442	536.638	6702.77	30311	-117.442	23.5991	67.0814	87.9742	0	0	0.862701	178.393	-709.962	250	205.489	0	9	45.2107	45.0642	111.323	1672771601808750	0
0	0	0	0	1	993.84	497.115	496.725	0	0	50.2715	35.9824	205.289	691.577	28552.2	30659.3	-205.289	31.0616	64.9356	84.7764	0	0	0.515181	136.834	-687.611	250	177.956	0	15	35.7921	35.0288	89.1034	1672771601808750	0
0	0	0	0	1	1250.24	564.993	685.248	0	0	-42.5208	42.2537	50.6823	1005.61	33329	31251	-50.6823	43.7652	60.2379	78.8904	0	0	0.763617	171.787	-701.838	250	318.641	0	1	22.81	23.2315	63.1579	1672771601808750	0
0	0	0	0	1	1122.2	544.238	577.958	0	0	-43.5608	102.628	239.549	815.321	25257.5	30293.7	-239.549	37.3319	71.2536	92.1089	0	0	1.07363	177.591	-716.358	250	247.146	0	10	31.6709	31.1446	81.7423	1672771601808750	0
0	0	0	0	1	849.969	380.709	469.261	0	0	-32.9523	95.8925	193.182	705.734	17274.1	30001.4	-193.182	31.7216	65.8559	86.9089	0	0	0.721081	144.307	-693.998	250	183.038	0	8	35.2825	34.536	86.3818	1672771601808750	0
0	0	0	0	1	1296.86	467.271	829.587	0	0	27.145	68.2738	171.1	1025.77	26582.1	30328	-171.1	45.5243	69.838	92.6705	0	0	1.19813	189.101	-724.093	250	268.843	0	4	25.4599	24.9524	61.7403	1672771601808750	0
0	0	0	0	1	1265.8	649.507	616.294	0	0	11.2582	69.1733	163.521	919.199	23508.5	30127.8	-163.521	40.712	72.6455	92.5299	0	0	1.3974	213.12	-735.429	250	294.887	0	2	28.3946	27.9046	68.7908	1672771601808750	0
1	0	0	1	1	1038.13	507.198	530.929	0	0	-13.2909	63.8532	-35.7957	613.454	31804.8	30830.7	35.7957	26.6142	60.1853	78.9634	0	0	0.24373	202.187	-714.233	250	228.735	0	16	34.1706	36.0242	115.148	1672771601838760	0
1	0	0	1	1	950.312	447.139	503.173	0	0	-58.6156	105.124	64.7115	653.922	6636.18	30390.8	-64.7115	28.7623	61.9885	85.5466	0	0	0.673871	183.99	-710.189	250	221.908	0	9	35.279	35.8469	93.5457	1672771601838760	0
1	0	0	1	1	1362.24	607.041	755.198	0	0	-70.2744	108.993	231.373	902.767	23390.7	30187.6	-231.373	41.4694	70.1127	90.4298	0	0	1.14723	190.702	-720.781	250	222.874	0	2	28.4899	27.8763	72.883	1672771601838760	0
1	0	0	1	1	801.961	439.482	362.479	0	0	-6.66016	24.5833	195.946	613.46	13859.4	29973.1	-195.946	27.4787	65.9636	87.791	0	0	0.739225	116.565	-681.43	250	167.905	0	6	40.696	39.6821	99.5574	1672771601838760	0
1	0	0	1	1	883.915	347.792	536.123	0	0	0.477697	113.955	162.319	526.968	33286	31278.9	-162.319	23.4427	59.96	79.4467	0	0	0.199335	230.318	-728.503	250	220.656	0	1	44.9612	43.9421	107.126	1672771601838760	0
1	0	0	1	1	1202.91	651.895	551.015	0	0	1.26289	89.7044	199.131	734.004	26508.3	30306.6	-199.131	32.9242	68.0561	90.8569	0	0	1.29134	153.802	-703.948	250	233.596	0	4	34.9147	34.0203	85.3263	1672771601838760	0
1	0	0	1	1	1224.58	666.949	557.631	0	0	-16.9968	34.5793	150.775	972.734	10381.6	30162.4	-150.775	42.9801	67.8469	87.416	0	0	0.802765	231.041	-736.691	250	281.242	0	5	26.0491	25.6647	63.5175	1672771601838760	0
1	0	0	1	1	942.589	514.871	427.718	0	0	-33.158	34.0054	135.29	795.529	17274.3	29963.7	-135.29	35.077	66.9264	90.5685	0	0	0.940197	151.114	-698.476	250	202.787	0	8	31.4752	31.0405	76.5129	1672771601838760	0
2	0	0	2	1	816.425	341.311	475.114	0	0	-46.4383	36.235	-136.515	466.182	33432.5	31257	136.515	20.573	61.761	79.4149	0	0	0.157979	186.839	-706.111	250	204.365	0	1	42.3098	45.8735	199.903	1672771601868770	0
2	0	0	2	1	1091.63	516.229	575.406	0	0	14.1121	32.0863	153.631	752.723	13938.3	30065.2	-153.631	33.2247	67.837	87.7602	0	0	0.601306	144.005	-695.088	250	194.461	0	6	33.2743	32.7317	80.5714	1672771601868770	0
2	0	0	2	1	917.899	396.755	521.144	0	0	-77.908	36.8168	213.892	632.525	25291.9	30259.8	-213.892	28.8511	71.3283	91.1426	0	0	0.791539	177.115	-716.937	250	188.879	0	10	40.4082	39.3111	100.917	1672771601868770	0
2	0	0	2	1	1133.83	587.178	546.655	0	0	-7.07148	61.3459	308.373	731.156	17248.3	29936.3	-308.373	34.3042	67.2597	87.9613	0	0	0.827611	188.228	-716.797	250	220.032	0	8	33.7801	33.6231	96.8384	1672771601868770	0
2	0	0	2	1	1044.08	548.635	495.448	0	0	25.0602	54.817	313.033	931.86	12831.1	30142.2	-313.033	43.7807	68.2236	88.053	0	0	1.03801	172.135	-711.462	250	245.295	0	3	26.7982	26.9068	78.0521	1672771601868770	0
2	0	0	2	1	1181.81	579.218	602.59	0	0	-64.6935	59.2454	155.684	998.141	10429.3	30137.7	-155.684	44.527	64.4904	85.6847	0	0	0.765042	183.657	-713.749	250	302.816	0	5	25.0169	24.5321	60.769	1672771601868770	0
2	0	0	2	1	1213.34	631.864	581.475	0	0	43.4663	33.1497	327.948	708.469	23376.6	30163.8	-327.948	33.612	70.009	91.2061	0	0	0.459731	183.836	-719.323	250	209.777	0	2	34.7341	35.3262	105.083	1672771601868770	0
3	0	0	3	1	1017.08	533.735	483.348	0	0	-43.0706	93.062	329.06	619.735	25257.1	30303.2	-329.06	29.5105	70.4329	91.2327	0	0	0.623045	199.031	-725.59	250	196.362	0	10	39.5901	40.3727	119.681	1672771601898770	0
3	0	0	3	1	734.827	390.092	344.735	0	0	17.9402	103.658	238.305	720.885	13834.8	29993.7	-238.305	32.8037	65.8453	85.9749	0	0	0.676857	147.385	-693.883	250	179.703	0	6	34.5173	33.8926	88.6188	1672771601898770	0
3	0	0	3	1	1465.51	762.169	703.339	0	0	-15.4121	57.5655	199.11	1004.11	10380.1	30139.4	-199.11	45.0308	65.5718	85.2854	0	0	0.936279	223.847	-731.62	250	314.693	0	5	25.293	24.6562	62.6684	1672771601898770	0
3	0	0	3	1	944.077	376.609	567.468	0	0	-61.3299	5.33492	254.673	614.184	23381.8	30191.6	-254.673	28.4384	69.9548	89.7068	0	0	0.314687	169.052	-710.123	250	194.609	0	2	40.8231	40.2769	107.829	1672771601898770	0
3	0	0	3	1	1279.95	551.505	728.447	0	0	-3.50568	81.9071	108.742	1371.29	12859.6	30214.7	-108.742	60.0566	64.4878	87.6603	0	0	1.09247	158.887	-702.519	250	295.678	0	3	18.4449	18.3327	46.0787	1672771601898770	0
4	0	0	4	1	984.37	520.007	464.363	0	0	-59.0028	84.5066	232.121	781.132	13911.7	30012.8	-232.121	35.7301	64.3881	84.5267	0	0	1.07808	183.81	-710.153	250	205.43	0	6	31.5992	30.9205	80.9768	1672771601928780	0
[truncated: 13,089 more rows]

## Sheet: w5_2_particle
image-ID	cycle	z-step	frame	accum	photon-count	photon-count11	photon-count12	photon-count21	photon-count22	psfx	psfy	psfz	psf-photon-count	x	y	z	amp	background11	background12	background21	background22	maxResidualSlope	chisq	log-likelihood	accuracy	llr	time-point	cluster-ID	precisionx	precisiony	precisionz	frame-timestamp	vis-probe
[truncated: 11,728 more rows]
