# Supplementary material for: CaV1 and CaV2 calcium channels mediate the release of distinct pools of synaptic vesicles
Source: eLife. 2023 Feb 23;12:e81407. doi: 10.7554/eLife.81407 (PMC10023163; doi:10.7554/eLife.81407)
Supplement: Source data 1. [file elife-81407-data1.zip]

Archive with 1 entries (1 files):
- Source Data 7 - vcf file of CB540 unc-68(e540)/5540.snp.soft-filter.snpeff.vcf.gz
